# Supplementary material for: Quantifying the Value of Perfect Information in Emergency Vaccination Campaigns
Source: PLoS Comput Biol. 2017 Feb 16;13(2):e1005318. doi: 10.1371/journal.pcbi.1005318 (PMC5312803; doi:10.1371/journal.pcbi.1005318)
Supplement: S1 Data — (ZIP) [file pcbi.1005318.s013.zip]

Archive with 144 entries (137 files):
- Data/
- Data/10km vaccination/
- Data/10km vaccination/data1.txt
- Data/10km vaccination/data10.txt
- Data/10km vaccination/data11.txt
- Data/10km vaccination/data12.txt
- Data/10km vaccination/data13.txt
- Data/10km vaccination/data14.txt
- Data/10km vaccination/data15.txt
- Data/10km vaccination/data16.txt
- Data/10km vaccination/data17.txt
- Data/10km vaccination/data18.txt
- Data/10km vaccination/data19.txt
- Data/10km vaccination/data2.txt
- Data/10km vaccination/data20.txt
- Data/10km vaccination/data21.txt
- Data/10km vaccination/data22.txt
- Data/10km vaccination/data23.txt
- Data/10km vaccination/data24.txt
- Data/10km vaccination/data25.txt
- Data/10km vaccination/data26.txt
- Data/10km vaccination/data27.txt
- Data/10km vaccination/data3.txt
- Data/10km vaccination/data4.txt
- Data/10km vaccination/data5.txt
- Data/10km vaccination/data6.txt
- Data/10km vaccination/data7.txt
- Data/10km vaccination/data8.txt
- Data/10km vaccination/data9.txt
- Data/15km vaccination/
- Data/15km vaccination/data1.txt
- Data/15km vaccination/data10.txt
- Data/15km vaccination/data11.txt
- Data/15km vaccination/data12.txt
- Data/15km vaccination/data13.txt
- Data/15km vaccination/data14.txt
- Data/15km vaccination/data15.txt
- Data/15km vaccination/data16.txt
- Data/15km vaccination/data17.txt
- Data/15km vaccination/data18.txt
- Data/15km vaccination/data19.txt
- Data/15km vaccination/data2.txt
- Data/15km vaccination/data20.txt
- Data/15km vaccination/data21.txt
- Data/15km vaccination/data22.txt
- Data/15km vaccination/data23.txt
- Data/15km vaccination/data24.txt
- Data/15km vaccination/data25.txt
- Data/15km vaccination/data26.txt
- Data/15km vaccination/data27.txt
- Data/15km vaccination/data3.txt
- Data/15km vaccination/data4.txt
- Data/15km vaccination/data5.txt
- Data/15km vaccination/data6.txt
- Data/15km vaccination/data7.txt
- Data/15km vaccination/data8.txt
- Data/15km vaccination/data9.txt
- Data/3km vaccination/
- Data/3km vaccination/data1.txt
- Data/3km vaccination/data10.txt
- Data/3km vaccination/data11.txt
- Data/3km vaccination/data12.txt
- Data/3km vaccination/data13.txt
- Data/3km vaccination/data14.txt
- Data/3km vaccination/data15.txt
- Data/3km vaccination/data16.txt
- Data/3km vaccination/data17.txt
- Data/3km vaccination/data18.txt
- Data/3km vaccination/data19.txt
- Data/3km vaccination/data2.txt
- Data/3km vaccination/data20.txt
- Data/3km vaccination/data21.txt
- Data/3km vaccination/data22.txt
- Data/3km vaccination/data23.txt
- Data/3km vaccination/data24.txt
- Data/3km vaccination/data25.txt
- Data/3km vaccination/data26.txt
- Data/3km vaccination/data27.txt
- Data/3km vaccination/data3.txt
- Data/3km vaccination/data4.txt
- Data/3km vaccination/data5.txt
- Data/3km vaccination/data6.txt
- Data/3km vaccination/data7.txt
- Data/3km vaccination/data8.txt
- Data/3km vaccination/data9.txt
- Data/5km vaccination/
- Data/5km vaccination/data1.txt
- Data/5km vaccination/data10.txt
- Data/5km vaccination/data11.txt
- Data/5km vaccination/data12.txt
- Data/5km vaccination/data13.txt
- Data/5km vaccination/data14.txt
- Data/5km vaccination/data15.txt
- Data/5km vaccination/data16.txt
- Data/5km vaccination/data17.txt
- Data/5km vaccination/data18.txt
- Data/5km vaccination/data19.txt
- Data/5km vaccination/data2.txt
- Data/5km vaccination/data20.txt
- Data/5km vaccination/data21.txt
- Data/5km vaccination/data22.txt
- Data/5km vaccination/data23.txt
- Data/5km vaccination/data24.txt
- Data/5km vaccination/data25.txt
- Data/5km vaccination/data26.txt
- Data/5km vaccination/data27.txt
- Data/5km vaccination/data3.txt
- Data/5km vaccination/data4.txt
- Data/5km vaccination/data5.txt
- Data/5km vaccination/data6.txt
- Data/5km vaccination/data7.txt
- Data/5km vaccination/data8.txt
- Data/5km vaccination/data9.txt
- Data/7km vaccination/
- Data/7km vaccination/data1.txt
- Data/7km vaccination/data10.txt
- Data/7km vaccination/data11.txt
- Data/7km vaccination/data12.txt
- Data/7km vaccination/data13.txt
- Data/7km vaccination/data14.txt
- Data/7km vaccination/data15.txt
- Data/7km vaccination/data16.txt
- Data/7km vaccination/data17.txt
- Data/7km vaccination/data18.txt
- Data/7km vaccination/data19.txt
- Data/7km vaccination/data2.txt
- Data/7km vaccination/data20.txt
- Data/7km vaccination/data21.txt
- Data/7km vaccination/data22.txt
- Data/7km vaccination/data23.txt
- Data/7km vaccination/data24.txt
- Data/7km vaccination/data25.txt
- Data/7km vaccination/data26.txt
- Data/7km vaccination/data27.txt
- Data/7km vaccination/data3.txt
- Data/7km vaccination/data4.txt
- Data/7km vaccination/data5.txt
- Data/7km vaccination/data6.txt
- Data/7km vaccination/data7.txt
- Data/7km vaccination/data8.txt
- Data/7km vaccination/data9.txt
- Data/IPDC/
- Data/IPDC/data1.txt
- Data/README.txt
