# Supplementary material for: Quantifying the Value of Perfect Information in Emergency Vaccination Campaigns
Source: PLoS Comput Biol. 2017 Feb 16;13(2):e1005318. doi: 10.1371/journal.pcbi.1005318 (PMC5312803; doi:10.1371/journal.pcbi.1005318)
Supplement: S1 Data — (ZIP) [file pcbi.1005318.s013.zip › Data/10km vaccination/data1.txt]

vacc_radius	efficacy	capacity	delay	outbreak_duration	livestock_culled	cattle_culled	sheep_culled	vaccinations
10km	50%	20000	2	377	5738676	851469	4812912	2622071
10km	50%	20000	2	396	5705789	758042	4887499	2510778
10km	50%	20000	2	319	5907630	897637	4911731	2914535
10km	50%	20000	2	370	6037296	779728	5182473	2607061
10km	50%	20000	2	219	5465349	830687	4579868	2102966
10km	50%	20000	2	253	6318156	943248	5282568	3080005
10km	50%	20000	2	342	6467234	802321	5615585	2943391
10km	50%	20000	2	319	6313128	833547	5393910	2923872
10km	50%	20000	2	214	4800373	745583	3992726	2077194
10km	50%	20000	2	275	7590761	1044742	6438265	3071040
10km	50%	20000	2	268	6586708	930630	5576976	3124519
10km	50%	20000	2	209	5485173	807206	4626855	2176014
10km	50%	20000	2	219	5798417	861358	4856969	2617245
10km	50%	20000	2	366	6317851	963929	5246962	3114117
10km	50%	20000	2	258	7391382	1000661	6307843	2877354
10km	50%	20000	2	276	8022224	1047311	6855703	2829010
10km	50%	20000	2	333	7049415	990018	5984542	2752060
10km	50%	20000	2	230	5302680	772834	4479972	2446868
10km	50%	20000	2	283	6198686	802355	5342467	2633577
10km	50%	20000	2	310	6213180	834388	5313836	2559585
10km	50%	20000	2	402	7957377	1064903	6817896	3310309
10km	50%	20000	2	237	5894274	800504	5028292	2454266
10km	50%	20000	2	248	5190979	764462	4369264	2065958
10km	50%	20000	2	252	7303860	905685	6312025	2795537
10km	50%	20000	2	371	5713968	867967	4770520	2474800
10km	50%	20000	2	255	6602939	878314	5631433	2724661
10km	50%	20000	2	297	8459438	1191164	7156719	3644485
10km	50%	20000	2	306	5931972	799213	5085620	2471541
10km	50%	20000	2	278	7251476	962362	6216950	2617250
10km	50%	20000	2	275	7236469	933383	6240826	2712881
10km	50%	20000	2	234	7029184	973989	5969067	2661322
10km	50%	20000	2	397	6758135	853655	5826923	3147022
10km	50%	20000	2	214	4794118	711614	4029310	1916821
10km	50%	20000	2	261	7016885	902243	6053253	2831451
10km	50%	20000	2	308	5399751	750096	4572212	2114519
10km	50%	20000	2	254	7665185	1126467	6418172	3358054
10km	50%	20000	2	240	5747824	884561	4793442	2498622
10km	50%	20000	2	300	5723030	830150	4818673	2323277
10km	50%	20000	2	416	8812625	1145388	7546744	3680805
10km	50%	20000	2	306	7818865	1039853	6714073	3331875
10km	50%	20000	2	222	5324839	758987	4485175	2255797
10km	50%	20000	2	311	7134442	898195	6163167	2760744
10km	50%	20000	2	257	5190779	772374	4362885	2312126
10km	50%	20000	2	272	8635631	1062433	7460056	3096863
10km	50%	20000	2	245	5753479	858912	4829798	2365441
10km	50%	20000	2	336	5917603	874332	4931768	2742878
10km	50%	20000	2	282	8007816	1061161	6868758	3208650
10km	50%	20000	2	301	7025866	847643	6091665	2477138
10km	50%	20000	2	275	6524319	811605	5632196	2635922
10km	50%	20000	2	228	4835593	726397	4041459	2220808
10km	50%	20000	2	328	6808123	938347	5743142	2529707
10km	50%	20000	2	402	7617332	984410	6538789	2979142
10km	50%	20000	2	197	5878510	831567	4950407	2184007
10km	50%	20000	2	278	6378818	941091	5369946	2284664
10km	50%	20000	2	320	7973351	998466	6903770	2953585
10km	50%	20000	2	201	4882976	728295	4123182	2080436
10km	50%	20000	2	275	6248197	925645	5247515	2425448
10km	50%	20000	2	363	6550871	919524	5557096	2990931
10km	50%	20000	2	244	6339526	832122	5437264	2809241
10km	50%	20000	2	286	6007791	828309	5114309	2477751
10km	50%	20000	2	296	7072512	970097	6035366	3166357
10km	50%	20000	2	261	6828839	993714	5733296	3078096
10km	50%	20000	2	326	5255418	776522	4414538	2456500
10km	50%	20000	2	293	7041629	884860	6050549	2968937
10km	50%	20000	2	329	5550108	808040	4676497	2373463
10km	50%	20000	2	273	7603613	1049915	6479291	3112047
10km	50%	20000	2	476	6959869	889183	5989823	2828845
10km	50%	20000	2	242	6357516	880651	5391087	2393015
10km	50%	20000	2	477	8754174	1179631	7448632	3605022
10km	50%	20000	2	291	6336821	921526	5325410	2487411
10km	50%	20000	2	268	5838361	819871	4942565	2349708
10km	50%	20000	2	288	7076893	929814	6040870	2781111
10km	50%	20000	2	215	7090500	997287	5983419	2835137
10km	50%	20000	2	199	5251036	770484	4413447	2053357
10km	50%	20000	2	232	5563950	897299	4566376	2765301
10km	50%	20000	2	270	7628148	965315	6596363	2739057
10km	50%	20000	2	238	5803225	796840	4918643	2040847
10km	50%	20000	2	264	6081175	855250	5167993	2666484
10km	50%	20000	2	253	5913875	807015	5030015	2273521
10km	50%	20000	2	223	4688667	670932	3894041	2247273
10km	50%	20000	2	226	5149482	768510	4322928	2165126
10km	50%	20000	2	237	6100353	854376	5165838	2522515
10km	50%	20000	2	274	7313239	1113990	6108945	3679731
10km	50%	20000	2	244	6392490	928532	5361427	2844895
10km	50%	20000	2	237	7392478	1006872	6295823	2933336
10km	50%	20000	2	330	7262103	1001219	6180413	3304300
10km	50%	20000	2	249	5471184	804840	4580727	2166432
10km	50%	20000	2	326	7418350	1002071	6320034	3017390
10km	50%	20000	2	308	4835223	722971	4060608	2050471
10km	50%	20000	2	281	5264919	750917	4460778	2211399
10km	50%	20000	2	210	6333674	951607	5263065	2831023
10km	50%	20000	2	209	6520254	889803	5549540	2374525
10km	50%	20000	2	334	6408882	887310	5440427	2658402
10km	50%	20000	2	312	6571022	841854	5644707	3045314
10km	50%	20000	2	312	7346767	999817	6262734	3229390
10km	50%	20000	2	250	5571380	838459	4656410	2527631
10km	50%	20000	2	287	7663492	1021771	6551157	3242724
10km	50%	20000	2	239	5676276	882588	4706765	2188225
10km	50%	20000	2	317	6899378	958030	5838100	3088131
10km	50%	20000	2	298	7656382	987242	6571432	3105600
10km	50%	20000	2	296	5827805	847974	4888656	2464835
10km	50%	20000	2	296	4676635	664118	3954174	2167197
10km	50%	20000	2	362	6571748	832597	5671688	2799374
10km	50%	20000	2	204	6077812	860339	5148577	2216587
10km	50%	20000	2	288	6692168	973283	5623351	3272424
10km	50%	20000	2	326	5414907	763650	4606703	2347485
10km	50%	20000	2	352	8567987	1204315	7252827	4037479
10km	50%	20000	2	258	6643669	908988	5635116	2600915
10km	50%	20000	2	315	6994737	935509	5939324	2698123
10km	50%	20000	2	296	6089068	993819	5025994	3116621
10km	50%	20000	2	316	7790565	1070559	6624048	3327262
10km	50%	20000	2	241	5990012	801368	5127524	2268668
10km	50%	20000	2	305	5853540	817441	4973244	2468550
10km	50%	20000	2	282	5033880	716010	4261672	2254902
10km	50%	20000	2	234	6190584	992728	5106943	2757372
10km	50%	20000	2	237	6419189	916993	5420883	2685014
10km	50%	20000	2	282	7283342	918774	6279011	2782056
10km	50%	20000	2	266	7333175	913183	6331338	2995439
10km	50%	20000	2	315	8642267	1148906	7386637	3371291
10km	50%	20000	2	254	7337479	915141	6342705	2893650
10km	50%	20000	2	259	5057942	790083	4183114	2128356
10km	50%	20000	2	299	6806117	967468	5745767	2990923
10km	50%	20000	2	239	5043330	701424	4286560	2245892
10km	50%	20000	2	329	6377473	825896	5483430	2694634
10km	50%	20000	2	283	5273476	751782	4440106	2115619
10km	50%	20000	2	316	7413671	1000551	6354406	2921193
10km	50%	20000	2	304	7895982	1040226	6776028	3193948
10km	50%	20000	2	298	8136021	1024267	7039663	3039506
10km	50%	20000	2	300	6944523	923974	5951462	2962513
10km	50%	20000	2	216	8470297	1174475	7168344	3098570
10km	50%	20000	2	194	6566804	987235	5453695	2778161
10km	50%	20000	2	288	7069485	875473	6138703	2775348
10km	50%	20000	2	263	7284461	963919	6247215	3137689
10km	50%	20000	2	421	7987374	1146851	6731258	3908964
10km	50%	20000	2	254	5665043	732159	4869761	2247312
10km	50%	20000	2	238	6235559	809677	5375543	2394376
10km	50%	20000	2	308	7858635	1032359	6737233	3205662
10km	50%	20000	2	401	6854582	900832	5891955	2720311
10km	50%	20000	2	342	6600398	879921	5636052	2828890
10km	50%	20000	2	238	4834136	715085	4060683	2128659
10km	50%	20000	2	241	5313654	757234	4500126	2118649
10km	50%	20000	2	364	6771076	901440	5804399	2756898
10km	50%	20000	2	349	5655886	732786	4866020	2530138
10km	50%	20000	2	257	6732734	925008	5746347	3063477
10km	50%	20000	2	209	5263563	790726	4373074	1949309
10km	50%	20000	2	248	5478584	838623	4571114	2095594
10km	50%	20000	2	275	6402283	880254	5433592	2684888
10km	50%	20000	2	203	4518854	676764	3779144	1915264
10km	50%	20000	2	341	8291723	1077689	7091154	3817097
10km	50%	20000	2	294	6887792	923236	5878169	2934967
10km	50%	20000	2	241	6382063	911898	5405914	2464770
10km	50%	20000	2	287	7983138	1092076	6807155	3226862
10km	50%	20000	2	327	7541159	1020132	6441580	3347291
10km	50%	20000	2	331	6351101	939122	5310995	2886675
10km	50%	20000	2	286	5312265	734324	4513673	2075410
10km	50%	20000	2	302	5642929	817000	4744168	2076605
10km	50%	20000	2	347	4856237	678504	4119509	2024311
10km	50%	20000	2	353	7670228	989933	6604180	3172946
10km	50%	20000	2	271	7377355	978563	6280102	2724821
10km	50%	20000	2	288	4880677	761215	4065902	2250580
10km	50%	20000	2	245	6175414	909709	5212128	2326744
10km	50%	20000	2	211	5287954	779198	4392013	1952489
10km	50%	20000	2	243	5702194	861119	4779238	2350428
10km	50%	20000	2	374	7044721	901012	6058356	3016258
10km	50%	20000	2	275	7613573	1080536	6417278	3359641
10km	50%	20000	2	370	5729915	858093	4801751	2368641
10km	50%	20000	2	262	7291881	1069962	6096247	2913702
10km	50%	20000	2	246	7084884	908117	6109857	2927616
10km	50%	20000	2	248	5670004	871914	4723593	2845791
10km	50%	20000	2	271	6045153	847350	5115754	2868840
10km	50%	20000	2	306	6773239	800368	5901844	2507815
10km	50%	20000	2	273	7983464	1080564	6817782	3012600
10km	50%	20000	2	264	7071973	921318	6077761	2735077
10km	50%	20000	2	331	6870698	890346	5868201	2743335
10km	50%	20000	2	213	5377368	767320	4531522	2111046
10km	50%	20000	2	291	7186767	917586	6205406	2631910
10km	50%	20000	2	329	7818089	1033755	6655804	3303371
10km	50%	20000	2	218	6529488	1071842	5358877	2994485
10km	50%	20000	2	337	6677806	877684	5731134	2787899
10km	50%	20000	2	270	6924864	896098	5960679	3173064
10km	50%	20000	2	307	7786116	1029662	6633133	3259662
10km	50%	20000	2	332	6920331	933099	5908175	3009963
10km	50%	20000	2	311	4946133	726435	4175806	2323215
10km	50%	20000	2	336	6943733	909068	5941179	3136353
10km	50%	20000	2	277	7296079	1024655	6151482	3100709
10km	50%	20000	2	334	7869252	975269	6814328	2731407
10km	50%	20000	2	299	7084899	961442	6031236	3023620
10km	50%	20000	2	299	5666950	820285	4784471	2233308
10km	50%	20000	2	323	6587637	918422	5556481	2774081
10km	50%	20000	2	241	6843534	1025963	5714143	3163103
10km	50%	20000	2	250	6330770	953431	5272971	2665371
10km	50%	20000	2	281	7329400	898221	6304053	2798683
10km	50%	20000	2	263	5799887	758582	4986868	2531414
10km	50%	20000	2	315	7051422	929639	6058263	2920594
10km	50%	20000	2	277	6109026	890412	5147373	2745381
10km	50%	20000	2	286	6714967	885599	5761303	2726687
10km	50%	20000	2	271	7042634	1062770	5888238	3064472
10km	50%	20000	2	268	7459318	1060287	6291893	3080901
10km	50%	20000	2	283	6514814	889278	5552839	2980678
10km	50%	20000	2	253	6530722	952733	5514626	2498702
10km	50%	20000	2	223	5817110	882811	4883062	2649232
10km	50%	20000	2	297	8778761	1150364	7530613	3142916
10km	50%	20000	2	320	6641637	884392	5680845	2991532
10km	50%	20000	2	380	4995783	666071	4262950	2783465
10km	50%	20000	2	370	7506385	976671	6455079	2886019
10km	50%	20000	2	323	7916138	1028934	6810122	3298291
10km	50%	20000	2	273	6990297	832269	6084443	2670738
10km	50%	20000	2	296	7990338	1068058	6819857	3222401
10km	50%	20000	2	240	5436164	808022	4557344	2583649
10km	50%	20000	2	330	7473718	985093	6408400	3059030
10km	50%	20000	2	306	7511817	990065	6448282	3067504
10km	50%	20000	2	345	7797157	976348	6730398	3072175
10km	50%	20000	2	307	7380933	1095610	6184856	3037140
10km	50%	20000	2	261	6011725	875627	5038473	2775341
10km	50%	20000	2	256	5374792	762143	4558124	2232579
10km	50%	20000	2	258	7958972	1064081	6806010	3262344
10km	50%	20000	2	297	8286093	1082775	7115091	3217678
10km	50%	20000	2	206	6107629	860040	5169458	2320895
10km	50%	20000	2	348	6991389	939249	5956453	2751408
10km	50%	20000	2	308	7830975	1047884	6690638	3298590
10km	50%	20000	2	269	6268054	925073	5236188	2617548
10km	50%	20000	2	244	5233292	730510	4447814	2196199
10km	50%	20000	2	248	5631321	835495	4747559	2549942
10km	50%	20000	2	316	5498255	768377	4658531	2392051
10km	50%	20000	2	231	5892909	765270	5069812	2143473
10km	50%	20000	2	217	5364134	763539	4533210	2082718
10km	50%	20000	2	287	7453946	972675	6375487	2722688
10km	50%	20000	2	335	6595731	864185	5655705	2922388
10km	50%	20000	2	277	7863825	1007134	6729617	3297703
10km	50%	20000	2	417	6878313	869953	5907487	2962450
10km	50%	20000	2	284	6890639	891852	5894791	3036619
10km	50%	20000	2	291	5211197	802419	4347585	2232908
10km	50%	20000	2	290	5833093	825727	4938648	2536203
10km	50%	20000	2	278	7931301	1045712	6797397	2885692
10km	50%	20000	2	320	7623253	1007921	6537652	3212672
10km	50%	20000	2	226	5765486	802605	4881688	2576737
10km	50%	20000	2	251	4543207	679510	3809935	2076624
10km	50%	20000	2	357	6796650	883473	5847854	2854167
10km	50%	20000	2	257	6129509	832721	5190533	2595212
10km	50%	20000	2	250	6280908	929089	5285348	2374436
10km	50%	20000	2	510	5526573	823532	4633075	2645998
10km	50%	20000	2	236	5537847	778790	4693493	2787638
10km	50%	20000	2	396	8088904	994189	6982842	3297775
10km	50%	20000	2	315	6038741	851045	5119175	2467679
10km	50%	20000	2	226	5307343	740250	4506484	2153086
10km	50%	20000	2	283	6428656	918082	5459392	3044366
10km	50%	20000	2	272	7736738	1064722	6557635	3674824
10km	50%	20000	2	267	6592286	897351	5610255	2724225
10km	50%	20000	2	415	7535472	1009580	6468826	2972476
10km	50%	20000	2	319	7944835	1132609	6722904	3123121
10km	50%	20000	2	229	6503760	953980	5475208	2689450
10km	50%	20000	2	313	6961361	919427	5968002	2918156
10km	50%	20000	2	247	7346781	973793	6290912	2881433
10km	50%	20000	2	300	6555680	839028	5624219	2600962
10km	50%	20000	2	286	7938859	1020875	6818073	3105389
10km	50%	20000	2	246	6304375	953260	5293309	2558388
10km	50%	20000	2	329	5192223	743253	4382771	2777076
10km	50%	20000	2	260	5846927	800128	4990648	2221228
10km	50%	20000	2	240	5377205	772372	4537964	1949553
10km	50%	20000	2	332	6331799	910129	5281958	2822061
10km	50%	20000	2	292	6312728	834257	5381400	2618859
10km	50%	20000	2	224	6339991	902132	5373461	2402333
10km	50%	20000	2	356	7087497	916326	6088679	2647928
10km	50%	20000	2	240	5661405	804936	4800707	2298395
10km	50%	20000	2	261	5575383	832841	4656840	2376983
10km	50%	20000	2	234	6209714	911894	5224425	2621577
10km	50%	20000	2	286	5605928	839704	4716048	2328195
10km	50%	20000	2	255	6180075	888647	5214809	2754529
10km	50%	20000	2	282	6073217	772645	5230970	2628479
10km	50%	20000	2	253	7099734	910725	6124480	2735378
10km	50%	20000	2	275	5358527	754536	4545824	2293439
10km	50%	20000	2	193	7020728	969579	5975040	2618541
10km	50%	20000	2	249	7636710	1005670	6518928	3018119
10km	50%	20000	2	342	8975659	1125012	7760437	3671857
10km	50%	20000	2	251	6455191	982389	5391020	2759056
10km	50%	20000	2	397	6749036	981578	5670053	3359475
10km	50%	20000	2	261	6658825	935536	5662467	3107106
10km	50%	20000	2	248	5287458	798963	4413675	2283637
10km	50%	20000	2	341	6153059	887030	5169177	2886328
10km	50%	20000	2	331	5367785	806965	4501274	2419789
10km	50%	20000	2	359	7225518	1059031	6054416	3231160
10km	50%	20000	2	395	6708767	896889	5744901	2710703
10km	50%	20000	2	271	5738113	809538	4830766	2284935
10km	50%	20000	2	307	5846439	806023	4968660	2837993
10km	50%	20000	2	224	5278847	789319	4427429	2239687
10km	50%	20000	2	368	6746979	852870	5806407	2564778
10km	50%	20000	2	237	4891879	698599	4112683	1991251
10km	50%	20000	2	209	5687837	844438	4775882	1928052
10km	50%	20000	2	281	6794286	864086	5842071	2797037
10km	50%	20000	2	245	6433858	930060	5420524	2461438
10km	50%	20000	2	336	7370899	965116	6326691	2877014
10km	50%	20000	2	241	4945860	711189	4178444	1987846
10km	50%	20000	2	215	5199053	808665	4319506	2074234
10km	50%	20000	2	211	4640593	670078	3905385	1773653
10km	50%	20000	2	273	6768225	949322	5747118	2770125
10km	50%	20000	2	194	5905837	861248	4941852	2239344
10km	50%	20000	2	265	6218952	891262	5262278	2521715
10km	50%	20000	2	332	5467433	784833	4621254	2649182
10km	50%	20000	2	258	5949048	851001	5027233	2474595
10km	50%	20000	2	263	7386626	1000878	6320072	3020717
10km	50%	20000	2	258	5415550	843770	4495675	2545778
10km	50%	20000	2	274	6117250	841938	5208358	2396411
10km	50%	20000	2	267	4657999	666233	3937158	1900289
10km	50%	20000	2	286	6767073	880358	5817967	2838107
10km	50%	20000	2	215	5297730	765623	4476331	2222707
10km	50%	20000	2	361	6715640	1027169	5606409	2949252
10km	50%	20000	2	272	5721131	787950	4847123	2371367
10km	50%	20000	2	284	5947132	979564	4874961	2610667
10km	50%	20000	2	229	4857958	690636	4106789	2061651
10km	50%	20000	2	298	6775280	1040151	5616738	3073834
10km	50%	20000	2	275	7053478	903136	6078984	2813270
10km	50%	20000	2	253	6688576	887636	5725434	2489453
10km	50%	20000	2	272	6665308	1013960	5553873	3285841
10km	50%	20000	2	251	6359540	985284	5297602	2592510
10km	50%	20000	2	221	6615158	874248	5665625	2555870
10km	50%	20000	2	330	5812897	812419	4952090	2792682
10km	50%	20000	2	332	7527057	1021651	6411918	3169835
10km	50%	20000	2	261	5675849	865947	4743912	2333916
10km	50%	20000	2	251	5422443	747991	4617836	2304915
10km	50%	20000	2	354	8858818	1139828	7632116	3145603
10km	50%	20000	2	317	7400650	991353	6331344	3104906
10km	50%	20000	2	224	4928006	718098	4143605	1911996
10km	50%	20000	2	220	5405365	813073	4536219	2142412
10km	50%	20000	2	214	7394971	938924	6409295	2833177
10km	50%	20000	2	234	6470131	971901	5413652	2594420
10km	50%	20000	2	252	6813894	907300	5845882	2675520
10km	50%	20000	2	277	6764117	1001653	5670813	2861804
10km	50%	20000	2	322	7759484	998964	6680988	3438847
10km	50%	20000	2	255	5935061	858563	5022138	2488290
10km	50%	20000	2	306	7318407	968514	6261206	3101292
10km	50%	20000	2	308	6360772	893937	5375178	3346932
10km	50%	20000	2	273	5823415	822670	4914663	2828726
10km	50%	20000	2	219	5916065	923055	4914397	2439334
10km	50%	20000	2	224	8326478	1169310	7072340	2963004
10km	50%	20000	2	345	6543114	899601	5567407	2866856
10km	50%	20000	2	305	5131266	684081	4377591	2356400
10km	50%	20000	2	232	6459861	1001329	5335759	2759350
10km	50%	20000	2	228	6603159	903907	5643348	2588813
10km	50%	20000	2	270	6911292	872492	5974934	2900935
10km	50%	20000	2	284	7074354	945930	6028885	3138085
10km	50%	20000	2	337	8129853	1076185	6965248	3539666
10km	50%	20000	2	281	7635525	1008019	6569727	3122317
10km	50%	20000	2	341	5715835	817299	4837006	2766417
10km	50%	20000	2	299	7667796	1089210	6492141	3363776
10km	50%	20000	2	404	6955533	876756	5989683	2979928
10km	50%	20000	2	232	7784811	1057022	6627603	3031520
10km	50%	20000	2	322	7979775	1040982	6833362	3255944
10km	50%	20000	2	266	6079380	872925	5123882	2557773
10km	50%	20000	2	288	8339035	1067371	7176789	3151528
10km	50%	20000	2	261	5127842	778492	4292401	2211570
10km	50%	20000	2	275	5365914	711073	4599730	2610362
10km	50%	20000	2	310	7681775	1015278	6536057	3250126
10km	50%	20000	2	303	7728577	1014423	6658395	2967581
10km	50%	20000	2	391	6762568	872902	5831244	2936401
10km	50%	20000	2	346	5914933	815827	5050439	2743210
10km	50%	20000	2	215	5330988	759830	4491870	2483369
10km	50%	20000	2	273	7073786	973748	6012823	3024897
10km	50%	20000	2	215	6394229	914959	5406712	2539991
10km	50%	20000	2	344	7193023	967694	6155457	2755539
10km	50%	20000	2	268	5977311	826677	5074944	2462657
10km	50%	20000	2	262	5561145	804041	4698098	2346212
10km	50%	20000	2	246	5903132	800143	5054911	2622078
10km	50%	20000	2	313	7173049	1012365	6070130	3078902
10km	50%	20000	2	279	7098763	911757	6133451	2698720
10km	50%	20000	2	317	7245864	953684	6227598	2980839
10km	50%	20000	2	288	5172562	707755	4410027	2217177
10km	50%	20000	2	312	5335713	770630	4452574	2442043
10km	50%	20000	2	205	5469043	805707	4588992	2147235
10km	50%	20000	2	410	7082935	1058425	5944100	2783901
10km	50%	20000	2	407	5352221	779959	4516454	2323469
10km	50%	20000	2	376	5633352	788164	4745866	2321801
10km	50%	20000	2	401	6488915	883009	5520476	2870544
10km	50%	20000	2	261	7473280	1074128	6302928	3214002
10km	50%	20000	2	375	7542870	987837	6459424	3226982
10km	50%	20000	2	273	4788947	724968	4004380	2021389
10km	50%	20000	2	211	6268153	957721	5226338	2318507
10km	50%	20000	2	238	6150179	914314	5167927	2525736
10km	50%	20000	2	321	7328487	1017951	6235803	2793613
10km	50%	20000	2	362	7225723	914757	6235492	2966951
10km	50%	20000	2	273	5691558	724668	4908904	2451167
10km	50%	20000	2	248	6457003	871233	5506002	2357667
10km	50%	20000	2	344	6891266	1029086	5780782	2687357
10km	50%	20000	2	252	6930515	928123	5928244	2611978
10km	50%	20000	2	247	5188274	724857	4380993	2006170
10km	50%	20000	2	255	5350186	783400	4511114	2395334
10km	50%	20000	2	333	8353804	1118593	7160092	3550811
10km	50%	20000	2	331	7350259	1113916	6155358	2958314
10km	50%	20000	2	235	5541717	839061	4616774	2494746
10km	50%	20000	2	309	4980904	646152	4260183	2168020
10km	50%	20000	2	334	7042145	910371	6051180	2800195
10km	50%	20000	2	308	7140614	906755	6165058	3004765
10km	50%	20000	2	262	6960022	977707	5899053	2778009
10km	50%	20000	2	368	8234683	1050179	7098333	3574485
10km	50%	20000	2	321	6397061	801025	5501492	3175823
10km	50%	20000	2	267	5597677	885227	4630245	2537432
10km	50%	20000	2	301	8510068	1060908	7368888	3163784
10km	50%	20000	2	236	5455172	797794	4586085	1965448
10km	50%	20000	2	264	6294506	931111	5268257	2884607
10km	50%	20000	2	277	5708194	839575	4792074	2604526
10km	50%	20000	2	325	6704659	883680	5731412	2973338
10km	50%	20000	2	240	5512344	776058	4661559	2285596
10km	50%	20000	2	289	6890293	874448	5940713	2505706
10km	50%	20000	2	396	5823292	846534	4900444	2576816
10km	50%	20000	2	406	6529847	879326	5580813	2824964
10km	50%	20000	2	330	5161826	755085	4325834	2406847
10km	50%	20000	2	292	6525658	849025	5589246	2491695
10km	50%	20000	2	301	7356684	969219	6319977	3015777
10km	50%	20000	2	284	6154675	816752	5264294	2422286
10km	50%	20000	2	298	7842300	1086092	6666672	3226121
10km	50%	20000	2	315	7282101	942296	6289107	3031178
10km	50%	20000	2	274	5979869	913753	4992386	3097566
10km	50%	20000	2	285	7608205	915367	6604907	2995514
10km	50%	20000	2	245	5969212	795882	5067224	2181347
10km	50%	20000	2	352	6607783	1041766	5455270	2940368
10km	50%	20000	2	366	7610836	977987	6568932	3022481
10km	50%	20000	2	390	6704449	849729	5806500	2920316
10km	50%	20000	2	250	5766018	788454	4911831	2368081
10km	50%	20000	2	313	7000036	868389	6027794	2530760
10km	50%	20000	2	357	7140766	834800	6231929	2884567
10km	50%	20000	2	393	7710671	993674	6624541	3084708
10km	50%	20000	2	266	6560400	868558	5617003	2429286
10km	50%	20000	2	285	7605026	1024348	6464732	3301801
10km	50%	20000	2	288	8429100	1050371	7240367	3338480
10km	50%	20000	2	331	7397203	1066261	6229073	3325647
10km	50%	20000	2	398	5365238	758993	4544630	2235026
10km	50%	20000	2	198	5906852	848076	4980375	2381101
10km	50%	20000	2	274	6313961	945017	5305552	2669597
10km	50%	20000	2	345	7170115	1013120	6080721	3295153
10km	50%	20000	2	220	6459784	1018585	5378122	2429982
10km	50%	20000	2	315	5007682	672627	4265335	2049514
10km	50%	20000	2	233	7350911	1078563	6160118	2723201
10km	50%	20000	2	287	6505547	823614	5575673	2372788
10km	50%	20000	2	321	8898169	1122517	7677125	3268207
10km	50%	20000	2	261	5659695	833427	4746969	2490407
10km	50%	20000	2	326	7774558	1102713	6568560	3234094
10km	50%	20000	2	335	5961482	858885	5015060	2601573
10km	50%	20000	2	218	5098518	801433	4233144	2332133
10km	50%	20000	2	233	7607008	1042029	6482452	3196542
10km	50%	20000	2	297	5153059	759794	4337750	2248876
10km	50%	20000	2	217	6118765	894835	5145484	2619019
10km	50%	20000	2	416	7241854	954868	6193296	3060538
10km	50%	20000	2	228	5492154	805174	4642117	2118287
10km	50%	20000	2	276	4874914	766238	4019342	2446707
10km	50%	20000	2	217	6122239	895435	5112524	2723392
10km	50%	20000	2	295	7861151	1004437	6763745	2949296
10km	50%	20000	2	253	4885679	731527	4103471	2367999
10km	50%	20000	2	219	6887362	1054753	5735399	2777076
10km	50%	20000	2	258	5954653	866701	5004656	2547788
10km	50%	20000	2	309	7028461	915130	6020186	3344511
10km	50%	20000	2	279	6092175	910777	5107215	2466411
10km	50%	20000	2	340	4585987	702417	3811135	2080126
10km	50%	20000	2	242	6674503	954253	5618846	2641183
10km	50%	20000	2	280	7538064	1017279	6408444	3307472
10km	50%	20000	2	214	5221097	783784	4369639	2141209
10km	50%	20000	2	205	5359476	850127	4434633	2547613
10km	50%	20000	2	293	6939602	857277	5978020	2754744
10km	50%	20000	2	271	5770523	785623	4895696	2400726
10km	50%	20000	2	201	6054246	879385	5072216	2185043
10km	50%	20000	2	317	5607670	738162	4814546	2546118
10km	50%	20000	2	243	6394256	919255	5387090	2586225
10km	50%	20000	2	212	6036765	878824	5085292	2084345
10km	50%	20000	2	270	8010629	1091395	6831093	3211287
10km	50%	20000	2	326	6960261	890462	5984018	2796324
10km	50%	20000	2	263	6568026	999041	5457589	3038267
10km	50%	20000	2	276	5749023	870899	4776179	2639913
10km	50%	20000	2	256	6877764	959434	5854425	2745702
10km	50%	20000	2	295	7096375	885097	6133174	2740993
10km	50%	20000	2	353	7171045	943039	6130633	3140510
10km	50%	20000	2	225	5231589	768943	4376156	2120647
10km	50%	20000	2	247	5909469	892784	4929140	2606245
10km	50%	20000	2	242	5409850	753230	4553152	2614561
10km	50%	20000	2	270	6843483	982165	5783449	2815254
10km	50%	20000	2	239	6067472	985306	5006236	2788654
10km	50%	20000	2	356	6977087	909762	5979068	2694620
10km	50%	20000	2	240	5505645	774805	4660996	2203766
10km	50%	20000	2	293	7414339	951160	6385509	3051376
10km	50%	20000	2	297	5961718	824054	5062037	2655026
10km	50%	20000	2	306	6011454	870194	5035080	2552715
10km	50%	20000	2	382	7345948	993982	6274519	3074399
10km	50%	20000	2	294	5714817	860209	4786096	2823307
10km	50%	20000	2	272	5925078	895434	4958631	2551538
10km	50%	20000	2	280	7018027	968954	5983328	2932109
10km	50%	20000	2	274	7111599	907963	6123953	2861162
10km	50%	20000	2	441	6740571	939733	5711632	2978227
10km	50%	20000	2	278	4842788	738090	4041888	2053646
10km	50%	20000	2	178	5952294	909507	4984218	2221468
10km	50%	20000	2	270	6999569	928858	5981988	2938848
10km	50%	20000	2	405	7211546	896519	6255215	2944448
10km	50%	20000	2	294	6867519	882064	5890298	2918819
10km	50%	20000	2	255	5786316	838767	4870037	2573032
10km	50%	20000	2	354	7235399	978272	6182180	3057588
10km	50%	20000	2	244	6192750	884032	5221929	2703408
10km	50%	20000	2	217	5413489	795027	4567279	2059016
10km	50%	20000	2	210	5293941	796481	4439036	2474686
10km	50%	20000	2	321	7772018	1011777	6659981	3074217
10km	50%	20000	2	249	5250873	820327	4367217	2242447
10km	50%	20000	2	268	6427313	1018103	5263724	2667786
10km	50%	20000	2	235	5154939	742696	4347811	2545883
10km	50%	20000	2	344	5776859	763289	4951753	2623662
10km	50%	20000	2	221	6953650	830958	6050675	2598166
10km	50%	20000	2	244	5511659	834209	4599495	2419136
10km	50%	20000	2	305	7186767	961896	6128279	2843253
10km	50%	20000	2	217	5070245	744585	4268722	2261937
10km	50%	20000	2	338	6350666	956511	5319891	2744904
10km	50%	20000	2	293	8173363	1120207	6941310	3645658
10km	50%	20000	2	321	6870280	915813	5880013	2770100
10km	50%	20000	2	295	6608154	924606	5605201	2987733
10km	50%	20000	2	332	5699762	789655	4818857	2463760
10km	50%	20000	2	222	5931451	870764	4958228	2310411
10km	50%	20000	2	289	6805442	992105	5716919	2938805
10km	50%	20000	2	282	5811564	773900	4964230	2441201
10km	50%	20000	2	278	7486950	995503	6410033	3025282
10km	50%	20000	2	273	6137792	886221	5195630	2929236
10km	50%	20000	2	216	5281828	772454	4449105	2136796
10km	50%	20000	2	389	8105496	1153008	6862074	3281617
10km	50%	20000	2	371	7243051	950458	6238419	2791443
10km	50%	20000	2	217	5802873	812283	4917047	2256071
10km	50%	20000	2	260	5410338	696574	4642277	2241706
10km	50%	20000	2	278	6955437	882985	5977600	2698977
10km	50%	20000	2	245	5786269	804856	4924996	2275722
10km	50%	20000	2	303	4738346	669206	4002890	1926480
10km	50%	20000	2	343	6867558	936820	5841373	2950148
10km	50%	20000	2	328	7920340	1034987	6782990	3142801
10km	50%	20000	2	294	5667215	779373	4823984	2245257
10km	50%	20000	2	290	6406434	808051	5519778	2747814
10km	50%	20000	2	234	5688917	841735	4781970	2232187
10km	50%	20000	2	333	5236312	786151	4380562	2765062
10km	50%	20000	2	447	6788749	941610	5774983	3050340
10km	50%	20000	2	293	5475349	801285	4607259	2435027
10km	50%	20000	2	244	5086244	744691	4265237	2185370
10km	50%	20000	2	362	7260002	954458	6214057	2678893
10km	50%	20000	2	252	5873067	888397	4913697	2326589
10km	50%	20000	2	286	7899147	1056913	6764710	3188840
10km	50%	20000	2	344	7362204	975198	6284377	2888284
10km	50%	20000	2	232	5231410	815010	4333940	2007422
10km	50%	20000	2	275	7868627	1154286	6622489	3211496
10km	50%	20000	2	275	7129890	974461	6085015	2741084
10km	50%	20000	2	301	6792059	1096472	5600518	3016093
10km	50%	20000	2	270	7071968	1062907	5891504	2857675
10km	50%	20000	2	288	7633819	978671	6585717	3265016
10km	50%	20000	2	246	5612936	864470	4671050	2540238
10km	50%	20000	2	281	8739451	1151274	7472702	3285411
10km	50%	20000	2	469	7197125	949838	6174998	2798764
10km	50%	20000	2	258	7332139	973018	6243454	2691408
10km	50%	20000	2	270	7729504	1050996	6598236	3372763
10km	50%	20000	2	323	7625691	1042392	6489659	3266895
10km	50%	20000	2	261	5820690	902353	4846352	2653903
10km	50%	20000	2	294	7761773	1083519	6561570	3167617
10km	50%	20000	2	248	7074134	935952	6047679	3074854
10km	50%	20000	2	292	5325930	793395	4450231	2302943
10km	50%	20000	2	310	6598864	936004	5597167	2883624
10km	50%	20000	2	321	6773284	849541	5851805	2815609
10km	50%	20000	2	252	4758599	716279	3992531	2110218
10km	50%	20000	2	251	5477886	835421	4551730	2593772
10km	50%	20000	2	306	7511871	1079414	6312405	3841018
10km	50%	20000	2	217	6017644	879611	5030487	2218893
10km	50%	20000	2	299	6586001	817587	5716887	2562660
10km	50%	20000	2	273	5190914	759529	4360382	2359856
10km	50%	20000	2	298	5513694	764566	4679302	2085837
10km	50%	20000	2	241	5345631	802623	4452635	2224439
10km	50%	20000	2	235	5057092	736128	4264732	1889519
10km	50%	20000	2	355	6706289	961348	5654580	3222858
10km	50%	20000	2	251	6804435	935664	5787791	2994253
10km	50%	20000	2	338	8328886	1181523	7041498	3421160
10km	50%	20000	2	214	5065393	731280	4284224	2120258
10km	50%	20000	2	255	4539327	625236	3877992	1975815
10km	50%	20000	2	258	6367443	914712	5358026	2718331
10km	50%	20000	2	341	5181362	756874	4358571	2386800
10km	50%	20000	2	247	4858241	752313	4043410	2192415
10km	50%	20000	2	267	4721699	670228	3999134	2043661
10km	50%	20000	2	240	9341058	1284132	7935968	3447302
10km	50%	20000	2	242	6082005	842013	5171055	2308694
10km	50%	20000	2	331	5884219	776392	5044862	2780487
10km	50%	20000	2	274	5596090	835489	4710907	2646087
10km	50%	20000	2	419	6814558	905122	5851929	3149455
10km	50%	20000	2	218	7306480	1047916	6188868	2943607
10km	50%	20000	2	301	8246634	992201	7163086	3126643
10km	50%	20000	2	295	6637574	905007	5681359	2686306
10km	50%	20000	2	285	5778027	782867	4947160	2433114
10km	50%	20000	2	265	6415870	896384	5450771	2712503
10km	50%	20000	2	284	6592862	970623	5530838	3140465
10km	50%	20000	2	213	6342957	998349	5273027	2596148
10km	50%	20000	2	235	5275058	781759	4433387	2141112
10km	50%	20000	2	288	7517377	963338	6436776	3087385
10km	50%	20000	2	263	5539835	837087	4632978	2183304
10km	50%	20000	2	259	6552725	908808	5530380	2621215
10km	50%	20000	2	427	7990702	998168	6915915	3266616
10km	50%	20000	2	247	5750210	877632	4808337	2295773
10km	50%	20000	2	274	5147113	708146	4373870	2159023
10km	50%	20000	2	289	7239131	954302	6220513	2791914
10km	50%	20000	2	374	6455591	947978	5412828	2597655
10km	50%	20000	2	287	7687660	962510	6637338	3201583
10km	50%	20000	2	250	5333228	874724	4385100	2664804
10km	50%	20000	2	224	6771093	926922	5745727	2782400
10km	50%	20000	2	290	6225190	832995	5306391	2558546
10km	50%	20000	2	365	7427050	950760	6385467	2970962
10km	50%	20000	2	283	7418958	1050044	6272402	3754430
10km	50%	20000	2	277	6334228	871997	5382513	2496761
10km	50%	20000	2	241	6271248	847139	5360812	2771356
10km	50%	20000	2	260	6522431	815882	5622889	2550026
10km	50%	20000	2	318	5084786	719680	4310315	2412778
10km	50%	20000	2	355	8988919	1119807	7720576	3390950
10km	50%	20000	2	296	5135015	729278	4318611	2116838
10km	50%	20000	2	234	6107971	868123	5140494	2639778
10km	50%	20000	2	290	8241878	1078420	7078202	3470279
10km	50%	20000	2	284	6911654	910549	5925393	2566390
10km	50%	20000	2	247	5779434	759479	4962654	2424790
10km	50%	20000	2	285	4972563	719857	4200273	1980412
10km	50%	20000	2	245	7509748	1077766	6303559	3199101
10km	50%	20000	2	286	5703730	845931	4772951	2370657
10km	50%	20000	2	225	6683163	919299	5685838	2692175
10km	50%	20000	2	237	5401270	803362	4538148	2070109
10km	50%	20000	2	230	5916625	910103	4934861	2132376
10km	50%	20000	2	369	7633818	1011583	6517785	3308707
10km	50%	20000	2	336	7865249	1046108	6704839	3158971
10km	50%	20000	2	276	5692598	736886	4900311	2610550
10km	50%	20000	2	254	5837230	775169	5008064	2407584
10km	50%	20000	2	288	7525032	955262	6484854	3223598
10km	50%	20000	2	261	7119608	1069669	5936400	2880461
10km	50%	20000	2	271	6102380	864411	5179332	2433970
10km	50%	20000	2	280	5439231	799891	4588753	2326978
10km	50%	20000	2	242	6537607	909921	5556798	2656821
10km	50%	20000	2	326	5232512	785327	4372263	2393435
10km	50%	20000	2	205	5308821	736888	4519730	2270746
10km	50%	20000	2	224	5645864	794712	4795231	2230631
10km	50%	20000	2	264	6270909	867517	5352986	2682282
10km	50%	20000	2	286	7234657	1006189	6161607	3063707
10km	50%	20000	2	312	6948885	976235	5893596	2945420
10km	50%	20000	2	253	6061647	842197	5142877	2824314
10km	50%	20000	2	214	5342509	817949	4440552	1947279
10km	50%	20000	2	264	6950308	875375	6011506	3115523
10km	50%	20000	2	254	5743006	851969	4813995	2560682
10km	50%	20000	2	376	6860197	938103	5849331	3149391
10km	50%	20000	2	221	4749327	705897	3999371	1986677
10km	50%	20000	2	237	5987718	877582	5049780	2830297
10km	50%	20000	2	222	6843771	1043325	5688357	2730481
10km	50%	20000	2	200	6165392	891994	5170637	2674372
10km	50%	20000	2	343	7130315	979426	6079051	2874112
10km	50%	20000	2	206	6832123	951164	5813798	2470242
10km	50%	20000	2	270	5513352	799279	4613928	2221683
10km	50%	20000	2	252	5954407	906015	4980270	2655684
10km	50%	20000	2	405	6711839	875340	5742260	3221879
10km	50%	20000	2	283	6083915	861461	5163886	2852498
10km	50%	20000	2	349	5554084	827777	4651014	2223164
10km	50%	20000	2	283	5053612	714717	4278994	2023131
10km	50%	20000	2	243	6497081	923583	5496064	2731751
10km	50%	20000	2	270	9011759	1202470	7708088	3752525
10km	50%	20000	2	243	5248293	759559	4384912	2224691
10km	50%	20000	2	371	7380291	969324	6325691	3206783
10km	50%	20000	2	286	7035165	936644	6036058	2980103
10km	50%	20000	2	319	7514168	999039	6448509	3143053
10km	50%	20000	2	223	5244756	781181	4401394	1971976
10km	50%	20000	2	239	7030709	907881	6038979	2698324
10km	50%	20000	2	258	6366106	980689	5302987	2689886
10km	50%	20000	2	202	4794552	777454	3977798	2242723
10km	50%	20000	2	252	7574813	1090487	6373792	3285074
10km	50%	20000	2	238	6097904	863697	5164356	2415209
10km	50%	20000	2	216	5039949	724896	4219500	1885017
10km	50%	20000	2	218	5453216	788053	4579110	2036023
10km	50%	20000	2	401	6294954	853513	5370411	2953441
10km	50%	20000	2	274	5388936	788396	4537512	1965597
10km	50%	20000	2	274	5644113	904072	4656367	2548346
10km	50%	20000	2	280	5584082	813166	4695322	2684513
10km	50%	20000	2	327	7078645	928927	6068284	3037866
10km	50%	20000	2	282	7740353	944557	6713664	2831177
10km	50%	20000	2	219	4649734	699735	3894456	2121996
10km	50%	20000	2	238	6504665	793593	5627948	2511848
10km	50%	20000	2	340	6433264	788424	5556332	2721332
10km	50%	20000	2	448	6400703	863724	5446946	2955032
10km	50%	20000	2	279	7577910	892634	6605818	2962601
10km	50%	20000	2	212	6011489	834427	5070507	2192581
10km	50%	20000	2	318	6749140	874488	5832699	2748740
10km	50%	20000	2	300	5933203	811234	5048814	2593117
10km	50%	20000	2	272	6066482	872681	5108968	2507258
10km	50%	20000	2	407	6710224	842450	5774875	3303762
10km	50%	20000	2	286	5729402	845311	4811690	2402600
10km	50%	20000	2	300	5275619	788398	4412285	2395283
10km	50%	20000	2	337	5538199	842505	4627331	2633166
10km	50%	20000	2	314	6895055	940679	5881530	2798872
10km	50%	20000	2	326	7487601	932446	6457700	3125578
10km	50%	20000	2	324	5972484	763262	5157269	2719965
10km	50%	20000	2	208	6589492	1021205	5490512	2624362
10km	50%	20000	2	258	5152522	795497	4289175	2269135
10km	50%	20000	2	336	7606961	994453	6528810	2982890
10km	50%	20000	2	301	7347956	976103	6279289	2813408
10km	50%	20000	2	395	4982944	740803	4175663	2344463
10km	50%	20000	2	217	6078748	930545	5054962	2402488
10km	50%	20000	2	267	6084828	851372	5156356	2666569
10km	50%	20000	2	399	7011061	841887	6102100	3020493
10km	50%	20000	2	372	7440937	974366	6364468	3268126
10km	50%	20000	2	233	5962441	859793	5030381	2826136
10km	50%	20000	2	245	6202898	880028	5217851	2773791
10km	50%	20000	2	245	7044144	930721	5996654	2461166
10km	50%	20000	2	275	7832896	1035184	6728317	3068192
10km	50%	20000	2	260	5871724	882191	4907197	2711970
10km	50%	20000	2	276	5858382	833795	4951851	2266822
10km	50%	20000	2	260	5774612	939566	4753215	2676101
10km	50%	20000	2	323	6606470	932055	5569937	2741540
10km	50%	20000	2	250	5413297	824088	4507602	2512516
10km	50%	20000	2	275	9090782	1228105	7759522	3797625
10km	50%	20000	2	267	5917114	756805	5108011	2785548
10km	50%	20000	2	233	6194493	913051	5212791	2641603
10km	50%	20000	2	270	5063996	726624	4281694	1957084
10km	50%	20000	2	205	6618336	927130	5596577	2103870
10km	50%	20000	2	248	6067046	885798	5085034	2424772
10km	50%	20000	2	283	7431716	937556	6409353	2943436
10km	50%	20000	2	285	6502440	872547	5563654	2347962
10km	50%	20000	2	267	7533243	973009	6442112	2944077
10km	50%	20000	2	237	5858446	882728	4897142	2405605
10km	50%	20000	2	274	5992208	866656	5034296	2459606
10km	50%	20000	2	359	8667292	1140254	7451868	3287013
10km	50%	20000	2	287	6893098	871215	5925305	2880078
10km	50%	20000	2	283	6192902	900896	5203688	2298845
10km	50%	20000	2	307	5461067	779806	4634244	2295529
10km	50%	20000	2	353	8147011	1032729	7048648	3225930
10km	50%	20000	2	402	7430633	972624	6354247	3294986
10km	50%	20000	2	281	7098059	954240	6079901	2784558
10km	50%	20000	2	315	9559088	1304398	8128143	4121525
10km	50%	20000	2	193	5630280	850969	4683212	2375714
10km	50%	20000	2	299	7630809	1044485	6463280	3199493
10km	50%	20000	2	235	5653257	852036	4718301	2366402
10km	50%	20000	2	260	6051446	924232	5037672	2671391
10km	50%	20000	2	261	5703174	853827	4780469	2471618
10km	50%	20000	2	255	5001964	772814	4169594	2156993
10km	50%	20000	2	310	5014944	694527	4265992	2213432
10km	50%	20000	2	255	5107198	749390	4312329	2109130
10km	50%	20000	2	179	5310101	785600	4474595	2189263
10km	50%	20000	2	240	5682037	895429	4690461	2879920
10km	50%	20000	2	248	5555460	760294	4687805	2151888
10km	50%	20000	2	242	5673597	829203	4757890	2403939
10km	50%	20000	2	319	8092285	1141741	6843928	3470640
10km	50%	20000	2	308	7066230	1023235	5955828	3229881
10km	50%	20000	2	244	5655680	823534	4765167	2400730
10km	50%	20000	2	233	5624296	854018	4701728	2412243
10km	50%	20000	2	317	7314739	969277	6254935	3180223
10km	50%	20000	2	237	5116915	787232	4260306	2190651
10km	50%	20000	2	262	6429381	968441	5379138	2848647
10km	50%	20000	2	276	7226528	978435	6176722	3099440
10km	50%	20000	2	244	5556901	814517	4679202	2345235
10km	50%	20000	2	264	7768096	984156	6726104	3083857
10km	50%	20000	2	229	6679554	993912	5613170	2667013
10km	50%	20000	2	230	6486481	889883	5526149	2587107
10km	50%	20000	2	231	5232122	797476	4371609	2224407
10km	50%	20000	2	304	6039693	855106	5110717	3008945
10km	50%	20000	2	257	6779410	954459	5777198	2907141
10km	50%	20000	2	348	8709537	1164952	7456490	3383839
10km	50%	20000	2	324	6716199	896168	5744382	2975107
10km	50%	20000	2	412	7714225	1084085	6531871	3517786
10km	50%	20000	2	282	7620953	1027226	6472374	3048711
10km	50%	20000	2	315	5828856	767723	5007530	2768681
10km	50%	20000	2	281	7513201	1017846	6408011	3039639
10km	50%	20000	2	326	6394744	942513	5350727	2861728
10km	50%	20000	2	294	7311110	939685	6296003	3044995
10km	50%	20000	2	336	8851206	1156783	7612682	3517342
10km	50%	20000	2	312	5274639	784597	4417467	2675601
10km	50%	20000	2	275	7789971	1022952	6686456	3020707
10km	50%	20000	2	266	7072467	1005950	5946699	3415958
10km	50%	20000	2	269	8836178	1194469	7535724	3485276
10km	50%	20000	2	279	5544855	875124	4615437	2674222
10km	50%	20000	2	265	4423113	655521	3728497	1765540
10km	50%	20000	2	231	6059098	884842	5084184	2707916
10km	50%	20000	2	218	6120383	961923	5059347	2679779
10km	50%	20000	2	331	7284436	1053827	6125161	3192733
10km	50%	20000	2	239	5226757	751522	4390293	1993826
10km	50%	20000	2	424	7342274	1016964	6255524	3292754
10km	50%	20000	2	286	7579722	998528	6468847	3543444
10km	50%	20000	2	249	6042075	820315	5136457	2396717
10km	50%	20000	2	222	5542712	809134	4658364	2367611
10km	50%	20000	2	320	4313776	669554	3583157	2039708
10km	50%	20000	2	258	6443969	940113	5431116	3174523
10km	50%	20000	2	313	6202771	869204	5259855	2871563
10km	50%	20000	2	215	5551463	818258	4661624	2319461
10km	50%	20000	2	296	7354877	918251	6361563	2968078
10km	50%	20000	2	301	8098166	1076772	6938379	3178967
10km	50%	20000	2	241	5951362	816027	5068696	2201453
10km	50%	20000	2	449	7697189	1042476	6579203	3159915
10km	50%	20000	2	336	7920178	1063557	6756516	3109267
10km	50%	20000	2	286	5949196	850571	5038600	2226778
10km	50%	20000	2	281	5829559	879301	4853491	2557370
10km	50%	20000	2	215	5680253	821026	4779178	2106853
10km	50%	20000	2	305	7176586	940235	6179846	2969255
10km	50%	20000	2	253	6602354	922042	5596077	2599443
10km	50%	20000	2	496	6768642	1008338	5679078	2796201
10km	50%	20000	2	301	5501827	781807	4646705	2218277
10km	50%	20000	2	302	8636769	1173846	7375907	3713323
10km	50%	20000	2	243	6438527	948249	5398582	2875395
10km	50%	20000	2	372	7224955	982953	6141825	2763615
10km	50%	20000	2	203	5650906	769342	4814360	2268936
10km	50%	20000	2	231	5621812	866768	4671710	2306164
10km	50%	20000	2	274	5983259	861528	5041087	2821967
10km	50%	20000	2	353	7198612	933683	6124154	3009910
10km	50%	20000	2	290	6611795	990473	5530981	3214745
10km	50%	20000	2	242	5067557	753531	4251854	2183782
10km	50%	20000	2	335	5401945	706314	4621458	2236552
10km	50%	20000	2	248	6672329	972300	5582584	2838945
10km	50%	20000	2	259	7425448	949717	6395640	2636371
10km	50%	20000	2	284	7299574	970853	6219099	2741001
10km	50%	20000	2	293	7538210	1042600	6387906	3272153
10km	50%	20000	2	262	8526899	1237639	7190101	3512006
10km	50%	20000	2	231	4755617	685285	4013173	2049086
10km	50%	20000	2	267	7078586	943081	6055830	3055730
10km	50%	20000	2	243	6742830	894619	5779465	2754882
10km	50%	20000	2	281	6571552	879038	5598972	2949506
10km	50%	20000	2	193	5127824	767144	4308687	2311323
10km	50%	20000	2	234	7040381	955056	6002391	2735316
10km	50%	20000	2	275	7358225	1055286	6196311	3217556
10km	50%	20000	2	320	5743718	847626	4817806	2403196
10km	50%	20000	2	390	7652675	999987	6572485	3197925
10km	50%	20000	2	336	6693827	865354	5728248	2840470
10km	50%	20000	2	237	5864905	843447	4949705	2476259
10km	50%	20000	2	219	6348437	981045	5269427	2449492
10km	50%	20000	2	272	8163220	1070948	6992769	3194640
10km	50%	20000	2	336	8726497	1181485	7457299	3336738
10km	50%	20000	2	372	8041044	1016959	6910418	3434967
10km	50%	20000	2	285	7465650	975132	6386444	3043210
10km	50%	20000	2	352	5420570	757503	4623881	2519882
10km	50%	20000	2	390	6602117	965414	5543819	3009904
10km	50%	20000	2	277	7860103	1032695	6747355	3459567
10km	50%	20000	2	294	6668405	1012486	5588882	2889354
10km	50%	20000	2	245	5515057	807696	4602969	2295405
10km	50%	20000	2	214	5165899	770699	4314653	2469631
10km	50%	20000	2	320	5954533	866196	4989053	2456132
10km	50%	20000	2	308	7258087	907157	6270708	2911575
10km	50%	20000	2	213	4912239	698707	4158581	2109734
10km	50%	20000	2	263	4759242	716399	3976957	2152959
10km	50%	20000	2	217	5302597	757607	4493699	2299114
10km	50%	20000	2	339	8220374	1124926	6984715	3589806
10km	50%	20000	2	193	4657244	671717	3921542	1745485
10km	50%	20000	2	228	5391941	810853	4513653	2245327
10km	50%	20000	2	255	7127402	997353	6034975	3011046
10km	50%	20000	2	243	7694196	1014022	6600246	2940041
10km	50%	20000	2	272	6076219	936467	5024615	2684304
10km	50%	20000	2	317	8390766	1113262	7185770	3533752
10km	50%	20000	2	299	8135234	1184292	6841529	3338777
10km	50%	20000	2	253	6901484	911649	5916667	2497577
10km	50%	20000	2	211	6581436	965696	5539032	2598944
10km	50%	20000	2	242	6383278	858526	5449405	2629519
10km	50%	20000	2	331	7031688	991704	5937958	3215909
10km	50%	20000	2	350	5560171	738583	4751218	2580689
10km	50%	20000	2	314	5483117	805638	4633907	2441403
10km	50%	20000	2	253	6065791	877295	5069342	2582301
10km	50%	20000	2	288	5352987	751271	4549955	2228600
10km	50%	20000	2	242	6118148	825952	5244973	2287624
10km	50%	20000	2	225	5434803	782755	4586094	2167105
10km	50%	20000	2	298	7508091	1001562	6388700	2769220
10km	50%	20000	2	354	7404359	1056252	6271682	3358213
10km	50%	20000	2	349	6853612	961009	5793499	2866704
10km	50%	20000	2	238	4928149	748164	4087815	2298650
10km	50%	20000	2	245	5565623	846320	4648969	2342030
10km	50%	20000	2	300	9230378	1211901	7918164	3664875
10km	50%	20000	2	382	7116788	977907	6032114	2932241
10km	50%	20000	2	216	4742968	692702	3975205	1853556
10km	50%	20000	2	356	5246048	760665	4427427	2287131
10km	50%	20000	2	260	5833595	760421	5009974	2664139
10km	50%	20000	2	309	6216153	937002	5186556	2720911
10km	50%	20000	2	342	5194755	737707	4390496	2227217
10km	50%	20000	2	323	7238825	1003428	6174680	3320323
10km	50%	20000	2	311	5823923	810613	4943804	2655858
10km	50%	20000	2	324	5610879	791938	4752028	2169410
10km	50%	20000	2	316	6939248	973117	5870939	3040372
10km	50%	20000	2	316	6069650	942541	5027963	2821396
10km	50%	20000	2	264	4978639	735700	4200003	2243234
10km	50%	20000	2	280	7422709	1140120	6168664	3086695
10km	50%	20000	2	260	5982410	826613	5080325	2925603
10km	50%	20000	2	369	6477098	1008184	5358288	2908795
10km	50%	20000	2	293	5245905	799320	4363207	2519278
10km	50%	20000	2	230	5830216	872810	4880340	2506780
10km	50%	20000	2	338	7788288	965684	6753542	3071289
10km	50%	20000	2	213	5604357	831607	4699594	2244354
10km	50%	20000	2	265	5892462	888653	4937317	2381226
10km	50%	20000	2	278	4997681	729207	4210872	1860776
10km	50%	20000	2	326	5261816	771313	4386011	2518855
10km	50%	20000	2	226	6786701	938240	5717173	3004850
10km	50%	20000	2	236	5400967	735422	4578206	2453180
10km	50%	20000	2	272	5726690	851926	4803547	2652512
10km	50%	20000	2	403	7562649	1029748	6475678	3357940
10km	50%	20000	2	353	7455840	969235	6385683	3256198
10km	50%	20000	2	342	7554648	1014156	6452116	3079691
10km	50%	20000	2	296	5207258	737958	4397356	1981484
10km	50%	20000	2	248	5173289	759950	4361852	2309218
10km	50%	20000	2	237	6028729	808023	5132128	2474925
10km	50%	20000	2	245	5191621	771423	4361926	2302253
10km	50%	20000	2	282	7389584	928127	6370699	2870456
10km	50%	20000	2	294	7203848	884701	6253896	2659684
10km	50%	20000	2	230	6003468	921097	5006096	2505998
10km	50%	20000	2	246	6545184	877893	5598578	2424541
10km	50%	20000	2	226	6803885	1081654	5617962	2731986
10km	50%	20000	2	227	7257207	916560	6287562	2739229
10km	50%	20000	2	242	5651630	841507	4725071	2411789
10km	50%	20000	2	316	5817092	858892	4899178	2544891
10km	50%	20000	2	409	6267206	798445	5392069	2672802
10km	50%	20000	2	400	7318940	980899	6251309	3116432
10km	50%	20000	2	261	5796395	844107	4880178	2261242
10km	50%	20000	2	323	5999295	904420	5036759	2849302
10km	50%	20000	2	215	5480861	855442	4567469	2179697
10km	50%	20000	2	241	6724674	974299	5676221	2812540
10km	50%	20000	2	300	6164994	842042	5239962	2407539
10km	50%	20000	2	340	7847666	966415	6800641	2949733
10km	50%	20000	2	224	5922096	885032	4967176	2278253
10km	50%	20000	2	295	7486498	1023001	6373384	3240701
10km	50%	20000	2	279	8127570	1044409	6969132	3506834
10km	50%	20000	2	368	8225609	1101761	7013982	3578272
10km	50%	20000	2	451	5869220	897220	4895526	2975745
10km	50%	20000	2	195	5866446	887827	4910129	2287758
10km	50%	20000	2	274	8590715	1105923	7402631	3096088
10km	50%	20000	2	246	6747179	958039	5690198	3096558
10km	50%	20000	2	279	6034693	884047	5071788	2537435
10km	50%	20000	2	210	6610127	962289	5554322	2613612
10km	50%	20000	2	351	7115465	886382	6139730	2960082
10km	50%	20000	2	277	7217280	914281	6216415	2842065
10km	50%	20000	2	381	6433007	920560	5444493	2751701
10km	50%	20000	2	232	5403913	809980	4531470	2369134
10km	50%	20000	2	231	5816408	858497	4832866	2584799
10km	50%	20000	2	206	6424709	919347	5426338	2645456
10km	50%	20000	2	447	6498932	851314	5584749	2716322
10km	50%	20000	2	338	8014201	1154047	6756255	3547505
10km	50%	20000	2	263	6513216	938537	5484733	2395139
10km	50%	20000	2	298	6841455	941546	5784238	3045292
10km	50%	20000	2	311	8054760	1012700	6966042	3130738
10km	50%	20000	2	364	5304048	765965	4472298	2258348
10km	50%	20000	2	232	7194349	997403	6112223	2888892
10km	50%	20000	2	238	8248209	1111662	7051151	2983087
10km	50%	20000	2	274	5494550	770729	4677058	2209405
10km	50%	20000	2	300	6734836	885204	5798273	2613414
10km	50%	20000	2	273	7181175	957577	6156547	2978791
10km	50%	20000	2	245	4904173	704052	4139388	1950022
10km	50%	20000	2	242	6536105	998548	5456494	2686696
10km	50%	20000	2	251	5938530	891511	4949135	2665623
10km	50%	20000	2	306	5366422	769128	4501781	2600105
10km	50%	20000	2	324	7043453	883856	6033683	2705256
10km	50%	20000	2	253	7116398	977432	6054643	3019541
10km	50%	20000	2	417	8643989	1197138	7319356	3671760
10km	50%	20000	2	311	7135166	948112	6052380	2939569
10km	50%	20000	2	270	5710239	944105	4693747	2898941
10km	50%	20000	2	260	6917564	911670	5926735	3002757
10km	50%	20000	2	335	6389729	888326	5361780	3107795
10km	50%	20000	2	281	7266229	1080473	6100746	3010518
10km	50%	20000	2	251	7497960	981962	6403664	2832506
10km	50%	20000	2	282	6816317	972229	5760768	2902486
10km	50%	20000	2	243	6227302	907676	5233539	2383386
10km	50%	20000	2	375	6855679	820655	5974859	3075281
10km	50%	20000	2	220	5694341	817978	4793774	2421201
10km	50%	20000	2	257	8622558	1136063	7401793	3357884
10km	50%	20000	2	311	5763513	825641	4842042	2638889
10km	50%	20000	2	244	5388419	828717	4521741	2304012
10km	50%	20000	2	279	6560405	979644	5460223	2811201
10km	50%	20000	2	302	5651523	703789	4901075	2611127
10km	50%	20000	2	280	7118836	996768	6032729	2913879
10km	50%	20000	2	256	6874628	1061776	5717118	2835664
10km	50%	20000	2	308	5794601	856237	4868250	2695652
10km	50%	20000	2	407	7504024	940340	6487018	2712492
10km	50%	20000	2	259	7605741	1021786	6501953	2993406
10km	50%	20000	2	279	6015562	935807	4967529	2591029
10km	50%	20000	2	260	7005251	930506	6002288	2893091
10km	50%	20000	2	275	7191840	960542	6145880	2829900
10km	50%	20000	2	291	7489381	1053408	6343908	3095188
10km	50%	20000	2	308	6050772	922572	5059410	3289700
10km	50%	20000	2	293	7793077	1076335	6637081	3178761
10km	50%	20000	2	324	7673595	1011838	6545902	3111402
10km	50%	20000	2	216	4866197	738396	4072667	1901893
10km	50%	20000	2	288	8833035	1241494	7490464	3374042
10km	50%	20000	2	299	7498795	1050320	6360968	2987183
10km	50%	20000	2	233	6500388	882220	5531821	2676512
10km	50%	20000	2	311	6138405	838101	5237729	2716570
10km	50%	20000	2	281	6750851	1034464	5602889	3017162
10km	50%	20000	2	245	5558709	845079	4617787	2786470
10km	50%	20000	2	267	6096417	875204	5163306	2529635
10km	50%	20000	2	242	7016209	1031702	5910660	2729999
10km	50%	20000	2	240	5455737	781125	4616459	2641985
10km	50%	20000	2	231	6483307	951381	5439574	2665954
10km	50%	20000	2	243	7924142	1086985	6746630	3149367
10km	50%	20000	2	239	7525092	1166633	6247139	3361605
10km	50%	20000	2	284	5803339	822390	4916204	2620836
10km	50%	20000	2	273	6978649	1051436	5837753	3145953
10km	50%	20000	2	261	5542425	829053	4632765	2481225
10km	50%	20000	2	285	5547894	836583	4615370	2368365
10km	50%	20000	2	287	6746417	885920	5777139	3120102
10km	50%	20000	2	302	7041530	955333	6011953	3096446
10km	50%	20000	2	295	7546905	932146	6534654	2794011
10km	50%	20000	2	248	6805897	905874	5824543	2588686
10km	50%	20000	2	234	5740089	822539	4866365	2518839
10km	50%	20000	2	250	5809658	804692	4943905	2224376
10km	50%	20000	2	289	7149739	916373	6152673	2578525
10km	50%	20000	2	289	7099412	1012516	5996398	2778010
10km	50%	20000	2	263	7210352	986938	6154859	2878206
10km	50%	20000	2	401	8038375	1009815	6957798	3267916
10km	50%	20000	2	419	7696653	1034086	6579606	3347752
10km	50%	20000	2	249	6268104	912259	5279134	2279808
10km	50%	20000	2	299	6864272	930483	5843600	2844922
10km	50%	20000	2	268	6698759	965260	5599282	3006454
10km	50%	20000	2	227	5510585	836051	4567647	2481598
10km	50%	20000	2	249	6871937	914237	5868924	2598543
10km	50%	20000	2	253	4897727	772210	4085000	2138587
10km	50%	20000	2	282	6346950	875048	5404023	2610305
10km	50%	20000	2	378	7564250	918916	6543428	3224236
10km	50%	20000	2	374	7477400	988943	6409813	2983595
10km	50%	20000	2	287	6735248	885311	5786007	2630809
10km	50%	20000	2	258	5809059	897504	4821920	2564629
10km	50%	20000	2	338	7596239	1097860	6397423	3523596
10km	50%	20000	2	237	5939226	911406	4933014	2811376
10km	50%	20000	2	270	7532431	991834	6463966	2898857
10km	50%	20000	2	301	6127199	892025	5150348	2652941
10km	50%	20000	2	286	6089064	795850	5241986	2497510
10km	50%	20000	2	287	6476322	843520	5571857	2720501
10km	50%	20000	2	378	5595216	837052	4698348	2543628
10km	50%	20000	2	276	6392435	875574	5444884	2616001
10km	50%	20000	2	301	5822561	876632	4900000	2472177
10km	50%	20000	2	251	6147529	927162	5147885	2802080
10km	50%	20000	2	416	6939269	877716	6013647	2767757
10km	50%	20000	2	377	7000779	921615	5990251	2815779
10km	50%	20000	2	331	5585789	802054	4721232	2253862
10km	50%	20000	2	262	5703013	839632	4803933	2565397
10km	50%	20000	2	391	7317147	1022219	6210113	3237519
10km	50%	20000	2	251	7383849	932395	6358399	2545107
10km	50%	20000	2	220	5174107	769673	4345174	2144579
10km	50%	20000	2	229	6499716	868779	5570623	2517958
10km	50%	20000	2	224	5341133	795993	4486367	2562186
10km	50%	20000	2	201	4364674	659826	3641189	2299511
10km	50%	20000	2	287	5459811	772043	4610582	2634554
10km	50%	20000	2	237	6895237	1010118	5794787	2778210
10km	50%	20000	2	261	8031420	1063338	6855258	3497872
10km	50%	20000	2	287	6495834	917388	5502032	2914140
10km	50%	20000	2	246	6338558	941423	5334905	2582788
10km	50%	20000	2	463	6687534	911696	5703011	3114933
10km	50%	20000	2	234	5042912	686802	4292313	2234734
10km	50%	20000	2	248	6009680	858286	5077648	2607210
10km	50%	20000	2	278	5641441	807176	4740504	2170581
10km	50%	20000	2	250	5130989	749367	4307788	1947975
10km	50%	20000	2	349	8589822	1093288	7415795	3500049
10km	50%	20000	2	251	6185226	888511	5214554	2618456
10km	50%	20000	2	236	6187065	917178	5159672	2613985
10km	50%	20000	2	297	6391404	976024	5316752	2854498
10km	50%	20000	2	288	5864154	809915	4958743	2846702
10km	50%	20000	2	258	5521332	825996	4614179	2408725
10km	50%	20000	2	409	8263042	1135202	7011802	3189868
10km	50%	20000	2	281	6604285	981566	5516603	2655322
10km	50%	20000	2	404	9837800	1303362	8407983	3863944
10km	50%	20000	2	246	4812390	708761	4022965	2067309
10km	50%	20000	2	251	6349839	872803	5422225	2567332
10km	50%	20000	2	294	6239386	960648	5193246	2756452
10km	50%	20000	2	671	7686892	1001263	6551937	3614830
10km	50%	20000	2	282	5854394	834861	4953319	2613663
10km	50%	20000	2	311	7078228	958966	6053094	3261919
10km	50%	20000	2	315	7168276	921113	6148236	3218237
10km	50%	20000	2	269	7502432	968444	6439150	3138812
10km	50%	20000	2	289	7808022	1041808	6658923	2773545
10km	50%	20000	2	230	6455884	911530	5480836	2805461
10km	50%	20000	2	255	7548860	1065340	6376807	3015771
10km	50%	20000	2	233	5626477	808168	4746995	2261463
10km	50%	20000	2	278	5697209	769494	4884189	2348518
10km	50%	20000	2	219	5686819	821338	4811373	2253901
10km	50%	20000	2	337	6388244	817521	5510684	2709908
10km	50%	20000	2	354	7317685	1033127	6140741	3462724
10km	50%	20000	2	369	5953004	760228	5135329	2919139
10km	50%	20000	2	246	6340652	846916	5407346	2653506
10km	50%	20000	2	261	6971532	996428	5896823	3081166
10km	50%	20000	2	269	7159855	1032551	6030849	3009083
10km	50%	20000	2	363	6374341	848055	5455756	2978834
10km	50%	20000	2	279	6039145	846859	5132918	2719601
10km	50%	20000	2	372	7334992	898703	6346333	2844025
10km	50%	20000	2	258	6335431	909331	5347451	2886667
10km	50%	20000	2	321	7644200	993860	6595772	2715406
10km	50%	20000	2	216	6306276	852094	5384197	2241132
10km	50%	20000	2	357	5667010	853331	4747483	2668063
10km	50%	20000	2	269	5115425	769795	4291585	2289882
10km	50%	20000	2	262	5094740	723203	4319452	2100989
10km	50%	20000	2	303	5934725	793533	5084653	2612346
10km	50%	20000	2	298	5928429	865595	5001831	2585459
10km	50%	20000	2	309	5861556	831484	4949350	2314610
10km	50%	20000	2	329	7739172	973759	6652432	3319560
10km	50%	20000	2	248	5736276	896426	4757653	2822725
10km	50%	20000	2	289	5331766	828621	4447810	2441435
10km	50%	20000	2	281	5758484	803166	4879054	2422132
10km	50%	20000	2	253	6479615	878845	5519530	2622321
10km	50%	20000	2	306	8350931	1147009	7115109	3514750
10km	50%	20000	2	259	4925566	721081	4133451	2365180
10km	50%	20000	2	255	6577943	878622	5637525	2669122
10km	50%	20000	2	383	6809579	863876	5878254	2568752
10km	50%	20000	2	286	6333025	878655	5369971	2553414
10km	50%	20000	2	236	5850613	876846	4892637	2387845
10km	50%	20000	2	377	6484626	888916	5523296	2487719
10km	50%	20000	2	275	5813824	803482	4940979	2693891
10km	50%	20000	2	307	8952749	1088963	7784156	3387572
10km	50%	20000	2	238	5480397	784772	4621994	2569881
10km	50%	20000	2	332	6658042	853499	5720102	2531371
10km	50%	20000	2	326	6802927	888649	5855034	2898954
10km	50%	20000	2	272	5127910	725163	4345325	1973609
10km	50%	20000	2	317	7730460	955370	6713459	3452797
10km	50%	20000	2	202	6590865	1021948	5492186	2495887
10km	50%	20000	2	320	6628134	916643	5622022	3483346
10km	50%	20000	2	280	7764856	997682	6679306	3324343
10km	50%	20000	2	226	4823502	701887	4087315	1826655
10km	50%	20000	2	260	6505611	929189	5508610	2654590
10km	50%	20000	2	299	7811352	1012022	6696052	3053501
10km	50%	20000	2	308	7281980	1037326	6182717	3191625
10km	50%	20000	2	229	5887987	886932	4938647	2261784
10km	50%	20000	2	222	5628288	863655	4695125	2235105
10km	50%	20000	2	396	6993787	921498	5995209	2936733
10km	50%	20000	2	219	5229054	767838	4392231	2291630
10km	50%	20000	2	274	6436802	849458	5510838	2496771
10km	50%	20000	2	269	7474885	975483	6426814	2911558
10km	50%	20000	2	344	6713016	934597	5659991	3105480
10km	50%	20000	2	273	6767698	996302	5674012	3146299
10km	50%	20000	2	226	6081475	900626	5066878	2265723
10km	50%	20000	2	248	6014703	847298	5085491	2752072
10km	50%	20000	2	236	5786454	868504	4812025	2286686
10km	50%	20000	2	280	5371159	801276	4494478	2565903
10km	50%	20000	2	274	6084451	837001	5143909	2662512
10km	50%	20000	2	293	4600164	715292	3831247	2155397
10km	50%	20000	2	269	5317343	720039	4565353	1999508
10km	50%	20000	2	245	7417745	984116	6351121	2609592
10km	50%	20000	2	275	7397850	962779	6313590	2845679
10km	50%	20000	2	355	5050326	725414	4281008	2033556
10km	50%	20000	2	334	6521978	897463	5548742	2701667
10km	50%	20000	2	213	5687780	826062	4789888	2251422
10km	50%	20000	2	203	6670206	920651	5663026	2627441
10km	50%	20000	2	289	7732376	1044687	6591213	2966703
10km	50%	20000	2	378	6879867	857559	5964014	3016348
10km	50%	20000	2	334	6113284	852523	5191920	2446121
10km	50%	20000	2	270	7682821	1001179	6597370	2926328
10km	50%	20000	2	245	5818961	835023	4924005	2560905
10km	50%	20000	2	271	5742149	841789	4780272	2732762
10km	50%	20000	2	206	6281960	944672	5235027	2386790
10km	50%	20000	2	367	7602981	950206	6547761	3177689
10km	50%	20000	2	331	6988602	921196	6014613	2777564
10km	50%	20000	2	323	7597973	1032553	6481239	3123247
10km	50%	20000	2	264	5041562	739340	4264776	2202375
10km	50%	20000	2	261	7161528	1010037	6075573	2924115
10km	50%	20000	2	239	6283575	911084	5305872	2411701
10km	50%	20000	2	297	8012259	1049987	6900027	3347644
10km	50%	20000	2	255	5129536	781902	4291117	2538434
10km	50%	20000	2	228	6287218	911975	5281592	2586025
10km	50%	20000	2	333	6730874	947151	5700288	3092303
10km	50%	20000	2	226	5632111	855405	4707363	2537159
10km	50%	20000	2	243	5315479	782060	4473849	2499093
10km	50%	20000	2	241	5937812	946704	4932335	2605554
10km	50%	20000	2	217	5706179	786110	4864766	2477202
10km	50%	20000	2	205	5700516	881185	4739380	2145871
10km	50%	20000	2	294	6394300	853640	5478843	2781952
10km	50%	20000	2	308	7376710	942342	6336266	2546992
10km	50%	20000	2	241	6472978	901170	5500823	2807297
10km	50%	20000	2	333	8126365	1035983	6992499	3253951
10km	50%	20000	2	232	5884009	881576	4901731	2346093
10km	50%	20000	2	336	7442516	914376	6445046	2936316
10km	50%	20000	2	263	5544531	756834	4720645	2358219
10km	50%	20000	2	246	6330282	882424	5367762	2635018
10km	50%	20000	2	309	8312937	1054667	7172508	3436435
10km	50%	20000	2	330	8225052	1151860	6991902	3297015
10km	50%	20000	2	329	7619861	937205	6594692	2803606
10km	50%	20000	2	268	7775258	990523	6714355	3084646
10km	50%	20000	2	302	6884186	946394	5844396	2867110
10km	50%	20000	2	202	5465564	831984	4577335	2408241
10km	50%	20000	2	215	5703462	756555	4882582	2196679
10km	50%	20000	2	289	5947480	867480	5010598	2334429
10km	50%	20000	2	252	8189498	1055781	7046892	3180139
10km	50%	20000	2	271	6319499	883036	5346642	2695764
10km	50%	20000	2	281	5083902	750352	4268592	2277506
10km	50%	20000	2	311	6593805	843912	5680670	2947504
10km	50%	20000	2	237	5174640	765248	4338711	2294717
10km	50%	20000	2	247	6564043	929986	5542647	2806363
10km	50%	20000	2	228	5744735	824681	4856287	2475108
10km	50%	20000	2	218	5265127	708010	4505668	2206819
10km	50%	20000	2	361	5229528	798417	4385239	2551928
10km	50%	20000	2	280	7267658	1045923	6136667	3126541
10km	50%	20000	2	353	6892441	959667	5867906	3165075
10km	50%	20000	2	330	6421792	857226	5493527	2619596
10km	50%	20000	2	270	6575589	887728	5620627	2614486
10km	50%	20000	2	240	5767347	821886	4881947	2388029
10km	50%	20000	2	213	5066284	766131	4255918	2264244
10km	50%	20000	2	241	6579364	860502	5627488	2658994
10km	50%	20000	2	341	7129736	959085	6106812	2710600
10km	50%	20000	2	291	7488723	1091729	6285196	3302726
10km	50%	20000	2	227	5381545	813025	4475580	2180763
10km	50%	20000	2	330	8089621	1116362	6912001	3560739
10km	50%	20000	2	270	5836643	816642	4947089	2460835
10km	50%	20000	2	299	5529887	815000	4627747	2563157
10km	50%	20000	2	272	6109210	879702	5141537	2615679
10km	50%	20000	2	236	5079537	734526	4266226	1992958
10km	50%	20000	2	331	6773414	946140	5746935	3141727
10km	50%	20000	2	444	8762773	1145831	7512579	3431246
10km	50%	20000	2	274	6583052	905834	5601653	2676603
10km	50%	20000	2	245	5635352	755891	4817623	2096317
10km	50%	20000	2	237	6274668	860495	5326795	2577925
10km	50%	20000	2	253	6660051	1014653	5542538	2919814
10km	50%	20000	2	319	7783233	1046536	6606472	3273873
10km	50%	20000	2	384	7071139	916343	6039219	3180071
10km	50%	20000	2	247	7017582	925106	5996304	2633910
10km	50%	20000	2	236	5389906	810986	4512044	2222938
10km	50%	20000	2	226	6297495	889805	5321638	2609901
10km	50%	20000	2	264	6424271	922174	5430832	2546700
10km	50%	20000	2	279	4829639	701263	4078824	2148531
10km	50%	20000	2	381	6691365	867598	5716507	3045373
10km	50%	20000	2	266	6219492	921670	5206168	2882122
10km	50%	20000	2	281	6269241	800026	5395374	2670867
10km	50%	20000	2	386	8506981	1172372	7228151	3581781
10km	50%	20000	2	207	5365921	770568	4531590	2002787
10km	50%	20000	2	319	7152087	895313	6192125	2875127
10km	50%	20000	2	271	7567663	1028417	6429701	2790031
10km	50%	20000	2	237	5524083	839890	4609051	2468132
10km	50%	20000	2	213	5815878	903737	4818408	2531598
10km	50%	20000	2	289	7657880	1038431	6533912	3084990
10km	50%	20000	2	294	6967469	987109	5897942	3248712
10km	50%	20000	2	286	5078692	750935	4253260	2483312
10km	50%	20000	2	289	7347457	998803	6271954	3062606
10km	50%	20000	2	237	5687787	831192	4768934	2445038
10km	50%	20000	2	232	6256712	936581	5197761	2672588
10km	50%	20000	2	303	5299493	807666	4426906	2617052
10km	50%	20000	2	258	6538793	911404	5561343	2768792
10km	50%	20000	2	317	5245870	787817	4411282	2251047
10km	50%	20000	2	322	7668104	934616	6637982	2874047
10km	50%	20000	2	245	6338580	866887	5391937	2527238
10km	50%	20000	2	347	7903973	1034883	6810814	3392586
10km	50%	20000	2	222	6351825	945462	5319487	2573826
10km	50%	20000	2	255	7197223	855838	6264698	2597263
10km	50%	20000	2	350	7363773	932766	6360796	3218945
10km	50%	20000	2	259	6810329	936071	5797079	2592615
10km	50%	20000	2	323	6362368	824610	5490571	2824172
10km	50%	20000	2	246	6271988	920066	5251161	2707950
10km	50%	20000	2	274	4414734	691474	3672069	2071674
10km	50%	20000	2	239	5855587	861538	4927842	2533565
10km	50%	20000	2	254	5131036	758094	4277917	2321224
10km	50%	20000	2	271	5163304	723101	4353688	2178762
10km	50%	20000	2	365	7575596	950513	6537731	3110174
10km	50%	20000	2	227	5182064	794931	4308869	2347356
10km	50%	20000	2	237	6855866	958115	5810167	2843826
10km	50%	20000	2	268	5921788	820853	5016287	2698321
10km	50%	20000	2	231	5000412	777902	4143450	2542340
10km	50%	20000	2	253	6306573	848284	5377711	2580121
10km	50%	20000	2	370	6913111	916262	5917320	2968925
10km	50%	20000	2	221	4968139	683654	4192690	2035513
10km	50%	20000	2	230	5232168	699580	4455818	2214183
10km	50%	20000	2	257	5536430	869929	4584288	2392190
10km	50%	20000	2	308	9402802	1243408	8056276	3603001
10km	50%	20000	2	237	6716807	1070113	5537583	2742317
10km	50%	20000	2	267	5372660	725000	4580816	2217089
10km	50%	20000	2	274	7062645	970098	6011983	2837055
10km	50%	20000	2	309	6923863	951360	5891094	2983431
10km	50%	20000	2	425	5958615	813781	5061297	2593713
10km	50%	20000	2	252	5331388	779890	4499107	2191240
10km	50%	20000	2	234	6481364	859565	5502196	2693435
10km	50%	20000	2	243	6057571	869220	5086060	2567151
10km	50%	20000	2	336	6076746	859027	5155867	2995788
10km	50%	20000	2	311	5961964	890957	5002034	2754225
10km	50%	20000	2	300	6046515	916407	5042028	2459043
10km	50%	20000	2	354	7453938	1022858	6343011	3082967
10km	50%	20000	2	256	6287072	917722	5299074	2515085
10km	50%	20000	2	230	5172553	774977	4328971	2073918
10km	50%	20000	2	241	5492066	794609	4628776	2273205
10km	50%	20000	2	258	7186241	1014556	6091778	3121058
10km	50%	20000	2	290	5563363	799964	4683156	2477088
10km	50%	20000	2	215	5165238	772549	4337763	1944220
10km	50%	20000	2	316	5588448	762705	4762547	2687361
10km	50%	20000	2	253	6671293	859923	5742427	2510260
10km	50%	20000	2	216	5794893	844851	4878973	2239167
10km	50%	20000	2	280	7419844	1045183	6310860	3220933
10km	50%	20000	2	185	4815096	695020	4085405	1956468
10km	50%	20000	2	300	6065775	777347	5216001	2613253
10km	50%	20000	2	363	7602411	925620	6596487	3219922
10km	50%	20000	2	264	4976919	754715	4169840	2526278
10km	50%	20000	2	294	4678854	702113	3920436	1831411
10km	50%	20000	2	246	5219406	734668	4421310	2310738
10km	50%	20000	2	267	6160107	863921	5247433	2477982
10km	50%	20000	2	240	7047189	1085801	5851706	2967448
10km	50%	20000	2	371	6702142	861201	5784263	2806262
10km	50%	20000	2	301	7498412	972399	6453966	3111493
10km	50%	20000	2	220	5810903	850366	4913004	2167212
10km	50%	20000	2	274	5391860	774147	4556514	2351175
10km	50%	20000	2	231	5486325	822601	4592333	2401469
10km	50%	20000	2	228	6606492	927722	5612491	2650904
10km	50%	20000	2	272	6495493	955691	5447868	2879860
10km	50%	20000	2	317	6945807	926355	5946927	2952707
10km	50%	20000	2	311	7507190	965023	6425683	2964203
10km	50%	20000	2	250	7394377	991575	6271304	3336660
10km	50%	20000	2	333	5599030	836791	4717293	2564790
10km	50%	20000	2	266	6687996	911803	5700708	2550818
10km	50%	20000	2	228	5495737	844819	4580565	2238319
10km	50%	20000	2	326	7489532	960690	6408617	3024671
10km	50%	20000	2	297	7094995	944877	6068368	3030414
10km	50%	20000	2	247	6452221	977671	5378519	2994910
10km	50%	20000	2	300	6996991	914359	5982341	3444798
10km	50%	20000	2	335	8197160	1125218	6979835	3490676
10km	50%	20000	2	237	7476530	1006799	6403249	3235535
10km	50%	20000	2	333	7886114	1026425	6751516	3396787
10km	50%	20000	2	264	5594608	819121	4688255	2376671
10km	50%	20000	2	241	4830694	675908	4094075	1875094
10km	50%	20000	2	325	7863963	1106870	6647286	3257325
10km	50%	20000	2	281	7529445	1084148	6362818	3397645
10km	50%	20000	2	350	6846822	967133	5796288	2898288
10km	50%	20000	2	309	6864123	898495	5892707	2930080
10km	50%	20000	2	293	6270877	935717	5255676	2723426
10km	50%	20000	2	290	6207879	829113	5284735	2379971
10km	50%	20000	2	246	5617444	854961	4699661	2414354
10km	50%	20000	2	218	6204339	872962	5241676	2302321
10km	50%	20000	2	306	7079083	1040738	5932661	2984728
10km	50%	20000	2	227	6165636	916548	5174770	2843301
10km	50%	20000	2	256	6734909	937241	5708681	2828956
10km	50%	20000	2	402	5620752	857137	4692026	2472406
10km	50%	20000	2	324	7564375	1094748	6387168	3357519
10km	50%	20000	2	265	8303552	1126540	7062681	3183976
10km	50%	20000	2	303	7518636	993681	6422491	3268866
10km	50%	20000	2	351	4691591	659192	3992224	2079055
10km	50%	20000	2	324	7072538	914887	6083377	2864084
10km	50%	20000	2	293	6351561	859362	5426923	2930926
10km	50%	20000	2	342	7027043	1050657	5912960	3272267
10km	50%	20000	2	282	6043155	944572	5047897	2584642
10km	50%	20000	2	255	6118468	876940	5158539	2484856
10km	50%	20000	2	225	6257927	930845	5255764	2599400
10km	50%	20000	2	283	6526252	896446	5533964	2852052
10km	50%	20000	2	225	5054170	800940	4187908	2511929
10km	50%	20000	2	293	7345372	1021095	6221638	3018526
10km	50%	20000	2	390	6041724	775097	5211711	2778772
10km	50%	20000	2	227	6900476	942786	5871376	2649796
10km	50%	20000	2	219	5070608	752171	4276124	2204321
10km	50%	20000	2	279	5251913	745343	4447943	2304132
10km	50%	20000	2	357	5999649	708939	5237964	2715040
10km	50%	20000	2	385	8065543	1034072	6933240	3015968
10km	50%	20000	2	292	5320174	791988	4453503	2503366
10km	50%	20000	2	286	5244518	785403	4405296	2342091
10km	50%	20000	2	268	8799049	1216168	7477672	3360723
10km	50%	20000	2	325	7586122	963055	6545273	3100497
10km	50%	20000	2	258	5352715	813095	4454210	2598518
10km	50%	20000	2	345	7168398	988106	6096185	3586568
10km	50%	20000	2	248	6247891	921334	5246585	2918885
10km	50%	20000	2	342	5152541	741636	4306228	2092075
10km	50%	20000	2	307	7337134	980278	6257493	3146769
10km	50%	20000	2	239	6175256	913377	5196850	2777033
10km	50%	20000	2	446	6878129	878314	5938527	3171011
10km	50%	20000	2	247	5350221	818453	4455902	2354152
10km	50%	20000	2	416	5771353	857288	4851382	2741179
10km	50%	20000	2	580	6553850	870251	5602121	3146630
10km	50%	20000	2	249	5303324	774273	4476466	2152530
10km	50%	20000	2	228	5405510	727172	4589368	2187074
10km	50%	20000	2	202	6226667	919680	5233731	2437781
10km	50%	20000	2	237	7289327	1059755	6114536	2834498
10km	50%	20000	2	209	6098318	898276	5122662	2247785
10km	50%	20000	2	210	5395670	787082	4520060	2220807
10km	50%	20000	2	252	8744965	1181908	7424053	3258536
10km	50%	20000	2	335	6595802	948240	5583856	2872043
10km	50%	20000	2	292	8444003	1132686	7224235	3140259
10km	50%	20000	2	342	5916101	872019	4946297	2512909
10km	50%	20000	2	246	6260964	976133	5191524	2764105
10km	50%	20000	2	297	6402276	930166	5389448	2842723
10km	50%	20000	2	262	6271002	891383	5325140	2540118
10km	50%	20000	2	230	6517986	960273	5473196	2564868
10km	50%	20000	2	219	8043104	1088509	6822333	3144621
10km	50%	20000	2	230	5968289	887281	4981461	2316001
10km	50%	20000	2	219	5303503	831771	4415472	2311283
10km	50%	20000	2	247	6685143	901973	5697031	3057888
10km	50%	20000	2	226	5175064	767510	4356279	2222808
10km	50%	20000	2	269	5898129	794219	5052266	2449808
10km	50%	20000	2	272	6563517	935329	5553348	2711097
10km	50%	20000	2	397	5584054	779297	4726736	2275593
10km	50%	20000	2	317	7248193	959248	6208576	3138706
10km	50%	20000	2	275	6142100	907266	5132182	2634798
10km	50%	20000	2	312	6855816	940468	5859859	3043607
10km	50%	20000	2	299	7332422	945633	6281978	3148005
10km	50%	20000	2	394	8306741	1073936	7144909	3640125
10km	50%	20000	2	223	5748190	899939	4764246	2542681
10km	50%	20000	2	301	4925051	745396	4096209	2223177
10km	50%	20000	2	194	4942508	725325	4161910	2042447
10km	50%	20000	2	302	6975329	894851	6012468	3090036
10km	50%	20000	2	317	6263405	879724	5312790	2569259
10km	50%	20000	2	274	6774639	960340	5732962	2998516
10km	50%	20000	2	264	6644586	850511	5733806	2667773
10km	50%	20000	2	260	7981578	1054640	6805633	2691833
10km	50%	20000	2	224	5264333	720674	4447358	2005628
10km	50%	20000	2	324	8087739	1044924	6941998	3049559
10km	50%	20000	2	208	4659080	719713	3861926	2171582
10km	50%	20000	2	329	7531380	995288	6419313	3153740
10km	50%	20000	2	325	5523805	864106	4587601	2764607
10km	50%	20000	2	264	5151825	772745	4320548	1981708
10km	50%	20000	2	220	6353276	922908	5358043	2694899
10km	50%	20000	2	404	8127705	1069835	6973821	3296211
10km	50%	20000	2	329	7606309	1042576	6444408	3165882
10km	50%	20000	2	225	4833489	656455	4130017	2087229
10km	50%	20000	2	356	5083485	756867	4242011	2389672
10km	50%	20000	2	342	5678618	783950	4854631	2552782
10km	50%	20000	2	236	5199844	739204	4402942	2228790
10km	50%	20000	2	244	5544577	783672	4670584	2236736
10km	50%	20000	2	252	6299036	861893	5351399	2724653
10km	50%	20000	2	246	5318371	803696	4414873	2645309
10km	50%	20000	2	302	5628565	850295	4693889	2500558
10km	50%	20000	2	241	6272828	855530	5370608	2516498
10km	50%	20000	2	288	6210984	852237	5287934	2695744
10km	50%	20000	2	279	7207553	997590	6139297	3087042
10km	50%	20000	2	269	7894444	1068320	6724656	2882120
10km	50%	20000	2	245	5969949	897267	4986188	2182227
10km	50%	20000	2	340	7651792	1002267	6563849	3331978
10km	50%	20000	2	233	5616369	798517	4748294	2309340
10km	50%	20000	2	285	6902933	977566	5824283	2499185
10km	50%	20000	2	307	7452436	1019097	6328924	3153570
10km	50%	20000	2	258	4853233	746430	4053450	2088150
10km	50%	20000	2	373	7146002	932136	6123776	2889299
10km	50%	20000	2	290	7340531	974043	6271317	2918758
10km	50%	20000	2	295	6591157	897022	5617349	2910324
10km	50%	20000	2	308	8160663	1071774	6971870	3106366
10km	50%	20000	2	424	6488291	843127	5582165	2841998
10km	50%	20000	2	231	8401050	1313225	6982913	3328555
10km	50%	20000	2	210	5021600	755341	4205132	2184365
10km	50%	20000	2	194	5485015	826157	4601028	2228152
10km	50%	20000	2	338	5040688	791825	4186467	2633187
10km	50%	20000	2	387	5034672	740926	4219298	2179285
10km	50%	20000	2	420	6453219	807876	5600166	2929824
10km	50%	20000	2	275	5850748	878628	4896293	2762018
10km	50%	20000	2	221	6445940	877121	5482764	2718553
10km	50%	20000	2	220	5639782	794481	4732219	2136006
10km	50%	20000	2	263	5679997	822990	4780225	2256546
10km	50%	20000	2	296	6457744	955856	5404381	2970336
10km	50%	20000	2	185	5518049	829730	4606307	2193859
10km	50%	20000	2	274	5495391	787737	4636387	2948825
10km	50%	20000	2	280	5008592	712524	4234983	2089656
10km	50%	20000	2	304	7669262	1047828	6547004	2992419
10km	50%	20000	2	203	5704221	795815	4840336	2417015
10km	50%	20000	2	385	6915700	879210	5966001	3476178
10km	50%	20000	2	331	7995375	1065856	6860097	3502639
10km	50%	20000	2	344	6363780	948731	5350526	2686614
10km	50%	20000	2	361	9226901	1230092	7876593	3573165
10km	50%	20000	2	240	6965959	934439	5961948	3013616
10km	50%	20000	2	277	6545565	893999	5582244	3027270
10km	50%	20000	2	283	7012192	956662	5940259	3093647
10km	50%	20000	2	233	5778282	858548	4861210	2357882
10km	50%	20000	2	244	6105419	858394	5161560	2437544
10km	50%	20000	2	399	7939853	1036493	6823745	3332893
10km	50%	20000	2	329	7121717	948628	6090624	2741177
10km	50%	20000	2	270	6186489	881100	5243866	2808135
10km	50%	20000	2	313	7115922	1015580	5977061	3046504
10km	50%	20000	2	245	7516549	1019662	6419873	2966213
10km	50%	20000	2	315	4804278	739597	4000338	2212843
10km	50%	20000	2	327	7257623	945084	6209699	3282041
10km	50%	20000	2	263	7055774	970810	5947364	2948623
10km	50%	20000	2	271	7034524	944517	6010450	2588711
10km	50%	20000	2	317	5841615	758997	5027006	2452300
10km	50%	20000	2	363	4495455	654805	3807821	1966998
10km	50%	20000	2	234	5584589	817128	4684014	2396540
10km	50%	20000	2	287	7450785	968500	6375381	2751870
10km	50%	20000	2	294	8336481	1096648	7161385	3160927
10km	50%	20000	2	180	5664301	836425	4765079	2162010
10km	50%	20000	2	278	6111904	911044	5130082	2445413
10km	50%	20000	2	281	7831555	1113512	6622512	3256110
10km	50%	20000	2	210	5558564	807775	4669221	2227599
10km	50%	20000	2	309	7540751	933384	6519823	2863084
10km	50%	20000	2	340	5683994	816351	4761824	2184077
10km	50%	20000	2	294	6502510	879887	5536621	2414984
10km	50%	20000	2	245	6564715	901855	5577646	2587207
10km	50%	20000	2	276	7007637	942064	5978033	2787030
10km	50%	20000	2	278	5605588	830438	4681930	2724455
10km	50%	20000	2	292	4907363	709899	4131942	2317185
10km	50%	20000	2	270	7497794	1012879	6398386	3057790
10km	50%	20000	2	245	5319008	774168	4497174	1969359
10km	50%	20000	2	264	6720246	924229	5715527	2810180
10km	50%	20000	2	306	6181948	928064	5164257	2655838
10km	50%	20000	2	268	6840543	1063770	5688109	2924700
10km	50%	20000	2	229	7552373	1059668	6388761	2934643
10km	50%	20000	2	259	6552391	892230	5608654	2550095
10km	50%	20000	2	266	6141093	885088	5176355	2741117
10km	50%	20000	2	203	5262773	766062	4450151	2079270
10km	50%	20000	2	246	6038400	989370	4967533	2561711
10km	50%	20000	2	288	6213557	926994	5189738	2861470
10km	50%	20000	2	255	5774602	835405	4869554	2458329
10km	50%	20000	2	248	7259694	1043778	6112464	3026991
10km	50%	20000	2	373	7953240	1094035	6746585	3621846
10km	50%	20000	2	269	6017585	836219	5128915	2676259
10km	50%	20000	2	232	5014435	764064	4202434	1990531
10km	50%	20000	2	269	6922952	924379	5923349	2761490
10km	50%	20000	2	270	7602203	955110	6558400	2783347
10km	50%	20000	2	287	7905076	1068446	6752775	3343727
10km	50%	20000	2	334	5248114	764965	4419090	2205967
10km	50%	20000	2	312	8509921	1105528	7314635	3738993
10km	50%	20000	2	272	6791007	928512	5773620	2834456
10km	50%	20000	2	248	7615469	1014294	6508769	3144919
10km	50%	20000	2	404	7893459	1024962	6764048	3473909
10km	50%	20000	2	374	6666270	910743	5700163	2911448
10km	50%	20000	2	243	5910509	824984	5002579	2503082
10km	50%	20000	2	305	5397238	764075	4579208	2358478
10km	50%	20000	2	391	6893659	883076	5952127	3003142
10km	50%	20000	2	237	6045496	806265	5167411	2149188
10km	50%	20000	2	302	8128891	1014568	6981794	2989836
10km	50%	20000	2	249	6759603	963840	5721454	2779762
10km	50%	20000	2	328	5655178	863763	4710727	2454836
10km	50%	20000	2	295	6119265	901513	5131938	3115368
10km	50%	20000	2	232	5037526	733328	4254303	2089417
10km	50%	20000	2	243	4568139	688476	3820329	1838880
10km	50%	20000	2	243	5266797	754140	4454912	2280657
10km	50%	20000	2	247	6715167	946094	5667661	2951468
10km	50%	20000	2	263	7250910	926278	6270948	2742120
10km	50%	20000	2	263	5689043	886833	4720344	2548676
10km	50%	20000	2	268	6447688	1010299	5344091	2664526
10km	50%	20000	2	265	5652794	770162	4791310	2503969
10km	50%	20000	2	350	7217118	975707	6165197	3163417
10km	50%	20000	2	253	6503033	885017	5557990	2739006
10km	50%	20000	2	317	5296447	763946	4484497	2444130
10km	50%	20000	2	320	5520409	830584	4628632	2665861
10km	50%	20000	2	274	7862747	1042425	6708226	3323355
10km	50%	20000	2	269	6997812	984003	5927217	2950418
10km	50%	20000	2	308	8684730	1131392	7440893	3458978
10km	50%	20000	2	234	5867394	797392	4999170	2486946
10km	50%	20000	2	181	5742600	863314	4806999	2219431
10km	50%	20000	2	253	5299698	768315	4456661	2370862
10km	50%	20000	2	417	7573756	1109376	6397471	3372261
10km	50%	20000	2	242	6829092	934775	5814280	2720699
10km	50%	20000	2	338	7150542	913991	6154860	2919293
10km	50%	20000	2	280	5465924	773995	4594781	2409303
10km	50%	20000	2	281	5717151	822601	4815059	2326139
10km	50%	20000	2	235	5343067	751036	4540333	2231199
10km	50%	20000	2	300	5331566	790868	4437735	2745231
10km	50%	20000	2	255	5883884	842906	4958985	2544108
10km	50%	20000	2	288	6176502	864683	5216968	2276208
10km	50%	20000	2	211	4924114	711741	4141567	1959566
10km	50%	20000	2	414	6532332	1002502	5448103	2830268
10km	50%	20000	2	251	4971014	742130	4157728	2127520
10km	50%	20000	2	299	7027741	914984	6035031	3018909
10km	50%	20000	2	226	5936038	863986	5009588	2239290
10km	50%	20000	2	344	6540469	921420	5520932	2841775
10km	50%	20000	2	272	5592256	792880	4723845	2262810
10km	50%	20000	2	264	6930371	998480	5843358	2772971
10km	50%	20000	2	282	5534537	832411	4617228	2489396
10km	50%	20000	2	238	5353231	795408	4465163	2189896
10km	50%	20000	2	265	6970219	1011331	5882821	3131579
10km	50%	20000	2	210	5128110	774668	4294995	2018482
10km	50%	20000	2	238	7200828	974510	6155046	2757929
10km	50%	20000	2	354	6536705	832997	5620143	2592423
10km	50%	20000	2	266	7138806	930461	6131289	2652644
10km	50%	20000	2	302	5318025	808544	4423806	2526699
10km	50%	20000	2	272	5762954	823859	4887673	2233784
10km	50%	20000	2	200	5854142	824138	4929824	2382368
10km	50%	20000	2	289	5344448	736268	4551022	2385325
10km	50%	20000	2	431	6475575	811995	5558066	2869610
10km	50%	20000	2	303	5382697	768531	4556513	2714143
10km	50%	20000	2	230	4918140	741996	4112398	2077496
10km	50%	20000	2	254	5863230	834694	4939660	2288954
10km	50%	20000	2	234	5574308	806277	4710435	2189884
10km	50%	20000	2	243	5791590	830764	4870878	2378529
10km	50%	20000	2	244	4722766	710683	3963313	1838516
10km	50%	20000	2	311	7551411	987057	6486457	3154931
10km	50%	20000	2	422	6043225	765267	5208377	3103576
10km	50%	20000	2	211	5813843	923402	4790844	2751324
10km	50%	20000	2	305	5656746	822252	4775567	2483455
10km	50%	20000	2	245	6919225	954085	5833823	2696004
10km	50%	20000	2	392	6576093	949176	5558438	2933525
10km	50%	20000	2	239	6760181	1043244	5588103	3073095
10km	50%	20000	2	227	6113909	877764	5162570	2839682
10km	50%	20000	2	377	6802067	838366	5892611	2672283
10km	50%	20000	2	262	7011288	1004721	5919180	3072909
10km	50%	20000	2	269	5879317	830593	4956736	2312227
10km	50%	20000	2	306	8509388	1183407	7188384	3430645
10km	50%	20000	2	231	5334726	777974	4486159	1961898
10km	50%	20000	2	284	6370355	869714	5406655	2462900
10km	50%	20000	2	218	5410726	824293	4513313	2425262
10km	50%	20000	2	248	5078035	679783	4311937	2110825
10km	50%	20000	2	225	7974510	1096636	6764737	3077541
10km	50%	20000	2	230	6083121	891757	5107961	2318424
10km	50%	20000	2	272	6045322	890542	5068729	2681549
10km	50%	20000	2	292	5095931	717271	4314501	2206365
10km	50%	20000	2	278	6035443	859893	5112095	2237648
10km	50%	20000	2	307	5722375	842675	4820865	2463554
10km	50%	20000	2	253	4469568	654211	3774022	2045159
10km	50%	20000	2	304	7943718	1062775	6800655	3198152
10km	50%	20000	2	224	5688191	860254	4777339	2766457
10km	50%	20000	2	209	6460525	921972	5476992	2524863
10km	50%	20000	2	247	4858534	752955	4048012	2165030
10km	50%	20000	2	252	6245694	866550	5305768	2455685
10km	50%	20000	2	233	5613167	833775	4730301	2430682
10km	50%	20000	2	321	4829241	744006	3988801	2134420
10km	50%	20000	2	250	5434696	751803	4583919	2006147
10km	50%	20000	2	224	5015328	754157	4195097	2177820
10km	50%	20000	2	349	5772640	843793	4828589	2634408
10km	50%	20000	2	295	6432302	932085	5404369	2691201
10km	50%	20000	2	287	6135892	886654	5150326	2873443
10km	50%	20000	2	344	5774057	825507	4834360	2495842
10km	50%	20000	2	423	5579095	770721	4717060	2434900
10km	50%	20000	2	280	7966299	1053895	6844806	3299456
10km	50%	20000	2	225	5279320	745072	4469801	2373398
10km	50%	20000	2	297	6380400	763368	5546254	2710397
10km	50%	20000	2	262	5514387	805723	4624820	2373789
10km	50%	20000	2	340	7951371	1084605	6773274	3337188
10km	50%	20000	2	285	7578871	958066	6536999	3073136
10km	50%	20000	2	296	8001177	1059149	6838714	3109989
10km	50%	20000	2	227	4607002	689607	3865808	1971466
10km	50%	20000	2	254	6119596	862651	5151780	2605902
10km	50%	20000	2	254	7949782	1116308	6741964	3231755
10km	50%	20000	2	226	4222068	688925	3471665	2091903
10km	50%	20000	2	198	5592179	843379	4668161	2214617
10km	50%	20000	2	289	7125408	1012433	6018150	2973479
10km	50%	20000	2	225	6101047	907146	5114885	2424930
10km	50%	20000	2	273	5976258	800221	5083651	2428828
10km	50%	20000	2	184	4836411	702353	4034241	2057063
10km	50%	20000	2	281	7151636	1063173	5994276	2916207
10km	50%	20000	2	274	6645494	916076	5638607	2395354
10km	50%	20000	2	301	7850446	1140386	6604171	3342276
10km	50%	20000	2	324	6111626	921483	5108021	2311264
10km	50%	20000	2	377	6924023	887520	5940501	3035894
10km	50%	20000	2	416	6327139	813621	5412450	2780132
10km	50%	20000	2	238	6021426	923752	5004319	2814865
10km	50%	20000	2	264	4451280	651452	3743459	2000752
10km	50%	20000	2	241	5618227	774792	4753548	2131656
10km	50%	20000	2	370	5437526	804971	4574572	2365913
10km	50%	20000	2	366	7542938	1021887	6417288	3236566
10km	50%	20000	2	291	4704846	700007	3952568	2025532
10km	50%	20000	2	249	6925676	921653	5938430	2922525
10km	50%	20000	2	362	6175901	803055	5306805	2661511
10km	50%	20000	2	277	7811484	1066122	6635109	3380154
10km	50%	20000	2	380	5359498	766388	4515936	2326307
10km	50%	20000	2	262	7525610	995480	6444337	2752686
10km	50%	20000	2	302	6779974	1065878	5596925	3133570
10km	50%	20000	2	311	8992558	1254019	7641747	3898987
10km	50%	20000	2	358	5008250	730232	4215938	2380363
10km	50%	20000	2	301	6630298	971952	5580486	2787420
10km	50%	20000	2	253	7050121	966733	6012576	2751348
10km	50%	20000	2	250	5969124	838930	5058128	2455490
10km	50%	20000	2	364	7922061	1085035	6722179	3022824
10km	50%	20000	2	270	8627225	1205383	7304048	3604701
10km	50%	20000	2	284	7471060	1020694	6335466	3246425
10km	50%	20000	2	295	8073970	1132862	6846888	3924028
10km	50%	20000	2	325	7950762	1072874	6795658	3221181
10km	50%	20000	2	336	6586789	886316	5650273	3216708
10km	50%	20000	2	312	7592536	1003063	6513670	2977418
10km	50%	20000	2	244	5700940	818495	4782937	2155917
10km	50%	20000	2	243	5202135	770639	4383246	2522313
10km	50%	20000	2	222	6274626	933776	5222956	2851952
10km	50%	20000	2	202	6309542	824011	5420883	2538484
10km	50%	20000	2	236	8015684	1089038	6802933	3178974
10km	50%	20000	2	281	5503197	810708	4625747	2657412
10km	50%	20000	2	243	5749430	811362	4856974	2241949
10km	50%	20000	2	325	5901751	875223	4949728	2810947
10km	50%	20000	2	224	6029958	913861	5027602	2926485
10km	50%	20000	2	277	7051269	1008527	5957615	2866031
10km	50%	20000	2	223	5979634	860526	5014865	2535621
10km	50%	20000	2	284	7055283	971339	5986486	2809078
10km	50%	20000	2	269	5324491	783248	4445849	2273540
10km	50%	20000	2	240	5555878	806424	4675526	2630199
10km	50%	20000	2	286	6015777	905942	5022863	2672339
10km	50%	20000	2	242	7475284	987610	6390583	3069036
10km	50%	20000	2	380	5471282	816603	4566636	2890920
10km	50%	20000	2	413	8298742	1112627	7097714	3301798
10km	50%	20000	2	295	6387164	787225	5486632	2860347
10km	50%	20000	2	236	5244074	729767	4454005	2027267
10km	50%	20000	2	247	6427111	931762	5394304	3115399
10km	50%	20000	2	265	6905381	896699	5918482	2594521
10km	50%	20000	2	243	6286833	904454	5287111	2671339
10km	50%	20000	2	250	6916027	1021162	5800143	2697357
10km	50%	20000	2	300	7405638	1034183	6280779	3085119
10km	50%	20000	2	279	7174350	894430	6223780	3130076
10km	50%	20000	2	404	7784896	1118782	6518214	3394745
10km	50%	20000	2	256	5985615	832251	5067905	2649349
10km	50%	20000	2	296	7783667	989102	6710131	2800789
10km	50%	20000	2	259	5189273	790035	4340835	2365344
10km	50%	20000	2	247	5650143	802892	4773022	2097510
10km	50%	20000	2	363	7238554	1005534	6166964	2880254
10km	50%	20000	2	331	6995042	960465	5962654	2865949
10km	50%	20000	2	228	6824409	884414	5873486	2537408
10km	50%	20000	2	344	5300324	756253	4480345	2198738
10km	50%	20000	2	237	6579796	1033009	5454732	2665555
10km	50%	20000	2	299	7462740	970466	6406948	2797113
10km	50%	20000	2	253	6258005	899717	5258479	3041244
10km	50%	20000	2	266	6048738	928099	5022841	2637931
10km	50%	20000	2	235	5910626	762453	5090285	2635774
10km	50%	20000	2	229	5792550	865507	4846069	2297395
10km	50%	20000	2	302	6665067	945597	5656350	2862276
10km	50%	20000	2	299	5529662	761318	4714812	2546597
10km	50%	20000	2	292	6103685	856879	5158938	2659439
10km	50%	20000	2	330	7830875	1062886	6700881	3314693
10km	50%	20000	2	314	6659762	800963	5805412	2754433
10km	50%	20000	2	238	6216050	912627	5210745	2720678
10km	50%	20000	2	221	5766747	877125	4839712	2332855
10km	50%	20000	2	299	5611868	812694	4734335	2497231
10km	50%	20000	2	303	7527787	877877	6576408	2808060
10km	50%	20000	2	315	6683881	876760	5735065	2779883
10km	50%	20000	2	244	7789730	1045419	6640361	3303037
10km	50%	20000	2	240	6850611	951225	5841521	2893580
10km	50%	20000	2	281	5438597	761573	4613185	2712270
10km	50%	20000	2	377	6821936	870381	5877768	2682494
10km	50%	20000	2	295	7891600	1078368	6735970	3374925
10km	50%	20000	2	255	6301054	770791	5472204	2555848
10km	50%	20000	2	384	5458836	719772	4658844	2126897
10km	50%	20000	2	306	8454439	1076581	7276407	3548867
10km	50%	20000	2	241	5495364	798232	4636581	2510995
10km	50%	20000	2	258	7591111	913654	6614209	2819072
10km	50%	20000	2	278	7341789	1013365	6252787	3378331
10km	50%	20000	2	337	6782128	958309	5745962	2803279
10km	50%	20000	2	188	5436439	782944	4596092	2298107
10km	50%	20000	2	315	6304749	898800	5340302	2871621
10km	50%	20000	2	181	5072344	787240	4227249	1862823
10km	50%	20000	2	415	6877115	910360	5898893	3100129
10km	50%	20000	2	342	6093235	910973	5101079	2762310
10km	50%	20000	2	274	5760916	798930	4914177	2419877
10km	50%	20000	2	309	5912408	769939	5050596	2835631
10km	50%	20000	2	234	4461612	628773	3766486	2100090
10km	50%	20000	2	258	7587214	1090565	6410110	3213172
10km	50%	20000	2	295	7396149	1030500	6290177	2899581
10km	50%	20000	2	159	5353403	794661	4503348	1834360
10km	50%	20000	2	280	7246401	948908	6199352	2603248
10km	50%	20000	2	229	5965460	876738	5013100	2237418
10km	50%	20000	2	239	5337693	821279	4428189	2504221
10km	50%	20000	2	303	5678222	780012	4830719	2704028
10km	50%	20000	2	263	5836908	854017	4905107	2397235
10km	50%	20000	2	278	7213100	983409	6144158	3160988
10km	50%	20000	2	325	7411232	1013675	6300178	3027135
10km	50%	20000	2	299	9334822	1194636	8044705	3470195
10km	50%	20000	2	273	7038519	935099	6022801	2674557
10km	50%	20000	2	228	6220094	841409	5323764	2517757
10km	50%	20000	2	216	5837160	908132	4853172	2783245
10km	50%	20000	2	277	8442583	1120416	7213597	3357885
10km	50%	20000	2	300	6194573	802191	5343684	2756981
10km	50%	20000	2	345	6748561	868958	5812253	2589881
10km	50%	20000	2	287	5811298	886047	4847379	2261553
10km	50%	20000	2	282	7765539	1109921	6529667	3454469
10km	50%	20000	2	292	8071670	1083114	6910846	3238079
10km	50%	20000	2	239	5197582	749386	4382222	2377434
10km	50%	20000	2	244	6012082	938973	4963174	2653056
10km	50%	20000	2	457	7236811	890412	6281834	3163996
10km	50%	20000	2	252	5702974	914361	4708171	2629831
10km	50%	20000	2	305	7504335	992304	6447676	3333165
10km	50%	20000	2	292	8127483	1072367	6950700	3355362
10km	50%	20000	2	406	8166628	1110445	6943533	3228621
10km	50%	20000	2	374	8307883	1157511	7029036	3568337
10km	50%	20000	2	266	5509313	859014	4576640	2640632
10km	50%	20000	2	272	7371636	948659	6333286	2567013
10km	50%	20000	2	345	8517378	1034963	7372416	3453278
10km	50%	20000	2	275	6558196	843035	5622931	2702949
10km	50%	20000	2	238	6532576	915745	5534144	2861666
10km	50%	20000	2	286	6640377	1022221	5522688	3067774
10km	50%	20000	2	231	6736924	917942	5743075	2692438
10km	50%	20000	2	278	6548297	888667	5569386	2922079
10km	50%	20000	2	245	5741268	826230	4817820	2626320
10km	50%	20000	2	228	6921938	950473	5893920	2769364
10km	50%	20000	2	260	5030215	730833	4215820	2215556
10km	50%	20000	2	250	6686142	1039831	5557783	2878211
10km	50%	20000	2	268	6912861	914933	5936225	2896673
10km	50%	20000	2	227	5730525	869028	4785004	2225789
10km	50%	20000	2	366	7815206	1033894	6695044	3351535
10km	50%	20000	2	236	6622163	998146	5541926	2727805
10km	50%	20000	2	262	6846793	882477	5884991	2766912
10km	50%	20000	2	255	7044388	971398	5994125	3305432
10km	50%	20000	2	296	5494832	784420	4652596	2438985
10km	50%	20000	2	409	8147551	1049009	6979559	3316404
10km	50%	20000	2	222	5333939	771674	4450607	2236498
10km	50%	20000	2	376	5160713	766081	4318561	2509999
10km	50%	20000	2	322	7660502	976776	6575510	2780732
10km	50%	20000	2	215	6225707	831258	5347915	2527258
10km	50%	20000	2	209	5391631	831760	4508293	2262038
10km	50%	20000	2	239	6279233	931966	5292236	2730042
10km	50%	20000	2	186	5175765	800432	4292591	1941558
10km	50%	20000	2	198	4969532	739896	4166358	2113277
10km	50%	20000	2	280	7827337	1018039	6696933	3126335
10km	50%	20000	2	553	6256464	836882	5361179	2927363
10km	50%	20000	2	216	5161874	800178	4293576	2241278
10km	50%	20000	2	280	5977065	906676	4996926	2768727
10km	50%	20000	2	282	8083036	1063258	6922164	2956638
10km	50%	20000	2	225	5430092	807644	4556286	2180355
10km	50%	20000	2	298	6321960	849474	5412706	2725186
10km	50%	20000	2	272	8104642	1087770	6945033	3154714
10km	50%	20000	2	319	6189471	889383	5202557	2602839
10km	50%	20000	2	239	8495891	1118217	7274675	3318712
10km	50%	20000	2	249	5513198	801958	4625935	2289757
10km	50%	20000	2	299	6276825	1008527	5168437	2906975
10km	50%	20000	2	284	7863141	1022588	6753995	3342265
10km	50%	20000	2	244	6005744	847585	5076858	2557932
10km	50%	20000	2	290	6516930	871598	5528831	2693851
10km	50%	20000	2	256	8024426	1106075	6823507	3131337
10km	50%	20000	2	391	8068048	1036592	6902405	3438179
10km	50%	20000	2	268	6268616	919210	5262009	2753461
10km	50%	20000	2	285	6264844	802542	5381813	2422772
10km	50%	20000	2	243	5233719	786328	4390798	2193888
10km	50%	20000	2	228	5812205	801400	4953748	2545421
10km	50%	20000	2	216	4942622	714291	4172050	2155701
10km	50%	20000	2	214	5394261	775010	4539667	1934633
10km	50%	20000	2	343	7583129	1025191	6467902	3246272
10km	50%	20000	2	320	6531714	799360	5659574	2937678
10km	50%	20000	2	272	6809067	907906	5828276	2897628
10km	50%	20000	2	270	6334699	912265	5365706	2770624
10km	50%	20000	2	195	5666381	855636	4736771	2318267
10km	50%	20000	2	358	7349848	1078367	6154049	3131583
10km	50%	20000	2	334	6099486	932571	5109666	2722775
10km	50%	20000	2	509	8008209	979425	6930444	3365555
10km	50%	20000	2	319	6637964	825890	5766553	2924134
10km	50%	20000	2	246	6164842	832645	5263177	2848229
10km	50%	20000	2	333	5731417	777909	4888773	2566405
10km	50%	20000	2	265	5631731	779558	4761660	2285646
10km	50%	20000	2	250	6613415	1036928	5497484	2820587
10km	50%	20000	2	262	8209144	1075739	7048209	3057137
10km	50%	20000	2	198	5949892	909230	4957444	2361127
10km	50%	20000	2	237	5850138	845788	4925570	2282070
10km	50%	20000	2	308	5867932	871476	4917943	2279055
10km	50%	20000	2	329	8568139	1135272	7352333	3539747
10km	50%	20000	2	286	5959796	909245	4945263	2349359
10km	50%	20000	2	234	6837618	969381	5794742	2702245
10km	50%	20000	2	296	6881709	900083	5905481	2742076
10km	50%	20000	2	254	6233643	913241	5222547	2511040
10km	50%	20000	2	398	7315013	1037897	6204880	3270856
10km	50%	20000	2	258	6167945	818758	5302320	2383366
10km	50%	20000	2	325	6748148	1084267	5570274	3354085
10km	50%	20000	2	259	8064410	1015570	6956471	2745233
10km	50%	20000	2	194	5624763	842180	4661865	2259429
10km	50%	20000	2	263	6431393	894256	5470832	2799956
10km	50%	20000	2	225	5663485	790539	4824732	2518393
10km	50%	20000	2	242	4042000	615702	3393190	2178020
10km	50%	20000	2	307	7349847	1052616	6198513	3262935
10km	50%	20000	2	338	6759035	929505	5697718	2612181
10km	50%	20000	2	267	5681120	868392	4744496	2610217
10km	50%	20000	2	207	5138673	789660	4303918	2228964
10km	50%	20000	2	248	5928578	870331	4991070	2680385
10km	50%	20000	2	205	5781959	892005	4816573	2224953
10km	50%	20000	2	316	5478810	775256	4640911	2523516
10km	50%	20000	2	290	7749004	1008672	6613898	3097863
10km	50%	20000	2	281	7962367	1086641	6790841	3281860
10km	50%	20000	2	289	6683100	825710	5779983	2637301
10km	50%	20000	2	260	6753428	922366	5751437	2949371
10km	50%	20000	2	292	5637598	812175	4749095	2459862
10km	50%	20000	2	269	6200107	843821	5287024	2611310
10km	50%	20000	2	217	4831790	710789	4072489	2149786
10km	50%	20000	2	339	6969364	901536	5990774	2938650
10km	50%	20000	2	364	8134058	1052643	6978404	3360078
10km	50%	20000	2	235	5260143	776758	4419847	2617124
10km	50%	20000	2	265	5558198	878200	4617289	2613423
10km	50%	20000	2	317	7328845	905946	6331364	3419450
10km	50%	20000	2	299	6470529	850173	5545816	2534405
10km	50%	20000	2	362	7162886	937266	6141057	3153314
10km	50%	20000	2	282	6457546	916980	5480975	2678827
10km	50%	20000	2	259	5555227	832409	4669788	2557471
10km	50%	20000	2	204	5250072	774885	4414274	2261373
10km	50%	20000	2	298	6002795	944776	4974659	2565915
10km	50%	20000	2	271	6860372	999366	5776122	2877984
10km	50%	20000	2	295	5527959	907103	4551868	2860384
10km	50%	20000	2	304	6556084	912689	5519849	2458525
10km	50%	20000	2	269	5652907	834959	4756483	2207694
10km	50%	20000	2	346	6998679	899244	6034488	2793299
10km	50%	20000	2	306	5286486	778398	4440301	2364163
10km	50%	20000	2	212	5354602	831277	4459264	2343277
10km	50%	20000	2	249	6350978	857847	5422041	2909744
10km	50%	20000	2	185	5421621	830629	4518288	2290566
10km	50%	20000	2	187	5533154	817003	4639985	2286545
10km	50%	20000	2	201	6053038	948420	4999146	2768705
10km	50%	20000	2	279	6643424	903804	5655042	2864300
10km	50%	20000	2	288	6278182	837251	5361289	2567062
10km	50%	20000	2	228	7373467	934849	6360570	2503889
10km	50%	20000	2	258	5239123	760916	4426872	2253275
10km	50%	20000	2	230	4992540	737519	4215557	2130831
10km	50%	20000	2	212	4976734	749674	4148765	2207451
10km	50%	20000	2	340	4878077	665591	4148919	2167887
10km	50%	20000	2	427	4825149	662745	4108937	1995182
10km	50%	20000	2	523	7091437	910551	6099032	2916347
10km	50%	20000	2	311	6371054	987757	5290775	2780172
10km	50%	20000	2	245	7277156	1048393	6159642	2959590
10km	50%	20000	2	289	6464359	934446	5423978	2911684
10km	50%	20000	2	307	7561156	1034913	6457323	3378991
10km	50%	20000	2	310	7736175	1021424	6625715	3210961
10km	50%	20000	2	323	5436896	799517	4586347	2165649
10km	50%	20000	2	301	4904001	757074	4067994	2105955
10km	50%	20000	2	312	8203629	1081667	7021959	3215391
10km	50%	20000	2	253	5041323	739629	4234400	2161737
10km	50%	20000	2	333	7386897	1033486	6268915	3148442
10km	50%	20000	2	255	6391985	916026	5383277	2692153
10km	50%	20000	2	264	6440313	853787	5506880	2971765
10km	50%	20000	2	333	7263967	898507	6295214	3002564
10km	50%	20000	2	250	8520198	1218328	7172985	3477087
10km	50%	20000	2	237	6744180	911103	5736910	2459803
10km	50%	20000	2	322	5581430	804095	4700351	2446857
10km	50%	20000	2	255	6465631	896874	5501609	2695686
10km	50%	20000	2	259	6077885	938884	5034571	2690852
10km	50%	20000	2	268	5581264	879465	4629743	2796814
10km	50%	20000	2	215	5856819	863094	4915070	2384346
10km	50%	20000	2	257	5458610	817760	4590036	2211690
10km	50%	20000	2	306	4660302	712897	3898035	2346229
10km	50%	20000	2	423	6016619	822203	5134418	2676692
10km	50%	20000	2	276	6739249	898641	5753420	2820212
10km	50%	20000	2	359	5895500	833129	4986526	2460122
10km	50%	20000	2	352	4893040	698793	4141635	2235256
10km	50%	20000	2	265	5600061	792806	4735980	2486070
10km	50%	20000	2	294	6424674	879571	5489675	2598760
10km	50%	20000	2	278	5943456	875350	4991530	2618436
10km	50%	20000	2	269	5641924	838773	4725907	2686472
10km	50%	20000	2	373	7381848	946113	6363383	2720807
10km	50%	20000	2	303	7345476	876442	6394236	3080122
10km	50%	20000	2	245	7345817	931468	6332195	2826661
10km	50%	20000	2	233	5755650	834288	4838539	2225152
10km	50%	20000	2	286	8158131	1036034	7040318	3249305
10km	50%	20000	2	295	6802445	1015714	5706200	3055780
10km	50%	20000	2	302	5780971	912716	4769992	3001080
10km	50%	20000	2	218	6079492	927627	5066491	2481997
10km	50%	20000	2	410	6978590	870179	6033538	3082194
10km	50%	20000	2	252	5718924	801705	4838818	2559462
10km	50%	20000	2	340	7255411	923830	6261270	2959368
10km	50%	20000	2	224	6374247	900765	5417848	2733988
10km	50%	20000	2	322	8575714	1085785	7395851	3229724
10km	50%	20000	2	290	6600160	911963	5627068	2653809
10km	50%	20000	2	274	8429827	1129374	7181759	3176011
10km	50%	20000	2	228	6876998	908070	5867626	2689850
10km	50%	20000	2	203	5425054	749007	4583941	2337271
10km	50%	20000	2	249	6274905	854670	5330745	2571183
10km	50%	20000	2	344	6350370	937620	5260115	3122307
10km	50%	20000	2	376	4462735	666849	3738483	2085049
10km	50%	20000	2	270	5549341	832730	4666351	2511234
10km	50%	20000	2	364	7467440	1054963	6337543	3065284
10km	50%	20000	2	271	6515220	927738	5507185	2870350
10km	50%	20000	2	300	5552160	662554	4829116	2447000
10km	50%	20000	2	230	5474657	827882	4564708	2376637
10km	50%	20000	2	229	6255147	867239	5322846	2667933
10km	50%	20000	2	235	5966347	855517	5036446	2433820
10km	50%	20000	2	286	7129331	931354	6101533	2933980
10km	50%	20000	2	298	8078944	1075199	6923667	3146454
10km	50%	20000	2	200	5347264	801245	4476485	2127192
10km	50%	20000	2	316	5406526	758337	4597562	2007167
10km	50%	20000	2	297	6182245	892316	5163443	2680439
10km	50%	20000	2	302	7371716	1025573	6272942	3017135
10km	50%	20000	2	335	8455423	1224793	7116613	3696632
10km	50%	20000	2	208	5474858	806881	4610129	2063044
10km	50%	20000	2	297	6540186	955706	5508296	3271661
10km	50%	20000	2	275	7520286	991867	6443138	3091879
10km	50%	20000	2	392	4337006	613715	3693005	1975855
10km	50%	20000	2	248	6071713	918362	5064547	2509377
10km	50%	20000	2	234	7154457	923703	6140085	2725236
10km	50%	20000	2	418	7290429	1018335	6187247	3269587
10km	50%	20000	2	261	6316415	832462	5397758	2670633
10km	50%	20000	2	238	6964547	928862	5965795	2682863
10km	50%	20000	2	268	5305308	828127	4402889	2378012
10km	50%	20000	2	327	7597163	932177	6578843	3182904
10km	50%	20000	2	243	5467531	776168	4610321	1975101
10km	50%	20000	2	319	4454946	619006	3801900	2335893
10km	50%	20000	2	310	5642959	765800	4795052	2322642
10km	50%	20000	2	234	6084488	918776	5069667	2482720
10km	50%	20000	2	299	4483849	646651	3775761	2261999
10km	50%	20000	2	341	6775180	897944	5820904	2641382
10km	50%	20000	2	239	5359383	765582	4494598	2354199
10km	50%	20000	2	206	5029042	728200	4242650	1928576
10km	50%	20000	2	241	5637622	830184	4745188	2505932
10km	50%	20000	2	206	5635838	772412	4781763	2152570
10km	50%	20000	2	274	5481871	801337	4631701	2523107
10km	50%	20000	2	240	6453322	960493	5424369	2745019
10km	50%	20000	2	279	7000625	962120	5975087	2804313
10km	50%	20000	2	362	6999434	966052	5953146	3142887
10km	50%	20000	2	352	8315424	1140287	7066364	3382074
10km	50%	20000	2	267	6423172	934849	5399882	2818614
10km	50%	20000	2	252	7624341	1036723	6490933	2982662
10km	50%	20000	2	290	7461454	1147415	6219049	3073425
10km	50%	20000	2	276	6108827	949369	5046553	2981662
10km	50%	20000	2	279	6174303	867962	5237796	2490892
10km	50%	20000	2	270	6657299	911486	5686494	2381694
10km	50%	20000	2	250	6744167	965343	5676924	3007458
10km	50%	20000	2	219	5429842	804916	4563558	2512354
10km	50%	20000	2	312	6119062	936578	5114721	2501635
10km	50%	20000	2	353	6363436	906537	5375244	3318575
10km	50%	20000	2	269	6381490	951034	5352412	2819208
10km	50%	20000	2	316	5248975	752873	4418457	2339934
10km	50%	20000	2	312	6404480	1000029	5321829	2693305
10km	50%	20000	2	239	6125608	865603	5182865	2335050
10km	50%	20000	2	360	5777064	852732	4859977	2927252
10km	50%	20000	2	270	5926311	908090	4944050	2339785
10km	50%	20000	2	242	6194684	932555	5185644	2434087
10km	50%	20000	2	393	7487468	949866	6453050	2975024
10km	50%	20000	2	243	6475075	831276	5575798	2376859
10km	50%	20000	2	473	7141459	925546	6140755	2603481
10km	50%	20000	2	346	4987437	698696	4247164	2376329
10km	50%	20000	2	281	6812426	900608	5853926	2780881
10km	50%	20000	2	313	6465122	850854	5523116	2821932
10km	50%	20000	2	286	6504942	871856	5575987	2425550
10km	50%	20000	2	293	7477121	1048858	6364397	2935903
10km	50%	20000	2	318	5220283	771137	4388377	2283201
10km	50%	20000	2	250	5818810	862454	4842661	2481173
10km	50%	20000	2	228	6688571	878444	5738665	2562851
10km	50%	20000	2	272	6045215	849090	5124652	2526910
10km	50%	20000	2	324	6612703	891221	5629134	2800592
10km	50%	20000	2	290	6955650	1016527	5832981	2753950
10km	50%	20000	2	313	5183245	734758	4382162	2314829
10km	50%	20000	2	285	7385856	889994	6427562	2949352
10km	50%	20000	2	266	6336517	873616	5362107	2655804
10km	50%	20000	2	463	7073791	925913	6046629	3676440
10km	50%	20000	2	343	5988582	849953	5074654	2479868
10km	50%	20000	2	248	6855586	888907	5905894	2812967
10km	50%	20000	2	231	6488326	857829	5564505	2492571
10km	50%	20000	2	251	5815728	892977	4835086	2574507
10km	50%	20000	2	261	6829298	951171	5799591	2993342
10km	50%	20000	2	273	5823355	812892	4961146	2460409
10km	50%	20000	2	261	6106190	850210	5210064	2636880
10km	50%	20000	2	237	6091946	900742	5107615	2452019
10km	50%	20000	2	307	6420100	827873	5519204	2871799
10km	50%	20000	2	384	5411231	797164	4570914	2532874
10km	50%	20000	2	249	5926334	867827	4993068	2327698
10km	50%	20000	2	287	5804803	849275	4894120	2582709
10km	50%	20000	2	259	5814199	772935	4964700	2194466
10km	50%	20000	2	343	6148346	801431	5291906	3048270
10km	50%	20000	2	301	6845990	964848	5797349	2803782
10km	50%	20000	2	308	6686928	893548	5720493	2732619
10km	50%	20000	2	209	6234672	882277	5274399	2324420
10km	50%	20000	2	253	6670360	922226	5646040	2818701
10km	50%	20000	2	322	8949797	1169282	7698985	3356022
10km	50%	20000	2	329	7250291	954805	6226752	2814248
10km	50%	20000	2	242	5281648	763500	4481747	2307292
10km	50%	20000	2	286	8741894	1185078	7434016	3069152
10km	50%	20000	2	332	7344739	971277	6305881	2978297
10km	50%	20000	2	220	5086821	758560	4261404	1971581
10km	50%	20000	2	273	6798126	995403	5725159	2974323
10km	50%	20000	2	382	6447833	969517	5412653	2677994
10km	50%	20000	2	232	7546686	971589	6467434	2876097
10km	50%	20000	2	263	8201928	1090798	7015788	3269776
10km	50%	20000	2	259	6559943	885649	5574253	2640329
10km	50%	20000	2	282	6620051	849570	5715271	2814192
10km	50%	20000	2	246	6404849	970560	5349313	2452607
10km	50%	20000	2	214	6434707	1035690	5320686	2501829
10km	50%	20000	2	414	5897678	836348	4979961	2977211
[truncated: 1 more rows]
