# Supplementary material for: Quantifying the Value of Perfect Information in Emergency Vaccination Campaigns
Source: PLoS Comput Biol. 2017 Feb 16;13(2):e1005318. doi: 10.1371/journal.pcbi.1005318 (PMC5312803; doi:10.1371/journal.pcbi.1005318)
Supplement: S1 Data — (ZIP) [file pcbi.1005318.s013.zip › Data/10km vaccination/data10.txt]

vacc_radius	efficacy	capacity	delay	outbreak_duration	livestock_culled	cattle_culled	sheep_culled	vaccinations
10km	70%	20000	2	199	5452461	823336	4583182	2167692
10km	70%	20000	2	229	4805940	695909	4032985	2315684
10km	70%	20000	2	270	6527123	895429	5560003	2885665
10km	70%	20000	2	221	5718339	799312	4891780	2338563
10km	70%	20000	2	223	5600579	861916	4689649	2133894
10km	70%	20000	2	239	6884056	1013185	5793398	3015328
10km	70%	20000	2	254	5228522	782399	4398840	2568142
10km	70%	20000	2	189	5460460	875710	4523544	1893233
10km	70%	20000	2	219	5015882	781713	4179225	2330857
10km	70%	20000	2	220	6412767	977607	5379928	2564217
10km	70%	20000	2	229	6013193	984394	4926598	2501310
10km	70%	20000	2	194	4870367	793569	4021269	1857827
10km	70%	20000	2	296	6944257	1210143	5646789	3392508
10km	70%	20000	2	226	5789736	870844	4857983	2497708
10km	70%	20000	2	273	6347585	984223	5279196	2918967
10km	70%	20000	2	246	6405111	999881	5310381	2650059
10km	70%	20000	2	272	6545381	933294	5555543	2912545
10km	70%	20000	2	253	5329210	940577	4334737	2929910
10km	70%	20000	2	291	5089273	822569	4226107	2170637
10km	70%	20000	2	217	4402755	707474	3631643	2239752
10km	70%	20000	2	189	5230681	837461	4336161	2287796
10km	70%	20000	2	240	4780817	750397	3977745	1990932
10km	70%	20000	2	267	6260157	1000549	5201026	2788980
10km	70%	20000	2	284	6940399	1032594	5854703	3010953
10km	70%	20000	2	232	4715524	695215	3971045	2263225
10km	70%	20000	2	237	4747513	764027	3938249	1981307
10km	70%	20000	2	258	6691792	987742	5614211	2596372
10km	70%	20000	2	267	5226903	792748	4357536	2050306
10km	70%	20000	2	346	7056550	1029014	5967772	2755464
10km	70%	20000	2	222	5712139	839179	4813805	2465383
10km	70%	20000	2	185	4943892	745528	4133120	1945839
10km	70%	20000	2	306	6310250	1041972	5192431	2934408
10km	70%	20000	2	313	8327803	1116184	7088523	3821107
10km	70%	20000	2	263	5537381	899677	4577390	2312913
10km	70%	20000	2	264	7272076	1074069	6109162	3155579
10km	70%	20000	2	270	5980503	884878	5021571	2829721
10km	70%	20000	2	269	5256891	746857	4437555	2500962
10km	70%	20000	2	273	6336960	930401	5343574	2862886
10km	70%	20000	2	195	4846280	759567	4046242	2368826
10km	70%	20000	2	246	5615272	885973	4665756	2367127
10km	70%	20000	2	305	5236784	835257	4361253	2758610
10km	70%	20000	2	324	6806182	999266	5710675	2989260
10km	70%	20000	2	263	4560155	714786	3800388	2066700
10km	70%	20000	2	331	5988842	839062	5077514	2610300
10km	70%	20000	2	319	5076314	797854	4229121	2205553
10km	70%	20000	2	226	5244818	839851	4333500	2336758
10km	70%	20000	2	272	6304874	921077	5314849	2648082
10km	70%	20000	2	227	5573447	943058	4566639	2649240
10km	70%	20000	2	213	4867936	754271	4068014	2138214
10km	70%	20000	2	232	7062777	1092292	5924236	2792665
10km	70%	20000	2	186	5515611	864200	4570823	2121001
10km	70%	20000	2	258	6109344	886776	5135910	2419412
10km	70%	20000	2	231	4917704	773383	4078777	2178925
10km	70%	20000	2	257	5185006	820236	4298707	2131740
10km	70%	20000	2	426	6957111	955981	5939867	2990077
10km	70%	20000	2	230	6834240	1015155	5756678	3055828
10km	70%	20000	2	312	5751778	905366	4767525	2738117
10km	70%	20000	2	270	6424795	1086874	5279245	2577602
10km	70%	20000	2	303	4672656	712404	3924131	1945077
10km	70%	20000	2	318	5808479	792409	4958212	2656166
10km	70%	20000	2	253	6328863	930556	5278019	3226710
10km	70%	20000	2	255	6037237	854527	5144724	2426378
10km	70%	20000	2	170	4764807	776667	3932399	1949087
10km	70%	20000	2	181	4703259	757421	3901900	1810579
10km	70%	20000	2	210	5130301	809829	4250826	2136292
10km	70%	20000	2	206	5162903	826438	4287206	2342005
10km	70%	20000	2	240	5403284	876385	4439747	2240457
10km	70%	20000	2	348	6796497	985406	5754042	3198761
10km	70%	20000	2	223	4632656	725687	3864585	1993906
10km	70%	20000	2	191	4192936	706051	3444894	1935301
10km	70%	20000	2	225	6499239	1059338	5381849	2807112
10km	70%	20000	2	247	6300404	965911	5271487	2666453
10km	70%	20000	2	289	6033085	962091	5011127	2452978
10km	70%	20000	2	232	5641609	798756	4767040	2251230
10km	70%	20000	2	312	5681896	832283	4799427	2376206
10km	70%	20000	2	219	6636540	1088818	5467348	3060541
10km	70%	20000	2	196	3685044	639936	3017418	1768397
10km	70%	20000	2	214	4450162	671798	3735663	1844782
10km	70%	20000	2	219	5089148	812330	4219724	2090077
10km	70%	20000	2	279	6329584	902919	5359153	2619970
10km	70%	20000	2	204	4386798	734690	3612760	1744652
10km	70%	20000	2	281	7406486	1033743	6304495	3229190
10km	70%	20000	2	205	4633068	744268	3849243	2101363
10km	70%	20000	2	243	6196836	853196	5283875	2655930
10km	70%	20000	2	196	4147990	640340	3447822	1740865
10km	70%	20000	2	186	5925333	929786	4930484	2288497
10km	70%	20000	2	230	6021038	945000	5020713	2360966
10km	70%	20000	2	269	6772987	999185	5697201	2756128
10km	70%	20000	2	231	6587716	1055286	5439566	2764180
10km	70%	20000	2	242	6083842	973971	5022432	2750758
10km	70%	20000	2	175	4645651	694030	3917080	2147707
10km	70%	20000	2	240	4381388	735356	3598098	2401166
10km	70%	20000	2	218	3639769	578334	2992506	1849690
10km	70%	20000	2	178	4002038	612368	3350712	1807542
10km	70%	20000	2	202	4635325	686806	3915669	1981766
10km	70%	20000	2	202	5326070	816349	4445361	2120613
10km	70%	20000	2	236	6298125	1021274	5209829	2776665
10km	70%	20000	2	309	5394433	873914	4469676	2221392
10km	70%	20000	2	201	4695024	742489	3919727	2233990
10km	70%	20000	2	239	5341694	770649	4482902	2326069
10km	70%	20000	2	226	5083149	905767	4086197	2989355
10km	70%	20000	2	217	5667146	947074	4670794	2529433
10km	70%	20000	2	247	5493223	893578	4538931	2202857
10km	70%	20000	2	179	4744900	739882	3943810	2034714
10km	70%	20000	2	192	5781606	1032512	4657254	2425386
10km	70%	20000	2	300	6731890	1050644	5608453	3433107
10km	70%	20000	2	233	5022156	839939	4131380	2200294
10km	70%	20000	2	244	4447106	690603	3696674	1802746
10km	70%	20000	2	227	4950386	797527	4095657	2305289
10km	70%	20000	2	272	6179677	882159	5242723	2592819
10km	70%	20000	2	188	4920505	777037	4085452	2120321
10km	70%	20000	2	200	4794208	755080	3985617	1975254
10km	70%	20000	2	193	4969288	766053	4143022	2159232
10km	70%	20000	2	311	5627690	837496	4730454	2302338
10km	70%	20000	2	376	7133950	1041447	6001365	3522001
10km	70%	20000	2	171	5089301	797188	4207567	1898702
10km	70%	20000	2	239	4853354	738983	4067853	2439162
10km	70%	20000	2	326	7619251	1088698	6443529	3066116
10km	70%	20000	2	227	5220797	834119	4343970	2007876
10km	70%	20000	2	257	5335609	834219	4455373	2266316
10km	70%	20000	2	192	5299208	815663	4391062	1960844
10km	70%	20000	2	226	5992230	972684	4948218	2599899
10km	70%	20000	2	227	5975904	886517	5034232	2454401
10km	70%	20000	2	171	4964561	834275	4085420	1838189
10km	70%	20000	2	267	4986585	774192	4142360	2524863
10km	70%	20000	2	329	6284952	822797	5394284	2580408
10km	70%	20000	2	197	5101294	820630	4211306	2255262
10km	70%	20000	2	221	4929787	765857	4126077	2073675
10km	70%	20000	2	272	5582383	790092	4729102	2725866
10km	70%	20000	2	352	7123063	977966	6034845	3283689
10km	70%	20000	2	207	5548962	876423	4625663	2266311
10km	70%	20000	2	311	7102562	1094163	5939544	3527304
10km	70%	20000	2	222	5312818	773462	4510608	2357921
10km	70%	20000	2	203	4668761	710814	3919688	2063183
10km	70%	20000	2	216	4613810	729708	3821797	1986073
10km	70%	20000	2	256	6804381	993207	5749895	2559449
10km	70%	20000	2	204	5475709	861113	4566295	1902588
10km	70%	20000	2	245	5631265	851014	4704667	2525660
10km	70%	20000	2	237	5877520	957556	4850992	2668542
10km	70%	20000	2	263	5931187	970641	4891352	2410117
10km	70%	20000	2	203	4713140	773658	3881517	2053908
10km	70%	20000	2	233	5129166	785070	4297620	1998450
10km	70%	20000	2	255	5977435	924510	4975845	2328330
10km	70%	20000	2	210	4974417	777147	4125567	2282527
10km	70%	20000	2	220	4702329	739792	3936266	2008530
10km	70%	20000	2	217	5495569	883879	4551275	2414225
10km	70%	20000	2	180	4787657	761800	3985618	1959123
10km	70%	20000	2	220	5346898	874294	4413602	2353910
10km	70%	20000	2	287	6014169	957018	4982356	2741249
10km	70%	20000	2	323	7170482	1078210	5990383	3233500
10km	70%	20000	2	216	5039513	810371	4164249	2126575
10km	70%	20000	2	239	6694310	968900	5672871	2589866
10km	70%	20000	2	242	7175333	971888	6140997	2762748
10km	70%	20000	2	187	5053818	846250	4160186	1801179
10km	70%	20000	2	255	5529338	922726	4560466	2737921
10km	70%	20000	2	243	4973060	797437	4139741	2041226
10km	70%	20000	2	191	5897223	973999	4820830	2544925
10km	70%	20000	2	304	7816153	1083876	6654035	3442649
10km	70%	20000	2	255	5752924	817650	4883740	2224933
10km	70%	20000	2	268	5643253	951005	4636424	2400195
10km	70%	20000	2	217	5845585	895149	4898720	2415944
10km	70%	20000	2	334	8423158	1203833	7128540	3493139
10km	70%	20000	2	315	4649772	698525	3921383	1885697
10km	70%	20000	2	234	5493050	899824	4526965	2232461
10km	70%	20000	2	270	5646742	868582	4730078	2411545
10km	70%	20000	2	233	5741522	949180	4724829	2275145
10km	70%	20000	2	224	5331484	881506	4366837	2372631
10km	70%	20000	2	196	4513082	687564	3781672	1946348
10km	70%	20000	2	272	5108142	813389	4233106	2281894
10km	70%	20000	2	224	5167084	826693	4300581	2027065
10km	70%	20000	2	376	6824868	1020541	5712536	2850603
10km	70%	20000	2	288	6161285	908878	5179022	3244725
10km	70%	20000	2	192	5388945	862936	4478413	2337065
10km	70%	20000	2	271	5948981	909292	4963557	2796485
10km	70%	20000	2	257	4393126	728572	3615644	2044691
10km	70%	20000	2	227	4576012	716054	3806707	1809048
10km	70%	20000	2	195	5163459	835116	4257248	2284160
10km	70%	20000	2	249	6159548	1010508	5072195	2416845
10km	70%	20000	2	261	5854280	942246	4853959	2513589
10km	70%	20000	2	173	4767584	771129	3954876	1785657
10km	70%	20000	2	257	5190454	792265	4353297	2425928
10km	70%	20000	2	227	6320285	1012896	5209214	2723198
10km	70%	20000	2	256	5499080	907263	4535888	2598133
10km	70%	20000	2	211	5423086	879374	4496836	2542262
10km	70%	20000	2	214	6306229	886117	5346682	2522616
10km	70%	20000	2	375	6314501	1079476	5180373	2866790
10km	70%	20000	2	230	5780159	925730	4769264	2477789
10km	70%	20000	2	241	6034103	923794	5059913	2542238
10km	70%	20000	2	259	5144448	792491	4252100	2606431
10km	70%	20000	2	280	5120506	762539	4320537	2517909
10km	70%	20000	2	244	6276601	837298	5376385	2641044
10km	70%	20000	2	278	5737957	968973	4678809	2369714
10km	70%	20000	2	329	5803111	866459	4871825	2787187
10km	70%	20000	2	267	5995553	836609	5101291	2456158
10km	70%	20000	2	276	5964884	823264	5056586	2520047
10km	70%	20000	2	440	6403367	923204	5426770	3190554
10km	70%	20000	2	346	6628254	950661	5602917	2781341
10km	70%	20000	2	199	5747860	908153	4785784	2270949
10km	70%	20000	2	301	5475159	916367	4507086	2320258
10km	70%	20000	2	220	6747357	1033471	5642741	2933711
10km	70%	20000	2	249	6471732	994893	5389519	2662780
10km	70%	20000	2	295	6429529	923462	5445466	2958780
10km	70%	20000	2	232	5521100	899850	4531658	2143713
10km	70%	20000	2	264	6038127	786923	5202859	2705949
10km	70%	20000	2	172	5559813	935280	4535499	2364935
10km	70%	20000	2	300	7568217	1129641	6352917	3327785
10km	70%	20000	2	328	6258620	945500	5251555	2928381
10km	70%	20000	2	264	5658651	999196	4598580	2528653
10km	70%	20000	2	242	6431986	920705	5421987	2397239
10km	70%	20000	2	250	6164217	1001103	5101547	2769288
10km	70%	20000	2	218	4817937	767042	3984104	2280257
10km	70%	20000	2	188	4877045	790410	4044915	2129765
10km	70%	20000	2	272	6174492	868039	5254925	2891941
10km	70%	20000	2	246	7082859	1012900	5982641	2967093
10km	70%	20000	2	273	5613376	898243	4648872	2514971
10km	70%	20000	2	207	5820477	870194	4875116	2488173
10km	70%	20000	2	218	5172990	889185	4222042	2245811
10km	70%	20000	2	211	4315292	639778	3627612	2102293
10km	70%	20000	2	214	4991368	783103	4172249	2053988
10km	70%	20000	2	236	6460561	943352	5452998	2537878
10km	70%	20000	2	345	7417176	1142155	6204447	3332061
10km	70%	20000	2	253	5900530	915738	4938743	2354759
10km	70%	20000	2	288	6584850	991574	5522171	3074775
10km	70%	20000	2	226	5454783	842451	4546402	2122641
10km	70%	20000	2	272	4873865	799538	4020849	2344460
10km	70%	20000	2	207	6032535	985157	4965174	2469813
10km	70%	20000	2	217	5284508	765858	4453874	2749852
10km	70%	20000	2	256	6806785	969202	5747873	2965865
10km	70%	20000	2	317	8236082	1240010	6905928	3656058
10km	70%	20000	2	257	7498753	1035489	6405673	2902027
10km	70%	20000	2	181	4875866	754145	4029583	1858121
10km	70%	20000	2	209	6289471	954900	5268195	2474327
10km	70%	20000	2	211	5180901	829950	4263855	1939893
10km	70%	20000	2	285	5651272	915224	4653325	2535928
10km	70%	20000	2	180	5242995	885632	4265890	2404662
10km	70%	20000	2	298	6959689	1012364	5880619	2943828
10km	70%	20000	2	267	5004409	766227	4175509	1997384
10km	70%	20000	2	307	5972871	985826	4934181	2398691
10km	70%	20000	2	199	4480415	699306	3730039	2143772
10km	70%	20000	2	223	5120003	826748	4230903	1975222
10km	70%	20000	2	241	6968324	910200	6005804	2540220
10km	70%	20000	2	285	5544220	815004	4668871	2584138
10km	70%	20000	2	205	5311943	864618	4387883	2560083
10km	70%	20000	2	312	5363139	869865	4418592	2504691
10km	70%	20000	2	197	4735114	667436	4013819	2027010
10km	70%	20000	2	297	7138427	1029744	6037042	2906894
10km	70%	20000	2	264	7438957	1038151	6342593	3101964
10km	70%	20000	2	223	5090882	854571	4144142	2359033
10km	70%	20000	2	305	7273122	1089388	6097881	3324623
10km	70%	20000	2	237	5032946	801074	4163253	2441032
10km	70%	20000	2	256	6045133	880360	5105018	2868844
10km	70%	20000	2	273	5775264	847765	4838093	2980866
10km	70%	20000	2	231	5170262	785763	4336462	2615089
10km	70%	20000	2	223	5923357	946479	4907283	2627229
10km	70%	20000	2	250	6357443	1022523	5239788	2504803
10km	70%	20000	2	234	5187786	824403	4319878	2269081
10km	70%	20000	2	249	6844427	1157200	5604214	3110561
10km	70%	20000	2	204	5146856	824316	4252025	2346985
10km	70%	20000	2	223	5852079	875811	4913635	2640972
10km	70%	20000	2	247	7045980	998972	5948228	2647086
10km	70%	20000	2	289	4382162	670778	3652709	2213584
10km	70%	20000	2	203	4692243	763547	3888385	1949119
10km	70%	20000	2	187	4998279	800722	4134524	2014403
10km	70%	20000	2	253	4876400	747503	4083420	2397024
10km	70%	20000	2	315	5707217	846219	4788064	2572551
10km	70%	20000	2	333	5771493	793961	4921049	2425973
10km	70%	20000	2	220	4082714	670878	3371770	1979889
10km	70%	20000	2	234	5065507	832349	4160888	2511612
10km	70%	20000	2	239	5164070	741065	4364540	2649688
10km	70%	20000	2	217	4592785	765751	3787194	2022524
10km	70%	20000	2	195	5439681	825056	4576845	2075651
10km	70%	20000	2	267	5197800	772439	4383654	2286441
10km	70%	20000	2	206	5576135	823561	4679233	2730148
10km	70%	20000	2	279	5495764	849423	4598453	2478245
10km	70%	20000	2	198	4690567	745389	3896106	2165400
10km	70%	20000	2	204	5101019	829452	4192642	2197247
10km	70%	20000	2	342	5440880	900552	4476464	2523489
10km	70%	20000	2	315	6584424	948364	5580260	2827294
10km	70%	20000	2	214	4330312	640433	3631997	2087836
10km	70%	20000	2	385	7643709	1094047	6469355	3314483
10km	70%	20000	2	177	5489677	879764	4563241	2243163
10km	70%	20000	2	321	6611514	1011539	5503339	3277856
10km	70%	20000	2	300	6421226	950406	5414352	3151694
10km	70%	20000	2	273	6719218	929129	5735069	3033269
10km	70%	20000	2	197	5480136	941775	4432684	2121293
10km	70%	20000	2	276	7555262	1096826	6379511	3366845
10km	70%	20000	2	264	7604387	1097240	6403577	3015067
10km	70%	20000	2	262	6060507	918556	5082736	2593073
10km	70%	20000	2	292	6680863	938034	5664888	2706631
10km	70%	20000	2	285	7186238	1133458	5974742	3185339
10km	70%	20000	2	239	5083572	741406	4282914	2060249
10km	70%	20000	2	321	7914517	1099565	6749644	3254732
10km	70%	20000	2	183	5234621	765850	4415471	2202047
10km	70%	20000	2	248	7173777	1050243	6055230	2894820
10km	70%	20000	2	208	6143689	971399	5129121	2629935
10km	70%	20000	2	271	5621809	869969	4693120	2214676
10km	70%	20000	2	354	7152743	1024286	6070560	3004234
10km	70%	20000	2	215	6347696	910595	5340146	2827498
10km	70%	20000	2	223	5439474	792223	4588681	2299328
10km	70%	20000	2	275	7276351	1034926	6160423	3273254
10km	70%	20000	2	188	4487566	702405	3749607	2326556
10km	70%	20000	2	260	6500552	916496	5530014	3022958
10km	70%	20000	2	264	5721305	874388	4770173	2769960
10km	70%	20000	2	244	4242801	665835	3533514	1752696
10km	70%	20000	2	225	7203419	1098634	6032289	3020861
10km	70%	20000	2	293	5433751	727190	4664095	2973948
10km	70%	20000	2	221	5765415	898543	4801546	2595113
10km	70%	20000	2	256	6710981	1052190	5573816	2804388
10km	70%	20000	2	224	5089098	825402	4219202	2136486
10km	70%	20000	2	250	6504614	1037850	5389629	2767165
10km	70%	20000	2	289	6066886	983987	5022368	2680522
10km	70%	20000	2	300	6035043	939670	5041668	2599383
10km	70%	20000	2	207	4859044	816626	4005616	1960518
10km	70%	20000	2	208	5106631	748366	4273683	1960059
10km	70%	20000	2	297	5902792	827621	5027036	2365395
10km	70%	20000	2	349	6181710	970548	5145857	3032856
10km	70%	20000	2	245	5690806	824479	4798151	2230152
10km	70%	20000	2	311	5924289	823867	5064039	2788132
10km	70%	20000	2	296	6899026	1008533	5827570	2856527
10km	70%	20000	2	190	4891268	773516	4060295	2007155
10km	70%	20000	2	243	5152175	796097	4301130	2103240
10km	70%	20000	2	287	5055452	784606	4207869	2167010
10km	70%	20000	2	264	5687401	888590	4722322	2475965
10km	70%	20000	2	241	6433007	995917	5368966	2778735
10km	70%	20000	2	195	3960750	601942	3311209	1761642
10km	70%	20000	2	209	4532106	767961	3702581	2166119
10km	70%	20000	2	236	6346522	1026560	5242591	3214850
10km	70%	20000	2	247	4901302	784076	4046786	2124425
10km	70%	20000	2	241	4924282	843127	4028759	1874236
10km	70%	20000	2	223	5314198	844348	4405654	2645860
10km	70%	20000	2	180	5115304	806529	4230044	1973809
10km	70%	20000	2	251	7088966	1031393	5962367	2922764
10km	70%	20000	2	227	4526519	744407	3667191	2070154
10km	70%	20000	2	287	6634869	997753	5547137	2660582
10km	70%	20000	2	214	5359946	863621	4453405	2401528
10km	70%	20000	2	278	6216000	1000291	5149643	3175842
10km	70%	20000	2	201	5059007	887556	4103152	2411849
10km	70%	20000	2	227	5028390	776471	4178406	1939103
10km	70%	20000	2	342	7152263	999190	6067144	3005986
10km	70%	20000	2	251	6108258	971874	5042507	2587282
10km	70%	20000	2	232	6028972	959818	5024917	2010473
10km	70%	20000	2	208	5131231	799026	4265570	2184093
10km	70%	20000	2	252	5812608	911361	4858799	2451482
10km	70%	20000	2	283	6731719	955388	5719122	2792647
10km	70%	20000	2	401	7556458	981117	6513497	3403810
10km	70%	20000	2	235	6197122	930302	5198667	2625802
10km	70%	20000	2	255	4902485	773952	4082899	2247880
10km	70%	20000	2	215	5336542	861359	4408678	2299752
10km	70%	20000	2	232	7851127	1141586	6606605	3193430
10km	70%	20000	2	245	5945725	839555	5037366	2615693
10km	70%	20000	2	224	6336881	888926	5364889	2413009
10km	70%	20000	2	256	5895273	935395	4852126	2626477
10km	70%	20000	2	270	4201570	691536	3469208	1824360
10km	70%	20000	2	232	5954669	945128	4895861	2413963
10km	70%	20000	2	223	5715771	921013	4752039	2185926
10km	70%	20000	2	270	7431121	1013987	6347390	2934618
10km	70%	20000	2	319	6674660	912394	5712112	2805984
10km	70%	20000	2	223	5931890	957915	4897571	2406792
10km	70%	20000	2	202	5831700	908567	4819946	2329440
10km	70%	20000	2	259	6690713	1025613	5591390	2703537
10km	70%	20000	2	334	6324828	1025583	5230649	3342008
10km	70%	20000	2	267	6862854	968340	5807378	2712265
10km	70%	20000	2	230	4893529	791557	4062725	1903807
10km	70%	20000	2	233	5623278	953389	4602245	2358803
10km	70%	20000	2	294	5480120	719794	4705528	2644899
10km	70%	20000	2	234	4900106	765396	4054698	2025828
10km	70%	20000	2	292	5239737	838148	4317211	2286183
10km	70%	20000	2	226	5147243	786725	4306714	2103038
10km	70%	20000	2	250	6639463	942736	5650718	2968595
10km	70%	20000	2	248	5192964	794635	4339800	2067825
10km	70%	20000	2	235	4440599	666849	3735182	2489431
10km	70%	20000	2	215	6034036	959328	4973772	2502909
10km	70%	20000	2	266	6156230	910723	5195941	2651014
10km	70%	20000	2	305	6368406	1031902	5255965	2764481
10km	70%	20000	2	186	4344992	706394	3608232	1742902
10km	70%	20000	2	218	4652905	711139	3893304	2476208
10km	70%	20000	2	237	5870883	999094	4793369	2666861
10km	70%	20000	2	217	4500416	773437	3670863	2334723
10km	70%	20000	2	234	4622490	689942	3886614	1927374
10km	70%	20000	2	262	6906725	1093202	5732693	2940690
10km	70%	20000	2	303	6573907	907930	5598026	2988906
10km	70%	20000	2	248	5524066	869148	4599377	2433498
10km	70%	20000	2	222	5471751	925396	4493805	2182083
10km	70%	20000	2	247	4535808	719460	3760818	1963297
10km	70%	20000	2	228	4852502	782697	4018665	2416368
10km	70%	20000	2	207	4975085	778136	4137543	2285354
10km	70%	20000	2	219	5354298	887514	4380139	2350313
10km	70%	20000	2	387	7852087	1170112	6604676	3306174
10km	70%	20000	2	260	5574043	849612	4676333	2543828
10km	70%	20000	2	305	6472541	967362	5448014	2937064
10km	70%	20000	2	286	5769778	949118	4760524	2874812
10km	70%	20000	2	225	6171038	907466	5198403	2478185
10km	70%	20000	2	242	6922167	1069402	5759873	3062349
10km	70%	20000	2	240	6119912	938208	5107567	2467183
10km	70%	20000	2	402	5031795	721457	4279630	2414697
10km	70%	20000	2	266	5827579	883648	4879321	2640585
10km	70%	20000	2	218	6983040	1128763	5766470	2809861
10km	70%	20000	2	280	6013219	876744	5082995	2447007
10km	70%	20000	2	313	6059261	847829	5145861	2705062
10km	70%	20000	2	208	4452111	673915	3725726	1871957
10km	70%	20000	2	252	4789392	845673	3885490	2742832
10km	70%	20000	2	230	5854301	937700	4856211	2166092
10km	70%	20000	2	217	5634123	855597	4730232	2279153
10km	70%	20000	2	219	5402252	867161	4478195	2154216
10km	70%	20000	2	270	5602668	818208	4729272	2588313
10km	70%	20000	2	254	5834437	907365	4831156	2181900
10km	70%	20000	2	214	5340638	873061	4407842	2502345
10km	70%	20000	2	222	4650808	757249	3795068	1824602
10km	70%	20000	2	231	5620395	883649	4651321	2549398
10km	70%	20000	2	254	7323576	1008330	6240070	2892701
10km	70%	20000	2	183	4989814	848004	4106468	1967705
10km	70%	20000	2	190	4081943	647641	3396306	1756312
10km	70%	20000	2	282	6733312	989874	5678105	2766131
10km	70%	20000	2	275	5104872	731077	4312004	2291429
10km	70%	20000	2	217	5876469	948126	4862207	2263971
10km	70%	20000	2	305	6782075	987772	5729298	2886464
10km	70%	20000	2	353	6133852	904060	5170617	2740610
10km	70%	20000	2	246	5775306	920746	4747292	2490802
10km	70%	20000	2	393	4723811	767756	3892387	2511714
10km	70%	20000	2	225	4654253	734094	3866967	2214755
10km	70%	20000	2	197	4603095	729579	3838025	2078860
10km	70%	20000	2	219	6288177	1030235	5187793	3093992
10km	70%	20000	2	435	5050096	818246	4170392	2644259
10km	70%	20000	2	326	8039502	1133223	6817263	3238948
10km	70%	20000	2	238	4717159	781520	3883129	2328899
10km	70%	20000	2	290	5561857	795235	4690863	2484882
10km	70%	20000	2	250	6734080	946467	5706696	2804539
10km	70%	20000	2	231	4886184	766790	4067514	2104821
10km	70%	20000	2	272	6608974	1025556	5523526	2745842
10km	70%	20000	2	258	7732230	1097907	6518992	2816760
10km	70%	20000	2	232	6128979	868117	5158993	2779284
10km	70%	20000	2	221	6914178	980502	5851518	2753864
10km	70%	20000	2	276	5506769	824353	4595894	2606240
10km	70%	20000	2	210	4377042	703080	3622525	1912541
10km	70%	20000	2	194	3971926	574396	3375647	2096810
10km	70%	20000	2	258	5892174	923474	4920983	2622603
10km	70%	20000	2	257	6363576	1006706	5285110	2596547
10km	70%	20000	2	423	5901068	807347	4997721	2555290
10km	70%	20000	2	289	6082014	919818	5072514	2809675
10km	70%	20000	2	325	6576823	996568	5512465	3024823
10km	70%	20000	2	322	7414968	1051548	6290069	2946786
10km	70%	20000	2	224	5690543	913084	4688105	2568109
10km	70%	20000	2	223	4484379	730035	3699517	2388571
10km	70%	20000	2	204	5766745	889120	4812650	2397558
10km	70%	20000	2	207	4990659	792594	4145627	2086161
10km	70%	20000	2	258	4779200	712950	4007341	2404512
10km	70%	20000	2	252	6102978	831771	5233595	2572176
10km	70%	20000	2	222	5953831	959354	4921298	2653921
10km	70%	20000	2	338	5046662	821570	4176139	2228856
10km	70%	20000	2	223	6660537	952657	5631789	2707075
10km	70%	20000	2	274	6657964	973401	5608107	3048024
10km	70%	20000	2	228	5232099	950930	4239860	2305042
10km	70%	20000	2	252	5260369	841108	4363895	2339857
10km	70%	20000	2	253	5640191	861148	4723102	1952801
10km	70%	20000	2	255	5255064	806840	4398535	2287376
10km	70%	20000	2	285	6334911	904275	5392745	3055150
10km	70%	20000	2	235	5664219	981577	4619988	2494907
10km	70%	20000	2	205	5550382	839530	4654316	2411904
10km	70%	20000	2	202	6552636	1079399	5392187	2716050
10km	70%	20000	2	199	4972080	807888	4100636	1953297
10km	70%	20000	2	334	5742238	903113	4785829	2377273
10km	70%	20000	2	317	6203918	981386	5159139	3528455
10km	70%	20000	2	264	6369532	924555	5384173	2751320
10km	70%	20000	2	281	6542600	958205	5508781	2675579
10km	70%	20000	2	312	6068722	944282	5049876	2909022
10km	70%	20000	2	247	5112199	780957	4286036	2165108
10km	70%	20000	2	261	6163653	894933	5221273	2642566
10km	70%	20000	2	221	6032499	964050	4983395	2453871
10km	70%	20000	2	218	5311637	829604	4434899	2277296
10km	70%	20000	2	329	6279748	998936	5217966	3145115
10km	70%	20000	2	202	4537556	742610	3771214	1977165
10km	70%	20000	2	256	5949715	929821	4949780	3106185
10km	70%	20000	2	212	5825803	864287	4909293	2592605
10km	70%	20000	2	309	6702701	893031	5727607	2834491
10km	70%	20000	2	215	4699297	740583	3892220	2240465
10km	70%	20000	2	299	6264065	866514	5352425	2744337
10km	70%	20000	2	256	5591703	910410	4559777	2396821
10km	70%	20000	2	362	5330445	724239	4560202	2523830
10km	70%	20000	2	293	5979349	873673	5042494	2702626
10km	70%	20000	2	203	5773560	914440	4771564	2208882
10km	70%	20000	2	226	5007993	806867	4159827	2297365
10km	70%	20000	2	257	5377229	747641	4580756	2251928
10km	70%	20000	2	396	6999404	1014652	5920662	3476905
10km	70%	20000	2	263	6696330	957482	5660664	2981535
10km	70%	20000	2	204	5530718	774932	4680015	2555808
10km	70%	20000	2	263	5323188	823355	4411626	2241880
10km	70%	20000	2	189	5536955	875406	4583698	2314538
10km	70%	20000	2	210	5175703	840588	4284635	1913268
10km	70%	20000	2	211	5234463	777314	4388512	2272909
10km	70%	20000	2	208	5118929	829139	4241305	2109087
10km	70%	20000	2	209	4060424	664882	3371196	1860152
10km	70%	20000	2	228	4752498	788077	3888650	2045562
10km	70%	20000	2	208	4586537	748372	3759402	1778032
10km	70%	20000	2	268	6151998	911094	5149956	2876278
10km	70%	20000	2	268	4522953	726453	3739166	1838686
10km	70%	20000	2	280	6157747	1022250	5072160	2609947
10km	70%	20000	2	264	6308592	942239	5296891	2854832
10km	70%	20000	2	271	7594995	1091829	6403368	3114370
10km	70%	20000	2	157	4800510	791426	3954479	1647155
10km	70%	20000	2	247	7956139	1188114	6684548	3236211
10km	70%	20000	2	184	4968641	791823	4135871	2205772
10km	70%	20000	2	225	6442296	935047	5443274	2593169
10km	70%	20000	2	254	6599376	924062	5602423	2822012
10km	70%	20000	2	274	5820311	902936	4853492	2775903
10km	70%	20000	2	332	7072911	1114217	5902663	3540940
10km	70%	20000	2	291	5512546	934510	4498282	2293144
10km	70%	20000	2	361	6049410	888730	5117795	3231491
10km	70%	20000	2	236	4125036	677299	3407481	1816330
10km	70%	20000	2	242	5585785	898144	4636431	2273981
10km	70%	20000	2	187	3682524	601563	3059865	1604731
10km	70%	20000	2	190	5399205	856369	4489068	2091654
10km	70%	20000	2	245	4211636	664688	3502050	2151159
10km	70%	20000	2	191	4189709	670200	3477036	1970045
10km	70%	20000	2	218	5077599	751385	4278742	2050296
10km	70%	20000	2	200	4724946	776508	3904914	2044510
10km	70%	20000	2	162	5678271	834087	4795996	2079787
10km	70%	20000	2	264	5904720	923110	4902233	2480829
10km	70%	20000	2	219	5201326	785355	4363545	2365383
10km	70%	20000	2	245	4653465	723466	3852230	2024000
10km	70%	20000	2	254	5288801	855636	4386561	2500265
10km	70%	20000	2	252	6105155	1028262	5011474	2784768
10km	70%	20000	2	228	6513667	995306	5429597	2714159
10km	70%	20000	2	316	6346454	979772	5302786	3308261
10km	70%	20000	2	184	5440450	844848	4536686	2027693
10km	70%	20000	2	374	6383784	833196	5491432	3005665
10km	70%	20000	2	315	5502711	789262	4666095	2586936
10km	70%	20000	2	246	6012689	941513	5013714	2825869
10km	70%	20000	2	281	6433804	926888	5441251	2997488
10km	70%	20000	2	214	4340450	669900	3622219	1836117
10km	70%	20000	2	201	6464149	1021436	5352465	2842897
10km	70%	20000	2	239	6752011	1022771	5658446	2712281
10km	70%	20000	2	250	4971106	740880	4159893	1865567
10km	70%	20000	2	242	5458227	874923	4531778	2343452
10km	70%	20000	2	324	6007715	913372	5022994	2587479
10km	70%	20000	2	209	4931036	793763	4087133	2109641
10km	70%	20000	2	241	4309446	706447	3565384	1937396
10km	70%	20000	2	238	6081934	1031929	4963348	2583315
10km	70%	20000	2	247	5048270	758885	4215255	2573520
10km	70%	20000	2	336	7241304	1009767	6171629	3336531
10km	70%	20000	2	268	7231536	1193728	5931395	3317760
10km	70%	20000	2	254	6945153	975734	5877956	2734045
10km	70%	20000	2	286	4736713	735621	3962584	1968519
10km	70%	20000	2	217	4963465	771688	4147244	2067418
10km	70%	20000	2	434	6573505	988323	5510954	2668383
10km	70%	20000	2	266	6719324	958317	5675044	2960253
10km	70%	20000	2	243	4575183	712091	3801735	2020698
10km	70%	20000	2	219	4899103	785952	4052535	2385933
10km	70%	20000	2	272	6573543	875947	5644193	3125792
10km	70%	20000	2	286	4952352	727544	4179535	1989376
10km	70%	20000	2	269	6282643	944233	5273254	2814516
10km	70%	20000	2	281	5123706	771510	4278495	2878372
10km	70%	20000	2	248	6454868	981835	5410343	2984127
10km	70%	20000	2	260	4202077	683917	3478771	2184806
10km	70%	20000	2	231	4973630	789814	4130950	2139910
10km	70%	20000	2	279	4253637	676992	3524242	1962302
10km	70%	20000	2	322	5250233	738809	4461205	2479962
10km	70%	20000	2	237	6749074	1036496	5619362	3214211
10km	70%	20000	2	229	6914537	1127614	5716194	3090211
10km	70%	20000	2	323	6568521	939507	5554872	3131864
10km	70%	20000	2	364	6469088	1061498	5296689	2712676
10km	70%	20000	2	326	6278000	907390	5308746	3187601
10km	70%	20000	2	290	6389501	904505	5412769	2352699
10km	70%	20000	2	323	6708382	912316	5729626	3181607
10km	70%	20000	2	248	5612104	865952	4672972	2426802
10km	70%	20000	2	298	4820138	754068	3990527	2109312
10km	70%	20000	2	243	6772914	975432	5714254	3088751
10km	70%	20000	2	276	6272511	849166	5374697	2534395
10km	70%	20000	2	230	6518473	913644	5549474	2841891
10km	70%	20000	2	320	7001863	974412	5980656	3082131
10km	70%	20000	2	299	6380785	894637	5427231	2699215
10km	70%	20000	2	165	4946028	837610	4056588	1876324
10km	70%	20000	2	280	6184962	872320	5250911	2650126
10km	70%	20000	2	326	6305630	883379	5327166	3653930
10km	70%	20000	2	336	7628082	1094358	6454595	3557726
10km	70%	20000	2	297	7056366	977259	6000785	3004361
10km	70%	20000	2	229	4478752	667118	3749249	2117847
10km	70%	20000	2	262	6380111	982621	5354210	2777200
10km	70%	20000	2	204	6023117	1010890	4956171	2338189
10km	70%	20000	2	228	4746862	707049	3973894	2379464
10km	70%	20000	2	206	5947646	847801	5049214	2629363
10km	70%	20000	2	346	6173700	859946	5248847	2508013
10km	70%	20000	2	209	5537097	917697	4556505	2169605
10km	70%	20000	2	215	4306516	671025	3605382	2034905
10km	70%	20000	2	251	6207415	970024	5184531	2755883
10km	70%	20000	2	284	5892997	920079	4874582	3324244
10km	70%	20000	2	204	3627225	604512	2972689	1693110
10km	70%	20000	2	293	9055955	1304522	7638345	3541335
10km	70%	20000	2	352	4681312	680664	3950556	2399417
10km	70%	20000	2	208	5818096	950804	4809181	2482128
10km	70%	20000	2	313	6774909	923132	5804757	2831422
10km	70%	20000	2	271	4417304	722171	3641300	2157761
10km	70%	20000	2	341	6957271	1000408	5884762	2990983
10km	70%	20000	2	310	6960326	990306	5865989	3202264
10km	70%	20000	2	309	5533431	890970	4584858	2954469
10km	70%	20000	2	189	4974252	796372	4117868	2054393
10km	70%	20000	2	231	7790463	1116257	6592331	3211050
10km	70%	20000	2	287	6122311	789697	5262573	2805499
10km	70%	20000	2	173	4506497	694051	3764663	1786703
10km	70%	20000	2	226	4881984	764686	4061211	2138156
10km	70%	20000	2	274	5209802	769928	4363076	2347099
10km	70%	20000	2	230	5560708	901011	4612913	2365792
10km	70%	20000	2	300	7286081	1014837	6211690	3038683
10km	70%	20000	2	223	4964197	814036	4092111	2265996
10km	70%	20000	2	274	5723779	901909	4770992	2296860
10km	70%	20000	2	253	5482376	969253	4442626	2379048
10km	70%	20000	2	302	7767386	1162226	6525539	3602547
10km	70%	20000	2	281	6560512	892825	5590848	2891063
10km	70%	20000	2	209	5657592	909822	4703592	2311085
10km	70%	20000	2	285	6053146	924156	5077527	2802230
10km	70%	20000	2	346	6311780	900369	5366828	2625716
10km	70%	20000	2	221	5230036	822687	4344488	1930384
10km	70%	20000	2	249	7169015	1086759	6005434	3327098
10km	70%	20000	2	190	5119273	791373	4275278	2258699
10km	70%	20000	2	180	4954482	868807	4027243	2499954
10km	70%	20000	2	221	6150617	807104	5264978	2529829
10km	70%	20000	2	279	6806217	958209	5751428	3361235
10km	70%	20000	2	291	6580368	953252	5557388	2997760
10km	70%	20000	2	294	5964967	988734	4903269	2453810
10km	70%	20000	2	241	4360484	685686	3609709	2023541
10km	70%	20000	2	319	6396017	878593	5448142	2872133
10km	70%	20000	2	241	6076268	880966	5128717	2583187
10km	70%	20000	2	192	5197433	798950	4347138	2222193
10km	70%	20000	2	252	6855707	1023172	5757169	3086239
10km	70%	20000	2	179	4804827	781713	3984638	2156708
10km	70%	20000	2	294	6251367	898195	5294150	2581806
10km	70%	20000	2	220	4549582	710550	3799302	2255835
10km	70%	20000	2	249	6890631	995817	5828457	2932242
10km	70%	20000	2	244	7106325	975675	6053364	2788371
10km	70%	20000	2	378	7365310	1073949	6216268	3188203
10km	70%	20000	2	274	4847805	753038	4021923	2331296
10km	70%	20000	2	416	5779895	792636	4938269	2561296
10km	70%	20000	2	291	5345996	844209	4426932	2157539
10km	70%	20000	2	294	6504244	849793	5596966	2565430
10km	70%	20000	2	232	6260315	886862	5309916	2311315
10km	70%	20000	2	210	4873092	753348	4079052	2223478
10km	70%	20000	2	164	4891364	765324	4055558	1749888
10km	70%	20000	2	230	5625123	972160	4593051	2422391
10km	70%	20000	2	252	5090466	839911	4208200	2031522
10km	70%	20000	2	208	4930028	788799	4097744	2068497
10km	70%	20000	2	252	6762694	957713	5762742	2747582
10km	70%	20000	2	203	4583025	726047	3817859	2118724
10km	70%	20000	2	229	5282197	780532	4454084	1946842
10km	70%	20000	2	423	6916487	1062758	5772018	2902007
10km	70%	20000	2	281	7193361	1011681	6122744	3003854
10km	70%	20000	2	253	4892426	809131	4011111	2223567
10km	70%	20000	2	240	6057570	937881	5055667	2876466
10km	70%	20000	2	224	5694793	936303	4707637	2223797
10km	70%	20000	2	251	6187928	870981	5258168	2299858
10km	70%	20000	2	226	7493862	1007521	6421515	3045446
10km	70%	20000	2	256	4755867	802820	3891226	2167663
10km	70%	20000	2	246	5590606	954957	4574206	2337761
10km	70%	20000	2	185	4445980	705850	3697735	1828293
10km	70%	20000	2	318	5880385	862647	4953139	2599663
10km	70%	20000	2	208	5020552	827165	4131261	2354822
10km	70%	20000	2	193	4974995	838523	4084240	2320966
10km	70%	20000	2	183	4614567	696403	3874420	1930183
10km	70%	20000	2	263	6230989	1004938	5158700	2568723
10km	70%	20000	2	292	7255194	998707	6182284	3008777
10km	70%	20000	2	259	6478863	946150	5468502	2885938
10km	70%	20000	2	202	5333587	822548	4454647	2112785
10km	70%	20000	2	301	7309665	1049031	6195095	2941163
10km	70%	20000	2	255	5686411	848036	4790317	2533948
10km	70%	20000	2	278	7143776	982680	6086015	2950389
10km	70%	20000	2	248	5636829	768066	4816720	2347909
10km	70%	20000	2	242	5007546	795452	4149871	2267556
10km	70%	20000	2	269	7337265	1038076	6197646	3257980
10km	70%	20000	2	186	5107731	817644	4221480	2078172
10km	70%	20000	2	268	5681795	940404	4690805	2750353
10km	70%	20000	2	227	4705759	752321	3893499	2341810
10km	70%	20000	2	251	5139352	773975	4311867	2257632
10km	70%	20000	2	301	5604792	868643	4676337	2450578
10km	70%	20000	2	269	5339929	843523	4436650	2306691
10km	70%	20000	2	192	6778383	1064653	5639345	2652321
10km	70%	20000	2	224	5627496	908082	4652705	2460016
10km	70%	20000	2	179	4598231	786836	3766515	1982203
10km	70%	20000	2	220	4994568	855349	4097754	2553434
10km	70%	20000	2	210	4661620	733249	3886819	2263880
10km	70%	20000	2	219	6467701	913226	5492542	2625757
10km	70%	20000	2	246	5044976	828358	4154507	2285749
10km	70%	20000	2	280	5969587	834031	5087086	2292065
10km	70%	20000	2	305	5775677	865076	4830605	2565420
10km	70%	20000	2	245	7026303	1026188	5932571	2946180
10km	70%	20000	2	246	4537612	706509	3762642	1765444
10km	70%	20000	2	178	5182120	878111	4238928	2069059
10km	70%	20000	2	229	4713655	772953	3892262	1782511
10km	70%	20000	2	285	7231619	1005195	6152369	2994187
10km	70%	20000	2	244	5482727	851687	4581641	2334259
10km	70%	20000	2	220	5582678	936718	4578471	2309609
10km	70%	20000	2	267	4664381	731847	3890457	2294134
10km	70%	20000	2	270	5121903	806052	4250498	2322759
10km	70%	20000	2	277	6843419	985431	5783922	2939459
10km	70%	20000	2	268	5861128	1010520	4787028	2634495
10km	70%	20000	2	233	5784727	891817	4780030	2452422
10km	70%	20000	2	282	5805684	875104	4871494	2514694
10km	70%	20000	2	226	5017965	727388	4256209	2205794
10km	70%	20000	2	304	7822001	1178337	6562899	3361213
10km	70%	20000	2	300	6814979	996491	5756269	2817798
10km	70%	20000	2	212	6901299	995091	5797841	2798959
10km	70%	20000	2	216	5307190	844269	4410089	2563217
10km	70%	20000	2	255	5161527	827338	4264600	2541803
10km	70%	20000	2	249	6629183	937927	5593345	2900534
10km	70%	20000	2	212	4685985	771204	3846791	2044068
10km	70%	20000	2	229	6436386	1034669	5352285	2710712
10km	70%	20000	2	251	5014546	845545	4102614	1958421
10km	70%	20000	2	175	4557482	724223	3761572	2050823
10km	70%	20000	2	254	5112802	834745	4225795	2172582
10km	70%	20000	2	283	4670261	782781	3850528	2167110
10km	70%	20000	2	303	6836429	953723	5835431	2815396
10km	70%	20000	2	418	6971378	959281	5961993	2682149
10km	70%	20000	2	197	6470046	963448	5454987	2390208
10km	70%	20000	2	249	5347100	833473	4457772	2268112
10km	70%	20000	2	288	6629503	936370	5612960	2578293
10km	70%	20000	2	248	5253634	759953	4415008	2019101
10km	70%	20000	2	246	4674966	708199	3931455	2048250
10km	70%	20000	2	221	5465687	870827	4517074	2353791
10km	70%	20000	2	275	5438109	921733	4431428	2837358
10km	70%	20000	2	192	5019026	828800	4137562	2076599
10km	70%	20000	2	218	5872698	1001263	4805195	2898049
10km	70%	20000	2	325	6815799	972863	5766214	3339453
10km	70%	20000	2	254	6032494	908494	5070015	2795815
10km	70%	20000	2	247	4306426	672702	3596391	2071923
10km	70%	20000	2	245	5442750	811558	4565185	2931573
10km	70%	20000	2	257	5937385	1006908	4854573	2684816
10km	70%	20000	2	215	5987977	938278	4989083	2300667
10km	70%	20000	2	281	6652580	969146	5598098	3122505
10km	70%	20000	2	233	5770281	874378	4844303	2420378
10km	70%	20000	2	325	7783906	1064697	6638396	3169163
10km	70%	20000	2	197	6001559	982884	4917924	2396183
10km	70%	20000	2	264	6356805	968097	5303525	2808091
10km	70%	20000	2	355	5913464	774635	5077640	3138314
10km	70%	20000	2	267	5709304	864344	4789979	2422120
10km	70%	20000	2	272	4862593	713784	4074384	2185926
10km	70%	20000	2	232	7502191	1111027	6297652	3275173
10km	70%	20000	2	240	6382807	955324	5341509	2596803
10km	70%	20000	2	206	5093441	856132	4158790	2333006
10km	70%	20000	2	215	6447656	1075843	5290473	2792229
10km	70%	20000	2	261	5214241	807557	4345274	2608432
10km	70%	20000	2	256	7254488	980809	6194405	2964576
10km	70%	20000	2	203	6278534	1016974	5190269	2248995
10km	70%	20000	2	269	5720409	956480	4677932	2599188
10km	70%	20000	2	309	4932913	762233	4134434	2215154
10km	70%	20000	2	236	5432280	854606	4518377	2539777
10km	70%	20000	2	246	5650416	945803	4615214	2117086
10km	70%	20000	2	223	4333542	714348	3531409	1986326
10km	70%	20000	2	274	5422973	838717	4542604	2789772
10km	70%	20000	2	215	5679686	795185	4827984	2708496
10km	70%	20000	2	226	5268669	811393	4391379	2104778
10km	70%	20000	2	320	5554408	806052	4679213	2233120
10km	70%	20000	2	244	6954358	1075526	5824903	2947993
10km	70%	20000	2	348	5852297	820344	4960772	2672651
10km	70%	20000	2	250	4066300	626788	3369762	2171405
10km	70%	20000	2	266	7187815	990079	6134231	2863102
10km	70%	20000	2	224	5623433	821061	4757648	2423803
10km	70%	20000	2	233	6004675	983518	4936853	3011057
10km	70%	20000	2	195	5338347	878120	4376632	2589849
10km	70%	20000	2	223	5204573	887614	4234472	2610347
10km	70%	20000	2	262	4448191	715370	3679679	1820192
10km	70%	20000	2	220	5252836	876263	4282709	2654592
10km	70%	20000	2	260	4341566	675892	3622487	1919774
10km	70%	20000	2	332	6601151	947416	5612249	2801932
10km	70%	20000	2	283	5428616	831826	4544492	2512549
10km	70%	20000	2	317	4818855	722046	4069020	2398700
10km	70%	20000	2	236	6247881	873251	5311612	3011549
10km	70%	20000	2	252	5769144	863209	4852391	2503069
10km	70%	20000	2	223	6058851	870348	5140156	2279820
10km	70%	20000	2	241	4627658	749062	3815358	1992233
10km	70%	20000	2	207	6370847	1003798	5291577	2917376
10km	70%	20000	2	268	7474595	1128963	6270068	3194237
10km	70%	20000	2	435	6760437	920023	5731270	2620930
10km	70%	20000	2	375	6260987	920164	5283290	3062096
10km	70%	20000	2	257	6106945	1048583	4984098	2745098
10km	70%	20000	2	274	6458036	876170	5526403	2709045
10km	70%	20000	2	260	5955694	906616	5000506	2743512
10km	70%	20000	2	290	5606680	865291	4675535	2270251
10km	70%	20000	2	248	5332515	865829	4411691	2167840
10km	70%	20000	2	198	4760723	782758	3919311	1825183
10km	70%	20000	2	238	6083002	877384	5126361	2704084
10km	70%	20000	2	250	6189763	954720	5153285	2565372
10km	70%	20000	2	260	6059915	869421	5139421	2496921
10km	70%	20000	2	244	6423487	979104	5376738	2704857
10km	70%	20000	2	213	5373291	926749	4405418	2486829
10km	70%	20000	2	190	5152348	854019	4242879	2006936
10km	70%	20000	2	210	4968316	805765	4120665	2072463
10km	70%	20000	2	223	5053381	807531	4196691	1980646
10km	70%	20000	2	308	6192813	1001619	5122230	2619144
10km	70%	20000	2	210	5117333	851397	4180975	2293438
10km	70%	20000	2	245	4079897	686872	3351732	1913218
10km	70%	20000	2	308	5688382	835263	4811319	2665235
10km	70%	20000	2	245	4558583	741997	3772864	2162003
10km	70%	20000	2	212	5151430	796591	4297606	2112927
10km	70%	20000	2	222	5687415	875856	4752825	2428927
10km	70%	20000	2	276	5467156	860210	4548903	2485520
10km	70%	20000	2	209	4688808	725778	3911373	1889937
10km	70%	20000	2	247	5374876	823565	4502460	2215051
10km	70%	20000	2	213	5052601	833393	4166669	2090671
10km	70%	20000	2	268	4820456	703959	4069318	1979827
10km	70%	20000	2	319	5848629	789414	4989504	2410227
10km	70%	20000	2	248	5494421	943121	4480077	2389484
10km	70%	20000	2	252	5522132	951362	4489458	2429060
10km	70%	20000	2	205	4447193	694885	3696612	2010044
10km	70%	20000	2	305	6105942	868534	5184719	2599899
10km	70%	20000	2	365	6365811	941615	5354850	2976990
10km	70%	20000	2	253	5624806	866895	4721794	2457295
10km	70%	20000	2	193	4757105	774950	3936904	2142850
10km	70%	20000	2	247	5883651	810240	5028076	2595474
10km	70%	20000	2	203	5454332	843832	4550595	2245234
10km	70%	20000	2	194	5640543	936022	4624439	2513199
10km	70%	20000	2	308	8055774	1197621	6717109	3273421
10km	70%	20000	2	206	5215543	798395	4375528	2100211
10km	70%	20000	2	269	4502066	677185	3763478	2485315
10km	70%	20000	2	243	6128845	914505	5165246	2250569
10km	70%	20000	2	249	5177975	813808	4297004	2211814
10km	70%	20000	2	297	6030918	912420	5044255	2922558
10km	70%	20000	2	263	7606082	1113665	6408741	2893749
10km	70%	20000	2	259	7049703	964622	6004370	3038930
10km	70%	20000	2	212	5066854	789588	4230158	2381811
10km	70%	20000	2	298	7218468	1001724	6153590	3497270
10km	70%	20000	2	274	5292298	868942	4382774	2144837
10km	70%	20000	2	207	5550356	889552	4600766	2414032
10km	70%	20000	2	202	5783940	939524	4775849	2364778
10km	70%	20000	2	251	5574921	910990	4615237	2460047
10km	70%	20000	2	257	5821599	945296	4802393	2617490
10km	70%	20000	2	265	6748632	1028082	5639687	3260731
10km	70%	20000	2	304	4976093	671934	4256378	2506582
10km	70%	20000	2	251	5703494	871450	4765271	2830038
10km	70%	20000	2	258	6309707	1062656	5176532	2748626
10km	70%	20000	2	179	4548461	742387	3762731	1884832
10km	70%	20000	2	221	5812188	943649	4795481	2062467
10km	70%	20000	2	332	5077249	801078	4240500	2069131
10km	70%	20000	2	255	5176170	803574	4322481	2217536
10km	70%	20000	2	258	5440326	823177	4547177	2284804
10km	70%	20000	2	215	5257441	868159	4333286	2459842
10km	70%	20000	2	192	4552374	722141	3777215	1986123
10km	70%	20000	2	243	5866650	778768	5016713	2883144
10km	70%	20000	2	244	5871053	933123	4859935	2516949
10km	70%	20000	2	234	5759051	937681	4769597	2631129
10km	70%	20000	2	249	4514295	711602	3752150	2110036
10km	70%	20000	2	179	5079456	852025	4169306	2144497
10km	70%	20000	2	242	4773215	793589	3927395	2206267
10km	70%	20000	2	262	7549293	1091553	6396478	3033270
10km	70%	20000	2	217	5053326	826237	4145127	2297179
10km	70%	20000	2	205	4841717	790538	4008120	2108235
10km	70%	20000	2	232	5299316	832694	4394818	2582555
10km	70%	20000	2	290	4423692	691494	3682974	2141776
10km	70%	20000	2	195	5703067	865874	4768895	2299177
10km	70%	20000	2	211	5495978	878749	4532882	2092350
10km	70%	20000	2	205	5952201	935343	4958779	2477360
10km	70%	20000	2	212	5968140	906159	5002321	2348546
10km	70%	20000	2	226	5539606	833879	4658420	2452393
10km	70%	20000	2	238	5976807	1012281	4894025	2861831
10km	70%	20000	2	251	4564529	748526	3765442	2061112
10km	70%	20000	2	280	6075312	914606	5089971	2915646
10km	70%	20000	2	224	6688364	1054767	5562095	2654181
10km	70%	20000	2	275	5713663	905301	4742817	2466799
10km	70%	20000	2	247	5183554	820629	4320172	2033752
10km	70%	20000	2	244	6790810	981681	5761571	2895819
10km	70%	20000	2	205	5041275	787648	4218491	2073984
10km	70%	20000	2	202	4542315	722932	3763851	1870121
10km	70%	20000	2	298	5213465	801724	4343243	2287919
10km	70%	20000	2	260	6852827	992500	5805674	3040737
10km	70%	20000	2	276	5416583	888245	4489041	2408252
10km	70%	20000	2	231	6085279	1022896	4988957	2367276
10km	70%	20000	2	297	6721000	917846	5755204	2433111
10km	70%	20000	2	240	5113576	748554	4311202	2122404
10km	70%	20000	2	203	3795479	644226	3088888	1996782
10km	70%	20000	2	248	6037118	964201	4990148	2762597
10km	70%	20000	2	218	4964610	845286	4068852	2294575
10km	70%	20000	2	229	5025704	814646	4182273	2234621
10km	70%	20000	2	273	5742668	942787	4706971	3062724
10km	70%	20000	2	291	5356726	769467	4533508	2434747
10km	70%	20000	2	315	6516758	913203	5500500	2843683
10km	70%	20000	2	282	5644325	953938	4636978	2681699
10km	70%	20000	2	269	7294472	1028510	6173399	3121130
10km	70%	20000	2	211	5544723	875088	4617695	2041124
10km	70%	20000	2	333	7200756	1026682	6090897	3555196
10km	70%	20000	2	301	7592045	1058316	6478296	3043610
10km	70%	20000	2	218	5431751	841831	4534217	2162443
10km	70%	20000	2	200	5264165	834333	4368491	2229811
10km	70%	20000	2	267	4522989	654765	3807484	2203731
10km	70%	20000	2	213	5688555	833017	4784138	2222007
10km	70%	20000	2	202	4185031	660254	3474828	1832412
10km	70%	20000	2	195	4604296	718731	3830169	2155348
10km	70%	20000	2	227	4842635	777916	3994159	1833051
10km	70%	20000	2	227	5223620	826031	4344792	1840169
10km	70%	20000	2	307	8351362	1156340	7113971	3528012
10km	70%	20000	2	235	5844786	925005	4875049	2755565
10km	70%	20000	2	264	6219902	870706	5270800	2685952
10km	70%	20000	2	246	6377380	1025615	5289283	2797544
10km	70%	20000	2	231	4550939	744790	3747971	2014255
10km	70%	20000	2	249	6372838	1010644	5266538	2887531
10km	70%	20000	2	289	6316507	903516	5347096	3382966
10km	70%	20000	2	249	8036463	1182494	6750011	3535401
10km	70%	20000	2	278	5760168	899976	4809414	2575388
10km	70%	20000	2	293	5287480	827540	4391192	2111463
10km	70%	20000	2	242	6659466	987434	5620180	2502914
10km	70%	20000	2	301	7557656	1111328	6313574	3498466
10km	70%	20000	2	314	5605401	877206	4645991	2497866
10km	70%	20000	2	294	7687679	1129492	6482042	3368468
10km	70%	20000	2	215	5100866	820209	4221363	2368473
10km	70%	20000	2	245	6027629	864695	5114203	2593211
10km	70%	20000	2	191	5191386	814621	4301836	2027317
10km	70%	20000	2	267	4851367	718142	4079067	2351033
10km	70%	20000	2	254	6238473	961276	5203357	2900197
10km	70%	20000	2	217	5348858	797019	4487814	2490552
10km	70%	20000	2	290	6705172	903535	5741826	2951402
10km	70%	20000	2	369	5825174	901729	4861946	2887509
10km	70%	20000	2	245	6697860	1085333	5510574	2729667
10km	70%	20000	2	251	6399057	1067982	5260942	2701662
10km	70%	20000	2	187	5398256	892957	4467471	2184625
10km	70%	20000	2	271	6233714	890407	5280785	2617789
10km	70%	20000	2	201	5300489	887264	4359715	2268418
10km	70%	20000	2	264	5444525	842254	4557422	2446072
10km	70%	20000	2	287	6764991	956705	5757020	2660138
10km	70%	20000	2	288	7317537	1068517	6158593	2899676
10km	70%	20000	2	281	5114324	815543	4236567	2259037
10km	70%	20000	2	249	5585893	861975	4663383	2485048
10km	70%	20000	2	306	6357014	1037710	5251209	2716882
10km	70%	20000	2	226	5839364	1029392	4751343	2450335
10km	70%	20000	2	235	4410738	696039	3676797	2270558
10km	70%	20000	2	262	5225234	776354	4407414	2182314
10km	70%	20000	2	234	5144760	840816	4265982	2023246
10km	70%	20000	2	232	5763894	841224	4848230	2528723
10km	70%	20000	2	256	4776089	727761	4004063	2218701
10km	70%	20000	2	235	4014517	616575	3360536	2001380
10km	70%	20000	2	216	4583537	686295	3857757	1938405
10km	70%	20000	2	243	4760896	764209	3944523	2186287
10km	70%	20000	2	205	5850862	958025	4835768	2559811
10km	70%	20000	2	225	5720093	934999	4729294	2626980
10km	70%	20000	2	196	6050000	895781	5100548	2321249
10km	70%	20000	2	310	6656954	1005822	5570862	3122283
10km	70%	20000	2	199	4934178	751361	4117442	2077526
10km	70%	20000	2	281	4638552	745804	3821275	2351366
10km	70%	20000	2	194	5762839	901301	4783484	2289655
10km	70%	20000	2	317	7434549	999163	6355967	2898661
10km	70%	20000	2	202	5576556	864118	4649366	2342284
10km	70%	20000	2	187	5392874	871809	4488324	2033888
10km	70%	20000	2	231	4847243	796300	3989141	2052467
10km	70%	20000	2	270	7349500	1066574	6204380	2901690
10km	70%	20000	2	220	5015859	799434	4166929	2504926
10km	70%	20000	2	238	5916165	888119	4955696	2686652
10km	70%	20000	2	217	5547691	861912	4613285	1947868
10km	70%	20000	2	209	5380704	904284	4409425	2373180
10km	70%	20000	2	193	4416932	757933	3620551	2079725
10km	70%	20000	2	234	6406618	919666	5409596	2748466
10km	70%	20000	2	236	4950896	786827	4110267	2522050
10km	70%	20000	2	236	4455385	752387	3642939	2452174
10km	70%	20000	2	204	4684382	755213	3856073	1872378
10km	70%	20000	2	243	6397566	1049744	5286782	2578213
10km	70%	20000	2	282	5778180	902917	4788333	2716649
10km	70%	20000	2	248	5231058	799797	4387525	2312283
10km	70%	20000	2	243	5779457	921452	4796031	2454963
10km	70%	20000	2	233	4921895	753036	4115098	1929219
10km	70%	20000	2	223	5569732	875932	4609556	2237158
10km	70%	20000	2	283	6856487	1109864	5665610	2712274
10km	70%	20000	2	269	5527257	758399	4719757	2603659
10km	70%	20000	2	263	6893204	950112	5848814	2697256
10km	70%	20000	2	264	6013767	910165	5030309	3139572
10km	70%	20000	2	243	4908238	738873	4127027	2142125
10km	70%	20000	2	240	4879796	799003	4046115	2037802
10km	70%	20000	2	231	5662479	945948	4640897	2502531
10km	70%	20000	2	237	5351314	918489	4371519	2778565
10km	70%	20000	2	239	5288564	805306	4441258	2259765
10km	70%	20000	2	237	4251740	669433	3550450	1844556
10km	70%	20000	2	321	7890161	1151554	6647286	3351214
10km	70%	20000	2	214	5533671	931494	4526825	2556202
10km	70%	20000	2	229	5141737	789337	4278202	2422198
10km	70%	20000	2	268	5276994	855982	4330638	2222121
10km	70%	20000	2	193	5317504	868736	4406362	2063947
10km	70%	20000	2	283	5638084	869712	4705201	2849659
10km	70%	20000	2	311	7998818	1165344	6741865	3578928
10km	70%	20000	2	186	4653019	816530	3783193	2030387
10km	70%	20000	2	243	4965553	733089	4191801	2587635
10km	70%	20000	2	307	5259375	830998	4374401	2192251
10km	70%	20000	2	250	5405397	809632	4535810	1966477
10km	70%	20000	2	211	6248848	891216	5275623	2812469
10km	70%	20000	2	280	6762691	928146	5749606	2608180
10km	70%	20000	2	222	5347519	847467	4430883	2098346
10km	70%	20000	2	231	4878844	767171	4052690	2183421
10km	70%	20000	2	254	5912187	917189	4919510	2884833
10km	70%	20000	2	317	6043266	865664	5089213	2318006
10km	70%	20000	2	314	7142066	941733	6143388	3152339
10km	70%	20000	2	268	5958296	888153	4999027	2621825
10km	70%	20000	2	215	5651617	893393	4704946	2551899
10km	70%	20000	2	220	6033458	998959	4979477	2535651
10km	70%	20000	2	272	7843846	1148799	6619997	3190656
10km	70%	20000	2	354	5988788	888410	5046340	3129992
10km	70%	20000	2	357	7331420	1098378	6160824	3158029
10km	70%	20000	2	216	6327645	967797	5290304	2740623
10km	70%	20000	2	226	5899021	863751	4955650	2650124
10km	70%	20000	2	193	5710434	853994	4787323	2224724
10km	70%	20000	2	289	5976219	822949	5085238	2548511
10km	70%	20000	2	288	6202985	930557	5233362	2837902
10km	70%	20000	2	301	4933915	783895	4096521	2148108
10km	70%	20000	2	188	6167003	934966	5180182	2605769
10km	70%	20000	2	286	7219497	1057962	6068136	2926263
10km	70%	20000	2	170	4791768	782295	3953226	1852805
10km	70%	20000	2	222	6234847	907763	5276882	2207070
10km	70%	20000	2	217	5713887	904827	4751175	2182037
10km	70%	20000	2	287	5572629	864537	4623647	2225833
10km	70%	20000	2	262	5964531	933923	4941363	2959950
10km	70%	20000	2	251	6322063	916252	5307958	2510825
10km	70%	20000	2	234	5801529	902904	4857283	2408245
10km	70%	20000	2	278	5306536	840183	4386665	2546018
10km	70%	20000	2	359	5910685	858296	5001166	2644964
10km	70%	20000	2	242	4641387	726135	3856927	2170700
10km	70%	20000	2	246	6330895	1084792	5169644	2613505
10km	70%	20000	2	281	4217069	654788	3514608	1997856
10km	70%	20000	2	213	4392506	722678	3624118	2037215
10km	70%	20000	2	264	7014927	992301	5942441	2819101
10km	70%	20000	2	240	5326575	878774	4377787	2247480
10km	70%	20000	2	287	6346485	940526	5291585	2704999
10km	70%	20000	2	266	5257432	747455	4430665	2579868
10km	70%	20000	2	244	6011558	840327	5111057	2392674
10km	70%	20000	2	177	4185216	687801	3470730	1914106
10km	70%	20000	2	324	7456325	1129155	6209796	3683950
10km	70%	20000	2	297	5957596	914132	4948499	2535811
10km	70%	20000	2	219	6535367	1026798	5439779	2959268
10km	70%	20000	2	286	6022737	895779	5055241	2769471
10km	70%	20000	2	305	6254685	920656	5260054	2382751
10km	70%	20000	2	206	4721949	761794	3903753	2239743
10km	70%	20000	2	218	5647810	905395	4655834	2345459
10km	70%	20000	2	276	5663710	891925	4722952	2303006
10km	70%	20000	2	254	5724255	842876	4817551	2723133
10km	70%	20000	2	276	5295486	837459	4407991	2418869
10km	70%	20000	2	202	6517753	1047895	5365305	2385778
10km	70%	20000	2	228	6289742	1047185	5173829	2628187
10km	70%	20000	2	267	5410392	832821	4538447	2269383
10km	70%	20000	2	243	5661577	807157	4800460	2698700
10km	70%	20000	2	285	5817672	807329	4963972	2789558
10km	70%	20000	2	195	5051045	823854	4165567	2562242
10km	70%	20000	2	219	4294638	690946	3551919	2151459
10km	70%	20000	2	202	5403592	855713	4479332	2270972
10km	70%	20000	2	297	4364547	662197	3659490	2145400
10km	70%	20000	2	237	5617334	898374	4630696	2433098
10km	70%	20000	2	260	5440933	908414	4482934	2270198
10km	70%	20000	2	242	4989072	754860	4179799	2117308
10km	70%	20000	2	208	4760905	802389	3913654	1733223
10km	70%	20000	2	255	4064360	604933	3404322	2280019
10km	70%	20000	2	335	7770325	1105658	6571315	3470970
10km	70%	20000	2	238	5120809	791120	4271950	2139294
10km	70%	20000	2	276	6252706	982247	5207666	2736554
10km	70%	20000	2	262	6144788	905682	5170056	2996921
10km	70%	20000	2	238	5435639	865168	4511170	2379239
10km	70%	20000	2	266	4757328	760090	3928067	2368247
10km	70%	20000	2	304	6579255	959322	5567552	2953894
10km	70%	20000	2	333	4993434	793473	4158287	2237901
10km	70%	20000	2	244	5259629	818217	4369315	2895737
10km	70%	20000	2	252	7206177	943679	6192409	2580869
10km	70%	20000	2	242	6797569	988159	5705304	2633013
10km	70%	20000	2	215	5139120	799613	4303521	1974821
10km	70%	20000	2	326	7806208	1091951	6640137	3405952
10km	70%	20000	2	350	6848524	925899	5861538	3147126
10km	70%	20000	2	203	4837461	829341	3947818	1932545
10km	70%	20000	2	210	5168045	794793	4331868	1909835
10km	70%	20000	2	212	4858846	818553	3991807	2013296
10km	70%	20000	2	215	5512388	900946	4557543	2349622
10km	70%	20000	2	240	5379797	800894	4521295	2271637
10km	70%	20000	2	315	4751162	640882	4057002	2337366
10km	70%	20000	2	288	6739405	972300	5698614	2539400
10km	70%	20000	2	348	5670432	815939	4808135	2513618
10km	70%	20000	2	331	7065533	1000251	5978922	3156339
10km	70%	20000	2	241	6177667	986270	5129966	2512946
10km	70%	20000	2	312	5067360	772164	4250676	2448123
10km	70%	20000	2	219	6363237	893641	5374305	2713210
10km	70%	20000	2	218	4662666	759606	3846706	2230435
10km	70%	20000	2	269	4331452	676624	3597540	1933889
10km	70%	20000	2	190	5476502	923796	4504956	2118967
10km	70%	20000	2	218	5857512	874570	4885549	2261029
10km	70%	20000	2	206	4685870	755478	3893826	2070053
10km	70%	20000	2	252	4974327	772509	4129322	2239910
10km	70%	20000	2	277	6598106	993794	5497947	2963074
10km	70%	20000	2	194	5173802	814038	4309679	2252387
10km	70%	20000	2	216	5581299	863697	4651068	2755473
10km	70%	20000	2	293	6215757	843863	5296139	2469497
10km	70%	20000	2	210	5180015	783931	4331476	2202622
10km	70%	20000	2	247	4983366	799974	4141412	2173885
10km	70%	20000	2	214	5738782	902093	4761603	2625357
10km	70%	20000	2	228	5905294	938014	4913055	2129532
10km	70%	20000	2	249	6890844	1050268	5751031	2805041
10km	70%	20000	2	410	5679127	785189	4851331	2555529
10km	70%	20000	2	289	5160034	805806	4277804	2435943
10km	70%	20000	2	218	6020669	900340	5057647	2551885
10km	70%	20000	2	216	5155072	821839	4278430	2165752
10km	70%	20000	2	310	7672294	1118238	6496516	3024842
10km	70%	20000	2	289	5818645	927407	4836321	2954293
10km	70%	20000	2	252	5341080	886403	4396055	2464576
10km	70%	20000	2	254	5950309	810840	5088544	2363733
10km	70%	20000	2	268	5532821	902590	4565093	2480547
10km	70%	20000	2	250	6036580	919620	5059725	3031085
10km	70%	20000	2	254	6153891	972459	5128347	2519909
10km	70%	20000	2	262	5847311	994360	4737424	3104005
10km	70%	20000	2	183	5895307	969562	4871452	2568780
10km	70%	20000	2	239	5992315	923541	4984356	2424953
10km	70%	20000	2	188	5265650	876884	4343114	2170764
10km	70%	20000	2	296	5939741	882687	4982555	2625901
10km	70%	20000	2	222	5743840	964780	4709117	2332845
10km	70%	20000	2	236	5673578	918712	4702078	2361666
10km	70%	20000	2	257	4376370	744047	3574035	2316116
10km	70%	20000	2	302	3750993	567590	3145591	1789661
10km	70%	20000	2	186	5839382	907776	4874639	2079159
10km	70%	20000	2	287	5324822	944609	4321675	2139493
10km	70%	20000	2	225	5631755	855956	4738910	2584333
10km	70%	20000	2	243	8050398	1154515	6776522	3443509
10km	70%	20000	2	362	7284861	1010775	6163355	3051011
10km	70%	20000	2	271	5324151	785854	4486078	2763680
10km	70%	20000	2	301	6962193	943286	5931961	3149500
10km	70%	20000	2	203	5690302	980312	4645776	2255034
10km	70%	20000	2	361	7295775	1009644	6212865	3189044
10km	70%	20000	2	244	4788136	752684	3971247	1816927
10km	70%	20000	2	327	5880641	857505	4945294	2524501
10km	70%	20000	2	264	6411513	844102	5508677	2895280
10km	70%	20000	2	206	5668054	842211	4775790	2369807
10km	70%	20000	2	336	6012411	804208	5139869	2446304
10km	70%	20000	2	273	4881323	778956	4055763	2018980
10km	70%	20000	2	235	4732699	722736	3953837	2121509
10km	70%	20000	2	256	5130683	742801	4324879	2351183
10km	70%	20000	2	246	5361145	825053	4473566	2402322
10km	70%	20000	2	208	5084284	875593	4150001	2423587
10km	70%	20000	2	257	7245579	1100991	6082728	2880384
10km	70%	20000	2	266	6728369	1003825	5626470	3199023
10km	70%	20000	2	240	5423659	854034	4520884	2308354
10km	70%	20000	2	302	8170512	1151574	6915532	3624621
10km	70%	20000	2	199	5027676	812022	4180816	2328496
10km	70%	20000	2	192	5170322	811683	4316729	1940122
10km	70%	20000	2	207	5954711	969547	4907845	2397663
10km	70%	20000	2	230	6278270	963144	5240576	2623697
10km	70%	20000	2	192	4834667	762322	4011030	1990428
10km	70%	20000	2	364	6034812	888627	5084760	2883119
10km	70%	20000	2	277	5065746	668748	4369864	2373399
10km	70%	20000	2	303	6663780	943164	5663626	2689122
10km	70%	20000	2	257	5642117	937120	4643637	2650611
10km	70%	20000	2	218	4533335	732530	3761061	1962243
10km	70%	20000	2	252	5540543	857630	4630656	2721717
10km	70%	20000	2	251	6350950	1009780	5287489	2984085
10km	70%	20000	2	233	6465077	987404	5420318	2652922
10km	70%	20000	2	268	5617078	880507	4667675	2359869
10km	70%	20000	2	228	5408402	792605	4570931	2692458
10km	70%	20000	2	219	5276431	816358	4414609	1962378
10km	70%	20000	2	218	5106283	845957	4167455	2221787
10km	70%	20000	2	205	4806752	779288	3983078	2305313
10km	70%	20000	2	264	4895442	769931	4073039	2082234
10km	70%	20000	2	248	5329865	780616	4479700	2493882
10km	70%	20000	2	287	6863471	995016	5795891	2907695
10km	70%	20000	2	286	5580715	810668	4711005	2370850
10km	70%	20000	2	231	7428061	1107432	6252088	3048313
10km	70%	20000	2	246	6122846	842169	5225914	2953864
10km	70%	20000	2	307	4802665	757956	3981041	1953901
10km	70%	20000	2	289	5252941	838856	4363528	2444740
10km	70%	20000	2	246	6422146	957024	5400827	2724234
10km	70%	20000	2	305	5589830	863315	4672916	2581584
10km	70%	20000	2	265	5253131	853599	4352405	2289625
10km	70%	20000	2	309	5305930	774619	4485500	2497439
10km	70%	20000	2	214	5879532	869069	4930028	2360723
10km	70%	20000	2	219	6213978	887535	5263569	2663886
10km	70%	20000	2	199	6606360	959256	5543537	2792376
10km	70%	20000	2	219	5227547	826994	4317830	2380465
10km	70%	20000	2	294	6604065	927009	5605368	2782681
10km	70%	20000	2	230	4473120	765050	3659376	1992803
10km	70%	20000	2	222	5809493	867076	4869739	2714246
10km	70%	20000	2	227	4957710	772038	4118211	2109179
10km	70%	20000	2	286	5764549	867224	4844714	2565160
10km	70%	20000	2	336	4888066	777005	4077592	2195075
10km	70%	20000	2	175	5511294	903001	4541466	2213824
10km	70%	20000	2	238	4857633	729937	4071560	2300787
10km	70%	20000	2	219	6242309	927380	5252061	2543567
10km	70%	20000	2	267	7124912	1045456	5997101	3209943
10km	70%	20000	2	325	5876786	912772	4909665	2683608
10km	70%	20000	2	225	5224948	818740	4350908	2040730
10km	70%	20000	2	259	6730360	983580	5696914	3019326
10km	70%	20000	2	240	5524749	868387	4615022	2180864
10km	70%	20000	2	230	6059589	881281	5103111	2368570
10km	70%	20000	2	322	6833429	903797	5839038	3160743
10km	70%	20000	2	218	4750654	787031	3911305	2271174
10km	70%	20000	2	266	8320878	1127395	7089147	3181171
10km	70%	20000	2	262	5043629	801081	4141878	2492744
10km	70%	20000	2	261	6817075	995737	5772949	2691901
10km	70%	20000	2	326	6407492	1058143	5260626	3156419
10km	70%	20000	2	278	6380821	932276	5380921	2670683
10km	70%	20000	2	342	6696364	954522	5675610	2927119
10km	70%	20000	2	207	5494339	938899	4480167	2487954
10km	70%	20000	2	268	5776707	888635	4840939	2669767
10km	70%	20000	2	202	5351944	863669	4422581	2288859
10km	70%	20000	2	258	6274450	888005	5309810	2913890
10km	70%	20000	2	229	5161504	781792	4325146	2237182
10km	70%	20000	2	211	5672196	877207	4705799	2498433
10km	70%	20000	2	230	4787455	692314	4058421	2256728
10km	70%	20000	2	524	6887697	970081	5853204	3104889
10km	70%	20000	2	250	5220592	751601	4422189	2072000
10km	70%	20000	2	212	4962107	822966	4088665	2241322
10km	70%	20000	2	195	5639382	992221	4583392	2584151
10km	70%	20000	2	209	5560372	934060	4514893	2360898
10km	70%	20000	2	277	6435758	861722	5532055	2581741
10km	70%	20000	2	266	4762370	749161	3946053	2126917
10km	70%	20000	2	264	6712901	935562	5702203	2729835
10km	70%	20000	2	219	6752575	1108574	5539308	2921284
10km	70%	20000	2	257	5870011	815464	5002102	2618832
10km	70%	20000	2	176	4620893	741732	3825110	2043095
10km	70%	20000	2	286	5621621	863864	4686606	2762381
10km	70%	20000	2	274	4801629	750840	4018087	2070390
10km	70%	20000	2	188	4569338	735171	3789600	1921411
10km	70%	20000	2	238	5524018	841035	4639365	2324948
10km	70%	20000	2	274	7559612	1067479	6421154	2929142
10km	70%	20000	2	243	6188968	900018	5216815	2560994
10km	70%	20000	2	259	5221943	819251	4340208	1960301
10km	70%	20000	2	258	5578674	905921	4600477	2508766
10km	70%	20000	2	292	6240163	978193	5192388	2614382
10km	70%	20000	2	303	7395620	1069772	6241690	3212564
10km	70%	20000	2	291	4444563	771686	3625998	2364427
10km	70%	20000	2	255	4733001	766312	3916745	2381011
10km	70%	20000	2	182	6716304	1099176	5527818	2413571
10km	70%	20000	2	314	6553697	964244	5522841	3220236
10km	70%	20000	2	199	5019796	779158	4193724	2099610
10km	70%	20000	2	328	6783032	956660	5777846	2994003
10km	70%	20000	2	222	5740203	781930	4914154	2248510
10km	70%	20000	2	217	4975705	847215	4069668	1886091
10km	70%	20000	2	267	6409189	878467	5476717	2684636
10km	70%	20000	2	260	7055188	1074947	5912536	2840323
10km	70%	20000	2	189	4719660	729576	3938385	2029316
10km	70%	20000	2	271	6765531	1083613	5591743	3071811
10km	70%	20000	2	291	6395254	849925	5474549	2868781
10km	70%	20000	2	228	6339004	1000998	5283857	2452980
10km	70%	20000	2	255	4355177	689375	3635311	2140432
10km	70%	20000	2	189	4918730	772684	4107966	2099110
10km	70%	20000	2	209	5729288	898392	4764504	2389323
10km	70%	20000	2	253	6038524	846905	5145749	2723226
10km	70%	20000	2	258	5717927	857288	4774375	2670039
10km	70%	20000	2	230	5703601	929789	4737089	2590638
10km	70%	20000	2	211	5331629	932976	4353950	2319052
10km	70%	20000	2	266	5548050	869825	4628761	2116260
10km	70%	20000	2	236	7105611	1138337	5907366	3225194
10km	70%	20000	2	211	5262291	807647	4394980	2279975
10km	70%	20000	2	268	6065797	840373	5160474	2600792
10km	70%	20000	2	248	6780520	1003729	5704072	3071596
10km	70%	20000	2	255	5040444	767236	4238004	2170280
10km	70%	20000	2	259	5685446	855636	4771443	2520404
10km	70%	20000	2	236	5130046	843126	4205979	2311507
10km	70%	20000	2	227	7273719	1027511	6135030	2954721
10km	70%	20000	2	266	5114073	813416	4261871	2112171
10km	70%	20000	2	308	5082450	761247	4243513	2796046
10km	70%	20000	2	270	6902410	1029555	5799366	2732932
10km	70%	20000	2	287	6648803	962921	5609745	2844321
10km	70%	20000	2	222	4886950	805303	4002402	2278207
10km	70%	20000	2	373	6194521	915663	5229021	2483567
10km	70%	20000	2	371	5839815	895598	4891632	2890940
10km	70%	20000	2	248	5037094	777751	4223151	2056721
10km	70%	20000	2	296	7253531	1045822	6124228	2923510
10km	70%	20000	2	255	6890066	1062304	5734260	3273322
10km	70%	20000	2	270	6941709	981628	5898657	3277021
10km	70%	20000	2	223	4541655	757180	3722686	2173292
10km	70%	20000	2	270	5478397	860104	4540162	2146091
10km	70%	20000	2	211	4377809	690028	3622832	2040570
10km	70%	20000	2	186	4554476	715585	3808785	1778016
10km	70%	20000	2	329	6998383	1112127	5796189	3178219
10km	70%	20000	2	245	5200392	752801	4392374	2740705
10km	70%	20000	2	244	6218569	1001291	5144484	2603704
10km	70%	20000	2	300	5086602	806861	4210878	2202542
10km	70%	20000	2	199	5790912	906876	4824517	2277856
10km	70%	20000	2	265	4891820	774493	4052009	2072261
10km	70%	20000	2	198	6174378	966029	5126812	2574773
10km	70%	20000	2	205	4845060	782226	4012176	2030494
10km	70%	20000	2	245	4304512	753557	3487953	2285080
10km	70%	20000	2	260	5433249	754212	4634426	2170145
10km	70%	20000	2	289	6547307	894835	5571818	3145288
10km	70%	20000	2	323	4838325	660208	4143929	2432729
10km	70%	20000	2	299	7447777	1097585	6258031	3075030
10km	70%	20000	2	325	5944203	939977	4938332	2522104
10km	70%	20000	2	253	6354370	1033417	5259942	2917402
10km	70%	20000	2	311	6167351	984175	5129342	2597559
10km	70%	20000	2	250	6034463	883600	5075554	2397879
10km	70%	20000	2	281	6890186	1173966	5626001	3319026
10km	70%	20000	2	220	5994405	990763	4936080	2690878
10km	70%	20000	2	252	5675799	958432	4652178	2644841
10km	70%	20000	2	243	5964528	851859	5076911	2551350
10km	70%	20000	2	304	5188343	714016	4429577	2160265
10km	70%	20000	2	221	4566605	711068	3761546	2043884
10km	70%	20000	2	234	6154840	996904	5081401	2607145
10km	70%	20000	2	181	5156981	858824	4255478	2140769
10km	70%	20000	2	382	7537762	1031684	6422611	3489294
10km	70%	20000	2	245	6271292	926576	5292213	2624285
10km	70%	20000	2	264	5895752	842092	4989255	2534298
10km	70%	20000	2	229	4819217	759526	3995064	2117242
10km	70%	20000	2	289	4046383	678811	3326468	2135887
10km	70%	20000	2	210	5463469	865247	4540914	2414443
10km	70%	20000	2	237	4790041	768626	3975662	1935218
10km	70%	20000	2	244	5533523	900149	4573391	2231328
10km	70%	20000	2	281	5644105	769860	4828317	2640597
10km	70%	20000	2	209	5281275	779986	4444328	2074302
10km	70%	20000	2	290	5308652	849622	4404523	2267980
10km	70%	20000	2	309	7390442	1043980	6274874	3167988
10km	70%	20000	2	227	4754226	837064	3796275	2614195
10km	70%	20000	2	305	6300079	932217	5303967	2462231
10km	70%	20000	2	227	5467126	894164	4522850	2101829
10km	70%	20000	2	239	5705097	897988	4739106	2687334
10km	70%	20000	2	240	7087633	1004094	6016878	2913552
10km	70%	20000	2	221	5311779	825622	4426931	2140435
10km	70%	20000	2	270	5461856	798808	4613944	2644077
10km	70%	20000	2	253	4701513	794039	3842829	2080983
10km	70%	20000	2	187	6428847	1031054	5308850	2613602
10km	70%	20000	2	280	5398713	867877	4490329	2073590
10km	70%	20000	2	243	5605300	876700	4677895	2051246
10km	70%	20000	2	202	6425542	976130	5383135	2523051
10km	70%	20000	2	339	7060933	1013445	5967178	3051323
10km	70%	20000	2	323	7808035	1071421	6649951	3579206
10km	70%	20000	2	224	6130564	858483	5233393	2956859
10km	70%	20000	2	195	4340932	715794	3590873	1760001
10km	70%	20000	2	316	7344159	1096355	6168484	3285032
10km	70%	20000	2	232	8150965	1219546	6837471	3284861
10km	70%	20000	2	267	5782210	970921	4766330	2299890
10km	70%	20000	2	252	7073986	1205094	5762165	2843716
10km	70%	20000	2	190	4858172	763944	4010372	2039702
10km	70%	20000	2	196	5468776	870233	4521045	2287973
10km	70%	20000	2	158	4185757	706086	3446118	2117730
10km	70%	20000	2	235	6867235	982121	5823294	3077562
10km	70%	20000	2	243	7257390	1092259	6079504	3146540
10km	70%	20000	2	237	5224260	753622	4434668	2022755
10km	70%	20000	2	307	6780995	949603	5775320	2742254
10km	70%	20000	2	208	5971211	892832	5029748	2419366
10km	70%	20000	2	170	4709006	781995	3877370	1799818
10km	70%	20000	2	187	5992594	941193	4977573	2019109
10km	70%	20000	2	259	6448420	907561	5508959	2941669
10km	70%	20000	2	254	6151745	984701	5115806	2450090
10km	70%	20000	2	279	6075598	788256	5226220	2803210
10km	70%	20000	2	284	6231933	971861	5163258	2783232
10km	70%	20000	2	238	4695720	775200	3864341	2280100
10km	70%	20000	2	268	6491807	924978	5499581	2634499
10km	70%	20000	2	218	6136465	1011856	5062845	2274230
10km	70%	20000	2	232	5400473	886721	4460065	2302102
10km	70%	20000	2	244	6029180	839838	5108992	2522514
10km	70%	20000	2	282	4975045	837766	4080223	2684287
10km	70%	20000	2	334	7081904	1066656	5957291	3259064
10km	70%	20000	2	359	7599050	1085662	6433414	3115840
10km	70%	20000	2	302	6140056	848109	5251579	2903837
10km	70%	20000	2	211	5072700	806514	4230255	2132271
10km	70%	20000	2	193	4765951	751673	3942141	1840922
10km	70%	20000	2	251	7631534	1029211	6517118	3024147
10km	70%	20000	2	257	5659588	835419	4739899	2813454
10km	70%	20000	2	247	4832767	802283	3955003	2329223
10km	70%	20000	2	243	7738399	1058049	6591888	2657556
10km	70%	20000	2	324	7154453	1065416	6010334	3108548
10km	70%	20000	2	314	5870897	811048	5007815	2843657
10km	70%	20000	2	310	7642789	1119060	6453023	2651718
10km	70%	20000	2	234	6024684	959675	5002113	2569656
10km	70%	20000	2	203	5120889	776230	4293175	1946576
10km	70%	20000	2	205	4518760	738352	3718625	2097836
10km	70%	20000	2	227	4222135	658036	3534561	1810400
10km	70%	20000	2	271	5952543	851413	5037416	2680348
10km	70%	20000	2	283	5623361	899046	4649381	2662983
10km	70%	20000	2	228	5145986	904212	4198641	2526237
10km	70%	20000	2	246	4774016	680492	4043361	2428332
10km	70%	20000	2	289	5060235	861334	4105011	2489412
10km	70%	20000	2	243	4319331	738267	3532263	2131058
10km	70%	20000	2	308	6966939	962974	5859066	3355333
10km	70%	20000	2	214	4606868	732895	3823977	2000030
10km	70%	20000	2	206	4774426	765257	3973455	1969817
10km	70%	20000	2	234	5308183	899290	4353759	2322478
10km	70%	20000	2	296	7869567	1201253	6543797	3429345
10km	70%	20000	2	254	6108419	1023428	5023370	2673861
10km	70%	20000	2	324	5652143	742920	4879037	2606107
10km	70%	20000	2	309	5913599	905000	4911301	2586502
10km	70%	20000	2	306	5385644	908640	4422889	2396285
10km	70%	20000	2	255	5788115	941401	4735086	2644395
10km	70%	20000	2	242	6747092	957832	5728334	2521828
10km	70%	20000	2	225	5392865	813410	4526686	2400720
10km	70%	20000	2	246	6319217	914272	5345748	2973054
10km	70%	20000	2	264	6912283	1050841	5791300	2865644
10km	70%	20000	2	204	5224650	858963	4284944	1995072
10km	70%	20000	2	224	6649021	981414	5607124	2945269
10km	70%	20000	2	380	7162612	1052024	6050164	2992893
10km	70%	20000	2	238	6195828	886642	5254191	2603288
10km	70%	20000	2	221	4182717	704044	3426107	2273255
10km	70%	20000	2	272	7306253	974401	6271807	3086291
10km	70%	20000	2	334	6835645	927551	5832332	3091072
10km	70%	20000	2	297	5138570	820146	4236553	2541499
10km	70%	20000	2	212	6009620	858172	5084057	2747308
10km	70%	20000	2	227	5070391	722077	4297503	2145704
10km	70%	20000	2	203	4929549	776262	4104413	2148983
10km	70%	20000	2	249	6986414	1049273	5840130	2828087
10km	70%	20000	2	283	6671170	901958	5710258	2854374
10km	70%	20000	2	265	6203887	859620	5292763	2615880
10km	70%	20000	2	202	4859081	810922	3966141	1933638
10km	70%	20000	2	206	5383725	884711	4418418	2497870
10km	70%	20000	2	273	4806233	811948	3944788	1935173
10km	70%	20000	2	209	5969098	885337	5017379	2312690
10km	70%	20000	2	313	6370359	868797	5446298	2574720
10km	70%	20000	2	251	5259645	799897	4399875	2203884
10km	70%	20000	2	223	4834911	785584	3977264	2018531
10km	70%	20000	2	335	4868496	712475	4085059	2060049
10km	70%	20000	2	241	6262095	949750	5199202	2497746
10km	70%	20000	2	255	5534098	939837	4530318	2410117
10km	70%	20000	2	176	5853592	882100	4923256	2284422
10km	70%	20000	2	255	5189148	795089	4327935	1918946
10km	70%	20000	2	194	6316290	984383	5254595	2512113
10km	70%	20000	2	180	5333142	821479	4441744	2086288
10km	70%	20000	2	278	6815614	996996	5737374	3204680
10km	70%	20000	2	224	6891894	1055206	5764797	2565843
10km	70%	20000	2	255	5119932	811522	4228028	2565961
10km	70%	20000	2	222	7400277	1059223	6266418	2784155
10km	70%	20000	2	284	5349799	661303	4637753	2835009
10km	70%	20000	2	212	4983713	752006	4188857	2200315
10km	70%	20000	2	231	6997686	1048123	5854852	2774764
10km	70%	20000	2	215	6367073	1014302	5280088	2968938
10km	70%	20000	2	274	5948718	900740	4995707	2588877
10km	70%	20000	2	266	5747767	892463	4777300	2457600
10km	70%	20000	2	249	7232220	1056556	6108372	2926909
10km	70%	20000	2	241	6036232	859532	5095809	2295694
10km	70%	20000	2	197	5732600	896252	4790217	2425120
10km	70%	20000	2	240	4941725	790193	4072106	2263038
10km	70%	20000	2	232	5354395	826493	4453014	2164878
10km	70%	20000	2	194	5313884	822559	4410674	2236228
10km	70%	20000	2	216	5485340	850990	4568838	2074909
10km	70%	20000	2	266	7019675	1014471	5887444	3753946
10km	70%	20000	2	229	4840848	738121	4006294	2250829
10km	70%	20000	2	200	5721937	898151	4761177	2269447
10km	70%	20000	2	242	6329504	999003	5266329	2998685
10km	70%	20000	2	209	4324210	709297	3561175	1996395
10km	70%	20000	2	272	5111610	781209	4262424	2142466
10km	70%	20000	2	394	5796791	849447	4866263	2935753
10km	70%	20000	2	241	5678902	935955	4699112	2343661
10km	70%	20000	2	249	4826880	817256	3925684	2342711
10km	70%	20000	2	206	6085186	933979	5068230	2577411
10km	70%	20000	2	326	6226975	958317	5215515	2804230
10km	70%	20000	2	297	5676758	836632	4774242	2804734
10km	70%	20000	2	256	5557356	901238	4607913	2558911
10km	70%	20000	2	196	4612023	720171	3826653	2055512
10km	70%	20000	2	202	4935466	826154	4045462	2083435
10km	70%	20000	2	218	6620924	892916	5628591	2791944
10km	70%	20000	2	244	5348705	838883	4429325	2438776
10km	70%	20000	2	338	4946897	763260	4126273	2834575
10km	70%	20000	2	235	5319988	784570	4481270	2097185
10km	70%	20000	2	264	6559486	917301	5591590	2588143
10km	70%	20000	2	403	7257532	1003514	6187745	2923992
10km	70%	20000	2	335	3836461	610347	3176180	1806688
10km	70%	20000	2	176	5218486	816284	4324171	1857311
10km	70%	20000	2	294	5599287	887858	4665719	2700823
10km	70%	20000	2	215	4669122	761907	3839298	1780178
10km	70%	20000	2	369	7264465	1034026	6097027	3126612
10km	70%	20000	2	243	5219381	820081	4341936	2350382
10km	70%	20000	2	343	6359634	865043	5420354	2940982
10km	70%	20000	2	227	5127568	837078	4228602	2392556
10km	70%	20000	2	309	5281467	885700	4341907	2296283
10km	70%	20000	2	207	5443684	883251	4495589	2172012
10km	70%	20000	2	311	6288211	957280	5224384	2662817
10km	70%	20000	2	222	6217032	893180	5258463	2696358
10km	70%	20000	2	219	6069936	906430	5119135	2789762
10km	70%	20000	2	281	4248992	672080	3539232	2127334
10km	70%	20000	2	260	6588870	1035123	5476369	3421507
10km	70%	20000	2	217	5148059	692532	4424120	2328446
10km	70%	20000	2	204	5395831	796498	4526307	2071192
10km	70%	20000	2	246	6701341	933879	5704818	2726688
10km	70%	20000	2	255	5884106	829572	4994551	2578840
10km	70%	20000	2	190	5280762	944904	4280728	2482445
10km	70%	20000	2	223	4247426	679208	3532129	1890356
10km	70%	20000	2	243	5300423	802402	4445173	2520914
10km	70%	20000	2	252	5929326	833038	5009933	2610851
10km	70%	20000	2	229	6367615	902965	5415031	2422855
10km	70%	20000	2	324	5992073	825696	5063815	2630860
10km	70%	20000	2	276	5834867	808700	4950015	2481562
10km	70%	20000	2	242	6278311	875602	5321209	2598155
10km	70%	20000	2	208	4553484	782718	3700235	2012852
10km	70%	20000	2	228	5012050	734783	4201263	1860946
10km	70%	20000	2	246	5046837	816544	4130776	2277153
10km	70%	20000	2	301	5489123	823676	4621243	2440241
10km	70%	20000	2	285	7112453	1129257	5887734	3448055
10km	70%	20000	2	285	5897286	831815	5016169	2674595
10km	70%	20000	2	270	6110990	924520	5137214	2564322
10km	70%	20000	2	247	5520225	940225	4497694	2637121
10km	70%	20000	2	247	7855212	1101291	6666772	3302881
10km	70%	20000	2	206	6162261	980229	5119764	2184080
10km	70%	20000	2	233	5802984	822682	4918477	2467375
10km	70%	20000	2	253	5668811	843361	4765400	2829616
10km	70%	20000	2	227	5156475	825582	4272111	2044222
10km	70%	20000	2	216	5276425	823149	4400114	2003915
10km	70%	20000	2	303	6887856	941558	5871728	2646208
10km	70%	20000	2	174	5512420	885768	4577715	2003764
10km	70%	20000	2	219	5287639	876451	4348378	2104025
10km	70%	20000	2	222	6169809	908270	5206277	2375679
10km	70%	20000	2	303	8186615	1170153	6929618	3196530
10km	70%	20000	2	249	5672992	846438	4766589	2477782
10km	70%	20000	2	276	6314227	924479	5319639	3045461
10km	70%	20000	2	269	4604584	751242	3809655	2009220
10km	70%	20000	2	323	6118055	881673	5189001	2581703
10km	70%	20000	2	236	5881598	817898	5015835	2443096
10km	70%	20000	2	236	4553752	788936	3719085	1887410
10km	70%	20000	2	211	5208976	866480	4269632	2373153
10km	70%	20000	2	200	6894787	1032016	5768444	2535120
10km	70%	20000	2	198	5491327	882420	4533030	2188692
10km	70%	20000	2	251	5705492	864718	4779866	2354737
10km	70%	20000	2	300	5521992	775106	4661918	2780191
10km	70%	20000	2	231	4602796	722480	3843381	2568488
10km	70%	20000	2	285	3809628	569192	3203493	1972334
10km	70%	20000	2	267	5568509	794501	4711135	2123099
10km	70%	20000	2	292	7770175	1067665	6651250	3165351
10km	70%	20000	2	290	5597031	955543	4557106	2653441
10km	70%	20000	2	214	7117142	1081018	5969263	2830690
10km	70%	20000	2	236	6373806	953192	5338857	2598925
10km	70%	20000	2	176	4948289	794944	4105475	1944890
10km	70%	20000	2	207	6221853	911694	5245318	2565122
10km	70%	20000	2	291	6152879	929591	5169390	2515737
10km	70%	20000	2	279	6083763	853749	5170335	2612265
10km	70%	20000	2	197	4430713	699321	3666723	1895449
10km	70%	20000	2	261	6792002	998315	5695731	3310950
10km	70%	20000	2	291	7224975	1036855	6121338	2851890
10km	70%	20000	2	258	4414061	683113	3685535	1898900
10km	70%	20000	2	238	5519035	796417	4668627	2119506
10km	70%	20000	2	254	6893654	1093424	5732700	2789536
10km	70%	20000	2	199	7032520	1042790	5912176	2454549
10km	70%	20000	2	185	4732779	749703	3925100	1963237
10km	70%	20000	2	258	8338031	1140978	7128190	3034328
10km	70%	20000	2	247	5999813	902662	5030186	2457730
10km	70%	20000	2	241	5912864	949083	4901094	2257659
10km	70%	20000	2	233	5329428	803527	4438515	2125753
10km	70%	20000	2	283	4507851	741662	3695856	1737063
10km	70%	20000	2	253	5876024	932024	4870713	2621013
10km	70%	20000	2	230	5931741	934545	4915417	2474622
10km	70%	20000	2	246	5966793	1029818	4865872	2892504
10km	70%	20000	2	356	6284747	968767	5256115	3128694
10km	70%	20000	2	219	6501888	1000123	5435605	2638420
10km	70%	20000	2	255	4643160	711056	3880237	1985852
10km	70%	20000	2	289	6208218	955638	5188091	2570063
10km	70%	20000	2	262	5549639	864478	4616488	2367476
10km	70%	20000	2	312	6424836	889269	5479834	2810961
10km	70%	20000	2	235	5572235	857913	4669928	2436412
10km	70%	20000	2	250	5601463	829176	4701199	2712809
10km	70%	20000	2	406	6799809	975855	5736336	3083512
10km	70%	20000	2	225	4830935	727222	4055936	1972032
10km	70%	20000	2	352	6417124	901625	5437435	2973681
10km	70%	20000	2	253	5257771	816518	4382246	2127130
10km	70%	20000	2	218	5441881	880143	4499204	2240735
10km	70%	20000	2	266	6583767	949805	5564798	2511380
10km	70%	20000	2	237	6417935	934584	5407584	2891513
10km	70%	20000	2	204	4913481	833214	4019700	1987954
10km	70%	20000	2	569	5594938	766988	4757742	2365529
10km	70%	20000	2	222	6044706	819442	5179202	2627656
10km	70%	20000	2	279	6831031	1094417	5609771	2735468
10km	70%	20000	2	235	6196072	949815	5139458	2871628
10km	70%	20000	2	254	5853596	855372	4935206	2343395
10km	70%	20000	2	304	4589410	716814	3809413	1918369
10km	70%	20000	2	234	5340030	856083	4438181	2367339
10km	70%	20000	2	245	6472616	889714	5539361	2459504
10km	70%	20000	2	226	5974325	927512	4987239	2301634
10km	70%	20000	2	266	5238391	835516	4343657	2018671
10km	70%	20000	2	260	5483477	900642	4524069	2357356
10km	70%	20000	2	241	6348845	931438	5355518	2728292
10km	70%	20000	2	196	4957672	821645	4078366	2104621
10km	70%	20000	2	272	6419954	1066485	5275329	2860783
10km	70%	20000	2	190	4255071	676157	3542543	1718217
10km	70%	20000	2	228	4939040	790295	4094595	2277044
10km	70%	20000	2	254	5980080	975674	4965515	2709778
10km	70%	20000	2	275	6073773	963087	5043699	2574710
10km	70%	20000	2	358	6255299	819756	5363330	2989314
10km	70%	20000	2	317	7206692	997931	6118593	3046089
10km	70%	20000	2	278	5567164	831984	4686217	2739408
10km	70%	20000	2	264	6331218	913691	5370521	2451878
10km	70%	20000	2	294	6407224	958765	5384502	2687824
10km	70%	20000	2	203	5924115	896690	4975296	2221425
10km	70%	20000	2	227	5625284	826617	4747889	2054216
10km	70%	20000	2	252	6958363	1041029	5839645	2878613
10km	70%	20000	2	318	7865730	1134756	6633974	3137466
10km	70%	20000	2	314	7131037	998738	6053391	2815232
10km	70%	20000	2	211	5434647	852842	4526612	2178528
10km	70%	20000	2	207	5785949	871529	4852010	2425617
10km	70%	20000	2	190	6280946	918079	5308648	2259521
10km	70%	20000	2	225	4610070	723882	3851687	2001795
10km	70%	20000	2	329	6680952	992766	5617321	3047925
10km	70%	20000	2	314	7064700	1003825	5990237	2972531
10km	70%	20000	2	277	6257631	987729	5202615	2908992
10km	70%	20000	2	250	5717431	867639	4784964	2529143
10km	70%	20000	2	231	6758726	937588	5701136	2841681
10km	70%	20000	2	184	4680206	781253	3835961	1913917
10km	70%	20000	2	203	5232110	804890	4364547	2168785
10km	70%	20000	2	194	5259752	784927	4412842	2346577
10km	70%	20000	2	319	5580855	863862	4656433	2413069
10km	70%	20000	2	219	5343645	849682	4451037	2378415
10km	70%	20000	2	210	5757902	860419	4847804	2375273
10km	70%	20000	2	236	4758105	784368	3921866	2281778
10km	70%	20000	2	208	5302189	870195	4369316	2471305
10km	70%	20000	2	210	6628132	1013218	5509372	2808440
10km	70%	20000	2	231	5472995	881189	4539790	2283935
10km	70%	20000	2	255	6052656	993404	4996005	2444500
10km	70%	20000	2	225	4778993	771268	3972299	1747340
10km	70%	20000	2	302	6408991	965557	5384239	3454364
10km	70%	20000	2	328	7277080	1048751	6173000	2950645
10km	70%	20000	2	300	5817941	892190	4856201	2624358
10km	70%	20000	2	213	4866378	813648	3946466	2388685
10km	70%	20000	2	203	6069776	852115	5166688	2532451
10km	70%	20000	2	298	5834576	903322	4860551	2947805
10km	70%	20000	2	203	5230069	846210	4333088	2334874
10km	70%	20000	2	179	5526772	912543	4546458	2237762
10km	70%	20000	2	225	6077472	929920	5082627	2858148
10km	70%	20000	2	236	6517646	928651	5520704	2505852
10km	70%	20000	2	224	4609487	750437	3819975	2216396
10km	70%	20000	2	291	5169282	847808	4264554	2507595
10km	70%	20000	2	228	5446986	906034	4482836	2240343
10km	70%	20000	2	293	5657885	923572	4628590	2503590
10km	70%	20000	2	313	5018980	817075	4156710	2378699
10km	70%	20000	2	220	7750584	1134312	6530793	3041918
10km	70%	20000	2	314	6227008	1020499	5110310	2988847
10km	70%	20000	2	212	5798300	914896	4809943	2359693
10km	70%	20000	2	232	5391179	895189	4458569	2355127
10km	70%	20000	2	281	5540381	886627	4590334	2776480
10km	70%	20000	2	239	5951122	921979	4953078	2635936
10km	70%	20000	2	191	5052228	845609	4135711	2272726
10km	70%	20000	2	307	7167373	998278	6088627	3055530
10km	70%	20000	2	195	6030448	912256	5065143	2256385
10km	70%	20000	2	313	8390708	1220699	7077049	3526248
10km	70%	20000	2	284	5749391	943937	4740512	2575036
10km	70%	20000	2	266	5671151	955031	4628630	2880160
10km	70%	20000	2	273	7580644	1169465	6333316	3650381
10km	70%	20000	2	261	5600338	876764	4657288	2739086
10km	70%	20000	2	178	5062067	808905	4191828	2062515
10km	70%	20000	2	280	6624102	880078	5691569	2722174
10km	70%	20000	2	247	5628974	860226	4715280	2143517
10km	70%	20000	2	245	6936577	1008272	5867452	2727370
10km	70%	20000	2	253	5884650	856382	4976932	2551436
10km	70%	20000	2	207	6039916	938267	5062791	2389684
10km	70%	20000	2	306	8140801	1162692	6894858	3694690
10km	70%	20000	2	323	5600108	926061	4604233	2426340
10km	70%	20000	2	300	7038290	979048	5974952	2992887
10km	70%	20000	2	189	4311455	692569	3576106	1859070
10km	70%	20000	2	239	5103625	840171	4201585	2117886
10km	70%	20000	2	240	4731102	803024	3880473	2342864
10km	70%	20000	2	211	5000910	789033	4161888	2075555
10km	70%	20000	2	231	4738720	745288	3928933	1970457
10km	70%	20000	2	273	7155914	1049322	6043960	3166880
10km	70%	20000	2	199	5537358	844196	4644972	2158331
10km	70%	20000	2	278	8408037	1220120	7107574	3160211
10km	70%	20000	2	251	5928969	921469	4939917	2374758
10km	70%	20000	2	205	5804664	964217	4753195	2175768
10km	70%	20000	2	201	5570779	850488	4666580	2404359
10km	70%	20000	2	221	5814054	1012965	4737523	2777489
10km	70%	20000	2	308	5856090	896767	4861533	2533020
10km	70%	20000	2	253	4930910	772478	4121772	1980905
10km	70%	20000	2	249	4202124	647255	3508798	2232463
10km	70%	20000	2	252	4975952	754755	4184455	2307793
10km	70%	20000	2	374	7938684	1234330	6615806	3407228
10km	70%	20000	2	320	7179526	1041709	6067459	3115871
10km	70%	20000	2	265	6314561	953316	5321011	2502475
10km	70%	20000	2	257	5922020	935319	4940359	2402739
10km	70%	20000	2	263	5317730	837971	4433446	2445834
10km	70%	20000	2	233	6709198	944608	5683676	2806259
10km	70%	20000	2	350	5281433	848844	4369871	2649491
10km	70%	20000	2	274	4244987	642015	3566834	1809269
10km	70%	20000	2	258	4935411	783992	4117151	1681996
10km	70%	20000	2	223	5499153	835966	4627808	2073441
10km	70%	20000	2	292	7865956	1149074	6613781	3310010
10km	70%	20000	2	316	6019222	946367	5011075	2554054
10km	70%	20000	2	250	4749283	745869	3931936	2086059
10km	70%	20000	2	242	7212665	1013450	6141757	2876820
10km	70%	20000	2	214	5564442	928001	4590468	2151579
10km	70%	20000	2	252	5088055	881671	4145718	2848470
10km	70%	20000	2	276	5758269	835509	4872141	2606325
10km	70%	20000	2	332	5291852	806891	4436726	2319420
10km	70%	20000	2	270	6944072	971660	5859166	3248910
10km	70%	20000	2	226	5070690	834333	4174278	2072293
10km	70%	20000	2	184	4627614	792899	3800421	2022041
10km	70%	20000	2	210	5512605	876809	4587097	2008747
10km	70%	20000	2	192	4493601	644273	3810222	1894382
10km	70%	20000	2	322	6132946	889746	5198255	2542003
10km	70%	20000	2	290	7658767	1078245	6514075	3173389
10km	70%	20000	2	345	6329885	886616	5368102	3310623
10km	70%	20000	2	249	4795332	765243	3997960	2249053
10km	70%	20000	2	218	4870745	833757	3984180	2403048
10km	70%	20000	2	226	4868750	795643	4029736	2280663
10km	70%	20000	2	254	4254556	647820	3581671	1945967
10km	70%	20000	2	251	4282511	680728	3521470	1772646
10km	70%	20000	2	267	5063640	785224	4224834	2335198
10km	70%	20000	2	256	5471907	807241	4629797	2229564
10km	70%	20000	2	201	5422485	904352	4456788	2199351
10km	70%	20000	2	201	5839400	926557	4860895	2405569
10km	70%	20000	2	232	6025309	992955	4932797	2557852
10km	70%	20000	2	219	4832151	774288	4020276	2030830
10km	70%	20000	2	285	6459517	916610	5498290	2679405
10km	70%	20000	2	215	5095802	839344	4219905	2065184
10km	70%	20000	2	290	5234633	849408	4328915	2402671
10km	70%	20000	2	246	4774200	724865	4016513	1968396
10km	70%	20000	2	213	5869048	953900	4854557	2264849
10km	70%	20000	2	266	5735103	926601	4752232	2624582
10km	70%	20000	2	253	5956302	934158	4948716	2593774
10km	70%	20000	2	217	4169960	689383	3438557	1963023
10km	70%	20000	2	247	5477107	923914	4503727	2135694
10km	70%	20000	2	218	5576363	946761	4555884	2472718
10km	70%	20000	2	240	5297902	772337	4459901	2273373
10km	70%	20000	2	226	5608917	836414	4723052	2731751
10km	70%	20000	2	192	6449038	915633	5460712	2633169
10km	70%	20000	2	312	5515404	775070	4704051	2269156
10km	70%	20000	2	286	5882899	875904	4949264	2449200
10km	70%	20000	2	216	5678156	910163	4676869	2063208
10km	70%	20000	2	223	6106587	1000468	5026526	2288737
10km	70%	20000	2	233	7177141	1117934	5983480	2832710
10km	70%	20000	2	277	7595586	1252229	6273860	3400968
10km	70%	20000	2	229	5701390	994659	4646659	2713352
10km	70%	20000	2	218	6029801	845654	5131304	2525185
10km	70%	20000	2	266	6931884	1055286	5813264	2898698
10km	70%	20000	2	365	7184740	1051512	6063573	3212866
10km	70%	20000	2	245	5324022	825990	4434534	2057647
10km	70%	20000	2	233	5599995	817372	4728717	2032099
10km	70%	20000	2	267	5438917	850824	4541531	2340256
10km	70%	20000	2	304	5028837	779694	4187430	1953948
10km	70%	20000	2	267	3885435	646662	3192052	1858330
10km	70%	20000	2	330	6923618	987438	5867006	3019157
10km	70%	20000	2	251	4873401	767077	4047533	2603112
10km	70%	20000	2	231	5849873	940081	4839284	2209077
10km	70%	20000	2	225	6788027	1156908	5541281	2893809
10km	70%	20000	2	267	5041140	861273	4089415	2167979
10km	70%	20000	2	170	4609010	751452	3802429	2145874
10km	70%	20000	2	249	6587764	977658	5552607	2582389
10km	70%	20000	2	238	5480455	852702	4557718	2499185
10km	70%	20000	2	205	5932915	924991	4919440	2359455
10km	70%	20000	2	245	5775816	818277	4891466	2346547
10km	70%	20000	2	169	4589695	749958	3797215	1836824
10km	70%	20000	2	226	5205447	867841	4280961	2616945
10km	70%	20000	2	213	5466737	866670	4549492	2161840
10km	70%	20000	2	252	6179492	881550	5241993	2617975
10km	70%	20000	2	191	4696760	698258	3926743	1781415
10km	70%	20000	2	245	6447553	900138	5451440	2856073
10km	70%	20000	2	272	4946107	772538	4119868	2168953
10km	70%	20000	2	213	4375693	755555	3563798	1853829
10km	70%	20000	2	271	6913907	982083	5845352	2924609
10km	70%	20000	2	395	6195722	844200	5268723	2995028
10km	70%	20000	2	290	7025302	1078781	5870921	3591048
10km	70%	20000	2	246	4547076	744012	3757434	2173039
10km	70%	20000	2	235	6921440	979802	5878561	2877751
10km	70%	20000	2	268	5127789	819030	4259490	2189661
10km	70%	20000	2	223	4836821	838030	3937906	2231150
10km	70%	20000	2	216	6488645	1062012	5351757	2676599
10km	70%	20000	2	269	5801091	918990	4826334	2913006
10km	70%	20000	2	211	4663819	781706	3849888	2133872
10km	70%	20000	2	297	7361666	1131764	6140990	3293512
10km	70%	20000	2	320	7468465	1133946	6242207	3057066
10km	70%	20000	2	350	5382631	871332	4468675	2129086
10km	70%	20000	2	250	4908811	744417	4114116	2126854
10km	70%	20000	2	290	5704974	772504	4880887	2664363
10km	70%	20000	2	184	4633248	720750	3870656	2012545
10km	70%	20000	2	219	5903243	824967	5016906	2303756
10km	70%	20000	2	219	6749954	999679	5673859	2575738
10km	70%	20000	2	266	3863997	608125	3220605	1949687
10km	70%	20000	2	224	5031658	800152	4183223	2114183
10km	70%	20000	2	228	5383687	891575	4417199	2121333
10km	70%	20000	2	244	5749693	957754	4726733	2700233
10km	70%	20000	2	269	5937532	904464	4958552	3147208
10km	70%	20000	2	212	5419668	890041	4456512	2327856
10km	70%	20000	2	225	5250274	872923	4291087	2517400
10km	70%	20000	2	300	5382174	845908	4424940	2552531
10km	70%	20000	2	180	5061003	760281	4253764	2164821
10km	70%	20000	2	223	6242078	982296	5184196	2522591
10km	70%	20000	2	407	4035921	668134	3338515	1907429
10km	70%	20000	2	205	5134849	754852	4322970	2025338
10km	70%	20000	2	226	5490291	839190	4564057	2374526
10km	70%	20000	2	272	6986435	997513	5926031	2985953
10km	70%	20000	2	230	5457172	881556	4512233	2414913
10km	70%	20000	2	308	4390532	672239	3683832	2129664
10km	70%	20000	2	195	5603923	908768	4644486	2223605
10km	70%	20000	2	306	5630862	889258	4665306	2318998
10km	70%	20000	2	276	6429140	997879	5345491	2862510
10km	70%	20000	2	295	5716284	806353	4848347	2317109
10km	70%	20000	2	296	6986185	1001301	5928870	3053249
10km	70%	20000	2	264	5115117	769533	4295542	2387022
10km	70%	20000	2	260	5175791	837504	4264360	2654101
10km	70%	20000	2	248	5592665	800269	4738085	2606540
10km	70%	20000	2	209	5075055	807393	4211040	2037368
10km	70%	20000	2	255	5703543	951474	4656573	2897363
10km	70%	20000	2	224	5485730	894434	4536298	2571208
10km	70%	20000	2	209	5399587	840216	4476252	2383250
10km	70%	20000	2	225	4620415	702718	3877774	2033772
10km	70%	20000	2	281	7851027	1211358	6565054	3402661
10km	70%	20000	2	189	5653998	910462	4650329	2105190
10km	70%	20000	2	211	5997768	939442	4989235	2355217
10km	70%	20000	2	247	5271728	799306	4426873	2282247
10km	70%	20000	2	265	5805957	777520	4975319	2871641
10km	70%	20000	2	239	6560483	955385	5556163	2775807
10km	70%	20000	2	251	5675109	882346	4723053	2736682
10km	70%	20000	2	273	5262366	874887	4326058	2228931
10km	70%	20000	2	368	7128616	953231	6078041	2934141
10km	70%	20000	2	221	5301060	825681	4422473	2460979
10km	70%	20000	2	275	5271842	871924	4340131	2534960
10km	70%	20000	2	210	5294548	873554	4373043	2145685
10km	70%	20000	2	278	5604367	840525	4709661	2512608
10km	70%	20000	2	283	7665593	1186562	6407307	2794168
10km	70%	20000	2	374	5315788	843585	4433791	2177000
10km	70%	20000	2	251	6353832	896633	5410003	2744776
10km	70%	20000	2	227	5456824	903817	4500171	2262910
10km	70%	20000	2	244	6673701	1091356	5526857	2680191
10km	70%	20000	2	195	5035796	786220	4202917	2066073
10km	70%	20000	2	320	6369713	1012484	5278358	2831575
10km	70%	20000	2	244	7459230	1028790	6363072	3345924
10km	70%	20000	2	320	6983241	1001754	5909394	3205089
10km	70%	20000	2	221	5770981	904750	4802193	2309498
10km	70%	20000	2	224	5032421	797847	4180402	2077406
10km	70%	20000	2	255	6766738	976502	5681153	2495355
10km	70%	20000	2	232	5598846	910928	4630571	2578203
10km	70%	20000	2	242	5103302	881590	4137145	2497040
10km	70%	20000	2	208	5086241	726015	4316307	2084886
10km	70%	20000	2	271	6227392	811712	5335838	2587477
10km	70%	20000	2	256	6348360	1048836	5198302	2645899
10km	70%	20000	2	209	5318028	814940	4439927	2354005
10km	70%	20000	2	323	4350666	668965	3652868	1936613
10km	70%	20000	2	238	5774700	925610	4789094	2675625
10km	70%	20000	2	203	5947561	892678	4990513	2310187
10km	70%	20000	2	268	4742690	770524	3938399	2156416
10km	70%	20000	2	218	5595698	842859	4700832	2275648
10km	70%	20000	2	242	6574906	930245	5555498	2417150
10km	70%	20000	2	292	6253138	939343	5240976	2609810
10km	70%	20000	2	199	5475004	827721	4570309	2100731
10km	70%	20000	2	193	5015171	798376	4176367	1979367
10km	70%	20000	2	196	4639905	827492	3759120	2465744
10km	70%	20000	2	199	5891510	925305	4904522	2254283
10km	70%	20000	2	217	4854287	804089	3984465	2011340
10km	70%	20000	2	201	4636372	743134	3841190	2069771
10km	70%	20000	2	216	5676626	839152	4789391	2610451
10km	70%	20000	2	199	3832896	631490	3172650	1916718
10km	70%	20000	2	267	5228146	783139	4378466	2295355
10km	70%	20000	2	220	4990185	813002	4135365	2110982
10km	70%	20000	2	249	6118893	1047910	4984708	2736401
10km	70%	20000	2	243	6391317	892659	5429685	2688599
10km	70%	20000	2	189	5187255	855085	4272038	2254251
10km	70%	20000	2	226	5482493	875688	4542699	2532552
10km	70%	20000	2	283	4011047	635165	3341784	2268207
10km	70%	20000	2	238	4943800	730787	4165490	2119606
10km	70%	20000	2	262	6481409	977983	5412659	2725939
10km	70%	20000	2	210	5528808	951940	4527244	2583691
10km	70%	20000	2	273	5936009	876937	4985620	2790165
10km	70%	20000	2	192	5363809	863393	4449490	2193118
10km	70%	20000	2	257	6035500	993244	4956616	2712439
10km	70%	20000	2	236	6533507	989899	5463850	2921371
10km	70%	20000	2	223	5545269	913333	4566756	2368505
10km	70%	20000	2	200	4580420	730447	3810022	1991336
10km	70%	20000	2	218	6628357	962299	5590606	2480687
10km	70%	20000	2	253	6974252	1084010	5821534	3174396
10km	70%	20000	2	225	6489168	913046	5509282	2909087
10km	70%	20000	2	236	5000375	767904	4159854	2170419
10km	70%	20000	2	247	5856912	957379	4857925	2455675
10km	70%	20000	2	281	5541251	830044	4670946	2499095
10km	70%	20000	2	266	5451539	836141	4543380	2424647
10km	70%	20000	2	288	8010545	1176320	6718476	3404342
10km	70%	20000	2	258	6313050	1015961	5220970	2604261
10km	70%	20000	2	216	4369310	745040	3588474	2203113
10km	70%	20000	2	240	6782131	945651	5750003	2905421
10km	70%	20000	2	326	5818272	969168	4759437	2871157
10km	70%	20000	2	228	5720790	944980	4723128	2542260
10km	70%	20000	2	224	6637957	889819	5691811	2644314
10km	70%	20000	2	277	6126240	864282	5207157	2717584
10km	70%	20000	2	252	6506387	921829	5519314	2769262
10km	70%	20000	2	180	5157971	822460	4261961	1649628
10km	70%	20000	2	237	5462721	894689	4507729	2364799
10km	70%	20000	2	196	5477974	892078	4525732	2413504
10km	70%	20000	2	412	6661959	932806	5637621	3246133
10km	70%	20000	2	296	6105597	837406	5218074	2542504
10km	70%	20000	2	326	5867275	918110	4910147	2609266
10km	70%	20000	2	226	5852733	878183	4879587	2742655
10km	70%	20000	2	261	5358340	924008	4337778	2304189
10km	70%	20000	2	242	6956724	972703	5915276	3114659
10km	70%	20000	2	342	4936534	778575	4105106	2205658
10km	70%	20000	2	261	4906589	810101	4052676	2258114
10km	70%	20000	2	291	8025682	1139098	6814546	3313500
10km	70%	20000	2	294	5434133	827784	4566842	2170603
10km	70%	20000	2	304	7500495	1086984	6341925	3065826
10km	70%	20000	2	353	5827818	843941	4941816	2455865
10km	70%	20000	2	213	4838063	755632	4009400	2090644
10km	70%	20000	2	209	5428931	916051	4436842	2373031
10km	70%	20000	2	285	6071534	893729	5106383	2350979
10km	70%	20000	2	299	5780278	892200	4845146	2462664
10km	70%	20000	2	241	6658206	955367	5630880	3068325
10km	70%	20000	2	265	4845976	755596	4032851	2163596
10km	70%	20000	2	335	5061810	733633	4259435	2495726
10km	70%	20000	2	313	5174941	831606	4297885	2783989
10km	70%	20000	2	338	5345456	763538	4535644	2624750
10km	70%	20000	2	270	6229042	991464	5150728	2744709
10km	70%	20000	2	207	5601502	866330	4650146	2321826
10km	70%	20000	2	173	4283267	723086	3527905	1734413
10km	70%	20000	2	218	5501959	887763	4538150	2554028
10km	70%	20000	2	303	6030362	944442	5001064	3020547
10km	70%	20000	2	349	5926111	867741	4986541	2875384
10km	70%	20000	2	275	6437300	910025	5448034	2924460
10km	70%	20000	2	235	5084855	766057	4261525	2084220
10km	70%	20000	2	233	6373919	1077359	5214841	2830920
10km	70%	20000	2	244	5258957	822816	4364145	2305297
10km	70%	20000	2	213	4602665	688255	3865550	2147408
10km	70%	20000	2	215	6301063	1057430	5165349	2563976
10km	70%	20000	2	296	6594265	1002960	5474542	2830898
10km	70%	20000	2	242	5511493	841985	4610554	2164264
10km	70%	20000	2	361	6584033	963851	5528591	3078762
10km	70%	20000	2	354	6851854	953242	5808350	3179406
10km	70%	20000	2	245	5916766	798122	5070189	2513991
10km	70%	20000	2	211	5479289	867944	4551121	2327499
10km	70%	20000	2	225	5100331	809523	4246105	2116416
10km	70%	20000	2	399	6212932	874520	5269653	2761512
10km	70%	20000	2	199	5379947	860295	4478776	2198203
10km	70%	20000	2	257	5808748	846039	4885813	2552715
10km	70%	20000	2	189	5217140	888671	4250712	2152192
10km	70%	20000	2	250	4401808	710073	3648598	1839579
10km	70%	20000	2	213	5163396	796055	4298043	2349456
10km	70%	20000	2	240	5169906	882926	4236922	2241212
10km	70%	20000	2	235	6043435	956773	4995014	2510948
10km	70%	20000	2	229	6188524	982811	5140890	2366938
10km	70%	20000	2	214	5589351	872242	4650471	2353960
10km	70%	20000	2	277	6811155	985742	5773901	2700665
10km	70%	20000	2	276	5472032	719304	4677300	2566892
10km	70%	20000	2	209	5478594	885315	4499664	2091359
10km	70%	20000	2	182	5272212	860651	4362535	1898752
10km	70%	20000	2	311	7840605	1044591	6735906	2990301
10km	70%	20000	2	195	5685568	942734	4702453	1998911
10km	70%	20000	2	210	4870453	751561	4043916	2129339
10km	70%	20000	2	237	5561079	902805	4595180	2266399
10km	70%	20000	2	265	6164214	885118	5190978	2471612
10km	70%	20000	2	181	5075067	839887	4184502	2042428
10km	70%	20000	2	312	6416691	919658	5423753	3019589
10km	70%	20000	2	215	6060645	985029	4994820	2100077
10km	70%	20000	2	191	5628964	954421	4606676	2212272
10km	70%	20000	2	199	5483487	901710	4520744	2583276
10km	70%	20000	2	203	5355626	884711	4427222	2046296
10km	70%	20000	2	223	5011433	776650	4196323	1868758
10km	70%	20000	2	302	7094814	1010954	5985062	3429973
10km	70%	20000	2	291	4967186	768773	4141070	2533520
10km	70%	20000	2	208	5462248	840120	4543091	2090921
10km	70%	20000	2	230	4836124	816187	3966312	2049670
10km	70%	20000	2	289	6902146	1124738	5681539	2923983
10km	70%	20000	2	304	7421428	1089061	6223968	3548417
10km	70%	20000	2	265	4576980	647210	3895093	2061558
10km	70%	20000	2	266	6721429	951862	5708564	2899972
10km	70%	20000	2	184	5856049	958602	4804292	2359365
10km	70%	20000	2	215	4536367	731071	3768536	2424687
10km	70%	20000	2	202	4381501	721392	3586362	1865793
10km	70%	20000	2	280	5591743	869843	4656693	2408987
10km	70%	20000	2	227	5128483	779460	4278274	2098164
10km	70%	20000	2	259	6985189	1009142	5886256	3100387
10km	70%	20000	2	213	4918509	766729	4104600	1901059
10km	70%	20000	2	258	4646497	756488	3841585	2317109
10km	70%	20000	2	256	6459234	880356	5528360	2732074
10km	70%	20000	2	285	5592760	944854	4567095	2627821
10km	70%	20000	2	303	7456848	1025245	6316225	3060590
10km	70%	20000	2	312	5295476	884014	4355530	2663411
10km	70%	20000	2	247	5441491	857511	4541517	2528541
10km	70%	20000	2	218	5588162	904069	4623021	2428104
10km	70%	20000	2	335	6556313	835848	5646948	2932585
10km	70%	20000	2	218	6274719	1021575	5155091	3007125
10km	70%	20000	2	250	5862301	1003325	4805934	2856050
10km	70%	20000	2	242	6499873	958306	5487302	2845742
10km	70%	20000	2	303	6735471	1019344	5647443	2837952
10km	70%	20000	2	282	5162983	829527	4248052	2229637
10km	70%	20000	2	225	5295180	751404	4487356	2417867
10km	70%	20000	2	305	7254374	1053399	6108963	3393085
10km	70%	20000	2	200	5911033	865068	4980952	2552215
10km	70%	20000	2	274	5953220	904648	4987571	2289879
10km	70%	20000	2	217	5326248	801480	4457180	2032458
10km	70%	20000	2	216	5576070	930927	4570283	2645983
10km	70%	20000	2	209	5087317	797747	4239042	2119026
10km	70%	20000	2	250	5352073	890862	4388957	2636795
10km	70%	20000	2	232	4832447	765277	3991920	1918323
10km	70%	20000	2	257	5105614	788125	4272935	2353500
10km	70%	20000	2	309	4420727	694938	3686122	1868331
10km	70%	20000	2	271	5680616	908991	4704925	2237120
10km	70%	20000	2	305	6710079	983878	5668882	2875241
10km	70%	20000	2	172	5707339	951063	4687886	2159722
10km	70%	20000	2	256	6045927	857130	5149580	2357325
10km	70%	20000	2	223	4747121	791347	3899025	2671639
10km	70%	20000	2	174	4378304	711294	3626903	1587575
10km	70%	20000	2	350	3695515	587409	3068206	1881253
10km	70%	20000	2	296	6185085	915912	5204040	3394555
10km	70%	20000	2	345	6078686	849666	5165268	2767066
10km	70%	20000	2	214	5570606	824322	4684096	2123955
10km	70%	20000	2	308	5887965	827443	5007652	2725359
10km	70%	20000	2	257	5212693	828688	4328816	2217358
10km	70%	20000	2	233	5954864	1031773	4819874	2588946
10km	70%	20000	2	283	5806219	888868	4870064	2465112
10km	70%	20000	2	164	4963117	804553	4102577	1790947
10km	70%	20000	2	219	4968865	825374	4100317	2109991
10km	70%	20000	2	225	5759508	898051	4787112	2815965
10km	70%	20000	2	278	7161241	1051459	6027419	3085004
10km	70%	20000	2	291	6013854	843823	5095202	2944737
10km	70%	20000	2	242	6284288	1002555	5224223	2921962
10km	70%	20000	2	196	5268034	874209	4324643	2203769
10km	70%	20000	2	228	7117465	1001808	6044137	2727667
10km	70%	20000	2	249	5755126	927518	4767346	2763597
10km	70%	20000	2	296	6240292	981190	5205463	2379938
10km	70%	20000	2	209	5271999	795538	4418082	2372658
10km	70%	20000	2	267	5026871	804190	4155924	2123004
10km	70%	20000	2	326	5397213	830490	4515537	2511829
10km	70%	20000	2	234	5691171	853791	4763310	2396058
10km	70%	20000	2	223	5741449	875894	4805480	2226485
10km	70%	20000	2	278	6409555	934478	5411509	2690031
10km	70%	20000	2	239	6217641	1018612	5118492	2669282
10km	70%	20000	2	219	6336712	901920	5360468	2774006
10km	70%	20000	2	213	5151607	822882	4272340	2205690
10km	70%	20000	2	173	4437314	711752	3686099	1907401
10km	70%	20000	2	247	5203053	853611	4299791	2127888
10km	70%	20000	2	422	6799132	1034723	5670855	3024061
10km	70%	20000	2	213	5613253	734880	4836189	2413888
10km	70%	20000	2	247	5206233	823433	4307355	2157753
10km	70%	20000	2	383	6263233	952380	5240981	2921356
10km	70%	20000	2	222	5050017	831088	4157559	2071430
10km	70%	20000	2	235	5482517	878019	4534431	2598228
10km	70%	20000	2	233	5859052	940035	4844043	2806783
10km	70%	20000	2	227	6393386	1069403	5230271	2750069
10km	70%	20000	2	260	4931073	800098	4055635	2529740
10km	70%	20000	2	255	5369334	911365	4395161	2839966
10km	70%	20000	2	261	5210297	845371	4322933	2230073
10km	70%	20000	2	220	5918133	970154	4864876	2092345
10km	70%	20000	2	300	7156173	1055291	6033765	2997992
10km	70%	20000	2	240	7254153	1013163	6173307	2769221
[truncated: 1 more rows]
