# Supplementary material for: Quantifying the Value of Perfect Information in Emergency Vaccination Campaigns
Source: PLoS Comput Biol. 2017 Feb 16;13(2):e1005318. doi: 10.1371/journal.pcbi.1005318 (PMC5312803; doi:10.1371/journal.pcbi.1005318)
Supplement: S1 Data — (ZIP) [file pcbi.1005318.s013.zip › Data/10km vaccination/data11.txt]

vacc_radius	efficacy	capacity	delay	outbreak_duration	livestock_culled	cattle_culled	sheep_culled	vaccinations
10km	70%	20000	4	198	5661994	854068	4758785	2624203
10km	70%	20000	4	234	5526015	788809	4673726	2128560
10km	70%	20000	4	219	5692602	901784	4741405	2181375
10km	70%	20000	4	267	4721195	693312	3995397	2184574
10km	70%	20000	4	302	6145678	935130	5125867	2384974
10km	70%	20000	4	292	6732208	894948	5735046	3261196
10km	70%	20000	4	277	5968167	879691	5023127	2743595
10km	70%	20000	4	224	5431521	867933	4507683	2399914
10km	70%	20000	4	208	6623740	1039389	5526658	2399177
10km	70%	20000	4	239	4441515	722589	3686489	2031601
10km	70%	20000	4	224	5314193	910289	4351303	2278197
10km	70%	20000	4	279	5014681	804046	4154699	2279604
10km	70%	20000	4	332	6197144	986908	5121777	2652447
10km	70%	20000	4	198	5962384	869735	5032019	2173214
10km	70%	20000	4	241	5260241	808648	4390257	2236632
10km	70%	20000	4	241	6546702	1026035	5407582	2903365
10km	70%	20000	4	312	6056192	970327	5010991	2385301
10km	70%	20000	4	218	5387050	879150	4379637	2337178
10km	70%	20000	4	244	6117179	936850	5122165	2630113
10km	70%	20000	4	268	5032415	750442	4244405	2071063
10km	70%	20000	4	292	5347165	858543	4436352	2066727
10km	70%	20000	4	235	4577185	729438	3802211	1878815
10km	70%	20000	4	258	5589492	762357	4782551	2354553
10km	70%	20000	4	267	7033915	1001738	5960282	2947916
10km	70%	20000	4	314	6113565	860663	5207046	2540737
10km	70%	20000	4	230	6134899	1066617	4999223	2731252
10km	70%	20000	4	339	5159100	684985	4426751	2359987
10km	70%	20000	4	291	5122506	716449	4310858	1988444
10km	70%	20000	4	294	4404363	680571	3681776	1894522
10km	70%	20000	4	253	6960100	1029390	5848980	3394734
10km	70%	20000	4	335	6685821	934776	5709819	2970641
10km	70%	20000	4	254	6686445	957649	5653309	3036747
10km	70%	20000	4	194	5275079	858293	4369180	2043549
10km	70%	20000	4	255	5605397	808219	4742068	2377879
10km	70%	20000	4	183	4883824	799975	4022648	2248375
10km	70%	20000	4	224	4824940	770624	4001918	1946412
10km	70%	20000	4	269	8338807	1203736	7033457	3363125
10km	70%	20000	4	266	6402986	966395	5351167	2945837
10km	70%	20000	4	243	4593678	728125	3785347	2034623
10km	70%	20000	4	202	6355350	982060	5288408	2502818
10km	70%	20000	4	195	6004500	1046453	4894855	2599020
10km	70%	20000	4	212	5389936	869265	4477387	2684969
10km	70%	20000	4	232	6598355	940436	5557190	2376748
10km	70%	20000	4	239	5488681	899683	4531822	2510945
10km	70%	20000	4	260	5350810	847132	4439679	2156694
10km	70%	20000	4	253	6438390	922640	5468681	2707203
10km	70%	20000	4	226	5164198	864745	4259172	1932131
10km	70%	20000	4	205	5149738	831524	4235835	2337636
10km	70%	20000	4	242	4765668	814923	3907111	2454059
10km	70%	20000	4	201	5391025	843536	4505786	2119231
10km	70%	20000	4	214	5551566	792338	4686005	2311560
10km	70%	20000	4	170	5518493	932578	4526656	2310644
10km	70%	20000	4	233	5290634	841318	4403598	2221765
10km	70%	20000	4	218	5758210	978699	4702340	2869501
10km	70%	20000	4	236	5105636	843993	4217704	2583371
10km	70%	20000	4	250	7416401	1116212	6217447	2993214
10km	70%	20000	4	419	6857203	999780	5765194	3125198
10km	70%	20000	4	269	7333056	1138872	6092406	3532733
10km	70%	20000	4	289	5389193	851664	4476331	2269089
10km	70%	20000	4	255	5792931	908801	4817142	2407062
10km	70%	20000	4	300	6612760	928436	5577540	2969706
10km	70%	20000	4	210	4907584	851454	3999532	2000832
10km	70%	20000	4	248	7012621	988513	5971179	2608229
10km	70%	20000	4	237	4920972	787741	4070223	2180240
10km	70%	20000	4	323	5976224	876223	4976551	2433327
10km	70%	20000	4	276	6314326	852288	5414511	2690448
10km	70%	20000	4	396	7616573	1062796	6487049	3084439
10km	70%	20000	4	334	5257705	832128	4350795	2125791
10km	70%	20000	4	358	7114933	1026755	6030827	3081217
10km	70%	20000	4	291	5436009	862281	4506983	2333437
10km	70%	20000	4	304	5916852	945569	4906481	2806266
10km	70%	20000	4	246	4067042	672556	3354357	2123674
10km	70%	20000	4	204	5832026	943121	4829931	2267595
10km	70%	20000	4	241	6318383	1045502	5183667	2970657
10km	70%	20000	4	294	6182162	944721	5187813	2742881
10km	70%	20000	4	219	5755650	897315	4788958	2814920
10km	70%	20000	4	281	5433657	788986	4542537	2202422
10km	70%	20000	4	241	6076912	996035	4966900	2577562
10km	70%	20000	4	217	4336316	693724	3610758	1930245
10km	70%	20000	4	237	6651388	961799	5613244	2761102
10km	70%	20000	4	251	7649806	1089152	6495525	2880597
10km	70%	20000	4	259	5572676	941726	4524842	2422879
10km	70%	20000	4	248	6004509	886591	5054863	2543130
10km	70%	20000	4	235	5352100	945401	4311866	2646835
10km	70%	20000	4	230	4887637	778045	4053851	2099627
10km	70%	20000	4	395	7971472	1097239	6790498	3278345
10km	70%	20000	4	265	6067581	840034	5157348	2859028
10km	70%	20000	4	209	6058068	969900	5026101	2905624
10km	70%	20000	4	189	5297007	856689	4398867	2176603
10km	70%	20000	4	231	4886425	742242	4088578	2153140
10km	70%	20000	4	338	6262485	963613	5204160	3656106
10km	70%	20000	4	244	5740350	922450	4773671	2695707
10km	70%	20000	4	227	4173176	678773	3450429	2178689
10km	70%	20000	4	236	3321110	525438	2745728	1683652
10km	70%	20000	4	292	6670722	926860	5687891	2513162
10km	70%	20000	4	241	4459044	728440	3697059	2097041
10km	70%	20000	4	317	5462375	867807	4502725	2297096
10km	70%	20000	4	303	5180122	764802	4378867	1974797
10km	70%	20000	4	252	5363407	887060	4412918	2428992
10km	70%	20000	4	296	5574949	926438	4588050	2630916
10km	70%	20000	4	196	5269914	854880	4343926	2150017
10km	70%	20000	4	201	4813672	719309	4027740	2123026
10km	70%	20000	4	255	6396616	910090	5430335	2912293
10km	70%	20000	4	261	7982002	1218459	6649050	3119411
10km	70%	20000	4	239	4986772	805746	4127307	2325946
10km	70%	20000	4	289	5128787	739764	4320565	3033024
10km	70%	20000	4	252	5092282	819041	4216864	2200849
10km	70%	20000	4	292	5641064	872061	4725993	2187369
10km	70%	20000	4	343	5232030	752214	4425790	2281877
10km	70%	20000	4	312	5353754	782223	4530846	2556264
10km	70%	20000	4	235	5562177	840508	4651749	2336417
10km	70%	20000	4	290	5154135	840374	4242430	2073765
10km	70%	20000	4	244	5834567	843380	4934299	2605494
10km	70%	20000	4	218	4458217	705865	3701593	1791764
10km	70%	20000	4	240	4276770	693252	3523930	1926631
10km	70%	20000	4	268	6803921	937184	5789834	2904828
10km	70%	20000	4	347	6807014	963510	5774641	3031188
10km	70%	20000	4	318	6611645	943974	5587671	2756539
10km	70%	20000	4	230	6954046	1183190	5677276	2845714
10km	70%	20000	4	198	4777918	746259	3935218	2023514
10km	70%	20000	4	255	4888334	756532	4088542	2177790
10km	70%	20000	4	293	5934931	876635	4990385	2795960
10km	70%	20000	4	283	6632321	1030948	5515454	3499747
10km	70%	20000	4	250	4919580	791421	4079516	2370206
10km	70%	20000	4	296	6570581	1038203	5428588	3069672
10km	70%	20000	4	279	6208327	967677	5178648	2728414
10km	70%	20000	4	313	7396590	1028123	6297744	2950918
10km	70%	20000	4	229	6726530	919037	5753122	3028966
10km	70%	20000	4	378	9080316	1363081	7566516	3939875
10km	70%	20000	4	288	6864527	980550	5818456	2559567
10km	70%	20000	4	237	5189370	835801	4276470	2265956
10km	70%	20000	4	282	7297390	1074020	6136527	3313822
10km	70%	20000	4	217	5441558	863010	4522830	2526939
10km	70%	20000	4	228	4430499	694687	3689362	2318228
10km	70%	20000	4	294	5100662	769641	4286831	2106505
10km	70%	20000	4	293	6549341	903069	5557707	2933095
10km	70%	20000	4	240	7033107	988333	5993180	3304908
10km	70%	20000	4	193	5214352	834781	4303039	2288453
10km	70%	20000	4	235	5518403	787914	4664359	2330952
10km	70%	20000	4	202	5652178	891915	4705193	2159686
10km	70%	20000	4	236	6101339	852139	5196942	2914233
10km	70%	20000	4	300	7309730	1038802	6174351	2901957
10km	70%	20000	4	287	5291681	786027	4465318	2337297
10km	70%	20000	4	269	5216439	781853	4354476	2314687
10km	70%	20000	4	329	7488055	994447	6428945	3257004
10km	70%	20000	4	184	4973663	776253	4141876	2018893
10km	70%	20000	4	294	6281353	882716	5323619	2683301
10km	70%	20000	4	205	4757770	756993	3946858	2102961
10km	70%	20000	4	260	5117179	743736	4319813	2416177
10km	70%	20000	4	202	4374787	722295	3613797	1935521
10km	70%	20000	4	233	6036505	965178	5026432	2359329
10km	70%	20000	4	229	6546362	989440	5479813	2651283
10km	70%	20000	4	217	5229282	903567	4258052	2394375
10km	70%	20000	4	268	6607441	932925	5599308	2772621
10km	70%	20000	4	261	5645072	870945	4715316	3007330
10km	70%	20000	4	246	5006908	750492	4191352	2304294
10km	70%	20000	4	270	6873824	985461	5810549	2692488
10km	70%	20000	4	276	4981633	764237	4148688	1984146
10km	70%	20000	4	194	4068319	660274	3373896	1786017
10km	70%	20000	4	239	4945884	811355	4041022	2035218
10km	70%	20000	4	237	5297432	814336	4437804	2011171
10km	70%	20000	4	244	5987310	860627	5067562	2695506
10km	70%	20000	4	304	5779133	929115	4799760	2887387
10km	70%	20000	4	219	4268057	699512	3535395	1856350
10km	70%	20000	4	228	5206982	772857	4366215	2102549
10km	70%	20000	4	280	4747365	697748	3993916	2107047
10km	70%	20000	4	301	6279724	925891	5283225	2432949
10km	70%	20000	4	265	5476541	881110	4542694	2465696
10km	70%	20000	4	200	6063555	855995	5132085	2386427
10km	70%	20000	4	294	6402980	977488	5346682	2620336
10km	70%	20000	4	218	6000835	877234	5072889	2634988
10km	70%	20000	4	338	6538191	879797	5586626	2949349
10km	70%	20000	4	399	7153567	1046961	6027837	3022955
10km	70%	20000	4	207	5575386	868295	4636426	2511995
10km	70%	20000	4	278	5826019	817346	4963279	2367950
10km	70%	20000	4	302	4059872	672642	3349035	1959176
10km	70%	20000	4	184	4873856	821573	3991953	2292196
10km	70%	20000	4	242	6047007	940971	5049119	2598924
10km	70%	20000	4	235	6043227	872861	5104894	2747102
10km	70%	20000	4	251	5592938	942810	4597534	2269046
10km	70%	20000	4	272	6505327	939849	5495861	2718239
10km	70%	20000	4	253	5201060	843337	4283257	2220843
10km	70%	20000	4	231	4948077	826272	4074813	2104439
10km	70%	20000	4	217	5529959	855674	4566784	2291891
10km	70%	20000	4	265	5597879	818660	4743832	2484311
10km	70%	20000	4	230	6218071	918517	5216708	2514862
10km	70%	20000	4	319	6555714	1031931	5441334	2704576
10km	70%	20000	4	236	4680056	698672	3938573	2114531
10km	70%	20000	4	240	6308566	962073	5281879	2678345
10km	70%	20000	4	207	5186369	810330	4328799	2321041
10km	70%	20000	4	239	5072390	794257	4195026	2491537
10km	70%	20000	4	230	5127171	789782	4283724	2321508
10km	70%	20000	4	265	6607753	956938	5583543	2809056
10km	70%	20000	4	254	7004641	1010663	5931808	2979165
10km	70%	20000	4	309	5326577	723067	4558033	2390544
10km	70%	20000	4	321	5956637	852077	5025394	2698925
10km	70%	20000	4	311	6481673	1044465	5371640	2485613
10km	70%	20000	4	297	6059139	881302	5139755	2611683
10km	70%	20000	4	266	7117274	1073815	5960028	3221482
10km	70%	20000	4	276	6285904	936681	5250049	2701247
10km	70%	20000	4	241	5130943	877392	4204458	2135657
10km	70%	20000	4	282	4461357	698923	3712000	2244689
10km	70%	20000	4	241	4669514	757295	3864722	2338170
10km	70%	20000	4	299	7369068	1078136	6187889	3314772
10km	70%	20000	4	280	6319809	858896	5384041	3378226
10km	70%	20000	4	296	6665967	946186	5642596	2796482
10km	70%	20000	4	303	4777469	730396	3985936	2131198
10km	70%	20000	4	213	4949673	812398	4086670	2075876
10km	70%	20000	4	189	5799793	965631	4762861	2316982
10km	70%	20000	4	233	5742232	857849	4820592	2467593
10km	70%	20000	4	220	4797297	730371	4012449	2044767
10km	70%	20000	4	231	5786181	965854	4740543	2612180
10km	70%	20000	4	260	6924991	1074691	5763801	3564220
10km	70%	20000	4	189	5129208	693621	4374868	2363071
10km	70%	20000	4	212	4948531	843904	4031055	1922204
10km	70%	20000	4	234	6467888	944346	5432710	2517772
10km	70%	20000	4	208	4612968	690494	3854555	2092650
10km	70%	20000	4	217	5705789	893092	4748686	2279174
10km	70%	20000	4	206	5695247	806543	4842822	2427995
10km	70%	20000	4	198	6166340	889915	5191100	2655823
10km	70%	20000	4	221	5314991	724982	4533731	2193795
10km	70%	20000	4	279	5011739	814903	4142386	2458262
10km	70%	20000	4	212	6757838	1072760	5591352	2765726
10km	70%	20000	4	228	5364396	787631	4526996	2026808
10km	70%	20000	4	214	7639049	1094485	6460464	3011271
10km	70%	20000	4	220	4872787	803312	4022901	2075754
10km	70%	20000	4	221	6729607	1029775	5623972	2763718
10km	70%	20000	4	248	5132579	836849	4257351	2150315
10km	70%	20000	4	293	5019817	766166	4178702	2241412
10km	70%	20000	4	290	5814068	736110	5038918	2532551
10km	70%	20000	4	240	5131035	860397	4209403	2055703
10km	70%	20000	4	206	5370976	798985	4466510	2163980
10km	70%	20000	4	223	5029285	849864	4131780	2115137
10km	70%	20000	4	245	5680951	935691	4687415	2281696
10km	70%	20000	4	311	5471441	816540	4597461	2497607
10km	70%	20000	4	269	6132170	991961	5067652	2898747
10km	70%	20000	4	230	4808609	756776	3997771	2236379
10km	70%	20000	4	250	6889274	1067172	5750670	2992987
10km	70%	20000	4	211	6131072	1009624	5033538	2927665
10km	70%	20000	4	220	5884352	978146	4844195	2202369
10km	70%	20000	4	321	6090433	932299	5097395	2938217
10km	70%	20000	4	241	5232540	827995	4333000	1989032
10km	70%	20000	4	228	6495559	1055256	5366393	2820273
10km	70%	20000	4	209	5484316	780850	4629090	2209935
10km	70%	20000	4	218	5510163	835614	4621054	2530261
10km	70%	20000	4	278	4851451	752907	4025055	2197813
10km	70%	20000	4	269	3648914	584668	3020407	1699569
10km	70%	20000	4	305	7353144	1052516	6242859	3055337
10km	70%	20000	4	260	6596745	972720	5541384	2803396
10km	70%	20000	4	180	5035254	804390	4158948	2238192
10km	70%	20000	4	223	5514423	923951	4532124	2472996
10km	70%	20000	4	330	6643391	905147	5668041	2992209
10km	70%	20000	4	272	5103784	792505	4264116	2646200
10km	70%	20000	4	273	6760333	1053360	5639508	3024678
10km	70%	20000	4	274	5548289	946831	4527520	2432988
10km	70%	20000	4	244	6284870	910317	5307909	2682871
10km	70%	20000	4	276	7575524	1146708	6331243	3089108
10km	70%	20000	4	248	6124528	1021141	5032997	2720314
10km	70%	20000	4	299	6552632	947498	5524815	2975942
10km	70%	20000	4	296	6411390	909321	5441388	2556316
10km	70%	20000	4	233	5924060	963301	4923244	2992226
10km	70%	20000	4	222	5971574	961458	4925710	2467660
10km	70%	20000	4	267	5927020	833489	5022879	2602204
10km	70%	20000	4	264	6492736	921469	5500607	3131761
10km	70%	20000	4	312	7464633	1012249	6366843	3473137
10km	70%	20000	4	278	5642631	871629	4727151	2387578
10km	70%	20000	4	234	5691297	790672	4843407	2513346
10km	70%	20000	4	259	6500116	966312	5470183	3066449
10km	70%	20000	4	293	6009700	927113	4994717	2327155
10km	70%	20000	4	303	5601751	904130	4634017	2617133
10km	70%	20000	4	297	7599126	1128787	6370384	3468654
10km	70%	20000	4	245	4734993	644921	4035577	2483266
10km	70%	20000	4	330	4717853	756818	3867146	1886742
10km	70%	20000	4	264	5594593	804235	4741287	2729202
10km	70%	20000	4	214	5170344	815340	4267635	1966268
10km	70%	20000	4	293	6590837	982109	5516013	2588770
10km	70%	20000	4	222	5376104	841782	4462017	2405740
10km	70%	20000	4	242	5925670	874703	4985217	2385156
10km	70%	20000	4	188	5505253	958038	4497737	2346086
10km	70%	20000	4	198	5184498	829937	4305603	2503967
10km	70%	20000	4	239	4933179	803463	4068893	2168838
10km	70%	20000	4	240	5457872	836878	4569888	2277840
10km	70%	20000	4	227	5488116	912989	4531106	2281887
10km	70%	20000	4	291	7630205	1181083	6377072	3395960
10km	70%	20000	4	279	7578339	1089871	6423433	2788571
10km	70%	20000	4	295	6448492	879730	5508754	2778257
10km	70%	20000	4	223	5470940	875234	4543903	2312523
10km	70%	20000	4	202	5533825	815515	4640313	2322105
10km	70%	20000	4	226	5964621	987419	4923608	2702465
10km	70%	20000	4	204	5541735	869088	4610981	2086058
10km	70%	20000	4	485	6997457	953431	5926267	2837341
10km	70%	20000	4	197	5553078	862069	4633817	2155574
10km	70%	20000	4	214	4568128	797437	3720456	2379351
10km	70%	20000	4	294	6034040	966085	5008140	2836944
10km	70%	20000	4	377	5609275	844873	4722850	2821780
10km	70%	20000	4	292	6034872	863922	5112065	2363567
10km	70%	20000	4	267	5828597	871348	4914724	2699082
10km	70%	20000	4	215	4806648	786667	3957055	2385456
10km	70%	20000	4	403	7354389	978435	6291418	3242312
10km	70%	20000	4	225	4722888	740951	3923072	1891395
10km	70%	20000	4	245	5924706	894225	4960709	2899755
10km	70%	20000	4	313	6812835	1024929	5733034	2961757
10km	70%	20000	4	161	3901116	582255	3266782	1691586
10km	70%	20000	4	354	6615461	1105007	5421699	2957132
10km	70%	20000	4	249	4291665	686261	3569653	2118785
10km	70%	20000	4	191	5103563	802815	4239691	2329154
10km	70%	20000	4	230	5301038	855163	4386122	2114701
10km	70%	20000	4	223	6843090	1108879	5673314	3019399
10km	70%	20000	4	187	5387995	908101	4402558	2222774
10km	70%	20000	4	257	5976551	843512	5099860	2863522
10km	70%	20000	4	226	5811568	795402	4962115	2430062
10km	70%	20000	4	206	5601550	833885	4725497	2331180
10km	70%	20000	4	251	5856429	949374	4838328	2552845
10km	70%	20000	4	266	6849141	992237	5790720	3014319
10km	70%	20000	4	346	6999083	1049474	5841557	2768330
10km	70%	20000	4	225	5435167	847441	4532724	2337669
10km	70%	20000	4	264	5376522	734038	4597455	2296220
10km	70%	20000	4	265	6044490	1020978	4954215	2660387
10km	70%	20000	4	291	4731819	747266	3909700	2254097
10km	70%	20000	4	237	5206315	820576	4323329	2200946
10km	70%	20000	4	230	4504920	722015	3720147	2260743
10km	70%	20000	4	236	4895197	787925	4056344	2415189
10km	70%	20000	4	222	6053357	916661	5080356	2814060
10km	70%	20000	4	214	5518935	878389	4581179	2455764
10km	70%	20000	4	259	6653458	1047005	5510447	3053439
10km	70%	20000	4	208	5260076	807328	4362169	2386229
10km	70%	20000	4	215	5329189	816092	4448744	2131998
10km	70%	20000	4	268	4374227	704488	3635757	2222073
10km	70%	20000	4	214	6639804	1069384	5496023	2545370
10km	70%	20000	4	201	5626888	924117	4620708	2848046
10km	70%	20000	4	279	5203927	802620	4357324	2440477
10km	70%	20000	4	227	6112454	902950	5132201	2697304
10km	70%	20000	4	282	5173799	753891	4366585	2432121
10km	70%	20000	4	248	5482643	899930	4511402	2493893
10km	70%	20000	4	230	5693459	804765	4845307	2478641
10km	70%	20000	4	172	4993448	790763	4148407	1935100
10km	70%	20000	4	204	5594919	867012	4663747	2102866
10km	70%	20000	4	233	5071818	814412	4210350	2158679
10km	70%	20000	4	252	5435024	842008	4530627	2410392
10km	70%	20000	4	199	5828957	850005	4909013	2243947
10km	70%	20000	4	280	6724225	945541	5720882	2947567
10km	70%	20000	4	265	6190505	823066	5334592	2862331
10km	70%	20000	4	253	6342736	913939	5372579	3044908
10km	70%	20000	4	199	4698968	762834	3902910	2075395
10km	70%	20000	4	284	4033407	615726	3380871	1910064
10km	70%	20000	4	230	5611468	933769	4629726	2114303
10km	70%	20000	4	314	6233479	865165	5321793	2592067
10km	70%	20000	4	328	6641491	952628	5622063	3054413
10km	70%	20000	4	195	6002706	937523	4972212	2322036
10km	70%	20000	4	203	4630063	695833	3873202	1805001
10km	70%	20000	4	313	5220057	780389	4382635	2259792
10km	70%	20000	4	231	6964291	1010095	5886398	2958612
10km	70%	20000	4	308	7511539	1006663	6434852	2947554
10km	70%	20000	4	258	5349270	735617	4565649	2489464
10km	70%	20000	4	230	5392164	811687	4530787	2526120
10km	70%	20000	4	217	4950076	827655	4051211	2096256
10km	70%	20000	4	248	7643942	1171919	6407221	3529978
10km	70%	20000	4	218	5212134	807105	4369674	2190936
10km	70%	20000	4	324	7374509	1103288	6210619	3311110
10km	70%	20000	4	318	5762746	813976	4861628	2622433
10km	70%	20000	4	257	6392265	947553	5352857	3018606
10km	70%	20000	4	236	5474444	883812	4516818	2265268
10km	70%	20000	4	227	5449260	912278	4474927	2051408
10km	70%	20000	4	228	6221945	952637	5209528	2898574
10km	70%	20000	4	265	4280778	680983	3562194	1967083
10km	70%	20000	4	260	5699205	888730	4764224	2740572
10km	70%	20000	4	213	4324795	772953	3496975	2055069
10km	70%	20000	4	234	5473273	885973	4527462	2509085
10km	70%	20000	4	197	5261047	811760	4364017	2080911
10km	70%	20000	4	193	6011745	955977	4998038	2399389
10km	70%	20000	4	290	7363663	953753	6352279	2930845
10km	70%	20000	4	237	5005990	788391	4167071	2154105
10km	70%	20000	4	252	4734406	746346	3931462	2396545
10km	70%	20000	4	294	7157794	1130423	5946910	3039995
10km	70%	20000	4	191	5128460	798477	4264021	1937587
10km	70%	20000	4	250	7219663	1107530	6020147	2642552
10km	70%	20000	4	355	7062806	1060005	5927329	2813156
10km	70%	20000	4	192	4850493	763673	4036793	2073474
10km	70%	20000	4	334	6144439	720669	5334043	2662142
10km	70%	20000	4	278	7170731	1025640	6076784	3058631
10km	70%	20000	4	216	5015523	741216	4217199	2133813
10km	70%	20000	4	239	7245366	1060530	6114596	2929797
10km	70%	20000	4	232	5391352	877164	4452595	2251215
10km	70%	20000	4	264	7468235	1128425	6271615	3100053
10km	70%	20000	4	330	8051535	1135485	6831009	3157413
10km	70%	20000	4	191	5068749	799476	4209090	1974045
10km	70%	20000	4	208	5883734	879462	4928612	2436863
10km	70%	20000	4	221	6373966	1060830	5246960	2655861
10km	70%	20000	4	210	6016314	922758	5051617	2483733
10km	70%	20000	4	195	4621888	754299	3836429	1933552
10km	70%	20000	4	204	5397947	896469	4443896	2171682
10km	70%	20000	4	227	5517608	828013	4630183	2227533
10km	70%	20000	4	253	6203922	856802	5291863	2610168
10km	70%	20000	4	218	5320078	763870	4513369	2133921
10km	70%	20000	4	226	6716280	1065963	5568850	2847799
10km	70%	20000	4	227	5693776	921625	4688835	2336307
10km	70%	20000	4	231	6359167	985639	5323708	2711700
10km	70%	20000	4	212	5493990	878775	4568554	2445831
10km	70%	20000	4	247	3666468	554202	3072220	2148678
10km	70%	20000	4	256	5748095	884256	4813823	2353834
10km	70%	20000	4	257	5732191	910904	4773561	2432765
10km	70%	20000	4	234	7520408	1049966	6387645	2837385
10km	70%	20000	4	350	7455356	1050564	6311863	3622418
10km	70%	20000	4	318	7031867	1064933	5883616	3480453
10km	70%	20000	4	285	6364383	1000392	5298760	2894354
10km	70%	20000	4	218	5152925	844374	4265241	2309808
10km	70%	20000	4	327	5807783	910794	4833785	2663816
10km	70%	20000	4	219	4509340	700382	3751129	2088557
10km	70%	20000	4	232	5417657	791698	4559828	2441115
10km	70%	20000	4	293	6118070	1004041	5066031	2883436
10km	70%	20000	4	228	6981081	1083517	5831161	2835320
10km	70%	20000	4	246	5570680	964678	4499869	2668557
10km	70%	20000	4	244	5045437	859124	4148707	2760441
10km	70%	20000	4	207	4635118	745395	3849548	1953488
10km	70%	20000	4	330	4487086	752027	3691801	2274745
10km	70%	20000	4	309	5476830	694249	4734843	2559316
10km	70%	20000	4	289	5796680	872943	4866650	2411738
10km	70%	20000	4	235	5353438	854772	4452862	2255464
10km	70%	20000	4	184	4907790	802512	4036547	2183234
10km	70%	20000	4	219	4966938	760622	4140087	2148476
10km	70%	20000	4	261	6125422	897189	5187032	2580077
10km	70%	20000	4	322	6896183	1003469	5811303	2893384
10km	70%	20000	4	231	5943901	915851	4964490	2338560
10km	70%	20000	4	228	5534930	887291	4587942	2198379
10km	70%	20000	4	247	6103307	830913	5212755	2978706
10km	70%	20000	4	293	7036035	1034854	5917899	3342540
10km	70%	20000	4	287	6879563	1081531	5694005	3074955
10km	70%	20000	4	205	4633439	789625	3803134	1838972
10km	70%	20000	4	271	6060012	907113	5108106	2955362
10km	70%	20000	4	219	5017096	804393	4163565	1925665
10km	70%	20000	4	225	6154221	976991	5107648	2633903
10km	70%	20000	4	229	6034013	860444	5081818	2656997
10km	70%	20000	4	281	5664664	889184	4695678	2509289
10km	70%	20000	4	241	3975822	630412	3318331	2042434
10km	70%	20000	4	393	5458932	710663	4701040	2388788
10km	70%	20000	4	283	7757331	1167365	6499559	3176067
10km	70%	20000	4	296	6887749	956664	5869887	3300526
10km	70%	20000	4	284	6273022	865983	5343431	2756281
10km	70%	20000	4	206	6964615	1062137	5838503	2859136
10km	70%	20000	4	217	6474720	957372	5444601	2858044
10km	70%	20000	4	273	4767683	762928	3957350	2664303
10km	70%	20000	4	192	5687546	805863	4830894	2437882
10km	70%	20000	4	210	5546281	873228	4625457	2410722
10km	70%	20000	4	235	5649224	866712	4711854	2258452
10km	70%	20000	4	278	6577751	1022605	5488159	2589553
10km	70%	20000	4	207	5349147	819360	4484765	2181733
10km	70%	20000	4	234	5104846	850210	4208487	2328293
10km	70%	20000	4	255	4559293	601307	3908903	2094012
10km	70%	20000	4	220	6690459	1067146	5538865	2595687
10km	70%	20000	4	305	7314614	959365	6284528	3238691
10km	70%	20000	4	311	5736734	826849	4827325	2976762
10km	70%	20000	4	254	4830473	757700	4020022	2304250
10km	70%	20000	4	223	4783147	812403	3921019	2015186
10km	70%	20000	4	216	5132642	832151	4242005	2087163
10km	70%	20000	4	238	6542730	969022	5494926	2797070
10km	70%	20000	4	262	5986000	980114	4961369	2625588
10km	70%	20000	4	171	4029901	670117	3302689	2091337
10km	70%	20000	4	195	5151517	793965	4286750	2027427
10km	70%	20000	4	316	5830666	827579	4932155	2520156
10km	70%	20000	4	199	5224317	845844	4319961	2516171
10km	70%	20000	4	230	7168077	1075273	6008323	2896806
10km	70%	20000	4	245	5066360	809776	4209875	2316891
10km	70%	20000	4	261	5255845	828863	4385186	2060775
10km	70%	20000	4	240	5234275	820013	4361060	2000254
10km	70%	20000	4	238	6081737	885970	5133452	2801913
10km	70%	20000	4	220	4986474	771279	4175872	2103259
10km	70%	20000	4	256	5394284	856193	4465836	2441219
10km	70%	20000	4	270	4321823	693255	3584117	2275348
10km	70%	20000	4	268	6925761	929294	5910357	2763138
10km	70%	20000	4	390	6634018	946752	5621020	3038873
10km	70%	20000	4	300	6402391	975057	5368217	2675276
10km	70%	20000	4	352	7896799	1103781	6709936	3473902
10km	70%	20000	4	259	5098044	746188	4291583	2384355
10km	70%	20000	4	283	4564601	798660	3718090	2216802
10km	70%	20000	4	238	5135003	729661	4357048	2155769
10km	70%	20000	4	312	5194098	735791	4369771	2115437
10km	70%	20000	4	265	7010169	1046401	5873296	2835891
10km	70%	20000	4	148	4107895	633461	3441826	1743347
10km	70%	20000	4	186	5454274	874741	4531012	2152849
10km	70%	20000	4	197	5986102	984803	4935409	2285705
10km	70%	20000	4	255	6538122	957009	5489665	3437596
10km	70%	20000	4	220	5784648	849320	4898005	2267949
10km	70%	20000	4	266	5319587	846525	4421786	2028248
10km	70%	20000	4	198	4999354	770053	4151583	1884009
10km	70%	20000	4	337	5728032	840941	4799924	2914320
10km	70%	20000	4	221	6453543	920187	5479460	2662116
10km	70%	20000	4	249	7742209	1122344	6538683	3089965
10km	70%	20000	4	210	4586528	709549	3836260	1841552
10km	70%	20000	4	248	4890934	744295	4103088	1920474
10km	70%	20000	4	230	6131683	905844	5141139	2749607
10km	70%	20000	4	235	5485098	942014	4482860	2720939
10km	70%	20000	4	229	4783179	728092	4009724	2293296
10km	70%	20000	4	248	5196024	830089	4307814	2226411
10km	70%	20000	4	328	6225860	921377	5238448	2707383
10km	70%	20000	4	250	5307568	846533	4404063	2240881
10km	70%	20000	4	261	5609404	879925	4659336	2581444
10km	70%	20000	4	316	6074739	823719	5205634	2618483
10km	70%	20000	4	219	5706221	800742	4875860	2276782
10km	70%	20000	4	242	6202204	1008953	5102168	2719377
10km	70%	20000	4	233	6353515	1041255	5262725	2579602
10km	70%	20000	4	271	6204770	1049165	5086568	3085131
10km	70%	20000	4	292	6513372	1037485	5407876	2592822
10km	70%	20000	4	185	4612362	709598	3870240	1786845
10km	70%	20000	4	268	5839701	818866	4981968	2590169
10km	70%	20000	4	203	7102476	1012280	6049445	2695894
10km	70%	20000	4	240	3712793	596654	3079743	2017441
10km	70%	20000	4	258	5273154	889485	4318340	2421503
10km	70%	20000	4	205	5470251	897225	4502344	2474023
10km	70%	20000	4	327	5865067	920261	4886895	2566021
10km	70%	20000	4	284	6284824	890220	5324455	2787663
10km	70%	20000	4	280	6107227	926414	5102937	2516013
10km	70%	20000	4	356	6317419	884137	5366363	3082899
10km	70%	20000	4	318	4966779	823629	4088742	2639695
10km	70%	20000	4	347	5907386	827639	5024330	2764537
10km	70%	20000	4	323	6894964	1056276	5757944	2308663
10km	70%	20000	4	191	5348503	889155	4374357	2246499
10km	70%	20000	4	231	4904231	765981	4089297	1971671
10km	70%	20000	4	216	5175788	828569	4296541	2212267
10km	70%	20000	4	240	5297583	808827	4401008	2621812
10km	70%	20000	4	222	4821991	759594	4027515	2119535
10km	70%	20000	4	185	5138562	795233	4270511	2104444
10km	70%	20000	4	205	4931444	810009	4067043	2217753
10km	70%	20000	4	205	4660108	790862	3840245	1970370
10km	70%	20000	4	243	5876220	926266	4892472	2559531
10km	70%	20000	4	217	5912353	880879	4932189	2523837
10km	70%	20000	4	286	6943474	1018939	5869741	2881636
10km	70%	20000	4	203	6083178	874345	5158785	2520678
10km	70%	20000	4	190	4514471	747307	3713520	1995274
10km	70%	20000	4	490	7898412	1079179	6753802	3318522
10km	70%	20000	4	327	6385608	880529	5442400	2332378
10km	70%	20000	4	277	6707694	902187	5746384	3238299
10km	70%	20000	4	240	5462628	932173	4475499	2267634
10km	70%	20000	4	278	7576150	1070589	6438731	3001118
10km	70%	20000	4	218	4993677	762562	4176026	1916784
10km	70%	20000	4	273	6612885	1019349	5541064	2537433
10km	70%	20000	4	238	5333635	859100	4423412	2231926
10km	70%	20000	4	214	5807073	934058	4767844	2784481
10km	70%	20000	4	239	6615213	1051546	5487483	2787357
10km	70%	20000	4	277	4458713	717995	3653944	2052367
10km	70%	20000	4	241	5078037	796301	4223235	2203155
10km	70%	20000	4	212	5199492	787204	4344216	2066459
10km	70%	20000	4	300	4490616	676264	3761758	2085470
10km	70%	20000	4	256	5671260	957707	4651960	2625598
10km	70%	20000	4	183	5544129	788375	4717289	2180909
10km	70%	20000	4	283	6578140	986706	5521457	2835425
10km	70%	20000	4	329	7907706	1140729	6679030	3289700
10km	70%	20000	4	318	6758253	896447	5792137	2869175
10km	70%	20000	4	310	5763945	885140	4821170	2608187
10km	70%	20000	4	322	6655392	870922	5723877	3319555
10km	70%	20000	4	240	6060866	924019	5053313	2189197
10km	70%	20000	4	185	5136891	855225	4221615	1991626
10km	70%	20000	4	243	5569186	863417	4656115	2405125
10km	70%	20000	4	218	6531878	881091	5566474	2527320
10km	70%	20000	4	274	4998539	812672	4135251	2047204
10km	70%	20000	4	354	5850141	951517	4833449	2605741
10km	70%	20000	4	194	6243717	1059723	5079452	2712905
10km	70%	20000	4	221	5150347	815505	4281490	1856726
10km	70%	20000	4	158	5368745	841702	4484829	1938534
10km	70%	20000	4	208	4725175	722243	3959458	2451737
10km	70%	20000	4	268	5537788	764758	4713153	2268935
10km	70%	20000	4	201	4343880	695203	3595401	2039965
10km	70%	20000	4	228	4783381	810784	3922669	1917192
10km	70%	20000	4	211	4810324	809410	3945362	2482604
10km	70%	20000	4	251	7191831	1065764	6045524	2809892
10km	70%	20000	4	243	5284352	834115	4367486	2380093
10km	70%	20000	4	319	6538935	841184	5649832	2655974
10km	70%	20000	4	211	5140055	762026	4335637	2237805
10km	70%	20000	4	225	5584450	877488	4648475	2218038
10km	70%	20000	4	330	7301296	1082724	6150700	3418171
10km	70%	20000	4	327	6479537	867758	5565738	2773643
10km	70%	20000	4	258	5727891	958216	4719451	2657780
10km	70%	20000	4	279	5594310	814676	4734310	2553148
10km	70%	20000	4	211	5251623	753000	4449860	2224782
10km	70%	20000	4	306	6562854	957395	5546178	2782128
10km	70%	20000	4	261	4730755	703129	3981968	2097015
10km	70%	20000	4	345	5991874	881362	5058484	2795402
10km	70%	20000	4	235	5297273	836461	4397035	1896407
10km	70%	20000	4	246	5455886	849084	4561678	2052396
10km	70%	20000	4	205	5120104	759635	4297503	2174501
10km	70%	20000	4	235	5192820	794769	4341103	2200928
10km	70%	20000	4	246	4787260	736436	3993990	2246298
10km	70%	20000	4	235	5600136	904967	4634473	2678451
10km	70%	20000	4	286	6251107	903431	5297015	2754182
10km	70%	20000	4	249	5184814	785128	4306563	2312801
10km	70%	20000	4	220	6035260	936458	5017343	2601789
10km	70%	20000	4	252	5432293	923126	4454028	2510218
10km	70%	20000	4	267	7353320	1045856	6250535	3015589
10km	70%	20000	4	230	5304221	864866	4375585	2742865
10km	70%	20000	4	275	5218096	853636	4309549	2552524
10km	70%	20000	4	236	4950267	622268	4271934	2491743
10km	70%	20000	4	231	4198894	668926	3507856	2020606
10km	70%	20000	4	241	7156193	1053737	6003619	2720713
10km	70%	20000	4	264	6967417	955215	5939204	2682719
10km	70%	20000	4	196	4770152	785361	3935361	2095356
10km	70%	20000	4	236	5289756	792825	4449232	2396541
10km	70%	20000	4	300	6009047	966435	4937984	2903555
10km	70%	20000	4	274	6743277	975469	5685588	3315432
10km	70%	20000	4	291	5305665	841100	4420669	2168758
10km	70%	20000	4	248	5799342	833323	4908903	2714822
10km	70%	20000	4	308	5903126	965111	4870011	2529676
10km	70%	20000	4	271	5910380	935366	4901391	3082595
10km	70%	20000	4	241	7102651	1098381	5913285	2896548
10km	70%	20000	4	297	6259034	1033732	5131884	3038708
10km	70%	20000	4	202	5325274	822433	4413178	2456453
10km	70%	20000	4	210	4713736	716750	3932161	1861523
10km	70%	20000	4	234	6848083	960234	5835933	2590558
10km	70%	20000	4	219	4585283	722121	3818956	1930234
10km	70%	20000	4	221	5873741	901888	4882374	2327208
10km	70%	20000	4	198	5990999	948158	4994642	2422849
10km	70%	20000	4	287	5075278	774241	4224409	2216840
10km	70%	20000	4	203	5996033	969763	4970372	2151092
10km	70%	20000	4	216	5005858	793559	4155284	2302201
10km	70%	20000	4	261	5273643	831326	4362048	2143015
10km	70%	20000	4	212	6266451	991128	5227712	2521478
10km	70%	20000	4	216	5912180	935016	4910554	2157770
10km	70%	20000	4	245	6412045	919247	5418434	2695669
10km	70%	20000	4	259	6112665	893332	5159693	2835052
10km	70%	20000	4	435	5362888	806290	4505276	2550131
10km	70%	20000	4	199	5329148	835983	4437224	2592887
10km	70%	20000	4	215	6105760	1044782	4995372	2649096
10km	70%	20000	4	207	4792051	786526	3965260	1928289
10km	70%	20000	4	336	6151399	924486	5147130	3145372
10km	70%	20000	4	291	7436638	1158143	6145646	3082786
10km	70%	20000	4	218	5134189	793706	4287113	2063199
10km	70%	20000	4	376	5808284	927346	4825692	2137102
10km	70%	20000	4	275	7159993	1022872	6070178	2955210
10km	70%	20000	4	260	5351980	869101	4429129	2378695
10km	70%	20000	4	274	6865439	1078470	5680395	2901645
10km	70%	20000	4	351	6569165	978185	5517428	3125122
10km	70%	20000	4	391	6999466	1036086	5882335	2933733
10km	70%	20000	4	184	5981727	898957	5009872	2498533
10km	70%	20000	4	232	5918911	917193	4919506	2913369
10km	70%	20000	4	204	4940748	813969	4057999	1923978
10km	70%	20000	4	321	4999456	803394	4137143	2263064
10km	70%	20000	4	303	6705435	954963	5665161	2705789
10km	70%	20000	4	217	5529049	946188	4529446	2564824
10km	70%	20000	4	304	6493715	841504	5584694	2725773
10km	70%	20000	4	239	5361310	862739	4446397	2506351
10km	70%	20000	4	230	5954557	977355	4905800	2354437
10km	70%	20000	4	246	5881258	886763	4928811	2383539
10km	70%	20000	4	199	4657148	734821	3875199	2011008
10km	70%	20000	4	251	6965355	1022424	5874251	3202239
10km	70%	20000	4	243	4837247	777679	4006467	1988330
10km	70%	20000	4	317	5217560	766527	4380302	2693778
10km	70%	20000	4	264	5888743	858560	4951262	2396664
10km	70%	20000	4	249	4514501	769045	3697312	2204728
10km	70%	20000	4	191	5231356	871843	4308282	2206036
10km	70%	20000	4	228	4819822	832118	3930504	2031076
10km	70%	20000	4	180	5178649	860257	4244620	2256925
10km	70%	20000	4	217	5134590	783571	4259440	2277387
10km	70%	20000	4	307	5598575	888361	4639670	2932988
10km	70%	20000	4	250	4565486	708254	3827584	2217314
10km	70%	20000	4	334	5129166	669990	4425388	2541869
10km	70%	20000	4	213	5556884	910694	4587355	2648406
10km	70%	20000	4	243	5542254	911244	4549963	2670801
10km	70%	20000	4	211	7120030	1140535	5899579	2986411
10km	70%	20000	4	238	5398878	913334	4427313	2259976
10km	70%	20000	4	193	5134415	804004	4274504	2084221
10km	70%	20000	4	224	5263506	792641	4411692	2244664
10km	70%	20000	4	363	5228477	792928	4383109	2547589
10km	70%	20000	4	184	5641526	914826	4677023	2214471
10km	70%	20000	4	212	4206716	670719	3507123	1847689
10km	70%	20000	4	239	4936308	773900	4116866	2389413
10km	70%	20000	4	278	6367635	983974	5296736	3370252
10km	70%	20000	4	230	6019941	973468	4942317	2397013
10km	70%	20000	4	207	5623438	890514	4669227	2092711
10km	70%	20000	4	347	7698476	1188827	6459703	3661220
10km	70%	20000	4	219	5104901	805242	4234179	2146152
10km	70%	20000	4	250	6054333	877304	5126013	2715065
10km	70%	20000	4	255	4819787	818746	3943243	2035162
10km	70%	20000	4	199	4839345	796717	3997099	1766530
10km	70%	20000	4	203	5457845	896446	4491012	2491994
10km	70%	20000	4	229	5052467	806913	4192921	2172447
10km	70%	20000	4	309	7007678	951535	5985943	2734164
10km	70%	20000	4	285	6247962	975672	5209452	3232431
10km	70%	20000	4	241	5726188	851371	4815691	2527878
10km	70%	20000	4	240	5649998	864714	4726051	2601268
10km	70%	20000	4	297	5667704	861838	4731723	2535534
10km	70%	20000	4	238	5778677	909576	4810445	2333301
10km	70%	20000	4	219	6597567	1006134	5516851	2745750
10km	70%	20000	4	222	5440390	853271	4536972	2272389
10km	70%	20000	4	252	7257537	985760	6196919	3013748
10km	70%	20000	4	200	5483098	897637	4517667	2340967
10km	70%	20000	4	217	5380185	785494	4549125	2255027
10km	70%	20000	4	219	5579719	891200	4618580	2267569
10km	70%	20000	4	293	4824833	674057	4095044	2272164
10km	70%	20000	4	297	6109436	929992	5109376	2409476
10km	70%	20000	4	242	5577601	840272	4673431	2443016
10km	70%	20000	4	215	4615342	722075	3836280	1746515
10km	70%	20000	4	218	6207458	1039722	5058001	2824663
10km	70%	20000	4	233	5915812	942829	4920353	2216844
10km	70%	20000	4	256	5407455	848743	4497971	2439502
10km	70%	20000	4	206	5329356	855367	4411286	2270865
10km	70%	20000	4	286	6496241	983881	5452141	2686217
10km	70%	20000	4	197	5022147	775087	4190552	1950452
10km	70%	20000	4	230	5919991	841264	5027267	2374294
10km	70%	20000	4	219	5960644	1042894	4814626	2766499
10km	70%	20000	4	205	4012993	627364	3354180	1955120
10km	70%	20000	4	254	5634515	856834	4718791	2474078
10km	70%	20000	4	237	6394166	925294	5415342	3038025
10km	70%	20000	4	203	6001995	968424	4952477	2380436
10km	70%	20000	4	221	5492166	940633	4484407	2048389
10km	70%	20000	4	258	5580401	853261	4656255	2301189
10km	70%	20000	4	369	6357619	901637	5381663	2482125
10km	70%	20000	4	218	5446482	918164	4481458	2212138
10km	70%	20000	4	242	6409716	971998	5369187	2616257
10km	70%	20000	4	282	5176388	852941	4269902	1908082
10km	70%	20000	4	243	7969059	1249563	6629631	3313554
10km	70%	20000	4	222	5231123	803785	4364170	2121301
10km	70%	20000	4	231	5644201	774937	4798077	2706839
10km	70%	20000	4	197	4886704	822253	4009402	2213698
10km	70%	20000	4	213	5562886	846414	4656897	2288738
10km	70%	20000	4	518	7196570	1006420	6129457	3197055
10km	70%	20000	4	222	4816047	801845	3970414	1794801
10km	70%	20000	4	189	4421348	755637	3613447	2055683
10km	70%	20000	4	270	5370548	801135	4515363	2284181
10km	70%	20000	4	213	6171726	923822	5188172	2700020
10km	70%	20000	4	268	8777063	1214255	7469415	3328873
10km	70%	20000	4	264	6325859	947085	5285714	2844725
10km	70%	20000	4	227	5700479	882350	4771762	2335187
10km	70%	20000	4	186	4897047	800751	4044466	1998854
10km	70%	20000	4	244	5621717	846769	4729431	2466397
10km	70%	20000	4	220	6016780	904098	5052077	2540767
10km	70%	20000	4	263	5280495	787736	4434102	2257324
10km	70%	20000	4	236	5999605	870142	5059798	2548979
10km	70%	20000	4	311	7231092	1028694	6127991	2919106
10km	70%	20000	4	278	6761956	974679	5691804	3083882
10km	70%	20000	4	295	5441037	842929	4539036	2526827
10km	70%	20000	4	276	5207012	854812	4284270	2116263
10km	70%	20000	4	239	4651575	742695	3845980	2149022
10km	70%	20000	4	189	4500143	724588	3719168	2105900
10km	70%	20000	4	196	5449235	887678	4477808	2115152
10km	70%	20000	4	329	5185671	828284	4309938	2362944
10km	70%	20000	4	317	5556961	829038	4654308	2552851
10km	70%	20000	4	324	4553793	732488	3770073	2297380
10km	70%	20000	4	245	4643652	682356	3915674	1969082
10km	70%	20000	4	184	4885408	743593	4082923	1912813
10km	70%	20000	4	214	5266272	827102	4392678	1983332
10km	70%	20000	4	230	5031277	784151	4202381	2152932
10km	70%	20000	4	268	5159942	933645	4179680	2848990
10km	70%	20000	4	247	7211302	1010685	6124861	2833501
10km	70%	20000	4	180	4839489	785611	3994213	2056657
10km	70%	20000	4	209	5543991	890199	4616138	2089259
10km	70%	20000	4	332	4687402	711313	3940636	2127980
10km	70%	20000	4	282	4973844	741630	4164436	2126403
10km	70%	20000	4	235	5918085	964885	4905279	2506496
10km	70%	20000	4	202	4839031	806543	3991285	2085152
10km	70%	20000	4	306	6377815	924996	5405717	2841034
10km	70%	20000	4	220	6691368	905382	5719091	2498747
10km	70%	20000	4	221	5661336	859079	4743489	2782991
10km	70%	20000	4	265	7720240	1119937	6515637	3148155
10km	70%	20000	4	180	5447404	882708	4507273	2128796
10km	70%	20000	4	228	5527751	873238	4591247	2321605
10km	70%	20000	4	248	5883337	959603	4861140	2641605
10km	70%	20000	4	357	5414174	874119	4474132	2391525
10km	70%	20000	4	383	5974372	747629	5191970	2804999
10km	70%	20000	4	245	5489770	914667	4519522	2602185
10km	70%	20000	4	237	5788133	835036	4899977	2215996
10km	70%	20000	4	249	7122020	995780	6067605	2810274
10km	70%	20000	4	207	5307820	837604	4376746	2033955
10km	70%	20000	4	286	6455048	997851	5370114	2699736
10km	70%	20000	4	247	5851239	917575	4846466	2449302
10km	70%	20000	4	233	5313757	817409	4429411	2323403
10km	70%	20000	4	221	5253010	842232	4371029	2141657
10km	70%	20000	4	293	5388022	850775	4503000	2372116
10km	70%	20000	4	227	5294438	864639	4359177	2314881
10km	70%	20000	4	207	4870788	765585	4064700	1925797
10km	70%	20000	4	212	5153535	859006	4226234	2279712
10km	70%	20000	4	215	5207593	871636	4280507	2109291
10km	70%	20000	4	217	4766286	754090	3947106	1798961
10km	70%	20000	4	259	5107412	791446	4278545	2289624
10km	70%	20000	4	256	6058616	998620	4991580	2361561
10km	70%	20000	4	183	4997269	858882	4097391	2366954
10km	70%	20000	4	231	6270177	938053	5262073	3090034
10km	70%	20000	4	242	6328828	940153	5333685	2944527
10km	70%	20000	4	388	6723764	878805	5778559	2994484
10km	70%	20000	4	235	7202787	1105381	6035150	2961131
10km	70%	20000	4	224	5293286	869309	4370390	2200590
10km	70%	20000	4	305	5717737	904431	4753515	2637060
10km	70%	20000	4	204	5386633	816280	4506668	2132219
10km	70%	20000	4	315	7144844	973883	6113717	3080566
10km	70%	20000	4	252	5980889	913971	5016513	2281090
10km	70%	20000	4	233	5400677	885439	4459343	2439070
10km	70%	20000	4	222	4835598	772474	4007806	2024386
10km	70%	20000	4	253	4855761	804406	3956003	2115115
10km	70%	20000	4	272	7098221	981862	6050564	3014022
10km	70%	20000	4	244	6669900	987683	5614039	2856881
10km	70%	20000	4	233	6571360	1009641	5491622	2712107
10km	70%	20000	4	313	7726697	1055183	6598788	3019290
10km	70%	20000	4	269	6490813	1112369	5309002	3186094
10km	70%	20000	4	226	5274083	860395	4348435	2548059
10km	70%	20000	4	291	4639726	733638	3849547	1973843
10km	70%	20000	4	291	4975182	794618	4143504	2259452
10km	70%	20000	4	201	5316479	876246	4388956	2264904
10km	70%	20000	4	251	7668868	1137938	6411239	3276471
10km	70%	20000	4	242	5432924	886527	4442259	2418507
10km	70%	20000	4	278	7766115	1169522	6517313	3582387
10km	70%	20000	4	186	5172553	865469	4244200	2289995
10km	70%	20000	4	273	5565789	922367	4585085	2520429
10km	70%	20000	4	266	5781657	866389	4849527	2625731
10km	70%	20000	4	255	5929149	924697	4944463	2673104
10km	70%	20000	4	300	6591211	1033043	5479563	2567719
10km	70%	20000	4	277	6431559	1074669	5291796	2757694
10km	70%	20000	4	335	6158954	913685	5194213	3056897
10km	70%	20000	4	202	5107656	875347	4176470	2045463
10km	70%	20000	4	256	6158034	1059345	5029898	2907850
10km	70%	20000	4	255	5703482	915959	4730449	2496290
10km	70%	20000	4	196	4043143	670615	3338497	1753044
10km	70%	20000	4	291	4449894	659920	3737574	2180650
10km	70%	20000	4	232	5200725	763778	4389840	2646463
10km	70%	20000	4	247	6304333	966165	5257696	2724055
10km	70%	20000	4	183	4105759	715268	3353248	2298704
10km	70%	20000	4	216	4843040	774121	4029436	2143407
10km	70%	20000	4	298	6912035	968016	5889091	3260833
10km	70%	20000	4	263	6231277	898429	5263125	2890301
10km	70%	20000	4	367	5754672	844667	4854549	2837189
10km	70%	20000	4	291	7123770	1076042	5987059	3181675
10km	70%	20000	4	258	7644178	1143622	6425394	3326106
10km	70%	20000	4	176	5100509	751346	4298936	2058524
10km	70%	20000	4	232	5494668	866503	4560689	2425744
10km	70%	20000	4	264	5196175	813422	4305104	2311137
10km	70%	20000	4	299	6770922	922794	5771725	2583390
10km	70%	20000	4	246	4100367	608713	3460446	1948886
10km	70%	20000	4	243	5152774	845320	4256559	2567426
10km	70%	20000	4	207	3865056	640715	3200771	1860460
10km	70%	20000	4	261	5520713	838295	4629091	2713456
10km	70%	20000	4	353	6587400	928011	5609270	2883432
10km	70%	20000	4	290	7856331	1109259	6673112	3077881
10km	70%	20000	4	246	5856417	868092	4918996	2782440
10km	70%	20000	4	197	5558158	831214	4676708	2284180
10km	70%	20000	4	395	6386632	1016183	5294161	3192294
10km	70%	20000	4	198	4698849	766120	3869451	2104742
10km	70%	20000	4	193	4631871	741523	3830047	1800876
10km	70%	20000	4	223	5308962	815517	4431987	2153820
10km	70%	20000	4	217	6020068	882603	5066619	2611817
10km	70%	20000	4	258	7290181	1057402	6153520	3046423
10km	70%	20000	4	187	4871943	775270	4064474	2135854
10km	70%	20000	4	322	6101937	865116	5154101	2858150
10km	70%	20000	4	171	4713470	841913	3817708	2021123
10km	70%	20000	4	190	6007352	975613	4952220	2676173
10km	70%	20000	4	237	7124145	1081010	5952524	2742341
10km	70%	20000	4	295	6256457	1004140	5174178	3037062
10km	70%	20000	4	306	7149009	1003950	6071832	3086849
10km	70%	20000	4	288	7362236	1106639	6166791	3569410
10km	70%	20000	4	218	6545939	992709	5465777	2958806
10km	70%	20000	4	181	4334059	731556	3552562	1913666
10km	70%	20000	4	290	4829495	715707	4071962	2154758
10km	70%	20000	4	235	6651152	927183	5635304	2860830
10km	70%	20000	4	252	6423399	1071753	5274532	2835533
10km	70%	20000	4	214	4721198	811031	3858666	2018337
10km	70%	20000	4	210	5366742	875375	4419664	2552832
10km	70%	20000	4	208	5868941	966526	4814962	2313713
10km	70%	20000	4	281	6959838	1035790	5862124	3007489
10km	70%	20000	4	204	6754452	1062021	5608406	2871335
10km	70%	20000	4	311	6441030	928465	5437495	2946628
10km	70%	20000	4	273	4353971	708970	3605684	1953693
10km	70%	20000	4	209	5240276	848348	4346485	1904667
10km	70%	20000	4	294	6134893	890200	5157896	2652183
10km	70%	20000	4	231	5457328	849318	4531987	2111208
10km	70%	20000	4	212	6059345	997400	4989138	2571425
10km	70%	20000	4	211	5417895	840984	4498156	2106480
10km	70%	20000	4	235	5869280	978884	4807156	2543530
10km	70%	20000	4	176	5341983	875031	4422299	2231971
10km	70%	20000	4	241	6876921	955650	5849585	2806076
10km	70%	20000	4	224	5128114	869703	4185771	2683455
10km	70%	20000	4	207	4764649	738702	3945504	1905799
10km	70%	20000	4	208	5155948	826680	4299879	2203326
10km	70%	20000	4	220	5577727	909258	4581084	2488468
10km	70%	20000	4	227	6067377	1002884	4995688	2409347
10km	70%	20000	4	286	7366780	1093553	6154148	3257031
10km	70%	20000	4	193	4508876	734324	3711715	2208931
10km	70%	20000	4	214	5314800	906734	4353337	2162111
10km	70%	20000	4	258	6848067	1020696	5757089	3255125
10km	70%	20000	4	242	5129062	735574	4331935	2213387
10km	70%	20000	4	210	6044671	985210	4991908	2577716
10km	70%	20000	4	207	5357103	915540	4372520	2319692
10km	70%	20000	4	276	5224335	836602	4317636	2404487
10km	70%	20000	4	258	6043742	902210	5094795	2860252
10km	70%	20000	4	248	5953243	966468	4915021	2614109
10km	70%	20000	4	299	7574076	1184028	6271708	3756260
10km	70%	20000	4	234	5668950	863295	4749956	2391725
10km	70%	20000	4	220	6376258	901939	5393612	2842605
10km	70%	20000	4	233	3891051	606817	3229251	1637187
10km	70%	20000	4	292	5899657	987841	4842369	2855221
10km	70%	20000	4	210	5352899	874636	4431050	2394553
10km	70%	20000	4	262	6071960	928579	5063121	2716502
10km	70%	20000	4	250	6561589	939479	5560526	2759244
10km	70%	20000	4	198	6323854	911076	5344624	2793623
10km	70%	20000	4	204	6359435	992328	5281301	2744772
10km	70%	20000	4	217	7426788	1120262	6227697	2755693
10km	70%	20000	4	451	5339729	764882	4536725	2463408
10km	70%	20000	4	210	5162518	858025	4241023	2077117
10km	70%	20000	4	228	6990195	943870	5966500	2721603
10km	70%	20000	4	243	5462355	879487	4521869	2327027
10km	70%	20000	4	200	5196888	853448	4281735	2141583
10km	70%	20000	4	217	4770440	766019	3963865	2235701
10km	70%	20000	4	304	6819933	961884	5749828	3020557
10km	70%	20000	4	230	6036724	881475	5111927	2780447
10km	70%	20000	4	201	5385581	911913	4405412	2153405
10km	70%	20000	4	256	5956595	897787	4994253	2242210
10km	70%	20000	4	250	5540865	886054	4603106	2840578
10km	70%	20000	4	240	6780874	968015	5758626	2632752
10km	70%	20000	4	290	5858361	813925	4981112	2491351
10km	70%	20000	4	241	4894358	811403	4028642	1981137
10km	70%	20000	4	303	4918883	828211	4040450	2493706
10km	70%	20000	4	263	5117769	776661	4283685	2527280
10km	70%	20000	4	267	4997613	776635	4169065	2344975
10km	70%	20000	4	268	6552238	1013955	5480125	3231064
10km	70%	20000	4	273	4731780	794416	3877671	2243709
10km	70%	20000	4	290	8835405	1287887	7432045	3910156
10km	70%	20000	4	207	6096751	945982	5051038	2269847
10km	70%	20000	4	268	5593691	872392	4666809	2510504
10km	70%	20000	4	244	7963773	1121492	6706225	3366602
10km	70%	20000	4	230	5302776	775710	4461227	2319640
10km	70%	20000	4	244	5936757	827804	5060738	2315797
10km	70%	20000	4	341	6303860	977221	5255702	2720066
10km	70%	20000	4	219	6725401	977662	5673485	2763008
10km	70%	20000	4	204	4477351	681801	3742789	1937667
10km	70%	20000	4	284	5724928	836389	4838287	2665836
10km	70%	20000	4	261	5608571	828997	4732625	2798137
10km	70%	20000	4	194	5120852	799893	4275382	2137124
10km	70%	20000	4	352	4882608	646824	4200344	2435953
10km	70%	20000	4	198	5847427	924259	4820825	2294354
10km	70%	20000	4	233	6204360	968729	5166087	2544783
10km	70%	20000	4	374	4515905	693276	3779165	2400891
10km	70%	20000	4	234	5425360	896139	4439329	2646581
10km	70%	20000	4	233	5823421	853047	4921404	2668783
10km	70%	20000	4	306	6659218	950759	5633928	3013931
10km	70%	20000	4	245	5544449	900204	4577468	2623313
10km	70%	20000	4	206	4928506	807028	4061546	1940473
10km	70%	20000	4	228	4634668	672049	3913706	2061631
10km	70%	20000	4	227	5505041	885238	4565875	2295608
10km	70%	20000	4	225	5685075	827624	4800080	2209341
10km	70%	20000	4	192	5419607	855802	4498232	2348661
10km	70%	20000	4	247	5742326	942207	4717624	2658094
10km	70%	20000	4	209	4833771	788713	3993156	1973548
10km	70%	20000	4	293	6269507	881776	5324781	2691587
10km	70%	20000	4	203	4296865	649869	3585392	2119475
10km	70%	20000	4	338	6752860	921368	5784741	2570696
10km	70%	20000	4	281	5466134	849560	4551704	2090653
10km	70%	20000	4	198	4209377	671854	3498637	2009101
10km	70%	20000	4	251	5899126	877662	4943094	2440538
10km	70%	20000	4	276	5810101	932043	4795293	2642573
10km	70%	20000	4	469	5800098	879515	4850904	2583760
10km	70%	20000	4	299	5670076	928518	4685892	2613324
10km	70%	20000	4	282	6849363	990186	5793229	3216074
10km	70%	20000	4	283	5769772	861880	4833103	2791455
10km	70%	20000	4	233	6623945	925224	5639814	2760213
10km	70%	20000	4	222	6706529	1044370	5598176	2706304
10km	70%	20000	4	229	4833778	755379	4026725	2182108
10km	70%	20000	4	270	6326970	869463	5360417	2554453
10km	70%	20000	4	262	6650551	1044540	5542829	2859273
10km	70%	20000	4	290	4762913	764603	3952113	2215284
10km	70%	20000	4	248	3865235	607665	3230111	1814746
10km	70%	20000	4	263	5535665	771193	4706583	2768073
10km	70%	20000	4	225	5449017	873265	4516746	2451610
10km	70%	20000	4	247	6302310	914097	5325100	2448109
10km	70%	20000	4	279	4693147	781506	3862465	2348002
10km	70%	20000	4	246	4777159	755034	3977750	1996276
10km	70%	20000	4	232	5263182	816187	4354371	2112888
10km	70%	20000	4	272	5182086	834502	4278776	2089746
10km	70%	20000	4	233	5647736	933884	4654709	2509736
10km	70%	20000	4	280	6593985	975544	5512007	2999540
10km	70%	20000	4	280	5591094	875945	4676162	2577247
10km	70%	20000	4	236	5238283	885528	4295784	2362984
10km	70%	20000	4	371	5747149	863542	4819891	2733233
10km	70%	20000	4	282	6692361	870442	5762970	2993155
10km	70%	20000	4	259	6568103	1039118	5403205	2996206
10km	70%	20000	4	218	4774071	804730	3927053	2034108
10km	70%	20000	4	229	4808311	730751	4009480	1982893
10km	70%	20000	4	214	5144845	744794	4363538	2055112
10km	70%	20000	4	293	6193162	844307	5293218	2416128
10km	70%	20000	4	262	5310487	828867	4428179	2306967
10km	70%	20000	4	234	5015846	803811	4148489	2319124
10km	70%	20000	4	269	6113408	955989	5097037	2772194
10km	70%	20000	4	273	5649381	815504	4779093	2834785
10km	70%	20000	4	265	7189380	1043555	6070928	2919420
10km	70%	20000	4	253	5152624	838408	4264320	2205731
10km	70%	20000	4	216	5458515	833433	4576332	2206261
10km	70%	20000	4	273	6184792	920478	5164026	3081035
10km	70%	20000	4	275	4540199	753722	3752452	2143995
10km	70%	20000	4	296	6455014	989903	5386735	3088267
10km	70%	20000	4	251	6161086	883308	5209379	2695247
10km	70%	20000	4	319	7571280	1062564	6423480	3191791
10km	70%	20000	4	293	5706282	999602	4633122	2574672
10km	70%	20000	4	230	5234629	864499	4323264	2282632
10km	70%	20000	4	224	4624538	770193	3806659	2162999
10km	70%	20000	4	238	5454481	869461	4515318	2627939
10km	70%	20000	4	223	5213290	870389	4286364	2157109
10km	70%	20000	4	211	5422251	916124	4458483	2341068
10km	70%	20000	4	197	5078102	846053	4188772	2044910
10km	70%	20000	4	235	6669470	1052768	5507033	2878635
10km	70%	20000	4	207	5306539	852041	4369299	2163085
10km	70%	20000	4	265	4478279	746921	3687370	2463718
10km	70%	20000	4	246	5287562	812208	4408166	2138258
10km	70%	20000	4	211	5360218	893627	4386503	2381480
10km	70%	20000	4	232	6776376	1034428	5647650	2647120
10km	70%	20000	4	363	6623755	871275	5694399	3295198
10km	70%	20000	4	240	5054307	821796	4179682	2143433
10km	70%	20000	4	254	5926509	876229	4992182	2478452
10km	70%	20000	4	262	5844267	941966	4836515	2602121
10km	70%	20000	4	264	5549343	841803	4630551	2324733
10km	70%	20000	4	261	3808328	615316	3164190	1935374
10km	70%	20000	4	282	6728160	913800	5754603	2846481
10km	70%	20000	4	302	6281500	910261	5320529	2679701
10km	70%	20000	4	270	6583772	962063	5569524	2403815
10km	70%	20000	4	282	7248187	1052557	6131258	2958518
10km	70%	20000	4	181	5772144	889267	4814798	2211347
10km	70%	20000	4	299	5939139	852698	5022541	2557149
10km	70%	20000	4	268	4993611	842627	4105129	2312150
10km	70%	20000	4	295	6127577	1004149	5062935	2534303
10km	70%	20000	4	264	6124310	1028270	5017974	2539600
10km	70%	20000	4	256	6585896	1045274	5466916	2913080
10km	70%	20000	4	223	5699346	929377	4712549	2435831
10km	70%	20000	4	247	5970201	843608	5071364	2785222
10km	70%	20000	4	269	5580570	915770	4563390	2897278
10km	70%	20000	4	223	5466212	870476	4535440	2033790
10km	70%	20000	4	253	5779837	912788	4795324	2628900
10km	70%	20000	4	295	5537438	915977	4561567	2747388
10km	70%	20000	4	259	5215140	867619	4310830	2334869
10km	70%	20000	4	402	6709382	926623	5724035	2880171
10km	70%	20000	4	338	5726645	840420	4820549	2365813
10km	70%	20000	4	228	5363743	834855	4450488	2171458
10km	70%	20000	4	194	5278025	825646	4390858	1966849
10km	70%	20000	4	239	5672675	817035	4792929	2398878
10km	70%	20000	4	243	5098473	833388	4214456	2204412
10km	70%	20000	4	268	6077499	978218	5026952	2426475
10km	70%	20000	4	202	5352533	846858	4458302	2181859
10km	70%	20000	4	265	5457753	830490	4552921	2656777
10km	70%	20000	4	253	5237984	777372	4396154	2834576
10km	70%	20000	4	303	6143015	874074	5192907	2756377
10km	70%	20000	4	238	5117260	820657	4242808	2396283
10km	70%	20000	4	224	4858901	802926	4016377	2025307
10km	70%	20000	4	217	5899423	944301	4867235	2447455
10km	70%	20000	4	233	4750662	733294	3951135	1997476
10km	70%	20000	4	331	5471836	725704	4700696	2602389
10km	70%	20000	4	224	4843178	761269	4043738	1761957
10km	70%	20000	4	326	5237218	822539	4364126	2821304
10km	70%	20000	4	232	5102739	802456	4243572	2128536
10km	70%	20000	4	330	4734383	752488	3942254	2105618
10km	70%	20000	4	289	5731618	927669	4755096	2423618
10km	70%	20000	4	298	6249121	978660	5159350	3086311
10km	70%	20000	4	256	4998121	787702	4165827	1994712
10km	70%	20000	4	305	4266251	686479	3518032	2294503
10km	70%	20000	4	190	5637586	964020	4597394	2353417
10km	70%	20000	4	258	6024396	933328	5015414	2548757
10km	70%	20000	4	242	6214936	966206	5194733	2615054
10km	70%	20000	4	256	6464402	1081300	5310159	2905779
10km	70%	20000	4	292	4276550	698802	3535499	2105344
10km	70%	20000	4	215	5482679	875486	4548653	1970415
10km	70%	20000	4	288	6136225	932162	5114373	2772441
10km	70%	20000	4	325	7584498	1127170	6390735	2858741
10km	70%	20000	4	293	5940448	914317	4958192	2824193
10km	70%	20000	4	199	5804773	907812	4848652	2148386
10km	70%	20000	4	235	5131868	782566	4307731	2318618
10km	70%	20000	4	268	5265463	858235	4355063	2560350
10km	70%	20000	4	283	5879218	899364	4913842	2554406
10km	70%	20000	4	269	6185600	949628	5179787	2498323
10km	70%	20000	4	237	5242308	829792	4366459	2544260
10km	70%	20000	4	218	6368986	1018371	5285182	2601437
10km	70%	20000	4	206	4612257	732731	3821435	2103417
10km	70%	20000	4	225	5077816	801085	4208725	2190191
10km	70%	20000	4	182	5482782	840169	4588480	2223605
10km	70%	20000	4	205	5136357	808330	4267135	2202861
10km	70%	20000	4	188	5033251	793127	4186643	2179250
10km	70%	20000	4	261	5633919	799733	4748348	2393212
10km	70%	20000	4	433	6612313	844668	5696812	2842057
10km	70%	20000	4	226	4577421	714618	3818746	1798186
10km	70%	20000	4	226	6196613	887237	5229905	2549406
10km	70%	20000	4	220	5152067	860504	4229355	2337338
10km	70%	20000	4	274	5215969	829633	4319187	1834974
10km	70%	20000	4	217	5219212	872764	4276338	2239956
10km	70%	20000	4	203	5436351	848794	4523625	2382110
10km	70%	20000	4	245	4852956	802020	4006315	1845565
10km	70%	20000	4	263	4552588	770083	3739274	2009024
10km	70%	20000	4	258	5121684	802840	4260525	2154816
10km	70%	20000	4	237	4378834	733261	3611169	1909024
10km	70%	20000	4	222	5917965	894517	4974225	2557139
10km	70%	20000	4	226	5280945	881426	4327234	2298317
10km	70%	20000	4	226	5177452	763165	4358758	2302967
10km	70%	20000	4	228	5330663	746548	4554509	2111060
10km	70%	20000	4	218	5467124	866499	4524543	1968352
10km	70%	20000	4	214	8672894	1203103	7380349	3019784
10km	70%	20000	4	252	5766270	881193	4833795	2731914
10km	70%	20000	4	218	5537178	883994	4611849	2269534
10km	70%	20000	4	198	4759423	730397	3974486	1796216
10km	70%	20000	4	200	5366987	847605	4433418	1943961
10km	70%	20000	4	267	5303246	832667	4383085	2394681
10km	70%	20000	4	233	5907935	992161	4843623	2490222
10km	70%	20000	4	242	4308482	690484	3578863	1951223
10km	70%	20000	4	278	6694942	968310	5650768	3196653
10km	70%	20000	4	249	5403266	856306	4498831	2394354
10km	70%	20000	4	233	6203799	974755	5169996	2344460
10km	70%	20000	4	305	6988066	980106	5910863	3131249
10km	70%	20000	4	269	6223714	921049	5236051	2878114
10km	70%	20000	4	218	4991863	820884	4119126	2500182
10km	70%	20000	4	222	4808243	749927	4006187	2263635
10km	70%	20000	4	276	4527264	748546	3730906	2083845
10km	70%	20000	4	222	5389706	866681	4418499	2509609
10km	70%	20000	4	253	7090576	993758	6001546	2751729
10km	70%	20000	4	255	6862041	1028148	5775289	2910250
10km	70%	20000	4	270	5526740	889855	4586035	2292138
10km	70%	20000	4	253	6566818	980827	5507365	2434403
10km	70%	20000	4	234	5508597	812087	4638714	2385108
10km	70%	20000	4	245	6890646	1021739	5788554	2860615
10km	70%	20000	4	267	6713782	926557	5728386	2581760
10km	70%	20000	4	200	5591515	898648	4596630	2371206
10km	70%	20000	4	311	7114390	1133181	5912387	3436899
10km	70%	20000	4	241	4358820	779631	3536124	2383190
10km	70%	20000	4	265	6359325	903913	5404729	2449157
10km	70%	20000	4	217	5680667	864661	4754156	2264560
10km	70%	20000	4	276	7080740	1022227	5993725	3036546
10km	70%	20000	4	243	5301005	838069	4410423	2452055
10km	70%	20000	4	272	7856752	1061804	6734709	3219471
10km	70%	20000	4	264	5543999	847704	4629737	2388400
10km	70%	20000	4	251	6458113	933046	5469516	2641338
10km	70%	20000	4	223	4520123	770098	3707685	1895030
10km	70%	20000	4	270	5908129	918463	4892856	2527350
10km	70%	20000	4	263	5514114	918883	4533041	2639390
10km	70%	20000	4	245	6060735	924907	5095120	2808881
10km	70%	20000	4	223	6116044	944071	5102460	2690395
10km	70%	20000	4	265	6081010	953244	5067356	2902557
10km	70%	20000	4	261	7064784	1026428	5942870	3121619
10km	70%	20000	4	215	5235287	845530	4330714	2062554
10km	70%	20000	4	205	5431033	805034	4561342	2085610
10km	70%	20000	4	274	6800880	970050	5753683	3320458
10km	70%	20000	4	214	6961904	1030850	5857539	3034812
10km	70%	20000	4	198	6113616	986686	5052045	2550625
10km	70%	20000	4	193	4854920	783263	4029452	1823913
10km	70%	20000	4	238	4384920	694496	3633018	2020183
10km	70%	20000	4	260	4370988	686635	3645702	1888538
10km	70%	20000	4	231	5139620	819666	4272927	2448843
10km	70%	20000	4	250	5800886	946295	4806059	2188376
10km	70%	20000	4	226	5420653	921170	4445578	2522525
10km	70%	20000	4	212	5470363	889116	4514618	2286184
10km	70%	20000	4	279	4251589	633935	3532107	1965340
10km	70%	20000	4	224	4793202	749601	4007568	2111837
10km	70%	20000	4	275	4747356	719069	3987105	2188103
10km	70%	20000	4	302	6840720	962765	5818763	2929827
10km	70%	20000	4	217	6107420	1027907	5016744	2406419
10km	70%	20000	4	227	6265257	967766	5216155	2594807
10km	70%	20000	4	307	6587105	978388	5530772	2820950
10km	70%	20000	4	263	6978883	950707	5934243	2927467
10km	70%	20000	4	185	4808380	720593	4045425	1872921
10km	70%	20000	4	282	4974594	833572	4079878	2083702
10km	70%	20000	4	291	6257306	963826	5209117	2636805
10km	70%	20000	4	340	4995614	782180	4170633	2037150
10km	70%	20000	4	267	6413087	872253	5480666	2735631
10km	70%	20000	4	227	4848692	772282	4040856	1958518
10km	70%	20000	4	236	4217503	612873	3554317	2449063
10km	70%	20000	4	268	4776865	750096	3968821	2288895
10km	70%	20000	4	242	6011712	955039	4968807	2568751
10km	70%	20000	4	327	4179222	645444	3493630	2171418
10km	70%	20000	4	203	5060701	716832	4308959	2000149
10km	70%	20000	4	292	4887747	780726	4048384	2265420
10km	70%	20000	4	217	6021241	898125	5076311	2349731
10km	70%	20000	4	271	6169900	986120	5121100	3060731
10km	70%	20000	4	208	5108168	827856	4222500	2109305
10km	70%	20000	4	239	5044354	842214	4156216	2379951
10km	70%	20000	4	241	6380368	1078052	5211477	2919184
10km	70%	20000	4	246	3963999	638357	3299826	2107610
10km	70%	20000	4	289	5176456	824827	4281571	2625756
10km	70%	20000	4	215	4493433	763632	3692627	2015124
10km	70%	20000	4	269	7188402	1081741	6038449	2920544
10km	70%	20000	4	205	4694671	756241	3900107	2037784
10km	70%	20000	4	225	6811379	1050639	5669046	2812168
10km	70%	20000	4	247	5993540	849031	5095480	2386999
10km	70%	20000	4	212	4759116	789708	3921886	1890901
10km	70%	20000	4	294	4957839	811298	4091658	2747825
10km	70%	20000	4	244	6468018	1079311	5315323	3191685
10km	70%	20000	4	252	4786127	750175	3992556	2166809
10km	70%	20000	4	206	5566818	909922	4590352	2497331
10km	70%	20000	4	206	5711224	961459	4665130	2745345
10km	70%	20000	4	204	5390768	827979	4496362	2178946
10km	70%	20000	4	211	5645766	982006	4596676	2776617
10km	70%	20000	4	208	5118482	828019	4234224	2004828
10km	70%	20000	4	275	7540622	1124819	6340346	3516473
10km	70%	20000	4	321	5056461	681730	4329320	2171463
10km	70%	20000	4	208	5609791	883250	4645284	2403527
10km	70%	20000	4	239	5774117	975849	4740709	2500936
10km	70%	20000	4	348	5133049	723933	4362418	2408508
10km	70%	20000	4	272	6890591	993659	5830836	2841157
10km	70%	20000	4	267	7125486	919630	6120289	2819406
10km	70%	20000	4	247	5135853	812874	4270511	2100477
10km	70%	20000	4	210	6136898	1058434	5006609	2567615
10km	70%	20000	4	270	6372160	934757	5350536	2514571
10km	70%	20000	4	222	6261834	874183	5331258	2542980
10km	70%	20000	4	254	7688124	1182510	6422243	3282510
10km	70%	20000	4	240	5301337	818932	4420202	2202036
10km	70%	20000	4	238	5757525	994993	4695031	3100237
10km	70%	20000	4	426	6458396	921974	5465348	3053686
10km	70%	20000	4	239	4447485	684904	3718449	2131416
10km	70%	20000	4	257	4213939	657106	3524681	2104076
10km	70%	20000	4	269	7059969	1078676	5912951	3303457
10km	70%	20000	4	315	4549065	705437	3814817	1870376
10km	70%	20000	4	218	4998922	790987	4137349	2026256
10km	70%	20000	4	245	5687790	879052	4727864	2913708
10km	70%	20000	4	342	7082644	1000661	6000926	2706692
10km	70%	20000	4	267	5739798	842694	4849056	2357242
10km	70%	20000	4	250	5486096	897944	4520295	2162823
10km	70%	20000	4	312	7151542	972338	6096058	3089501
10km	70%	20000	4	249	6075708	904060	5118390	2401057
10km	70%	20000	4	204	6052923	908314	5094513	2343779
10km	70%	20000	4	230	6220596	1035628	5075407	2861537
10km	70%	20000	4	243	6660631	1035193	5563651	2838379
10km	70%	20000	4	191	5479055	881334	4538938	2222511
10km	70%	20000	4	218	6394478	1063755	5257410	2616193
10km	70%	20000	4	274	6349113	938960	5350498	2789499
10km	70%	20000	4	205	6112533	982340	5012180	2785474
10km	70%	20000	4	308	7828556	1096725	6637275	3074636
10km	70%	20000	4	266	5916588	925537	4924425	2709680
10km	70%	20000	4	370	6166689	797690	5305166	2661412
10km	70%	20000	4	242	6590068	994551	5541223	2648612
10km	70%	20000	4	250	5399270	859879	4491979	2639449
10km	70%	20000	4	378	6400183	959808	5377869	3147865
10km	70%	20000	4	208	4622940	760365	3823633	2357615
10km	70%	20000	4	254	5729369	903408	4747519	2334216
10km	70%	20000	4	222	6345348	1039989	5238669	2446921
10km	70%	20000	4	244	6867506	1116989	5656747	2897203
10km	70%	20000	4	265	4165974	642532	3466634	2112791
10km	70%	20000	4	271	6181107	960489	5169874	3096699
10km	70%	20000	4	200	5148304	888446	4203777	2045197
10km	70%	20000	4	263	6262937	943153	5248458	2572264
10km	70%	20000	4	255	6049855	964105	4989131	2749514
10km	70%	20000	4	352	7423942	1074432	6254295	3395543
10km	70%	20000	4	254	5058644	763118	4248703	2120471
10km	70%	20000	4	333	5174226	769301	4349962	2790384
10km	70%	20000	4	288	5267229	894987	4316685	2743233
10km	70%	20000	4	264	6885728	1004123	5778496	3219356
10km	70%	20000	4	241	6343377	1020106	5255079	2467980
10km	70%	20000	4	313	6305628	861506	5375730	3024205
10km	70%	20000	4	293	6405898	1023953	5314409	2498586
10km	70%	20000	4	239	6016267	876478	5067338	3059863
10km	70%	20000	4	304	6024330	865331	5103370	2664087
10km	70%	20000	4	312	6086834	970959	5021169	2589284
10km	70%	20000	4	227	5298738	833959	4384760	2062230
10km	70%	20000	4	261	4884156	762244	4076764	2219460
10km	70%	20000	4	214	5475922	918364	4483339	2556363
10km	70%	20000	4	283	6380001	876776	5455464	3057397
10km	70%	20000	4	273	6507872	956250	5487350	2824263
10km	70%	20000	4	229	5139831	853718	4239740	2204214
10km	70%	20000	4	245	5172698	888688	4204634	2701266
10km	70%	20000	4	304	8292824	1139691	7070568	3255544
10km	70%	20000	4	290	4763035	770601	3951536	2207363
10km	70%	20000	4	237	4688214	702359	3952258	2048324
10km	70%	20000	4	195	6155946	946309	5147935	2275382
10km	70%	20000	4	380	7464836	1152437	6214956	3291672
10km	70%	20000	4	228	5190131	828479	4265786	2189475
10km	70%	20000	4	303	5810849	941597	4805206	2442421
10km	70%	20000	4	303	7560016	983493	6475166	3072410
10km	70%	20000	4	222	5615137	898024	4645152	2495878
10km	70%	20000	4	207	5410903	778957	4591424	2283158
10km	70%	20000	4	240	6070004	965835	5023185	2704017
10km	70%	20000	4	221	5180587	789666	4336684	2134548
10km	70%	20000	4	293	5864928	942086	4849584	2343883
10km	70%	20000	4	260	6996863	1016363	5876579	2823191
10km	70%	20000	4	233	6696902	999235	5628091	2677094
10km	70%	20000	4	211	4473683	750792	3687935	2174261
10km	70%	20000	4	344	5329040	777333	4498336	2524529
10km	70%	20000	4	232	5225485	740290	4424248	2656805
10km	70%	20000	4	210	5429466	927474	4427827	2216569
10km	70%	20000	4	227	4792845	746289	3995846	1936575
10km	70%	20000	4	301	6871333	980791	5812030	3004573
10km	70%	20000	4	220	5164458	845337	4260088	1946117
10km	70%	20000	4	198	5963491	967840	4955336	2329875
10km	70%	20000	4	223	5963000	952022	4966771	2425847
10km	70%	20000	4	244	5628283	908920	4670604	2843594
10km	70%	20000	4	229	5175746	826812	4309108	2128291
10km	70%	20000	4	264	7034319	996906	5953548	3028909
10km	70%	20000	4	221	6245199	1028675	5148404	2756585
10km	70%	20000	4	284	6807965	1062502	5675319	3043608
10km	70%	20000	4	268	6075692	872291	5137357	2504688
10km	70%	20000	4	260	5721584	949470	4704884	3171297
10km	70%	20000	4	180	4882150	806423	4019533	2040751
10km	70%	20000	4	331	4775423	721190	4003824	1976558
10km	70%	20000	4	168	5827541	966795	4800494	2319852
10km	70%	20000	4	271	5917561	844116	5024497	2765562
10km	70%	20000	4	247	6330485	919030	5326810	2716197
10km	70%	20000	4	372	5782866	936134	4785887	2398588
10km	70%	20000	4	364	6921418	973279	5887142	3253424
10km	70%	20000	4	306	6447595	974097	5417370	2350427
10km	70%	20000	4	446	6150278	849478	5255001	3445706
10km	70%	20000	4	221	5254173	839215	4340847	2211445
10km	70%	20000	4	333	5521587	863387	4606840	2365624
10km	70%	20000	4	203	5153272	788802	4333689	2094033
10km	70%	20000	4	240	4409292	719332	3645098	2228467
10km	70%	20000	4	245	6731912	992811	5655333	2802387
10km	70%	20000	4	198	6012567	903620	5056982	2417598
10km	70%	20000	4	241	5721956	875831	4796862	2322962
10km	70%	20000	4	286	7027567	996922	5969299	2987142
10km	70%	20000	4	246	6351125	1033657	5242735	3023001
10km	70%	20000	4	200	5878144	998075	4808982	2316491
10km	70%	20000	4	208	5894642	975146	4835861	2404400
10km	70%	20000	4	217	4847430	744592	4066432	2082086
10km	70%	20000	4	170	5217350	914779	4213414	2370122
10km	70%	20000	4	285	6746171	946282	5718153	2901400
10km	70%	20000	4	233	6560654	1003397	5460222	2687754
10km	70%	20000	4	256	6574501	949745	5564619	2834178
10km	70%	20000	4	281	5027903	745034	4224678	2161438
10km	70%	20000	4	215	4399740	676078	3667817	2047814
10km	70%	20000	4	196	5539749	929140	4546137	2075232
10km	70%	20000	4	287	5187214	842807	4278408	2329289
10km	70%	20000	4	327	5571129	871285	4642495	2440027
10km	70%	20000	4	219	5310393	872274	4390583	2390879
10km	70%	20000	4	251	6105705	844074	5190805	2683243
10km	70%	20000	4	219	4420761	641672	3745886	1902511
10km	70%	20000	4	175	4569185	743175	3762183	1853249
10km	70%	20000	4	273	5273965	868642	4338928	2460093
10km	70%	20000	4	363	7016134	1131703	5808699	3247111
10km	70%	20000	4	318	5827755	864583	4904554	2869474
10km	70%	20000	4	302	5549576	768124	4719680	2547549
10km	70%	20000	4	298	6361602	871785	5407937	2743061
10km	70%	20000	4	281	4663612	750775	3867513	2127054
10km	70%	20000	4	204	5634323	943690	4605681	2326067
10km	70%	20000	4	235	5463361	876912	4527861	2335475
10km	70%	20000	4	269	5619057	833093	4719661	2585121
10km	70%	20000	4	308	4630940	693858	3854520	1879274
10km	70%	20000	4	286	6422244	918037	5417198	2706166
10km	70%	20000	4	228	5342753	882707	4405534	2301988
10km	70%	20000	4	223	4766675	779331	3927238	2112456
10km	70%	20000	4	242	5484351	890374	4520202	2633992
10km	70%	20000	4	217	5026905	827781	4141291	2479227
10km	70%	20000	4	239	5557153	869751	4616760	2340530
10km	70%	20000	4	351	6882785	1004197	5816475	2949092
10km	70%	20000	4	238	6545036	1022201	5459211	3098433
10km	70%	20000	4	268	6730531	1069459	5544190	3183207
10km	70%	20000	4	193	4847313	732446	4074500	1865637
10km	70%	20000	4	234	5163842	786684	4325762	2329807
10km	70%	20000	4	242	5453908	950924	4411138	2462030
10km	70%	20000	4	253	4899533	796972	4029507	2130682
10km	70%	20000	4	177	4708047	769978	3875506	2171652
10km	70%	20000	4	228	4733910	726176	3964209	2002822
10km	70%	20000	4	222	5613486	859087	4697865	2344662
10km	70%	20000	4	292	6276024	878574	5318942	2773581
10km	70%	20000	4	231	5456486	829334	4548968	2297158
10km	70%	20000	4	200	4800784	779406	3965413	1940575
10km	70%	20000	4	166	5144234	858055	4223841	1738100
10km	70%	20000	4	227	6330105	935790	5333251	2780933
10km	70%	20000	4	278	5223148	709772	4469674	2357341
10km	70%	20000	4	244	6224578	903227	5260237	2832212
10km	70%	20000	4	412	6764675	928343	5774462	2937138
10km	70%	20000	4	190	5482605	907162	4520420	2289360
10km	70%	20000	4	242	5949375	915705	4986937	2813424
10km	70%	20000	4	308	5231407	798537	4367086	2137949
10km	70%	20000	4	240	5323114	821737	4453700	2422537
10km	70%	20000	4	236	4952252	739554	4164645	2087806
10km	70%	20000	4	306	6037162	837424	5131190	2752957
10km	70%	20000	4	197	5118882	805054	4242018	2282632
10km	70%	20000	4	166	4518920	757840	3716741	1830396
10km	70%	20000	4	233	4760937	773147	3932128	2056725
10km	70%	20000	4	209	5347262	898974	4394144	2222531
10km	70%	20000	4	196	4435527	741571	3643818	2690901
10km	70%	20000	4	294	5614301	906682	4650964	2416934
10km	70%	20000	4	275	6027018	917064	5028391	2650671
10km	70%	20000	4	209	5766495	792072	4892734	2523092
10km	70%	20000	4	240	5029953	820515	4130156	2250902
10km	70%	20000	4	321	5990444	830985	5117678	2785780
10km	70%	20000	4	273	5731282	895866	4756362	2638764
10km	70%	20000	4	535	3542984	475650	3016362	2036645
10km	70%	20000	4	186	5804356	929945	4836354	2169273
10km	70%	20000	4	210	6100468	952589	5062784	2577344
10km	70%	20000	4	221	4599913	709334	3855052	1821764
10km	70%	20000	4	229	4859103	754609	4064898	1907646
10km	70%	20000	4	275	6097877	940840	5100853	2618457
10km	70%	20000	4	273	6241738	954949	5210834	2836292
10km	70%	20000	4	194	5066131	833215	4175068	2186414
10km	70%	20000	4	298	5634051	810956	4783650	2521909
10km	70%	20000	4	208	5599670	884941	4621004	2099410
10km	70%	20000	4	213	5236336	812524	4352281	2279415
10km	70%	20000	4	264	5658505	981840	4602736	2549167
10km	70%	20000	4	353	4595399	660259	3878315	1893922
10km	70%	20000	4	220	5596908	909212	4590267	2719276
10km	70%	20000	4	226	6397244	1101228	5231557	2959844
10km	70%	20000	4	210	6252694	939084	5220663	2398982
10km	70%	20000	4	217	5641182	933477	4643303	2249276
10km	70%	20000	4	307	6036008	767445	5206861	2807168
10km	70%	20000	4	272	5527739	823984	4656965	2113515
10km	70%	20000	4	212	5777665	927719	4765003	2752023
10km	70%	20000	4	266	4715497	765923	3924628	2005113
10km	70%	20000	4	369	6503495	985175	5469131	2862352
10km	70%	20000	4	322	6645986	977130	5601747	2999133
10km	70%	20000	4	249	4356035	694096	3599256	1916499
10km	70%	20000	4	255	4450863	657102	3758353	2224316
10km	70%	20000	4	199	4920046	770217	4107261	2115076
10km	70%	20000	4	292	4957107	716032	4187912	2374841
10km	70%	20000	4	208	5731470	842351	4835469	2242341
10km	70%	20000	4	234	5565921	960790	4543441	2367530
10km	70%	20000	4	323	8244792	1164402	6976234	3101001
10km	70%	20000	4	302	7696930	1131849	6441567	3449941
10km	70%	20000	4	279	6239196	880648	5310483	2639171
10km	70%	20000	4	252	5122966	794924	4276519	2489368
10km	70%	20000	4	222	5561099	903258	4591939	2158628
10km	70%	20000	4	316	6463694	895674	5524044	2654818
10km	70%	20000	4	228	6638974	1013003	5524880	2822461
10km	70%	20000	4	186	4128438	626530	3444624	2169129
10km	70%	20000	4	229	5147455	812286	4269098	2074106
10km	70%	20000	4	234	5686266	882664	4731118	2277785
10km	70%	20000	4	289	5297762	736505	4483983	2417465
10km	70%	20000	4	242	4693231	791715	3827480	2059299
10km	70%	20000	4	231	5512514	875885	4556760	2223051
10km	70%	20000	4	200	5971537	959311	4948640	2488683
10km	70%	20000	4	229	5931655	919467	4950370	2774079
10km	70%	20000	4	257	5562835	845694	4651213	2307783
10km	70%	20000	4	239	4727685	773942	3881580	2340461
10km	70%	20000	4	357	5878157	821607	5004313	2577382
10km	70%	20000	4	221	6290311	954443	5264077	2482752
10km	70%	20000	4	260	5454350	811632	4583565	2552098
10km	70%	20000	4	251	5414197	834701	4503400	2529765
10km	70%	20000	4	434	5615315	832051	4702430	2686201
10km	70%	20000	4	224	4841407	785170	4021395	2304986
10km	70%	20000	4	240	5388247	815091	4513488	2671654
10km	70%	20000	4	208	6204169	951300	5177146	2400851
10km	70%	20000	4	222	6904310	996849	5847375	2422147
10km	70%	20000	4	232	6142727	1054281	5025415	2465342
10km	70%	20000	4	221	6375724	921605	5377035	2601147
10km	70%	20000	4	243	5949504	878086	5012962	2350070
10km	70%	20000	4	260	5354210	917431	4376022	2125602
10km	70%	20000	4	241	4319722	696804	3572933	1817661
10km	70%	20000	4	299	7185217	952162	6151151	3647967
10km	70%	20000	4	347	5566111	843151	4652060	2811524
10km	70%	20000	4	255	6042573	856879	5131472	2821500
10km	70%	20000	4	224	4576522	671501	3875666	2291826
10km	70%	20000	4	271	6657744	911646	5689719	2749547
10km	70%	20000	4	274	6472495	948612	5440269	2785711
10km	70%	20000	4	250	6142964	1021775	5073522	2237854
10km	70%	20000	4	342	6964053	1024157	5856413	3223400
10km	70%	20000	4	288	5371157	797013	4485854	2105949
10km	70%	20000	4	284	6983674	968444	5926564	2746600
10km	70%	20000	4	231	4836812	760450	4027644	2138633
10km	70%	20000	4	270	5707917	877477	4758834	2222689
10km	70%	20000	4	291	7083279	971810	6059508	3353371
10km	70%	20000	4	253	5293162	826929	4401784	2242959
10km	70%	20000	4	270	5474287	854481	4569502	2177409
10km	70%	20000	4	410	5885162	831869	4980859	2571567
10km	70%	20000	4	311	5691642	892696	4725849	2527560
10km	70%	20000	4	228	5281494	838132	4381425	2259662
10km	70%	20000	4	237	5484087	897524	4511309	2289943
10km	70%	20000	4	344	6917303	965379	5904345	2715095
10km	70%	20000	4	239	4798512	686140	4054022	2223355
10km	70%	20000	4	212	5281699	860437	4355935	2385571
10km	70%	20000	4	231	6008855	991932	4968791	2499751
10km	70%	20000	4	221	5435245	820836	4561562	2239396
10km	70%	20000	4	262	5236525	850192	4325425	2299567
10km	70%	20000	4	371	7415589	1041871	6275135	3151172
10km	70%	20000	4	350	6124586	938389	5144754	2513734
10km	70%	20000	4	202	4995134	836301	4107637	1907171
10km	70%	20000	4	252	5647312	847204	4718658	2226250
10km	70%	20000	4	259	6886020	982071	5832578	3045343
10km	70%	20000	4	246	5260693	892772	4313458	2484148
10km	70%	20000	4	258	7260988	992831	6207520	2852469
10km	70%	20000	4	268	4780515	795847	3923266	2335239
10km	70%	20000	4	254	5588695	936828	4591618	2371055
10km	70%	20000	4	263	5209376	808153	4316404	2625237
10km	70%	20000	4	273	7227545	1020901	6146841	3256247
10km	70%	20000	4	256	6946928	1023927	5853133	2809985
10km	70%	20000	4	237	5399714	778712	4585270	2767406
10km	70%	20000	4	310	5770249	934189	4789031	2608786
10km	70%	20000	4	215	5538256	900512	4599067	2486801
10km	70%	20000	4	235	6667398	993605	5554549	2753007
10km	70%	20000	4	241	6539775	1030032	5440242	2455304
10km	70%	20000	4	229	5956351	958070	4917191	2675362
10km	70%	20000	4	303	6338235	860278	5403764	2858107
10km	70%	20000	4	262	5746324	897004	4796036	2084316
10km	70%	20000	4	226	5609554	897991	4668624	2320230
10km	70%	20000	4	279	5945219	841381	5053999	2447316
10km	70%	20000	4	286	7190729	1049116	6051348	2925410
10km	70%	20000	4	282	7373247	1036804	6267870	3046252
10km	70%	20000	4	252	4911857	702429	4147621	2512907
10km	70%	20000	4	239	6569622	1030514	5449675	2867366
10km	70%	20000	4	176	4788040	731664	4011268	2049833
10km	70%	20000	4	272	5804082	949709	4789266	2293566
10km	70%	20000	4	276	7167232	976254	6132792	3000455
10km	70%	20000	4	186	4898373	805635	4041092	1888185
10km	70%	20000	4	234	5114990	774617	4287186	2379212
10km	70%	20000	4	317	5495629	714543	4725601	2495706
10km	70%	20000	4	240	4957636	751702	4164319	2206781
10km	70%	20000	4	228	6121754	871742	5165746	2477366
10km	70%	20000	4	285	8080359	1138638	6871532	2809804
10km	70%	20000	4	213	5774426	898518	4788255	2347429
10km	70%	20000	4	202	4715514	732736	3915679	1915531
10km	70%	20000	4	282	4826565	682712	4101868	2352012
10km	70%	20000	4	242	7473490	1081496	6293304	2820445
10km	70%	20000	4	190	5868215	970581	4821941	2278540
10km	70%	20000	4	282	5724171	913178	4756620	2655061
10km	70%	20000	4	220	5524337	910282	4501802	2795877
10km	70%	20000	4	298	6601378	1045611	5504579	2774689
10km	70%	20000	4	329	6314395	950687	5277861	2539365
10km	70%	20000	4	284	6229791	905942	5276296	2988875
10km	70%	20000	4	216	6716632	980628	5676561	2673733
10km	70%	20000	4	298	7482009	1087750	6312051	2843906
10km	70%	20000	4	332	7150047	912641	6160506	3037805
10km	70%	20000	4	204	4387799	745584	3584489	2087847
10km	70%	20000	4	323	6392472	996444	5335172	3006649
10km	70%	20000	4	269	5805455	907366	4849297	2493180
10km	70%	20000	4	262	5483847	867872	4559479	1959153
10km	70%	20000	4	288	8081940	1108952	6911369	3238245
10km	70%	20000	4	237	4513691	656711	3820195	2106084
10km	70%	20000	4	248	6471388	899780	5515577	2495004
10km	70%	20000	4	326	6797125	951364	5797400	2939487
10km	70%	20000	4	243	6858255	1010150	5793866	2644059
10km	70%	20000	4	225	6222404	870655	5312114	2914009
10km	70%	20000	4	304	7104792	995168	6044461	3013066
10km	70%	20000	4	218	7288729	1011908	6196938	2933792
10km	70%	20000	4	228	4887445	788715	4066425	2030876
10km	70%	20000	4	230	5046450	753678	4218468	1965084
10km	70%	20000	4	217	4706706	738997	3895892	2171957
10km	70%	20000	4	210	5508363	830959	4574106	2483101
10km	70%	20000	4	254	6294861	854455	5388544	2701389
10km	70%	20000	4	286	6887063	1026810	5790239	2979898
10km	70%	20000	4	263	4339793	726302	3582737	2148604
10km	70%	20000	4	197	4149941	692869	3418502	2233359
10km	70%	20000	4	233	6504249	983301	5457712	2688746
10km	70%	20000	4	223	4192389	711501	3436905	2262207
10km	70%	20000	4	228	5313226	810349	4446391	2184430
10km	70%	20000	4	280	6533942	1003725	5459608	2976627
10km	70%	20000	4	318	7374921	1046841	6253542	3286430
10km	70%	20000	4	281	4270214	666867	3567841	1983615
10km	70%	20000	4	204	5506097	928173	4519369	2489119
10km	70%	20000	4	365	5778869	873634	4815341	2190359
10km	70%	20000	4	217	6146373	909968	5174613	2629239
10km	70%	20000	4	290	4996418	770427	4147639	2406537
10km	70%	20000	4	282	7472927	1054328	6320287	3058244
10km	70%	20000	4	276	6121128	991467	5076708	2575084
10km	70%	20000	4	240	5156034	822909	4280589	2523256
10km	70%	20000	4	258	6818032	1011324	5736077	2831602
10km	70%	20000	4	230	5979325	894553	5020776	2504565
10km	70%	20000	4	351	6714021	995425	5626070	2814855
10km	70%	20000	4	276	6962677	1078410	5811060	2943043
10km	70%	20000	4	208	6338054	1018621	5234739	2435187
10km	70%	20000	4	210	5648382	842083	4753185	2130649
10km	70%	20000	4	282	5921657	902509	4965025	2589512
10km	70%	20000	4	271	6367956	897344	5402980	2805743
10km	70%	20000	4	328	5491330	897294	4476467	2567953
10km	70%	20000	4	279	6440859	942869	5431767	2787847
10km	70%	20000	4	325	5945794	831164	5077302	2793067
10km	70%	20000	4	248	6906068	1011701	5821438	2999961
10km	70%	20000	4	313	6491093	986517	5439690	3156622
10km	70%	20000	4	256	5815885	908006	4847726	2479869
10km	70%	20000	4	272	5314197	873301	4387460	2046091
10km	70%	20000	4	319	7321026	982806	6259940	3152027
10km	70%	20000	4	286	5732469	915752	4768920	2685453
10km	70%	20000	4	268	4724292	694493	3988952	2376343
10km	70%	20000	4	251	6159674	835907	5256469	2649213
10km	70%	20000	4	251	6254191	969315	5230412	3025971
10km	70%	20000	4	228	6157910	963053	5146910	2213197
10km	70%	20000	4	292	5172751	719858	4410786	2325514
10km	70%	20000	4	257	6362633	1047986	5217547	3027042
10km	70%	20000	4	306	4807552	762552	4001799	2629608
10km	70%	20000	4	217	5153854	837636	4225856	2370856
10km	70%	20000	4	337	5603402	809153	4730956	2314921
10km	70%	20000	4	278	8026230	1098971	6848107	2915974
10km	70%	20000	4	228	4873218	780883	4025504	2150057
10km	70%	20000	4	229	6323712	920915	5324414	2655314
10km	70%	20000	4	227	6257825	1015308	5191478	2499183
10km	70%	20000	4	198	5824408	944898	4829765	2294770
10km	70%	20000	4	193	5355856	791654	4518250	2262545
10km	70%	20000	4	235	6219564	965583	5186484	2935550
10km	70%	20000	4	237	6049121	1007789	4972719	2747265
10km	70%	20000	4	205	5330119	864460	4402752	2288454
10km	70%	20000	4	267	4672358	682305	3944079	2578563
10km	70%	20000	4	245	5723567	938474	4707830	2701153
10km	70%	20000	4	254	5908559	827118	5006596	2596643
10km	70%	20000	4	265	5541794	830425	4671280	2256322
10km	70%	20000	4	301	5978147	985539	4900513	3250404
10km	70%	20000	4	224	5859477	964969	4840063	2322576
10km	70%	20000	4	179	5254774	880891	4323310	2089711
10km	70%	20000	4	280	6274847	1023283	5138000	2811125
10km	70%	20000	4	230	4414818	651653	3731513	2064883
10km	70%	20000	4	277	6522056	961454	5498301	2812440
10km	70%	20000	4	380	6014742	896323	5052973	2748480
10km	70%	20000	4	192	5335174	786989	4474585	2008029
10km	70%	20000	4	203	5854613	938780	4848893	2467640
10km	70%	20000	4	246	5429667	734857	4657478	2387774
10km	70%	20000	4	205	4675904	741179	3892030	1988686
10km	70%	20000	4	244	5806769	885663	4838938	2360844
10km	70%	20000	4	269	7048810	1024679	5942629	2921109
10km	70%	20000	4	303	5525969	918360	4545753	2311614
10km	70%	20000	4	306	7436873	1138010	6207801	2993835
10km	70%	20000	4	313	8063201	1184629	6801965	3116858
10km	70%	20000	4	259	6930075	951442	5876534	2635848
10km	70%	20000	4	248	5761039	906838	4753680	2508994
10km	70%	20000	4	289	4684726	724540	3910853	2248344
10km	70%	20000	4	242	5787820	844556	4908321	2877025
10km	70%	20000	4	250	4645952	778528	3825365	2274699
10km	70%	20000	4	254	4888683	753818	4089377	2055446
10km	70%	20000	4	242	6206456	1068933	5044571	2779617
10km	70%	20000	4	237	3974423	660728	3295937	2035970
10km	70%	20000	4	267	6854717	978398	5756911	2985116
10km	70%	20000	4	249	4987194	783086	4164357	2056342
10km	70%	20000	4	275	8010603	1235873	6675670	3867487
10km	70%	20000	4	225	4571179	722451	3794546	2081274
10km	70%	20000	4	289	7405386	1085879	6237005	3272743
10km	70%	20000	4	316	5695831	851637	4804303	2594782
10km	70%	20000	4	359	6472244	956178	5413536	3339517
10km	70%	20000	4	254	6561822	919396	5568362	2548163
10km	70%	20000	4	351	4998170	794861	4160891	2313800
10km	70%	20000	4	283	6299302	939831	5294961	2484885
10km	70%	20000	4	275	6193438	960274	5152087	2854665
10km	70%	20000	4	257	4917259	752518	4118290	2249402
10km	70%	20000	4	342	6927578	1008003	5858886	2951596
10km	70%	20000	4	262	6042934	917619	5071142	3007648
10km	70%	20000	4	309	6107470	956084	5103111	2406447
10km	70%	20000	4	253	4314561	701939	3551687	2050204
10km	70%	20000	4	415	6106548	999997	5043589	2833202
10km	70%	20000	4	322	5110772	870281	4180610	2125398
10km	70%	20000	4	285	5981213	920699	4970162	2707929
10km	70%	20000	4	262	4986153	747048	4195072	1915592
10km	70%	20000	4	210	5471737	899381	4519680	2174520
10km	70%	20000	4	242	6304605	943589	5302820	2936419
10km	70%	20000	4	266	6538329	1006007	5485179	2817881
10km	70%	20000	4	256	6851779	978115	5806097	2789008
10km	70%	20000	4	204	5522836	906680	4555732	2095833
10km	70%	20000	4	206	4148608	663111	3445357	2016701
10km	70%	20000	4	374	5686943	919669	4690897	2727946
10km	70%	20000	4	216	5013421	772870	4183941	2201833
10km	70%	20000	4	232	4927745	756569	4129809	2221687
10km	70%	20000	4	231	5214670	820879	4350783	1963102
10km	70%	20000	4	272	5663423	909030	4691169	2343069
10km	70%	20000	4	226	5728844	941013	4714177	2856085
10km	70%	20000	4	209	6613172	929358	5612087	2738901
10km	70%	20000	4	204	4970489	837651	4085005	2449715
10km	70%	20000	4	223	6323833	966225	5283885	2827654
10km	70%	20000	4	211	5654879	896995	4690364	2286148
10km	70%	20000	4	206	5916710	927301	4921125	2026045
10km	70%	20000	4	284	7071989	1082568	5930410	2744801
10km	70%	20000	4	191	4777440	753827	3964517	1812422
10km	70%	20000	4	301	5525154	866060	4590028	2095774
10km	70%	20000	4	321	5405359	888797	4449621	2447127
10km	70%	20000	4	240	5425423	910351	4476909	2220769
10km	70%	20000	4	235	4713524	760124	3897781	2013466
10km	70%	20000	4	198	5072407	793362	4180633	2097149
10km	70%	20000	4	210	4147836	647156	3464149	1885461
10km	70%	20000	4	229	7205207	1136719	5987633	2945649
10km	70%	20000	4	287	5173225	801776	4325212	2265648
10km	70%	20000	4	247	5451322	892078	4487896	2538059
10km	70%	20000	4	240	6020732	958020	4969806	2848751
10km	70%	20000	4	295	5280675	785633	4419953	2048050
10km	70%	20000	4	268	5319134	858260	4404130	2281682
10km	70%	20000	4	255	5228130	786994	4385460	2640896
10km	70%	20000	4	185	5396044	849918	4486943	2050772
10km	70%	20000	4	220	5437718	836354	4517542	2296313
10km	70%	20000	4	266	5983363	875506	5054051	2659997
10km	70%	20000	4	183	4714876	793320	3864483	1794333
10km	70%	20000	4	202	4573329	740219	3790995	1824677
10km	70%	20000	4	233	5896844	983823	4856049	2358044
10km	70%	20000	4	229	6231848	920558	5243013	2914581
10km	70%	20000	4	217	4671890	697844	3927232	1919300
10km	70%	20000	4	289	6150360	897758	5172570	2641764
10km	70%	20000	4	221	6239224	809367	5350287	2570529
10km	70%	20000	4	242	7441459	1101772	6254816	2810292
10km	70%	20000	4	297	5197510	800951	4348696	1872839
10km	70%	20000	4	218	5166444	872547	4251271	2205563
10km	70%	20000	4	238	4904256	785346	4074529	2359858
10km	70%	20000	4	289	8725289	1248568	7384028	3630654
10km	70%	20000	4	221	6040366	846673	5132857	2578540
10km	70%	20000	4	226	5168471	828361	4280166	2100681
10km	70%	20000	4	232	6046529	969157	4997414	2706542
10km	70%	20000	4	350	5740089	869183	4810815	2307932
10km	70%	20000	4	250	4585838	695379	3842687	2190682
10km	70%	20000	4	279	6308866	958898	5273338	2591380
10km	70%	20000	4	251	5417918	831938	4490762	2432572
10km	70%	20000	4	242	7210153	1061519	6074598	2946631
10km	70%	20000	4	214	5529148	845205	4625297	2114872
10km	70%	20000	4	354	6834226	986774	5791523	2862866
10km	70%	20000	4	276	6078637	928612	5080950	2688560
10km	70%	20000	4	323	5570372	836617	4676531	2226934
10km	70%	20000	4	252	5521130	750594	4729968	2465784
10km	70%	20000	4	230	6250828	928382	5264601	2369265
10km	70%	20000	4	230	6317073	1010026	5258209	2497923
10km	70%	20000	4	201	5807652	876316	4868032	2517978
10km	70%	20000	4	215	4904291	824903	4047395	2160839
10km	70%	20000	4	235	5156471	838579	4259772	2185810
10km	70%	20000	4	296	7523874	1113059	6334027	3326974
10km	70%	20000	4	195	5425118	903703	4459030	2702708
10km	70%	20000	4	194	6045771	929122	5042442	2550811
10km	70%	20000	4	314	5821092	870477	4866606	2587441
10km	70%	20000	4	249	6675216	1000512	5575953	2857031
10km	70%	20000	4	344	8022141	1071242	6868622	3271804
10km	70%	20000	4	198	5151181	854234	4236177	2261047
10km	70%	20000	4	196	5134584	792310	4286379	2141863
10km	70%	20000	4	259	6402128	945710	5387503	2623930
10km	70%	20000	4	242	5711334	869322	4772067	2666714
10km	70%	20000	4	229	5339723	879495	4412838	2288333
10km	70%	20000	4	237	5981324	915801	5001648	2754724
10km	70%	20000	4	187	6119513	1016005	5035109	2405994
10km	70%	20000	4	413	6574121	966951	5552854	2704067
10km	70%	20000	4	170	5263427	836623	4298593	2070256
10km	70%	20000	4	289	6305169	931032	5316388	2831106
10km	70%	20000	4	228	5550875	908887	4594724	2129589
10km	70%	20000	4	252	5154657	784138	4301637	2117526
10km	70%	20000	4	236	5248977	916806	4276287	1929784
10km	70%	20000	4	220	5342653	836494	4437433	2086704
10km	70%	20000	4	210	6762017	988969	5715565	2501797
10km	70%	20000	4	279	6605573	772670	5767518	2739364
10km	70%	20000	4	244	5448871	920482	4474790	2356098
10km	70%	20000	4	331	6614972	984365	5562537	2519392
10km	70%	20000	4	300	5239932	826667	4343056	2367157
10km	70%	20000	4	247	6134847	1001726	5034567	2727583
10km	70%	20000	4	186	5594190	901526	4633964	2103364
10km	70%	20000	4	391	4737342	757669	3923747	2222282
10km	70%	20000	4	214	4631664	765534	3833656	1909055
10km	70%	20000	4	216	4886959	792589	4038641	2145439
10km	70%	20000	4	239	5156047	782678	4336120	1963709
10km	70%	20000	4	207	5290625	883458	4349472	2179886
10km	70%	20000	4	326	8503356	1281122	7112575	4001479
10km	70%	20000	4	298	6501054	893999	5538320	3214350
10km	70%	20000	4	248	5212559	754092	4405576	1986685
10km	70%	20000	4	258	4590450	697541	3844397	1964808
10km	70%	20000	4	247	6360722	928639	5301651	2469513
10km	70%	20000	4	223	5592827	877559	4652292	2101055
10km	70%	20000	4	226	6298388	890811	5348444	2879939
10km	70%	20000	4	263	6420792	992621	5330552	2846007
10km	70%	20000	4	273	5483926	890940	4526189	2628645
10km	70%	20000	4	174	5386766	875108	4445931	2043724
10km	70%	20000	4	198	5761414	926278	4774507	2100212
10km	70%	20000	4	215	4858997	743058	4058768	2394450
10km	70%	20000	4	256	6155104	949339	5131587	2541368
10km	70%	20000	4	449	8244604	1188192	6934742	3344150
10km	70%	20000	4	256	6188307	874299	5253811	2583882
10km	70%	20000	4	268	6730832	1017744	5676077	3101373
10km	70%	20000	4	217	4031609	620601	3344908	1936706
10km	70%	20000	4	269	5017007	841899	4130805	2561283
10km	70%	20000	4	231	5247106	776660	4359314	2092472
10km	70%	20000	4	174	4658292	756335	3845817	1821386
10km	70%	20000	4	242	5261885	788986	4411174	2159160
10km	70%	20000	4	266	5371044	863423	4437667	2743298
10km	70%	20000	4	284	5008545	852454	4120362	2193009
10km	70%	20000	4	219	5105351	845006	4219003	2048791
10km	70%	20000	4	248	5968554	943582	4970714	2613442
10km	70%	20000	4	255	5859878	869917	4918885	2290010
10km	70%	20000	4	319	8242349	1278175	6848530	3371708
10km	70%	20000	4	217	5298757	843589	4408158	2360974
10km	70%	20000	4	279	4642115	700279	3884172	1854533
10km	70%	20000	4	214	6242888	853087	5353179	2440163
10km	70%	20000	4	211	4811493	770236	4003980	1865240
10km	70%	20000	4	283	7612218	1244110	6270972	3912069
10km	70%	20000	4	254	7949463	1213765	6656700	3410308
10km	70%	20000	4	230	4434728	695577	3703951	2303808
10km	70%	20000	4	207	4685453	743199	3893637	1967659
10km	70%	20000	4	341	6247718	955658	5225321	2481858
10km	70%	20000	4	207	5637488	809290	4781452	2291638
10km	70%	20000	4	235	7200312	1025861	6112426	2683502
10km	70%	20000	4	241	4689872	726285	3920457	2180904
10km	70%	20000	4	241	5539041	860606	4640583	2433723
10km	70%	20000	4	231	4829472	789129	3992808	2209713
10km	70%	20000	4	306	5546108	846811	4638323	2350994
10km	70%	20000	4	228	5542447	895412	4570366	2361098
10km	70%	20000	4	270	6758320	1002319	5686928	2726767
10km	70%	20000	4	310	8272148	1216179	6965102	3811645
10km	70%	20000	4	315	6687415	883466	5727318	2962278
10km	70%	20000	4	213	5197374	801176	4346151	2179968
10km	70%	20000	4	432	5669338	757201	4856148	2792637
10km	70%	20000	4	310	5007133	820970	4119141	2238071
10km	70%	20000	4	272	5617201	917499	4649368	2094674
10km	70%	20000	4	370	6998030	1046899	5866248	3087962
10km	70%	20000	4	271	4843338	788029	3992371	2208942
10km	70%	20000	4	197	4952422	762490	4144919	1949417
10km	70%	20000	4	213	4717754	777939	3876579	1893456
10km	70%	20000	4	246	5996220	946428	4965904	2672156
10km	70%	20000	4	253	5262288	761187	4444828	2100752
10km	70%	20000	4	226	5596869	879927	4634684	2186242
10km	70%	20000	4	219	7292513	1004307	6222756	2682727
10km	70%	20000	4	226	4495099	695654	3729548	1924000
10km	70%	20000	4	220	5273058	841115	4389209	2462129
10km	70%	20000	4	311	5333065	857861	4407254	2109104
10km	70%	20000	4	242	6825683	1100373	5633373	2841411
10km	70%	20000	4	207	5382376	799343	4529405	2495844
10km	70%	20000	4	310	6965597	957467	5958548	2730979
10km	70%	20000	4	232	4920670	789598	4065241	2052460
10km	70%	20000	4	311	6786380	972153	5746184	3052623
10km	70%	20000	4	227	5166273	740531	4336725	2333088
10km	70%	20000	4	222	5368966	856877	4433198	2459128
10km	70%	20000	4	258	4687657	722470	3925079	2220935
10km	70%	20000	4	220	4551374	753964	3738164	2023234
10km	70%	20000	4	329	5883980	868852	4959783	2486435
10km	70%	20000	4	221	4885309	690582	4155957	2085688
10km	70%	20000	4	215	5406448	856857	4482413	1915454
10km	70%	20000	4	200	6052864	964874	5023883	2429597
10km	70%	20000	4	230	5563712	861891	4637807	2316075
10km	70%	20000	4	280	5138714	785222	4287172	2068530
10km	70%	20000	4	376	6574418	997236	5493923	3058014
10km	70%	20000	4	281	6382197	926803	5373252	2513727
10km	70%	20000	4	203	4161246	677683	3441425	1914410
10km	70%	20000	4	248	5638605	940589	4642879	2661367
10km	70%	20000	4	267	5598076	926353	4619295	2407672
10km	70%	20000	4	286	6555089	1047120	5411615	3274195
10km	70%	20000	4	214	4728432	759171	3915678	2022993
10km	70%	20000	4	238	5077002	746893	4265424	1939924
10km	70%	20000	4	239	5811536	965697	4768451	2732851
10km	70%	20000	4	249	4932839	770560	4079619	2425526
10km	70%	20000	4	237	5483511	920940	4489709	2685218
10km	70%	20000	4	230	5721208	952676	4703347	2761379
10km	70%	20000	4	264	7512548	1047434	6395351	3026510
10km	70%	20000	4	252	6635676	953724	5606503	2902232
10km	70%	20000	4	215	6478963	961926	5459233	2613674
10km	70%	20000	4	297	5349526	822858	4471280	2321493
10km	70%	20000	4	255	7308830	1080596	6160443	2972773
10km	70%	20000	4	215	5265512	868690	4323822	2497375
10km	70%	20000	4	243	6590153	1034688	5460510	2834078
10km	70%	20000	4	250	5129213	838198	4233053	2074589
10km	70%	20000	4	347	5912895	874003	4982480	2774021
10km	70%	20000	4	336	5546219	890847	4584263	2525973
10km	70%	20000	4	220	4831219	728713	4059562	2090588
10km	70%	20000	4	312	5740834	897399	4779552	2241256
10km	70%	20000	4	287	4627175	705239	3884953	2154714
10km	70%	20000	4	196	5579592	893978	4642539	2400504
10km	70%	20000	4	259	4402326	683397	3673097	2267067
10km	70%	20000	4	219	5969059	911643	5015441	2522588
10km	70%	20000	4	234	5699038	930320	4688730	2655473
10km	70%	20000	4	203	4538111	732861	3748837	2141434
10km	70%	20000	4	247	6901183	993598	5820736	2930852
10km	70%	20000	4	207	5159151	839043	4268989	2026232
10km	70%	20000	4	265	6354602	1041940	5246055	2852514
10km	70%	20000	4	239	5384602	824238	4500505	2323516
10km	70%	20000	4	301	7008723	930138	5994568	2813286
10km	70%	20000	4	323	7402952	1115025	6199317	3090723
10km	70%	20000	4	255	5948877	939012	4952368	2832677
10km	70%	20000	4	236	4822115	802631	3988062	2125364
10km	70%	20000	4	283	6469330	955966	5436603	3138018
10km	70%	20000	4	324	5171582	776276	4328414	2221685
10km	70%	20000	4	269	7019410	1083227	5842560	3433247
10km	70%	20000	4	255	7254799	1053399	6115591	3025419
10km	70%	20000	4	298	6982812	995787	5912438	2813009
10km	70%	20000	4	224	5362261	807845	4500578	2448628
10km	70%	20000	4	246	5817444	876038	4889944	2363680
10km	70%	20000	4	257	5148192	763543	4329720	2058673
10km	70%	20000	4	255	4804716	730531	4011385	2225632
10km	70%	20000	4	213	5265562	823810	4392184	2222833
10km	70%	20000	4	236	4131293	644343	3456787	1883721
10km	70%	20000	4	275	7344573	1075513	6208107	3190840
10km	70%	20000	4	217	5842150	867251	4907208	2304614
10km	70%	20000	4	174	5047320	826038	4168769	1921307
10km	70%	20000	4	226	5982786	913090	5007731	2746797
10km	70%	20000	4	343	6858924	1007207	5778762	2751245
10km	70%	20000	4	233	5831847	940705	4835324	2414323
10km	70%	20000	4	254	7621530	1116257	6409844	3142028
10km	70%	20000	4	233	5767004	913322	4793971	2379222
10km	70%	20000	4	280	6714319	908379	5733262	3073948
10km	70%	20000	4	199	5724721	944573	4724586	2291027
10km	70%	20000	4	221	5916387	980339	4857546	2799794
10km	70%	20000	4	208	5118835	810954	4232870	2046663
10km	70%	20000	4	228	5573783	911499	4595505	2840245
10km	70%	20000	4	328	6817848	1028230	5726430	2797998
10km	70%	20000	4	202	4892429	786245	4046057	1928699
10km	70%	20000	4	230	6200635	971762	5168473	2257468
10km	70%	20000	4	414	6534502	911385	5573366	2959792
10km	70%	20000	4	229	5367298	906382	4391144	2477426
10km	70%	20000	4	255	7414488	1016395	6344207	2770505
10km	70%	20000	4	184	4813820	826101	3927551	2323850
10km	70%	20000	4	234	5847377	977339	4798209	2397766
10km	70%	20000	4	386	7495790	1119230	6267906	3002051
10km	70%	20000	4	210	4619363	773114	3793344	2234984
10km	70%	20000	4	264	6388669	1025647	5234084	2575926
10km	70%	20000	4	208	5667689	867264	4738725	2170516
10km	70%	20000	4	192	5116415	804452	4261968	1926147
10km	70%	20000	4	264	5546575	905005	4582365	2705269
10km	70%	20000	4	331	7454573	1055770	6311221	2956273
10km	70%	20000	4	236	5705035	903606	4719678	2187099
10km	70%	20000	4	255	7451262	1097494	6286795	3033635
10km	70%	20000	4	184	5472173	828814	4576607	1878271
10km	70%	20000	4	253	5712488	909051	4732869	2339961
10km	70%	20000	4	317	5414011	749719	4615769	2371630
10km	70%	20000	4	227	5107204	844058	4208206	2080364
10km	70%	20000	4	309	6617560	1049670	5486615	3173247
10km	70%	20000	4	272	5026241	763433	4207785	2453159
10km	70%	20000	4	343	7383877	1070960	6226170	2772992
10km	70%	20000	4	290	7533589	1042684	6412117	2787156
10km	70%	20000	4	218	5261284	834132	4385980	2244680
10km	70%	20000	4	230	4358172	723674	3575518	1991717
10km	70%	20000	4	257	5760237	922205	4770461	2653332
10km	70%	20000	4	213	6249150	924755	5247356	2512763
10km	70%	20000	4	201	5537006	905455	4562671	2075790
10km	70%	20000	4	257	6659989	1063962	5525022	3265344
10km	70%	20000	4	194	4716237	771390	3910137	2554907
10km	70%	20000	4	242	7648131	1100648	6444621	2776584
10km	70%	20000	4	253	4334715	656740	3627932	1825312
10km	70%	20000	4	231	5221657	845495	4330293	2350040
10km	70%	20000	4	266	5295236	825419	4390587	2283749
10km	70%	20000	4	245	6117898	989709	5031984	2953998
10km	70%	20000	4	256	5112122	800359	4257646	2391370
10km	70%	20000	4	453	4549550	692727	3790397	1930760
10km	70%	20000	4	277	5641238	883600	4703348	2310899
10km	70%	20000	4	273	5184328	784046	4347880	2652778
10km	70%	20000	4	293	6071461	924921	5089692	2639574
10km	70%	20000	4	282	6790248	1006568	5717285	2959894
10km	70%	20000	4	263	7061478	1066995	5929773	3160602
10km	70%	20000	4	204	5459006	841580	4556832	2429031
10km	70%	20000	4	246	4894007	795220	4026286	2401022
10km	70%	20000	4	232	4727944	734059	3960513	2049010
10km	70%	20000	4	258	6078945	973004	5046141	2923598
10km	70%	20000	4	199	4817109	789482	3971525	1771514
10km	70%	20000	4	306	4375005	743386	3570865	2128369
10km	70%	20000	4	225	4877296	757060	4071102	2122407
10km	70%	20000	4	225	6237883	955408	5188755	2884813
10km	70%	20000	4	254	6811223	968400	5746480	2660427
10km	70%	20000	4	217	6419506	904236	5437088	2769377
10km	70%	20000	4	278	5769226	931379	4757639	2377730
10km	70%	20000	4	225	4974559	795503	4135069	2061653
10km	70%	20000	4	205	4555687	739594	3767493	1839047
10km	70%	20000	4	257	5611140	953415	4605652	2619513
10km	70%	20000	4	266	4667134	768078	3812166	1981225
10km	70%	20000	4	323	6035565	978277	4959748	2777762
10km	70%	20000	4	219	5087324	789580	4224924	2233733
10km	70%	20000	4	275	5952674	846951	5026380	2581802
10km	70%	20000	4	209	4909033	848378	3995522	1811577
10km	70%	20000	4	205	5991659	839767	5077691	2306576
10km	70%	20000	4	325	5213561	713127	4446740	2365554
10km	70%	20000	4	262	4410264	657499	3712495	1985805
10km	70%	20000	4	238	6659287	1086856	5475145	3368013
10km	70%	20000	4	162	5199393	860477	4268220	1809131
10km	70%	20000	4	184	5650977	924070	4663389	2269536
10km	70%	20000	4	300	7552386	1025418	6434391	2923367
10km	70%	20000	4	413	5235072	748930	4429089	2381461
10km	70%	20000	4	296	5634425	829159	4739612	2153864
10km	70%	20000	4	214	4490564	704611	3738579	2206534
10km	70%	20000	4	228	5130949	836491	4251231	2646314
10km	70%	20000	4	212	5180887	873232	4242454	2368763
10km	70%	20000	4	223	7130138	1023572	6039369	2921027
10km	70%	20000	4	271	7324691	1113434	6094541	3266248
10km	70%	20000	4	206	5465066	961853	4437947	2402737
10km	70%	20000	4	237	7611381	1153919	6408998	3127235
10km	70%	20000	4	214	4492689	731385	3727833	1983165
10km	70%	20000	4	235	5302718	802887	4459871	2161050
10km	70%	20000	4	370	6217821	935036	5213717	2810299
10km	70%	20000	4	275	5600286	872275	4659272	2309598
10km	70%	20000	4	262	5981445	970352	4961004	2445086
10km	70%	20000	4	373	6094102	845931	5172517	2845411
10km	70%	20000	4	242	5048711	805354	4176033	2281044
10km	70%	20000	4	303	4816341	747928	4016994	2132390
10km	70%	20000	4	215	4528798	692192	3795471	1840859
10km	70%	20000	4	259	4970874	724540	4207434	2287358
10km	70%	20000	4	239	7112260	1020014	6002967	3134962
10km	70%	20000	4	173	4486082	746230	3667738	1939328
10km	70%	20000	4	260	5011512	784331	4179257	2211010
10km	70%	20000	4	255	5648320	817039	4750261	2821884
10km	70%	20000	4	235	6295211	1000132	5243980	2672990
10km	70%	20000	4	232	5804037	921989	4844346	2391245
10km	70%	20000	4	230	5327077	863261	4410765	2073978
10km	70%	20000	4	352	6916558	875861	5964878	3311353
10km	70%	20000	4	246	5692106	897011	4708996	2386050
10km	70%	20000	4	204	6158969	891221	5206033	2476370
10km	70%	20000	4	274	6113847	879322	5158433	3183873
10km	70%	20000	4	241	8082563	1230447	6715973	3330768
10km	70%	20000	4	302	5938802	871537	5009431	2559797
10km	70%	20000	4	204	5189397	800720	4337627	2047275
10km	70%	20000	4	263	6538310	1103946	5353926	2854857
10km	70%	20000	4	187	4776978	750355	3984599	1794028
10km	70%	20000	4	211	5768684	887391	4817683	2250703
10km	70%	20000	4	233	5752846	913172	4781974	2340274
10km	70%	20000	4	214	5920685	999012	4849158	2591529
10km	70%	20000	4	280	4630394	760227	3828134	1911416
10km	70%	20000	4	225	5663659	857486	4744672	2286743
10km	70%	20000	4	433	5775025	839100	4887842	2336196
10km	70%	20000	4	269	5937686	923720	4955760	2493151
10km	70%	20000	4	232	4745261	735695	3952489	1933163
10km	70%	20000	4	360	5881461	840825	4988111	2336717
10km	70%	20000	4	291	4957583	773332	4130163	2197166
10km	70%	20000	4	265	6410518	947736	5395477	2955091
10km	70%	20000	4	243	5704847	927790	4724996	2285575
10km	70%	20000	4	251	7115326	1070181	5944806	3191443
10km	70%	20000	4	321	6749374	1063221	5608597	3154248
10km	70%	20000	4	289	6969522	1001171	5909880	3103563
10km	70%	20000	4	201	4908021	773733	4073392	2072350
10km	70%	20000	4	211	4654012	729972	3861301	1960543
10km	70%	20000	4	237	5121090	870460	4198925	2322994
10km	70%	20000	4	298	6614013	1065202	5474686	3120550
10km	70%	20000	4	293	6450850	914944	5478591	2555030
10km	70%	20000	4	281	5157005	827118	4286134	2570558
10km	70%	20000	4	261	7019965	1085061	5856102	3251621
10km	70%	20000	4	191	4996515	797710	4134549	2205581
10km	70%	20000	4	215	5162678	840679	4265962	2100302
10km	70%	20000	4	302	6074434	954777	5068679	2736409
10km	70%	20000	4	230	6467243	1070261	5321501	2575464
10km	70%	20000	4	208	4477287	689140	3755910	2060901
10km	70%	20000	4	267	7714586	1269400	6366034	3522212
10km	70%	20000	4	309	6237310	916699	5275689	2904447
10km	70%	20000	4	237	5071108	836091	4190767	2139100
10km	70%	20000	4	238	6670439	1024115	5568304	2857523
10km	70%	20000	4	190	5420763	887901	4473239	2280835
10km	70%	20000	4	191	5692294	947463	4673829	2317841
10km	70%	20000	4	223	6906917	933517	5884425	2793468
10km	70%	20000	4	291	5533940	865986	4591099	2623922
10km	70%	20000	4	210	5013469	805534	4158900	2666249
10km	70%	20000	4	246	5541343	850166	4630093	2601221
10km	70%	20000	4	233	5729841	894766	4762255	2090335
10km	70%	20000	4	195	5033222	825423	4150238	2089783
10km	70%	20000	4	221	7792102	1125103	6604711	3110292
10km	70%	20000	4	240	5242603	841630	4346661	2302432
10km	70%	20000	4	278	5312963	819160	4402729	2477684
10km	70%	20000	4	220	5013657	825885	4107062	2192681
10km	70%	20000	4	352	6783343	920881	5783344	2938854
10km	70%	20000	4	236	5256314	853506	4344802	2303494
10km	70%	20000	4	292	6225397	1036000	5101466	2865251
10km	70%	20000	4	254	6696480	1069151	5507682	3020186
10km	70%	20000	4	200	5228162	869928	4288793	2178579
10km	70%	20000	4	230	4634342	744802	3830178	2162110
10km	70%	20000	4	225	5118311	854882	4195753	2561581
10km	70%	20000	4	281	6392111	885204	5455114	2694600
10km	70%	20000	4	249	5538369	875901	4601200	2415792
[truncated: 1 more rows]
