# Supplementary material for: Quantifying the Value of Perfect Information in Emergency Vaccination Campaigns
Source: PLoS Comput Biol. 2017 Feb 16;13(2):e1005318. doi: 10.1371/journal.pcbi.1005318 (PMC5312803; doi:10.1371/journal.pcbi.1005318)
Supplement: S1 Data — (ZIP) [file pcbi.1005318.s013.zip › Data/10km vaccination/data12.txt]

vacc_radius	efficacy	capacity	delay	outbreak_duration	livestock_culled	cattle_culled	sheep_culled	vaccinations
10km	70%	20000	6	317	6575757	953393	5573296	2690774
10km	70%	20000	6	259	5446399	819858	4571205	2260896
10km	70%	20000	6	188	4245971	684962	3522982	1782372
10km	70%	20000	6	225	4247146	688043	3506883	2018871
10km	70%	20000	6	217	5997027	938235	5000958	2559063
10km	70%	20000	6	191	4617315	708823	3860260	1958063
10km	70%	20000	6	205	4496131	736975	3707634	1892614
10km	70%	20000	6	248	4986712	830070	4108030	2148437
10km	70%	20000	6	243	5679290	907912	4709595	2468093
10km	70%	20000	6	318	5125429	709600	4366076	2520701
10km	70%	20000	6	217	5529015	939413	4516085	2455601
10km	70%	20000	6	204	5881304	967526	4835230	2460796
10km	70%	20000	6	282	5177255	729702	4406956	2216702
10km	70%	20000	6	247	5517347	883168	4574560	2489142
10km	70%	20000	6	303	5047687	813064	4161613	2608091
10km	70%	20000	6	257	4815490	764485	3990265	2262820
10km	70%	20000	6	295	5170714	865547	4233808	2149033
10km	70%	20000	6	283	6170909	970142	5140642	2326799
10km	70%	20000	6	197	5507565	905105	4531452	2270872
10km	70%	20000	6	219	4444867	706148	3690760	1882585
10km	70%	20000	6	231	5498852	848344	4572592	2569094
10km	70%	20000	6	240	6409446	896507	5459368	2472200
10km	70%	20000	6	241	5145198	853372	4216885	2490684
10km	70%	20000	6	248	4872730	784541	4031446	2226070
10km	70%	20000	6	290	7046141	1062209	5921326	3374718
10km	70%	20000	6	282	5863120	922217	4878980	2447097
10km	70%	20000	6	202	4860191	785097	4041572	2080833
10km	70%	20000	6	324	7277278	1040838	6145109	2927106
10km	70%	20000	6	233	5896164	844776	4973962	2774158
10km	70%	20000	6	184	4517623	756827	3708302	2191054
10km	70%	20000	6	341	6304280	938294	5289236	2636934
10km	70%	20000	6	209	4848435	750848	4046382	2401573
10km	70%	20000	6	301	7080627	1027981	5945109	3225452
10km	70%	20000	6	378	5606707	887963	4642416	2881808
10km	70%	20000	6	427	5318914	716407	4561334	2686479
10km	70%	20000	6	309	6457510	943089	5455943	2682863
10km	70%	20000	6	196	5274884	859849	4360958	2313234
10km	70%	20000	6	232	6235625	933721	5258728	2339723
10km	70%	20000	6	197	3892599	626964	3216123	2024597
10km	70%	20000	6	267	5626728	951610	4633818	2167248
10km	70%	20000	6	237	5400043	854026	4495169	2360596
10km	70%	20000	6	246	7363063	1099680	6162183	3303743
10km	70%	20000	6	300	6599682	897349	5632080	2455685
10km	70%	20000	6	435	7694260	1110964	6517186	3008290
10km	70%	20000	6	210	4453181	682322	3719233	2215007
10km	70%	20000	6	238	5532318	895969	4560552	2675591
10km	70%	20000	6	269	6934328	1025167	5824571	3149891
10km	70%	20000	6	222	4970293	775906	4150051	1975331
10km	70%	20000	6	298	7418042	1013880	6320387	3111359
10km	70%	20000	6	228	4637781	731893	3835655	2116897
10km	70%	20000	6	243	8330417	1219225	6997458	3137178
10km	70%	20000	6	247	4770578	744350	3978835	1896093
10km	70%	20000	6	283	5660421	930063	4657020	2353458
10km	70%	20000	6	173	5918764	969220	4899390	2153734
10km	70%	20000	6	319	6882434	959576	5861777	3235858
10km	70%	20000	6	259	5506583	833142	4638876	2577250
10km	70%	20000	6	270	6710165	1001969	5625883	2883064
10km	70%	20000	6	227	4609832	757871	3781541	1866177
10km	70%	20000	6	349	6895305	927051	5898828	3161070
10km	70%	20000	6	213	6081015	962357	5078781	2404637
10km	70%	20000	6	190	5207625	839550	4302395	1967530
10km	70%	20000	6	219	6281745	893290	5351192	2364227
10km	70%	20000	6	200	4806363	773436	3958680	2037834
10km	70%	20000	6	297	5229426	809926	4343858	2527099
10km	70%	20000	6	220	5260304	842513	4355333	2036110
10km	70%	20000	6	187	5097334	797887	4218221	1926783
10km	70%	20000	6	208	5341226	733861	4540820	2262698
10km	70%	20000	6	338	6288553	1011430	5203649	3037502
10km	70%	20000	6	234	5949720	908397	4967740	2828170
10km	70%	20000	6	247	4562698	757860	3756613	2084707
10km	70%	20000	6	247	5751021	903208	4771810	2415616
10km	70%	20000	6	226	4231429	714576	3467750	1786829
10km	70%	20000	6	197	5079958	800931	4228684	1819046
10km	70%	20000	6	211	4694978	738874	3896867	2299417
10km	70%	20000	6	231	6330276	990610	5262688	2949394
10km	70%	20000	6	237	6285130	925597	5281478	2458898
10km	70%	20000	6	215	4516583	715286	3736250	1907908
10km	70%	20000	6	271	5349256	772978	4522812	2167917
10km	70%	20000	6	229	5558387	939604	4550572	2334703
10km	70%	20000	6	245	5266702	804322	4410610	2385104
10km	70%	20000	6	242	5234922	839028	4338427	2270951
10km	70%	20000	6	235	5067115	829870	4164254	2046221
10km	70%	20000	6	272	4780784	718212	4028308	2327233
10km	70%	20000	6	221	6998992	1010133	5935251	2809335
10km	70%	20000	6	243	6196482	1027481	5094123	2737914
10km	70%	20000	6	226	4482151	734232	3708009	1931406
10km	70%	20000	6	340	6114489	1022297	5033697	2653699
10km	70%	20000	6	203	5281389	765110	4460453	2141009
10km	70%	20000	6	266	4692967	698182	3945614	2134704
10km	70%	20000	6	299	5782585	956945	4764947	2693640
10km	70%	20000	6	284	5570996	789964	4729067	2447844
10km	70%	20000	6	203	4733547	777292	3907740	1922055
10km	70%	20000	6	223	6061569	930900	5037868	2887455
10km	70%	20000	6	257	5715283	792750	4857043	2213321
10km	70%	20000	6	217	5134341	863936	4218245	2071331
10km	70%	20000	6	214	4975443	765251	4141322	2522321
10km	70%	20000	6	268	3849419	569730	3254280	1914966
10km	70%	20000	6	244	4653125	756789	3846004	2040048
10km	70%	20000	6	233	5199419	824989	4317103	2026320
10km	70%	20000	6	244	4395464	672716	3676470	1805650
10km	70%	20000	6	276	6356358	890903	5401280	2617387
10km	70%	20000	6	226	6691752	1062236	5569936	2776213
10km	70%	20000	6	248	5415255	885501	4477197	2471473
10km	70%	20000	6	344	6045856	877408	5113471	2609995
10km	70%	20000	6	259	7319793	941799	6313212	2914380
10km	70%	20000	6	266	6066954	958087	5064969	2905471
10km	70%	20000	6	232	6004116	921768	5020545	2522059
10km	70%	20000	6	236	6169893	883484	5208777	2575331
10km	70%	20000	6	283	6973056	992765	5904499	2767247
10km	70%	20000	6	179	5058052	821972	4130926	2010712
10km	70%	20000	6	255	6644714	870420	5701511	2574607
10km	70%	20000	6	231	6691528	957331	5680018	2881387
10km	70%	20000	6	238	5729466	912050	4731209	2554654
10km	70%	20000	6	308	5243985	771036	4416993	2203846
10km	70%	20000	6	284	7427206	1091966	6267392	2622719
10km	70%	20000	6	273	5146792	826051	4269920	2232276
10km	70%	20000	6	203	6039431	971087	5012280	2594353
10km	70%	20000	6	221	4779603	785740	3948484	2091171
10km	70%	20000	6	217	4988152	774204	4148425	1807958
10km	70%	20000	6	235	4615362	755842	3819281	1906064
10km	70%	20000	6	224	6057610	1023827	4960061	3173467
10km	70%	20000	6	368	7643073	1193078	6331414	3340604
10km	70%	20000	6	233	6025720	893848	5054073	2402013
10km	70%	20000	6	192	5581708	897148	4622628	2208573
10km	70%	20000	6	213	6059678	887807	5097861	2636967
10km	70%	20000	6	219	5878183	932107	4866290	2908667
10km	70%	20000	6	212	4983975	827807	4111504	1911609
10km	70%	20000	6	244	5953411	895157	4975572	2720333
10km	70%	20000	6	226	5252478	820011	4382751	2747736
10km	70%	20000	6	189	5126199	841634	4245893	2240850
10km	70%	20000	6	197	6008102	907601	5047517	2599751
10km	70%	20000	6	215	6420451	860696	5511977	2715058
10km	70%	20000	6	243	6705998	1080261	5548532	3126713
10km	70%	20000	6	270	5612332	821025	4699590	2619001
10km	70%	20000	6	272	5556191	872729	4636682	2446940
10km	70%	20000	6	221	5971980	924072	4983959	2255211
10km	70%	20000	6	239	6509789	996586	5432032	2936253
10km	70%	20000	6	222	6345268	981558	5322688	2385797
10km	70%	20000	6	210	5473807	864305	4567289	2579038
10km	70%	20000	6	291	7239018	1029208	6155445	3219481
10km	70%	20000	6	266	5658791	868293	4680342	2120478
10km	70%	20000	6	277	7188901	1011972	6071497	3129151
10km	70%	20000	6	207	5569726	914882	4571452	2325244
10km	70%	20000	6	358	6672257	967836	5656217	3425439
10km	70%	20000	6	307	5117646	830298	4200789	2106437
10km	70%	20000	6	304	5847912	899069	4891318	2506476
10km	70%	20000	6	216	5869183	891719	4907805	2555025
10km	70%	20000	6	163	3122597	516458	2571983	1896218
10km	70%	20000	6	329	6977766	1100187	5796490	3306012
10km	70%	20000	6	248	4907196	806063	4044705	2327248
10km	70%	20000	6	223	6223748	989619	5167506	2569264
10km	70%	20000	6	253	5937337	848519	5021183	2408788
10km	70%	20000	6	277	5153598	780913	4324596	2117037
10km	70%	20000	6	273	7779261	1150702	6521660	3093695
10km	70%	20000	6	312	4749369	700859	3999450	1887781
10km	70%	20000	6	279	7091772	1068726	5962244	2919473
10km	70%	20000	6	187	5287183	883034	4352380	2477743
10km	70%	20000	6	218	4874929	792402	4045431	1859442
10km	70%	20000	6	186	4845649	788007	4015089	2028029
10km	70%	20000	6	282	7170991	1115105	5979229	2958602
10km	70%	20000	6	290	5755330	898272	4778908	2447910
10km	70%	20000	6	312	6307717	955286	5274175	2711210
10km	70%	20000	6	219	4434005	718296	3682686	1800167
10km	70%	20000	6	311	5757071	863472	4811352	2795694
10km	70%	20000	6	247	6648221	921763	5644778	3267770
10km	70%	20000	6	253	6078490	982780	5011995	2406995
10km	70%	20000	6	250	6977892	1043377	5845394	2863909
10km	70%	20000	6	183	4671740	798547	3841345	1933892
10km	70%	20000	6	220	5441515	870231	4501909	2774171
10km	70%	20000	6	252	5727099	916359	4749252	2618495
10km	70%	20000	6	236	5822118	987720	4761082	2867212
10km	70%	20000	6	216	6244533	950210	5244938	2613775
10km	70%	20000	6	237	6776072	952389	5731320	2886751
10km	70%	20000	6	243	5882131	930248	4864992	2305751
10km	70%	20000	6	221	5311952	855062	4391997	2425012
10km	70%	20000	6	276	4656212	769558	3827651	2349511
10km	70%	20000	6	181	4982237	824231	4079045	1856202
10km	70%	20000	6	230	5181024	820182	4320184	2096359
10km	70%	20000	6	290	6968006	1034635	5856588	3142040
10km	70%	20000	6	245	6189949	948959	5183788	2783940
10km	70%	20000	6	256	6913479	1043304	5818077	2836715
10km	70%	20000	6	289	5234742	843767	4357039	2182048
10km	70%	20000	6	250	5908847	984982	4877120	2694264
10km	70%	20000	6	219	6244003	991371	5189754	2611835
10km	70%	20000	6	197	5319274	820967	4398429	2168211
10km	70%	20000	6	208	6573804	1041352	5447937	2924908
10km	70%	20000	6	254	6028973	871388	5087979	2439289
10km	70%	20000	6	274	8451149	1156112	7222318	2943346
10km	70%	20000	6	231	6082100	907729	5087519	2686580
10km	70%	20000	6	274	6750271	1096583	5551051	3310784
10km	70%	20000	6	199	3902465	612159	3258096	1931345
10km	70%	20000	6	249	5015739	785619	4190520	2284196
10km	70%	20000	6	343	4717346	686262	3985533	1841634
10km	70%	20000	6	222	5122303	771883	4262718	2345470
10km	70%	20000	6	311	6427237	1053522	5287337	2648387
10km	70%	20000	6	237	6098449	914592	5126856	2735530
10km	70%	20000	6	223	5573436	828325	4706380	2727919
10km	70%	20000	6	247	6997917	1027137	5898173	3355791
10km	70%	20000	6	308	7375550	1051545	6234768	3245730
10km	70%	20000	6	306	8029140	1200789	6750950	3809058
10km	70%	20000	6	278	6230778	1027932	5119804	2547677
10km	70%	20000	6	235	5891944	882888	4954127	2311484
10km	70%	20000	6	224	5547891	885176	4604711	2518631
10km	70%	20000	6	250	4543277	742494	3748875	2304356
10km	70%	20000	6	247	5703733	915375	4706159	2607996
10km	70%	20000	6	367	6020460	846460	5108669	2890625
10km	70%	20000	6	280	6498571	1072967	5365324	2477634
10km	70%	20000	6	297	5739700	825747	4854109	2471972
10km	70%	20000	6	341	6453353	935784	5468853	2585389
10km	70%	20000	6	261	6145333	954746	5081209	2617002
10km	70%	20000	6	263	5266051	852913	4340086	2656777
10km	70%	20000	6	213	6600078	1092987	5433422	2496531
10km	70%	20000	6	225	6528959	1052939	5395386	2805466
10km	70%	20000	6	345	4569448	708110	3811538	1945399
10km	70%	20000	6	263	5148671	853623	4204492	2867896
10km	70%	20000	6	323	6797030	900474	5824537	2881413
10km	70%	20000	6	328	7241864	1032745	6137483	3237610
10km	70%	20000	6	243	4848115	857707	3921925	2714931
10km	70%	20000	6	244	5265216	813331	4387936	2437642
10km	70%	20000	6	269	4466845	691899	3742484	2180091
10km	70%	20000	6	282	6580008	974903	5528823	3019934
10km	70%	20000	6	260	6993036	1048433	5886824	2993197
10km	70%	20000	6	242	7018316	1012091	5924038	2896305
10km	70%	20000	6	243	5694082	922791	4704490	2730390
10km	70%	20000	6	192	4740670	760960	3933708	1846440
10km	70%	20000	6	388	7100670	1019822	5994083	3233372
10km	70%	20000	6	253	7024256	1078078	5852949	2736814
10km	70%	20000	6	202	5133857	850313	4218967	2311939
10km	70%	20000	6	258	5232094	786785	4402215	2407627
10km	70%	20000	6	331	7458137	1030832	6360509	2944696
10km	70%	20000	6	235	4390473	669266	3646354	1760575
10km	70%	20000	6	267	6984664	1004603	5912715	3006556
10km	70%	20000	6	238	4768558	765130	3946396	2541808
10km	70%	20000	6	321	6647183	918500	5661402	2840565
10km	70%	20000	6	202	5023465	798920	4162369	2198505
10km	70%	20000	6	194	5137347	843136	4245154	1934888
10km	70%	20000	6	217	4793169	728737	4015591	2065050
10km	70%	20000	6	391	6491742	930904	5487356	2523803
10km	70%	20000	6	224	5677167	919667	4689042	2058345
10km	70%	20000	6	211	6376112	965298	5360633	2639434
10km	70%	20000	6	294	6872851	1032997	5752858	3386225
10km	70%	20000	6	254	5036865	807617	4189676	2439533
10km	70%	20000	6	281	5899706	897700	4947600	2572958
10km	70%	20000	6	252	5705956	842469	4777496	2602115
10km	70%	20000	6	274	5585275	828072	4711186	2612973
10km	70%	20000	6	347	5261030	710229	4508793	2760699
10km	70%	20000	6	245	5342687	803755	4489568	2385430
10km	70%	20000	6	213	4773003	801475	3895708	1919979
10km	70%	20000	6	309	6399932	1017480	5305516	2946964
10km	70%	20000	6	271	5086552	833459	4207909	2309706
10km	70%	20000	6	347	6936274	1024125	5828986	3096249
10km	70%	20000	6	313	7043049	968601	6014504	2807739
10km	70%	20000	6	263	6483112	952249	5485425	2719639
10km	70%	20000	6	264	5992311	934176	5006260	2671060
10km	70%	20000	6	324	5953945	830921	5067125	2686872
10km	70%	20000	6	283	6689068	1022101	5574382	3204497
10km	70%	20000	6	252	5255157	843307	4330520	2135806
10km	70%	20000	6	283	5889209	845150	5007785	2394305
10km	70%	20000	6	237	5452524	891529	4439687	2518503
10km	70%	20000	6	309	6980055	984164	5898417	2952582
10km	70%	20000	6	216	4657318	734551	3872871	2295663
10km	70%	20000	6	244	4712526	761811	3867828	2048194
10km	70%	20000	6	293	6766116	981318	5691687	3016971
10km	70%	20000	6	288	7010368	1053888	5876126	3212264
10km	70%	20000	6	213	5429475	867655	4494798	2296472
10km	70%	20000	6	288	5971863	959658	4948078	2729358
10km	70%	20000	6	257	7012981	916874	6025938	2878078
10km	70%	20000	6	258	5256669	747508	4438185	2478952
10km	70%	20000	6	164	3801342	618586	3147306	1682980
10km	70%	20000	6	247	6319657	940226	5334181	2947124
10km	70%	20000	6	179	4588041	716997	3819242	1818859
10km	70%	20000	6	208	4542579	743399	3751266	1674848
10km	70%	20000	6	218	5212504	834385	4311687	2112329
10km	70%	20000	6	305	6559412	991426	5495091	2891462
10km	70%	20000	6	240	4457250	691038	3714511	2224269
10km	70%	20000	6	239	6192135	1069759	5039949	2761129
10km	70%	20000	6	208	4852747	796782	3988274	2221266
10km	70%	20000	6	248	5196177	871467	4275660	2447465
10km	70%	20000	6	248	5191154	850000	4293724	2502291
10km	70%	20000	6	209	5033561	835364	4142580	2071014
10km	70%	20000	6	308	6475946	911448	5508733	2668709
10km	70%	20000	6	207	6231526	994355	5162994	2337436
10km	70%	20000	6	236	5248904	831891	4368411	2016113
10km	70%	20000	6	256	5521383	765352	4704070	2443536
10km	70%	20000	6	209	5478587	825455	4597952	2035765
10km	70%	20000	6	340	6674268	1067485	5517598	3037726
10km	70%	20000	6	263	6278581	846762	5389195	2686292
10km	70%	20000	6	182	4285104	683455	3558490	1911177
10km	70%	20000	6	293	6191340	941078	5185433	2915203
10km	70%	20000	6	196	5086976	860172	4170013	2425792
10km	70%	20000	6	245	5689185	836828	4757765	2650130
10km	70%	20000	6	234	5720826	910709	4754593	2270153
10km	70%	20000	6	225	6389002	966972	5328668	2705259
10km	70%	20000	6	201	5605159	925094	4621197	2375943
10km	70%	20000	6	295	4745521	742613	3942736	2223782
10km	70%	20000	6	197	4446176	698625	3694833	2045364
10km	70%	20000	6	227	7099964	1099009	5874778	2848085
10km	70%	20000	6	266	6902030	1080595	5702286	3004904
10km	70%	20000	6	276	6740315	891449	5798124	3158434
10km	70%	20000	6	229	6105466	962889	5057546	2543485
10km	70%	20000	6	453	6633178	944489	5647447	2840811
10km	70%	20000	6	244	6374307	909925	5383756	2640936
10km	70%	20000	6	326	7143442	1048525	6002066	2975346
10km	70%	20000	6	310	6554095	906013	5591311	2786187
10km	70%	20000	6	252	5272557	763744	4449091	2503546
10km	70%	20000	6	239	5048093	816072	4164021	2388268
10km	70%	20000	6	297	6622787	997558	5551467	2712014
10km	70%	20000	6	253	4574890	731146	3806178	2047181
10km	70%	20000	6	264	5426962	776085	4611717	2511705
10km	70%	20000	6	312	6234942	918518	5264529	3090057
10km	70%	20000	6	275	6582592	1024158	5502076	2705453
10km	70%	20000	6	194	4719142	775943	3899810	1727844
10km	70%	20000	6	249	5169968	803982	4308184	2065939
10km	70%	20000	6	266	4450122	700077	3716051	2111864
10km	70%	20000	6	222	5919036	904404	4939346	2623657
10km	70%	20000	6	225	5545402	896266	4590865	2321309
10km	70%	20000	6	214	5043587	835130	4145949	2293606
10km	70%	20000	6	222	5636631	869773	4693531	2659357
10km	70%	20000	6	199	5399268	857196	4484638	2153098
10km	70%	20000	6	232	6354329	985093	5307558	2484914
10km	70%	20000	6	253	6272141	900543	5302805	2676362
10km	70%	20000	6	313	5693265	782600	4867041	2644481
10km	70%	20000	6	200	4970422	825513	4089773	2252872
10km	70%	20000	6	215	6101333	990753	5049321	2394561
10km	70%	20000	6	248	5256641	761573	4444040	2917505
10km	70%	20000	6	227	4260835	645897	3565782	1936100
10km	70%	20000	6	221	5542857	908706	4565273	2285646
10km	70%	20000	6	214	5545214	902898	4584396	2298370
10km	70%	20000	6	193	4756045	759195	3949482	2110799
10km	70%	20000	6	299	7048128	1013395	5980083	3129747
10km	70%	20000	6	238	5120293	804499	4268057	2349463
10km	70%	20000	6	229	5106020	793903	4257500	2291793
10km	70%	20000	6	285	8187973	1211993	6898212	3399921
10km	70%	20000	6	243	5675309	862781	4765818	2535984
10km	70%	20000	6	210	5927216	967425	4884728	2374883
10km	70%	20000	6	254	4330831	653984	3631069	1994914
10km	70%	20000	6	235	5965558	950014	4950840	2518086
10km	70%	20000	6	285	6142844	769038	5309096	2845856
10km	70%	20000	6	307	6572970	909309	5611121	3144378
10km	70%	20000	6	215	5003846	779962	4171517	2066435
10km	70%	20000	6	243	7082698	971800	6015190	3178676
10km	70%	20000	6	171	4854972	799403	4010040	1883785
10km	70%	20000	6	247	5703543	937094	4669901	3046155
10km	70%	20000	6	259	6396516	940172	5396545	2934348
10km	70%	20000	6	224	4217680	727913	3451177	2351196
10km	70%	20000	6	269	6411495	922737	5428617	3239065
10km	70%	20000	6	246	5328434	872314	4381229	2542021
10km	70%	20000	6	233	5095719	781408	4244113	2042847
10km	70%	20000	6	217	4784220	717071	4029548	2027017
10km	70%	20000	6	272	4788627	728742	4016428	2190710
10km	70%	20000	6	280	5102724	813413	4246165	2177201
10km	70%	20000	6	280	6652732	1069800	5510023	2844772
10km	70%	20000	6	233	6216061	987403	5160702	2567045
10km	70%	20000	6	240	6380113	940883	5377619	2621246
10km	70%	20000	6	273	5872808	939491	4855595	2449194
10km	70%	20000	6	269	5912080	859509	4981895	2525016
10km	70%	20000	6	318	5831456	912818	4849016	2595906
10km	70%	20000	6	248	5344225	876030	4383177	2495854
10km	70%	20000	6	228	5855978	953890	4855243	2927126
10km	70%	20000	6	212	6874752	1005719	5788308	2514966
10km	70%	20000	6	310	6976994	1057505	5881725	3095192
10km	70%	20000	6	242	6919135	1112547	5737848	2880577
10km	70%	20000	6	290	5579880	843923	4669442	2454205
10km	70%	20000	6	257	4905221	712413	4141185	1833119
10km	70%	20000	6	187	6769098	981921	5701440	2632447
10km	70%	20000	6	192	5718387	909898	4719146	2403209
10km	70%	20000	6	244	5526200	915051	4543251	2262883
10km	70%	20000	6	205	5495494	895151	4515514	2436129
10km	70%	20000	6	255	5880430	841391	4984076	2639516
10km	70%	20000	6	242	6329373	1017288	5243612	2478936
10km	70%	20000	6	281	5793129	739778	5014953	2614283
10km	70%	20000	6	244	5197490	822045	4330454	2208456
10km	70%	20000	6	246	4753176	679650	4026098	2007389
10km	70%	20000	6	314	6746981	903977	5781628	3244537
10km	70%	20000	6	221	5635567	880586	4696890	2197010
10km	70%	20000	6	217	6762721	891697	5796731	2518597
10km	70%	20000	6	216	5815329	967391	4767306	2480305
10km	70%	20000	6	266	5182052	801024	4320194	2276350
10km	70%	20000	6	262	7160931	1051985	6029817	2686911
10km	70%	20000	6	277	6273672	854536	5350067	2706056
10km	70%	20000	6	287	5324348	792207	4470554	2361518
10km	70%	20000	6	234	7017971	1083493	5834185	3097489
10km	70%	20000	6	319	7459471	1130261	6238626	3632910
10km	70%	20000	6	280	6171148	891980	5238143	2900772
10km	70%	20000	6	250	6357951	960460	5346736	2528957
10km	70%	20000	6	237	4407426	677413	3674701	2158924
10km	70%	20000	6	197	6267516	959159	5256802	2375659
10km	70%	20000	6	223	5161057	839873	4265300	2562846
10km	70%	20000	6	287	4711464	742251	3903478	2050277
10km	70%	20000	6	220	4852802	827844	3977008	2164946
10km	70%	20000	6	228	5599026	799749	4757525	2303907
10km	70%	20000	6	234	5930429	879457	4992022	2523254
10km	70%	20000	6	268	6268380	972318	5195036	2658506
10km	70%	20000	6	316	6246914	858714	5309834	2881366
10km	70%	20000	6	239	7113579	978574	6049074	3177307
10km	70%	20000	6	251	7029379	1018215	5948054	2797056
10km	70%	20000	6	273	5716716	916776	4744033	2713990
10km	70%	20000	6	299	4620329	693909	3894116	2243285
10km	70%	20000	6	245	6267838	910417	5293872	2880763
10km	70%	20000	6	240	5015385	759912	4196220	1942071
10km	70%	20000	6	208	5084500	860543	4143893	2404558
10km	70%	20000	6	193	4672607	764216	3832217	1972272
10km	70%	20000	6	228	5441998	777484	4620943	2440002
10km	70%	20000	6	206	4919830	753568	4100956	2276147
10km	70%	20000	6	246	5629713	899349	4682751	2536445
10km	70%	20000	6	253	5336760	803089	4497698	2520389
10km	70%	20000	6	255	5788575	915939	4817769	2452532
10km	70%	20000	6	313	7123381	1071765	5955861	3096897
10km	70%	20000	6	289	4580579	678860	3832175	2189827
10km	70%	20000	6	295	5553558	881688	4604156	2794126
10km	70%	20000	6	208	5090326	750151	4281681	2162472
10km	70%	20000	6	417	5773591	847753	4867056	2873449
10km	70%	20000	6	212	4700314	750815	3893551	2325220
10km	70%	20000	6	200	5523254	787450	4678894	2186344
10km	70%	20000	6	203	4272852	685097	3540864	1985601
10km	70%	20000	6	239	5449977	880783	4493595	2675543
10km	70%	20000	6	207	5473788	926962	4455941	2390845
10km	70%	20000	6	213	2933357	506734	2399169	1669720
10km	70%	20000	6	335	6134472	978023	5048863	2819815
10km	70%	20000	6	236	6465497	1067291	5321775	2881153
10km	70%	20000	6	285	4637546	743712	3852566	1943068
10km	70%	20000	6	249	4716809	739372	3927242	1780786
10km	70%	20000	6	299	5398764	717541	4643190	2480574
10km	70%	20000	6	247	5518441	925030	4528774	2375388
10km	70%	20000	6	223	6979302	1036634	5875789	2711366
10km	70%	20000	6	215	5669454	841347	4774770	2400083
10km	70%	20000	6	238	4376756	689214	3656267	1847410
10km	70%	20000	6	214	4753288	766475	3927067	2451214
10km	70%	20000	6	227	4966166	761127	4154574	2124688
10km	70%	20000	6	212	5480035	897772	4487137	2832945
10km	70%	20000	6	249	6231986	1044328	5096374	2824553
10km	70%	20000	6	279	7429093	1106277	6233618	3357499
10km	70%	20000	6	207	6337701	1028835	5259131	2295765
10km	70%	20000	6	240	6467688	961910	5462386	2868243
10km	70%	20000	6	290	6713743	950904	5664975	3376084
10km	70%	20000	6	215	5238725	820553	4352959	2145409
10km	70%	20000	6	267	4437439	686065	3715505	2217571
10km	70%	20000	6	231	5788461	975711	4750216	2662995
10km	70%	20000	6	227	4843360	811488	3977787	2118876
10km	70%	20000	6	338	5507563	918838	4533268	2315792
10km	70%	20000	6	202	6640773	1053832	5497971	2652027
10km	70%	20000	6	303	6373009	952879	5368043	2538435
10km	70%	20000	6	215	5786275	879754	4856467	2715807
10km	70%	20000	6	263	6181682	886557	5225013	2685908
10km	70%	20000	6	199	4159516	662841	3436925	1721670
10km	70%	20000	6	229	5165399	788474	4331068	2277792
10km	70%	20000	6	341	5032420	812005	4156865	2162212
10km	70%	20000	6	218	5347380	839582	4458677	1990767
10km	70%	20000	6	238	7049891	1063566	5913712	3116626
10km	70%	20000	6	220	7858505	1181718	6607218	3043006
10km	70%	20000	6	435	5529960	807470	4669684	2538531
10km	70%	20000	6	261	6188962	974919	5172914	2794224
10km	70%	20000	6	226	5791195	978404	4727451	2722751
10km	70%	20000	6	360	5840340	811128	4946498	3132492
10km	70%	20000	6	238	6615178	1039405	5504425	2568583
10km	70%	20000	6	193	5405422	878925	4465597	2674319
10km	70%	20000	6	237	5942799	963792	4921949	2519845
10km	70%	20000	6	305	6629044	936988	5637397	2931114
10km	70%	20000	6	255	6490856	913146	5516331	2601613
10km	70%	20000	6	231	5794215	933642	4766915	2589818
10km	70%	20000	6	193	4439255	712251	3662742	1998765
10km	70%	20000	6	271	6675700	1138081	5445720	3214022
10km	70%	20000	6	284	5072636	845607	4190758	2527113
10km	70%	20000	6	205	5847637	1001832	4763927	2657161
10km	70%	20000	6	296	7480009	1046171	6366637	2993217
10km	70%	20000	6	233	5594381	965660	4579993	2216721
10km	70%	20000	6	238	5845628	899398	4884491	2154959
10km	70%	20000	6	235	6047418	961871	5003745	2590502
10km	70%	20000	6	255	5410370	894351	4439445	2364267
10km	70%	20000	6	200	5663101	935602	4668692	2629719
10km	70%	20000	6	238	4929303	808732	4055814	2453000
10km	70%	20000	6	236	4455270	724005	3678703	2027762
10km	70%	20000	6	238	5556185	873443	4609308	2409022
10km	70%	20000	6	210	4880716	786243	4043597	1957908
10km	70%	20000	6	318	7091506	989121	6025537	2932594
10km	70%	20000	6	317	5413740	837040	4522116	2435578
10km	70%	20000	6	175	4848654	834543	3931696	2164448
10km	70%	20000	6	294	6411256	1021442	5277633	2995819
10km	70%	20000	6	256	5611737	790412	4748748	2635070
10km	70%	20000	6	229	5773663	952641	4739315	2389419
10km	70%	20000	6	256	6608014	989926	5559330	3015436
10km	70%	20000	6	219	5698040	819408	4838862	2335728
10km	70%	20000	6	225	5101993	790505	4241958	2501926
10km	70%	20000	6	261	6365158	1052470	5224410	2795463
10km	70%	20000	6	256	6599608	998574	5529659	2778205
10km	70%	20000	6	277	4524303	691461	3738672	2109520
10km	70%	20000	6	235	5262661	826255	4383607	2657911
10km	70%	20000	6	220	4956841	776354	4086463	1971740
10km	70%	20000	6	258	5116733	833291	4212389	2027691
10km	70%	20000	6	288	5579652	876824	4647777	2740958
10km	70%	20000	6	362	5082851	604175	4445218	2744845
10km	70%	20000	6	289	5717624	771591	4861008	2780070
10km	70%	20000	6	238	4956793	710278	4197130	2324034
10km	70%	20000	6	248	5864780	820946	4963815	2382898
10km	70%	20000	6	235	5666393	854574	4759800	2570798
10km	70%	20000	6	309	4769343	765293	3967997	2236205
10km	70%	20000	6	184	4710697	795514	3861271	1929747
10km	70%	20000	6	261	6310396	974421	5282848	2472348
10km	70%	20000	6	253	5266802	744104	4467597	2077686
10km	70%	20000	6	266	4833882	771541	3969085	2148078
10km	70%	20000	6	225	3869743	575136	3235350	1874315
10km	70%	20000	6	214	5346943	950680	4319678	2595292
10km	70%	20000	6	217	5486369	867170	4577779	2423527
10km	70%	20000	6	252	5879171	919622	4903310	2638552
10km	70%	20000	6	372	7055494	1068551	5893442	2707240
10km	70%	20000	6	271	5986080	874914	5050554	2938698
10km	70%	20000	6	228	5405313	899785	4436071	2532082
10km	70%	20000	6	184	5357765	899063	4410594	2128928
10km	70%	20000	6	324	7204768	991346	6105354	3542335
10km	70%	20000	6	226	5535991	883252	4597715	2746392
10km	70%	20000	6	206	4878850	807385	4010044	2087913
10km	70%	20000	6	221	5098073	824828	4191108	2013418
10km	70%	20000	6	339	5795873	845063	4893510	2528028
10km	70%	20000	6	262	5866964	871690	4952865	2498803
10km	70%	20000	6	273	6710029	971060	5668610	3068755
10km	70%	20000	6	277	6784411	986306	5747472	2918925
10km	70%	20000	6	337	6815399	991937	5762028	3262358
10km	70%	20000	6	215	6607813	953332	5603384	2684645
10km	70%	20000	6	244	3704216	561866	3095429	2017700
10km	70%	20000	6	237	6390305	978738	5335319	2827847
10km	70%	20000	6	247	6295497	858785	5377497	2603563
10km	70%	20000	6	219	7487541	1094740	6327620	2639245
10km	70%	20000	6	233	6311302	956462	5291435	2770860
10km	70%	20000	6	244	5866838	961824	4832175	2911020
10km	70%	20000	6	225	4169798	691042	3440776	2138072
10km	70%	20000	6	213	4452983	727343	3678963	1749514
10km	70%	20000	6	245	6462319	1000029	5393702	2736069
10km	70%	20000	6	228	5602618	937149	4589544	2346656
10km	70%	20000	6	184	5799207	938652	4793814	2322207
10km	70%	20000	6	260	5651621	882882	4723674	2360904
10km	70%	20000	6	210	5978767	931005	4978488	2648789
10km	70%	20000	6	285	6696044	991578	5621034	2955809
10km	70%	20000	6	234	7336683	998555	6241629	2820352
10km	70%	20000	6	224	6397530	999286	5305612	2257488
10km	70%	20000	6	220	6546706	1034961	5379981	3034045
10km	70%	20000	6	222	6080143	948438	5084854	2863613
10km	70%	20000	6	457	6705398	961868	5673551	3170843
10km	70%	20000	6	214	6332985	959936	5284512	2563577
10km	70%	20000	6	189	6174388	982364	5135960	2300687
10km	70%	20000	6	258	6658422	934302	5652682	2753476
10km	70%	20000	6	276	7215198	1085075	6054849	3388516
10km	70%	20000	6	246	4477980	664611	3780042	1819535
10km	70%	20000	6	273	6103760	1017739	5020385	2659177
10km	70%	20000	6	325	8092649	1110564	6888471	3246110
10km	70%	20000	6	249	8110349	1158506	6858689	3355159
10km	70%	20000	6	313	5277445	793768	4406144	2478254
10km	70%	20000	6	287	5086358	764238	4261263	2229811
10km	70%	20000	6	215	5476377	869692	4514111	2611110
10km	70%	20000	6	214	5835666	953486	4794931	2475556
10km	70%	20000	6	236	6882827	1011261	5752849	2659529
10km	70%	20000	6	240	5243001	796319	4401241	2383533
10km	70%	20000	6	258	7042407	1003035	5975977	2720603
10km	70%	20000	6	300	4598914	738998	3797873	2349132
10km	70%	20000	6	220	5281995	846874	4352943	2093226
10km	70%	20000	6	223	5443419	890716	4476738	2293705
10km	70%	20000	6	241	6496255	921576	5513204	2719379
10km	70%	20000	6	294	6211602	900689	5269086	2739476
10km	70%	20000	6	237	6578031	924539	5545592	2556226
10km	70%	20000	6	185	4625874	715845	3858234	2102935
10km	70%	20000	6	289	4899696	769551	4074673	2505445
10km	70%	20000	6	228	5864607	997333	4778362	2620833
10km	70%	20000	6	255	5893381	889954	4937527	2654691
10km	70%	20000	6	243	5808273	914156	4835565	2632244
10km	70%	20000	6	228	7259523	961060	6220615	2772121
10km	70%	20000	6	240	4080815	680252	3367181	2026528
10km	70%	20000	6	276	5953841	868421	5028944	2790878
10km	70%	20000	6	209	6181914	836877	5291587	2460195
10km	70%	20000	6	259	6648543	903949	5680231	2899252
10km	70%	20000	6	212	4785820	734893	3981308	2093154
10km	70%	20000	6	270	5824805	976994	4779409	2809442
10km	70%	20000	6	248	5024228	788947	4184656	2203228
10km	70%	20000	6	198	4850402	804728	4004863	2165796
10km	70%	20000	6	244	4215746	669713	3499662	1839207
10km	70%	20000	6	263	5056399	783092	4218219	2228596
10km	70%	20000	6	229	6409002	912310	5380817	2576102
10km	70%	20000	6	291	6400661	1019873	5282467	2980595
10km	70%	20000	6	230	6428634	969305	5358358	2738973
10km	70%	20000	6	273	7373638	1103312	6188971	2987939
10km	70%	20000	6	256	5889022	871144	4965576	2591403
10km	70%	20000	6	240	5413502	876375	4488045	2713158
10km	70%	20000	6	280	6469465	1007616	5358370	2531694
10km	70%	20000	6	256	7002816	1098059	5788237	3128105
10km	70%	20000	6	253	5405416	804275	4542705	1955553
10km	70%	20000	6	225	5117356	821878	4251505	2172041
10km	70%	20000	6	281	6892739	1061426	5755247	2804269
10km	70%	20000	6	199	3898431	623195	3236782	1881953
10km	70%	20000	6	231	6889994	977806	5842678	2847423
10km	70%	20000	6	248	5542151	941576	4530155	2221228
10km	70%	20000	6	264	4099912	675745	3372967	1987467
10km	70%	20000	6	268	5525160	874896	4577870	2761311
10km	70%	20000	6	254	5049239	818195	4164127	2038926
10km	70%	20000	6	255	4678600	714499	3923467	1864731
10km	70%	20000	6	345	6513982	924608	5510470	3145056
10km	70%	20000	6	276	5403016	797174	4555621	2564243
10km	70%	20000	6	233	4780140	760681	3957882	2029460
10km	70%	20000	6	287	6569062	904470	5595924	3073403
10km	70%	20000	6	270	6058771	793643	5217411	2937196
10km	70%	20000	6	260	7335220	1092062	6171670	3073611
10km	70%	20000	6	252	4531902	704591	3791144	2188885
10km	70%	20000	6	228	6034940	935797	5043095	2316205
10km	70%	20000	6	251	5143630	779308	4310338	2187633
10km	70%	20000	6	313	5556355	877357	4612770	2958261
10km	70%	20000	6	315	6730408	1014478	5636526	2921233
10km	70%	20000	6	329	8515636	1230269	7209443	3526885
10km	70%	20000	6	284	6072650	865946	5126732	2406930
10km	70%	20000	6	232	5650966	886237	4699482	2523723
10km	70%	20000	6	278	5102786	798019	4225184	2566816
10km	70%	20000	6	283	5498121	809135	4637994	2493845
10km	70%	20000	6	258	5378892	847049	4482549	2159152
10km	70%	20000	6	352	6745230	1133773	5555235	3346305
10km	70%	20000	6	286	4857058	727181	4086587	2392682
10km	70%	20000	6	337	5994773	888631	5058019	2706692
10km	70%	20000	6	258	3907767	612410	3249344	2039274
10km	70%	20000	6	209	4826045	796772	3973913	2030630
10km	70%	20000	6	209	5953654	901098	4960565	2707706
10km	70%	20000	6	202	6096797	952283	5044487	2407510
10km	70%	20000	6	228	5260801	842398	4355703	2108315
10km	70%	20000	6	275	6283920	949949	5244574	2636259
10km	70%	20000	6	236	5012060	753118	4220283	2564401
10km	70%	20000	6	211	4687096	800702	3855672	2226308
10km	70%	20000	6	219	4577419	743146	3742813	2059914
10km	70%	20000	6	259	6175003	903635	5195470	2636513
10km	70%	20000	6	226	4903092	789247	4032563	1999526
10km	70%	20000	6	280	5035646	764520	4229705	2044351
10km	70%	20000	6	285	6430400	862309	5483404	2780643
10km	70%	20000	6	217	5069779	849378	4173691	2427460
10km	70%	20000	6	240	4722806	743151	3924261	2418428
10km	70%	20000	6	292	6586826	930516	5560042	2747000
10km	70%	20000	6	197	5872470	898700	4933011	2403725
10km	70%	20000	6	230	6824951	1023535	5744252	2903876
10km	70%	20000	6	255	5749413	959703	4724716	2655640
10km	70%	20000	6	213	5502976	910917	4512559	2181081
10km	70%	20000	6	248	4918451	747773	4112909	2134625
10km	70%	20000	6	223	5311130	852789	4385956	2509814
10km	70%	20000	6	269	6435340	883773	5481288	2602340
10km	70%	20000	6	289	6451154	931869	5394642	2812658
10km	70%	20000	6	240	5677043	810958	4795427	2320928
10km	70%	20000	6	237	5813148	953436	4778684	2640793
10km	70%	20000	6	288	5883026	852977	4974328	2343792
10km	70%	20000	6	265	5783224	779859	4956675	2541760
10km	70%	20000	6	247	5113201	739570	4320676	2172065
10km	70%	20000	6	215	3811591	599241	3177614	1786670
10km	70%	20000	6	198	5668587	915708	4663105	2219734
10km	70%	20000	6	245	5332179	850752	4421457	2336442
10km	70%	20000	6	209	4211075	661081	3500181	2357750
10km	70%	20000	6	223	5162791	842492	4261024	1868065
10km	70%	20000	6	218	5962611	905049	4998248	2589889
10km	70%	20000	6	276	6613663	952573	5597385	3153438
10km	70%	20000	6	363	7412602	1055099	6267447	3418909
10km	70%	20000	6	236	5006153	855757	4084183	2228281
10km	70%	20000	6	237	6621800	975228	5558212	2920619
10km	70%	20000	6	237	5159585	789628	4301978	1892571
10km	70%	20000	6	181	4496435	677954	3774744	2099870
10km	70%	20000	6	203	4468402	711214	3715939	1750419
10km	70%	20000	6	217	5750358	813586	4889608	2490556
10km	70%	20000	6	216	4653649	726888	3886381	1938457
10km	70%	20000	6	273	5688755	938518	4693996	2899231
10km	70%	20000	6	218	5013504	822527	4137049	2090094
10km	70%	20000	6	246	5851951	863378	4925753	2356892
10km	70%	20000	6	255	5737705	883304	4787112	2223441
10km	70%	20000	6	173	4687997	755392	3859831	2014471
10km	70%	20000	6	212	5863554	869885	4901464	2334187
10km	70%	20000	6	312	4479352	676037	3725918	2157500
10km	70%	20000	6	251	5801844	939161	4812873	2685141
10km	70%	20000	6	184	4713336	788444	3892220	2077459
10km	70%	20000	6	246	5657205	876630	4732856	2436678
10km	70%	20000	6	217	4830694	755711	4019664	1969014
10km	70%	20000	6	221	6500039	930136	5503455	2577950
10km	70%	20000	6	256	6764668	1016224	5687434	3069917
10km	70%	20000	6	290	5560238	883120	4631574	2333182
10km	70%	20000	6	214	5450689	923447	4448363	2744601
10km	70%	20000	6	229	5187200	826529	4300993	2416621
10km	70%	20000	6	215	6964958	1013884	5905099	2726685
10km	70%	20000	6	242	6769019	1055607	5655262	2836907
10km	70%	20000	6	217	4810852	816302	3934492	2549794
10km	70%	20000	6	281	5605091	894262	4666357	2384273
10km	70%	20000	6	267	5541440	840099	4650573	2116224
10km	70%	20000	6	246	5493963	888265	4541061	2148688
10km	70%	20000	6	337	5667724	876871	4740484	2671230
10km	70%	20000	6	277	5854449	941721	4819288	2605910
10km	70%	20000	6	408	6353163	968582	5330690	2771820
10km	70%	20000	6	207	6466782	1002983	5414395	2291522
10km	70%	20000	6	217	5709332	835093	4821844	2257778
10km	70%	20000	6	328	5745100	828414	4850524	3091171
10km	70%	20000	6	244	6211658	913569	5226168	3181508
10km	70%	20000	6	208	5242188	894370	4293349	2453946
10km	70%	20000	6	224	5941689	869138	5010292	2427764
10km	70%	20000	6	304	5678838	933017	4675844	2314301
10km	70%	20000	6	262	6092412	925631	5125756	2762586
10km	70%	20000	6	231	4948307	834485	4060144	2143266
10km	70%	20000	6	274	5600315	826133	4712680	2330449
10km	70%	20000	6	212	5690769	929899	4687154	2584819
10km	70%	20000	6	252	4620441	712380	3865906	2156032
10km	70%	20000	6	304	5409799	709222	4621753	2444366
10km	70%	20000	6	271	6396911	962038	5337014	2988834
10km	70%	20000	6	251	5745701	832451	4842611	2234231
10km	70%	20000	6	255	4279874	683478	3539132	2168549
10km	70%	20000	6	261	5095525	811956	4213064	2090555
10km	70%	20000	6	284	7387033	1137483	6178586	3206701
10km	70%	20000	6	292	5918073	925086	4913705	2352493
10km	70%	20000	6	250	6230152	1020101	5122243	2832548
10km	70%	20000	6	248	4458044	698874	3724526	1763504
10km	70%	20000	6	243	5244525	773265	4403608	2239152
10km	70%	20000	6	224	4437569	695522	3702447	1906025
10km	70%	20000	6	190	6673507	965430	5636067	2667802
10km	70%	20000	6	274	6613862	1005424	5516818	3062793
10km	70%	20000	6	178	4785401	732493	4006307	1774435
10km	70%	20000	6	267	5347701	817768	4473048	2218318
10km	70%	20000	6	259	4886151	765834	4072840	2345740
10km	70%	20000	6	288	6741090	906167	5791445	2775375
10km	70%	20000	6	276	4772651	786709	3938663	2433614
10km	70%	20000	6	253	6344479	800969	5479932	2563808
10km	70%	20000	6	280	6089079	984980	5022626	3125732
10km	70%	20000	6	223	4770825	709994	3992973	2102918
10km	70%	20000	6	260	6602992	1098206	5406946	2981425
10km	70%	20000	6	253	6380241	971637	5323815	3015223
10km	70%	20000	6	254	6699208	985375	5626663	3000599
10km	70%	20000	6	268	5525970	874207	4599457	2193559
10km	70%	20000	6	317	6773200	926328	5788851	2898589
10km	70%	20000	6	251	6159416	976125	5120931	2566963
10km	70%	20000	6	227	6296564	846687	5357817	2925543
10km	70%	20000	6	266	6199841	842085	5312202	2723225
10km	70%	20000	6	188	5612616	907125	4631948	2240923
10km	70%	20000	6	212	5611551	953820	4597447	2263329
10km	70%	20000	6	262	6042226	778073	5209595	2456732
10km	70%	20000	6	216	5230699	737168	4446957	2171980
10km	70%	20000	6	218	5533442	789138	4697839	2628892
10km	70%	20000	6	221	6979670	1080306	5840938	2728121
10km	70%	20000	6	267	6955429	1023994	5877138	2856624
10km	70%	20000	6	406	8062124	1133311	6848724	3371823
10km	70%	20000	6	180	5539718	896337	4582164	2122733
10km	70%	20000	6	307	6362376	915511	5383356	2654784
10km	70%	20000	6	204	5330197	874223	4406571	2468656
10km	70%	20000	6	354	5476068	760717	4655118	2471771
10km	70%	20000	6	257	5620647	971434	4568343	2713875
10km	70%	20000	6	214	5258349	862707	4337754	2258376
10km	70%	20000	6	318	6154611	866711	5210662	2718307
10km	70%	20000	6	240	5416800	876176	4467516	2280060
10km	70%	20000	6	205	5680940	958543	4667752	2314819
10km	70%	20000	6	238	5911781	810654	5035898	2771489
10km	70%	20000	6	325	6318124	866225	5373478	2748593
10km	70%	20000	6	279	3996088	649869	3277690	1901089
10km	70%	20000	6	313	6601001	935991	5592817	2740475
10km	70%	20000	6	221	4931966	800101	4055212	2154643
10km	70%	20000	6	215	5847148	920647	4863848	2398387
10km	70%	20000	6	194	4679846	809809	3828167	2691569
10km	70%	20000	6	253	4269567	703765	3528415	1682577
10km	70%	20000	6	197	5935424	981553	4894953	2234303
10km	70%	20000	6	274	8491330	1200419	7191853	3338514
10km	70%	20000	6	209	4559115	721753	3789557	1749235
10km	70%	20000	6	320	5895280	898323	4914609	2625957
10km	70%	20000	6	218	5829643	887348	4888180	2191822
10km	70%	20000	6	227	5840285	982627	4795788	2339359
10km	70%	20000	6	238	5935369	905621	4952988	2424580
10km	70%	20000	6	316	6319274	934154	5294679	2758449
10km	70%	20000	6	259	6796133	970240	5768475	3266280
10km	70%	20000	6	226	5469642	823141	4559798	2357562
10km	70%	20000	6	223	5993871	936749	4990798	2483342
10km	70%	20000	6	217	6230905	990078	5160906	2948402
10km	70%	20000	6	353	6174849	884528	5244310	2752296
10km	70%	20000	6	279	7114712	948988	6099893	2808687
10km	70%	20000	6	214	5045412	779595	4209234	2006311
10km	70%	20000	6	195	5320895	872669	4398127	2446575
10km	70%	20000	6	236	5321446	778904	4502606	2057384
10km	70%	20000	6	272	5379500	863324	4473589	2203109
10km	70%	20000	6	280	6620481	914263	5632612	2779656
10km	70%	20000	6	326	7540751	1057195	6391127	2881481
10km	70%	20000	6	230	6136868	929537	5122583	2582304
10km	70%	20000	6	261	6259400	858077	5334277	2518730
10km	70%	20000	6	271	5133261	800187	4284656	2395377
10km	70%	20000	6	274	6580079	934227	5576563	2651772
10km	70%	20000	6	259	6752508	918763	5784076	2910744
10km	70%	20000	6	226	5481269	869352	4549886	2238071
10km	70%	20000	6	254	4744140	723278	3974047	2349086
10km	70%	20000	6	197	5058728	777154	4229584	2065034
10km	70%	20000	6	235	5468869	871929	4519601	2593181
10km	70%	20000	6	329	7204388	1002145	6126733	3118340
10km	70%	20000	6	227	4895776	693942	4158727	2092049
10km	70%	20000	6	248	6926744	1105277	5747487	3070016
10km	70%	20000	6	240	7042404	1056182	5908781	2913476
10km	70%	20000	6	306	7471122	1088092	6304371	3389668
10km	70%	20000	6	227	5209152	753084	4407398	2086770
10km	70%	20000	6	235	5803920	811340	4933805	2303611
10km	70%	20000	6	323	6231654	812700	5324296	2427526
10km	70%	20000	6	233	5637135	923432	4636759	2637097
10km	70%	20000	6	288	5602198	907826	4621519	2648033
10km	70%	20000	6	282	5312780	851261	4407371	2256219
10km	70%	20000	6	203	4801620	791515	3956848	1912699
10km	70%	20000	6	198	5590991	919727	4618596	2204568
10km	70%	20000	6	239	5807017	986316	4752420	2365744
10km	70%	20000	6	229	4887071	762368	4051941	2017652
10km	70%	20000	6	330	5959391	903438	5009364	2521827
10km	70%	20000	6	280	5765116	886344	4809148	2543680
10km	70%	20000	6	275	5055320	825048	4153954	2350328
10km	70%	20000	6	308	7124413	987443	6055045	3628678
10km	70%	20000	6	261	7056235	1034261	5954793	2952259
10km	70%	20000	6	273	6334527	922696	5333010	3029938
10km	70%	20000	6	232	5728089	864499	4803362	2549667
10km	70%	20000	6	296	6810606	915300	5812543	3052488
10km	70%	20000	6	331	7755405	1057734	6603774	3202221
10km	70%	20000	6	236	4817137	760803	3997748	2225971
10km	70%	20000	6	235	5359605	806180	4504883	2233088
10km	70%	20000	6	265	5324981	876135	4364922	2402089
10km	70%	20000	6	250	6177449	908842	5201643	2467035
10km	70%	20000	6	258	7146532	993285	6059427	2987958
10km	70%	20000	6	229	5808986	918256	4809830	2670712
10km	70%	20000	6	292	5371185	817482	4495919	2558278
10km	70%	20000	6	337	6830889	975023	5797788	2867508
10km	70%	20000	6	261	5190900	855399	4285265	2025971
10km	70%	20000	6	265	6770857	1043166	5681595	2602765
10km	70%	20000	6	249	4298723	691668	3559424	2122147
10km	70%	20000	6	195	5330663	871694	4394351	2418250
10km	70%	20000	6	211	5374401	866624	4438424	2527632
10km	70%	20000	6	247	5756605	889890	4820230	2673755
10km	70%	20000	6	321	6072637	915955	5054618	2633752
10km	70%	20000	6	305	6528732	1024721	5449409	3105989
10km	70%	20000	6	259	4477403	723481	3708900	2035496
10km	70%	20000	6	258	7215808	1016415	6120132	3060244
10km	70%	20000	6	296	6638769	979245	5559789	3402429
10km	70%	20000	6	219	5990651	802884	5136150	2771049
10km	70%	20000	6	262	4514883	740887	3726478	2093131
10km	70%	20000	6	202	5511150	904364	4537953	2197009
10km	70%	20000	6	250	6389070	953268	5366016	2712267
10km	70%	20000	6	309	8332210	1127024	7102287	3118256
10km	70%	20000	6	292	4654792	687011	3896136	2332780
10km	70%	20000	6	228	5361713	894078	4395916	2000086
10km	70%	20000	6	280	5672013	916465	4663460	2608772
10km	70%	20000	6	207	5177349	854357	4240686	2257209
10km	70%	20000	6	246	5950850	820284	5094219	2804161
10km	70%	20000	6	202	4745373	723160	3978361	2459693
10km	70%	20000	6	246	5936991	838658	5056876	2814109
10km	70%	20000	6	183	6318090	1025649	5224558	2188149
10km	70%	20000	6	247	6604904	998187	5510893	2741696
10km	70%	20000	6	261	5474536	902015	4509783	2249562
10km	70%	20000	6	232	4626982	767561	3821947	2066155
10km	70%	20000	6	273	6786258	1120785	5613014	3207216
10km	70%	20000	6	287	6556092	913742	5573908	2788990
10km	70%	20000	6	315	6629489	972055	5583582	2989865
10km	70%	20000	6	254	4791709	825892	3914024	2096004
10km	70%	20000	6	246	5108019	757672	4303947	2458640
10km	70%	20000	6	265	6239811	982691	5172429	2724370
10km	70%	20000	6	367	8371763	1112024	7149385	3458310
10km	70%	20000	6	255	4438252	726691	3652562	1862505
10km	70%	20000	6	262	5197562	837706	4297112	2009210
10km	70%	20000	6	211	5471415	864957	4557698	2394081
10km	70%	20000	6	234	5365599	810850	4498838	2525843
10km	70%	20000	6	250	7870359	1166769	6603074	3157680
10km	70%	20000	6	195	5898931	970359	4879178	2082008
10km	70%	20000	6	302	7001585	1074268	5841650	3343189
10km	70%	20000	6	193	6411024	867300	5417627	2344503
10km	70%	20000	6	309	6095140	864297	5150918	2525710
10km	70%	20000	6	284	5484959	905863	4500744	2827755
10km	70%	20000	6	269	6803169	1017745	5702113	2948383
10km	70%	20000	6	285	7342999	1043287	6197291	2943792
10km	70%	20000	6	333	6646691	945038	5649056	3485828
10km	70%	20000	6	300	5761269	889193	4808927	2334236
10km	70%	20000	6	223	5784766	981149	4710728	2627945
10km	70%	20000	6	211	5373721	818369	4479260	2242506
10km	70%	20000	6	231	4744729	785542	3907186	2530011
10km	70%	20000	6	225	6048328	903345	5086137	2781412
10km	70%	20000	6	220	3746919	630875	3071159	1984688
10km	70%	20000	6	286	6594774	914883	5608912	2900094
10km	70%	20000	6	240	5510281	898331	4544967	2338214
10km	70%	20000	6	286	5791397	928696	4822188	2794454
10km	70%	20000	6	301	6439544	968057	5400644	3140575
10km	70%	20000	6	323	7174987	992506	6103559	3216954
10km	70%	20000	6	197	5643396	787021	4771621	2474487
10km	70%	20000	6	319	5565036	754866	4762246	2642752
10km	70%	20000	6	205	4950740	783041	4110106	1961674
10km	70%	20000	6	240	6206341	871314	5283980	2456233
10km	70%	20000	6	363	6925516	1052166	5808934	2979281
10km	70%	20000	6	252	5636004	817193	4775021	2383625
10km	70%	20000	6	215	4486672	756066	3664878	2247713
10km	70%	20000	6	284	5824089	803231	4938787	2542178
10km	70%	20000	6	251	5716552	920711	4708749	2509130
10km	70%	20000	6	213	5694569	895413	4755572	2690312
10km	70%	20000	6	190	6122419	998575	5042965	2587439
10km	70%	20000	6	209	5044262	832964	4166360	2161876
10km	70%	20000	6	200	3986060	638519	3309810	2083830
10km	70%	20000	6	412	6057231	809991	5190520	3008743
10km	70%	20000	6	344	5364986	887830	4440168	2435857
10km	70%	20000	6	374	6049761	849968	5131402	2740967
10km	70%	20000	6	231	4513957	750608	3727390	1886536
10km	70%	20000	6	207	5363244	836553	4470394	2230294
10km	70%	20000	6	190	5436861	902471	4461149	1916238
10km	70%	20000	6	161	4923660	828877	4019811	2075340
10km	70%	20000	6	307	6264061	912333	5288479	2724106
10km	70%	20000	6	237	6224272	952725	5209798	2419553
10km	70%	20000	6	244	4531587	671183	3819769	2109354
10km	70%	20000	6	189	4838162	807342	3987275	1998204
10km	70%	20000	6	249	6300803	887413	5331500	2915704
10km	70%	20000	6	276	6954241	1031517	5842857	3062098
10km	70%	20000	6	261	6243288	988814	5148451	2673989
10km	70%	20000	6	229	4990532	751623	4187021	2416265
10km	70%	20000	6	203	5517727	845041	4625359	2191305
10km	70%	20000	6	199	4527939	670061	3801013	1917796
10km	70%	20000	6	274	6026047	833835	5136511	2822910
10km	70%	20000	6	249	7208559	1020576	6123007	2836196
10km	70%	20000	6	268	7199795	1081908	6040785	3594626
10km	70%	20000	6	167	5073726	825764	4155607	2198153
10km	70%	20000	6	243	6055333	912039	5074909	2551813
10km	70%	20000	6	265	7659515	1141726	6456834	2861013
10km	70%	20000	6	279	6164313	1056356	5035272	2660503
10km	70%	20000	6	229	5020922	770496	4157928	2455489
10km	70%	20000	6	209	5872858	871675	4958787	2345813
10km	70%	20000	6	336	4812922	741591	4024146	2325287
10km	70%	20000	6	203	5727179	856812	4833385	2444743
10km	70%	20000	6	297	5535400	880672	4590802	2437909
10km	70%	20000	6	213	4308779	677940	3568019	2076702
10km	70%	20000	6	213	4348955	705583	3610577	1866106
10km	70%	20000	6	197	5433820	869236	4508304	2363335
10km	70%	20000	6	265	5288933	874185	4362085	1851441
10km	70%	20000	6	227	5873095	858262	4946570	2472395
10km	70%	20000	6	256	6564381	929596	5559554	2989186
10km	70%	20000	6	212	5429754	865375	4482618	2029698
10km	70%	20000	6	251	5971938	864818	5023257	2605332
10km	70%	20000	6	215	5530179	896100	4567938	2162669
10km	70%	20000	6	225	6019463	952748	4991843	2414833
10km	70%	20000	6	218	5977818	898755	5033752	2360096
10km	70%	20000	6	321	5578456	887756	4637370	2980220
10km	70%	20000	6	237	4799832	763487	3987255	2169425
10km	70%	20000	6	282	7613934	1155239	6331923	3526342
10km	70%	20000	6	335	5633763	800974	4749885	2481351
10km	70%	20000	6	282	7033669	1046225	5901649	3066492
10km	70%	20000	6	307	8248703	1229412	6944142	3282925
10km	70%	20000	6	266	4960068	797731	4092805	2381209
10km	70%	20000	6	307	7673067	1108316	6492325	2936826
10km	70%	20000	6	267	6434753	964711	5415847	2820449
10km	70%	20000	6	307	6974729	1046200	5876250	2706157
10km	70%	20000	6	251	6089113	864116	5144015	2740768
10km	70%	20000	6	283	6839475	1030969	5707810	3340912
10km	70%	20000	6	193	5037590	778959	4222389	2255722
10km	70%	20000	6	235	5714130	866134	4768148	2745799
10km	70%	20000	6	264	6795979	999724	5722403	2999333
10km	70%	20000	6	243	6156888	840810	5247927	2371633
10km	70%	20000	6	269	7268248	1020329	6177064	2806354
10km	70%	20000	6	263	6495135	928856	5482683	2813282
10km	70%	20000	6	338	7101192	1058431	5950447	3179773
10km	70%	20000	6	221	5963156	917400	4979011	2671394
10km	70%	20000	6	289	5754568	778846	4938950	2496589
10km	70%	20000	6	222	4746710	760138	3938035	2261435
10km	70%	20000	6	202	5924409	858949	5004883	2276553
10km	70%	20000	6	210	4508654	695033	3764681	1767211
10km	70%	20000	6	218	5189916	807148	4311778	2453334
10km	70%	20000	6	205	6590496	991436	5518293	2754031
10km	70%	20000	6	182	4707435	742368	3903593	1856283
10km	70%	20000	6	265	4586998	723301	3809608	1788933
10km	70%	20000	6	226	5304066	883751	4356581	2733818
10km	70%	20000	6	239	5151458	810399	4278976	2233296
10km	70%	20000	6	282	7290113	963334	6250286	3146698
10km	70%	20000	6	221	6293488	882454	5374208	2632295
10km	70%	20000	6	217	6226016	935837	5234702	2727742
10km	70%	20000	6	215	4787803	720867	4023844	2483124
10km	70%	20000	6	220	5398057	946889	4381665	2441860
10km	70%	20000	6	220	5091223	809034	4247496	2129113
10km	70%	20000	6	336	6989619	1010611	5929601	2699034
10km	70%	20000	6	286	6978146	1080456	5814144	3126224
10km	70%	20000	6	347	6979088	959316	5955708	3436379
10km	70%	20000	6	227	5919948	926929	4925480	2197125
10km	70%	20000	6	245	5851381	970979	4786000	2275199
10km	70%	20000	6	258	6119983	921153	5129834	2396171
10km	70%	20000	6	206	5693248	923553	4692550	2243996
10km	70%	20000	6	266	6125629	949866	5091386	2331589
10km	70%	20000	6	215	3930062	645070	3236365	1766740
10km	70%	20000	6	282	4692404	714779	3944814	2360570
10km	70%	20000	6	222	5521041	928865	4553321	2386693
10km	70%	20000	6	287	6966731	1057280	5834538	3131840
10km	70%	20000	6	288	5687745	899051	4680191	2861289
10km	70%	20000	6	258	6247340	1007201	5168599	2300382
10km	70%	20000	6	225	5731358	917431	4746568	2486684
10km	70%	20000	6	241	5530458	868065	4613907	2698550
10km	70%	20000	6	205	4710028	755796	3902952	1971591
10km	70%	20000	6	346	6804252	964534	5745234	2894158
10km	70%	20000	6	194	5458336	871310	4525593	2344948
10km	70%	20000	6	251	5812803	917772	4858853	2593290
10km	70%	20000	6	272	5446196	856362	4515938	2603177
10km	70%	20000	6	276	5179395	772308	4348893	2244613
10km	70%	20000	6	281	6684830	1009842	5599033	2965477
10km	70%	20000	6	272	4945784	775972	4127593	2140481
10km	70%	20000	6	246	7251663	1013521	6170950	2816460
10km	70%	20000	6	261	5313869	787975	4453240	2195720
10km	70%	20000	6	173	4773536	784281	3949127	1889411
10km	70%	20000	6	192	4989350	816473	4103645	2111020
10km	70%	20000	6	212	5340941	890620	4380447	2426329
10km	70%	20000	6	166	4437517	722919	3665001	1749206
10km	70%	20000	6	220	5692158	880454	4762927	2351696
10km	70%	20000	6	207	4673101	805194	3832446	1939912
10km	70%	20000	6	218	4878280	734952	4092276	2315285
10km	70%	20000	6	249	6136466	862351	5222857	2614494
10km	70%	20000	6	226	5620097	930385	4640228	2332587
10km	70%	20000	6	296	4953330	833296	4085108	2662467
10km	70%	20000	6	268	6340692	897375	5386679	2360459
10km	70%	20000	6	275	5774039	765546	4960422	2496521
10km	70%	20000	6	285	6573295	985989	5510550	3187823
10km	70%	20000	6	260	5072537	858916	4177381	2109013
10km	70%	20000	6	282	7364342	1070506	6210316	3280688
10km	70%	20000	6	218	5494760	875064	4557257	2482968
10km	70%	20000	6	210	5278152	891228	4333950	2422821
10km	70%	20000	6	217	6164831	973902	5088897	2419100
10km	70%	20000	6	268	6069706	942189	5066372	2314644
10km	70%	20000	6	252	5142583	768831	4314882	2048106
10km	70%	20000	6	227	5485033	815671	4596632	2430257
10km	70%	20000	6	219	4981516	774400	4154837	2296653
10km	70%	20000	6	275	6483803	961221	5454116	3319494
10km	70%	20000	6	216	5723258	863527	4797668	2436322
10km	70%	20000	6	476	6161453	841030	5273620	2620927
10km	70%	20000	6	316	7078506	1009858	6014158	3222847
10km	70%	20000	6	241	6214460	895203	5242694	2888962
10km	70%	20000	6	219	6439078	966568	5408764	2446258
10km	70%	20000	6	258	5721464	891401	4770140	2870519
10km	70%	20000	6	281	5121372	779935	4286311	1992830
10km	70%	20000	6	276	4401649	695335	3654608	2147096
10km	70%	20000	6	226	5499503	866501	4558129	2238998
10km	70%	20000	6	259	4229285	677747	3514892	2015245
10km	70%	20000	6	171	4604352	766494	3778503	1976884
10km	70%	20000	6	212	5143300	806380	4283533	2052970
10km	70%	20000	6	271	5302315	808476	4438975	2242911
10km	70%	20000	6	324	6042545	820707	5185894	2238263
10km	70%	20000	6	352	5961986	892646	5008833	2660567
10km	70%	20000	6	249	5841391	931332	4862304	2374925
10km	70%	20000	6	243	3676357	604279	3044679	1819064
10km	70%	20000	6	314	5064871	813359	4201137	2392044
10km	70%	20000	6	241	4780575	729134	3987599	1981002
10km	70%	20000	6	205	6125029	965973	5084376	2788579
10km	70%	20000	6	299	5877372	856709	4981565	2557997
10km	70%	20000	6	205	6024947	932639	5039737	2457610
10km	70%	20000	6	260	6386044	966848	5345382	2893124
10km	70%	20000	6	255	5787957	877901	4830088	2867274
10km	70%	20000	6	263	4524285	744771	3723336	2143057
10km	70%	20000	6	249	5935641	898398	4978689	2594958
10km	70%	20000	6	220	5479183	886999	4545345	2066175
10km	70%	20000	6	260	5090200	812331	4221595	2089036
10km	70%	20000	6	277	6978380	996582	5904812	3038148
10km	70%	20000	6	215	5838634	936836	4825048	2494404
10km	70%	20000	6	182	5201451	818560	4329201	1919824
10km	70%	20000	6	231	5700829	855952	4760386	2471032
10km	70%	20000	6	247	5222677	839730	4318654	2260142
10km	70%	20000	6	231	6524895	905741	5548337	2510955
10km	70%	20000	6	307	7384351	1059521	6239880	2952867
10km	70%	20000	6	242	7438788	1087806	6284335	2907072
10km	70%	20000	6	268	6999459	949234	6006687	2823467
10km	70%	20000	6	200	5348295	877870	4416161	2288186
10km	70%	20000	6	196	4997917	834364	4077476	2393073
10km	70%	20000	6	256	5223298	840142	4319203	2584334
10km	70%	20000	6	225	4933891	766205	4118052	2127960
10km	70%	20000	6	278	5523799	874901	4578999	2385496
10km	70%	20000	6	270	5383675	899305	4394347	2686117
10km	70%	20000	6	221	5247167	831734	4355753	2796243
10km	70%	20000	6	282	5434976	878799	4481828	2913010
10km	70%	20000	6	191	5478259	843766	4575666	1899977
10km	70%	20000	6	278	6267902	848149	5362231	2741603
10km	70%	20000	6	219	5216249	791781	4378253	2124421
10km	70%	20000	6	253	5335256	828552	4405302	2925447
10km	70%	20000	6	193	5904928	873156	4964146	2260866
10km	70%	20000	6	241	6238175	887801	5256981	2423345
10km	70%	20000	6	274	5358301	902995	4394548	2540476
10km	70%	20000	6	234	6561559	1000482	5469303	2663711
10km	70%	20000	6	255	6195991	1003756	5098669	2811772
10km	70%	20000	6	297	5714613	845648	4802697	2306887
10km	70%	20000	6	236	4946919	770097	4117071	1964487
10km	70%	20000	6	255	4954121	764884	4140304	2097292
10km	70%	20000	6	253	6353345	1022588	5256002	2861562
10km	70%	20000	6	215	4592834	707239	3801757	2015894
10km	70%	20000	6	225	5097390	838104	4212390	2274232
10km	70%	20000	6	245	5417857	870860	4465071	2090648
10km	70%	20000	6	229	6008749	905890	5042748	2766919
10km	70%	20000	6	289	5355304	765663	4550788	2314922
10km	70%	20000	6	210	5610424	888069	4666533	2345008
10km	70%	20000	6	204	6519994	1016638	5405914	2561878
10km	70%	20000	6	207	5041877	778230	4176268	2261656
10km	70%	20000	6	228	5273439	856006	4379973	2001754
10km	70%	20000	6	292	6865572	979434	5842574	2950786
10km	70%	20000	6	288	6172671	876604	5227706	2708875
10km	70%	20000	6	234	5197729	835739	4291234	2515786
10km	70%	20000	6	203	5115685	782938	4250772	2592912
10km	70%	20000	6	223	4551470	726904	3784625	1917704
10km	70%	20000	6	253	5062533	782982	4235179	2315601
10km	70%	20000	6	267	5533470	905164	4549114	2393154
10km	70%	20000	6	248	6352094	1001393	5284094	2817412
10km	70%	20000	6	242	5769657	975904	4675551	2562053
10km	70%	20000	6	235	5625089	949341	4619592	2572897
10km	70%	20000	6	207	3736758	590926	3117013	1791944
10km	70%	20000	6	201	6807215	992174	5739946	2566393
10km	70%	20000	6	313	5531629	855332	4634907	2573276
10km	70%	20000	6	253	5565094	927942	4541167	2432496
10km	70%	20000	6	232	5023787	851006	4121730	2353162
10km	70%	20000	6	241	5041665	773402	4228090	2280304
10km	70%	20000	6	239	5949016	866688	5024772	2525143
10km	70%	20000	6	272	6980696	1071194	5781083	2956719
10km	70%	20000	6	204	4869289	817424	3999172	2076243
10km	70%	20000	6	225	5777152	918026	4764795	2566094
10km	70%	20000	6	272	7752604	1180171	6504656	3589020
10km	70%	20000	6	297	6616573	983806	5551451	2876825
10km	70%	20000	6	214	6345085	934171	5340667	2752010
10km	70%	20000	6	207	5490786	938390	4485744	2154701
10km	70%	20000	6	217	6529696	965197	5497073	2696206
10km	70%	20000	6	208	6485756	996424	5436378	2632235
10km	70%	20000	6	210	7154349	1035911	6052514	2553831
10km	70%	20000	6	232	7108710	1082454	5940036	2805039
10km	70%	20000	6	234	4704971	768582	3884413	2026578
10km	70%	20000	6	201	4681319	724954	3878192	1933002
10km	70%	20000	6	267	6290032	955767	5272839	2501084
10km	70%	20000	6	217	5685554	900486	4729281	2316884
10km	70%	20000	6	273	6239576	995020	5182004	2770221
10km	70%	20000	6	213	5082169	785205	4239725	2239605
10km	70%	20000	6	224	5707745	915497	4729554	2454624
10km	70%	20000	6	227	5592396	900077	4636460	2356401
10km	70%	20000	6	248	5433935	827727	4550430	2684030
10km	70%	20000	6	259	6052601	884148	5108366	2682097
10km	70%	20000	6	223	5830297	947649	4796197	2418314
10km	70%	20000	6	289	4631765	756927	3830487	2068786
10km	70%	20000	6	269	6185248	915412	5192039	2765238
10km	70%	20000	6	235	5222546	810979	4369011	2188162
10km	70%	20000	6	298	5819575	850236	4914286	2998613
10km	70%	20000	6	229	3938823	636748	3247476	2157234
10km	70%	20000	6	353	6437070	939127	5421070	2885855
10km	70%	20000	6	218	5917709	892465	4951140	2424433
10km	70%	20000	6	323	4329965	689393	3593739	1832742
10km	70%	20000	6	208	4830723	774506	4006116	2139866
10km	70%	20000	6	214	5965477	931357	4977773	2364771
10km	70%	20000	6	244	4507682	733794	3723482	2197154
10km	70%	20000	6	267	4869852	766129	4041838	2607780
10km	70%	20000	6	184	5099510	835459	4201652	1911680
10km	70%	20000	6	442	7364875	1061057	6208962	3186730
10km	70%	20000	6	235	5843719	940705	4841028	2606397
10km	70%	20000	6	190	4085314	662526	3376886	1717584
10km	70%	20000	6	206	4977941	794175	4121087	2010420
10km	70%	20000	6	211	4524819	692988	3780382	1903882
10km	70%	20000	6	297	6383346	853972	5468071	2685381
10km	70%	20000	6	315	5362634	903025	4388410	2850948
10km	70%	20000	6	225	5502345	850702	4590271	2315729
10km	70%	20000	6	314	7151732	1024312	6064953	3010102
10km	70%	20000	6	193	4882197	775580	4052212	2117000
10km	70%	20000	6	240	6765090	936594	5758371	2602450
10km	70%	20000	6	187	4185528	654181	3497682	1758039
10km	70%	20000	6	246	4781275	770048	3961938	2328862
10km	70%	20000	6	207	5804593	951725	4776266	2378643
10km	70%	20000	6	295	4938708	786829	4109792	2324066
10km	70%	20000	6	189	4601599	759451	3797889	1882149
10km	70%	20000	6	174	4244265	663280	3516445	1685309
10km	70%	20000	6	221	5291625	810936	4431491	2160251
10km	70%	20000	6	324	6464193	855946	5549633	2521243
10km	70%	20000	6	327	6610590	967849	5573698	2905664
10km	70%	20000	6	265	5536067	851614	4637344	2583357
10km	70%	20000	6	191	4782377	754028	3982278	1820342
10km	70%	20000	6	233	6486329	911788	5487545	2797958
10km	70%	20000	6	222	5988762	946864	4961750	2385952
10km	70%	20000	6	240	5028693	771688	4210980	2661821
10km	70%	20000	6	225	7152842	1030154	6061197	3101385
10km	70%	20000	6	217	4730077	729446	3950656	2055842
10km	70%	20000	6	206	6182519	1051920	5057741	2731903
10km	70%	20000	6	236	6667632	1001535	5602887	2613531
10km	70%	20000	6	248	4888436	779908	4050467	2203173
10km	70%	20000	6	211	5783117	925068	4780033	2503066
10km	70%	20000	6	248	6331833	1015122	5239458	2924789
10km	70%	20000	6	271	7730603	1126097	6514451	3265748
10km	70%	20000	6	211	5909369	883754	4965341	2379589
10km	70%	20000	6	223	6627436	1000095	5587523	2540201
10km	70%	20000	6	305	6091915	888595	5137419	2935332
10km	70%	20000	6	222	5260889	877729	4316648	2160521
10km	70%	20000	6	303	6554722	854943	5605840	3319092
10km	70%	20000	6	209	5088992	855315	4170484	2415198
10km	70%	20000	6	274	6938899	935198	5911712	3134457
10km	70%	20000	6	224	4987532	776752	4156996	1809309
10km	70%	20000	6	335	6967833	1090566	5774959	3081335
10km	70%	20000	6	291	6135978	862356	5206067	3085263
10km	70%	20000	6	225	5837068	913639	4835594	2182099
10km	70%	20000	6	209	5249737	768843	4403199	2641009
10km	70%	20000	6	194	5582006	872076	4611228	2155889
10km	70%	20000	6	226	6836402	987333	5788120	2798513
10km	70%	20000	6	239	6712675	968660	5683668	2781354
10km	70%	20000	6	242	7060669	1089771	5889456	2634725
10km	70%	20000	6	213	4923550	766185	4107507	1972341
10km	70%	20000	6	273	6053960	1022856	4943224	2853649
10km	70%	20000	6	236	5287348	762037	4469040	2557891
10km	70%	20000	6	298	6722492	911664	5766191	2786153
10km	70%	20000	6	253	5028873	811161	4159520	2320030
10km	70%	20000	6	386	6900033	998109	5841554	2801274
10km	70%	20000	6	270	6841049	1073577	5681753	2975527
10km	70%	20000	6	248	5595763	815425	4720924	2495628
10km	70%	20000	6	269	7311571	1025647	6213389	2797992
10km	70%	20000	6	365	5075106	789386	4239968	2679218
10km	70%	20000	6	213	5164165	820077	4308674	2251962
10km	70%	20000	6	204	4544795	681671	3819897	1955091
10km	70%	20000	6	338	7592427	1035373	6437695	3490473
10km	70%	20000	6	284	6309021	968148	5279063	2718549
10km	70%	20000	6	277	4133604	646240	3450677	2322742
10km	70%	20000	6	259	5803760	987069	4772208	2254857
10km	70%	20000	6	280	7684707	1130413	6473351	3356490
10km	70%	20000	6	257	6576669	999232	5476144	2946513
10km	70%	20000	6	219	6094033	941703	5097566	2383872
10km	70%	20000	6	369	7016762	981927	5954788	3200278
10km	70%	20000	6	265	6538792	879728	5580463	2364507
10km	70%	20000	6	213	6580159	919369	5578086	2524086
10km	70%	20000	6	304	6306725	942403	5299974	3141315
10km	70%	20000	6	289	5278545	813705	4430318	2158231
10km	70%	20000	6	291	5742971	894773	4782395	2725173
10km	70%	20000	6	255	5366837	851795	4454293	2696852
10km	70%	20000	6	210	5810334	873534	4876405	2481955
10km	70%	20000	6	210	5047406	828377	4179800	1937108
10km	70%	20000	6	206	5765937	901385	4792718	2603381
10km	70%	20000	6	307	4866573	857284	3967150	2475790
10km	70%	20000	6	235	5244994	851202	4351822	2427241
10km	70%	20000	6	229	6081166	923216	5081817	2058034
10km	70%	20000	6	238	4932257	771785	4123112	2148615
10km	70%	20000	6	235	5678401	960410	4654679	2385684
10km	70%	20000	6	248	4829396	815365	3902927	2343824
10km	70%	20000	6	207	6307674	1058789	5160979	2713508
10km	70%	20000	6	236	7231181	1106964	6041385	2738844
10km	70%	20000	6	201	4459206	714564	3715155	2190227
10km	70%	20000	6	302	7608350	1136645	6360089	3136355
10km	70%	20000	6	190	5255689	889650	4308428	2120242
10km	70%	20000	6	286	6213612	916988	5234528	3022350
10km	70%	20000	6	226	6191891	929201	5162979	2575910
10km	70%	20000	6	246	5427806	908103	4460159	2380784
10km	70%	20000	6	183	5952999	862718	5044843	2458527
10km	70%	20000	6	311	6813541	1028531	5722745	2968941
10km	70%	20000	6	314	5606647	777770	4764805	2577393
10km	70%	20000	6	278	5564523	835556	4646812	2310939
10km	70%	20000	6	195	4642990	736594	3860847	1764893
10km	70%	20000	6	192	4814854	814159	3915624	2348199
10km	70%	20000	6	235	7323923	1151725	6072571	2793335
10km	70%	20000	6	281	6029953	867496	5108792	3109314
10km	70%	20000	6	245	7165740	1116060	5988346	2950902
10km	70%	20000	6	237	5390753	892957	4435908	2154181
10km	70%	20000	6	198	5317432	866883	4364373	2163232
10km	70%	20000	6	315	6722142	1025746	5642139	3011846
10km	70%	20000	6	216	5245433	748203	4455057	2277657
10km	70%	20000	6	196	3800932	608686	3150010	1655866
10km	70%	20000	6	252	5874938	862677	4958441	2612042
10km	70%	20000	6	221	7736257	1096079	6563679	2589866
10km	70%	20000	6	255	6699536	952157	5677787	2979429
10km	70%	20000	6	176	4689974	740961	3914335	2018831
10km	70%	20000	6	243	4577817	685335	3837533	2105394
10km	70%	20000	6	233	6688268	1028498	5560997	2540960
10km	70%	20000	6	476	6483221	975818	5428914	3213710
10km	70%	20000	6	224	4914582	788796	4065532	2362797
10km	70%	20000	6	379	5361735	732713	4581815	2303349
10km	70%	20000	6	236	5927816	848656	5010856	2450307
10km	70%	20000	6	227	5869785	926695	4864456	2646851
10km	70%	20000	6	220	5167674	749545	4395822	2219529
10km	70%	20000	6	284	5929757	988403	4873653	2557268
10km	70%	20000	6	349	6349678	945315	5306114	3013574
10km	70%	20000	6	288	8143302	1223845	6785417	3683356
10km	70%	20000	6	255	5619251	900984	4659675	2335269
10km	70%	20000	6	282	5283959	701998	4536141	2469474
10km	70%	20000	6	208	5363283	847111	4477475	2237581
10km	70%	20000	6	269	7721167	1118868	6510686	2938973
10km	70%	20000	6	232	6440019	945403	5422127	2961122
10km	70%	20000	6	304	6413315	898092	5441278	2710949
10km	70%	20000	6	246	6207979	845137	5304963	2664746
10km	70%	20000	6	215	4713612	795210	3855664	1901651
10km	70%	20000	6	263	6509967	1081805	5369658	2555253
10km	70%	20000	6	322	6415598	863945	5508313	2690844
10km	70%	20000	6	242	5416071	908948	4452888	2266176
10km	70%	20000	6	305	5559448	778471	4726058	2724489
10km	70%	20000	6	297	6191157	909947	5226234	2515458
10km	70%	20000	6	239	4514695	756263	3729005	1952639
10km	70%	20000	6	204	5413639	900306	4434368	2042780
10km	70%	20000	6	210	6513594	1021087	5435622	2595094
10km	70%	20000	6	230	5386934	881886	4460211	2562726
10km	70%	20000	6	250	4904607	749258	4099398	2181273
10km	70%	20000	6	248	5952442	970227	4904514	2467679
10km	70%	20000	6	194	5035217	803885	4177777	2341582
10km	70%	20000	6	208	5284503	822689	4400451	2593178
10km	70%	20000	6	327	5221426	768811	4388387	2657796
10km	70%	20000	6	316	5337780	872388	4407468	2425233
10km	70%	20000	6	246	5131273	789240	4274309	2136017
10km	70%	20000	6	213	6819472	1097307	5647958	2730502
10km	70%	20000	6	188	4588057	674925	3870329	1983499
10km	70%	20000	6	304	6502467	1017028	5406545	3008036
10km	70%	20000	6	244	4836107	844774	3950524	2666265
10km	70%	20000	6	204	5193556	817366	4326380	2237200
10km	70%	20000	6	267	5378817	869793	4445587	2375659
10km	70%	20000	6	373	6618838	871995	5667282	3141924
10km	70%	20000	6	320	8026014	1149178	6804448	3474957
10km	70%	20000	6	301	6611761	990009	5526267	3046379
10km	70%	20000	6	306	4218450	737735	3439473	2152201
10km	70%	20000	6	219	4806544	770214	4001206	2149108
10km	70%	20000	6	269	5819508	886304	4855426	2266213
10km	70%	20000	6	198	4996563	793832	4130969	1999342
10km	70%	20000	6	265	4670231	731522	3875895	1970718
10km	70%	20000	6	214	6520821	948505	5514734	2527653
10km	70%	20000	6	263	5018568	819415	4152972	2189454
10km	70%	20000	6	245	6104486	966173	5065065	2869783
10km	70%	20000	6	228	5791788	839122	4898536	2272435
10km	70%	20000	6	197	4202287	676857	3481578	1865387
10km	70%	20000	6	254	7207038	1107161	6029500	3055304
10km	70%	20000	6	174	5030346	849795	4128123	2141056
10km	70%	20000	6	272	6201122	916807	5197536	3094904
10km	70%	20000	6	212	6021988	958134	4998909	2502892
10km	70%	20000	6	282	6374309	1008693	5312112	2810028
10km	70%	20000	6	274	5308743	805825	4461250	2238491
10km	70%	20000	6	229	5078517	832396	4187800	1989569
10km	70%	20000	6	273	8097732	1131832	6884859	3027521
10km	70%	20000	6	220	5813851	937119	4804536	2470502
10km	70%	20000	6	187	5224865	864408	4309836	2046488
10km	70%	20000	6	288	7151999	961783	6118937	3628923
10km	70%	20000	6	236	5895386	812017	5036009	2659201
10km	70%	20000	6	237	6484346	856515	5580420	2676187
10km	70%	20000	6	240	4815388	735340	4010981	2162487
10km	70%	20000	6	214	5010913	744520	4204211	2059497
10km	70%	20000	6	252	4201932	696635	3447997	1945752
10km	70%	20000	6	385	5760593	959250	4729323	2748076
10km	70%	20000	6	239	4281056	714692	3524776	2107378
10km	70%	20000	6	402	5255055	772035	4435839	2903724
10km	70%	20000	6	233	5451664	836415	4548903	2177657
10km	70%	20000	6	262	5232695	835640	4324531	2422349
10km	70%	20000	6	234	5168159	828389	4282728	2459996
10km	70%	20000	6	259	5425335	880384	4435397	2790642
10km	70%	20000	6	281	5859001	880510	4904146	3200022
10km	70%	20000	6	260	5099153	820478	4221600	2081474
10km	70%	20000	6	305	6814243	1005144	5749160	2967879
10km	70%	20000	6	301	7532565	1165873	6266227	3285016
10km	70%	20000	6	245	5572531	881319	4627675	2393782
10km	70%	20000	6	269	7414865	1144245	6144021	3134843
10km	70%	20000	6	287	4293842	692476	3571849	2085918
10km	70%	20000	6	279	6306862	885569	5371095	3016697
10km	70%	20000	6	241	5883787	934222	4881826	2744441
10km	70%	20000	6	352	7103585	1055395	5983072	3316228
10km	70%	20000	6	201	4510572	690041	3777489	1986671
10km	70%	20000	6	227	5314164	873801	4375206	2315667
10km	70%	20000	6	202	5297332	821030	4411304	2218053
10km	70%	20000	6	282	4215321	651265	3531216	1853609
10km	70%	20000	6	314	7024325	1007333	5972180	2638463
10km	70%	20000	6	214	5550974	871835	4612476	2835191
10km	70%	20000	6	246	5468605	778877	4645511	2424751
10km	70%	20000	6	251	5443776	863488	4500842	2363763
10km	70%	20000	6	235	5671365	872478	4734602	2626049
10km	70%	20000	6	244	5509030	900051	4552083	2524619
10km	70%	20000	6	279	6455154	992966	5344374	2688354
10km	70%	20000	6	271	5981429	959750	4950746	2488388
10km	70%	20000	6	176	4185132	690145	3452225	1888937
10km	70%	20000	6	219	4921687	796265	4071730	2040922
10km	70%	20000	6	247	5530411	879817	4581379	2637139
10km	70%	20000	6	213	5619342	939813	4601575	2535716
10km	70%	20000	6	209	4992143	843251	4102019	2378827
10km	70%	20000	6	236	6004179	921006	4996988	2704349
10km	70%	20000	6	249	5524847	839149	4606840	2211209
10km	70%	20000	6	260	5420682	801572	4561626	2414235
10km	70%	20000	6	233	6256969	987728	5199480	2960489
10km	70%	20000	6	336	6766042	935692	5759500	3154800
10km	70%	20000	6	267	7455062	1144114	6173617	3042440
10km	70%	20000	6	236	4731531	731755	3960488	2137423
10km	70%	20000	6	259	6523175	929791	5525817	2855218
10km	70%	20000	6	334	7692482	1159913	6445540	3542660
10km	70%	20000	6	213	5986435	890569	5044163	2735291
10km	70%	20000	6	236	5926936	883475	4968894	2691626
10km	70%	20000	6	286	6190310	974272	5145189	2590141
10km	70%	20000	6	258	5850148	937702	4859337	2422451
10km	70%	20000	6	282	5776924	899753	4784187	2426469
10km	70%	20000	6	233	6075527	984236	5025033	2601349
10km	70%	20000	6	210	4887302	798764	4036132	2080016
10km	70%	20000	6	261	5988065	849474	5076218	2948561
10km	70%	20000	6	284	5976081	857754	5059690	2641195
10km	70%	20000	6	265	5929147	974169	4872937	2805625
10km	70%	20000	6	254	4762451	805551	3902123	2089804
10km	70%	20000	6	305	6928740	1003274	5865326	2774026
10km	70%	20000	6	327	5419709	789627	4576109	2338504
10km	70%	20000	6	201	5344122	867771	4421301	2326939
10km	70%	20000	6	251	5788644	953847	4768705	2452006
10km	70%	20000	6	384	6191706	934765	5188096	3073362
10km	70%	20000	6	247	6113885	897757	5156990	2920500
10km	70%	20000	6	231	4660198	734890	3852918	2029507
10km	70%	20000	6	457	5320951	712632	4563053	2733966
10km	70%	20000	6	240	6053958	847861	5135130	2473407
10km	70%	20000	6	218	4836779	816343	3963243	2027295
10km	70%	20000	6	236	6356827	917689	5357509	2645386
10km	70%	20000	6	277	6537451	956247	5498442	2928439
10km	70%	20000	6	205	4650121	738552	3866458	1937105
10km	70%	20000	6	296	5439040	868806	4520386	2544658
10km	70%	20000	6	194	5681826	984958	4647819	2467179
10km	70%	20000	6	249	6690963	969592	5652755	3218176
10km	70%	20000	6	270	6132247	873332	5198011	2725512
10km	70%	20000	6	256	4247462	567313	3647383	2363701
10km	70%	20000	6	360	6186735	958730	5145962	3131335
10km	70%	20000	6	246	5904048	963040	4872571	2848686
10km	70%	20000	6	336	4685519	762909	3880695	2100791
10km	70%	20000	6	215	7436156	1210594	6116628	2912165
10km	70%	20000	6	289	7361700	1020280	6257172	3430711
10km	70%	20000	6	250	6184252	833685	5256696	2640191
10km	70%	20000	6	256	7038988	972886	5998434	3253427
10km	70%	20000	6	195	5508371	852823	4588048	2549822
10km	70%	20000	6	264	6678361	905687	5687294	2714991
10km	70%	20000	6	223	5885786	867623	4967092	2374357
10km	70%	20000	6	226	4651482	798675	3790630	1957717
10km	70%	20000	6	186	6435392	906182	5476640	2464105
10km	70%	20000	6	187	5108153	837694	4214597	2070982
10km	70%	20000	6	260	6827964	966653	5806768	2727432
10km	70%	20000	6	247	5553986	763616	4693170	2267236
10km	70%	20000	6	238	5820595	864650	4904522	2503638
10km	70%	20000	6	253	7712063	1124908	6518707	3581940
10km	70%	20000	6	241	6006397	938745	5018647	2624718
10km	70%	20000	6	276	4954644	781794	4097731	1998267
10km	70%	20000	6	214	4628029	735164	3864051	2229221
10km	70%	20000	6	275	6554808	1011059	5497558	2492478
10km	70%	20000	6	212	5691112	913047	4705313	2361120
10km	70%	20000	6	299	6590144	935788	5572093	3023545
10km	70%	20000	6	248	6337645	918197	5365683	2539314
10km	70%	20000	6	260	6856167	961434	5832948	3178424
10km	70%	20000	6	297	5365314	843778	4437243	1945612
10km	70%	20000	6	178	4730191	810200	3877553	1989891
10km	70%	20000	6	268	5014706	778695	4188020	2359519
10km	70%	20000	6	226	6900515	951397	5855986	2608416
10km	70%	20000	6	249	4621368	812386	3730623	2424404
10km	70%	20000	6	281	7109502	970638	6067615	3150601
10km	70%	20000	6	200	5878491	953834	4856471	2440450
10km	70%	20000	6	242	6403887	877059	5469529	2592549
10km	70%	20000	6	223	5577338	928390	4591278	2385702
10km	70%	20000	6	273	5857972	926666	4874253	2675013
10km	70%	20000	6	243	4928152	819724	4050261	2299227
10km	70%	20000	6	319	5566010	809979	4687070	2710658
10km	70%	20000	6	285	6977026	1053325	5832805	3013883
10km	70%	20000	6	234	5518790	844359	4627842	2314323
10km	70%	20000	6	312	7930918	1138685	6696170	3560270
10km	70%	20000	6	195	4784198	819754	3895196	2230693
10km	70%	20000	6	344	5986558	848869	5082343	2474249
10km	70%	20000	6	195	5227371	770382	4408776	2017367
10km	70%	20000	6	205	6265451	1039263	5164652	2641640
10km	70%	20000	6	241	4453456	716877	3702206	2207917
10km	70%	20000	6	246	6387942	986160	5332011	2846166
10km	70%	20000	6	231	5299280	876854	4375495	2274743
10km	70%	20000	6	326	7566185	1101596	6385146	3469342
10km	70%	20000	6	278	6892758	1062268	5763091	2935478
10km	70%	20000	6	331	5417756	860729	4483765	2596848
10km	70%	20000	6	210	5026587	825836	4098316	2054430
10km	70%	20000	6	363	7188780	1039597	6072645	3191572
10km	70%	20000	6	266	6260971	963648	5224190	2412392
10km	70%	20000	6	240	6517114	917188	5533396	2565988
10km	70%	20000	6	234	6042197	919530	5052086	2650500
10km	70%	20000	6	311	6982062	1046886	5825004	2994271
10km	70%	20000	6	220	5808273	887044	4869327	2534488
10km	70%	20000	6	226	6347168	920319	5382057	2431577
10km	70%	20000	6	268	6018653	814181	5154498	2497002
10km	70%	20000	6	250	5117042	831880	4242902	2301106
10km	70%	20000	6	260	5763045	870856	4849573	2348071
10km	70%	20000	6	259	5943271	965993	4910048	2721449
10km	70%	20000	6	248	6479547	869557	5554820	2690376
10km	70%	20000	6	221	5523998	894746	4578396	2153694
10km	70%	20000	6	201	5666949	945957	4656603	2002019
10km	70%	20000	6	290	7753285	1120343	6560692	3197328
10km	70%	20000	6	231	6651191	971167	5596967	2839536
10km	70%	20000	6	195	5526651	871781	4606760	2024746
10km	70%	20000	6	178	4638082	757940	3817820	1836747
10km	70%	20000	6	218	4747611	723057	3972136	2116938
10km	70%	20000	6	260	5144881	812304	4292260	2353909
10km	70%	20000	6	299	5705119	836693	4814265	2429177
10km	70%	20000	6	263	5170451	781737	4343166	1895339
10km	70%	20000	6	219	5826261	978606	4761480	2226323
10km	70%	20000	6	258	4813528	660756	4069438	2227995
10km	70%	20000	6	246	7182710	1036106	6072838	3052073
10km	70%	20000	6	230	4756184	796824	3910816	2202171
10km	70%	20000	6	359	5747342	864748	4830459	2430206
10km	70%	20000	6	184	5236163	851381	4316319	1939544
10km	70%	20000	6	224	7102814	990057	6019659	2811063
10km	70%	20000	6	261	5888581	1006616	4838902	2478556
10km	70%	20000	6	315	6810781	946048	5761294	2684681
10km	70%	20000	6	214	5768103	968701	4711277	2605515
10km	70%	20000	6	240	4863806	783979	3990400	2201094
10km	70%	20000	6	262	5741876	960588	4692975	2374172
10km	70%	20000	6	317	6077281	862423	5151135	2927160
10km	70%	20000	6	264	7164458	971547	6090530	2809044
10km	70%	20000	6	285	5329847	861742	4393686	2220399
10km	70%	20000	6	333	6762253	1015701	5680939	2948445
10km	70%	20000	6	285	5325100	778829	4497946	2251392
10km	70%	20000	6	273	6231446	1051511	5090720	2973735
10km	70%	20000	6	298	6309640	899289	5337875	3041789
10km	70%	20000	6	283	4927401	795701	4080117	2444253
10km	70%	20000	6	386	4287986	724612	3526011	1840099
10km	70%	20000	6	192	5201592	830767	4329878	2093881
10km	70%	20000	6	288	4909206	756200	4101882	2573863
10km	70%	20000	6	202	5944389	927750	4937788	2758310
10km	70%	20000	6	328	6966143	1064572	5832087	2845514
10km	70%	20000	6	236	4874505	823117	4009303	2149104
10km	70%	20000	6	271	4560351	771754	3736897	2322963
10km	70%	20000	6	250	5317009	821033	4392887	2354234
10km	70%	20000	6	197	4795888	791156	3968009	2032562
10km	70%	20000	6	281	6350483	881280	5410811	2811610
10km	70%	20000	6	256	6974515	1019739	5877992	2827882
10km	70%	20000	6	211	5320065	848079	4388303	2214567
10km	70%	20000	6	172	5633351	944547	4651721	2020893
10km	70%	20000	6	243	7077690	1054347	5942109	3035333
10km	70%	20000	6	347	4927245	812467	4066846	2088373
10km	70%	20000	6	178	4013604	650507	3335312	1738519
10km	70%	20000	6	268	7624032	1057672	6489667	3438533
10km	70%	20000	6	217	5892447	898287	4942652	2195691
10km	70%	20000	6	347	6400295	903994	5422051	2565398
10km	70%	20000	6	229	5381937	911265	4433967	2270829
10km	70%	20000	6	246	6594353	991676	5536880	2955971
10km	70%	20000	6	244	5690635	916985	4722397	2707917
10km	70%	20000	6	283	5196454	844300	4302275	2458126
10km	70%	20000	6	224	4725385	819749	3856998	2527716
10km	70%	20000	6	301	7567024	1054381	6417107	3139422
10km	70%	20000	6	261	8086073	1165207	6833543	3318978
10km	70%	20000	6	349	7090708	1021016	5983678	3323146
10km	70%	20000	6	318	8139906	1279748	6748335	3277506
10km	70%	20000	6	261	5184584	850766	4246010	2224280
10km	70%	20000	6	246	7106535	1088843	5923857	3032721
10km	70%	20000	6	206	5047753	858621	4143793	2363790
10km	70%	20000	6	246	5381886	876595	4425234	2862610
10km	70%	20000	6	317	5172167	806290	4311116	2276209
10km	70%	20000	6	196	5377423	901680	4410718	2238301
10km	70%	20000	6	258	7326233	1068278	6198152	3092254
10km	70%	20000	6	337	4737726	811715	3883573	2053851
10km	70%	20000	6	201	4625161	706937	3835358	1862500
10km	70%	20000	6	237	5860257	885069	4928395	2567764
10km	70%	20000	6	234	6106189	869596	5173590	2631407
10km	70%	20000	6	236	5788971	979680	4765568	2582959
10km	70%	20000	6	240	4226493	690291	3498781	1834693
10km	70%	20000	6	177	5070130	817811	4187943	2258284
10km	70%	20000	6	275	6280411	887441	5330690	2972100
10km	70%	20000	6	203	5407778	850625	4476670	2166493
10km	70%	20000	6	261	4212094	690719	3468742	1929026
10km	70%	20000	6	211	5178350	782583	4315739	2317120
10km	70%	20000	6	280	4367609	681086	3638922	1968575
10km	70%	20000	6	295	6425841	949173	5405328	2655580
10km	70%	20000	6	246	5567803	909024	4589634	2234884
10km	70%	20000	6	261	5879188	987652	4828671	2562968
10km	70%	20000	6	233	5209553	830558	4316916	2400591
10km	70%	20000	6	215	6163922	971552	5129847	2552002
10km	70%	20000	6	273	5422193	773179	4596063	2371300
10km	70%	20000	6	235	7586492	1040137	6422556	2785351
10km	70%	20000	6	332	6311185	925744	5286731	2709106
10km	70%	20000	6	225	6511621	1007696	5410356	2887918
10km	70%	20000	6	230	5982652	877518	5018645	2530741
10km	70%	20000	6	274	5704433	913130	4722197	2357164
10km	70%	20000	6	240	6955297	1105444	5775163	2990263
10km	70%	20000	6	227	5768845	913238	4800930	2683189
10km	70%	20000	6	234	6203427	1023930	5075919	2768739
10km	70%	20000	6	191	5300915	849643	4400028	1988324
10km	70%	20000	6	243	5588820	851820	4671168	2339260
10km	70%	20000	6	289	6375913	921736	5376030	2928245
10km	70%	20000	6	257	6587893	1023767	5477063	2677917
10km	70%	20000	6	280	4440186	688088	3728284	2340442
10km	70%	20000	6	261	5445428	808460	4590022	2553873
10km	70%	20000	6	218	5132650	790302	4304918	2100117
10km	70%	20000	6	265	6228388	1031084	5099233	2685223
10km	70%	20000	6	248	7483017	1112216	6267329	3433623
10km	70%	20000	6	266	6074099	929650	5057598	2490325
10km	70%	20000	6	359	4856863	758144	4053095	1870737
10km	70%	20000	6	279	6837656	997605	5759156	2982948
10km	70%	20000	6	207	5263531	836683	4380245	2198026
10km	70%	20000	6	267	6568821	946316	5564540	3082235
10km	70%	20000	6	213	6957477	997146	5879758	2765467
10km	70%	20000	6	169	4587801	745466	3804703	2063418
10km	70%	20000	6	291	6068346	790287	5229023	2395215
10km	70%	20000	6	225	5139099	915183	4162544	2315198
10km	70%	20000	6	255	7632041	1177728	6369627	3319203
10km	70%	20000	6	261	6986865	1136361	5745759	2695092
10km	70%	20000	6	251	5912494	826691	5013438	2761397
10km	70%	20000	6	295	7475646	1044956	6314556	3067347
10km	70%	20000	6	227	6192904	868392	5258570	2769089
10km	70%	20000	6	225	5291527	925075	4306798	2390948
10km	70%	20000	6	201	5475691	878824	4550075	2454960
10km	70%	20000	6	224	5542507	896111	4553141	2108944
10km	70%	20000	6	209	5409984	857230	4497874	2135994
10km	70%	20000	6	280	5913272	954571	4900574	2678717
10km	70%	20000	6	250	5188910	743778	4410112	2458414
10km	70%	20000	6	248	4730060	756180	3914036	2092247
10km	70%	20000	6	208	4717827	750361	3927208	2264786
10km	70%	20000	6	205	5018766	796617	4166336	2215508
10km	70%	20000	6	191	4881433	738538	4085945	1998178
10km	70%	20000	6	220	5976472	867646	5059408	2489146
10km	70%	20000	6	252	6339130	977886	5297923	2810327
10km	70%	20000	6	216	5495958	858422	4573422	2038198
10km	70%	20000	6	221	6734640	1089950	5549156	2822325
10km	70%	20000	6	306	6696724	899644	5731714	2927405
10km	70%	20000	6	222	5791953	964106	4756443	2253648
10km	70%	20000	6	263	6449191	962244	5381741	3120217
10km	70%	20000	6	248	4524949	694072	3785532	2241643
10km	70%	20000	6	197	5753520	887806	4779966	1997038
10km	70%	20000	6	218	5529665	987983	4485341	2412199
10km	70%	20000	6	241	7079575	1007707	6005527	3129082
10km	70%	20000	6	391	5298246	812355	4405590	2463972
10km	70%	20000	6	177	5043731	768494	4228530	2009963
10km	70%	20000	6	230	5925284	984051	4880641	2331773
10km	70%	20000	6	200	5880859	1022676	4789734	2422214
10km	70%	20000	6	302	6790175	1005431	5696615	3231809
10km	70%	20000	6	213	6420144	923212	5411630	2662089
10km	70%	20000	6	224	5060247	871148	4140252	2425210
10km	70%	20000	6	268	6985231	1013705	5892587	3075443
10km	70%	20000	6	199	5656931	925345	4621930	2300220
10km	70%	20000	6	261	5518950	831167	4629798	2367178
10km	70%	20000	6	223	5742046	872947	4813241	2384389
10km	70%	20000	6	361	5058234	810840	4188780	2198707
10km	70%	20000	6	205	5729487	940696	4701900	2668232
10km	70%	20000	6	294	5744491	882011	4786341	2569365
10km	70%	20000	6	303	6954277	944254	5934774	2916076
10km	70%	20000	6	258	7016066	923560	6012404	3029418
10km	70%	20000	6	354	6343096	904279	5369753	3149445
10km	70%	20000	6	251	4548414	799784	3699094	2236951
10km	70%	20000	6	248	5237516	921631	4252699	2692085
10km	70%	20000	6	225	5992323	939585	4985986	2609803
10km	70%	20000	6	250	4365326	729757	3574871	2030679
10km	70%	20000	6	214	5622129	876683	4707110	2214286
10km	70%	20000	6	257	5376499	842968	4460670	2406083
10km	70%	20000	6	201	5527593	885642	4591391	2358996
10km	70%	20000	6	276	5792004	863526	4869850	2137162
10km	70%	20000	6	215	7327348	1097877	6139381	2900520
10km	70%	20000	6	268	6765207	1080032	5616535	3289470
10km	70%	20000	6	243	5546261	875687	4586345	2659359
10km	70%	20000	6	284	6591178	907361	5589640	2770764
10km	70%	20000	6	272	5141514	721244	4376246	2323511
10km	70%	20000	6	243	5860869	1007875	4788250	2843129
10km	70%	20000	6	242	4719477	730519	3915006	2004766
10km	70%	20000	6	306	6729496	1029553	5594438	3249598
10km	70%	20000	6	220	5127759	785626	4278130	2166264
10km	70%	20000	6	282	5321173	844559	4407699	2987684
10km	70%	20000	6	267	7237733	956488	6223437	3158165
10km	70%	20000	6	244	7133534	1070563	5966586	3224406
10km	70%	20000	6	301	7884231	1244575	6561429	3411860
10km	70%	20000	6	234	5648087	921813	4676630	2266640
10km	70%	20000	6	275	4908690	785629	4073439	2240641
10km	70%	20000	6	327	4861593	728469	4100304	2392650
10km	70%	20000	6	288	5678072	833553	4795482	2555405
10km	70%	20000	6	212	4891423	757135	4098462	2409343
10km	70%	20000	6	197	5910831	934638	4922728	2288449
10km	70%	20000	6	221	5769033	992702	4719494	2354812
10km	70%	20000	6	290	6055142	928460	5039801	2889098
10km	70%	20000	6	288	4957628	807308	4106093	2193921
10km	70%	20000	6	231	5026376	812363	4146373	2107003
10km	70%	20000	6	198	6100549	1047510	4974579	2471666
10km	70%	20000	6	270	7283807	1059951	6126824	3052266
10km	70%	20000	6	226	5031167	770579	4190105	1984306
10km	70%	20000	6	345	5355608	841786	4458635	2164226
10km	70%	20000	6	192	5467103	891682	4500300	2182549
10km	70%	20000	6	193	4837933	774654	4003005	2059065
10km	70%	20000	6	283	5586082	831225	4690716	2308903
10km	70%	20000	6	253	6374177	922738	5378327	2573262
10km	70%	20000	6	248	4714220	763743	3894483	1900445
10km	70%	20000	6	312	6147618	942191	5144088	2665313
10km	70%	20000	6	270	7687792	1160535	6467350	2873107
10km	70%	20000	6	338	7130645	960138	6114232	3215272
10km	70%	20000	6	234	5856591	948113	4843454	2912454
10km	70%	20000	6	253	4859153	773140	3987854	2170613
10km	70%	20000	6	274	7358467	954276	6339215	2976949
10km	70%	20000	6	237	4104015	632194	3430773	1939118
10km	70%	20000	6	233	5872154	913118	4884325	2644437
10km	70%	20000	6	323	6964830	1071740	5813366	3366169
10km	70%	20000	6	219	4565396	756179	3774717	2358182
10km	70%	20000	6	213	6464561	906773	5477284	2504557
10km	70%	20000	6	262	4340847	715067	3583170	1673090
10km	70%	20000	6	307	5643239	828043	4759359	2202911
10km	70%	20000	6	251	7425062	1080619	6224836	2966183
10km	70%	20000	6	210	4577386	776198	3772899	2161537
10km	70%	20000	6	209	5797722	930012	4817968	2366478
10km	70%	20000	6	342	6655788	952880	5639739	3247061
10km	70%	20000	6	319	5582998	884478	4636963	2166498
10km	70%	20000	6	197	6267054	978408	5210603	2388648
10km	70%	20000	6	208	4624692	703734	3872037	1988160
10km	70%	20000	6	262	4529203	691943	3795841	2084239
10km	70%	20000	6	274	5995527	964895	4955910	3021083
10km	70%	20000	6	292	6985021	1015225	5854969	2896381
10km	70%	20000	6	271	6705351	964414	5659884	2860969
10km	70%	20000	6	219	5376318	919845	4376264	2348318
10km	70%	20000	6	236	6823349	1004239	5767168	3066624
10km	70%	20000	6	265	6643477	1046265	5525568	3119449
10km	70%	20000	6	204	5151012	833568	4271210	2734359
10km	70%	20000	6	199	5026491	799302	4178538	1988079
10km	70%	20000	6	253	5806136	939209	4798987	2600314
10km	70%	20000	6	236	5450882	909019	4489884	2280585
10km	70%	20000	6	190	5257857	872636	4320932	2370493
10km	70%	20000	6	297	7439548	1008246	6356307	3237725
10km	70%	20000	6	336	5793480	786514	4955305	2638334
10km	70%	20000	6	253	5062420	820040	4195877	1933739
10km	70%	20000	6	299	7717872	1078286	6551754	3077088
10km	70%	20000	6	288	8528414	1163345	7274637	3520428
10km	70%	20000	6	205	5824082	932659	4840770	2709167
10km	70%	20000	6	248	5551333	862675	4606143	2486585
10km	70%	20000	6	306	3964051	537124	3378111	2166009
10km	70%	20000	6	326	5253451	742299	4459116	2498841
10km	70%	20000	6	246	6006048	914850	4998442	2642993
10km	70%	20000	6	167	4903511	738474	4102718	2122639
10km	70%	20000	6	200	4140274	668028	3435663	2020273
10km	70%	20000	6	318	6460624	943683	5460421	3055510
10km	70%	20000	6	251	5671504	875536	4737150	2624286
10km	70%	20000	6	277	5345507	905709	4361698	2794624
10km	70%	20000	6	220	5879362	899410	4906435	2148654
10km	70%	20000	6	276	6599227	967770	5563445	2881565
10km	70%	20000	6	311	6176577	977628	5132596	2759547
10km	70%	20000	6	272	6145305	908816	5167323	2410001
10km	70%	20000	6	218	4758251	743836	3979286	1703847
10km	70%	20000	6	225	5304819	846985	4372943	2372834
10km	70%	20000	6	251	5403167	939229	4404258	2467449
10km	70%	20000	6	255	4856544	782423	4011727	2032797
10km	70%	20000	6	228	4297470	705572	3535586	2101260
10km	70%	20000	6	250	5251744	857744	4333201	2340354
10km	70%	20000	6	218	5741925	859512	4801642	2027447
10km	70%	20000	6	249	6467744	923924	5496707	2809165
10km	70%	20000	6	234	5375287	819882	4487868	2142459
10km	70%	20000	6	252	5074578	747788	4284677	2183505
10km	70%	20000	6	257	5580375	940799	4567125	2372204
10km	70%	20000	6	345	5270358	808088	4408839	2393038
10km	70%	20000	6	220	5566618	862186	4643295	2191712
10km	70%	20000	6	291	7260811	973179	6219736	2899377
10km	70%	20000	6	242	5547140	834565	4660745	2250039
10km	70%	20000	6	308	4880334	693357	4112278	2323303
10km	70%	20000	6	241	6462125	932125	5469070	2800298
10km	70%	20000	6	263	4803178	744168	4022721	2480395
10km	70%	20000	6	258	6501775	867576	5538366	2677731
10km	70%	20000	6	244	5878162	970331	4844021	2606910
10km	70%	20000	6	262	6368887	970642	5340283	2513315
10km	70%	20000	6	273	6592930	963472	5562413	2774007
10km	70%	20000	6	237	6222712	920431	5230967	2810796
10km	70%	20000	6	256	5646586	932799	4668473	2169796
10km	70%	20000	6	335	5864109	903834	4908963	2642216
10km	70%	20000	6	245	4015793	652170	3332853	2105513
10km	70%	20000	6	271	6750270	1033988	5655893	2880421
10km	70%	20000	6	200	4832515	820981	3958897	2253691
10km	70%	20000	6	282	7184083	978520	6143760	2823034
10km	70%	20000	6	205	5721188	888824	4771052	2564320
10km	70%	20000	6	214	4760569	791789	3926292	2131736
10km	70%	20000	6	235	8007321	1236108	6658103	3229949
10km	70%	20000	6	204	4753142	764226	3950311	2209692
10km	70%	20000	6	202	4511349	732976	3733378	2283243
10km	70%	20000	6	265	5707046	960783	4675226	2841049
10km	70%	20000	6	303	6237074	999703	5143974	2868149
10km	70%	20000	6	263	6043046	1062452	4882288	2823715
10km	70%	20000	6	266	6692745	1040877	5569655	3184363
10km	70%	20000	6	357	6543714	1021211	5442552	2953452
10km	70%	20000	6	251	5256128	880761	4327971	2080545
10km	70%	20000	6	365	6952841	961495	5893537	2899915
10km	70%	20000	6	207	4857942	766534	4034953	1977366
10km	70%	20000	6	229	4347397	731595	3565706	1976305
10km	70%	20000	6	203	5245318	846420	4334621	2062901
10km	70%	20000	6	262	5224824	796072	4380337	2415057
10km	70%	20000	6	261	6353248	1047149	5233229	3016545
10km	70%	20000	6	248	7200462	1031231	6068804	3037432
10km	70%	20000	6	204	6350910	981101	5274762	2665637
10km	70%	20000	6	216	4694491	755237	3878977	1898914
10km	70%	20000	6	289	5884306	831349	4993021	2806871
10km	70%	20000	6	242	4325588	697677	3596243	1964980
10km	70%	20000	6	307	6251468	943282	5246407	2591154
10km	70%	20000	6	231	5475476	887084	4510426	2447446
10km	70%	20000	6	318	7061475	1088324	5932678	2910320
10km	70%	20000	6	272	5552553	985005	4498679	2809099
10km	70%	20000	6	219	5763862	910527	4792714	2477742
10km	70%	20000	6	278	5785244	885896	4834116	2641399
10km	70%	20000	6	250	5591654	873125	4673080	2004733
10km	70%	20000	6	412	7520536	1083333	6333630	2753629
10km	70%	20000	6	268	6442622	892306	5471383	2784447
10km	70%	20000	6	196	5605874	897521	4659131	2201463
10km	70%	20000	6	268	7501427	1183675	6232766	3399146
10km	70%	20000	6	279	6264953	964626	5223631	2700777
10km	70%	20000	6	236	6073383	875902	5136496	2489927
10km	70%	20000	6	224	5789124	976712	4735206	2661083
10km	70%	20000	6	283	7344147	1114886	6152634	3193909
10km	70%	20000	6	210	4219641	657182	3516903	1838838
10km	70%	20000	6	267	4861208	808066	4004356	1928691
10km	70%	20000	6	306	6191448	1029894	5086010	3003222
10km	70%	20000	6	212	6864930	1009089	5790679	2786882
10km	70%	20000	6	168	4566787	751430	3778479	2009596
10km	70%	20000	6	230	5534721	832671	4650271	2046099
10km	70%	20000	6	262	6675033	991186	5602273	3151503
10km	70%	20000	6	195	4307595	706327	3567533	2134090
10km	70%	20000	6	324	7183475	1041065	6062880	3187763
10km	70%	20000	6	245	5492560	937636	4495596	2528326
10km	70%	20000	6	269	4773846	737301	3992142	1903303
10km	70%	20000	6	194	5710179	832136	4810182	2417091
10km	70%	20000	6	284	8393706	1256913	7030003	3589204
10km	70%	20000	6	243	6112064	882745	5126716	2844655
10km	70%	20000	6	257	5196341	818911	4313105	2209574
10km	70%	20000	6	331	7988638	1212110	6684410	3573197
10km	70%	20000	6	221	5157158	862400	4247190	2328284
10km	70%	20000	6	346	6261495	920153	5247832	2778374
10km	70%	20000	6	227	4891914	781374	4052476	2050067
10km	70%	20000	6	264	4130267	650149	3441633	1978704
10km	70%	20000	6	277	5562591	804823	4706167	2484054
10km	70%	20000	6	223	5203272	817004	4325669	2193901
10km	70%	20000	6	314	6409733	943353	5392082	2835701
10km	70%	20000	6	218	5628604	869351	4699711	2394937
10km	70%	20000	6	234	6711506	995204	5619289	2787125
10km	70%	20000	6	254	5594342	905861	4602501	2542012
10km	70%	20000	6	199	4725512	718545	3952051	2087937
10km	70%	20000	6	228	6024246	924661	5049984	2543842
10km	70%	20000	6	242	5375362	836393	4491526	2672714
10km	70%	20000	6	230	5991361	1021074	4905688	2827321
10km	70%	20000	6	199	5803952	952464	4800554	2171600
10km	70%	20000	6	267	7231793	1085771	6054730	2945320
10km	70%	20000	6	220	4470585	705342	3715092	2126901
10km	70%	20000	6	222	5771491	937894	4782671	2201821
10km	70%	20000	6	337	6255680	915514	5256738	2901742
10km	70%	20000	6	221	5548325	883179	4620064	2176013
10km	70%	20000	6	260	5731173	809205	4866925	2209786
10km	70%	20000	6	334	5879304	884757	4942315	2509263
10km	70%	20000	6	234	5903284	966858	4873816	2598809
10km	70%	20000	6	232	5790130	831624	4908350	2695929
10km	70%	20000	6	227	6199252	973164	5167523	2760221
10km	70%	20000	6	212	5623127	924301	4638031	2597973
10km	70%	20000	6	248	5798698	857283	4868860	2436521
10km	70%	20000	6	279	5154792	719469	4400611	2156293
10km	70%	20000	6	220	5194717	775831	4362298	2094935
10km	70%	20000	6	262	5117032	855123	4222531	2182858
10km	70%	20000	6	251	4627002	674431	3899750	2175727
10km	70%	20000	6	241	7216487	1046258	6079256	2863834
10km	70%	20000	6	233	6425586	941619	5380802	2822048
10km	70%	20000	6	208	5489004	800781	4617253	2208139
10km	70%	20000	6	232	5683857	857494	4776541	2219481
10km	70%	20000	6	269	6228113	895631	5286919	2799741
10km	70%	20000	6	276	6561182	922620	5556467	2708453
10km	70%	20000	6	279	6537722	1070841	5405492	2454312
10km	70%	20000	6	270	6716110	984301	5675718	3473581
10km	70%	20000	6	234	6032038	932266	5038643	2630720
10km	70%	20000	6	226	6269079	938375	5266596	2519434
10km	70%	20000	6	253	6519971	1001202	5451129	2848944
10km	70%	20000	6	384	6186014	838266	5300698	2644072
10km	70%	20000	6	199	5187211	818734	4331970	2364430
10km	70%	20000	6	417	5497235	712712	4731553	2264716
10km	70%	20000	6	265	5433507	852792	4527972	2306520
10km	70%	20000	6	196	4629330	693763	3878422	1914251
10km	70%	20000	6	250	5129492	863195	4209599	2289864
10km	70%	20000	6	292	7103267	1018767	5979816	2868133
10km	70%	20000	6	306	6521604	995892	5455096	3117161
10km	70%	20000	6	205	6079987	873570	5135980	2367433
10km	70%	20000	6	213	4094658	615755	3429984	2172003
10km	70%	20000	6	269	7615725	1202609	6337493	3326666
10km	70%	20000	6	288	6189234	917858	5207937	2814808
10km	70%	20000	6	248	7158246	1046022	6046017	3088275
10km	70%	20000	6	207	5143531	818875	4295163	2157653
10km	70%	20000	6	281	5029951	800941	4181614	2397665
10km	70%	20000	6	235	5167658	695285	4415262	2156644
10km	70%	20000	6	270	7264837	1021003	6133902	3101753
10km	70%	20000	6	308	7660121	1060729	6526330	2900507
10km	70%	20000	6	284	7393590	1046122	6282098	2955623
10km	70%	20000	6	289	6183447	1014918	5067399	3106018
10km	70%	20000	6	258	5470344	895176	4501925	2846027
10km	70%	20000	6	228	5558685	886722	4620789	2444258
10km	70%	20000	6	230	4904068	805012	4039587	1982791
10km	70%	20000	6	214	5382931	886611	4423442	2411835
10km	70%	20000	6	255	4116577	588283	3496658	1922163
10km	70%	20000	6	166	4740349	731482	3945430	1701279
10km	70%	20000	6	320	5819190	862700	4881132	2454716
10km	70%	20000	6	217	5217021	781448	4370845	1990443
10km	70%	20000	6	257	6768636	995576	5704459	2779589
10km	70%	20000	6	262	6761195	969373	5726650	2583176
10km	70%	20000	6	195	4693167	730555	3893580	1906651
10km	70%	20000	6	260	6219755	952425	5203540	2954085
10km	70%	20000	6	183	5462214	871890	4519001	2246995
10km	70%	20000	6	195	4555118	786883	3717418	1889518
10km	70%	20000	6	261	6332886	936398	5331204	2864543
10km	70%	20000	6	231	4627211	727218	3865203	1936747
10km	70%	20000	6	197	6486923	992071	5443291	2284111
10km	70%	20000	6	234	5755049	802193	4902845	2370237
10km	70%	20000	6	215	5568842	843532	4673463	2455926
10km	70%	20000	6	194	5176425	806746	4321665	2023951
10km	70%	20000	6	306	7292749	1020083	6192849	3141343
10km	70%	20000	6	271	5357550	838400	4469014	2513255
10km	70%	20000	6	223	5682783	887985	4723065	2544353
10km	70%	20000	6	224	5955103	892492	4996632	2316942
10km	70%	20000	6	215	5998097	997743	4939029	2746951
10km	70%	20000	6	293	6334641	955722	5306667	3051671
10km	70%	20000	6	205	5001693	822094	4114422	2042928
10km	70%	20000	6	246	4443214	748738	3649679	2199194
10km	70%	20000	6	222	5319831	896390	4367355	2326670
10km	70%	20000	6	317	5433487	915810	4457236	2462056
10km	70%	20000	6	285	4435231	659893	3731845	1941505
10km	70%	20000	6	238	5869182	891999	4916774	2465017
10km	70%	20000	6	203	4425984	688998	3705179	1799508
10km	70%	20000	6	267	6642545	930075	5665603	2629343
10km	70%	20000	6	283	6242805	921960	5263487	2927719
10km	70%	20000	6	287	6714425	956848	5696575	2938309
10km	70%	20000	6	190	6825269	970033	5758237	2685232
10km	70%	20000	6	230	5503667	885010	4545246	2396272
10km	70%	20000	6	234	4926399	812476	4069576	2429791
10km	70%	20000	6	252	4978899	805493	4112746	2103011
10km	70%	20000	6	196	4944985	766175	4104903	1942465
10km	70%	20000	6	295	5206445	798648	4365922	2034521
10km	70%	20000	6	267	4542946	724509	3755143	2139828
10km	70%	20000	6	193	5793461	921618	4818896	2008271
10km	70%	20000	6	212	4464877	703943	3721031	2165956
10km	70%	20000	6	285	7293683	1029926	6203443	3013827
10km	70%	20000	6	258	5966723	978779	4918254	2166882
10km	70%	20000	6	219	5200724	836002	4292750	2443203
10km	70%	20000	6	217	4949055	823880	4069698	2068331
10km	70%	20000	6	264	4509267	678988	3793935	1919419
10km	70%	20000	6	236	5492340	829469	4622851	2632563
10km	70%	20000	6	209	5486516	836627	4586912	2594804
10km	70%	20000	6	234	6378397	943187	5340505	2704102
10km	70%	20000	6	316	5070592	729148	4289438	2597571
10km	70%	20000	6	218	5923783	967392	4880220	2677356
10km	70%	20000	6	203	4934574	823018	4027586	1852134
10km	70%	20000	6	203	5684237	909909	4719631	2173001
10km	70%	20000	6	268	5270977	747872	4458908	2285699
10km	70%	20000	6	296	6080098	925005	5082603	2664669
10km	70%	20000	6	198	4821950	728221	4020428	1793524
10km	70%	20000	6	215	5266288	828071	4377296	2552163
10km	70%	20000	6	268	5716155	862418	4800310	2556731
10km	70%	20000	6	206	6547310	1027075	5454509	2733312
10km	70%	20000	6	266	5600662	873692	4634455	2552568
10km	70%	20000	6	342	5818027	891433	4856234	2585583
10km	70%	20000	6	282	6627375	970739	5593937	2833554
10km	70%	20000	6	218	6070689	925395	5079447	2641260
10km	70%	20000	6	291	6348286	932571	5335769	2775397
10km	70%	20000	6	225	6485492	1034321	5385863	2558639
10km	70%	20000	6	253	5173873	834902	4294267	2683995
10km	70%	20000	6	228	5408136	855471	4464594	2358569
10km	70%	20000	6	346	6732804	967809	5707359	2930729
10km	70%	20000	6	269	6010072	911514	5057319	2736919
10km	70%	20000	6	281	5481922	925206	4509836	2352531
10km	70%	20000	6	237	5668102	874084	4748461	2602507
10km	70%	20000	6	235	6271999	883899	5333374	2713022
10km	70%	20000	6	256	4647975	762938	3843505	1812962
10km	70%	20000	6	227	6670564	999816	5573633	2844100
10km	70%	20000	6	299	6457855	924697	5477148	2703711
10km	70%	20000	6	261	5395871	812455	4517225	2614926
10km	70%	20000	6	295	7179457	1069777	6039306	3108463
10km	70%	20000	6	281	6316637	860072	5408578	2622708
10km	70%	20000	6	229	5869038	935170	4854552	2607240
10km	70%	20000	6	236	6051840	877785	5100290	2492431
10km	70%	20000	6	249	5852773	913047	4875814	2811593
10km	70%	20000	6	282	6686425	1063232	5549529	2788108
10km	70%	20000	6	275	5526754	887497	4542689	2910095
10km	70%	20000	6	215	5871355	858766	4967531	2656106
10km	70%	20000	6	275	5504784	818978	4604357	2308994
10km	70%	20000	6	325	7585507	1122158	6359231	2890733
10km	70%	20000	6	280	7003825	947305	5967238	3028624
10km	70%	20000	6	209	6601569	1065074	5436455	2394277
10km	70%	20000	6	226	5429979	843431	4513571	2143515
10km	70%	20000	6	257	5391221	813266	4531173	2203344
10km	70%	20000	6	281	4226728	727695	3440526	2266633
10km	70%	20000	6	260	6671306	966119	5621045	2672586
10km	70%	20000	6	192	4829592	765773	4000422	2042588
10km	70%	20000	6	207	5083096	832941	4199892	1984427
10km	70%	20000	6	194	5609448	986916	4561932	2357037
10km	70%	20000	6	265	4944580	822121	4075155	2219767
10km	70%	20000	6	241	7017601	997934	5951815	3189293
10km	70%	20000	6	193	5908918	879870	4962651	2032112
10km	70%	20000	6	232	4904274	793256	4078299	2058562
10km	70%	20000	6	277	5899593	958577	4853388	2723992
10km	70%	20000	6	220	6178047	1075715	5020520	2784802
10km	70%	20000	6	249	5873397	916500	4893290	2351778
10km	70%	20000	6	218	6972961	1048707	5845329	2663190
10km	70%	20000	6	230	5610428	839683	4720326	2581102
10km	70%	20000	6	251	7584254	1126677	6357694	3479345
10km	70%	20000	6	301	7053228	1058353	5941294	3416985
10km	70%	20000	6	249	5623807	793296	4781186	2563641
10km	70%	20000	6	303	6719219	1071151	5572425	3276250
10km	70%	20000	6	302	6048281	867518	5115893	2363564
10km	70%	20000	6	225	5945790	876488	5021800	2600954
10km	70%	20000	6	326	6233855	846801	5312900	2693174
10km	70%	20000	6	253	5947839	894979	5005339	2615820
10km	70%	20000	6	280	6542435	1034003	5411158	2863131
10km	70%	20000	6	296	8500356	1249847	7166656	3262791
10km	70%	20000	6	232	5974293	891092	5025998	2190354
10km	70%	20000	6	184	5426714	884896	4485585	2018440
10km	70%	20000	6	223	7226809	1119776	6041524	2685040
10km	70%	20000	6	221	5317373	825125	4417946	2470428
10km	70%	20000	6	279	7509773	1070364	6344929	2805664
10km	70%	20000	6	224	4256989	621803	3604697	1939873
10km	70%	20000	6	216	5519182	845765	4629052	2598452
10km	70%	20000	6	340	6940016	1016039	5866322	3147475
10km	70%	20000	6	235	5950492	1003412	4889449	2841300
10km	70%	20000	6	264	4020747	662108	3296286	2044651
10km	70%	20000	6	253	5724389	909603	4753165	2355449
10km	70%	20000	6	356	7075194	1041885	5949436	3103380
10km	70%	20000	6	217	5358047	826217	4467446	2591397
10km	70%	20000	6	276	6192591	947086	5158211	2408406
10km	70%	20000	6	194	5578077	877246	4642616	2500638
10km	70%	20000	6	206	5959817	904878	4994500	2393299
10km	70%	20000	6	262	4972744	868754	4021549	2210116
10km	70%	20000	6	183	5505683	890009	4569671	2407430
10km	70%	20000	6	274	5681491	743660	4896336	2490810
10km	70%	20000	6	214	4821937	752890	3999204	2067073
10km	70%	20000	6	217	5830082	905052	4832544	2727192
10km	70%	20000	6	233	5954088	852121	5017144	2452617
10km	70%	20000	6	235	6471951	924994	5465656	2563500
10km	70%	20000	6	221	4834039	754195	4029563	1907946
10km	70%	20000	6	219	5867096	947819	4841155	2464603
10km	70%	20000	6	252	6818131	994863	5764194	2693824
10km	70%	20000	6	177	5005649	835209	4105901	2100788
10km	70%	20000	6	249	5755425	830838	4880933	2445787
10km	70%	20000	6	179	4925042	799141	4073736	2110152
10km	70%	20000	6	258	5232176	814072	4363708	2317328
10km	70%	20000	6	222	6170736	890045	5234994	2298444
10km	70%	20000	6	314	6899233	1049274	5775019	2915499
10km	70%	20000	6	265	6264001	865197	5299301	2580416
10km	70%	20000	6	308	5955837	846874	4996697	2590235
10km	70%	20000	6	191	5610666	885525	4649749	2072780
10km	70%	20000	6	225	4809277	721866	4051301	2176725
10km	70%	20000	6	251	6839312	1022162	5765315	2861152
10km	70%	20000	6	198	5991777	952296	4951994	2184851
10km	70%	20000	6	307	7145914	989032	6051894	3096264
10km	70%	20000	6	269	4886151	773988	4045719	2525768
10km	70%	20000	6	270	6234022	912600	5240416	2679965
10km	70%	20000	6	303	5488798	885866	4529823	2104261
10km	70%	20000	6	223	6193213	920139	5214847	2648930
10km	70%	20000	6	222	4816281	755008	3987513	1831443
10km	70%	20000	6	232	5089838	821222	4224934	2144456
10km	70%	20000	6	248	5202203	776948	4384818	2380712
10km	70%	20000	6	236	4477013	709518	3720556	1871233
10km	70%	20000	6	239	3739308	600541	3074033	1933409
10km	70%	20000	6	211	5075946	830431	4171529	2410775
10km	70%	20000	6	205	5298372	847879	4392442	2337113
10km	70%	20000	6	206	5038205	809834	4163074	2117132
10km	70%	20000	6	336	5880743	871508	4969723	2489029
10km	70%	20000	6	233	4813993	725781	4045463	2103730
10km	70%	20000	6	241	5005585	792784	4156338	2273416
10km	70%	20000	6	248	6630113	894779	5684039	2705729
10km	70%	20000	6	203	6024694	954573	4982199	2428834
[truncated: 1 more rows]
