# Supplementary material for: Quantifying the Value of Perfect Information in Emergency Vaccination Campaigns
Source: PLoS Comput Biol. 2017 Feb 16;13(2):e1005318. doi: 10.1371/journal.pcbi.1005318 (PMC5312803; doi:10.1371/journal.pcbi.1005318)
Supplement: S1 Data — (ZIP) [file pcbi.1005318.s013.zip › Data/10km vaccination/data13.txt]

vacc_radius	efficacy	capacity	delay	outbreak_duration	livestock_culled	cattle_culled	sheep_culled	vaccinations
10km	70%	35000	2	300	3352815	359767	2962619	2538002
10km	70%	35000	2	142	3924292	468883	3393604	2301056
10km	70%	35000	2	241	3281849	370955	2871544	2796818
10km	70%	35000	2	169	3574792	436803	3105405	2446015
10km	70%	35000	2	313	3809915	431647	3316143	2460949
10km	70%	35000	2	209	4059822	462986	3539472	2895574
10km	70%	35000	2	245	3776792	437055	3293518	2846010
10km	70%	35000	2	212	3743896	468554	3247918	2468550
10km	70%	35000	2	206	3010128	368475	2604676	2545216
10km	70%	35000	2	219	3014277	353815	2635330	2375062
10km	70%	35000	2	202	4197708	480897	3675091	2683074
10km	70%	35000	2	210	3821508	471268	3301759	2668848
10km	70%	35000	2	339	3647671	401086	3219574	2725144
10km	70%	35000	2	191	2403857	244738	2142350	2089191
10km	70%	35000	2	222	2971997	327084	2606298	2190611
10km	70%	35000	2	198	3500543	430597	3025907	2195652
10km	70%	35000	2	200	2883782	350661	2502199	2408057
10km	70%	35000	2	169	2466956	306053	2145212	2014997
10km	70%	35000	2	200	3803720	380828	3396264	2793071
10km	70%	35000	2	177	3690965	454642	3205205	2576477
10km	70%	35000	2	249	4238759	428985	3769698	2694713
10km	70%	35000	2	209	4103979	434970	3603622	2647851
10km	70%	35000	2	180	2389215	275322	2080537	1996388
10km	70%	35000	2	207	3416732	430351	2944780	2303739
10km	70%	35000	2	220	3539968	448861	3043740	2589675
10km	70%	35000	2	284	3990428	427004	3517019	2788813
10km	70%	35000	2	217	2959690	345590	2585126	2333371
10km	70%	35000	2	350	3303898	385405	2871572	2473481
10km	70%	35000	2	166	2419315	291625	2110121	2034125
10km	70%	35000	2	294	3412885	421541	2959746	2472473
10km	70%	35000	2	202	3608876	395599	3176670	2565135
10km	70%	35000	2	239	3469290	399934	3037601	2861717
10km	70%	35000	2	263	3556216	418447	3092940	2145660
10km	70%	35000	2	207	3808851	421250	3354427	2563306
10km	70%	35000	2	246	3561697	431173	3086727	2522279
10km	70%	35000	2	265	3500029	430674	3038703	2493790
10km	70%	35000	2	395	3317546	347857	2935158	2405666
10km	70%	35000	2	230	3077398	350488	2685364	2501441
10km	70%	35000	2	323	2569093	302781	2232395	2135613
10km	70%	35000	2	234	3260371	342286	2885534	2434693
10km	70%	35000	2	183	4197325	501765	3660382	2549541
10km	70%	35000	2	219	3827373	408256	3378175	2579744
10km	70%	35000	2	224	3219576	395032	2795423	2289165
10km	70%	35000	2	166	3441273	418013	2982299	2351096
10km	70%	35000	2	255	2628199	299039	2306765	2190717
10km	70%	35000	2	319	4439111	498392	3891585	2966038
10km	70%	35000	2	200	2998340	376610	2594648	2298039
10km	70%	35000	2	182	3535373	395948	3101163	2501273
10km	70%	35000	2	298	4497805	453417	3978803	3066827
10km	70%	35000	2	376	4335352	427166	3859996	2928463
10km	70%	35000	2	214	3520082	338630	3153621	2803693
10km	70%	35000	2	186	3695634	406403	3238974	2640735
10km	70%	35000	2	207	3548577	365749	3157337	2505478
10km	70%	35000	2	172	3505920	461459	3006031	2253939
10km	70%	35000	2	198	3469369	413660	3022319	2404526
10km	70%	35000	2	220	4452768	472898	3927363	3009310
10km	70%	35000	2	283	3492736	361998	3107650	2388485
10km	70%	35000	2	202	3624537	370183	3218533	2467243
10km	70%	35000	2	185	2919644	367578	2511592	2340466
10km	70%	35000	2	289	3835142	420168	3372198	2491424
10km	70%	35000	2	180	3784233	364149	3369421	2432660
10km	70%	35000	2	216	3536592	411270	3102571	2578319
10km	70%	35000	2	227	3048114	353038	2660885	2347146
10km	70%	35000	2	211	4860799	503272	4316731	2899017
10km	70%	35000	2	281	3502618	395588	3073787	2297864
10km	70%	35000	2	222	2909176	320281	2555768	2122237
10km	70%	35000	2	267	5461893	528505	4889651	3191268
10km	70%	35000	2	164	3303646	361942	2923604	2104519
10km	70%	35000	2	272	3671919	380477	3254291	2478951
10km	70%	35000	2	252	4046763	453983	3570533	2742021
10km	70%	35000	2	173	3429223	408009	2993091	2694389
10km	70%	35000	2	321	3483547	325004	3128836	2583384
10km	70%	35000	2	266	2978579	405804	2540588	2434591
10km	70%	35000	2	223	3166947	347293	2795054	2389503
10km	70%	35000	2	281	3699629	400509	3249583	2624306
10km	70%	35000	2	230	3132267	368343	2729479	2305720
10km	70%	35000	2	237	4098020	498495	3563560	2715410
10km	70%	35000	2	231	3799437	436691	3315923	2656115
10km	70%	35000	2	176	2841670	347388	2463584	2265451
10km	70%	35000	2	189	4451582	460916	3929024	2805950
10km	70%	35000	2	244	4296376	433114	3832576	2843146
10km	70%	35000	2	246	3523156	382106	3106490	2796676
10km	70%	35000	2	253	3252861	375956	2845930	2263444
10km	70%	35000	2	261	4155573	441707	3682821	2979775
10km	70%	35000	2	190	2808774	338072	2450048	2390201
10km	70%	35000	2	212	3368600	368076	2979505	2528035
10km	70%	35000	2	207	3437995	393055	3021176	2226899
10km	70%	35000	2	252	3682380	419164	3235860	2839405
10km	70%	35000	2	256	5016829	562803	4415564	3207379
10km	70%	35000	2	222	3917953	429153	3435051	2601478
10km	70%	35000	2	180	3270671	388039	2847854	2281235
10km	70%	35000	2	365	3351129	366828	2950268	3076202
10km	70%	35000	2	208	3066856	374140	2661873	2252452
10km	70%	35000	2	278	3495887	391872	3064105	2244684
10km	70%	35000	2	181	2624158	331165	2263157	2054536
10km	70%	35000	2	202	3169847	321384	2818500	2456387
10km	70%	35000	2	274	3181832	366572	2787471	2244063
10km	70%	35000	2	228	3492833	437293	3021194	2579494
10km	70%	35000	2	227	3797651	404890	3358302	2692370
10km	70%	35000	2	151	2563621	298047	2236942	2325092
10km	70%	35000	2	188	3389030	374518	2997646	2416624
10km	70%	35000	2	250	4005597	460581	3507815	2642391
10km	70%	35000	2	211	3578559	395309	3154938	2658198
10km	70%	35000	2	303	3412714	348500	3035774	2745271
10km	70%	35000	2	318	4160526	393497	3724804	2832658
10km	70%	35000	2	257	3183165	349584	2809214	2533937
10km	70%	35000	2	241	3827263	374682	3420225	3122411
10km	70%	35000	2	178	2503025	305292	2180379	2004013
10km	70%	35000	2	226	4966358	471497	4453199	3051603
10km	70%	35000	2	192	3931362	436394	3471247	2727224
10km	70%	35000	2	189	3696336	402505	3248446	2637149
10km	70%	35000	2	259	3085579	383720	2672314	2156407
10km	70%	35000	2	268	3662793	388224	3216309	2589941
10km	70%	35000	2	356	3558469	398177	3119781	2675850
10km	70%	35000	2	238	3441477	358574	3051638	2496996
10km	70%	35000	2	305	3688235	448353	3209195	2647276
10km	70%	35000	2	225	3152561	343799	2760564	1994543
10km	70%	35000	2	191	3111362	340699	2736315	2441682
10km	70%	35000	2	208	3873531	432777	3401445	2927400
10km	70%	35000	2	312	4417504	463381	3907600	2734236
10km	70%	35000	2	341	4585997	434580	4108035	3058720
10km	70%	35000	2	208	3001790	345383	2633215	2228204
10km	70%	35000	2	285	3773761	448950	3290168	2467246
10km	70%	35000	2	206	3358058	451474	2870168	2465311
10km	70%	35000	2	463	5196741	522196	4610804	3781433
10km	70%	35000	2	209	3792267	423432	3327321	2341867
10km	70%	35000	2	326	3897074	442777	3419577	2634992
10km	70%	35000	2	206	3967436	465854	3463059	2623065
10km	70%	35000	2	296	2482705	287396	2183347	2040691
10km	70%	35000	2	188	3412467	415889	2969474	2351402
10km	70%	35000	2	204	4482575	518067	3860248	3006560
10km	70%	35000	2	216	4007754	392893	3566959	3072230
10km	70%	35000	2	318	3455032	399629	3030005	2310464
10km	70%	35000	2	177	3530449	416409	3066533	2385048
10km	70%	35000	2	207	3465148	380860	3060751	2615885
10km	70%	35000	2	258	1858675	218070	1619319	2266497
10km	70%	35000	2	228	2763175	343065	2384892	2238580
10km	70%	35000	2	264	3464322	383796	3050989	2447355
10km	70%	35000	2	241	3063177	351873	2675976	2147967
10km	70%	35000	2	207	2910384	340815	2552071	2326047
10km	70%	35000	2	261	3655840	428539	3199420	2700929
10km	70%	35000	2	302	3510014	368553	3098489	2780994
10km	70%	35000	2	258	3540171	411131	3096228	2232965
10km	70%	35000	2	228	3074713	341246	2696653	2411698
10km	70%	35000	2	283	2923571	332072	2565594	2294971
10km	70%	35000	2	206	2985897	323275	2637175	2139334
10km	70%	35000	2	226	3043179	332551	2675863	2381872
10km	70%	35000	2	262	4659679	490075	4137523	2839748
10km	70%	35000	2	254	2825749	311203	2480151	2287191
10km	70%	35000	2	252	3436291	370353	3033734	2748421
10km	70%	35000	2	185	3170187	348372	2788302	2305311
10km	70%	35000	2	320	4768906	472358	4262429	3069183
10km	70%	35000	2	218	3431830	386354	3006299	2437745
10km	70%	35000	2	220	2991988	374621	2586806	2667765
10km	70%	35000	2	214	3521335	400431	3092083	2357896
10km	70%	35000	2	269	4701016	500961	4153457	3241295
10km	70%	35000	2	230	3410047	344004	3047462	2623704
10km	70%	35000	2	149	3385632	398912	2953468	2117277
10km	70%	35000	2	269	3838823	404652	3394180	2933803
10km	70%	35000	2	431	3974475	422066	3520683	3029348
10km	70%	35000	2	296	2862561	320778	2500889	2309387
10km	70%	35000	2	251	3497908	385603	3066351	2702182
10km	70%	35000	2	183	3444958	440768	2974206	2475759
10km	70%	35000	2	156	3091828	358908	2705131	2009792
10km	70%	35000	2	196	3578002	410323	3121535	2654866
10km	70%	35000	2	266	4050039	381488	3639639	2712847
10km	70%	35000	2	255	4337064	452262	3849270	2908007
10km	70%	35000	2	206	3285852	397107	2855175	2412121
10km	70%	35000	2	199	3276663	393826	2837643	2421404
10km	70%	35000	2	328	4864004	482242	4331902	3167555
10km	70%	35000	2	251	3634791	373552	3225162	2800045
10km	70%	35000	2	186	3370957	401591	2928902	2285169
10km	70%	35000	2	259	2935534	333539	2568624	2364830
10km	70%	35000	2	323	4115266	376537	3705422	2723680
10km	70%	35000	2	244	3275782	374985	2873301	2501879
10km	70%	35000	2	198	3400322	442317	2916255	2705353
10km	70%	35000	2	277	3858582	374598	3461268	2914747
10km	70%	35000	2	245	3300392	414301	2855440	2501869
10km	70%	35000	2	241	2944098	315794	2597533	2468188
10km	70%	35000	2	247	4349001	499218	3817889	2479661
10km	70%	35000	2	268	3554696	400580	3117157	2365307
10km	70%	35000	2	200	3679373	377500	3275179	2491579
10km	70%	35000	2	275	4601156	485373	4073879	3256976
10km	70%	35000	2	216	3284739	401960	2861031	2496502
10km	70%	35000	2	290	3637806	441970	3145871	2869378
10km	70%	35000	2	250	3937313	441491	3468781	2610727
10km	70%	35000	2	265	3607335	386615	3199437	2359740
10km	70%	35000	2	298	3472030	379674	3050603	2561864
10km	70%	35000	2	190	2916723	351111	2540765	2291294
10km	70%	35000	2	221	3023417	349686	2640577	2401216
10km	70%	35000	2	280	3557904	397480	3133067	2656483
10km	70%	35000	2	192	3739106	447448	3256876	3093355
10km	70%	35000	2	260	4041968	452124	3563784	3022016
10km	70%	35000	2	233	3641374	405791	3200229	2546359
10km	70%	35000	2	208	3084041	357659	2698873	2607879
10km	70%	35000	2	373	4001078	412702	3557357	2780300
10km	70%	35000	2	236	4247015	439472	3782223	3117146
10km	70%	35000	2	329	3572667	365049	3176150	2718695
10km	70%	35000	2	194	3477172	389990	3034192	2470044
10km	70%	35000	2	238	3596625	449728	3113202	2206223
10km	70%	35000	2	362	2847537	332217	2481570	2272968
10km	70%	35000	2	257	3309040	382910	2904088	2573912
10km	70%	35000	2	383	3770877	420742	3321644	2395343
10km	70%	35000	2	227	3441783	439890	2960164	2746542
10km	70%	35000	2	255	3249644	396254	2818791	2252347
10km	70%	35000	2	292	3282250	366733	2878792	2647057
10km	70%	35000	2	275	3537348	388200	3111411	2515479
10km	70%	35000	2	205	3007964	310850	2659977	2263992
10km	70%	35000	2	222	4235262	515243	3665146	2704707
10km	70%	35000	2	233	4420521	513506	3872648	2943799
10km	70%	35000	2	256	3754783	430573	3267429	2637068
10km	70%	35000	2	289	3976991	395401	3562880	3246463
10km	70%	35000	2	213	3444879	420900	2991704	2365887
10km	70%	35000	2	207	3381516	412198	2934946	2532699
10km	70%	35000	2	232	3515486	379817	3090630	2566051
10km	70%	35000	2	228	3575434	411607	3122566	2578168
10km	70%	35000	2	258	3755011	441267	3272124	2847940
10km	70%	35000	2	198	3832647	462227	3315863	2550009
10km	70%	35000	2	189	2854378	316078	2519357	2502944
10km	70%	35000	2	230	3066508	382207	2630354	2368452
10km	70%	35000	2	321	3880945	382265	3460076	2587009
10km	70%	35000	2	288	2992715	320847	2646197	2476672
10km	70%	35000	2	264	2861230	352078	2485714	2236877
10km	70%	35000	2	335	3603643	350300	3213612	2381870
10km	70%	35000	2	198	3865004	440606	3403020	2763772
10km	70%	35000	2	240	4154476	463877	3662152	3067722
10km	70%	35000	2	151	2431697	305615	2104693	1957995
10km	70%	35000	2	184	3109971	326721	2749977	2273754
10km	70%	35000	2	200	3099796	375215	2682261	2111080
10km	70%	35000	2	239	3938349	473156	3433648	2879907
10km	70%	35000	2	215	3936597	402282	3492877	2447214
10km	70%	35000	2	297	3298492	367820	2910241	2626901
10km	70%	35000	2	230	4648361	535545	4073669	3076921
10km	70%	35000	2	282	4054755	446899	3568540	2409611
10km	70%	35000	2	379	3618120	402877	3181732	2509870
10km	70%	35000	2	222	3531172	410691	3091848	2605766
10km	70%	35000	2	258	4043942	418179	3584446	2597477
10km	70%	35000	2	323	2639636	312824	2293123	2172285
10km	70%	35000	2	253	3221029	347426	2837190	2881530
10km	70%	35000	2	202	3099154	405743	2675360	2347746
10km	70%	35000	2	229	3370795	409380	2920048	2222038
10km	70%	35000	2	262	3770778	388788	3356910	2436995
10km	70%	35000	2	154	2847395	361092	2471613	1916481
10km	70%	35000	2	270	3266479	395075	2826215	2658972
10km	70%	35000	2	288	3895782	450804	3420743	2573279
10km	70%	35000	2	167	3755471	393616	3322435	2419444
10km	70%	35000	2	256	3405058	428519	2938369	2694665
10km	70%	35000	2	244	3291212	354711	2900588	2705417
10km	70%	35000	2	250	2522867	264994	2230149	1896974
10km	70%	35000	2	249	3679486	435736	3207443	2539770
10km	70%	35000	2	267	4018799	421481	3579095	3088869
10km	70%	35000	2	181	3293354	413850	2843984	2045046
10km	70%	35000	2	237	3353840	385670	2945125	2409567
10km	70%	35000	2	224	3764954	436145	3299343	2467212
10km	70%	35000	2	162	3160244	408768	2716362	2192989
10km	70%	35000	2	167	3192512	399534	2765439	1990192
10km	70%	35000	2	196	3617011	473347	3111808	2500537
10km	70%	35000	2	276	5149461	533139	4552059	3616159
10km	70%	35000	2	229	3008455	332690	2638918	2522618
10km	70%	35000	2	377	2881780	294659	2560469	2193535
10km	70%	35000	2	198	3750137	386086	3332404	2720948
10km	70%	35000	2	233	4133570	456824	3638166	2613781
10km	70%	35000	2	329	2543776	327286	2194814	2307743
10km	70%	35000	2	211	4078923	459638	3596019	3124598
10km	70%	35000	2	259	3662666	389926	3247944	2541620
10km	70%	35000	2	389	2438086	286001	2128376	2169619
10km	70%	35000	2	236	3527071	372754	3128609	2305405
10km	70%	35000	2	188	3396753	368173	3001383	2375707
10km	70%	35000	2	343	4772635	462013	4270841	3440704
10km	70%	35000	2	305	3182803	365400	2779874	2444391
10km	70%	35000	2	223	3093271	346317	2719843	2287091
10km	70%	35000	2	280	3631470	392584	3204837	2574212
10km	70%	35000	2	257	3554896	353264	3168615	2576613
10km	70%	35000	2	174	2705291	329969	2353718	2136035
10km	70%	35000	2	310	3870754	408132	3435825	2570698
10km	70%	35000	2	248	3059040	368503	2658269	2148024
10km	70%	35000	2	239	4167692	433594	3708050	2988324
10km	70%	35000	2	267	3310670	366838	2908806	2725987
10km	70%	35000	2	211	3434652	337644	3076267	2536808
10km	70%	35000	2	263	3378503	397748	2955150	2640613
10km	70%	35000	2	365	4275237	414494	3806991	2882064
10km	70%	35000	2	260	3514362	455441	3006068	2651003
10km	70%	35000	2	272	4428209	512312	3866050	2861973
10km	70%	35000	2	255	2819105	297407	2500617	2152674
10km	70%	35000	2	212	2919946	347885	2543918	2242342
10km	70%	35000	2	204	3715763	420844	3267797	2430603
10km	70%	35000	2	257	3886229	451586	3406310	2801600
10km	70%	35000	2	190	2996138	367565	2600329	2247780
10km	70%	35000	2	211	3050798	303416	2708262	2802434
10km	70%	35000	2	204	4052746	496902	3489605	2935792
10km	70%	35000	2	239	4097910	474855	3594166	2724619
10km	70%	35000	2	204	3004128	360568	2623841	2186315
10km	70%	35000	2	204	3528944	382771	3099880	2766021
10km	70%	35000	2	360	3593550	337822	3214690	2938593
10km	70%	35000	2	348	4928219	512900	4376086	2948996
10km	70%	35000	2	349	3755521	397351	3325614	2806151
10km	70%	35000	2	179	2789007	385530	2372732	2235220
10km	70%	35000	2	237	3325454	331130	2965583	2534081
10km	70%	35000	2	212	2929014	343774	2564349	2187588
10km	70%	35000	2	333	3422685	373652	3021989	2841682
10km	70%	35000	2	253	3197177	392226	2772925	2392308
10km	70%	35000	2	333	3452418	396718	3005636	2379022
10km	70%	35000	2	202	3441053	386941	3024189	2533469
10km	70%	35000	2	236	4501428	458602	4011656	2647645
10km	70%	35000	2	322	4645826	494939	4107574	3339212
10km	70%	35000	2	194	3587032	416836	3142850	2325668
10km	70%	35000	2	275	3659784	434929	3199871	2704973
10km	70%	35000	2	331	3535458	348284	3163508	2666264
10km	70%	35000	2	261	4014600	423812	3551058	2856791
10km	70%	35000	2	258	2862736	343865	2483123	2291495
10km	70%	35000	2	276	2720185	293869	2408738	2088803
10km	70%	35000	2	229	3520010	334020	3138481	2408981
10km	70%	35000	2	227	3569110	366649	3166637	2815355
10km	70%	35000	2	217	3928019	402120	3497674	2890875
10km	70%	35000	2	241	4363044	488435	3846242	3055498
10km	70%	35000	2	266	3335588	374015	2922243	3016491
10km	70%	35000	2	293	4638246	506694	4093517	3450053
10km	70%	35000	2	295	3282569	315704	2922010	2476825
10km	70%	35000	2	232	3362924	401939	2926771	2626127
10km	70%	35000	2	240	3901455	439463	3413508	2689962
10km	70%	35000	2	264	5184428	643951	4495695	3985944
10km	70%	35000	2	189	3160248	347615	2785263	2756243
10km	70%	35000	2	170	3561168	392195	3107147	2215977
10km	70%	35000	2	302	3706431	390654	3276356	2658782
10km	70%	35000	2	253	2841262	321963	2477054	2521239
10km	70%	35000	2	253	3800074	420345	3344436	2825935
10km	70%	35000	2	254	2983349	324018	2620828	2348744
10km	70%	35000	2	245	3248860	373727	2840185	2476767
10km	70%	35000	2	364	4301931	378466	3894303	2801765
10km	70%	35000	2	281	3649403	427379	3185539	2310444
10km	70%	35000	2	202	3235088	365670	2837110	2472654
10km	70%	35000	2	210	3662557	439884	3197279	2508225
10km	70%	35000	2	186	4022297	493694	3485446	2314684
10km	70%	35000	2	196	2620174	282691	2322049	2318360
10km	70%	35000	2	200	3966507	428665	3502431	2707765
10km	70%	35000	2	229	3164408	354090	2781236	2543694
10km	70%	35000	2	282	3714386	395504	3269412	2795643
10km	70%	35000	2	214	3438629	361824	3047279	2635959
10km	70%	35000	2	186	4186333	497423	3652716	3110675
10km	70%	35000	2	301	3310847	347643	2929152	2290286
10km	70%	35000	2	162	3028256	375296	2600279	2022829
10km	70%	35000	2	322	3219983	386096	2800042	2395117
10km	70%	35000	2	195	3919389	428822	3458525	2505748
10km	70%	35000	2	235	4433120	486426	3892143	3442874
10km	70%	35000	2	225	3618026	432569	3130820	2435911
10km	70%	35000	2	304	3634732	414265	3176351	2536074
10km	70%	35000	2	261	3476396	384592	3059578	2387287
10km	70%	35000	2	267	3307349	371289	2901224	2827170
10km	70%	35000	2	233	3729615	447583	3233970	2403254
10km	70%	35000	2	321	3816963	444047	3335552	2709011
10km	70%	35000	2	166	3134327	396550	2705214	2250567
10km	70%	35000	2	300	3464413	396513	3043214	2244339
10km	70%	35000	2	265	3438188	394800	3008213	2321228
10km	70%	35000	2	212	3428336	335261	3063541	2467469
10km	70%	35000	2	293	2741100	274856	2436446	2207578
10km	70%	35000	2	293	4028833	459009	3538492	2863639
10km	70%	35000	2	218	4240695	447651	3756456	2614973
10km	70%	35000	2	203	3430714	358929	3044853	2417642
10km	70%	35000	2	214	3363497	395747	2944278	2290402
10km	70%	35000	2	276	3908532	430594	3448773	2890665
10km	70%	35000	2	175	2664777	295108	2350856	1957987
10km	70%	35000	2	312	3172655	342015	2802194	2435927
10km	70%	35000	2	224	2982574	376714	2581928	2069300
10km	70%	35000	2	182	3124976	376129	2717403	2226000
10km	70%	35000	2	211	3422163	366055	3021716	2717124
10km	70%	35000	2	220	5151513	501139	4588338	3178523
10km	70%	35000	2	227	3275694	367744	2888820	2549308
10km	70%	35000	2	268	5171205	572502	4533169	2918028
10km	70%	35000	2	194	2683735	341122	2313037	2123852
10km	70%	35000	2	240	2569168	296141	2244138	2037003
10km	70%	35000	2	234	4345657	504180	3815162	2991643
10km	70%	35000	2	280	3808008	464771	3303401	2465481
10km	70%	35000	2	230	3581311	425797	3123944	2673512
10km	70%	35000	2	277	3303928	425411	2852414	2264096
10km	70%	35000	2	209	3775627	426357	3308796	2335781
10km	70%	35000	2	320	4394515	459416	3882490	2994363
10km	70%	35000	2	195	4263369	463505	3767476	2722596
10km	70%	35000	2	247	3237290	373804	2825365	2378042
10km	70%	35000	2	242	3063720	359690	2666101	2187983
10km	70%	35000	2	211	3141067	373410	2750203	2280335
10km	70%	35000	2	257	2988931	321829	2650147	2303308
10km	70%	35000	2	219	3142298	350014	2762118	2336506
10km	70%	35000	2	208	2896773	356633	2515406	2298504
10km	70%	35000	2	235	3473535	394479	3053619	2668891
10km	70%	35000	2	216	2998891	340341	2642391	2467505
10km	70%	35000	2	194	3850933	461264	3363034	2617056
10km	70%	35000	2	178	4366004	448848	3890055	2659497
10km	70%	35000	2	358	4329103	447264	3848930	2983488
10km	70%	35000	2	279	2889018	330972	2528338	2182242
10km	70%	35000	2	355	3935358	371562	3532069	2731672
10km	70%	35000	2	180	2906071	329208	2551066	2431350
10km	70%	35000	2	278	3613272	420917	3146961	2981674
10km	70%	35000	2	198	3680320	426189	3205080	2444977
10km	70%	35000	2	235	3862977	429375	3396252	3109283
10km	70%	35000	2	229	3832364	432792	3372096	2598920
10km	70%	35000	2	218	2477840	312513	2147537	2062704
10km	70%	35000	2	210	3480436	393714	3064852	2384807
10km	70%	35000	2	273	3098889	348267	2721539	2469950
10km	70%	35000	2	222	3118238	356951	2710339	2431557
10km	70%	35000	2	217	3869490	390789	3446773	2752266
10km	70%	35000	2	184	4298806	547495	3697720	2709136
10km	70%	35000	2	225	4004226	412821	3545522	2587421
10km	70%	35000	2	266	3140907	343682	2765473	2452002
10km	70%	35000	2	335	3265954	391933	2843119	2365398
10km	70%	35000	2	204	3119250	388318	2691307	2055306
10km	70%	35000	2	295	2644210	305793	2308477	2244183
10km	70%	35000	2	157	3174338	433429	2713548	2289523
10km	70%	35000	2	162	3671434	429818	3201466	2326185
10km	70%	35000	2	297	3176436	349754	2789608	2239237
10km	70%	35000	2	283	2948078	336836	2588898	2591130
10km	70%	35000	2	228	3574284	378210	3157678	2322246
10km	70%	35000	2	212	3091947	346154	2695324	2148833
10km	70%	35000	2	224	3288793	382436	2865559	2317279
10km	70%	35000	2	211	3643831	467638	3145204	2279370
10km	70%	35000	2	361	4026384	500041	3492143	2650307
10km	70%	35000	2	356	4783481	441617	4298558	3131323
10km	70%	35000	2	244	3684490	402476	3251926	2931704
10km	70%	35000	2	245	3865096	463214	3362699	2829623
10km	70%	35000	2	216	2950372	336754	2585458	2537649
10km	70%	35000	2	256	3818369	450715	3328176	2360441
10km	70%	35000	2	300	4024719	404507	3560280	2906704
10km	70%	35000	2	326	4446441	516807	3880006	3333386
10km	70%	35000	2	277	3620585	423206	3149543	2446143
10km	70%	35000	2	254	3864326	422586	3405093	2519731
10km	70%	35000	2	226	3308193	374825	2905702	2540298
10km	70%	35000	2	190	2668828	358698	2286951	1941810
10km	70%	35000	2	291	2932039	323078	2573492	2505884
10km	70%	35000	2	292	3271467	366716	2869205	2296490
10km	70%	35000	2	289	4298277	476946	3776092	2641530
10km	70%	35000	2	236	3037046	336919	2675606	2327343
10km	70%	35000	2	188	3560021	451038	3084764	2357449
10km	70%	35000	2	159	3363998	413093	2919734	2502299
10km	70%	35000	2	220	2949581	359252	2565159	2587381
10km	70%	35000	2	253	3636424	417147	3184544	2917340
10km	70%	35000	2	221	3618875	434651	3151591	2692326
10km	70%	35000	2	181	2813585	339324	2441703	1985386
10km	70%	35000	2	187	3600811	420728	3146679	2411473
10km	70%	35000	2	297	4294149	379724	3886202	3099541
10km	70%	35000	2	194	3682519	414385	3212415	2453462
10km	70%	35000	2	252	4491826	488901	3935970	3306373
10km	70%	35000	2	232	4535729	564208	3938363	2816709
10km	70%	35000	2	184	3427670	366587	3035350	2617248
10km	70%	35000	2	186	3209586	356787	2822513	1982760
10km	70%	35000	2	269	3952216	414663	3503364	2620208
10km	70%	35000	2	192	3622629	417782	3171886	2584680
10km	70%	35000	2	207	3051893	377447	2645729	2406745
10km	70%	35000	2	224	3295855	383925	2876530	2191193
10km	70%	35000	2	271	2712036	320901	2362254	2063601
10km	70%	35000	2	259	2922927	321175	2570841	2242766
10km	70%	35000	2	194	3367595	388839	2957349	2447817
10km	70%	35000	2	304	4337692	467684	3827914	2743848
10km	70%	35000	2	375	3701176	389038	3260786	2620778
10km	70%	35000	2	311	4283372	457145	3796667	2763176
10km	70%	35000	2	267	3578062	347616	3196882	2627224
10km	70%	35000	2	250	3317808	391153	2883913	2778674
10km	70%	35000	2	245	3023651	351275	2648705	1957771
10km	70%	35000	2	212	3374651	416678	2936707	2294688
10km	70%	35000	2	282	3778209	354278	3392581	2796818
10km	70%	35000	2	227	3102062	371222	2686790	2716287
10km	70%	35000	2	209	2921693	366681	2525925	2562923
10km	70%	35000	2	304	3666888	425646	3212775	2649550
10km	70%	35000	2	242	4783832	529756	4206931	2980808
10km	70%	35000	2	226	3829243	474190	3315249	2848994
10km	70%	35000	2	375	3852024	375983	3425214	3016277
10km	70%	35000	2	244	3482400	402655	3049255	2750843
10km	70%	35000	2	267	3157940	343477	2773568	2616632
10km	70%	35000	2	272	3777469	449973	3281790	2630995
10km	70%	35000	2	226	3454581	347563	3073847	2615501
10km	70%	35000	2	211	3547987	431575	3080427	2424970
10km	70%	35000	2	332	5004260	467954	4499336	3282596
10km	70%	35000	2	223	2882983	333382	2522455	2203587
10km	70%	35000	2	225	3812197	384475	3395253	2852203
10km	70%	35000	2	371	4491746	470056	3983598	3029646
10km	70%	35000	2	157	2397504	300636	2077096	2062015
10km	70%	35000	2	188	3849315	404912	3420496	2761412
10km	70%	35000	2	299	3578704	383152	3158078	2317799
10km	70%	35000	2	327	3353641	406537	2917312	2335370
10km	70%	35000	2	230	2707675	305044	2380419	2219498
10km	70%	35000	2	188	2954885	376307	2556488	2078932
10km	70%	35000	2	198	2468169	259788	2171277	2039842
10km	70%	35000	2	241	3769912	443687	3283768	2372939
10km	70%	35000	2	174	3616102	453484	3114942	2223868
10km	70%	35000	2	201	2903867	340088	2540777	2427447
10km	70%	35000	2	197	3397298	366103	3001978	2359712
10km	70%	35000	2	207	3489557	388419	3071385	2393467
10km	70%	35000	2	268	4085216	404784	3644801	2678520
10km	70%	35000	2	198	2571512	286780	2254037	2184497
10km	70%	35000	2	244	3431386	349270	3055364	2291198
10km	70%	35000	2	264	3122614	375705	2726591	2029999
10km	70%	35000	2	188	4292247	436129	3823105	3073458
10km	70%	35000	2	196	3346066	393658	2915185	2666075
10km	70%	35000	2	274	3279735	373300	2877867	2455966
10km	70%	35000	2	184	3850492	427311	3392491	2622089
10km	70%	35000	2	198	3541407	411373	3099278	2277090
10km	70%	35000	2	240	2738238	328462	2390570	2097916
10km	70%	35000	2	446	3452360	357096	3061913	2567474
10km	70%	35000	2	218	3090659	352246	2703143	2396956
10km	70%	35000	2	265	3517152	374600	3097608	2764790
10km	70%	35000	2	217	3707225	386009	3294451	2433803
10km	70%	35000	2	198	3416092	416040	2977130	2372657
10km	70%	35000	2	167	3056913	366408	2663024	2138880
10km	70%	35000	2	274	4350702	452604	3862360	2953972
10km	70%	35000	2	249	4459474	493136	3918985	2892985
10km	70%	35000	2	179	3443542	400147	2998067	2381404
10km	70%	35000	2	181	3736938	439474	3255669	2533213
10km	70%	35000	2	274	3924056	353875	3539117	2658064
10km	70%	35000	2	229	3620251	420107	3154678	2568580
10km	70%	35000	2	229	3806970	421040	3350584	2920344
10km	70%	35000	2	293	4160523	439636	3687418	2803527
10km	70%	35000	2	256	3695041	386049	3260758	2614348
10km	70%	35000	2	346	3217887	354864	2829981	2488421
10km	70%	35000	2	310	3580887	392025	3159087	2290785
10km	70%	35000	2	170	3342903	390418	2909653	2271799
10km	70%	35000	2	229	4742626	519875	4182152	3381596
10km	70%	35000	2	274	3864999	435416	3387072	3031403
10km	70%	35000	2	218	3498720	437352	3026175	2569554
10km	70%	35000	2	296	3594182	381731	3193152	2593014
10km	70%	35000	2	275	4836803	479801	4299132	2675290
10km	70%	35000	2	222	3709771	426720	3240063	2529824
10km	70%	35000	2	209	3274099	417278	2838807	2322088
10km	70%	35000	2	214	4829925	545283	4229609	3351189
10km	70%	35000	2	150	4036581	389518	3615003	2636068
10km	70%	35000	2	197	3671551	390585	3238287	2599020
10km	70%	35000	2	210	3088813	391004	2664725	2003108
10km	70%	35000	2	270	3129682	395004	2697991	2292577
10km	70%	35000	2	188	3479775	368143	3083456	2636502
10km	70%	35000	2	191	3519285	417684	3079776	2675895
10km	70%	35000	2	189	3707945	425335	3242046	2595707
10km	70%	35000	2	244	4206463	484635	3687999	2568350
10km	70%	35000	2	256	3161791	371895	2745649	2658523
10km	70%	35000	2	388	3665898	391018	3232579	2837832
10km	70%	35000	2	235	2296158	270571	2002273	1977083
10km	70%	35000	2	223	3992627	491799	3468481	2788664
10km	70%	35000	2	181	2952931	336711	2586275	2071993
10km	70%	35000	2	237	3322651	360093	2918930	2208449
10km	70%	35000	2	215	3790041	438683	3319085	2748384
10km	70%	35000	2	243	3850089	418836	3406317	2243043
10km	70%	35000	2	266	4228147	445747	3743765	2626133
10km	70%	35000	2	221	3870110	459733	3357349	2384578
10km	70%	35000	2	196	2905571	367051	2512123	1969770
10km	70%	35000	2	322	4203068	481352	3679335	2884855
10km	70%	35000	2	295	4696587	457478	4185764	3211731
10km	70%	35000	2	297	5015075	490350	4478531	3151512
10km	70%	35000	2	231	3140800	346791	2762339	2562849
10km	70%	35000	2	181	3944663	468228	3433384	2854391
10km	70%	35000	2	196	3156162	359813	2758268	2294926
10km	70%	35000	2	226	3314705	314268	2965040	2205387
10km	70%	35000	2	199	2420257	309090	2072748	2152141
10km	70%	35000	2	206	3892402	498644	3363483	2539413
10km	70%	35000	2	312	3524360	336898	3164437	2481459
10km	70%	35000	2	320	2139221	276750	1846230	2176697
10km	70%	35000	2	218	3899992	470717	3364896	2671120
10km	70%	35000	2	272	4373585	527548	3813079	2727950
10km	70%	35000	2	211	2808962	334423	2438849	2077162
10km	70%	35000	2	304	3393701	388548	2967136	2517252
10km	70%	35000	2	204	3984356	366609	3578091	3344923
10km	70%	35000	2	326	4160287	399841	3715269	2663238
10km	70%	35000	2	181	3563059	463245	3059379	2531800
10km	70%	35000	2	250	3666829	338972	3299049	2863000
10km	70%	35000	2	277	3472720	408587	3024835	2318967
10km	70%	35000	2	206	3562981	438994	3088072	2421425
10km	70%	35000	2	225	3592285	388759	3163714	2735992
10km	70%	35000	2	224	3266906	381394	2860699	2435589
10km	70%	35000	2	220	3119987	372140	2720701	2019585
10km	70%	35000	2	240	3366073	377919	2953250	2233570
10km	70%	35000	2	170	3554233	461140	3056646	2393494
10km	70%	35000	2	208	3796567	455614	3300165	2700134
10km	70%	35000	2	310	3774215	367050	3368107	2774674
10km	70%	35000	2	258	3397820	457023	2921613	2158923
10km	70%	35000	2	207	3773757	405634	3331498	2846005
10km	70%	35000	2	227	3000103	373573	2593528	2475141
10km	70%	35000	2	236	2711454	316674	2360561	2015509
10km	70%	35000	2	294	3686487	400025	3257914	2419948
10km	70%	35000	2	265	3341027	422872	2867780	2910985
10km	70%	35000	2	218	3383373	355141	3000291	2317909
10km	70%	35000	2	170	3810988	455604	3302416	2818503
10km	70%	35000	2	217	3777381	377131	3369941	2562891
10km	70%	35000	2	376	3439454	371621	3025465	2415075
10km	70%	35000	2	269	2934459	325029	2580490	2450285
10km	70%	35000	2	255	3736252	418228	3284993	2986038
10km	70%	35000	2	220	2812280	366566	2426403	2420877
10km	70%	35000	2	252	3441916	422873	2987633	2383908
10km	70%	35000	2	200	3441556	376668	3028117	2402243
10km	70%	35000	2	232	4743789	511388	4191085	3094375
10km	70%	35000	2	227	3498544	412417	3058161	2260012
10km	70%	35000	2	269	2882719	328274	2520096	2255583
10km	70%	35000	2	238	4469092	444576	3986039	2726712
10km	70%	35000	2	209	3058561	331250	2684493	2825173
10km	70%	35000	2	345	3437390	370076	3038130	2602905
10km	70%	35000	2	249	4291007	458698	3787830	2866638
10km	70%	35000	2	342	4101152	413328	3657840	2769693
10km	70%	35000	2	330	5036906	478714	4510687	3441079
10km	70%	35000	2	260	2715717	329014	2371701	2333437
10km	70%	35000	2	189	2580215	306549	2258311	2387511
10km	70%	35000	2	244	3475334	416894	3016709	2533198
10km	70%	35000	2	283	4028525	450476	3519757	2914452
10km	70%	35000	2	202	3766843	333369	3405254	2360791
10km	70%	35000	2	215	4770683	514011	4215119	3593894
10km	70%	35000	2	263	3630905	425603	3176610	2498407
10km	70%	35000	2	283	3627664	440034	3153667	2607687
10km	70%	35000	2	277	3036499	351264	2654135	2651851
10km	70%	35000	2	319	3971116	424748	3507882	2801071
10km	70%	35000	2	225	3298166	410100	2861107	2428379
10km	70%	35000	2	310	4251463	441853	3761325	3017706
10km	70%	35000	2	297	4560239	478850	4049206	2897841
10km	70%	35000	2	269	3634244	415134	3163370	2666401
10km	70%	35000	2	233	4031570	379080	3621671	2999963
10km	70%	35000	2	277	3621309	420068	3161825	2343043
10km	70%	35000	2	267	3531465	445104	3038861	2175429
10km	70%	35000	2	243	3791489	439884	3310983	2709676
10km	70%	35000	2	197	3954822	447207	3481168	2598819
10km	70%	35000	2	265	2711841	320171	2360585	2438411
10km	70%	35000	2	197	3084726	323880	2742267	2148779
10km	70%	35000	2	280	3706756	405113	3254188	3100377
10km	70%	35000	2	266	4921112	572192	4296892	3214733
10km	70%	35000	2	194	2686525	326176	2332372	2316389
10km	70%	35000	2	238	2993873	335997	2619751	2581038
10km	70%	35000	2	282	3777321	385377	3369515	2906949
10km	70%	35000	2	234	3358268	351766	2978709	2623760
10km	70%	35000	2	308	3969000	364972	3561916	3048067
10km	70%	35000	2	195	3988888	495843	3436686	2565998
10km	70%	35000	2	187	3066637	322724	2715227	2785852
10km	70%	35000	2	283	3843750	364568	3457181	2489897
10km	70%	35000	2	260	3141389	337625	2742939	2237754
10km	70%	35000	2	183	2866518	357348	2483180	2156800
10km	70%	35000	2	216	2812645	318608	2466835	2177137
10km	70%	35000	2	269	3797569	400049	3368713	2754042
10km	70%	35000	2	212	4012026	501225	3463779	2614602
10km	70%	35000	2	284	2689472	314257	2336566	2033306
10km	70%	35000	2	170	3001768	382608	2590338	2378884
10km	70%	35000	2	236	4518303	531691	3946558	2794735
10km	70%	35000	2	232	3737371	395469	3302942	2630085
10km	70%	35000	2	270	3230556	385518	2817118	2687077
10km	70%	35000	2	208	3080775	358995	2687153	2302506
10km	70%	35000	2	197	2713938	307680	2373136	1899097
10km	70%	35000	2	198	3999978	473010	3490834	2539412
10km	70%	35000	2	236	3407869	349440	3026081	2892101
10km	70%	35000	2	183	3196923	345746	2822683	2134668
10km	70%	35000	2	235	3387540	395950	2963244	2425514
10km	70%	35000	2	163	4061543	495796	3532833	2721058
10km	70%	35000	2	243	3892233	417317	3455654	2923706
10km	70%	35000	2	290	4648899	488592	4106321	2860556
10km	70%	35000	2	276	3972665	452815	3473911	2845143
10km	70%	35000	2	409	2563908	268871	2267920	2007029
10km	70%	35000	2	203	3944669	383056	3528524	2982634
10km	70%	35000	2	233	2599450	318615	2250620	2112103
10km	70%	35000	2	175	3753812	373843	3354250	2750727
10km	70%	35000	2	242	3309899	385235	2897341	2311795
10km	70%	35000	2	271	3712293	415209	3265608	2575055
10km	70%	35000	2	184	3937832	412055	3492354	2830214
10km	70%	35000	2	243	4220282	443955	3741965	2753691
10km	70%	35000	2	238	2569074	297821	2233633	2141494
10km	70%	35000	2	328	2822141	329990	2462095	2117423
10km	70%	35000	2	173	3122211	399093	2696748	2460475
10km	70%	35000	2	183	3477010	401984	3044136	2266061
10km	70%	35000	2	228	3521290	405557	3087705	2738055
10km	70%	35000	2	233	4413044	516465	3849525	3006253
10km	70%	35000	2	270	3542426	427823	3085166	2387140
10km	70%	35000	2	311	3544473	368406	3151053	2779230
10km	70%	35000	2	214	3066447	339528	2699731	2215222
10km	70%	35000	2	200	3155351	342169	2795053	2462445
10km	70%	35000	2	261	3557847	418869	3109438	2680249
10km	70%	35000	2	324	3798474	393054	3352005	2678956
10km	70%	35000	2	149	3036365	368440	2633839	2173796
10km	70%	35000	2	188	4091911	487524	3559128	2647086
10km	70%	35000	2	241	3409984	431896	2962062	2265538
10km	70%	35000	2	167	3052732	317259	2696493	2258427
10km	70%	35000	2	232	2703391	283051	2399102	2202621
10km	70%	35000	2	275	3591375	392077	3163775	2721385
10km	70%	35000	2	212	3823268	429838	3361534	2783000
10km	70%	35000	2	204	3812690	533219	3254300	2914158
10km	70%	35000	2	248	4991566	487991	4443049	3305114
10km	70%	35000	2	195	4074661	517404	3516169	2994095
10km	70%	35000	2	438	4143739	457703	3634817	2870322
10km	70%	35000	2	265	4244738	463497	3732357	2661120
10km	70%	35000	2	205	3354677	410483	2917135	2543903
10km	70%	35000	2	253	2498218	293749	2177991	2221138
10km	70%	35000	2	260	5146372	499568	4583147	3088719
10km	70%	35000	2	206	2674205	322433	2330720	2243105
10km	70%	35000	2	195	3454625	352168	3074526	2546092
10km	70%	35000	2	217	4462882	513078	3889201	2853441
10km	70%	35000	2	292	4704716	449840	4205260	2914736
10km	70%	35000	2	230	3879619	441125	3401223	2785075
10km	70%	35000	2	208	2988807	345714	2585314	2374434
10km	70%	35000	2	239	3606368	395233	3172233	2716848
10km	70%	35000	2	500	5199314	488462	4668235	3055249
10km	70%	35000	2	235	4003249	406995	3546577	2627997
10km	70%	35000	2	175	2933558	346033	2567662	2298276
10km	70%	35000	2	277	3622955	444186	3129638	2614418
10km	70%	35000	2	250	3729446	404629	3292688	2724401
10km	70%	35000	2	202	3404638	378511	2985677	2378309
10km	70%	35000	2	275	4164937	437035	3702240	2506113
10km	70%	35000	2	228	4184253	442011	3702710	3042216
10km	70%	35000	2	239	4609187	561667	4024369	3240576
10km	70%	35000	2	205	3756224	474869	3238783	2520384
10km	70%	35000	2	227	3301325	384698	2885961	2406734
10km	70%	35000	2	216	2992415	351415	2615634	2635619
10km	70%	35000	2	274	3730021	389176	3315108	2647960
10km	70%	35000	2	307	4165735	442453	3688532	2818306
10km	70%	35000	2	269	4290053	436293	3797527	2831376
10km	70%	35000	2	247	3814189	383909	3385165	2717428
10km	70%	35000	2	202	3988040	448854	3504193	2709057
10km	70%	35000	2	250	3550400	412963	3106632	2397636
10km	70%	35000	2	248	3188893	340398	2818716	2321174
10km	70%	35000	2	202	3850592	358085	3458211	2694784
10km	70%	35000	2	269	3517814	410034	3079290	2422277
10km	70%	35000	2	354	3487972	338902	3113085	2820689
10km	70%	35000	2	199	3172949	365356	2783225	2187289
10km	70%	35000	2	233	4009158	434018	3517410	2813737
10km	70%	35000	2	277	4537055	491102	3992077	3053431
10km	70%	35000	2	328	3957939	428856	3489432	3059192
10km	70%	35000	2	224	3506328	417368	3054302	2612306
10km	70%	35000	2	212	3714267	414614	3261704	2588276
10km	70%	35000	2	255	3969679	431933	3517208	2886041
10km	70%	35000	2	364	5166106	495648	4604809	3144726
10km	70%	35000	2	298	3016001	319339	2655032	2062590
10km	70%	35000	2	184	2977058	362710	2590998	2267287
10km	70%	35000	2	288	4536331	471823	4032065	3150802
10km	70%	35000	2	243	3183643	342977	2814937	2246918
10km	70%	35000	2	226	3084221	334665	2720839	2546837
10km	70%	35000	2	224	3098089	359725	2703619	2283474
10km	70%	35000	2	148	2425619	300164	2114340	1938980
10km	70%	35000	2	266	2996139	346261	2602915	2282095
10km	70%	35000	2	325	4238582	437628	3772487	2962927
10km	70%	35000	2	258	2747216	305034	2409619	2126181
10km	70%	35000	2	183	3557222	381413	3144814	2606410
10km	70%	35000	2	291	4515171	444709	4024110	3146750
10km	70%	35000	2	251	2954077	359503	2560227	2701269
10km	70%	35000	2	257	3546521	422788	3088891	2595584
10km	70%	35000	2	175	3557287	388412	3141442	2523889
10km	70%	35000	2	177	2929363	354801	2532090	2041349
10km	70%	35000	2	155	3544760	405691	3110567	2294998
10km	70%	35000	2	358	4311212	525153	3725707	2692054
10km	70%	35000	2	239	3668011	432984	3196059	2643705
10km	70%	35000	2	299	3523553	305396	3200766	2507149
10km	70%	35000	2	290	3387091	384540	2969811	2508933
10km	70%	35000	2	186	3689618	435386	3220220	2117072
10km	70%	35000	2	244	3297111	355238	2908728	2584074
10km	70%	35000	2	168	2770226	317755	2415212	2008370
10km	70%	35000	2	274	3514436	382811	3096659	2577172
10km	70%	35000	2	277	4237225	440996	3755280	2862531
10km	70%	35000	2	224	3797378	411279	3365637	2713549
10km	70%	35000	2	281	3005862	298195	2674260	2636572
10km	70%	35000	2	259	3645974	389240	3206141	2759428
10km	70%	35000	2	229	3687328	391995	3262497	2559525
10km	70%	35000	2	332	3362996	341356	2988917	2691952
10km	70%	35000	2	455	2913548	348059	2548124	2140359
10km	70%	35000	2	297	3005154	361252	2618987	2260773
10km	70%	35000	2	244	4852481	572083	4220086	3398076
10km	70%	35000	2	230	4216475	414701	3770854	2686093
10km	70%	35000	2	153	3024643	333323	2642463	2353875
10km	70%	35000	2	310	4246882	472508	3721563	2881965
10km	70%	35000	2	282	3687131	353243	3313720	2707832
10km	70%	35000	2	203	3084155	396329	2661750	2266238
10km	70%	35000	2	185	3234368	402231	2794806	2314248
10km	70%	35000	2	240	3004566	333411	2646539	2261409
10km	70%	35000	2	309	5035813	498427	4484295	3129705
10km	70%	35000	2	264	3282941	378284	2863466	2499011
10km	70%	35000	2	259	3416040	327591	3043204	2854642
10km	70%	35000	2	176	2784908	300300	2443790	2040906
10km	70%	35000	2	325	3056079	385870	2638119	2765782
10km	70%	35000	2	224	3159454	359427	2768198	2216779
10km	70%	35000	2	286	4140601	420447	3662475	3182510
10km	70%	35000	2	263	3773531	395196	3349935	2693303
10km	70%	35000	2	202	2727557	338181	2359297	2276358
10km	70%	35000	2	221	3194097	392081	2776312	2572474
10km	70%	35000	2	192	3210173	407415	2776850	2278704
10km	70%	35000	2	199	2692678	301961	2366933	2038067
10km	70%	35000	2	293	4065134	423774	3595910	2850685
10km	70%	35000	2	185	3637790	426922	3180713	2356338
10km	70%	35000	2	217	3649288	428206	3189811	2548775
10km	70%	35000	2	299	4161007	451862	3680928	2775927
10km	70%	35000	2	267	3635636	413904	3177427	2730480
10km	70%	35000	2	224	3059490	351311	2676677	2325567
10km	70%	35000	2	280	3816372	443414	3321866	2900574
10km	70%	35000	2	290	3368286	371045	2948633	2638957
10km	70%	35000	2	264	4544759	466782	4029610	3338266
10km	70%	35000	2	220	2352826	293632	2034650	1923798
10km	70%	35000	2	328	3159080	364279	2754078	2402091
10km	70%	35000	2	155	3079849	414138	2638210	2177213
10km	70%	35000	2	179	2545719	321159	2191763	2121398
10km	70%	35000	2	209	2943255	339564	2579952	2298101
10km	70%	35000	2	164	3042008	338337	2647175	2076957
10km	70%	35000	2	485	3240489	344338	2830872	2346743
10km	70%	35000	2	278	4332267	467286	3827873	2977174
10km	70%	35000	2	261	3522518	427114	3071325	2205386
10km	70%	35000	2	360	4023882	440417	3561409	2426620
10km	70%	35000	2	206	3380805	409514	2948104	2678529
10km	70%	35000	2	242	1997766	248290	1733290	1915126
10km	70%	35000	2	206	3100934	347255	2715955	2451090
10km	70%	35000	2	287	3208668	346793	2827849	2544497
10km	70%	35000	2	222	2567988	323339	2212418	2228184
10km	70%	35000	2	192	4160715	431609	3682804	2703599
10km	70%	35000	2	241	3608692	419743	3150276	2540863
10km	70%	35000	2	236	4222561	459557	3728698	2986168
10km	70%	35000	2	272	4201066	485448	3674427	2850333
10km	70%	35000	2	354	3729216	427226	3271066	2663866
10km	70%	35000	2	240	3539168	425657	3070448	2198338
10km	70%	35000	2	192	3772707	472508	3268187	2693196
10km	70%	35000	2	205	3626187	443797	3163014	2273818
10km	70%	35000	2	161	2438728	304678	2108104	2002624
10km	70%	35000	2	207	3413259	429683	2954841	2221552
10km	70%	35000	2	253	4479341	436821	3997746	2883119
10km	70%	35000	2	229	3913390	493725	3386795	2891042
10km	70%	35000	2	243	4488486	438068	4014284	2733225
10km	70%	35000	2	257	3493747	390714	3065900	2636821
10km	70%	35000	2	238	5117437	506561	4570555	3409482
10km	70%	35000	2	218	3861393	431674	3390121	2596159
10km	70%	35000	2	433	3752099	415222	3296268	3062615
10km	70%	35000	2	256	2829566	319011	2476721	2399262
10km	70%	35000	2	178	3210627	376791	2810860	2151712
10km	70%	35000	2	212	3392426	356933	2995811	2337880
10km	70%	35000	2	228	4755006	475659	4243781	2878010
10km	70%	35000	2	330	3096023	383032	2684969	3424559
10km	70%	35000	2	228	3133537	370026	2741358	2022813
10km	70%	35000	2	231	3287123	377579	2879527	2225407
10km	70%	35000	2	262	3401487	373794	2997459	2865574
10km	70%	35000	2	313	3540093	401239	3114004	2669964
10km	70%	35000	2	188	2667661	313793	2319976	2045568
10km	70%	35000	2	238	4709303	525939	4136497	3423719
10km	70%	35000	2	269	3197352	359968	2776757	2508872
10km	70%	35000	2	278	2955507	323550	2603288	2206282
10km	70%	35000	2	172	3073701	343798	2710318	2374593
10km	70%	35000	2	259	3764699	368614	3353956	2744688
10km	70%	35000	2	221	3729569	435525	3266162	2567944
10km	70%	35000	2	233	3201981	346854	2821226	2411391
10km	70%	35000	2	267	3527113	385530	3109187	2577161
10km	70%	35000	2	193	3668829	415800	3212232	2455899
10km	70%	35000	2	223	3141616	362383	2745564	2356984
10km	70%	35000	2	222	3770182	487778	3259663	2864795
10km	70%	35000	2	273	3275631	365154	2873923	2135762
10km	70%	35000	2	195	2800392	326557	2454583	2012689
10km	70%	35000	2	248	4312684	442701	3829872	2977954
10km	70%	35000	2	279	2854150	316841	2482181	2109068
10km	70%	35000	2	232	3312198	363532	2909628	2514751
10km	70%	35000	2	280	4227177	395219	3800911	3058508
10km	70%	35000	2	351	3372861	333010	2995783	3027992
10km	70%	35000	2	200	4055844	479789	3536324	2711417
10km	70%	35000	2	348	4688058	463012	4201857	3220521
10km	70%	35000	2	213	3591171	364720	3186270	2651840
10km	70%	35000	2	318	4540694	448886	4047467	3283294
10km	70%	35000	2	253	3379792	339476	3012359	2691186
10km	70%	35000	2	200	3471363	396963	3022425	2664682
10km	70%	35000	2	255	3163086	374772	2759214	2545858
10km	70%	35000	2	199	3537906	414600	3098315	2191501
10km	70%	35000	2	237	3505516	439893	3036657	2832573
10km	70%	35000	2	192	2872132	365255	2481083	2349922
10km	70%	35000	2	154	3066937	329276	2701358	2299625
10km	70%	35000	2	218	3373262	383156	2940291	2277474
10km	70%	35000	2	235	2885934	339435	2513771	2330375
10km	70%	35000	2	221	3219800	405470	2767610	2439500
10km	70%	35000	2	241	3520364	406847	3061411	2534837
10km	70%	35000	2	222	3757619	459764	3265803	2824385
10km	70%	35000	2	240	3669784	434021	3185734	2765798
10km	70%	35000	2	228	3871130	429410	3402981	2829656
10km	70%	35000	2	214	3800105	392711	3371207	2680087
10km	70%	35000	2	265	2347219	294996	2031844	2260332
10km	70%	35000	2	254	3411611	359792	3019182	2191986
10km	70%	35000	2	410	4355091	388100	3925716	2922144
10km	70%	35000	2	259	3783943	408555	3344637	2627610
10km	70%	35000	2	191	2993663	328232	2644793	1970682
10km	70%	35000	2	223	3794608	422444	3350917	2480292
10km	70%	35000	2	309	2984266	341088	2616496	2532638
10km	70%	35000	2	245	4174722	510347	3624402	2694338
10km	70%	35000	2	268	4298648	444340	3815690	3188130
10km	70%	35000	2	222	4228919	532899	3661226	3115129
10km	70%	35000	2	175	3402055	366415	2997451	2614248
10km	70%	35000	2	274	3709468	428350	3243675	2779230
10km	70%	35000	2	183	3259447	376589	2837266	2456364
10km	70%	35000	2	298	3462122	363791	3059686	2883367
10km	70%	35000	2	190	3806637	500526	3278157	2489613
10km	70%	35000	2	258	3892222	430789	3411192	2731275
10km	70%	35000	2	237	4068564	429865	3605083	2644044
10km	70%	35000	2	157	4577689	577171	3945634	3095566
10km	70%	35000	2	172	2879852	366867	2486309	2318388
10km	70%	35000	2	195	3189137	396666	2770124	2600783
10km	70%	35000	2	175	3697639	420881	3237846	2384744
10km	70%	35000	2	191	4178101	515750	3623136	2912450
10km	70%	35000	2	274	2998776	332141	2635922	2366725
10km	70%	35000	2	325	2541455	270349	2230544	2325990
10km	70%	35000	2	364	3445453	412441	3014117	2418450
10km	70%	35000	2	393	4302744	502892	3755419	2407929
10km	70%	35000	2	378	3490656	390871	3072037	2647000
10km	70%	35000	2	196	3490593	372347	3077487	2392439
10km	70%	35000	2	233	3788436	390333	3354117	2929853
10km	70%	35000	2	228	4056706	401284	3619035	2787660
10km	70%	35000	2	221	3208816	335072	2838168	2497722
10km	70%	35000	2	166	3393564	425467	2931509	2558326
10km	70%	35000	2	200	2551205	330510	2196826	1976691
10km	70%	35000	2	183	4685101	511787	4113946	3027645
10km	70%	35000	2	222	3384388	412617	2940052	2467745
10km	70%	35000	2	265	3770438	371353	3352127	3185193
10km	70%	35000	2	346	2683835	281429	2378205	2142977
10km	70%	35000	2	228	2747513	354324	2357896	2270777
10km	70%	35000	2	178	3591355	428598	3119165	2612319
10km	70%	35000	2	308	3387015	382838	2971199	2171729
10km	70%	35000	2	196	2979474	330739	2615478	2491003
10km	70%	35000	2	308	4502779	376365	4080905	2835602
10km	70%	35000	2	346	4033297	436058	3569252	2782749
10km	70%	35000	2	193	3239912	371084	2847460	2269563
10km	70%	35000	2	236	3481005	391243	3063835	2515131
10km	70%	35000	2	270	3561566	370870	3145865	2644461
10km	70%	35000	2	228	4172869	415498	3734435	2949019
10km	70%	35000	2	231	3432137	363128	3026612	2495384
10km	70%	35000	2	304	4107679	414588	3657628	2657981
10km	70%	35000	2	340	3860935	409490	3405855	2658324
10km	70%	35000	2	198	3616857	449779	3127145	2802936
10km	70%	35000	2	231	4408084	463380	3870773	2899115
10km	70%	35000	2	209	2860176	335567	2495144	2215516
10km	70%	35000	2	166	3517207	397517	3087825	2283679
10km	70%	35000	2	370	3525482	371550	3124728	2430425
10km	70%	35000	2	241	3459883	363820	3048169	2443718
10km	70%	35000	2	205	3730779	384257	3314046	2488679
10km	70%	35000	2	200	3294787	373124	2889632	2411036
10km	70%	35000	2	240	3164922	352750	2794041	2482204
10km	70%	35000	2	257	3858922	443387	3379002	2747295
10km	70%	35000	2	227	3451454	368265	3045506	2328368
10km	70%	35000	2	216	3984149	431111	3531379	2815810
10km	70%	35000	2	268	3952984	399732	3513228	2698879
10km	70%	35000	2	229	3230334	370851	2831179	2348970
10km	70%	35000	2	227	3228476	370428	2830379	2498210
10km	70%	35000	2	233	3238120	357520	2857544	2652103
10km	70%	35000	2	219	4528377	433104	4045261	3211344
10km	70%	35000	2	311	3412774	384679	2996077	2872886
10km	70%	35000	2	262	3358072	390557	2942515	2399839
10km	70%	35000	2	274	3880882	455520	3386517	2532904
10km	70%	35000	2	193	3591891	419286	3135665	2512822
10km	70%	35000	2	284	3535757	389634	3111003	2509620
10km	70%	35000	2	161	2697280	337121	2337381	2189095
10km	70%	35000	2	203	2993332	325815	2621338	2195923
10km	70%	35000	2	239	2697368	280388	2378260	2186123
10km	70%	35000	2	187	3777677	483250	3259480	2700742
10km	70%	35000	2	188	3747613	434231	3281357	2368718
10km	70%	35000	2	188	3733661	455023	3236227	2728944
10km	70%	35000	2	355	3239696	374900	2833027	2471506
10km	70%	35000	2	216	3449182	451347	2961719	2467784
10km	70%	35000	2	179	3582023	444060	3107546	2509360
10km	70%	35000	2	246	3551353	392668	3128693	2619973
10km	70%	35000	2	190	4250910	503971	3684470	2770032
10km	70%	35000	2	251	3437744	411706	2979875	2632708
10km	70%	35000	2	183	3291288	418535	2841341	2589614
10km	70%	35000	2	200	3149866	381966	2734305	2614791
10km	70%	35000	2	252	3511309	401657	3071779	2473678
10km	70%	35000	2	177	4186558	531141	3613027	2699859
10km	70%	35000	2	207	2459449	326833	2116023	2011444
10km	70%	35000	2	197	2984132	358965	2607753	2269472
10km	70%	35000	2	184	3613817	406852	3139292	2693995
10km	70%	35000	2	273	3669185	388108	3247322	2715755
10km	70%	35000	2	199	3742759	416329	3283597	2909394
10km	70%	35000	2	307	3791124	426588	3327248	2628785
10km	70%	35000	2	240	3931102	464065	3439997	2799355
10km	70%	35000	2	261	2921488	331027	2561733	2464712
10km	70%	35000	2	190	4902761	512707	4357466	2933740
10km	70%	35000	2	168	3647188	431242	3178351	2614094
10km	70%	35000	2	268	4531910	480669	4007705	3062084
10km	70%	35000	2	259	3939703	429267	3468471	2884578
10km	70%	35000	2	257	4468706	421644	4005113	3428593
10km	70%	35000	2	231	3720755	413669	3273477	2620299
10km	70%	35000	2	216	3354803	383005	2948860	2533511
10km	70%	35000	2	282	3398325	385760	2983068	2293346
10km	70%	35000	2	211	2502743	296131	2187462	2009977
10km	70%	35000	2	177	3140985	408279	2712851	2040271
10km	70%	35000	2	211	3806495	427183	3338129	2478427
10km	70%	35000	2	248	3316076	355064	2927823	2424753
10km	70%	35000	2	290	4249789	455477	3754804	3304556
10km	70%	35000	2	237	4152209	484085	3605068	2957682
10km	70%	35000	2	231	3376728	389832	2941658	2268333
10km	70%	35000	2	287	4355885	439694	3884658	2914468
10km	70%	35000	2	321	3279510	322928	2926055	2468429
10km	70%	35000	2	207	3245517	362497	2866142	2375328
10km	70%	35000	2	255	3060883	369993	2654381	2561185
10km	70%	35000	2	244	3187693	341830	2811974	2191423
10km	70%	35000	2	287	4434579	466915	3922602	3300473
10km	70%	35000	2	288	3479019	376541	3080171	2465251
10km	70%	35000	2	246	2528445	313293	2192602	2188554
10km	70%	35000	2	241	3532180	399385	3110258	2514786
10km	70%	35000	2	188	4732288	564843	4112180	3601839
10km	70%	35000	2	316	3223199	347232	2844058	2306422
10km	70%	35000	2	271	2750309	299212	2393173	2364335
10km	70%	35000	2	204	3616190	411547	3175182	2583644
10km	70%	35000	2	338	3488034	388313	3072303	2767666
10km	70%	35000	2	313	4320668	552242	3714359	3152046
10km	70%	35000	2	185	3499797	383997	3084088	2416652
10km	70%	35000	2	250	3678817	394038	3253884	2688700
10km	70%	35000	2	215	3375682	370730	2968534	2447219
10km	70%	35000	2	320	3716019	391141	3294010	2986856
10km	70%	35000	2	274	4523423	450516	4036856	3136212
10km	70%	35000	2	191	3199484	408209	2748211	2382907
10km	70%	35000	2	406	5116281	464310	4574455	3304463
10km	70%	35000	2	193	4268460	520455	3702198	3036000
10km	70%	35000	2	258	4082398	367965	3675285	2866709
10km	70%	35000	2	225	2523580	317765	2181658	2090077
10km	70%	35000	2	174	3325839	369960	2922073	2207404
10km	70%	35000	2	249	3883661	448479	3370454	2789167
10km	70%	35000	2	197	3868916	475435	3339215	2655664
10km	70%	35000	2	419	4075650	457623	3585471	3030045
10km	70%	35000	2	202	4101154	484731	3574455	2938020
10km	70%	35000	2	232	3841423	438751	3344492	2811070
10km	70%	35000	2	249	3532197	396071	3108116	2290374
10km	70%	35000	2	239	3763914	425289	3310095	2636810
10km	70%	35000	2	196	3313545	364059	2903657	2347403
10km	70%	35000	2	224	2922142	333757	2566550	2291064
10km	70%	35000	2	207	4031373	506519	3476123	2618751
10km	70%	35000	2	305	3790226	443094	3330366	2723828
10km	70%	35000	2	264	4859311	501547	4314520	3293053
10km	70%	35000	2	271	3871401	401978	3429364	2779475
10km	70%	35000	2	370	3861053	440425	3381126	2600715
10km	70%	35000	2	318	3045856	322026	2696548	2256039
10km	70%	35000	2	236	2647553	314811	2304250	2375654
10km	70%	35000	2	350	3724675	451349	3237277	2496063
10km	70%	35000	2	163	3065405	403352	2635757	2402219
10km	70%	35000	2	282	3362456	422952	2890711	2373320
10km	70%	35000	2	198	3433035	393366	3005041	2460356
10km	70%	35000	2	235	2949768	331073	2585597	2381285
10km	70%	35000	2	178	3619277	414206	3158117	2249543
10km	70%	35000	2	232	2722240	262955	2390662	2139293
10km	70%	35000	2	207	4450211	462646	3949450	2525750
10km	70%	35000	2	277	3875070	425115	3403470	2635127
10km	70%	35000	2	335	2896218	280475	2576990	2223306
10km	70%	35000	2	211	3847760	377945	3451714	2650746
10km	70%	35000	2	219	3288428	367151	2872726	2409803
10km	70%	35000	2	241	3109493	361083	2724280	2004079
10km	70%	35000	2	332	3787469	450129	3295275	2580908
10km	70%	35000	2	399	4525674	430210	4061075	2994803
10km	70%	35000	2	216	2989918	350377	2595756	2586041
10km	70%	35000	2	210	4184697	544522	3613868	2711157
10km	70%	35000	2	201	4164121	547051	3580819	2900286
10km	70%	35000	2	271	2874884	379793	2470793	2127870
10km	70%	35000	2	210	3546824	378948	3127024	2211026
10km	70%	35000	2	318	3026645	311204	2681429	2461086
10km	70%	35000	2	255	4395607	424352	3933282	3083948
10km	70%	35000	2	253	3722565	450616	3224770	2819664
10km	70%	35000	2	255	2865722	326902	2519361	2289048
10km	70%	35000	2	203	3314151	362395	2916589	2351545
10km	70%	35000	2	241	3912849	451756	3414106	2898993
10km	70%	35000	2	284	4061359	448441	3586125	3005450
10km	70%	35000	2	239	3715603	430955	3255900	2840718
10km	70%	35000	2	256	3523819	402316	3081354	2405601
10km	70%	35000	2	181	2960121	375668	2560516	2672661
10km	70%	35000	2	248	3171198	343756	2801289	2557565
10km	70%	35000	2	183	3192694	386325	2767641	2698672
10km	70%	35000	2	267	4035670	389320	3610166	2898450
10km	70%	35000	2	276	4083226	535884	3476798	2758560
10km	70%	35000	2	311	4164235	460796	3658376	2849108
10km	70%	35000	2	358	4011405	437266	3543581	2894269
10km	70%	35000	2	285	3671518	485782	3159874	2738812
10km	70%	35000	2	245	3499773	380873	3089846	2708700
10km	70%	35000	2	187	3405853	367381	2995635	2485804
10km	70%	35000	2	218	3857839	474081	3331792	2616949
10km	70%	35000	2	327	3185102	346651	2807838	2366054
10km	70%	35000	2	180	2504881	279157	2192710	1748755
10km	70%	35000	2	211	4450174	445490	3957116	2910829
10km	70%	35000	2	209	4103397	460852	3608887	2846724
10km	70%	35000	2	237	3182210	363403	2792577	2545631
10km	70%	35000	2	183	3438608	461419	2938130	2711572
10km	70%	35000	2	228	4043055	462769	3549411	2937103
10km	70%	35000	2	305	3903998	449261	3405415	2671880
10km	70%	35000	2	207	3939423	456476	3436131	2597966
10km	70%	35000	2	219	3186073	401017	2761715	2190478
10km	70%	35000	2	213	3575777	347853	3184605	2408464
10km	70%	35000	2	220	4317510	441765	3823367	2794884
10km	70%	35000	2	304	3176044	385748	2754387	2456993
10km	70%	35000	2	289	3582185	403542	3120960	2235796
10km	70%	35000	2	257	3276596	389061	2866982	2543330
10km	70%	35000	2	262	3002707	330518	2629490	2475009
10km	70%	35000	2	307	3313119	364197	2918530	2598590
10km	70%	35000	2	195	3263159	377853	2853514	2242806
10km	70%	35000	2	208	2931842	353079	2547884	2282243
10km	70%	35000	2	217	3325783	402699	2883872	2362745
10km	70%	35000	2	218	3281728	365751	2861783	2463410
10km	70%	35000	2	313	3813431	401368	3378942	2794890
10km	70%	35000	2	280	3155963	359942	2777954	2438149
10km	70%	35000	2	260	4201309	519664	3651420	2666886
10km	70%	35000	2	190	3717070	434955	3249180	2840655
10km	70%	35000	2	164	3387872	386881	2968684	2582438
10km	70%	35000	2	349	3769171	452076	3275813	2929122
10km	70%	35000	2	182	3255081	400109	2819766	2355098
10km	70%	35000	2	357	3295969	346733	2914721	2720458
10km	70%	35000	2	199	4305835	466315	3816141	2820817
10km	70%	35000	2	243	3978671	447038	3498921	2224879
10km	70%	35000	2	259	3547970	399395	3107558	2755413
10km	70%	35000	2	312	3562137	444084	3079351	2576516
10km	70%	35000	2	287	2878039	351439	2475561	2472362
10km	70%	35000	2	211	4240004	503400	3679070	2749783
10km	70%	35000	2	226	3515770	409679	3058276	2759804
10km	70%	35000	2	299	4729305	432012	4239657	3131111
10km	70%	35000	2	156	4274585	473636	3768281	2801930
10km	70%	35000	2	222	4586980	479192	4069920	2829581
10km	70%	35000	2	316	4073513	404053	3633438	2933273
10km	70%	35000	2	209	2679015	356264	2285430	2092252
10km	70%	35000	2	225	4181534	461708	3676335	2640377
10km	70%	35000	2	202	2720159	305430	2369093	2209100
10km	70%	35000	2	238	4186179	451857	3680529	2654188
10km	70%	35000	2	218	3213428	347860	2797923	2271086
10km	70%	35000	2	186	3830630	478383	3315239	2692274
10km	70%	35000	2	277	4491280	392325	4064560	2785452
10km	70%	35000	2	260	4084523	477449	3551216	2654677
10km	70%	35000	2	358	4108776	391311	3687035	2644337
10km	70%	35000	2	266	4364091	487438	3828064	2946183
10km	70%	35000	2	288	4287048	454140	3789139	3045081
10km	70%	35000	2	221	3179071	356772	2781422	2112020
10km	70%	35000	2	246	3215318	360199	2825081	2110252
10km	70%	35000	2	153	3880538	468948	3387346	2431697
10km	70%	35000	2	253	2722577	321706	2387809	2437434
10km	70%	35000	2	223	3880282	502402	3335671	2300981
10km	70%	35000	2	230	3919724	480778	3401331	2858409
10km	70%	35000	2	281	4990771	462599	4492505	3511641
10km	70%	35000	2	265	5515515	616590	4842359	3461247
10km	70%	35000	2	178	3786548	448480	3302034	2585191
10km	70%	35000	2	188	3263999	386053	2843244	2417568
10km	70%	35000	2	173	2851383	307178	2512926	2391516
10km	70%	35000	2	232	3682829	432987	3218495	2518630
10km	70%	35000	2	191	3208322	369522	2814260	2223154
10km	70%	35000	2	205	3723560	394002	3300573	2784047
10km	70%	35000	2	224	3671087	418311	3229056	2591178
10km	70%	35000	2	259	4573581	449028	4091380	2925542
10km	70%	35000	2	228	3681270	416335	3204505	2976589
10km	70%	35000	2	270	3633368	438424	3165278	2484783
10km	70%	35000	2	243	3970520	501200	3441544	2619397
10km	70%	35000	2	292	4830053	450392	4350942	3250735
10km	70%	35000	2	191	3357603	373454	2964378	2353099
10km	70%	35000	2	202	3161348	395995	2734977	2543481
10km	70%	35000	2	265	2306658	304663	1951553	2570630
10km	70%	35000	2	204	3375583	392069	2951394	2350396
10km	70%	35000	2	333	3468718	355242	3079209	2454020
10km	70%	35000	2	395	2749430	320073	2402680	2064821
10km	70%	35000	2	167	4433501	553199	3831871	2670085
10km	70%	35000	2	190	3473664	377216	3068584	2493974
10km	70%	35000	2	210	4592664	467231	4082541	2966400
10km	70%	35000	2	275	5320363	478378	4778370	3441262
10km	70%	35000	2	348	3998467	449237	3503507	2924892
10km	70%	35000	2	225	3268526	356458	2891219	2511778
10km	70%	35000	2	271	3751623	382980	3341398	2429426
10km	70%	35000	2	242	3934415	406292	3487587	2583270
10km	70%	35000	2	247	3680448	430474	3193336	2666655
10km	70%	35000	2	223	3380965	414481	2924991	2566696
10km	70%	35000	2	218	3211925	375391	2791104	2690652
10km	70%	35000	2	292	3443015	347078	3069000	2432024
10km	70%	35000	2	233	3975247	496367	3444415	3291508
10km	70%	35000	2	321	3534922	368445	3114424	2902788
10km	70%	35000	2	210	3922997	472295	3414008	2372100
10km	70%	35000	2	155	2663957	302292	2334623	2293871
10km	70%	35000	2	176	3526537	410067	3077505	2528741
10km	70%	35000	2	233	3618151	409063	3173742	2745213
10km	70%	35000	2	286	3309119	352230	2933643	2780017
10km	70%	35000	2	264	3983683	380267	3568734	2793330
10km	70%	35000	2	261	3313930	396409	2878480	2738906
10km	70%	35000	2	325	3855187	378142	3435133	2707673
10km	70%	35000	2	186	3366416	343882	2983456	2488994
10km	70%	35000	2	199	3642292	426776	3179976	2499223
10km	70%	35000	2	194	2693476	353675	2313370	2227470
10km	70%	35000	2	235	3588991	400801	3149239	2971768
10km	70%	35000	2	268	2935059	307000	2573059	2343487
10km	70%	35000	2	277	4219458	453959	3732397	2852756
10km	70%	35000	2	266	3372548	390542	2962029	2500990
10km	70%	35000	2	341	3693411	398392	3261641	2377470
10km	70%	35000	2	285	3848687	426032	3382894	2640647
10km	70%	35000	2	258	3237572	377660	2827136	2363577
10km	70%	35000	2	284	4401641	537333	3819961	3048863
10km	70%	35000	2	291	4429436	474510	3923918	3578891
10km	70%	35000	2	235	3107633	340906	2733134	2175390
10km	70%	35000	2	199	3487454	405905	3045668	2660955
10km	70%	35000	2	225	4431213	523354	3872335	3220746
10km	70%	35000	2	301	3872154	471118	3376478	2781569
10km	70%	35000	2	269	4419210	423213	3956228	2804529
10km	70%	35000	2	252	3654934	398009	3214728	2570012
10km	70%	35000	2	171	2952824	321891	2607819	2133295
10km	70%	35000	2	199	3130561	361444	2731639	1962240
10km	70%	35000	2	291	4184916	422210	3724972	2771655
10km	70%	35000	2	293	4141009	406184	3704204	3252492
10km	70%	35000	2	264	4285780	445276	3808417	2971642
10km	70%	35000	2	244	2961388	391915	2522920	2259134
10km	70%	35000	2	284	3016979	309688	2669683	2383197
10km	70%	35000	2	282	3477041	373299	3063553	2616236
10km	70%	35000	2	210	3042872	346429	2662835	2150972
10km	70%	35000	2	298	4112445	432872	3643069	2889153
10km	70%	35000	2	192	3786969	458111	3281529	2557676
10km	70%	35000	2	315	2688302	287605	2368007	2133249
10km	70%	35000	2	205	2954786	330319	2599749	2085634
10km	70%	35000	2	162	2480638	309016	2149841	2041783
10km	70%	35000	2	303	3021124	385987	2598342	1974766
10km	70%	35000	2	186	3022647	354213	2650702	2506034
10km	70%	35000	2	216	3667753	371720	3248407	2718687
10km	70%	35000	2	215	3330381	366360	2942654	2497321
10km	70%	35000	2	169	3879222	497429	3343368	2423039
10km	70%	35000	2	252	3837114	462459	3339381	2756507
10km	70%	35000	2	237	3747919	384655	3337535	2653055
10km	70%	35000	2	310	3483419	397712	3025652	2601220
10km	70%	35000	2	217	3712086	447661	3228937	2632460
10km	70%	35000	2	358	3654618	384607	3237569	2526555
10km	70%	35000	2	319	4298213	427961	3835364	2781575
10km	70%	35000	2	189	3081747	385060	2662421	2272426
10km	70%	35000	2	256	3907701	402941	3468443	3030750
10km	70%	35000	2	193	4250304	474410	3747489	2766303
10km	70%	35000	2	233	3252150	379236	2844051	2063645
10km	70%	35000	2	283	3044949	349595	2666612	2156182
10km	70%	35000	2	250	4494754	504531	3930255	3508709
10km	70%	35000	2	253	3215088	390512	2799180	2177502
10km	70%	35000	2	185	4459922	524637	3894203	3292044
10km	70%	35000	2	241	3333656	354728	2932265	2325534
10km	70%	35000	2	186	4135171	447924	3658789	2578605
10km	70%	35000	2	202	2703068	389515	2289109	2113707
10km	70%	35000	2	259	3091704	348705	2698648	2196210
10km	70%	35000	2	254	3602165	386311	3188030	2691892
10km	70%	35000	2	244	3511984	387972	3099985	2326324
10km	70%	35000	2	293	3817524	386077	3375840	2575994
10km	70%	35000	2	276	3998122	467765	3489811	2888471
10km	70%	35000	2	248	4073454	458602	3554891	3016281
10km	70%	35000	2	205	3683377	484671	3176657	2285720
10km	70%	35000	2	262	3682078	412679	3227845	2941768
10km	70%	35000	2	250	3679097	444430	3190380	2607828
10km	70%	35000	2	198	3299902	404925	2850280	2361354
10km	70%	35000	2	224	4372791	541427	3774095	3100225
10km	70%	35000	2	278	2980768	386664	2555876	2313892
10km	70%	35000	2	197	3003535	335388	2636643	2218224
10km	70%	35000	2	308	3006165	343954	2641496	2076147
10km	70%	35000	2	234	3274723	387424	2849464	2348205
10km	70%	35000	2	217	4300158	476209	3791668	2684053
10km	70%	35000	2	182	3832555	444029	3350989	2750343
10km	70%	35000	2	258	4136696	473856	3627671	2550880
10km	70%	35000	2	345	4176683	388137	3738191	2945133
10km	70%	35000	2	170	3193626	373705	2798204	2258507
10km	70%	35000	2	172	3023752	362342	2628500	2101803
10km	70%	35000	2	246	2921376	318979	2584783	2653693
10km	70%	35000	2	316	4279399	494676	3731154	3471151
10km	70%	35000	2	220	3686272	393295	3263606	2184381
10km	70%	35000	2	236	3554720	418471	3096138	2946592
10km	70%	35000	2	210	3184049	368927	2788553	2167828
10km	70%	35000	2	243	2753914	334740	2364328	2176731
10km	70%	35000	2	202	3942485	439700	3449106	3169364
10km	70%	35000	2	205	3357484	398006	2930471	2315509
10km	70%	35000	2	258	4631992	482141	4125300	3070317
10km	70%	35000	2	286	4230585	440204	3756949	2799659
10km	70%	35000	2	198	3954806	468985	3446983	3113363
10km	70%	35000	2	239	3797584	421443	3316529	2521721
10km	70%	35000	2	188	3063003	387858	2642152	2558438
10km	70%	35000	2	218	4099986	480098	3570643	2725915
10km	70%	35000	2	192	3872382	486793	3353920	2430576
10km	70%	35000	2	179	4023136	384500	3589583	2619017
10km	70%	35000	2	269	2868755	343584	2497057	2565968
10km	70%	35000	2	193	3590565	393485	3162181	2416058
10km	70%	35000	2	173	3066551	385832	2656323	2347418
10km	70%	35000	2	342	2997484	359758	2607955	2005636
10km	70%	35000	2	255	2896087	330449	2531816	2304699
10km	70%	35000	2	278	3605403	405382	3175981	2187524
10km	70%	35000	2	248	3622386	404631	3190564	2397255
10km	70%	35000	2	199	3713859	472546	3210239	2635422
10km	70%	35000	2	186	1937104	202582	1702691	2129769
10km	70%	35000	2	221	2848305	287482	2516610	2323365
10km	70%	35000	2	197	3760267	439101	3297307	2431147
10km	70%	35000	2	219	3832353	403568	3401550	2524372
10km	70%	35000	2	236	2758692	305644	2419175	2246925
10km	70%	35000	2	326	4283560	403293	3821060	3163658
10km	70%	35000	2	261	3669321	403127	3233014	2517046
10km	70%	35000	2	192	3184344	324310	2832342	2400907
10km	70%	35000	2	259	4456433	457284	3952398	2849441
10km	70%	35000	2	291	2355023	262877	2061376	1976972
10km	70%	35000	2	191	2752671	364244	2357140	2489569
10km	70%	35000	2	370	3089636	322668	2719151	2548356
10km	70%	35000	2	317	2913613	376648	2502765	2211827
10km	70%	35000	2	210	3553682	398156	3111720	2458369
10km	70%	35000	2	206	4245261	520268	3682086	2397077
10km	70%	35000	2	223	3645568	374522	3244457	2542260
10km	70%	35000	2	267	3739113	429074	3271899	2494133
10km	70%	35000	2	254	3261812	375249	2832606	2991261
10km	70%	35000	2	205	3158520	360403	2778008	2437588
10km	70%	35000	2	249	3649398	401805	3197618	2350954
10km	70%	35000	2	215	4017778	472891	3503945	3337453
10km	70%	35000	2	234	3449213	386313	3022629	2394453
10km	70%	35000	2	305	2613486	300670	2292767	1983906
10km	70%	35000	2	255	4742819	500270	4193808	3238781
10km	70%	35000	2	246	5496313	567197	4872790	3201902
10km	70%	35000	2	349	3705546	402720	3273854	2739592
10km	70%	35000	2	313	3967632	434575	3493904	2900089
10km	70%	35000	2	268	2804325	348004	2432471	2183448
10km	70%	35000	2	267	4303253	423023	3834582	2945669
10km	70%	35000	2	274	3049757	388453	2632700	2534360
10km	70%	35000	2	175	3358453	405950	2920700	2548128
10km	70%	35000	2	194	3617883	401746	3184551	2490408
10km	70%	35000	2	223	3402561	402521	2946375	2243720
10km	70%	35000	2	203	3034035	366296	2636707	2291053
10km	70%	35000	2	215	2660554	352738	2289457	2237282
10km	70%	35000	2	211	3678440	393893	3255000	2648355
10km	70%	35000	2	299	4150626	448078	3670845	2795655
10km	70%	35000	2	328	3584149	377934	3138675	2546812
10km	70%	35000	2	250	5042025	566777	4415056	3396004
10km	70%	35000	2	290	3244967	388678	2821843	1969722
10km	70%	35000	2	228	3924560	399269	3488860	2767673
10km	70%	35000	2	306	3353971	387001	2924426	2410176
10km	70%	35000	2	324	3395782	335916	3026199	2381953
10km	70%	35000	2	260	3645912	402017	3216778	2338546
10km	70%	35000	2	217	3515552	376442	3100422	2497688
10km	70%	35000	2	357	3860752	448784	3376989	2484472
10km	70%	35000	2	294	4051130	479108	3543128	2710484
10km	70%	35000	2	236	4344291	460305	3847303	2964152
10km	70%	35000	2	334	4245953	457650	3752878	2664453
10km	70%	35000	2	191	3529072	408108	3081508	2514658
10km	70%	35000	2	212	3616604	399207	3196095	2409752
10km	70%	35000	2	269	3178127	337403	2816737	2319759
10km	70%	35000	2	254	3211643	332593	2833566	2666061
10km	70%	35000	2	257	2860623	330745	2500952	2110733
10km	70%	35000	2	221	4134065	446882	3653929	2818422
10km	70%	35000	2	315	4324073	543543	3740609	3051874
10km	70%	35000	2	231	4061603	456563	3575790	2965094
10km	70%	35000	2	309	2600984	266879	2299251	2248959
10km	70%	35000	2	212	3511685	439500	3051821	2348116
10km	70%	35000	2	260	4109883	465249	3603935	2691348
10km	70%	35000	2	272	3615237	430479	3143154	2500333
10km	70%	35000	2	219	3268174	375181	2868095	2051860
10km	70%	35000	2	303	2762117	306684	2403243	2332690
10km	70%	35000	2	259	3560659	386851	3136847	2128070
10km	70%	35000	2	241	3685518	409549	3242217	2722982
10km	70%	35000	2	202	3917547	452320	3438434	2607559
10km	70%	35000	2	339	3217880	345422	2846614	2533182
10km	70%	35000	2	201	4631586	501477	4078189	2628788
10km	70%	35000	2	223	3532152	386860	3097059	2813243
10km	70%	35000	2	230	3554969	389247	3143412	2653168
10km	70%	35000	2	311	3654868	378305	3242220	2262425
10km	70%	35000	2	222	4260675	432805	3786048	2665239
10km	70%	35000	2	356	4146759	418882	3686805	3166738
10km	70%	35000	2	230	3312843	375209	2907468	2594763
10km	70%	35000	2	295	3519840	390242	3103093	2375762
10km	70%	35000	2	206	2861434	344092	2498592	2368557
10km	70%	35000	2	254	3618433	452718	3130931	2770448
10km	70%	35000	2	242	3207815	417714	2771224	2293138
10km	70%	35000	2	197	3275898	367591	2849178	2130007
10km	70%	35000	2	192	3240011	386619	2809243	2144400
10km	70%	35000	2	226	3187668	383393	2778930	2590453
10km	70%	35000	2	218	3376817	378422	2951216	2322068
10km	70%	35000	2	198	3552384	418331	3105197	2317894
10km	70%	35000	2	258	4141928	443874	3670709	2883110
10km	70%	35000	2	251	3733409	409944	3288476	2924149
10km	70%	35000	2	220	3420814	384988	3006506	2404800
10km	70%	35000	2	195	3993843	449989	3510768	2689850
10km	70%	35000	2	363	3405131	394694	2975770	2130787
10km	70%	35000	2	289	3740129	441769	3256379	2834884
10km	70%	35000	2	203	3288241	419185	2813703	2256205
10km	70%	35000	2	283	3389264	348700	3008376	2362427
10km	70%	35000	2	207	3091736	408042	2660269	2249430
10km	70%	35000	2	243	3540354	402988	3106476	2626831
10km	70%	35000	2	281	3662716	421047	3202964	2869852
10km	70%	35000	2	183	3697230	389839	3272246	2729844
10km	70%	35000	2	215	4265164	463955	3757945	2894561
10km	70%	35000	2	249	3215378	369163	2823513	2504699
10km	70%	35000	2	243	3892491	480635	3352912	2677966
10km	70%	35000	2	265	4235521	453377	3731576	2610128
10km	70%	35000	2	223	3822636	443231	3341222	2384150
10km	70%	35000	2	277	4050807	468039	3518631	2429002
10km	70%	35000	2	256	4712397	517987	4148453	3246915
10km	70%	35000	2	327	3260094	372759	2849525	2764503
10km	70%	35000	2	301	3492908	383835	3070908	2991762
10km	70%	35000	2	260	3123231	350946	2750128	2273815
10km	70%	35000	2	191	3729808	388995	3307527	2346251
10km	70%	35000	2	431	3683202	408817	3229921	2633970
10km	70%	35000	2	324	3030589	339729	2642905	2184123
10km	70%	35000	2	258	3325591	366137	2925130	2664420
10km	70%	35000	2	229	3493652	415046	3047508	2529393
10km	70%	35000	2	168	3753346	422866	3304510	3012352
10km	70%	35000	2	184	3143077	379940	2731318	2556945
10km	70%	35000	2	233	2877214	331238	2514945	2162554
10km	70%	35000	2	226	2442272	312283	2112945	1832663
10km	70%	35000	2	263	2938644	294017	2622993	2433136
10km	70%	35000	2	149	3255128	420121	2798987	2185645
10km	70%	35000	2	172	3355739	417877	2907288	2120601
10km	70%	35000	2	388	4906663	452431	4397750	3970526
10km	70%	35000	2	223	4369577	442846	3890879	2827546
10km	70%	35000	2	280	3546762	405470	3109677	2243405
10km	70%	35000	2	247	3453913	363171	3056265	2610867
10km	70%	35000	2	260	3589802	432865	3124457	2551505
10km	70%	35000	2	231	4770074	527888	4180873	3540906
10km	70%	35000	2	187	3783335	436990	3305919	2611144
10km	70%	35000	2	295	3355121	367670	2945250	2439955
10km	70%	35000	2	203	3555308	423367	3096439	2479450
10km	70%	35000	2	286	5594193	539820	4984659	3796869
10km	70%	35000	2	264	4394467	453077	3898640	3067211
10km	70%	35000	2	253	3626031	369550	3225180	2373021
10km	70%	35000	2	229	3535703	454427	3031888	2783913
10km	70%	35000	2	262	4010909	432584	3545850	3149343
10km	70%	35000	2	278	3572176	335061	3200094	3011273
10km	70%	35000	2	202	3986579	389107	3573318	2657154
10km	70%	35000	2	179	3483166	389227	3071729	2518204
10km	70%	35000	2	245	4688277	548439	4103154	3152285
10km	70%	35000	2	243	3804517	413121	3350683	2741396
10km	70%	35000	2	207	2926060	343367	2557244	2451525
10km	70%	35000	2	197	3725414	400439	3292034	2664082
10km	70%	35000	2	243	3756891	437721	3302702	2629649
10km	70%	35000	2	244	4159721	557073	3574158	2690161
10km	70%	35000	2	310	3576905	425333	3110828	2334902
10km	70%	35000	2	259	3752928	391214	3331086	2796325
10km	70%	35000	2	256	3033871	317541	2684967	2135910
10km	70%	35000	2	277	3481238	360057	3099876	2668701
10km	70%	35000	2	217	3364856	394001	2942696	2539780
10km	70%	35000	2	194	3053846	325296	2700919	2115484
10km	70%	35000	2	280	3547444	406891	3081664	2642292
10km	70%	35000	2	209	2738468	340943	2363436	2111639
10km	70%	35000	2	204	3148202	361309	2757089	2118121
10km	70%	35000	2	263	2887011	390317	2473027	2243674
10km	70%	35000	2	242	3768501	416810	3319661	2530125
10km	70%	35000	2	220	2742848	339766	2379088	2552682
10km	70%	35000	2	248	3245874	314919	2894242	2428410
10km	70%	35000	2	188	4037021	439431	3551926	2551804
10km	70%	35000	2	235	3047449	364686	2659281	1989875
10km	70%	35000	2	183	3085302	371259	2660195	2576550
10km	70%	35000	2	313	3926090	382587	3491936	2915604
10km	70%	35000	2	210	2949775	327679	2591965	2472444
10km	70%	35000	2	265	4092561	416027	3641855	2935294
10km	70%	35000	2	198	3173865	395196	2735741	2360459
10km	70%	35000	2	240	3630310	426195	3158023	2726463
10km	70%	35000	2	253	4595831	451823	4103834	2809913
10km	70%	35000	2	267	3178553	420342	2730363	2460238
10km	70%	35000	2	215	3423870	466239	2924126	2632997
10km	70%	35000	2	268	3722585	431926	3246877	2453564
10km	70%	35000	2	215	3086415	373450	2686116	2452262
10km	70%	35000	2	267	3899317	408781	3449773	2818046
10km	70%	35000	2	214	2812879	296302	2475580	2179215
10km	70%	35000	2	330	3698289	432404	3231953	2519338
10km	70%	35000	2	192	3893649	468623	3400007	2951059
10km	70%	35000	2	183	3258992	408857	2811705	2496701
10km	70%	35000	2	233	3450273	413177	2999156	2350340
10km	70%	35000	2	287	4022340	416555	3564183	2866361
10km	70%	35000	2	224	3704914	428023	3241270	2736277
10km	70%	35000	2	339	3413559	419074	2952177	2523998
10km	70%	35000	2	193	3263001	346916	2892701	2257387
10km	70%	35000	2	249	3147421	340003	2778293	2842229
10km	70%	35000	2	284	4190189	384330	3774394	2729226
10km	70%	35000	2	158	2805441	308175	2468538	2291255
10km	70%	35000	2	247	3639735	386508	3220239	2630267
10km	70%	35000	2	336	3983316	465706	3464236	2629238
10km	70%	35000	2	324	4067088	498058	3526832	2704467
10km	70%	35000	2	209	4327852	460330	3831065	3214440
10km	70%	35000	2	204	2748809	326030	2396185	2373500
10km	70%	35000	2	356	3553449	376230	3145069	2441139
10km	70%	35000	2	347	4488618	479236	3979629	3059294
10km	70%	35000	2	177	3165750	368589	2753983	2125976
10km	70%	35000	2	391	3621667	372630	3193402	3038970
10km	70%	35000	2	223	3766070	396423	3344690	2775733
10km	70%	35000	2	286	3900511	441929	3436325	2473132
10km	70%	35000	2	281	4023227	430145	3568418	2837292
10km	70%	35000	2	230	3045294	346177	2672555	2124408
10km	70%	35000	2	195	3106287	346732	2731825	2609299
10km	70%	35000	2	292	4297134	376540	3871919	3223480
10km	70%	35000	2	266	3343961	343410	2962187	2708128
10km	70%	35000	2	292	3809903	462986	3293357	2894127
10km	70%	35000	2	241	3899850	400094	3441929	2790891
10km	70%	35000	2	283	3220681	324827	2873275	2478279
10km	70%	35000	2	252	3091961	398594	2675710	2330212
10km	70%	35000	2	193	3089291	360594	2694972	2231015
10km	70%	35000	2	185	3867559	422978	3403433	2751092
10km	70%	35000	2	293	3514606	371916	3090072	2847285
10km	70%	35000	2	189	3843282	398157	3407085	2556269
10km	70%	35000	2	211	3537600	403182	3101546	2204031
10km	70%	35000	2	302	3644583	463295	3138299	2316317
10km	70%	35000	2	217	3982856	424453	3532706	2866561
10km	70%	35000	2	276	4047729	422161	3577422	2502331
10km	70%	35000	2	164	3414878	386463	2997894	2482649
10km	70%	35000	2	256	4127604	484290	3606529	2516173
10km	70%	35000	2	234	4067328	474374	3551612	2697093
10km	70%	35000	2	247	3871929	459942	3368853	2781466
10km	70%	35000	2	236	3432780	398867	2996410	2566450
10km	70%	35000	2	299	2898664	354362	2507661	2406493
10km	70%	35000	2	213	3471211	372644	3064835	2556129
10km	70%	35000	2	163	2446051	315250	2092442	2077603
10km	70%	35000	2	175	2883138	372136	2490792	2118689
10km	70%	35000	2	235	4045074	477227	3534451	2958525
10km	70%	35000	2	233	3355897	420774	2903474	2188157
10km	70%	35000	2	196	3058063	362703	2666393	2301389
10km	70%	35000	2	163	3163120	425310	2713803	2337458
10km	70%	35000	2	209	3469187	423719	3008283	3144003
10km	70%	35000	2	239	4100712	451386	3625725	2790224
10km	70%	35000	2	224	3670393	384863	3260890	2826214
10km	70%	35000	2	218	3591644	433810	3135714	2609530
10km	70%	35000	2	243	4157761	437726	3679349	2736822
10km	70%	35000	2	317	2724513	288432	2404943	2449717
10km	70%	35000	2	208	4317198	436779	3828383	3105159
10km	70%	35000	2	173	2940595	331488	2589653	2023901
10km	70%	35000	2	217	4348943	417913	3894929	2590486
10km	70%	35000	2	230	3004302	350602	2628114	2267742
10km	70%	35000	2	251	4038676	425741	3572985	3299323
10km	70%	35000	2	190	3117699	358215	2729924	2323104
10km	70%	35000	2	242	3557879	401527	3119336	2437107
10km	70%	35000	2	267	3542586	387787	3121885	2631652
10km	70%	35000	2	285	4595580	558285	4001984	2849295
10km	70%	35000	2	245	2858371	326925	2511510	2278155
10km	70%	35000	2	244	3710157	401065	3247096	2494376
10km	70%	35000	2	246	3621139	438836	3148412	2463808
10km	70%	35000	2	224	3480205	421676	3026362	2561452
10km	70%	35000	2	193	2812004	340919	2449417	2104995
10km	70%	35000	2	293	4518651	443539	3999734	3481306
10km	70%	35000	2	325	3729768	370711	3324462	3096981
10km	70%	35000	2	309	3088587	288342	2775119	2447463
10km	70%	35000	2	211	3001427	361353	2598480	2581292
10km	70%	35000	2	261	3030114	344500	2637235	2636367
10km	70%	35000	2	246	3535648	437619	3061114	2728022
10km	70%	35000	2	186	2799126	353047	2418871	1899427
10km	70%	35000	2	288	3166565	333211	2806488	2495435
10km	70%	35000	2	253	3235924	373549	2833945	2415387
10km	70%	35000	2	155	3652172	408945	3211498	2561675
10km	70%	35000	2	192	2637354	313972	2307114	2086184
10km	70%	35000	2	201	3867725	412829	3412608	2823111
10km	70%	35000	2	267	3822720	475755	3291158	2757860
10km	70%	35000	2	164	3280356	378738	2858787	2418490
10km	70%	35000	2	341	3559377	330818	3203567	2557298
10km	70%	35000	2	193	3380690	390908	2961129	2589128
10km	70%	35000	2	303	2946622	314727	2611497	2467067
10km	70%	35000	2	257	3126422	403721	2690247	2100495
10km	70%	35000	2	204	2510919	319929	2163548	2165775
10km	70%	35000	2	330	4092629	432795	3616391	2785351
10km	70%	35000	2	314	3751348	360004	3351936	2812379
10km	70%	35000	2	236	3873152	362300	3479293	2989679
10km	70%	35000	2	224	3406642	416997	2969668	2239118
10km	70%	35000	2	260	3986082	396004	3557010	2787741
10km	70%	35000	2	245	3572031	398672	3131719	2240776
10km	70%	35000	2	243	3291151	384352	2867272	2259750
10km	70%	35000	2	178	3021773	339163	2652398	2112780
10km	70%	35000	2	197	3435123	365777	3033444	2752333
10km	70%	35000	2	273	3978676	421571	3515601	3058142
10km	70%	35000	2	416	3751758	396966	3330415	2288955
10km	70%	35000	2	350	2810691	316995	2465495	2132556
10km	70%	35000	2	232	3334540	360141	2956236	2352961
10km	70%	35000	2	257	3774083	359106	3391768	2798182
10km	70%	35000	2	186	3020074	374377	2609177	2362497
10km	70%	35000	2	207	2695306	359013	2316881	1920997
10km	70%	35000	2	232	4366130	452823	3836741	3175318
10km	70%	35000	2	347	4393535	411019	3934463	2945880
10km	70%	35000	2	304	3137756	364776	2742729	2092259
10km	70%	35000	2	243	4470592	479297	3959090	3294677
10km	70%	35000	2	272	3549182	397286	3090343	2342582
10km	70%	35000	2	229	3668901	424562	3209592	2643661
10km	70%	35000	2	158	2550725	331195	2192711	2287542
10km	70%	35000	2	171	4116868	436079	3644671	2855090
10km	70%	35000	2	189	3378785	403258	2950078	2071971
10km	70%	35000	2	225	3110649	368356	2721047	2380413
10km	70%	35000	2	224	3610789	396571	3187471	2648680
10km	70%	35000	2	239	4081667	460767	3578820	3065901
10km	70%	35000	2	324	4063401	444294	3584317	2345195
10km	70%	35000	2	328	3838784	402920	3401150	3555967
10km	70%	35000	2	192	2939790	342955	2548559	2312235
10km	70%	35000	2	241	3700003	437154	3225119	2614331
10km	70%	35000	2	287	3227430	347453	2840516	2622080
10km	70%	35000	2	248	4388008	485741	3865026	3046248
10km	70%	35000	2	192	3436478	411481	2975930	2677602
10km	70%	35000	2	165	3539943	421500	3080319	2235109
10km	70%	35000	2	218	3956813	465322	3455185	2815644
10km	70%	35000	2	284	3429579	381732	3023194	2899506
10km	70%	35000	2	352	4964499	521718	4392754	3458883
10km	70%	35000	2	240	3388922	421404	2930881	2306214
10km	70%	35000	2	258	4558028	473617	4053551	3356051
10km	70%	35000	2	250	3633932	390701	3216874	2702038
10km	70%	35000	2	223	3807982	455268	3316649	2721493
10km	70%	35000	2	280	3324197	381041	2924369	2446827
10km	70%	35000	2	342	4157979	475153	3648975	2927074
10km	70%	35000	2	210	2907318	273731	2593758	2372635
10km	70%	35000	2	193	3866516	473314	3342358	2772053
10km	70%	35000	2	371	3153295	369959	2757010	2269571
10km	70%	35000	2	213	4468290	465948	3953732	2820631
10km	70%	35000	2	408	3228119	346970	2855077	2536692
10km	70%	35000	2	433	5272680	497054	4735400	3276897
10km	70%	35000	2	261	3630057	393224	3210553	2484476
10km	70%	35000	2	254	2731521	320310	2393585	2000986
10km	70%	35000	2	222	3719133	436513	3252396	2671378
10km	70%	35000	2	344	4251701	526253	3688211	3172488
10km	70%	35000	2	252	3723019	441437	3250231	2564747
10km	70%	35000	2	257	3059749	343410	2665930	2610627
10km	70%	35000	2	218	3118682	320667	2774444	2403741
10km	70%	35000	2	207	3265726	338057	2900489	2412589
10km	70%	35000	2	286	4033965	430059	3573596	2575162
10km	70%	35000	2	209	2947598	331951	2577512	2049938
10km	70%	35000	2	222	3061850	343137	2694998	2424220
10km	70%	35000	2	219	3828996	448081	3351869	2602204
10km	70%	35000	2	232	3207171	320238	2861209	2710252
10km	70%	35000	2	176	2905817	341413	2534238	2398860
10km	70%	35000	2	255	4010137	481484	3473178	2641287
10km	70%	35000	2	202	3469899	389405	3055380	2402145
10km	70%	35000	2	206	2950559	401938	2505172	2630716
10km	70%	35000	2	183	3420675	389424	3000257	2660958
10km	70%	35000	2	280	2769209	337858	2400499	2304915
10km	70%	35000	2	244	3205953	391739	2782320	2218287
10km	70%	35000	2	342	5347829	549068	4756941	3541805
10km	70%	35000	2	310	3619184	369701	3218340	2462598
10km	70%	35000	2	255	4057101	451678	3569219	2746080
10km	70%	35000	2	267	3620260	465146	3116925	2934894
10km	70%	35000	2	243	3397261	413189	2942573	2499800
10km	70%	35000	2	238	3998566	405624	3566490	2649013
10km	70%	35000	2	150	3983298	475214	3478437	2438527
10km	70%	35000	2	217	3703726	424674	3245718	2756780
10km	70%	35000	2	218	4301155	496534	3763310	2408689
10km	70%	35000	2	271	4597039	451114	4074709	3364580
10km	70%	35000	2	378	3474947	352695	3094769	2393668
10km	70%	35000	2	259	3281775	398971	2859593	2338289
10km	70%	35000	2	230	2757618	347551	2396799	2004205
10km	70%	35000	2	200	4175295	463842	3661593	2631957
10km	70%	35000	2	214	3536507	381676	3128144	2715509
10km	70%	35000	2	226	3250546	394309	2800112	2507572
10km	70%	35000	2	261	3769049	394313	3319034	2908644
10km	70%	35000	2	194	3475739	381074	3052134	2377211
10km	70%	35000	2	174	2886098	313004	2535967	2191835
10km	70%	35000	2	266	4775550	530999	4203145	2677579
10km	70%	35000	2	196	3721504	431261	3258071	2364890
10km	70%	35000	2	204	2958328	366496	2547408	2080643
10km	70%	35000	2	212	3259064	374833	2867669	2220026
10km	70%	35000	2	187	2994593	363888	2574173	2391906
10km	70%	35000	2	247	4264309	444705	3778943	2980205
10km	70%	35000	2	197	3163187	396981	2734037	1886206
10km	70%	35000	2	230	4023987	471740	3519114	2849104
10km	70%	35000	2	203	2860681	333566	2499004	2090296
10km	70%	35000	2	209	3446365	406221	2984944	2698806
10km	70%	35000	2	296	4124913	477467	3599781	2738360
10km	70%	35000	2	224	4174952	407867	3725104	3081167
10km	70%	35000	2	186	3784557	469252	3269352	2365183
10km	70%	35000	2	173	3203907	419986	2744129	2499541
10km	70%	35000	2	327	4476823	443932	3987919	2972384
10km	70%	35000	2	219	3109298	323093	2747970	2988976
10km	70%	35000	2	287	3930841	421521	3462411	3157168
10km	70%	35000	2	222	4558577	467804	4046833	2916024
10km	70%	35000	2	236	3944653	472025	3434548	2517224
10km	70%	35000	2	323	3325453	356188	2938678	2642846
10km	70%	35000	2	246	3550190	400002	3114782	2417399
10km	70%	35000	2	319	4722560	441844	4253443	2974957
10km	70%	35000	2	277	3322907	342248	2940341	2387190
10km	70%	35000	2	268	3340390	355230	2948856	2272377
10km	70%	35000	2	333	3882506	411135	3429797	2637223
10km	70%	35000	2	217	3589478	399405	3141109	2795714
10km	70%	35000	2	221	3659702	435981	3196826	2538161
10km	70%	35000	2	259	4899438	479755	4377487	3033585
10km	70%	35000	2	347	3381211	354945	2990126	2768841
10km	70%	35000	2	146	3416521	460521	2929893	2607229
10km	70%	35000	2	246	3477788	370646	3087586	2750807
10km	70%	35000	2	254	2783304	329056	2422769	2551577
10km	70%	35000	2	261	3703849	404730	3260712	2407333
10km	70%	35000	2	247	4263884	482473	3748877	2738293
10km	70%	35000	2	240	3414492	473238	2916158	2505351
10km	70%	35000	2	245	3621483	433396	3145297	2533796
10km	70%	35000	2	287	3248314	374631	2844285	2311641
10km	70%	35000	2	193	2724690	324125	2375882	1991819
10km	70%	35000	2	279	3482100	388849	3046042	2367421
10km	70%	35000	2	335	3295541	333334	2924091	2600813
10km	70%	35000	2	227	3010543	332728	2651749	2478098
10km	70%	35000	2	322	3842133	381376	3420060	2957889
10km	70%	35000	2	298	3036150	328090	2680496	2014885
10km	70%	35000	2	181	3098507	337056	2717853	2159710
10km	70%	35000	2	159	2415362	295469	2090301	1839849
10km	70%	35000	2	245	2729427	325552	2380332	2110670
10km	70%	35000	2	456	3117272	382932	2702981	2505047
10km	70%	35000	2	211	3312247	337225	2949488	2423594
10km	70%	35000	2	286	4950150	500737	4382763	3042384
10km	70%	35000	2	264	3665102	379858	3248736	2602383
10km	70%	35000	2	277	2746398	316262	2401247	2500581
10km	70%	35000	2	203	2666293	316119	2318718	2343515
10km	70%	35000	2	263	4262506	485440	3727459	2703575
10km	70%	35000	2	296	3930320	448098	3456822	2381897
10km	70%	35000	2	238	4273793	457811	3783796	3143718
10km	70%	35000	2	258	3514340	386992	3079891	2623676
10km	70%	35000	2	218	3758613	444058	3276330	2387297
10km	70%	35000	2	202	4031825	378336	3619729	2800833
10km	70%	35000	2	195	2564895	302264	2232555	2287536
10km	70%	35000	2	232	3365754	409805	2928400	2805943
10km	70%	35000	2	200	3085570	385188	2664707	2298336
10km	70%	35000	2	303	3431312	371635	3022831	2627489
10km	70%	35000	2	398	4838078	477902	4314071	3083141
10km	70%	35000	2	240	3182268	331048	2810357	2503793
10km	70%	35000	2	386	3060377	363300	2667450	2669357
10km	70%	35000	2	216	3711175	441770	3193166	2476337
10km	70%	35000	2	250	3688742	371013	3284671	2599731
10km	70%	35000	2	276	4718773	467670	4213211	3135983
10km	70%	35000	2	247	2704814	348113	2333521	2548259
10km	70%	35000	2	196	3502535	382618	3090638	2527080
10km	70%	35000	2	221	3756403	436763	3275283	2776096
10km	70%	35000	2	194	3174383	377675	2747938	2047254
10km	70%	35000	2	319	4818257	475309	4281705	3045213
10km	70%	35000	2	219	4031416	498107	3480451	2685435
10km	70%	35000	2	213	2889326	377161	2468705	2256104
10km	70%	35000	2	259	4636149	509800	4086993	2844183
10km	70%	35000	2	260	2928469	350977	2555197	2485836
10km	70%	35000	2	306	4110204	474528	3615078	2558938
10km	70%	35000	2	228	4038268	427807	3576634	2868206
10km	70%	35000	2	245	4015474	399323	3584931	2902262
10km	70%	35000	2	219	3469803	400748	3030489	2762838
10km	70%	35000	2	240	3267311	340274	2896677	2531022
10km	70%	35000	2	177	3235043	381813	2829317	2182417
10km	70%	35000	2	290	3728826	403789	3293110	2616309
10km	70%	35000	2	221	4366441	398401	3937122	2604622
10km	70%	35000	2	246	3875783	358795	3468475	2571903
10km	70%	35000	2	230	4123771	434946	3658451	2672656
10km	70%	35000	2	379	4515643	444466	4039465	2916477
10km	70%	35000	2	222	3466023	446652	2983309	2148585
10km	70%	35000	2	229	3977098	416982	3520884	2537574
10km	70%	35000	2	224	3998724	500076	3461649	2662136
10km	70%	35000	2	242	3423201	372488	3014767	2786952
10km	70%	35000	2	191	4430623	484573	3912768	2774065
10km	70%	35000	2	419	3322596	361967	2918513	2625224
10km	70%	35000	2	253	3858002	457341	3361147	2424292
10km	70%	35000	2	266	3690358	444127	3224127	2642584
10km	70%	35000	2	261	3176972	349977	2803365	2535692
10km	70%	35000	2	193	3821438	380522	3417528	2739439
10km	70%	35000	2	230	3502881	446319	3021276	2223814
10km	70%	35000	2	216	3831299	403972	3400190	2553876
10km	70%	35000	2	243	4142166	450412	3656166	2624267
10km	70%	35000	2	169	3169917	364557	2766857	2178784
10km	70%	35000	2	260	3743381	377411	3328242	2623029
10km	70%	35000	2	294	4296908	525895	3718068	2905557
10km	70%	35000	2	237	3659694	450362	3183278	2449261
10km	70%	35000	2	245	3904433	408801	3462745	2864779
10km	70%	35000	2	172	3973510	412809	3511610	2685527
10km	70%	35000	2	258	4314165	483418	3788752	2997978
10km	70%	35000	2	225	3407675	339655	3032660	2510868
10km	70%	35000	2	251	4042756	446264	3554792	2832856
10km	70%	35000	2	179	3117405	352595	2743361	2339454
10km	70%	35000	2	313	3654347	388769	3239956	2484289
10km	70%	35000	2	173	3004903	355441	2621014	2406847
10km	70%	35000	2	261	3224139	359023	2840038	2446924
10km	70%	35000	2	262	4011052	490555	3475907	2813511
10km	70%	35000	2	337	3876201	469911	3348235	3007477
10km	70%	35000	2	209	3475362	417657	3022215	2422567
10km	70%	35000	2	205	3547634	377995	3137873	2822883
10km	70%	35000	2	217	3874282	459053	3377288	2658635
10km	70%	35000	2	173	2704007	336096	2350271	2105258
10km	70%	35000	2	276	3344933	393577	2918960	2070266
10km	70%	35000	2	274	4510775	478859	3991480	2893946
10km	70%	35000	2	231	2901661	352641	2520111	2494391
10km	70%	35000	2	201	3009432	316914	2663527	2271669
10km	70%	35000	2	218	3797837	430192	3335700	2796325
10km	70%	35000	2	237	3528738	367410	3123234	2510695
10km	70%	35000	2	360	3756814	366092	3362477	2535080
10km	70%	35000	2	328	2622500	279707	2302539	2266268
10km	70%	35000	2	224	3821687	479208	3309765	2663603
10km	70%	35000	2	222	3629769	444574	3161822	2664606
10km	70%	35000	2	254	3848452	400326	3390231	2684035
10km	70%	35000	2	206	3716009	442240	3241858	2642651
10km	70%	35000	2	226	3708366	374253	3292077	2849289
10km	70%	35000	2	227	3733688	397257	3296508	2515473
10km	70%	35000	2	326	2996289	334891	2625694	2263947
10km	70%	35000	2	257	3219212	356012	2824043	2434085
10km	70%	35000	2	234	3720109	381782	3308666	2632058
10km	70%	35000	2	233	3381403	385608	2959094	2347070
10km	70%	35000	2	203	3112462	366638	2695397	2676535
10km	70%	35000	2	274	3786479	396316	3354050	2279793
10km	70%	35000	2	334	3108139	362021	2721886	2463451
10km	70%	35000	2	159	4018185	505613	3470622	2294351
10km	70%	35000	2	213	2971408	364159	2568590	2549165
10km	70%	35000	2	192	2970231	373968	2570799	2435463
10km	70%	35000	2	203	3133166	397712	2688691	2280821
10km	70%	35000	2	205	3874260	432166	3403015	2637430
10km	70%	35000	2	242	2969118	357064	2581106	2050430
10km	70%	35000	2	304	3461572	436965	2986724	2349456
10km	70%	35000	2	381	3214722	377097	2794472	3017484
10km	70%	35000	2	207	3464410	382712	3042393	2470909
10km	70%	35000	2	248	3841153	381448	3411139	2781637
10km	70%	35000	2	260	4550966	516887	4000892	3147868
10km	70%	35000	2	182	2906992	376882	2499251	2092327
10km	70%	35000	2	222	2952774	350285	2560089	2261202
10km	70%	35000	2	192	3654048	425204	3197783	2658302
10km	70%	35000	2	246	3820893	403644	3380633	2669817
10km	70%	35000	2	213	3356265	378131	2934630	2210017
10km	70%	35000	2	285	3151150	351134	2771948	2307803
10km	70%	35000	2	268	4428360	453613	3946639	2760606
10km	70%	35000	2	187	3863903	465763	3371009	2542109
10km	70%	35000	2	216	4234236	424916	3770746	3065106
10km	70%	35000	2	227	3435313	396419	3002312	2598903
10km	70%	35000	2	220	3994208	419892	3543067	2810342
10km	70%	35000	2	226	4658477	448158	4160057	3353856
10km	70%	35000	2	275	3347690	352201	2964123	2322385
10km	70%	35000	2	304	3928731	456793	3429482	2760453
10km	70%	35000	2	179	2966560	359216	2576172	2470529
10km	70%	35000	2	325	4317023	437962	3832496	2987445
10km	70%	35000	2	199	3598264	422427	3139626	2257435
10km	70%	35000	2	249	4226563	484893	3698523	2811712
10km	70%	35000	2	204	4488508	435377	4021279	3137570
10km	70%	35000	2	209	2664889	345394	2298400	2087856
10km	70%	35000	2	255	3247960	370906	2842938	2339036
10km	70%	35000	2	194	2384161	302068	2054599	1925382
10km	70%	35000	2	201	4149927	472495	3640266	2627658
10km	70%	35000	2	332	3233014	379591	2827990	2454657
10km	70%	35000	2	240	2792407	312151	2437721	2210494
10km	70%	35000	2	279	4314669	367512	3902524	3255597
10km	70%	35000	2	196	3575930	406842	3125130	2203813
10km	70%	35000	2	208	3727500	372472	3314447	2650118
10km	70%	35000	2	253	5594441	597982	4959783	3404013
10km	70%	35000	2	294	3628648	396523	3206757	2800756
10km	70%	35000	2	239	3484347	408393	3037936	2533040
10km	70%	35000	2	224	3404741	381583	2984256	2685899
10km	70%	35000	2	228	3201333	350709	2809692	2228548
10km	70%	35000	2	248	4097899	426866	3642770	2820204
10km	70%	35000	2	264	2775926	346673	2408376	2400303
10km	70%	35000	2	186	2756264	288470	2441263	2106329
10km	70%	35000	2	346	4145774	410859	3699142	2866547
10km	70%	35000	2	226	4181267	450228	3695101	2814246
10km	70%	35000	2	292	3641869	413422	3183187	2562938
10km	70%	35000	2	280	3193024	371367	2794017	2109275
10km	70%	35000	2	306	4221671	393625	3812616	2857015
10km	70%	35000	2	238	4483175	438311	3995183	2856483
10km	70%	35000	2	155	3465490	440428	2998627	2579542
10km	70%	35000	2	194	3556469	390340	3141433	2485489
10km	70%	35000	2	197	3553539	385383	3132389	2409117
10km	70%	35000	2	210	3302609	404641	2871728	2607651
10km	70%	35000	2	257	3093999	339455	2725992	2446240
10km	70%	35000	2	252	3802781	391595	3369967	2743418
10km	70%	35000	2	207	2494349	299791	2170054	2331307
10km	70%	35000	2	246	4152302	407064	3684790	3046139
10km	70%	35000	2	190	3490140	430101	3028967	2551838
10km	70%	35000	2	185	3109580	338228	2753196	2433733
10km	70%	35000	2	292	3656796	437533	3163975	2852003
10km	70%	35000	2	230	4043035	444204	3560864	3019082
10km	70%	35000	2	306	3310814	336570	2947054	2681132
10km	70%	35000	2	330	3817914	386023	3396859	3023713
10km	70%	35000	2	234	3896617	431176	3432672	3126376
10km	70%	35000	2	172	3189286	398528	2768886	2663714
10km	70%	35000	2	192	4099727	493065	3545563	2857187
10km	70%	35000	2	221	2811885	300363	2476118	2200286
10km	70%	35000	2	271	3531224	427945	3079652	2488107
10km	70%	35000	2	205	4162951	443049	3679595	2673463
10km	70%	35000	2	248	3046143	339787	2662278	2037823
10km	70%	35000	2	229	5185780	524730	4625861	3260430
10km	70%	35000	2	280	4030036	389182	3607793	2678898
10km	70%	35000	2	307	3920938	437220	3437165	2668645
10km	70%	35000	2	286	3253672	380297	2841684	2403330
10km	70%	35000	2	206	3518801	405627	3077883	2257857
10km	70%	35000	2	347	3217602	381277	2807154	2396314
10km	70%	35000	2	182	3604416	376840	3172895	2473933
10km	70%	35000	2	272	4206615	481860	3686792	2878052
10km	70%	35000	2	233	3467077	379529	3049908	2493708
10km	70%	35000	2	277	3619766	382768	3198173	2853092
10km	70%	35000	2	279	3652704	421131	3210218	2478053
10km	70%	35000	2	263	3883260	499291	3339141	2622009
10km	70%	35000	2	235	2895945	319957	2557223	2206687
10km	70%	35000	2	226	3764954	387691	3338312	2500048
10km	70%	35000	2	282	3656989	403349	3202273	2261011
10km	70%	35000	2	325	3859729	427878	3390816	2439112
10km	70%	35000	2	261	4224507	411760	3782396	2986374
10km	70%	35000	2	273	4048902	474462	3520452	2850198
10km	70%	35000	2	182	2872820	325095	2519217	2204133
10km	70%	35000	2	178	3026694	384475	2615309	2206920
10km	70%	35000	2	289	3931302	429232	3471444	2888579
10km	70%	35000	2	193	2669477	302692	2349853	1990311
10km	70%	35000	2	191	3642166	425727	3181392	2470630
10km	70%	35000	2	171	2985937	351769	2605746	2434134
10km	70%	35000	2	197	3759888	419624	3294655	2493438
10km	70%	35000	2	251	4461181	542951	3875170	2901321
10km	70%	35000	2	232	3483265	388108	3064461	2555865
10km	70%	35000	2	204	3702845	495743	3160415	2546076
10km	70%	35000	2	285	2421938	280859	2092427	2202040
10km	70%	35000	2	211	3951557	420358	3500464	2666257
10km	70%	35000	2	202	3907589	473068	3367004	2796174
10km	70%	35000	2	212	4360075	434712	3893746	2853385
10km	70%	35000	2	187	2296201	302822	1971400	2332943
10km	70%	35000	2	260	3624596	346677	3254170	2461921
10km	70%	35000	2	132	2747527	353304	2369452	1958423
10km	70%	35000	2	212	3212058	333853	2843930	2662672
10km	70%	35000	2	190	3210355	373324	2802902	2456984
10km	70%	35000	2	215	3397934	449314	2919741	2682732
10km	70%	35000	2	226	4855083	555511	4256818	3611761
10km	70%	35000	2	198	4132314	474477	3616298	2824485
10km	70%	35000	2	226	3232339	372647	2833459	2730042
10km	70%	35000	2	294	3307149	333818	2934362	2464204
10km	70%	35000	2	307	4110184	537386	3515136	2845579
10km	70%	35000	2	217	3004211	360594	2597107	2383938
10km	70%	35000	2	319	3233743	383715	2801063	2413447
10km	70%	35000	2	288	3314176	385660	2892662	2444988
10km	70%	35000	2	263	3105210	394379	2686505	2165829
10km	70%	35000	2	289	3284261	388926	2860877	2317152
10km	70%	35000	2	193	3947181	467192	3439759	2696419
10km	70%	35000	2	212	3472796	433813	2976622	2367460
10km	70%	35000	2	236	3502322	421248	3047338	2395592
10km	70%	35000	2	237	3650784	409615	3213666	2675612
10km	70%	35000	2	312	3183889	311965	2833091	2419089
10km	70%	35000	2	166	3611960	467583	3109167	2641677
10km	70%	35000	2	328	3631655	438736	3157500	2476266
10km	70%	35000	2	202	3841323	438896	3373332	2474886
10km	70%	35000	2	236	3409113	440347	2930768	2577641
10km	70%	35000	2	200	3213401	396851	2796718	2416115
10km	70%	35000	2	271	4322065	420327	3868711	2734734
10km	70%	35000	2	235	3330597	374116	2931618	2271843
10km	70%	35000	2	279	3304469	345974	2915868	3037771
10km	70%	35000	2	381	4015552	392730	3585248	2886302
10km	70%	35000	2	222	4026564	494689	3494428	2661252
10km	70%	35000	2	271	4180299	487703	3644436	2856206
10km	70%	35000	2	375	2502405	279675	2186207	2428477
10km	70%	35000	2	236	3252430	370952	2843473	2477423
10km	70%	35000	2	189	3833930	437976	3367714	2776221
10km	70%	35000	2	191	3281841	437790	2802415	2585433
10km	70%	35000	2	261	4563182	473105	4060515	3204100
10km	70%	35000	2	217	3205894	365142	2792217	2060810
10km	70%	35000	2	379	3275296	312121	2940630	2276009
10km	70%	35000	2	177	3695167	459693	3197260	2708367
10km	70%	35000	2	246	3116417	349065	2744461	2211982
10km	70%	35000	2	216	3362783	387896	2944053	2508160
10km	70%	35000	2	230	3219149	365275	2823937	3007655
10km	70%	35000	2	169	2887955	367978	2488440	2390230
10km	70%	35000	2	287	3241032	393899	2811919	2481419
10km	70%	35000	2	222	2967196	365243	2575918	2430414
10km	70%	35000	2	255	3827085	430208	3359096	2567348
10km	70%	35000	2	178	4012161	476043	3487104	2772974
10km	70%	35000	2	313	3882682	469710	3381742	2558395
10km	70%	35000	2	199	3517125	375595	3103945	2672126
10km	70%	35000	2	277	4342626	372798	3915110	2845135
10km	70%	35000	2	395	3363003	368851	2956447	2530451
10km	70%	35000	2	231	3934051	469486	3430917	2493305
10km	70%	35000	2	253	3192355	376446	2775954	2531590
10km	70%	35000	2	394	5409235	573086	4758060	3328334
10km	70%	35000	2	306	3718221	433684	3245320	2868119
10km	70%	35000	2	191	2456894	292149	2146150	1797390
10km	70%	35000	2	186	2974926	353893	2580964	2180501
10km	70%	35000	2	241	4367849	512892	3801192	3107010
10km	70%	35000	2	229	4140735	472161	3606191	2967598
10km	70%	35000	2	267	3094845	337992	2729723	2780310
10km	70%	35000	2	195	3825703	459100	3312572	2635277
10km	70%	35000	2	188	3300090	386405	2867867	2295386
10km	70%	35000	2	327	3486480	458804	2981410	2389527
10km	70%	35000	2	357	3759729	387826	3327703	2718070
10km	70%	35000	2	173	3672413	437254	3204891	2542671
10km	70%	35000	2	189	3026775	344317	2648188	2118023
10km	70%	35000	2	268	3090513	386084	2676469	2597189
10km	70%	35000	2	241	4318154	396225	3870706	2583493
10km	70%	35000	2	243	4208273	499966	3651135	2761852
10km	70%	35000	2	266	3123440	367728	2724432	2298871
10km	70%	35000	2	267	2793604	316346	2460070	2039945
10km	70%	35000	2	286	4191071	460092	3694805	3002282
10km	70%	35000	2	218	4742799	473274	4216757	2783947
10km	70%	35000	2	230	3808430	392046	3383493	2872870
10km	70%	35000	2	215	3288924	385217	2857054	2077256
10km	70%	35000	2	221	2677569	310430	2341825	2403962
10km	70%	35000	2	222	3468515	397430	3039299	2390320
10km	70%	35000	2	186	2990540	369980	2577660	2603895
10km	70%	35000	2	206	4441770	498155	3910822	2616940
10km	70%	35000	2	296	4340141	453618	3829718	3102656
10km	70%	35000	2	237	4684272	431016	4222701	3432303
10km	70%	35000	2	309	3192097	373782	2770870	2215407
10km	70%	35000	2	385	5266411	617757	4542922	3805446
10km	70%	35000	2	341	3745679	441074	3281390	2450371
10km	70%	35000	2	240	3239383	408672	2800895	2530987
10km	70%	35000	2	165	3102208	365048	2712315	2542870
10km	70%	35000	2	249	3622309	363022	3222371	2743450
10km	70%	35000	2	347	3996067	420392	3538679	2753409
10km	70%	35000	2	184	2665039	354794	2281383	2394307
10km	70%	35000	2	179	2954424	340412	2591218	2330470
10km	70%	35000	2	240	3772275	373674	3369581	2841245
10km	70%	35000	2	174	3221376	379033	2813899	2452722
10km	70%	35000	2	297	3721677	381622	3304712	2860989
10km	70%	35000	2	246	3939606	452934	3455385	2742215
10km	70%	35000	2	230	2876418	329587	2480203	2027024
10km	70%	35000	2	262	3382118	359843	2986016	2249996
10km	70%	35000	2	278	4057517	461659	3558176	3219818
10km	70%	35000	2	256	3546374	426856	3087661	2361710
10km	70%	35000	2	202	2772822	363523	2347232	2174324
10km	70%	35000	2	251	3281182	378300	2876806	2373903
10km	70%	35000	2	217	3611230	440873	3127712	2436773
10km	70%	35000	2	242	3351904	347209	2978421	2386416
10km	70%	35000	2	210	4000236	412368	3555056	2723207
10km	70%	35000	2	206	3700923	404685	3274399	2814315
10km	70%	35000	2	186	4293044	475611	3775601	3114470
10km	70%	35000	2	184	3651079	414151	3199222	2397760
10km	70%	35000	2	430	4060852	414282	3607901	2947034
10km	70%	35000	2	348	3872206	441055	3382814	2725416
10km	70%	35000	2	182	3379006	358969	2990212	2449887
10km	70%	35000	2	341	3405775	423594	2936409	2559284
10km	70%	35000	2	282	3939798	415034	3495191	2928013
10km	70%	35000	2	230	3817882	413833	3365980	2693210
10km	70%	35000	2	173	2902759	373752	2496274	2387971
10km	70%	35000	2	198	5299681	623651	4632767	3174794
10km	70%	35000	2	293	3431362	452073	2947939	2455853
10km	70%	35000	2	199	3842275	426507	3389896	2801864
10km	70%	35000	2	239	3466319	389806	3031792	2441874
10km	70%	35000	2	190	4513264	499827	3983544	2638559
10km	70%	35000	2	235	2769816	346964	2380238	2163990
10km	70%	35000	2	289	3435041	359370	3044979	2968864
10km	70%	35000	2	253	2596581	320300	2250460	1833354
10km	70%	35000	2	304	3925252	442180	3441629	2766601
10km	70%	35000	2	322	4375020	518665	3820987	2451838
10km	70%	35000	2	298	4393805	463943	3895027	2807768
10km	70%	35000	2	217	3153044	342020	2787511	2447943
10km	70%	35000	2	251	3630341	410142	3178072	2634171
10km	70%	35000	2	224	3539382	393803	3127509	2417506
10km	70%	35000	2	295	4734492	445473	4262601	3016959
10km	70%	35000	2	230	3765621	439672	3289636	2326927
10km	70%	35000	2	260	2607031	337965	2249177	2186036
10km	70%	35000	2	315	3474301	370523	3074490	2694085
10km	70%	35000	2	259	3503341	419778	3036867	2710092
10km	70%	35000	2	319	4406788	402573	3969319	2891180
10km	70%	35000	2	228	2816349	340704	2434637	2584350
10km	70%	35000	2	340	3103156	335701	2730027	2798688
10km	70%	35000	2	213	3113407	359266	2715059	2656878
10km	70%	35000	2	340	4572350	482838	4030369	3103551
10km	70%	35000	2	235	3535947	396615	3107054	2477138
10km	70%	35000	2	248	2983734	335390	2622732	2304997
10km	70%	35000	2	189	2659360	360271	2261201	2300696
10km	70%	35000	2	242	3070433	306447	2726291	2393410
10km	70%	35000	2	213	4712193	561403	4108707	3058378
10km	70%	35000	2	248	3626599	413044	3184280	2556125
10km	70%	35000	2	214	2916168	340911	2537292	2204814
10km	70%	35000	2	214	4463048	493410	3923352	2729576
10km	70%	35000	2	286	3955168	454359	3459642	2550418
10km	70%	35000	2	203	2932885	333984	2566960	2221164
10km	70%	35000	2	287	4171823	478685	3625116	3080965
10km	70%	35000	2	206	2870493	366256	2474950	2180327
10km	70%	35000	2	298	4343061	440156	3840313	3145235
10km	70%	35000	2	221	3266981	354955	2876300	2403354
10km	70%	35000	2	262	3111942	337300	2747635	2650005
10km	70%	35000	2	303	3344544	321300	2994740	2750104
10km	70%	35000	2	236	3938941	429090	3462394	2793323
10km	70%	35000	2	311	3114841	342119	2742659	2239446
[truncated: 1 more rows]
