# Supplementary material for: Quantifying the Value of Perfect Information in Emergency Vaccination Campaigns
Source: PLoS Comput Biol. 2017 Feb 16;13(2):e1005318. doi: 10.1371/journal.pcbi.1005318 (PMC5312803; doi:10.1371/journal.pcbi.1005318)
Supplement: S1 Data — (ZIP) [file pcbi.1005318.s013.zip › Data/10km vaccination/data14.txt]

vacc_radius	efficacy	capacity	delay	outbreak_duration	livestock_culled	cattle_culled	sheep_culled	vaccinations
10km	70%	35000	4	170	3720440	411463	3277213	2615237
10km	70%	35000	4	268	2593520	312975	2257787	2654073
10km	70%	35000	4	290	3427560	353594	3039099	2946096
10km	70%	35000	4	249	3332453	386458	2923695	2533739
10km	70%	35000	4	322	3319894	349400	2948395	2436861
10km	70%	35000	4	349	3624334	429449	3156894	2600313
10km	70%	35000	4	255	3491503	439024	3003230	2642421
10km	70%	35000	4	212	3351534	448510	2865978	2485415
10km	70%	35000	4	216	3580290	450456	3101947	2234178
10km	70%	35000	4	282	3716122	424228	3264673	2506480
10km	70%	35000	4	362	3213698	390447	2779888	2533861
10km	70%	35000	4	320	4009865	413360	3559595	2646370
10km	70%	35000	4	203	3395997	413096	2952894	2432663
10km	70%	35000	4	216	4428865	474258	3919327	2877584
10km	70%	35000	4	331	3695004	389675	3264600	2614565
10km	70%	35000	4	204	3114555	342427	2743454	2089164
10km	70%	35000	4	237	3415991	389091	2995806	2188861
10km	70%	35000	4	237	2994972	364023	2609556	2352602
10km	70%	35000	4	204	2895116	347612	2499426	2379667
10km	70%	35000	4	364	4528428	529166	3954525	3415878
10km	70%	35000	4	318	2616123	334324	2252895	2108884
10km	70%	35000	4	265	3847223	416106	3386884	2570699
10km	70%	35000	4	239	3864809	468865	3358821	2351662
10km	70%	35000	4	172	3649485	457137	3158377	2547247
10km	70%	35000	4	357	3098061	350043	2721426	2370285
10km	70%	35000	4	346	3923237	424085	3471045	2436539
10km	70%	35000	4	205	3022779	353383	2628652	2201026
10km	70%	35000	4	208	2965544	323166	2607075	2539662
10km	70%	35000	4	202	3771435	423940	3310916	2614371
10km	70%	35000	4	221	3697751	434431	3240981	2224128
10km	70%	35000	4	296	2940836	342563	2574794	2491858
10km	70%	35000	4	196	3156571	373877	2735709	2108484
10km	70%	35000	4	292	3620141	443486	3117080	2449070
10km	70%	35000	4	273	3341236	389381	2910572	2415260
10km	70%	35000	4	274	3247160	367042	2858034	2572816
10km	70%	35000	4	236	2627206	293254	2317608	2052517
10km	70%	35000	4	203	3179085	414155	2730104	2438760
10km	70%	35000	4	205	3827034	551943	3237948	2373628
10km	70%	35000	4	264	3958574	464957	3453787	2873547
10km	70%	35000	4	256	3442864	393154	3024927	2209481
10km	70%	35000	4	245	3759019	370771	3342607	2436160
10km	70%	35000	4	315	4965834	593535	4302375	3284432
10km	70%	35000	4	205	3323599	394911	2903614	2551264
10km	70%	35000	4	204	3446019	399879	3015902	2395458
10km	70%	35000	4	267	4539701	428070	4070311	3639539
10km	70%	35000	4	260	4694580	479710	4170665	3031011
10km	70%	35000	4	225	3162472	351697	2790935	2469211
10km	70%	35000	4	299	3875421	404017	3437401	2859326
10km	70%	35000	4	188	3111043	370754	2704541	2199486
10km	70%	35000	4	210	3721632	449108	3232232	2562185
10km	70%	35000	4	441	3958236	466905	3454148	2889914
10km	70%	35000	4	201	3302911	430117	2842404	2254668
10km	70%	35000	4	234	3749864	390902	3315873	3022939
10km	70%	35000	4	270	4612145	427665	4153789	3064457
10km	70%	35000	4	233	3181674	351909	2805512	2416690
10km	70%	35000	4	226	3763404	446873	3281489	2593579
10km	70%	35000	4	183	3265831	382344	2864430	2221514
10km	70%	35000	4	244	4210658	479166	3688903	2651982
10km	70%	35000	4	221	3684652	389938	3254179	2692279
10km	70%	35000	4	243	3505073	374129	3086594	2508970
10km	70%	35000	4	203	3428314	389209	3004670	2525470
10km	70%	35000	4	156	2975585	366575	2575902	2205828
10km	70%	35000	4	303	4132744	468689	3638918	3152241
10km	70%	35000	4	265	3501207	355180	3106898	2798509
10km	70%	35000	4	349	3608765	440385	3103703	2537775
10km	70%	35000	4	310	4239349	438371	3754367	2829020
10km	70%	35000	4	374	3325696	389162	2898954	2289948
10km	70%	35000	4	181	2746510	327072	2390366	2059196
10km	70%	35000	4	310	3499950	369715	3097119	2487880
10km	70%	35000	4	200	4910294	531249	4327153	3112349
10km	70%	35000	4	269	3620239	391007	3181870	2395154
10km	70%	35000	4	182	4074807	429181	3595514	3107274
10km	70%	35000	4	292	4402603	436958	3926997	3163491
10km	70%	35000	4	246	3221235	351739	2832207	2031801
10km	70%	35000	4	212	3884448	403225	3448601	2513521
10km	70%	35000	4	193	3466526	358985	3078218	2583945
10km	70%	35000	4	283	4475125	438320	3997505	2860132
10km	70%	35000	4	223	4044867	437409	3580399	2519660
10km	70%	35000	4	214	4002400	507180	3456904	2786787
10km	70%	35000	4	231	3896828	426964	3427407	2752368
10km	70%	35000	4	341	3966299	417530	3505911	2892331
10km	70%	35000	4	191	3343113	411500	2901088	2243303
10km	70%	35000	4	216	4342482	474859	3813267	3125277
10km	70%	35000	4	226	3618122	373740	3220084	2387151
10km	70%	35000	4	301	3533708	357492	3143529	2466769
10km	70%	35000	4	205	3158104	379904	2717206	2506705
10km	70%	35000	4	337	2982739	314546	2628828	2222573
10km	70%	35000	4	183	4357356	474274	3829917	2746377
10km	70%	35000	4	242	3432485	380661	3027783	2290040
10km	70%	35000	4	297	3380242	378212	2974583	2403404
10km	70%	35000	4	222	3546541	438407	3081318	2389412
10km	70%	35000	4	280	3281730	391513	2870105	2418130
10km	70%	35000	4	175	3598348	426739	3129306	2429157
10km	70%	35000	4	185	3978513	476244	3465122	2825928
10km	70%	35000	4	251	2746737	322035	2387000	2197715
10km	70%	35000	4	183	3639855	405576	3186091	2257283
10km	70%	35000	4	270	3635046	443484	3163948	2362816
10km	70%	35000	4	280	3565621	387075	3134519	2620565
10km	70%	35000	4	249	3628077	410462	3173256	2441339
10km	70%	35000	4	234	4023425	523973	3466084	2617155
10km	70%	35000	4	193	2939204	319627	2586438	2052111
10km	70%	35000	4	256	3423579	385300	3021858	2334506
10km	70%	35000	4	154	4566274	540055	3998567	2938595
10km	70%	35000	4	184	3242886	414733	2777721	2232629
10km	70%	35000	4	257	3531116	356331	3142605	2615593
10km	70%	35000	4	195	3129630	378567	2708612	2642106
10km	70%	35000	4	225	3617736	392837	3206774	2571625
10km	70%	35000	4	207	2663431	323800	2317304	2064107
10km	70%	35000	4	228	4429944	501952	3874666	3231537
10km	70%	35000	4	206	3327353	394435	2896465	2431684
10km	70%	35000	4	225	3567777	413882	3122140	2610915
10km	70%	35000	4	209	3052399	357911	2663879	2378390
10km	70%	35000	4	247	3951825	392625	3535545	2744771
10km	70%	35000	4	244	3105129	364211	2716989	2141505
10km	70%	35000	4	208	3520671	448259	3040468	2416820
10km	70%	35000	4	263	3296825	390307	2861795	2601724
10km	70%	35000	4	217	2560635	303854	2239365	1992135
10km	70%	35000	4	262	4103489	441588	3621341	2687186
10km	70%	35000	4	204	2806821	339525	2432919	2141555
10km	70%	35000	4	199	4427783	439767	3946740	2974231
10km	70%	35000	4	259	4074510	472197	3568130	2738484
10km	70%	35000	4	273	3684162	417836	3236292	2495736
10km	70%	35000	4	220	3422376	409685	2971236	2581033
10km	70%	35000	4	225	3648254	457547	3156001	2794659
10km	70%	35000	4	309	4539133	439896	4071156	3042654
10km	70%	35000	4	224	3513706	373447	3111155	2375910
10km	70%	35000	4	253	3181748	340479	2805665	2466218
10km	70%	35000	4	158	4535974	499054	3989031	2985117
10km	70%	35000	4	210	3183317	392894	2759555	2182224
10km	70%	35000	4	268	4550970	494452	4011386	2903729
10km	70%	35000	4	225	3845526	434444	3362727	2596626
10km	70%	35000	4	260	4537857	453429	4042729	3402362
10km	70%	35000	4	200	3508156	440265	3035043	2659038
10km	70%	35000	4	357	2944066	320136	2604572	2376390
10km	70%	35000	4	295	2913196	345904	2544691	1955763
10km	70%	35000	4	319	3376104	371891	2973677	2412920
10km	70%	35000	4	198	3279499	395993	2846657	2458830
10km	70%	35000	4	273	3143265	366086	2755102	2295657
10km	70%	35000	4	215	3113239	381303	2694118	2242422
10km	70%	35000	4	172	3615660	426876	3158355	2507053
10km	70%	35000	4	311	3114432	299303	2775479	2342284
10km	70%	35000	4	260	3523907	382533	3122019	2309575
10km	70%	35000	4	232	3582229	360661	3182922	2699656
10km	70%	35000	4	223	3727002	467875	3206151	2667902
10km	70%	35000	4	199	3753829	484419	3242339	2372339
10km	70%	35000	4	237	3546104	405775	3088730	2260466
10km	70%	35000	4	225	3598397	417847	3149745	2745376
10km	70%	35000	4	235	2870930	329084	2520069	2075225
10km	70%	35000	4	209	3421395	365189	3034726	2415330
10km	70%	35000	4	241	3582884	450288	3093610	2363560
10km	70%	35000	4	246	2931818	331451	2558992	2462465
10km	70%	35000	4	293	3677163	422135	3205693	2612669
10km	70%	35000	4	189	3325627	376435	2914737	2440668
10km	70%	35000	4	185	2807957	346499	2443314	1983204
10km	70%	35000	4	235	3699143	441077	3219549	2770655
10km	70%	35000	4	249	4191066	424198	3734092	2976580
10km	70%	35000	4	182	3622048	405880	3179048	2699885
10km	70%	35000	4	263	2762260	317503	2415602	2089218
10km	70%	35000	4	401	3522053	405482	3077867	2834829
10km	70%	35000	4	292	3732051	392462	3302351	2779673
10km	70%	35000	4	177	4008189	474139	3498029	2598954
10km	70%	35000	4	223	4344349	488447	3801155	3074157
10km	70%	35000	4	276	3562428	398248	3134689	2599632
10km	70%	35000	4	180	3258705	366379	2866761	2347641
10km	70%	35000	4	223	3731123	416252	3281076	2694119
10km	70%	35000	4	184	3954923	469509	3447018	2747576
10km	70%	35000	4	343	3743319	399780	3309762	2897320
10km	70%	35000	4	174	3448254	379855	3036347	2286692
10km	70%	35000	4	206	4592916	461650	4091682	2827698
10km	70%	35000	4	293	4065455	425200	3607549	2920928
10km	70%	35000	4	207	3468190	421979	3017204	2035812
10km	70%	35000	4	221	3051669	371770	2653391	2435324
10km	70%	35000	4	204	3608079	389253	3185229	2644632
10km	70%	35000	4	298	3992244	439660	3510957	3050174
10km	70%	35000	4	223	3815145	377707	3404750	2842401
10km	70%	35000	4	194	3940590	415552	3507322	2622250
10km	70%	35000	4	205	3777118	440399	3306349	2447658
10km	70%	35000	4	362	3058140	340110	2689538	2917948
10km	70%	35000	4	223	4417159	511687	3852751	2874091
10km	70%	35000	4	224	3651247	403985	3200991	2395946
10km	70%	35000	4	223	2850317	377110	2452480	2441259
10km	70%	35000	4	267	3228450	367313	2824770	2332891
10km	70%	35000	4	351	3362200	383971	2952604	2636905
10km	70%	35000	4	253	3723063	421607	3264070	2738216
10km	70%	35000	4	198	4076119	445080	3565563	3201834
10km	70%	35000	4	315	4600070	460511	4091731	3106854
10km	70%	35000	4	364	4258345	491992	3728149	3290912
10km	70%	35000	4	439	3885570	402394	3454942	2681234
10km	70%	35000	4	279	3240869	389921	2812860	2601077
10km	70%	35000	4	269	3529733	430226	3052843	2369871
10km	70%	35000	4	246	3343817	347681	2971497	2467147
10km	70%	35000	4	396	3384577	362785	2988655	2343036
10km	70%	35000	4	250	3064196	348388	2690499	2181395
10km	70%	35000	4	227	3116449	393051	2690688	2502160
10km	70%	35000	4	205	2956275	325060	2603385	2361990
10km	70%	35000	4	348	3407504	343690	3021037	2246144
10km	70%	35000	4	342	4464351	441318	3989866	3010231
10km	70%	35000	4	212	5083149	571730	4444304	3514706
10km	70%	35000	4	207	3888751	456794	3379358	2790898
10km	70%	35000	4	183	3936661	434480	3469874	2533121
10km	70%	35000	4	254	3522266	388734	3103583	2469208
10km	70%	35000	4	447	2754203	312006	2417012	2150107
10km	70%	35000	4	247	2875261	315369	2516768	2204020
10km	70%	35000	4	407	4667333	437678	4195937	2900384
10km	70%	35000	4	231	3404336	405136	2972488	2479617
10km	70%	35000	4	330	3787896	481280	3264629	2411698
10km	70%	35000	4	272	4547280	542121	3933684	2997554
10km	70%	35000	4	191	2993610	378718	2600641	2367049
10km	70%	35000	4	228	3927781	477488	3398766	2706342
10km	70%	35000	4	259	3470855	444861	3001580	2416763
10km	70%	35000	4	196	2883942	384303	2469609	2165241
10km	70%	35000	4	168	3195373	372869	2800148	2010255
10km	70%	35000	4	311	3093233	352878	2705189	2409646
10km	70%	35000	4	204	3539431	348254	3150056	2545106
10km	70%	35000	4	211	3176710	349055	2775320	2401975
10km	70%	35000	4	272	3388855	355773	2999875	2453532
10km	70%	35000	4	254	4669147	548721	4046394	2736735
10km	70%	35000	4	287	3850418	373013	3422590	2627978
10km	70%	35000	4	182	3180118	364861	2798220	2386002
10km	70%	35000	4	194	3378313	386711	2948103	2225535
10km	70%	35000	4	236	3911305	385412	3462150	2667810
10km	70%	35000	4	217	3901224	459176	3392530	2881739
10km	70%	35000	4	382	4304711	348602	3903287	3114490
10km	70%	35000	4	186	3828857	456811	3342692	2321481
10km	70%	35000	4	305	3108821	346547	2710853	2274100
10km	70%	35000	4	237	3924506	429285	3464112	2483692
10km	70%	35000	4	214	3974593	433975	3500786	2791050
10km	70%	35000	4	199	2609344	261566	2325805	1955467
10km	70%	35000	4	199	3322446	398106	2898569	2522572
10km	70%	35000	4	219	3076060	376575	2672056	2249025
10km	70%	35000	4	203	4103410	477840	3549511	2821663
10km	70%	35000	4	171	3481945	381321	3060553	2680599
10km	70%	35000	4	448	4123436	442365	3656237	2885993
10km	70%	35000	4	283	3589373	397741	3155381	2864761
10km	70%	35000	4	264	3705389	422195	3249627	2406931
10km	70%	35000	4	186	2858235	319095	2512852	2257765
10km	70%	35000	4	238	4226230	450603	3735006	2949509
10km	70%	35000	4	184	2796594	331106	2439931	2204348
10km	70%	35000	4	288	3354226	379236	2918284	2671693
10km	70%	35000	4	267	4336797	504078	3797797	3182529
10km	70%	35000	4	165	3426107	418364	2965959	2410327
10km	70%	35000	4	235	2951468	377050	2546364	2045815
10km	70%	35000	4	243	3521326	414492	3062659	2749197
10km	70%	35000	4	268	3035964	316438	2689530	2238826
10km	70%	35000	4	187	3756630	432844	3289663	2911876
10km	70%	35000	4	257	3339043	336799	2976685	2376135
10km	70%	35000	4	225	3654309	363562	3261036	2729145
10km	70%	35000	4	213	3432358	409946	2985902	2755274
10km	70%	35000	4	188	4218451	434235	3756295	2649000
10km	70%	35000	4	257	3367865	363855	2975556	2522691
10km	70%	35000	4	309	2752972	341025	2390481	2319435
10km	70%	35000	4	222	4196976	467391	3679603	3333372
10km	70%	35000	4	257	4369610	455047	3890818	2907549
10km	70%	35000	4	166	3003251	331408	2633435	1881335
10km	70%	35000	4	239	3757201	469418	3246694	2681272
10km	70%	35000	4	291	4094845	388927	3670750	2730810
10km	70%	35000	4	270	3786135	412131	3334636	2428566
10km	70%	35000	4	271	4408580	466660	3897071	2804729
10km	70%	35000	4	280	3385275	388420	2960419	2482877
10km	70%	35000	4	252	3538922	326301	3182553	2743115
10km	70%	35000	4	284	3208788	374157	2798186	2519964
10km	70%	35000	4	299	4767955	505547	4227425	2976499
10km	70%	35000	4	185	2333459	287870	2014226	2157720
10km	70%	35000	4	265	3160489	355546	2772640	2229210
10km	70%	35000	4	268	2768849	340870	2397823	2147550
10km	70%	35000	4	188	2565878	273316	2266756	1870078
10km	70%	35000	4	176	2961415	378774	2563053	2332927
10km	70%	35000	4	342	3954756	427261	3494912	2850811
10km	70%	35000	4	233	2874087	360733	2493418	2294199
10km	70%	35000	4	335	3284883	415543	2837865	2515432
10km	70%	35000	4	260	2104803	271551	1807568	1893109
10km	70%	35000	4	209	4325307	500552	3787410	2735453
10km	70%	35000	4	259	3520246	363856	3125567	2305599
10km	70%	35000	4	170	3005068	368543	2610204	2253309
10km	70%	35000	4	246	3468266	426148	3007685	2508380
10km	70%	35000	4	223	3800799	411015	3356388	2541077
10km	70%	35000	4	276	3607196	438360	3140716	2784127
10km	70%	35000	4	244	3433589	425348	2955830	2331269
10km	70%	35000	4	262	3815633	438087	3320453	2305129
10km	70%	35000	4	218	3660169	406826	3214436	2437679
10km	70%	35000	4	237	3757482	419604	3305872	2579144
10km	70%	35000	4	217	3297210	376253	2888184	2260254
10km	70%	35000	4	285	3627569	405496	3188821	2331933
10km	70%	35000	4	207	2902806	353963	2502121	2148796
10km	70%	35000	4	222	3548124	393302	3129057	2479213
10km	70%	35000	4	179	3074880	349032	2691337	2078641
10km	70%	35000	4	275	2943022	350476	2562150	2366718
10km	70%	35000	4	235	3738275	444906	3257992	2214751
10km	70%	35000	4	189	3056789	357172	2662754	2234761
10km	70%	35000	4	185	3132028	378123	2722845	2132192
10km	70%	35000	4	194	3133061	356043	2744785	2484565
10km	70%	35000	4	197	3174434	364941	2771925	2329950
10km	70%	35000	4	344	4166090	398954	3725232	3298074
10km	70%	35000	4	173	3560080	402285	3130143	2536314
10km	70%	35000	4	190	4033804	485709	3513165	2790060
10km	70%	35000	4	338	3566169	445047	3098575	2651900
10km	70%	35000	4	215	3931583	452948	3446985	2827430
10km	70%	35000	4	200	2799477	319019	2447959	2432322
10km	70%	35000	4	251	3468272	431597	2997425	2165619
10km	70%	35000	4	280	3445956	401256	3012880	2263975
10km	70%	35000	4	243	3540149	400646	3119642	2806456
10km	70%	35000	4	306	4103104	431622	3634910	2684091
10km	70%	35000	4	319	3432589	382119	3005254	2538803
10km	70%	35000	4	219	3882995	444282	3405888	3090760
10km	70%	35000	4	312	3282692	370507	2887150	2148720
10km	70%	35000	4	212	3529814	400156	3095021	2361225
10km	70%	35000	4	232	3467151	389403	3047614	2531322
10km	70%	35000	4	167	3279638	353121	2899008	2638747
10km	70%	35000	4	256	3777126	378904	3365097	2657498
10km	70%	35000	4	296	3588715	393980	3174450	2214231
10km	70%	35000	4	240	3888511	438999	3416719	2720932
10km	70%	35000	4	268	3019484	321261	2651809	2181309
10km	70%	35000	4	168	3415124	397457	2979709	2611650
10km	70%	35000	4	206	3219859	332140	2857496	2547514
10km	70%	35000	4	357	3196078	349987	2817437	2339465
10km	70%	35000	4	365	4222837	442375	3755737	3117042
10km	70%	35000	4	161	3319447	402292	2880706	2343265
10km	70%	35000	4	327	3764578	415029	3304805	2605982
10km	70%	35000	4	236	3450907	373236	3053443	2587921
10km	70%	35000	4	275	4806213	500209	4256050	3266953
10km	70%	35000	4	209	2671638	275041	2372644	2163163
10km	70%	35000	4	207	3267128	408173	2826232	2375768
10km	70%	35000	4	224	2405711	296508	2086052	2057612
10km	70%	35000	4	259	3556744	402059	3091387	2731793
10km	70%	35000	4	166	2832131	323565	2486371	2058297
10km	70%	35000	4	157	3049551	393509	2626723	2512852
10km	70%	35000	4	255	4341170	450433	3832863	2826579
10km	70%	35000	4	279	4743657	486125	4210410	2785501
10km	70%	35000	4	284	3292542	370950	2840833	2699913
10km	70%	35000	4	180	2814397	299409	2492099	2254925
10km	70%	35000	4	193	2860642	331485	2497871	2285284
10km	70%	35000	4	171	3022091	353165	2631531	2195487
10km	70%	35000	4	225	3143106	417326	2690591	2301486
10km	70%	35000	4	338	3894168	465498	3389440	2795663
10km	70%	35000	4	222	2871971	282341	2566062	2248991
10km	70%	35000	4	245	4180858	471857	3663906	2816381
10km	70%	35000	4	271	4247432	447485	3766886	2913435
10km	70%	35000	4	295	3060121	347377	2681756	2472223
10km	70%	35000	4	275	3414024	366896	3017966	2462427
10km	70%	35000	4	153	2515588	325582	2178366	2000063
10km	70%	35000	4	213	3216732	394744	2792237	2681956
10km	70%	35000	4	219	3883496	414140	3430669	2605321
10km	70%	35000	4	287	2601261	308844	2270453	2061598
10km	70%	35000	4	230	2862098	328781	2516084	2227674
10km	70%	35000	4	262	4460423	484497	3918712	2936837
10km	70%	35000	4	278	4223355	427571	3756424	2996416
10km	70%	35000	4	239	2909122	372263	2507437	2066838
10km	70%	35000	4	206	3175052	384976	2758809	2448422
10km	70%	35000	4	249	3517930	437366	3052613	2894017
10km	70%	35000	4	377	3754270	418863	3306545	2734443
10km	70%	35000	4	288	2941234	335391	2571383	2448970
10km	70%	35000	4	250	3813920	460076	3323665	2853816
10km	70%	35000	4	214	3221913	359290	2841324	2544327
10km	70%	35000	4	375	3154839	328218	2801295	2214718
10km	70%	35000	4	245	2982454	380836	2573609	2670643
10km	70%	35000	4	257	3117414	348596	2740159	2607175
10km	70%	35000	4	217	3785833	421938	3312101	2763158
10km	70%	35000	4	232	2753111	332701	2385885	2337122
10km	70%	35000	4	306	3193944	350126	2819664	2614108
10km	70%	35000	4	191	2032925	252534	1745518	1746185
10km	70%	35000	4	449	3734857	405507	3296466	2616667
10km	70%	35000	4	241	4182792	463691	3673844	2645269
10km	70%	35000	4	256	2873830	342202	2503346	2452045
10km	70%	35000	4	152	3329011	435943	2845576	2319473
10km	70%	35000	4	183	2951861	330273	2594938	2456167
10km	70%	35000	4	180	3598804	457188	3108755	2179473
10km	70%	35000	4	227	4460746	439256	3996613	2989488
10km	70%	35000	4	182	3721829	434244	3244837	2632634
10km	70%	35000	4	260	3448185	340612	3065232	2598112
10km	70%	35000	4	207	3762044	457181	3270309	2332286
10km	70%	35000	4	222	4337072	475528	3824140	3126468
10km	70%	35000	4	233	4317142	490017	3763264	3080029
10km	70%	35000	4	197	3313070	377522	2903490	2870351
10km	70%	35000	4	254	3764061	376178	3344233	2858204
10km	70%	35000	4	260	3164786	366135	2778175	2292283
10km	70%	35000	4	312	5048118	479797	4525716	3302664
10km	70%	35000	4	202	3934569	442707	3459800	2617409
10km	70%	35000	4	230	3503135	429160	3026389	2862066
10km	70%	35000	4	279	3680356	428260	3227755	2966334
10km	70%	35000	4	295	4935823	544301	4349980	3009947
10km	70%	35000	4	228	3473172	401781	3046473	2653744
10km	70%	35000	4	193	4530731	492639	3993154	2999741
10km	70%	35000	4	320	4124562	377063	3716100	2657490
10km	70%	35000	4	300	2817252	324801	2465938	2403157
10km	70%	35000	4	373	3055763	366126	2660674	2299392
10km	70%	35000	4	244	3135161	379395	2723330	2344263
10km	70%	35000	4	176	3517225	446183	3046842	2281661
10km	70%	35000	4	159	3675020	420038	3226219	2458185
10km	70%	35000	4	244	4282202	477162	3774380	2938598
10km	70%	35000	4	270	2931128	364470	2541714	2008025
10km	70%	35000	4	267	4110304	398640	3675326	2830498
10km	70%	35000	4	227	3880947	381396	3470400	2724529
10km	70%	35000	4	258	3166733	391301	2746881	2239884
10km	70%	35000	4	204	3750053	421507	3303715	2489441
10km	70%	35000	4	217	3114030	361210	2704519	2212139
10km	70%	35000	4	178	3494129	391355	3074834	2547638
10km	70%	35000	4	241	3871366	418521	3419348	2538235
10km	70%	35000	4	248	4504363	515057	3949820	2750046
10km	70%	35000	4	225	2688504	313985	2338433	2203930
10km	70%	35000	4	205	3262288	371092	2856360	2274429
10km	70%	35000	4	266	3542590	386292	3133359	2644038
10km	70%	35000	4	186	4156537	481583	3642946	3005956
10km	70%	35000	4	200	2702646	328206	2351995	2249018
10km	70%	35000	4	242	3794381	443802	3314208	2636030
10km	70%	35000	4	317	3677330	385709	3224149	2076381
10km	70%	35000	4	284	4853956	610434	4195555	3067232
10km	70%	35000	4	175	3035019	390869	2613961	2223554
10km	70%	35000	4	202	2524109	284492	2218638	2001685
10km	70%	35000	4	274	4253290	477312	3753912	2956187
10km	70%	35000	4	284	4788620	485348	4264027	3368145
10km	70%	35000	4	283	3922379	407697	3472927	2809514
10km	70%	35000	4	226	3523427	376439	3125201	2566988
10km	70%	35000	4	222	3998495	394182	3562088	2998222
10km	70%	35000	4	225	2610990	278979	2312492	1971527
10km	70%	35000	4	235	3039443	322979	2688243	2494208
10km	70%	35000	4	263	4225523	411578	3788046	2636817
10km	70%	35000	4	193	3918599	446132	3421242	2272689
10km	70%	35000	4	255	3321208	341671	2949071	2427334
10km	70%	35000	4	227	3749372	454772	3262074	2701252
10km	70%	35000	4	451	4505742	441372	4041570	3027918
10km	70%	35000	4	213	3886972	427793	3404837	2448474
10km	70%	35000	4	269	3728415	381588	3312817	2672880
10km	70%	35000	4	256	4524446	471056	4004746	2593375
10km	70%	35000	4	395	4293124	458987	3806013	2507961
10km	70%	35000	4	204	3092393	323428	2737395	2294938
10km	70%	35000	4	247	4041557	458533	3558795	2485440
10km	70%	35000	4	194	2842155	335172	2461220	2142448
10km	70%	35000	4	275	3742155	443560	3262904	2519686
10km	70%	35000	4	241	3597026	412906	3152065	2963521
10km	70%	35000	4	175	3548336	384301	3126816	2766975
10km	70%	35000	4	308	3621187	438631	3145992	2537058
10km	70%	35000	4	257	4329152	428680	3851965	2617968
10km	70%	35000	4	260	3074071	321653	2721184	2732840
10km	70%	35000	4	262	3335004	328950	2976275	2365342
10km	70%	35000	4	269	4774752	488615	4233850	3026591
10km	70%	35000	4	310	4046439	431774	3581201	2943208
10km	70%	35000	4	186	3404285	369887	3003161	2209482
10km	70%	35000	4	255	3720204	417519	3255427	2647240
10km	70%	35000	4	264	3577297	428866	3126285	2346804
10km	70%	35000	4	132	2369250	313665	2023805	1998619
10km	70%	35000	4	263	3850986	408283	3403237	3122944
10km	70%	35000	4	249	4240296	490152	3730054	2890523
10km	70%	35000	4	186	2710190	315476	2375633	2137975
10km	70%	35000	4	234	2815586	332846	2457794	2015516
10km	70%	35000	4	221	3467962	391458	3046513	2218698
10km	70%	35000	4	202	3101205	348102	2729434	2260657
10km	70%	35000	4	330	2887873	347742	2512590	1942858
10km	70%	35000	4	270	3535531	397447	3096356	2349710
10km	70%	35000	4	224	3267869	366026	2872465	2267372
10km	70%	35000	4	222	3976928	481059	3456325	2838181
10km	70%	35000	4	184	3445075	425900	2951091	2535798
10km	70%	35000	4	260	3780164	459791	3269688	2325586
10km	70%	35000	4	315	3840426	374920	3435009	2868743
10km	70%	35000	4	188	5204575	567432	4578612	3516883
10km	70%	35000	4	295	3764054	414002	3311086	2747596
10km	70%	35000	4	312	3755353	388719	3321546	2662221
10km	70%	35000	4	271	3127010	394368	2685982	2593086
10km	70%	35000	4	244	3023817	330518	2662221	2314673
10km	70%	35000	4	210	3851608	409711	3367832	2769468
10km	70%	35000	4	195	3939599	422710	3482829	2715051
10km	70%	35000	4	199	3829971	402407	3401728	2582035
10km	70%	35000	4	278	4088598	432404	3634529	3072879
10km	70%	35000	4	158	3197960	373547	2803200	2403430
10km	70%	35000	4	213	4062735	456573	3572625	2536489
10km	70%	35000	4	293	3008276	323540	2659741	2563117
10km	70%	35000	4	247	2935425	361631	2548252	2603758
10km	70%	35000	4	167	2839259	347517	2472090	1951234
10km	70%	35000	4	241	3260633	395163	2819078	2534393
10km	70%	35000	4	239	3937542	474846	3414949	2721190
10km	70%	35000	4	221	4117848	487943	3595325	3052648
10km	70%	35000	4	200	4039075	478087	3504517	2902284
10km	70%	35000	4	292	4870929	465973	4378656	2960138
10km	70%	35000	4	318	4578700	515425	4029540	3014150
10km	70%	35000	4	173	3392800	382495	2979967	2498612
10km	70%	35000	4	316	3793542	390347	3362688	2834673
10km	70%	35000	4	152	3285626	412026	2840341	2728984
10km	70%	35000	4	209	3682461	435129	3216515	2217697
10km	70%	35000	4	236	3853724	468940	3351648	2911471
10km	70%	35000	4	198	3126246	331543	2760839	2680914
10km	70%	35000	4	190	3392908	400489	2944975	2639422
10km	70%	35000	4	322	4461223	438409	3969906	3014140
10km	70%	35000	4	209	4997460	533206	4414604	3289251
10km	70%	35000	4	224	2999950	331188	2642922	2346735
10km	70%	35000	4	303	5022152	470932	4500952	3190356
10km	70%	35000	4	193	3695036	406305	3239497	2624301
10km	70%	35000	4	231	3506954	404307	3075711	2441887
10km	70%	35000	4	174	3597627	428867	3132390	2223481
10km	70%	35000	4	212	3336599	427409	2891172	2439362
10km	70%	35000	4	255	4394187	453040	3905982	3260782
10km	70%	35000	4	258	3007569	328166	2646094	2339435
10km	70%	35000	4	207	4082526	452857	3575296	2688072
10km	70%	35000	4	190	2854141	336749	2501667	2173912
10km	70%	35000	4	364	4049008	402144	3615757	3121983
10km	70%	35000	4	257	3912205	441209	3409451	2734930
10km	70%	35000	4	298	3786255	410155	3333372	2312721
10km	70%	35000	4	187	3496875	420949	3035615	2264263
10km	70%	35000	4	178	2463541	305774	2126524	2306022
10km	70%	35000	4	247	4113414	420636	3638611	2668527
10km	70%	35000	4	185	2901724	296115	2566107	2301202
10km	70%	35000	4	275	3696812	405777	3255360	2649598
10km	70%	35000	4	336	3317348	399138	2887620	2605335
10km	70%	35000	4	329	3279977	388294	2863074	2320723
10km	70%	35000	4	176	3512908	416303	3059490	2443126
10km	70%	35000	4	225	3628326	411362	3173563	2648920
10km	70%	35000	4	223	3837724	423898	3377809	2967166
10km	70%	35000	4	199	3404506	397840	2965253	2268064
10km	70%	35000	4	188	2499902	300640	2162734	1990836
10km	70%	35000	4	253	4176975	423408	3704797	2833961
10km	70%	35000	4	306	3479613	372577	3077127	2409511
10km	70%	35000	4	264	4006032	447655	3535505	2759222
10km	70%	35000	4	240	3658160	414441	3205704	2037402
10km	70%	35000	4	216	3257501	359639	2863790	2463244
10km	70%	35000	4	364	3535841	367654	3130595	2582790
10km	70%	35000	4	251	4636213	470902	4136180	3009293
10km	70%	35000	4	192	3813398	381720	3403969	2705201
10km	70%	35000	4	189	2790299	338626	2426999	2130980
10km	70%	35000	4	297	4016356	466053	3508076	2872497
10km	70%	35000	4	233	4511855	507142	3959002	3003177
10km	70%	35000	4	322	3090792	345473	2715678	2411783
10km	70%	35000	4	199	3441526	420330	2997904	2496915
10km	70%	35000	4	190	2910888	383626	2507924	2113424
10km	70%	35000	4	252	3640282	431583	3175553	3020293
10km	70%	35000	4	279	3424660	354252	3036849	2719469
10km	70%	35000	4	221	3835007	447479	3351655	2660374
10km	70%	35000	4	179	3585949	381765	3171917	2361830
10km	70%	35000	4	269	4858129	469544	4359015	3174388
10km	70%	35000	4	235	3087892	398429	2647689	2376923
10km	70%	35000	4	206	4567983	486462	4031180	2900861
10km	70%	35000	4	187	3717045	439025	3244264	2383741
10km	70%	35000	4	264	5398738	531368	4818444	3198403
10km	70%	35000	4	233	3086235	301492	2763530	2527344
10km	70%	35000	4	223	3892731	411312	3449782	2739921
10km	70%	35000	4	280	4561442	441814	4077514	2874808
10km	70%	35000	4	229	3314962	397317	2886665	2441415
10km	70%	35000	4	184	3142337	405988	2716390	2244418
10km	70%	35000	4	270	3491042	405776	3057796	2523855
10km	70%	35000	4	244	4081008	441913	3608104	3035030
10km	70%	35000	4	226	4734380	516604	4178090	3196695
10km	70%	35000	4	231	4874582	571779	4260143	3351304
10km	70%	35000	4	226	3804158	429190	3333105	2579873
10km	70%	35000	4	215	2833204	269063	2503146	2254113
10km	70%	35000	4	233	3035962	379446	2617119	2400254
10km	70%	35000	4	220	3801707	419601	3329858	2636273
10km	70%	35000	4	354	4437422	451093	3933880	2938243
10km	70%	35000	4	267	4177379	459395	3657744	2521416
10km	70%	35000	4	295	3642002	389051	3220014	2485407
10km	70%	35000	4	212	3937240	434331	3459242	2770332
10km	70%	35000	4	199	3470817	359413	3082721	2195387
10km	70%	35000	4	218	3436722	413952	2995370	2351666
10km	70%	35000	4	178	3086497	328527	2715613	2194438
10km	70%	35000	4	214	3584286	439435	3111760	2439032
10km	70%	35000	4	219	4435950	501034	3873193	3067003
10km	70%	35000	4	202	3040998	332878	2680907	2566414
10km	70%	35000	4	166	3240872	352584	2863456	2483609
10km	70%	35000	4	183	3593017	444996	3091164	2494481
10km	70%	35000	4	238	3442145	396642	3032035	2386693
10km	70%	35000	4	170	3863478	462544	3371774	2399962
10km	70%	35000	4	209	3441422	420403	2983249	2404020
10km	70%	35000	4	237	4514070	453956	4007423	3126304
10km	70%	35000	4	293	3255685	370527	2844112	2264983
10km	70%	35000	4	206	3861318	446706	3380440	2421043
10km	70%	35000	4	206	3726845	411930	3271038	2924945
10km	70%	35000	4	330	3588975	400741	3157852	2769769
10km	70%	35000	4	375	3494306	376122	3090681	2211625
10km	70%	35000	4	202	3435892	395756	2993083	2612978
10km	70%	35000	4	299	3385917	371594	2977813	2536518
10km	70%	35000	4	197	4226759	502471	3670004	3249149
10km	70%	35000	4	285	3417079	322053	3058790	2474305
10km	70%	35000	4	267	3707302	373155	3291815	2777977
10km	70%	35000	4	161	3425382	396428	2984046	2157972
10km	70%	35000	4	203	3678772	429247	3214974	2573049
10km	70%	35000	4	188	3547102	443448	3065334	2265495
10km	70%	35000	4	216	3898100	496542	3369687	2711302
10km	70%	35000	4	229	3503786	435724	3038033	2567440
10km	70%	35000	4	220	4313899	457494	3816189	2551486
10km	70%	35000	4	290	5024732	466048	4523690	3346521
10km	70%	35000	4	206	3515891	426516	3049084	2347758
10km	70%	35000	4	244	3504036	380494	3101134	2563732
10km	70%	35000	4	182	3080224	319972	2727818	2659140
10km	70%	35000	4	242	3069638	341114	2699162	2657261
10km	70%	35000	4	235	4829699	512264	4281480	3089028
10km	70%	35000	4	310	3880230	427276	3408969	2638609
10km	70%	35000	4	236	4087712	445258	3611650	2902892
10km	70%	35000	4	250	3825592	495194	3266604	2527998
10km	70%	35000	4	243	3721875	431309	3249860	2442963
10km	70%	35000	4	180	2799358	353491	2404423	2157831
10km	70%	35000	4	191	2509048	330890	2148641	2038153
10km	70%	35000	4	195	3311562	431579	2837853	2616461
10km	70%	35000	4	223	4561861	499114	4029219	3181867
10km	70%	35000	4	254	3281157	366298	2886196	2430347
10km	70%	35000	4	180	3174752	374889	2780575	2353274
10km	70%	35000	4	292	4414202	458065	3919826	2807197
10km	70%	35000	4	239	4296465	471115	3782677	2992609
10km	70%	35000	4	259	3168092	339077	2796490	2351970
10km	70%	35000	4	205	3735328	437750	3260513	2630106
10km	70%	35000	4	265	3698494	419797	3247053	2963655
10km	70%	35000	4	208	3221832	429622	2763429	2543270
10km	70%	35000	4	232	3412659	364645	3012316	2438460
10km	70%	35000	4	201	4463843	512212	3909131	2592218
10km	70%	35000	4	236	4155473	476898	3648252	3015057
10km	70%	35000	4	210	2538383	319734	2199252	1995811
10km	70%	35000	4	204	4479585	559341	3839488	3039364
10km	70%	35000	4	327	3843760	399776	3405791	3151390
10km	70%	35000	4	221	3797073	382377	3381533	2577740
10km	70%	35000	4	187	3122802	353410	2743118	2383583
10km	70%	35000	4	241	3341284	383228	2911192	2757811
10km	70%	35000	4	189	2251595	274020	1953588	1790702
10km	70%	35000	4	234	3345213	347641	2946736	2429538
10km	70%	35000	4	150	2823525	368247	2436782	1970196
10km	70%	35000	4	177	3557133	407329	3121624	2330368
10km	70%	35000	4	274	3550502	379996	3127337	2202574
10km	70%	35000	4	330	4351454	416822	3905743	2592324
10km	70%	35000	4	255	3425839	370469	3016767	2580855
10km	70%	35000	4	238	3196933	369313	2794017	2610479
10km	70%	35000	4	302	4522856	508580	3965995	2881638
10km	70%	35000	4	296	3540292	369234	3120473	2273160
10km	70%	35000	4	226	3857809	409715	3411225	3033774
10km	70%	35000	4	235	4019967	470446	3520015	2304031
10km	70%	35000	4	236	4063701	476979	3547147	2640614
10km	70%	35000	4	212	3083115	329929	2724034	2433554
10km	70%	35000	4	175	3363252	387958	2940849	2052010
10km	70%	35000	4	195	3426703	443318	2953241	2495946
10km	70%	35000	4	273	3404149	360286	3003520	2408002
10km	70%	35000	4	213	3574805	380910	3171592	2505276
10km	70%	35000	4	386	4135208	460384	3641460	2650964
10km	70%	35000	4	181	4230011	524103	3651501	2680201
10km	70%	35000	4	192	4006003	462927	3480043	2419528
10km	70%	35000	4	311	3851048	444326	3330696	2613602
10km	70%	35000	4	161	2812696	324824	2459522	2015287
10km	70%	35000	4	272	3642305	392086	3218907	2875876
10km	70%	35000	4	196	4398445	502650	3845924	2915865
10km	70%	35000	4	248	3197822	289718	2880948	2565384
10km	70%	35000	4	268	4237860	489506	3718560	2748178
10km	70%	35000	4	312	3521548	410694	3091993	2637773
10km	70%	35000	4	235	2581565	326163	2235379	2056819
10km	70%	35000	4	222	3405936	428451	2949522	2492266
10km	70%	35000	4	213	3728680	385081	3302753	2610760
10km	70%	35000	4	242	3702680	417569	3253953	2783051
10km	70%	35000	4	210	3842257	410734	3376504	2577484
10km	70%	35000	4	153	3349829	434063	2860841	2081428
10km	70%	35000	4	340	3568744	339935	3196110	2582387
10km	70%	35000	4	172	2742463	323310	2392888	2004042
10km	70%	35000	4	311	3946995	389190	3526410	2804948
10km	70%	35000	4	327	3986286	450441	3496334	2705315
10km	70%	35000	4	252	3882076	476443	3362344	2856201
10km	70%	35000	4	329	4347458	462182	3855506	3263925
10km	70%	35000	4	235	3425353	449598	2931376	2583936
10km	70%	35000	4	280	3738346	388361	3310383	2544898
10km	70%	35000	4	256	3820799	400004	3382326	2991579
10km	70%	35000	4	225	3793636	389843	3365300	2371413
10km	70%	35000	4	200	3600878	407389	3149426	2810720
10km	70%	35000	4	268	4209830	395558	3783041	2920585
10km	70%	35000	4	206	3623833	418332	3165391	2934493
10km	70%	35000	4	264	3565652	375805	3157958	2595884
10km	70%	35000	4	183	3345533	366612	2937815	2733931
10km	70%	35000	4	312	4322454	491602	3791067	3349688
10km	70%	35000	4	221	3507750	445275	3031359	2869190
10km	70%	35000	4	213	3686145	459454	3201191	2131588
10km	70%	35000	4	219	3902825	461158	3389181	2423591
10km	70%	35000	4	235	2338785	261137	2055530	1836335
10km	70%	35000	4	177	3650262	499596	3122958	2505492
10km	70%	35000	4	267	3763137	445493	3290067	2592541
10km	70%	35000	4	254	4452424	509965	3892728	3247982
10km	70%	35000	4	242	3415097	405060	2975916	2617488
10km	70%	35000	4	199	3587984	404137	3154202	2300749
10km	70%	35000	4	254	3757447	429683	3292887	2725374
10km	70%	35000	4	256	3917530	471836	3418930	2780424
10km	70%	35000	4	192	3844525	464184	3321397	2800265
10km	70%	35000	4	172	3391018	437643	2920873	2289994
10km	70%	35000	4	268	3102793	366439	2692704	2482718
10km	70%	35000	4	252	3485881	399430	3052523	2607684
10km	70%	35000	4	279	3973985	423683	3517000	2611469
10km	70%	35000	4	323	3277341	390736	2849092	2343103
10km	70%	35000	4	176	3035172	310478	2680442	2016352
10km	70%	35000	4	280	3327770	432371	2876794	2467120
10km	70%	35000	4	262	4246019	451769	3758975	2944804
10km	70%	35000	4	202	3968272	454854	3454250	3015048
10km	70%	35000	4	197	3632861	413569	3180021	2719483
10km	70%	35000	4	235	3662950	357594	3280545	2636153
10km	70%	35000	4	197	4361723	496346	3792628	2634869
10km	70%	35000	4	385	4332525	416504	3880439	2978066
10km	70%	35000	4	264	3909178	463491	3408152	2679860
10km	70%	35000	4	291	4013534	464594	3517458	2881416
10km	70%	35000	4	251	4537451	577867	3930282	2413292
10km	70%	35000	4	219	3224764	423840	2762286	2645265
10km	70%	35000	4	204	3632193	434317	3175509	2628976
10km	70%	35000	4	255	3781356	413393	3338908	2439670
10km	70%	35000	4	179	2832573	357578	2451878	1978543
10km	70%	35000	4	218	3234709	381504	2823696	2232143
10km	70%	35000	4	349	3261460	369401	2823248	2367874
10km	70%	35000	4	195	3306421	348668	2921769	2299895
10km	70%	35000	4	294	4055373	416507	3599231	2581909
10km	70%	35000	4	264	3960546	499664	3408575	2866066
10km	70%	35000	4	247	2838917	319858	2498023	2038671
10km	70%	35000	4	188	3453566	397396	3034229	2403887
10km	70%	35000	4	221	3503870	387567	3092001	2505618
10km	70%	35000	4	245	3509241	413992	3068785	2484169
10km	70%	35000	4	212	3914633	438301	3441830	2641471
10km	70%	35000	4	285	3702760	394940	3266764	2658270
10km	70%	35000	4	357	3005580	311759	2674851	2038601
10km	70%	35000	4	299	4004479	421668	3542490	2463498
10km	70%	35000	4	213	2907822	335611	2551046	2421074
10km	70%	35000	4	267	3266593	333578	2897497	2493732
10km	70%	35000	4	220	3041396	332077	2691132	2284345
10km	70%	35000	4	197	3030387	343856	2651498	2293810
10km	70%	35000	4	233	3166663	365685	2783394	2082781
10km	70%	35000	4	221	4887808	478370	4354886	2956003
10km	70%	35000	4	262	3454027	384589	3033958	2836671
10km	70%	35000	4	263	4218058	470549	3695511	3204048
10km	70%	35000	4	220	3166111	338430	2796706	2339904
10km	70%	35000	4	344	3886725	458596	3388947	2572549
10km	70%	35000	4	238	3385114	357265	2994628	2397057
10km	70%	35000	4	171	3350610	372870	2945783	2758902
10km	70%	35000	4	293	4040033	411102	3588591	2923895
10km	70%	35000	4	225	3016420	377347	2605446	2521375
10km	70%	35000	4	166	2932111	367371	2527709	2213161
10km	70%	35000	4	184	3616663	436529	3118989	3026022
10km	70%	35000	4	251	3176109	386327	2759131	2142798
10km	70%	35000	4	338	3645464	326738	3284678	2972766
10km	70%	35000	4	284	2959661	332383	2595698	2311443
10km	70%	35000	4	287	3079850	323314	2731943	2225743
10km	70%	35000	4	229	4859443	496742	4298097	3006188
10km	70%	35000	4	340	4283848	385417	3852140	2988912
10km	70%	35000	4	174	3366743	390665	2937199	2320901
10km	70%	35000	4	292	2963843	327319	2609356	2460170
10km	70%	35000	4	217	4089024	484832	3569691	2853131
10km	70%	35000	4	234	4579024	531551	3989094	2912924
10km	70%	35000	4	179	3337692	407176	2894006	2368408
10km	70%	35000	4	231	3581443	434833	3115458	2579586
10km	70%	35000	4	259	3678169	462103	3195751	2871649
10km	70%	35000	4	218	3678119	436407	3208814	2724034
10km	70%	35000	4	209	4254903	474759	3735883	2843677
10km	70%	35000	4	226	3109920	325066	2751119	2147084
10km	70%	35000	4	208	3335213	329908	2964864	2548061
10km	70%	35000	4	205	4339174	527265	3732882	2385315
10km	70%	35000	4	176	3359249	396097	2940745	2317088
10km	70%	35000	4	276	3477156	342288	3106455	2343209
10km	70%	35000	4	542	4032701	394123	3594441	2775234
10km	70%	35000	4	196	3602308	436062	3135228	2492825
10km	70%	35000	4	235	3728495	420349	3278416	2694231
10km	70%	35000	4	326	4009566	427316	3547129	2867655
10km	70%	35000	4	214	3592717	377457	3170130	2776588
10km	70%	35000	4	203	3777503	478907	3259895	2997220
10km	70%	35000	4	372	3647574	411969	3178703	2608738
10km	70%	35000	4	200	4528214	490765	3980640	2985262
10km	70%	35000	4	213	2887668	311405	2552530	2221362
10km	70%	35000	4	253	2946294	322828	2595760	1977228
10km	70%	35000	4	246	3555757	421797	3104380	2818603
10km	70%	35000	4	313	4760749	480789	4238674	3065542
10km	70%	35000	4	257	4085332	447550	3591198	2959381
10km	70%	35000	4	260	4244649	469168	3734253	3324306
10km	70%	35000	4	190	2642769	303835	2315866	2197813
10km	70%	35000	4	177	3349662	349047	2977952	2229572
10km	70%	35000	4	287	4062657	518068	3493710	2602540
10km	70%	35000	4	203	3110680	350981	2734024	2714247
10km	70%	35000	4	221	3694092	426097	3235984	2696713
10km	70%	35000	4	189	3096984	369403	2711261	2482123
10km	70%	35000	4	266	3743447	430992	3272323	2334494
10km	70%	35000	4	238	3973388	500465	3423012	2970363
10km	70%	35000	4	205	3036114	391766	2608766	2449950
10km	70%	35000	4	195	3099057	357785	2717032	2187102
10km	70%	35000	4	247	3172517	352540	2796136	2090870
10km	70%	35000	4	229	4478322	532359	3897314	3051166
10km	70%	35000	4	303	3582864	392301	3146353	2424278
10km	70%	35000	4	156	2648684	351575	2275304	1902765
10km	70%	35000	4	324	3904343	446162	3409898	2925641
10km	70%	35000	4	222	3461978	395667	3036577	2230170
10km	70%	35000	4	197	3468910	443224	2978919	2714164
10km	70%	35000	4	247	2870176	314089	2537067	2021837
10km	70%	35000	4	279	4540736	489037	4024964	3286711
10km	70%	35000	4	206	3964000	420901	3506571	2642530
10km	70%	35000	4	264	4221673	490911	3686876	3389360
10km	70%	35000	4	182	3588719	416397	3141402	2224588
10km	70%	35000	4	282	3196004	389612	2767850	2293068
10km	70%	35000	4	191	3205030	383316	2778806	2714413
10km	70%	35000	4	181	3020765	328707	2666439	2082082
10km	70%	35000	4	147	2725044	354880	2354845	1965582
10km	70%	35000	4	254	3887689	449219	3406367	2692485
10km	70%	35000	4	270	3774800	461569	3285176	2782509
10km	70%	35000	4	313	4562618	552275	3975720	3340839
10km	70%	35000	4	227	3957287	477700	3439232	2802164
10km	70%	35000	4	265	2709338	316815	2361446	2172363
10km	70%	35000	4	247	3991402	399660	3543184	2815487
10km	70%	35000	4	223	2965337	347787	2588579	2097201
10km	70%	35000	4	242	3467516	432942	3004744	2570319
10km	70%	35000	4	263	4010876	370529	3612754	2899794
10km	70%	35000	4	237	4273077	458797	3784839	2802043
10km	70%	35000	4	318	2911351	307561	2574534	2249571
10km	70%	35000	4	233	4141203	473115	3618501	2447110
10km	70%	35000	4	252	3324505	380418	2920604	2575730
10km	70%	35000	4	252	3461846	414900	3024785	2225573
10km	70%	35000	4	262	3117951	340930	2742133	2886279
10km	70%	35000	4	219	3613909	364600	3225385	2838697
10km	70%	35000	4	190	4306886	474789	3790279	2765212
10km	70%	35000	4	276	3122093	362036	2714613	2312914
10km	70%	35000	4	218	3261762	371168	2859346	2581660
10km	70%	35000	4	245	4225525	474072	3726050	2603247
10km	70%	35000	4	237	3094478	383958	2683713	2143876
10km	70%	35000	4	169	2803450	338374	2443722	1996171
10km	70%	35000	4	186	3039530	383561	2641228	2018008
10km	70%	35000	4	295	4126237	453062	3626021	3102405
10km	70%	35000	4	315	2949830	329169	2599378	2612348
10km	70%	35000	4	356	3972870	464522	3463715	2669485
10km	70%	35000	4	211	2767280	310144	2435673	2063348
10km	70%	35000	4	337	2615546	289651	2308237	2049118
10km	70%	35000	4	285	4324123	434955	3849125	2757332
10km	70%	35000	4	236	3797951	411020	3342882	2721380
10km	70%	35000	4	249	2896192	341343	2521168	1913864
10km	70%	35000	4	260	3248239	368701	2843970	2272924
10km	70%	35000	4	191	4106070	483997	3576242	2751989
10km	70%	35000	4	242	4381416	500747	3822853	2762359
10km	70%	35000	4	213	3653103	383563	3237655	2545792
10km	70%	35000	4	210	3981483	468175	3463655	2497380
10km	70%	35000	4	469	3100477	356958	2684601	2537494
10km	70%	35000	4	312	4229662	397850	3788032	2588561
10km	70%	35000	4	198	3053129	349821	2686417	2091322
10km	70%	35000	4	162	3376315	407752	2938233	2738841
10km	70%	35000	4	227	4267079	461322	3765026	2858362
10km	70%	35000	4	435	3596471	413450	3147726	2752891
10km	70%	35000	4	224	3978229	412278	3532323	2507244
10km	70%	35000	4	146	2256031	283737	1955287	1844373
10km	70%	35000	4	239	2875974	337931	2505451	2155373
10km	70%	35000	4	266	4183585	434034	3704344	2840318
10km	70%	35000	4	193	3225732	366837	2817491	2566246
10km	70%	35000	4	273	3618953	357993	3234274	2900555
10km	70%	35000	4	209	3654895	391570	3228919	2515362
10km	70%	35000	4	274	4302157	435250	3828548	2848805
10km	70%	35000	4	264	3277022	335711	2902418	2412035
10km	70%	35000	4	282	3610661	402592	3167865	2918144
10km	70%	35000	4	186	3487282	409058	3046217	2408134
10km	70%	35000	4	173	3215057	345572	2843691	2235799
10km	70%	35000	4	201	3296023	383335	2865712	2206674
10km	70%	35000	4	223	3327121	326555	2955809	2300499
10km	70%	35000	4	273	3119768	351862	2734139	2221657
10km	70%	35000	4	177	4011428	507020	3477442	2831575
10km	70%	35000	4	269	3355806	375591	2959717	2368162
10km	70%	35000	4	295	4538097	476611	4008097	2934323
10km	70%	35000	4	199	2913658	336993	2546133	2597538
10km	70%	35000	4	254	3901685	431672	3440559	2460406
10km	70%	35000	4	298	3794839	413820	3344216	2834477
10km	70%	35000	4	211	3105251	400109	2665520	2318748
10km	70%	35000	4	219	4472756	508955	3911499	2780205
10km	70%	35000	4	264	3441054	394355	3006161	2819208
10km	70%	35000	4	168	3867806	455067	3373358	2752592
10km	70%	35000	4	204	3560204	397456	3112499	2490419
10km	70%	35000	4	199	3470324	416475	2981892	2465978
10km	70%	35000	4	270	3563694	398954	3139938	2523223
10km	70%	35000	4	219	3836991	388720	3389071	2647911
10km	70%	35000	4	208	3520104	412396	3078797	2710366
10km	70%	35000	4	186	2870336	343181	2487674	2306012
10km	70%	35000	4	323	3910592	430044	3443584	2950830
10km	70%	35000	4	180	3297780	348662	2911468	2330864
10km	70%	35000	4	196	3413917	422439	2955183	2403042
10km	70%	35000	4	223	3462850	415487	3022695	2322627
10km	70%	35000	4	206	4209863	449378	3721158	2429403
10km	70%	35000	4	241	3857234	436500	3384056	3279470
10km	70%	35000	4	199	2645157	322051	2293527	2150413
10km	70%	35000	4	185	2955817	347347	2588287	2457866
10km	70%	35000	4	187	3893448	451586	3403353	2551357
10km	70%	35000	4	184	3734342	461367	3228256	2684911
10km	70%	35000	4	321	3295088	351577	2913373	2351323
10km	70%	35000	4	248	3538399	356849	3138770	2623860
10km	70%	35000	4	166	3959974	495233	3412165	2531744
10km	70%	35000	4	209	2562612	324470	2217191	1956809
10km	70%	35000	4	227	3574787	405702	3141332	2583307
10km	70%	35000	4	215	3449413	386867	3020913	2344426
10km	70%	35000	4	206	3283929	369706	2876176	2595739
10km	70%	35000	4	298	3858805	441822	3387394	2434946
10km	70%	35000	4	182	3194256	366752	2798750	2292087
10km	70%	35000	4	206	3696767	419302	3234363	2425976
10km	70%	35000	4	180	3482983	393622	3063916	2530123
10km	70%	35000	4	205	3660863	413948	3196367	2278735
10km	70%	35000	4	224	3858966	432521	3387273	2615058
10km	70%	35000	4	186	3637111	435946	3153735	2848277
10km	70%	35000	4	202	4280677	463945	3783396	2882163
10km	70%	35000	4	233	3058695	358294	2671566	2198089
10km	70%	35000	4	294	4047788	385474	3627544	2537610
10km	70%	35000	4	185	3594836	377415	3189619	2458026
10km	70%	35000	4	183	3223820	339141	2847380	2689727
10km	70%	35000	4	281	4010665	442551	3539805	2959953
10km	70%	35000	4	164	3936736	481458	3411620	2762505
10km	70%	35000	4	208	3197597	384725	2780997	2433727
10km	70%	35000	4	290	4399241	477920	3860613	2598427
10km	70%	35000	4	254	3302007	362732	2899793	2082572
10km	70%	35000	4	282	3707739	359128	3323567	2475138
10km	70%	35000	4	244	3935578	438025	3460349	2932863
10km	70%	35000	4	202	3522087	363219	3116659	2465114
10km	70%	35000	4	168	3526116	380540	3119216	2278217
10km	70%	35000	4	226	4101848	420897	3629252	3056978
10km	70%	35000	4	265	3081549	342320	2710772	2515008
10km	70%	35000	4	216	3188292	379540	2768640	2218615
10km	70%	35000	4	295	3156944	335677	2789473	2445577
10km	70%	35000	4	222	3235643	375031	2841989	2161264
10km	70%	35000	4	239	3729320	374714	3320560	2750631
10km	70%	35000	4	215	3823544	427326	3369794	2536285
10km	70%	35000	4	205	3893530	418379	3444572	2932052
10km	70%	35000	4	280	3667054	402130	3212266	2730850
10km	70%	35000	4	324	2572717	280214	2258623	2455241
10km	70%	35000	4	235	4130083	507317	3574038	2887244
10km	70%	35000	4	202	3896139	390896	3470400	2682151
10km	70%	35000	4	288	3128711	345487	2727655	2430750
10km	70%	35000	4	225	3842227	450829	3360141	2727892
10km	70%	35000	4	279	2857215	317607	2508420	2113289
10km	70%	35000	4	203	2737591	349574	2374547	2198987
10km	70%	35000	4	233	2976808	351380	2597083	2217117
10km	70%	35000	4	195	3750089	433181	3274642	2940288
10km	70%	35000	4	200	3095796	373028	2689289	2135807
10km	70%	35000	4	189	3726891	441424	3252684	2410585
10km	70%	35000	4	279	3707894	402490	3245009	2788353
10km	70%	35000	4	190	3081347	407031	2645870	2216389
10km	70%	35000	4	249	5295660	543033	4723782	3452909
10km	70%	35000	4	235	3316162	354076	2934048	2672452
10km	70%	35000	4	237	4038570	415750	3584396	2822129
10km	70%	35000	4	243	4069955	401909	3627366	2725036
10km	70%	35000	4	321	4211785	414852	3753317	2841043
10km	70%	35000	4	236	3256967	364880	2853479	2498981
10km	70%	35000	4	414	3279160	405261	2841389	2521245
10km	70%	35000	4	224	2807689	328708	2445908	2005844
10km	70%	35000	4	288	4302470	485461	3773352	2971920
10km	70%	35000	4	214	3018830	333252	2651005	2923667
10km	70%	35000	4	331	3827207	394471	3399277	2764469
10km	70%	35000	4	196	4171834	442701	3692128	2851235
10km	70%	35000	4	267	3450263	417489	2995432	2449887
10km	70%	35000	4	293	2944962	341230	2568518	2177786
10km	70%	35000	4	277	3317783	382944	2903549	2526201
10km	70%	35000	4	259	3344303	365197	2948733	2155789
10km	70%	35000	4	167	3585050	443776	3112940	2225332
10km	70%	35000	4	191	3078490	382198	2676596	2381458
10km	70%	35000	4	200	3713112	431723	3245269	2339321
10km	70%	35000	4	239	3456916	330983	3103259	2668660
10km	70%	35000	4	273	4033508	393754	3608081	2615801
10km	70%	35000	4	199	3199447	362939	2808928	2310759
10km	70%	35000	4	207	3512597	397318	3070388	2721543
10km	70%	35000	4	285	3268526	364511	2867634	2356102
10km	70%	35000	4	221	3558140	410174	3110297	2891657
10km	70%	35000	4	256	2502179	308399	2165011	2091414
10km	70%	35000	4	236	3651471	392860	3204473	2397342
10km	70%	35000	4	206	2881037	322903	2535341	2110104
10km	70%	35000	4	226	3340862	421658	2883805	2344619
10km	70%	35000	4	222	3744606	448195	3263011	2260993
10km	70%	35000	4	315	3020831	323275	2662095	2318814
10km	70%	35000	4	188	3966361	482289	3449026	2619790
10km	70%	35000	4	242	3636468	437928	3159336	2288965
10km	70%	35000	4	323	3170498	337688	2809053	2537208
10km	70%	35000	4	209	3894380	488779	3363726	2355118
10km	70%	35000	4	269	3938816	466787	3428062	2817203
10km	70%	35000	4	201	2929242	346461	2556058	1983187
10km	70%	35000	4	243	3556946	453692	3058261	2878160
10km	70%	35000	4	210	2647652	317296	2310880	1950791
10km	70%	35000	4	218	2758932	291078	2445929	2104589
10km	70%	35000	4	178	5456949	587505	4807562	3697845
10km	70%	35000	4	261	3040278	348840	2663469	2359271
10km	70%	35000	4	189	3327767	431599	2861031	2455031
10km	70%	35000	4	193	3801524	418661	3330946	2613430
10km	70%	35000	4	425	5194321	540222	4594831	3499742
10km	70%	35000	4	276	4080444	467785	3582592	2642592
10km	70%	35000	4	209	3111273	360718	2708462	2632352
10km	70%	35000	4	323	3742276	392632	3324562	2821169
10km	70%	35000	4	167	3403317	374932	3004484	2195575
10km	70%	35000	4	172	4204801	484973	3675029	2654302
10km	70%	35000	4	201	3240370	369813	2842098	2822474
10km	70%	35000	4	312	3932676	432190	3468916	2676241
10km	70%	35000	4	283	3790376	400465	3338577	2810279
10km	70%	35000	4	218	3290135	377089	2879417	2504375
10km	70%	35000	4	273	3113062	394684	2680487	2341609
10km	70%	35000	4	221	3818751	407755	3381392	2625782
10km	70%	35000	4	303	3132007	333357	2764746	2134259
10km	70%	35000	4	224	4410533	472886	3876471	2723135
10km	70%	35000	4	228	4330735	434968	3864200	2986119
10km	70%	35000	4	182	3167908	396760	2752075	1834439
10km	70%	35000	4	244	3509408	376874	3098407	2370912
10km	70%	35000	4	208	4470088	452202	3983580	2907326
10km	70%	35000	4	192	3504591	369017	3113415	2252442
10km	70%	35000	4	184	3448833	415687	2990481	2528454
10km	70%	35000	4	155	3318264	406743	2888443	2178598
10km	70%	35000	4	186	3375116	398301	2932529	2451832
10km	70%	35000	4	167	4192894	523861	3632099	2916876
10km	70%	35000	4	338	4715044	472909	4187371	3092671
10km	70%	35000	4	375	4209381	464857	3685291	3040424
10km	70%	35000	4	255	4007955	470886	3505009	2578568
10km	70%	35000	4	189	3715470	489110	3189563	2225520
10km	70%	35000	4	192	3670579	418987	3227150	2351546
10km	70%	35000	4	208	3282032	393279	2863143	2337795
10km	70%	35000	4	279	3991649	440331	3523761	2680418
10km	70%	35000	4	217	3188544	362466	2796684	2341092
10km	70%	35000	4	187	3320115	419089	2874487	2440258
10km	70%	35000	4	245	3739160	483286	3209727	2462049
10km	70%	35000	4	173	3249046	382484	2846056	2387920
10km	70%	35000	4	300	4113852	450038	3630595	2703201
10km	70%	35000	4	209	3263520	424384	2805185	1829476
10km	70%	35000	4	179	2668981	318982	2330538	2257708
10km	70%	35000	4	275	3944858	350595	3564536	2547658
10km	70%	35000	4	304	3433225	400523	2997960	2441805
10km	70%	35000	4	213	3925699	470472	3410398	2362066
10km	70%	35000	4	269	3335889	415096	2880818	2388136
10km	70%	35000	4	287	3425339	389588	2994329	2496919
10km	70%	35000	4	171	2765807	328468	2401959	2340648
10km	70%	35000	4	194	3513869	401373	3084960	2391151
10km	70%	35000	4	159	2910215	360745	2524407	2414484
10km	70%	35000	4	200	3282759	397825	2852415	2788481
10km	70%	35000	4	231	4222830	418787	3758373	2855203
10km	70%	35000	4	360	3138963	328901	2762350	2446096
10km	70%	35000	4	290	4282084	521795	3707139	2761853
10km	70%	35000	4	302	3521459	393591	3098020	2598441
10km	70%	35000	4	239	3470096	398073	3024151	2443463
10km	70%	35000	4	304	4482607	409183	4031382	3261703
10km	70%	35000	4	323	4323390	461073	3833126	2879090
10km	70%	35000	4	206	3174950	357075	2793531	2353549
10km	70%	35000	4	215	4877770	494655	4335880	2988058
10km	70%	35000	4	182	4131681	502372	3584557	2646725
10km	70%	35000	4	204	2963156	350074	2577503	2324666
10km	70%	35000	4	162	3096234	356995	2712760	2243385
10km	70%	35000	4	449	3981718	466087	3472665	2628433
10km	70%	35000	4	257	3093308	312601	2759316	2381578
10km	70%	35000	4	200	3513087	336439	3144128	2660182
10km	70%	35000	4	298	3331611	429188	2861383	2590918
10km	70%	35000	4	241	3085292	348571	2716587	2295793
10km	70%	35000	4	312	4443378	425875	3978071	3057979
10km	70%	35000	4	189	3774168	448942	3296771	2335231
10km	70%	35000	4	195	4406441	520521	3823240	3279026
10km	70%	35000	4	249	3905474	440229	3426831	2687989
10km	70%	35000	4	220	5054142	526921	4455183	3066943
10km	70%	35000	4	218	3905770	445660	3432621	2947422
10km	70%	35000	4	237	3387072	401496	2945459	2640999
10km	70%	35000	4	235	4292977	458877	3807006	3269778
10km	70%	35000	4	170	3404389	402033	2968615	2329372
10km	70%	35000	4	354	4632051	443799	4142428	3114378
10km	70%	35000	4	212	3909324	466542	3391540	2783912
10km	70%	35000	4	274	4020334	474511	3521137	2585088
10km	70%	35000	4	158	2920308	325574	2564021	2216558
10km	70%	35000	4	284	2898399	322100	2550008	2341581
10km	70%	35000	4	167	3704768	443580	3210648	2528777
10km	70%	35000	4	148	2981925	371572	2573298	1845101
10km	70%	35000	4	213	3221979	394332	2768070	2297847
10km	70%	35000	4	212	3852623	488103	3309179	2616790
10km	70%	35000	4	236	4378369	423880	3902110	2990774
10km	70%	35000	4	285	3242519	396547	2810263	2323803
10km	70%	35000	4	275	4506361	444379	4020262	3155836
10km	70%	35000	4	251	2883636	335322	2518855	2634954
10km	70%	35000	4	273	4619461	482836	4080371	3205704
10km	70%	35000	4	179	2887148	349895	2500863	2102596
10km	70%	35000	4	208	3823856	447254	3343651	2622276
10km	70%	35000	4	232	3033046	328245	2671972	2334835
10km	70%	35000	4	220	2598435	319266	2251888	2394548
10km	70%	35000	4	265	4709495	403456	4244382	3080323
10km	70%	35000	4	246	4239503	462427	3740673	2791246
10km	70%	35000	4	183	3392249	359067	2999926	2424498
10km	70%	35000	4	254	2660660	340122	2291689	2279235
10km	70%	35000	4	243	2982895	367011	2588878	2092438
10km	70%	35000	4	206	3672743	410798	3235508	2503046
10km	70%	35000	4	183	3250333	367946	2849675	2080239
10km	70%	35000	4	236	3402299	371031	3000851	3040884
10km	70%	35000	4	281	3643721	393915	3187188	2412586
10km	70%	35000	4	243	2936977	351809	2548739	2117799
10km	70%	35000	4	226	4405461	426597	3924675	3215274
10km	70%	35000	4	214	3898416	426419	3430153	3153380
10km	70%	35000	4	314	3566417	348739	3185043	2693993
10km	70%	35000	4	259	3325537	392642	2909824	2421260
10km	70%	35000	4	217	3073806	352902	2694012	2201626
10km	70%	35000	4	275	4109685	404263	3656596	3140601
10km	70%	35000	4	265	4149814	360111	3765341	2736328
10km	70%	35000	4	330	5301717	533999	4725012	3689722
10km	70%	35000	4	278	2866301	364001	2474097	2134677
10km	70%	35000	4	206	2843880	328053	2487899	1983555
10km	70%	35000	4	264	4041157	446043	3557839	2645270
10km	70%	35000	4	272	4105279	411115	3633597	2814303
10km	70%	35000	4	206	3035456	347332	2668430	2054867
10km	70%	35000	4	240	3409334	387966	2995836	2526969
10km	70%	35000	4	186	3773384	442602	3309310	2402059
10km	70%	35000	4	237	3128498	337827	2762476	2473144
10km	70%	35000	4	347	3650125	371344	3242033	2482567
10km	70%	35000	4	191	3293614	383247	2876051	2171620
10km	70%	35000	4	166	3821965	440584	3327376	2596568
10km	70%	35000	4	223	3896901	448334	3413891	2718449
10km	70%	35000	4	250	4248251	460328	3762409	2806864
10km	70%	35000	4	250	3679414	433322	3208403	2782526
10km	70%	35000	4	288	4994884	435349	4521354	3296090
10km	70%	35000	4	236	3922443	434574	3411123	2545045
10km	70%	35000	4	341	4348036	474718	3830438	3102051
10km	70%	35000	4	258	4086733	443382	3601894	2752633
10km	70%	35000	4	222	3132845	359189	2728321	2303277
10km	70%	35000	4	322	3472347	450721	2983115	2384775
10km	70%	35000	4	349	3051646	379695	2629344	2134390
10km	70%	35000	4	241	4165742	424544	3702564	2931825
10km	70%	35000	4	223	4128614	487163	3587303	2852189
10km	70%	35000	4	216	3851515	418945	3412651	2618699
10km	70%	35000	4	203	2764584	345935	2370516	2148584
10km	70%	35000	4	243	3399939	389632	2983040	2528131
10km	70%	35000	4	224	3719643	431787	3256422	2790211
10km	70%	35000	4	301	4188207	471755	3673906	2778451
10km	70%	35000	4	231	3476152	377549	3078128	2356268
10km	70%	35000	4	236	3638201	412477	3188570	2600179
10km	70%	35000	4	321	4530442	473795	4019954	3193297
10km	70%	35000	4	341	3832842	401810	3391908	2976156
10km	70%	35000	4	177	2351356	330004	1990381	2077486
10km	70%	35000	4	232	3034571	341186	2660091	2572294
10km	70%	35000	4	192	2395918	313786	2048615	2269324
10km	70%	35000	4	146	2260081	268996	1968350	2120468
10km	70%	35000	4	385	3827724	413273	3396243	2510011
10km	70%	35000	4	214	2278849	270898	1984217	2045857
10km	70%	35000	4	187	2798125	361626	2397753	2532496
10km	70%	35000	4	166	2838923	351798	2454277	2468830
10km	70%	35000	4	246	4521413	446045	4038425	3238186
10km	70%	35000	4	279	3364220	385116	2947807	2507627
10km	70%	35000	4	225	4254295	449273	3767578	3197650
10km	70%	35000	4	234	3661632	350386	3276032	2898353
10km	70%	35000	4	219	3189314	370383	2793526	2065034
10km	70%	35000	4	241	3327210	432533	2855373	2585886
10km	70%	35000	4	307	3338441	343000	2947047	2236373
10km	70%	35000	4	220	3012319	353750	2620777	2056463
10km	70%	35000	4	201	3301792	353321	2911433	2431886
10km	70%	35000	4	204	3720631	406665	3270394	2611161
10km	70%	35000	4	178	3674497	388339	3256078	2321477
10km	70%	35000	4	240	4097548	461569	3606536	2835095
10km	70%	35000	4	216	4043675	496216	3503412	2863576
10km	70%	35000	4	179	2762077	315409	2423446	2062959
10km	70%	35000	4	213	3196632	332762	2828203	2127321
10km	70%	35000	4	200	4649368	461187	4120807	3291919
10km	70%	35000	4	205	2893301	359424	2500653	2278445
10km	70%	35000	4	253	3179900	369777	2769831	2250472
10km	70%	35000	4	332	3777593	419283	3312841	2692495
10km	70%	35000	4	275	4280693	422151	3823728	2853928
10km	70%	35000	4	210	4392516	549057	3801170	2638536
10km	70%	35000	4	240	3311505	371563	2901726	2631343
10km	70%	35000	4	187	4363205	505500	3800353	2896024
10km	70%	35000	4	233	3260461	374707	2853101	2524390
10km	70%	35000	4	185	3281073	350378	2900211	2462008
10km	70%	35000	4	237	3926234	517559	3387508	2713655
10km	70%	35000	4	264	3017776	322293	2678235	2332397
10km	70%	35000	4	216	3414101	370675	3010284	2287845
10km	70%	35000	4	164	2898367	354487	2516428	2618223
10km	70%	35000	4	176	3224287	414912	2777660	2738751
10km	70%	35000	4	267	3678458	388735	3254299	2650919
10km	70%	35000	4	288	3422261	404883	2975675	2588255
10km	70%	35000	4	224	3365352	400521	2932698	2225803
10km	70%	35000	4	196	3613315	419185	3126956	2754819
10km	70%	35000	4	201	3073030	345472	2698655	2087200
10km	70%	35000	4	379	3511346	404459	3067740	2719449
10km	70%	35000	4	259	4002948	406236	3559841	2555715
10km	70%	35000	4	242	3746364	458704	3246295	2687437
10km	70%	35000	4	315	3379022	427943	2930897	2312372
10km	70%	35000	4	253	3506098	319871	3139286	2693136
10km	70%	35000	4	212	3410356	414687	2967659	2310886
10km	70%	35000	4	244	3962552	422277	3510625	2840520
10km	70%	35000	4	259	3241574	366886	2846965	2307185
10km	70%	35000	4	261	2910322	334154	2523975	2102833
10km	70%	35000	4	187	3982128	456500	3480924	2639604
10km	70%	35000	4	252	3250174	371873	2838384	2483595
10km	70%	35000	4	205	4426035	474726	3875162	2530327
10km	70%	35000	4	247	3573880	409192	3135966	2713069
10km	70%	35000	4	185	2786555	334958	2407437	2252692
10km	70%	35000	4	183	3957150	485300	3426228	2537141
10km	70%	35000	4	196	3544770	408018	3100252	3223554
10km	70%	35000	4	244	4272402	421407	3831307	2937460
10km	70%	35000	4	255	3964525	398091	3534672	2785937
10km	70%	35000	4	265	3624527	407820	3176731	2696677
10km	70%	35000	4	303	3367879	367130	2970885	2656143
10km	70%	35000	4	259	4427726	441148	3933487	3019955
10km	70%	35000	4	193	3358539	403328	2922940	2926073
10km	70%	35000	4	244	3371358	371065	2970746	2468711
10km	70%	35000	4	230	2822253	307887	2478001	2266844
10km	70%	35000	4	172	2967365	358640	2577651	2204143
10km	70%	35000	4	227	3174662	372480	2769107	2588308
10km	70%	35000	4	250	2936878	330765	2576839	2325039
10km	70%	35000	4	258	3150072	378802	2728988	2313509
10km	70%	35000	4	205	3273910	369501	2876833	2393932
10km	70%	35000	4	179	3038751	355598	2664301	2359892
10km	70%	35000	4	273	3423787	396861	2985631	2434485
10km	70%	35000	4	198	3418130	448881	2935143	2335732
10km	70%	35000	4	255	3827217	408349	3387325	2866245
10km	70%	35000	4	248	3932815	476891	3408326	2564696
10km	70%	35000	4	204	3621099	398970	3186065	2313147
10km	70%	35000	4	279	3592845	451761	3088804	2646330
10km	70%	35000	4	205	3238488	380894	2824717	2447489
10km	70%	35000	4	191	3096074	337817	2730880	2328125
10km	70%	35000	4	258	3506521	386613	3076799	2508703
10km	70%	35000	4	216	3152670	355665	2769982	2234098
10km	70%	35000	4	239	3744186	444660	3274154	2228104
10km	70%	35000	4	304	3374773	362625	2972623	2543532
10km	70%	35000	4	246	3796547	405770	3349557	2455162
10km	70%	35000	4	250	3206992	369525	2801597	2302707
10km	70%	35000	4	152	2738914	318233	2395203	2463513
10km	70%	35000	4	254	4462654	477213	3927753	3061544
10km	70%	35000	4	226	3164665	393809	2741679	2346272
10km	70%	35000	4	264	4370658	428284	3900090	2814613
10km	70%	35000	4	216	3141405	322913	2785323	2493721
10km	70%	35000	4	194	3974570	478621	3458611	3257771
10km	70%	35000	4	200	4353135	549487	3755962	3088391
10km	70%	35000	4	201	4619194	507599	4071824	2975284
10km	70%	35000	4	202	4101877	471202	3582214	2682247
10km	70%	35000	4	234	3461910	386637	3046156	2524769
10km	70%	35000	4	251	3385020	391913	2968277	2596201
10km	70%	35000	4	306	3020985	350228	2633402	2577498
10km	70%	35000	4	277	3610944	340365	3239621	2682515
10km	70%	35000	4	251	3682802	360496	3286132	2803238
10km	70%	35000	4	215	2863212	379551	2448436	2319424
10km	70%	35000	4	209	3821168	451882	3322542	2622533
10km	70%	35000	4	225	4011536	447908	3530865	2714420
10km	70%	35000	4	359	3238010	390018	2811674	2722055
10km	70%	35000	4	251	4291041	406376	3857658	2904970
10km	70%	35000	4	267	4369844	447154	3888440	2944225
10km	70%	35000	4	284	3723607	376085	3300647	2677667
10km	70%	35000	4	192	4029769	453847	3520509	2928816
10km	70%	35000	4	216	4115019	441761	3633534	2420318
10km	70%	35000	4	216	4032459	400815	3577963	2511539
10km	70%	35000	4	207	4805398	551588	4206752	2759473
10km	70%	35000	4	237	3447581	414844	3001001	2499674
10km	70%	35000	4	313	3416616	369325	3027045	2700581
10km	70%	35000	4	255	3186346	363593	2797481	2348217
10km	70%	35000	4	321	5239271	536046	4660573	3235900
10km	70%	35000	4	256	4118428	485050	3595827	2536924
10km	70%	35000	4	284	3174849	343831	2807847	2377530
10km	70%	35000	4	219	4397132	471100	3893744	2700909
10km	70%	35000	4	197	3578962	441910	3103255	2669424
10km	70%	35000	4	195	3795698	478886	3287143	2419343
10km	70%	35000	4	235	3134036	394088	2719171	2098599
10km	70%	35000	4	207	3361594	395536	2941104	2398839
10km	70%	35000	4	210	4046103	421315	3567844	3120229
10km	70%	35000	4	201	3927591	416585	3467819	2606181
10km	70%	35000	4	340	3824686	385776	3406468	2606014
10km	70%	35000	4	200	2818219	360858	2421564	1927514
10km	70%	35000	4	258	3682459	442300	3193453	2534096
10km	70%	35000	4	212	3475092	373714	3068462	2614341
10km	70%	35000	4	214	3590199	410346	3138882	2593319
10km	70%	35000	4	249	3324471	385019	2893272	2442850
10km	70%	35000	4	204	3846239	393918	3411511	2508110
10km	70%	35000	4	222	3770362	466436	3272469	2498430
10km	70%	35000	4	217	3605400	448187	3126562	2439200
10km	70%	35000	4	188	4131338	476942	3615392	3099038
10km	70%	35000	4	269	2959978	338594	2588559	2273475
10km	70%	35000	4	219	3074207	409496	2638298	2411595
10km	70%	35000	4	190	5035057	566908	4407306	2974134
10km	70%	35000	4	222	3760319	436113	3290279	2570144
10km	70%	35000	4	225	3942526	495508	3411519	3199632
10km	70%	35000	4	383	2388273	293067	2066797	2095247
10km	70%	35000	4	318	3753577	415244	3303199	2758847
10km	70%	35000	4	207	3755383	440643	3277119	2884048
10km	70%	35000	4	222	3263828	346094	2904094	2691322
10km	70%	35000	4	194	3648639	437211	3177254	2446947
10km	70%	35000	4	270	3605734	424191	3121679	2587647
10km	70%	35000	4	244	4042800	456095	3545391	2995197
10km	70%	35000	4	318	5227224	504387	4661340	3593430
10km	70%	35000	4	221	2524573	312865	2195831	1905007
10km	70%	35000	4	269	3724189	459491	3196589	2550806
10km	70%	35000	4	183	3045023	359258	2641425	2221430
10km	70%	35000	4	347	4323536	413378	3871546	2936748
10km	70%	35000	4	157	3192618	380068	2784848	2114055
10km	70%	35000	4	428	4390831	453367	3904847	3189552
10km	70%	35000	4	230	3670068	417326	3220367	2811260
10km	70%	35000	4	160	3248639	395667	2823761	2518919
10km	70%	35000	4	265	3413595	369003	2985178	2725248
10km	70%	35000	4	273	3358175	419236	2912677	2537172
10km	70%	35000	4	209	3499074	410281	3059202	2729359
10km	70%	35000	4	381	4347394	386187	3921330	3596696
10km	70%	35000	4	213	3667114	439892	3192039	2431487
10km	70%	35000	4	216	3815323	447382	3316760	2774120
10km	70%	35000	4	270	3107345	359316	2691086	2304345
10km	70%	35000	4	164	3559101	441904	3083000	2299586
10km	70%	35000	4	323	2940239	330650	2577059	2245428
10km	70%	35000	4	200	3624586	397079	3194056	2558313
10km	70%	35000	4	277	4664271	438138	4166733	3182138
10km	70%	35000	4	231	2442382	315438	2110914	2119113
10km	70%	35000	4	180	2815952	330177	2470081	2150652
10km	70%	35000	4	211	4302945	507493	3744356	2644505
10km	70%	35000	4	223	3655858	377246	3221717	2891811
10km	70%	35000	4	240	3514243	390179	3103043	2491992
10km	70%	35000	4	225	4072663	445242	3600770	2774092
10km	70%	35000	4	232	3985834	420193	3538753	2609251
10km	70%	35000	4	309	3813024	443536	3340591	2633446
10km	70%	35000	4	221	5013472	544031	4428289	3060347
10km	70%	35000	4	194	3134753	378352	2727753	2174557
10km	70%	35000	4	252	3362945	384737	2948801	2444751
10km	70%	35000	4	251	2965905	319802	2605800	2285604
10km	70%	35000	4	230	4211085	449116	3720879	3093875
10km	70%	35000	4	219	3205411	330711	2850829	2361126
10km	70%	35000	4	230	3228667	384595	2799952	2302465
10km	70%	35000	4	208	3017291	347410	2643806	2243818
10km	70%	35000	4	257	2877256	334255	2518472	1946654
10km	70%	35000	4	227	4278926	447594	3794158	2720126
10km	70%	35000	4	240	3889452	396706	3449722	2559769
10km	70%	35000	4	193	3563835	417285	3116776	2442971
10km	70%	35000	4	209	2818967	316182	2459570	2289506
10km	70%	35000	4	252	3693612	329136	3322772	2642735
10km	70%	35000	4	359	4256757	399411	3811487	3099531
10km	70%	35000	4	247	4045495	427090	3581811	3431647
10km	70%	35000	4	314	3931109	413351	3465765	2709745
10km	70%	35000	4	261	2689359	332858	2340847	2435650
10km	70%	35000	4	292	3311493	365121	2898658	2438335
10km	70%	35000	4	400	3706725	468859	3194792	2836374
10km	70%	35000	4	289	4170804	425909	3707158	2815627
10km	70%	35000	4	203	4098819	410573	3650564	2775454
10km	70%	35000	4	221	3040433	360947	2650242	2325615
10km	70%	35000	4	305	3480084	405736	3034741	2515597
10km	70%	35000	4	260	4210392	435413	3743605	2824181
10km	70%	35000	4	298	3291128	364650	2900683	2383386
10km	70%	35000	4	288	3157692	382228	2748411	1989450
10km	70%	35000	4	147	3022229	385613	2612997	2187229
10km	70%	35000	4	168	2691029	322054	2339060	1962436
10km	70%	35000	4	194	3232249	372869	2828869	2147387
10km	70%	35000	4	293	3869519	516483	3312182	2858906
10km	70%	35000	4	229	3308101	372949	2904975	2385367
10km	70%	35000	4	295	3171950	362197	2774078	2339921
10km	70%	35000	4	215	5225454	545728	4616908	3354569
10km	70%	35000	4	253	2949763	307759	2621032	2191979
10km	70%	35000	4	201	4676503	489261	4159216	2662369
10km	70%	35000	4	210	3433533	428435	2973296	2319686
10km	70%	35000	4	251	3849498	385020	3412324	2519623
10km	70%	35000	4	217	3019997	314124	2662818	2554385
10km	70%	35000	4	399	3410295	356380	3010112	2630202
10km	70%	35000	4	241	4066985	450938	3571660	2977961
10km	70%	35000	4	209	3904585	450887	3411400	2373793
10km	70%	35000	4	241	4090978	442224	3579446	2819841
10km	70%	35000	4	175	2649752	328953	2293770	2439202
10km	70%	35000	4	220	4275520	486351	3754092	3051740
10km	70%	35000	4	376	3299476	367842	2897162	2312578
10km	70%	35000	4	172	3056631	398861	2625302	2239416
10km	70%	35000	4	339	3029314	343959	2644460	2352618
10km	70%	35000	4	262	2573939	321900	2221121	2587084
10km	70%	35000	4	212	4081065	467818	3582754	2652653
10km	70%	35000	4	279	3469385	350659	3066426	2403726
10km	70%	35000	4	332	4167330	445560	3688119	2961767
10km	70%	35000	4	217	4500895	488074	3963104	3316058
10km	70%	35000	4	225	2244772	278777	1940051	2290188
10km	70%	35000	4	235	3640940	423809	3190030	2425685
10km	70%	35000	4	211	4194510	467622	3679527	2824678
10km	70%	35000	4	246	3371897	402632	2910851	2260765
10km	70%	35000	4	268	3050305	328819	2677954	2165871
10km	70%	35000	4	220	4007027	404976	3562527	2756084
10km	70%	35000	4	339	3534266	404962	3086583	2666077
10km	70%	35000	4	206	3318238	379795	2906775	2642871
10km	70%	35000	4	276	3404215	438141	2922861	2370926
10km	70%	35000	4	201	3084740	368761	2672113	2303780
10km	70%	35000	4	226	3302308	384104	2884328	2093000
10km	70%	35000	4	254	4756134	515854	4182706	3371666
10km	70%	35000	4	226	2693128	310500	2361394	2157677
10km	70%	35000	4	259	2802805	300244	2479013	2619931
10km	70%	35000	4	204	3530093	399742	3071880	2550351
10km	70%	35000	4	200	3793601	430952	3331007	2601010
10km	70%	35000	4	258	4017314	474115	3508569	2806457
10km	70%	35000	4	194	3366480	362808	2963840	2499385
10km	70%	35000	4	176	3234847	390582	2815398	2460606
10km	70%	35000	4	241	3426861	372379	3034693	2168543
10km	70%	35000	4	250	4674146	477004	4164948	3056535
10km	70%	35000	4	203	2894592	313607	2547765	2531955
10km	70%	35000	4	296	3872146	381721	3449712	2823970
10km	70%	35000	4	237	3876190	459925	3379650	2879043
10km	70%	35000	4	272	3666582	408121	3223620	2305708
10km	70%	35000	4	237	3227430	347511	2843095	2248456
10km	70%	35000	4	192	2923034	345699	2557415	2166790
10km	70%	35000	4	219	2980509	340202	2598879	2416934
10km	70%	35000	4	218	5200731	496930	4657810	3613266
10km	70%	35000	4	150	3009665	371742	2605094	1873714
10km	70%	35000	4	184	3777944	472059	3263532	2481914
10km	70%	35000	4	297	4603694	438899	4111884	3097328
10km	70%	35000	4	246	3096434	383082	2689257	2260403
10km	70%	35000	4	286	4378418	428872	3898685	3061529
10km	70%	35000	4	232	4026525	484651	3486592	2636915
10km	70%	35000	4	193	2793328	317097	2453729	2358898
10km	70%	35000	4	229	3101975	376758	2689873	2420835
10km	70%	35000	4	181	4361462	540455	3774059	2775130
10km	70%	35000	4	299	3583641	397850	3119896	2443624
10km	70%	35000	4	172	4164211	498930	3629915	2703802
10km	70%	35000	4	202	3180317	407239	2749049	2478853
10km	70%	35000	4	264	4314338	375986	3899020	3193989
10km	70%	35000	4	231	3861619	482144	3334848	2558758
10km	70%	35000	4	179	3870936	488762	3344977	2513120
10km	70%	35000	4	251	3186837	350404	2804596	2384325
10km	70%	35000	4	229	3645403	378984	3226728	2646848
10km	70%	35000	4	222	4344303	524376	3780025	2744195
10km	70%	35000	4	177	3120269	443938	2651105	2321870
10km	70%	35000	4	254	3281318	348448	2907613	2181581
10km	70%	35000	4	355	3638825	405407	3195791	2624601
10km	70%	35000	4	202	3972653	426830	3513619	2413171
10km	70%	35000	4	289	3873961	449119	3376275	2873451
10km	70%	35000	4	269	3910108	406180	3466704	2736105
10km	70%	35000	4	182	3151700	388776	2719475	2453559
10km	70%	35000	4	229	3806267	389467	3382821	2731547
10km	70%	35000	4	270	3486022	396765	3059626	2487811
10km	70%	35000	4	305	2848336	337171	2467984	2734955
10km	70%	35000	4	288	4732987	438618	4255835	3059204
10km	70%	35000	4	236	3351148	422653	2887533	2485244
10km	70%	35000	4	304	3244619	358156	2840293	2223986
10km	70%	35000	4	322	3001525	314926	2656662	2225702
10km	70%	35000	4	299	4015823	449727	3506437	2835410
10km	70%	35000	4	168	3048125	326761	2695020	2238731
10km	70%	35000	4	286	3178227	384182	2763016	2569057
10km	70%	35000	4	346	3274171	346199	2878402	2315671
10km	70%	35000	4	203	4067308	502303	3529961	2903345
10km	70%	35000	4	249	3954536	418342	3503655	2527512
10km	70%	35000	4	237	3617944	357067	3222680	2558108
10km	70%	35000	4	241	3638779	376033	3234875	2760775
10km	70%	35000	4	310	3950225	397843	3521708	2752091
10km	70%	35000	4	311	3798168	426652	3333552	2571776
10km	70%	35000	4	188	3413488	415416	2962287	2384707
10km	70%	35000	4	281	3879027	419533	3406211	2811746
10km	70%	35000	4	236	3301061	392487	2873160	2393904
10km	70%	35000	4	204	4351793	473769	3845187	2750383
10km	70%	35000	4	254	3462138	406645	3032926	2398011
10km	70%	35000	4	252	3847600	470712	3339101	3011341
10km	70%	35000	4	300	4873914	540980	4295708	3393713
10km	70%	35000	4	224	3604231	377198	3180413	2876853
10km	70%	35000	4	325	4108534	422494	3655580	2905901
10km	70%	35000	4	213	3764488	458375	3257474	2628162
10km	70%	35000	4	268	3784183	362958	3393977	3088746
10km	70%	35000	4	328	3974417	375672	3578616	2929550
10km	70%	35000	4	248	3514630	387588	3104095	2253453
10km	70%	35000	4	243	3515009	381874	3115678	2819990
10km	70%	35000	4	203	3123534	413444	2676179	2270180
10km	70%	35000	4	267	3313948	410350	2861170	2460676
10km	70%	35000	4	266	4494779	420667	4037796	2859213
10km	70%	35000	4	167	3029366	342648	2621953	2222174
10km	70%	35000	4	213	3601850	386184	3188643	2680030
10km	70%	35000	4	227	2869740	335968	2489613	2242770
10km	70%	35000	4	221	3408802	366736	3011379	2412642
10km	70%	35000	4	238	3736899	376909	3327076	2697568
10km	70%	35000	4	295	3501033	407486	3061371	2222577
10km	70%	35000	4	262	3599218	496181	3067687	2642811
10km	70%	35000	4	305	3646372	415675	3189376	2598308
10km	70%	35000	4	233	3711146	388485	3286304	2554926
10km	70%	35000	4	212	4420473	482874	3897940	2837351
10km	70%	35000	4	232	3633973	407406	3199009	2430139
10km	70%	35000	4	240	3537147	461704	3017648	2554192
10km	70%	35000	4	229	4860094	519037	4300903	2657897
10km	70%	35000	4	215	3148009	369682	2754836	2306184
10km	70%	35000	4	212	2972567	367018	2581015	1872851
10km	70%	35000	4	216	3056688	330154	2689045	2504547
10km	70%	35000	4	285	3019704	360831	2626241	2488145
10km	70%	35000	4	251	2934443	302693	2600618	2214434
10km	70%	35000	4	241	3142216	331951	2763653	2588183
10km	70%	35000	4	224	3765880	471210	3250274	2484680
10km	70%	35000	4	314	3904778	378468	3487861	2632919
10km	70%	35000	4	194	3904419	426157	3445205	2452672
10km	70%	35000	4	238	3429540	399427	2998978	2276742
10km	70%	35000	4	228	3874561	377629	3464133	2661449
10km	70%	35000	4	237	3542905	394277	3121569	2554722
10km	70%	35000	4	211	3701684	377931	3294599	2684779
10km	70%	35000	4	197	3635266	374905	3231511	2713180
10km	70%	35000	4	181	2989411	355220	2607838	2274626
10km	70%	35000	4	169	2276059	249222	1998774	2052230
10km	70%	35000	4	236	3281061	357570	2875559	2409487
10km	70%	35000	4	305	2620999	284556	2287382	2074385
10km	70%	35000	4	212	4517045	563492	3912248	2725303
10km	70%	35000	4	258	4551481	468343	4038407	3060848
10km	70%	35000	4	250	3969953	400214	3523306	2700258
10km	70%	35000	4	209	3287066	374545	2880794	2637866
10km	70%	35000	4	229	3478124	398635	3031668	2740784
10km	70%	35000	4	207	3817220	430777	3351144	2768784
10km	70%	35000	4	240	3667854	452886	3182698	2508979
10km	70%	35000	4	219	3815368	430992	3336476	2847961
10km	70%	35000	4	225	3358921	416478	2910774	2294631
10km	70%	35000	4	273	3435428	386193	2974162	2663101
10km	70%	35000	4	281	4313718	434658	3841493	2818132
10km	70%	35000	4	170	3476761	444790	2994449	2523622
10km	70%	35000	4	264	3717656	417557	3273538	2648191
10km	70%	35000	4	313	2986992	371635	2577690	2250153
10km	70%	35000	4	262	3750462	465815	3263805	2652883
10km	70%	35000	4	207	3348217	370083	2945367	2054694
10km	70%	35000	4	274	3130189	318777	2786391	2406128
10km	70%	35000	4	302	3862047	449336	3340023	2650057
10km	70%	35000	4	194	3185484	434101	2716020	2548001
10km	70%	35000	4	210	2986080	376039	2575612	2547424
10km	70%	35000	4	225	2576320	271073	2285151	2053770
10km	70%	35000	4	227	3414589	396018	2968301	2511360
10km	70%	35000	4	241	4180004	434664	3715098	2747248
10km	70%	35000	4	260	3903512	409126	3464959	2788303
10km	70%	35000	4	342	3441977	397491	3007220	2475536
10km	70%	35000	4	284	3334101	338694	2958930	2325488
10km	70%	35000	4	209	3320050	385710	2883774	2488942
10km	70%	35000	4	240	4002856	426964	3535875	2536210
10km	70%	35000	4	260	3340945	359438	2958167	2520437
10km	70%	35000	4	215	3599536	411805	3159154	2607901
10km	70%	35000	4	238	4180051	454006	3685916	3102904
10km	70%	35000	4	225	3998442	455542	3500498	2534085
10km	70%	35000	4	238	4146700	429266	3686380	2640178
10km	70%	35000	4	252	3584472	378992	3169456	2587986
10km	70%	35000	4	150	2844612	365144	2444698	2422411
10km	70%	35000	4	274	3267121	336408	2896199	2467826
10km	70%	35000	4	341	3315615	428873	2846526	2300515
10km	70%	35000	4	204	3863413	450602	3357617	2702360
10km	70%	35000	4	203	3782032	428404	3337254	2448623
10km	70%	35000	4	199	3070366	373870	2664344	2266889
10km	70%	35000	4	353	4228151	423271	3767620	2963586
10km	70%	35000	4	231	3853810	370993	3455143	2622662
10km	70%	35000	4	200	2803624	305201	2476066	2306153
10km	70%	35000	4	298	4649038	448525	4158108	3302825
10km	70%	35000	4	251	3398830	380673	2996226	2241134
10km	70%	35000	4	220	3976162	421910	3525593	2685934
10km	70%	35000	4	303	3558602	411489	3114748	2389475
10km	70%	35000	4	316	3597276	413423	3141592	2805050
10km	70%	35000	4	229	3356349	374798	2963830	2180416
10km	70%	35000	4	368	3645050	362549	3234618	2681944
10km	70%	35000	4	227	3576691	394487	3141546	2391155
10km	70%	35000	4	363	3742829	431127	3283839	2467463
10km	70%	35000	4	252	2969713	344933	2591921	2222867
10km	70%	35000	4	353	3513349	390226	3094508	2475762
10km	70%	35000	4	365	3723499	403070	3274645	2552075
10km	70%	35000	4	264	3666707	440002	3180846	2715452
10km	70%	35000	4	201	3772796	430407	3317541	2452456
10km	70%	35000	4	228	3329277	366379	2937062	2408442
10km	70%	35000	4	215	3255069	364931	2859809	2654494
10km	70%	35000	4	267	5165073	528586	4585411	3275944
10km	70%	35000	4	197	4062309	425532	3575623	2769412
10km	70%	35000	4	234	3347398	433126	2883183	2490153
10km	70%	35000	4	209	3048381	340894	2676041	2171172
10km	70%	35000	4	183	3122736	356277	2727771	2493673
10km	70%	35000	4	233	3678891	392203	3252227	2808947
10km	70%	35000	4	267	3500676	405943	3070267	2532256
10km	70%	35000	4	270	3889786	372035	3487566	2775742
10km	70%	35000	4	207	3033955	382179	2617578	2253692
10km	70%	35000	4	202	3674283	453254	3171992	2784867
10km	70%	35000	4	257	2830970	288402	2520350	2383728
10km	70%	35000	4	201	4714115	482487	4197554	3011010
10km	70%	35000	4	206	4706406	498621	4169172	3691114
10km	70%	35000	4	212	3652982	388811	3246319	2798694
10km	70%	35000	4	262	3845538	421140	3393569	2659018
10km	70%	35000	4	185	3075067	279748	2756638	2436619
10km	70%	35000	4	179	3148956	361846	2748129	2566362
10km	70%	35000	4	353	3372526	378716	2963067	2605651
10km	70%	35000	4	218	3346783	409582	2901385	2390148
10km	70%	35000	4	341	3573034	423070	3106552	2182445
10km	70%	35000	4	195	3407917	387116	2983898	2328348
10km	70%	35000	4	269	3771811	417502	3323801	2555956
10km	70%	35000	4	194	3996295	442189	3505896	2645428
10km	70%	35000	4	227	3837866	414228	3379093	2693853
10km	70%	35000	4	219	3718051	456218	3234510	2977198
10km	70%	35000	4	209	3935706	398277	3499317	2365624
10km	70%	35000	4	200	3523201	414461	3069055	2714537
10km	70%	35000	4	186	4110371	530551	3549060	2628071
10km	70%	35000	4	194	3319585	385340	2907642	2262646
10km	70%	35000	4	219	2664294	341853	2298378	2004851
10km	70%	35000	4	254	3433629	396942	3020199	2400640
10km	70%	35000	4	308	3544475	411643	3102032	2662280
10km	70%	35000	4	217	3751837	396392	3286859	2473018
10km	70%	35000	4	295	3374999	376918	2975034	2807841
10km	70%	35000	4	239	4335223	467179	3816554	2811878
10km	70%	35000	4	428	3394427	402875	2956818	2229680
10km	70%	35000	4	229	2909635	354930	2528358	2538733
10km	70%	35000	4	228	3718229	424992	3252971	2608377
10km	70%	35000	4	232	3014426	357010	2622249	2036931
10km	70%	35000	4	280	3634718	402860	3204037	2464013
10km	70%	35000	4	225	3569383	465085	3061854	2368152
10km	70%	35000	4	249	4698530	422459	4246132	3168825
10km	70%	35000	4	192	3525499	498443	2999823	2568703
10km	70%	35000	4	178	3434222	439015	2959854	2321599
10km	70%	35000	4	181	2537452	262405	2243654	2133521
10km	70%	35000	4	237	3973911	456958	3480018	2529995
10km	70%	35000	4	230	3959346	460987	3460806	2681379
10km	70%	35000	4	174	3221719	360935	2841815	2301560
10km	70%	35000	4	271	3063500	358084	2682384	2496641
10km	70%	35000	4	226	2792646	352237	2402325	2201393
10km	70%	35000	4	209	3646331	473559	3130129	2604132
10km	70%	35000	4	267	2937478	353071	2569859	1946316
10km	70%	35000	4	190	3189822	357768	2797793	2514846
10km	70%	35000	4	278	3962425	439874	3479197	2637545
10km	70%	35000	4	236	3097599	363067	2697645	2316148
10km	70%	35000	4	258	3609381	454611	3110348	2702071
10km	70%	35000	4	310	4415070	479162	3900490	3181618
10km	70%	35000	4	349	4247977	386298	3811574	3035087
10km	70%	35000	4	228	3372946	375727	2985106	2449504
10km	70%	35000	4	248	3171146	350303	2790560	2226276
10km	70%	35000	4	173	3224964	368292	2822664	2141586
10km	70%	35000	4	229	3520106	413396	3076492	2231863
10km	70%	35000	4	170	2932738	339290	2565275	2163986
10km	70%	35000	4	238	4382139	481204	3864975	2794222
10km	70%	35000	4	249	4707358	453839	4204397	3026236
10km	70%	35000	4	287	2963506	345287	2580698	2168017
10km	70%	35000	4	240	4057081	399968	3616636	2714862
10km	70%	35000	4	187	3946821	436395	3469916	2383040
10km	70%	35000	4	207	2811337	309819	2478988	2180016
10km	70%	35000	4	197	4487572	493698	3948212	2617169
10km	70%	35000	4	256	2406298	276838	2107135	2067470
10km	70%	35000	4	176	2352279	285843	2034235	2199692
10km	70%	35000	4	170	3296755	408169	2857240	2330374
10km	70%	35000	4	267	3434956	408930	2964810	2493939
10km	70%	35000	4	217	3673693	444447	3195304	2540067
10km	70%	35000	4	212	3978751	453550	3470066	2676062
10km	70%	35000	4	277	3367926	384274	2953993	2505497
10km	70%	35000	4	209	3374461	360209	2981630	2542947
10km	70%	35000	4	241	4723026	511216	4159630	3364437
10km	70%	35000	4	302	3371697	390508	2953987	2243432
10km	70%	35000	4	245	2895158	345337	2514916	2299564
10km	70%	35000	4	212	4229008	465299	3718669	2619036
10km	70%	35000	4	198	3150338	418391	2695262	2159077
10km	70%	35000	4	227	2595290	326014	2238097	2271648
10km	70%	35000	4	222	3213730	375363	2808260	2277700
10km	70%	35000	4	305	2823174	301086	2472497	2512963
10km	70%	35000	4	315	4469617	517469	3903649	3434220
10km	70%	35000	4	246	3435835	349135	3048964	2422942
10km	70%	35000	4	278	3885381	389264	3426642	2741693
10km	70%	35000	4	205	3539435	356003	3132526	2591828
10km	70%	35000	4	218	3307085	382930	2888891	2354056
10km	70%	35000	4	299	4821551	510200	4262616	3209095
10km	70%	35000	4	267	4914354	470417	4410505	3035077
10km	70%	35000	4	192	2705580	307393	2379932	2220195
10km	70%	35000	4	388	3881106	439825	3407607	2709786
10km	70%	35000	4	245	4467209	492385	3923612	2811029
10km	70%	35000	4	240	3051399	361103	2671795	2064169
10km	70%	35000	4	276	3423542	333721	3061094	2525801
10km	70%	35000	4	256	4507444	496777	3972842	3364537
10km	70%	35000	4	282	4421680	413392	3939698	2982188
10km	70%	35000	4	227	3810594	450551	3335636	2693458
10km	70%	35000	4	273	2869142	335408	2499323	2267287
10km	70%	35000	4	247	5150590	558612	4538265	3143906
10km	70%	35000	4	225	3936750	460100	3429356	2828967
10km	70%	35000	4	325	4346110	454712	3855756	3036923
10km	70%	35000	4	255	3902954	463041	3411321	2988175
10km	70%	35000	4	322	3172594	397991	2747927	2744655
10km	70%	35000	4	202	3037102	363326	2636869	2081410
10km	70%	35000	4	249	4054975	499875	3514433	2684121
10km	70%	35000	4	184	4191644	502381	3638886	3001086
10km	70%	35000	4	200	3206989	363586	2815383	2323930
10km	70%	35000	4	295	4255292	469460	3752033	2988088
10km	70%	35000	4	280	4965311	491855	4404978	2926475
10km	70%	35000	4	195	2908505	312426	2568783	2195561
10km	70%	35000	4	251	3336273	376958	2922172	2672840
10km	70%	35000	4	303	2729270	324907	2386908	2255600
10km	70%	35000	4	332	4340510	446339	3851950	2901791
10km	70%	35000	4	227	4245121	423888	3777590	2915192
10km	70%	35000	4	314	4064811	469155	3547666	2709542
10km	70%	35000	4	229	3805252	415382	3359485	2629083
10km	70%	35000	4	228	4364969	364335	3973427	2631914
10km	70%	35000	4	174	3155419	355252	2767688	2391221
10km	70%	35000	4	288	2528221	286520	2220969	1825784
10km	70%	35000	4	243	2714807	353426	2328649	1879825
10km	70%	35000	4	180	3817953	404534	3391976	2606195
10km	70%	35000	4	184	3917989	414588	3469276	2484642
10km	70%	35000	4	217	3881283	422286	3417107	2631266
10km	70%	35000	4	276	4716750	447258	4225671	3350016
10km	70%	35000	4	283	4111179	469031	3610875	2762108
10km	70%	35000	4	224	4082278	458245	3579171	2858980
10km	70%	35000	4	270	4111265	390703	3696815	2908468
10km	70%	35000	4	223	3038706	391339	2627223	2146380
10km	70%	35000	4	240	3899689	444087	3418726	2959890
10km	70%	35000	4	273	3461466	375531	3066577	2521347
10km	70%	35000	4	340	4320160	470430	3807104	3107110
10km	70%	35000	4	274	3371183	385856	2956957	2641344
10km	70%	35000	4	231	3076625	339693	2701129	2415635
10km	70%	35000	4	193	3521259	387979	3097263	2423239
10km	70%	35000	4	209	3452597	417275	2996865	2358840
10km	70%	35000	4	303	4338945	484390	3812977	3068795
10km	70%	35000	4	170	3286696	380883	2876178	2260565
10km	70%	35000	4	175	3812161	452084	3332691	2680268
10km	70%	35000	4	270	3359683	368496	2971007	2377362
10km	70%	35000	4	364	3919982	363787	3509842	3107208
10km	70%	35000	4	214	3436182	387529	3021712	2194259
10km	70%	35000	4	198	2849248	363482	2462930	2168507
10km	70%	35000	4	306	3569060	393790	3148425	2549703
10km	70%	35000	4	198	3471453	372477	3072394	2659164
10km	70%	35000	4	190	3160180	428995	2679210	2451764
10km	70%	35000	4	185	3517450	434204	3058637	2656455
10km	70%	35000	4	254	3427437	395727	3000260	2762178
10km	70%	35000	4	166	3240592	439709	2774001	2245282
10km	70%	35000	4	253	4261687	475921	3722057	2693726
10km	70%	35000	4	240	4683659	471993	4168835	3427799
10km	70%	35000	4	241	3223026	347932	2847372	2313814
10km	70%	35000	4	278	5107823	481647	4578896	3051155
10km	70%	35000	4	233	5093549	524335	4522554	2795744
10km	70%	35000	4	267	4293206	480843	3758634	2885024
10km	70%	35000	4	295	3509282	351472	3126033	2434397
10km	70%	35000	4	279	2824089	325372	2467722	2201573
10km	70%	35000	4	215	5266121	578194	4648471	3200289
10km	70%	35000	4	247	3598903	419911	3136160	2777059
10km	70%	35000	4	212	3989916	400743	3555728	2757463
10km	70%	35000	4	269	2989048	333953	2631557	2339539
10km	70%	35000	4	195	3388702	434112	2906475	2685890
10km	70%	35000	4	247	3207695	339918	2829719	2556539
10km	70%	35000	4	202	4630251	514970	4045605	2871836
10km	70%	35000	4	147	2074622	258201	1796610	1963303
10km	70%	35000	4	219	2868961	399729	2447815	2448035
10km	70%	35000	4	259	4218088	431283	3752032	2912643
10km	70%	35000	4	249	4644339	453295	4130847	2921659
10km	70%	35000	4	245	3041897	331763	2680091	2025674
10km	70%	35000	4	199	3198726	363409	2812477	2298870
10km	70%	35000	4	174	3398544	424385	2935102	2347251
10km	70%	35000	4	245	3721008	462941	3239764	2757844
10km	70%	35000	4	350	3583636	406263	3111949	2562634
10km	70%	35000	4	177	2862760	329201	2485829	2385779
10km	70%	35000	4	205	3054185	368055	2663486	2234005
10km	70%	35000	4	239	3511012	342806	3118940	2474706
10km	70%	35000	4	226	3959461	416608	3502614	2843561
10km	70%	35000	4	233	4234037	494383	3696585	2775251
10km	70%	35000	4	312	3634315	410324	3196104	2495704
10km	70%	35000	4	211	3327456	385752	2910637	2427685
10km	70%	35000	4	249	4191646	418042	3731667	2965902
10km	70%	35000	4	338	4367009	499846	3831365	2697633
10km	70%	35000	4	247	3023115	321718	2665416	2340656
10km	70%	35000	4	258	2952292	324068	2607096	2368409
10km	70%	35000	4	201	3496042	434667	3028459	2686362
10km	70%	35000	4	242	4791306	485337	4271570	2901922
10km	70%	35000	4	283	3204942	348276	2831703	2515731
10km	70%	35000	4	203	3939993	447623	3452167	2673978
10km	70%	35000	4	265	3426872	389888	3012149	2466186
10km	70%	35000	4	221	3298867	343000	2921434	2209430
10km	70%	35000	4	250	3294548	350054	2907725	2206888
10km	70%	35000	4	186	3111206	391763	2693708	2245812
10km	70%	35000	4	287	3230978	389898	2817186	2639412
10km	70%	35000	4	203	3769976	437398	3298881	2697119
10km	70%	35000	4	199	3127406	360162	2748142	2385950
10km	70%	35000	4	237	4955033	529788	4364124	3642809
10km	70%	35000	4	265	3072418	357638	2679063	2308826
10km	70%	35000	4	251	3725198	437856	3232748	2797580
10km	70%	35000	4	229	3968468	454165	3475385	2775994
10km	70%	35000	4	222	3810798	380673	3398679	2627701
10km	70%	35000	4	303	4495584	492695	3958048	2899769
10km	70%	35000	4	254	2555262	276862	2259729	2083928
10km	70%	35000	4	204	3235086	355383	2859826	2257341
10km	70%	35000	4	190	3200665	384128	2794314	2490529
10km	70%	35000	4	399	3861818	438705	3402742	2476353
10km	70%	35000	4	199	2526582	314789	2196251	2286620
10km	70%	35000	4	369	2958637	323573	2594391	2235417
10km	70%	35000	4	215	3623123	357829	3246474	2491139
10km	70%	35000	4	234	4698701	464124	4186119	2962293
10km	70%	35000	4	204	3973069	525061	3422249	2784182
10km	70%	35000	4	252	4527551	500077	3970450	3257784
10km	70%	35000	4	223	3374959	365760	2974475	2575052
10km	70%	35000	4	151	3049062	374175	2648156	2063900
10km	70%	35000	4	344	3212222	342062	2835971	2306907
10km	70%	35000	4	209	3636367	369582	3213195	2696273
10km	70%	35000	4	256	3155574	379744	2745355	2418047
10km	70%	35000	4	265	2676095	309014	2335783	2113532
10km	70%	35000	4	284	4102205	409179	3655812	2578799
10km	70%	35000	4	315	3766117	386825	3353470	2718152
10km	70%	35000	4	296	3156965	378181	2736955	2687212
10km	70%	35000	4	240	4215300	502180	3685959	2759449
10km	70%	35000	4	252	4089685	405599	3652810	2613998
10km	70%	35000	4	170	3945939	401003	3521166	2718333
10km	70%	35000	4	216	4114287	483735	3581326	2919973
10km	70%	35000	4	238	3834545	446185	3357623	2770613
10km	70%	35000	4	195	3113796	382213	2674218	2113380
10km	70%	35000	4	306	2823555	340573	2441020	2285041
10km	70%	35000	4	270	4540276	425513	4085330	2744483
10km	70%	35000	4	277	2914571	389836	2501271	2194546
10km	70%	35000	4	402	3030084	328818	2679164	2307287
10km	70%	35000	4	213	3015905	329976	2624351	2083928
10km	70%	35000	4	258	3131825	333331	2775153	2304135
10km	70%	35000	4	192	3577701	433019	3119447	2793060
10km	70%	35000	4	250	3679359	404675	3224367	2820028
10km	70%	35000	4	231	4325428	441750	3843824	3148505
10km	70%	35000	4	149	2645301	331941	2294211	1817384
10km	70%	35000	4	297	3359716	389292	2939758	2415146
10km	70%	35000	4	279	3338540	402413	2902861	2337691
10km	70%	35000	4	272	4200333	440362	3723789	2915637
10km	70%	35000	4	302	3480213	387138	3072058	2797959
10km	70%	35000	4	266	4210404	476407	3697204	3067483
10km	70%	35000	4	230	3199973	328919	2844089	2652441
10km	70%	35000	4	238	3698957	422784	3249121	2243047
10km	70%	35000	4	358	3429185	407975	2985503	2301541
10km	70%	35000	4	298	3691493	441193	3201489	2527242
10km	70%	35000	4	338	3985492	460177	3477494	3009071
10km	70%	35000	4	192	3847282	411200	3406707	2566534
10km	70%	35000	4	226	3775193	435089	3301051	2588602
10km	70%	35000	4	277	3238255	412845	2797900	2478887
10km	70%	35000	4	197	3357087	389392	2923016	2469311
10km	70%	35000	4	179	3614342	423756	3156859	2544358
10km	70%	35000	4	215	2951095	339637	2590221	2437677
10km	70%	35000	4	270	3820497	400879	3387668	2835677
10km	70%	35000	4	304	3423646	386008	3004740	2441198
10km	70%	35000	4	259	3881511	434667	3396228	2546462
10km	70%	35000	4	241	2267355	270450	1973404	2063184
10km	70%	35000	4	185	4044528	470494	3525732	2389251
10km	70%	35000	4	281	4360694	501466	3834390	3183527
10km	70%	35000	4	265	3122869	354013	2742082	2832371
10km	70%	35000	4	260	3465663	392183	3045414	2733683
10km	70%	35000	4	207	4498223	508126	3939071	2811986
10km	70%	35000	4	407	4443387	398151	3998402	2990927
10km	70%	35000	4	183	2290793	309181	1958302	2285267
10km	70%	35000	4	218	3002047	361546	2610253	2638307
10km	70%	35000	4	270	4848342	488012	4320346	3283026
10km	70%	35000	4	276	5121761	503003	4571185	3492022
10km	70%	35000	4	236	3519758	437563	3031450	2648792
10km	70%	35000	4	211	4744244	539057	4161888	3266335
10km	70%	35000	4	280	4216447	411179	3769436	2774717
10km	70%	35000	4	241	5002346	512599	4448730	3178772
10km	70%	35000	4	163	2206081	273258	1899069	2370483
10km	70%	35000	4	212	3180860	372049	2777273	2059623
10km	70%	35000	4	191	4441393	514105	3884874	3060148
10km	70%	35000	4	239	3267332	357442	2847192	2143470
10km	70%	35000	4	290	3329278	342588	2957099	2647640
10km	70%	35000	4	318	4812789	479141	4302907	2940801
10km	70%	35000	4	279	3379414	349942	3004318	2456911
10km	70%	35000	4	224	4529198	462448	4033124	3304784
10km	70%	35000	4	525	3192965	340261	2819834	2250362
10km	70%	35000	4	191	2851258	310557	2503119	2086093
10km	70%	35000	4	221	3822905	403542	3381281	2885850
10km	70%	35000	4	207	3105442	401081	2678233	2603133
10km	70%	35000	4	215	3569221	408805	3131221	2612819
10km	70%	35000	4	376	3209963	398271	2759497	1994158
10km	70%	35000	4	245	3272170	331006	2916010	2427266
10km	70%	35000	4	450	4495216	405858	4039949	2736143
10km	70%	35000	4	279	4786417	529022	4209454	3214058
10km	70%	35000	4	255	3811138	403169	3347998	2705690
10km	70%	35000	4	276	3801506	430215	3325780	2784036
10km	70%	35000	4	193	3232939	399884	2802679	2248498
10km	70%	35000	4	180	4054002	405713	3617300	2749422
10km	70%	35000	4	235	4308881	445368	3809063	2750866
10km	70%	35000	4	183	3602138	474678	3062020	2273982
10km	70%	35000	4	212	3763529	385800	3345085	2563559
10km	70%	35000	4	359	3333677	380305	2922915	2477058
10km	70%	35000	4	352	3570313	376826	3153852	2667241
10km	70%	35000	4	271	4195776	433590	3726977	2695333
10km	70%	35000	4	208	3399772	386058	2973599	2418264
10km	70%	35000	4	194	3492919	353566	3109017	2383551
10km	70%	35000	4	200	3735875	511888	3173085	3031643
10km	70%	35000	4	234	3214370	375376	2784494	2596266
10km	70%	35000	4	319	3791774	392157	3367187	2709063
10km	70%	35000	4	263	3562710	349874	3170192	2556586
10km	70%	35000	4	279	2929488	336340	2561011	2171096
10km	70%	35000	4	226	3915788	478852	3402025	2671484
10km	70%	35000	4	221	4097828	439634	3631309	2735736
10km	70%	35000	4	355	3179006	373962	2774260	2267994
10km	70%	35000	4	181	4366431	543406	3787114	2668392
10km	70%	35000	4	198	3495186	400401	3043671	2615858
10km	70%	35000	4	225	3423220	412622	2975423	2373175
10km	70%	35000	4	249	3461037	388967	3039827	2312557
10km	70%	35000	4	247	3780378	453510	3278267	2919967
10km	70%	35000	4	355	3478001	438673	2999874	2553012
10km	70%	35000	4	203	3422733	359939	3034119	2353691
10km	70%	35000	4	182	3713793	373002	3314587	2491298
10km	70%	35000	4	290	4130716	407251	3659912	3056728
10km	70%	35000	4	164	3317366	400143	2886678	2266668
10km	70%	35000	4	241	4304180	462422	3804805	2647163
10km	70%	35000	4	200	4552657	497021	4009536	3355065
10km	70%	35000	4	303	2793489	290366	2455999	2286384
10km	70%	35000	4	198	4444777	519968	3867616	3153645
10km	70%	35000	4	208	3787041	426802	3326209	2352876
10km	70%	35000	4	257	4013402	402434	3581031	2524326
10km	70%	35000	4	264	2872201	321522	2519725	1965120
10km	70%	35000	4	230	3627169	402247	3198544	2687227
10km	70%	35000	4	231	3351193	369434	2953260	2471032
10km	70%	35000	4	230	3341743	374738	2917358	2231373
10km	70%	35000	4	245	2823251	295830	2499654	2210940
10km	70%	35000	4	283	2846842	320074	2491985	2425336
10km	70%	35000	4	204	3987780	450163	3489033	2665727
10km	70%	35000	4	237	3102547	302163	2780456	2234556
10km	70%	35000	4	225	3203817	373605	2790500	2345537
10km	70%	35000	4	166	3061204	363299	2666881	2180100
10km	70%	35000	4	198	3862082	476257	3342773	3212406
10km	70%	35000	4	272	3885145	468610	3384037	2606207
10km	70%	35000	4	299	4906933	442096	4416152	3401519
10km	70%	35000	4	268	3288884	321307	2928661	2731514
10km	70%	35000	4	245	4091117	468035	3565195	2824007
10km	70%	35000	4	268	4429503	407911	3988490	2952688
10km	70%	35000	4	298	3406917	366418	3010737	2197463
10km	70%	35000	4	149	2618159	350034	2244368	2062159
10km	70%	35000	4	223	3617536	419909	3165731	2424743
10km	70%	35000	4	321	3649077	395988	3209400	2448063
10km	70%	35000	4	320	5103916	476947	4593168	3318923
10km	70%	35000	4	198	2941404	352685	2545094	2363077
10km	70%	35000	4	333	3301434	334093	2940931	2460481
10km	70%	35000	4	244	3969943	462656	3471571	3197563
10km	70%	35000	4	201	3476662	403375	3032931	2340043
10km	70%	35000	4	256	4073546	455836	3580508	3064319
10km	70%	35000	4	205	3325636	390470	2905462	2423601
10km	70%	35000	4	183	2550342	351181	2180762	2339570
10km	70%	35000	4	229	5451804	543287	4871873	3170196
10km	70%	35000	4	199	2848089	294252	2511097	2266508
10km	70%	35000	4	247	4095306	494147	3563344	2639361
10km	70%	35000	4	213	3767648	405941	3311272	2473738
10km	70%	35000	4	241	4048661	400891	3611940	3235446
10km	70%	35000	4	228	4363356	479259	3843589	2511655
10km	70%	35000	4	271	3865767	395486	3431158	2668399
10km	70%	35000	4	201	2657822	308235	2311032	2128796
10km	70%	35000	4	264	3599303	438760	3131389	2159182
10km	70%	35000	4	253	3574357	408168	3132258	2412713
10km	70%	35000	4	225	4021067	481768	3508444	2660454
10km	70%	35000	4	319	4053633	453578	3556688	2639043
10km	70%	35000	4	183	3628566	416964	3174807	2645437
10km	70%	35000	4	179	3027533	354920	2635637	2113664
10km	70%	35000	4	287	4253319	413281	3796633	2724728
10km	70%	35000	4	277	3760313	468787	3250674	2907622
10km	70%	35000	4	257	3503477	392588	3072400	2415148
10km	70%	35000	4	195	3136657	341471	2758472	2464795
10km	70%	35000	4	239	3839459	381177	3420693	2409510
10km	70%	35000	4	230	2679718	305413	2329853	2445492
10km	70%	35000	4	263	4517985	456810	4022414	2846495
10km	70%	35000	4	323	3354790	372362	2958321	2194648
10km	70%	35000	4	229	3092688	347186	2711747	2560371
10km	70%	35000	4	231	3874555	397934	3439093	2351599
10km	70%	35000	4	246	3815640	450606	3303403	2903750
10km	70%	35000	4	289	4421417	460028	3915908	2838750
10km	70%	35000	4	204	3407351	398163	2982099	2500231
10km	70%	35000	4	229	4201638	416074	3761454	2936924
10km	70%	35000	4	290	3611888	394453	3184059	2203392
10km	70%	35000	4	231	3625165	437957	3154628	2583082
10km	70%	35000	4	208	3930933	461072	3424201	2723992
10km	70%	35000	4	231	3838802	493797	3303088	2656676
10km	70%	35000	4	238	3714321	458323	3222203	2480817
10km	70%	35000	4	214	3743481	432787	3278190	2670793
10km	70%	35000	4	206	3762840	381272	3344329	2589949
10km	70%	35000	4	244	3558134	387537	3125494	2340207
10km	70%	35000	4	230	4476422	489150	3954013	2834587
10km	70%	35000	4	186	4017146	444785	3527103	2497241
10km	70%	35000	4	255	3712924	413972	3261106	2579594
10km	70%	35000	4	186	3175343	377029	2759423	2342544
10km	70%	35000	4	203	3987763	550400	3379203	2815427
10km	70%	35000	4	247	4472669	418618	4004561	3125286
10km	70%	35000	4	224	3930320	390320	3506282	2951503
10km	70%	35000	4	323	4002870	473071	3473251	2850735
10km	70%	35000	4	218	3268607	407431	2812901	2628317
10km	70%	35000	4	261	3650914	394168	3230223	2687373
10km	70%	35000	4	458	4708327	409149	4263964	3171781
10km	70%	35000	4	232	3225096	399405	2774420	2166860
10km	70%	35000	4	255	3590418	433747	3118038	2540769
10km	70%	35000	4	242	5030599	533080	4443379	3608265
10km	70%	35000	4	256	2952372	367520	2561100	2353305
10km	70%	35000	4	276	3567369	370693	3139982	2571340
10km	70%	35000	4	327	4061795	447274	3577917	2624103
10km	70%	35000	4	294	4141178	388318	3715942	2864192
10km	70%	35000	4	325	2902692	336393	2530526	2540185
10km	70%	35000	4	279	4323077	461035	3831399	2978347
10km	70%	35000	4	209	3750158	411863	3294726	2600201
10km	70%	35000	4	285	3196514	381389	2781369	2427553
10km	70%	35000	4	325	4148606	453740	3669607	2727718
10km	70%	35000	4	341	3531981	422774	3085654	2397629
10km	70%	35000	4	359	3272532	398864	2831152	2306449
10km	70%	35000	4	335	3768638	396716	3338303	2585481
10km	70%	35000	4	196	3406099	376654	2995140	2551139
10km	70%	35000	4	240	4296448	442970	3822063	2884740
10km	70%	35000	4	331	3693550	404126	3263098	2522330
10km	70%	35000	4	256	2830604	341375	2466575	2386973
10km	70%	35000	4	282	5394061	489609	4854234	3436694
10km	70%	35000	4	308	4914611	452927	4416769	3257833
10km	70%	35000	4	251	3652851	404508	3213415	2311292
10km	70%	35000	4	267	3262730	380436	2841273	2525535
10km	70%	35000	4	243	2646976	292806	2326404	2316199
10km	70%	35000	4	282	3730018	438175	3272239	2830351
10km	70%	35000	4	246	3229541	388003	2806553	2116866
10km	70%	35000	4	299	3061240	347125	2680505	2149105
10km	70%	35000	4	284	2943825	321863	2605365	2501549
10km	70%	35000	4	217	3258430	398205	2836080	2485038
10km	70%	35000	4	220	2911059	368736	2510003	2559421
10km	70%	35000	4	198	3009847	398600	2588119	2032718
10km	70%	35000	4	290	3291937	396395	2859900	2417410
10km	70%	35000	4	254	4413946	488066	3885261	2907026
10km	70%	35000	4	210	3787049	404471	3340001	2717365
10km	70%	35000	4	285	3934893	427380	3468065	2776307
10km	70%	35000	4	188	4787153	506178	4233031	3516131
10km	70%	35000	4	227	3230447	393689	2807418	2282882
10km	70%	35000	4	274	2754668	313054	2412014	2310401
10km	70%	35000	4	328	3104913	362733	2703407	2421482
10km	70%	35000	4	178	3496207	432435	3028211	2857412
10km	70%	35000	4	221	2428405	301182	2094106	1998753
10km	70%	35000	4	218	3179115	347238	2796428	2447272
10km	70%	35000	4	263	3921748	436049	3425822	2666618
10km	70%	35000	4	181	4049567	435085	3583786	2594878
10km	70%	35000	4	175	3395182	387321	2974919	2313670
10km	70%	35000	4	220	3136760	342436	2761108	2339190
10km	70%	35000	4	258	3276045	356058	2893451	2356172
10km	70%	35000	4	183	4068652	520773	3504086	2644490
10km	70%	35000	4	267	4213957	404331	3755734	2904368
10km	70%	35000	4	354	3262393	356640	2877671	2563043
10km	70%	35000	4	187	3801608	423416	3347613	2757039
10km	70%	35000	4	209	2859695	338031	2489676	2346550
10km	70%	35000	4	265	3526117	436180	3035080	2615831
10km	70%	35000	4	383	3087164	323486	2740414	2204967
10km	70%	35000	4	213	3171097	307754	2830761	2217749
10km	70%	35000	4	227	4440483	436134	3965859	3331252
10km	70%	35000	4	252	3250695	395501	2818402	2423511
10km	70%	35000	4	234	3743073	411515	3286920	2452060
10km	70%	35000	4	359	3370084	447705	2882170	2793014
10km	70%	35000	4	264	4379292	439387	3908552	3275223
10km	70%	35000	4	319	4142013	497031	3605966	3008381
10km	70%	35000	4	259	3602299	388599	3182410	2751423
10km	70%	35000	4	320	3128550	362431	2733978	2534727
10km	70%	35000	4	339	3116134	367061	2716342	2220488
10km	70%	35000	4	218	3884737	442220	3401507	2947572
10km	70%	35000	4	215	3858115	417112	3422412	2811493
10km	70%	35000	4	226	2849229	322169	2495905	2621576
10km	70%	35000	4	202	3085900	386256	2662268	2725346
10km	70%	35000	4	257	2711458	322158	2363706	2155678
10km	70%	35000	4	248	2814209	332426	2455165	2484881
10km	70%	35000	4	160	3393595	396288	2975952	2306124
10km	70%	35000	4	195	3195668	387520	2779264	2356657
10km	70%	35000	4	218	3998702	447919	3487305	2866088
10km	70%	35000	4	268	3736323	376674	3306647	2538240
10km	70%	35000	4	220	4393771	487562	3854689	2871125
10km	70%	35000	4	362	3890006	459460	3390229	3077470
10km	70%	35000	4	324	3726098	427134	3269635	2706517
10km	70%	35000	4	190	4287867	422978	3830557	3009114
10km	70%	35000	4	312	3909456	429935	3443307	3217147
10km	70%	35000	4	205	3432467	422092	2973523	2702069
10km	70%	35000	4	218	3086638	422311	2644661	2133371
10km	70%	35000	4	263	3669361	394687	3238030	2816629
10km	70%	35000	4	231	3831648	458741	3332055	2754451
10km	70%	35000	4	215	2932573	359396	2527823	2421052
10km	70%	35000	4	249	4834889	465058	4335036	2638139
10km	70%	35000	4	259	3585754	434226	3098129	2572816
10km	70%	35000	4	206	3550392	422143	3093848	2659432
10km	70%	35000	4	215	3367134	385030	2952540	2418612
10km	70%	35000	4	241	3563272	463367	3071685	2334040
10km	70%	35000	4	173	3008676	340293	2622046	2409350
10km	70%	35000	4	301	3689266	368345	3283030	2830894
10km	70%	35000	4	251	4138742	447845	3656880	2879528
10km	70%	35000	4	224	2486460	326573	2138062	2177464
10km	70%	35000	4	203	4303801	486529	3781736	3130314
10km	70%	35000	4	218	3570387	395469	3137397	2315822
10km	70%	35000	4	184	3224940	379639	2806517	2156229
10km	70%	35000	4	199	3421154	395372	2992953	2642207
10km	70%	35000	4	248	3625279	403133	3196160	2519896
[truncated: 1 more rows]
