# Supplementary material for: Quantifying the Value of Perfect Information in Emergency Vaccination Campaigns
Source: PLoS Comput Biol. 2017 Feb 16;13(2):e1005318. doi: 10.1371/journal.pcbi.1005318 (PMC5312803; doi:10.1371/journal.pcbi.1005318)
Supplement: S1 Data — (ZIP) [file pcbi.1005318.s013.zip › Data/10km vaccination/data15.txt]

vacc_radius	efficacy	capacity	delay	outbreak_duration	livestock_culled	cattle_culled	sheep_culled	vaccinations
10km	70%	35000	6	213	3324263	397668	2903111	2518102
10km	70%	35000	6	253	3951150	462228	3455380	2962061
10km	70%	35000	6	212	4299506	490835	3766683	3043592
10km	70%	35000	6	279	3760347	436662	3283416	2555819
10km	70%	35000	6	319	3161139	340151	2764449	2244266
10km	70%	35000	6	326	3554980	359458	3171405	2890059
10km	70%	35000	6	182	3112367	354754	2721598	2317664
10km	70%	35000	6	216	3392802	413499	2955946	2429582
10km	70%	35000	6	277	3462498	360727	3064485	2468683
10km	70%	35000	6	228	3444723	403923	3002574	2624995
10km	70%	35000	6	245	3195951	382384	2796809	2370470
10km	70%	35000	6	321	3636186	418894	3179769	2784712
10km	70%	35000	6	255	3277541	342664	2903812	2246493
10km	70%	35000	6	169	3535407	437557	3053916	2263872
10km	70%	35000	6	224	3073364	385442	2654352	1988112
10km	70%	35000	6	211	3245015	376726	2832554	2142083
10km	70%	35000	6	225	3362889	367208	2969569	2445304
10km	70%	35000	6	193	3802848	439401	3319216	2375302
10km	70%	35000	6	225	3325868	425572	2839436	2227022
10km	70%	35000	6	216	2552026	295924	2233358	2146697
10km	70%	35000	6	245	3821926	433688	3356332	2345099
10km	70%	35000	6	219	4238028	510828	3691018	2598589
10km	70%	35000	6	214	3273761	378631	2852935	2597276
10km	70%	35000	6	204	3795842	421337	3316774	2387266
10km	70%	35000	6	238	4993299	483238	4465749	2991644
10km	70%	35000	6	212	3483606	408008	3033158	2281664
10km	70%	35000	6	262	3853812	451008	3367840	2603112
10km	70%	35000	6	338	3268975	380428	2844302	2269523
10km	70%	35000	6	190	3395241	412558	2939318	2614226
10km	70%	35000	6	251	3961760	460338	3462573	2769297
10km	70%	35000	6	188	4041188	442255	3557388	2512700
10km	70%	35000	6	246	3417211	403122	2986173	2293977
10km	70%	35000	6	261	4289837	464913	3783885	2808179
10km	70%	35000	6	175	2942410	375671	2552902	2049323
10km	70%	35000	6	252	3446082	392930	3014839	2538811
10km	70%	35000	6	270	3227038	339390	2844204	2431730
10km	70%	35000	6	270	4121676	398954	3687159	2855330
10km	70%	35000	6	278	4017351	409354	3575943	2901575
10km	70%	35000	6	301	3766656	387295	3342557	2582815
10km	70%	35000	6	262	3783143	423637	3332600	2589287
10km	70%	35000	6	296	3151516	373478	2740083	2378344
10km	70%	35000	6	267	3507086	361220	3100092	2742891
10km	70%	35000	6	250	3817819	400222	3363714	2599061
10km	70%	35000	6	237	4254895	470362	3731513	2995728
10km	70%	35000	6	221	3880458	387956	3441939	2741784
10km	70%	35000	6	310	2251705	241203	1982588	2066351
10km	70%	35000	6	211	3336510	432419	2865291	2513033
10km	70%	35000	6	238	3509108	386179	3092460	2368798
10km	70%	35000	6	242	3342684	387569	2922851	2136242
10km	70%	35000	6	187	2946975	349975	2582788	1937474
10km	70%	35000	6	238	3545692	387793	3124672	2827716
10km	70%	35000	6	194	4748670	474976	4230477	2995188
10km	70%	35000	6	518	2897001	298684	2576725	2316280
10km	70%	35000	6	251	3137892	346586	2763311	2378593
10km	70%	35000	6	282	3658195	407109	3217647	2339211
10km	70%	35000	6	172	2828577	324071	2485192	1875854
10km	70%	35000	6	239	4271003	517275	3689560	2617029
10km	70%	35000	6	219	4382371	463705	3890190	2791611
10km	70%	35000	6	345	3317189	424790	2828612	2561883
10km	70%	35000	6	239	4753073	469964	4236379	3060210
10km	70%	35000	6	237	3871387	367511	3467713	2796894
10km	70%	35000	6	213	3315959	375094	2908763	2329401
10km	70%	35000	6	203	3540589	427696	3070694	2309151
10km	70%	35000	6	319	3430448	370615	3028122	3008977
10km	70%	35000	6	199	4104309	456521	3623580	2589898
10km	70%	35000	6	317	3570969	307362	3217899	2629521
10km	70%	35000	6	344	3639108	401390	3208711	2697386
10km	70%	35000	6	287	4364344	464889	3861902	3238895
10km	70%	35000	6	217	3373521	396094	2936638	2410227
10km	70%	35000	6	228	3055293	351441	2658937	2409515
10km	70%	35000	6	272	3018283	385107	2598788	2254119
10km	70%	35000	6	307	3493228	393404	3073199	2358360
10km	70%	35000	6	286	3349121	372147	2933488	2365717
10km	70%	35000	6	273	3034609	342682	2664621	2097977
10km	70%	35000	6	174	3306238	405246	2880810	2255529
10km	70%	35000	6	204	4445032	542896	3864010	2734462
10km	70%	35000	6	174	4029137	451744	3543640	2839244
10km	70%	35000	6	233	3901123	449727	3385794	2563294
10km	70%	35000	6	293	3260574	348945	2888218	2520880
10km	70%	35000	6	238	3989281	463447	3495900	2316445
10km	70%	35000	6	202	3879214	530891	3313062	2576655
10km	70%	35000	6	187	3215711	395706	2790976	2116197
10km	70%	35000	6	216	3832155	449473	3324618	2948217
10km	70%	35000	6	197	3591453	369426	3183282	2779150
10km	70%	35000	6	166	3054871	400262	2626812	2273523
10km	70%	35000	6	244	3935399	448148	3454155	2659737
10km	70%	35000	6	217	3228905	385154	2798564	2828977
10km	70%	35000	6	180	3628649	427388	3177820	2126148
10km	70%	35000	6	266	3461856	373878	3049284	2654872
10km	70%	35000	6	232	4148599	541415	3575820	3391969
10km	70%	35000	6	176	3001912	349589	2623975	2532364
10km	70%	35000	6	315	3454472	386821	3031943	2322179
10km	70%	35000	6	186	3849667	414467	3393990	2746447
10km	70%	35000	6	193	2751569	317069	2411361	2139895
10km	70%	35000	6	186	3608458	456571	3104974	2454112
10km	70%	35000	6	223	4305644	431369	3835804	2745584
10km	70%	35000	6	416	3333254	411897	2900714	2498493
10km	70%	35000	6	213	2690002	326315	2341197	2010416
10km	70%	35000	6	246	4653047	462976	4135783	2462482
10km	70%	35000	6	235	3317818	348723	2938568	2276085
10km	70%	35000	6	408	4685958	488119	4136788	2883738
10km	70%	35000	6	196	3290678	398876	2851929	2677752
10km	70%	35000	6	195	2855863	300681	2523620	2460787
10km	70%	35000	6	329	3142692	371912	2738092	2504681
10km	70%	35000	6	305	3889717	448661	3377490	2822817
10km	70%	35000	6	298	4533502	431620	4051688	3377885
10km	70%	35000	6	164	2750035	360174	2359062	2272048
10km	70%	35000	6	207	3061163	345852	2673857	2175249
10km	70%	35000	6	337	3751397	403224	3320837	2799256
10km	70%	35000	6	256	3893289	418418	3450354	3006348
10km	70%	35000	6	224	3985114	434355	3512413	2591022
10km	70%	35000	6	252	3548053	423560	3084868	2719517
10km	70%	35000	6	239	4434783	466740	3930551	2810672
10km	70%	35000	6	235	3564653	408554	3127897	2351154
10km	70%	35000	6	212	3048534	357915	2657806	2195495
10km	70%	35000	6	222	3818931	441257	3347280	2735258
10km	70%	35000	6	279	4086706	480697	3567057	3042923
10km	70%	35000	6	201	3892575	411969	3451827	2877697
10km	70%	35000	6	206	3204907	377674	2791313	2302558
10km	70%	35000	6	224	3573702	403169	3134628	2716920
10km	70%	35000	6	308	4052870	429589	3586440	3307375
10km	70%	35000	6	330	5100827	462305	4610997	3383597
10km	70%	35000	6	205	3097115	363522	2683209	2007790
10km	70%	35000	6	339	3565793	418956	3093951	2575207
10km	70%	35000	6	198	3247380	375635	2837126	2463226
10km	70%	35000	6	255	3331582	382571	2916837	2440437
10km	70%	35000	6	262	3613208	393043	3176603	2775290
10km	70%	35000	6	262	4481985	478493	3949390	2784050
10km	70%	35000	6	203	4661818	517380	4084445	3185899
10km	70%	35000	6	175	4044578	459579	3555205	3089886
10km	70%	35000	6	250	2893961	319528	2547516	2485531
10km	70%	35000	6	226	3212363	373560	2795664	2282908
10km	70%	35000	6	281	4078969	440855	3608397	2954754
10km	70%	35000	6	286	2988200	375723	2545420	2792954
10km	70%	35000	6	195	3039094	351844	2662694	2501965
10km	70%	35000	6	197	2702504	299526	2374236	2316964
10km	70%	35000	6	263	3989787	466066	3484912	2615672
10km	70%	35000	6	280	3552474	395206	3116611	2196164
10km	70%	35000	6	272	3293034	359786	2880769	2520565
10km	70%	35000	6	360	3947622	411353	3487570	2724477
10km	70%	35000	6	250	3785410	395240	3355153	2645379
10km	70%	35000	6	240	4616093	416426	4164642	3017385
10km	70%	35000	6	292	3524355	415656	3079338	2256790
10km	70%	35000	6	330	4154631	459118	3662567	2955031
10km	70%	35000	6	261	4680008	462043	4182029	3138100
10km	70%	35000	6	217	3631766	423607	3175449	2340072
10km	70%	35000	6	323	4448354	531941	3873642	2999806
10km	70%	35000	6	241	3059907	410946	2617529	2323261
10km	70%	35000	6	200	3143814	335610	2768772	2161414
10km	70%	35000	6	173	2991597	349551	2595698	2141907
10km	70%	35000	6	220	2963451	347965	2579221	2150337
10km	70%	35000	6	218	3035687	317451	2696428	2333821
10km	70%	35000	6	274	3129748	392557	2705376	2092573
10km	70%	35000	6	209	3487671	449301	2995331	2378860
10km	70%	35000	6	221	4469532	507506	3895132	3013107
10km	70%	35000	6	280	4039965	419609	3562802	2912125
10km	70%	35000	6	241	3692352	418005	3234630	2396451
10km	70%	35000	6	180	3555459	454811	3074866	2529094
10km	70%	35000	6	173	3668493	413597	3205741	2613475
10km	70%	35000	6	345	4019071	428735	3541508	2807663
10km	70%	35000	6	152	3027399	361499	2631151	2192626
10km	70%	35000	6	312	3765276	435806	3304382	2532804
10km	70%	35000	6	225	4213752	435327	3721712	2974363
10km	70%	35000	6	239	4140085	487317	3621278	2436194
10km	70%	35000	6	340	3135052	370694	2736932	2354659
10km	70%	35000	6	202	3159402	362411	2774936	2185863
10km	70%	35000	6	176	3307592	374895	2901521	2067120
10km	70%	35000	6	235	3399584	369616	2976110	2569748
10km	70%	35000	6	323	4269472	461280	3763567	2744001
10km	70%	35000	6	246	4055128	455481	3578861	2643594
10km	70%	35000	6	276	4056867	478305	3549473	2729502
10km	70%	35000	6	152	2928080	354525	2520793	2272137
10km	70%	35000	6	170	3517022	377166	3110788	2797560
10km	70%	35000	6	147	2851589	377759	2445902	2214042
10km	70%	35000	6	196	3082631	335841	2713350	2261701
10km	70%	35000	6	323	3745851	372765	3310017	2803440
10km	70%	35000	6	222	4224731	515028	3659966	2622812
10km	70%	35000	6	197	3211591	355611	2829000	2528659
10km	70%	35000	6	367	3885282	438262	3409948	2611915
10km	70%	35000	6	179	4300798	500693	3762845	2684047
10km	70%	35000	6	327	4240684	429634	3778872	2867772
10km	70%	35000	6	231	3052622	332615	2680942	2351828
10km	70%	35000	6	207	3443760	353570	3060815	2663986
10km	70%	35000	6	332	3243250	326647	2881602	2408939
10km	70%	35000	6	379	3546002	321286	3193536	2494682
10km	70%	35000	6	230	3070920	328254	2716818	2115131
10km	70%	35000	6	231	2860400	338632	2496558	2319062
10km	70%	35000	6	262	3436477	397688	3017758	2855170
10km	70%	35000	6	176	2985014	347951	2615519	2206336
10km	70%	35000	6	246	3408393	424507	2952620	2284939
10km	70%	35000	6	250	3292958	392496	2871348	2282706
10km	70%	35000	6	194	2761369	325712	2400588	2142435
10km	70%	35000	6	248	4175273	408959	3726384	2998873
10km	70%	35000	6	259	3259632	363440	2879391	2424826
10km	70%	35000	6	173	2938290	342459	2546273	2356021
10km	70%	35000	6	184	3519626	436479	3052874	2318443
10km	70%	35000	6	263	3634464	427440	3138194	2596790
10km	70%	35000	6	378	4071778	451146	3561927	2809330
10km	70%	35000	6	295	2835752	369320	2431978	2396071
10km	70%	35000	6	234	4109366	464930	3622576	2661680
10km	70%	35000	6	250	2998908	350995	2619801	2528773
10km	70%	35000	6	249	3866840	397488	3430732	2882900
10km	70%	35000	6	317	3255189	354033	2869024	2742796
10km	70%	35000	6	226	3746140	423487	3284571	2514848
10km	70%	35000	6	191	2975692	385719	2555785	2151790
10km	70%	35000	6	270	4113107	404565	3669459	3203728
10km	70%	35000	6	283	3844467	419457	3361331	2671932
10km	70%	35000	6	177	4517087	479831	4002846	2933665
10km	70%	35000	6	238	2796232	331779	2435082	2241228
10km	70%	35000	6	263	2713100	340481	2332437	2123401
10km	70%	35000	6	239	3497463	432983	3034684	2538666
10km	70%	35000	6	204	5320891	586341	4684177	3185791
10km	70%	35000	6	248	3710784	409120	3265419	2817813
10km	70%	35000	6	232	3587098	429505	3118484	2402460
10km	70%	35000	6	211	3475679	445312	2994015	2327914
10km	70%	35000	6	202	4059155	422380	3599515	2601256
10km	70%	35000	6	268	2459289	290204	2130614	1856125
10km	70%	35000	6	253	3953418	483735	3425720	2879642
10km	70%	35000	6	282	4226482	427379	3762499	2989119
10km	70%	35000	6	250	4253984	473435	3753782	3014105
10km	70%	35000	6	265	3829418	372996	3413518	2596662
10km	70%	35000	6	241	3451256	407139	3005887	2881380
10km	70%	35000	6	261	3735935	392048	3293796	2778537
10km	70%	35000	6	294	3597856	421544	3138384	2945742
10km	70%	35000	6	252	3570406	407823	3124502	2539779
10km	70%	35000	6	246	4611878	448601	4125372	2911408
10km	70%	35000	6	206	3284628	405624	2828475	2206451
10km	70%	35000	6	251	3985448	386769	3567863	2869150
10km	70%	35000	6	243	3224957	396324	2783156	2107327
10km	70%	35000	6	254	3586067	394108	3165068	2821119
10km	70%	35000	6	261	3127199	350519	2751247	2384225
10km	70%	35000	6	310	4256792	451659	3779456	2988715
10km	70%	35000	6	338	3307666	394779	2871095	2160618
10km	70%	35000	6	208	4389913	466659	3884187	2476986
10km	70%	35000	6	241	3517875	431714	3051275	2807851
10km	70%	35000	6	250	3351768	352570	2949676	2612504
10km	70%	35000	6	219	4039095	421237	3574089	2761871
10km	70%	35000	6	231	3076651	375148	2667742	2217661
10km	70%	35000	6	175	3230985	388208	2817086	2282370
10km	70%	35000	6	234	3056906	367492	2665371	2689447
10km	70%	35000	6	253	4171681	456008	3671496	2815972
10km	70%	35000	6	294	3749138	421953	3291401	2497376
10km	70%	35000	6	205	3066463	343006	2704430	2324292
10km	70%	35000	6	297	3771817	368896	3373798	2949734
10km	70%	35000	6	182	3462661	363861	3070344	2605902
10km	70%	35000	6	183	3345207	400177	2900846	2154800
10km	70%	35000	6	268	2622908	282258	2320267	2086941
10km	70%	35000	6	196	3711702	408557	3271611	2460031
10km	70%	35000	6	217	3299938	373721	2880857	2254168
10km	70%	35000	6	221	3543637	328771	3164331	2711314
10km	70%	35000	6	272	4186237	481335	3646514	2841684
10km	70%	35000	6	234	3640669	420508	3188627	2535181
10km	70%	35000	6	242	3752138	405885	3307603	2622354
10km	70%	35000	6	378	3748030	429065	3266480	2846941
10km	70%	35000	6	235	5423291	655122	4719454	3577371
10km	70%	35000	6	284	3074735	382513	2652196	2271219
10km	70%	35000	6	221	3359068	430493	2874488	2625387
10km	70%	35000	6	250	3160745	373296	2748650	2297693
10km	70%	35000	6	249	3489702	431815	3016918	2460195
10km	70%	35000	6	285	3158651	315623	2820747	2137880
10km	70%	35000	6	181	2613049	333628	2245668	2285332
10km	70%	35000	6	210	2886820	326745	2535196	2118028
10km	70%	35000	6	239	3459255	397812	3008341	2559980
10km	70%	35000	6	186	3480517	406634	3042953	2443555
10km	70%	35000	6	282	2957519	354200	2570229	2114167
10km	70%	35000	6	366	4584945	469033	4094437	2930407
10km	70%	35000	6	288	3488877	376617	3065735	2648001
10km	70%	35000	6	187	3633830	397102	3198714	2348121
10km	70%	35000	6	319	4738877	500328	4204809	3577377
10km	70%	35000	6	208	3438399	398887	3005262	2528032
10km	70%	35000	6	168	3423661	422560	2963701	2267088
10km	70%	35000	6	185	3078134	416961	2630403	2542071
10km	70%	35000	6	232	3493644	375483	3068542	2317163
10km	70%	35000	6	318	5110974	449184	4624028	3062978
10km	70%	35000	6	217	3044137	329865	2682416	2127802
10km	70%	35000	6	184	3692360	410179	3244468	2352720
10km	70%	35000	6	266	4010238	422742	3553166	2996449
10km	70%	35000	6	243	3192013	427334	2737895	2597933
10km	70%	35000	6	353	3942209	402965	3495308	2962649
10km	70%	35000	6	192	3466152	408621	3027277	2181572
10km	70%	35000	6	236	4627690	442667	4146535	2990508
10km	70%	35000	6	188	3276409	396789	2848004	2289266
10km	70%	35000	6	197	4339112	513008	3788031	2566692
10km	70%	35000	6	196	3657090	452849	3140914	2510333
10km	70%	35000	6	260	4130200	442360	3647022	3296686
10km	70%	35000	6	206	3620334	427839	3149920	2546915
10km	70%	35000	6	244	4150023	526811	3592063	2989858
10km	70%	35000	6	234	3109812	336236	2736827	2286243
10km	70%	35000	6	281	2677962	307820	2352789	2394250
10km	70%	35000	6	221	3430045	404719	2991183	2749652
10km	70%	35000	6	228	3677820	428603	3196767	2396752
10km	70%	35000	6	251	3355620	414699	2915180	2429402
10km	70%	35000	6	269	3649735	433616	3190318	2752555
10km	70%	35000	6	217	3205993	374256	2781485	2308767
10km	70%	35000	6	265	3473723	414096	3027029	2588820
10km	70%	35000	6	241	4312464	467650	3782022	3111671
10km	70%	35000	6	177	3025528	341644	2647172	2140903
10km	70%	35000	6	199	2448066	288525	2134721	1977185
10km	70%	35000	6	248	2842665	333381	2466228	2198382
10km	70%	35000	6	221	4875184	549200	4282704	3274230
10km	70%	35000	6	239	4319406	390475	3899398	3113030
10km	70%	35000	6	335	3204500	363984	2797211	2295368
10km	70%	35000	6	387	4410090	409862	3959867	3217471
10km	70%	35000	6	289	3113004	371872	2694514	2165223
10km	70%	35000	6	215	3836190	440640	3351034	2839982
10km	70%	35000	6	299	4648304	425802	4179060	3148346
10km	70%	35000	6	238	3468962	339722	3100162	2761683
10km	70%	35000	6	264	4049647	490676	3518770	2627316
10km	70%	35000	6	226	3397328	389592	2977167	2228313
10km	70%	35000	6	251	4595242	506743	4049548	3137360
10km	70%	35000	6	182	3297889	370455	2884122	2544517
10km	70%	35000	6	153	3220846	377852	2813206	2337401
10km	70%	35000	6	227	3590988	418348	3140244	2609173
10km	70%	35000	6	278	3299496	369361	2894853	2373719
10km	70%	35000	6	193	4094411	471445	3584034	3040262
10km	70%	35000	6	308	3566357	342344	3202512	2464578
10km	70%	35000	6	255	4980748	528415	4408827	3414808
10km	70%	35000	6	196	2914647	332082	2541897	2271938
10km	70%	35000	6	378	4077030	488194	3552980	2646105
10km	70%	35000	6	259	3445646	386129	3036178	2401886
10km	70%	35000	6	270	3705957	391631	3283199	2606506
10km	70%	35000	6	173	3552417	437505	3077288	2580449
10km	70%	35000	6	362	3811354	364965	3423222	2672019
10km	70%	35000	6	262	4996276	629969	4330083	3258692
10km	70%	35000	6	168	3801987	507451	3238596	3107495
10km	70%	35000	6	375	4881781	494323	4351745	3627930
10km	70%	35000	6	390	3259056	368712	2847387	2604763
10km	70%	35000	6	315	4974675	513439	4414053	3407727
10km	70%	35000	6	247	3746952	360319	3371641	2758225
10km	70%	35000	6	231	2909747	312065	2570304	2524745
10km	70%	35000	6	205	3274089	351560	2869809	2693092
10km	70%	35000	6	358	3529567	393377	3076482	2888102
10km	70%	35000	6	249	3003977	382569	2606423	2424610
10km	70%	35000	6	233	3340808	361036	2956228	2270959
10km	70%	35000	6	223	3077176	365413	2678956	2455220
10km	70%	35000	6	240	3632426	382510	3210313	2881820
10km	70%	35000	6	203	3320692	386733	2899250	2178222
10km	70%	35000	6	366	4091336	491785	3568163	2878060
10km	70%	35000	6	220	3524236	387951	3102896	2476779
10km	70%	35000	6	353	3677213	419338	3209726	2481645
10km	70%	35000	6	196	3261535	362436	2869266	2280633
10km	70%	35000	6	254	3233602	383756	2795500	2597257
10km	70%	35000	6	258	3270012	378609	2856405	2121791
10km	70%	35000	6	192	3698793	425482	3243877	2730945
10km	70%	35000	6	250	4152327	406615	3705561	3175713
10km	70%	35000	6	282	2786886	292649	2469398	2446840
10km	70%	35000	6	289	3345907	360305	2947026	2908974
10km	70%	35000	6	342	3155084	355757	2775212	2689720
10km	70%	35000	6	407	3522253	376820	3088859	2344898
10km	70%	35000	6	323	3136216	332318	2753854	2849345
10km	70%	35000	6	204	3585747	431532	3131477	2847526
10km	70%	35000	6	198	3588075	396536	3169995	2768778
10km	70%	35000	6	257	5189844	532953	4616180	3067302
10km	70%	35000	6	189	3246549	374936	2842279	2110554
10km	70%	35000	6	179	3038176	369839	2641249	2298511
10km	70%	35000	6	179	3123191	448709	2637603	2474539
10km	70%	35000	6	335	4094986	463941	3580149	2675903
10km	70%	35000	6	155	2630845	299109	2304119	2036634
10km	70%	35000	6	332	4166077	483353	3635736	2457289
10km	70%	35000	6	281	3650790	397463	3220472	2504748
10km	70%	35000	6	248	4332135	442509	3852687	2675859
10km	70%	35000	6	339	4502402	486635	3955404	3055475
10km	70%	35000	6	209	3239161	350532	2865072	2383637
10km	70%	35000	6	199	2970909	367995	2573387	2326495
10km	70%	35000	6	336	3820723	435242	3340913	2981901
10km	70%	35000	6	178	4148577	440587	3657027	2761753
10km	70%	35000	6	249	3581131	397573	3150135	2402456
10km	70%	35000	6	263	2813418	334364	2456391	2032391
10km	70%	35000	6	273	3787620	371628	3388977	2941821
10km	70%	35000	6	248	4388594	475752	3874123	2579860
10km	70%	35000	6	257	4014578	472869	3511114	2890714
10km	70%	35000	6	311	4402585	509637	3844783	3231199
10km	70%	35000	6	267	3468857	410643	3011923	2723026
10km	70%	35000	6	322	4044572	443653	3568752	2885636
10km	70%	35000	6	192	4023540	507829	3467539	2600179
10km	70%	35000	6	400	3133184	360148	2749968	2297744
10km	70%	35000	6	230	4001146	479220	3458830	2737956
10km	70%	35000	6	258	3635934	436953	3165077	2599399
10km	70%	35000	6	196	3186289	364999	2793497	2248987
10km	70%	35000	6	236	3208242	311717	2867143	2513984
10km	70%	35000	6	181	3499303	468626	2994855	2528092
10km	70%	35000	6	230	3038233	356387	2643787	2282254
10km	70%	35000	6	316	4380510	433081	3914874	3232224
10km	70%	35000	6	216	3471807	341055	3084664	2648375
10km	70%	35000	6	335	3090593	372567	2673321	2160446
10km	70%	35000	6	284	2966491	339026	2575404	2415478
10km	70%	35000	6	294	4081566	439867	3594687	3188033
10km	70%	35000	6	223	2891783	338170	2534059	2020250
10km	70%	35000	6	259	3847576	439348	3382874	2687066
10km	70%	35000	6	224	3246753	397140	2815751	2125864
10km	70%	35000	6	460	2977504	313325	2633752	2283372
10km	70%	35000	6	151	3041877	366646	2637618	2052515
10km	70%	35000	6	269	2894140	329352	2539061	2152502
10km	70%	35000	6	253	3689256	411029	3249969	2371209
10km	70%	35000	6	161	3477285	426616	3021721	2400934
10km	70%	35000	6	223	3994980	365539	3601811	2519073
10km	70%	35000	6	228	4200254	531025	3617767	3060207
10km	70%	35000	6	227	3525855	392954	3090054	3009812
10km	70%	35000	6	226	3476682	436461	3006044	2557368
10km	70%	35000	6	297	3160667	352944	2747086	2533741
10km	70%	35000	6	296	4213279	404878	3769848	2942792
10km	70%	35000	6	269	4376104	469833	3867724	2843089
10km	70%	35000	6	257	2961978	366274	2576064	2134067
10km	70%	35000	6	301	3592645	385435	3167349	2613304
10km	70%	35000	6	201	3429353	449451	2939985	2614988
10km	70%	35000	6	224	3118218	362675	2709009	2313104
10km	70%	35000	6	339	3239645	391241	2807808	2228113
10km	70%	35000	6	375	3438358	360224	3046273	2568308
10km	70%	35000	6	280	4661360	494576	4103855	3221468
10km	70%	35000	6	233	3395274	440979	2923166	2514419
10km	70%	35000	6	193	3234452	341973	2864579	2479844
10km	70%	35000	6	281	3566022	396768	3129838	2500537
10km	70%	35000	6	190	4550412	481636	4033019	2835837
10km	70%	35000	6	231	3520337	376290	3107206	2421771
10km	70%	35000	6	249	3831481	342380	3450152	2641555
10km	70%	35000	6	190	3073376	396739	2647163	2408799
10km	70%	35000	6	336	3851519	406758	3394941	2968577
10km	70%	35000	6	163	3425045	415963	2977316	2342813
10km	70%	35000	6	245	3991534	398956	3556686	2886974
10km	70%	35000	6	431	4999400	488743	4477572	3005514
10km	70%	35000	6	366	3960757	409787	3522542	2796003
10km	70%	35000	6	167	3174144	383651	2757214	2291625
10km	70%	35000	6	222	4092370	419584	3631767	2552020
10km	70%	35000	6	202	3001298	318522	2655441	2028773
10km	70%	35000	6	288	4832097	498193	4304024	2941819
10km	70%	35000	6	179	3129371	388671	2718592	2189081
10km	70%	35000	6	185	3521981	452485	3035598	2412297
10km	70%	35000	6	230	3576716	413442	3125193	2660604
10km	70%	35000	6	283	4703084	488888	4154152	2850445
10km	70%	35000	6	228	4290270	425951	3831529	2853278
10km	70%	35000	6	231	3407285	375456	2981476	2569354
10km	70%	35000	6	271	4289545	506075	3748470	3229060
10km	70%	35000	6	154	3788391	457371	3297017	2563716
10km	70%	35000	6	291	4443687	449818	3956747	2853858
10km	70%	35000	6	335	3199575	360212	2789459	2280494
10km	70%	35000	6	279	4745822	490154	4197753	3191002
10km	70%	35000	6	213	2975723	330050	2614091	2295464
10km	70%	35000	6	353	3998694	366888	3609209	2788730
10km	70%	35000	6	303	3699389	377745	3297384	2741650
10km	70%	35000	6	262	3515271	403999	3069860	2073317
10km	70%	35000	6	185	3270142	429257	2798978	2473353
10km	70%	35000	6	305	4070147	445714	3586323	2654863
10km	70%	35000	6	227	4041468	466573	3539093	2819063
10km	70%	35000	6	194	4321991	546891	3731742	2689556
10km	70%	35000	6	162	3547366	451473	3070751	2579511
10km	70%	35000	6	211	3369385	376486	2953475	2445723
10km	70%	35000	6	270	3016658	301002	2683633	2166486
10km	70%	35000	6	274	3673869	394965	3221335	3181435
10km	70%	35000	6	230	3359453	369547	2951861	2063459
10km	70%	35000	6	205	2845352	345533	2450541	2210977
10km	70%	35000	6	322	3578831	329450	3224543	2587570
10km	70%	35000	6	194	3792043	410959	3349448	2560220
10km	70%	35000	6	366	5307092	525559	4749990	3394808
10km	70%	35000	6	240	2871786	364815	2475523	2363250
10km	70%	35000	6	282	3205504	372194	2808268	2341451
10km	70%	35000	6	156	3363430	419185	2921257	2364312
10km	70%	35000	6	186	2678772	347945	2299846	2000832
10km	70%	35000	6	298	3784437	425508	3313778	2842272
10km	70%	35000	6	221	3567222	421260	3091743	2659817
10km	70%	35000	6	170	2995978	385725	2578370	2200501
10km	70%	35000	6	212	3526646	431928	3058198	2528962
10km	70%	35000	6	239	3704622	392815	3275346	2947318
10km	70%	35000	6	196	3120412	352638	2721649	2269584
10km	70%	35000	6	229	3538165	378563	3135860	2332837
10km	70%	35000	6	262	3507994	404137	3065709	2609035
10km	70%	35000	6	249	2787334	326966	2435660	2139528
10km	70%	35000	6	211	4057326	442211	3569674	3039033
10km	70%	35000	6	298	4587573	447829	4108841	3191305
10km	70%	35000	6	372	4163179	419221	3711445	2922999
10km	70%	35000	6	319	4418233	477859	3895060	3298260
10km	70%	35000	6	264	3046946	343949	2644432	2489279
10km	70%	35000	6	216	3958661	486988	3440585	2579906
10km	70%	35000	6	233	3766818	435763	3292930	2480801
10km	70%	35000	6	199	3634165	441949	3159913	2353263
10km	70%	35000	6	313	3569736	402943	3133205	2624382
10km	70%	35000	6	196	3116206	362795	2731430	2389460
10km	70%	35000	6	191	3796168	426004	3320048	2621919
10km	70%	35000	6	283	4915927	478502	4404818	3112559
10km	70%	35000	6	267	4074657	369947	3671958	2616117
10km	70%	35000	6	260	3155090	400618	2732373	2244792
10km	70%	35000	6	172	3237166	416599	2780409	2479799
10km	70%	35000	6	221	3119292	348828	2733093	2186022
10km	70%	35000	6	222	3279922	395324	2847554	2376284
10km	70%	35000	6	284	4256041	433637	3787135	2945633
10km	70%	35000	6	225	3403001	426162	2939774	2574215
10km	70%	35000	6	244	2907241	377048	2486522	2352162
10km	70%	35000	6	391	3348266	397472	2911885	2637013
10km	70%	35000	6	244	3352186	345717	2963840	2330254
10km	70%	35000	6	230	3126953	374178	2705059	2557661
10km	70%	35000	6	158	2808671	357908	2422674	2387801
10km	70%	35000	6	226	3892592	420702	3435654	2613387
10km	70%	35000	6	239	4035345	484699	3509798	2878264
10km	70%	35000	6	165	2820707	359847	2436282	1979581
10km	70%	35000	6	279	3944727	401167	3512149	2458030
10km	70%	35000	6	212	3701533	385806	3283529	2795881
10km	70%	35000	6	274	3813181	401176	3369623	2444712
10km	70%	35000	6	200	3660570	407545	3225725	2488075
10km	70%	35000	6	207	3156934	405509	2718788	2548569
10km	70%	35000	6	217	4183961	441931	3694936	2703101
10km	70%	35000	6	259	2914669	319574	2564639	1991570
10km	70%	35000	6	242	2914652	339406	2547329	2281804
10km	70%	35000	6	270	4160324	438536	3698260	2846589
10km	70%	35000	6	271	3913452	457756	3425619	2418798
10km	70%	35000	6	339	2993899	319130	2656374	2482080
10km	70%	35000	6	208	2813578	312761	2474988	2342291
10km	70%	35000	6	343	3921867	356629	3524477	2406334
10km	70%	35000	6	271	3492807	381681	3069103	2584808
10km	70%	35000	6	284	3641229	469087	3138052	2343607
10km	70%	35000	6	204	3872283	430147	3407669	2281377
10km	70%	35000	6	201	3926406	413213	3472748	2620273
10km	70%	35000	6	178	3380444	378964	2980814	2369415
10km	70%	35000	6	299	4198906	433653	3739979	2945071
10km	70%	35000	6	182	3644513	407758	3196725	2433194
10km	70%	35000	6	226	3931794	497897	3401471	2404331
10km	70%	35000	6	225	3152654	376468	2740272	2505463
10km	70%	35000	6	444	4146292	399312	3720256	3172052
10km	70%	35000	6	343	4624864	444810	4117987	2970328
10km	70%	35000	6	217	4134243	496282	3598585	2763071
10km	70%	35000	6	267	3507122	421239	3045319	2673599
10km	70%	35000	6	177	3682032	427993	3218359	2651944
10km	70%	35000	6	246	3247682	343511	2867168	2496631
10km	70%	35000	6	229	3368757	399041	2937660	2457733
10km	70%	35000	6	218	3983158	403081	3540539	2609506
10km	70%	35000	6	185	4518700	435936	4049362	2927297
10km	70%	35000	6	223	3403153	413697	2937772	2725863
10km	70%	35000	6	200	3542496	421403	3081547	2577210
10km	70%	35000	6	204	4037286	488059	3515679	2594148
10km	70%	35000	6	263	4922712	499008	4370331	3385704
10km	70%	35000	6	251	3432488	430699	2949451	2233766
10km	70%	35000	6	218	3753985	434055	3278798	2304547
10km	70%	35000	6	228	3970331	472391	3451313	2732317
10km	70%	35000	6	325	3882705	397078	3462444	2473136
10km	70%	35000	6	203	3123447	356102	2727181	2278747
10km	70%	35000	6	292	4072490	413698	3631058	2951359
10km	70%	35000	6	258	3463316	360387	3076242	2466245
10km	70%	35000	6	236	4446508	490228	3913024	2825975
10km	70%	35000	6	216	4005134	428371	3536681	2524887
10km	70%	35000	6	254	3647693	386447	3230830	2815992
10km	70%	35000	6	311	3370194	397435	2942734	2622950
10km	70%	35000	6	258	3033243	349394	2629164	2452381
10km	70%	35000	6	263	3873775	368876	3459103	3013044
10km	70%	35000	6	356	3308350	356953	2920425	2620595
10km	70%	35000	6	268	4103023	431886	3638727	2983542
10km	70%	35000	6	233	3812220	350648	3417967	2921682
10km	70%	35000	6	194	4211687	451539	3705783	2903049
10km	70%	35000	6	198	3837920	434148	3367432	2563802
10km	70%	35000	6	229	3601965	423586	3146207	2604967
10km	70%	35000	6	193	2969818	328511	2616912	2063956
10km	70%	35000	6	279	2751240	341655	2387083	2499395
10km	70%	35000	6	220	3005366	348550	2634139	2410662
10km	70%	35000	6	198	3695511	411389	3243405	2501909
10km	70%	35000	6	226	3681953	404928	3237467	2471391
10km	70%	35000	6	230	3756444	460579	3262191	3045930
10km	70%	35000	6	336	3040463	332199	2676240	2301471
10km	70%	35000	6	217	2728688	311892	2394073	2168151
10km	70%	35000	6	229	3108896	331540	2738501	2268826
10km	70%	35000	6	235	3774177	402300	3341905	2866699
10km	70%	35000	6	236	4061377	480782	3550553	2613296
10km	70%	35000	6	197	3102232	334200	2734652	2228423
10km	70%	35000	6	180	3306603	438070	2837281	2684857
10km	70%	35000	6	224	3761864	453732	3263252	2723332
10km	70%	35000	6	267	2850914	321913	2503858	2182605
10km	70%	35000	6	200	3761741	403801	3305969	2415503
10km	70%	35000	6	190	3601886	419855	3140373	2628628
10km	70%	35000	6	228	3052184	353540	2664193	2494159
10km	70%	35000	6	233	3012641	311209	2680713	2303643
10km	70%	35000	6	186	3303417	397377	2880899	2321708
10km	70%	35000	6	184	3003305	383421	2572553	2622946
10km	70%	35000	6	240	2893335	329863	2535679	2250362
10km	70%	35000	6	228	3758943	390106	3335649	2483093
10km	70%	35000	6	308	3293361	366800	2896506	2354929
10km	70%	35000	6	419	2826614	324633	2484131	2511089
10km	70%	35000	6	296	3694208	395220	3268887	2257469
10km	70%	35000	6	201	3200181	325449	2848198	2159676
10km	70%	35000	6	161	3149081	378976	2751107	2212613
10km	70%	35000	6	401	3871836	373565	3465142	2557939
10km	70%	35000	6	193	3550212	405786	3106706	2549449
10km	70%	35000	6	187	2584313	336171	2227905	2182482
10km	70%	35000	6	247	3239499	406773	2807368	2156937
10km	70%	35000	6	182	3594260	426420	3115435	2554436
10km	70%	35000	6	250	3401161	357729	3002424	2706517
10km	70%	35000	6	275	2554938	276315	2248037	2276848
10km	70%	35000	6	216	4168143	436565	3706497	2835709
10km	70%	35000	6	282	3736610	391437	3326175	2682800
10km	70%	35000	6	219	4917864	565723	4281086	3401733
10km	70%	35000	6	203	2919195	347711	2552361	2187440
10km	70%	35000	6	222	3924953	425670	3461073	2549546
10km	70%	35000	6	223	3709262	424166	3249104	2711294
10km	70%	35000	6	223	4061516	412978	3614545	2542563
10km	70%	35000	6	213	2743055	275085	2427819	2435262
10km	70%	35000	6	229	3352118	375617	2948883	2233687
10km	70%	35000	6	317	4451671	409071	4004954	3175302
10km	70%	35000	6	200	3492838	392233	3073760	2255034
10km	70%	35000	6	185	3521411	410224	3077920	2548669
10km	70%	35000	6	299	3760320	398446	3333599	2927301
10km	70%	35000	6	253	3110464	323014	2742249	2323366
10km	70%	35000	6	194	4293825	476269	3757629	2871889
10km	70%	35000	6	286	4099614	365825	3714560	2700533
10km	70%	35000	6	179	3228225	393577	2816032	2583548
10km	70%	35000	6	148	3643263	464373	3138952	2452201
10km	70%	35000	6	231	3370197	370773	2964144	2293162
10km	70%	35000	6	268	4937645	509233	4360990	3087561
10km	70%	35000	6	293	4050470	397033	3611665	3163091
10km	70%	35000	6	285	2491128	296834	2165746	2028238
10km	70%	35000	6	305	3841230	433008	3372489	2574321
10km	70%	35000	6	274	4483869	402916	4027874	2800501
10km	70%	35000	6	285	4041414	433130	3572285	2901791
10km	70%	35000	6	227	3649234	381949	3236172	2502679
10km	70%	35000	6	254	4850041	575091	4240553	2968790
10km	70%	35000	6	256	4185368	421395	3676269	3007774
10km	70%	35000	6	200	4900612	507896	4347182	3126655
10km	70%	35000	6	224	3558831	418203	3096158	2830156
10km	70%	35000	6	283	4159926	430436	3688584	2969360
10km	70%	35000	6	236	4262581	441844	3764635	3077504
10km	70%	35000	6	309	4394916	438894	3931511	2818258
10km	70%	35000	6	231	3715454	397961	3277514	2382463
10km	70%	35000	6	157	3360882	422664	2912820	2290489
10km	70%	35000	6	167	3437950	438855	2966256	2583318
10km	70%	35000	6	194	4077266	549447	3491212	2555723
10km	70%	35000	6	200	2659470	327723	2318300	1918789
10km	70%	35000	6	175	2771792	344766	2405623	2436384
10km	70%	35000	6	207	2908084	329328	2531893	2182090
10km	70%	35000	6	404	3848300	459043	3325385	2729083
10km	70%	35000	6	189	2852194	343041	2486011	2514697
10km	70%	35000	6	218	3608653	431118	3136211	2362596
10km	70%	35000	6	147	2795444	301847	2462324	2105422
10km	70%	35000	6	165	3566924	394355	3146255	2483343
10km	70%	35000	6	214	4728565	506310	4177471	3004238
10km	70%	35000	6	329	2693569	290004	2368931	2730309
10km	70%	35000	6	260	4286875	435342	3811325	3037360
10km	70%	35000	6	243	3466474	383117	3022380	2731477
10km	70%	35000	6	233	3231903	298181	2904009	2239797
10km	70%	35000	6	240	3449572	366518	3059869	2664798
10km	70%	35000	6	287	3053494	345934	2681949	2253814
10km	70%	35000	6	210	3673175	417312	3212680	2811212
10km	70%	35000	6	220	3484099	409259	3047290	2533673
10km	70%	35000	6	234	3295857	369280	2889913	2515843
10km	70%	35000	6	300	4848174	504827	4303655	3126208
10km	70%	35000	6	157	2854305	365297	2461281	2396992
10km	70%	35000	6	376	3732572	436306	3255894	2723966
10km	70%	35000	6	235	3513255	402104	3063869	2507933
10km	70%	35000	6	209	3217124	423062	2765663	2720742
10km	70%	35000	6	226	3776407	427857	3313902	2457335
10km	70%	35000	6	174	2990579	312226	2605947	2271393
10km	70%	35000	6	217	3695874	495384	3141129	2523839
10km	70%	35000	6	307	3990281	443400	3502301	3028031
10km	70%	35000	6	158	3518149	404622	3075723	2313946
10km	70%	35000	6	234	3227228	356790	2851462	2486789
10km	70%	35000	6	301	3314525	358740	2933997	2460922
10km	70%	35000	6	208	3485015	397246	3041240	2425066
10km	70%	35000	6	238	3310219	390018	2877196	2407369
10km	70%	35000	6	271	3198330	323130	2822034	2376945
10km	70%	35000	6	250	4282150	465056	3774049	2808357
10km	70%	35000	6	214	3753178	399025	3310315	2832064
10km	70%	35000	6	221	4478356	459844	3990613	2801107
10km	70%	35000	6	233	3320140	341434	2955181	2621916
10km	70%	35000	6	496	4079107	441777	3602396	3323892
10km	70%	35000	6	249	3954779	478021	3435255	2833662
10km	70%	35000	6	235	3662452	374608	3242269	2572179
10km	70%	35000	6	321	3247545	368419	2839299	2462469
10km	70%	35000	6	324	3630437	408101	3182953	3045588
10km	70%	35000	6	304	3315117	305608	2984716	2456141
10km	70%	35000	6	256	3399469	416589	2948406	2957202
10km	70%	35000	6	229	2724210	310630	2386782	2337581
10km	70%	35000	6	280	2932940	358659	2546112	2244296
10km	70%	35000	6	207	3587500	391386	3158219	2340903
10km	70%	35000	6	273	3916732	507819	3377103	2820578
10km	70%	35000	6	209	2893147	351522	2508032	2408067
10km	70%	35000	6	208	3611394	403875	3157893	2232345
10km	70%	35000	6	191	3081925	367495	2689371	2362027
10km	70%	35000	6	273	3925014	437856	3453242	2816446
10km	70%	35000	6	211	3504101	390335	3086653	2380079
10km	70%	35000	6	211	3264597	351874	2886392	2003897
10km	70%	35000	6	301	4495230	418154	4032686	3392656
10km	70%	35000	6	199	3370818	344655	3000949	2670821
10km	70%	35000	6	182	2254733	264999	1967705	2308042
10km	70%	35000	6	332	3697466	383955	3274431	2696112
10km	70%	35000	6	206	2551453	325135	2201367	2187191
10km	70%	35000	6	203	3193463	364945	2784093	2244486
10km	70%	35000	6	242	3298886	361752	2912320	2323373
10km	70%	35000	6	164	3135689	397252	2707271	2449628
10km	70%	35000	6	230	3183534	341956	2818822	2549518
10km	70%	35000	6	245	2782163	312501	2446320	1984572
10km	70%	35000	6	209	3386310	370432	2981667	2973881
10km	70%	35000	6	213	4049259	527852	3481853	2797052
10km	70%	35000	6	185	3368274	430844	2909912	2050111
10km	70%	35000	6	230	4445380	425678	3963235	3062391
10km	70%	35000	6	247	3373298	315257	3017789	2787588
10km	70%	35000	6	232	3555524	429413	3080122	2682186
10km	70%	35000	6	301	4024199	369018	3608651	2819913
10km	70%	35000	6	268	3084625	337571	2726663	2346489
10km	70%	35000	6	241	4477144	527615	3915159	2854292
10km	70%	35000	6	195	3495220	403971	3063032	2668641
10km	70%	35000	6	192	3186119	387303	2780597	2076301
10km	70%	35000	6	271	4270715	435995	3797486	3250505
10km	70%	35000	6	230	4491167	492859	3938927	2798432
10km	70%	35000	6	233	3166890	345716	2788722	2535231
10km	70%	35000	6	283	4002898	413290	3558236	2824212
10km	70%	35000	6	316	3633788	412328	3181874	2593047
10km	70%	35000	6	187	3439612	346539	3060043	2539683
10km	70%	35000	6	229	2768382	338011	2400005	2013115
10km	70%	35000	6	504	4370024	426271	3905639	2755764
10km	70%	35000	6	250	3262770	393832	2840355	2499389
10km	70%	35000	6	196	2560518	293745	2244719	2156065
10km	70%	35000	6	345	3133298	395299	2713229	2400402
10km	70%	35000	6	388	3364489	375000	2969153	2643972
10km	70%	35000	6	288	3894703	399301	3460293	2602818
10km	70%	35000	6	365	5482308	560118	4860662	3538495
10km	70%	35000	6	242	3892561	434272	3411300	2601045
10km	70%	35000	6	280	4264498	448756	3769966	2834545
10km	70%	35000	6	235	3317111	377504	2910338	2440830
10km	70%	35000	6	256	3210438	364369	2801451	2692762
10km	70%	35000	6	221	2918381	338924	2519952	2295179
10km	70%	35000	6	234	3629456	387498	3193638	3107680
10km	70%	35000	6	268	4247606	468643	3733640	2890424
10km	70%	35000	6	316	3242385	376459	2829148	2355679
10km	70%	35000	6	219	3451894	398056	3025649	2623777
10km	70%	35000	6	465	3359878	335264	2996678	2582269
10km	70%	35000	6	269	3878489	441871	3402245	3145533
10km	70%	35000	6	345	3063809	323642	2694213	2417770
10km	70%	35000	6	181	3105302	371134	2701437	2282914
10km	70%	35000	6	276	3607036	411409	3143271	3082140
10km	70%	35000	6	195	2467588	306165	2138810	2288243
10km	70%	35000	6	210	4279075	522530	3705937	2784056
10km	70%	35000	6	272	3537561	424575	3081321	2543751
10km	70%	35000	6	297	3475778	349730	3093481	2514037
10km	70%	35000	6	228	3624181	382180	3195015	2516748
10km	70%	35000	6	260	3916114	408199	3444623	2417219
10km	70%	35000	6	200	4214804	467351	3705681	2766755
10km	70%	35000	6	163	2713443	299833	2386575	2002574
10km	70%	35000	6	263	3485753	400697	3054992	2631298
10km	70%	35000	6	214	2918668	327032	2562732	2280117
10km	70%	35000	6	257	2720922	332072	2367301	2184245
10km	70%	35000	6	173	3291804	364225	2888389	2715759
10km	70%	35000	6	234	4101899	458967	3602660	2830928
10km	70%	35000	6	262	3550149	380267	3148498	2541687
10km	70%	35000	6	261	2735409	370671	2343144	2080823
10km	70%	35000	6	331	3439531	371710	3039946	2824694
10km	70%	35000	6	219	3091184	311570	2755512	2221325
10km	70%	35000	6	239	3631064	383406	3207153	2176740
10km	70%	35000	6	188	3566806	414768	3130753	2166282
10km	70%	35000	6	306	2797195	332230	2434507	2207190
10km	70%	35000	6	183	2493441	305396	2148581	2000853
10km	70%	35000	6	237	3813711	420928	3362772	2308383
10km	70%	35000	6	214	3435199	426310	2975029	2438767
10km	70%	35000	6	278	3143657	322409	2799547	2506659
10km	70%	35000	6	240	4188441	439883	3679075	2948024
10km	70%	35000	6	209	3571061	407921	3136757	2358530
10km	70%	35000	6	189	3326761	353247	2941149	2225133
10km	70%	35000	6	282	3329516	379048	2918778	2328448
10km	70%	35000	6	282	3882364	406983	3400485	2527229
10km	70%	35000	6	190	3544404	398031	3112587	2490610
10km	70%	35000	6	211	3105905	397117	2664605	2346467
10km	70%	35000	6	184	3159732	387505	2748147	2565055
10km	70%	35000	6	215	3179345	338757	2825146	2334505
10km	70%	35000	6	166	2842283	355101	2458933	2193321
10km	70%	35000	6	260	2808119	372041	2412644	2091642
10km	70%	35000	6	276	3583474	427530	3133189	2781420
10km	70%	35000	6	186	3295163	356194	2919103	2235234
10km	70%	35000	6	254	2070310	267525	1778130	1946758
10km	70%	35000	6	172	3103720	392790	2676591	2237186
10km	70%	35000	6	245	3301896	393109	2876761	2213777
10km	70%	35000	6	240	2935759	356157	2550852	2503502
10km	70%	35000	6	250	4219085	428318	3753300	2855545
10km	70%	35000	6	282	3171387	339696	2800314	2341321
10km	70%	35000	6	312	4319357	496907	3785253	2582600
10km	70%	35000	6	230	4592745	478465	4063475	2674291
10km	70%	35000	6	262	3226288	359316	2829761	2019515
10km	70%	35000	6	225	3908002	472650	3390090	2441367
10km	70%	35000	6	200	3914393	409004	3464621	2516371
10km	70%	35000	6	198	3331044	415126	2895735	2204421
10km	70%	35000	6	288	3848782	374066	3437652	2586271
10km	70%	35000	6	205	3774589	426668	3312354	2451183
10km	70%	35000	6	170	3646055	396622	3213147	2253365
10km	70%	35000	6	313	2470996	249792	2197872	2108950
10km	70%	35000	6	177	3168606	401054	2734251	2282868
10km	70%	35000	6	228	4203669	423033	3739607	2745604
10km	70%	35000	6	210	2914566	337859	2547843	2058267
10km	70%	35000	6	250	3494599	389593	3064744	2319221
10km	70%	35000	6	279	3995654	494090	3459340	2734696
10km	70%	35000	6	255	3456200	434664	2983992	2337150
10km	70%	35000	6	316	3551456	377842	3134757	2413130
10km	70%	35000	6	183	3433059	432107	2974286	2344788
10km	70%	35000	6	299	3694778	414444	3241371	2498677
10km	70%	35000	6	194	3184348	405673	2753641	2339788
10km	70%	35000	6	234	3998337	448223	3519150	2637675
10km	70%	35000	6	267	3870785	385883	3454339	2785038
10km	70%	35000	6	257	4567848	430022	4098104	3176992
10km	70%	35000	6	231	3815468	464937	3302790	3069726
10km	70%	35000	6	232	3616277	440309	3147025	2530411
10km	70%	35000	6	266	3467741	417798	3022646	2516979
10km	70%	35000	6	247	3134417	380849	2718372	2651219
10km	70%	35000	6	219	3522604	343733	3152802	2498909
10km	70%	35000	6	330	3777460	431459	3309546	2680794
10km	70%	35000	6	249	2986858	328222	2626892	2405305
10km	70%	35000	6	216	3199710	386756	2784401	2215679
10km	70%	35000	6	226	4043880	455285	3546054	2784386
10km	70%	35000	6	180	3408998	432464	2953628	2250005
10km	70%	35000	6	179	3643701	383885	3225717	2648164
10km	70%	35000	6	265	4905693	473627	4393834	2913866
10km	70%	35000	6	206	3561333	477139	3060179	2867652
10km	70%	35000	6	219	3262543	365538	2873292	2394158
10km	70%	35000	6	221	2967286	347702	2591740	2630223
10km	70%	35000	6	194	4052151	450513	3565014	2516852
10km	70%	35000	6	275	3356830	348545	2978423	2968598
10km	70%	35000	6	172	3196019	385668	2784858	2473153
10km	70%	35000	6	189	3169181	325235	2813874	2516878
10km	70%	35000	6	269	3953831	438383	3473003	2656937
10km	70%	35000	6	211	3602396	428870	3126704	2393267
10km	70%	35000	6	176	2862415	366449	2473794	2327138
10km	70%	35000	6	175	3380282	363040	2995213	2321781
10km	70%	35000	6	249	3371742	402620	2937994	2489504
10km	70%	35000	6	242	3367383	394979	2933815	2316974
10km	70%	35000	6	375	2544125	266712	2255612	2182138
10km	70%	35000	6	231	3173553	393020	2748857	2381580
10km	70%	35000	6	248	3383198	385105	2962820	2732738
10km	70%	35000	6	298	3214848	353037	2820393	2679822
10km	70%	35000	6	370	4674745	466492	4161667	3203759
10km	70%	35000	6	330	5046793	545540	4458746	3230422
10km	70%	35000	6	307	3472557	406854	3027000	2833521
10km	70%	35000	6	278	3383359	388692	2969217	2521192
10km	70%	35000	6	257	3096392	380816	2657076	2499667
10km	70%	35000	6	289	3071806	353604	2671857	2196132
10km	70%	35000	6	258	3848994	445113	3361135	2831920
10km	70%	35000	6	307	3884600	359589	3487552	3189673
10km	70%	35000	6	241	3174848	407032	2734604	2548105
10km	70%	35000	6	236	4371611	514217	3797210	2751563
10km	70%	35000	6	316	3188432	342769	2815699	2606373
10km	70%	35000	6	284	4253069	453043	3762544	3074543
10km	70%	35000	6	220	3650340	412429	3199136	2562651
10km	70%	35000	6	238	4153252	443122	3682921	2706754
10km	70%	35000	6	323	3666382	448680	3185712	2608323
10km	70%	35000	6	217	3458959	356024	3067653	2325555
10km	70%	35000	6	325	3446050	397030	3015318	2538623
10km	70%	35000	6	245	2606501	305223	2277126	2120343
10km	70%	35000	6	274	5006147	530871	4423563	3293911
10km	70%	35000	6	242	3196091	362660	2798150	2335770
10km	70%	35000	6	196	3313880	384761	2905992	1996442
10km	70%	35000	6	232	3051719	296039	2706628	2447221
10km	70%	35000	6	220	3896546	394977	3465604	2600494
10km	70%	35000	6	340	3144635	346838	2735226	2588518
10km	70%	35000	6	284	3959718	377518	3543557	2667259
10km	70%	35000	6	368	3989147	385945	3554888	2528556
10km	70%	35000	6	209	3266729	365489	2869192	2514031
10km	70%	35000	6	237	3243331	333213	2879587	2606335
10km	70%	35000	6	288	3905208	527593	3346488	2750745
10km	70%	35000	6	200	4214045	486739	3695668	2918059
10km	70%	35000	6	250	3973026	378264	3566795	2787816
10km	70%	35000	6	280	3341126	391858	2931722	2384097
10km	70%	35000	6	279	4546730	448322	4043223	3271023
10km	70%	35000	6	239	3215653	348372	2830388	2180526
10km	70%	35000	6	184	3543031	411533	3087077	2432810
10km	70%	35000	6	224	3604449	379701	3176431	2312177
10km	70%	35000	6	303	3125624	380968	2706264	2279714
10km	70%	35000	6	284	3859472	380332	3432282	2647805
10km	70%	35000	6	243	4078783	399141	3633827	2444430
10km	70%	35000	6	287	3084478	340519	2707350	2161904
10km	70%	35000	6	245	3905058	434575	3425928	2227039
10km	70%	35000	6	220	2796885	304983	2470729	2397613
10km	70%	35000	6	232	3959651	446148	3486389	2855884
10km	70%	35000	6	312	3879111	415992	3411866	2649512
10km	70%	35000	6	254	3324693	367020	2932680	2187200
10km	70%	35000	6	216	2923519	315419	2566931	2274853
10km	70%	35000	6	321	5165564	509960	4603193	3527854
10km	70%	35000	6	216	3883850	491223	3355024	2676823
10km	70%	35000	6	208	3072571	360953	2689477	2315598
10km	70%	35000	6	307	3172140	384785	2747326	2258348
10km	70%	35000	6	241	5230101	553187	4634197	3195559
10km	70%	35000	6	284	3086018	373761	2679824	2322150
10km	70%	35000	6	236	3518710	437819	3035403	2448107
10km	70%	35000	6	295	3196852	353987	2804722	2432205
10km	70%	35000	6	215	3004097	378814	2591294	2351806
10km	70%	35000	6	182	3540313	396927	3102319	2919053
10km	70%	35000	6	342	3091847	354327	2697855	2276514
10km	70%	35000	6	187	3414318	345730	3046798	2510065
10km	70%	35000	6	206	2807535	304860	2473418	2385071
10km	70%	35000	6	198	3255904	365115	2852350	2531065
10km	70%	35000	6	207	3181925	349743	2779885	2243399
10km	70%	35000	6	206	3427442	418096	2965506	2708979
10km	70%	35000	6	264	4661641	462230	4161592	2988397
10km	70%	35000	6	249	2506486	269536	2214337	2125602
10km	70%	35000	6	192	3999830	519559	3436730	2391867
10km	70%	35000	6	270	4900304	522268	4354869	2965773
10km	70%	35000	6	200	3732169	444249	3250754	2620687
10km	70%	35000	6	236	4589328	560455	3943937	2959535
10km	70%	35000	6	262	3481886	379267	3076094	2214854
10km	70%	35000	6	206	3027148	353779	2645302	2137099
10km	70%	35000	6	314	3107786	313139	2745865	3120721
10km	70%	35000	6	222	3343514	398576	2911048	2737126
10km	70%	35000	6	263	4792277	544552	4199653	3431523
10km	70%	35000	6	255	2753210	316400	2407126	2416818
10km	70%	35000	6	221	4081885	460510	3582429	2721817
10km	70%	35000	6	254	3569733	446557	3081101	2503706
10km	70%	35000	6	217	3538776	413302	3087446	2675316
10km	70%	35000	6	237	3358008	430149	2882103	2834046
10km	70%	35000	6	433	4212784	373623	3802660	3145551
10km	70%	35000	6	273	3286443	347078	2910723	2387621
10km	70%	35000	6	279	3259953	407435	2821698	2932458
10km	70%	35000	6	245	4530539	472078	4005197	3567164
10km	70%	35000	6	260	3415137	347185	3019423	2842179
10km	70%	35000	6	272	5064377	478675	4543592	3151989
10km	70%	35000	6	256	3924659	477049	3407207	2851816
10km	70%	35000	6	203	4081500	393730	3657446	2885536
10km	70%	35000	6	240	4383478	386638	3963200	3264832
10km	70%	35000	6	186	3148507	381367	2738220	2325103
10km	70%	35000	6	227	4144757	497121	3604179	2882163
10km	70%	35000	6	226	3582330	399699	3140347	2728236
10km	70%	35000	6	247	3876063	404414	3435501	2822795
10km	70%	35000	6	267	3824282	468048	3304070	2685899
10km	70%	35000	6	239	4432558	516982	3881154	3097967
10km	70%	35000	6	198	3675229	434171	3210200	2642998
10km	70%	35000	6	191	3935258	471483	3422818	2766282
10km	70%	35000	6	208	4299684	433177	3823330	2723971
10km	70%	35000	6	198	3264077	404688	2814417	2224663
10km	70%	35000	6	228	4380054	422096	3911237	3297742
10km	70%	35000	6	188	3854985	440945	3375063	2410846
10km	70%	35000	6	225	4196188	429438	3744689	2599898
10km	70%	35000	6	300	3507736	364777	3086683	2489322
10km	70%	35000	6	214	4258765	482031	3729732	3084910
10km	70%	35000	6	260	4017266	430752	3543478	2797620
10km	70%	35000	6	261	3378898	361860	2976667	2513531
10km	70%	35000	6	225	4470372	497052	3919760	2597275
10km	70%	35000	6	238	2859361	322399	2495224	2455574
10km	70%	35000	6	241	3261179	385177	2848426	2320333
10km	70%	35000	6	248	3812523	416733	3343202	3008172
10km	70%	35000	6	221	2759293	277789	2458462	2212631
10km	70%	35000	6	170	3539086	421704	3080273	2680018
10km	70%	35000	6	238	3215475	351872	2845540	2441683
10km	70%	35000	6	306	2932482	315413	2598935	2211915
10km	70%	35000	6	195	3074213	351858	2699502	2355373
10km	70%	35000	6	257	4624504	428050	4162491	3121564
10km	70%	35000	6	218	3121217	384388	2711286	2121061
10km	70%	35000	6	224	3489915	424597	3028664	2339605
10km	70%	35000	6	253	4013920	447498	3526837	2533369
10km	70%	35000	6	275	3071889	353273	2694580	2220811
10km	70%	35000	6	217	3049242	348856	2657190	2338077
10km	70%	35000	6	295	3685602	446982	3198238	2811952
10km	70%	35000	6	223	2929649	344708	2562163	2247903
10km	70%	35000	6	246	3491374	427457	3034727	2428381
10km	70%	35000	6	193	3692703	423527	3232328	2461668
10km	70%	35000	6	267	4278983	566424	3671312	3152630
10km	70%	35000	6	227	5028418	461640	4520390	3171833
10km	70%	35000	6	250	3708276	382485	3297670	2708020
10km	70%	35000	6	259	4055353	435894	3587999	2704097
10km	70%	35000	6	217	3565931	395252	3132328	2020737
10km	70%	35000	6	372	4560571	438364	4083648	2888871
10km	70%	35000	6	346	4178576	381379	3765427	2693630
10km	70%	35000	6	168	3744269	456814	3256839	2683003
10km	70%	35000	6	314	3904120	437297	3428783	2853653
10km	70%	35000	6	287	4030685	451038	3527291	2850646
10km	70%	35000	6	183	3062043	352803	2673083	2248791
10km	70%	35000	6	214	3356531	419492	2896967	2342574
10km	70%	35000	6	169	3928244	501264	3402724	2699116
10km	70%	35000	6	306	5080444	427428	4612086	3290448
10km	70%	35000	6	326	4316946	426369	3849126	2996361
10km	70%	35000	6	364	3439510	429989	2980248	2325369
10km	70%	35000	6	203	4043824	487996	3511193	2999904
10km	70%	35000	6	239	3598524	416867	3137204	2580891
10km	70%	35000	6	211	4076564	537242	3501893	2639248
10km	70%	35000	6	202	3896529	457637	3403119	2290375
10km	70%	35000	6	243	3728335	438087	3253910	2357284
10km	70%	35000	6	230	3085685	337730	2725767	2161881
10km	70%	35000	6	208	3480542	405306	3029256	2465802
10km	70%	35000	6	278	3821786	417690	3357753	2573166
10km	70%	35000	6	294	3038194	319993	2681052	2268155
10km	70%	35000	6	189	3628729	446656	3155299	2223532
10km	70%	35000	6	277	3546976	353062	3173202	2710991
10km	70%	35000	6	171	3540922	418865	3099689	2060251
10km	70%	35000	6	239	3262674	344253	2885866	2477764
10km	70%	35000	6	313	3727560	410710	3289109	2526745
10km	70%	35000	6	266	5456450	527817	4883080	3413231
10km	70%	35000	6	212	3438562	373009	3029821	2428222
10km	70%	35000	6	234	3197398	392698	2767702	2364116
10km	70%	35000	6	308	2621992	310253	2275671	2033876
10km	70%	35000	6	268	3320443	379451	2910297	2294052
10km	70%	35000	6	298	3883760	404263	3446184	2926333
10km	70%	35000	6	263	4089820	403980	3662056	2691687
10km	70%	35000	6	247	2831160	352627	2447869	2179875
10km	70%	35000	6	225	3279667	322526	2928581	2387291
10km	70%	35000	6	256	4030023	374079	3631201	2636312
10km	70%	35000	6	254	3929223	402580	3499087	2881084
10km	70%	35000	6	376	3188268	352598	2819964	2073129
10km	70%	35000	6	271	4072797	440058	3588591	3069366
10km	70%	35000	6	161	2978298	333671	2606710	1887704
10km	70%	35000	6	298	3297587	344638	2922634	2441220
10km	70%	35000	6	370	4861661	487328	4336994	2929946
10km	70%	35000	6	262	3800520	418002	3362353	2655785
10km	70%	35000	6	266	3639715	425750	3178645	2226603
10km	70%	35000	6	305	3200919	419353	2751845	2394848
10km	70%	35000	6	218	2848033	358393	2473053	2054736
10km	70%	35000	6	303	3717171	389361	3293753	2770064
10km	70%	35000	6	290	3822048	354464	3429471	2607416
10km	70%	35000	6	248	3351957	380734	2942687	2547598
10km	70%	35000	6	217	3543466	373677	3143836	2586850
10km	70%	35000	6	215	3335479	400329	2865991	2227203
10km	70%	35000	6	288	3995735	375169	3603452	2594194
10km	70%	35000	6	196	4624521	497728	4095940	3217243
10km	70%	35000	6	260	3577609	401431	3135673	2468022
10km	70%	35000	6	250	4048294	479419	3532430	2778542
10km	70%	35000	6	244	4551450	552133	3960678	2817367
10km	70%	35000	6	256	3768041	380793	3327422	2896380
10km	70%	35000	6	243	4014531	443111	3526345	2672158
10km	70%	35000	6	182	3530172	427213	3060954	2361364
10km	70%	35000	6	288	3727585	370746	3308995	3051704
10km	70%	35000	6	164	3061986	356272	2659008	2214396
10km	70%	35000	6	221	4387549	477754	3862918	3245416
10km	70%	35000	6	286	3958744	440007	3469556	2653214
10km	70%	35000	6	169	3303406	403257	2875049	2182281
10km	70%	35000	6	219	3816878	482409	3298497	2501026
10km	70%	35000	6	243	3809416	442253	3330805	2591335
10km	70%	35000	6	182	3864903	484710	3343412	2518668
10km	70%	35000	6	270	3413317	367007	3004280	2680294
10km	70%	35000	6	331	4061214	471741	3556627	2784758
10km	70%	35000	6	235	3067905	385474	2645347	2126527
10km	70%	35000	6	361	3729194	340554	3349556	2932381
10km	70%	35000	6	289	3679181	384256	3244048	2507073
10km	70%	35000	6	277	2915369	311898	2582312	2362429
10km	70%	35000	6	176	2839964	316464	2491532	2208401
10km	70%	35000	6	314	3528427	395379	3104321	2165527
10km	70%	35000	6	224	4578856	506019	4001983	2704098
10km	70%	35000	6	283	4790656	504678	4244281	3032407
10km	70%	35000	6	211	3376877	334084	3004576	2270626
10km	70%	35000	6	229	3715478	430838	3249902	2500769
10km	70%	35000	6	221	3241019	422906	2789317	2653434
10km	70%	35000	6	209	4647209	509001	4093014	3390936
10km	70%	35000	6	192	3723699	463109	3211478	2474156
10km	70%	35000	6	225	3617434	448016	3131226	2871446
10km	70%	35000	6	262	4333907	401312	3903449	2871068
10km	70%	35000	6	194	3075828	364954	2676177	2157367
10km	70%	35000	6	351	3283776	351108	2887040	2502908
10km	70%	35000	6	232	4612191	442810	4101803	3070549
10km	70%	35000	6	346	3642253	356848	3242283	2677808
10km	70%	35000	6	203	4424457	453567	3935530	2906994
10km	70%	35000	6	220	3789200	439228	3316797	2275339
10km	70%	35000	6	228	5001349	492266	4471377	2665892
10km	70%	35000	6	283	3679230	389090	3239958	2731920
10km	70%	35000	6	259	3419063	353895	3038593	2461062
10km	70%	35000	6	260	4696993	536737	4102166	2688764
10km	70%	35000	6	210	3524257	385476	3085820	2484621
10km	70%	35000	6	214	3109715	402039	2685857	2069401
10km	70%	35000	6	339	4027933	379022	3624804	2602576
10km	70%	35000	6	459	3569291	387576	3145277	2660949
10km	70%	35000	6	215	3115720	397535	2693361	2210515
10km	70%	35000	6	248	3324302	353202	2926594	2538567
10km	70%	35000	6	190	3105080	389839	2688667	2418727
10km	70%	35000	6	167	2901477	347989	2518745	2134657
10km	70%	35000	6	184	3516334	385511	3092630	2289004
10km	70%	35000	6	202	3602630	441430	3135092	2465511
10km	70%	35000	6	194	4021422	467238	3527702	2806190
10km	70%	35000	6	221	3253603	402299	2811836	2663885
10km	70%	35000	6	271	3029978	341982	2665029	2408988
10km	70%	35000	6	215	3291144	347652	2918436	2451063
10km	70%	35000	6	223	4782108	536746	4197733	3106084
10km	70%	35000	6	224	3097567	333088	2736532	2461996
10km	70%	35000	6	205	3204001	399047	2781600	2410485
10km	70%	35000	6	319	3025884	328277	2662356	2290378
10km	70%	35000	6	190	2384799	287420	2073892	1987621
10km	70%	35000	6	243	3941315	443704	3468655	2461326
10km	70%	35000	6	224	2847880	326431	2493545	2178150
10km	70%	35000	6	187	3327198	409785	2877989	2302655
10km	70%	35000	6	286	5548763	533129	4973330	3331781
10km	70%	35000	6	192	2709959	283290	2401797	2337266
10km	70%	35000	6	264	2777581	367285	2393431	2418876
10km	70%	35000	6	305	3456520	389064	3040765	2487447
10km	70%	35000	6	234	3152415	361393	2767466	2153025
10km	70%	35000	6	158	2976446	382797	2573185	2267475
10km	70%	35000	6	227	3287301	404240	2834771	2663282
10km	70%	35000	6	230	3636136	434261	3168388	2745724
10km	70%	35000	6	166	3137878	380403	2733331	2269490
10km	70%	35000	6	300	3983305	392832	3560893	3004286
10km	70%	35000	6	212	3181550	402019	2747981	2161495
10km	70%	35000	6	229	3280797	342148	2890650	2180522
10km	70%	35000	6	192	3358179	399787	2930533	2485625
10km	70%	35000	6	340	3396775	364411	3005386	2487219
10km	70%	35000	6	178	2863892	324324	2517399	2030466
10km	70%	35000	6	261	3491450	401204	3066479	2411040
10km	70%	35000	6	214	4647056	515335	4078497	3325178
10km	70%	35000	6	248	3176255	373396	2770397	2310063
10km	70%	35000	6	197	3453197	442984	2979436	2732889
10km	70%	35000	6	293	4035055	442110	3542760	2970668
10km	70%	35000	6	239	3365436	363850	2972576	2454607
10km	70%	35000	6	258	3504440	421065	3029224	2461041
10km	70%	35000	6	359	3663192	370305	3245130	2341841
10km	70%	35000	6	320	3103640	404272	2665588	2206775
10km	70%	35000	6	195	2997664	356563	2617745	2189095
10km	70%	35000	6	303	4260461	450398	3770441	3240592
10km	70%	35000	6	232	4130512	419499	3680853	2814291
10km	70%	35000	6	195	3866665	491994	3331817	2729573
10km	70%	35000	6	258	3240120	357910	2849570	2433154
10km	70%	35000	6	273	4224621	379015	3811122	2781918
10km	70%	35000	6	181	3897444	434389	3425330	2768862
10km	70%	35000	6	230	3859100	361527	3461794	2957038
10km	70%	35000	6	256	3130234	346958	2748666	2585092
10km	70%	35000	6	237	4204854	499074	3668694	2838972
10km	70%	35000	6	214	2781336	331597	2418446	2103367
10km	70%	35000	6	238	3742578	422587	3294759	2744570
10km	70%	35000	6	227	3366632	365090	2973094	2347656
10km	70%	35000	6	169	3693457	426924	3202401	2647095
10km	70%	35000	6	161	2897679	346064	2523403	2249417
10km	70%	35000	6	343	3073538	325682	2703203	2600918
10km	70%	35000	6	296	3965104	455004	3454267	2831667
10km	70%	35000	6	236	3813800	434699	3351801	2604237
10km	70%	35000	6	324	3022636	332137	2632920	2411542
10km	70%	35000	6	282	4224594	540502	3646171	2527298
10km	70%	35000	6	192	3562845	461637	3063791	2090883
10km	70%	35000	6	293	4181922	461615	3662130	3175979
10km	70%	35000	6	272	3342940	366984	2906387	2870976
10km	70%	35000	6	185	2941097	383727	2531448	2615340
10km	70%	35000	6	260	4389235	445609	3911985	3118285
10km	70%	35000	6	142	2976123	371240	2573705	1845284
10km	70%	35000	6	367	3474357	354145	3081582	2380066
10km	70%	35000	6	289	3427069	367224	3031540	2211188
10km	70%	35000	6	251	3474810	375491	3057946	2159608
10km	70%	35000	6	267	4706859	447860	4215082	3068130
10km	70%	35000	6	336	4110880	408644	3668108	2726233
10km	70%	35000	6	196	3869217	422124	3423384	2554708
10km	70%	35000	6	249	4770690	564480	4161685	3051235
10km	70%	35000	6	252	4087480	503618	3550949	2842259
10km	70%	35000	6	228	3864858	426644	3404078	2616464
10km	70%	35000	6	199	3569598	384112	3144815	2622822
10km	70%	35000	6	238	3816346	459402	3327969	2138566
10km	70%	35000	6	214	3450156	458831	2957290	2475996
10km	70%	35000	6	235	3271727	394986	2846260	2450226
10km	70%	35000	6	260	4445321	489772	3933147	2938184
10km	70%	35000	6	293	3305764	376980	2904220	2464995
10km	70%	35000	6	190	4774086	573912	4145864	3062393
10km	70%	35000	6	364	5327033	558291	4712317	3077089
10km	70%	35000	6	253	2762437	307400	2426065	2256228
10km	70%	35000	6	328	3530959	368721	3132499	2328566
10km	70%	35000	6	204	3832418	453061	3347881	2924309
10km	70%	35000	6	169	2872487	348918	2483555	2149587
10km	70%	35000	6	332	4562478	475726	4026936	3117490
10km	70%	35000	6	246	3040664	365766	2645314	2289655
10km	70%	35000	6	232	2784271	355853	2402503	2202660
10km	70%	35000	6	221	3026911	371215	2615829	2307440
10km	70%	35000	6	200	3015001	331371	2660337	2286253
10km	70%	35000	6	288	3382434	347537	3006970	2451709
10km	70%	35000	6	272	3991164	422668	3535955	2586198
10km	70%	35000	6	162	3610944	437180	3125161	2698637
10km	70%	35000	6	365	3731053	390385	3314283	2732853
10km	70%	35000	6	194	3907782	439034	3441950	2485079
10km	70%	35000	6	194	3534644	384648	3113625	2538276
10km	70%	35000	6	262	3467271	392037	3041391	2535930
10km	70%	35000	6	246	3310016	385884	2892448	2344744
10km	70%	35000	6	241	3208228	306470	2844993	2253724
10km	70%	35000	6	208	3961758	434000	3482687	2913107
10km	70%	35000	6	246	2288234	291341	1976393	2100405
10km	70%	35000	6	237	4255220	490338	3739451	2628526
10km	70%	35000	6	308	2791208	302039	2466489	2156839
10km	70%	35000	6	215	3027725	357728	2645274	2243564
10km	70%	35000	6	236	3520322	393359	3092770	2472675
10km	70%	35000	6	241	2392076	281266	2087972	1994810
10km	70%	35000	6	219	4437175	451675	3931806	3030390
10km	70%	35000	6	263	3420110	419432	2961974	2259862
10km	70%	35000	6	224	2919472	333654	2559273	2329255
10km	70%	35000	6	335	3937598	440319	3465364	2607752
10km	70%	35000	6	236	3884640	448188	3410449	2718083
10km	70%	35000	6	416	3445776	355587	3059616	2303016
10km	70%	35000	6	196	4505970	550682	3919030	2834540
10km	70%	35000	6	248	3790871	457091	3301050	2630649
10km	70%	35000	6	212	3139510	340069	2751722	2465656
10km	70%	35000	6	278	3754960	408677	3300334	3044303
10km	70%	35000	6	148	3524054	429724	3059296	2311293
10km	70%	35000	6	198	5265317	544591	4657335	3333199
10km	70%	35000	6	413	4208639	421265	3757471	2982142
10km	70%	35000	6	259	3503186	313841	3153317	2533362
10km	70%	35000	6	318	4088439	441471	3603617	3031114
10km	70%	35000	6	208	4030056	435659	3553461	2869731
10km	70%	35000	6	260	2726111	320279	2380986	1931961
10km	70%	35000	6	225	2838825	321058	2474641	2311452
10km	70%	35000	6	230	3636401	349932	3267558	2830095
10km	70%	35000	6	191	3834692	410610	3397698	3167977
10km	70%	35000	6	300	3890406	462752	3396415	2641239
10km	70%	35000	6	191	3020612	355026	2599290	2122105
10km	70%	35000	6	235	4319652	463943	3825247	2806990
10km	70%	35000	6	322	3969753	389600	3554720	2849277
10km	70%	35000	6	295	4076974	419575	3613179	2795775
10km	70%	35000	6	220	3043425	346135	2675666	2456214
10km	70%	35000	6	216	3551350	364135	3151062	2733897
10km	70%	35000	6	197	3595407	429771	3110792	2190957
10km	70%	35000	6	346	3513869	333243	3147236	2554383
10km	70%	35000	6	297	4253651	408417	3818954	2683505
10km	70%	35000	6	278	4252528	495595	3732244	2833251
10km	70%	35000	6	190	3668947	391920	3235121	2538520
10km	70%	35000	6	251	4156047	410962	3708526	2694892
10km	70%	35000	6	182	3526592	427859	3069860	2357807
10km	70%	35000	6	317	4380489	454028	3884453	3177679
10km	70%	35000	6	217	3761541	452359	3273739	2383547
10km	70%	35000	6	196	4310782	455099	3784366	2723928
10km	70%	35000	6	261	2885059	337540	2529521	2081465
10km	70%	35000	6	197	3559053	425950	3100572	2458376
10km	70%	35000	6	278	3081496	391745	2649766	2111976
10km	70%	35000	6	320	3939364	434068	3459983	2744602
10km	70%	35000	6	203	4140037	464428	3639827	2772141
10km	70%	35000	6	248	4110433	427460	3657688	2884926
10km	70%	35000	6	216	4022855	453043	3508489	3076332
10km	70%	35000	6	273	3632895	348660	3236945	3045311
10km	70%	35000	6	215	3352486	410801	2907241	2449949
10km	70%	35000	6	355	4412433	428874	3948122	3031502
10km	70%	35000	6	290	3403417	380703	2976549	2720155
10km	70%	35000	6	321	3866044	449481	3387444	2422856
10km	70%	35000	6	226	3264417	401980	2822349	2619706
10km	70%	35000	6	352	5048497	450624	4560786	3237799
10km	70%	35000	6	229	3788716	459895	3287106	2764217
10km	70%	35000	6	248	3057328	338709	2693924	2521357
10km	70%	35000	6	202	2621971	326455	2248289	2180343
10km	70%	35000	6	213	3878879	452947	3383471	2939449
10km	70%	35000	6	352	3898860	463467	3405318	2795538
10km	70%	35000	6	192	3285283	438934	2798199	2327967
10km	70%	35000	6	172	3391212	417468	2934794	2277718
10km	70%	35000	6	216	3643594	412163	3199987	2451729
10km	70%	35000	6	251	4112867	471558	3609439	2875787
10km	70%	35000	6	220	2847505	335606	2481506	2250519
10km	70%	35000	6	240	3379148	405476	2936191	2426995
10km	70%	35000	6	256	3583827	419176	3099675	2839298
10km	70%	35000	6	260	4099025	432423	3628777	2675563
10km	70%	35000	6	285	2365721	305422	2045707	2213508
10km	70%	35000	6	242	4054718	465214	3556447	3224890
10km	70%	35000	6	280	3604164	375513	3203783	2642023
10km	70%	35000	6	243	3979266	452950	3460097	2694119
10km	70%	35000	6	198	3794868	444859	3318893	2622865
10km	70%	35000	6	246	2986027	343935	2613706	2047000
10km	70%	35000	6	205	3962819	483416	3434222	2282562
10km	70%	35000	6	290	2943756	344213	2562446	2115321
10km	70%	35000	6	258	3140873	383868	2740972	2289380
10km	70%	35000	6	267	2735391	314258	2394694	1850416
10km	70%	35000	6	256	3458655	417052	3011153	2515829
10km	70%	35000	6	351	3812360	424305	3354146	2958217
10km	70%	35000	6	320	4104608	432036	3626043	3256136
10km	70%	35000	6	212	3174131	372128	2771099	2275396
10km	70%	35000	6	210	2525905	319589	2187191	2293712
10km	70%	35000	6	245	2764187	354627	2365635	2057851
10km	70%	35000	6	255	3891231	424584	3415153	2498934
10km	70%	35000	6	261	3523127	396643	3095392	2642111
10km	70%	35000	6	277	4336028	409770	3892057	3034268
10km	70%	35000	6	172	2814929	360977	2426219	2048717
10km	70%	35000	6	195	2363415	275745	2055514	2076832
10km	70%	35000	6	185	3394503	380069	2986056	2513618
10km	70%	35000	6	215	4195141	485724	3654967	2998767
10km	70%	35000	6	251	3995177	433931	3516198	2650560
10km	70%	35000	6	225	3052849	318695	2708393	2636066
10km	70%	35000	6	283	3546394	372585	3148976	2824345
10km	70%	35000	6	240	4438938	464854	3923998	3046240
10km	70%	35000	6	315	4432469	494300	3901065	2940437
10km	70%	35000	6	182	3226171	393941	2783596	2213158
10km	70%	35000	6	215	3321714	332980	2965762	2508753
10km	70%	35000	6	230	3262713	339527	2894165	2173600
10km	70%	35000	6	301	3841251	432156	3386340	2606943
10km	70%	35000	6	206	3323742	430697	2861133	2784051
10km	70%	35000	6	383	4724882	456804	4226950	3394753
10km	70%	35000	6	355	3176628	369326	2767283	2436434
10km	70%	35000	6	274	2916105	355309	2528132	2369689
10km	70%	35000	6	229	3402843	384004	2997105	2596552
10km	70%	35000	6	227	2913648	369014	2514829	2042171
10km	70%	35000	6	263	3275223	346373	2900106	2089157
10km	70%	35000	6	220	3358275	365419	2942942	2328049
10km	70%	35000	6	228	3699924	384813	3294134	2531178
10km	70%	35000	6	260	4498835	486485	3968777	2858732
10km	70%	35000	6	241	3957844	497303	3410622	2409395
10km	70%	35000	6	205	3130219	344427	2761540	2176380
10km	70%	35000	6	248	2675544	326603	2323015	2003553
10km	70%	35000	6	178	2290681	305443	1954718	1818755
10km	70%	35000	6	241	3834986	450556	3349177	2413842
10km	70%	35000	6	345	3037152	380776	2619478	2354612
10km	70%	35000	6	181	3493459	406400	3052750	2677683
10km	70%	35000	6	278	3956566	400953	3522228	3085520
10km	70%	35000	6	211	3065156	375542	2659631	2719658
10km	70%	35000	6	184	4236757	480415	3701600	2467814
10km	70%	35000	6	312	5902809	576475	5272663	3175672
10km	70%	35000	6	230	3582547	384205	3156405	2702863
10km	70%	35000	6	232	3255072	380948	2849127	2675394
10km	70%	35000	6	197	3180880	371009	2771097	2303078
10km	70%	35000	6	182	2388131	287910	2079694	2272721
10km	70%	35000	6	223	4085768	447364	3602713	2674758
10km	70%	35000	6	331	4813045	440719	4347671	3062614
10km	70%	35000	6	251	3674655	418902	3226294	2789149
10km	70%	35000	6	210	4380666	464695	3889371	3060851
10km	70%	35000	6	277	3868617	356810	3484314	2918116
10km	70%	35000	6	258	3703280	405001	3259227	2840671
10km	70%	35000	6	207	4081108	423224	3626708	2760188
10km	70%	35000	6	168	2714176	315151	2372405	1980268
10km	70%	35000	6	306	2528092	274510	2236629	2427607
10km	70%	35000	6	275	3871749	418848	3410888	2828725
10km	70%	35000	6	211	3961308	479051	3435770	2838538
10km	70%	35000	6	232	3732251	416935	3265039	2664498
10km	70%	35000	6	219	3021628	338792	2649635	2447355
10km	70%	35000	6	353	4848491	485842	4314093	3207172
10km	70%	35000	6	224	2701629	329851	2340705	1921402
10km	70%	35000	6	157	3457776	404951	3013719	2352282
10km	70%	35000	6	194	3413968	417588	2944883	2098291
10km	70%	35000	6	250	3578234	379747	3171143	2939349
10km	70%	35000	6	249	4227674	409372	3780436	2977823
10km	70%	35000	6	294	3133152	366512	2739649	2300281
10km	70%	35000	6	254	3146663	291354	2829341	2580508
10km	70%	35000	6	237	4557526	503531	4004047	2936367
10km	70%	35000	6	251	3544055	431782	3069715	2274948
10km	70%	35000	6	210	3408480	355354	3014654	2588648
10km	70%	35000	6	204	4488373	543541	3892231	2823097
10km	70%	35000	6	364	3449470	416181	2985959	2544808
10km	70%	35000	6	194	2905451	338457	2542740	2359872
10km	70%	35000	6	165	3565900	379428	3145538	2412963
10km	70%	35000	6	232	3999179	454548	3494905	2910532
10km	70%	35000	6	238	3702343	418263	3236577	2647759
10km	70%	35000	6	150	2798405	332606	2425654	1918746
10km	70%	35000	6	254	4422386	458931	3917194	3133404
10km	70%	35000	6	297	2316339	274554	2021684	2045810
10km	70%	35000	6	352	3991363	398617	3553082	2831337
10km	70%	35000	6	247	3204112	359306	2810635	2315460
10km	70%	35000	6	220	3441180	391985	3002726	2318477
10km	70%	35000	6	240	3137760	369506	2731821	2224982
10km	70%	35000	6	156	2036134	244346	1754690	2231642
10km	70%	35000	6	238	3815606	423497	3364414	2557230
10km	70%	35000	6	198	3682164	402734	3248829	2597924
10km	70%	35000	6	267	3159455	356668	2764923	2355820
10km	70%	35000	6	290	3111083	341605	2725081	2406675
10km	70%	35000	6	231	4056992	405061	3605145	3190426
10km	70%	35000	6	199	4062212	418358	3618748	2903408
10km	70%	35000	6	262	3578837	395042	3157232	2610823
10km	70%	35000	6	292	4113982	452397	3603800	2767575
10km	70%	35000	6	263	3759657	458923	3269851	2704025
10km	70%	35000	6	210	3924528	382737	3511595	2506711
10km	70%	35000	6	273	3737504	411337	3286847	2452515
10km	70%	35000	6	221	3689432	440451	3223784	2457594
10km	70%	35000	6	284	3161862	341943	2785556	2478563
10km	70%	35000	6	194	3540449	457230	3044021	2224378
10km	70%	35000	6	227	3965658	459581	3477200	2796490
10km	70%	35000	6	212	3442201	430212	2976714	2654870
10km	70%	35000	6	182	3160084	370276	2770276	2582315
10km	70%	35000	6	218	2861835	330325	2480835	2192186
10km	70%	35000	6	211	4672544	466979	4173163	2809515
10km	70%	35000	6	283	2913036	319346	2562766	2029657
10km	70%	35000	6	198	3466054	389025	3050532	2475285
10km	70%	35000	6	310	3951496	449719	3446501	3182993
10km	70%	35000	6	227	3299009	392602	2871661	2340726
10km	70%	35000	6	256	4719356	521344	4147197	3047718
10km	70%	35000	6	286	3352632	377189	2946034	2551423
10km	70%	35000	6	199	3559275	352996	3185021	2629441
10km	70%	35000	6	221	3727722	449690	3245605	2571493
10km	70%	35000	6	217	2964588	348420	2597136	2395880
10km	70%	35000	6	184	4153445	441413	3686396	2816027
10km	70%	35000	6	262	3379555	420621	2941938	2074384
10km	70%	35000	6	352	4292690	404102	3847616	2924290
10km	70%	35000	6	181	2912121	343910	2542500	2116027
10km	70%	35000	6	247	3899760	461787	3396419	2918833
10km	70%	35000	6	331	3096028	364296	2711968	2171834
10km	70%	35000	6	262	3502071	408426	3060600	2561482
10km	70%	35000	6	339	3752208	381613	3302095	2673511
10km	70%	35000	6	273	4012004	397932	3577991	2554499
10km	70%	35000	6	258	3828100	368780	3400693	2929145
10km	70%	35000	6	228	3165942	324331	2786507	2007305
10km	70%	35000	6	240	3239132	369527	2836746	2041319
10km	70%	35000	6	284	3971503	432079	3507952	2657757
10km	70%	35000	6	311	4576450	557246	3973354	3593628
10km	70%	35000	6	223	3731789	452987	3248981	2458380
10km	70%	35000	6	213	3330875	404671	2885640	2681959
10km	70%	35000	6	297	2834313	322144	2490389	2199055
10km	70%	35000	6	159	3841695	481500	3311202	2302908
10km	70%	35000	6	172	3703759	463809	3210659	2603960
10km	70%	35000	6	192	3520508	403978	3073638	2798168
10km	70%	35000	6	286	2565522	321778	2201070	2583086
10km	70%	35000	6	211	2761378	341714	2377466	2385960
10km	70%	35000	6	303	3618633	389606	3168203	2373815
10km	70%	35000	6	202	4377696	401710	3940501	3110362
10km	70%	35000	6	217	4435778	529279	3863311	3024917
10km	70%	35000	6	248	4475184	461567	3961967	2788512
10km	70%	35000	6	244	3657495	432874	3193282	2529963
10km	70%	35000	6	196	3836965	421054	3380433	2451277
10km	70%	35000	6	357	3485982	400350	3063360	2617355
10km	70%	35000	6	222	2973177	388419	2563315	2304166
10km	70%	35000	6	255	3832691	379024	3422882	2564205
10km	70%	35000	6	287	3586558	407306	3136556	2293496
10km	70%	35000	6	275	3064008	338839	2684941	2191949
10km	70%	35000	6	238	3311293	376882	2907818	2341382
10km	70%	35000	6	247	3081176	404061	2654580	2534481
10km	70%	35000	6	304	5027119	525583	4472178	3000526
10km	70%	35000	6	256	3920761	423278	3454676	2694504
10km	70%	35000	6	202	3788238	432463	3318396	2572356
10km	70%	35000	6	236	3244966	334311	2877388	2362371
10km	70%	35000	6	192	2881776	358040	2486479	2107208
10km	70%	35000	6	166	3142054	399930	2693485	2506626
10km	70%	35000	6	259	3449472	387494	3016298	2489936
10km	70%	35000	6	239	3380112	360927	2984866	2568427
10km	70%	35000	6	292	3040924	307662	2713722	2678966
10km	70%	35000	6	210	3259593	336391	2893504	2612817
10km	70%	35000	6	282	4200490	420968	3747498	2857859
10km	70%	35000	6	218	2970217	367834	2568241	2351292
10km	70%	35000	6	457	3631424	322140	3286435	2989187
10km	70%	35000	6	236	3518513	388300	3095463	2443219
10km	70%	35000	6	298	4242396	430363	3785458	2944086
10km	70%	35000	6	278	4529893	474645	4023785	3051516
10km	70%	35000	6	228	3594786	464975	3089375	2425156
10km	70%	35000	6	250	4216842	462904	3689419	2635999
10km	70%	35000	6	171	4111776	504002	3568312	2787219
10km	70%	35000	6	241	3688095	421986	3223800	2562992
10km	70%	35000	6	243	3299984	354837	2915954	2552003
10km	70%	35000	6	254	2958880	335850	2590446	2323135
10km	70%	35000	6	206	4524113	506782	3944115	2602962
10km	70%	35000	6	282	3521914	373311	3114003	2250184
10km	70%	35000	6	175	3609963	413915	3157022	2345072
10km	70%	35000	6	275	3492498	424420	3023204	2744251
10km	70%	35000	6	210	3366122	433366	2908454	2352227
10km	70%	35000	6	209	3236595	362558	2830302	2619609
10km	70%	35000	6	248	2976110	338073	2608637	2196856
10km	70%	35000	6	351	3985372	422101	3536790	2674671
10km	70%	35000	6	239	3538644	392554	3118126	2221466
10km	70%	35000	6	322	3034837	365237	2631741	2681491
10km	70%	35000	6	185	3335667	411216	2882856	2409545
10km	70%	35000	6	229	3657075	450498	3166778	2819285
10km	70%	35000	6	228	3972237	407733	3536068	2831267
10km	70%	35000	6	291	5255464	559546	4647152	3406034
10km	70%	35000	6	189	3354546	415729	2883849	2147824
10km	70%	35000	6	310	4120162	375907	3702841	2733267
10km	70%	35000	6	197	3966219	487596	3439188	2640917
10km	70%	35000	6	234	5233167	565864	4629870	2821481
10km	70%	35000	6	394	3313892	336243	2923473	2648666
10km	70%	35000	6	275	3222874	371846	2818189	2302922
10km	70%	35000	6	214	4248193	469274	3739097	2590805
10km	70%	35000	6	277	3945054	464271	3447152	2759329
10km	70%	35000	6	263	3186200	330319	2802075	2180537
10km	70%	35000	6	273	4208225	445967	3724992	2740419
10km	70%	35000	6	275	3170052	341783	2795519	2450418
10km	70%	35000	6	331	4429327	452517	3941846	2785107
10km	70%	35000	6	229	3047863	331110	2689985	2558417
10km	70%	35000	6	365	3924386	371067	3526664	2676084
10km	70%	35000	6	190	3419197	418949	2946166	2476400
10km	70%	35000	6	228	3192913	338765	2839955	2322052
10km	70%	35000	6	202	3033965	348145	2661065	2202628
10km	70%	35000	6	253	4610733	418061	4151845	3041138
10km	70%	35000	6	337	5175779	507394	4616810	3257835
10km	70%	35000	6	334	3009648	358243	2620734	2449204
10km	70%	35000	6	192	3982992	467262	3468828	2578648
10km	70%	35000	6	234	2470129	288555	2161684	1968370
10km	70%	35000	6	234	3233235	441162	2752090	2467355
10km	70%	35000	6	227	3554043	402993	3129630	2387292
10km	70%	35000	6	227	4530708	479689	3999894	2720519
10km	70%	35000	6	260	2963233	335098	2594616	2497921
10km	70%	35000	6	317	3576903	427679	3114784	2956951
10km	70%	35000	6	250	3509997	403378	3075645	2505133
10km	70%	35000	6	260	4595909	422027	4126432	2983276
10km	70%	35000	6	362	3827419	418093	3366459	2386130
10km	70%	35000	6	217	3166214	364090	2769186	2271110
10km	70%	35000	6	245	3473027	419574	3030029	2429067
10km	70%	35000	6	205	3223250	367097	2825760	2024083
10km	70%	35000	6	298	3670714	372476	3255520	3006379
10km	70%	35000	6	211	3517643	374030	3112989	2316782
10km	70%	35000	6	256	3255471	373831	2828508	2334597
10km	70%	35000	6	294	3171946	358243	2788314	2380985
10km	70%	35000	6	145	3195057	390139	2777157	2149339
10km	70%	35000	6	358	3556327	358465	3166658	2393175
10km	70%	35000	6	272	3586471	406272	3145293	2581912
10km	70%	35000	6	227	4468531	530860	3892794	2714294
10km	70%	35000	6	296	4023659	462397	3527844	2585157
10km	70%	35000	6	195	3516848	407497	3080925	2461178
10km	70%	35000	6	191	4071236	458924	3563256	2804152
10km	70%	35000	6	215	3503138	402749	3061986	2633488
10km	70%	35000	6	199	3702878	415161	3245301	2503972
10km	70%	35000	6	375	3629920	340521	3243907	2833326
10km	70%	35000	6	291	3453330	376809	3034112	2497116
10km	70%	35000	6	243	2846822	335481	2482041	2367113
10km	70%	35000	6	263	3391186	355562	2999111	2643413
10km	70%	35000	6	270	4137955	487641	3593229	2946585
10km	70%	35000	6	213	4369461	445331	3875874	2672914
10km	70%	35000	6	267	3224421	322517	2872933	2661458
10km	70%	35000	6	245	3301887	360480	2914713	2412659
10km	70%	35000	6	280	3150393	391073	2716339	2128608
10km	70%	35000	6	270	5031391	558698	4439900	3612954
10km	70%	35000	6	259	4778842	481659	4265595	3407287
10km	70%	35000	6	231	3713538	374951	3299268	2887512
10km	70%	35000	6	360	3477148	405009	3052546	2715464
10km	70%	35000	6	230	3877096	444391	3379318	2530484
10km	70%	35000	6	279	4269090	469874	3761216	2472046
10km	70%	35000	6	191	4238333	480408	3718061	2804908
10km	70%	35000	6	303	4304495	473080	3800787	2862672
10km	70%	35000	6	220	3593030	372285	3166624	2370287
10km	70%	35000	6	400	2757094	326333	2412425	2010066
10km	70%	35000	6	256	2936315	330409	2554718	2347799
10km	70%	35000	6	375	3467153	357034	3076004	2660591
10km	70%	35000	6	213	4038127	504810	3496574	3100819
10km	70%	35000	6	199	3267111	361013	2874833	2084497
10km	70%	35000	6	247	3625635	383170	3218079	2670252
10km	70%	35000	6	201	4793857	568105	4174645	3339175
10km	70%	35000	6	169	2305805	307157	1978523	2180176
10km	70%	35000	6	226	3457408	350975	3061673	2668511
10km	70%	35000	6	250	3755243	365878	3355134	2866996
10km	70%	35000	6	264	4781256	428502	4316140	3502022
10km	70%	35000	6	367	3634146	419392	3190591	2806458
10km	70%	35000	6	221	3363500	377107	2963999	2358399
10km	70%	35000	6	251	3809626	383697	3371537	2419836
10km	70%	35000	6	351	4422832	432696	3934368	3277655
10km	70%	35000	6	240	3463912	368464	3059378	2571280
10km	70%	35000	6	206	4131726	460631	3619614	2936980
10km	70%	35000	6	256	3324254	377571	2911303	2534095
10km	70%	35000	6	251	3949900	465721	3414325	2747401
10km	70%	35000	6	209	3573960	386482	3154496	2651727
10km	70%	35000	6	191	3366608	401425	2930513	2391779
10km	70%	35000	6	264	4494966	464319	3983536	3452174
10km	70%	35000	6	215	4293075	509726	3732134	2888516
10km	70%	35000	6	195	2911922	303767	2574733	2319409
10km	70%	35000	6	181	3163247	362426	2761577	2437023
10km	70%	35000	6	308	3486870	435804	3016968	2792099
10km	70%	35000	6	278	5115879	487319	4573221	3308639
10km	70%	35000	6	312	4543950	464826	4033703	3289415
10km	70%	35000	6	191	3411760	423303	2960856	2323690
10km	70%	35000	6	150	2573887	304981	2251734	1940592
10km	70%	35000	6	184	3158254	370010	2757111	2267961
10km	70%	35000	6	239	3672422	405658	3236249	2704576
10km	70%	35000	6	262	3541968	389931	3122897	2445193
10km	70%	35000	6	256	3659266	415470	3202274	2638923
10km	70%	35000	6	199	2486655	268316	2195115	1936634
10km	70%	35000	6	293	4147271	379119	3732572	2969233
10km	70%	35000	6	414	3088086	328380	2726538	2951084
10km	70%	35000	6	232	3217269	361744	2829926	2482475
10km	70%	35000	6	285	3599019	392086	3165878	2335924
10km	70%	35000	6	226	3046525	342691	2669186	2271737
10km	70%	35000	6	330	3592466	367949	3180096	2925399
10km	70%	35000	6	223	3489663	407973	3053507	2395043
10km	70%	35000	6	207	3371632	364492	2974328	2452841
10km	70%	35000	6	374	3624295	347494	3240547	2673078
10km	70%	35000	6	235	3416768	354292	3039722	2197182
10km	70%	35000	6	270	4225458	456046	3720376	2987850
10km	70%	35000	6	189	3136613	335127	2776435	2130269
10km	70%	35000	6	252	3382405	365708	2990625	2400601
10km	70%	35000	6	201	4172926	463582	3682261	2537062
10km	70%	35000	6	276	4540311	460086	4047056	2810965
10km	70%	35000	6	234	3383124	362850	2993554	2705103
10km	70%	35000	6	209	3308663	383097	2897123	2878493
10km	70%	35000	6	231	3210261	367832	2807746	2680690
10km	70%	35000	6	261	3194092	364268	2785438	2546092
10km	70%	35000	6	233	3499112	403249	3074146	2527179
10km	70%	35000	6	300	3164964	364017	2780066	2520151
10km	70%	35000	6	234	3129856	349387	2756500	2146886
10km	70%	35000	6	252	4141437	433730	3672452	2851118
10km	70%	35000	6	310	3715045	424098	3265084	2879680
10km	70%	35000	6	188	3745704	377324	3343392	2659406
10km	70%	35000	6	271	3771515	400124	3334480	3148205
10km	70%	35000	6	200	5195649	508944	4644243	3110541
10km	70%	35000	6	240	3313404	378771	2907657	2386234
10km	70%	35000	6	271	2653176	273960	2361669	2178470
10km	70%	35000	6	251	4236046	496028	3706854	2927754
10km	70%	35000	6	225	4485157	501004	3937074	3116654
10km	70%	35000	6	272	3276157	396454	2847379	2205529
10km	70%	35000	6	240	2949399	354450	2568805	2163586
10km	70%	35000	6	231	3037456	314169	2693335	2182438
10km	70%	35000	6	264	3270586	388291	2848549	2090881
10km	70%	35000	6	199	3503056	410636	3060425	2498935
10km	70%	35000	6	305	3530910	361208	3139599	2713801
10km	70%	35000	6	279	4448051	450572	3954217	3424727
10km	70%	35000	6	268	3388422	364507	3003103	2280324
10km	70%	35000	6	294	3114317	376923	2709065	1917081
10km	70%	35000	6	257	3212616	377441	2808228	2444211
10km	70%	35000	6	295	3293226	394319	2861306	2358616
10km	70%	35000	6	208	3301511	395882	2868281	2393286
10km	70%	35000	6	244	3932449	442935	3443012	2618838
10km	70%	35000	6	222	2908971	328330	2563261	2255715
10km	70%	35000	6	202	2977704	358221	2571373	2302517
10km	70%	35000	6	211	3955137	498560	3407517	2836700
10km	70%	35000	6	275	3052807	348040	2676205	1978947
10km	70%	35000	6	209	3259416	412949	2788409	2229249
10km	70%	35000	6	234	3698525	396826	3269036	2352819
10km	70%	35000	6	245	3874795	410075	3417105	3373336
10km	70%	35000	6	186	3159959	368321	2733599	2533222
10km	70%	35000	6	276	2971757	323233	2618351	2311106
10km	70%	35000	6	250	3564879	388467	3144875	2794657
10km	70%	35000	6	219	3001098	380900	2606323	2219997
10km	70%	35000	6	191	2564136	308978	2226841	2184758
10km	70%	35000	6	184	3236295	332784	2864076	2282484
10km	70%	35000	6	283	4005659	464474	3508604	3083333
10km	70%	35000	6	255	3595597	418819	3145751	2344303
10km	70%	35000	6	192	4053812	456019	3559360	2670270
10km	70%	35000	6	202	3848524	438949	3371251	2579992
10km	70%	35000	6	291	4637231	507691	4093356	3039643
10km	70%	35000	6	264	3440088	408379	2997671	2511182
10km	70%	35000	6	309	3779621	408287	3316383	3026042
10km	70%	35000	6	222	3967201	511281	3428133	2465800
10km	70%	35000	6	202	2963556	354560	2579183	2285177
10km	70%	35000	6	253	3554909	349162	3180663	2651367
10km	70%	35000	6	217	4154171	505341	3593390	2969069
10km	70%	35000	6	189	3321538	381890	2888326	2605914
10km	70%	35000	6	237	3715942	422424	3249889	2276084
10km	70%	35000	6	241	3337095	349513	2966837	2338450
10km	70%	35000	6	236	3536479	435995	3063521	2629944
10km	70%	35000	6	235	4051452	444194	3573669	3003127
10km	70%	35000	6	343	3954687	401840	3510143	2881924
10km	70%	35000	6	261	4127068	417317	3664699	2856432
10km	70%	35000	6	191	4356698	521761	3755393	2809878
10km	70%	35000	6	248	2609067	283618	2281357	2177426
10km	70%	35000	6	203	3046541	359519	2660628	2297021
10km	70%	35000	6	203	3567367	400436	3110019	2853190
10km	70%	35000	6	264	3182122	336461	2807201	2370624
10km	70%	35000	6	238	3962829	344983	3592565	3034109
10km	70%	35000	6	230	3642689	402656	3213479	2788353
10km	70%	35000	6	370	4506112	476343	3991675	3386173
10km	70%	35000	6	248	3162031	336996	2794422	2304319
10km	70%	35000	6	262	3348727	442351	2863425	2387606
10km	70%	35000	6	268	3304102	382074	2891611	2242056
10km	70%	35000	6	388	3688713	347816	3310195	2581904
10km	70%	35000	6	397	3084756	346022	2701852	2438787
10km	70%	35000	6	226	2941639	371223	2542570	2313670
10km	70%	35000	6	181	3041613	355768	2647861	1937058
10km	70%	35000	6	233	4477093	444303	3994928	2976096
10km	70%	35000	6	288	4229448	413964	3777443	3154768
10km	70%	35000	6	157	3029705	388808	2604714	2023762
10km	70%	35000	6	292	3590988	402237	3152188	2588536
10km	70%	35000	6	188	3076915	332880	2721475	2303211
10km	70%	35000	6	269	4745103	519254	4185847	3153362
10km	70%	35000	6	247	3573674	421943	3118336	2447695
10km	70%	35000	6	203	3537509	394635	3089552	2545378
10km	70%	35000	6	298	3057120	332431	2700845	2521278
10km	70%	35000	6	234	3274232	354641	2870864	2301118
10km	70%	35000	6	167	2941336	344208	2576329	2224886
10km	70%	35000	6	260	4491927	543996	3876095	3141730
10km	70%	35000	6	209	2882875	335971	2512246	2006207
10km	70%	35000	6	338	3552579	394348	3110937	2319669
10km	70%	35000	6	203	2946739	330744	2581042	2077320
10km	70%	35000	6	276	3609397	381614	3175484	2613180
10km	70%	35000	6	159	3426483	389067	2989698	2105774
10km	70%	35000	6	225	3064848	350234	2680049	2171607
10km	70%	35000	6	192	2593702	321893	2257244	1924728
10km	70%	35000	6	190	3059248	375656	2651850	2319508
10km	70%	35000	6	222	4227460	430684	3746688	3030465
10km	70%	35000	6	235	4033019	446708	3560011	3103856
10km	70%	35000	6	174	2111402	264766	1830740	2046334
10km	70%	35000	6	284	3856280	453972	3367969	3221152
10km	70%	35000	6	219	2613313	290870	2283253	2186649
10km	70%	35000	6	191	3633480	389248	3211765	2273323
10km	70%	35000	6	246	4008700	429613	3539464	2396323
10km	70%	35000	6	287	3734506	339116	3353984	2727507
10km	70%	35000	6	274	3120919	342447	2755289	2574746
10km	70%	35000	6	275	2996383	347650	2620146	2366146
10km	70%	35000	6	226	3393706	332739	3009125	2805628
10km	70%	35000	6	176	3334053	421797	2874647	2585412
10km	70%	35000	6	284	2649772	288040	2328408	2457492
10km	70%	35000	6	179	3317333	360157	2932137	2222991
10km	70%	35000	6	252	3559425	402133	3121186	2639759
10km	70%	35000	6	239	3238059	352113	2838063	2725338
10km	70%	35000	6	246	2625726	324414	2264653	1989235
10km	70%	35000	6	164	4038319	467710	3528204	2463359
10km	70%	35000	6	262	3469182	371537	3065970	2476841
10km	70%	35000	6	247	4188576	464347	3670393	2496351
10km	70%	35000	6	207	3528920	403166	3096958	2863452
10km	70%	35000	6	162	2623233	331583	2275856	1850576
10km	70%	35000	6	229	2737121	309950	2397236	2182087
10km	70%	35000	6	243	3226219	374039	2820867	2685783
10km	70%	35000	6	221	3505212	401037	3082389	2293946
10km	70%	35000	6	333	3581470	456336	3092521	2502759
10km	70%	35000	6	317	4105471	439032	3624809	2688067
10km	70%	35000	6	224	3697326	387629	3273692	2736617
10km	70%	35000	6	229	3573100	427828	3102162	2676643
10km	70%	35000	6	350	3311257	368576	2907217	2455385
10km	70%	35000	6	321	3486413	401512	3053652	2849889
10km	70%	35000	6	303	3365907	374929	2966483	2357232
10km	70%	35000	6	265	2955259	322924	2593234	2378544
10km	70%	35000	6	253	2929136	329080	2570207	2127390
10km	70%	35000	6	268	3706209	386669	3267106	2720386
10km	70%	35000	6	225	4127646	463565	3645002	2753528
10km	70%	35000	6	195	2833330	325851	2478064	2433216
10km	70%	35000	6	268	4066897	470251	3551562	2725397
10km	70%	35000	6	252	3750950	477201	3232764	2984233
10km	70%	35000	6	346	3353156	407297	2921081	2263111
10km	70%	35000	6	260	4511692	487663	3985979	2679983
10km	70%	35000	6	251	3024602	360754	2633500	2238204
10km	70%	35000	6	234	4229119	420825	3772334	2730533
10km	70%	35000	6	201	2940978	347176	2553714	1993412
10km	70%	35000	6	197	4095455	386259	3688024	3123448
10km	70%	35000	6	176	3533817	443139	3047151	2280862
10km	70%	35000	6	174	2809300	310712	2465245	2459155
10km	70%	35000	6	236	3592061	441740	3108375	3045248
10km	70%	35000	6	316	3671207	387567	3242621	2644412
10km	70%	35000	6	279	3366313	376421	2969884	2588516
10km	70%	35000	6	166	3009863	345039	2627218	2141425
10km	70%	35000	6	259	2870754	330928	2508399	2504093
10km	70%	35000	6	248	4384929	551634	3785180	2615277
10km	70%	35000	6	240	3654538	394240	3235149	2560203
10km	70%	35000	6	164	2921901	371343	2517970	2097697
10km	70%	35000	6	311	3162038	328956	2810635	2419128
10km	70%	35000	6	327	4289454	443493	3818216	3005620
10km	70%	35000	6	218	4007542	431042	3533413	2948155
10km	70%	35000	6	197	3296146	391266	2875659	2331370
10km	70%	35000	6	285	2993222	312606	2650870	2198435
10km	70%	35000	6	189	2965813	391766	2540635	2192235
10km	70%	35000	6	352	2847911	343992	2475621	2299445
10km	70%	35000	6	252	4739290	465829	4239032	2932385
10km	70%	35000	6	262	3440696	362969	3028736	2998584
10km	70%	35000	6	195	3248641	336900	2874947	2656962
10km	70%	35000	6	249	3009711	336664	2637096	2217078
10km	70%	35000	6	193	3563503	427947	3100679	2418466
10km	70%	35000	6	203	3604515	367976	3202539	2518000
10km	70%	35000	6	249	4469885	420667	4008575	2950484
10km	70%	35000	6	235	3888644	443462	3418755	2796716
10km	70%	35000	6	244	4166628	453036	3655058	2691172
10km	70%	35000	6	210	3855874	403512	3429016	2847762
10km	70%	35000	6	253	3444854	451980	2959204	2329395
10km	70%	35000	6	201	4126001	413909	3672597	2642644
10km	70%	35000	6	278	3509536	325118	3152705	2495342
10km	70%	35000	6	163	2930285	337549	2572041	2515443
10km	70%	35000	6	191	3475994	402633	3046468	2595278
10km	70%	35000	6	230	3729157	429288	3278886	2588683
10km	70%	35000	6	256	4207670	439207	3723199	3113548
10km	70%	35000	6	288	3455905	389649	3008463	2921544
10km	70%	35000	6	237	3126759	334982	2764374	2257462
10km	70%	35000	6	251	3335014	391492	2915710	2461872
10km	70%	35000	6	233	2745683	337485	2382605	2186556
10km	70%	35000	6	205	4164166	474592	3646069	2996504
10km	70%	35000	6	166	3320887	397026	2893138	2375484
10km	70%	35000	6	200	2735909	309651	2405275	1990429
10km	70%	35000	6	347	4325547	431518	3857674	3169165
10km	70%	35000	6	257	3454466	400309	3004703	2746445
10km	70%	35000	6	199	3779226	373332	3367970	2627474
10km	70%	35000	6	236	2605324	300920	2284153	2421966
10km	70%	35000	6	214	2769643	317426	2419695	2398774
10km	70%	35000	6	176	3077576	369329	2671244	2118593
10km	70%	35000	6	267	4041919	454960	3535431	2390824
10km	70%	35000	6	249	3831060	381829	3387800	3091686
10km	70%	35000	6	231	3625979	444114	3151266	2519221
10km	70%	35000	6	258	4365915	455662	3864703	2727661
10km	70%	35000	6	206	3162483	376737	2753820	2597939
10km	70%	35000	6	277	3131829	362235	2732699	2332355
10km	70%	35000	6	232	2895018	341785	2519202	2346910
10km	70%	35000	6	203	3105862	384242	2673829	2201004
10km	70%	35000	6	163	3445109	402787	3017942	2339666
10km	70%	35000	6	304	3526291	388602	3093238	2459303
10km	70%	35000	6	195	4117093	505888	3579297	2751561
10km	70%	35000	6	233	4481765	419723	3999540	3279443
10km	70%	35000	6	187	3390665	420063	2936207	2528530
10km	70%	35000	6	255	3172440	345492	2786564	2113687
10km	70%	35000	6	230	3605983	443911	3130112	2528015
10km	70%	35000	6	210	3227679	393740	2802621	2426327
10km	70%	35000	6	263	3408324	370198	3004810	2556055
10km	70%	35000	6	205	3552083	463842	3056234	2882252
10km	70%	35000	6	241	3612800	433645	3140029	2411998
10km	70%	35000	6	305	3585200	434991	3109005	2477495
10km	70%	35000	6	211	3184886	393988	2772853	2571023
10km	70%	35000	6	175	3513203	398887	3070918	2634221
10km	70%	35000	6	257	3681756	388348	3252165	2651601
10km	70%	35000	6	217	3483384	374990	3073377	2342811
10km	70%	35000	6	325	3280589	377739	2875526	2290692
10km	70%	35000	6	311	3879770	422833	3424310	2764867
10km	70%	35000	6	210	3478202	370350	3083573	2401668
10km	70%	35000	6	190	3665684	405675	3222323	3089338
10km	70%	35000	6	187	3117445	364174	2697353	2559323
10km	70%	35000	6	303	4261221	446386	3762745	2842926
10km	70%	35000	6	252	3935578	476404	3423410	2796498
10km	70%	35000	6	229	2796256	296817	2480622	2550949
10km	70%	35000	6	358	4179315	491016	3629246	2724620
10km	70%	35000	6	234	3827732	414647	3363371	2507489
10km	70%	35000	6	254	4366341	457454	3852447	2985493
10km	70%	35000	6	188	3603084	434157	3122872	2637076
10km	70%	35000	6	225	2722480	348502	2352326	2339237
10km	70%	35000	6	211	3543098	454622	3050632	2564164
10km	70%	35000	6	262	4467878	493929	3911418	2822312
10km	70%	35000	6	300	3453747	359408	3050809	2376451
10km	70%	35000	6	199	3744529	435669	3258648	2564742
10km	70%	35000	6	304	4663611	421029	4206572	2787787
10km	70%	35000	6	284	3859925	472733	3351648	2735981
10km	70%	35000	6	210	3534853	435677	3067636	2558957
10km	70%	35000	6	374	3649051	361340	3266561	2385858
10km	70%	35000	6	245	3710161	466490	3199487	2354019
10km	70%	35000	6	302	6351202	615301	5682563	3934937
10km	70%	35000	6	334	5500312	546861	4894600	3477086
10km	70%	35000	6	255	3568235	361264	3170373	2621240
10km	70%	35000	6	193	3930838	419612	3426129	2324838
10km	70%	35000	6	193	3911104	451763	3428293	2886434
10km	70%	35000	6	376	4417377	399101	3973106	3003147
10km	70%	35000	6	248	3640050	415445	3193575	2665607
10km	70%	35000	6	243	3824677	449245	3337601	2652411
10km	70%	35000	6	226	4413012	444698	3932581	3003870
10km	70%	35000	6	171	4418090	477414	3907721	2725300
10km	70%	35000	6	255	3288020	391998	2867437	2375145
10km	70%	35000	6	260	3857952	362031	3460718	3077658
10km	70%	35000	6	278	2979945	317902	2636137	2621629
10km	70%	35000	6	197	3503464	413839	3054032	2510654
10km	70%	35000	6	195	3946791	436916	3473460	2632925
10km	70%	35000	6	394	3735336	382191	3325650	2818322
10km	70%	35000	6	197	3292029	380864	2871430	2600134
10km	70%	35000	6	306	4054868	385041	3643989	2902518
10km	70%	35000	6	238	4251419	416016	3803410	2764080
10km	70%	35000	6	172	3122388	336151	2770609	2189133
10km	70%	35000	6	226	4303059	489796	3757636	2699672
10km	70%	35000	6	286	3682161	438874	3217981	2515192
10km	70%	35000	6	190	3607443	387664	3188744	2509985
10km	70%	35000	6	278	4139333	488324	3572545	2600371
10km	70%	35000	6	247	2518303	288793	2206828	2118784
10km	70%	35000	6	339	3346823	382872	2913129	2681948
10km	70%	35000	6	218	4110862	413072	3635264	2531352
10km	70%	35000	6	380	2806228	295542	2478197	2228431
10km	70%	35000	6	229	3336113	431485	2874222	2665860
10km	70%	35000	6	311	3724483	420448	3279854	2415254
10km	70%	35000	6	239	3387554	376208	2958317	2788135
10km	70%	35000	6	216	4365435	534501	3752716	3007853
10km	70%	35000	6	410	3806165	454346	3318416	2283086
10km	70%	35000	6	220	2921237	372326	2530152	1852866
10km	70%	35000	6	295	2970863	366406	2580618	2194980
10km	70%	35000	6	269	3846699	411795	3381423	2648134
10km	70%	35000	6	293	4424727	449109	3932916	3145509
10km	70%	35000	6	243	3604943	350223	3221843	2641412
10km	70%	35000	6	269	4685186	506913	4135374	3202512
10km	70%	35000	6	395	4195717	441812	3688788	3009947
10km	70%	35000	6	189	3500212	452956	3014844	2581320
10km	70%	35000	6	196	4040055	491610	3514637	2741657
10km	70%	35000	6	284	3580761	385994	3156635	2787649
10km	70%	35000	6	198	3715233	390521	3285925	2476533
10km	70%	35000	6	245	5628800	555340	5020782	3130344
10km	70%	35000	6	245	3631200	403742	3179684	2673101
10km	70%	35000	6	253	3873211	417317	3401806	2613325
10km	70%	35000	6	324	3827298	466030	3322960	2564271
10km	70%	35000	6	309	2889569	307212	2542795	2410376
10km	70%	35000	6	212	3366547	380559	2964763	2153869
10km	70%	35000	6	305	3912671	434984	3445991	2527449
10km	70%	35000	6	356	3600242	407783	3131033	2507486
10km	70%	35000	6	203	3221472	353371	2839588	2299175
10km	70%	35000	6	284	4311456	476556	3784940	2799964
10km	70%	35000	6	199	3410721	341902	3049938	2083551
10km	70%	35000	6	290	4781344	471916	4276808	2936111
10km	70%	35000	6	421	3657873	408399	3205232	2562769
10km	70%	35000	6	260	3887403	415084	3439151	2765968
10km	70%	35000	6	250	3811934	400619	3369816	2773685
10km	70%	35000	6	205	3427499	427736	2966850	2340261
10km	70%	35000	6	178	2898476	352892	2515447	2054489
10km	70%	35000	6	265	3184675	354565	2803993	2261819
10km	70%	35000	6	255	3821928	378316	3412625	2702070
10km	70%	35000	6	291	4294420	445503	3814918	3147045
10km	70%	35000	6	278	2835536	303690	2491854	2264087
10km	70%	35000	6	288	3428857	394085	3004149	2426830
10km	70%	35000	6	197	3000941	390925	2570974	2467741
10km	70%	35000	6	178	4091320	465132	3553107	2764161
10km	70%	35000	6	277	3500206	382412	3076719	2561236
10km	70%	35000	6	195	4777511	477777	4245883	2864781
10km	70%	35000	6	312	3534566	391098	3127627	2535955
10km	70%	35000	6	253	4653798	435424	4162559	2986199
10km	70%	35000	6	288	3184114	370460	2783441	2708419
10km	70%	35000	6	194	3205955	347712	2830518	2637477
10km	70%	35000	6	219	3630060	410290	3184696	2298456
10km	70%	35000	6	231	3191686	376005	2784711	2262099
10km	70%	35000	6	217	3806298	414939	3361853	2899879
10km	70%	35000	6	194	3431517	421751	2985769	2330996
10km	70%	35000	6	344	3046016	331382	2688397	2399898
10km	70%	35000	6	279	3327321	370836	2931612	2644268
10km	70%	35000	6	461	3969527	468942	3431728	2454497
10km	70%	35000	6	248	3355144	406195	2916227	2285163
10km	70%	35000	6	263	3485455	342634	3092263	2548533
10km	70%	35000	6	315	3197904	367969	2769535	2659991
10km	70%	35000	6	317	5437963	583125	4808429	3042341
10km	70%	35000	6	362	3744799	423420	3273674	2497682
10km	70%	35000	6	189	3732548	410957	3286299	2480369
10km	70%	35000	6	261	3503517	441463	3019884	2597268
10km	70%	35000	6	256	4348013	506014	3783033	2668473
10km	70%	35000	6	302	3813989	434610	3340741	2521819
10km	70%	35000	6	198	3268324	373618	2864310	2583078
10km	70%	35000	6	249	3188731	347264	2803644	2455436
10km	70%	35000	6	318	3281331	367611	2888285	2460246
10km	70%	35000	6	281	5016238	539581	4418522	3031832
10km	70%	35000	6	201	2287041	270817	1997418	1997363
10km	70%	35000	6	227	2987925	337665	2621380	2393270
10km	70%	35000	6	226	3810882	453848	3322625	2852817
10km	70%	35000	6	288	2563776	316900	2233413	2020600
10km	70%	35000	6	254	3563847	410798	3113635	2622493
10km	70%	35000	6	228	3711070	422851	3249568	2619401
10km	70%	35000	6	239	3282812	351582	2887206	2632725
10km	70%	35000	6	290	4182746	487443	3646836	2699414
10km	70%	35000	6	279	4003041	455204	3512184	3036338
10km	70%	35000	6	215	3506230	344795	3128313	2696250
10km	70%	35000	6	255	3618171	417033	3182075	2487227
10km	70%	35000	6	262	3720512	390997	3286008	2439485
10km	70%	35000	6	283	3523818	330389	3159452	2399245
10km	70%	35000	6	265	4333125	431453	3862088	2914675
10km	70%	35000	6	200	3243447	403943	2819183	2585317
10km	70%	35000	6	168	3348922	416176	2890631	2286512
10km	70%	35000	6	199	2670912	294982	2350723	2181124
10km	70%	35000	6	253	2417951	270966	2131787	2140694
10km	70%	35000	6	184	3267242	372200	2827569	2360832
10km	70%	35000	6	193	3147281	374892	2741734	2210824
10km	70%	35000	6	347	3721011	372928	3302923	2796525
10km	70%	35000	6	239	3848057	499877	3290687	2702989
10km	70%	35000	6	184	3362334	368795	2950732	2414948
10km	70%	35000	6	362	3592120	394602	3165994	2790408
10km	70%	35000	6	274	5105589	487376	4584284	3293744
10km	70%	35000	6	268	3630723	378878	3217413	2531042
10km	70%	35000	6	249	3657117	335665	3294359	2944145
10km	70%	35000	6	196	3036040	372020	2629546	2365197
10km	70%	35000	6	227	3205717	392156	2779709	2235027
10km	70%	35000	6	275	2991386	351370	2610910	2686937
10km	70%	35000	6	197	3160186	354713	2771340	2670746
10km	70%	35000	6	181	2246032	257168	1971249	1764202
10km	70%	35000	6	229	3492985	392127	3083807	2739253
10km	70%	35000	6	263	4106809	450573	3607642	2769601
10km	70%	35000	6	262	3451627	406772	2999224	2296503
10km	70%	35000	6	206	3024573	333714	2662139	2230107
10km	70%	35000	6	212	3917566	410923	3474901	2813389
10km	70%	35000	6	192	4062154	447499	3570927	2908928
10km	70%	35000	6	226	3561752	423868	3093996	2248953
10km	70%	35000	6	214	3156944	355423	2767477	2724081
10km	70%	35000	6	207	3804613	426903	3348385	2653799
10km	70%	35000	6	356	3896627	438100	3427928	2543621
10km	70%	35000	6	184	3343803	411839	2905704	2140899
10km	70%	35000	6	324	3453696	367406	3050086	2633988
10km	70%	35000	6	231	4202166	408333	3750339	3021537
10km	70%	35000	6	269	4903009	535591	4322329	3610737
10km	70%	35000	6	277	4417956	533731	3849834	2800187
10km	70%	35000	6	207	3163474	371735	2766513	2444643
10km	70%	35000	6	237	4003400	434515	3518972	2515921
10km	70%	35000	6	201	4108685	444345	3620242	2946179
10km	70%	35000	6	256	3628718	370838	3214014	2674046
10km	70%	35000	6	191	4172514	517061	3614387	2779298
10km	70%	35000	6	226	3472010	421689	3022063	2286406
10km	70%	35000	6	225	3285810	389795	2866852	2403749
10km	70%	35000	6	189	3301436	377254	2901414	2353090
10km	70%	35000	6	201	3971469	487616	3468516	2413145
10km	70%	35000	6	266	3310248	358212	2915191	2803400
10km	70%	35000	6	312	3889752	390203	3478168	2762947
10km	70%	35000	6	192	4760513	503796	4205549	3268880
10km	70%	35000	6	230	2844505	346384	2471698	2222484
10km	70%	35000	6	298	3547594	415135	3106945	2888244
10km	70%	35000	6	281	3894394	457386	3414244	2917975
10km	70%	35000	6	209	3329745	418071	2880957	2466958
10km	70%	35000	6	217	3378384	407599	2920404	2271442
10km	70%	35000	6	258	3219756	320265	2866217	2535689
10km	70%	35000	6	222	3295944	379385	2869802	2593673
10km	70%	35000	6	202	3521480	390303	3091897	2342748
10km	70%	35000	6	197	5147423	566049	4524861	3329331
10km	70%	35000	6	242	4534488	493869	4006647	3207422
10km	70%	35000	6	179	2665747	339513	2299749	2437704
10km	70%	35000	6	270	3819314	480696	3285414	2313340
10km	70%	35000	6	215	3129237	374628	2715970	2156848
10km	70%	35000	6	170	3628740	430830	3166820	2703739
10km	70%	35000	6	221	2454103	288477	2139389	1987738
10km	70%	35000	6	267	3860596	408206	3426234	2974998
10km	70%	35000	6	243	3134522	340694	2763650	2483732
10km	70%	35000	6	364	4651816	446786	4157993	3199478
10km	70%	35000	6	325	3903567	410219	3448841	2706239
10km	70%	35000	6	195	4449381	494185	3899865	2888954
10km	70%	35000	6	310	3845304	383793	3432647	2660154
10km	70%	35000	6	285	3042272	301229	2718342	2380562
10km	70%	35000	6	295	3797338	431912	3331670	2457696
10km	70%	35000	6	236	3425445	402345	2986635	2984903
10km	70%	35000	6	212	3908460	479986	3381152	2701602
10km	70%	35000	6	272	4611664	513120	4050519	3489975
10km	70%	35000	6	219	3687089	407904	3246070	2675150
10km	70%	35000	6	234	4553991	512585	4001924	3003957
10km	70%	35000	6	294	4683598	484220	4169651	3115476
10km	70%	35000	6	197	4100470	457137	3600626	2363953
10km	70%	35000	6	209	3419137	421113	2964957	2399999
10km	70%	35000	6	257	2988832	359233	2605474	2154112
10km	70%	35000	6	263	3963196	411925	3509918	3001876
10km	70%	35000	6	294	4558891	468722	4049768	3147072
10km	70%	35000	6	248	3527821	348994	3144387	2628087
10km	70%	35000	6	247	3704749	401103	3281152	2484542
10km	70%	35000	6	224	3472601	433297	3001136	2485398
10km	70%	35000	6	250	4252512	451354	3744482	2798727
10km	70%	35000	6	215	3308236	393932	2859980	2130835
10km	70%	35000	6	211	2680225	350765	2304273	2480449
10km	70%	35000	6	245	4715352	444276	4240132	3374306
10km	70%	35000	6	157	2856155	321586	2517528	2089509
10km	70%	35000	6	301	3681050	388029	3259681	2517342
10km	70%	35000	6	155	3840629	454410	3355877	2662690
10km	70%	35000	6	173	3762497	419271	3313572	2914718
10km	70%	35000	6	284	3961810	492282	3427592	2921595
10km	70%	35000	6	223	4502269	431688	4036058	2923234
10km	70%	35000	6	218	3963832	455014	3463240	2478926
10km	70%	35000	6	243	3913782	434110	3435817	2706048
10km	70%	35000	6	353	3446354	392920	3018352	2247542
10km	70%	35000	6	178	3447328	394344	3007992	2239563
10km	70%	35000	6	189	3195438	370458	2794081	2456100
10km	70%	35000	6	260	3608255	463269	3100597	2664980
10km	70%	35000	6	235	3568407	380481	3163592	2493395
10km	70%	35000	6	251	3423199	386227	3006832	2385811
10km	70%	35000	6	260	3599809	377865	3197767	2424387
10km	70%	35000	6	288	4426774	467286	3921395	3275910
10km	70%	35000	6	201	3780784	435247	3296562	2627730
10km	70%	35000	6	232	3644160	340024	3251474	2825591
10km	70%	35000	6	219	3431205	376512	3006991	2626525
10km	70%	35000	6	272	3775250	433414	3311961	2651674
10km	70%	35000	6	347	3264824	357210	2880085	2414379
10km	70%	35000	6	142	2796468	349384	2431172	2071313
10km	70%	35000	6	178	3991999	457722	3497299	2888447
10km	70%	35000	6	168	3246869	367012	2851952	2124167
10km	70%	35000	6	186	3485437	394547	3057755	2385477
10km	70%	35000	6	224	3033500	379043	2620363	2088985
10km	70%	35000	6	263	2701396	299973	2364075	2410851
10km	70%	35000	6	406	3755817	404615	3309876	2502145
10km	70%	35000	6	248	4182605	429564	3714343	2730858
10km	70%	35000	6	231	3276318	404996	2838570	2524757
10km	70%	35000	6	229	4234732	481145	3705140	2936132
10km	70%	35000	6	235	3376090	380672	2948514	2537966
10km	70%	35000	6	255	3826584	439780	3351647	2613644
10km	70%	35000	6	312	3838652	442257	3356126	2844606
10km	70%	35000	6	189	3491605	377240	3072184	2424922
10km	70%	35000	6	220	3280298	372018	2880595	2444308
10km	70%	35000	6	212	4206910	438454	3714503	2979436
10km	70%	35000	6	259	3360450	375535	2945665	2414778
10km	70%	35000	6	220	3692792	477639	3174630	2754551
10km	70%	35000	6	197	3426951	419485	2964629	2491592
10km	70%	35000	6	244	3478529	397444	3047979	2387432
10km	70%	35000	6	278	3046583	369573	2633247	2549874
10km	70%	35000	6	222	3346598	373773	2954787	2569640
10km	70%	35000	6	257	3161854	338939	2782164	2468301
10km	70%	35000	6	297	3600020	402818	3155211	2885209
10km	70%	35000	6	248	4777509	465834	4263550	2866391
10km	70%	35000	6	213	2752044	328619	2401250	2422217
10km	70%	35000	6	220	3834771	379050	3433663	2730431
[truncated: 1 more rows]
