# Supplementary material for: Quantifying the Value of Perfect Information in Emergency Vaccination Campaigns
Source: PLoS Comput Biol. 2017 Feb 16;13(2):e1005318. doi: 10.1371/journal.pcbi.1005318 (PMC5312803; doi:10.1371/journal.pcbi.1005318)
Supplement: S1 Data — (ZIP) [file pcbi.1005318.s013.zip › Data/10km vaccination/data16.txt]

vacc_radius	efficacy	capacity	delay	outbreak_duration	livestock_culled	cattle_culled	sheep_culled	vaccinations
10km	70%	50000	2	302	2959175	292958	2645676	3055477
10km	70%	50000	2	231	2815951	272045	2506370	2681997
10km	70%	50000	2	187	2827291	282427	2504240	2827358
10km	70%	50000	2	339	3376967	288601	3045954	2723634
10km	70%	50000	2	231	2448248	229393	2200122	2425604
10km	70%	50000	2	288	3101206	312584	2758109	2461567
10km	70%	50000	2	260	3833240	352893	3448951	3115395
10km	70%	50000	2	167	2407467	243733	2145111	2370234
10km	70%	50000	2	202	3326983	318324	2972125	2802804
10km	70%	50000	2	275	3384876	316838	3047916	2953291
10km	70%	50000	2	353	3119391	307008	2769267	2656871
10km	70%	50000	2	337	2597362	253306	2308303	2492686
10km	70%	50000	2	339	3421888	323014	3061497	2802747
10km	70%	50000	2	336	4403311	338448	4027163	3274984
10km	70%	50000	2	207	2408290	230034	2139978	2296332
10km	70%	50000	2	292	3839732	341355	3453283	2887375
10km	70%	50000	2	232	3274282	319834	2925307	2591445
10km	70%	50000	2	254	3022446	278086	2726014	2597545
10km	70%	50000	2	236	3565179	328694	3189624	3131779
10km	70%	50000	2	160	2244748	260102	1953351	2314882
10km	70%	50000	2	215	2747569	273584	2451693	2451406
10km	70%	50000	2	175	2237575	230649	1990451	1939852
10km	70%	50000	2	173	2960151	310110	2621386	2417268
10km	70%	50000	2	232	2765854	241083	2496815	2468750
10km	70%	50000	2	208	3441735	332252	3065151	2582687
10km	70%	50000	2	251	2884086	264127	2592996	2556905
10km	70%	50000	2	324	3743383	324922	3389580	2911889
10km	70%	50000	2	206	2590390	256435	2293550	2076497
10km	70%	50000	2	159	2030664	224482	1784393	2164576
10km	70%	50000	2	278	3423663	346285	3048082	3321260
10km	70%	50000	2	337	3357025	331880	2975810	2692589
10km	70%	50000	2	230	2864531	308933	2539015	2463904
10km	70%	50000	2	254	2834436	265763	2539236	2204084
10km	70%	50000	2	224	2711846	272569	2393631	2451370
10km	70%	50000	2	247	2102116	221852	1867520	2371493
10km	70%	50000	2	173	3306139	337999	2927985	2951582
10km	70%	50000	2	177	2783717	296769	2459563	2316706
10km	70%	50000	2	344	3485327	315860	3147249	2854167
10km	70%	50000	2	393	3562714	314985	3218073	2922464
10km	70%	50000	2	183	3621529	363449	3213346	2822856
10km	70%	50000	2	206	2778828	276949	2477701	2204564
10km	70%	50000	2	265	2430204	234370	2177576	2412212
10km	70%	50000	2	268	3479114	330016	3127929	2675241
10km	70%	50000	2	284	2766857	280635	2464777	2260598
10km	70%	50000	2	196	3091328	300192	2743835	2643635
10km	70%	50000	2	198	3046548	299700	2727221	2567896
10km	70%	50000	2	313	2493103	251350	2215975	2567479
10km	70%	50000	2	246	3248375	291297	2932073	2882316
10km	70%	50000	2	299	3576160	340749	3198498	3057845
10km	70%	50000	2	262	3372000	310879	3030828	2775931
10km	70%	50000	2	199	3278373	339343	2902116	2801041
10km	70%	50000	2	488	2655732	249209	2369600	2491636
10km	70%	50000	2	261	2852405	283661	2540696	2385317
10km	70%	50000	2	184	2267321	212434	2039595	2498600
10km	70%	50000	2	244	2904830	303671	2552620	2465495
10km	70%	50000	2	283	2971544	281535	2667273	2517644
10km	70%	50000	2	246	3308308	289178	2997669	2801633
10km	70%	50000	2	353	2839657	287949	2528806	2162241
10km	70%	50000	2	190	2868589	279018	2570221	2421631
10km	70%	50000	2	373	3710597	322826	3350605	2913311
10km	70%	50000	2	228	3159508	314751	2819685	2910584
10km	70%	50000	2	225	3584153	316297	3237866	2880447
10km	70%	50000	2	241	3128367	296576	2804830	3461222
10km	70%	50000	2	238	3047499	289806	2724674	2494803
10km	70%	50000	2	316	3310324	289137	2985660	2810901
10km	70%	50000	2	201	2416273	254184	2144218	2364324
10km	70%	50000	2	189	3368404	296117	3044344	2809767
10km	70%	50000	2	193	3439875	334019	3075968	3004891
10km	70%	50000	2	307	2890180	260252	2609016	2467388
10km	70%	50000	2	276	3592557	337449	3185102	2755732
10km	70%	50000	2	216	3244728	331372	2884189	2753011
10km	70%	50000	2	262	2531343	261807	2250689	2162195
10km	70%	50000	2	393	3396364	349158	3023325	2724773
10km	70%	50000	2	268	3463541	324251	3104895	2943262
10km	70%	50000	2	272	3910060	352847	3517858	3650422
10km	70%	50000	2	225	2842279	300782	2524914	2661255
10km	70%	50000	2	173	2827533	285481	2517670	2446139
10km	70%	50000	2	236	3442894	311466	3101884	2643100
10km	70%	50000	2	369	2781403	271091	2488169	2471841
10km	70%	50000	2	318	2391796	227467	2137484	2584376
10km	70%	50000	2	270	2954757	319717	2619261	2463050
10km	70%	50000	2	271	3401122	315000	3049900	2667567
10km	70%	50000	2	264	2750645	251483	2472106	2597751
10km	70%	50000	2	284	3120573	300588	2791742	2828440
10km	70%	50000	2	171	2704156	292170	2396783	2490589
10km	70%	50000	2	179	2848047	281770	2544980	2273224
10km	70%	50000	2	157	1400210	167687	1207160	1822512
10km	70%	50000	2	231	3070589	276501	2763372	2780499
10km	70%	50000	2	176	3239508	301477	2914236	2816125
10km	70%	50000	2	285	2261517	214179	2024960	2330655
10km	70%	50000	2	294	3736709	346807	3358904	2492594
10km	70%	50000	2	369	2475726	236856	2218556	2236107
10km	70%	50000	2	221	3041038	293702	2717764	2275423
10km	70%	50000	2	270	2465131	256528	2181225	2258481
10km	70%	50000	2	216	2510823	273704	2212221	2250416
10km	70%	50000	2	223	2812411	290164	2488886	2486743
10km	70%	50000	2	234	3255510	320477	2919398	3054156
10km	70%	50000	2	206	2972692	309172	2632577	2845489
10km	70%	50000	2	230	4500135	374308	4079223	3666350
10km	70%	50000	2	261	3082976	264470	2774700	2529339
10km	70%	50000	2	307	2739174	256507	2461221	2451747
10km	70%	50000	2	213	3026791	261917	2728393	2883994
10km	70%	50000	2	244	2730618	285601	2411261	2461155
10km	70%	50000	2	246	4163863	316670	3818520	3028571
10km	70%	50000	2	212	2631492	275821	2314365	2453102
10km	70%	50000	2	240	3037568	294346	2707513	2524073
10km	70%	50000	2	175	3227456	309351	2893101	2712847
10km	70%	50000	2	277	3264532	321563	2919934	2766866
10km	70%	50000	2	205	3210972	318368	2875304	2488714
10km	70%	50000	2	184	2897542	286166	2589836	2627734
10km	70%	50000	2	243	3026138	287796	2703363	2583531
10km	70%	50000	2	246	3195097	296958	2844035	2585421
10km	70%	50000	2	320	2965011	306188	2627624	2762477
10km	70%	50000	2	351	4070740	331406	3700879	3405219
10km	70%	50000	2	265	3898368	323639	3527357	3000979
10km	70%	50000	2	194	2690542	279845	2390898	2512445
10km	70%	50000	2	341	2489209	267371	2187363	2004464
10km	70%	50000	2	257	4341010	364768	3945714	3462366
10km	70%	50000	2	210	2458002	249435	2193028	2203172
10km	70%	50000	2	218	2497683	264611	2204514	2426794
10km	70%	50000	2	273	3121532	296528	2782776	2795562
10km	70%	50000	2	199	2261226	220345	2017439	2236029
10km	70%	50000	2	234	3187923	312673	2854163	2778110
10km	70%	50000	2	313	4322645	342040	3940064	3006548
10km	70%	50000	2	221	2491757	239691	2231654	2125082
10km	70%	50000	2	268	3586245	360751	3201896	3052346
10km	70%	50000	2	165	2774814	271352	2481528	2417875
10km	70%	50000	2	261	2983075	290655	2667182	2861649
10km	70%	50000	2	275	3791096	331298	3413238	3281348
10km	70%	50000	2	248	2532878	246633	2265062	2380443
10km	70%	50000	2	181	1935980	199206	1717251	2154328
10km	70%	50000	2	229	2919422	276772	2611085	2345983
10km	70%	50000	2	311	3172808	292860	2848493	2613164
10km	70%	50000	2	247	3852327	324507	3497976	2865104
10km	70%	50000	2	188	2984590	299393	2656285	2745899
10km	70%	50000	2	223	2752778	279782	2435945	2473047
10km	70%	50000	2	219	2835209	275527	2531874	2365037
10km	70%	50000	2	293	3084313	299429	2763271	2562798
10km	70%	50000	2	301	3118380	282074	2804083	2317532
10km	70%	50000	2	180	2965487	305362	2621745	2911048
10km	70%	50000	2	372	2956897	271588	2658489	2764911
10km	70%	50000	2	246	2773209	292325	2455556	2671807
10km	70%	50000	2	182	2664942	282568	2354470	2674640
10km	70%	50000	2	359	2680661	279395	2363831	2487297
10km	70%	50000	2	345	2586994	261543	2291425	2563680
10km	70%	50000	2	385	2525790	231314	2254123	2410792
10km	70%	50000	2	268	4177638	373700	3746936	3112593
10km	70%	50000	2	266	3302512	304645	2954986	2964478
10km	70%	50000	2	268	3111643	262376	2814866	2446275
10km	70%	50000	2	244	3146479	284701	2848102	2681629
10km	70%	50000	2	253	2354993	241083	2082653	1882290
10km	70%	50000	2	282	2406749	237160	2148463	2153841
10km	70%	50000	2	271	3859242	349872	3466156	2977748
10km	70%	50000	2	200	3211226	308867	2871225	2797233
10km	70%	50000	2	238	3053801	296284	2738572	2756417
10km	70%	50000	2	211	2710358	276865	2404260	2592586
10km	70%	50000	2	249	2522851	244648	2243701	2457579
10km	70%	50000	2	318	3281611	298338	2944094	3084328
10km	70%	50000	2	185	2996036	301429	2671949	2607440
10km	70%	50000	2	256	3190344	299868	2852573	2731456
10km	70%	50000	2	316	2811311	263488	2516058	2637973
10km	70%	50000	2	232	2455945	254281	2168016	2348222
10km	70%	50000	2	222	2236216	231350	1975496	2070581
10km	70%	50000	2	259	2951310	251190	2665005	2400113
10km	70%	50000	2	198	3599990	351921	3224402	2774060
10km	70%	50000	2	260	3946804	333974	3592820	3095631
10km	70%	50000	2	332	2511867	238882	2243483	2782338
10km	70%	50000	2	351	3355645	337146	2970690	3113613
10km	70%	50000	2	250	2856779	275236	2545991	2303661
10km	70%	50000	2	210	3283962	312332	2938714	2614488
10km	70%	50000	2	299	3240277	299186	2903569	2341008
10km	70%	50000	2	272	2891149	281940	2554465	2483792
10km	70%	50000	2	199	2611342	264529	2320879	2398576
10km	70%	50000	2	281	4083662	340471	3707705	3185621
10km	70%	50000	2	228	3018879	287755	2703211	2623281
10km	70%	50000	2	213	3236360	327266	2879769	2576860
10km	70%	50000	2	371	3353040	319177	3001265	2987616
10km	70%	50000	2	295	3137963	287721	2829517	2229352
10km	70%	50000	2	256	3055291	302923	2730403	2750643
10km	70%	50000	2	223	3055111	286812	2737611	2718796
10km	70%	50000	2	228	3403625	328008	3033555	3092611
10km	70%	50000	2	189	3013780	282220	2685848	2454522
10km	70%	50000	2	229	3922418	340440	3553229	3284752
10km	70%	50000	2	324	2741575	257967	2451717	2620053
10km	70%	50000	2	233	3456143	334314	3070624	2740992
10km	70%	50000	2	215	2234668	216987	2007583	2182532
10km	70%	50000	2	306	3684307	354136	3298889	2904086
10km	70%	50000	2	196	3431061	319003	3068608	2672661
10km	70%	50000	2	297	2789724	260421	2505049	2408659
10km	70%	50000	2	240	2940979	295811	2622252	2591568
10km	70%	50000	2	304	3661675	325679	3298932	3121247
10km	70%	50000	2	283	2649999	276377	2353829	2325541
10km	70%	50000	2	204	3200301	293487	2882834	2471795
10km	70%	50000	2	249	3201101	302506	2852262	2765934
10km	70%	50000	2	226	2294952	238263	2037320	2272824
10km	70%	50000	2	287	2732137	260602	2439982	2605699
10km	70%	50000	2	263	2902873	293309	2582142	2583950
10km	70%	50000	2	206	2882678	265617	2585767	2726368
10km	70%	50000	2	323	2998133	252414	2719449	2737150
10km	70%	50000	2	235	3285364	288998	2965804	2328341
10km	70%	50000	2	267	2053832	205797	1829280	1862291
10km	70%	50000	2	331	3194205	299625	2869831	2552727
10km	70%	50000	2	317	3171407	289392	2848380	2934644
10km	70%	50000	2	286	1917485	186112	1702389	2181521
10km	70%	50000	2	248	4263809	355230	3869481	3307827
10km	70%	50000	2	282	2973364	286608	2662088	2619401
10km	70%	50000	2	320	3004175	310804	2665826	3051916
10km	70%	50000	2	212	3846092	341149	3452411	3112131
10km	70%	50000	2	311	2714434	261122	2400062	2332370
10km	70%	50000	2	218	3344178	292143	3020094	3051303
10km	70%	50000	2	317	4371943	347956	3990889	3175700
10km	70%	50000	2	223	3371621	325775	3008989	3160711
10km	70%	50000	2	233	2827596	291153	2496288	2524911
10km	70%	50000	2	255	2636449	259215	2352780	2379889
10km	70%	50000	2	236	2429771	254091	2160389	2220780
10km	70%	50000	2	271	3243963	309573	2915489	2465822
10km	70%	50000	2	271	2927486	305588	2577495	2610117
10km	70%	50000	2	257	2799895	278473	2487023	2797668
10km	70%	50000	2	260	3281927	309025	2934428	2436947
10km	70%	50000	2	242	2752543	279559	2445631	2423253
10km	70%	50000	2	219	3605916	317176	3269562	2658072
10km	70%	50000	2	223	3405765	308421	3066547	2620536
10km	70%	50000	2	327	3705162	329833	3344296	2985021
10km	70%	50000	2	193	2660918	241891	2396743	2473721
10km	70%	50000	2	260	3171262	307401	2831829	3179392
10km	70%	50000	2	252	2440857	250832	2166693	2244340
10km	70%	50000	2	275	3343517	309879	3002648	2685796
10km	70%	50000	2	181	2790383	259946	2501540	2332021
10km	70%	50000	2	282	2667981	251874	2397292	2453412
10km	70%	50000	2	294	2614071	282809	2312440	2074130
10km	70%	50000	2	171	3243466	282287	2933632	2635654
10km	70%	50000	2	197	2908422	278734	2599629	2526881
10km	70%	50000	2	200	2840114	274361	2546678	2369246
10km	70%	50000	2	189	2068444	227143	1822367	2062982
10km	70%	50000	2	230	3422804	332035	3064363	2751007
10km	70%	50000	2	195	2625855	280150	2314137	2441210
10km	70%	50000	2	308	3096852	293415	2774400	2950802
10km	70%	50000	2	268	3100365	298111	2768409	2518842
10km	70%	50000	2	288	4303134	342315	3926626	3282553
10km	70%	50000	2	276	3419558	314836	3077311	2474188
10km	70%	50000	2	212	2024447	231526	1770333	1944100
10km	70%	50000	2	213	2392360	233543	2123762	2358430
10km	70%	50000	2	278	2606014	270023	2310073	2446635
10km	70%	50000	2	241	3323400	301895	2986835	2671650
10km	70%	50000	2	283	2726034	268721	2430656	2583849
10km	70%	50000	2	346	2861529	273764	2525455	2631212
10km	70%	50000	2	243	2817112	262734	2527747	2320398
10km	70%	50000	2	156	2354026	262082	2061644	2277850
10km	70%	50000	2	222	2589745	221618	2346718	2458460
10km	70%	50000	2	204	3550991	295553	3231483	2742523
10km	70%	50000	2	345	2159313	235359	1893760	2406073
10km	70%	50000	2	384	2892232	268085	2583687	2376000
10km	70%	50000	2	197	3129268	285315	2815615	2505828
10km	70%	50000	2	210	3573103	320470	3216403	2882607
10km	70%	50000	2	307	3323759	312180	2983029	2739575
10km	70%	50000	2	320	2843646	312950	2514389	2662571
10km	70%	50000	2	263	2832535	277142	2511523	2625333
10km	70%	50000	2	188	2895309	289902	2581739	2449298
10km	70%	50000	2	283	3674153	343902	3283338	2902531
10km	70%	50000	2	169	2558768	250148	2284367	2219327
10km	70%	50000	2	191	3084587	305047	2759342	2765534
10km	70%	50000	2	265	2895508	275701	2595320	2403635
10km	70%	50000	2	150	2688675	257828	2407200	2131221
10km	70%	50000	2	279	3163644	278358	2867289	2434048
10km	70%	50000	2	184	2594907	246238	2320303	2227637
10km	70%	50000	2	212	2540871	257068	2270247	2299319
10km	70%	50000	2	267	2644994	254185	2378968	2568061
10km	70%	50000	2	214	3423463	337376	3061432	3182734
10km	70%	50000	2	258	3615675	335887	3238919	3074014
10km	70%	50000	2	317	3318809	285721	3012290	2772023
10km	70%	50000	2	189	2657047	269926	2364079	2606631
10km	70%	50000	2	231	2601123	278730	2296916	2408716
10km	70%	50000	2	208	4086845	342504	3704286	3415825
10km	70%	50000	2	274	2629899	255609	2345986	2449986
10km	70%	50000	2	379	2177289	212004	1932439	2199053
10km	70%	50000	2	304	3033075	264962	2731401	3122781
10km	70%	50000	2	254	3411747	317222	3013725	2712891
10km	70%	50000	2	324	4399086	345969	4027576	3151810
10km	70%	50000	2	278	2674414	266375	2391305	2475137
10km	70%	50000	2	222	3445692	349742	3072973	2549734
10km	70%	50000	2	262	3714153	333796	3348545	2968063
10km	70%	50000	2	207	3613759	334905	3246817	3280416
10km	70%	50000	2	188	2947173	286551	2619364	2738736
10km	70%	50000	2	189	2542367	253948	2260764	2451232
10km	70%	50000	2	271	4412459	352799	4025653	3226362
10km	70%	50000	2	276	3293464	322422	2927591	2817325
10km	70%	50000	2	170	3583302	323666	3227546	3243740
10km	70%	50000	2	260	3509358	304883	3185546	2892090
10km	70%	50000	2	234	2732369	252124	2459157	2385183
10km	70%	50000	2	191	2237636	232967	1983280	2134205
10km	70%	50000	2	231	2985720	287711	2663810	2645385
10km	70%	50000	2	277	3712215	329560	3322324	2851724
10km	70%	50000	2	296	3339367	315881	2989374	2915988
10km	70%	50000	2	190	2695550	247467	2427128	2712002
10km	70%	50000	2	265	3968942	332879	3587083	2783096
10km	70%	50000	2	197	2375415	251518	2105047	2572883
10km	70%	50000	2	255	3135161	297119	2802682	2822164
10km	70%	50000	2	211	3552921	309845	3213835	3189011
10km	70%	50000	2	192	2211315	231830	1961744	2216840
10km	70%	50000	2	190	2985494	280503	2677254	2416619
10km	70%	50000	2	301	3900476	348400	3512858	3010971
10km	70%	50000	2	167	2689750	264263	2391116	2103824
10km	70%	50000	2	226	2715935	297092	2394447	2354221
10km	70%	50000	2	274	4234362	354012	3850725	2997159
10km	70%	50000	2	445	2753716	279274	2460810	2398457
10km	70%	50000	2	201	2854755	295058	2525816	2535934
10km	70%	50000	2	177	2917357	288464	2608524	2402897
10km	70%	50000	2	277	3635372	299823	3301220	2859301
10km	70%	50000	2	362	3116777	299367	2783856	2439891
10km	70%	50000	2	232	3367433	332001	3002867	3070649
10km	70%	50000	2	243	3188032	291335	2865813	2887930
10km	70%	50000	2	253	3195931	292439	2860178	2805789
10km	70%	50000	2	284	3633688	332611	3269929	2715919
10km	70%	50000	2	252	2184540	223844	1932486	2010236
10km	70%	50000	2	304	2878042	292779	2557673	2557712
10km	70%	50000	2	363	2401290	267688	2111868	2093822
10km	70%	50000	2	285	3879244	315520	3508383	3016234
10km	70%	50000	2	204	3041771	318690	2689975	2629033
10km	70%	50000	2	351	2626200	259723	2342381	2303244
10km	70%	50000	2	245	3058942	293411	2734358	2196616
10km	70%	50000	2	222	3188769	292748	2866500	2417252
10km	70%	50000	2	331	3421087	277587	3120714	2729073
10km	70%	50000	2	268	3125135	277717	2819208	2736966
10km	70%	50000	2	189	3209925	289313	2886905	2649231
10km	70%	50000	2	262	3960167	363810	3536635	3085498
10km	70%	50000	2	270	3376680	282668	3061463	3077449
10km	70%	50000	2	288	3600433	346830	3226158	3039508
10km	70%	50000	2	239	2454645	235931	2200877	2079598
10km	70%	50000	2	209	3252659	318141	2913322	2786930
10km	70%	50000	2	168	2421866	273756	2122578	2259643
10km	70%	50000	2	420	2934271	262242	2621751	2402933
10km	70%	50000	2	231	3546034	306937	3206161	2687569
10km	70%	50000	2	282	1963512	199230	1746919	2144854
10km	70%	50000	2	190	3033417	294711	2705837	2642378
10km	70%	50000	2	273	3711305	359408	3324699	3136406
10km	70%	50000	2	245	3047451	289417	2734170	2846396
10km	70%	50000	2	326	3304557	329596	2939052	2944390
10km	70%	50000	2	193	3735567	309110	3392461	3312861
10km	70%	50000	2	263	3406658	318119	3057618	2917446
10km	70%	50000	2	182	2128689	249157	1850685	2077736
10km	70%	50000	2	247	3439082	323352	3083106	2976348
10km	70%	50000	2	203	2568612	269069	2265628	2067702
10km	70%	50000	2	195	2913680	302063	2596250	2603180
10km	70%	50000	2	258	3352583	306266	2986445	2908094
10km	70%	50000	2	218	2879425	307119	2546492	2514598
10km	70%	50000	2	274	3562738	364752	3129175	3259089
10km	70%	50000	2	190	2927714	283551	2621671	2408152
10km	70%	50000	2	335	2597378	261170	2302507	2398756
10km	70%	50000	2	219	2624224	242887	2344884	2374713
10km	70%	50000	2	165	2727070	275370	2415037	2353744
10km	70%	50000	2	231	3274223	306637	2933362	2733725
10km	70%	50000	2	348	4064048	370077	3663439	3208427
10km	70%	50000	2	201	3052765	288023	2738668	2637053
10km	70%	50000	2	182	2566381	259241	2283011	2324044
10km	70%	50000	2	189	4362857	341842	3974401	3308445
10km	70%	50000	2	208	2803175	276987	2487722	2435503
10km	70%	50000	2	321	3503094	316733	3138468	3064755
10km	70%	50000	2	172	2272654	253358	1991917	2296298
10km	70%	50000	2	288	2407440	224995	2155701	2145199
10km	70%	50000	2	250	3731418	309686	3393394	2817528
10km	70%	50000	2	183	2375730	232944	2112543	2262477
10km	70%	50000	2	223	2524274	272813	2219003	2475920
10km	70%	50000	2	187	3100544	333193	2737265	2771246
10km	70%	50000	2	230	2956432	285315	2643501	2076410
10km	70%	50000	2	262	3285572	346789	2905590	2640403
10km	70%	50000	2	319	3239620	314585	2897445	2609376
10km	70%	50000	2	198	3401987	304833	3059141	2835640
10km	70%	50000	2	291	3223453	295705	2898019	2607420
10km	70%	50000	2	235	3728111	342594	3351366	3048537
10km	70%	50000	2	324	3331033	326979	2966345	2773065
10km	70%	50000	2	182	3115635	324485	2775896	2674819
10km	70%	50000	2	218	2704300	276563	2402170	2612376
10km	70%	50000	2	199	3322529	300986	2994458	2374590
10km	70%	50000	2	203	2655921	260663	2371768	2277993
10km	70%	50000	2	218	2283309	226107	2016730	2052256
10km	70%	50000	2	347	3085367	281052	2782153	2605279
10km	70%	50000	2	225	3736282	334508	3350603	3226470
10km	70%	50000	2	221	2226268	234328	1976484	2248573
10km	70%	50000	2	197	2696439	277146	2397383	2447724
10km	70%	50000	2	244	2831908	282117	2510497	2358835
10km	70%	50000	2	259	3159181	317034	2814354	2646776
10km	70%	50000	2	218	2781598	293351	2467619	2421449
10km	70%	50000	2	163	3438686	305251	3104798	2554381
10km	70%	50000	2	202	2617233	250184	2346409	2537679
10km	70%	50000	2	195	2802881	263399	2515353	2294030
10km	70%	50000	2	269	3169022	313867	2817344	2799741
10km	70%	50000	2	285	2322259	234825	2067099	2384396
10km	70%	50000	2	295	2981107	283476	2671628	2828062
10km	70%	50000	2	257	2621544	249187	2343408	2565821
10km	70%	50000	2	229	3021858	307407	2671560	2374576
10km	70%	50000	2	214	2749090	276621	2435095	2315395
10km	70%	50000	2	308	4042640	358359	3659385	3354516
10km	70%	50000	2	312	3292053	324483	2930449	3079428
10km	70%	50000	2	176	3190396	299039	2865218	2502296
10km	70%	50000	2	220	3121809	303287	2779848	2587398
10km	70%	50000	2	296	2483225	267895	2187524	2361182
10km	70%	50000	2	197	2272808	241678	2008234	1898120
10km	70%	50000	2	215	3104756	302256	2781322	2581143
10km	70%	50000	2	193	2709660	255287	2425347	2789924
10km	70%	50000	2	227	2868723	295589	2535134	2530104
10km	70%	50000	2	172	3147560	309528	2786243	2354140
10km	70%	50000	2	202	2688869	253866	2407680	2587348
10km	70%	50000	2	192	2405027	242603	2131717	2298642
10km	70%	50000	2	194	3173721	320378	2817635	2557160
10km	70%	50000	2	228	3059977	306478	2723133	2466720
10km	70%	50000	2	209	2721981	264693	2418387	2374215
10km	70%	50000	2	203	3195486	287193	2879988	2482019
10km	70%	50000	2	322	2918596	287847	2596771	2351095
10km	70%	50000	2	291	3067428	307598	2725977	2740810
10km	70%	50000	2	251	3597834	320391	3243714	3141520
10km	70%	50000	2	323	3190724	313681	2841988	2389605
10km	70%	50000	2	151	2492951	267522	2197180	1858831
10km	70%	50000	2	213	2841613	294356	2526121	2542123
10km	70%	50000	2	345	3721937	331665	3368980	2842593
10km	70%	50000	2	245	3080280	294492	2750725	2404307
10km	70%	50000	2	272	3558548	285780	3237069	3068427
10km	70%	50000	2	359	2715108	281723	2402773	2517411
10km	70%	50000	2	293	4079335	361577	3675243	2938304
10km	70%	50000	2	282	3258866	341237	2897191	2961764
10km	70%	50000	2	314	2637471	234424	2383170	2390920
10km	70%	50000	2	244	2524204	258680	2235915	2367793
10km	70%	50000	2	219	3181418	293390	2852505	2720755
10km	70%	50000	2	352	4257355	325431	3898834	3180154
10km	70%	50000	2	245	3237634	313929	2893072	2492097
10km	70%	50000	2	241	3074660	284422	2753950	2782047
10km	70%	50000	2	200	3379139	313538	3026034	2703829
10km	70%	50000	2	240	3356876	343257	2984939	2886026
10km	70%	50000	2	400	3102646	297083	2780482	2691803
10km	70%	50000	2	277	3116057	293888	2781906	2716236
10km	70%	50000	2	253	3357383	291713	3047817	2609437
10km	70%	50000	2	187	2380581	235626	2123897	2090137
10km	70%	50000	2	241	2889206	291894	2572425	2449969
10km	70%	50000	2	224	3340141	287868	3024994	2616474
10km	70%	50000	2	240	2360494	227544	2096094	2110033
10km	70%	50000	2	263	2733205	267924	2439947	2821023
10km	70%	50000	2	238	3204491	325100	2862381	2705630
10km	70%	50000	2	216	2418556	252233	2144413	2201477
10km	70%	50000	2	284	2785865	268891	2481780	2621247
10km	70%	50000	2	338	3491562	295006	3179678	2931556
10km	70%	50000	2	268	2957012	294595	2629986	2420292
10km	70%	50000	2	151	2205371	226884	1957326	2232451
10km	70%	50000	2	370	3344646	324358	2970451	3022623
10km	70%	50000	2	240	2799640	271386	2499728	2411671
10km	70%	50000	2	302	3414622	299481	3064871	2817952
10km	70%	50000	2	248	2926336	283223	2617387	2238726
10km	70%	50000	2	250	3286916	302558	2959945	3003501
10km	70%	50000	2	250	3598577	329606	3255245	2945259
10km	70%	50000	2	351	3608248	275432	3304947	2922348
10km	70%	50000	2	190	3164797	290293	2834230	2438044
10km	70%	50000	2	263	4381916	361228	3987719	3250407
10km	70%	50000	2	203	2611253	299244	2284447	2390163
10km	70%	50000	2	208	2583394	259445	2286559	2267626
10km	70%	50000	2	297	3533347	341616	3164562	2537621
10km	70%	50000	2	285	3763511	327528	3397862	3047787
10km	70%	50000	2	337	2969777	275782	2673569	2389987
10km	70%	50000	2	397	3109982	313236	2752581	2722636
10km	70%	50000	2	239	3126274	271241	2819623	3240992
10km	70%	50000	2	445	2679503	264701	2387926	2340367
10km	70%	50000	2	210	2422742	263579	2138067	2235896
10km	70%	50000	2	277	4034998	368800	3632130	3205693
10km	70%	50000	2	269	3371125	325338	3001920	2680994
10km	70%	50000	2	199	2040290	209913	1810195	2021081
10km	70%	50000	2	249	3489324	331468	3111978	2771388
10km	70%	50000	2	270	3798680	332823	3442797	2754520
10km	70%	50000	2	211	2631941	282911	2309715	2569214
10km	70%	50000	2	382	3869724	304587	3532090	3057309
10km	70%	50000	2	224	2802618	244820	2542923	2351091
10km	70%	50000	2	255	2565284	223384	2317782	2437603
10km	70%	50000	2	278	2799825	266494	2459393	2383290
10km	70%	50000	2	289	3356822	284802	3033210	2863933
10km	70%	50000	2	522	2874475	277589	2572299	2738848
10km	70%	50000	2	341	3305891	319483	2971775	2595465
10km	70%	50000	2	278	2371782	233592	2114464	2125473
10km	70%	50000	2	179	2929214	287330	2620188	2185137
10km	70%	50000	2	183	2819536	282357	2516339	2582564
10km	70%	50000	2	178	3013483	305388	2685618	2329542
10km	70%	50000	2	178	3125395	286631	2792373	2495011
10km	70%	50000	2	162	2574998	248689	2300887	2592313
10km	70%	50000	2	173	2456403	227271	2185005	2182202
10km	70%	50000	2	326	3104336	277461	2798077	2786369
10km	70%	50000	2	179	2417137	223117	2182084	2270935
10km	70%	50000	2	261	3209575	295626	2887820	2685768
10km	70%	50000	2	264	2743180	271606	2437657	2592182
10km	70%	50000	2	258	2679645	278548	2375974	2245597
10km	70%	50000	2	251	3396797	324945	3039073	2431531
10km	70%	50000	2	305	3318437	294195	2982282	2661592
10km	70%	50000	2	187	3112574	303478	2767342	2697451
10km	70%	50000	2	210	2676383	282310	2358611	2321514
10km	70%	50000	2	347	3571442	327341	3210061	3043584
10km	70%	50000	2	304	4462678	373701	4044094	3202162
10km	70%	50000	2	194	1481991	163628	1306017	1815230
10km	70%	50000	2	257	3094904	315697	2762513	2718618
10km	70%	50000	2	180	3006394	284224	2686407	2500656
10km	70%	50000	2	203	2719931	268625	2409306	2420732
10km	70%	50000	2	205	3189302	303274	2850407	2775955
10km	70%	50000	2	348	3996464	352424	3607588	3620554
10km	70%	50000	2	231	3560526	341902	3184323	3233778
10km	70%	50000	2	249	2385545	232434	2102431	2131548
10km	70%	50000	2	216	2782728	274734	2447191	2438780
10km	70%	50000	2	384	3319260	316522	2958871	2591901
10km	70%	50000	2	267	3102727	296970	2769326	2436934
10km	70%	50000	2	179	2677835	276956	2349531	2416094
10km	70%	50000	2	244	3104853	275961	2809648	2898966
10km	70%	50000	2	273	3354164	342910	2969106	3041276
10km	70%	50000	2	227	2729981	250250	2447379	2561061
10km	70%	50000	2	271	2698021	256771	2421281	2210390
10km	70%	50000	2	311	2991359	288754	2670846	2536394
10km	70%	50000	2	263	3030278	299194	2662339	2367302
10km	70%	50000	2	195	2378462	264754	2092659	2401471
10km	70%	50000	2	169	2630754	295424	2319710	2107048
10km	70%	50000	2	278	2643440	260915	2344284	2447011
10km	70%	50000	2	266	3697630	310722	3360726	2621281
10km	70%	50000	2	291	2891415	286340	2588315	2526053
10km	70%	50000	2	245	3094642	322553	2745021	2953267
10km	70%	50000	2	196	2792802	280492	2465225	2610157
10km	70%	50000	2	239	3576610	305019	3248089	2728393
10km	70%	50000	2	297	3845126	350073	3434678	3204256
10km	70%	50000	2	232	2626201	256405	2332980	2625233
10km	70%	50000	2	181	3203718	304964	2854536	2963763
10km	70%	50000	2	339	3766498	291740	3441060	3209471
10km	70%	50000	2	290	2926559	278150	2622963	2475923
10km	70%	50000	2	213	3445487	314218	3096792	2706245
10km	70%	50000	2	216	3593973	310932	3258900	2571489
10km	70%	50000	2	236	3363161	301055	3031984	3065625
10km	70%	50000	2	204	3343533	289178	3018313	2837853
10km	70%	50000	2	231	3140302	325600	2794650	2802376
10km	70%	50000	2	334	3590648	313155	3240458	2695849
10km	70%	50000	2	226	2778504	278250	2468611	2389195
10km	70%	50000	2	251	3068493	289864	2738964	2657575
10km	70%	50000	2	242	3492252	290640	3167723	2858114
10km	70%	50000	2	182	2725302	274018	2420976	2400860
10km	70%	50000	2	231	2973890	277682	2670450	2540514
10km	70%	50000	2	245	3560197	313585	3218649	3168524
10km	70%	50000	2	395	3482677	307160	3118975	2878783
10km	70%	50000	2	216	2882762	286848	2569996	2277569
10km	70%	50000	2	175	3053974	313841	2711241	2493628
10km	70%	50000	2	226	3724192	323182	3371080	3078190
10km	70%	50000	2	206	4042064	314933	3690110	2905844
10km	70%	50000	2	202	2899471	302910	2574650	2630808
10km	70%	50000	2	261	2932702	269727	2626828	2139000
10km	70%	50000	2	215	3019115	280718	2696069	2789423
10km	70%	50000	2	182	2583098	256386	2302391	2234191
10km	70%	50000	2	292	3219060	300804	2879129	2686386
10km	70%	50000	2	254	2723290	273728	2430806	2370289
10km	70%	50000	2	310	3667308	339407	3293827	3126423
10km	70%	50000	2	297	3737813	332058	3380060	2943263
10km	70%	50000	2	211	2237688	213283	1986045	2281859
10km	70%	50000	2	278	3237811	288643	2916430	2566273
10km	70%	50000	2	232	3439442	287766	3116519	2845829
10km	70%	50000	2	213	2817460	283883	2511254	2233269
10km	70%	50000	2	209	3231257	308910	2896555	2483838
10km	70%	50000	2	360	3263244	303117	2921388	2821771
10km	70%	50000	2	202	3349517	349379	2966031	2904104
10km	70%	50000	2	223	2666819	257442	2396067	2361879
10km	70%	50000	2	285	2792989	277913	2479083	2454248
10km	70%	50000	2	233	3254014	286894	2903257	2947606
10km	70%	50000	2	318	3813230	347239	3432950	2802113
10km	70%	50000	2	221	2639933	280952	2306415	2205949
10km	70%	50000	2	224	3129955	301680	2803945	2480194
10km	70%	50000	2	310	3372704	348750	3005277	2562077
10km	70%	50000	2	358	3955577	383099	3499354	2932038
10km	70%	50000	2	243	3119576	270547	2811020	2815053
10km	70%	50000	2	332	3036637	300573	2700446	2503782
10km	70%	50000	2	232	3043381	329114	2688302	3044935
10km	70%	50000	2	288	2917279	260645	2624720	2666024
10km	70%	50000	2	204	3456514	335025	3086206	2791126
10km	70%	50000	2	247	3594938	303213	3263618	2907912
10km	70%	50000	2	254	2630660	270787	2328079	2493015
10km	70%	50000	2	325	3280935	306106	2931652	2858530
10km	70%	50000	2	250	2456376	251175	2180338	2501093
10km	70%	50000	2	300	2886691	268749	2595043	2247164
10km	70%	50000	2	294	2831003	260470	2551790	2470588
10km	70%	50000	2	161	2576256	241569	2315726	2363501
10km	70%	50000	2	268	3248425	320684	2904467	2847819
10km	70%	50000	2	247	3700845	365079	3293917	3072213
10km	70%	50000	2	345	2899539	290362	2588048	2738362
10km	70%	50000	2	196	2625084	243346	2368806	2319290
10km	70%	50000	2	219	2565969	240826	2288591	2358488
10km	70%	50000	2	303	3332184	316802	2976675	2838420
10km	70%	50000	2	259	3477634	281513	3167257	2938421
10km	70%	50000	2	346	3560927	358821	3131461	3096152
10km	70%	50000	2	275	3579684	309639	3230925	2613264
10km	70%	50000	2	290	4449182	370869	4054236	2801325
10km	70%	50000	2	193	3697779	325579	3317731	3077378
10km	70%	50000	2	221	3178778	298359	2845988	2582371
10km	70%	50000	2	354	2639319	225207	2371070	2539173
10km	70%	50000	2	223	3503037	270929	3187381	2798885
10km	70%	50000	2	274	3201403	304801	2860645	2239401
10km	70%	50000	2	245	2817270	281383	2496793	2422178
10km	70%	50000	2	238	3580056	328377	3219417	3176372
10km	70%	50000	2	208	2465440	269058	2174930	2598500
10km	70%	50000	2	381	3582979	327090	3232212	2568175
10km	70%	50000	2	203	2435386	268120	2156043	2172993
10km	70%	50000	2	275	4261524	348787	3877688	3172748
10km	70%	50000	2	171	2391984	236676	2120065	2358505
10km	70%	50000	2	313	3217303	269335	2921657	2638198
10km	70%	50000	2	188	2714802	279971	2399658	2217778
10km	70%	50000	2	296	3106912	281669	2788796	2553192
10km	70%	50000	2	216	3147839	279759	2842261	2671880
10km	70%	50000	2	167	2976984	306707	2653116	2500655
10km	70%	50000	2	193	2939569	294496	2624123	2350405
10km	70%	50000	2	237	3343554	300564	3014113	2913822
10km	70%	50000	2	216	3685200	328583	3330213	2922947
10km	70%	50000	2	208	2797841	254232	2512037	2800482
10km	70%	50000	2	205	2467208	247054	2194698	2754491
10km	70%	50000	2	249	2718350	277222	2411686	2258674
10km	70%	50000	2	265	2847836	288216	2527429	2576229
10km	70%	50000	2	319	2958167	287271	2645294	2672120
10km	70%	50000	2	257	2448275	240808	2192665	2000522
10km	70%	50000	2	484	3586600	308668	3210909	2707582
10km	70%	50000	2	288	3234876	321731	2883071	2475848
10km	70%	50000	2	188	3231142	292375	2914515	2589012
10km	70%	50000	2	221	3133227	300327	2807246	2426054
10km	70%	50000	2	222	2599599	265305	2303645	2657744
10km	70%	50000	2	304	2693958	260993	2379980	2432107
10km	70%	50000	2	205	3091199	332549	2722421	2761146
10km	70%	50000	2	227	2593633	235232	2316112	2022683
10km	70%	50000	2	221	2764366	274089	2471290	2218365
10km	70%	50000	2	184	3417620	302457	3064628	2743803
10km	70%	50000	2	345	2691608	253097	2396543	2472699
10km	70%	50000	2	287	3167451	311506	2818830	2789634
10km	70%	50000	2	222	3603333	323675	3237981	3106245
10km	70%	50000	2	239	2635942	265841	2352403	2326129
10km	70%	50000	2	220	3302858	325250	2936757	2599255
10km	70%	50000	2	282	3625097	314128	3290928	3045867
10km	70%	50000	2	221	3691348	297199	3370050	2946354
10km	70%	50000	2	365	3704800	344491	3310787	2988609
10km	70%	50000	2	297	2317549	249797	2044471	2087017
10km	70%	50000	2	258	3155294	308914	2813291	2535297
10km	70%	50000	2	218	2723951	266279	2422661	2252001
10km	70%	50000	2	274	2162013	239850	1891618	1966889
10km	70%	50000	2	191	2944329	297184	2622079	2410817
10km	70%	50000	2	225	2689308	264861	2401429	2311936
10km	70%	50000	2	276	4451206	375256	4051234	3373992
10km	70%	50000	2	251	2906052	280842	2594496	2395391
10km	70%	50000	2	307	4304762	319847	3944902	3426320
10km	70%	50000	2	237	4289014	361797	3909495	3105359
10km	70%	50000	2	211	3460715	322412	3113403	2533743
10km	70%	50000	2	313	2549115	247909	2272515	2271250
10km	70%	50000	2	275	4348896	346024	3953167	3298714
10km	70%	50000	2	228	2970298	323778	2606853	2565267
10km	70%	50000	2	207	2621176	251258	2346352	2353015
10km	70%	50000	2	194	2694993	277808	2387430	2423502
10km	70%	50000	2	184	3031104	285036	2704340	2353286
10km	70%	50000	2	192	3074867	293875	2748048	2496113
10km	70%	50000	2	233	3021222	266444	2734321	2628734
10km	70%	50000	2	304	3741913	329732	3387942	2935164
10km	70%	50000	2	196	3466683	344437	3097050	2767091
10km	70%	50000	2	288	3120448	263140	2830279	2487880
10km	70%	50000	2	260	3590057	333297	3219690	3278889
10km	70%	50000	2	199	3160462	312779	2809168	2565892
10km	70%	50000	2	308	4222294	350565	3835717	3491083
10km	70%	50000	2	341	3022838	275690	2703983	2682557
10km	70%	50000	2	238	2896849	245834	2612114	2302957
10km	70%	50000	2	185	2786387	306553	2469423	2116779
10km	70%	50000	2	346	3346558	298258	3011144	2579163
10km	70%	50000	2	190	2563992	264659	2267207	2357571
10km	70%	50000	2	397	3736861	304505	3398699	2861234
10km	70%	50000	2	287	2915305	273060	2608941	2465712
10km	70%	50000	2	257	2390249	247465	2100015	2070088
10km	70%	50000	2	238	2559079	238500	2298398	2297768
10km	70%	50000	2	268	3265231	329242	2909769	2592109
10km	70%	50000	2	290	3092342	285198	2770343	2662413
10km	70%	50000	2	247	3544171	303185	3192866	3045854
10km	70%	50000	2	167	2469800	260895	2179989	2318200
10km	70%	50000	2	190	3119413	307165	2794123	3032625
10km	70%	50000	2	276	3042738	273140	2739923	2560267
10km	70%	50000	2	207	2253293	232667	1970899	2261096
10km	70%	50000	2	236	2581622	270667	2291199	2384147
10km	70%	50000	2	284	2654936	261886	2364251	2811818
10km	70%	50000	2	261	2686374	293967	2363575	2540391
10km	70%	50000	2	191	3136534	312335	2784852	2743184
10km	70%	50000	2	199	3119333	309259	2780415	2724050
10km	70%	50000	2	280	3123817	315103	2784235	2840491
10km	70%	50000	2	211	3224441	301360	2869695	2613236
10km	70%	50000	2	197	3213447	310068	2872908	3001169
10km	70%	50000	2	198	2752612	268965	2460396	2538364
10km	70%	50000	2	275	3295596	330477	2937812	2605465
10km	70%	50000	2	282	3679294	286069	3336061	3093628
10km	70%	50000	2	265	2482260	249877	2209142	2245612
10km	70%	50000	2	200	2741385	270541	2441614	2500059
10km	70%	50000	2	215	3107712	282510	2791190	2728682
10km	70%	50000	2	323	3041526	268908	2735501	2471206
10km	70%	50000	2	243	2969110	315285	2606294	2798877
10km	70%	50000	2	260	3775479	336539	3397126	3439988
10km	70%	50000	2	274	3048460	270782	2752810	2647484
10km	70%	50000	2	277	3109342	294344	2785701	2746992
10km	70%	50000	2	179	2985314	309805	2644814	2503381
10km	70%	50000	2	197	2897341	280132	2590814	2707150
10km	70%	50000	2	352	3139741	312344	2789054	2755615
10km	70%	50000	2	394	3829968	337885	3461787	3233338
10km	70%	50000	2	243	3056330	303187	2719004	2775199
10km	70%	50000	2	246	2287575	247150	2024423	2460936
10km	70%	50000	2	235	3399361	313922	3057205	2589463
10km	70%	50000	2	281	2528607	260260	2241025	2450852
10km	70%	50000	2	250	2168390	218051	1918894	2283736
10km	70%	50000	2	330	4003652	349935	3615717	3121148
10km	70%	50000	2	267	3086183	310437	2734259	2519781
10km	70%	50000	2	285	3156654	297049	2826741	2368504
10km	70%	50000	2	258	2372511	248014	2107713	2168775
10km	70%	50000	2	276	3288468	301807	2941004	2631353
10km	70%	50000	2	279	3409417	314860	3063484	3118338
10km	70%	50000	2	313	3227937	337521	2853044	2247039
10km	70%	50000	2	197	2663380	268884	2365467	2494633
10km	70%	50000	2	210	3929719	325921	3572889	2838521
10km	70%	50000	2	215	3113530	293299	2788755	2636342
10km	70%	50000	2	265	2280755	260945	1994559	2196194
10km	70%	50000	2	328	3513419	337990	3153523	2824270
10km	70%	50000	2	278	2756162	276661	2446207	2278227
10km	70%	50000	2	241	2530706	227380	2273394	2302549
10km	70%	50000	2	229	3025030	297369	2692634	2728363
10km	70%	50000	2	271	3763425	309402	3413455	2847068
10km	70%	50000	2	216	3120648	273415	2816331	2289905
10km	70%	50000	2	166	3020236	318438	2662055	2458702
10km	70%	50000	2	218	2967489	307854	2626778	2421902
10km	70%	50000	2	383	3457403	330526	3096837	2781642
10km	70%	50000	2	297	3279090	295866	2939765	2536982
10km	70%	50000	2	202	1883921	196063	1670810	1824967
10km	70%	50000	2	296	2592164	242400	2329289	2675918
10km	70%	50000	2	173	2876339	303149	2531015	3027704
10km	70%	50000	2	269	2430344	226931	2188440	2387935
10km	70%	50000	2	228	2787630	267399	2491681	2439198
10km	70%	50000	2	208	2611955	258774	2322199	2631254
10km	70%	50000	2	215	3568950	319751	3223449	2782992
10km	70%	50000	2	260	3630588	340983	3253718	2650813
10km	70%	50000	2	227	3258656	306782	2917265	2896148
10km	70%	50000	2	221	2694049	285105	2363741	2325332
10km	70%	50000	2	222	3257512	326214	2886513	2930596
10km	70%	50000	2	314	2867476	266989	2566337	2589495
10km	70%	50000	2	266	3370096	309529	3037238	2631574
10km	70%	50000	2	200	2706153	276461	2407142	2510495
10km	70%	50000	2	242	3030614	300999	2703454	2621744
10km	70%	50000	2	286	3208475	288111	2899447	2796381
10km	70%	50000	2	208	2586876	258242	2294189	2658110
10km	70%	50000	2	404	3539181	331734	3186347	3264974
10km	70%	50000	2	341	2425343	228035	2161692	2194943
10km	70%	50000	2	218	2734403	267928	2440487	3015416
10km	70%	50000	2	195	2798574	288260	2471333	2682657
10km	70%	50000	2	273	3311574	300762	2974751	2427842
10km	70%	50000	2	207	2621615	280561	2312868	2394857
10km	70%	50000	2	254	3569134	299225	3235316	2833783
10km	70%	50000	2	244	2973148	326560	2628949	2898048
10km	70%	50000	2	267	2719817	263592	2419373	2716772
10km	70%	50000	2	239	3779836	352694	3384538	3261020
10km	70%	50000	2	241	3117381	289653	2806516	2449786
10km	70%	50000	2	276	3237847	298906	2914023	2408441
10km	70%	50000	2	211	2704432	273426	2403730	2337321
10km	70%	50000	2	266	3074297	254859	2787337	2547742
10km	70%	50000	2	282	3407922	307483	3061304	2796313
10km	70%	50000	2	257	2989679	304298	2665181	2517777
10km	70%	50000	2	287	2860614	253495	2580589	2692287
10km	70%	50000	2	186	3218627	292802	2898260	2972345
10km	70%	50000	2	259	2638934	264580	2346886	2512289
10km	70%	50000	2	219	3683854	339161	3305780	2923175
10km	70%	50000	2	342	3071251	267620	2768758	2862066
10km	70%	50000	2	188	2535379	267234	2211849	2366722
10km	70%	50000	2	308	2719564	264860	2434665	2313789
10km	70%	50000	2	332	4256073	360509	3859399	3359651
10km	70%	50000	2	223	3252718	312561	2909203	2562371
10km	70%	50000	2	277	3911830	321139	3552759	3025462
10km	70%	50000	2	253	2311598	238204	2059153	2155914
10km	70%	50000	2	220	2642513	273029	2352041	2403787
10km	70%	50000	2	237	2929522	271119	2637430	2502875
10km	70%	50000	2	389	3033216	291359	2691398	2397144
10km	70%	50000	2	245	3023883	264098	2738873	2658370
10km	70%	50000	2	238	2702094	261693	2389258	2597808
10km	70%	50000	2	321	2978947	290421	2644974	2531391
10km	70%	50000	2	330	3108876	308677	2772203	2664021
10km	70%	50000	2	232	2829612	295720	2504655	2518809
10km	70%	50000	2	324	3766819	323940	3403238	2766902
10km	70%	50000	2	273	3155388	313047	2805315	2755399
10km	70%	50000	2	423	3320549	276332	3010175	2887592
10km	70%	50000	2	241	3297444	314534	2957606	2585020
10km	70%	50000	2	244	2886914	289846	2567368	2273269
10km	70%	50000	2	297	4131937	377132	3722298	3071494
10km	70%	50000	2	231	2896483	265515	2602201	2563955
10km	70%	50000	2	237	2555169	251062	2271381	2264350
10km	70%	50000	2	188	2911549	282876	2604833	2496667
10km	70%	50000	2	212	4010279	341871	3636141	2969014
10km	70%	50000	2	311	3064285	302535	2729347	2817309
10km	70%	50000	2	239	3145852	310124	2808247	2986217
10km	70%	50000	2	209	2765025	304222	2416012	2723435
10km	70%	50000	2	261	2441110	260649	2145840	2374806
10km	70%	50000	2	251	3222571	299398	2896616	2478842
10km	70%	50000	2	266	3172132	297098	2836522	2715500
10km	70%	50000	2	234	2800216	268234	2502495	2351897
10km	70%	50000	2	285	3367227	301686	3038070	2749338
10km	70%	50000	2	218	3469961	323335	3105169	2866526
10km	70%	50000	2	186	2996663	280957	2697056	2429105
10km	70%	50000	2	211	2614777	273996	2313894	2584483
10km	70%	50000	2	308	3555530	306628	3223373	3109313
10km	70%	50000	2	221	2778605	269582	2476617	2676482
10km	70%	50000	2	260	3301716	295179	2962439	2781646
10km	70%	50000	2	257	4803560	400732	4354512	3831685
10km	70%	50000	2	279	3332308	298997	3003451	2531362
10km	70%	50000	2	184	2641634	253891	2362799	2352539
10km	70%	50000	2	385	4065076	303815	3730250	2852345
10km	70%	50000	2	234	3198243	288051	2867586	2948690
10km	70%	50000	2	283	4053670	311372	3708501	2877544
10km	70%	50000	2	147	2409419	281569	2108809	2150890
10km	70%	50000	2	310	3060594	290766	2741425	2599707
10km	70%	50000	2	212	2701790	254984	2414563	2283556
10km	70%	50000	2	264	3405482	326516	3047028	2700382
10km	70%	50000	2	269	3733500	321051	3369445	3005793
10km	70%	50000	2	205	2823873	296584	2495126	2337846
10km	70%	50000	2	253	3518278	285514	3205107	2778520
10km	70%	50000	2	255	3188936	302723	2837535	2906932
10km	70%	50000	2	233	2872546	259627	2595015	2310873
10km	70%	50000	2	187	2955221	287979	2633899	2470437
10km	70%	50000	2	285	2880919	266908	2590124	2407553
10km	70%	50000	2	212	3262185	325122	2914003	2942833
10km	70%	50000	2	385	2724830	256343	2416849	2557099
10km	70%	50000	2	198	2860223	269217	2565956	2419755
10km	70%	50000	2	197	2599888	279324	2299686	2029269
10km	70%	50000	2	347	1825822	180836	1632964	2092917
10km	70%	50000	2	201	2182169	223710	1922514	2272779
10km	70%	50000	2	272	2660634	244268	2384032	2739342
10km	70%	50000	2	268	3402663	325200	3042050	2633478
10km	70%	50000	2	165	2533482	286678	2221741	2520293
10km	70%	50000	2	251	3496846	335732	3123468	2637734
10km	70%	50000	2	189	3172054	280476	2866745	2862064
10km	70%	50000	2	195	2706080	265107	2417732	2176389
10km	70%	50000	2	297	3028247	291662	2699239	2594751
10km	70%	50000	2	227	3382102	341703	3002046	2854281
10km	70%	50000	2	367	3405530	337932	3031560	2539418
10km	70%	50000	2	213	2070717	194640	1859306	2111055
10km	70%	50000	2	289	3598090	278458	3300742	2870921
10km	70%	50000	2	198	3563984	333938	3202064	2898202
10km	70%	50000	2	248	3532801	291190	3202629	2673980
10km	70%	50000	2	273	3153598	274650	2847594	2564334
10km	70%	50000	2	273	3365814	344350	2983210	2834819
10km	70%	50000	2	238	3154040	245843	2876243	2909286
10km	70%	50000	2	221	2149820	227867	1904924	2179633
10km	70%	50000	2	189	3138538	299807	2809037	2419686
10km	70%	50000	2	301	3304276	326876	2941784	2863439
10km	70%	50000	2	408	2983658	291362	2656979	2764646
10km	70%	50000	2	273	2720849	271182	2420268	2330295
10km	70%	50000	2	345	3678910	327922	3323921	2839525
10km	70%	50000	2	235	3385542	324751	3011769	2356485
10km	70%	50000	2	199	3197924	335133	2826437	2971723
10km	70%	50000	2	225	2667977	254997	2394955	2409082
10km	70%	50000	2	199	2854941	277043	2551866	2447466
10km	70%	50000	2	293	2903179	267833	2607328	2373786
10km	70%	50000	2	329	2405800	222608	2162716	2531719
10km	70%	50000	2	286	3797187	338306	3436892	2955324
10km	70%	50000	2	247	2664170	278740	2362940	2342266
10km	70%	50000	2	250	3335992	313406	3001895	2619770
10km	70%	50000	2	209	3531709	315880	3187767	3187852
10km	70%	50000	2	267	3836317	326284	3482431	3181387
10km	70%	50000	2	268	3263808	318007	2927462	2697080
10km	70%	50000	2	208	3513330	354138	3131470	2963775
10km	70%	50000	2	179	2883870	294842	2562320	2700113
10km	70%	50000	2	178	2674129	285998	2357740	2422908
10km	70%	50000	2	225	2584595	274550	2290466	2499815
10km	70%	50000	2	251	2379243	259108	2092205	2319502
10km	70%	50000	2	180	2597659	281927	2278969	2460912
10km	70%	50000	2	187	2970341	289172	2654096	2468490
10km	70%	50000	2	241	2668899	263341	2377442	2387464
10km	70%	50000	2	193	3537505	327583	3183400	2702081
10km	70%	50000	2	356	2557480	249154	2286883	2327602
10km	70%	50000	2	233	2887318	253106	2606330	2266651
10km	70%	50000	2	290	3060656	298581	2721743	2779005
10km	70%	50000	2	207	3170088	276829	2873933	2556656
10km	70%	50000	2	265	2479881	263416	2187879	2377166
10km	70%	50000	2	187	2827021	288321	2509546	2405604
10km	70%	50000	2	201	2503902	219416	2264932	2608108
10km	70%	50000	2	266	3579365	326993	3217336	2824566
10km	70%	50000	2	426	4143316	340202	3761158	3001010
10km	70%	50000	2	211	2813991	271105	2514908	2369906
10km	70%	50000	2	152	1990277	235946	1735136	2083531
10km	70%	50000	2	138	1854635	229724	1597820	2139730
10km	70%	50000	2	208	2576506	274956	2288940	2322673
10km	70%	50000	2	191	3015600	296682	2682342	2349852
10km	70%	50000	2	240	2973233	287214	2665745	2107770
10km	70%	50000	2	232	3511376	311845	3152610	2703336
10km	70%	50000	2	280	2952124	278518	2637971	2666694
10km	70%	50000	2	218	3383221	309583	3049779	2937319
10km	70%	50000	2	193	3221498	304826	2894548	2377629
10km	70%	50000	2	146	2466028	264176	2174497	2432614
10km	70%	50000	2	265	2901093	296684	2575917	2409929
10km	70%	50000	2	229	3109333	286260	2792852	2877165
10km	70%	50000	2	167	1365729	182401	1173325	2014049
10km	70%	50000	2	178	3310559	324182	2960585	2613040
10km	70%	50000	2	311	2839739	255757	2560535	2687807
10km	70%	50000	2	232	3048760	296816	2724041	2606582
10km	70%	50000	2	320	3881449	343803	3517025	3116271
10km	70%	50000	2	231	3188895	302454	2851964	2846995
10km	70%	50000	2	202	3525222	327518	3153046	2699995
10km	70%	50000	2	240	3366740	321809	3007160	2495261
10km	70%	50000	2	230	1905632	236606	1653812	2362248
10km	70%	50000	2	304	2305389	211483	2058526	2190941
10km	70%	50000	2	261	2804314	254808	2518523	2530036
10km	70%	50000	2	464	3422554	342556	3049774	2921794
10km	70%	50000	2	233	3339879	316995	2987182	2868419
10km	70%	50000	2	250	2807137	263193	2526676	2376982
10km	70%	50000	2	184	3141619	280134	2804993	2519416
10km	70%	50000	2	359	2848086	243155	2553102	2747185
10km	70%	50000	2	177	2615309	237306	2344260	2413264
10km	70%	50000	2	386	4034640	349988	3649683	3360804
10km	70%	50000	2	231	3483780	304448	3164799	3052092
10km	70%	50000	2	255	3295764	275513	2986360	3064856
10km	70%	50000	2	217	2931687	281301	2623055	2439656
10km	70%	50000	2	190	2872979	240943	2608770	2556314
10km	70%	50000	2	316	3594129	288206	3273578	2708325
10km	70%	50000	2	336	3123100	286272	2806626	2439959
10km	70%	50000	2	223	2951858	300215	2630621	2820654
10km	70%	50000	2	249	3496085	300225	3156127	3147021
10km	70%	50000	2	268	2775549	272251	2483239	2501873
10km	70%	50000	2	226	2435296	226652	2168221	2348851
10km	70%	50000	2	204	3223890	282177	2924874	2603651
10km	70%	50000	2	159	2486357	245040	2209128	2146135
10km	70%	50000	2	181	2380863	229159	2135107	2328936
10km	70%	50000	2	180	2624574	299142	2304608	2395994
10km	70%	50000	2	182	2951115	301732	2605188	2913620
10km	70%	50000	2	310	4109303	324241	3756101	3122238
10km	70%	50000	2	191	2149832	222435	1906022	2167625
10km	70%	50000	2	203	2771477	271666	2486936	2506607
10km	70%	50000	2	182	2193077	216402	1921758	2151261
10km	70%	50000	2	325	2985793	281803	2669339	2641850
10km	70%	50000	2	331	3116560	297898	2795227	2788732
10km	70%	50000	2	206	2936839	290273	2621287	2442476
10km	70%	50000	2	259	3285547	273024	2948197	2623098
10km	70%	50000	2	355	2875392	297037	2537762	2604813
10km	70%	50000	2	277	3310752	358828	2906315	3092710
10km	70%	50000	2	222	2547187	245004	2280328	2242240
10km	70%	50000	2	191	3360748	321347	3015239	2650412
10km	70%	50000	2	194	2339536	239545	2082407	2317228
10km	70%	50000	2	328	3720117	350247	3329294	3124040
10km	70%	50000	2	248	3556870	306997	3221437	2936824
10km	70%	50000	2	254	2715461	251955	2447985	2517659
10km	70%	50000	2	196	2271294	240765	2011598	2418424
10km	70%	50000	2	232	2518798	242338	2247622	2330665
10km	70%	50000	2	198	2989935	276807	2692459	2274064
10km	70%	50000	2	252	3063901	278697	2756262	2289029
10km	70%	50000	2	191	3161901	259929	2869487	2382089
10km	70%	50000	2	231	3361769	311924	3017147	2962767
10km	70%	50000	2	214	2954759	278503	2648171	2543521
10km	70%	50000	2	226	3286033	327531	2922821	2823853
10km	70%	50000	2	271	3158056	297741	2802572	3070966
10km	70%	50000	2	283	2964640	308661	2622588	2458264
10km	70%	50000	2	231	3334038	318228	2992261	2556292
10km	70%	50000	2	302	2684739	245843	2396735	2271040
10km	70%	50000	2	216	2719427	264494	2422867	3012614
10km	70%	50000	2	182	3138011	339146	2761513	2904394
10km	70%	50000	2	296	2543889	282317	2238995	2413403
10km	70%	50000	2	181	2656545	249071	2368496	2468054
10km	70%	50000	2	270	2608420	263867	2317282	2727839
10km	70%	50000	2	196	2822546	271805	2531098	2841597
10km	70%	50000	2	271	2784558	283110	2473954	2507341
10km	70%	50000	2	223	2894004	287375	2568446	2519068
10km	70%	50000	2	259	2179669	235024	1934557	2234116
10km	70%	50000	2	349	4174943	358003	3772986	3651149
10km	70%	50000	2	231	3321357	331841	2950327	2645931
10km	70%	50000	2	256	3749162	307645	3412528	2983307
10km	70%	50000	2	207	2894316	279192	2586616	2369051
10km	70%	50000	2	258	3083298	318404	2743188	2572365
10km	70%	50000	2	239	3213919	284032	2893136	2665152
10km	70%	50000	2	233	3591680	345983	3214421	2842354
10km	70%	50000	2	354	2890159	269928	2597345	2536489
10km	70%	50000	2	253	3896443	315985	3543209	2809781
10km	70%	50000	2	242	3409784	312520	3078866	2728766
10km	70%	50000	2	236	2415471	260955	2123452	2518200
10km	70%	50000	2	201	2732177	290128	2420516	2403759
10km	70%	50000	2	192	2908033	303725	2567875	2746314
10km	70%	50000	2	389	3076638	289563	2739396	2713641
10km	70%	50000	2	213	2821594	270459	2531265	2310671
10km	70%	50000	2	208	2506432	239672	2239772	2124631
10km	70%	50000	2	267	3092431	294888	2772838	2564468
10km	70%	50000	2	229	2587135	253499	2298756	2365546
10km	70%	50000	2	168	2646848	279400	2342886	2312907
10km	70%	50000	2	240	4173556	350137	3797359	3103390
10km	70%	50000	2	270	3165622	267600	2857890	2700565
10km	70%	50000	2	178	1808128	191337	1601171	2122444
10km	70%	50000	2	211	2843538	289375	2529649	2642130
10km	70%	50000	2	226	3049045	298664	2709466	2592898
10km	70%	50000	2	314	4762933	423048	4298669	3675166
10km	70%	50000	2	270	3247960	320556	2901128	2446650
10km	70%	50000	2	231	2992387	283557	2670480	2910768
10km	70%	50000	2	216	2857542	266493	2567547	2704254
10km	70%	50000	2	262	3348445	276384	3040239	2982722
10km	70%	50000	2	253	3086429	308781	2759132	2589421
10km	70%	50000	2	154	2392254	248117	2122614	2490143
10km	70%	50000	2	259	3260015	334885	2882651	2531695
10km	70%	50000	2	251	3028634	287174	2718886	2465661
10km	70%	50000	2	305	3363113	327134	3005106	2949734
10km	70%	50000	2	246	3238249	302098	2897945	2264314
10km	70%	50000	2	179	2768953	280988	2466054	2440076
10km	70%	50000	2	181	2498889	262481	2213321	2395961
10km	70%	50000	2	255	2670717	252198	2392281	2516764
10km	70%	50000	2	250	3970589	375418	3569450	3007810
10km	70%	50000	2	242	2985026	276674	2682197	2599982
10km	70%	50000	2	338	3495637	307632	3162181	3556029
10km	70%	50000	2	248	2660889	269935	2346886	2500990
10km	70%	50000	2	304	3709821	338752	3333064	3232127
10km	70%	50000	2	270	3753292	327595	3387977	2916549
10km	70%	50000	2	220	2289327	222064	2036503	2243181
10km	70%	50000	2	215	3039442	285225	2693603	2490320
10km	70%	50000	2	220	1935725	229629	1684597	2322753
10km	70%	50000	2	301	2494536	220061	2242850	2461501
10km	70%	50000	2	225	3773530	344041	3400002	3000798
10km	70%	50000	2	233	2840737	258862	2549981	2474624
10km	70%	50000	2	191	3534112	325421	3166417	2847389
10km	70%	50000	2	246	4117429	361248	3711046	3020774
10km	70%	50000	2	414	3262316	288160	2927523	2591308
10km	70%	50000	2	247	3198722	313913	2847519	2717675
10km	70%	50000	2	217	3175731	320266	2829138	2507238
10km	70%	50000	2	233	2680678	282538	2368908	2205508
10km	70%	50000	2	267	2594542	248354	2321882	2175156
10km	70%	50000	2	341	2744246	285134	2434371	2373585
10km	70%	50000	2	222	3365856	323114	3008353	2715152
10km	70%	50000	2	331	3250333	269841	2959233	2662884
10km	70%	50000	2	218	2407189	248370	2142245	2390221
10km	70%	50000	2	194	2633278	253143	2351000	2355253
10km	70%	50000	2	248	2851388	275355	2551718	2732625
10km	70%	50000	2	244	3009777	296346	2694334	2478641
10km	70%	50000	2	349	3832797	358830	3444419	3390999
10km	70%	50000	2	164	2110876	236072	1859932	2017516
10km	70%	50000	2	338	3119831	268495	2803250	2285722
10km	70%	50000	2	322	3160888	268659	2867969	2433764
10km	70%	50000	2	302	3171477	292852	2859275	2756565
10km	70%	50000	2	202	3100717	292101	2781323	2441107
10km	70%	50000	2	283	3400883	310733	3061491	2523427
10km	70%	50000	2	252	3512970	319534	3163054	2796378
10km	70%	50000	2	265	3635059	344356	3263224	2891942
10km	70%	50000	2	236	2829697	284992	2516031	2706146
10km	70%	50000	2	213	3759506	329024	3374247	3100264
10km	70%	50000	2	256	4496965	365008	4091786	3134343
10km	70%	50000	2	249	3048143	318919	2681718	2776036
10km	70%	50000	2	266	1703520	202691	1474687	2105279
10km	70%	50000	2	446	3267818	317389	2929145	2724330
10km	70%	50000	2	337	3710427	352639	3332696	3162260
10km	70%	50000	2	170	2675782	272515	2373376	2157636
10km	70%	50000	2	266	3276060	291671	2945473	2990379
10km	70%	50000	2	449	3343363	310710	2958826	2794026
10km	70%	50000	2	252	3436032	346980	3034233	3116120
10km	70%	50000	2	220	3014453	280619	2705991	2551942
10km	70%	50000	2	393	3116978	321255	2755917	2606437
10km	70%	50000	2	212	2524197	262306	2222146	2226132
10km	70%	50000	2	184	3074185	291527	2737380	2467524
10km	70%	50000	2	179	2426969	261038	2146764	2430045
10km	70%	50000	2	227	2866577	266453	2580273	2481435
10km	70%	50000	2	235	3312638	314151	2963575	3150961
10km	70%	50000	2	409	3254881	304985	2883937	2634772
10km	70%	50000	2	252	3473834	330780	3115705	2503885
10km	70%	50000	2	220	1890532	184566	1660137	1956176
10km	70%	50000	2	455	4069824	306680	3731568	2861691
10km	70%	50000	2	200	3410623	336912	3048404	2685107
10km	70%	50000	2	208	3329267	273201	3024531	2538543
10km	70%	50000	2	193	3044806	274605	2751452	2712298
10km	70%	50000	2	203	2439165	252745	2152374	2179096
10km	70%	50000	2	307	2404888	269683	2116944	2478292
10km	70%	50000	2	212	3129861	320401	2778887	2575781
10km	70%	50000	2	372	3153848	287860	2825549	2497255
10km	70%	50000	2	223	2930930	282160	2632615	2687280
10km	70%	50000	2	217	3669328	356305	3279728	3007106
10km	70%	50000	2	240	2985648	267900	2672830	2227460
10km	70%	50000	2	191	3015255	282543	2702514	2792971
10km	70%	50000	2	262	3155243	322567	2796733	2482354
10km	70%	50000	2	189	2128719	229300	1878052	2021658
10km	70%	50000	2	306	3438423	335486	3056377	2873638
10km	70%	50000	2	210	2848235	277052	2545259	2116832
10km	70%	50000	2	421	2633425	255936	2342748	2271510
10km	70%	50000	2	264	3505700	290425	3197779	2835036
10km	70%	50000	2	233	2602284	288758	2297818	2728372
10km	70%	50000	2	334	2780066	281768	2468588	2807040
10km	70%	50000	2	256	3253574	288111	2924699	2410643
10km	70%	50000	2	262	3496699	302737	3162049	2685752
10km	70%	50000	2	234	4294758	339161	3928057	3265888
10km	70%	50000	2	196	3225335	345888	2859519	2627105
10km	70%	50000	2	249	2980813	283377	2669407	2727792
10km	70%	50000	2	274	2632979	275523	2336190	2148663
10km	70%	50000	2	263	2339829	233987	2080729	2560810
10km	70%	50000	2	234	2777551	271309	2483979	2705740
10km	70%	50000	2	236	2875760	299743	2558778	2424006
10km	70%	50000	2	255	3177488	313567	2794638	2826148
10km	70%	50000	2	323	3765138	330591	3399658	2755118
10km	70%	50000	2	239	2734648	269217	2446181	2489780
10km	70%	50000	2	267	2641131	265539	2350636	2962479
10km	70%	50000	2	305	2982982	271803	2687414	2487926
10km	70%	50000	2	206	3087509	258310	2801357	2716187
10km	70%	50000	2	296	2884969	267265	2599035	2774752
10km	70%	50000	2	237	2180717	247883	1913835	2328101
10km	70%	50000	2	312	2925685	295815	2598307	3022778
10km	70%	50000	2	192	2773533	287903	2457760	2191677
10km	70%	50000	2	217	2936640	291522	2613493	2274651
10km	70%	50000	2	193	3111381	299570	2793898	2545475
10km	70%	50000	2	208	3107016	272509	2790428	2896827
10km	70%	50000	2	204	3390063	336854	2992750	2729852
10km	70%	50000	2	207	3814982	355408	3425206	2933095
10km	70%	50000	2	241	3373262	320870	3018760	2824780
10km	70%	50000	2	234	3283044	320451	2939875	2637278
10km	70%	50000	2	304	3196887	314124	2859303	2510038
10km	70%	50000	2	277	2765467	274494	2459804	2355229
10km	70%	50000	2	247	3428601	301600	3100281	2959548
10km	70%	50000	2	273	2996693	304052	2660426	2770037
10km	70%	50000	2	216	2140835	212271	1906179	2298299
10km	70%	50000	2	293	2986487	295050	2662067	2604922
10km	70%	50000	2	200	2643382	254410	2372188	2444195
10km	70%	50000	2	238	3281075	307653	2943687	2880900
10km	70%	50000	2	275	2239268	245285	1972955	2634471
10km	70%	50000	2	182	2837850	279955	2536116	2355888
10km	70%	50000	2	205	2784609	292872	2473479	2688553
10km	70%	50000	2	291	3088012	303050	2749596	2680795
10km	70%	50000	2	218	2799432	288691	2457298	2253789
10km	70%	50000	2	300	2908171	279965	2592763	2609841
10km	70%	50000	2	272	3752948	319898	3405538	3322810
10km	70%	50000	2	264	3033364	262185	2752845	2605306
10km	70%	50000	2	418	3499970	340764	3134279	2531771
10km	70%	50000	2	252	3070877	286595	2748145	2536780
10km	70%	50000	2	259	2883559	275711	2587714	2719931
10km	70%	50000	2	243	3486429	312480	3148294	2922088
10km	70%	50000	2	217	2853235	277649	2536476	2786699
10km	70%	50000	2	231	3096567	291381	2778751	2611232
10km	70%	50000	2	255	2488788	270391	2186751	2650146
10km	70%	50000	2	187	2472349	254923	2189956	2107861
10km	70%	50000	2	249	4154489	385612	3720623	3473675
10km	70%	50000	2	342	3689054	257083	3408378	3044786
10km	70%	50000	2	234	2276463	220183	2031316	2316668
10km	70%	50000	2	261	2509810	209593	2257595	2373017
10km	70%	50000	2	277	3180115	304219	2849236	2536005
10km	70%	50000	2	207	2780887	276842	2482787	2333351
10km	70%	50000	2	363	3495242	278689	3190972	2783655
10km	70%	50000	2	220	3021660	290398	2699539	2474627
10km	70%	50000	2	267	2711666	273341	2411500	2561361
10km	70%	50000	2	226	2527043	266188	2229707	2005562
10km	70%	50000	2	209	2464007	272951	2170949	2345127
10km	70%	50000	2	219	2460764	246858	2187205	2363526
10km	70%	50000	2	284	3433423	335478	3068050	2769181
10km	70%	50000	2	251	3395910	328682	3036819	2797057
10km	70%	50000	2	250	2840506	278443	2515668	2482992
10km	70%	50000	2	202	2868209	271580	2573133	2400928
10km	70%	50000	2	251	2847769	304698	2522373	2314436
10km	70%	50000	2	400	3143162	292295	2818691	2620986
10km	70%	50000	2	218	3817070	335439	3461440	2926334
10km	70%	50000	2	200	2646735	250061	2367671	2406339
10km	70%	50000	2	284	3135246	300243	2809248	2348014
10km	70%	50000	2	221	2129038	218489	1892509	2003338
10km	70%	50000	2	243	3148011	331656	2776982	2813768
10km	70%	50000	2	293	3039296	274408	2731133	2378983
10km	70%	50000	2	360	3131129	299781	2806274	2536038
10km	70%	50000	2	301	4141134	330168	3779047	2859401
10km	70%	50000	2	250	3106187	328837	2733780	2872969
10km	70%	50000	2	224	3319595	299843	3003868	2901155
10km	70%	50000	2	250	1959531	206473	1730211	2430602
10km	70%	50000	2	251	3465946	325421	3101246	2882217
10km	70%	50000	2	312	3087705	295256	2765605	2844707
10km	70%	50000	2	175	2586965	252088	2315515	2130366
10km	70%	50000	2	326	3492886	295297	3169472	3113600
10km	70%	50000	2	221	3134667	305924	2803702	2916309
10km	70%	50000	2	290	3368349	309326	3030031	2850875
10km	70%	50000	2	315	3487236	320976	3141139	2896527
10km	70%	50000	2	224	3452264	289716	3130484	2880774
10km	70%	50000	2	214	3874017	339839	3496551	3324092
10km	70%	50000	2	352	2791903	299871	2472866	2568639
10km	70%	50000	2	300	2639181	240840	2348595	2540607
10km	70%	50000	2	215	3189733	274281	2894727	2950725
10km	70%	50000	2	276	3891234	307374	3554270	2982864
10km	70%	50000	2	252	4082155	386284	3656906	3793130
10km	70%	50000	2	221	2530473	265726	2239538	2186475
10km	70%	50000	2	253	2898248	275455	2589461	2689822
10km	70%	50000	2	240	3807830	353756	3420420	2800081
10km	70%	50000	2	235	2487529	251180	2196868	2955081
10km	70%	50000	2	221	2891489	294909	2564049	2363343
10km	70%	50000	2	261	3897081	342679	3520061	3242161
10km	70%	50000	2	201	2583396	286899	2272363	2440529
10km	70%	50000	2	244	3133077	315014	2757075	2826799
10km	70%	50000	2	240	3633468	332677	3261697	2975367
10km	70%	50000	2	207	2892146	305650	2547698	2496071
10km	70%	50000	2	237	3050344	273584	2738850	2709422
10km	70%	50000	2	302	3284769	315126	2925271	3053417
10km	70%	50000	2	189	3649760	323737	3287816	2956380
10km	70%	50000	2	272	2916875	263539	2619698	2411498
10km	70%	50000	2	365	3963742	334995	3593894	3377764
10km	70%	50000	2	336	2675537	258981	2376258	2435449
10km	70%	50000	2	244	2911901	314322	2580704	2927932
10km	70%	50000	2	322	3279345	309811	2923109	2956541
10km	70%	50000	2	304	3611641	316549	3254075	3291769
10km	70%	50000	2	207	2449618	251307	2177740	2245907
10km	70%	50000	2	247	3059710	283881	2753978	2327715
10km	70%	50000	2	232	2393620	251968	2114596	2454405
10km	70%	50000	2	222	2407376	238045	2147016	2040407
10km	70%	50000	2	362	2874289	282951	2554904	2371479
10km	70%	50000	2	208	2445063	246362	2179287	2370189
10km	70%	50000	2	324	2790826	261081	2494584	2421309
10km	70%	50000	2	261	3292533	313751	2950898	2732217
10km	70%	50000	2	221	2579850	263540	2278570	2323543
10km	70%	50000	2	353	3083465	313418	2745667	2448950
10km	70%	50000	2	237	3381370	340382	3008510	2751496
10km	70%	50000	2	306	2601116	270434	2309649	2352401
10km	70%	50000	2	290	4127069	360760	3724879	3330066
10km	70%	50000	2	275	3186899	275724	2885645	2856249
10km	70%	50000	2	188	3206417	307976	2874151	2597756
10km	70%	50000	2	315	2837350	261317	2551265	2283081
10km	70%	50000	2	276	2822840	276763	2511776	2749932
10km	70%	50000	2	291	2724128	275172	2437272	2239225
10km	70%	50000	2	201	2516591	264075	2211991	2641731
10km	70%	50000	2	298	3790048	327898	3427629	2974271
10km	70%	50000	2	253	3544657	316037	3200678	2701815
10km	70%	50000	2	265	2968691	305178	2623178	2489388
10km	70%	50000	2	273	3494184	310108	3122260	3112947
10km	70%	50000	2	295	3094785	283571	2786979	2313545
10km	70%	50000	2	250	2923251	281463	2617037	2442240
10km	70%	50000	2	258	3057480	258665	2769833	2362073
10km	70%	50000	2	263	3217413	312149	2879118	2497195
10km	70%	50000	2	240	3161984	300888	2816016	2663687
10km	70%	50000	2	195	3119676	265849	2823038	2728081
10km	70%	50000	2	253	2943613	303244	2607431	2378448
10km	70%	50000	2	215	2632181	262457	2341257	2251315
10km	70%	50000	2	278	3727826	368067	3329662	3352101
10km	70%	50000	2	186	2970789	300369	2637655	2341928
10km	70%	50000	2	244	2658952	254509	2374730	2257908
10km	70%	50000	2	215	3523063	349252	3123031	2723033
10km	70%	50000	2	171	2184395	224369	1933853	2188190
10km	70%	50000	2	273	3440931	316920	3077536	3126069
10km	70%	50000	2	219	3726674	333807	3354784	3048496
10km	70%	50000	2	187	2138313	216621	1899007	2247156
10km	70%	50000	2	191	3901768	343073	3527539	2844921
10km	70%	50000	2	277	3740978	362885	3326859	2798848
10km	70%	50000	2	244	3233031	324740	2867441	2837928
10km	70%	50000	2	263	3058955	281958	2741892	2567142
10km	70%	50000	2	435	4036829	360971	3626045	3469205
10km	70%	50000	2	183	2405055	242373	2138905	2071287
10km	70%	50000	2	212	3329982	324386	2957788	2671062
10km	70%	50000	2	299	3412531	304378	3055929	2840058
10km	70%	50000	2	228	3204114	312988	2849715	2870742
10km	70%	50000	2	240	2623330	280166	2323971	2378490
10km	70%	50000	2	331	2370119	217018	2127664	2216795
10km	70%	50000	2	233	4230877	349920	3841761	3202994
10km	70%	50000	2	270	2975470	271226	2677947	2478817
10km	70%	50000	2	298	2940410	278897	2627388	2661856
10km	70%	50000	2	205	2842236	278081	2544657	2324001
10km	70%	50000	2	316	2769073	284770	2452478	2099234
10km	70%	50000	2	177	2667337	257530	2386406	2126757
10km	70%	50000	2	217	2999048	297689	2680512	2414675
10km	70%	50000	2	229	3163447	312213	2818972	2553581
10km	70%	50000	2	246	3356857	318668	3008812	2704825
10km	70%	50000	2	248	3040861	300548	2708103	2527356
10km	70%	50000	2	245	3052762	317874	2696718	2798467
10km	70%	50000	2	214	2594855	252030	2313201	2681410
10km	70%	50000	2	221	2674308	263989	2384846	2165560
10km	70%	50000	2	148	2257702	245789	1986358	2242550
10km	70%	50000	2	217	3888312	308102	3532291	3011094
10km	70%	50000	2	169	4001342	330447	3641457	3178658
10km	70%	50000	2	201	3364496	318923	3020097	2657566
10km	70%	50000	2	394	2913705	275574	2604207	2611148
10km	70%	50000	2	173	3356479	315502	3007153	2564770
10km	70%	50000	2	207	3206245	322415	2855457	3327529
10km	70%	50000	2	159	2514125	272481	2223656	2279109
10km	70%	50000	2	301	3426363	320277	3084341	2435735
10km	70%	50000	2	200	2352272	241610	2096886	2110925
10km	70%	50000	2	173	3124802	305086	2791996	2244427
10km	70%	50000	2	215	3268873	298517	2940553	2922527
10km	70%	50000	2	202	3462018	345415	3087103	2874158
10km	70%	50000	2	238	3561318	341331	3190822	2526733
10km	70%	50000	2	238	2811427	250449	2539488	2392646
10km	70%	50000	2	216	2634543	261469	2326627	2339586
10km	70%	50000	2	207	3305332	286704	2981994	2497524
10km	70%	50000	2	285	2699748	273310	2398471	2268764
10km	70%	50000	2	318	2686182	278060	2387207	2451483
10km	70%	50000	2	180	2414212	230027	2163067	2247668
10km	70%	50000	2	260	2991493	262183	2711929	2492150
10km	70%	50000	2	187	2697413	263401	2413888	2216875
10km	70%	50000	2	235	2097148	227351	1829953	2904645
10km	70%	50000	2	270	3290676	320603	2937739	2632605
10km	70%	50000	2	248	3795036	315996	3421138	2929039
10km	70%	50000	2	245	3288275	303987	2957286	2745460
10km	70%	50000	2	184	2746204	277798	2430778	2441956
10km	70%	50000	2	206	3196861	326677	2849165	2673216
10km	70%	50000	2	233	2319315	230642	2075148	2252474
10km	70%	50000	2	182	2274839	249378	1995942	2019200
10km	70%	50000	2	278	3169340	296559	2838671	2717041
10km	70%	50000	2	220	3235467	316210	2894209	2522589
10km	70%	50000	2	206	3271582	316298	2922039	2602804
10km	70%	50000	2	312	2895029	288868	2584777	2816714
10km	70%	50000	2	252	3038748	272906	2734411	2516483
10km	70%	50000	2	218	3145799	308486	2791563	2420193
10km	70%	50000	2	242	3054678	318857	2713833	2515644
10km	70%	50000	2	222	2548262	270440	2250522	2672872
10km	70%	50000	2	232	4140689	347038	3754335	3172767
10km	70%	50000	2	248	4484141	357723	4097427	3175049
10km	70%	50000	2	293	2910563	276992	2607211	2464562
10km	70%	50000	2	272	3056793	306281	2710084	2669967
10km	70%	50000	2	192	3085674	269606	2779846	2523793
10km	70%	50000	2	217	2885264	280249	2575670	2306302
10km	70%	50000	2	249	2572044	243588	2309197	2303873
10km	70%	50000	2	220	2381702	272355	2088551	2182585
10km	70%	50000	2	261	2626403	260356	2302495	2369666
10km	70%	50000	2	197	3461934	322531	3091837	2881369
10km	70%	50000	2	215	3553903	334256	3172498	2761727
10km	70%	50000	2	147	1455409	191473	1254760	1670112
10km	70%	50000	2	240	2846628	271044	2543315	2543644
10km	70%	50000	2	271	3585677	313056	3221710	2932736
10km	70%	50000	2	263	2211337	227068	1955569	2363260
10km	70%	50000	2	279	2068183	208858	1825514	2332519
10km	70%	50000	2	216	4135509	333503	3759318	3181030
10km	70%	50000	2	235	3411306	332306	3035774	2887221
10km	70%	50000	2	321	3173892	305494	2849624	2701175
10km	70%	50000	2	411	2920413	280234	2613317	2874985
10km	70%	50000	2	187	3028492	272102	2727872	2667767
10km	70%	50000	2	196	3110220	269944	2804963	2480999
10km	70%	50000	2	327	3409852	330136	3034517	2455550
10km	70%	50000	2	212	2623115	266753	2331336	2152509
10km	70%	50000	2	196	2660698	258736	2373654	2120917
10km	70%	50000	2	203	3219289	323009	2859347	2442282
10km	70%	50000	2	172	2791989	261255	2507380	2610638
10km	70%	50000	2	188	3165884	287507	2853716	2492201
10km	70%	50000	2	238	3639788	306907	3305841	2914370
10km	70%	50000	2	421	2598981	254082	2323036	2385720
10km	70%	50000	2	209	3281923	311341	2938459	2957979
10km	70%	50000	2	232	2892560	323293	2536795	2351792
10km	70%	50000	2	265	3865009	314804	3516691	2962909
10km	70%	50000	2	366	2840709	265291	2554834	2357856
10km	70%	50000	2	188	3164590	308005	2826398	2586606
10km	70%	50000	2	236	3089556	295367	2762986	2825011
10km	70%	50000	2	318	2286069	228862	2021229	2635255
10km	70%	50000	2	259	3231482	280192	2907899	2845376
10km	70%	50000	2	217	2279212	238900	2016214	2097698
10km	70%	50000	2	319	3422865	328405	3063897	2445480
10km	70%	50000	2	265	4273780	364964	3878620	3297362
10km	70%	50000	2	271	4109855	367423	3707495	3414810
10km	70%	50000	2	267	2852791	279951	2549023	2760882
10km	70%	50000	2	258	2631926	264041	2334817	2576013
10km	70%	50000	2	239	4218931	328055	3836486	3390118
10km	70%	50000	2	280	3922154	331012	3562698	2907931
10km	70%	50000	2	232	2966346	289750	2648356	2461501
10km	70%	50000	2	199	2134475	224530	1889125	2204243
10km	70%	50000	2	258	2907713	291537	2585097	2543413
10km	70%	50000	2	297	3182543	293368	2843407	2480649
10km	70%	50000	2	283	2991220	279271	2681520	3036634
10km	70%	50000	2	267	3018477	289365	2681895	2673823
10km	70%	50000	2	229	2388217	260132	2107775	2416480
10km	70%	50000	2	326	2765952	255986	2466582	2205060
10km	70%	50000	2	389	3002932	308034	2676401	2964459
10km	70%	50000	2	282	2813223	278152	2512234	2792194
10km	70%	50000	2	226	3354345	302270	3032605	2805625
10km	70%	50000	2	287	2155937	220830	1896603	2410049
10km	70%	50000	2	273	2515602	259162	2236247	2314712
10km	70%	50000	2	228	2370556	237202	2105963	2419331
10km	70%	50000	2	186	2839132	278520	2530914	2517960
10km	70%	50000	2	225	3477690	297242	3148277	2907066
10km	70%	50000	2	229	2805306	272164	2500972	2623754
10km	70%	50000	2	208	3135949	279769	2812097	2478888
10km	70%	50000	2	194	2912764	296283	2581476	2687159
10km	70%	50000	2	261	3056297	277401	2748652	2342962
10km	70%	50000	2	361	3077766	284485	2752176	2373070
10km	70%	50000	2	278	3353101	281374	3050750	2833459
10km	70%	50000	2	249	3261351	324303	2898796	2613590
10km	70%	50000	2	437	3229556	290963	2911129	2786130
10km	70%	50000	2	297	2827209	266260	2526863	2491013
10km	70%	50000	2	161	2543735	266531	2254630	2357518
10km	70%	50000	2	186	3212361	331436	2831432	2975271
10km	70%	50000	2	175	2978645	298898	2628143	2437198
10km	70%	50000	2	226	2169746	251876	1902300	2509601
10km	70%	50000	2	301	2586276	257283	2302019	2431682
10km	70%	50000	2	257	3920648	355452	3540791	3153394
10km	70%	50000	2	230	3618644	343497	3246027	2942851
10km	70%	50000	2	283	2868009	261082	2581085	2710186
10km	70%	50000	2	225	3626338	303618	3259390	2606608
10km	70%	50000	2	230	3203303	306023	2865450	2839385
10km	70%	50000	2	224	3105596	266998	2806545	2479921
10km	70%	50000	2	180	2732901	222677	2494141	2374684
10km	70%	50000	2	268	4653453	382671	4232781	3470352
10km	70%	50000	2	237	3129362	289753	2815257	2589364
10km	70%	50000	2	254	2248142	237381	1983174	2304434
10km	70%	50000	2	299	3018432	304061	2684173	2263633
10km	70%	50000	2	215	2997191	301177	2669482	2481845
10km	70%	50000	2	263	3018623	283900	2696400	2833970
10km	70%	50000	2	148	2847292	291380	2528024	2422902
10km	70%	50000	2	201	3234609	306849	2900194	3162002
10km	70%	50000	2	354	2979795	268742	2696341	2602580
10km	70%	50000	2	321	3313275	298756	2984535	2653751
10km	70%	50000	2	248	2572336	254878	2286461	2249336
10km	70%	50000	2	290	3046838	243311	2779591	2856455
10km	70%	50000	2	217	2750274	257984	2458732	2377492
10km	70%	50000	2	260	2551923	229115	2307566	2260748
10km	70%	50000	2	241	2746002	281923	2431207	2491277
10km	70%	50000	2	166	2657780	246570	2391311	2174723
10km	70%	50000	2	346	3317849	326515	2959732	2992445
10km	70%	50000	2	199	3125807	304864	2800710	2592597
10km	70%	50000	2	194	2977458	303908	2644363	2691546
10km	70%	50000	2	279	3478805	314702	3139305	2568879
10km	70%	50000	2	159	1879171	186676	1674706	2033241
10km	70%	50000	2	238	3177376	297824	2856099	2363797
10km	70%	50000	2	181	2356523	245863	2090258	2056265
10km	70%	50000	2	358	3163138	284018	2856132	2286734
10km	70%	50000	2	186	2390135	254439	2126015	2117317
10km	70%	50000	2	225	3433693	314690	3079596	2706889
10km	70%	50000	2	244	3557670	349498	3182951	2684545
10km	70%	50000	2	180	2339001	251633	2068928	2304883
10km	70%	50000	2	243	3736893	336890	3354534	3276963
10km	70%	50000	2	176	2600301	237605	2335399	2740319
10km	70%	50000	2	237	3443939	304001	3111405	2686437
10km	70%	50000	2	195	2596208	278473	2304360	2646885
10km	70%	50000	2	304	2748189	275273	2453458	2386514
10km	70%	50000	2	177	2885596	280896	2568330	2496275
10km	70%	50000	2	375	2389667	235513	2133456	2132311
10km	70%	50000	2	349	2790518	257402	2512864	2394049
10km	70%	50000	2	214	2877448	275762	2574678	2176732
10km	70%	50000	2	288	2693388	255242	2417950	2413457
10km	70%	50000	2	227	3005178	279863	2698677	2223563
10km	70%	50000	2	223	3424411	313095	3074804	3024579
10km	70%	50000	2	261	3549886	331498	3186652	2795024
10km	70%	50000	2	176	3142009	279878	2821633	2523437
10km	70%	50000	2	297	3506791	325502	3154976	2605822
10km	70%	50000	2	265	2568594	268974	2273777	2720243
10km	70%	50000	2	189	2788389	256321	2507818	2198552
10km	70%	50000	2	279	2704476	269203	2385854	2281786
10km	70%	50000	2	237	3779912	332018	3418262	3141479
10km	70%	50000	2	229	2813188	295344	2487608	2847571
10km	70%	50000	2	183	2775599	289189	2456959	2174941
10km	70%	50000	2	282	3320280	322618	2960845	2971860
10km	70%	50000	2	265	2799675	264324	2495990	2416466
10km	70%	50000	2	220	3506950	358644	3103174	3210199
10km	70%	50000	2	245	2278489	252933	2004945	2028863
10km	70%	50000	2	229	3601683	333961	3220068	3059526
10km	70%	50000	2	304	3330536	306929	2999808	2601319
10km	70%	50000	2	348	3535378	340692	3164465	2884374
10km	70%	50000	2	421	3587924	329748	3217738	3073973
10km	70%	50000	2	246	3101665	305245	2768423	2600551
10km	70%	50000	2	277	2598046	241642	2337220	2351877
10km	70%	50000	2	270	4045691	329211	3686912	3101532
10km	70%	50000	2	246	2813136	289038	2499501	3000062
10km	70%	50000	2	269	3396466	320327	3052129	2917865
10km	70%	50000	2	270	2979736	298167	2659624	2373055
10km	70%	50000	2	291	3067318	306341	2735087	2575459
10km	70%	50000	2	336	2673576	289902	2363835	2668843
10km	70%	50000	2	305	3223399	315384	2887640	2871658
10km	70%	50000	2	258	3023404	289441	2684636	2810297
10km	70%	50000	2	263	3075615	270568	2774994	2453050
10km	70%	50000	2	178	2505441	254040	2225601	2135513
10km	70%	50000	2	300	2770237	288319	2447761	2686957
10km	70%	50000	2	230	2883597	284138	2571504	2532980
10km	70%	50000	2	185	2865094	286804	2560079	2439328
10km	70%	50000	2	257	4073764	343629	3705931	2761609
10km	70%	50000	2	223	2005014	231037	1757592	2117065
10km	70%	50000	2	212	2116507	213778	1884042	2126194
10km	70%	50000	2	246	3061869	288151	2750981	2451292
10km	70%	50000	2	174	2941564	287638	2623016	2371403
10km	70%	50000	2	256	3473105	321045	3123035	2849526
10km	70%	50000	2	327	3023929	311711	2667879	2460270
10km	70%	50000	2	266	3331213	350218	2956674	2992643
10km	70%	50000	2	217	2229059	241237	1954899	2495660
10km	70%	50000	2	211	2593713	265799	2306023	2220852
10km	70%	50000	2	356	3918119	387452	3491839	2950754
10km	70%	50000	2	224	2957725	284947	2648333	2421366
10km	70%	50000	2	252	3197100	332450	2833961	2971366
10km	70%	50000	2	251	4191822	339615	3821712	3227927
10km	70%	50000	2	236	3192491	323429	2832608	2818799
10km	70%	50000	2	190	3137922	280775	2815558	2527473
10km	70%	50000	2	279	2737245	275967	2432867	2686046
10km	70%	50000	2	223	3295677	303571	2969555	2642225
10km	70%	50000	2	238	3442458	299011	3112247	2726303
10km	70%	50000	2	251	2150466	257364	1863192	2317182
10km	70%	50000	2	238	3465362	343467	3076331	2619974
10km	70%	50000	2	197	3043895	297040	2707992	2363204
10km	70%	50000	2	420	2962327	276575	2656171	2336434
10km	70%	50000	2	322	3430632	341282	3057548	2682892
10km	70%	50000	2	253	3105295	306925	2771578	2553455
10km	70%	50000	2	252	2716129	269380	2416992	2306991
10km	70%	50000	2	210	3029199	282286	2716779	2549433
10km	70%	50000	2	202	2368304	263537	2070734	2451912
10km	70%	50000	2	380	4524056	357513	4133345	2984803
10km	70%	50000	2	220	2739200	289060	2424635	2611791
10km	70%	50000	2	169	2998251	290573	2667085	2509286
10km	70%	50000	2	218	3587656	325537	3225302	2822322
10km	70%	50000	2	271	3090261	282509	2758039	2502895
10km	70%	50000	2	219	3322770	301134	2977945	3087241
10km	70%	50000	2	221	2505832	246541	2230915	2252718
10km	70%	50000	2	220	2867311	277303	2563726	2470156
10km	70%	50000	2	227	3276130	323914	2930268	2966973
10km	70%	50000	2	265	3070154	316043	2731274	2640293
10km	70%	50000	2	275	3026356	280779	2706250	2610086
10km	70%	50000	2	219	3440161	333967	3078802	2565501
10km	70%	50000	2	183	3043955	284834	2715279	2461931
10km	70%	50000	2	318	2371656	237674	2099851	2550340
10km	70%	50000	2	194	2808405	302412	2463160	2596022
10km	70%	50000	2	232	2747255	283855	2445191	2539357
10km	70%	50000	2	263	3904170	325897	3538947	3578801
10km	70%	50000	2	208	3106637	316437	2759412	2695779
10km	70%	50000	2	253	3330789	305566	2993138	2468907
10km	70%	50000	2	312	3256094	301202	2934400	2573459
10km	70%	50000	2	334	2876581	293818	2549142	2649666
10km	70%	50000	2	284	3258706	328539	2895374	2402449
10km	70%	50000	2	273	2966937	310659	2597082	2702630
10km	70%	50000	2	258	2510580	265613	2227708	2445989
10km	70%	50000	2	288	3298231	285180	2987149	2510488
10km	70%	50000	2	308	2759812	286093	2454898	2302944
10km	70%	50000	2	207	2811386	272691	2491119	2590932
10km	70%	50000	2	275	3419330	335208	3040001	2967776
10km	70%	50000	2	223	3046339	262142	2754130	2360042
10km	70%	50000	2	324	2880365	280067	2579784	2334170
10km	70%	50000	2	217	1877635	235623	1600091	2246764
10km	70%	50000	2	240	2905430	269743	2610138	2235675
10km	70%	50000	2	288	3910084	347417	3534195	3213347
10km	70%	50000	2	232	4573894	382910	4136585	3502319
10km	70%	50000	2	156	2485280	285600	2175702	2123772
10km	70%	50000	2	197	3373494	323371	3018168	2585087
10km	70%	50000	2	222	2953883	301890	2629709	2748096
10km	70%	50000	2	257	3047084	308466	2713022	2837265
10km	70%	50000	2	166	2366058	251330	2092737	2341176
10km	70%	50000	2	217	2497901	265668	2199172	2299131
10km	70%	50000	2	223	2673444	246448	2405325	2702903
10km	70%	50000	2	280	3360327	341829	2980529	3004076
10km	70%	50000	2	251	2608602	271724	2300214	2478649
10km	70%	50000	2	221	2995217	274091	2689049	2542370
10km	70%	50000	2	249	3238728	297787	2904884	2805257
10km	70%	50000	2	243	3509963	308664	3167064	2883453
10km	70%	50000	2	298	3402504	352059	3022798	2876459
10km	70%	50000	2	326	3356912	337275	2996972	2664907
10km	70%	50000	2	194	3247721	330211	2884418	2760689
10km	70%	50000	2	214	2916812	288519	2611976	2161452
10km	70%	50000	2	173	2461743	263286	2166711	2416968
10km	70%	50000	2	193	3666926	325988	3292220	3264267
10km	70%	50000	2	379	2549109	225231	2310805	2687984
10km	70%	50000	2	366	3478813	288737	3160365	2841041
10km	70%	50000	2	334	3030368	291321	2714942	2856987
10km	70%	50000	2	246	3703681	327494	3337694	2882806
10km	70%	50000	2	187	2992994	309966	2655623	2519105
10km	70%	50000	2	383	2846139	268275	2551385	2301412
10km	70%	50000	2	236	2747893	267471	2463705	2531604
10km	70%	50000	2	206	3198852	315397	2845964	2660889
10km	70%	50000	2	185	2832676	291106	2498913	2587571
10km	70%	50000	2	199	2877903	306280	2531266	2665934
10km	70%	50000	2	195	3150019	293046	2833122	2306998
10km	70%	50000	2	313	2648456	283404	2321105	2381496
10km	70%	50000	2	208	3032409	286302	2718401	2419921
10km	70%	50000	2	304	2848510	267617	2552361	2325438
10km	70%	50000	2	268	3749713	320668	3385192	2865683
10km	70%	50000	2	217	3302977	294151	2960305	2600102
10km	70%	50000	2	305	2764840	266943	2474428	2230909
10km	70%	50000	2	214	3536725	323951	3171788	3062427
10km	70%	50000	2	264	2806562	276335	2510694	2479746
10km	70%	50000	2	325	2390852	211725	2162781	2387120
10km	70%	50000	2	251	2730229	285014	2421814	2144135
10km	70%	50000	2	248	2880199	278149	2553060	2223385
10km	70%	50000	2	253	3612414	345653	3222827	3201973
10km	70%	50000	2	160	2908793	289773	2586149	2561992
10km	70%	50000	2	166	2282259	259449	2002912	2585269
10km	70%	50000	2	192	2731156	281741	2423252	2625932
10km	70%	50000	2	221	2961675	313492	2606914	2706685
10km	70%	50000	2	163	2321505	268391	2039328	2164078
10km	70%	50000	2	274	3620379	319334	3256890	3007110
10km	70%	50000	2	283	2989304	294713	2666880	2636860
10km	70%	50000	2	268	3053355	304151	2709697	2834111
10km	70%	50000	2	223	3011318	272890	2707592	2528999
10km	70%	50000	2	214	3382014	303456	3047972	2636024
10km	70%	50000	2	226	2938892	295049	2617647	3101040
10km	70%	50000	2	233	2422412	275500	2113823	2203136
10km	70%	50000	2	236	3540492	278601	3238268	2958593
10km	70%	50000	2	268	3605823	329846	3249138	2583711
10km	70%	50000	2	268	3833205	383077	3410024	3125921
10km	70%	50000	2	206	3002256	307312	2668949	2425517
10km	70%	50000	2	380	2979538	279211	2664528	2682148
10km	70%	50000	2	275	3589483	299494	3254529	3002224
10km	70%	50000	2	248	3116637	300903	2787111	2441158
10km	70%	50000	2	405	3110527	306308	2759511	2632032
10km	70%	50000	2	226	3484670	346282	3103504	3439482
10km	70%	50000	2	278	4364203	360003	3980148	3600564
10km	70%	50000	2	281	3510135	272336	3208778	3118406
10km	70%	50000	2	321	2934217	278470	2605101	2355763
10km	70%	50000	2	227	2998887	294300	2676066	2680770
10km	70%	50000	2	235	2976208	304559	2632892	2654258
10km	70%	50000	2	228	2707551	270767	2408936	2815238
10km	70%	50000	2	274	3120586	291816	2806882	2494064
10km	70%	50000	2	220	2570599	285114	2267838	2548348
10km	70%	50000	2	189	2550161	240486	2286635	2610767
10km	70%	50000	2	239	3289575	324195	2929408	2542597
10km	70%	50000	2	299	3352680	346278	2978609	2839545
10km	70%	50000	2	212	3365358	328194	3013511	2574478
10km	70%	50000	2	210	2177957	235081	1919872	2123941
10km	70%	50000	2	219	3236002	311759	2868037	2885952
10km	70%	50000	2	312	3018428	292061	2694162	2384307
10km	70%	50000	2	244	3150801	314522	2808602	3111592
10km	70%	50000	2	350	3535275	343987	3144857	2576163
10km	70%	50000	2	268	3321230	292986	3004751	2962187
10km	70%	50000	2	192	3033295	287267	2718073	2286938
10km	70%	50000	2	243	3321338	318742	2964704	2856338
10km	70%	50000	2	207	2383471	237877	2125190	2423247
10km	70%	50000	2	259	3021123	293850	2700254	2017618
10km	70%	50000	2	235	3479122	273428	3190011	2828465
10km	70%	50000	2	196	2838037	272876	2532019	2320805
10km	70%	50000	2	206	3276900	294286	2946043	2612275
10km	70%	50000	2	165	2604996	252145	2339739	2280570
10km	70%	50000	2	254	3051543	264055	2753727	2208036
10km	70%	50000	2	183	3214876	311002	2886026	2526682
10km	70%	50000	2	210	2470263	264116	2186853	2109734
10km	70%	50000	2	304	3128885	281731	2820570	2543611
10km	70%	50000	2	234	3705183	309315	3363708	2997520
10km	70%	50000	2	168	2786020	279691	2483291	2365602
10km	70%	50000	2	392	3471246	333084	3097363	3061746
10km	70%	50000	2	313	4078233	322609	3712140	3657423
10km	70%	50000	2	250	3120629	274944	2826287	2699745
10km	70%	50000	2	159	2034596	223423	1797630	2174504
10km	70%	50000	2	445	4721673	363980	4303815	3352029
10km	70%	50000	2	301	2396869	236704	2130932	2226600
10km	70%	50000	2	222	3778056	334709	3417922	3106608
10km	70%	50000	2	187	2883304	282636	2572179	2334023
10km	70%	50000	2	235	3231905	317241	2886379	2774783
10km	70%	50000	2	202	3881506	338274	3505373	3039073
10km	70%	50000	2	256	3499715	340684	3130037	2907271
10km	70%	50000	2	237	2946041	281042	2629522	2724641
10km	70%	50000	2	203	3669003	332306	3285637	3117528
10km	70%	50000	2	297	2629286	275696	2342125	2097863
10km	70%	50000	2	268	3775803	331063	3414333	3152337
10km	70%	50000	2	225	2684206	286456	2368221	2675531
10km	70%	50000	2	206	3041786	318060	2687113	2680479
10km	70%	50000	2	272	2591201	251069	2316443	2521551
10km	70%	50000	2	298	3201991	288234	2886837	2853137
10km	70%	50000	2	248	2785304	279141	2486089	2474136
10km	70%	50000	2	238	3884257	364442	3470887	3327197
10km	70%	50000	2	373	3028021	266066	2713912	2689013
10km	70%	50000	2	334	2802137	285848	2471263	2414287
10km	70%	50000	2	247	2799392	254818	2507171	2684784
10km	70%	50000	2	212	2704583	245025	2438427	2355169
10km	70%	50000	2	212	2884258	296374	2551497	2742021
10km	70%	50000	2	201	3032145	299515	2710380	2621942
10km	70%	50000	2	184	2587691	273092	2297954	2475650
10km	70%	50000	2	260	2763618	258757	2458350	2550548
10km	70%	50000	2	230	2703342	289238	2390616	2247043
10km	70%	50000	2	225	2690174	272402	2389165	2495845
10km	70%	50000	2	277	3274939	318816	2903356	3186960
10km	70%	50000	2	300	4315038	358360	3930571	3288996
10km	70%	50000	2	211	2961505	267927	2664795	2277421
10km	70%	50000	2	305	4099321	395228	3648994	3726740
10km	70%	50000	2	190	2794594	260251	2505583	2463040
10km	70%	50000	2	231	2388884	232446	2131835	2306228
10km	70%	50000	2	166	3832584	402347	3380851	3061395
10km	70%	50000	2	246	3257386	274543	2957512	2709568
10km	70%	50000	2	246	3208354	304349	2877019	2770753
10km	70%	50000	2	283	3094576	264709	2798410	2517081
10km	70%	50000	2	306	2821249	274486	2510915	2218852
10km	70%	50000	2	264	2672753	268364	2381134	2342795
10km	70%	50000	2	241	3089892	306385	2761835	2475766
10km	70%	50000	2	265	2728837	285703	2378627	2157657
10km	70%	50000	2	181	2857113	274645	2557208	2621642
10km	70%	50000	2	311	3251581	293975	2929531	2655842
10km	70%	50000	2	293	3014470	293396	2694919	2578605
10km	70%	50000	2	243	2909120	266913	2604288	2596145
10km	70%	50000	2	280	2521899	234678	2265273	2382328
10km	70%	50000	2	196	2628274	271590	2337336	2576467
10km	70%	50000	2	278	2736999	282460	2400143	2828828
10km	70%	50000	2	212	3839929	354956	3431967	3299558
10km	70%	50000	2	240	2662789	267772	2368464	2227380
10km	70%	50000	2	160	2673190	261233	2380337	2112399
10km	70%	50000	2	207	2536606	254682	2267046	2460970
10km	70%	50000	2	504	3140153	292488	2793565	2804328
10km	70%	50000	2	312	3655485	300053	3332263	2591030
10km	70%	50000	2	227	2864851	273879	2560496	2462541
10km	70%	50000	2	188	2659760	273411	2358987	2710454
10km	70%	50000	2	361	2728356	285747	2389714	2479923
10km	70%	50000	2	311	2791975	304074	2465852	2574875
10km	70%	50000	2	234	2670408	252779	2385956	2376827
10km	70%	50000	2	187	3133050	298504	2801804	2526997
10km	70%	50000	2	324	3510658	290782	3191098	2670718
10km	70%	50000	2	283	3148502	294932	2827417	2667177
10km	70%	50000	2	230	3208449	288724	2877056	2766398
10km	70%	50000	2	381	3702075	327651	3354751	2946076
10km	70%	50000	2	177	2812445	279595	2508585	2402996
10km	70%	50000	2	263	4301800	357808	3909974	3159155
10km	70%	50000	2	266	2750118	276775	2444383	2770754
10km	70%	50000	2	328	2897296	275865	2601455	2311886
10km	70%	50000	2	203	1697143	175208	1489718	2071054
10km	70%	50000	2	297	3005281	300514	2677526	2565696
10km	70%	50000	2	250	2175157	221572	1921611	2280266
10km	70%	50000	2	241	2850455	259316	2571439	3059800
10km	70%	50000	2	219	2537416	286214	2219719	2452506
10km	70%	50000	2	331	4281211	353759	3893420	3165560
10km	70%	50000	2	211	3118337	295017	2797480	2752500
10km	70%	50000	2	186	3524255	327513	3143581	2501126
10km	70%	50000	2	326	3851474	326460	3496929	2894129
10km	70%	50000	2	351	3362605	292434	3040858	2733342
10km	70%	50000	2	234	2861376	274099	2563850	2588376
10km	70%	50000	2	337	3444017	299133	3114443	3027780
10km	70%	50000	2	203	2453716	252347	2185921	2147129
10km	70%	50000	2	435	2728655	296286	2400496	2355309
10km	70%	50000	2	204	2868930	299557	2541343	2510049
10km	70%	50000	2	242	3258455	298980	2927957	2754296
10km	70%	50000	2	291	4109840	331375	3750368	3197479
10km	70%	50000	2	355	3827441	351198	3438086	2749503
10km	70%	50000	2	319	3121012	308701	2783426	2628190
10km	70%	50000	2	239	3077813	313223	2731815	2406063
10km	70%	50000	2	270	3250510	298140	2916912	2767203
10km	70%	50000	2	350	2845560	290232	2522192	2808206
10km	70%	50000	2	261	4112982	347022	3741148	3121485
10km	70%	50000	2	206	2367777	253385	2093020	2058396
10km	70%	50000	2	314	3251037	290665	2939316	2583892
10km	70%	50000	2	233	3339405	285876	3026921	2612278
10km	70%	50000	2	246	4157943	357000	3767613	3248499
10km	70%	50000	2	207	3091399	309452	2753633	2907444
10km	70%	50000	2	232	4130298	349655	3744758	3244248
10km	70%	50000	2	237	4171755	330302	3809595	3213725
10km	70%	50000	2	287	4095551	353166	3701878	3107823
10km	70%	50000	2	217	2401492	234006	2149369	2616481
10km	70%	50000	2	191	2657898	297669	2338001	2582365
10km	70%	50000	2	215	2788605	280908	2486020	2443052
10km	70%	50000	2	264	3131503	311733	2787847	2652677
10km	70%	50000	2	270	2370008	229163	2116079	1927849
10km	70%	50000	2	268	3411986	336288	3051520	3180297
10km	70%	50000	2	178	2668857	269893	2357781	2114210
10km	70%	50000	2	279	3082881	320786	2733050	2682080
10km	70%	50000	2	248	3013218	302767	2667980	2786058
10km	70%	50000	2	265	3500875	299521	3148807	2883043
10km	70%	50000	2	252	2268936	234312	2019116	2158225
10km	70%	50000	2	343	2529259	266451	2240852	2758922
10km	70%	50000	2	242	2849864	284660	2537456	2607019
10km	70%	50000	2	358	3766933	333126	3400598	2773335
10km	70%	50000	2	189	3655847	321326	3314130	2951655
10km	70%	50000	2	331	2856927	295488	2526751	2450478
10km	70%	50000	2	349	3486920	339129	3118602	2657236
10km	70%	50000	2	177	3602757	325405	3234934	3270581
10km	70%	50000	2	277	2996567	299435	2676666	2486554
10km	70%	50000	2	296	3433033	326576	3081602	2531819
10km	70%	50000	2	191	2503205	259500	2188651	2529297
10km	70%	50000	2	283	2586099	249018	2314098	2291513
10km	70%	50000	2	198	2781793	317801	2428726	2572739
10km	70%	50000	2	249	3584916	336660	3204912	3155056
10km	70%	50000	2	254	2797415	239965	2539296	2450170
10km	70%	50000	2	212	2725335	239558	2470710	2736450
10km	70%	50000	2	203	2571568	247930	2290365	2042851
10km	70%	50000	2	248	3446870	324791	3059458	3067014
10km	70%	50000	2	277	3490207	344043	3112257	2749713
10km	70%	50000	2	242	3789484	317128	3441578	3125020
10km	70%	50000	2	255	3786744	320277	3436205	2831474
10km	70%	50000	2	249	3647506	343100	3241645	3217999
10km	70%	50000	2	192	3219149	319472	2857583	2746945
10km	70%	50000	2	261	3288137	280138	2989758	2769847
10km	70%	50000	2	344	2615594	261864	2310415	2466487
10km	70%	50000	2	334	2890489	269156	2603020	2438978
10km	70%	50000	2	193	2733909	276071	2428797	2732824
10km	70%	50000	2	201	3465703	345685	3092008	2695500
10km	70%	50000	2	225	2477677	240465	2224481	2166816
10km	70%	50000	2	206	2614061	278905	2301107	2320986
10km	70%	50000	2	295	3810428	332072	3452004	3063519
10km	70%	50000	2	177	2922513	260592	2637827	2734816
10km	70%	50000	2	248	3352160	295680	3023717	2922113
10km	70%	50000	2	195	3362211	295597	3044414	2735274
10km	70%	50000	2	209	2438646	246036	2176770	2183250
10km	70%	50000	2	318	3984491	319631	3640449	2981913
10km	70%	50000	2	191	2426670	252929	2147145	2074143
10km	70%	50000	2	293	3121112	275998	2816019	2682002
10km	70%	50000	2	184	2361038	238037	2087869	2008808
10km	70%	50000	2	200	2340152	239011	2071789	2373776
10km	70%	50000	2	260	2901803	273541	2611160	2364035
10km	70%	50000	2	250	3025145	281336	2713588	2625806
10km	70%	50000	2	212	3311788	325976	2950257	2961667
10km	70%	50000	2	206	2433695	252901	2164416	2548875
10km	70%	50000	2	239	3881939	375469	3457271	3395452
10km	70%	50000	2	340	2822160	268761	2521251	2267918
10km	70%	50000	2	193	2927789	276174	2591982	2286504
10km	70%	50000	2	302	2071633	194240	1857104	2134208
10km	70%	50000	2	224	2947564	283655	2638009	2541342
10km	70%	50000	2	257	2896039	280552	2587584	2909782
10km	70%	50000	2	190	3116903	275375	2822231	2491089
10km	70%	50000	2	235	2728244	290463	2415135	2782268
10km	70%	50000	2	281	3070887	292804	2757389	2535790
10km	70%	50000	2	223	3668342	348523	3275928	2998018
10km	70%	50000	2	176	2627104	269882	2331816	2651817
10km	70%	50000	2	219	3418535	279915	3094676	2433376
10km	70%	50000	2	251	2420771	244450	2156414	2473646
10km	70%	50000	2	193	3438766	321966	3087394	2649650
10km	70%	50000	2	225	2990440	293654	2668250	3035308
10km	70%	50000	2	205	3377925	338271	3005172	2916473
10km	70%	50000	2	206	2119580	204444	1893838	2165370
10km	70%	50000	2	191	2253141	220167	2014385	2123449
10km	70%	50000	2	246	2420000	259155	2131558	2306647
10km	70%	50000	2	284	3595270	320434	3232658	2824856
10km	70%	50000	2	251	2990598	305178	2653739	2578539
10km	70%	50000	2	306	3090150	306422	2760636	2743386
10km	70%	50000	2	238	2319753	247658	2053324	2234691
10km	70%	50000	2	369	3439316	314665	3088735	2581856
10km	70%	50000	2	289	2962805	264882	2667069	2784389
10km	70%	50000	2	179	2333802	219476	2089277	1799980
10km	70%	50000	2	195	1932701	195253	1716609	1963891
10km	70%	50000	2	257	3902228	330442	3548491	2973394
10km	70%	50000	2	255	2718764	257132	2422009	2640340
10km	70%	50000	2	239	2952818	302581	2614502	2603150
10km	70%	50000	2	175	2377642	226650	2125967	1963311
10km	70%	50000	2	219	3465810	340132	3091250	3198968
10km	70%	50000	2	220	2887869	301974	2552671	2226831
10km	70%	50000	2	271	2526983	256851	2258860	2627031
10km	70%	50000	2	189	2799133	266010	2491971	2327978
10km	70%	50000	2	188	2662405	268154	2368985	2376541
10km	70%	50000	2	148	1730015	200955	1507995	1761483
10km	70%	50000	2	174	2822709	274610	2528747	2429228
10km	70%	50000	2	360	3264637	316867	2909844	2823133
10km	70%	50000	2	245	2750487	258735	2454918	2276908
10km	70%	50000	2	233	3059793	286258	2747599	2560233
10km	70%	50000	2	205	2492216	249267	2223743	2166579
10km	70%	50000	2	300	3326114	296286	2996532	2627980
10km	70%	50000	2	245	2088519	210058	1846140	2061824
10km	70%	50000	2	304	4365541	357093	3981137	3925794
10km	70%	50000	2	256	2810491	286354	2493627	2233966
10km	70%	50000	2	367	2908110	301954	2579822	2483248
10km	70%	50000	2	287	3097835	287425	2789335	2454776
10km	70%	50000	2	194	2531358	250350	2257200	2278629
10km	70%	50000	2	239	3799973	354666	3398655	3196298
10km	70%	50000	2	223	2614889	252546	2335696	2496657
10km	70%	50000	2	427	3355517	302334	3026775	3032172
10km	70%	50000	2	223	2534574	294646	2226577	2308059
10km	70%	50000	2	215	2538354	257428	2259058	2844175
10km	70%	50000	2	203	2175905	222028	1931615	1958896
10km	70%	50000	2	183	2283636	250819	1993272	2576943
10km	70%	50000	2	154	2300042	243255	2010727	1966527
10km	70%	50000	2	222	3285824	279563	2958575	2687428
10km	70%	50000	2	245	4067486	331586	3697393	3094211
10km	70%	50000	2	192	2180000	243949	1906130	2176767
10km	70%	50000	2	244	2972978	295320	2648971	2700004
10km	70%	50000	2	215	3228406	288300	2895519	2667179
10km	70%	50000	2	224	2376173	259600	2102181	2160475
10km	70%	50000	2	232	2763512	258769	2478815	2540112
10km	70%	50000	2	168	3185882	284175	2869645	2975299
10km	70%	50000	2	216	2896212	265787	2598422	2151065
10km	70%	50000	2	356	3184923	289646	2865217	2947872
10km	70%	50000	2	259	3422923	332723	3055974	2766029
10km	70%	50000	2	161	2649156	281965	2336669	2241573
10km	70%	50000	2	259	2998898	302372	2669024	2817475
10km	70%	50000	2	273	3196312	315706	2840083	2732248
10km	70%	50000	2	176	2660585	268575	2368742	2233859
10km	70%	50000	2	253	3616490	340930	3250829	2863842
10km	70%	50000	2	166	2600443	247378	2321743	2335933
10km	70%	50000	2	193	3588794	349896	3213208	3350864
10km	70%	50000	2	254	4014552	357883	3599134	3049234
10km	70%	50000	2	404	4296600	376414	3898214	3240912
10km	70%	50000	2	204	2796335	261678	2509964	2588799
10km	70%	50000	2	242	3054110	298054	2732545	2745403
10km	70%	50000	2	261	2322992	253733	2052996	2424017
10km	70%	50000	2	265	3177514	287959	2866955	2625983
10km	70%	50000	2	188	3275895	297205	2950654	2672248
10km	70%	50000	2	203	3516082	354579	3129492	3285646
10km	70%	50000	2	273	2969091	261393	2684249	2748929
10km	70%	50000	2	255	2854370	283163	2549572	2528712
10km	70%	50000	2	203	3195000	322141	2842491	2842604
10km	70%	50000	2	285	2729576	274255	2429556	2385898
10km	70%	50000	2	217	3063971	296162	2739603	2674647
10km	70%	50000	2	217	3511728	340570	3144480	2751991
10km	70%	50000	2	193	2651670	239612	2383588	2153405
10km	70%	50000	2	191	2134149	242952	1872647	2087376
10km	70%	50000	2	208	3163824	315362	2807631	2626802
10km	70%	50000	2	283	3838532	359843	3437049	2849946
10km	70%	50000	2	299	4405650	336612	4039791	3344574
10km	70%	50000	2	166	3099674	319800	2756940	2452545
10km	70%	50000	2	242	3520938	309242	3168551	2378933
10km	70%	50000	2	251	3049965	281402	2752244	2784450
10km	70%	50000	2	306	4877853	379024	4452247	3695919
10km	70%	50000	2	283	3176530	303664	2844812	3073594
10km	70%	50000	2	169	1886739	205605	1667124	2255431
10km	70%	50000	2	230	2952576	262334	2664715	2396069
10km	70%	50000	2	248	3118413	272485	2823216	2473409
10km	70%	50000	2	180	2656086	272703	2345309	2458837
10km	70%	50000	2	235	4119769	340040	3753324	3028048
10km	70%	50000	2	267	3695252	313958	3355646	2774081
10km	70%	50000	2	274	3985781	340973	3608801	2938273
10km	70%	50000	2	217	3023651	268731	2710694	2730538
10km	70%	50000	2	206	2539287	237143	2247692	2620646
10km	70%	50000	2	336	3446947	320774	3098370	2731016
10km	70%	50000	2	247	2925119	286343	2615943	2589853
10km	70%	50000	2	374	3525051	359647	3134948	2932426
10km	70%	50000	2	232	3065567	289321	2742328	2486720
10km	70%	50000	2	309	4192793	388613	3768003	3090839
10km	70%	50000	2	227	2383282	239304	2090619	2207717
10km	70%	50000	2	227	3651217	340109	3291730	2875137
10km	70%	50000	2	164	1900707	213138	1673397	2105721
10km	70%	50000	2	206	2773407	263066	2483161	2518687
10km	70%	50000	2	352	3265500	305620	2917108	2708740
10km	70%	50000	2	294	3702544	328796	3337433	2799357
10km	70%	50000	2	271	3512468	317522	3151903	2636119
10km	70%	50000	2	282	3524171	299244	3188123	2487597
10km	70%	50000	2	273	3188960	298584	2872645	2676311
10km	70%	50000	2	227	3087134	299552	2746352	2857372
10km	70%	50000	2	246	2681610	248894	2389701	2550125
10km	70%	50000	2	271	3100422	289608	2746584	2887608
10km	70%	50000	2	214	2927071	286628	2609614	2376953
10km	70%	50000	2	220	2587650	258269	2308920	2467467
10km	70%	50000	2	254	2623180	267450	2334648	2054566
10km	70%	50000	2	266	3211350	303868	2881636	2847814
10km	70%	50000	2	263	2369658	258831	2083255	2249051
10km	70%	50000	2	167	2423717	243645	2152252	2266192
10km	70%	50000	2	251	3022448	267769	2686538	2581986
10km	70%	50000	2	251	3040650	295053	2724434	2485583
10km	70%	50000	2	213	3468298	307621	3127049	3020749
10km	70%	50000	2	202	2815088	281941	2499423	2440309
10km	70%	50000	2	173	2380986	236390	2120066	2012225
10km	70%	50000	2	358	2579287	240157	2321030	2466503
10km	70%	50000	2	209	3553276	335403	3194027	2720843
10km	70%	50000	2	200	1868990	198083	1635827	2117190
10km	70%	50000	2	171	2514931	252996	2234670	2097419
10km	70%	50000	2	190	3366498	306750	3035296	2440343
10km	70%	50000	2	175	2328508	248328	2053833	2150417
10km	70%	50000	2	187	2909222	292602	2588659	2624582
10km	70%	50000	2	226	2861194	289282	2547632	2425831
10km	70%	50000	2	211	3132605	301871	2797859	2865653
10km	70%	50000	2	254	2807951	281837	2496024	2226190
10km	70%	50000	2	234	2878108	265888	2546912	2708961
10km	70%	50000	2	289	2512086	236925	2228137	2477290
10km	70%	50000	2	481	3303336	311268	2949564	2611385
10km	70%	50000	2	184	2901278	309266	2558179	3041324
10km	70%	50000	2	178	2582361	278615	2272638	2420199
10km	70%	50000	2	173	2555664	244057	2292482	2009631
10km	70%	50000	2	368	3984949	370765	3576572	3177348
10km	70%	50000	2	251	3157482	323303	2809569	2797394
10km	70%	50000	2	236	2984827	285071	2674008	2489567
10km	70%	50000	2	254	2817678	284243	2510635	2632983
10km	70%	50000	2	206	2663283	276467	2358105	2190362
10km	70%	50000	2	279	2834675	292240	2527648	2653889
10km	70%	50000	2	323	2844384	262577	2565785	2331715
10km	70%	50000	2	269	3090321	286346	2768303	2364499
10km	70%	50000	2	197	2586127	242213	2316597	2482854
10km	70%	50000	2	310	2501510	255516	2199917	2477389
10km	70%	50000	2	255	3046864	334178	2688310	2648348
10km	70%	50000	2	287	3033979	296108	2712900	2486702
10km	70%	50000	2	188	2869938	284686	2559420	2707869
10km	70%	50000	2	231	3158866	331288	2806916	2915955
10km	70%	50000	2	206	3446926	322652	3089490	2462261
10km	70%	50000	2	172	2769001	241973	2505669	2369444
10km	70%	50000	2	144	2121972	221292	1887565	1959920
10km	70%	50000	2	205	3059095	289747	2726433	2515453
10km	70%	50000	2	311	3721725	364000	3319845	3329280
10km	70%	50000	2	278	3499753	300813	3166882	2944324
10km	70%	50000	2	209	2883080	260863	2584312	2525372
10km	70%	50000	2	242	2688970	288451	2368413	2547452
10km	70%	50000	2	269	4106545	334821	3732561	3281609
10km	70%	50000	2	182	2633055	292941	2313233	2365620
10km	70%	50000	2	298	2894966	225981	2643172	2512253
10km	70%	50000	2	288	3327070	290643	2992672	2774401
10km	70%	50000	2	251	2548410	229099	2292918	2574832
10km	70%	50000	2	294	3760183	316366	3409387	2894944
10km	70%	50000	2	214	3135528	306156	2792772	3160356
10km	70%	50000	2	172	2913773	293542	2600505	2087657
10km	70%	50000	2	307	3386292	287574	3069178	2641085
10km	70%	50000	2	178	2395313	235632	2137257	2441105
10km	70%	50000	2	289	3431216	304151	3102026	2901355
10km	70%	50000	2	184	2512354	253003	2229259	2292742
10km	70%	50000	2	173	1754981	227127	1507756	2417629
10km	70%	50000	2	180	3116314	283038	2799820	2342915
10km	70%	50000	2	297	3378721	306794	3040356	2747673
10km	70%	50000	2	223	2784624	271612	2485538	2344927
10km	70%	50000	2	367	2525060	282460	2219274	2382998
10km	70%	50000	2	318	3222317	309415	2890429	2690499
10km	70%	50000	2	266	3218722	316816	2868218	2890159
10km	70%	50000	2	208	2799589	266756	2505191	2167152
10km	70%	50000	2	277	3666599	291290	3344748	2786721
10km	70%	50000	2	271	3283216	261284	3003871	2697648
10km	70%	50000	2	245	2783719	291232	2467182	2746965
10km	70%	50000	2	278	3102344	292432	2786907	2470651
10km	70%	50000	2	267	3344410	317564	2994392	2436282
10km	70%	50000	2	251	3902270	336939	3522830	3403891
10km	70%	50000	2	296	2976220	266006	2679890	2481605
10km	70%	50000	2	190	2024954	218142	1776048	1874644
10km	70%	50000	2	265	3085564	293146	2755961	2344675
10km	70%	50000	2	229	2888309	289128	2566648	2701437
10km	70%	50000	2	304	3401099	310823	3061069	2907127
10km	70%	50000	2	320	3330241	295113	3013329	2825123
10km	70%	50000	2	271	3147109	291634	2809165	2336745
10km	70%	50000	2	310	2751236	282537	2440401	2276796
10km	70%	50000	2	222	2741978	288177	2425239	2390248
10km	70%	50000	2	253	3412042	288765	3082732	2828010
10km	70%	50000	2	212	2751619	294607	2421514	2544700
10km	70%	50000	2	203	2677187	247891	2408363	2237067
10km	70%	50000	2	272	3378897	357084	2987118	2860311
10km	70%	50000	2	250	3013351	270618	2718947	2819617
10km	70%	50000	2	297	3602651	330002	3240038	3199051
10km	70%	50000	2	235	3004720	296679	2677283	2631955
10km	70%	50000	2	216	2755253	273134	2439865	2577584
10km	70%	50000	2	162	3094992	317965	2725007	2511563
10km	70%	50000	2	241	2734573	249511	2455586	2398431
10km	70%	50000	2	237	2250718	234735	1988544	2201378
10km	70%	50000	2	255	2996078	293978	2672142	2984908
10km	70%	50000	2	279	2979242	278152	2672323	2811615
10km	70%	50000	2	223	2976300	294175	2647537	2440287
10km	70%	50000	2	439	2827768	284972	2506851	2371306
10km	70%	50000	2	250	3497269	337263	3122992	2868059
10km	70%	50000	2	163	2416036	254640	2136514	2064063
10km	70%	50000	2	234	3308052	309633	2977004	2551005
10km	70%	50000	2	268	3007602	284355	2690837	2541720
10km	70%	50000	2	195	3129318	299997	2799824	2256312
10km	70%	50000	2	237	3392253	295097	3068140	2458178
10km	70%	50000	2	242	3011432	309516	2667577	2608238
10km	70%	50000	2	328	4324057	343147	3936351	3255330
10km	70%	50000	2	243	3177079	307884	2812999	2847656
10km	70%	50000	2	219	2829652	288508	2512175	2547868
10km	70%	50000	2	221	3035649	317417	2689048	2866587
10km	70%	50000	2	278	3036324	301207	2717844	2394991
10km	70%	50000	2	224	2814656	290664	2498133	2593315
10km	70%	50000	2	200	2922442	274731	2621076	2405803
10km	70%	50000	2	231	3287240	347447	2908259	2895484
10km	70%	50000	2	187	2915244	278431	2617588	2300109
10km	70%	50000	2	190	2789148	287378	2462035	2785462
10km	70%	50000	2	312	2548901	268047	2264808	2426130
10km	70%	50000	2	278	4068363	355236	3689657	3320942
10km	70%	50000	2	293	4450501	357774	4058232	3515167
10km	70%	50000	2	181	2858504	298826	2530156	2751112
10km	70%	50000	2	214	2646650	261057	2346589	2497462
10km	70%	50000	2	176	2444798	254436	2097031	2191808
10km	70%	50000	2	227	2994927	251328	2730203	2455962
10km	70%	50000	2	246	2597342	277080	2279957	2596392
10km	70%	50000	2	262	3421610	323383	3053716	2717949
10km	70%	50000	2	261	3312489	324447	2963273	2591998
10km	70%	50000	2	211	3785216	340459	3413234	3354886
10km	70%	50000	2	265	2279868	233724	2027129	2103670
[truncated: 1 more rows]
