# Supplementary material for: Quantifying the Value of Perfect Information in Emergency Vaccination Campaigns
Source: PLoS Comput Biol. 2017 Feb 16;13(2):e1005318. doi: 10.1371/journal.pcbi.1005318 (PMC5312803; doi:10.1371/journal.pcbi.1005318)
Supplement: S1 Data — (ZIP) [file pcbi.1005318.s013.zip › Data/10km vaccination/data17.txt]

vacc_radius	efficacy	capacity	delay	outbreak_duration	livestock_culled	cattle_culled	sheep_culled	vaccinations
10km	70%	50000	4	268	3614763	316301	3256175	2559252
10km	70%	50000	4	295	3217932	312454	2879201	2917376
10km	70%	50000	4	220	2997996	322896	2648972	2414520
10km	70%	50000	4	170	2972309	304659	2645502	2554942
10km	70%	50000	4	315	3832540	343722	3463146	2919355
10km	70%	50000	4	226	3078962	292143	2760852	2774193
10km	70%	50000	4	197	2486944	253258	2204301	2412032
10km	70%	50000	4	205	2771684	278262	2471195	2695539
10km	70%	50000	4	200	2536026	271557	2246880	2361304
10km	70%	50000	4	298	2531710	251492	2253782	2539078
10km	70%	50000	4	162	2813179	274499	2512361	2476853
10km	70%	50000	4	208	3040308	297807	2727881	2358008
10km	70%	50000	4	199	3472286	349559	3082776	3005886
10km	70%	50000	4	183	2366709	229731	2095787	2321780
10km	70%	50000	4	316	2544538	260893	2263344	2469267
10km	70%	50000	4	178	3010788	310692	2641260	2809654
10km	70%	50000	4	297	2856883	256086	2574257	2520126
10km	70%	50000	4	280	3996196	357126	3600844	3019386
10km	70%	50000	4	261	2709766	267898	2414986	2574537
10km	70%	50000	4	212	2469625	255964	2191762	2209210
10km	70%	50000	4	230	2217589	226744	1969632	1875510
10km	70%	50000	4	209	2471082	275351	2175567	2064310
10km	70%	50000	4	251	3470999	313993	3118191	2856942
10km	70%	50000	4	202	2263644	251044	1973392	2178150
10km	70%	50000	4	289	3044521	285494	2730938	2443919
10km	70%	50000	4	214	2942059	279843	2637355	2305611
10km	70%	50000	4	238	3188077	319932	2848962	2372040
10km	70%	50000	4	302	2920199	276026	2615581	2678951
10km	70%	50000	4	194	3228988	306389	2893064	2637799
10km	70%	50000	4	251	3556046	335298	3195994	2610389
10km	70%	50000	4	187	2828321	270748	2518191	2535987
10km	70%	50000	4	292	3014994	281546	2702778	2796993
10km	70%	50000	4	320	4240397	390606	3817315	2862525
10km	70%	50000	4	221	2786798	275101	2481670	2341172
10km	70%	50000	4	243	2623159	258347	2334082	2397711
10km	70%	50000	4	307	2498572	239369	2241096	2339317
10km	70%	50000	4	215	2836520	261215	2552699	2425771
10km	70%	50000	4	246	4313202	369172	3901965	3297999
10km	70%	50000	4	278	2978558	278280	2672266	2440684
10km	70%	50000	4	190	3352134	321053	2985726	2759444
10km	70%	50000	4	217	3783124	347213	3397832	2923254
10km	70%	50000	4	200	2867867	287942	2550203	2378994
10km	70%	50000	4	170	2110560	203986	1878214	1988003
10km	70%	50000	4	208	2971349	308844	2633891	2578078
10km	70%	50000	4	192	2851514	279126	2538375	2737174
10km	70%	50000	4	333	2579631	260222	2291924	2225226
10km	70%	50000	4	221	3983907	366738	3565594	3463340
10km	70%	50000	4	161	2153630	228102	1874215	2148298
10km	70%	50000	4	226	3618087	331920	3262931	3059498
10km	70%	50000	4	216	3359871	324572	3010320	2952657
10km	70%	50000	4	236	3013667	281837	2701902	2816104
10km	70%	50000	4	226	2783972	265260	2493372	2514849
10km	70%	50000	4	185	2122301	240406	1854408	2260038
10km	70%	50000	4	233	3013598	278724	2701806	2448737
10km	70%	50000	4	210	2972534	303190	2646036	2666176
10km	70%	50000	4	227	2848689	289650	2535143	2366252
10km	70%	50000	4	296	3316884	310112	2977709	2975644
10km	70%	50000	4	259	3781005	327486	3419768	2833123
10km	70%	50000	4	233	3162681	300744	2832294	2705491
10km	70%	50000	4	263	3237613	323934	2879464	2749582
10km	70%	50000	4	228	2006989	222310	1763963	2025531
10km	70%	50000	4	301	3162919	304625	2833623	2555443
10km	70%	50000	4	261	2785981	281498	2466921	2590251
10km	70%	50000	4	226	3905259	345775	3487039	3264917
10km	70%	50000	4	273	2551956	237623	2297994	2301871
10km	70%	50000	4	254	3170220	293444	2836718	2640599
10km	70%	50000	4	358	3374720	320609	3030411	3095249
10km	70%	50000	4	209	2752899	286453	2429567	2445476
10km	70%	50000	4	320	3568585	327690	3205457	3121490
10km	70%	50000	4	234	2626983	248225	2353330	2240947
10km	70%	50000	4	380	3411084	312678	3074388	2690547
10km	70%	50000	4	217	2958746	295748	2609006	2429521
10km	70%	50000	4	308	2535116	273718	2235125	2161761
10km	70%	50000	4	244	2713616	264167	2419164	2682869
10km	70%	50000	4	216	3335803	343097	2955069	2521914
10km	70%	50000	4	292	3017835	264724	2720197	2428794
10km	70%	50000	4	274	2504245	253568	2220819	2122899
10km	70%	50000	4	307	3532900	348436	3142598	2821340
10km	70%	50000	4	192	2459347	236785	2201663	2095784
10km	70%	50000	4	245	3872723	326807	3519806	2997203
10km	70%	50000	4	224	2341937	241733	2084103	2181640
10km	70%	50000	4	211	3359370	311001	3019432	2794941
10km	70%	50000	4	201	3263582	289700	2947812	2649546
10km	70%	50000	4	231	2857617	264915	2546538	2380644
10km	70%	50000	4	174	3850552	324313	3502370	3264333
10km	70%	50000	4	253	2915767	290786	2587199	2670348
10km	70%	50000	4	220	2944663	304968	2608661	2391742
10km	70%	50000	4	235	3042515	299124	2692063	2600365
10km	70%	50000	4	214	2114478	215563	1883432	2186631
10km	70%	50000	4	213	2878749	300873	2549957	2550253
10km	70%	50000	4	246	2736645	271587	2432690	2472032
10km	70%	50000	4	228	2752972	279121	2458158	2230726
10km	70%	50000	4	250	3702652	311301	3354639	3022490
10km	70%	50000	4	227	3581967	322322	3231796	2821813
10km	70%	50000	4	230	2706516	271920	2395701	2416824
10km	70%	50000	4	301	3607447	341743	3226289	2917023
10km	70%	50000	4	274	2562046	246853	2283792	2269766
10km	70%	50000	4	303	2612546	259783	2339969	2361830
10km	70%	50000	4	206	3763095	348561	3378501	2841333
10km	70%	50000	4	314	3861898	330477	3497585	3027794
10km	70%	50000	4	318	3745645	349867	3355588	3151193
10km	70%	50000	4	305	3056489	290149	2744102	2693969
10km	70%	50000	4	362	3301656	314125	2966350	2903323
10km	70%	50000	4	209	3311291	296469	2949557	2508051
10km	70%	50000	4	216	3109945	293486	2783532	2383811
10km	70%	50000	4	302	2861167	293172	2514949	2340650
10km	70%	50000	4	219	3578560	319920	3223345	3141399
10km	70%	50000	4	183	3589870	336060	3225868	2916036
10km	70%	50000	4	208	2905206	271871	2619217	2278700
10km	70%	50000	4	256	2084285	191702	1857670	2104329
10km	70%	50000	4	218	2336778	246956	2055272	2061280
10km	70%	50000	4	269	3148930	325631	2800562	2762417
10km	70%	50000	4	239	2727269	266974	2428940	2248853
10km	70%	50000	4	187	2891733	272084	2587282	2516310
10km	70%	50000	4	215	2568898	269925	2269406	2482902
10km	70%	50000	4	196	2807089	260760	2537507	2640876
10km	70%	50000	4	243	2717454	252229	2430460	2069670
10km	70%	50000	4	256	2567821	250926	2299610	2659190
10km	70%	50000	4	217	2986598	292598	2654166	2587133
10km	70%	50000	4	200	3535330	354756	3143923	3255512
10km	70%	50000	4	253	3472111	297048	3123550	2828179
10km	70%	50000	4	227	2456724	259476	2177088	2559492
10km	70%	50000	4	191	3431672	348122	3034232	2594643
10km	70%	50000	4	222	2975721	308283	2645443	2271085
10km	70%	50000	4	246	2921315	295392	2585263	2367099
10km	70%	50000	4	298	3817542	328041	3452430	2896675
10km	70%	50000	4	212	2966019	302549	2636609	2654203
10km	70%	50000	4	331	3329672	283585	3007928	2685839
10km	70%	50000	4	234	4932667	375950	4516153	3234371
10km	70%	50000	4	322	2837734	305386	2489976	2684835
10km	70%	50000	4	277	2979546	271251	2673861	2676291
10km	70%	50000	4	219	3304483	321137	2942944	2550660
10km	70%	50000	4	263	3240037	297510	2922439	2500919
10km	70%	50000	4	228	2132898	219086	1900410	2237742
10km	70%	50000	4	230	2988470	291519	2669498	2494623
10km	70%	50000	4	253	3000596	283414	2683223	2656577
10km	70%	50000	4	219	2760266	262057	2464210	2459132
10km	70%	50000	4	176	3404701	284401	3095882	2942806
10km	70%	50000	4	221	3050817	304240	2707297	2329960
10km	70%	50000	4	252	2909729	291869	2587018	2439937
10km	70%	50000	4	203	3170431	317194	2809171	2536437
10km	70%	50000	4	289	2994227	291602	2660258	2818713
10km	70%	50000	4	216	3408486	326990	3036085	2656009
10km	70%	50000	4	266	3015516	263330	2730908	2130555
10km	70%	50000	4	211	3073800	281172	2770877	2711469
10km	70%	50000	4	258	3661714	336525	3280533	2730612
10km	70%	50000	4	282	3576994	305058	3253418	3043073
10km	70%	50000	4	227	2889003	284002	2569013	2539521
10km	70%	50000	4	217	3143702	305829	2815423	2907494
10km	70%	50000	4	288	3421366	315096	3070651	3215731
10km	70%	50000	4	253	3463562	343517	3076580	2960708
10km	70%	50000	4	280	3373100	308600	3041956	2940505
10km	70%	50000	4	291	2680668	262930	2390002	2643817
10km	70%	50000	4	253	2297570	236026	2047814	2333623
10km	70%	50000	4	267	3643867	326635	3288899	2953039
10km	70%	50000	4	187	2724976	263525	2424664	2434079
10km	70%	50000	4	219	3060223	305027	2735741	2811882
10km	70%	50000	4	260	3581158	337221	3198663	3528045
10km	70%	50000	4	309	2723011	248322	2456938	2611533
10km	70%	50000	4	250	3632650	318830	3263097	2770525
10km	70%	50000	4	356	2556215	245311	2293996	2215128
10km	70%	50000	4	380	3514116	328147	3138984	2804354
10km	70%	50000	4	234	3086134	302951	2752229	2863545
10km	70%	50000	4	230	2835551	272325	2540465	2381852
10km	70%	50000	4	204	3078654	278612	2769912	2687889
10km	70%	50000	4	303	3223144	314192	2882831	2640349
10km	70%	50000	4	218	3789582	343672	3406011	3351180
10km	70%	50000	4	178	2905343	288945	2587025	2873364
10km	70%	50000	4	275	3654232	294562	3327512	3133951
10km	70%	50000	4	283	4049650	367012	3650873	3369940
10km	70%	50000	4	218	2928116	295428	2589209	2380995
10km	70%	50000	4	241	2850043	280797	2542034	2722942
10km	70%	50000	4	227	3119169	298347	2763054	2822626
10km	70%	50000	4	233	2669882	254848	2390074	2227296
10km	70%	50000	4	435	3976327	307868	3630016	2967599
10km	70%	50000	4	275	3994481	307343	3635420	3566718
10km	70%	50000	4	168	2179227	227833	1939196	2446679
10km	70%	50000	4	275	3268087	284007	2941822	2449444
10km	70%	50000	4	271	3497999	319920	3140598	2997719
10km	70%	50000	4	382	3691118	306669	3354612	2879321
10km	70%	50000	4	342	3200230	286520	2893308	2685236
10km	70%	50000	4	186	3004362	276664	2683647	3056055
10km	70%	50000	4	266	3852179	315754	3509354	2886991
10km	70%	50000	4	278	2122783	228362	1887164	2554134
10km	70%	50000	4	200	2473312	261381	2190557	2710598
10km	70%	50000	4	252	3013614	282181	2703858	3053525
10km	70%	50000	4	254	3112950	325429	2745075	2822485
10km	70%	50000	4	286	3018477	292812	2664479	2948546
10km	70%	50000	4	273	3060981	300591	2726167	2666095
10km	70%	50000	4	321	2914657	281265	2590390	2475990
10km	70%	50000	4	322	3178875	312721	2847849	2453467
10km	70%	50000	4	301	3587863	317789	3237105	2831383
10km	70%	50000	4	355	4567302	367177	4163922	3575324
10km	70%	50000	4	208	2860956	264920	2565287	2524838
10km	70%	50000	4	230	2499232	221223	2242949	2450954
10km	70%	50000	4	272	3059579	330785	2682086	2522886
10km	70%	50000	4	213	3219799	280707	2910223	2854813
10km	70%	50000	4	243	3936294	335012	3565480	3048254
10km	70%	50000	4	265	2381593	228864	2128517	2266298
10km	70%	50000	4	257	4067202	350412	3676915	3234593
10km	70%	50000	4	207	2729047	262835	2438071	2356904
10km	70%	50000	4	245	3643636	354595	3248816	2843124
10km	70%	50000	4	265	2852521	255363	2573549	2342222
10km	70%	50000	4	185	3133606	312405	2794600	2539554
10km	70%	50000	4	216	2452043	237185	2174123	1978960
10km	70%	50000	4	224	3029990	297113	2701531	2585126
10km	70%	50000	4	276	2636893	273630	2337962	2803235
10km	70%	50000	4	434	3828806	316868	3455238	2988475
10km	70%	50000	4	490	2849667	265279	2550660	2789646
10km	70%	50000	4	266	3414489	349043	3026543	2818617
10km	70%	50000	4	201	3088735	310668	2729736	3126449
10km	70%	50000	4	227	3684331	347686	3284260	2774049
10km	70%	50000	4	264	2957648	300485	2618839	2306664
10km	70%	50000	4	221	2683304	269236	2393136	2184786
10km	70%	50000	4	216	2577238	286205	2266175	2210291
10km	70%	50000	4	256	3088823	309137	2758850	2571449
10km	70%	50000	4	313	2829475	301873	2487149	2801873
10km	70%	50000	4	214	3358412	301219	3016167	2897567
10km	70%	50000	4	228	3605604	300736	3273618	2632801
10km	70%	50000	4	269	3210779	290520	2886189	2520855
10km	70%	50000	4	165	2137887	219901	1896429	2123374
10km	70%	50000	4	194	2905000	303673	2575530	2550463
10km	70%	50000	4	306	2920109	249602	2648349	2443030
10km	70%	50000	4	198	2727662	247683	2444234	2737834
10km	70%	50000	4	284	3424093	313613	3080902	2591442
10km	70%	50000	4	351	2749263	276622	2440360	2485810
10km	70%	50000	4	224	3581257	326278	3215121	3059210
10km	70%	50000	4	260	3322544	297798	2973659	2829519
10km	70%	50000	4	344	1964427	199175	1740620	2158230
10km	70%	50000	4	271	3973582	349598	3584590	3196681
10km	70%	50000	4	264	4119372	319454	3772361	2839461
10km	70%	50000	4	352	3313606	321067	2969507	2763805
10km	70%	50000	4	222	3291040	302493	2959337	2701419
10km	70%	50000	4	227	3341345	316217	3005394	3057043
10km	70%	50000	4	335	3085027	289145	2772742	2833425
10km	70%	50000	4	223	2976289	259875	2686542	2757140
10km	70%	50000	4	178	2797771	291055	2487906	2496524
10km	70%	50000	4	225	2736962	264708	2455146	2548509
10km	70%	50000	4	227	3080271	306748	2742752	2602454
10km	70%	50000	4	277	3610070	291932	3279740	2977452
10km	70%	50000	4	208	2735331	248726	2444660	2615582
10km	70%	50000	4	233	2971684	254642	2692983	2624335
10km	70%	50000	4	273	2893242	265009	2594234	2527620
10km	70%	50000	4	229	3381541	284825	3056664	3119011
10km	70%	50000	4	261	3991393	336756	3626038	3135848
10km	70%	50000	4	322	3704720	319659	3349771	2719805
10km	70%	50000	4	225	2669989	259647	2387555	2628664
10km	70%	50000	4	238	2418652	252402	2146636	2616675
10km	70%	50000	4	265	2855099	298490	2525195	2448825
10km	70%	50000	4	403	2919539	282103	2611582	2313474
10km	70%	50000	4	375	2789420	256104	2505761	2378877
10km	70%	50000	4	172	2805865	274839	2513443	2156061
10km	70%	50000	4	227	3295357	325825	2937892	2776110
10km	70%	50000	4	183	2742162	291652	2420498	2196214
10km	70%	50000	4	206	2747979	301974	2423941	2555206
10km	70%	50000	4	325	3459937	315196	3112904	2741040
10km	70%	50000	4	198	2704348	271051	2411160	2392219
10km	70%	50000	4	393	2392004	246503	2121272	2522776
10km	70%	50000	4	186	3265208	313892	2905828	2856051
10km	70%	50000	4	204	3290379	313370	2953882	2741306
10km	70%	50000	4	317	3486813	307762	3129751	2860797
10km	70%	50000	4	304	2326205	233654	2074304	2464223
10km	70%	50000	4	255	4251583	323890	3899499	3299708
10km	70%	50000	4	239	2653892	268660	2360466	2448044
10km	70%	50000	4	212	2868479	270773	2564971	2369247
10km	70%	50000	4	308	3203352	272745	2890984	2724674
10km	70%	50000	4	362	3960721	335980	3590292	3190157
10km	70%	50000	4	288	3296840	326764	2939789	2921915
10km	70%	50000	4	248	3316384	320092	2962761	2717877
10km	70%	50000	4	207	3856093	332033	3502242	3384725
10km	70%	50000	4	235	3322732	328159	2956318	2746841
10km	70%	50000	4	231	2372164	227432	2118569	2165351
10km	70%	50000	4	278	3267829	308981	2925350	2579071
10km	70%	50000	4	264	2558981	245178	2289676	2446869
10km	70%	50000	4	262	2663114	261614	2383234	2322385
10km	70%	50000	4	302	2081995	223218	1832065	2155517
10km	70%	50000	4	174	2495541	253935	2225874	2564071
10km	70%	50000	4	220	3180607	335722	2814584	3109924
10km	70%	50000	4	312	3954608	344951	3570809	3316009
10km	70%	50000	4	270	2358855	225617	2114666	2076213
10km	70%	50000	4	257	2918931	276533	2609767	2490338
10km	70%	50000	4	367	3764442	302199	3431079	2998189
10km	70%	50000	4	263	2934439	311861	2588436	2887050
10km	70%	50000	4	208	3005766	272672	2692889	2482632
10km	70%	50000	4	294	2599657	242880	2325103	2821689
10km	70%	50000	4	245	2417570	249930	2144584	2068149
10km	70%	50000	4	215	3337185	326132	2981972	2437640
10km	70%	50000	4	304	4163801	335973	3802769	3216215
10km	70%	50000	4	165	1651119	195663	1442438	2103116
10km	70%	50000	4	257	2528230	227206	2269920	2066837
10km	70%	50000	4	218	2597650	242267	2321472	2581001
10km	70%	50000	4	240	2618390	296311	2294547	2547017
10km	70%	50000	4	263	2840509	259776	2543980	2512231
10km	70%	50000	4	210	2187388	253270	1915096	2274033
10km	70%	50000	4	173	2328134	227270	2089625	2100525
10km	70%	50000	4	232	3208136	300320	2863955	2878062
10km	70%	50000	4	172	2694883	292778	2374625	2472686
10km	70%	50000	4	270	2886597	272637	2568489	2422728
10km	70%	50000	4	278	3209874	327441	2859033	2899734
10km	70%	50000	4	301	3708371	365771	3312769	3034467
10km	70%	50000	4	338	2770836	260614	2467897	2830668
10km	70%	50000	4	207	2816222	268565	2525046	2454239
10km	70%	50000	4	269	3412688	322195	3057275	2691728
10km	70%	50000	4	205	2537140	279454	2221145	2614756
10km	70%	50000	4	368	3786665	376784	3345856	3023281
10km	70%	50000	4	229	2648880	275215	2352948	2294412
10km	70%	50000	4	232	2998857	282753	2674476	2726884
10km	70%	50000	4	200	3036358	293716	2705814	2362450
10km	70%	50000	4	153	3241961	313549	2893239	2920302
10km	70%	50000	4	197	3140681	304446	2793718	2795416
10km	70%	50000	4	243	3577769	342006	3198989	3151956
10km	70%	50000	4	220	2991750	293737	2663069	2666302
10km	70%	50000	4	346	3470728	306483	3132812	2958543
10km	70%	50000	4	224	3042999	285928	2726098	2972615
10km	70%	50000	4	225	2545991	253497	2276668	2336038
10km	70%	50000	4	237	3677870	300173	3348061	2764659
10km	70%	50000	4	177	1801442	189621	1595656	1882046
10km	70%	50000	4	228	2758515	278346	2417950	2451062
10km	70%	50000	4	251	1802573	192425	1596407	2383153
10km	70%	50000	4	193	3350747	313715	3009786	2316895
10km	70%	50000	4	300	3688331	343424	3307446	2665167
10km	70%	50000	4	310	3304337	348268	2866064	2828138
10km	70%	50000	4	267	3365663	277010	3068453	2475068
10km	70%	50000	4	273	2883394	290058	2545270	2259604
10km	70%	50000	4	369	2996783	281026	2670537	2522128
10km	70%	50000	4	194	3273385	326192	2915442	2869960
10km	70%	50000	4	197	2666158	272660	2371900	2351852
10km	70%	50000	4	286	2774662	295181	2439780	2726977
10km	70%	50000	4	213	2881392	296598	2551713	2374903
10km	70%	50000	4	330	4194363	327541	3830415	3501586
10km	70%	50000	4	246	3523969	323040	3158796	2750585
10km	70%	50000	4	269	3347983	333909	2961286	2748116
10km	70%	50000	4	309	2970649	261406	2684723	2670840
10km	70%	50000	4	251	3082749	273617	2779690	2638968
10km	70%	50000	4	164	2032936	217929	1793521	2243699
10km	70%	50000	4	206	2709047	261377	2426627	2416772
10km	70%	50000	4	218	2905229	257883	2620983	2664196
10km	70%	50000	4	280	2739275	274126	2439958	2499687
10km	70%	50000	4	223	2918331	272318	2625162	2874722
10km	70%	50000	4	248	2623439	274104	2328999	2072380
10km	70%	50000	4	258	3209755	306248	2875824	2488556
10km	70%	50000	4	258	4036950	387903	3620808	2932246
10km	70%	50000	4	362	4355666	340218	3985262	3328102
10km	70%	50000	4	189	2574970	248343	2297866	2793227
10km	70%	50000	4	243	2403721	241187	2126112	2294975
10km	70%	50000	4	241	3042312	295216	2728864	2396610
10km	70%	50000	4	327	2973721	281084	2665766	2359186
10km	70%	50000	4	230	2762320	292197	2436369	2816001
10km	70%	50000	4	216	3110787	332909	2751894	2577152
10km	70%	50000	4	293	3299220	325768	2948151	2445805
10km	70%	50000	4	432	2736188	264020	2445843	2328203
10km	70%	50000	4	205	3364858	338124	3000788	2783358
10km	70%	50000	4	365	3777526	329028	3400867	3068054
10km	70%	50000	4	229	3101932	303880	2762268	2795001
10km	70%	50000	4	211	2695901	285448	2391815	2236196
10km	70%	50000	4	223	3770558	335336	3393637	3046703
10km	70%	50000	4	220	2962209	262178	2667741	2579305
10km	70%	50000	4	251	3421978	337581	3029743	2919539
10km	70%	50000	4	204	3794256	311627	3428330	2803915
10km	70%	50000	4	234	2948432	286357	2617488	2389195
10km	70%	50000	4	174	2445585	272027	2149666	2369914
10km	70%	50000	4	236	3041428	305228	2709092	2480702
10km	70%	50000	4	275	2599698	267121	2302908	1976249
10km	70%	50000	4	268	3020591	323008	2667916	2653395
10km	70%	50000	4	274	2301502	242103	2040043	2049326
10km	70%	50000	4	191	2687725	271573	2388907	2947926
10km	70%	50000	4	215	2948069	295103	2615807	2567926
10km	70%	50000	4	316	4176640	389221	3747450	2874320
10km	70%	50000	4	351	3674681	315445	3321533	2698042
10km	70%	50000	4	168	2546439	285323	2242067	2324602
10km	70%	50000	4	216	3264593	328917	2908005	2806682
10km	70%	50000	4	197	2658789	273711	2360017	2222765
10km	70%	50000	4	215	3435186	315228	3086154	2875623
10km	70%	50000	4	268	2746034	283140	2436129	2622540
10km	70%	50000	4	297	2738846	266431	2435977	2407047
10km	70%	50000	4	259	2989747	284575	2691229	2533821
10km	70%	50000	4	344	3291170	331352	2927145	2794566
10km	70%	50000	4	235	3389691	318654	3027378	3021507
10km	70%	50000	4	279	2653119	266445	2363480	2425932
10km	70%	50000	4	253	2814419	267807	2523506	2366131
10km	70%	50000	4	228	3502979	311754	3166839	2730084
10km	70%	50000	4	355	3534230	331055	3167454	2958937
10km	70%	50000	4	204	2648957	265080	2357975	2418202
10km	70%	50000	4	297	3213533	275729	2921539	2828138
10km	70%	50000	4	156	3049330	309347	2717013	2540965
10km	70%	50000	4	244	2693256	277368	2373970	2427031
10km	70%	50000	4	205	3219533	292400	2894827	3132537
10km	70%	50000	4	321	4485771	376516	4060339	3958500
10km	70%	50000	4	360	3104895	295894	2778959	2881493
10km	70%	50000	4	174	2458064	264855	2154263	2334915
10km	70%	50000	4	145	2541883	243681	2276621	2021131
10km	70%	50000	4	215	2679062	255119	2399156	2361026
10km	70%	50000	4	164	2525454	249132	2247752	1864988
10km	70%	50000	4	186	2868615	265722	2565135	2422796
10km	70%	50000	4	293	3561738	314422	3220235	2778424
10km	70%	50000	4	140	2396832	258392	2122583	2527062
10km	70%	50000	4	237	2656713	241522	2391689	2391157
10km	70%	50000	4	242	3034386	278613	2698058	2473779
10km	70%	50000	4	281	3091824	291470	2779350	2751455
10km	70%	50000	4	160	3427896	309949	3093041	2505059
10km	70%	50000	4	267	2607072	268723	2311923	2293233
10km	70%	50000	4	281	2200494	218982	1957753	2279050
10km	70%	50000	4	248	3297322	306161	2949358	2769408
10km	70%	50000	4	293	3579527	346670	3200333	2791952
10km	70%	50000	4	205	2571891	258008	2290866	2727831
10km	70%	50000	4	181	2461031	249345	2188589	2377225
10km	70%	50000	4	243	2600583	244442	2340687	2601384
10km	70%	50000	4	209	2866501	289116	2543495	2397051
10km	70%	50000	4	235	3854320	333359	3455413	2851401
10km	70%	50000	4	228	2958408	277244	2661183	2339044
10km	70%	50000	4	356	3282297	309527	2948396	2849239
10km	70%	50000	4	380	3500498	289764	3155786	2998663
10km	70%	50000	4	317	3230011	337493	2831348	2843780
10km	70%	50000	4	228	2514719	247753	2251837	2142508
10km	70%	50000	4	265	3419087	314371	3078712	3134246
10km	70%	50000	4	237	3116706	304534	2775977	2386857
10km	70%	50000	4	322	2706718	262411	2406763	2572395
10km	70%	50000	4	314	3321321	328115	2951641	2432178
10km	70%	50000	4	260	3728098	331963	3361962	2953826
10km	70%	50000	4	194	2497023	268650	2206111	2347174
10km	70%	50000	4	237	2734964	283931	2426764	2461814
10km	70%	50000	4	211	2783233	288248	2461947	2441890
10km	70%	50000	4	409	3921731	335076	3550093	3254257
10km	70%	50000	4	214	2895360	282655	2593829	2620363
10km	70%	50000	4	299	2844834	283007	2526729	2590191
10km	70%	50000	4	237	2773143	276085	2477209	2440296
10km	70%	50000	4	335	3148728	274165	2812470	2411390
10km	70%	50000	4	268	3490229	319837	3145994	2784942
10km	70%	50000	4	270	2685999	258841	2384123	2354364
10km	70%	50000	4	187	3413442	368578	3013513	2799584
10km	70%	50000	4	223	3730456	326134	3366099	3130116
10km	70%	50000	4	310	2776835	271388	2463129	2214168
10km	70%	50000	4	206	3091168	297586	2755874	2659520
10km	70%	50000	4	321	2798200	243510	2526120	2543707
10km	70%	50000	4	206	3711211	305087	3368578	3024063
10km	70%	50000	4	305	3246972	328248	2889229	2405249
10km	70%	50000	4	247	3446871	310874	3096373	2592873
10km	70%	50000	4	302	2219960	195220	1999244	2279640
10km	70%	50000	4	299	3328800	318730	2962177	2816228
10km	70%	50000	4	238	2949495	261391	2667280	2697891
10km	70%	50000	4	183	2292643	242671	2029705	2051687
10km	70%	50000	4	424	2760588	295298	2433702	2423511
10km	70%	50000	4	300	2635663	312108	2298477	2824584
10km	70%	50000	4	332	3497720	329461	3136582	3155150
10km	70%	50000	4	342	3511857	349334	3115399	2991764
10km	70%	50000	4	285	3562655	353965	3187109	2866375
10km	70%	50000	4	264	3341916	316659	3001359	2694270
10km	70%	50000	4	271	2915908	255551	2635879	2816895
10km	70%	50000	4	199	2390776	247113	2106407	2218766
10km	70%	50000	4	173	3059121	302299	2732113	2564766
10km	70%	50000	4	248	3430166	312908	3081977	2819012
10km	70%	50000	4	228	3375838	315819	3038374	2800481
10km	70%	50000	4	258	3894931	373216	3475694	3282281
10km	70%	50000	4	175	2992827	305170	2660962	2898038
10km	70%	50000	4	237	3088383	319126	2727752	2876891
10km	70%	50000	4	234	4150780	351602	3769571	3261112
10km	70%	50000	4	258	3755337	310962	3415251	3013299
10km	70%	50000	4	207	2007580	218314	1773173	2188062
10km	70%	50000	4	281	2689812	257073	2387796	2292664
10km	70%	50000	4	204	2357316	235968	2083659	2321498
10km	70%	50000	4	282	3398490	292693	3069356	2929478
10km	70%	50000	4	249	2734139	267624	2440439	2408487
10km	70%	50000	4	393	3710344	306675	3359419	3058753
10km	70%	50000	4	214	2757293	278592	2452145	2555903
10km	70%	50000	4	247	2969431	306465	2634422	2347081
10km	70%	50000	4	306	3005592	270046	2711363	2522592
10km	70%	50000	4	299	3726703	340104	3349392	2802972
10km	70%	50000	4	201	2664647	282955	2353170	2362735
10km	70%	50000	4	227	2678556	279430	2351605	2382196
10km	70%	50000	4	204	3280364	325426	2936950	2568251
10km	70%	50000	4	190	3598295	341234	3233325	2943844
10km	70%	50000	4	273	2405156	257205	2126475	2161688
10km	70%	50000	4	415	2995116	301133	2669640	2615921
10km	70%	50000	4	166	2256154	233994	2001548	2039228
10km	70%	50000	4	223	2924876	275160	2626896	2548829
10km	70%	50000	4	246	3480251	343461	3108885	2725707
10km	70%	50000	4	268	3589423	343269	3207731	3075030
10km	70%	50000	4	210	3609827	323324	3257237	3377353
10km	70%	50000	4	295	3869347	340167	3493697	2824126
10km	70%	50000	4	222	2596111	255106	2315435	2508136
10km	70%	50000	4	187	2529230	246952	2253802	2086381
10km	70%	50000	4	207	3391100	290981	3074799	2875907
10km	70%	50000	4	289	3449050	355629	3064251	3058188
10km	70%	50000	4	158	1692986	218337	1455773	2277850
10km	70%	50000	4	274	2621330	252613	2344411	2291319
10km	70%	50000	4	214	3324330	314303	2987620	3052797
10km	70%	50000	4	214	2705665	285631	2398844	2244511
10km	70%	50000	4	312	3684866	305687	3340806	2979684
10km	70%	50000	4	177	2995357	299564	2677362	2365472
10km	70%	50000	4	304	3659222	345681	3287186	2869669
10km	70%	50000	4	291	3423645	306384	3087395	2926925
10km	70%	50000	4	223	2743882	267446	2439418	2229433
10km	70%	50000	4	301	2838236	302316	2499929	2361125
10km	70%	50000	4	340	3520219	311665	3175420	2458879
10km	70%	50000	4	243	3723393	363228	3305066	3352860
10km	70%	50000	4	284	3098636	298226	2763248	2581658
10km	70%	50000	4	294	3159910	308195	2810109	2675007
10km	70%	50000	4	222	3322721	330584	2961422	2620358
10km	70%	50000	4	221	2690963	253543	2404739	2442222
10km	70%	50000	4	176	2561153	259256	2288141	2288909
10km	70%	50000	4	265	3606249	330059	3240072	2628005
10km	70%	50000	4	227	2557867	267514	2263428	2257527
10km	70%	50000	4	384	3025127	271313	2714644	2523784
10km	70%	50000	4	172	2768351	284988	2458956	2578757
10km	70%	50000	4	287	2430617	239540	2164410	2369003
10km	70%	50000	4	231	3285093	314503	2933773	2815564
10km	70%	50000	4	240	4059580	404559	3611181	3251331
10km	70%	50000	4	201	2719784	277529	2416373	2467698
10km	70%	50000	4	284	2890291	289278	2577989	2548502
10km	70%	50000	4	175	3697964	324130	3339518	2835619
10km	70%	50000	4	233	3159784	277544	2863868	2472178
10km	70%	50000	4	269	2707320	267568	2416618	2260129
10km	70%	50000	4	266	3126179	322056	2761518	2817379
10km	70%	50000	4	185	3021215	298982	2698142	2304329
10km	70%	50000	4	284	2885204	280650	2573575	2481689
10km	70%	50000	4	247	2969129	316107	2633828	2803692
10km	70%	50000	4	333	3499429	299416	3171864	3085243
10km	70%	50000	4	194	2873575	282169	2547486	2594214
10km	70%	50000	4	242	2524163	235240	2263977	2126552
10km	70%	50000	4	217	2649293	262384	2348209	2800604
10km	70%	50000	4	369	2925286	271303	2602495	2672179
10km	70%	50000	4	211	3374399	324923	3007690	2777164
10km	70%	50000	4	267	2988738	296594	2661175	2846217
10km	70%	50000	4	276	2522689	247479	2243895	2350126
10km	70%	50000	4	262	3661454	323070	3301104	3142045
10km	70%	50000	4	329	2841195	280868	2541680	2593465
10km	70%	50000	4	190	3505345	321743	3137962	2938100
10km	70%	50000	4	237	3890137	338076	3506249	3244126
10km	70%	50000	4	252	3257241	350515	2865309	3368483
10km	70%	50000	4	275	2768127	295704	2441717	2427491
10km	70%	50000	4	190	3048597	302560	2698221	2800130
10km	70%	50000	4	243	2801068	264417	2503725	2681353
10km	70%	50000	4	360	3342816	308874	3002162	2662057
10km	70%	50000	4	396	2992487	266003	2688426	2505459
10km	70%	50000	4	232	3146912	300829	2813031	2575943
10km	70%	50000	4	248	2784076	271608	2495693	2602047
10km	70%	50000	4	279	4147504	372638	3741156	3263093
10km	70%	50000	4	332	3620214	344185	3255871	2882006
10km	70%	50000	4	271	4410792	388333	3976917	3137009
10km	70%	50000	4	243	2846162	283771	2529721	2368148
10km	70%	50000	4	262	2411948	232028	2154459	2203538
10km	70%	50000	4	198	1992424	221258	1753958	2001835
10km	70%	50000	4	262	3195512	335688	2825768	2750027
10km	70%	50000	4	178	2326960	259118	2053282	1945297
10km	70%	50000	4	229	2968420	286362	2629627	2195046
10km	70%	50000	4	215	3595342	363433	3193044	3123520
10km	70%	50000	4	342	3127435	332597	2765781	3069419
10km	70%	50000	4	172	3273477	331459	2917750	2557203
10km	70%	50000	4	211	2186624	236715	1932691	2167017
10km	70%	50000	4	399	2832365	289663	2522157	2593252
10km	70%	50000	4	269	2419177	251007	2145145	2646421
10km	70%	50000	4	174	3058541	303944	2725367	2657664
10km	70%	50000	4	420	2907436	273699	2610740	2323503
10km	70%	50000	4	154	2396410	267410	2105479	2258077
10km	70%	50000	4	285	2769733	247135	2472478	2127408
10km	70%	50000	4	265	2578773	233000	2316667	2429732
10km	70%	50000	4	229	3496207	297172	3157178	2790477
10km	70%	50000	4	202	2909619	266464	2619715	2615869
10km	70%	50000	4	309	3156878	288801	2840243	2475060
10km	70%	50000	4	283	3226781	302358	2894226	2778384
10km	70%	50000	4	341	3319250	339124	2958221	3050634
10km	70%	50000	4	190	2734243	267706	2416970	2468408
10km	70%	50000	4	199	4405957	353703	3987731	3346147
10km	70%	50000	4	289	2719968	272573	2416988	2688865
10km	70%	50000	4	218	3557784	346428	3173998	3030725
10km	70%	50000	4	251	3076198	261243	2784432	2219611
10km	70%	50000	4	280	3969151	365764	3579350	3005561
10km	70%	50000	4	171	3081121	295937	2738432	2438624
10km	70%	50000	4	248	2699881	281254	2387621	2365409
10km	70%	50000	4	189	3614416	319131	3242392	2586362
10km	70%	50000	4	256	3087835	304481	2744883	2588128
10km	70%	50000	4	351	2468433	243932	2204123	2195282
10km	70%	50000	4	312	3625441	298964	3294085	3286476
10km	70%	50000	4	257	3285813	338256	2910868	2859713
10km	70%	50000	4	236	2772991	239883	2513200	2529973
10km	70%	50000	4	175	2627789	253555	2338487	2422540
10km	70%	50000	4	232	3014810	278604	2711773	2293230
10km	70%	50000	4	204	3007530	296381	2682243	2547804
10km	70%	50000	4	230	3178728	281434	2870771	2888778
10km	70%	50000	4	153	2381796	236230	2105027	2184872
10km	70%	50000	4	308	2791215	280418	2489062	2648803
10km	70%	50000	4	305	2906895	292768	2584892	2316635
10km	70%	50000	4	288	2801950	284528	2479326	2667299
10km	70%	50000	4	238	3463494	295404	3126313	2969766
10km	70%	50000	4	211	4350007	395134	3902487	2824977
10km	70%	50000	4	205	3490062	339508	3127651	2837769
10km	70%	50000	4	198	2998944	327896	2621005	2871687
10km	70%	50000	4	248	2531322	270937	2245532	2474592
10km	70%	50000	4	232	2995261	287645	2665128	2730603
10km	70%	50000	4	283	3448654	340707	3083057	2832018
10km	70%	50000	4	218	3084356	293687	2735399	2789951
10km	70%	50000	4	357	3338096	274346	3040496	2676780
10km	70%	50000	4	218	4056587	352522	3675926	2997762
10km	70%	50000	4	278	3287910	301744	2938081	2588312
10km	70%	50000	4	348	3295572	329626	2918047	2626810
10km	70%	50000	4	183	3478647	326690	3129682	2520159
10km	70%	50000	4	211	3378282	304972	3033680	2523016
10km	70%	50000	4	280	2699125	284028	2388122	2272533
10km	70%	50000	4	261	3021525	334476	2663185	3069837
10km	70%	50000	4	251	3976254	391929	3537078	3179605
10km	70%	50000	4	181	2612763	281076	2318003	2501907
10km	70%	50000	4	279	2211720	232656	1970629	2373789
10km	70%	50000	4	232	3617707	326912	3260511	2654278
10km	70%	50000	4	204	3102662	292771	2781039	2337442
10km	70%	50000	4	311	3471712	291001	3153262	2815270
10km	70%	50000	4	215	2552432	255751	2274473	2376925
10km	70%	50000	4	330	3876260	355531	3471240	3098155
10km	70%	50000	4	219	2648511	253891	2365265	2591997
10km	70%	50000	4	303	3175310	309302	2845089	2326331
10km	70%	50000	4	201	2987711	269034	2686444	2544038
10km	70%	50000	4	216	3099147	288214	2780047	2313732
10km	70%	50000	4	300	3362811	297163	3043511	2568463
10km	70%	50000	4	259	2824760	332786	2457060	3227112
10km	70%	50000	4	215	2533504	261855	2234757	2210220
10km	70%	50000	4	321	3704960	354574	3323337	3178009
10km	70%	50000	4	198	3676182	325559	3308862	2865286
10km	70%	50000	4	162	1933467	207589	1706740	2055238
10km	70%	50000	4	284	3484710	323984	3136406	2672120
10km	70%	50000	4	223	2757442	264520	2449028	2409529
10km	70%	50000	4	210	3348000	340375	2965771	2733682
10km	70%	50000	4	236	2885140	260724	2593317	2418975
10km	70%	50000	4	254	2883524	271541	2583899	2318117
10km	70%	50000	4	289	3979913	332463	3616925	3232711
10km	70%	50000	4	210	3053014	300227	2716574	2659616
10km	70%	50000	4	305	3286094	258735	2979467	2450452
10km	70%	50000	4	184	3388620	335166	3007149	2792224
10km	70%	50000	4	178	3738829	348324	3367815	3032696
10km	70%	50000	4	231	3278161	294205	2939639	2969628
10km	70%	50000	4	439	3672568	316890	3309606	2898356
10km	70%	50000	4	278	3093490	277544	2785282	2744401
10km	70%	50000	4	177	2898882	300067	2568158	2735412
10km	70%	50000	4	251	2961350	287414	2640417	2681508
10km	70%	50000	4	250	2211676	188570	2005638	2030180
10km	70%	50000	4	235	2919801	308641	2570523	2556820
10km	70%	50000	4	278	2689828	269160	2398178	2656669
10km	70%	50000	4	274	3674327	305862	3340858	2868307
10km	70%	50000	4	209	2718044	265803	2430833	2467561
10km	70%	50000	4	280	2984709	286919	2658538	2344616
10km	70%	50000	4	179	2387165	259936	2102721	2351256
10km	70%	50000	4	288	3666511	329824	3293588	3038123
10km	70%	50000	4	230	2651045	279206	2336261	2731442
10km	70%	50000	4	210	2956396	262830	2676194	2523515
10km	70%	50000	4	253	2980746	273715	2683778	2713219
10km	70%	50000	4	261	3530938	322697	3178221	2845447
10km	70%	50000	4	209	2850381	285265	2505802	2485876
10km	70%	50000	4	233	2941565	266747	2635829	2202065
10km	70%	50000	4	256	3433118	313090	3084670	2920667
10km	70%	50000	4	203	3430741	307066	3094401	2481655
10km	70%	50000	4	471	3447762	330182	3090071	2823953
10km	70%	50000	4	317	3281970	345367	2888764	2630309
10km	70%	50000	4	268	3688633	303360	3364287	3208357
10km	70%	50000	4	185	3008843	293563	2687348	2831962
10km	70%	50000	4	240	3636332	312773	3274751	2893013
10km	70%	50000	4	248	2912572	318834	2555739	2502189
10km	70%	50000	4	265	2943094	279224	2649824	2524372
10km	70%	50000	4	200	2851783	294049	2517858	2464562
10km	70%	50000	4	229	3051454	288021	2729088	2558845
10km	70%	50000	4	287	2894891	305611	2558224	2666271
10km	70%	50000	4	183	2516177	238816	2247690	2284191
10km	70%	50000	4	212	2579797	242861	2298591	2427849
10km	70%	50000	4	311	2663857	273226	2365270	2536081
10km	70%	50000	4	331	3505997	305523	3173811	2952743
10km	70%	50000	4	270	2458446	234482	2201665	2369794
10km	70%	50000	4	165	1957651	202686	1742141	2069414
10km	70%	50000	4	284	3350005	320232	3000609	2885558
10km	70%	50000	4	218	3191773	274507	2892364	2736496
10km	70%	50000	4	238	2011178	225645	1773856	1943020
10km	70%	50000	4	364	3200242	300731	2869684	2494455
10km	70%	50000	4	225	3290443	313032	2938006	2764243
10km	70%	50000	4	254	2424952	236892	2163367	2017854
10km	70%	50000	4	213	2596953	248665	2314051	2439125
10km	70%	50000	4	200	2753806	290704	2407565	2164086
10km	70%	50000	4	197	4007130	348584	3630143	3509062
10km	70%	50000	4	257	4261393	354765	3886325	3169455
10km	70%	50000	4	203	2984762	283483	2676690	2339961
10km	70%	50000	4	230	2577888	245194	2311434	2332425
10km	70%	50000	4	170	2845327	283459	2540843	2394387
10km	70%	50000	4	207	3188284	316208	2829562	2610596
10km	70%	50000	4	271	3338288	287895	3028696	2975119
10km	70%	50000	4	304	3208826	306561	2866184	2885908
10km	70%	50000	4	206	2326904	239000	2063621	2188702
10km	70%	50000	4	266	2599346	261786	2317867	2157685
10km	70%	50000	4	201	2717615	285579	2412875	2298557
10km	70%	50000	4	236	2666463	294564	2359336	2396825
10km	70%	50000	4	214	3456454	317462	3115879	2834029
10km	70%	50000	4	283	3279153	303530	2948408	2416614
10km	70%	50000	4	205	3043502	291114	2685536	2510725
10km	70%	50000	4	191	3196268	289126	2877001	2238465
10km	70%	50000	4	164	2434845	261355	2155642	2206667
10km	70%	50000	4	337	3389554	292342	3074631	2821371
10km	70%	50000	4	148	2311177	250287	2017019	2281920
10km	70%	50000	4	165	3457483	333349	3089995	2568453
10km	70%	50000	4	251	2819045	287345	2515844	2357103
10km	70%	50000	4	263	3464071	335414	3093186	2947630
10km	70%	50000	4	251	3364525	305380	3035708	2754122
10km	70%	50000	4	315	3352988	326560	3001463	2931756
10km	70%	50000	4	286	3541100	339013	3172880	2838567
10km	70%	50000	4	226	3130799	307038	2791914	2819753
10km	70%	50000	4	235	2844302	263039	2551662	2345385
10km	70%	50000	4	204	2938367	276640	2633192	2740338
10km	70%	50000	4	214	3854653	315637	3499955	3407002
10km	70%	50000	4	237	4191857	319356	3822129	2919089
10km	70%	50000	4	260	2921796	300309	2590357	2870021
10km	70%	50000	4	315	2620411	265457	2333915	2403895
10km	70%	50000	4	388	2696068	279795	2391473	2813877
10km	70%	50000	4	428	4358703	327380	3996527	3274283
10km	70%	50000	4	299	3065107	270722	2771961	2470507
10km	70%	50000	4	255	3658951	321589	3298459	2834837
10km	70%	50000	4	286	2226880	225045	1988014	2010059
10km	70%	50000	4	279	2610910	285020	2303782	2269139
10km	70%	50000	4	315	3191499	295264	2863897	2825946
10km	70%	50000	4	177	2747172	254803	2452402	2332311
10km	70%	50000	4	249	3478992	341429	3114281	3126339
10km	70%	50000	4	250	2736996	263206	2444665	2385880
10km	70%	50000	4	245	3576474	326289	3199651	2472600
10km	70%	50000	4	270	2716223	250536	2423997	2390733
10km	70%	50000	4	289	2834471	272542	2534095	2699576
10km	70%	50000	4	206	3072567	289812	2755438	2497514
10km	70%	50000	4	160	2203968	235974	1944673	2485535
10km	70%	50000	4	288	3381051	288323	3067535	2976755
10km	70%	50000	4	254	3836285	333384	3462917	3224779
10km	70%	50000	4	311	2603675	248157	2312472	2171699
10km	70%	50000	4	413	3016991	293952	2701050	2323017
10km	70%	50000	4	275	3278755	305645	2937516	2843293
10km	70%	50000	4	158	2843960	282583	2517216	2473142
10km	70%	50000	4	163	2417215	248145	2150782	2006593
10km	70%	50000	4	170	2530793	265573	2234683	2236513
10km	70%	50000	4	230	2651381	265842	2355507	2162113
10km	70%	50000	4	264	3916977	288090	3586437	3235180
10km	70%	50000	4	257	2716072	276775	2409830	2500137
10km	70%	50000	4	212	2532715	250402	2260458	2205047
10km	70%	50000	4	196	3214428	313693	2877514	2803808
10km	70%	50000	4	277	3475465	338575	3092041	3247174
10km	70%	50000	4	257	3389779	305807	3052393	3087611
10km	70%	50000	4	385	3495089	281273	3179793	2987693
10km	70%	50000	4	187	2849484	258639	2575020	2476495
10km	70%	50000	4	146	1817476	218279	1584344	1933610
10km	70%	50000	4	502	4006896	352363	3614374	3159570
10km	70%	50000	4	295	3744365	344822	3344660	3373480
10km	70%	50000	4	239	3237822	305400	2901253	2840189
10km	70%	50000	4	292	2695972	267503	2400151	2330008
10km	70%	50000	4	249	2656563	267734	2358339	2594481
10km	70%	50000	4	370	3001535	276433	2687752	2558725
10km	70%	50000	4	242	2915196	283831	2608706	2559122
10km	70%	50000	4	199	3138983	298950	2813045	2668337
10km	70%	50000	4	217	2885968	277512	2584206	2479232
10km	70%	50000	4	296	2769156	264904	2469449	2361495
10km	70%	50000	4	252	2381153	244089	2110052	2232890
10km	70%	50000	4	250	3006432	281548	2703035	2198159
10km	70%	50000	4	236	4504273	357519	4105784	3279728
10km	70%	50000	4	380	2258988	222858	2021415	2212939
10km	70%	50000	4	261	2964148	296485	2632279	2466554
10km	70%	50000	4	278	3883358	335901	3515203	3385593
10km	70%	50000	4	296	3413374	331718	3042922	2931220
10km	70%	50000	4	284	3444694	285228	3131503	2644775
10km	70%	50000	4	220	2150732	231991	1876430	1940914
10km	70%	50000	4	304	3421852	304432	3071902	2897781
10km	70%	50000	4	337	4077249	325126	3726653	3023122
10km	70%	50000	4	261	2975029	300660	2621208	2660537
10km	70%	50000	4	197	2607465	282009	2301150	2513295
10km	70%	50000	4	212	3195202	326847	2840829	3061368
10km	70%	50000	4	208	3378564	328077	3023993	2597389
10km	70%	50000	4	258	3655773	306291	3316058	3030742
10km	70%	50000	4	198	2655123	271447	2346978	2272807
10km	70%	50000	4	310	3388701	322603	3032275	2864197
10km	70%	50000	4	259	2894321	278847	2570049	2632789
10km	70%	50000	4	169	2574020	250594	2275917	2081104
10km	70%	50000	4	243	3173618	293319	2852936	2589121
10km	70%	50000	4	194	2311692	246371	2048094	2126570
10km	70%	50000	4	285	3849860	350918	3464174	2810754
10km	70%	50000	4	184	2932308	301934	2600577	2456873
10km	70%	50000	4	385	4302174	343673	3930348	2791704
10km	70%	50000	4	429	3997707	330797	3622177	3421618
10km	70%	50000	4	183	2185735	218285	1946854	2158980
10km	70%	50000	4	362	3074357	272718	2775209	2558532
10km	70%	50000	4	255	3966779	327136	3607314	3041218
10km	70%	50000	4	402	3404099	305491	3038154	3174466
10km	70%	50000	4	212	2623184	282884	2313216	2199668
10km	70%	50000	4	196	3319584	289804	2981369	2774979
10km	70%	50000	4	346	3480626	336726	3112994	2987583
10km	70%	50000	4	226	2536549	252864	2262619	2052165
10km	70%	50000	4	251	3984208	326350	3631587	3097573
10km	70%	50000	4	216	3498157	322705	3144384	3141367
10km	70%	50000	4	305	3338126	264597	3037949	2589836
10km	70%	50000	4	416	2962044	309210	2623763	2523282
10km	70%	50000	4	200	2719726	289427	2393529	2469631
10km	70%	50000	4	239	2910677	293791	2588091	2436603
10km	70%	50000	4	272	3099975	310339	2764368	3238702
10km	70%	50000	4	291	2948780	272556	2637922	2890338
10km	70%	50000	4	170	2408054	205026	2187633	2351735
10km	70%	50000	4	409	3222557	315945	2872315	2730207
10km	70%	50000	4	258	2767658	257989	2488427	2347483
10km	70%	50000	4	292	3073371	299953	2740406	2575002
10km	70%	50000	4	231	2913922	286098	2598561	2503884
10km	70%	50000	4	228	3248473	302152	2925583	2638403
10km	70%	50000	4	227	2604151	238403	2333200	2714016
10km	70%	50000	4	380	2883270	263155	2591121	2442363
10km	70%	50000	4	267	2575553	250874	2293236	2358487
10km	70%	50000	4	296	2544595	255685	2261073	2411523
10km	70%	50000	4	203	2476517	267663	2186340	2061084
10km	70%	50000	4	333	3585954	321942	3224295	2603479
10km	70%	50000	4	175	2225276	252482	1955092	2330288
10km	70%	50000	4	298	3363216	308639	3026368	2643956
10km	70%	50000	4	284	3195623	342110	2817468	2696094
10km	70%	50000	4	232	3368991	314914	3007839	2546955
10km	70%	50000	4	310	3544164	311736	3199447	3007540
10km	70%	50000	4	168	2307886	247330	2042312	2087748
10km	70%	50000	4	227	2943791	287196	2625201	2440750
10km	70%	50000	4	286	3216340	302935	2884351	2561942
10km	70%	50000	4	259	2488105	241662	2227158	2178090
10km	70%	50000	4	238	2913396	292024	2595367	2455944
10km	70%	50000	4	208	2191357	212595	1955601	2478176
10km	70%	50000	4	391	2853855	273919	2553892	2528586
10km	70%	50000	4	318	3141380	288231	2825898	2897005
10km	70%	50000	4	193	3088401	310426	2733393	2754193
10km	70%	50000	4	266	2836050	279583	2532713	2333025
10km	70%	50000	4	225	3949653	345153	3567881	3075206
10km	70%	50000	4	186	2766655	289099	2447835	2259165
10km	70%	50000	4	153	2844149	280407	2533235	2292671
10km	70%	50000	4	279	3315137	285531	3001971	2739412
10km	70%	50000	4	347	3444338	290113	3119966	2610079
10km	70%	50000	4	206	2620146	273138	2320479	2303867
10km	70%	50000	4	212	2263917	224287	2018179	2167402
10km	70%	50000	4	464	3037683	315459	2679938	2793937
10km	70%	50000	4	191	3460086	320707	3107143	2760863
10km	70%	50000	4	209	3170797	312362	2833372	2779858
10km	70%	50000	4	236	3655418	306136	3317577	3080445
10km	70%	50000	4	271	3487724	273405	3183381	2937651
10km	70%	50000	4	310	2990264	278684	2678883	2578133
10km	70%	50000	4	323	3241087	304152	2910121	2791160
10km	70%	50000	4	243	3143537	295663	2815054	3025810
10km	70%	50000	4	322	2516784	281162	2202584	2287197
10km	70%	50000	4	181	2791751	276359	2490339	2350200
10km	70%	50000	4	224	2492602	254842	2209617	2732515
10km	70%	50000	4	250	3136994	302542	2799500	2844396
10km	70%	50000	4	215	2546452	254568	2263910	2259816
10km	70%	50000	4	195	2997235	277495	2675913	2379346
10km	70%	50000	4	269	3574142	323735	3196634	2741817
10km	70%	50000	4	225	2836532	270084	2522704	2804575
10km	70%	50000	4	172	3197296	320450	2845727	2556870
10km	70%	50000	4	224	2580799	242257	2317463	2352334
10km	70%	50000	4	307	2825310	282715	2521621	2582011
10km	70%	50000	4	220	3073955	295140	2745593	2778039
10km	70%	50000	4	246	3477979	317381	3140049	3136996
10km	70%	50000	4	223	3296529	277571	2991079	2493619
10km	70%	50000	4	246	3834689	368280	3439463	2891844
10km	70%	50000	4	217	3527902	288782	3205408	2856615
10km	70%	50000	4	222	2402789	247813	2120955	2268187
10km	70%	50000	4	309	2851592	264667	2538569	2784360
10km	70%	50000	4	259	2961068	286782	2651890	2992322
10km	70%	50000	4	245	2710614	279265	2406754	2686645
10km	70%	50000	4	235	3240611	301970	2904510	2520749
10km	70%	50000	4	229	2833887	280432	2524904	2362795
10km	70%	50000	4	284	2519269	265054	2232865	2314850
10km	70%	50000	4	305	3567751	334179	3198553	3044159
10km	70%	50000	4	253	3070427	295608	2734781	2469146
10km	70%	50000	4	197	3036374	297769	2715751	2708323
10km	70%	50000	4	190	3301617	285658	2978376	2521999
10km	70%	50000	4	458	2886675	260712	2596394	2605966
10km	70%	50000	4	231	2888968	304098	2540198	3306673
10km	70%	50000	4	260	2885145	267952	2592323	2285002
10km	70%	50000	4	325	3385645	309698	3044310	2614303
10km	70%	50000	4	229	2988241	274751	2697997	2616583
10km	70%	50000	4	212	2691317	261836	2406715	2483470
10km	70%	50000	4	274	2790939	297261	2441560	2658599
10km	70%	50000	4	301	3049374	298562	2694460	2974331
10km	70%	50000	4	288	3844268	345911	3459181	3141950
10km	70%	50000	4	340	3265751	323961	2905095	2536621
10km	70%	50000	4	221	3436488	326546	3073464	3077707
10km	70%	50000	4	167	2595544	253263	2309715	2556673
10km	70%	50000	4	222	3013234	301591	2681109	2492064
10km	70%	50000	4	260	2787699	275302	2489043	2404164
10km	70%	50000	4	236	2852751	298470	2524573	2577483
10km	70%	50000	4	292	2797519	255566	2524942	2614994
10km	70%	50000	4	234	2439480	251688	2171480	2226157
10km	70%	50000	4	296	3639248	315799	3272426	3117711
10km	70%	50000	4	183	2747808	289235	2427104	2423989
10km	70%	50000	4	288	3548499	326504	3167048	2639956
10km	70%	50000	4	302	3726412	331777	3373655	2903387
10km	70%	50000	4	188	2602932	267514	2308499	2519890
10km	70%	50000	4	294	2801167	252697	2529001	2350306
10km	70%	50000	4	323	3501116	280538	3202035	2942150
10km	70%	50000	4	246	3097532	338794	2732072	2810102
10km	70%	50000	4	268	3262705	328774	2910085	2527961
10km	70%	50000	4	221	3508480	315876	3148539	2933702
10km	70%	50000	4	182	3341542	290002	3018628	2612362
10km	70%	50000	4	190	2313602	256574	2027823	2035541
10km	70%	50000	4	248	2841323	275451	2529453	2408202
10km	70%	50000	4	193	2707886	275620	2405445	2748052
10km	70%	50000	4	276	3949335	372342	3551614	2915407
10km	70%	50000	4	347	3376259	323682	2988265	2810431
10km	70%	50000	4	211	3027472	299812	2688973	2631272
10km	70%	50000	4	187	1967429	205846	1739869	1948306
10km	70%	50000	4	469	3683513	286387	3365197	2883178
10km	70%	50000	4	248	3120542	344129	2750520	2695814
10km	70%	50000	4	182	3159934	319494	2811823	2472120
10km	70%	50000	4	314	3019185	303617	2693327	2608871
10km	70%	50000	4	236	2636889	259299	2364030	2324946
10km	70%	50000	4	348	2680925	264329	2380132	2532751
10km	70%	50000	4	220	3085881	293473	2752296	2545554
10km	70%	50000	4	238	3199214	299214	2866336	2633518
10km	70%	50000	4	210	4191850	376439	3781809	3397266
10km	70%	50000	4	204	2189240	217229	1950753	2039423
10km	70%	50000	4	247	2952218	298908	2620084	2656931
10km	70%	50000	4	289	2308569	234584	2048927	2242007
10km	70%	50000	4	211	2807561	282040	2502272	2764666
10km	70%	50000	4	241	3033665	271719	2720739	2467515
10km	70%	50000	4	505	3407104	292456	3080966	2985201
10km	70%	50000	4	194	2585928	268459	2288157	2394299
10km	70%	50000	4	314	3219788	315667	2866308	2973633
10km	70%	50000	4	242	2755833	281322	2445281	2367472
10km	70%	50000	4	210	2611045	290947	2298707	2550556
10km	70%	50000	4	270	3385060	328828	3018995	3089671
10km	70%	50000	4	242	2245166	242659	1978365	2368193
10km	70%	50000	4	387	3260493	323467	2891672	2816655
10km	70%	50000	4	203	2805030	300012	2482550	2500897
10km	70%	50000	4	388	3301152	296599	2969623	2695034
10km	70%	50000	4	269	3582647	311643	3249307	2586610
10km	70%	50000	4	225	2801419	276416	2498701	2570043
10km	70%	50000	4	287	3770534	318870	3424374	2759270
10km	70%	50000	4	196	2495098	260716	2212354	2274801
10km	70%	50000	4	188	3233011	282269	2919070	2504217
10km	70%	50000	4	220	3081928	299083	2759534	2780700
10km	70%	50000	4	269	3491880	316562	3155411	2676967
10km	70%	50000	4	268	3283856	292113	2964445	2599525
10km	70%	50000	4	212	3294207	287476	2954168	2640555
10km	70%	50000	4	271	3129477	293567	2797568	2457927
10km	70%	50000	4	233	2935749	312771	2587188	2576790
10km	70%	50000	4	320	4078337	387089	3660272	3248720
10km	70%	50000	4	277	2867852	287872	2557255	2549214
10km	70%	50000	4	301	2971240	307362	2633687	2168963
10km	70%	50000	4	229	2440674	264836	2153758	2572813
10km	70%	50000	4	193	3305566	286744	3004750	2676602
10km	70%	50000	4	401	3514420	326182	3162022	2966485
10km	70%	50000	4	195	2590396	265771	2291078	2306960
10km	70%	50000	4	184	2066715	223416	1820411	1840487
10km	70%	50000	4	313	2688790	266043	2401791	2437591
10km	70%	50000	4	267	2381714	212588	2143033	2321900
10km	70%	50000	4	199	2364315	246822	2094012	2220911
10km	70%	50000	4	226	3222802	336063	2840644	2538341
10km	70%	50000	4	212	2769935	269348	2466461	2362960
10km	70%	50000	4	244	2687334	279368	2380234	2162327
10km	70%	50000	4	245	2973704	290685	2658605	2685634
10km	70%	50000	4	182	2597859	281442	2300395	2744204
10km	70%	50000	4	220	2509058	264157	2218895	2747653
10km	70%	50000	4	241	2590620	271619	2288447	2104959
10km	70%	50000	4	242	3029225	293757	2713756	2617958
10km	70%	50000	4	236	3514270	364110	3132342	3126629
10km	70%	50000	4	213	3097427	313047	2751588	2371211
10km	70%	50000	4	207	3505385	329631	3151394	3103566
10km	70%	50000	4	190	2987976	298872	2643698	2922239
10km	70%	50000	4	381	2376335	235238	2118413	2069051
10km	70%	50000	4	228	3006571	309335	2659188	2549951
10km	70%	50000	4	216	2882396	277634	2569671	2485147
10km	70%	50000	4	161	2391230	232577	2136884	2294780
10km	70%	50000	4	188	3310155	295039	2990109	2447438
10km	70%	50000	4	211	2858437	265941	2560116	2344013
10km	70%	50000	4	294	2896195	280064	2590363	2428030
10km	70%	50000	4	250	3397434	334751	3043640	2605949
10km	70%	50000	4	260	3378986	325977	3024626	2906714
10km	70%	50000	4	279	3231976	304114	2887982	3096446
10km	70%	50000	4	173	2488372	228544	2242116	2132006
10km	70%	50000	4	222	2605990	255423	2325043	2184663
10km	70%	50000	4	217	2907820	282397	2602406	2929535
10km	70%	50000	4	355	3823465	391563	3395719	3249552
10km	70%	50000	4	274	2367224	261820	2074319	2221527
10km	70%	50000	4	311	3266799	325867	2905424	2803304
10km	70%	50000	4	215	2931887	261420	2643530	2585413
10km	70%	50000	4	210	3364757	267937	3070975	2540839
10km	70%	50000	4	203	2524851	253062	2239279	2170189
10km	70%	50000	4	261	3054175	290276	2737198	2674514
10km	70%	50000	4	324	3478506	344115	3099111	2822345
10km	70%	50000	4	221	4070777	336388	3687982	3707013
10km	70%	50000	4	199	2449633	248141	2173383	1857983
10km	70%	50000	4	290	2550304	257742	2254241	2414769
10km	70%	50000	4	182	2284896	242877	2015032	2128664
10km	70%	50000	4	209	3136146	295522	2814095	2524045
10km	70%	50000	4	211	2997889	303305	2665212	2635584
10km	70%	50000	4	419	4482946	355269	4084204	3337021
10km	70%	50000	4	311	2914052	290476	2594559	2544032
10km	70%	50000	4	328	3551118	311556	3214831	2795477
10km	70%	50000	4	210	2301581	230730	2051245	2259963
10km	70%	50000	4	225	3508388	320040	3157030	2697272
10km	70%	50000	4	219	3198944	303536	2860520	2611810
10km	70%	50000	4	274	2825098	275847	2532185	2513901
10km	70%	50000	4	290	3509507	305558	3176200	2956130
10km	70%	50000	4	257	3643642	335247	3265477	2843266
10km	70%	50000	4	288	3189222	330268	2823580	2841500
10km	70%	50000	4	195	3192356	339298	2823824	2500308
10km	70%	50000	4	299	4372853	361614	3968825	3227346
10km	70%	50000	4	282	3974735	375678	3558470	2686617
10km	70%	50000	4	252	2927959	296672	2606514	2595604
10km	70%	50000	4	246	3041595	276263	2742667	2241710
10km	70%	50000	4	181	2781806	292749	2423514	2519648
10km	70%	50000	4	223	3037069	286139	2718479	2413246
10km	70%	50000	4	207	2520893	258578	2227648	2116172
10km	70%	50000	4	285	3077302	274624	2780149	2967221
10km	70%	50000	4	237	3333290	335211	2953072	2900900
10km	70%	50000	4	201	2290430	259775	2003876	2322578
10km	70%	50000	4	195	2922397	295000	2596302	2553351
10km	70%	50000	4	353	3649777	309696	3308088	3088397
10km	70%	50000	4	249	3497005	321294	3135802	3013936
10km	70%	50000	4	252	2575565	276337	2281272	1972788
10km	70%	50000	4	271	3052093	305673	2707462	2280271
10km	70%	50000	4	191	2896052	275721	2585251	2534095
10km	70%	50000	4	195	2204362	235345	1942545	1946614
10km	70%	50000	4	330	4541479	390690	4114720	3366985
10km	70%	50000	4	289	4590752	393113	4150303	3293431
10km	70%	50000	4	294	2839702	273191	2538223	2283072
10km	70%	50000	4	241	2713089	275532	2402948	2650240
10km	70%	50000	4	427	3622032	317341	3274574	2893499
10km	70%	50000	4	504	2883639	271808	2584313	2922372
10km	70%	50000	4	260	2668773	254958	2381800	2459522
10km	70%	50000	4	231	3661441	333304	3296719	3042480
10km	70%	50000	4	210	3679080	346865	3302423	2961821
10km	70%	50000	4	343	3081816	301359	2731090	2868346
10km	70%	50000	4	192	2995651	302239	2655125	2684726
10km	70%	50000	4	197	2675854	280729	2362886	2520641
10km	70%	50000	4	255	2438607	261381	2143273	2569592
10km	70%	50000	4	301	2791244	269484	2488569	2490993
10km	70%	50000	4	288	2869220	272919	2571581	2198499
10km	70%	50000	4	397	3373813	304332	3031032	3183851
10km	70%	50000	4	189	2232048	252406	1960407	2133327
10km	70%	50000	4	240	2962327	304027	2625729	2315210
10km	70%	50000	4	195	2901854	300895	2569022	2524343
10km	70%	50000	4	210	3178593	306642	2843288	2667634
10km	70%	50000	4	328	3236398	292689	2908680	2896551
10km	70%	50000	4	282	4506539	387703	4076128	3306643
10km	70%	50000	4	197	2702914	266669	2370184	2448733
10km	70%	50000	4	319	3568819	312587	3226075	2878014
10km	70%	50000	4	238	3358833	338720	2972219	2982416
10km	70%	50000	4	231	3051176	297355	2721607	2584310
10km	70%	50000	4	205	4174180	358870	3757948	3049509
10km	70%	50000	4	182	2973161	252554	2677625	2675809
10km	70%	50000	4	176	2404138	241812	2153381	2098924
10km	70%	50000	4	247	2898266	268181	2605063	2470212
10km	70%	50000	4	259	3400263	320648	3048069	2662966
10km	70%	50000	4	178	2382657	244738	2105238	2331189
10km	70%	50000	4	212	2038225	203625	1812889	2205120
10km	70%	50000	4	359	2466380	242391	2204299	2271901
10km	70%	50000	4	150	3351500	328542	2985027	2544950
10km	70%	50000	4	327	3263014	313803	2927078	2922207
10km	70%	50000	4	301	2097021	212238	1853860	2262850
10km	70%	50000	4	242	3601757	345138	3223842	2523545
10km	70%	50000	4	205	2337883	266841	2032014	2318871
10km	70%	50000	4	203	2601270	243882	2339066	2219505
10km	70%	50000	4	170	2696272	282525	2391615	2401463
10km	70%	50000	4	405	2923878	285376	2617895	2409951
10km	70%	50000	4	226	3235907	311866	2892298	2562628
10km	70%	50000	4	241	3677356	338212	3303025	2573751
10km	70%	50000	4	247	2515996	250165	2244823	2383387
10km	70%	50000	4	250	2957129	284045	2646667	2394984
10km	70%	50000	4	193	2666909	267967	2351752	2653491
10km	70%	50000	4	192	3319200	288230	3011938	2847724
10km	70%	50000	4	203	3106986	278703	2794232	2527257
10km	70%	50000	4	254	3163316	322016	2811954	2840120
10km	70%	50000	4	171	2875278	302764	2549756	2414550
10km	70%	50000	4	232	2872409	272980	2566694	2364814
10km	70%	50000	4	226	3605348	339902	3234010	2782152
10km	70%	50000	4	253	2668144	276217	2364293	2176069
10km	70%	50000	4	244	3378940	308208	3035744	2831102
10km	70%	50000	4	255	2940571	280479	2614388	2266781
10km	70%	50000	4	279	3113943	287808	2793384	2564312
10km	70%	50000	4	274	2781212	292163	2464340	2645256
10km	70%	50000	4	225	3700704	349495	3301061	3133063
10km	70%	50000	4	202	2785170	255978	2478250	2606562
10km	70%	50000	4	231	2952264	282782	2640387	2443345
10km	70%	50000	4	258	3526879	291475	3210431	2673735
10km	70%	50000	4	224	2453179	260705	2167543	2417640
10km	70%	50000	4	236	3581619	308399	3237059	2967869
10km	70%	50000	4	212	3890415	343190	3507314	3237061
10km	70%	50000	4	284	3212056	296400	2882242	2875107
10km	70%	50000	4	209	2687822	270342	2398275	2742776
10km	70%	50000	4	240	3421394	304189	3066333	2820955
10km	70%	50000	4	168	2220625	222899	1959462	2276683
10km	70%	50000	4	229	3317213	327807	2963422	2801013
10km	70%	50000	4	248	3359263	318087	3000714	2740059
10km	70%	50000	4	277	3038318	281058	2722462	2522421
10km	70%	50000	4	209	4318503	368354	3909561	3609578
10km	70%	50000	4	266	3525787	341759	3137533	2543870
10km	70%	50000	4	194	2900213	289162	2584243	2556643
10km	70%	50000	4	306	4546363	381978	4115270	3939611
10km	70%	50000	4	220	2727623	271283	2424713	2209810
10km	70%	50000	4	212	2127118	234503	1878029	2625596
10km	70%	50000	4	253	3174739	320774	2823916	2487161
10km	70%	50000	4	322	2002891	212422	1769474	2140158
10km	70%	50000	4	262	3442455	330047	3082326	2987512
10km	70%	50000	4	299	3357863	317411	3004503	3149057
10km	70%	50000	4	231	2664563	267297	2379169	2555574
10km	70%	50000	4	305	3015399	297996	2692996	2555161
10km	70%	50000	4	210	3243650	312285	2893499	2593932
10km	70%	50000	4	284	3008595	290031	2694618	2365635
10km	70%	50000	4	334	3343992	280081	3023610	2571637
10km	70%	50000	4	202	2761682	296175	2443612	2612523
10km	70%	50000	4	238	3248099	296161	2923493	2914104
10km	70%	50000	4	262	3601931	297412	3281102	3180005
10km	70%	50000	4	313	3115745	309337	2775711	2449556
10km	70%	50000	4	207	3370998	322692	3019481	2953984
10km	70%	50000	4	214	3375159	329850	3020201	2873389
10km	70%	50000	4	203	2748361	271283	2452121	2747399
10km	70%	50000	4	161	2546483	265956	2261114	2337007
10km	70%	50000	4	186	2448885	255157	2177411	2397685
10km	70%	50000	4	186	2251071	242932	1978077	2286208
10km	70%	50000	4	202	2467417	253342	2186034	2344792
10km	70%	50000	4	239	2982924	277508	2682980	2292815
10km	70%	50000	4	321	2434053	268450	2129525	2613610
10km	70%	50000	4	262	3664757	326611	3303744	2978934
10km	70%	50000	4	408	2911448	279207	2577740	2963104
10km	70%	50000	4	350	2999677	288288	2684052	2250842
10km	70%	50000	4	325	3812527	313199	3465011	2988433
10km	70%	50000	4	236	3213148	301824	2870708	2692681
10km	70%	50000	4	251	3770974	343635	3364808	2877482
10km	70%	50000	4	388	4100815	325986	3751897	3274027
10km	70%	50000	4	269	3491594	310454	3141649	2749455
10km	70%	50000	4	245	2598071	259339	2319316	2390674
10km	70%	50000	4	250	3274930	305025	2949236	2906832
10km	70%	50000	4	291	3439272	279427	3123466	2979086
10km	70%	50000	4	279	3685539	344740	3306556	3206588
10km	70%	50000	4	280	2858652	300304	2525186	2322122
10km	70%	50000	4	236	3179923	301056	2854632	2503050
10km	70%	50000	4	241	2601419	253817	2318532	2403925
10km	70%	50000	4	292	3901864	315762	3565496	2956266
10km	70%	50000	4	185	2857597	266483	2564268	2484191
10km	70%	50000	4	246	3322061	315152	2975444	2512156
10km	70%	50000	4	292	4154666	336935	3775833	3434760
10km	70%	50000	4	215	2553953	241960	2299019	2367792
10km	70%	50000	4	378	3093213	280401	2786896	2961293
10km	70%	50000	4	175	2413261	228411	2145406	1998559
10km	70%	50000	4	173	2722367	273049	2406889	2573465
10km	70%	50000	4	236	3560832	369018	3157466	2942834
10km	70%	50000	4	283	2807961	266180	2503873	2682321
10km	70%	50000	4	294	2616848	264166	2323195	2286445
10km	70%	50000	4	272	2928584	280217	2608242	2345932
10km	70%	50000	4	196	2577769	229471	2333788	2102271
10km	70%	50000	4	319	3103617	277208	2805150	2591600
10km	70%	50000	4	264	3446986	317821	3091696	2732547
10km	70%	50000	4	251	4233542	366393	3832337	3440457
10km	70%	50000	4	301	3876061	343050	3503409	3099461
10km	70%	50000	4	169	2731027	277824	2419378	2262357
10km	70%	50000	4	293	2675455	268700	2380486	2424640
10km	70%	50000	4	340	3936337	340465	3561088	3175242
10km	70%	50000	4	253	3436759	334646	3050238	2736149
10km	70%	50000	4	221	3751623	346175	3384677	3146709
10km	70%	50000	4	235	3902973	364793	3488005	3232559
10km	70%	50000	4	175	2657774	250571	2386327	2759054
10km	70%	50000	4	178	2889067	279519	2564332	2494931
10km	70%	50000	4	247	3287095	310230	2936415	2690491
10km	70%	50000	4	384	3471979	337889	3108760	2860140
10km	70%	50000	4	284	2594771	247711	2323414	2251072
10km	70%	50000	4	209	2445260	279287	2136508	2195992
10km	70%	50000	4	192	2788169	292090	2460939	2270346
10km	70%	50000	4	247	2833025	284527	2518559	2422196
10km	70%	50000	4	229	2637968	288889	2326345	2664046
10km	70%	50000	4	227	3029201	292544	2722660	2418526
10km	70%	50000	4	246	3163207	305678	2829047	2652942
10km	70%	50000	4	293	2723079	290809	2407498	2514173
10km	70%	50000	4	223	3586145	287565	3273220	3332842
10km	70%	50000	4	219	2947426	274570	2636832	2405432
10km	70%	50000	4	210	2659841	241471	2395493	2039726
10km	70%	50000	4	236	4016529	332572	3656958	3052889
10km	70%	50000	4	205	3045853	271845	2743989	2630253
10km	70%	50000	4	313	3976614	332226	3594734	3090177
10km	70%	50000	4	385	3952155	315779	3605897	3702893
10km	70%	50000	4	188	3294339	315124	2946134	2635325
10km	70%	50000	4	367	3549285	318618	3202383	2869603
10km	70%	50000	4	188	2929738	286369	2629947	2557220
10km	70%	50000	4	261	2759545	268180	2457379	2318692
10km	70%	50000	4	213	2924890	266599	2625445	2778293
10km	70%	50000	4	278	3320536	307504	2984906	2609306
10km	70%	50000	4	213	3537865	315606	3196874	2653362
10km	70%	50000	4	237	3307985	315583	2941950	3023497
10km	70%	50000	4	314	3541418	290948	3229283	3365910
10km	70%	50000	4	243	3019231	306497	2684750	2586261
10km	70%	50000	4	244	2998400	283294	2695704	2242970
10km	70%	50000	4	203	2762970	281465	2444674	2357556
10km	70%	50000	4	203	2759553	280776	2452757	2395701
10km	70%	50000	4	242	3284060	314454	2936826	3074616
10km	70%	50000	4	273	3273392	282993	2954213	2508036
10km	70%	50000	4	179	2693471	269898	2396890	2530414
10km	70%	50000	4	490	3746545	330381	3383344	3384516
10km	70%	50000	4	195	3575850	343047	3203484	3166540
10km	70%	50000	4	242	3375429	332669	2998571	2663329
10km	70%	50000	4	389	3530481	320082	3188624	2719015
10km	70%	50000	4	203	3266632	336353	2897093	2989138
10km	70%	50000	4	290	2337416	245434	2071925	2334512
10km	70%	50000	4	297	3488517	318706	3138509	3243906
10km	70%	50000	4	205	2817555	256750	2532923	2480827
10km	70%	50000	4	385	3145853	282813	2834665	3049643
10km	70%	50000	4	198	3178107	320019	2814811	3082872
10km	70%	50000	4	313	2610782	248556	2334299	2220618
10km	70%	50000	4	275	2396702	246267	2118796	2098511
10km	70%	50000	4	201	2081671	204205	1850760	2390057
10km	70%	50000	4	348	2591658	249213	2315566	2672566
10km	70%	50000	4	222	2610111	244881	2335842	2693913
10km	70%	50000	4	370	3347406	301814	3017808	2746209
10km	70%	50000	4	303	2796109	287965	2488784	2394068
10km	70%	50000	4	164	1946650	196810	1735110	1950396
10km	70%	50000	4	267	3765699	340043	3394318	2805389
10km	70%	50000	4	197	3313655	338566	2947619	2724601
10km	70%	50000	4	231	3050845	280252	2738066	2689608
10km	70%	50000	4	213	2712877	280590	2404705	2315638
10km	70%	50000	4	261	3850450	324007	3468895	2993849
10km	70%	50000	4	288	3034145	274584	2714698	2651685
10km	70%	50000	4	288	3123335	286349	2819164	2768677
10km	70%	50000	4	289	3302909	285768	2989232	2656519
10km	70%	50000	4	385	2960614	264619	2667970	2476588
10km	70%	50000	4	188	2495745	261420	2210681	2288566
10km	70%	50000	4	189	2617880	243915	2342666	2323292
10km	70%	50000	4	209	3284901	307016	2944271	2476830
10km	70%	50000	4	194	2781481	261639	2495551	2331967
10km	70%	50000	4	227	2523312	248503	2251872	2194090
10km	70%	50000	4	219	2582434	232555	2296541	2623311
10km	70%	50000	4	296	3612025	306513	3265957	2573800
10km	70%	50000	4	253	3712992	329540	3357866	3161361
10km	70%	50000	4	385	3969885	317245	3623414	3289570
10km	70%	50000	4	225	3065762	296794	2735486	2592955
10km	70%	50000	4	188	2707159	261911	2419526	2249801
10km	70%	50000	4	235	3189193	315925	2849792	2796452
10km	70%	50000	4	175	2554084	270263	2265328	2461607
10km	70%	50000	4	238	2848604	285693	2532965	2622702
10km	70%	50000	4	277	3895684	305741	3536527	3401483
10km	70%	50000	4	240	3478213	342857	3091025	2963345
10km	70%	50000	4	196	2690759	284440	2383383	2597218
10km	70%	50000	4	210	2793617	281287	2464610	2374558
10km	70%	50000	4	202	2555689	253352	2280270	2690142
10km	70%	50000	4	265	2964227	306133	2631620	3024522
10km	70%	50000	4	215	2514913	260522	2236888	2304426
10km	70%	50000	4	325	3437006	274310	3121482	2782578
10km	70%	50000	4	268	3279353	300165	2957650	2802635
10km	70%	50000	4	238	3305075	304224	2969249	2977300
10km	70%	50000	4	224	2919826	278155	2611130	2718848
10km	70%	50000	4	152	2569033	285261	2257808	2504719
10km	70%	50000	4	203	3477612	341931	3107748	2853080
10km	70%	50000	4	312	3285782	306287	2947626	2495849
10km	70%	50000	4	258	3459658	326056	3095567	2817142
10km	70%	50000	4	233	3419711	341108	3035727	2786078
10km	70%	50000	4	206	3146057	315147	2771289	2592636
10km	70%	50000	4	172	2401136	258085	2127266	2164611
10km	70%	50000	4	256	3495856	329721	3136508	2926337
10km	70%	50000	4	238	2852889	305121	2518606	2559751
10km	70%	50000	4	228	3278755	280353	2963942	3126814
10km	70%	50000	4	155	2545018	271313	2256104	2388025
10km	70%	50000	4	282	3065697	300048	2720347	2915376
10km	70%	50000	4	279	4146998	355272	3762619	2851308
10km	70%	50000	4	278	2878136	281334	2566372	2218618
10km	70%	50000	4	258	3034103	313954	2662701	2807395
10km	70%	50000	4	313	2443969	226974	2196454	2116401
10km	70%	50000	4	192	3121819	295490	2789889	2430943
10km	70%	50000	4	222	3414169	301955	3077395	2986472
10km	70%	50000	4	208	2849699	275884	2548627	2532198
10km	70%	50000	4	236	2981640	303630	2645544	2278173
10km	70%	50000	4	187	2900660	284162	2592220	2610960
10km	70%	50000	4	261	2685110	280412	2370046	2659760
10km	70%	50000	4	321	2810168	260711	2501581	2372140
10km	70%	50000	4	210	3367743	342064	2966661	2898815
10km	70%	50000	4	236	2976219	297099	2648905	2411599
10km	70%	50000	4	292	2909657	277792	2607087	2543676
10km	70%	50000	4	383	3455672	338136	3082176	3335869
10km	70%	50000	4	218	2577114	251973	2299203	2289780
10km	70%	50000	4	362	2225774	259410	1939489	2262501
10km	70%	50000	4	257	3332492	323593	2976977	2791463
10km	70%	50000	4	248	3862473	348814	3480563	3053403
10km	70%	50000	4	332	3432549	329103	3069347	2643123
10km	70%	50000	4	187	2603770	273910	2304239	2294743
10km	70%	50000	4	216	2478320	248547	2203620	2490333
10km	70%	50000	4	197	2493484	268261	2205389	2635597
10km	70%	50000	4	232	3667933	362765	3277232	3001029
10km	70%	50000	4	280	2814035	267205	2512188	2303781
10km	70%	50000	4	221	2826955	278876	2523131	2627513
10km	70%	50000	4	245	2432841	241551	2164216	2393131
10km	70%	50000	4	250	2221001	253874	1938175	2242727
10km	70%	50000	4	195	3455923	320159	3115306	3154453
10km	70%	50000	4	291	3092811	317923	2731669	2869938
10km	70%	50000	4	322	3045454	285253	2726176	2618497
10km	70%	50000	4	163	2412544	240513	2159930	2323869
10km	70%	50000	4	278	3623691	279905	3308030	2919255
10km	70%	50000	4	247	4179687	326185	3809607	3260475
10km	70%	50000	4	250	3347557	298230	3018177	2782594
10km	70%	50000	4	246	3477772	301365	3134409	2887579
10km	70%	50000	4	174	2680154	269628	2387162	2435468
10km	70%	50000	4	213	3262797	326407	2904614	3110106
10km	70%	50000	4	322	2904032	257097	2624576	2566633
10km	70%	50000	4	163	2766625	268648	2471087	2394003
10km	70%	50000	4	235	3443191	300479	3110022	2861540
10km	70%	50000	4	210	2545069	248112	2278492	2514243
10km	70%	50000	4	268	2899618	283781	2592745	2341290
10km	70%	50000	4	259	2901937	281565	2591803	2701004
10km	70%	50000	4	199	2870180	282397	2556242	2611983
10km	70%	50000	4	221	3086454	303945	2743738	2387647
10km	70%	50000	4	337	3361653	309644	3017645	2716537
10km	70%	50000	4	251	3389115	309818	3057153	2825005
10km	70%	50000	4	204	2910181	291422	2601781	2427220
10km	70%	50000	4	265	3179554	281638	2866981	2705450
10km	70%	50000	4	199	2801218	282508	2484073	2201217
10km	70%	50000	4	189	2300197	232419	2006725	2177737
10km	70%	50000	4	204	3495849	316101	3150077	2202139
10km	70%	50000	4	281	3018041	293108	2696797	2402724
10km	70%	50000	4	241	3221725	316433	2858995	2711080
10km	70%	50000	4	277	4237461	323359	3879534	3250362
10km	70%	50000	4	302	2731829	270768	2403607	2085261
10km	70%	50000	4	275	3974700	305720	3649220	3030220
10km	70%	50000	4	280	2836669	279220	2516734	2520310
10km	70%	50000	4	194	2602534	242789	2295991	2369150
10km	70%	50000	4	333	3531723	317467	3172105	2624323
10km	70%	50000	4	233	3879296	309229	3520996	3339436
10km	70%	50000	4	202	2578376	246989	2307323	2293135
10km	70%	50000	4	172	2067111	215273	1818095	2294417
10km	70%	50000	4	241	3420589	303607	3078520	2717261
10km	70%	50000	4	169	2385162	274401	2093895	2310464
10km	70%	50000	4	290	3519836	345512	3124537	3055094
10km	70%	50000	4	317	2591221	249825	2316025	2410724
10km	70%	50000	4	194	2248462	224579	2004975	2274807
10km	70%	50000	4	278	3195630	298894	2861847	3217653
10km	70%	50000	4	231	3049595	318370	2698975	2721430
10km	70%	50000	4	258	3342613	312124	2995720	2949353
10km	70%	50000	4	247	3660880	307636	3312783	2546969
10km	70%	50000	4	406	2672053	262822	2383481	2670095
10km	70%	50000	4	268	3136819	285212	2825742	2707918
10km	70%	50000	4	387	3754945	303720	3421980	3292500
10km	70%	50000	4	239	4563812	386097	4133165	3419066
10km	70%	50000	4	170	3098477	301684	2752387	2638823
10km	70%	50000	4	190	2228902	230531	1987149	2105890
10km	70%	50000	4	231	2306418	257470	2025477	2106008
10km	70%	50000	4	233	3346945	307307	2998314	2549687
10km	70%	50000	4	228	3801996	331933	3441875	3130351
10km	70%	50000	4	284	2701088	269667	2392930	2435148
10km	70%	50000	4	230	3584778	316897	3230545	3088405
10km	70%	50000	4	272	2790154	295022	2459469	2811663
10km	70%	50000	4	247	2630363	238178	2370791	2430270
10km	70%	50000	4	196	4186252	369377	3788362	2956829
10km	70%	50000	4	232	2806258	264710	2523465	2470901
10km	70%	50000	4	217	2466995	235240	2210528	2555864
10km	70%	50000	4	170	2884555	293291	2554783	2486646
10km	70%	50000	4	369	3307572	279914	3009527	2699526
10km	70%	50000	4	231	4460510	348249	4067919	3032771
10km	70%	50000	4	268	3178052	313120	2838522	2493488
10km	70%	50000	4	392	2774324	275950	2480929	2310824
10km	70%	50000	4	365	2953731	274123	2649850	2474239
10km	70%	50000	4	196	3463372	308322	3127106	2863400
10km	70%	50000	4	228	3007011	308319	2679616	2609619
10km	70%	50000	4	319	3317670	312371	2963481	2712385
10km	70%	50000	4	241	3538236	346457	3134132	3075617
10km	70%	50000	4	285	4496535	380486	4071404	3804904
10km	70%	50000	4	308	3341254	312331	2999686	2849187
10km	70%	50000	4	185	3510834	309976	3165279	2707766
10km	70%	50000	4	178	2447808	237274	2189826	2219960
10km	70%	50000	4	277	2603774	256452	2280774	2352704
10km	70%	50000	4	265	3256073	322176	2890279	2596249
10km	70%	50000	4	180	2620490	257726	2336200	2196793
10km	70%	50000	4	193	2908190	281479	2607456	2607912
10km	70%	50000	4	222	2914734	307027	2570081	2410443
10km	70%	50000	4	201	2944029	265110	2651593	2504311
10km	70%	50000	4	176	2842371	283881	2516949	2162997
10km	70%	50000	4	164	2699255	302997	2367899	2447678
10km	70%	50000	4	208	2580040	266033	2270404	2282374
10km	70%	50000	4	258	2327911	241780	2049187	2499326
10km	70%	50000	4	277	2711936	247660	2433838	2676525
10km	70%	50000	4	309	2625791	271825	2331173	2461487
10km	70%	50000	4	293	3309431	273586	3010467	2581282
10km	70%	50000	4	166	2283878	227858	2021725	2516608
10km	70%	50000	4	249	3722922	343006	3341985	2583898
10km	70%	50000	4	213	2801899	258604	2496840	2559845
10km	70%	50000	4	280	3071110	312919	2736010	2646349
10km	70%	50000	4	229	2147946	225992	1895342	2044129
10km	70%	50000	4	252	2802907	310507	2460710	2515624
10km	70%	50000	4	205	2630525	261222	2336700	2273976
10km	70%	50000	4	363	3116578	269765	2818975	3009817
10km	70%	50000	4	230	2329407	229085	2072663	2402409
10km	70%	50000	4	304	3224608	306335	2884494	2809528
10km	70%	50000	4	195	2854641	317795	2501731	3065844
10km	70%	50000	4	267	3226102	309835	2868947	2928775
10km	70%	50000	4	130	2115148	220138	1872698	2200265
10km	70%	50000	4	216	2210206	225318	1959586	2053114
10km	70%	50000	4	208	2754722	268584	2453208	2521667
10km	70%	50000	4	367	3502742	310661	3148815	3141973
10km	70%	50000	4	283	3322682	296867	2990293	2608634
10km	70%	50000	4	269	2702987	248097	2430732	2436983
10km	70%	50000	4	289	3096270	285052	2795591	2661510
10km	70%	50000	4	187	2586949	246096	2312939	2375828
10km	70%	50000	4	286	3373879	285541	3028830	3123355
10km	70%	50000	4	203	3271567	333543	2915021	3156117
10km	70%	50000	4	204	2323580	252471	2048863	2087713
10km	70%	50000	4	263	2860594	293018	2547345	2494911
10km	70%	50000	4	217	3144079	301289	2806511	2433641
10km	70%	50000	4	169	2826257	296137	2509007	2491688
10km	70%	50000	4	317	3076513	283517	2757463	2766284
10km	70%	50000	4	235	3072580	318575	2728739	2469915
10km	70%	50000	4	252	3885396	318185	3530387	2999675
10km	70%	50000	4	225	2669391	296718	2346735	2446074
10km	70%	50000	4	264	3469147	303213	3139289	2815613
10km	70%	50000	4	184	3789789	330396	3424869	2958510
10km	70%	50000	4	215	3254288	320395	2887134	2900439
10km	70%	50000	4	290	3315697	318719	2957664	2760319
10km	70%	50000	4	291	4562250	404552	4110875	3683097
10km	70%	50000	4	169	2567343	273513	2259916	2347648
10km	70%	50000	4	199	2726515	272234	2425156	2830640
10km	70%	50000	4	261	3624558	363843	3231106	3085158
10km	70%	50000	4	219	3012082	284547	2702240	2682181
10km	70%	50000	4	225	3874353	318394	3524473	2863698
10km	70%	50000	4	195	3506030	326945	3143342	2765312
10km	70%	50000	4	213	2559081	253226	2278034	2377546
10km	70%	50000	4	228	2766545	262141	2483673	2101852
10km	70%	50000	4	244	3066857	290440	2742667	2713123
10km	70%	50000	4	206	3083498	262747	2800709	2784439
10km	70%	50000	4	229	2575102	266989	2271730	2418871
10km	70%	50000	4	340	3194271	287729	2885012	2565189
10km	70%	50000	4	181	2427759	243268	2156021	2331297
10km	70%	50000	4	185	3490280	295116	3137193	3032464
10km	70%	50000	4	237	3457828	312763	3114593	3133269
10km	70%	50000	4	235	2819379	278220	2508614	2487643
10km	70%	50000	4	176	2607531	258317	2321620	2396358
10km	70%	50000	4	183	1882753	199430	1673146	2038988
10km	70%	50000	4	356	3859225	329596	3498638	3011031
10km	70%	50000	4	231	2996601	270071	2679746	2272713
10km	70%	50000	4	284	3379985	308213	3021165	2525278
10km	70%	50000	4	201	3336439	280923	3017773	2865301
10km	70%	50000	4	205	2539012	258784	2260035	2200454
10km	70%	50000	4	165	2876887	264585	2583697	2601623
10km	70%	50000	4	263	2963604	252140	2684614	2964038
10km	70%	50000	4	170	2689381	261538	2412329	2509275
10km	70%	50000	4	175	2601646	253300	2329191	2140603
10km	70%	50000	4	283	3245182	329483	2882680	2784835
10km	70%	50000	4	288	3265411	300052	2927884	3066761
10km	70%	50000	4	263	3650961	291883	3333846	2741909
10km	70%	50000	4	226	3542539	331231	3186017	2699619
10km	70%	50000	4	241	2858925	294271	2542337	2496326
10km	70%	50000	4	277	3146216	323442	2794925	2565917
10km	70%	50000	4	203	3345587	338203	2975537	2792177
10km	70%	50000	4	288	2407912	240251	2147488	2111711
10km	70%	50000	4	268	3290903	307249	2960517	2758349
10km	70%	50000	4	238	3323397	304740	2992760	2857141
10km	70%	50000	4	271	4396254	377159	3943979	3690457
10km	70%	50000	4	223	2562768	273340	2272193	2543754
10km	70%	50000	4	299	3420633	313981	3078495	2843742
10km	70%	50000	4	318	3421772	344396	3050455	2832081
10km	70%	50000	4	235	2866351	267473	2574488	2402813
10km	70%	50000	4	234	3520001	343059	3132915	3059877
10km	70%	50000	4	250	3173141	263072	2887848	2454545
10km	70%	50000	4	175	2796462	258222	2494644	2330900
10km	70%	50000	4	234	3143023	300798	2818858	2684708
10km	70%	50000	4	250	2944405	306930	2602185	2827464
10km	70%	50000	4	224	2371291	231517	2116209	2345877
10km	70%	50000	4	218	2929065	286651	2616727	2294346
10km	70%	50000	4	217	2781253	264982	2489546	2400218
10km	70%	50000	4	338	3000453	305498	2657484	2473836
10km	70%	50000	4	321	2499473	244468	2228890	2473760
10km	70%	50000	4	429	3021667	309894	2685065	2740070
10km	70%	50000	4	225	2647519	280397	2341919	2246342
10km	70%	50000	4	206	2318505	240694	2054416	2087540
10km	70%	50000	4	308	3159842	298146	2840542	2391372
10km	70%	50000	4	165	3005613	309599	2654968	2039395
10km	70%	50000	4	196	2447280	261707	2159607	2430170
10km	70%	50000	4	254	3439230	322357	3062231	2535495
10km	70%	50000	4	239	3013137	275644	2710776	2598255
10km	70%	50000	4	182	3021313	265573	2721436	2504310
10km	70%	50000	4	299	2692149	270611	2395318	2138025
10km	70%	50000	4	271	3502774	338037	3148337	2842673
10km	70%	50000	4	248	3058037	279678	2758226	2450997
10km	70%	50000	4	266	2563664	270186	2262276	2488421
10km	70%	50000	4	338	3483321	296142	3131168	2784366
10km	70%	50000	4	286	3808233	321502	3440890	2905901
10km	70%	50000	4	224	2950832	297449	2635749	2542340
10km	70%	50000	4	315	2773340	260219	2488087	2161262
10km	70%	50000	4	248	3483915	312151	3139594	2763739
10km	70%	50000	4	176	3456100	316439	3116335	2609038
10km	70%	50000	4	214	3296042	303970	2957409	2541971
10km	70%	50000	4	240	3265237	328452	2908050	2765828
10km	70%	50000	4	209	3469209	284090	3157045	2591857
10km	70%	50000	4	350	2626119	256491	2346773	2543357
10km	70%	50000	4	282	3732656	331586	3366988	3417674
10km	70%	50000	4	217	1962110	207585	1738509	2042540
10km	70%	50000	4	353	3788901	331939	3407176	3223460
10km	70%	50000	4	234	3204966	301792	2851906	2419566
10km	70%	50000	4	253	2455742	243853	2188980	2476480
10km	70%	50000	4	261	2710997	267352	2409644	2577378
10km	70%	50000	4	374	2900181	254526	2615598	2388494
10km	70%	50000	4	229	2578893	273613	2284974	2848349
10km	70%	50000	4	282	2640540	260004	2354747	2338907
10km	70%	50000	4	187	2352671	238690	2096901	2462582
10km	70%	50000	4	184	2620788	252232	2331641	2613456
10km	70%	50000	4	276	2855390	270399	2562856	2326030
10km	70%	50000	4	217	2819325	271075	2531271	2374582
10km	70%	50000	4	246	3278666	275604	2985254	2738598
10km	70%	50000	4	233	3659743	345199	3280523	3322227
10km	70%	50000	4	270	2967632	302958	2628445	2557821
10km	70%	50000	4	291	3402570	275868	3094429	3164774
10km	70%	50000	4	232	3303816	316759	2939868	2674717
10km	70%	50000	4	247	3099950	308650	2750212	2642382
10km	70%	50000	4	259	2737132	288268	2430955	2197112
10km	70%	50000	4	265	3429658	324560	3075587	2352615
10km	70%	50000	4	318	4080642	312033	3737030	2760258
10km	70%	50000	4	251	3009481	276672	2704674	2537476
10km	70%	50000	4	181	2370503	264890	2083516	2357049
10km	70%	50000	4	169	2262299	243754	1996949	2105555
10km	70%	50000	4	310	3226239	305350	2893660	2695652
10km	70%	50000	4	234	3024298	286494	2701432	3021545
10km	70%	50000	4	255	3919594	368491	3528019	3291249
10km	70%	50000	4	222	2920624	286172	2602815	2330539
10km	70%	50000	4	324	3777674	331767	3409497	3259529
10km	70%	50000	4	317	2754958	278601	2453702	2484736
10km	70%	50000	4	262	2628023	260336	2343689	2414190
10km	70%	50000	4	181	2550932	261961	2275598	2434920
10km	70%	50000	4	273	3273402	304905	2933660	2492507
10km	70%	50000	4	255	3998075	338342	3617297	3258725
10km	70%	50000	4	349	3150127	315268	2806978	2549652
10km	70%	50000	4	328	3224606	297460	2891764	2868754
10km	70%	50000	4	388	2558342	243225	2298843	2299000
10km	70%	50000	4	305	3389114	292172	3080970	2478925
10km	70%	50000	4	354	2591471	263485	2275694	2538747
10km	70%	50000	4	267	3799376	349822	3408093	2955620
10km	70%	50000	4	228	3602954	307641	3269285	2950956
10km	70%	50000	4	195	3193310	292481	2870171	2877346
10km	70%	50000	4	306	2633788	243514	2365518	2292440
10km	70%	50000	4	189	2754685	274705	2450008	2332771
10km	70%	50000	4	209	2580197	253675	2304750	2281022
10km	70%	50000	4	313	3312609	306554	2972977	2812558
10km	70%	50000	4	353	2846047	273605	2528359	2664704
10km	70%	50000	4	216	3054735	300700	2726413	2479035
10km	70%	50000	4	163	2772774	275503	2470886	2207621
10km	70%	50000	4	190	2327472	247665	2051029	2175914
10km	70%	50000	4	268	3141976	294513	2814850	2825488
10km	70%	50000	4	337	2685457	262405	2383241	2669404
10km	70%	50000	4	210	2710211	249837	2434364	2508510
10km	70%	50000	4	240	3070153	281842	2747818	2460781
10km	70%	50000	4	288	2535857	244904	2274447	2502516
10km	70%	50000	4	228	3118257	291805	2770740	2603765
10km	70%	50000	4	202	3165223	292550	2838440	2397807
10km	70%	50000	4	279	2419129	248917	2144647	2219736
10km	70%	50000	4	283	2791888	251157	2496367	2722193
10km	70%	50000	4	222	2023549	223443	1772788	2094242
10km	70%	50000	4	235	3386359	298624	3058359	2567713
10km	70%	50000	4	312	2423711	278342	2122931	2688804
10km	70%	50000	4	196	2396500	227392	2137318	2759912
10km	70%	50000	4	264	4286661	381508	3873665	3409783
10km	70%	50000	4	192	3055382	324191	2712443	2601720
10km	70%	50000	4	201	3324095	349100	2942069	2998472
10km	70%	50000	4	248	2315483	245424	2052013	2259106
10km	70%	50000	4	278	2797007	274308	2494659	2416365
10km	70%	50000	4	181	3086962	282927	2779071	2842173
10km	70%	50000	4	214	2412506	255089	2132474	2436088
10km	70%	50000	4	194	2604659	281770	2308697	2222699
10km	70%	50000	4	167	2709551	291529	2405366	2454788
10km	70%	50000	4	307	3219921	317325	2874993	2886514
10km	70%	50000	4	227	3651060	332181	3296243	2849494
10km	70%	50000	4	264	3528577	307447	3194454	3092292
10km	70%	50000	4	203	2737669	250144	2433572	2620487
10km	70%	50000	4	335	2207541	227860	1944701	2499980
10km	70%	50000	4	258	2853708	294885	2533942	2671724
10km	70%	50000	4	283	2493128	246241	2198212	2351570
10km	70%	50000	4	214	2578066	261245	2290714	2109360
10km	70%	50000	4	335	2290329	258317	2004088	2489794
10km	70%	50000	4	246	2913056	271872	2603015	2530390
10km	70%	50000	4	352	2952978	276242	2631422	2455502
10km	70%	50000	4	219	2982520	290122	2668365	2636601
10km	70%	50000	4	243	2468577	261138	2189460	2379445
10km	70%	50000	4	246	2247913	231233	1996132	1982344
10km	70%	50000	4	306	2764631	291493	2450554	2501564
10km	70%	50000	4	224	3025977	302212	2681894	2295736
10km	70%	50000	4	239	3361764	309580	3024544	2809885
10km	70%	50000	4	324	2688232	282237	2351515	2436223
10km	70%	50000	4	339	4156911	347906	3737734	3143966
10km	70%	50000	4	276	3412128	264525	3118426	2797569
10km	70%	50000	4	250	2529571	239541	2268210	2293627
10km	70%	50000	4	158	2170706	249210	1899210	2416014
10km	70%	50000	4	204	2871435	296624	2538303	2277063
10km	70%	50000	4	308	3313382	325494	2943066	2728396
10km	70%	50000	4	188	3308798	299914	2969782	2786861
10km	70%	50000	4	257	4110069	353712	3721055	3098135
10km	70%	50000	4	281	2678323	252383	2381318	2157131
10km	70%	50000	4	332	3185336	299282	2829375	2647433
10km	70%	50000	4	348	3458549	309798	3092816	2687583
10km	70%	50000	4	244	2623360	257559	2332609	2304812
10km	70%	50000	4	209	2824751	283211	2508863	2555839
10km	70%	50000	4	221	2963810	327812	2607896	2808563
10km	70%	50000	4	243	3070181	284549	2765012	2676468
10km	70%	50000	4	252	2434750	235063	2173742	2218846
10km	70%	50000	4	256	3216951	292476	2884838	2830897
10km	70%	50000	4	310	3285500	303218	2948515	2760563
10km	70%	50000	4	232	3427131	287661	3102453	2733590
10km	70%	50000	4	181	1172452	152543	1010437	1929864
10km	70%	50000	4	174	2551721	251599	2271956	2384523
10km	70%	50000	4	231	2447030	282008	2141461	2313124
10km	70%	50000	4	272	3613524	340117	3238852	2820370
10km	70%	50000	4	236	3317807	327284	2959964	2835617
10km	70%	50000	4	374	3476294	318850	3138894	2823298
10km	70%	50000	4	236	3191782	298953	2843571	2507173
10km	70%	50000	4	215	2260176	226230	2021095	2116505
10km	70%	50000	4	234	2093080	234228	1847869	2376267
10km	70%	50000	4	231	2437769	242797	2165170	2281622
10km	70%	50000	4	219	2856123	275356	2559302	2538186
10km	70%	50000	4	264	4355477	338508	3977957	2990932
10km	70%	50000	4	324	3162288	324240	2794230	2798264
10km	70%	50000	4	493	2675616	253075	2388546	2390625
10km	70%	50000	4	208	2993960	261983	2701785	2471332
10km	70%	50000	4	185	2718911	268110	2424616	2324666
10km	70%	50000	4	267	3199315	303003	2858581	2782122
10km	70%	50000	4	235	2435090	253380	2163461	2515382
10km	70%	50000	4	250	3030367	291875	2705829	2734444
10km	70%	50000	4	315	3496849	359087	3095503	2980192
10km	70%	50000	4	219	3150785	300235	2806011	3093661
10km	70%	50000	4	207	2846980	285062	2514974	2680035
10km	70%	50000	4	205	2897475	286014	2572553	2948702
10km	70%	50000	4	280	3086658	293072	2752821	2695740
10km	70%	50000	4	188	2512147	229128	2256328	2735010
10km	70%	50000	4	270	3042914	270952	2743307	2958946
10km	70%	50000	4	274	2636922	256765	2352053	2280512
10km	70%	50000	4	243	2428615	228152	2166314	2217971
10km	70%	50000	4	250	2983456	319927	2637075	2679139
10km	70%	50000	4	237	2533863	257212	2244052	2151744
10km	70%	50000	4	212	3188429	252870	2905910	2831025
10km	70%	50000	4	216	3576889	335818	3190709	2853766
10km	70%	50000	4	232	2778223	276195	2479759	2581813
10km	70%	50000	4	177	2733835	289018	2419940	2493985
10km	70%	50000	4	257	2630659	267317	2337875	2494624
10km	70%	50000	4	186	2640940	275538	2348388	2255407
10km	70%	50000	4	227	3157921	324295	2800207	2933148
10km	70%	50000	4	253	3230348	345586	2862994	2786105
10km	70%	50000	4	252	3626857	341565	3244245	3231303
10km	70%	50000	4	376	3219044	289646	2910534	2932727
10km	70%	50000	4	252	3452698	300182	3110844	2814116
10km	70%	50000	4	215	3367047	317786	3020536	2678547
10km	70%	50000	4	186	3033244	307844	2688032	2551292
10km	70%	50000	4	281	3376537	324344	3026188	2640656
10km	70%	50000	4	277	2998657	299519	2658924	2663499
10km	70%	50000	4	227	2274581	220499	2036676	2122586
10km	70%	50000	4	212	2670933	282713	2364615	2280101
10km	70%	50000	4	215	3216552	302131	2888150	2551467
10km	70%	50000	4	201	3641228	320405	3282617	2754819
10km	70%	50000	4	302	3101947	282829	2800327	2782444
10km	70%	50000	4	237	2679799	264602	2388314	2220627
10km	70%	50000	4	302	3547207	327992	3182416	2849705
10km	70%	50000	4	224	2539063	245433	2252148	2189588
10km	70%	50000	4	224	2638033	239332	2375978	2120854
10km	70%	50000	4	219	3278669	300633	2954400	2466433
10km	70%	50000	4	229	3416308	354658	3025122	3000793
10km	70%	50000	4	263	3620200	304957	3268044	2829006
10km	70%	50000	4	240	3671979	346575	3286542	3349055
10km	70%	50000	4	220	3720558	316778	3361117	3046340
10km	70%	50000	4	216	2409196	250053	2142137	2505459
10km	70%	50000	4	186	2015168	234896	1759779	2271781
10km	70%	50000	4	212	2815314	289517	2501351	2523159
10km	70%	50000	4	253	3785548	368567	3372216	2962831
10km	70%	50000	4	250	2647736	270733	2337082	2463027
10km	70%	50000	4	326	3588994	343029	3214897	2911374
10km	70%	50000	4	232	3032412	283861	2716332	2486914
10km	70%	50000	4	310	3694196	330928	3331622	3201612
10km	70%	50000	4	267	2752614	274895	2452733	2536568
10km	70%	50000	4	176	3015011	288973	2689483	2590242
10km	70%	50000	4	277	3012948	290608	2702982	2561904
10km	70%	50000	4	346	2578967	267571	2294683	2219183
10km	70%	50000	4	138	2133411	228912	1886146	2166883
10km	70%	50000	4	296	2431686	237539	2179433	2313527
10km	70%	50000	4	205	2924520	284446	2607477	2702447
10km	70%	50000	4	184	3167049	312036	2836781	2466703
10km	70%	50000	4	232	3300332	305541	2970175	2605355
10km	70%	50000	4	206	2422063	234873	2164014	2238714
10km	70%	50000	4	223	4440456	347931	4039067	3436315
10km	70%	50000	4	274	2900603	276967	2586420	2406099
10km	70%	50000	4	239	3314190	340180	2920155	2976563
10km	70%	50000	4	378	3167059	317117	2817872	2722831
10km	70%	50000	4	278	2934442	272249	2639729	2837175
10km	70%	50000	4	171	2553201	256324	2266416	2659330
10km	70%	50000	4	187	3049302	300104	2712020	2474424
10km	70%	50000	4	188	2673930	273165	2373475	2230476
10km	70%	50000	4	287	3482629	356243	3086256	3010610
10km	70%	50000	4	212	2664903	277333	2361408	2129444
10km	70%	50000	4	186	3128551	296565	2793841	2440150
10km	70%	50000	4	363	3902721	328809	3530823	3156091
10km	70%	50000	4	221	2290931	244483	2025158	2037276
10km	70%	50000	4	313	2844471	275621	2526460	2551387
10km	70%	50000	4	212	2554910	244218	2290073	2398428
10km	70%	50000	4	330	2751514	277474	2454849	2504242
10km	70%	50000	4	251	3838480	364710	3434028	3114797
10km	70%	50000	4	351	2694878	258035	2410535	2268342
10km	70%	50000	4	239	3053756	291846	2740107	2893320
10km	70%	50000	4	271	2765658	266511	2463675	2645510
10km	70%	50000	4	379	3323151	295647	2993468	2955478
10km	70%	50000	4	263	2332282	235526	2064462	2258783
10km	70%	50000	4	372	3192653	307479	2846257	2511350
10km	70%	50000	4	170	2391868	252138	2090457	2865266
10km	70%	50000	4	183	2788373	267515	2464357	2609882
10km	70%	50000	4	287	2294312	217981	2052112	2458786
10km	70%	50000	4	267	3783277	327447	3426924	2869335
10km	70%	50000	4	254	2914294	292714	2582439	2564920
10km	70%	50000	4	261	3498018	331655	3134657	3040396
10km	70%	50000	4	331	3289879	300010	2963958	2573886
10km	70%	50000	4	289	3850537	359068	3451287	3556844
10km	70%	50000	4	408	3345966	285688	3036185	2539186
10km	70%	50000	4	218	3254776	272018	2947702	2612558
10km	70%	50000	4	207	2956698	272482	2647634	2442745
10km	70%	50000	4	197	3271080	304152	2932838	2644911
10km	70%	50000	4	432	3657646	344862	3280054	2947098
10km	70%	50000	4	230	2347816	253355	2078283	2342881
10km	70%	50000	4	226	3002513	280524	2697868	2450502
10km	70%	50000	4	233	3649352	357386	3253907	2958327
10km	70%	50000	4	284	2612740	232229	2347588	2148079
10km	70%	50000	4	270	2751036	270138	2439972	2486321
10km	70%	50000	4	170	2623250	268400	2330950	2563422
10km	70%	50000	4	288	3295367	317708	2941269	2485329
10km	70%	50000	4	471	3736013	353926	3358034	3060938
10km	70%	50000	4	240	3287671	302701	2948479	2518028
10km	70%	50000	4	214	3342364	322917	2991543	2843917
10km	70%	50000	4	404	2901929	273509	2598715	2623472
10km	70%	50000	4	200	3047685	320770	2697186	2491418
10km	70%	50000	4	265	2816877	285928	2492563	2924707
10km	70%	50000	4	295	3437919	277707	3130034	2837910
10km	70%	50000	4	215	3069259	329975	2712169	2399008
10km	70%	50000	4	236	3065832	290843	2744794	2469246
10km	70%	50000	4	316	3249335	259679	2952490	2551068
10km	70%	50000	4	213	3022411	278246	2724994	2489615
10km	70%	50000	4	280	3742476	317672	3396380	3026503
10km	70%	50000	4	317	3799035	312124	3454531	2705496
10km	70%	50000	4	209	2356316	235587	2100702	2473134
10km	70%	50000	4	271	3693148	321177	3339011	3018173
10km	70%	50000	4	274	3434987	322123	3072824	3142176
10km	70%	50000	4	185	2134793	229206	1885626	2273683
10km	70%	50000	4	232	2885598	292200	2563317	2975596
10km	70%	50000	4	264	3048040	265279	2757983	2606223
10km	70%	50000	4	173	2812113	306716	2454681	2698060
10km	70%	50000	4	185	3002402	277257	2684886	2438622
10km	70%	50000	4	384	3344791	302316	3013996	2747626
10km	70%	50000	4	218	4323392	368876	3915834	3376879
10km	70%	50000	4	234	2840204	287156	2533886	2395018
10km	70%	50000	4	318	3061924	275003	2763621	2698481
10km	70%	50000	4	180	3264765	303586	2918258	2237462
10km	70%	50000	4	237	3361012	293280	3048439	2648705
10km	70%	50000	4	236	3027098	269535	2738286	2571619
10km	70%	50000	4	230	2522406	255895	2252429	2382439
10km	70%	50000	4	394	4855496	374164	4453282	3540085
10km	70%	50000	4	299	2691191	274272	2384350	2629145
10km	70%	50000	4	261	3526510	320447	3171162	2802793
10km	70%	50000	4	211	3090135	291237	2774210	2481386
10km	70%	50000	4	322	3097489	284340	2789131	2665333
10km	70%	50000	4	263	2926083	257814	2644158	2382504
10km	70%	50000	4	206	2620171	252741	2339353	2244508
10km	70%	50000	4	222	2868392	282095	2558072	2724298
10km	70%	50000	4	193	3123017	279358	2807166	2658193
10km	70%	50000	4	340	3416322	315958	3051650	2430417
10km	70%	50000	4	244	3037087	290319	2734559	2652046
10km	70%	50000	4	288	3594418	286166	3272995	2947516
10km	70%	50000	4	201	2729591	261227	2443517	2270808
10km	70%	50000	4	162	2507744	270237	2213647	2276545
10km	70%	50000	4	237	2357888	243394	2098804	2133448
10km	70%	50000	4	214	2832103	264027	2536922	2526584
10km	70%	50000	4	256	3241365	308156	2904340	2358888
10km	70%	50000	4	210	2934801	255625	2659070	2607757
10km	70%	50000	4	265	2911874	280157	2610948	2507880
10km	70%	50000	4	199	3110019	309023	2769516	2516510
10km	70%	50000	4	262	3358451	299706	3025449	2386943
10km	70%	50000	4	288	3523623	320356	3165666	2703820
10km	70%	50000	4	264	3690741	335489	3318253	2924305
10km	70%	50000	4	206	3099522	306570	2766716	2602252
10km	70%	50000	4	189	3277511	302768	2941690	2423104
10km	70%	50000	4	288	3115852	298943	2777896	2641776
10km	70%	50000	4	253	4256421	329155	3884819	3103476
10km	70%	50000	4	373	2920282	277877	2610611	2734172
10km	70%	50000	4	187	2736477	238451	2464259	2680606
10km	70%	50000	4	248	2071444	236745	1810775	2181053
10km	70%	50000	4	193	3021291	284531	2701866	2392122
10km	70%	50000	4	238	2385454	252643	2112194	2242978
10km	70%	50000	4	235	2240498	234316	1978815	2110334
10km	70%	50000	4	215	3197588	322289	2850264	2643232
10km	70%	50000	4	190	3136429	290391	2812964	3109766
10km	70%	50000	4	210	2561965	266823	2276720	2605025
10km	70%	50000	4	315	2663788	254703	2386702	2481070
10km	70%	50000	4	219	2810435	255913	2519475	2351013
10km	70%	50000	4	205	2126563	206303	1894713	2106593
10km	70%	50000	4	251	3775231	347648	3386773	2750489
10km	70%	50000	4	184	3062336	315347	2716674	2495540
10km	70%	50000	4	296	4825853	398777	4372738	3912840
10km	70%	50000	4	200	2722995	273823	2429791	2588053
10km	70%	50000	4	218	3456554	298076	3127287	2643451
10km	70%	50000	4	296	2620487	276392	2303133	2342231
10km	70%	50000	4	212	2994832	293187	2677573	2853362
10km	70%	50000	4	232	2396844	241101	2126637	2302275
10km	70%	50000	4	229	2475621	279597	2159721	2650925
10km	70%	50000	4	359	3303400	285236	2985446	2615111
10km	70%	50000	4	275	2753262	291551	2415314	2553677
10km	70%	50000	4	324	4710988	381363	4285944	3568421
10km	70%	50000	4	329	3361963	318859	3002332	3069809
10km	70%	50000	4	203	3034161	295687	2705028	2731203
10km	70%	50000	4	273	3177399	289083	2863064	2978370
10km	70%	50000	4	360	3494569	322666	3137978	3092638
10km	70%	50000	4	227	3494188	304251	3161886	2744716
10km	70%	50000	4	295	2724048	282636	2406748	2480286
10km	70%	50000	4	230	3072796	296537	2740581	2390546
10km	70%	50000	4	218	3147469	262046	2857400	2557358
10km	70%	50000	4	275	3310843	320851	2963158	2872959
10km	70%	50000	4	221	2589254	270500	2291571	2577396
10km	70%	50000	4	213	2890544	264923	2595593	2402500
10km	70%	50000	4	316	2716317	278061	2422420	2460345
10km	70%	50000	4	287	2886808	273244	2583422	2906396
10km	70%	50000	4	262	2722249	279411	2404179	2398502
10km	70%	50000	4	271	3186741	307062	2845253	2774380
10km	70%	50000	4	185	3042527	278194	2727557	2699758
10km	70%	50000	4	226	3431756	301408	3106661	2546731
10km	70%	50000	4	240	3293133	328933	2934324	2767909
10km	70%	50000	4	255	2714979	270147	2420179	2197785
10km	70%	50000	4	238	3564835	338050	3191191	2978878
10km	70%	50000	4	295	2863592	291935	2530877	2490513
10km	70%	50000	4	306	2559617	263936	2232671	2405988
10km	70%	50000	4	213	2947973	288472	2627641	2481063
10km	70%	50000	4	215	3433128	337842	3056738	3114406
10km	70%	50000	4	275	2792516	264807	2501872	2129970
10km	70%	50000	4	229	3039396	266620	2742991	2487181
10km	70%	50000	4	216	3173745	317685	2834762	2958333
10km	70%	50000	4	288	2961501	299489	2617850	2811742
10km	70%	50000	4	196	2721711	276037	2398633	2294226
10km	70%	50000	4	252	3085928	286797	2758899	2504656
10km	70%	50000	4	327	3687687	333195	3324944	2827111
10km	70%	50000	4	252	3159923	313036	2813317	2782855
10km	70%	50000	4	228	3254076	311606	2918953	2651738
10km	70%	50000	4	268	3645989	355814	3252971	2999625
10km	70%	50000	4	263	2469394	263351	2174523	2247559
10km	70%	50000	4	256	2916901	316231	2571831	2507658
10km	70%	50000	4	186	2785985	276844	2483105	2598397
10km	70%	50000	4	149	2108356	248111	1846343	2001765
10km	70%	50000	4	224	2957293	281150	2644834	2448563
10km	70%	50000	4	202	2410672	259657	2128315	2175703
10km	70%	50000	4	253	2784038	265111	2489663	2354665
10km	70%	50000	4	398	3448966	302917	3108474	2592221
10km	70%	50000	4	369	3344273	337794	2973222	2953062
10km	70%	50000	4	221	2617528	261834	2338987	2229218
10km	70%	50000	4	209	3677545	342510	3297360	2975962
10km	70%	50000	4	283	2220638	233129	1946795	2151338
10km	70%	50000	4	262	2508747	240836	2237122	2196075
10km	70%	50000	4	288	3156486	314921	2821241	2878169
10km	70%	50000	4	230	3007259	294574	2684394	2334493
10km	70%	50000	4	373	3590998	307034	3256861	2611607
10km	70%	50000	4	201	2440651	252897	2134160	2359403
10km	70%	50000	4	254	3001613	316627	2650700	2932109
10km	70%	50000	4	217	3617145	306616	3261054	3165093
10km	70%	50000	4	278	3421724	319410	3067765	3072820
10km	70%	50000	4	191	2756855	253733	2472800	2691916
10km	70%	50000	4	252	3115674	264613	2817650	2569762
10km	70%	50000	4	213	3174301	333652	2822663	2944986
10km	70%	50000	4	433	3337922	323889	2982044	2888801
10km	70%	50000	4	245	2858684	270629	2560494	2385718
10km	70%	50000	4	230	2795173	269793	2496186	2331014
10km	70%	50000	4	237	3608259	330604	3251992	2576239
10km	70%	50000	4	212	3051238	287426	2731456	2229021
10km	70%	50000	4	208	2324596	233786	2055992	2074870
10km	70%	50000	4	151	2214670	242672	1944815	2113064
10km	70%	50000	4	269	3027417	276923	2730887	2735800
10km	70%	50000	4	234	3475588	321017	3126430	2693836
10km	70%	50000	4	234	3288248	305966	2953055	2896263
10km	70%	50000	4	206	2284483	224813	2039373	2112614
10km	70%	50000	4	204	3038801	295575	2704106	2434614
10km	70%	50000	4	276	3026432	271076	2725984	2368847
10km	70%	50000	4	215	3664680	352799	3281805	3408012
10km	70%	50000	4	236	2796977	256438	2514795	2517987
10km	70%	50000	4	279	2813736	278605	2491051	2493456
10km	70%	50000	4	201	3234600	346296	2861614	2680543
10km	70%	50000	4	225	2504420	237605	2246815	2297230
10km	70%	50000	4	211	2664913	264689	2370790	2028899
10km	70%	50000	4	186	3199131	314717	2847781	2524572
10km	70%	50000	4	265	3054013	293248	2728299	2441640
10km	70%	50000	4	167	3073405	306545	2744986	2994333
10km	70%	50000	4	326	3095779	316043	2749563	2336292
10km	70%	50000	4	268	2673026	264039	2371600	2215992
10km	70%	50000	4	331	2869837	283692	2545455	2560442
10km	70%	50000	4	278	3424018	295146	3100185	2572235
10km	70%	50000	4	319	2592154	256630	2303321	2298670
10km	70%	50000	4	301	3748105	358006	3351704	2899105
10km	70%	50000	4	210	2989563	302462	2654199	2387214
10km	70%	50000	4	234	3188089	306152	2840887	2508019
10km	70%	50000	4	181	2990534	275371	2684139	2345489
10km	70%	50000	4	336	2721843	275973	2408469	2280604
10km	70%	50000	4	221	3358045	313701	3007028	3182662
10km	70%	50000	4	246	2693487	257792	2412011	2802336
10km	70%	50000	4	257	3598113	287795	3272816	2688750
10km	70%	50000	4	321	2557850	240827	2289313	2196572
10km	70%	50000	4	272	2703307	266013	2414942	2417063
10km	70%	50000	4	218	3822297	337960	3452929	3321991
10km	70%	50000	4	240	2906949	276634	2590742	2349723
10km	70%	50000	4	266	3242190	309798	2880558	2668145
10km	70%	50000	4	240	4508221	360530	4113209	3335048
10km	70%	50000	4	190	2857589	260328	2557598	2437317
10km	70%	50000	4	287	3692633	350769	3294192	2750814
10km	70%	50000	4	260	3109787	296623	2759434	3014966
10km	70%	50000	4	211	2834636	255569	2532453	2584347
10km	70%	50000	4	252	3090707	313392	2747528	2450386
10km	70%	50000	4	264	2735523	262858	2441131	2097785
10km	70%	50000	4	231	2722566	282175	2417941	2282957
10km	70%	50000	4	267	3215331	290360	2898431	2822483
10km	70%	50000	4	281	3124977	308434	2791523	2919519
10km	70%	50000	4	296	2459698	252187	2191921	2431554
10km	70%	50000	4	202	3200150	333167	2836048	2467953
10km	70%	50000	4	307	2515594	239927	2234530	2655135
10km	70%	50000	4	258	3110565	280372	2795833	2675155
10km	70%	50000	4	278	3063254	297594	2738946	2675424
10km	70%	50000	4	258	2902536	283552	2601439	3013456
10km	70%	50000	4	230	3162920	302878	2821902	2747941
10km	70%	50000	4	366	3128500	248902	2856675	2688861
10km	70%	50000	4	300	2786409	284082	2469846	2523489
10km	70%	50000	4	258	3485048	318794	3145479	2563587
10km	70%	50000	4	247	2949055	248687	2671021	2797763
10km	70%	50000	4	256	3237115	311236	2895261	2716094
10km	70%	50000	4	303	3263814	301930	2910760	2856878
10km	70%	50000	4	286	2859990	286688	2550932	2560632
10km	70%	50000	4	195	3051556	296100	2729041	2387581
10km	70%	50000	4	223	3483191	271810	3161290	2800080
10km	70%	50000	4	221	3034717	311601	2698507	2380750
10km	70%	50000	4	249	3130646	314135	2774915	2650353
10km	70%	50000	4	228	2323073	260748	2039150	2343034
10km	70%	50000	4	225	4379264	368527	3984873	3138595
10km	70%	50000	4	295	2276403	233124	2016133	2231391
10km	70%	50000	4	167	2222488	245575	1959914	2084088
10km	70%	50000	4	253	2735705	275496	2425263	2354753
10km	70%	50000	4	200	2558574	266507	2274158	2029932
10km	70%	50000	4	230	2359964	240078	2095235	2480504
10km	70%	50000	4	201	2420819	255538	2148137	2237888
10km	70%	50000	4	213	3000440	292996	2672021	2548867
10km	70%	50000	4	223	2685217	274792	2376336	2228520
10km	70%	50000	4	244	3944511	320100	3590750	3021530
10km	70%	50000	4	190	2566011	254607	2289266	2012953
10km	70%	50000	4	180	2268996	244750	2011364	2128421
10km	70%	50000	4	287	3515335	313330	3165875	2855919
10km	70%	50000	4	239	2871804	267027	2561084	2393843
10km	70%	50000	4	222	3693076	323665	3314009	3083169
10km	70%	50000	4	231	2350888	223958	2097570	2329331
10km	70%	50000	4	345	3309202	288101	2981168	2716521
10km	70%	50000	4	317	3802881	310631	3462060	3249869
10km	70%	50000	4	195	3860110	352809	3477056	3059744
10km	70%	50000	4	177	2755888	269335	2449839	2163768
10km	70%	50000	4	287	2970648	309931	2635534	2439354
10km	70%	50000	4	218	2321302	227333	2060200	2469250
10km	70%	50000	4	251	3151879	289168	2801938	2770614
10km	70%	50000	4	311	2966648	297662	2629414	2822633
10km	70%	50000	4	276	2596643	273702	2293285	3070579
10km	70%	50000	4	253	3053289	309453	2671144	2560454
10km	70%	50000	4	273	2663683	237575	2399544	2281938
10km	70%	50000	4	224	2721831	262524	2428670	2347316
10km	70%	50000	4	418	3344416	314884	2999057	2341899
10km	70%	50000	4	256	3081238	284892	2756804	2338522
10km	70%	50000	4	205	2768072	248804	2493782	2505464
10km	70%	50000	4	220	3610655	363814	3219737	2747243
10km	70%	50000	4	250	3465223	329800	3099074	2636749
10km	70%	50000	4	375	3322248	304607	2985137	3045550
10km	70%	50000	4	232	3112847	316650	2760363	2732902
10km	70%	50000	4	194	3551102	334049	3186436	2827243
10km	70%	50000	4	332	3216125	296385	2873987	2807594
10km	70%	50000	4	326	2804146	280003	2486185	2280575
10km	70%	50000	4	278	2709489	252709	2425720	2373038
10km	70%	50000	4	175	2710627	269333	2425255	2754939
10km	70%	50000	4	239	3687443	331653	3314424	2962040
10km	70%	50000	4	198	2955293	302143	2610738	2597167
10km	70%	50000	4	245	3228127	315084	2872950	2527377
10km	70%	50000	4	235	2906499	291259	2575635	2706767
10km	70%	50000	4	428	3697547	327079	3331030	3285929
10km	70%	50000	4	273	2932719	282995	2612279	2531896
10km	70%	50000	4	256	2672176	267201	2384335	2286789
10km	70%	50000	4	361	2926898	349101	2548802	2523269
10km	70%	50000	4	219	2546946	239935	2276123	2527553
10km	70%	50000	4	267	4158537	309246	3819236	3073594
10km	70%	50000	4	236	2972221	315352	2632975	2374738
10km	70%	50000	4	293	3725357	349516	3333454	3186217
10km	70%	50000	4	335	4491769	344575	4094740	3171210
10km	70%	50000	4	231	3517407	320012	3163576	2896088
10km	70%	50000	4	204	2832883	253079	2558802	2451786
10km	70%	50000	4	212	3219888	291301	2907101	2738066
10km	70%	50000	4	204	3081111	306689	2738481	2625468
10km	70%	50000	4	293	2862502	271103	2549563	2616509
10km	70%	50000	4	236	3169559	319520	2825476	2440590
10km	70%	50000	4	235	3582909	322773	3211644	3074840
10km	70%	50000	4	354	3176317	314465	2833733	2862141
10km	70%	50000	4	251	3059543	282585	2756325	2414687
10km	70%	50000	4	220	2643352	285619	2324777	2480706
10km	70%	50000	4	236	3182531	322808	2824637	3037819
10km	70%	50000	4	315	3650201	337556	3277165	2694267
10km	70%	50000	4	235	3174099	291171	2855278	2554106
10km	70%	50000	4	260	2983612	276449	2687257	2322022
10km	70%	50000	4	225	3263393	316886	2925531	2506095
10km	70%	50000	4	239	2586641	258580	2303945	2568134
10km	70%	50000	4	191	2546901	266922	2264318	2471005
10km	70%	50000	4	231	3159071	288453	2836341	2492308
10km	70%	50000	4	181	2725797	283239	2422436	2598308
10km	70%	50000	4	252	3809429	346927	3446094	3170676
10km	70%	50000	4	277	3895674	319637	3534497	3052877
10km	70%	50000	4	266	3128453	318079	2756707	2856781
10km	70%	50000	4	249	3088490	265233	2797864	2625586
10km	70%	50000	4	221	2686215	270214	2392135	2608553
10km	70%	50000	4	259	4476174	379787	4050232	3380035
10km	70%	50000	4	205	3547203	320724	3198038	2746374
10km	70%	50000	4	179	1994868	226432	1744637	1963823
10km	70%	50000	4	414	3269146	281686	2947014	3137268
10km	70%	50000	4	303	3887064	326567	3521315	3037724
10km	70%	50000	4	293	3220442	326119	2864909	3167127
10km	70%	50000	4	255	2865799	313170	2513098	2547312
10km	70%	50000	4	190	2651905	273254	2351557	2321603
10km	70%	50000	4	349	2527395	267398	2243601	2460047
10km	70%	50000	4	272	3008403	290387	2691603	2698706
10km	70%	50000	4	262	3275509	291713	2951047	3063763
10km	70%	50000	4	162	2333046	232432	2072911	1890944
10km	70%	50000	4	220	2917832	271038	2611833	3117889
10km	70%	50000	4	218	3293542	317433	2956279	2769437
10km	70%	50000	4	223	2432030	250605	2163614	2264851
10km	70%	50000	4	171	2367595	243819	2102637	1998383
10km	70%	50000	4	231	2896696	262487	2585115	2483372
[truncated: 1 more rows]
