# Supplementary material for: Quantifying the Value of Perfect Information in Emergency Vaccination Campaigns
Source: PLoS Comput Biol. 2017 Feb 16;13(2):e1005318. doi: 10.1371/journal.pcbi.1005318 (PMC5312803; doi:10.1371/journal.pcbi.1005318)
Supplement: S1 Data — (ZIP) [file pcbi.1005318.s013.zip › Data/10km vaccination/data18.txt]

vacc_radius	efficacy	capacity	delay	outbreak_duration	livestock_culled	cattle_culled	sheep_culled	vaccinations
10km	70%	50000	6	231	3250498	287771	2926641	2847411
10km	70%	50000	6	253	3414484	306210	3074497	2761672
10km	70%	50000	6	265	2594032	261053	2303660	2409627
10km	70%	50000	6	183	2738959	275490	2426456	2319526
10km	70%	50000	6	191	2692550	300643	2356140	2268398
10km	70%	50000	6	210	3235835	301387	2895556	2859059
10km	70%	50000	6	223	2405474	255569	2111312	2332471
10km	70%	50000	6	271	3427018	299515	3110288	2649528
10km	70%	50000	6	193	3176468	284215	2861489	2327153
10km	70%	50000	6	266	3292743	333017	2924068	2921490
10km	70%	50000	6	278	3218962	273039	2904456	2912945
10km	70%	50000	6	271	2680715	274714	2378927	2532207
10km	70%	50000	6	283	2907157	284418	2593375	2539699
10km	70%	50000	6	237	2946768	279625	2647100	2491862
10km	70%	50000	6	185	2948897	302294	2613333	2734640
10km	70%	50000	6	242	2859036	262277	2574975	2487238
10km	70%	50000	6	279	3275552	297247	2952352	2590789
10km	70%	50000	6	202	2508330	249340	2233896	2451611
10km	70%	50000	6	215	3170118	294911	2827210	2546953
10km	70%	50000	6	187	2296252	253709	2027216	2299454
10km	70%	50000	6	364	3489584	270318	3186617	2998813
10km	70%	50000	6	242	2649943	292605	2326670	2617624
10km	70%	50000	6	219	3374757	318019	3027082	2427923
10km	70%	50000	6	203	1762767	198119	1542016	1974146
10km	70%	50000	6	314	3300185	268889	3003432	3057071
10km	70%	50000	6	217	4189837	400400	3749408	3544282
10km	70%	50000	6	277	3331544	310146	2978824	2751908
10km	70%	50000	6	234	2996022	254302	2722486	2363609
10km	70%	50000	6	211	3077071	323508	2719808	2696064
10km	70%	50000	6	248	3163982	303693	2828249	2458791
10km	70%	50000	6	294	3714460	328519	3343354	2792756
10km	70%	50000	6	250	3455194	308886	3097359	2681746
10km	70%	50000	6	246	2753995	270491	2448850	2378477
10km	70%	50000	6	257	3938750	352267	3545574	3554383
10km	70%	50000	6	168	3415104	329187	3054415	2780286
10km	70%	50000	6	170	2441831	243341	2172948	2330654
10km	70%	50000	6	377	2762095	249806	2466579	2368760
10km	70%	50000	6	241	2213705	237148	1955889	2288354
10km	70%	50000	6	261	2850326	265414	2555263	2498640
10km	70%	50000	6	269	2940478	290650	2620719	2617207
10km	70%	50000	6	184	3298030	312023	2964710	2595741
10km	70%	50000	6	191	2278958	248134	1999481	2412109
10km	70%	50000	6	254	3599156	308057	3256900	2978310
10km	70%	50000	6	322	3205730	286096	2880043	2686699
10km	70%	50000	6	232	3001177	274073	2698291	2756822
10km	70%	50000	6	296	3352468	330398	2985347	2699920
10km	70%	50000	6	269	2889749	298172	2561575	2832653
10km	70%	50000	6	349	2351788	207311	2128299	2658871
10km	70%	50000	6	247	2855900	289817	2532460	2762661
10km	70%	50000	6	291	4093479	336005	3720979	3140185
10km	70%	50000	6	328	2206519	282766	1908010	2392085
10km	70%	50000	6	238	2824429	272478	2515968	2257037
10km	70%	50000	6	238	2896421	280785	2596845	2441752
10km	70%	50000	6	345	3591483	304202	3262173	2583687
10km	70%	50000	6	281	3420779	304748	3083758	2786270
10km	70%	50000	6	387	3226257	289536	2904919	2881915
10km	70%	50000	6	204	2956724	255877	2679176	2661371
10km	70%	50000	6	201	3518758	333009	3154906	2690507
10km	70%	50000	6	316	3109679	283803	2788836	2696523
10km	70%	50000	6	205	3355466	317639	3001398	2781258
10km	70%	50000	6	170	2672474	267939	2378189	2385421
10km	70%	50000	6	297	3725638	320374	3367284	2965973
10km	70%	50000	6	240	3526219	335012	3141451	3136758
10km	70%	50000	6	192	2763420	261996	2478937	3051937
10km	70%	50000	6	229	2852639	311432	2513027	2579952
10km	70%	50000	6	235	2848661	283195	2538446	2402366
10km	70%	50000	6	306	3208403	305479	2878228	2534827
10km	70%	50000	6	243	2438298	238316	2158785	2040576
10km	70%	50000	6	276	3483362	343743	3112306	2934899
10km	70%	50000	6	193	2570834	235537	2296203	2597339
10km	70%	50000	6	222	2785614	248319	2510913	2562835
10km	70%	50000	6	252	2778448	287305	2464844	2273473
10km	70%	50000	6	175	3134974	294570	2812720	2339580
10km	70%	50000	6	184	3414196	340319	3037713	2564021
10km	70%	50000	6	349	3799382	323599	3454070	2904824
10km	70%	50000	6	225	2675347	266980	2392544	2318140
10km	70%	50000	6	254	2834550	270368	2534160	2534772
10km	70%	50000	6	217	3440612	295261	3119541	2955948
10km	70%	50000	6	468	3188133	293329	2847721	2944061
10km	70%	50000	6	248	2613617	242043	2344155	2569518
10km	70%	50000	6	296	3340344	318180	2994925	2831310
10km	70%	50000	6	239	2740379	266041	2448072	2750685
10km	70%	50000	6	272	3894261	330834	3529910	3403641
10km	70%	50000	6	197	2745741	294275	2427288	2421174
10km	70%	50000	6	199	2723775	276706	2424820	2174217
10km	70%	50000	6	278	3958348	372082	3549005	3142566
10km	70%	50000	6	260	2477873	250473	2200823	2289609
10km	70%	50000	6	200	3345584	326879	2977671	2589445
10km	70%	50000	6	423	4636966	356560	4232351	3094815
10km	70%	50000	6	348	2915522	273009	2624448	2628819
10km	70%	50000	6	261	3268119	316818	2912990	2726054
10km	70%	50000	6	252	2895296	287785	2588833	2485815
10km	70%	50000	6	297	2880661	253006	2591304	2687580
10km	70%	50000	6	235	2360076	252714	2083353	2545248
10km	70%	50000	6	199	2863620	314557	2524224	3027155
10km	70%	50000	6	304	3784551	319254	3414555	3267485
10km	70%	50000	6	246	3852688	341735	3476207	3021793
10km	70%	50000	6	358	2575868	262456	2299815	2211876
10km	70%	50000	6	207	3080067	325147	2695850	2688440
10km	70%	50000	6	241	2725296	299249	2411484	2920850
10km	70%	50000	6	224	2595835	262699	2310745	2613379
10km	70%	50000	6	285	3033400	279025	2730594	2753473
10km	70%	50000	6	243	3310601	300642	2972420	2796872
10km	70%	50000	6	243	3205973	322968	2856284	2679431
10km	70%	50000	6	216	3150838	304331	2810809	2420594
10km	70%	50000	6	199	3298039	332732	2932273	2691501
10km	70%	50000	6	244	3124097	294997	2794327	2517047
10km	70%	50000	6	230	3109901	304561	2782313	2499149
10km	70%	50000	6	195	2793898	271750	2503469	2584683
10km	70%	50000	6	249	4494976	358396	4099252	3002878
10km	70%	50000	6	184	3665935	315336	3318067	2670170
10km	70%	50000	6	266	3002425	292414	2670852	2685287
10km	70%	50000	6	244	3455227	307894	3102932	2831226
10km	70%	50000	6	217	2856842	281844	2560373	2346908
10km	70%	50000	6	197	3373176	309324	3031920	2658090
10km	70%	50000	6	258	3387339	332062	3025958	2671934
10km	70%	50000	6	332	3126900	277092	2822012	2402303
10km	70%	50000	6	351	2493593	222364	2249880	2413722
10km	70%	50000	6	242	3038774	293056	2715542	2496625
10km	70%	50000	6	184	3197170	307576	2851299	2710413
10km	70%	50000	6	291	3375602	322711	3006439	2668504
10km	70%	50000	6	261	2088411	223232	1839755	2417789
10km	70%	50000	6	257	2573263	248142	2303364	2531248
10km	70%	50000	6	244	3437705	307087	3093908	2729437
10km	70%	50000	6	228	3258661	306750	2918763	2718266
10km	70%	50000	6	236	3967196	369678	3546405	3252572
10km	70%	50000	6	308	3255910	312321	2915812	2782219
10km	70%	50000	6	260	3176096	306499	2830992	2441250
10km	70%	50000	6	223	2385850	222283	2140338	2228831
10km	70%	50000	6	451	3738150	331093	3361036	3099541
10km	70%	50000	6	236	2855984	287381	2534952	2338752
10km	70%	50000	6	266	3188456	314202	2838795	2933129
10km	70%	50000	6	251	3271912	305219	2936392	2804888
10km	70%	50000	6	257	3299813	296061	2954056	2542220
10km	70%	50000	6	251	2916400	261915	2613061	2898856
10km	70%	50000	6	229	3009719	282668	2694671	2745076
10km	70%	50000	6	216	3488324	304287	3148450	2433070
10km	70%	50000	6	186	2394468	256452	2111472	2166095
10km	70%	50000	6	201	2702067	260102	2390126	2237938
10km	70%	50000	6	321	2882591	309506	2539306	2611098
10km	70%	50000	6	197	3035979	310828	2707556	2362940
10km	70%	50000	6	219	2310991	214743	2054679	2364414
10km	70%	50000	6	341	3237545	287161	2916001	2759354
10km	70%	50000	6	212	3277346	321585	2913876	2542767
10km	70%	50000	6	253	3562389	321856	3209600	2632943
10km	70%	50000	6	259	3238068	313538	2887946	2496314
10km	70%	50000	6	242	2628189	257031	2343993	2256730
10km	70%	50000	6	226	2345222	234634	2072443	2732976
10km	70%	50000	6	205	2648516	273808	2338910	2386863
10km	70%	50000	6	307	3282310	303811	2935586	2904381
10km	70%	50000	6	204	2704267	264415	2408145	2718687
10km	70%	50000	6	179	2473684	251201	2197608	2539921
10km	70%	50000	6	308	3421231	315791	3067105	3172753
10km	70%	50000	6	252	3345003	324030	2988244	2520142
10km	70%	50000	6	271	3018462	286408	2698577	2687725
10km	70%	50000	6	251	3093431	297484	2770418	2946397
10km	70%	50000	6	139	1913848	209803	1687820	1708936
10km	70%	50000	6	266	2614580	255610	2337460	2385043
10km	70%	50000	6	239	2927896	272231	2627301	2606056
10km	70%	50000	6	244	3209586	323087	2843940	2838874
10km	70%	50000	6	276	2611263	251264	2337733	2416981
10km	70%	50000	6	347	2876735	280583	2564946	2779712
10km	70%	50000	6	363	3011554	283564	2704295	2626024
10km	70%	50000	6	282	3013122	281265	2676982	2640387
10km	70%	50000	6	189	3163311	293005	2840430	2373537
10km	70%	50000	6	285	2981732	308552	2656249	2663437
10km	70%	50000	6	209	2870715	263760	2572079	2815360
10km	70%	50000	6	249	3331488	291896	3002121	2425825
10km	70%	50000	6	318	4093475	316762	3732163	2988448
10km	70%	50000	6	421	2755624	260643	2477703	2313369
10km	70%	50000	6	275	3559112	286484	3220935	2781805
10km	70%	50000	6	275	3632055	323979	3266468	2816506
10km	70%	50000	6	229	3205876	316679	2854995	2407367
10km	70%	50000	6	232	2829525	274766	2510701	2731858
10km	70%	50000	6	201	3499039	314173	3171923	2686891
10km	70%	50000	6	225	2991515	275907	2681085	2564930
10km	70%	50000	6	213	2771807	281877	2448736	2458645
10km	70%	50000	6	208	2837907	264265	2550114	2862339
10km	70%	50000	6	244	2647998	250086	2362910	2194843
10km	70%	50000	6	227	2776773	278030	2463641	2326921
10km	70%	50000	6	142	2284417	260979	1994993	2227056
10km	70%	50000	6	234	2676339	267113	2376330	2619964
10km	70%	50000	6	271	2947598	268348	2656427	2260536
10km	70%	50000	6	248	2637633	260255	2362313	2380824
10km	70%	50000	6	237	2927825	296659	2592677	2793421
10km	70%	50000	6	248	3427744	312980	3090742	2675118
10km	70%	50000	6	269	2966394	273357	2677944	2563297
10km	70%	50000	6	295	3834217	318969	3492472	3062986
10km	70%	50000	6	252	3694757	327770	3333094	3352280
10km	70%	50000	6	233	3462567	320189	3120872	2876062
10km	70%	50000	6	369	3642936	310490	3303223	2898077
10km	70%	50000	6	228	2886376	265459	2564685	2400656
10km	70%	50000	6	211	2839263	277618	2540119	2664481
10km	70%	50000	6	221	3452274	315080	3116406	3089590
10km	70%	50000	6	191	3059894	315808	2719519	2526827
10km	70%	50000	6	234	3477529	318680	3135069	2878242
10km	70%	50000	6	263	1937515	210850	1707165	2246154
10km	70%	50000	6	335	4123957	348066	3714751	3136345
10km	70%	50000	6	187	2866336	266594	2573159	2139314
10km	70%	50000	6	214	3269342	314141	2922369	2590873
10km	70%	50000	6	284	2490469	280982	2188305	2321420
10km	70%	50000	6	206	2313397	232752	2055002	2385149
10km	70%	50000	6	297	3117912	297959	2801737	2396659
10km	70%	50000	6	347	2925101	302160	2603160	2935056
10km	70%	50000	6	347	4221958	376640	3804230	3345371
10km	70%	50000	6	274	3253722	302138	2916768	3194452
10km	70%	50000	6	257	3524763	327671	3169477	2789439
10km	70%	50000	6	189	3243937	320341	2892315	2980906
10km	70%	50000	6	210	3511336	335032	3144779	2615420
10km	70%	50000	6	245	3074996	283495	2760575	2946500
10km	70%	50000	6	191	3024459	298418	2672520	2366355
10km	70%	50000	6	240	3152661	302753	2814622	2583441
10km	70%	50000	6	191	2925853	288348	2587347	2401195
10km	70%	50000	6	348	3829532	339066	3443692	3104642
10km	70%	50000	6	244	3085186	298754	2743542	2747810
10km	70%	50000	6	248	3190542	299423	2863764	2440743
10km	70%	50000	6	251	4248659	346754	3851472	3420997
10km	70%	50000	6	228	3644656	340433	3260873	2984640
10km	70%	50000	6	189	3194583	295053	2873435	2732555
10km	70%	50000	6	261	2893863	267465	2602610	2428294
10km	70%	50000	6	244	2531615	265407	2240473	2483478
10km	70%	50000	6	231	3322238	309466	2987118	2548883
10km	70%	50000	6	350	2702481	287290	2395438	2414738
10km	70%	50000	6	289	4089622	388308	3657859	3389187
10km	70%	50000	6	216	3787606	361850	3380222	2977865
10km	70%	50000	6	267	2854758	259054	2552126	2222241
10km	70%	50000	6	231	3176605	248339	2897416	2424068
10km	70%	50000	6	280	3202177	316712	2853259	2807296
10km	70%	50000	6	192	3299243	311373	2944099	2711064
10km	70%	50000	6	238	3657415	348433	3268888	2674719
10km	70%	50000	6	285	2248057	222484	2003958	2165631
10km	70%	50000	6	210	2956415	272112	2651617	2517204
10km	70%	50000	6	228	2222421	245622	1947173	2329102
10km	70%	50000	6	261	2748809	253906	2463490	2273791
10km	70%	50000	6	261	1938257	213817	1707278	1719380
10km	70%	50000	6	307	3132022	270437	2830956	2781056
10km	70%	50000	6	235	2655095	277142	2357637	2701613
10km	70%	50000	6	208	3900213	323055	3557211	3061750
10km	70%	50000	6	381	3867716	360455	3469828	2780751
10km	70%	50000	6	216	3728261	334806	3348689	3075190
10km	70%	50000	6	209	3398171	312512	3047443	2714060
10km	70%	50000	6	397	2902136	310905	2565988	2760812
10km	70%	50000	6	344	3745396	336936	3363181	3245179
10km	70%	50000	6	223	3297158	297770	2966614	2641679
10km	70%	50000	6	203	3230053	304883	2894209	2789333
10km	70%	50000	6	211	3156290	300100	2815964	2793572
10km	70%	50000	6	170	3069509	299698	2723330	2501697
10km	70%	50000	6	222	3684533	338504	3309526	2664496
10km	70%	50000	6	417	3534414	337337	3163582	3090439
10km	70%	50000	6	213	2644121	273898	2352362	2502995
10km	70%	50000	6	271	3677818	322581	3308200	3035978
10km	70%	50000	6	250	2868971	242992	2608346	2401250
10km	70%	50000	6	311	2576440	278344	2265219	2454593
10km	70%	50000	6	197	3080061	304428	2731303	2669861
10km	70%	50000	6	253	2524741	255731	2241770	2514154
10km	70%	50000	6	223	3466533	307789	3118499	2662738
10km	70%	50000	6	204	2446398	256464	2172253	2255195
10km	70%	50000	6	278	2958040	295158	2625833	2588583
10km	70%	50000	6	342	3304907	301560	2960810	2439382
10km	70%	50000	6	167	3042425	310299	2709396	2637625
10km	70%	50000	6	221	2631231	263416	2340963	2460488
10km	70%	50000	6	363	3702923	363745	3306714	2797883
10km	70%	50000	6	220	3045830	280181	2737660	2220876
10km	70%	50000	6	234	2766407	257532	2488520	2429952
10km	70%	50000	6	302	3402406	286080	3062704	2671637
10km	70%	50000	6	360	4071477	377849	3633434	2904637
10km	70%	50000	6	205	2061993	198963	1842035	2217107
10km	70%	50000	6	269	2913064	285124	2588479	2249075
10km	70%	50000	6	257	3047282	304252	2714234	2347641
10km	70%	50000	6	248	2215006	237645	1956409	2047239
10km	70%	50000	6	391	2487360	209563	2248664	2452669
10km	70%	50000	6	170	2579804	264197	2293429	2348330
10km	70%	50000	6	221	2853812	294459	2538212	2278324
10km	70%	50000	6	252	3703738	330499	3347090	2893620
10km	70%	50000	6	274	2604976	249879	2328362	2224855
10km	70%	50000	6	285	3351505	328970	2985655	2629117
10km	70%	50000	6	267	3010838	319885	2657878	2950821
10km	70%	50000	6	382	2486299	245542	2219157	2465304
10km	70%	50000	6	210	2514396	266784	2231401	2233607
10km	70%	50000	6	308	4224342	327349	3870936	3154370
10km	70%	50000	6	185	3018106	287940	2704755	2596083
10km	70%	50000	6	262	3076762	303068	2737558	2459620
10km	70%	50000	6	197	2799768	275802	2487197	2087164
10km	70%	50000	6	178	3636323	299313	3309645	2649582
10km	70%	50000	6	305	3109055	298523	2780052	2524097
10km	70%	50000	6	217	2939882	306544	2593404	2362983
10km	70%	50000	6	223	3211704	305257	2889653	2581888
10km	70%	50000	6	214	2952854	274614	2624420	2255663
10km	70%	50000	6	215	2716269	263886	2424912	2022399
10km	70%	50000	6	187	2833477	275203	2541262	2393804
10km	70%	50000	6	208	2980723	275824	2673552	2640999
10km	70%	50000	6	292	3763304	316715	3409226	3026938
10km	70%	50000	6	260	3370339	304750	3029402	2910148
10km	70%	50000	6	206	2776257	276660	2484744	2731658
10km	70%	50000	6	167	2679429	265198	2376438	2253017
10km	70%	50000	6	248	2603299	229827	2345518	2344401
10km	70%	50000	6	230	4301088	397592	3879618	3312211
10km	70%	50000	6	228	3700509	336807	3331976	2832906
10km	70%	50000	6	311	2513826	244992	2244340	2604753
10km	70%	50000	6	191	3335813	277793	3021692	2576937
10km	70%	50000	6	238	3593560	331242	3222584	3155415
10km	70%	50000	6	299	3352782	334504	2982458	3254393
10km	70%	50000	6	177	2222159	248972	1942664	2411795
10km	70%	50000	6	251	2814683	313648	2474849	2805101
10km	70%	50000	6	322	3687017	291282	3355904	3098579
10km	70%	50000	6	233	2762748	277103	2456824	2283894
10km	70%	50000	6	249	2534127	254604	2253569	2359001
10km	70%	50000	6	170	2654102	265738	2359895	2522918
10km	70%	50000	6	299	3817714	291360	3497899	3018142
10km	70%	50000	6	197	3590230	333831	3223189	2731859
10km	70%	50000	6	219	3772534	372266	3362523	2823642
10km	70%	50000	6	267	2476444	237656	2207903	2321713
10km	70%	50000	6	289	2974909	300039	2644495	2877279
10km	70%	50000	6	193	2237323	216315	1998544	1881869
10km	70%	50000	6	226	2549356	258496	2256818	2126511
10km	70%	50000	6	165	2298348	251459	2018299	2482992
10km	70%	50000	6	248	2475848	260463	2191422	2274985
10km	70%	50000	6	219	3095277	293430	2781933	2457149
10km	70%	50000	6	288	3006249	291636	2673141	2733976
10km	70%	50000	6	242	2507781	251230	2230656	2152595
10km	70%	50000	6	270	3108916	315190	2753366	2601684
10km	70%	50000	6	231	2584951	250472	2295895	2118532
10km	70%	50000	6	273	2434926	244148	2154508	2196959
10km	70%	50000	6	292	3477144	326399	3106151	2652574
10km	70%	50000	6	329	2944194	276187	2627204	2437651
10km	70%	50000	6	205	3280873	313600	2921659	2623482
10km	70%	50000	6	335	3673232	333181	3298546	2869007
10km	70%	50000	6	172	3166396	336893	2793093	2987684
10km	70%	50000	6	166	2535741	265380	2253608	2207523
10km	70%	50000	6	270	3877577	340273	3496701	3310669
10km	70%	50000	6	291	3456059	303926	3125303	2529058
10km	70%	50000	6	237	3197977	296907	2868118	2349796
10km	70%	50000	6	181	2583534	245203	2317745	2317995
10km	70%	50000	6	407	3876148	308511	3542123	3186998
10km	70%	50000	6	262	3244975	308463	2902839	3345009
10km	70%	50000	6	317	2596262	261396	2312297	2459039
10km	70%	50000	6	212	3314142	345761	2925060	3015209
10km	70%	50000	6	193	2383053	249015	2125124	2088752
10km	70%	50000	6	197	3278609	305081	2944769	2776621
10km	70%	50000	6	341	3743919	338365	3386218	2726908
10km	70%	50000	6	217	2983542	309841	2635007	2799391
10km	70%	50000	6	241	2210673	254607	1934898	2389163
10km	70%	50000	6	196	2449645	227609	2196143	2367494
10km	70%	50000	6	204	3970176	367163	3567812	2939251
10km	70%	50000	6	320	3447604	299938	3120153	2896964
10km	70%	50000	6	207	3526726	327309	3169231	2727943
10km	70%	50000	6	237	3323192	286476	3013256	2690175
10km	70%	50000	6	195	3058824	298026	2736741	2201429
10km	70%	50000	6	192	3068100	268184	2764157	2363124
10km	70%	50000	6	233	3467497	308291	3124245	2556135
10km	70%	50000	6	216	3319502	318826	2958989	2812394
10km	70%	50000	6	263	3736813	320433	3392945	3019748
10km	70%	50000	6	261	2951968	283456	2638458	2769709
10km	70%	50000	6	464	2800359	279069	2487303	2541798
10km	70%	50000	6	200	3190576	303777	2866859	2598629
10km	70%	50000	6	323	3682823	329384	3313834	3109334
10km	70%	50000	6	200	2961016	292335	2641410	2494876
10km	70%	50000	6	303	3076803	299901	2749916	2715088
10km	70%	50000	6	223	3354884	309709	3000991	2702610
10km	70%	50000	6	225	2861918	284827	2553973	2268644
10km	70%	50000	6	261	3647929	360711	3253293	3094698
10km	70%	50000	6	269	3000132	315743	2657414	2498407
10km	70%	50000	6	219	2847707	296047	2513190	2487073
10km	70%	50000	6	178	3204565	289738	2887165	2633775
10km	70%	50000	6	180	2780850	285410	2459759	2359624
10km	70%	50000	6	240	3772147	314230	3428967	3346888
10km	70%	50000	6	201	2835380	273168	2540570	2638825
10km	70%	50000	6	188	3279056	285567	2959010	2846595
10km	70%	50000	6	269	3286195	286481	2963927	3134220
10km	70%	50000	6	242	2926834	265443	2647788	2536721
10km	70%	50000	6	235	3833868	343096	3460761	3037591
10km	70%	50000	6	274	2927027	284552	2585413	2529948
10km	70%	50000	6	178	2682705	257678	2391025	2611888
10km	70%	50000	6	277	2887789	263793	2593957	2652772
10km	70%	50000	6	278	3566375	312788	3229815	2553751
10km	70%	50000	6	293	3270964	288352	2958165	2812504
10km	70%	50000	6	402	2953198	286279	2633833	2484462
10km	70%	50000	6	231	3180888	264918	2857999	2796524
10km	70%	50000	6	228	2747653	276206	2448074	2177796
10km	70%	50000	6	241	2960511	266059	2668575	2841491
10km	70%	50000	6	201	3501147	323314	3150929	3154030
10km	70%	50000	6	224	2395523	258978	2112420	2171748
10km	70%	50000	6	256	3677376	345535	3299391	3551464
10km	70%	50000	6	353	3483868	310887	3139566	2903870
10km	70%	50000	6	350	3206143	315712	2851266	2538175
10km	70%	50000	6	161	2307704	226882	2050344	2383481
10km	70%	50000	6	225	3199151	278301	2897066	2698408
10km	70%	50000	6	183	3015874	292325	2697769	2273454
10km	70%	50000	6	255	3197448	316281	2850531	3021105
10km	70%	50000	6	246	3607393	352463	3219474	3110411
10km	70%	50000	6	183	2642684	278427	2332708	2415443
10km	70%	50000	6	341	3532627	341083	3159816	2991439
10km	70%	50000	6	315	3194216	331403	2821533	2677477
10km	70%	50000	6	316	2723455	289667	2404762	2406514
10km	70%	50000	6	263	3122811	323897	2763009	3029978
10km	70%	50000	6	237	3505284	327736	3135992	2837411
10km	70%	50000	6	232	2952151	265678	2649030	2292924
10km	70%	50000	6	179	2466698	259057	2178847	2279604
10km	70%	50000	6	246	2721009	296835	2381692	2285130
10km	70%	50000	6	239	3002948	271803	2711761	2437940
10km	70%	50000	6	265	3593497	324538	3243017	2765129
10km	70%	50000	6	181	2204271	225179	1954183	2256375
10km	70%	50000	6	358	2703470	274220	2402602	2183647
10km	70%	50000	6	222	4280852	379442	3870759	3163403
10km	70%	50000	6	163	2619348	260754	2334040	2198612
10km	70%	50000	6	248	3849759	368774	3439278	2983481
10km	70%	50000	6	426	3478472	311611	3143561	2725462
10km	70%	50000	6	229	3374392	324797	3015890	2482027
10km	70%	50000	6	186	2916879	281994	2595522	2497444
10km	70%	50000	6	217	3252774	312680	2909282	2752256
10km	70%	50000	6	212	3280692	311211	2938367	2587067
10km	70%	50000	6	237	2469182	233914	2196025	2169932
10km	70%	50000	6	308	4212336	333510	3846033	3441602
10km	70%	50000	6	212	2786893	283690	2466817	2328744
10km	70%	50000	6	217	3515952	315045	3174126	2694250
10km	70%	50000	6	425	3679069	341208	3295986	3055712
10km	70%	50000	6	251	3041473	280080	2728654	2475942
10km	70%	50000	6	280	2392043	235731	2132630	2351358
10km	70%	50000	6	197	2851062	269765	2553675	2315262
10km	70%	50000	6	316	2807116	287818	2491753	2432966
10km	70%	50000	6	201	2152505	221680	1907836	2243436
10km	70%	50000	6	259	3988753	333300	3615906	3234730
10km	70%	50000	6	188	2533001	259305	2252372	2240380
10km	70%	50000	6	337	3426098	291243	3098641	2923622
10km	70%	50000	6	248	3268281	324433	2907747	2432192
10km	70%	50000	6	301	4223909	365602	3817575	3423839
10km	70%	50000	6	237	3184667	270746	2879858	2976239
10km	70%	50000	6	277	3758957	319072	3416892	2777267
10km	70%	50000	6	261	3287013	314483	2939278	3016519
10km	70%	50000	6	292	3310940	318887	2966112	2762163
10km	70%	50000	6	226	2666579	256841	2359098	2318175
10km	70%	50000	6	203	3024106	289468	2702698	2732965
10km	70%	50000	6	360	2773710	285242	2455451	2470811
10km	70%	50000	6	167	1670102	202995	1441756	2076886
10km	70%	50000	6	187	2462672	246965	2187567	2184631
10km	70%	50000	6	253	2800097	268902	2502178	2566425
10km	70%	50000	6	258	2399989	242029	2121579	2179365
10km	70%	50000	6	235	2243471	248248	1980205	2234070
10km	70%	50000	6	315	3056577	294068	2731034	2898601
10km	70%	50000	6	305	3724490	326103	3365080	3017404
10km	70%	50000	6	161	3053382	273436	2758277	2763026
10km	70%	50000	6	239	3239038	307548	2897451	2679401
10km	70%	50000	6	269	2649226	254842	2362408	2429592
10km	70%	50000	6	293	3533237	327582	3175066	2817519
10km	70%	50000	6	267	3304148	346889	2924193	2844142
10km	70%	50000	6	271	3232866	300283	2912415	2510159
10km	70%	50000	6	455	3075092	297392	2751125	2623412
10km	70%	50000	6	330	2985590	252431	2703908	2738113
10km	70%	50000	6	266	3466420	321958	3108656	2661801
10km	70%	50000	6	264	2709496	278986	2413076	2381510
10km	70%	50000	6	194	2493664	260283	2200637	2209874
10km	70%	50000	6	216	3735636	335996	3356493	3146116
10km	70%	50000	6	280	3429739	283258	3112559	2712663
10km	70%	50000	6	186	2385895	258018	2102316	2290277
10km	70%	50000	6	200	3144543	333329	2782932	2511035
10km	70%	50000	6	231	3028521	306152	2692150	2478020
10km	70%	50000	6	241	2275557	245793	2001536	2260150
10km	70%	50000	6	240	2850393	303114	2531566	2279221
10km	70%	50000	6	245	3930049	359224	3527730	3217032
10km	70%	50000	6	184	2387572	238081	2123084	2168771
10km	70%	50000	6	325	2365371	237431	2100571	2217902
10km	70%	50000	6	212	3501403	304042	3153360	2895935
10km	70%	50000	6	405	3957227	376113	3526388	3362339
10km	70%	50000	6	263	3201811	324942	2851951	3173318
10km	70%	50000	6	228	2820012	289975	2501343	2354007
10km	70%	50000	6	413	3963262	307614	3631354	3142251
10km	70%	50000	6	175	2743392	276251	2435061	2446351
10km	70%	50000	6	260	3811116	312901	3434233	3266272
10km	70%	50000	6	237	3305404	311231	2966537	2587389
10km	70%	50000	6	199	2692225	256706	2410169	2307027
10km	70%	50000	6	213	2799135	239069	2527898	2507454
10km	70%	50000	6	171	2686865	272895	2383493	2867631
10km	70%	50000	6	312	3165820	308794	2825500	2571582
10km	70%	50000	6	346	2907678	274432	2598664	2673994
10km	70%	50000	6	175	2908343	282460	2597154	2342559
10km	70%	50000	6	284	2862576	264520	2579387	2842367
10km	70%	50000	6	164	2565932	263016	2273938	2430939
10km	70%	50000	6	336	2950254	289975	2629026	2394608
10km	70%	50000	6	230	2582746	272098	2291882	2868191
10km	70%	50000	6	276	3102703	308360	2765646	3100614
10km	70%	50000	6	264	2448507	217184	2212399	2436840
10km	70%	50000	6	250	2946239	281015	2642197	2944463
10km	70%	50000	6	263	2334020	233226	2078594	2153679
10km	70%	50000	6	278	2942173	290583	2616857	2552427
10km	70%	50000	6	246	3129536	335321	2765667	2698026
10km	70%	50000	6	343	2264022	229907	1996758	2383184
10km	70%	50000	6	267	2970306	296844	2634995	2837718
10km	70%	50000	6	256	3312714	304890	2980661	2679524
10km	70%	50000	6	221	2551294	260797	2272908	2584818
10km	70%	50000	6	284	3241439	310588	2907388	2554283
10km	70%	50000	6	218	2666535	265581	2370533	2549749
10km	70%	50000	6	189	2764831	252687	2489096	2234323
10km	70%	50000	6	231	2530396	246841	2265451	2142350
10km	70%	50000	6	366	3995032	370946	3575405	3191647
10km	70%	50000	6	287	3422852	274485	3119619	2799559
10km	70%	50000	6	278	3119299	272602	2821766	2532360
10km	70%	50000	6	205	1865890	221493	1630061	2137044
10km	70%	50000	6	382	3018725	268648	2701676	2469167
10km	70%	50000	6	199	2557521	267151	2271148	2063016
10km	70%	50000	6	244	1813785	227838	1569063	2238664
10km	70%	50000	6	202	3240827	303810	2904857	2424172
10km	70%	50000	6	258	3314525	318921	2954148	3043707
10km	70%	50000	6	231	3479630	311110	3149223	3358722
10km	70%	50000	6	186	2334326	262857	2053803	2275977
10km	70%	50000	6	201	2505672	249586	2219977	2612466
10km	70%	50000	6	204	2899902	290692	2593421	2225552
10km	70%	50000	6	310	3516734	283595	3214002	3227397
10km	70%	50000	6	271	3881921	317208	3532593	2911983
10km	70%	50000	6	256	2553503	241341	2285907	2400703
10km	70%	50000	6	258	3683999	368109	3283409	3024775
10km	70%	50000	6	194	3077903	298076	2742891	2623309
10km	70%	50000	6	262	3189510	304645	2862656	2984728
10km	70%	50000	6	226	2544489	252429	2264204	2623752
10km	70%	50000	6	217	3524434	310400	3175689	2959506
10km	70%	50000	6	325	3492142	332128	3108771	3143411
10km	70%	50000	6	269	2496548	239358	2229350	2378729
10km	70%	50000	6	336	3049102	295075	2718123	2482475
10km	70%	50000	6	164	2974309	315286	2604014	2560775
10km	70%	50000	6	181	2695238	264170	2405660	2274263
10km	70%	50000	6	243	3023700	259573	2730155	2632004
10km	70%	50000	6	232	2636549	240115	2363952	2315136
10km	70%	50000	6	192	2789024	253290	2514380	2546681
10km	70%	50000	6	339	3159590	298237	2840520	2532764
10km	70%	50000	6	267	2872635	274916	2569114	2147736
10km	70%	50000	6	311	3461990	319206	3108188	2811627
10km	70%	50000	6	241	3293505	321959	2935840	2721671
10km	70%	50000	6	228	3252762	312415	2888825	3283123
10km	70%	50000	6	216	2923293	310568	2584568	2504063
10km	70%	50000	6	293	2836825	282282	2509103	2361052
10km	70%	50000	6	284	3856610	337462	3471509	3423148
10km	70%	50000	6	241	2604187	230533	2337384	2259323
10km	70%	50000	6	236	3227140	319629	2883552	2746217
10km	70%	50000	6	261	3059384	291517	2733919	3055571
10km	70%	50000	6	233	2383057	259427	2097625	2473682
10km	70%	50000	6	203	2389850	244759	2119845	2097393
10km	70%	50000	6	277	3340606	308603	2992324	2835961
10km	70%	50000	6	287	2016215	193815	1803764	1890477
10km	70%	50000	6	303	3273119	282910	2958209	2752554
10km	70%	50000	6	189	2742856	259502	2465037	2369475
10km	70%	50000	6	208	2951009	274399	2634480	2420107
10km	70%	50000	6	274	2729742	245158	2440695	2518156
10km	70%	50000	6	173	2876114	267265	2563038	2578805
10km	70%	50000	6	171	3735262	337175	3373008	2676440
10km	70%	50000	6	256	3442598	310928	3085913	2804014
10km	70%	50000	6	273	2375881	244429	2105637	2293031
10km	70%	50000	6	165	3714352	352728	3313225	2839468
10km	70%	50000	6	246	3466400	333930	3105193	3149654
10km	70%	50000	6	228	3251715	308532	2907756	2527842
10km	70%	50000	6	195	3054869	291367	2737996	2393496
10km	70%	50000	6	311	3247661	288681	2929490	3045503
10km	70%	50000	6	217	2505835	267437	2221820	2450219
10km	70%	50000	6	216	2407065	248613	2128991	2280634
10km	70%	50000	6	222	2943982	282286	2635089	2628422
10km	70%	50000	6	234	3260063	310183	2920637	2518079
10km	70%	50000	6	190	3255124	290223	2936511	2190045
10km	70%	50000	6	289	3018279	294483	2690345	2603892
10km	70%	50000	6	204	3274804	327451	2917143	2918055
10km	70%	50000	6	265	3187725	273789	2880380	2443559
10km	70%	50000	6	274	3058806	305161	2727984	2310727
10km	70%	50000	6	180	2614417	255769	2336979	2536721
10km	70%	50000	6	291	2452735	233500	2198284	2347551
10km	70%	50000	6	232	3223639	269977	2932526	2622641
10km	70%	50000	6	220	2510032	243721	2241912	2327351
10km	70%	50000	6	248	2872684	290465	2560318	2642116
10km	70%	50000	6	257	3415739	310496	3069241	2727030
10km	70%	50000	6	210	2916065	266776	2620449	2623509
10km	70%	50000	6	229	3080027	278643	2761732	2729566
10km	70%	50000	6	258	3262462	293843	2933662	2559917
10km	70%	50000	6	209	2763300	272889	2455986	2439356
10km	70%	50000	6	220	3435591	281139	3085854	2675174
10km	70%	50000	6	219	3681434	322013	3333606	2612322
10km	70%	50000	6	264	3235371	294753	2907963	2601315
10km	70%	50000	6	235	3292459	292528	2976025	2734383
10km	70%	50000	6	304	3874071	349642	3487302	3089903
10km	70%	50000	6	197	2857288	277283	2544576	2666282
10km	70%	50000	6	278	3163213	298215	2836622	2648666
10km	70%	50000	6	279	3790875	368427	3387693	2982765
10km	70%	50000	6	245	3932422	337755	3557108	2881923
10km	70%	50000	6	192	2258856	245903	1983672	2037205
10km	70%	50000	6	229	2825230	280745	2512452	2525003
10km	70%	50000	6	272	2145784	223827	1882799	2468860
10km	70%	50000	6	236	2816970	264248	2519474	2322152
10km	70%	50000	6	230	2789085	259138	2495020	2331531
10km	70%	50000	6	307	3358078	297888	3029688	2947425
10km	70%	50000	6	270	2392369	273857	2097889	2285490
10km	70%	50000	6	285	3328676	326267	2954873	2538228
10km	70%	50000	6	322	3480383	299560	3150981	2796511
10km	70%	50000	6	377	3008637	278281	2701573	2736768
10km	70%	50000	6	340	2808426	275502	2487523	2491951
10km	70%	50000	6	246	2924536	303705	2589170	2865402
10km	70%	50000	6	302	3487421	347814	3104239	2829263
10km	70%	50000	6	227	3246417	279638	2916196	2707547
10km	70%	50000	6	218	2686595	274011	2396525	2278822
10km	70%	50000	6	166	3019385	298154	2669698	2363516
10km	70%	50000	6	224	3436742	326856	3080074	2684529
10km	70%	50000	6	170	3156565	287498	2841978	2821424
10km	70%	50000	6	218	3662111	330283	3291483	3039850
10km	70%	50000	6	235	3332137	292827	3007758	2741395
10km	70%	50000	6	334	2597042	260705	2315061	2107840
10km	70%	50000	6	246	3307419	309254	2964064	2806581
10km	70%	50000	6	284	3020893	298085	2679784	2595273
10km	70%	50000	6	192	2763247	305614	2417009	2620913
10km	70%	50000	6	236	2763449	277875	2463106	2513122
10km	70%	50000	6	156	2354091	247695	2085669	2155327
10km	70%	50000	6	260	2277208	244542	2009286	2042452
10km	70%	50000	6	290	2615268	230225	2346193	2384321
10km	70%	50000	6	190	2734145	289016	2427214	2450979
10km	70%	50000	6	228	3764533	347872	3351454	2591601
10km	70%	50000	6	226	2981318	268989	2667029	2482188
10km	70%	50000	6	299	4011232	380958	3589306	3228977
10km	70%	50000	6	233	3744193	330200	3389613	2729706
10km	70%	50000	6	193	3009520	322778	2646873	2538301
10km	70%	50000	6	256	2838539	280246	2536374	2687597
10km	70%	50000	6	264	3444388	312344	3100883	2785722
10km	70%	50000	6	238	2870526	271176	2551174	2763316
10km	70%	50000	6	257	2926510	256576	2630382	2621991
10km	70%	50000	6	233	3249408	304443	2919346	2731610
10km	70%	50000	6	235	3073133	299418	2719265	2734781
10km	70%	50000	6	211	3683331	343835	3306126	2926837
10km	70%	50000	6	226	2995658	281029	2679023	2596075
10km	70%	50000	6	284	3596999	325475	3247998	3040306
10km	70%	50000	6	248	3521167	301371	3196486	2979580
10km	70%	50000	6	310	3357136	272158	3062683	2754214
10km	70%	50000	6	236	3170500	303625	2827926	2547568
10km	70%	50000	6	209	3506976	321107	3154409	3127631
10km	70%	50000	6	200	3082408	283311	2773439	2370092
10km	70%	50000	6	209	2865472	268855	2557673	2188390
10km	70%	50000	6	215	2851053	307285	2517640	2497899
10km	70%	50000	6	244	2428254	236935	2175016	2020545
10km	70%	50000	6	168	2672111	264651	2375877	2675058
10km	70%	50000	6	185	2899616	285456	2578309	2683388
10km	70%	50000	6	260	3386478	288075	3063137	2873705
10km	70%	50000	6	225	3495781	322701	3145844	2885417
10km	70%	50000	6	251	3465585	327382	3106107	2858909
10km	70%	50000	6	231	3050984	297757	2726052	2563914
10km	70%	50000	6	201	2233866	232624	1985225	2239383
10km	70%	50000	6	354	2677282	266518	2378348	2188719
10km	70%	50000	6	262	2574166	253435	2300048	2259041
10km	70%	50000	6	277	3120220	285963	2815009	2499045
10km	70%	50000	6	398	2930188	264653	2624973	3385408
10km	70%	50000	6	276	2880009	264570	2587925	2297149
10km	70%	50000	6	193	2281576	271078	1973249	2370649
10km	70%	50000	6	243	3438889	325114	3082610	2815421
10km	70%	50000	6	225	3393150	317052	3043925	2649700
10km	70%	50000	6	335	3291981	317716	2921686	2728672
10km	70%	50000	6	223	3768808	348302	3377864	2793730
10km	70%	50000	6	425	3499939	309508	3128537	2953075
10km	70%	50000	6	187	3586443	319742	3237657	2702499
10km	70%	50000	6	332	4451934	347360	4073836	3094902
10km	70%	50000	6	268	3598907	332525	3230358	2892312
10km	70%	50000	6	211	2711239	242041	2445961	2520526
10km	70%	50000	6	215	3514852	317909	3153806	2778791
10km	70%	50000	6	301	2997370	293059	2669081	2852094
10km	70%	50000	6	249	3042271	321669	2689510	2496088
10km	70%	50000	6	278	3288899	323784	2927752	2647744
10km	70%	50000	6	326	3006941	285110	2696160	2697783
10km	70%	50000	6	233	2740221	281705	2437387	3057352
10km	70%	50000	6	242	3526001	297095	3203993	2727974
10km	70%	50000	6	170	2576371	278020	2282323	2321002
10km	70%	50000	6	276	2903956	268487	2611414	2679103
10km	70%	50000	6	248	2852302	282591	2536123	2630998
10km	70%	50000	6	324	4319139	345758	3943470	3509881
10km	70%	50000	6	209	2816443	275988	2510138	2852077
10km	70%	50000	6	210	2920472	284977	2611169	2531100
10km	70%	50000	6	229	3506065	332769	3133833	3087008
10km	70%	50000	6	351	3926859	336292	3554502	3079528
10km	70%	50000	6	250	3571452	359249	3175751	2902634
10km	70%	50000	6	304	2756070	271975	2474075	2623266
10km	70%	50000	6	218	3087590	289836	2756901	2395674
10km	70%	50000	6	236	2844189	288381	2506633	2757903
10km	70%	50000	6	310	3001590	276606	2686780	2896715
10km	70%	50000	6	168	2282689	254126	2000714	2158433
10km	70%	50000	6	276	3832492	351735	3422434	2819063
10km	70%	50000	6	251	3476645	322339	3114705	2573228
10km	70%	50000	6	336	3440173	323087	3089077	3201741
10km	70%	50000	6	285	2604093	258760	2302017	2724485
10km	70%	50000	6	240	3773440	350590	3376778	3345117
10km	70%	50000	6	214	2811632	312351	2475154	2237271
10km	70%	50000	6	228	2993560	275586	2696667	2533029
10km	70%	50000	6	226	3582855	320366	3220327	2885317
10km	70%	50000	6	187	2914914	286201	2591832	2786209
10km	70%	50000	6	294	3009635	271280	2713632	2437435
10km	70%	50000	6	208	2457348	256540	2171876	2631975
10km	70%	50000	6	170	2413279	230550	2158413	2211539
10km	70%	50000	6	322	3077320	274477	2784785	3184423
10km	70%	50000	6	265	3157154	306387	2815534	2608134
10km	70%	50000	6	243	3705577	314655	3374363	3199504
10km	70%	50000	6	208	3295192	325671	2945745	2821833
10km	70%	50000	6	207	2648574	274467	2346671	2657529
10km	70%	50000	6	284	3292342	292917	2971810	3051274
10km	70%	50000	6	210	3187205	312027	2849750	2798803
10km	70%	50000	6	261	3047424	282452	2745195	2525229
10km	70%	50000	6	228	3382768	312016	3043460	2426134
10km	70%	50000	6	304	4589831	373288	4167545	3774151
10km	70%	50000	6	237	3078197	296362	2760095	2623760
10km	70%	50000	6	179	2936394	283428	2634569	2099326
10km	70%	50000	6	185	3446369	306358	3106261	2748938
10km	70%	50000	6	259	3178774	288934	2868704	2457513
10km	70%	50000	6	323	3309199	333468	2938148	2562481
10km	70%	50000	6	220	3387529	347959	3007266	2984764
10km	70%	50000	6	214	2660052	265885	2359224	2194168
10km	70%	50000	6	342	2743203	259153	2456414	2522749
10km	70%	50000	6	332	2991930	300912	2661005	2737972
10km	70%	50000	6	196	2146419	225244	1902435	2230169
10km	70%	50000	6	231	3168795	317780	2806584	2821576
10km	70%	50000	6	271	3090102	281289	2771570	2579497
10km	70%	50000	6	278	2966515	280996	2662494	2448843
10km	70%	50000	6	221	3561993	343878	3169598	3041587
10km	70%	50000	6	321	3658249	314038	3285653	2945264
10km	70%	50000	6	224	3043371	313609	2711214	2583428
10km	70%	50000	6	301	3255100	287605	2909630	2808994
10km	70%	50000	6	220	2719758	267308	2404742	2459160
10km	70%	50000	6	282	3727482	341073	3357048	2724227
10km	70%	50000	6	219	2225619	214761	1984046	2096790
10km	70%	50000	6	285	3084652	296406	2753782	2569991
10km	70%	50000	6	211	2636499	250423	2356284	2516292
10km	70%	50000	6	197	2540513	259184	2251389	2118104
10km	70%	50000	6	255	3685688	342469	3299247	2985025
10km	70%	50000	6	267	3464283	353260	3078108	2800483
10km	70%	50000	6	251	2667180	263726	2364415	2602393
10km	70%	50000	6	289	2285724	232777	2034873	2235070
10km	70%	50000	6	339	3326672	327916	2972058	2940011
10km	70%	50000	6	195	2474791	277237	2180401	2346024
10km	70%	50000	6	292	2957816	292688	2634096	2871256
10km	70%	50000	6	272	3039269	275722	2748869	2952852
10km	70%	50000	6	234	2972812	286411	2663892	2546734
10km	70%	50000	6	228	2858917	274253	2557112	2541921
10km	70%	50000	6	340	2092280	200457	1879116	2281665
10km	70%	50000	6	225	2435289	237724	2172702	2419740
10km	70%	50000	6	231	2944974	289683	2630377	2631551
10km	70%	50000	6	222	2558777	249914	2288026	1946380
10km	70%	50000	6	348	2654553	242793	2385562	2407334
10km	70%	50000	6	253	3631712	350217	3236444	2816954
10km	70%	50000	6	299	3238044	307786	2889772	3011392
10km	70%	50000	6	204	2647980	275203	2346579	2305641
10km	70%	50000	6	192	2599659	239774	2339117	2249485
10km	70%	50000	6	208	3020972	285276	2690693	2815986
10km	70%	50000	6	202	3140467	292778	2812509	2562717
10km	70%	50000	6	156	2038247	214518	1802064	2074727
10km	70%	50000	6	228	2610145	243227	2352023	2198105
10km	70%	50000	6	331	3279422	305360	2947369	2842945
10km	70%	50000	6	226	2805681	277302	2484549	2688967
10km	70%	50000	6	322	3209019	304185	2867749	2623497
10km	70%	50000	6	191	2520949	269043	2224537	2435723
10km	70%	50000	6	184	3485187	327124	3130824	2696366
10km	70%	50000	6	186	2670650	262088	2370527	2223488
10km	70%	50000	6	302	2549970	254543	2265216	2652723
10km	70%	50000	6	188	2701347	267275	2400130	2327001
10km	70%	50000	6	208	2434687	267831	2141086	2683974
10km	70%	50000	6	230	3156767	283884	2828814	2641473
10km	70%	50000	6	317	3671915	325668	3318484	2968974
10km	70%	50000	6	246	2630203	278861	2326611	2729728
10km	70%	50000	6	179	3066602	278869	2764761	2558095
10km	70%	50000	6	229	3248400	305652	2910935	2931909
10km	70%	50000	6	340	2717623	287170	2407691	2504108
10km	70%	50000	6	218	2631002	263853	2344343	2423017
10km	70%	50000	6	198	2763717	249723	2498428	2194429
10km	70%	50000	6	308	2292027	228015	2043867	2243788
10km	70%	50000	6	268	3368276	300268	3026575	2745837
10km	70%	50000	6	239	3111810	303703	2774959	2529262
10km	70%	50000	6	265	3195051	287915	2886610	2191862
10km	70%	50000	6	321	3384706	321600	3036433	2828148
10km	70%	50000	6	184	3136485	291615	2819935	2604818
10km	70%	50000	6	325	3252162	269201	2943649	2726750
10km	70%	50000	6	185	2421778	249880	2149023	2163699
10km	70%	50000	6	267	3307686	311645	2946674	2915439
10km	70%	50000	6	276	3112097	302891	2789019	2438709
10km	70%	50000	6	273	2980027	276139	2676502	2286467
10km	70%	50000	6	192	2975957	262653	2680770	2754578
10km	70%	50000	6	245	3019612	271427	2711768	2314626
10km	70%	50000	6	206	2228497	240042	1968593	1990504
10km	70%	50000	6	255	4453348	396999	4007171	3360752
10km	70%	50000	6	155	1652228	203271	1427705	1697006
10km	70%	50000	6	214	2842577	266319	2554731	2526363
10km	70%	50000	6	343	3024410	288380	2704113	2769894
10km	70%	50000	6	220	2898603	284571	2588605	2410207
10km	70%	50000	6	220	3260910	328778	2903624	2830302
10km	70%	50000	6	181	3190676	270566	2881651	2508194
10km	70%	50000	6	270	3785448	328823	3418988	3165999
10km	70%	50000	6	253	2912442	281960	2590272	2608471
10km	70%	50000	6	242	3837604	361802	3430770	2848510
10km	70%	50000	6	173	3267189	326535	2907703	2738063
10km	70%	50000	6	334	2576329	255907	2290526	2156035
10km	70%	50000	6	288	2611559	259168	2325195	2417499
10km	70%	50000	6	236	2688273	264953	2397673	2377678
10km	70%	50000	6	215	3351590	322269	2996827	2840327
10km	70%	50000	6	172	3002350	289759	2685934	2595063
10km	70%	50000	6	177	2096676	214225	1851075	2034680
10km	70%	50000	6	332	2951458	278449	2648001	2231991
10km	70%	50000	6	264	3414421	293916	3095606	2690672
10km	70%	50000	6	158	2751948	286264	2441973	2315082
10km	70%	50000	6	273	3251587	298365	2916361	2608239
10km	70%	50000	6	244	2845219	270179	2556049	2278990
10km	70%	50000	6	321	3923156	383616	3496234	2712272
10km	70%	50000	6	225	2606488	259551	2321505	2306698
10km	70%	50000	6	253	3317351	310723	2953383	2968029
10km	70%	50000	6	202	3069666	276216	2769724	2654760
10km	70%	50000	6	208	2554594	253064	2261694	2368514
10km	70%	50000	6	308	3255205	302510	2920580	2837797
10km	70%	50000	6	265	3807066	290719	3459167	3010504
10km	70%	50000	6	207	2656216	259109	2369320	2125472
10km	70%	50000	6	158	3184274	319783	2823265	2685385
10km	70%	50000	6	264	3230633	304728	2893548	2845285
10km	70%	50000	6	327	2184830	223791	1936028	2069206
10km	70%	50000	6	317	3244892	286522	2932412	2474763
10km	70%	50000	6	257	2972837	274656	2677116	2263956
10km	70%	50000	6	213	3232420	295491	2901723	2747483
10km	70%	50000	6	239	2748499	292327	2423127	2617173
10km	70%	50000	6	196	2574763	264789	2280635	2056214
10km	70%	50000	6	273	2771558	269238	2455535	2785736
10km	70%	50000	6	184	2577935	260791	2276900	2312369
10km	70%	50000	6	350	2746101	296092	2420859	2642108
10km	70%	50000	6	337	2835269	274689	2544886	2455429
10km	70%	50000	6	399	2289898	233318	2030200	2385310
10km	70%	50000	6	235	2778700	277062	2474273	2379944
10km	70%	50000	6	209	3314083	318192	2953526	2713943
10km	70%	50000	6	263	3067126	320939	2704844	2811843
10km	70%	50000	6	204	4116444	332272	3740452	3262132
10km	70%	50000	6	212	2583242	268082	2289549	2624615
10km	70%	50000	6	212	3617815	317760	3270993	2723385
10km	70%	50000	6	269	3703263	316160	3366613	3027990
10km	70%	50000	6	328	3302900	356721	2890404	3079956
10km	70%	50000	6	255	3264047	322180	2917411	2778231
10km	70%	50000	6	199	3052377	291228	2732834	2521460
10km	70%	50000	6	172	2547027	248693	2271925	2268127
10km	70%	50000	6	556	3577069	328939	3216198	3023053
10km	70%	50000	6	221	3944215	375601	3522690	3422859
10km	70%	50000	6	257	3255172	292225	2921089	2971178
10km	70%	50000	6	271	4002506	339531	3621789	3001273
10km	70%	50000	6	384	2017938	202930	1790498	2241918
10km	70%	50000	6	161	2665920	283723	2360763	2127966
10km	70%	50000	6	265	2489636	242622	2225206	2245292
10km	70%	50000	6	255	3211893	296073	2862320	2507781
10km	70%	50000	6	293	3056010	286045	2738213	2483661
10km	70%	50000	6	205	3000838	313924	2661199	2637253
10km	70%	50000	6	243	2864829	271454	2571438	2455374
10km	70%	50000	6	238	3482401	295710	3145985	2740491
10km	70%	50000	6	208	2504131	255258	2227996	2071341
10km	70%	50000	6	187	2896382	318494	2555595	2473196
10km	70%	50000	6	220	2906834	285010	2605141	2146268
10km	70%	50000	6	331	3234767	292687	2905270	2216428
10km	70%	50000	6	162	2577089	282494	2273055	2278931
10km	70%	50000	6	168	3242121	302242	2916382	2887940
10km	70%	50000	6	273	3153144	306853	2796145	2584114
10km	70%	50000	6	337	3180171	284179	2853949	2763625
10km	70%	50000	6	198	2730830	286899	2422794	2699636
10km	70%	50000	6	295	2873274	270332	2575693	2553173
10km	70%	50000	6	226	2768679	264916	2473258	2135208
10km	70%	50000	6	207	3110769	297120	2787938	2295583
10km	70%	50000	6	153	1674820	219048	1443942	2133854
10km	70%	50000	6	210	1997009	217505	1766667	2007275
10km	70%	50000	6	199	2778333	295762	2449145	2529392
10km	70%	50000	6	305	2450335	226955	2188809	2377071
10km	70%	50000	6	232	2458694	228276	2201994	2229216
10km	70%	50000	6	240	3488421	295147	3161919	2949253
10km	70%	50000	6	333	2889417	282290	2569992	2466314
10km	70%	50000	6	228	2363088	213033	2118792	2161996
10km	70%	50000	6	193	3418591	298749	3095150	2527586
10km	70%	50000	6	303	2749490	263726	2466523	2259851
10km	70%	50000	6	343	3511149	292744	3190546	2826468
10km	70%	50000	6	241	3413085	324119	3053053	3080814
10km	70%	50000	6	215	2264722	229804	2018470	2039302
10km	70%	50000	6	255	3027323	287567	2714824	2500151
10km	70%	50000	6	217	2469583	261004	2197039	2132767
10km	70%	50000	6	349	3205868	321708	2867683	3066317
10km	70%	50000	6	221	3376728	327731	3012940	2596547
10km	70%	50000	6	296	2283031	196907	2068621	2224659
10km	70%	50000	6	179	2494794	263774	2208144	2320096
10km	70%	50000	6	207	2591215	251841	2317070	2380160
10km	70%	50000	6	228	2479814	252081	2202389	2216535
10km	70%	50000	6	198	3056741	286925	2749537	2598960
10km	70%	50000	6	237	2992634	242290	2725451	2627093
10km	70%	50000	6	248	2915679	308701	2552522	2815995
10km	70%	50000	6	211	2527450	232019	2251706	2336683
10km	70%	50000	6	178	2111084	230988	1858852	2044256
10km	70%	50000	6	231	3440510	303488	3084697	2731142
10km	70%	50000	6	226	3056627	331753	2694063	2669145
10km	70%	50000	6	158	2614069	267725	2322552	2338219
10km	70%	50000	6	174	2432342	251704	2160781	2206991
10km	70%	50000	6	358	3096523	286903	2778072	2265731
10km	70%	50000	6	180	2659494	250757	2375434	2236624
10km	70%	50000	6	198	2417421	226150	2159225	1968076
10km	70%	50000	6	277	3121135	281177	2803625	2716885
10km	70%	50000	6	298	3857211	344179	3484181	3004606
10km	70%	50000	6	396	2735509	288085	2431544	2526158
10km	70%	50000	6	305	2937319	279157	2631482	2282732
10km	70%	50000	6	304	2930349	301074	2585544	2609250
10km	70%	50000	6	269	3467015	330499	3100077	2865331
10km	70%	50000	6	343	3001846	287737	2678566	2535169
10km	70%	50000	6	197	2818792	279502	2508284	2722458
10km	70%	50000	6	226	3194394	319860	2856781	2876312
10km	70%	50000	6	260	3899905	326589	3543027	3256201
10km	70%	50000	6	206	2856050	250028	2580685	2403597
10km	70%	50000	6	227	2824359	281766	2505779	2591693
10km	70%	50000	6	318	3099808	296254	2779164	2674099
10km	70%	50000	6	324	3119981	268464	2832023	2448921
10km	70%	50000	6	303	3094606	284175	2763101	2728471
10km	70%	50000	6	283	3619190	327350	3250259	2512603
10km	70%	50000	6	264	3709806	378128	3302352	2727220
10km	70%	50000	6	215	2707350	269616	2412439	2077068
10km	70%	50000	6	165	3066225	280898	2748474	2439183
10km	70%	50000	6	265	2546301	236204	2291479	2441654
10km	70%	50000	6	198	3074469	292730	2757192	2636147
10km	70%	50000	6	318	2716723	276401	2393498	2534219
10km	70%	50000	6	210	3297241	284337	2971671	2496123
10km	70%	50000	6	227	3192837	306545	2850965	2492191
10km	70%	50000	6	243	3046380	289819	2723450	2561546
10km	70%	50000	6	251	3228766	325801	2869420	2637086
10km	70%	50000	6	249	3195291	311124	2852510	3250742
10km	70%	50000	6	235	3241816	320325	2893098	2646010
10km	70%	50000	6	196	3826107	296025	3502762	3079568
10km	70%	50000	6	227	3395873	316171	3053165	2612809
10km	70%	50000	6	171	2967501	279340	2645634	2391936
10km	70%	50000	6	192	3257425	312413	2899483	3119070
10km	70%	50000	6	186	2319405	242406	2050483	2077218
10km	70%	50000	6	237	3417667	302160	3086192	2674443
10km	70%	50000	6	174	2344236	254296	2053028	2299861
10km	70%	50000	6	326	3623292	331326	3253406	2617806
10km	70%	50000	6	255	3032405	266373	2728921	2823372
10km	70%	50000	6	248	3052852	285793	2743205	2742630
10km	70%	50000	6	238	3183159	280518	2869763	2680533
10km	70%	50000	6	210	3790235	326462	3427036	2895644
10km	70%	50000	6	326	3550092	285703	3240515	2694152
10km	70%	50000	6	292	2501444	267282	2207132	2263302
10km	70%	50000	6	345	3527464	341965	3154030	3197297
10km	70%	50000	6	262	3959478	371550	3557431	3153814
10km	70%	50000	6	258	2582636	269741	2268975	2399158
10km	70%	50000	6	339	2211600	231460	1944353	2500454
10km	70%	50000	6	376	4097504	313892	3746791	3096442
10km	70%	50000	6	294	2256985	252612	1991622	2080714
10km	70%	50000	6	301	3776562	305662	3432275	3232849
10km	70%	50000	6	330	3370767	332514	2998743	2798910
10km	70%	50000	6	217	3170388	291050	2856117	2816947
10km	70%	50000	6	275	2774669	284461	2470026	2591517
10km	70%	50000	6	300	2664741	217957	2409858	2500764
10km	70%	50000	6	250	2854523	300351	2511340	2730855
10km	70%	50000	6	279	3226624	311994	2868450	2603248
10km	70%	50000	6	329	3165017	312063	2823834	2907490
10km	70%	50000	6	291	3798417	350785	3410481	3277422
10km	70%	50000	6	183	2425067	251251	2146352	2345131
10km	70%	50000	6	387	3722258	273646	3423229	2760844
10km	70%	50000	6	243	4499072	359123	4100249	3526866
10km	70%	50000	6	180	2413653	259129	2127077	2193337
10km	70%	50000	6	196	3776933	376582	3373574	3121405
10km	70%	50000	6	206	2783205	267171	2482264	2357658
10km	70%	50000	6	205	2570110	273396	2271092	2394536
10km	70%	50000	6	187	3421574	348176	3012521	2920130
10km	70%	50000	6	262	3434643	310898	3091281	2407246
10km	70%	50000	6	197	2523546	281004	2220048	2379720
10km	70%	50000	6	294	2491503	240095	2227032	2600443
10km	70%	50000	6	211	1903714	203807	1674373	2128737
10km	70%	50000	6	345	3944502	328016	3561763	2855115
10km	70%	50000	6	392	3475712	299841	3154309	3060216
10km	70%	50000	6	294	2904216	290849	2584756	2483842
10km	70%	50000	6	214	2787622	286220	2459048	2533726
10km	70%	50000	6	262	2882241	278003	2570173	2446088
10km	70%	50000	6	190	3109345	272883	2808714	2826277
10km	70%	50000	6	269	3967376	339843	3579596	3566215
10km	70%	50000	6	280	3748531	318335	3404753	2987272
10km	70%	50000	6	215	3342125	291115	3022933	2771766
10km	70%	50000	6	172	2685521	277811	2367685	2670976
10km	70%	50000	6	194	2349791	252895	2073571	2345654
10km	70%	50000	6	197	2593887	261338	2303173	2203038
10km	70%	50000	6	232	3197996	318610	2844733	3024089
10km	70%	50000	6	256	4025439	353090	3640889	3143080
10km	70%	50000	6	164	2413048	260842	2128833	2364028
10km	70%	50000	6	214	3123569	319077	2764524	2527934
10km	70%	50000	6	215	3526282	343270	3149137	2982843
10km	70%	50000	6	162	2850032	295862	2530392	2522279
10km	70%	50000	6	216	2902503	300337	2575106	2862160
10km	70%	50000	6	185	2634920	227385	2370397	2344230
10km	70%	50000	6	236	3525487	294775	3201508	2626630
10km	70%	50000	6	236	2320870	224648	2064402	2472202
10km	70%	50000	6	242	2429866	222702	2177569	2202416
10km	70%	50000	6	233	3002136	293687	2693952	2221811
10km	70%	50000	6	422	3022161	309348	2686312	2400940
10km	70%	50000	6	340	4394712	372261	3988180	3274473
10km	70%	50000	6	179	2484352	264555	2194707	2386115
10km	70%	50000	6	264	3592448	295890	3269706	3096929
10km	70%	50000	6	276	2679965	266659	2385832	2340595
10km	70%	50000	6	182	2562614	240285	2280651	2266246
10km	70%	50000	6	221	2777728	257398	2503244	2438515
10km	70%	50000	6	317	3197320	284032	2884904	2988911
10km	70%	50000	6	203	2602908	279774	2284316	2210058
10km	70%	50000	6	210	2777780	281397	2476600	2441981
10km	70%	50000	6	285	3558523	320719	3201381	2834296
10km	70%	50000	6	179	2680904	281299	2379352	2357265
10km	70%	50000	6	287	3573074	318361	3233014	3280321
10km	70%	50000	6	225	3463101	326063	3109485	3032315
10km	70%	50000	6	186	2919938	292599	2602454	2429106
10km	70%	50000	6	218	2816002	282186	2501820	2230584
10km	70%	50000	6	287	3499888	347228	3125758	3070339
10km	70%	50000	6	236	3227803	301362	2896785	2595431
10km	70%	50000	6	212	2937535	261573	2643290	2533602
10km	70%	50000	6	304	2738510	276438	2441116	2491895
10km	70%	50000	6	222	2510104	224768	2272062	2475669
10km	70%	50000	6	231	2595082	262281	2307379	2270738
10km	70%	50000	6	239	3966308	335879	3589070	2753642
10km	70%	50000	6	258	3319454	319894	2965956	2840763
10km	70%	50000	6	242	2674496	274441	2382511	2154059
10km	70%	50000	6	230	3078318	284930	2774537	2171391
10km	70%	50000	6	300	3053980	303400	2731655	3008248
10km	70%	50000	6	427	3382008	322273	3017474	2403747
10km	70%	50000	6	299	3583003	353099	3176973	2732855
10km	70%	50000	6	197	3432605	348076	3051518	2595603
10km	70%	50000	6	238	3290516	309766	2946538	2761817
10km	70%	50000	6	197	3025706	283329	2713652	2561743
10km	70%	50000	6	198	2215411	240843	1959239	2123952
10km	70%	50000	6	181	3348395	308096	3006701	3027861
10km	70%	50000	6	297	4673582	419417	4209822	3565840
10km	70%	50000	6	203	3304005	297144	2979846	2886046
10km	70%	50000	6	302	2690626	257870	2394394	2416121
10km	70%	50000	6	297	2824979	282431	2520310	2240099
10km	70%	50000	6	199	2949259	281788	2629451	2201173
10km	70%	50000	6	205	2932903	269121	2634389	2362619
10km	70%	50000	6	244	3216272	335071	2842417	2812805
10km	70%	50000	6	233	3979203	353211	3574101	3275146
10km	70%	50000	6	230	2455578	260121	2156352	2502747
10km	70%	50000	6	231	3015128	283260	2693572	2626323
10km	70%	50000	6	251	3921797	316230	3577439	2920747
10km	70%	50000	6	262	2409131	246385	2142604	2335427
10km	70%	50000	6	323	3448284	310781	3102736	3169485
10km	70%	50000	6	215	3160953	316826	2792380	2966341
10km	70%	50000	6	211	2169019	225706	1920095	2099947
10km	70%	50000	6	258	3248476	325524	2895091	2552262
10km	70%	50000	6	392	3387158	319675	3035708	2952312
10km	70%	50000	6	224	3057751	266856	2760784	2736713
10km	70%	50000	6	391	3057817	289058	2736412	2992448
10km	70%	50000	6	322	3140209	288638	2821677	2989598
10km	70%	50000	6	267	2512345	266665	2217695	2225346
10km	70%	50000	6	234	2803310	264811	2506746	2264421
10km	70%	50000	6	221	3353579	332481	2978609	2686846
10km	70%	50000	6	333	3452510	313643	3086975	3006804
10km	70%	50000	6	277	2806041	263901	2519845	2833697
10km	70%	50000	6	261	2608144	267693	2313409	2338461
10km	70%	50000	6	382	3798707	339173	3411093	2946084
10km	70%	50000	6	145	2853124	285042	2535999	2418751
10km	70%	50000	6	197	2592380	269526	2299473	2612925
10km	70%	50000	6	260	2548220	266438	2260623	1883946
10km	70%	50000	6	235	2983231	270035	2660928	2636998
10km	70%	50000	6	251	3374466	305053	3046087	2707346
10km	70%	50000	6	223	2616989	251405	2331431	2507643
10km	70%	50000	6	218	3426826	332831	3045285	2466288
10km	70%	50000	6	160	2919742	300302	2575984	2447569
10km	70%	50000	6	213	2555003	270287	2264965	1924687
10km	70%	50000	6	206	2440059	232398	2163577	2562032
10km	70%	50000	6	311	2317590	227950	2050012	2414799
10km	70%	50000	6	389	4490308	355671	4103245	3613227
10km	70%	50000	6	194	3018428	314374	2667276	2651976
10km	70%	50000	6	309	2980705	294152	2669772	2459706
10km	70%	50000	6	236	2496154	247295	2217461	2195481
10km	70%	50000	6	193	3353977	299142	3033662	2611903
10km	70%	50000	6	270	2885216	262762	2602794	2578401
10km	70%	50000	6	304	3957533	348973	3575603	3020832
10km	70%	50000	6	234	2445935	253156	2152885	2444833
10km	70%	50000	6	303	2990141	292857	2668372	2461894
10km	70%	50000	6	274	2501445	231345	2246434	2696388
10km	70%	50000	6	315	3901117	356078	3506998	2977489
10km	70%	50000	6	242	3125453	268867	2820208	2543840
10km	70%	50000	6	201	2948900	296721	2624029	2627199
10km	70%	50000	6	305	2655953	258319	2371264	2236788
10km	70%	50000	6	270	3092329	262438	2796391	2564653
10km	70%	50000	6	245	4160234	363072	3774986	3167095
10km	70%	50000	6	335	3882759	309406	3509732	3090760
10km	70%	50000	6	202	2545331	231153	2291996	2205199
10km	70%	50000	6	250	3800338	304709	3469856	2779452
10km	70%	50000	6	204	3629212	325143	3268125	3163831
10km	70%	50000	6	180	3034508	293274	2713214	2424833
10km	70%	50000	6	259	3605892	324824	3245386	3173770
10km	70%	50000	6	296	2815483	273760	2514789	2405975
10km	70%	50000	6	313	3368766	318382	3021079	2573564
10km	70%	50000	6	180	2942307	299090	2616183	2616454
10km	70%	50000	6	255	2748572	266376	2447284	2185922
10km	70%	50000	6	221	2650325	268259	2355778	2469499
10km	70%	50000	6	238	2985414	286167	2677533	2576321
10km	70%	50000	6	153	2685391	274338	2377519	2339946
10km	70%	50000	6	238	2793517	273470	2501581	2400243
10km	70%	50000	6	262	3477261	321189	3129931	3046462
10km	70%	50000	6	384	2699688	263098	2416800	2019915
10km	70%	50000	6	307	2649545	248400	2368704	2414934
10km	70%	50000	6	220	3294305	286777	2986820	2456457
10km	70%	50000	6	344	2847100	288633	2521264	2567527
10km	70%	50000	6	378	3397793	287658	3083677	2359458
10km	70%	50000	6	186	3305216	316341	2928498	2510971
10km	70%	50000	6	288	3296712	290848	2966488	2588411
10km	70%	50000	6	179	3105493	289906	2775852	2462231
10km	70%	50000	6	344	3338700	335718	2971994	2909448
10km	70%	50000	6	178	2961948	267241	2679441	2426097
10km	70%	50000	6	246	3284218	305834	2941453	2462087
10km	70%	50000	6	207	3064833	303456	2728540	2497884
10km	70%	50000	6	249	2457949	266945	2165646	2326867
10km	70%	50000	6	213	2533440	253826	2254679	2249624
10km	70%	50000	6	237	2728811	268835	2432884	2573779
10km	70%	50000	6	216	2635301	263963	2338500	2376733
10km	70%	50000	6	344	3702750	307085	3367964	3336147
10km	70%	50000	6	266	3022234	305956	2699349	2568545
10km	70%	50000	6	312	2357864	226424	2107732	2157401
10km	70%	50000	6	262	3140041	302787	2809457	2735211
10km	70%	50000	6	255	2889279	289387	2573858	2718094
10km	70%	50000	6	239	2794484	252477	2494536	2591175
10km	70%	50000	6	249	2754531	286302	2441394	2593349
10km	70%	50000	6	222	3318328	312324	2977148	2770038
10km	70%	50000	6	154	2328173	251251	2063780	2272771
10km	70%	50000	6	218	2644918	266974	2346429	2473957
10km	70%	50000	6	194	3252698	325088	2894664	2644247
10km	70%	50000	6	255	3327334	317873	2976762	2718889
10km	70%	50000	6	275	2980176	277169	2660533	2367047
10km	70%	50000	6	273	3706137	359739	3317198	2998164
10km	70%	50000	6	497	3995694	322875	3644838	3078414
10km	70%	50000	6	301	2897152	284692	2576073	2452822
10km	70%	50000	6	174	2790345	287307	2471910	2345341
10km	70%	50000	6	253	3255991	296501	2946105	2601122
10km	70%	50000	6	228	3267825	304655	2920183	2791921
10km	70%	50000	6	276	2734215	291858	2412902	2734636
10km	70%	50000	6	336	3296685	305614	2960302	3204756
10km	70%	50000	6	178	2481029	256601	2199961	2066947
10km	70%	50000	6	135	2490715	251788	2226354	2014185
10km	70%	50000	6	222	3256863	310151	2925215	2625136
10km	70%	50000	6	261	2703569	263953	2394811	2412616
10km	70%	50000	6	263	2444166	258992	2156820	2404214
10km	70%	50000	6	360	3546971	329485	3154005	2977716
10km	70%	50000	6	209	3402764	310332	3065225	2805406
10km	70%	50000	6	286	3056461	310428	2706436	2808067
10km	70%	50000	6	201	3110835	297558	2785944	2767613
10km	70%	50000	6	215	3393825	327818	3045121	2871009
10km	70%	50000	6	245	3305976	294536	2977372	2405841
10km	70%	50000	6	212	3224045	313101	2887970	2791269
10km	70%	50000	6	351	3143367	306553	2806398	2597980
10km	70%	50000	6	191	2046517	211935	1804753	2110047
10km	70%	50000	6	298	3130137	267543	2828904	2348208
10km	70%	50000	6	310	4588421	375359	4177919	3419072
10km	70%	50000	6	419	4323653	376212	3905726	3296932
10km	70%	50000	6	219	2764163	260793	2476392	2483763
10km	70%	50000	6	224	3502662	303492	3173830	3130001
10km	70%	50000	6	194	2677138	287987	2360790	2185950
10km	70%	50000	6	291	2891437	285279	2569565	2446336
10km	70%	50000	6	211	2977865	267320	2688978	2329112
10km	70%	50000	6	450	3013805	280993	2707239	2588405
10km	70%	50000	6	306	3712254	319915	3352630	2753778
10km	70%	50000	6	243	2483544	242803	2217580	2170394
10km	70%	50000	6	243	2690309	272996	2372406	2625627
10km	70%	50000	6	265	2475191	247399	2201302	2370311
10km	70%	50000	6	229	3294987	295649	2959712	2750681
10km	70%	50000	6	229	3381832	287123	3075368	2858458
10km	70%	50000	6	355	3817216	326196	3464924	3285222
10km	70%	50000	6	238	3259164	308596	2923849	3198208
10km	70%	50000	6	222	2831148	264452	2519530	2151093
10km	70%	50000	6	334	3709513	299989	3372305	3006495
10km	70%	50000	6	237	3304540	301478	2977568	2634487
10km	70%	50000	6	187	2779173	290406	2456309	2304871
10km	70%	50000	6	180	2851903	306478	2524164	2766093
10km	70%	50000	6	214	2407683	245908	2133086	2374713
10km	70%	50000	6	172	2681744	275159	2384220	2790745
10km	70%	50000	6	193	3881789	336098	3511599	3137952
10km	70%	50000	6	233	3308953	341867	2942390	2742846
10km	70%	50000	6	256	3519638	343936	3146114	2736623
10km	70%	50000	6	212	3925849	345689	3528108	3036457
10km	70%	50000	6	221	3553149	283403	3233694	2553572
10km	70%	50000	6	199	2531161	281188	2227529	2242962
10km	70%	50000	6	335	4742681	443971	4275711	3739731
10km	70%	50000	6	315	3030270	306046	2691971	2677365
10km	70%	50000	6	310	3357357	326886	2998929	2632849
10km	70%	50000	6	225	2976357	301206	2651392	2812770
10km	70%	50000	6	207	2703295	294594	2364463	2450276
10km	70%	50000	6	196	2656861	271249	2368694	2470054
10km	70%	50000	6	205	2220887	226579	1953493	2203039
10km	70%	50000	6	220	2792960	296786	2473970	2384577
10km	70%	50000	6	249	3286185	287304	2956544	2707661
10km	70%	50000	6	284	4295837	345065	3919942	3104385
10km	70%	50000	6	339	3013569	283374	2680660	2729474
10km	70%	50000	6	301	2953483	308025	2624228	2628385
10km	70%	50000	6	355	4256286	335248	3881048	3083203
10km	70%	50000	6	245	3316907	297545	2985837	3039822
10km	70%	50000	6	232	3632096	326043	3278113	2766924
10km	70%	50000	6	236	2934292	290211	2607355	2225747
10km	70%	50000	6	232	3091108	290201	2778398	2758522
10km	70%	50000	6	239	2951481	284922	2646850	2542984
10km	70%	50000	6	191	2388513	246800	2118196	2238113
10km	70%	50000	6	138	2711165	263030	2421733	2109679
10km	70%	50000	6	251	2633729	288809	2319757	2211326
10km	70%	50000	6	447	3839675	382105	3423488	3486903
10km	70%	50000	6	246	2387121	255436	2111491	2182072
10km	70%	50000	6	246	2571338	244531	2301737	2319189
10km	70%	50000	6	271	3189025	312934	2842086	3070433
10km	70%	50000	6	169	2116678	222098	1861283	1979025
10km	70%	50000	6	186	2695291	265321	2397990	2390430
10km	70%	50000	6	251	2905632	270193	2601266	2638996
10km	70%	50000	6	238	2482090	247979	2200585	2111334
10km	70%	50000	6	230	2521302	224358	2277779	2265891
10km	70%	50000	6	185	2655992	283508	2349548	2241568
10km	70%	50000	6	243	2578684	252511	2300910	2440184
10km	70%	50000	6	238	2590270	283453	2286401	2467329
10km	70%	50000	6	234	3108832	289127	2795691	2660182
10km	70%	50000	6	281	3079020	318597	2731177	2629516
10km	70%	50000	6	343	3903329	335486	3533118	3345549
10km	70%	50000	6	251	2754488	259334	2475652	2097800
10km	70%	50000	6	328	2596499	251279	2310273	2191850
10km	70%	50000	6	274	4465030	365393	4067682	3171347
10km	70%	50000	6	226	3554255	305062	3223235	2637603
10km	70%	50000	6	172	2829803	287372	2521467	2467567
10km	70%	50000	6	309	2723975	270735	2423425	2208205
10km	70%	50000	6	178	2726737	266273	2439900	2301720
10km	70%	50000	6	370	4402685	368286	3995368	3700692
10km	70%	50000	6	233	3844487	325977	3461930	3152420
10km	70%	50000	6	202	2538633	272060	2239404	2350155
10km	70%	50000	6	221	2721372	267450	2423070	2367255
10km	70%	50000	6	304	3846927	318091	3495060	3123099
10km	70%	50000	6	217	3691233	329883	3328834	3098360
10km	70%	50000	6	220	3192003	319499	2823450	2879886
10km	70%	50000	6	344	3342199	333846	2980958	2660650
10km	70%	50000	6	302	2489835	238327	2225029	2171700
10km	70%	50000	6	230	3199484	298451	2875103	3191893
10km	70%	50000	6	235	3476237	323045	3116903	2746127
10km	70%	50000	6	273	2714759	248659	2438016	2772896
10km	70%	50000	6	300	2980706	304902	2644215	2694175
10km	70%	50000	6	254	3395300	312453	3033665	2752587
10km	70%	50000	6	208	2440055	258241	2149346	2081443
10km	70%	50000	6	332	3040295	292530	2713922	2951726
10km	70%	50000	6	243	3513443	309474	3165985	3012731
10km	70%	50000	6	290	3786251	327222	3422292	3351541
10km	70%	50000	6	261	2786735	290307	2458951	2730150
10km	70%	50000	6	263	2702594	256369	2407976	2323969
10km	70%	50000	6	231	2808644	282623	2499743	2430865
10km	70%	50000	6	252	2998485	295584	2659179	2339169
10km	70%	50000	6	292	2804187	265769	2506090	2216752
10km	70%	50000	6	295	3635117	314245	3294817	3051963
10km	70%	50000	6	250	2309922	227217	2064703	2054168
10km	70%	50000	6	372	2515490	256221	2233087	2643210
10km	70%	50000	6	281	3886833	299532	3545283	3086732
10km	70%	50000	6	405	2526666	233929	2248663	2550961
10km	70%	50000	6	270	3260571	308138	2912189	2925964
10km	70%	50000	6	263	3604535	321289	3249728	2663165
10km	70%	50000	6	338	3890393	339582	3517842	3132055
10km	70%	50000	6	224	3323978	304769	2983593	2873596
10km	70%	50000	6	386	2952078	285362	2626178	2332198
10km	70%	50000	6	325	3857995	366218	3463346	2848101
10km	70%	50000	6	173	2640456	266757	2344060	2579319
10km	70%	50000	6	342	3002443	298603	2676967	2707394
10km	70%	50000	6	222	2662829	231672	2388772	2693500
10km	70%	50000	6	293	3448786	318855	3101385	2609513
10km	70%	50000	6	289	3546666	344484	3178682	2963149
10km	70%	50000	6	287	3828238	310899	3491327	2978065
10km	70%	50000	6	203	2558372	266942	2258943	2177372
10km	70%	50000	6	212	2427664	269039	2133504	2331377
10km	70%	50000	6	314	2997090	305398	2654883	2651457
10km	70%	50000	6	347	4215663	355959	3829198	3447742
10km	70%	50000	6	410	2487460	262978	2205234	2371464
10km	70%	50000	6	229	2468627	254177	2187363	2924400
10km	70%	50000	6	247	3338843	313500	2987481	2805878
10km	70%	50000	6	264	2308557	216187	2068054	2032633
10km	70%	50000	6	282	3036857	273640	2746414	2431988
10km	70%	50000	6	288	3822164	358183	3428358	3038219
10km	70%	50000	6	245	3657018	334497	3281345	2755689
10km	70%	50000	6	182	2510819	250971	2228695	2168804
10km	70%	50000	6	288	4608861	404509	4145617	3081632
10km	70%	50000	6	224	3718696	382663	3304468	3111074
10km	70%	50000	6	213	2741911	282069	2431867	2615835
10km	70%	50000	6	258	2895523	277800	2563649	2454025
10km	70%	50000	6	161	2553758	256935	2267209	2190020
10km	70%	50000	6	208	2180426	214950	1941797	2193093
10km	70%	50000	6	257	3706815	313283	3330964	3085894
10km	70%	50000	6	315	3591576	338647	3224308	2893299
10km	70%	50000	6	156	2841292	299555	2518413	2410354
10km	70%	50000	6	237	3107973	306713	2757505	2812411
10km	70%	50000	6	235	2953213	283754	2629461	2585839
10km	70%	50000	6	219	3359032	291556	3035228	3129209
10km	70%	50000	6	339	4188605	377718	3770518	3691067
10km	70%	50000	6	235	3563586	314013	3216709	2835693
10km	70%	50000	6	217	3036837	280343	2731353	2823710
10km	70%	50000	6	170	2483552	244458	2211910	2515241
10km	70%	50000	6	281	3424883	315038	3081675	3308356
10km	70%	50000	6	193	3271015	303183	2935932	2682670
10km	70%	50000	6	284	2499488	234650	2240575	2329491
10km	70%	50000	6	281	2710350	258379	2411793	2285386
10km	70%	50000	6	278	2737223	257128	2443497	2319950
10km	70%	50000	6	242	2647274	273422	2356186	2536430
10km	70%	50000	6	224	2601531	241358	2336797	2256785
10km	70%	50000	6	305	3072695	314813	2707725	2370446
10km	70%	50000	6	206	3038507	305581	2715182	2337851
10km	70%	50000	6	247	3580270	340985	3204169	2861755
10km	70%	50000	6	251	2600452	270475	2302888	2591189
10km	70%	50000	6	249	2940513	304198	2606062	2215189
10km	70%	50000	6	243	2936963	278448	2630988	2316426
10km	70%	50000	6	332	2654895	259271	2368899	2372108
10km	70%	50000	6	197	2406950	233349	2141460	2226285
10km	70%	50000	6	204	3504085	300430	3171192	2971236
10km	70%	50000	6	266	3933574	360588	3549268	3232604
10km	70%	50000	6	218	3865146	334684	3499015	2991860
10km	70%	50000	6	224	3905871	354731	3518010	3011530
10km	70%	50000	6	224	3243573	314608	2889925	2592329
10km	70%	50000	6	219	2936734	272028	2622066	2343094
10km	70%	50000	6	290	3531446	296734	3209168	2830624
10km	70%	50000	6	205	2951039	269942	2660425	2535724
10km	70%	50000	6	218	3225177	306531	2898043	2463486
10km	70%	50000	6	244	2974219	319274	2623416	2689166
10km	70%	50000	6	244	3008325	289882	2678371	2267417
10km	70%	50000	6	185	2829704	298615	2508872	2700607
10km	70%	50000	6	292	2247729	227464	2002837	2273795
10km	70%	50000	6	175	3787925	341871	3413640	2911233
10km	70%	50000	6	223	2933798	282426	2627134	2737042
10km	70%	50000	6	347	3255751	322025	2888064	2864438
10km	70%	50000	6	224	3081218	303692	2739519	2664348
10km	70%	50000	6	233	2880171	264991	2577213	2910458
10km	70%	50000	6	265	3492894	323250	3120124	2721657
10km	70%	50000	6	262	3678110	298266	3357099	3150733
10km	70%	50000	6	259	3839761	313710	3495508	2893938
10km	70%	50000	6	245	2797393	254183	2519914	2429863
10km	70%	50000	6	350	2641494	248269	2369745	2544685
10km	70%	50000	6	280	3141691	290881	2819785	3020002
10km	70%	50000	6	235	2576562	241749	2306975	2727254
10km	70%	50000	6	274	2821986	253234	2545819	2112785
10km	70%	50000	6	205	2879668	294930	2558839	2681177
10km	70%	50000	6	229	2742443	271853	2440366	2437992
10km	70%	50000	6	282	2912847	292920	2598784	2380547
10km	70%	50000	6	191	3042438	295798	2707359	2851858
10km	70%	50000	6	197	3181624	331364	2823478	2971631
10km	70%	50000	6	412	4295316	338126	3921365	3454553
10km	70%	50000	6	328	2726359	259358	2448537	2551753
10km	70%	50000	6	164	2684941	269375	2398878	2428067
10km	70%	50000	6	209	2959491	303214	2594497	2467320
10km	70%	50000	6	288	2196314	214014	1962132	2291294
10km	70%	50000	6	217	2947141	285819	2633575	2219300
10km	70%	50000	6	216	4178861	393499	3753289	3412819
10km	70%	50000	6	307	4443633	360612	4037174	3477283
10km	70%	50000	6	150	2742071	267817	2427498	2294162
10km	70%	50000	6	253	3102471	297432	2765720	2719815
10km	70%	50000	6	302	3814853	337464	3449548	3083758
10km	70%	50000	6	219	3096847	285688	2775736	2681209
10km	70%	50000	6	252	2333631	233515	2088022	1969015
10km	70%	50000	6	263	3779787	338124	3417881	2912341
10km	70%	50000	6	212	3584326	341021	3215436	2977325
10km	70%	50000	6	281	2943822	273403	2630390	2567838
10km	70%	50000	6	210	2706981	251965	2422257	2345558
10km	70%	50000	6	257	3153171	317057	2803688	2358387
10km	70%	50000	6	318	3470855	318632	3120023	2630037
10km	70%	50000	6	288	2647830	251415	2363499	2504598
10km	70%	50000	6	279	2481246	268068	2192258	2564820
10km	70%	50000	6	271	3560290	299835	3230907	2829792
10km	70%	50000	6	201	2571793	258927	2269545	2374516
10km	70%	50000	6	187	2512498	264929	2217511	2358130
10km	70%	50000	6	206	2596215	255805	2320012	2758613
10km	70%	50000	6	285	3563955	325267	3204743	2996241
10km	70%	50000	6	214	3166138	294240	2842672	2476240
10km	70%	50000	6	191	2580700	259724	2286617	2364274
10km	70%	50000	6	259	3383314	330047	3012291	2831793
10km	70%	50000	6	199	3343250	277457	3039598	2809511
10km	70%	50000	6	176	2488932	250148	2219794	2379487
10km	70%	50000	6	227	2332829	233957	2073736	2291264
10km	70%	50000	6	217	2312222	264233	2032110	2246493
10km	70%	50000	6	257	3239463	310065	2900874	2861546
10km	70%	50000	6	219	4104629	369060	3698405	3217641
10km	70%	50000	6	312	4037128	340829	3655757	3415693
10km	70%	50000	6	256	3317982	314350	2975104	2565952
10km	70%	50000	6	394	3609524	333890	3249567	3400636
10km	70%	50000	6	413	3652089	267758	3360141	3045946
10km	70%	50000	6	220	3647691	342480	3272560	2955099
10km	70%	50000	6	172	2767240	259859	2487163	2533909
10km	70%	50000	6	211	2930973	289806	2613816	2534928
10km	70%	50000	6	216	2882552	283503	2570569	2221025
10km	70%	50000	6	229	2347486	226151	2103457	2084624
10km	70%	50000	6	189	2953470	292195	2634078	2639760
10km	70%	50000	6	183	2647000	267796	2357173	2541003
10km	70%	50000	6	204	3170608	288942	2835155	2497577
10km	70%	50000	6	148	2541288	264679	2229873	2378793
10km	70%	50000	6	238	2673863	287461	2352976	2115735
10km	70%	50000	6	259	2920552	246317	2641949	2460429
10km	70%	50000	6	251	3056487	280152	2746961	2380700
10km	70%	50000	6	298	2907400	274285	2599715	2473905
10km	70%	50000	6	277	3120709	296085	2776518	2543289
10km	70%	50000	6	233	2839322	265056	2541049	2202748
10km	70%	50000	6	432	4005055	366629	3588162	3078793
10km	70%	50000	6	195	2308827	254052	2037651	2076396
10km	70%	50000	6	232	3420037	341739	3047938	2932766
10km	70%	50000	6	269	3474205	284461	3156393	2809777
10km	70%	50000	6	253	3426353	330509	3074065	2810939
10km	70%	50000	6	193	3389737	307585	3047329	2635934
10km	70%	50000	6	261	3548888	347685	3154258	3000510
10km	70%	50000	6	327	3050774	269203	2717669	2681290
10km	70%	50000	6	285	3138365	297541	2808260	2944166
10km	70%	50000	6	257	2280781	227842	2026544	2253783
10km	70%	50000	6	285	2002965	178794	1810101	2125967
10km	70%	50000	6	215	2676919	280539	2379985	2159909
10km	70%	50000	6	322	2922001	293405	2602175	2486573
10km	70%	50000	6	262	3342189	316846	2999148	2847258
10km	70%	50000	6	290	3238020	293461	2916223	2742807
10km	70%	50000	6	232	2898298	288924	2578305	2639026
10km	70%	50000	6	244	2912559	283215	2600578	2440379
10km	70%	50000	6	286	3964703	392208	3541691	3299977
10km	70%	50000	6	270	4071652	356367	3673955	3631724
10km	70%	50000	6	211	2684857	252066	2402148	2259816
10km	70%	50000	6	324	2627471	264079	2345409	2436903
10km	70%	50000	6	259	3622825	327208	3259285	3278137
10km	70%	50000	6	169	2823438	263307	2529205	2357651
10km	70%	50000	6	218	2286085	209529	2048246	1962494
10km	70%	50000	6	219	2386126	269288	2097264	2315602
10km	70%	50000	6	253	2873173	267329	2574694	2565334
10km	70%	50000	6	255	3672884	347880	3295239	2651009
10km	70%	50000	6	218	3600033	324999	3236173	2817953
10km	70%	50000	6	228	3664888	330207	3300285	2940498
10km	70%	50000	6	261	3032579	288244	2712156	2399705
10km	70%	50000	6	311	1845877	217773	1603926	2516479
10km	70%	50000	6	242	3388787	298898	3063138	2809539
10km	70%	50000	6	250	3082848	271459	2763249	2772254
10km	70%	50000	6	260	3144131	306424	2793946	2146544
10km	70%	50000	6	271	3383628	343373	3007088	2739016
10km	70%	50000	6	240	3555378	332059	3190136	3167714
10km	70%	50000	6	350	3188516	313978	2839324	2525659
10km	70%	50000	6	306	3113209	293929	2787554	3004480
10km	70%	50000	6	224	3069536	302793	2736819	2764509
10km	70%	50000	6	217	3239696	288289	2924726	2706114
10km	70%	50000	6	186	2938822	285870	2609947	2644601
10km	70%	50000	6	248	3803367	366308	3409040	3010872
10km	70%	50000	6	227	2893998	298036	2571456	2730114
10km	70%	50000	6	170	3003431	289458	2687883	2773580
10km	70%	50000	6	285	3452454	309685	3113065	2979695
10km	70%	50000	6	213	3014936	281479	2706251	2402126
10km	70%	50000	6	194	3409082	335756	3046131	2660404
10km	70%	50000	6	258	3844162	335467	3475299	3295313
10km	70%	50000	6	314	3144384	278251	2838583	2708403
10km	70%	50000	6	255	3513042	288277	3202796	2679974
10km	70%	50000	6	204	2540804	244485	2254808	2292296
10km	70%	50000	6	293	4398917	374776	3975502	3349540
10km	70%	50000	6	227	3482340	349564	3096288	3161839
10km	70%	50000	6	257	2869742	284027	2560344	2497870
10km	70%	50000	6	339	2807992	296049	2490788	2533539
10km	70%	50000	6	356	3248940	280567	2938646	3198518
10km	70%	50000	6	225	2883298	303780	2562339	2763697
10km	70%	50000	6	254	4227680	376660	3820242	3280565
10km	70%	50000	6	332	3316902	333000	2954606	2716276
10km	70%	50000	6	220	3288792	311684	2951289	2923991
10km	70%	50000	6	260	2748462	273382	2421524	2690765
10km	70%	50000	6	249	2722653	290940	2415386	2561147
10km	70%	50000	6	328	2942515	288878	2630655	2405831
10km	70%	50000	6	207	3217195	271314	2897524	2709959
10km	70%	50000	6	245	3286663	299580	2969187	2593833
10km	70%	50000	6	285	3628051	344723	3253483	2630867
10km	70%	50000	6	277	2752735	256525	2466985	2674316
10km	70%	50000	6	253	3050764	302488	2711024	2633533
10km	70%	50000	6	306	3877985	346206	3496445	3212323
10km	70%	50000	6	214	3211755	303771	2885325	3072745
10km	70%	50000	6	248	3043760	286289	2724327	2486383
10km	70%	50000	6	296	2561941	277059	2255393	2357317
10km	70%	50000	6	235	3596566	353518	3209534	3122658
10km	70%	50000	6	235	3038614	321113	2699355	2374601
10km	70%	50000	6	217	1812549	185686	1607043	2225227
10km	70%	50000	6	186	2890338	291188	2575009	2492665
10km	70%	50000	6	336	2851380	288644	2534026	2699701
10km	70%	50000	6	326	3157777	270799	2839796	2263207
10km	70%	50000	6	238	2557367	257950	2278832	2471762
10km	70%	50000	6	231	3840073	366692	3442932	3093814
10km	70%	50000	6	196	3385368	311898	3047698	2897678
10km	70%	50000	6	258	3220218	289672	2892418	2776426
10km	70%	50000	6	187	3332289	351625	2949696	2428002
10km	70%	50000	6	236	2374166	265495	2090441	2128819
10km	70%	50000	6	375	2947348	286886	2629996	2554285
10km	70%	50000	6	321	3187102	292124	2865058	2220736
10km	70%	50000	6	304	2718794	264538	2419450	2257665
10km	70%	50000	6	301	2721242	269465	2424972	2189549
10km	70%	50000	6	166	3142652	288734	2824507	2693159
10km	70%	50000	6	191	3025283	317565	2668042	2602084
10km	70%	50000	6	248	3076612	289391	2763176	2615581
10km	70%	50000	6	265	3077773	287906	2760361	2401719
10km	70%	50000	6	261	2970760	290637	2656266	2542995
10km	70%	50000	6	195	3881835	341050	3508797	2966767
10km	70%	50000	6	221	2345375	243106	2083233	2352948
10km	70%	50000	6	200	3588991	360060	3188248	2739493
10km	70%	50000	6	226	2570696	259542	2294916	2211969
10km	70%	50000	6	321	3086715	286171	2780543	2922347
10km	70%	50000	6	279	2656187	258202	2364744	2780436
10km	70%	50000	6	241	2602724	248025	2326867	2637547
10km	70%	50000	6	284	2614442	276005	2315506	2584486
10km	70%	50000	6	179	2899936	286796	2580551	2482923
10km	70%	50000	6	217	2708442	291378	2389284	2384495
10km	70%	50000	6	240	3409596	313106	3069178	2681477
10km	70%	50000	6	241	2933519	289466	2615913	2291411
10km	70%	50000	6	178	3119734	298699	2789875	2459054
10km	70%	50000	6	169	2676683	264229	2375462	2207853
10km	70%	50000	6	217	2584700	263613	2293630	2210186
10km	70%	50000	6	542	2407210	233728	2159872	2032975
10km	70%	50000	6	282	3414195	301093	3063778	2588780
10km	70%	50000	6	230	3238507	312210	2893590	2921616
10km	70%	50000	6	246	3464593	298597	3119272	3075826
10km	70%	50000	6	341	3358064	322423	3008405	2824636
10km	70%	50000	6	242	3304513	269527	3002403	2943258
10km	70%	50000	6	221	4264527	359481	3870442	3540023
10km	70%	50000	6	228	2746398	267560	2458546	2259437
10km	70%	50000	6	267	3234472	308982	2898366	3041421
10km	70%	50000	6	335	3235469	325452	2886307	2772543
10km	70%	50000	6	166	2529999	268646	2246744	2660689
10km	70%	50000	6	288	3523220	305444	3183332	2693706
10km	70%	50000	6	251	2314990	244261	2046050	2154487
10km	70%	50000	6	295	2893508	255708	2609833	2718413
10km	70%	50000	6	288	3064431	300255	2741143	2629975
10km	70%	50000	6	212	3199744	324720	2839144	2940016
10km	70%	50000	6	255	3202201	290614	2895948	2725364
10km	70%	50000	6	207	2975782	283671	2671498	2611100
10km	70%	50000	6	232	3010141	308564	2672727	2626351
10km	70%	50000	6	234	2916736	294261	2584323	2441657
10km	70%	50000	6	215	3013279	285204	2683849	2525413
10km	70%	50000	6	212	3231666	301921	2900679	3047899
10km	70%	50000	6	213	2678705	258151	2388478	2191322
10km	70%	50000	6	163	2654727	270059	2364549	2161934
10km	70%	50000	6	303	3846553	326525	3485731	2861632
10km	70%	50000	6	248	2518692	245180	2260927	2217575
10km	70%	50000	6	245	2895192	265449	2580349	2351973
10km	70%	50000	6	196	2496021	255510	2212408	2240515
10km	70%	50000	6	281	3405127	342408	3018306	3039745
10km	70%	50000	6	260	3178820	298150	2847949	2710883
10km	70%	50000	6	273	3350948	308086	3010532	2489716
10km	70%	50000	6	170	3152924	295438	2834549	2546255
10km	70%	50000	6	330	2802324	266317	2515515	2455345
10km	70%	50000	6	279	3284614	333924	2914220	2986333
10km	70%	50000	6	249	3154407	302540	2823017	2655533
10km	70%	50000	6	263	3381842	311037	3042400	2682789
10km	70%	50000	6	253	2755078	257765	2463935	2653467
10km	70%	50000	6	306	2927945	294591	2608206	2424231
10km	70%	50000	6	215	2517287	249630	2245760	2438180
10km	70%	50000	6	195	2861961	281070	2556051	2298456
10km	70%	50000	6	225	2628278	269154	2345033	2511941
10km	70%	50000	6	224	2225534	222485	1976981	2453860
10km	70%	50000	6	261	3051368	315688	2706687	2698306
10km	70%	50000	6	273	3623612	339553	3250529	2833260
10km	70%	50000	6	379	3677248	337551	3298153	2702087
10km	70%	50000	6	346	3067362	269914	2770170	2588689
10km	70%	50000	6	148	2870320	310340	2509053	2491454
10km	70%	50000	6	228	3022314	315588	2677578	2498731
10km	70%	50000	6	217	2373230	242427	2110062	2104960
10km	70%	50000	6	255	3077807	296197	2752312	2579652
10km	70%	50000	6	261	2551917	258215	2276205	2316729
10km	70%	50000	6	335	4406678	372405	4000276	3334495
10km	70%	50000	6	230	3893201	360438	3499615	2760852
10km	70%	50000	6	254	2524179	238822	2244648	2438084
10km	70%	50000	6	350	4468040	376262	4033049	3324144
10km	70%	50000	6	187	2720758	235719	2459286	2393860
10km	70%	50000	6	222	2953650	283273	2646053	2772365
10km	70%	50000	6	242	2200474	234027	1936981	2318473
10km	70%	50000	6	184	2425982	248929	2151711	2319672
10km	70%	50000	6	253	3654707	333193	3264068	2513372
10km	70%	50000	6	239	2896734	300653	2575639	2740098
10km	70%	50000	6	200	2514930	253822	2233963	2563868
10km	70%	50000	6	209	3370181	303678	3041944	2540737
10km	70%	50000	6	240	3666668	313514	3322803	2672786
10km	70%	50000	6	205	4293531	361841	3892609	3348865
10km	70%	50000	6	271	3449892	319565	3085688	2767781
10km	70%	50000	6	271	3282085	334193	2917197	2889146
10km	70%	50000	6	197	2492802	258791	2201235	2455752
10km	70%	50000	6	327	3309892	323178	2949354	3118642
10km	70%	50000	6	209	2695193	288772	2371981	2456235
10km	70%	50000	6	222	2806421	270494	2506211	2512758
10km	70%	50000	6	314	3553293	338101	3180396	3251079
10km	70%	50000	6	257	3264399	331980	2903919	2640664
10km	70%	50000	6	175	3611940	338396	3236453	3003293
10km	70%	50000	6	231	2869172	284420	2554387	2293571
10km	70%	50000	6	236	2793635	272193	2497023	2367052
10km	70%	50000	6	256	3276107	289934	2940965	3002255
10km	70%	50000	6	224	2976046	293911	2661419	2511506
10km	70%	50000	6	282	3416588	318426	3044894	2951425
10km	70%	50000	6	281	3219755	302434	2891809	2189917
10km	70%	50000	6	249	3122648	266405	2826286	2634158
10km	70%	50000	6	239	2673147	260863	2382326	2330035
10km	70%	50000	6	287	3081217	295558	2758355	2793001
10km	70%	50000	6	260	2880130	257595	2582120	2369332
10km	70%	50000	6	239	3014816	300390	2674425	3145921
10km	70%	50000	6	231	3341565	310741	2988818	2637869
10km	70%	50000	6	194	3179663	308909	2815550	2535291
10km	70%	50000	6	300	2896580	269319	2603890	2271359
10km	70%	50000	6	178	2957943	287138	2627709	2509548
10km	70%	50000	6	222	3120010	300808	2793047	2659652
10km	70%	50000	6	170	3210260	311248	2850301	2784493
10km	70%	50000	6	283	3494011	331361	3122560	3317585
10km	70%	50000	6	327	3053418	294727	2723779	2737950
10km	70%	50000	6	231	3059175	274458	2759880	2458854
10km	70%	50000	6	227	3228412	291829	2901184	2626671
10km	70%	50000	6	204	3071181	291985	2745119	2495095
10km	70%	50000	6	170	2688666	290192	2377418	2527886
10km	70%	50000	6	226	3095996	306835	2761940	2627612
10km	70%	50000	6	373	2582281	267787	2274291	2504735
10km	70%	50000	6	228	2752079	273884	2452805	2765061
10km	70%	50000	6	188	2099536	225736	1848520	2136484
10km	70%	50000	6	253	2700542	272436	2397725	2437017
10km	70%	50000	6	229	3094656	288838	2766827	2910070
10km	70%	50000	6	256	2859854	263495	2572738	2949390
10km	70%	50000	6	287	2925945	294155	2594056	2570784
10km	70%	50000	6	301	2487349	269675	2174623	2148408
10km	70%	50000	6	179	3024037	313127	2695427	2795918
10km	70%	50000	6	257	2834766	264080	2539101	2196764
10km	70%	50000	6	302	3122066	321082	2757602	2802046
10km	70%	50000	6	211	2661762	284534	2336712	2729501
10km	70%	50000	6	411	3397381	328977	3047405	3066532
10km	70%	50000	6	221	3345031	286817	3023456	2712811
10km	70%	50000	6	200	3164289	289731	2844443	2385992
10km	70%	50000	6	181	2260720	249613	1993195	2189443
10km	70%	50000	6	304	3009861	265245	2726609	2442397
10km	70%	50000	6	206	3196780	284379	2882886	2789497
10km	70%	50000	6	254	3136210	310674	2789818	2872280
10km	70%	50000	6	379	2634078	259705	2346832	2302152
10km	70%	50000	6	232	2777561	253144	2500766	2239515
10km	70%	50000	6	253	3750958	352036	3362776	3084681
10km	70%	50000	6	249	3098489	281430	2782157	2644758
10km	70%	50000	6	230	2703611	240251	2439323	2335698
10km	70%	50000	6	262	3115525	291289	2783806	2419618
10km	70%	50000	6	224	3204007	277944	2893892	2897835
10km	70%	50000	6	228	3435426	312544	3085619	2807831
10km	70%	50000	6	234	3349435	304611	3007276	2651795
10km	70%	50000	6	169	2526544	277351	2229371	2295160
10km	70%	50000	6	366	2221503	213887	1983894	1965873
10km	70%	50000	6	203	3221064	313493	2866611	3316221
10km	70%	50000	6	218	3178066	305474	2834495	2687402
10km	70%	50000	6	282	3292210	314049	2950369	3149152
10km	70%	50000	6	173	2885778	290266	2564677	2508371
10km	70%	50000	6	229	2749246	295938	2426038	2508559
10km	70%	50000	6	215	3082646	308142	2741776	2657650
10km	70%	50000	6	247	3987988	360880	3597921	2847541
10km	70%	50000	6	230	2250993	237414	1997199	2155790
10km	70%	50000	6	197	2834270	270394	2513597	2438825
10km	70%	50000	6	190	2410038	258983	2133560	2153605
10km	70%	50000	6	321	3847934	348298	3460285	3257720
10km	70%	50000	6	188	2689504	291325	2375644	2464497
10km	70%	50000	6	258	3329502	322002	2977992	2665619
10km	70%	50000	6	265	3110848	324988	2752680	2828778
10km	70%	50000	6	234	3975653	330733	3614946	3117183
10km	70%	50000	6	251	3613266	303860	3275833	2915457
10km	70%	50000	6	378	3507141	355787	3120040	3014543
10km	70%	50000	6	216	2927259	299877	2604553	2576540
10km	70%	50000	6	313	3113217	270568	2818465	2664107
10km	70%	50000	6	305	3440574	335484	3070328	2782013
10km	70%	50000	6	286	3150180	286284	2831301	2607494
10km	70%	50000	6	265	3110856	281004	2807613	2647428
10km	70%	50000	6	240	3287358	312705	2927861	2542062
10km	70%	50000	6	194	2831728	270428	2532664	2704744
10km	70%	50000	6	181	2709956	266287	2420442	2240503
10km	70%	50000	6	227	3596943	330267	3232716	3100850
10km	70%	50000	6	160	2406465	269281	2106802	2253118
10km	70%	50000	6	222	2452550	240251	2192966	2354759
10km	70%	50000	6	244	3522321	335032	3152576	2719580
10km	70%	50000	6	299	4230523	335578	3845161	3293628
10km	70%	50000	6	217	2718832	262034	2418086	2451750
10km	70%	50000	6	248	4355161	322463	3997671	2924557
10km	70%	50000	6	175	2693102	265280	2400930	2505460
10km	70%	50000	6	184	3831472	349164	3445753	2917071
10km	70%	50000	6	284	3398754	294842	3074862	2785269
10km	70%	50000	6	239	2964410	297590	2632002	2567726
10km	70%	50000	6	318	4299114	362029	3898394	3520973
10km	70%	50000	6	278	3828639	347496	3441786	3133123
10km	70%	50000	6	218	3496910	346485	3113585	2561213
10km	70%	50000	6	178	2861649	287568	2551586	2325200
10km	70%	50000	6	301	2878260	251347	2605101	2440247
10km	70%	50000	6	236	2544542	253438	2267328	2574744
10km	70%	50000	6	306	2851882	291795	2539754	3006898
10km	70%	50000	6	215	2459947	247150	2181036	2802255
10km	70%	50000	6	342	3646542	361954	3255438	2870839
10km	70%	50000	6	302	3356506	318441	2987342	2586251
10km	70%	50000	6	159	2862076	301848	2506755	2495787
10km	70%	50000	6	183	2931686	302374	2602009	2464650
10km	70%	50000	6	247	2755019	262558	2464989	2647943
10km	70%	50000	6	288	2942265	297007	2620662	2722860
10km	70%	50000	6	293	3128666	260324	2830634	2428297
10km	70%	50000	6	282	3882442	313956	3527598	3187686
10km	70%	50000	6	202	3572594	350508	3181690	2947873
10km	70%	50000	6	236	3215882	318631	2867350	2753857
10km	70%	50000	6	275	3426863	340685	3051470	2737116
10km	70%	50000	6	265	3242863	306094	2899637	2490931
10km	70%	50000	6	258	3589874	330984	3225439	2885020
10km	70%	50000	6	269	2436551	236916	2170243	2358726
10km	70%	50000	6	254	2599357	256089	2312939	2593956
10km	70%	50000	6	257	3061940	280757	2742802	2670647
10km	70%	50000	6	402	2650942	267855	2351532	2678654
10km	70%	50000	6	364	3494952	299958	3168398	2713998
10km	70%	50000	6	216	2085593	201394	1864984	2113022
10km	70%	50000	6	267	2782812	280100	2456491	2700200
10km	70%	50000	6	352	3978167	365603	3575928	3180113
10km	70%	50000	6	182	2430393	252592	2151369	2041118
10km	70%	50000	6	243	3280361	330806	2925272	2965598
10km	70%	50000	6	235	2866151	290045	2542580	2774593
10km	70%	50000	6	269	3639112	328285	3275251	3239889
10km	70%	50000	6	168	2514992	251204	2239166	2201439
10km	70%	50000	6	161	1937167	200012	1724312	1963086
10km	70%	50000	6	227	3367143	314591	3019462	2953895
10km	70%	50000	6	281	3283794	303614	2958117	2644760
10km	70%	50000	6	215	2518593	269412	2227393	2441568
10km	70%	50000	6	293	3331157	265149	3034128	2933710
10km	70%	50000	6	240	3179402	308014	2829735	2779142
10km	70%	50000	6	216	2652484	244673	2385010	2321822
10km	70%	50000	6	202	2889969	305716	2551304	2683377
10km	70%	50000	6	265	3549058	334833	3185359	3019561
10km	70%	50000	6	273	2962097	285095	2645860	2592279
10km	70%	50000	6	243	4696100	367148	4287095	3325107
10km	70%	50000	6	410	2607309	266602	2320378	2516207
10km	70%	50000	6	347	3104604	276722	2789501	2719506
10km	70%	50000	6	178	2722612	271085	2430931	2243856
10km	70%	50000	6	212	2880793	316034	2529315	2894812
10km	70%	50000	6	284	3462955	341803	3088488	3037090
10km	70%	50000	6	238	3712791	343793	3338015	2501128
10km	70%	50000	6	359	2908662	279154	2600633	2592056
10km	70%	50000	6	356	3558788	334451	3193536	2906658
10km	70%	50000	6	219	2730336	283740	2417873	2314829
10km	70%	50000	6	341	2817886	265877	2512166	2700772
10km	70%	50000	6	213	2571770	249607	2296792	2186336
10km	70%	50000	6	244	3630966	335599	3260279	2677866
10km	70%	50000	6	204	3310288	305625	2980011	2669980
10km	70%	50000	6	432	2510423	263184	2233618	2141062
10km	70%	50000	6	262	3433095	278003	3114787	2670061
10km	70%	50000	6	268	2849370	276200	2535201	2168436
10km	70%	50000	6	261	3122262	285864	2810617	2835503
10km	70%	50000	6	231	2853130	289274	2521617	2458673
10km	70%	50000	6	160	2294159	248352	2024743	2013490
10km	70%	50000	6	260	2998245	276474	2687392	2539061
10km	70%	50000	6	209	4031051	346973	3647599	3081035
10km	70%	50000	6	298	2982243	283449	2678415	2668016
10km	70%	50000	6	212	3865922	369668	3463730	2765145
10km	70%	50000	6	232	2244332	243545	1985985	2133675
10km	70%	50000	6	228	2714555	262350	2442095	2387032
10km	70%	50000	6	242	2771009	261303	2484847	2323765
10km	70%	50000	6	302	2390289	244486	2121150	2495380
10km	70%	50000	6	229	3281451	318664	2938301	2687661
10km	70%	50000	6	235	2875670	251451	2580432	2962867
10km	70%	50000	6	179	3043487	282771	2739525	2332239
10km	70%	50000	6	312	2720946	286968	2405807	2728864
10km	70%	50000	6	374	3331267	301470	3008040	2782457
10km	70%	50000	6	199	2941342	262522	2661378	2865418
10km	70%	50000	6	251	3739303	313002	3394622	3027100
10km	70%	50000	6	253	2833553	286249	2519121	2705216
10km	70%	50000	6	204	2691164	258682	2394954	2487250
10km	70%	50000	6	361	2848961	299346	2516250	2484828
10km	70%	50000	6	243	2794208	251672	2507715	2505285
10km	70%	50000	6	246	3395018	319980	3037420	2990644
10km	70%	50000	6	267	2985384	279725	2660088	2548697
10km	70%	50000	6	258	3802525	314750	3457623	2883413
10km	70%	50000	6	259	3481192	298953	3133855	2617566
10km	70%	50000	6	283	2531904	281043	2212800	2248392
10km	70%	50000	6	201	2976759	290324	2633036	2403255
10km	70%	50000	6	207	2980531	281511	2657831	2815711
10km	70%	50000	6	293	3599439	309328	3263942	3309927
10km	70%	50000	6	200	3197203	304020	2852443	2689692
10km	70%	50000	6	321	2552879	256736	2280696	2416654
10km	70%	50000	6	255	2773667	309813	2439057	2255848
10km	70%	50000	6	190	2467592	244585	2203190	2331692
10km	70%	50000	6	237	2607652	252713	2325539	2415172
10km	70%	50000	6	221	3064797	311636	2731556	2956830
10km	70%	50000	6	245	2547363	277594	2236032	2379261
10km	70%	50000	6	238	3439387	334961	3081996	2512975
10km	70%	50000	6	310	3596276	335180	3218564	2873654
10km	70%	50000	6	238	3687803	379721	3270899	3058794
10km	70%	50000	6	245	3454146	310432	3103364	2497134
10km	70%	50000	6	234	2967640	271391	2665362	2390199
10km	70%	50000	6	302	3257527	334242	2898432	3433574
10km	70%	50000	6	285	3634353	346883	3266943	3114620
10km	70%	50000	6	211	2733154	270926	2436974	2429719
10km	70%	50000	6	300	3427589	314394	3077030	2920773
10km	70%	50000	6	284	3191893	255960	2907809	2827743
10km	70%	50000	6	311	2996109	303897	2648812	2765074
10km	70%	50000	6	178	3633064	328167	3281987	3336397
10km	70%	50000	6	321	3993962	316653	3651906	2971979
10km	70%	50000	6	209	3343656	302655	3015030	2663709
10km	70%	50000	6	184	2630279	261840	2348790	2399697
10km	70%	50000	6	211	3626829	346957	3240597	3105870
10km	70%	50000	6	230	2579316	248304	2297811	2242824
10km	70%	50000	6	259	2386552	248966	2116451	2052212
10km	70%	50000	6	215	2491706	236828	2237137	2404433
10km	70%	50000	6	161	2411316	257842	2113241	2056986
10km	70%	50000	6	266	4124824	342537	3750749	3220080
10km	70%	50000	6	297	2564652	270965	2278172	2139523
10km	70%	50000	6	182	2639116	258219	2348754	2659418
10km	70%	50000	6	231	2742816	273365	2427739	2550188
10km	70%	50000	6	171	3168752	273146	2866288	2661975
10km	70%	50000	6	249	2870820	260953	2586936	2442450
10km	70%	50000	6	259	2782169	290461	2464280	2660115
10km	70%	50000	6	237	2509534	246090	2237097	2471083
10km	70%	50000	6	239	3409620	314068	3046725	2970547
10km	70%	50000	6	224	3123635	306260	2781716	2642046
10km	70%	50000	6	244	3170513	296140	2830150	2794518
10km	70%	50000	6	238	3533272	316654	3164083	2630577
10km	70%	50000	6	234	3324492	316477	2964064	2644093
10km	70%	50000	6	208	2366304	248968	2098035	2372381
10km	70%	50000	6	198	1941328	199996	1709019	2080985
10km	70%	50000	6	204	2671748	267167	2380632	2233424
10km	70%	50000	6	385	3252225	262067	2951919	2504543
10km	70%	50000	6	214	2967531	296723	2649806	2686335
10km	70%	50000	6	482	3442352	317252	3089748	2840691
10km	70%	50000	6	193	2500354	260232	2213997	2223705
10km	70%	50000	6	241	3415940	325565	3052030	2666181
10km	70%	50000	6	268	2224586	241607	1963330	2266684
10km	70%	50000	6	200	2771013	272762	2460240	2436954
10km	70%	50000	6	171	2860071	262590	2569059	2701326
10km	70%	50000	6	222	3027732	322084	2672371	2738093
10km	70%	50000	6	211	2802172	295733	2478325	2350470
10km	70%	50000	6	335	3582013	322812	3229307	2643982
10km	70%	50000	6	172	2317777	236513	2059266	2023151
10km	70%	50000	6	183	2799529	286460	2484366	2702357
10km	70%	50000	6	182	2563842	241275	2277980	2187529
10km	70%	50000	6	219	3435051	309569	3088905	2966984
10km	70%	50000	6	300	3201196	323602	2854477	2618867
10km	70%	50000	6	263	4410985	363126	4010690	3266049
10km	70%	50000	6	184	2784942	241513	2515211	2421195
10km	70%	50000	6	292	3846425	335787	3477733	3000867
10km	70%	50000	6	312	3452365	298943	3125679	2941160
10km	70%	50000	6	252	3145677	270516	2848324	2565490
10km	70%	50000	6	146	2880060	290474	2562701	2078844
10km	70%	50000	6	284	3118104	309608	2778415	2598195
10km	70%	50000	6	194	2663002	263783	2357877	2433572
10km	70%	50000	6	234	3380573	305392	3051068	2961203
10km	70%	50000	6	331	3622159	311194	3282207	2792207
10km	70%	50000	6	182	2340909	222727	2096594	2475734
10km	70%	50000	6	310	4033483	353934	3640340	3294155
10km	70%	50000	6	307	2419394	262665	2138944	2534142
10km	70%	50000	6	234	2755101	289524	2438870	2510335
10km	70%	50000	6	264	3158698	276242	2860234	2576168
10km	70%	50000	6	236	2218158	236940	1961759	2230011
10km	70%	50000	6	267	3222115	325219	2853900	2589374
10km	70%	50000	6	265	3702667	314807	3352905	3150231
10km	70%	50000	6	200	2870090	271272	2554498	2254995
10km	70%	50000	6	248	2537850	250255	2259760	2548303
10km	70%	50000	6	257	3003217	266242	2692207	2563613
10km	70%	50000	6	182	3027709	305491	2695740	2505221
10km	70%	50000	6	364	3747558	356346	3358803	2735067
10km	70%	50000	6	196	3247844	317243	2889957	2997936
10km	70%	50000	6	270	3199993	309065	2852748	2500374
10km	70%	50000	6	261	2787906	269246	2479208	2536361
10km	70%	50000	6	191	2656002	250601	2378047	2531619
10km	70%	50000	6	170	2976720	298612	2650244	2447904
10km	70%	50000	6	232	2548451	249281	2272742	2321272
10km	70%	50000	6	216	2967559	290478	2636761	2478502
10km	70%	50000	6	261	2458055	250142	2187426	2173130
10km	70%	50000	6	277	2918908	291421	2602596	2687696
10km	70%	50000	6	249	3509618	305782	3175984	2896730
10km	70%	50000	6	374	3416475	347870	3031216	3060656
10km	70%	50000	6	195	2811956	275083	2521360	2402573
10km	70%	50000	6	236	2385368	260891	2103688	1998673
10km	70%	50000	6	243	3560309	332076	3173433	2568988
10km	70%	50000	6	256	3482335	310117	3142052	2630976
10km	70%	50000	6	189	2411721	256710	2121275	2442223
10km	70%	50000	6	330	3421648	294771	3088824	2843284
10km	70%	50000	6	241	3249127	310684	2904671	2665660
10km	70%	50000	6	352	3033116	272703	2742632	2689072
10km	70%	50000	6	183	3208914	283226	2895117	2692944
10km	70%	50000	6	164	2386335	251739	2104483	1992423
10km	70%	50000	6	209	2913992	296192	2589810	2416768
10km	70%	50000	6	220	2617999	271284	2315689	2469101
10km	70%	50000	6	209	3792121	347487	3415410	3305886
10km	70%	50000	6	213	2989066	274058	2678256	2565596
10km	70%	50000	6	215	2746796	273646	2450894	2918856
10km	70%	50000	6	155	2021683	218348	1787395	2104372
10km	70%	50000	6	200	2785180	306836	2437746	2711837
10km	70%	50000	6	202	3473101	351308	3084021	2682478
10km	70%	50000	6	392	3035768	275965	2722725	2438053
10km	70%	50000	6	215	3579705	338753	3208712	2621862
10km	70%	50000	6	206	3074368	292964	2756107	2514492
10km	70%	50000	6	216	3069416	311505	2720630	2672715
10km	70%	50000	6	140	2250574	245013	1986049	2063710
10km	70%	50000	6	181	2753510	246490	2482873	2305585
10km	70%	50000	6	192	3079321	307477	2746504	2439782
10km	70%	50000	6	287	2948282	290604	2629126	2423273
10km	70%	50000	6	184	2141754	253106	1859475	2281003
10km	70%	50000	6	312	3621574	299834	3281804	2772804
10km	70%	50000	6	151	2317093	222244	2066816	2210425
10km	70%	50000	6	276	2970355	285274	2665992	2585881
10km	70%	50000	6	257	2494725	240679	2228822	2399092
10km	70%	50000	6	176	2827891	261970	2540387	2488607
10km	70%	50000	6	294	3503274	310216	3169360	3193956
10km	70%	50000	6	247	3362030	308376	3021915	2673666
10km	70%	50000	6	320	4350846	348495	3942790	3027646
10km	70%	50000	6	246	2628117	273484	2315738	2306912
10km	70%	50000	6	212	2889497	271469	2598978	2082983
10km	70%	50000	6	184	2729688	299573	2399137	2649022
10km	70%	50000	6	214	2690379	249015	2366708	2347592
10km	70%	50000	6	187	2546052	250803	2268905	2390149
10km	70%	50000	6	215	3205967	286630	2888041	2553140
10km	70%	50000	6	256	2227128	242069	1963508	2535973
10km	70%	50000	6	188	2859558	282068	2548116	2361958
10km	70%	50000	6	222	2879138	285449	2563774	2351492
10km	70%	50000	6	237	2910319	275020	2603504	2558032
10km	70%	50000	6	289	2651990	265769	2358903	2534965
10km	70%	50000	6	331	3224760	326121	2872980	2972345
10km	70%	50000	6	208	3039576	318616	2686650	2988262
10km	70%	50000	6	237	2776019	261223	2492989	2529358
10km	70%	50000	6	284	2661089	245811	2395467	2261056
10km	70%	50000	6	234	2745414	273556	2446620	2574298
10km	70%	50000	6	241	2720556	268078	2431527	2196166
10km	70%	50000	6	193	2818368	278703	2514266	2294050
10km	70%	50000	6	321	2984567	243634	2719216	2348364
10km	70%	50000	6	247	2866831	269985	2562163	2301654
10km	70%	50000	6	256	3552251	323339	3191377	2980853
10km	70%	50000	6	242	3346504	310484	3004746	2548147
10km	70%	50000	6	165	2709610	292519	2391161	2242292
10km	70%	50000	6	250	3980549	331282	3616676	3254073
10km	70%	50000	6	208	2962480	302629	2631006	2261865
10km	70%	50000	6	202	2896125	273746	2592168	2470602
10km	70%	50000	6	259	2421390	233456	2160010	2433300
10km	70%	50000	6	195	2540115	242326	2261877	2289994
10km	70%	50000	6	199	3012966	270921	2708672	2197929
10km	70%	50000	6	243	4017207	373575	3613051	3061044
10km	70%	50000	6	300	4010387	351606	3617155	2796853
10km	70%	50000	6	298	3393477	318292	3022491	2881926
10km	70%	50000	6	306	2637713	260691	2342654	2608933
10km	70%	50000	6	232	3170699	286705	2865810	2568789
10km	70%	50000	6	229	3010906	280198	2705027	2074085
10km	70%	50000	6	194	2406334	246374	2137293	2251503
10km	70%	50000	6	269	2600215	234346	2335289	2744866
10km	70%	50000	6	243	3121866	298218	2785349	2504803
10km	70%	50000	6	172	2983270	292627	2660966	2260178
10km	70%	50000	6	201	3282087	282028	2968604	2838119
10km	70%	50000	6	261	3060408	277039	2743541	2187472
10km	70%	50000	6	277	3215332	285994	2912289	2619495
10km	70%	50000	6	177	3425696	300487	3102954	2717952
10km	70%	50000	6	194	2990779	285136	2674583	2530492
10km	70%	50000	6	257	3279014	299021	2945735	2459027
10km	70%	50000	6	186	3429949	313385	3093050	2865038
10km	70%	50000	6	200	3062447	282993	2743295	2826011
10km	70%	50000	6	188	3096185	324236	2744641	2374054
10km	70%	50000	6	445	3994575	327492	3643620	3094589
10km	70%	50000	6	184	2047728	222210	1810755	1876454
10km	70%	50000	6	164	2848339	292775	2521478	2583409
10km	70%	50000	6	346	3624057	335017	3257643	2729651
10km	70%	50000	6	234	2822394	284383	2511500	2613594
10km	70%	50000	6	237	2836673	269283	2538248	2209524
10km	70%	50000	6	315	3347505	287632	3035023	2732140
10km	70%	50000	6	263	3616992	316085	3257056	2872304
10km	70%	50000	6	291	3320751	287371	2999415	2986077
10km	70%	50000	6	249	3185598	303770	2845765	3014511
10km	70%	50000	6	270	2615846	268853	2328131	2237985
10km	70%	50000	6	219	3673030	305251	3330507	3179934
10km	70%	50000	6	270	2958359	291372	2631646	2656630
10km	70%	50000	6	271	3623332	292931	3311972	3120386
10km	70%	50000	6	179	3338701	315252	2991991	2628176
10km	70%	50000	6	229	2832854	283661	2519318	2344270
10km	70%	50000	6	508	4052485	376455	3632199	3105330
10km	70%	50000	6	277	3046126	281796	2740001	2839232
10km	70%	50000	6	207	2356633	255617	2085216	2271343
10km	70%	50000	6	185	2367040	244031	2109313	2443972
10km	70%	50000	6	315	3541973	328535	3176655	2690415
10km	70%	50000	6	167	2268945	237220	2008111	2120756
10km	70%	50000	6	187	3213354	286580	2902689	2332814
10km	70%	50000	6	231	2864340	262522	2566884	2457204
10km	70%	50000	6	175	2723381	264676	2426916	2418090
10km	70%	50000	6	232	3225765	315811	2875293	2917541
10km	70%	50000	6	237	3322859	305206	2992807	2757191
10km	70%	50000	6	394	3298814	338701	2915610	2989618
10km	70%	50000	6	376	3407434	289380	3089494	2873026
10km	70%	50000	6	257	3805392	343978	3433149	3312901
10km	70%	50000	6	205	3080146	276411	2786256	2696540
10km	70%	50000	6	241	3158231	285572	2845436	3004642
10km	70%	50000	6	293	2850402	268540	2560027	2394368
10km	70%	50000	6	172	2301341	241488	2024389	2245426
10km	70%	50000	6	345	2904281	306863	2575494	2728062
10km	70%	50000	6	183	2668054	274352	2370979	2092272
10km	70%	50000	6	283	3714805	344256	3337742	2754269
10km	70%	50000	6	155	2763692	261021	2486753	2495837
10km	70%	50000	6	202	2992245	277974	2679887	2582585
10km	70%	50000	6	245	3344788	357463	2958562	2630180
10km	70%	50000	6	200	2717783	247957	2419519	2274957
10km	70%	50000	6	166	2936517	285982	2627585	2293266
10km	70%	50000	6	301	2888246	313584	2548893	2575639
10km	70%	50000	6	242	2792780	287465	2472397	2415292
10km	70%	50000	6	277	3033202	304376	2689204	2915990
10km	70%	50000	6	304	3088665	294271	2781556	2704330
10km	70%	50000	6	206	2214715	215111	1983004	2088115
10km	70%	50000	6	221	2906665	281038	2589855	2482657
10km	70%	50000	6	182	2705298	244303	2438613	2263355
10km	70%	50000	6	303	3654640	342277	3282213	2785411
10km	70%	50000	6	264	3274192	316559	2937745	2862483
10km	70%	50000	6	245	3332056	326596	2980042	2739151
10km	70%	50000	6	318	2356318	250796	2070564	2124700
10km	70%	50000	6	239	2922101	297913	2566328	2603835
10km	70%	50000	6	218	3077329	308364	2744164	2489077
10km	70%	50000	6	229	2570784	258885	2286249	2449370
10km	70%	50000	6	223	2686966	281893	2375574	2558764
10km	70%	50000	6	200	2842654	289878	2500235	2288014
10km	70%	50000	6	202	2644343	275468	2334643	2787924
10km	70%	50000	6	259	3836599	311195	3503083	3305888
10km	70%	50000	6	186	2594203	262976	2302523	2464790
10km	70%	50000	6	235	2845856	281826	2506953	2853850
10km	70%	50000	6	245	2738058	280267	2436967	2143840
10km	70%	50000	6	184	2058113	207145	1827933	2385595
10km	70%	50000	6	238	2919982	282280	2627761	2298045
10km	70%	50000	6	221	2834706	281942	2499301	2285065
10km	70%	50000	6	220	2439972	246680	2173440	2542817
10km	70%	50000	6	225	3052184	285687	2732243	2304386
10km	70%	50000	6	248	2915782	299574	2588016	2390870
10km	70%	50000	6	176	2565729	251064	2278209	2493968
10km	70%	50000	6	376	3133281	277471	2834904	2816464
10km	70%	50000	6	403	2901544	265898	2591799	2435477
10km	70%	50000	6	215	3818782	365498	3412383	2769930
10km	70%	50000	6	257	3219872	325379	2853681	2834444
10km	70%	50000	6	278	3199803	303909	2881062	2465844
10km	70%	50000	6	260	3945620	348819	3559780	3337196
10km	70%	50000	6	263	3746584	319973	3391196	2909324
10km	70%	50000	6	192	2501087	249826	2219857	2162355
10km	70%	50000	6	342	2678472	272633	2378588	2353404
10km	70%	50000	6	210	3449592	318451	3101124	2697175
10km	70%	50000	6	153	2231084	241088	1963019	2243440
10km	70%	50000	6	216	2497162	232082	2226380	2429932
10km	70%	50000	6	245	3308390	288071	2987520	2725115
10km	70%	50000	6	250	3648687	338661	3278647	3065371
10km	70%	50000	6	239	3222227	289038	2909703	2597773
10km	70%	50000	6	241	3273541	285580	2959911	2745151
10km	70%	50000	6	296	3662275	318740	3305384	3178504
10km	70%	50000	6	222	3276189	324331	2928462	2706370
10km	70%	50000	6	307	3658491	343927	3286338	2976987
10km	70%	50000	6	238	3050952	279937	2744850	2584991
[truncated: 1 more rows]
