# Supplementary material for: Quantifying the Value of Perfect Information in Emergency Vaccination Campaigns
Source: PLoS Comput Biol. 2017 Feb 16;13(2):e1005318. doi: 10.1371/journal.pcbi.1005318 (PMC5312803; doi:10.1371/journal.pcbi.1005318)
Supplement: S1 Data — (ZIP) [file pcbi.1005318.s013.zip › Data/10km vaccination/data19.txt]

vacc_radius	efficacy	capacity	delay	outbreak_duration	livestock_culled	cattle_culled	sheep_culled	vaccinations
10km	90%	20000	2	255	6544675	979887	5481827	3028735
10km	90%	20000	2	188	3923368	680632	3201976	2054565
10km	90%	20000	2	240	6488232	877687	5554005	2607693
10km	90%	20000	2	216	4916757	796035	4088339	1997208
10km	90%	20000	2	200	4386006	707751	3619876	1992281
10km	90%	20000	2	246	5466625	774969	4638601	2687805
10km	90%	20000	2	231	4045855	715603	3291388	2202008
10km	90%	20000	2	237	5848518	874638	4911392	2579387
10km	90%	20000	2	155	4289045	697296	3567334	1886767
10km	90%	20000	2	235	6269577	947832	5247292	2736304
10km	90%	20000	2	220	4803746	720973	4059118	2472428
10km	90%	20000	2	227	5736629	867379	4797729	2517898
10km	90%	20000	2	215	4727475	767666	3916764	2358583
10km	90%	20000	2	197	4199777	611299	3571209	2232150
10km	90%	20000	2	235	5375311	895796	4410347	2766019
10km	90%	20000	2	179	3946607	634218	3281742	2112449
10km	90%	20000	2	179	5053502	802375	4209708	2165983
10km	90%	20000	2	223	4680249	745264	3886697	2350204
10km	90%	20000	2	221	5470152	905744	4513487	2326168
10km	90%	20000	2	221	6164541	891090	5203476	2797473
10km	90%	20000	2	238	5499443	822707	4623698	2774755
10km	90%	20000	2	197	5372789	709611	4626623	2517013
10km	90%	20000	2	189	5023182	814404	4164921	2466447
10km	90%	20000	2	207	4268644	722550	3508950	2147035
10km	90%	20000	2	209	4253712	670269	3542738	2095899
10km	90%	20000	2	218	4810550	811097	3952716	2003129
10km	90%	20000	2	220	4924877	745491	4134864	1969866
10km	90%	20000	2	211	4683200	698915	3941295	2233347
10km	90%	20000	2	207	4857959	709331	4114140	2146419
10km	90%	20000	2	200	5488084	855140	4581712	2123543
10km	90%	20000	2	227	5495397	800582	4634004	2629457
10km	90%	20000	2	212	5654265	846630	4746073	2587735
10km	90%	20000	2	191	5362751	803785	4515458	2265108
10km	90%	20000	2	320	7711950	1199053	6425164	3698062
10km	90%	20000	2	200	4642451	735391	3869751	1998782
10km	90%	20000	2	196	4552382	751897	3697857	1831395
10km	90%	20000	2	251	5134092	692453	4388180	2675355
10km	90%	20000	2	213	4741727	667383	4042359	2381437
10km	90%	20000	2	163	4833879	812411	3991405	2235177
10km	90%	20000	2	236	5289096	856938	4341010	2619260
10km	90%	20000	2	211	4345014	683796	3625615	2084431
10km	90%	20000	2	242	5612310	929802	4625509	2123433
10km	90%	20000	2	236	5911214	798377	5052595	2828815
10km	90%	20000	2	204	4791184	837070	3919903	2341997
10km	90%	20000	2	197	4352033	664447	3646543	1965942
10km	90%	20000	2	195	5484152	833046	4562869	2447730
10km	90%	20000	2	175	3516611	592973	2887625	1747393
10km	90%	20000	2	204	4549232	716707	3780435	2002155
10km	90%	20000	2	190	4791369	794528	3945286	2191297
10km	90%	20000	2	198	5317423	795738	4483417	2038968
10km	90%	20000	2	236	5112703	897650	4131276	2629336
10km	90%	20000	2	192	4901864	806992	4048648	2065577
10km	90%	20000	2	236	4686327	783217	3851035	2305768
10km	90%	20000	2	196	4843979	788628	4001163	2192676
10km	90%	20000	2	174	4665052	797739	3816522	2025751
10km	90%	20000	2	202	6334441	808463	5466017	2650999
10km	90%	20000	2	188	4524536	725945	3764724	1954580
10km	90%	20000	2	221	4706745	753917	3906068	2017074
10km	90%	20000	2	271	5681778	878653	4745622	2335393
10km	90%	20000	2	292	4827353	704133	4083194	2346919
10km	90%	20000	2	257	6071152	821812	5188634	2880164
10km	90%	20000	2	260	7392498	1035126	6270364	2863727
10km	90%	20000	2	210	3834862	692976	3112595	2014055
10km	90%	20000	2	165	4533519	757093	3736051	1936194
10km	90%	20000	2	209	5546163	868633	4618851	2541125
10km	90%	20000	2	216	4532448	738867	3760032	1956956
10km	90%	20000	2	214	5654072	895980	4707903	2601281
10km	90%	20000	2	214	6951280	1081986	5804445	2709854
10km	90%	20000	2	258	5184429	858323	4265098	2623007
10km	90%	20000	2	233	6146974	950016	5156082	2760867
10km	90%	20000	2	174	4828225	760290	4003493	2065502
10km	90%	20000	2	190	5255159	799048	4393485	2096408
10km	90%	20000	2	286	7315911	1110725	6094884	3347086
10km	90%	20000	2	298	5030937	754612	4216795	2132871
10km	90%	20000	2	254	5191456	809498	4342031	2528142
10km	90%	20000	2	251	3499391	592512	2870858	2129482
10km	90%	20000	2	227	5975591	899459	5018808	2650325
10km	90%	20000	2	179	4581470	689881	3839889	1820314
10km	90%	20000	2	178	4804952	764553	3978193	1883026
10km	90%	20000	2	212	4540499	744552	3762209	2185680
10km	90%	20000	2	226	5302693	810009	4445519	2763823
10km	90%	20000	2	260	6763420	1032243	5671040	3046000
10km	90%	20000	2	208	5587395	931749	4583936	2465401
10km	90%	20000	2	229	5086735	822766	4203660	1995109
10km	90%	20000	2	205	5472727	919148	4497260	2574425
10km	90%	20000	2	236	4343976	693190	3611541	2322440
10km	90%	20000	2	236	6018560	845246	5115528	2624834
10km	90%	20000	2	247	6688056	939675	5703633	2764641
10km	90%	20000	2	215	4950768	788630	4109410	2657700
10km	90%	20000	2	213	4620288	723245	3834521	2111557
10km	90%	20000	2	227	4324570	624531	3650099	2169500
10km	90%	20000	2	256	6890331	1053493	5778159	2896036
10km	90%	20000	2	224	5668501	817378	4772976	2539186
10km	90%	20000	2	210	3737808	619242	3089383	1702966
10km	90%	20000	2	168	4605510	732140	3829939	2027516
10km	90%	20000	2	212	5720620	803064	4881411	2534689
10km	90%	20000	2	274	5641367	804859	4780218	2455618
10km	90%	20000	2	157	4617635	739522	3830468	1864258
10km	90%	20000	2	224	5018567	853370	4095167	2231054
10km	90%	20000	2	252	5424476	879781	4520022	2682063
10km	90%	20000	2	187	6034739	918511	5059262	2520873
10km	90%	20000	2	222	5191846	857186	4293685	2011173
10km	90%	20000	2	267	6291993	935950	5275917	2867330
10km	90%	20000	2	178	3980458	644105	3289355	1833515
10km	90%	20000	2	230	5013836	784637	4196442	2560099
10km	90%	20000	2	169	5004801	847990	4112388	2310199
10km	90%	20000	2	236	5347902	785239	4455531	2638721
10km	90%	20000	2	243	6202724	1023099	5120115	2718554
10km	90%	20000	2	238	3525019	581382	2901528	2104843
10km	90%	20000	2	224	4905003	785383	4059815	2111601
10km	90%	20000	2	207	4997145	732073	4190111	2524100
10km	90%	20000	2	247	5033259	755343	4214505	2543363
10km	90%	20000	2	226	3665440	609268	3025526	1817741
10km	90%	20000	2	236	5545462	846552	4653480	2622395
10km	90%	20000	2	233	6420378	906281	5469685	2579840
10km	90%	20000	2	246	7070344	1045801	5949602	2713404
10km	90%	20000	2	233	5254909	841189	4359289	2936222
10km	90%	20000	2	275	5960812	794782	5121437	3246552
10km	90%	20000	2	241	4771332	719757	4010413	2106987
10km	90%	20000	2	215	4182047	678902	3466455	1806227
10km	90%	20000	2	222	4212245	678292	3496809	2145983
10km	90%	20000	2	208	5264307	808801	4403995	2424576
10km	90%	20000	2	282	7421073	1014577	6343523	3147404
10km	90%	20000	2	216	4646072	774812	3841493	2240295
10km	90%	20000	2	196	4352550	700334	3615100	2065985
10km	90%	20000	2	260	6172088	964366	5151196	2785220
10km	90%	20000	2	222	5008638	679225	4275107	2569082
10km	90%	20000	2	212	5264272	813131	4418098	2308943
10km	90%	20000	2	256	6020562	774759	5191392	2672343
10km	90%	20000	2	291	5972179	928061	5000469	2899772
10km	90%	20000	2	267	5050943	773226	4238703	2518921
10km	90%	20000	2	143	3039452	549221	2459004	1368395
10km	90%	20000	2	201	4160384	594370	3514133	2250797
10km	90%	20000	2	165	2788338	492289	2264364	1570368
10km	90%	20000	2	182	5358668	906134	4420470	2367929
10km	90%	20000	2	248	5309896	825899	4433966	2356277
10km	90%	20000	2	187	5133187	869032	4208889	2331826
10km	90%	20000	2	246	6111051	978124	5070798	2660786
10km	90%	20000	2	229	6902983	1031601	5803255	2857992
10km	90%	20000	2	195	5286501	798140	4421628	2204796
10km	90%	20000	2	228	5754378	902813	4798808	2966252
10km	90%	20000	2	204	4971861	756368	4167616	2093010
10km	90%	20000	2	197	5134762	894831	4153203	2540085
10km	90%	20000	2	210	4077314	652461	3375864	1946628
10km	90%	20000	2	168	3900031	619492	3252178	1855883
10km	90%	20000	2	205	4044563	687320	3312843	1993742
10km	90%	20000	2	181	4163931	700232	3405263	1846185
10km	90%	20000	2	219	5725773	838026	4819193	2499215
10km	90%	20000	2	268	6030401	899540	5077951	2716927
10km	90%	20000	2	228	6188971	877364	5276948	2876752
10km	90%	20000	2	287	5644212	779139	4808343	2651506
10km	90%	20000	2	249	4472188	719189	3717813	2332985
10km	90%	20000	2	213	5279518	815331	4426229	2418558
10km	90%	20000	2	244	5402803	899929	4437049	2385444
10km	90%	20000	2	209	3652197	550485	3068032	2054462
10km	90%	20000	2	201	5289060	822838	4409891	2234458
10km	90%	20000	2	214	5125722	793400	4281197	2598204
10km	90%	20000	2	222	5713134	892490	4767788	2537185
10km	90%	20000	2	205	6615762	975901	5586732	2850023
10km	90%	20000	2	190	4022771	600575	3386954	1971206
10km	90%	20000	2	246	3787111	587971	3180937	2180476
10km	90%	20000	2	179	3430615	602303	2807277	1750052
10km	90%	20000	2	199	4761057	737479	3975890	2452385
10km	90%	20000	2	296	6859216	939453	5860446	2968914
10km	90%	20000	2	332	5954804	816175	5084070	2349412
10km	90%	20000	2	161	3630900	632628	2966530	1759818
10km	90%	20000	2	192	4685825	716444	3917176	2356196
10km	90%	20000	2	233	5166382	849951	4252563	2358928
10km	90%	20000	2	214	4955435	732402	4177799	2346492
10km	90%	20000	2	217	4523461	750826	3732669	2407612
10km	90%	20000	2	245	4487100	719607	3720812	2355204
10km	90%	20000	2	166	3871494	615117	3225301	1740582
10km	90%	20000	2	196	4058601	696478	3304671	2198613
10km	90%	20000	2	187	4692443	778361	3873140	2244554
10km	90%	20000	2	415	6324338	916871	5346215	2967232
10km	90%	20000	2	202	5257665	791866	4399969	2423204
10km	90%	20000	2	274	5581825	785490	4750492	2714210
10km	90%	20000	2	320	7025314	937182	6012637	2967767
10km	90%	20000	2	180	4247944	674993	3492824	1983439
10km	90%	20000	2	244	5806268	823269	4918302	2520219
10km	90%	20000	2	259	4548429	725808	3776962	2194645
10km	90%	20000	2	187	4447340	718467	3679762	2077279
10km	90%	20000	2	186	4993394	810189	4131975	2058562
10km	90%	20000	2	179	4057129	686157	3340619	1860473
10km	90%	20000	2	236	4819494	761487	4014239	2078371
10km	90%	20000	2	207	3474761	555259	2862766	1680014
10km	90%	20000	2	266	4316901	677486	3610364	2247791
10km	90%	20000	2	200	4911200	771751	4094587	2364927
10km	90%	20000	2	271	6159403	923249	5184775	2513935
10km	90%	20000	2	230	6013105	870392	5084465	2902233
10km	90%	20000	2	253	5775613	773124	4955588	2641446
10km	90%	20000	2	175	5052944	885637	4110993	1889467
10km	90%	20000	2	222	4663271	778057	3844227	2214946
10km	90%	20000	2	188	3898383	684667	3182788	1910940
10km	90%	20000	2	204	5289642	848108	4399936	1951643
10km	90%	20000	2	193	5717960	926850	4717836	2091653
10km	90%	20000	2	306	6682143	947741	5669073	3266662
10km	90%	20000	2	205	5364513	784427	4526389	2209996
10km	90%	20000	2	225	5746922	878554	4804380	2423425
10km	90%	20000	2	183	4425064	725687	3656209	2070163
10km	90%	20000	2	208	5143285	848167	4225539	2153824
10km	90%	20000	2	223	4652578	745897	3863672	2135551
10km	90%	20000	2	221	3526552	521370	2972394	1873455
10km	90%	20000	2	254	4082077	670822	3379464	2151103
10km	90%	20000	2	219	5785054	815140	4900789	2532404
10km	90%	20000	2	246	4946354	735636	4177329	2082559
10km	90%	20000	2	216	4343596	664389	3648253	2068323
10km	90%	20000	2	177	5763884	868750	4821471	2460404
10km	90%	20000	2	181	4961293	779602	4133600	2128224
10km	90%	20000	2	142	4169827	718940	3406274	1848898
10km	90%	20000	2	263	5726947	798156	4873696	2346481
10km	90%	20000	2	217	4151866	686329	3425688	1934979
10km	90%	20000	2	189	5292671	906856	4295033	2325209
10km	90%	20000	2	195	5042779	709918	4279340	2344497
10km	90%	20000	2	209	4394828	666873	3692213	2122480
10km	90%	20000	2	275	4900056	795642	4027644	2211319
10km	90%	20000	2	284	6070261	924347	5096011	2970958
10km	90%	20000	2	196	4189668	687793	3458976	2120614
10km	90%	20000	2	178	5861218	874035	4927652	2177610
10km	90%	20000	2	183	5257231	806201	4402317	2113465
10km	90%	20000	2	212	4847076	707249	4100493	2366106
10km	90%	20000	2	210	6165194	1065822	5054180	2753398
10km	90%	20000	2	224	4707594	736109	3902597	2327454
10km	90%	20000	2	194	4122626	708645	3381241	1848313
10km	90%	20000	2	193	4657306	764657	3848146	1944993
10km	90%	20000	2	187	5484840	823078	4587534	2098442
10km	90%	20000	2	239	5785431	850461	4895746	2669797
10km	90%	20000	2	203	4072631	654139	3383310	1868467
10km	90%	20000	2	246	4180135	668875	3465384	2252161
10km	90%	20000	2	260	5879962	928216	4912539	2564248
10km	90%	20000	2	208	4179966	652749	3487725	2000065
10km	90%	20000	2	299	4956796	825248	4081430	2323618
10km	90%	20000	2	251	6429740	1050605	5324054	2923608
10km	90%	20000	2	252	6003384	826167	5106422	2709149
10km	90%	20000	2	234	4301174	631957	3634649	1921860
10km	90%	20000	2	198	4671580	789689	3824893	2589797
10km	90%	20000	2	158	3794006	601959	3109141	1738386
10km	90%	20000	2	234	5336906	782610	4518084	2325148
10km	90%	20000	2	198	4601923	736103	3791825	1954837
10km	90%	20000	2	189	4138699	648401	3450276	2158313
10km	90%	20000	2	191	5363126	943683	4350546	2501012
10km	90%	20000	2	225	5538217	844274	4626281	2687167
10km	90%	20000	2	249	4415772	648836	3724165	1935987
10km	90%	20000	2	224	6264286	898946	5300626	2916775
10km	90%	20000	2	194	5213796	823128	4342586	2457265
10km	90%	20000	2	177	4054607	664158	3352793	1843235
10km	90%	20000	2	211	4888476	743786	4102170	2258278
10km	90%	20000	2	174	5274625	886057	4338241	2252921
10km	90%	20000	2	277	5910040	969148	4872567	3062570
10km	90%	20000	2	213	4973584	821761	4105855	2494738
10km	90%	20000	2	233	5224455	801131	4380328	2727942
10km	90%	20000	2	269	5919323	864370	5006575	2782449
10km	90%	20000	2	204	6679675	985218	5635696	2634797
10km	90%	20000	2	216	4865845	797019	4004561	2324581
10km	90%	20000	2	211	5937786	962253	4890392	2558686
10km	90%	20000	2	225	5270076	772562	4443793	2556654
10km	90%	20000	2	220	5140328	755551	4329999	2396982
10km	90%	20000	2	198	4759273	817723	3907477	2046043
10km	90%	20000	2	247	4537386	712895	3793141	1995179
10km	90%	20000	2	184	5126114	866756	4205799	2222858
10km	90%	20000	2	201	3901753	607438	3257810	1936719
10km	90%	20000	2	204	5168971	778087	4354222	2452529
10km	90%	20000	2	182	4564708	776372	3750887	2193440
10km	90%	20000	2	284	5468206	817436	4603320	2302826
10km	90%	20000	2	248	4167660	710288	3416517	2264572
10km	90%	20000	2	162	5028272	760411	4209489	2132391
10km	90%	20000	2	246	6109988	977939	5076172	2783196
10km	90%	20000	2	248	6364574	814879	5456840	2512816
10km	90%	20000	2	184	5661305	976099	4643014	2346636
10km	90%	20000	2	272	6339285	1066598	5166996	3013190
10km	90%	20000	2	215	4626573	724499	3864583	1879741
10km	90%	20000	2	218	4834956	762622	4038800	2009090
10km	90%	20000	2	208	4406283	693548	3653330	2047201
10km	90%	20000	2	208	4441830	734709	3649384	2235893
10km	90%	20000	2	264	5092108	775867	4269588	2415165
10km	90%	20000	2	216	4314443	719443	3558931	2083948
10km	90%	20000	2	176	3671570	620569	3007475	1813178
10km	90%	20000	2	170	5193214	834292	4279347	2003783
10km	90%	20000	2	268	5680715	896251	4723795	2830947
10km	90%	20000	2	290	6698672	1037396	5554686	3334115
10km	90%	20000	2	164	3698872	619163	3038384	1823183
10km	90%	20000	2	250	4478584	734374	3674546	1964395
10km	90%	20000	2	213	5865713	949294	4842115	2364693
10km	90%	20000	2	229	5670784	853926	4772084	2520173
10km	90%	20000	2	185	5659461	794340	4817558	2060018
10km	90%	20000	2	199	3440617	599389	2818258	2077232
10km	90%	20000	2	238	6110896	858638	5207281	2595388
10km	90%	20000	2	201	4631441	723898	3843831	2204784
10km	90%	20000	2	228	5297630	805002	4460856	2341403
10km	90%	20000	2	238	5166552	894701	4227193	2697166
10km	90%	20000	2	213	5589122	940355	4575095	1957458
10km	90%	20000	2	246	4618759	720478	3856724	2475586
10km	90%	20000	2	213	5685697	847276	4783820	2572587
10km	90%	20000	2	221	5048928	887312	4125603	2419414
10km	90%	20000	2	250	6360985	992084	5266872	2838372
10km	90%	20000	2	166	5276744	860009	4363754	1972213
10km	90%	20000	2	179	4663484	744801	3877632	2097267
10km	90%	20000	2	260	5606231	1010549	4547915	2859847
10km	90%	20000	2	316	4258271	631659	3557881	2154154
10km	90%	20000	2	236	4834340	830427	3949975	2562085
10km	90%	20000	2	169	4516900	702698	3747379	2063174
10km	90%	20000	2	247	6662881	1086739	5509729	3415561
10km	90%	20000	2	251	4393978	669823	3661499	2055544
10km	90%	20000	2	191	4486070	780749	3650109	2460151
10km	90%	20000	2	197	4648843	781324	3814967	2048611
10km	90%	20000	2	217	6803800	895645	5859138	2795359
10km	90%	20000	2	213	6304207	949758	5302541	2775160
10km	90%	20000	2	175	5290776	891113	4362625	2174828
10km	90%	20000	2	202	4746461	760905	3950470	2395506
10km	90%	20000	2	187	4850353	822836	3959504	2582063
10km	90%	20000	2	220	6324392	919926	5326312	2481199
10km	90%	20000	2	189	5130473	885074	4184109	2538794
10km	90%	20000	2	236	5724918	867445	4812581	2819633
10km	90%	20000	2	261	4667509	761474	3845915	2674544
10km	90%	20000	2	210	4597912	744963	3793153	1859686
10km	90%	20000	2	206	5115096	809832	4260294	2392488
10km	90%	20000	2	205	5365773	866186	4466297	2277539
10km	90%	20000	2	222	5105387	813217	4235306	2406528
10km	90%	20000	2	281	6682983	1045357	5555705	2850970
10km	90%	20000	2	222	4768373	826308	3904613	2207433
10km	90%	20000	2	211	4872069	721369	4117012	2069376
10km	90%	20000	2	184	4370004	713258	3609241	2112077
10km	90%	20000	2	208	4348707	707073	3600116	1921649
10km	90%	20000	2	218	4753899	698451	3992157	2371057
10km	90%	20000	2	343	5824650	849457	4904383	2986518
10km	90%	20000	2	323	7807462	1163883	6559545	3702293
10km	90%	20000	2	182	5125370	788347	4276068	2132759
10km	90%	20000	2	248	5029497	830826	4156629	2568155
10km	90%	20000	2	175	4261262	660002	3565715	1931316
10km	90%	20000	2	210	4525811	715364	3750233	1844408
10km	90%	20000	2	291	5710699	854559	4802941	2649326
10km	90%	20000	2	212	5535461	954119	4518903	2527857
10km	90%	20000	2	248	5554446	830009	4668835	2826026
10km	90%	20000	2	257	7260600	1051993	6138902	3100822
10km	90%	20000	2	230	5486496	826665	4620224	2488517
10km	90%	20000	2	220	4944019	753474	4122007	2121468
10km	90%	20000	2	204	5682039	863125	4757559	2487019
10km	90%	20000	2	269	5619109	827009	4698024	3013235
10km	90%	20000	2	195	4101307	640766	3405416	2021142
10km	90%	20000	2	199	5515782	802935	4663404	2358361
10km	90%	20000	2	204	4457130	711433	3694249	2055979
10km	90%	20000	2	189	4318748	713753	3546850	1902781
10km	90%	20000	2	211	4993758	876315	4070071	2290655
10km	90%	20000	2	223	6464543	904034	5521888	2536013
10km	90%	20000	2	225	5755187	912705	4791678	2341783
10km	90%	20000	2	254	4619619	707767	3878896	2221358
10km	90%	20000	2	189	4664501	716071	3896923	1915793
10km	90%	20000	2	187	5262171	796166	4415510	2292569
10km	90%	20000	2	199	4126926	710409	3372972	1999645
10km	90%	20000	2	221	5525206	878311	4599941	2372579
10km	90%	20000	2	257	6073620	956589	5046056	3225074
10km	90%	20000	2	242	6998105	1016948	5882358	2992977
10km	90%	20000	2	304	5241367	767818	4416489	2908718
10km	90%	20000	2	189	4570879	771716	3757809	1943324
10km	90%	20000	2	233	5924476	998480	4851841	2843206
10km	90%	20000	2	251	4892332	737475	4114975	2388387
10km	90%	20000	2	174	4942298	799726	4078316	2283091
10km	90%	20000	2	241	4605388	696800	3833872	2489731
10km	90%	20000	2	203	5155197	821895	4296660	2454290
10km	90%	20000	2	206	4123811	712120	3376034	1720666
10km	90%	20000	2	200	5467254	885000	4519335	2570839
10km	90%	20000	2	193	4139752	691292	3402673	1923046
10km	90%	20000	2	225	6925966	1019099	5844783	2708982
10km	90%	20000	2	311	5771610	819852	4879463	3315278
10km	90%	20000	2	231	5387428	846492	4490290	2833919
10km	90%	20000	2	207	5584477	963904	4544882	2656288
10km	90%	20000	2	317	6794981	1055681	5678424	2915675
10km	90%	20000	2	202	4675834	726695	3906953	2190440
10km	90%	20000	2	225	6378325	1060589	5261366	2523306
10km	90%	20000	2	260	5538746	794841	4694625	2856319
10km	90%	20000	2	161	4308975	692574	3572202	1663277
10km	90%	20000	2	221	5853183	888295	4913445	2360063
10km	90%	20000	2	226	4246831	691321	3523912	1995509
10km	90%	20000	2	290	6026686	851295	5124372	2694312
10km	90%	20000	2	197	5997368	1036092	4878521	2280615
10km	90%	20000	2	216	4183375	688210	3453333	1840605
10km	90%	20000	2	213	5067681	797131	4228380	2365090
10km	90%	20000	2	187	5523858	894851	4556194	2232225
10km	90%	20000	2	198	5150488	866272	4213128	2374630
10km	90%	20000	2	194	4698751	804920	3843639	2109246
10km	90%	20000	2	197	4769315	715343	4015403	2053967
10km	90%	20000	2	217	4921632	827306	4036556	2571299
10km	90%	20000	2	233	5813307	827691	4889553	2501826
10km	90%	20000	2	229	5881172	934777	4906077	2460333
10km	90%	20000	2	181	4011914	670679	3293151	1861941
10km	90%	20000	2	226	5491474	869598	4572617	2601531
10km	90%	20000	2	179	4844464	781798	4004308	2019694
10km	90%	20000	2	324	5811239	855420	4913196	2866383
10km	90%	20000	2	219	5008526	803732	4131589	2311931
10km	90%	20000	2	186	4012691	646273	3335390	1944075
10km	90%	20000	2	229	4877039	729325	4107962	2458571
10km	90%	20000	2	296	5659933	809260	4799861	2773306
10km	90%	20000	2	260	5233776	741738	4438128	2506880
10km	90%	20000	2	174	4516430	757244	3716258	2163306
10km	90%	20000	2	247	5468483	838020	4546798	2519598
10km	90%	20000	2	195	6352209	838479	5470599	2371180
10km	90%	20000	2	252	6291619	979264	5224915	2760135
10km	90%	20000	2	285	5062303	764440	4212118	2991902
10km	90%	20000	2	187	4433943	709262	3646052	2424661
10km	90%	20000	2	219	5406403	877621	4475680	2758782
10km	90%	20000	2	183	4430865	718774	3659575	1854800
10km	90%	20000	2	219	5102153	866172	4195840	2677959
10km	90%	20000	2	199	5073290	810263	4192214	2271801
10km	90%	20000	2	228	5350614	869798	4437563	2441114
10km	90%	20000	2	191	4684751	756578	3875465	2365922
10km	90%	20000	2	194	4493126	703503	3758583	2131002
10km	90%	20000	2	186	4082518	694725	3330761	2107818
10km	90%	20000	2	254	6395777	899306	5433667	2636289
10km	90%	20000	2	183	4603491	736641	3814413	2004382
10km	90%	20000	2	235	5080807	729895	4315947	2421102
10km	90%	20000	2	190	4959956	782299	4093320	2480130
10km	90%	20000	2	221	4930376	821406	4056671	2014537
10km	90%	20000	2	169	4633530	729685	3824259	1858873
10km	90%	20000	2	284	6971268	1072099	5843590	3078349
10km	90%	20000	2	218	5199044	843395	4261692	2697729
10km	90%	20000	2	226	4661423	683252	3943262	2214052
10km	90%	20000	2	179	4987494	788034	4126957	2249547
10km	90%	20000	2	262	5204591	798952	4339417	2432455
10km	90%	20000	2	210	4769899	774133	3942537	2351573
10km	90%	20000	2	186	4364331	661837	3670185	2045744
10km	90%	20000	2	181	4645242	715412	3872316	2150751
10km	90%	20000	2	219	5019254	840925	4126376	2345796
10km	90%	20000	2	279	6265321	940743	5267309	2907864
10km	90%	20000	2	271	5242680	858914	4337541	2283792
10km	90%	20000	2	241	4821676	695479	4077555	2570828
10km	90%	20000	2	197	4839248	775733	4020699	2458213
10km	90%	20000	2	173	4204599	738457	3431645	1975388
10km	90%	20000	2	204	4885983	765082	4071593	2589971
10km	90%	20000	2	225	5799038	1051619	4669121	3065126
10km	90%	20000	2	206	5548047	958106	4513783	2913843
10km	90%	20000	2	165	4254738	715231	3502727	1966408
10km	90%	20000	2	183	4495000	730185	3710631	2073529
10km	90%	20000	2	328	6296475	897773	5328156	2906924
10km	90%	20000	2	223	5102125	857285	4153804	2460045
10km	90%	20000	2	221	4972355	812897	4101066	2288693
10km	90%	20000	2	217	5671891	868968	4746002	2642512
10km	90%	20000	2	301	6509619	960449	5481370	2712982
10km	90%	20000	2	240	4830327	682797	4105581	2351375
10km	90%	20000	2	212	4513336	729698	3741384	2164734
10km	90%	20000	2	232	5074528	774620	4216071	2621257
10km	90%	20000	2	252	5699809	958621	4694491	2841312
10km	90%	20000	2	283	4592982	744162	3799351	2111588
10km	90%	20000	2	208	4726236	734290	3917308	2427650
10km	90%	20000	2	177	4358559	675797	3635930	2131385
10km	90%	20000	2	176	4133932	736696	3349889	1875890
10km	90%	20000	2	203	5715726	850324	4819189	2477469
10km	90%	20000	2	192	4127653	680587	3409851	1973986
10km	90%	20000	2	250	5018544	808916	4158474	2470697
10km	90%	20000	2	188	6343348	950087	5338990	2411493
10km	90%	20000	2	220	5351923	840647	4448526	2450497
10km	90%	20000	2	220	4549329	757965	3727361	1987332
10km	90%	20000	2	312	4227805	699897	3493919	2193710
10km	90%	20000	2	268	4975949	823997	4103280	2709310
10km	90%	20000	2	168	4388433	733593	3624210	1918138
10km	90%	20000	2	193	4651833	806334	3786612	2336005
10km	90%	20000	2	288	6038052	918791	5066234	2533580
10km	90%	20000	2	212	5394425	825480	4500239	2471116
10km	90%	20000	2	207	5480419	803472	4629610	2231455
10km	90%	20000	2	214	6257563	956793	5253271	2589996
10km	90%	20000	2	214	5146180	823699	4282453	2320934
10km	90%	20000	2	221	5244659	845864	4338847	2267484
10km	90%	20000	2	231	6941892	978377	5879650	3242413
10km	90%	20000	2	196	4202942	689985	3460168	1948856
10km	90%	20000	2	241	3762347	682547	3051884	2279406
10km	90%	20000	2	235	4507997	717214	3759690	2035150
10km	90%	20000	2	199	4609120	744764	3804474	2532559
10km	90%	20000	2	214	5389103	934115	4371644	2122345
10km	90%	20000	2	229	5193411	796395	4358158	2146208
10km	90%	20000	2	183	4884653	798981	4048505	2151710
10km	90%	20000	2	215	5060953	814680	4208645	2171834
10km	90%	20000	2	298	6995936	1060964	5853187	3107920
10km	90%	20000	2	246	5138487	891437	4182001	2240655
10km	90%	20000	2	197	4720250	791725	3886145	2004494
10km	90%	20000	2	177	4727395	728187	3963230	1989453
10km	90%	20000	2	218	5311009	876163	4378718	2718996
10km	90%	20000	2	215	3949958	670768	3250187	2088793
10km	90%	20000	2	238	5017082	806417	4163466	2455167
10km	90%	20000	2	168	4786048	782744	3939780	2069424
10km	90%	20000	2	165	4843741	788826	4004663	2227341
10km	90%	20000	2	206	5225314	842484	4355836	1957761
10km	90%	20000	2	210	6399126	909766	5429951	2623685
10km	90%	20000	2	259	5506854	788913	4684251	2579650
10km	90%	20000	2	204	5299995	848760	4399427	2154195
10km	90%	20000	2	162	4982934	823404	4107150	2098890
10km	90%	20000	2	178	4320643	685699	3551380	2116738
10km	90%	20000	2	224	6335182	831392	5459665	2552741
10km	90%	20000	2	176	4472971	756038	3650998	1942719
10km	90%	20000	2	233	4866570	747808	4073536	2210794
10km	90%	20000	2	184	5278459	884303	4353857	2101731
10km	90%	20000	2	193	5330315	865296	4409397	2650223
10km	90%	20000	2	257	4654864	734289	3849485	2101725
10km	90%	20000	2	213	4885698	844474	4008846	2664435
10km	90%	20000	2	359	7017019	1017243	5934672	3447796
10km	90%	20000	2	190	4242403	651975	3532859	1770025
10km	90%	20000	2	179	5511184	852060	4612675	1985113
10km	90%	20000	2	361	6196378	937579	5185562	2825611
10km	90%	20000	2	204	5074229	863107	4150692	2283746
10km	90%	20000	2	228	5588563	794191	4742137	3019461
10km	90%	20000	2	222	5648441	961345	4629577	2560724
10km	90%	20000	2	232	6769522	960838	5755645	2675590
10km	90%	20000	2	231	5328239	876421	4377776	2757049
10km	90%	20000	2	236	5243710	836538	4367729	2143988
10km	90%	20000	2	161	3648540	629458	2998376	1792838
10km	90%	20000	2	168	4117488	717263	3357839	1758052
10km	90%	20000	2	237	5355361	747640	4575781	2416123
10km	90%	20000	2	201	4123599	703257	3376190	1863105
10km	90%	20000	2	189	4633665	742517	3843848	1746323
10km	90%	20000	2	245	4934838	749148	4119638	2450678
10km	90%	20000	2	163	4322076	715763	3546680	2040968
10km	90%	20000	2	192	4865900	825103	4000040	2170942
10km	90%	20000	2	174	4267954	675382	3512628	1990367
10km	90%	20000	2	195	4842862	790094	3988697	2371646
10km	90%	20000	2	261	4584152	721832	3799926	1972821
10km	90%	20000	2	251	4036946	678622	3312455	2499401
10km	90%	20000	2	175	4568996	764407	3761561	1860371
10km	90%	20000	2	305	5589909	832581	4704079	2456465
10km	90%	20000	2	181	4994192	755720	4189852	1967840
10km	90%	20000	2	209	4823486	739229	4024208	2494212
10km	90%	20000	2	166	4331156	719024	3571950	1949672
10km	90%	20000	2	253	5577675	896990	4603270	2638270
10km	90%	20000	2	181	4683255	785882	3845314	2066862
10km	90%	20000	2	263	6824743	974645	5770722	2937082
10km	90%	20000	2	195	5004836	820440	4138095	2211542
10km	90%	20000	2	222	5211013	906419	4244474	2608466
10km	90%	20000	2	221	5169954	827010	4284888	2255091
10km	90%	20000	2	202	4276381	649145	3587879	2149171
10km	90%	20000	2	187	4376667	723817	3609290	1815312
10km	90%	20000	2	179	4629958	725740	3858423	2033134
10km	90%	20000	2	189	4921898	754250	4103195	2144065
10km	90%	20000	2	210	4901574	742813	4109060	2481035
10km	90%	20000	2	220	3981314	646311	3273500	2196024
10km	90%	20000	2	203	3565116	556441	2983940	1779046
10km	90%	20000	2	281	5684617	832309	4777244	2445038
10km	90%	20000	2	299	5620737	780760	4771973	2431860
10km	90%	20000	2	202	3879661	642727	3196243	2091115
10km	90%	20000	2	181	5120059	869526	4176703	2327639
10km	90%	20000	2	201	4768560	685799	4035360	2218532
10km	90%	20000	2	242	6220177	916270	5220563	2962875
10km	90%	20000	2	242	4852519	759086	4038289	2236014
10km	90%	20000	2	214	4823213	823433	3948097	2549651
10km	90%	20000	2	206	5247655	780387	4390960	2096661
10km	90%	20000	2	240	5075671	754123	4275028	2281307
10km	90%	20000	2	223	5904145	917944	4933101	2711224
10km	90%	20000	2	264	5523994	816985	4663351	2674311
10km	90%	20000	2	195	5536834	853093	4635169	2502729
10km	90%	20000	2	255	4940444	766195	4128838	1851510
10km	90%	20000	2	248	6023810	925763	5023816	2824128
10km	90%	20000	2	204	4906999	780747	4067997	2232493
10km	90%	20000	2	269	6149614	950087	5145359	2610962
10km	90%	20000	2	302	5954918	886491	5011935	3095132
10km	90%	20000	2	208	3789053	611096	3149681	2055730
10km	90%	20000	2	216	4338090	729070	3580265	2330607
10km	90%	20000	2	335	6521811	979850	5478833	2973832
10km	90%	20000	2	261	5676885	859004	4763415	2567350
10km	90%	20000	2	218	4266278	644438	3590226	2244717
10km	90%	20000	2	166	4253017	717956	3505568	1844496
10km	90%	20000	2	268	5465964	767698	4638597	2662544
10km	90%	20000	2	203	4558557	727582	3782104	2331515
10km	90%	20000	2	285	4052723	699085	3311886	2224712
10km	90%	20000	2	213	5222906	914346	4258954	2291378
10km	90%	20000	2	182	3860657	631385	3194612	2009208
10km	90%	20000	2	180	5086345	837394	4197063	2292597
10km	90%	20000	2	218	4338275	696258	3595831	1922373
10km	90%	20000	2	180	4967805	854358	4041799	2202897
10km	90%	20000	2	261	5608465	797409	4743389	2765173
10km	90%	20000	2	212	5949404	948032	4936761	2597767
10km	90%	20000	2	179	4958614	782687	4129273	1951909
10km	90%	20000	2	324	6794962	957268	5769822	2865084
10km	90%	20000	2	260	5041767	846307	4130571	2703546
10km	90%	20000	2	193	4778015	748237	3987282	2146036
10km	90%	20000	2	235	3830646	629191	3140583	1941444
10km	90%	20000	2	161	5273781	871334	4338817	2128195
10km	90%	20000	2	162	5190569	840437	4311513	1912493
10km	90%	20000	2	202	5236258	781021	4418951	2437132
10km	90%	20000	2	321	4673857	713543	3925596	2226912
10km	90%	20000	2	243	4831312	659064	4130122	2165191
10km	90%	20000	2	203	4815649	830921	3935924	1947201
10km	90%	20000	2	206	4480304	710355	3736865	2069660
10km	90%	20000	2	253	5057071	826461	4181487	2391890
10km	90%	20000	2	180	3286555	550794	2697960	1975449
10km	90%	20000	2	217	4607377	739123	3832405	1990265
10km	90%	20000	2	201	5159110	763874	4336519	2285946
10km	90%	20000	2	213	4161315	701519	3419824	1992013
10km	90%	20000	2	263	4660594	733493	3869488	2085703
10km	90%	20000	2	197	5570220	838070	4657849	2425494
10km	90%	20000	2	192	4594283	709071	3827749	2156742
10km	90%	20000	2	185	4770284	726450	3997861	1805711
10km	90%	20000	2	228	6390335	926017	5400172	2794027
10km	90%	20000	2	266	6088128	967282	5072239	2811050
10km	90%	20000	2	262	5962020	841861	5018507	2751373
10km	90%	20000	2	188	4495698	705565	3748588	2026484
10km	90%	20000	2	227	5601486	875028	4645328	2051013
10km	90%	20000	2	202	5731899	878783	4783742	2439752
10km	90%	20000	2	209	4821528	726881	4042732	2129668
10km	90%	20000	2	187	5503383	914331	4536369	2435642
10km	90%	20000	2	179	4833469	810989	3983117	2237660
10km	90%	20000	2	168	4752502	800001	3889633	2091683
10km	90%	20000	2	233	4588007	741481	3777106	2001232
10km	90%	20000	2	240	4587364	728176	3811246	2062983
10km	90%	20000	2	218	4525446	690972	3799493	2153333
10km	90%	20000	2	299	6715890	1007797	5640501	3273881
10km	90%	20000	2	184	4307630	707362	3551791	1980113
10km	90%	20000	2	221	2413659	408712	1986453	1565393
10km	90%	20000	2	172	4175604	697556	3433323	2133180
10km	90%	20000	2	255	4447559	720356	3683655	2134226
10km	90%	20000	2	304	5562819	795517	4712264	2606247
10km	90%	20000	2	166	4654930	777051	3833385	1868082
10km	90%	20000	2	213	4166184	660695	3474803	2033578
10km	90%	20000	2	170	4539650	763111	3745171	2119855
10km	90%	20000	2	178	4195929	718043	3430044	2291773
10km	90%	20000	2	277	6757929	1022388	5671816	2824310
10km	90%	20000	2	239	4157216	686557	3439313	1902986
10km	90%	20000	2	190	4674904	771051	3850195	2408057
10km	90%	20000	2	181	3417649	515124	2879548	1899993
10km	90%	20000	2	255	6509320	884879	5568602	3105019
10km	90%	20000	2	214	5983620	951889	4960260	2640690
10km	90%	20000	2	204	6352874	1041681	5220700	2847187
10km	90%	20000	2	196	6410301	992659	5348863	2590333
10km	90%	20000	2	240	6082991	860013	5158687	2645181
10km	90%	20000	2	208	4954242	819386	4079269	2066475
10km	90%	20000	2	199	5197638	753541	4409007	2279301
10km	90%	20000	2	206	4030606	661685	3331660	2066840
10km	90%	20000	2	195	5103109	802433	4234170	2746712
10km	90%	20000	2	175	4057524	630470	3398451	1958570
10km	90%	20000	2	255	5631802	817161	4765505	2252018
10km	90%	20000	2	233	5233069	790358	4379761	2767478
10km	90%	20000	2	236	4189894	622241	3539407	2131071
10km	90%	20000	2	223	4754183	816822	3880991	2461960
10km	90%	20000	2	177	4629533	735023	3827799	2363882
10km	90%	20000	2	175	4723650	727953	3933375	1964432
10km	90%	20000	2	232	5673506	856972	4709876	2431568
10km	90%	20000	2	174	4404570	695103	3671763	2018369
10km	90%	20000	2	186	4987561	767399	4131595	2264971
10km	90%	20000	2	174	5249676	837795	4314901	2360197
10km	90%	20000	2	295	3778683	556291	3192835	2100211
10km	90%	20000	2	190	4496900	732742	3729774	1929359
10km	90%	20000	2	194	4747582	791758	3910838	2103013
10km	90%	20000	2	178	4220215	682000	3493889	1734661
10km	90%	20000	2	238	4335475	729186	3569505	1983237
10km	90%	20000	2	253	5551003	816359	4685811	2491409
10km	90%	20000	2	238	5144420	835934	4266660	2438257
10km	90%	20000	2	235	5358318	847253	4472438	2734868
10km	90%	20000	2	268	6917032	939011	5938455	2989371
10km	90%	20000	2	161	4179631	684163	3444743	2083396
10km	90%	20000	2	220	5841851	958648	4817469	2403256
10km	90%	20000	2	217	5398774	809822	4533530	2155374
10km	90%	20000	2	232	5993694	908452	5018738	2776019
10km	90%	20000	2	175	4902190	861981	3984449	2175249
10km	90%	20000	2	180	5420073	867361	4484453	2274047
10km	90%	20000	2	199	5089566	811512	4228345	2697606
10km	90%	20000	2	170	3725871	601797	3097865	2007530
10km	90%	20000	2	214	7070242	1055831	5948692	2760323
10km	90%	20000	2	190	3892319	620780	3213806	1803342
10km	90%	20000	2	209	4302791	681097	3587105	2301367
10km	90%	20000	2	209	4860495	785719	4028842	2115812
10km	90%	20000	2	192	4694750	814631	3819601	2333750
10km	90%	20000	2	215	5145913	880249	4211737	2262253
10km	90%	20000	2	238	4398590	725367	3638636	1918685
10km	90%	20000	2	274	3407934	631142	2754024	2157385
10km	90%	20000	2	218	6740405	995049	5670305	2836873
10km	90%	20000	2	280	5469389	874911	4519520	2730351
10km	90%	20000	2	218	4249598	663106	3554458	1904140
10km	90%	20000	2	230	5432286	855594	4526903	2542156
10km	90%	20000	2	265	4599739	758622	3795030	2071035
10km	90%	20000	2	287	6054646	881113	5132985	2517746
10km	90%	20000	2	195	4859670	721164	4079397	2062046
10km	90%	20000	2	186	5052241	811097	4197716	2072504
10km	90%	20000	2	192	5286364	872416	4358088	2238939
10km	90%	20000	2	226	4725793	718843	3941556	2323631
10km	90%	20000	2	191	4626088	718758	3846867	2007982
10km	90%	20000	2	252	5779786	854195	4858216	2625066
10km	90%	20000	2	201	6027793	943273	5015028	2767548
10km	90%	20000	2	298	5839791	869487	4934111	2472762
10km	90%	20000	2	186	3696646	626960	3039284	1744776
10km	90%	20000	2	222	6398437	1064465	5247542	2498354
10km	90%	20000	2	197	4798825	831500	3885866	2281614
10km	90%	20000	2	208	5098755	756960	4284531	2425587
10km	90%	20000	2	229	6264777	1005400	5187868	2753697
10km	90%	20000	2	185	4419978	696669	3675569	2093935
10km	90%	20000	2	171	4460135	741144	3671272	1897782
10km	90%	20000	2	196	4814730	791529	3971415	2170709
10km	90%	20000	2	193	4928461	813123	4067106	2046470
10km	90%	20000	2	195	5282032	853565	4391049	2385460
10km	90%	20000	2	184	4369867	704970	3637921	1840347
10km	90%	20000	2	232	5325370	821970	4460404	2073565
10km	90%	20000	2	251	5338961	857932	4398551	2685211
10km	90%	20000	2	215	4693314	763345	3877545	2039305
10km	90%	20000	2	190	5149221	829872	4256031	2390118
10km	90%	20000	2	193	5416874	902902	4457523	2429120
10km	90%	20000	2	256	6031654	884271	5101920	2646998
10km	90%	20000	2	211	5378420	829311	4481829	2460412
10km	90%	20000	2	171	4229401	687387	3491712	1881946
10km	90%	20000	2	214	6316598	963524	5260128	2632146
10km	90%	20000	2	215	4525466	743451	3702408	2269208
10km	90%	20000	2	220	3926453	685142	3209788	1911090
10km	90%	20000	2	260	4778837	763427	3945615	2291131
10km	90%	20000	2	222	6172063	960959	5138167	3040569
10km	90%	20000	2	204	4186629	650526	3495115	2305237
10km	90%	20000	2	264	7267114	1060602	6137331	3208008
10km	90%	20000	2	174	4073825	740536	3294145	1779961
10km	90%	20000	2	249	4325029	772296	3516309	2296949
10km	90%	20000	2	231	3643101	532515	3086742	1908809
10km	90%	20000	2	225	5348770	798750	4497510	2456138
10km	90%	20000	2	236	4102779	668114	3397109	1682911
10km	90%	20000	2	228	4618064	695333	3873887	1924642
10km	90%	20000	2	204	6100008	934331	5093840	2800266
10km	90%	20000	2	216	4918886	769737	4083728	2032063
10km	90%	20000	2	207	4744727	832163	3847253	2454970
10km	90%	20000	2	268	5829399	839829	4912382	2720244
10km	90%	20000	2	221	4604886	800347	3757179	2528325
10km	90%	20000	2	264	4929164	730466	4163804	2092001
10km	90%	20000	2	212	4963429	830203	4079729	2395162
10km	90%	20000	2	204	6164894	1071398	5012775	2830845
10km	90%	20000	2	173	4539439	721042	3774866	1829224
10km	90%	20000	2	191	4401870	720434	3635460	2387051
10km	90%	20000	2	234	6066970	882517	5138612	2603098
10km	90%	20000	2	221	4918569	764950	4098803	2042963
10km	90%	20000	2	219	5813000	858276	4887564	2677386
10km	90%	20000	2	173	4578486	745892	3778589	1894876
10km	90%	20000	2	198	3544783	550849	2955969	1847080
10km	90%	20000	2	242	6395820	929048	5416812	3243987
10km	90%	20000	2	211	4591103	759650	3790249	2046321
10km	90%	20000	2	256	4595825	737771	3798227	2522799
10km	90%	20000	2	186	4015604	640343	3322008	2100835
10km	90%	20000	2	273	5399204	856770	4491566	2776866
10km	90%	20000	2	210	4823427	803775	3979016	2229774
10km	90%	20000	2	190	4567114	738169	3759905	2168886
10km	90%	20000	2	209	6261406	1050511	5135372	2962679
10km	90%	20000	2	161	4025633	698648	3284555	1755870
10km	90%	20000	2	248	6377663	971377	5348735	3200547
10km	90%	20000	2	198	4649672	796574	3806287	2372884
10km	90%	20000	2	258	4693017	728734	3910621	2291133
10km	90%	20000	2	280	5896601	849126	4967660	2889531
10km	90%	20000	2	254	6492811	936150	5468715	2511147
10km	90%	20000	2	189	3821812	585075	3198915	1818407
10km	90%	20000	2	189	3898929	658253	3202257	2148231
10km	90%	20000	2	196	5098205	797998	4242144	2277991
10km	90%	20000	2	235	5530813	803253	4660193	2471078
10km	90%	20000	2	235	5659905	826937	4763733	2915607
10km	90%	20000	2	225	5427708	806874	4561240	2439826
10km	90%	20000	2	216	4303398	755651	3503607	2210600
10km	90%	20000	2	226	5085264	815192	4226514	2363075
10km	90%	20000	2	205	5036739	877722	4102998	2359838
10km	90%	20000	2	232	4503499	676423	3789728	2339367
10km	90%	20000	2	202	3965687	629500	3293039	1937650
10km	90%	20000	2	207	4859340	830545	3986504	2493959
10km	90%	20000	2	175	4227086	660882	3470415	1922982
10km	90%	20000	2	208	5677116	847992	4771417	2463911
10km	90%	20000	2	203	4647712	778091	3818468	2714562
10km	90%	20000	2	243	5542229	768780	4724338	2874101
10km	90%	20000	2	162	4634062	745558	3845967	1928276
10km	90%	20000	2	306	6471164	999777	5401829	3004426
10km	90%	20000	2	194	4700533	784886	3875778	2201649
10km	90%	20000	2	187	4665507	740860	3867362	2033440
10km	90%	20000	2	261	6585410	1038716	5471156	2836497
10km	90%	20000	2	211	5270072	831526	4391878	2542584
10km	90%	20000	2	246	6950926	1067222	5779038	3194431
10km	90%	20000	2	236	5681983	837896	4789422	2540298
10km	90%	20000	2	228	5661020	900391	4697775	2540142
10km	90%	20000	2	192	5498556	933707	4514119	2488094
10km	90%	20000	2	180	4916605	786963	4082072	2132791
10km	90%	20000	2	198	5553137	764669	4753884	2321597
10km	90%	20000	2	296	4229428	715119	3472204	2203202
10km	90%	20000	2	185	4519959	740591	3736104	2278098
10km	90%	20000	2	184	4238905	733957	3463981	2033255
10km	90%	20000	2	233	5694237	958338	4683815	2297971
10km	90%	20000	2	180	3851416	643948	3165591	1791053
10km	90%	20000	2	187	5684788	918790	4717433	2151034
10km	90%	20000	2	213	5878219	925105	4885817	2442964
10km	90%	20000	2	209	4385204	694668	3648364	2265422
10km	90%	20000	2	217	5638545	905678	4691843	2529425
10km	90%	20000	2	197	4563518	738589	3766959	2063237
10km	90%	20000	2	230	5798499	866554	4870114	2580521
10km	90%	20000	2	238	5199934	864188	4279142	2321504
10km	90%	20000	2	271	4916592	829028	4043943	2342220
10km	90%	20000	2	201	4074344	665402	3376542	2083784
10km	90%	20000	2	229	4398242	633527	3711705	2488370
10km	90%	20000	2	176	4310771	683253	3585181	1813494
10km	90%	20000	2	210	5036831	820570	4175144	2307910
10km	90%	20000	2	240	6125530	914503	5133008	2603018
10km	90%	20000	2	221	3888499	599435	3252301	2092516
10km	90%	20000	2	198	5147439	886104	4179652	2534809
10km	90%	20000	2	257	4468175	619717	3821003	2605047
10km	90%	20000	2	200	5692880	984778	4654626	2421605
10km	90%	20000	2	214	5207573	784518	4381074	2299954
10km	90%	20000	2	240	7590750	1156553	6366804	2963684
10km	90%	20000	2	245	4776160	772944	3966251	2134980
10km	90%	20000	2	293	6270407	909828	5277755	2696774
10km	90%	20000	2	205	5183449	801964	4345351	2395631
10km	90%	20000	2	225	6478216	880925	5521715	2668342
10km	90%	20000	2	254	4604598	702783	3855402	2359454
10km	90%	20000	2	268	5035595	765967	4202271	2499555
10km	90%	20000	2	205	5022168	818349	4150857	2176681
10km	90%	20000	2	199	4239116	691401	3518121	1814421
10km	90%	20000	2	178	4585895	767280	3779785	2092572
10km	90%	20000	2	197	4039099	660311	3308751	2209521
10km	90%	20000	2	220	3678839	587240	3062338	1745159
10km	90%	20000	2	249	7371167	1067291	6210641	3471213
10km	90%	20000	2	257	6571014	967937	5530712	3264748
10km	90%	20000	2	230	5556669	846584	4632041	2480935
10km	90%	20000	2	215	5272019	795543	4431741	2360633
10km	90%	20000	2	210	5693836	884024	4704897	2654859
10km	90%	20000	2	206	5444353	833984	4559616	2471324
10km	90%	20000	2	191	4438502	679133	3720775	2302433
10km	90%	20000	2	159	3818004	607305	3181924	1848314
10km	90%	20000	2	216	5346325	903064	4409407	2390826
10km	90%	20000	2	170	5308227	849666	4339256	2291806
10km	90%	20000	2	238	4564508	763332	3745358	2129153
10km	90%	20000	2	227	5377674	852252	4456948	2405753
10km	90%	20000	2	225	5114566	770443	4260251	2452425
10km	90%	20000	2	240	5438456	857351	4526570	2682402
10km	90%	20000	2	222	3146791	503035	2617962	1922131
10km	90%	20000	2	233	5310656	912182	4340985	2654271
10km	90%	20000	2	279	5363602	838454	4482068	2585562
10km	90%	20000	2	173	4635790	833924	3757448	2166525
10km	90%	20000	2	230	4739765	726193	3980184	2320077
10km	90%	20000	2	189	3786738	628650	3123378	1815276
10km	90%	20000	2	206	4508490	733180	3726730	2295391
10km	90%	20000	2	204	4500319	737344	3727569	2138132
10km	90%	20000	2	191	5546687	876091	4629169	2318903
10km	90%	20000	2	301	6534572	927079	5541344	2886657
10km	90%	20000	2	230	5265437	822709	4394111	2229516
10km	90%	20000	2	227	5139038	869953	4199815	2116956
10km	90%	20000	2	196	5323890	889918	4339972	2433309
10km	90%	20000	2	231	4164864	683481	3445730	2054942
10km	90%	20000	2	203	5289425	896346	4331727	2424677
10km	90%	20000	2	192	4190841	712199	3438776	2004481
10km	90%	20000	2	249	7105543	1014457	5999672	2956248
10km	90%	20000	2	204	4747810	776835	3936586	2051080
10km	90%	20000	2	214	5451555	928065	4435293	2719318
10km	90%	20000	2	301	6702336	1040640	5596181	3241371
10km	90%	20000	2	284	4839957	738365	4054718	2464988
10km	90%	20000	2	307	6959198	999266	5879959	3022295
10km	90%	20000	2	257	5177838	742551	4401012	2911386
10km	90%	20000	2	216	4983635	769513	4180133	2158874
10km	90%	20000	2	208	4665580	744953	3882942	1936807
10km	90%	20000	2	193	5372635	834548	4471625	2362259
10km	90%	20000	2	216	4613318	719373	3864786	2043295
10km	90%	20000	2	222	5170795	827826	4290475	2493151
10km	90%	20000	2	233	5570336	827378	4703785	2377304
10km	90%	20000	2	243	4971716	713584	4214229	2005860
10km	90%	20000	2	204	5380204	840613	4486846	2403011
10km	90%	20000	2	199	4464060	754952	3651497	2303179
10km	90%	20000	2	313	6601521	995708	5548504	3271614
10km	90%	20000	2	217	4111051	659416	3408074	1991421
10km	90%	20000	2	231	5266085	802002	4397234	2166988
10km	90%	20000	2	182	4066217	595492	3429156	1944864
10km	90%	20000	2	239	5366635	913769	4387361	2696494
10km	90%	20000	2	179	4723891	683482	3978704	2019100
10km	90%	20000	2	224	5302465	820269	4426787	2501690
10km	90%	20000	2	195	5211183	905825	4239639	2302619
10km	90%	20000	2	185	5274638	879965	4323410	2450744
10km	90%	20000	2	200	5775488	949500	4764072	2294292
10km	90%	20000	2	241	5071104	814865	4205690	2267940
10km	90%	20000	2	281	5212754	840038	4312455	2489929
10km	90%	20000	2	206	5249711	833452	4379835	2323497
10km	90%	20000	2	309	5322614	825995	4403136	2509075
10km	90%	20000	2	210	5118436	846462	4227481	2277746
10km	90%	20000	2	182	4512568	700252	3776879	1892571
10km	90%	20000	2	170	4067725	724986	3296985	1648383
10km	90%	20000	2	200	5582406	863534	4673368	2187399
10km	90%	20000	2	230	6429069	1053404	5319673	2812876
10km	90%	20000	2	319	5035469	720013	4260798	2772535
10km	90%	20000	2	228	4629448	747851	3848722	2486454
10km	90%	20000	2	226	4274314	736249	3502368	2134953
10km	90%	20000	2	231	6245810	924516	5279290	2883971
10km	90%	20000	2	210	5584850	908125	4610648	2505580
10km	90%	20000	2	319	5677319	831925	4798004	2687809
10km	90%	20000	2	208	5356200	834454	4475771	2263498
10km	90%	20000	2	208	5007425	733692	4229158	1994947
10km	90%	20000	2	233	4499909	762802	3665112	2293713
10km	90%	20000	2	223	5070855	847640	4161085	2673125
10km	90%	20000	2	190	4244963	704307	3503237	1941700
10km	90%	20000	2	227	4905995	765620	4086715	2198968
10km	90%	20000	2	173	4277506	723501	3522844	1927757
10km	90%	20000	2	221	4366356	631152	3680237	2205292
10km	90%	20000	2	270	5731608	889799	4764177	3206928
10km	90%	20000	2	195	5013779	833943	4134548	2319112
10km	90%	20000	2	199	4778656	788941	3962880	2003438
10km	90%	20000	2	190	4374640	706056	3610972	2049903
10km	90%	20000	2	190	5442849	861732	4533477	2211840
10km	90%	20000	2	225	4953801	805991	4097294	2172261
10km	90%	20000	2	209	5762452	904379	4793090	2631702
10km	90%	20000	2	192	5664740	918350	4662044	2438278
10km	90%	20000	2	239	6711806	1059098	5578200	2963825
10km	90%	20000	2	319	6944528	998808	5866242	3304348
10km	90%	20000	2	180	4370098	685762	3638746	1950356
10km	90%	20000	2	179	5345168	897922	4378642	2228141
10km	90%	20000	2	214	4749523	777005	3914152	2100672
10km	90%	20000	2	215	5121567	759627	4323996	2477485
10km	90%	20000	2	208	6674963	874671	5729947	2515139
10km	90%	20000	2	202	4648053	744128	3850927	1904954
10km	90%	20000	2	215	4638729	770580	3836418	1962818
10km	90%	20000	2	173	4580966	709540	3838262	2266549
10km	90%	20000	2	179	4979843	811652	4116441	2179598
10km	90%	20000	2	204	4486636	751229	3704420	2117070
10km	90%	20000	2	234	5750988	820617	4867590	2528310
10km	90%	20000	2	238	4593003	713688	3823413	1935372
10km	90%	20000	2	246	5920132	870491	4999543	2641846
10km	90%	20000	2	282	6139015	881780	5215516	2687238
10km	90%	20000	2	189	4712151	780251	3874644	2217579
10km	90%	20000	2	187	4103101	687984	3375681	1981446
10km	90%	20000	2	258	6698971	994292	5593143	3230653
10km	90%	20000	2	199	5277274	852524	4375702	2309447
10km	90%	20000	2	177	4643858	749410	3835478	2063115
10km	90%	20000	2	241	4872046	832382	3999228	2676299
10km	90%	20000	2	254	5382608	815692	4530780	2510848
10km	90%	20000	2	249	4969696	760674	4155731	2336396
10km	90%	20000	2	200	6633076	1002496	5562172	2775489
10km	90%	20000	2	225	5816107	955585	4803365	2610056
10km	90%	20000	2	184	4907354	789870	4075264	2248788
10km	90%	20000	2	207	3736397	637231	3065620	1853770
10km	90%	20000	2	176	4901523	710569	4156590	2117660
10km	90%	20000	2	237	6358045	914542	5379383	2961018
10km	90%	20000	2	198	4314032	681707	3585708	1851720
10km	90%	20000	2	199	4800121	786040	3966711	2311817
10km	90%	20000	2	206	5886056	851583	4987210	2367113
10km	90%	20000	2	221	6136779	936444	5136599	2795029
10km	90%	20000	2	231	5868669	993059	4797030	2521967
10km	90%	20000	2	215	4447277	713410	3697840	2595015
10km	90%	20000	2	213	4675620	772826	3842382	2188201
10km	90%	20000	2	309	5493053	760491	4666459	2321335
10km	90%	20000	2	199	4340803	711313	3597950	2273579
10km	90%	20000	2	206	4632089	750031	3849144	1725135
10km	90%	20000	2	206	4846355	726625	4097966	2307335
10km	90%	20000	2	181	5646300	896138	4670286	2230619
10km	90%	20000	2	160	4612935	746598	3826588	1849016
10km	90%	20000	2	196	2981034	478030	2477465	1857855
10km	90%	20000	2	186	3996086	649471	3304561	1971183
10km	90%	20000	2	203	5091137	803695	4235773	2358976
10km	90%	20000	2	168	3791603	617456	3138710	1729936
10km	90%	20000	2	207	6192972	952665	5167355	2409014
10km	90%	20000	2	236	5137702	874869	4212924	2037224
10km	90%	20000	2	299	6507400	1000010	5447332	3428772
10km	90%	20000	2	213	5084887	815846	4205598	2558177
10km	90%	20000	2	192	4439819	703943	3696875	1882340
10km	90%	20000	2	177	4949123	828428	4049750	2206036
10km	90%	20000	2	200	5466903	850293	4536098	2275516
10km	90%	20000	2	220	5801193	853802	4904147	2864987
10km	90%	20000	2	292	5202789	885735	4240485	2643395
10km	90%	20000	2	228	5401848	817992	4523924	2319509
10km	90%	20000	2	204	4285766	692569	3549447	2129942
10km	90%	20000	2	180	5408252	744148	4606903	2095171
10km	90%	20000	2	234	6249611	1051968	5151293	2744893
10km	90%	20000	2	202	5238117	828077	4351328	2598819
10km	90%	20000	2	191	4332258	704386	3583588	1676000
10km	90%	20000	2	216	4145971	690291	3414087	2082585
10km	90%	20000	2	198	5270394	891896	4315949	1983147
10km	90%	20000	2	208	5320329	906255	4353773	2589176
10km	90%	20000	2	192	3744495	622570	3068584	2196707
10km	90%	20000	2	247	6629366	1027078	5537015	3086429
10km	90%	20000	2	216	5070445	865066	4147344	2566256
10km	90%	20000	2	207	4752296	804034	3878699	2466074
10km	90%	20000	2	234	5418852	922093	4409670	2620482
10km	90%	20000	2	218	5536546	995405	4485530	2930706
10km	90%	20000	2	195	5210874	717262	4438650	2268941
10km	90%	20000	2	223	4980724	747892	4183800	2561471
10km	90%	20000	2	326	4288446	704657	3547976	2406174
10km	90%	20000	2	256	4655345	737342	3866975	2266277
10km	90%	20000	2	216	4514960	704464	3763519	2407865
10km	90%	20000	2	187	4861187	787031	4037383	2330832
10km	90%	20000	2	197	4959226	794057	4118438	2248987
10km	90%	20000	2	200	5545466	818164	4675142	2403310
10km	90%	20000	2	223	4997419	782746	4151974	2118076
10km	90%	20000	2	176	3879988	605574	3234323	1757743
10km	90%	20000	2	232	5362650	830876	4480592	2320652
10km	90%	20000	2	179	3839571	620889	3167463	1860695
10km	90%	20000	2	284	4864051	723585	4080742	2247930
10km	90%	20000	2	202	6261322	929136	5269922	2841145
10km	90%	20000	2	267	6296257	991836	5209871	3038542
10km	90%	20000	2	184	4731088	831018	3852976	2149206
10km	90%	20000	2	227	4399448	699714	3655555	2259076
10km	90%	20000	2	202	4638578	645723	3943908	2385163
10km	90%	20000	2	214	4108828	709961	3354761	2361407
10km	90%	20000	2	226	5853121	907702	4900914	2478772
10km	90%	20000	2	205	5027994	736353	4244441	2163539
10km	90%	20000	2	201	4374687	645107	3688779	1956386
10km	90%	20000	2	245	5214040	874205	4259872	2131401
10km	90%	20000	2	252	5706613	855511	4798442	2758982
10km	90%	20000	2	230	5669442	889580	4703049	2515247
10km	90%	20000	2	183	4023401	665234	3326086	1943492
10km	90%	20000	2	198	5206980	843920	4317295	2461040
10km	90%	20000	2	196	5892840	859131	4953748	2234047
10km	90%	20000	2	195	4618138	745341	3838970	1860682
10km	90%	20000	2	215	4304846	634347	3628470	2109660
10km	90%	20000	2	202	4775912	755485	3964654	2290162
10km	90%	20000	2	215	3936694	689558	3206451	1851609
10km	90%	20000	2	236	4337599	657766	3640031	2092121
10km	90%	20000	2	262	4941118	708940	4187762	2654714
10km	90%	20000	2	177	4812887	745928	4005082	2108232
10km	90%	20000	2	206	3964801	625772	3286753	2078790
10km	90%	20000	2	198	5537772	881223	4604564	2386906
10km	90%	20000	2	294	6131475	850001	5240923	2498251
10km	90%	20000	2	206	5437602	837728	4558143	2545171
10km	90%	20000	2	162	4274691	687604	3563161	1867556
10km	90%	20000	2	206	4105276	573862	3493628	2110230
10km	90%	20000	2	201	5162149	772364	4333009	2393881
10km	90%	20000	2	229	5080101	768244	4265424	2662607
10km	90%	20000	2	229	5146771	841127	4253108	2227286
10km	90%	20000	2	211	5074287	763214	4271985	2284700
10km	90%	20000	2	159	3906838	693062	3166949	2001311
10km	90%	20000	2	235	5628241	848588	4741133	2620992
10km	90%	20000	2	261	5674465	933742	4696062	2580480
10km	90%	20000	2	175	4497130	737072	3711975	1944183
10km	90%	20000	2	314	5407834	819838	4544561	2441091
10km	90%	20000	2	173	3447551	637598	2785309	1782679
10km	90%	20000	2	221	4592272	680402	3864342	2136752
10km	90%	20000	2	190	4985312	787125	4136973	2121843
10km	90%	20000	2	224	4647338	712919	3880514	2346519
10km	90%	20000	2	209	4752162	811683	3885168	2509210
10km	90%	20000	2	169	4035322	696082	3292790	1924200
10km	90%	20000	2	198	6867787	994482	5811151	2777812
10km	90%	20000	2	262	3653850	582586	3036625	2064485
10km	90%	20000	2	212	6340175	1024566	5208007	2704104
10km	90%	20000	2	213	4713605	760735	3916584	2097366
10km	90%	20000	2	222	4920021	785296	4075411	2473163
10km	90%	20000	2	225	4570919	649879	3866095	2301340
10km	90%	20000	2	233	5287691	827941	4403109	2506292
10km	90%	20000	2	198	5216779	874732	4301514	2515897
10km	90%	20000	2	246	6184355	965482	5170874	2925038
10km	90%	20000	2	242	6176393	858926	5215304	2780984
10km	90%	20000	2	196	4591561	775719	3761757	2061638
10km	90%	20000	2	243	4430446	714125	3650173	1888633
10km	90%	20000	2	214	5576100	830787	4701827	2554631
10km	90%	20000	2	183	4232637	645301	3549204	1864152
10km	90%	20000	2	179	5352115	884297	4425145	2053058
10km	90%	20000	2	257	5947730	963603	4926962	2822018
10km	90%	20000	2	288	3973292	596888	3345220	2243700
10km	90%	20000	2	178	4720046	772573	3915381	2099826
10km	90%	20000	2	242	6412125	956398	5392662	2979607
10km	90%	20000	2	205	4790981	773246	3976837	2139678
10km	90%	20000	2	183	4901886	747800	4089025	1835470
10km	90%	20000	2	292	6235573	903023	5273141	2771197
10km	90%	20000	2	239	4875544	772752	4060340	2240169
10km	90%	20000	2	185	4752704	772908	3926457	2039682
10km	90%	20000	2	240	5234923	773479	4418357	2717994
10km	90%	20000	2	185	4064039	690952	3349802	2006555
10km	90%	20000	2	175	4424235	686476	3688054	1948086
10km	90%	20000	2	197	4564630	761951	3745750	2235829
10km	90%	20000	2	189	4798670	839217	3896465	2166828
10km	90%	20000	2	199	4724786	756021	3902136	2042150
10km	90%	20000	2	190	4980857	841682	4075258	2319042
10km	90%	20000	2	178	5387699	908525	4428554	1863812
10km	90%	20000	2	161	4342501	704834	3606665	1942248
10km	90%	20000	2	205	4559437	705533	3815802	2066407
10km	90%	20000	2	234	4415218	641738	3751465	2054766
10km	90%	20000	2	204	4864267	794515	4022140	2163700
10km	90%	20000	2	257	7218884	1063527	6095714	3395584
10km	90%	20000	2	251	5291059	711076	4516006	2930117
10km	90%	20000	2	226	3024584	444721	2554941	1992069
10km	90%	20000	2	241	6352594	978860	5312678	2705227
10km	90%	20000	2	252	5808820	853271	4909442	2542208
10km	90%	20000	2	240	5070137	842031	4185911	2482149
10km	90%	20000	2	215	4039905	676716	3339461	2022056
10km	90%	20000	2	221	7084781	1014474	5984352	2855663
10km	90%	20000	2	228	5763860	835980	4846765	2387998
10km	90%	20000	2	197	5410978	883777	4483043	2384799
10km	90%	20000	2	180	4534064	752052	3729711	1994563
10km	90%	20000	2	265	4647168	661807	3923217	2311842
10km	90%	20000	2	239	5605705	836497	4715819	2489621
10km	90%	20000	2	190	4741345	749739	3959478	2187363
10km	90%	20000	2	227	5796072	948027	4761318	2563657
10km	90%	20000	2	275	5852997	845894	4914148	2791417
10km	90%	20000	2	205	4070601	664922	3353557	1813855
10km	90%	20000	2	189	4822372	767410	4003980	2006217
10km	90%	20000	2	229	4645782	716150	3854808	2086953
10km	90%	20000	2	219	5078683	798765	4244096	2365719
10km	90%	20000	2	186	4881758	800825	4021253	2072834
10km	90%	20000	2	242	4779558	694354	4050785	2161817
10km	90%	20000	2	178	3946600	689798	3219351	1943996
10km	90%	20000	2	278	4693576	792396	3866626	2547598
10km	90%	20000	2	169	4316937	704203	3560045	2045451
10km	90%	20000	2	232	4815697	750325	4012717	2602853
10km	90%	20000	2	200	4668186	780370	3798571	2634823
10km	90%	20000	2	238	3903569	613118	3245121	2111648
10km	90%	20000	2	260	6824324	993231	5760285	2790691
10km	90%	20000	2	216	4207472	672209	3505230	2075638
10km	90%	20000	2	162	4142356	700149	3377120	1848831
10km	90%	20000	2	230	5750805	789698	4930635	2374849
10km	90%	20000	2	205	5691733	934004	4675121	2559591
10km	90%	20000	2	184	4734732	691119	3992784	2360902
10km	90%	20000	2	205	4054160	608378	3395366	2316942
10km	90%	20000	2	355	7693873	1112835	6505191	3486095
10km	90%	20000	2	201	4214375	680755	3499830	1877676
10km	90%	20000	2	230	4729883	743177	3924221	1987156
10km	90%	20000	2	210	4461224	735628	3695487	2177225
10km	90%	20000	2	208	5000469	777025	4183925	1927049
10km	90%	20000	2	228	5131859	803231	4291109	2207562
10km	90%	20000	2	188	5230988	837123	4331419	2026642
10km	90%	20000	2	194	3335566	590566	2713654	1460084
10km	90%	20000	2	200	4286391	688406	3563827	2044440
10km	90%	20000	2	197	4286338	655840	3581391	1889077
10km	90%	20000	2	225	5328294	893091	4371987	2630393
10km	90%	20000	2	208	4766088	746737	3992334	2318800
10km	90%	20000	2	229	5524064	888713	4592268	2558182
10km	90%	20000	2	240	4292739	709926	3531573	2355963
10km	90%	20000	2	229	4277884	692436	3521819	2232650
10km	90%	20000	2	233	6372876	986475	5292855	2780244
10km	90%	20000	2	188	5949319	903756	4948890	2107408
10km	90%	20000	2	181	5576218	862889	4669330	2415617
10km	90%	20000	2	226	5168146	819942	4284163	2416624
10km	90%	20000	2	212	5842489	881940	4909834	2804491
10km	90%	20000	2	270	5713073	889500	4770544	2888896
10km	90%	20000	2	167	5367856	937874	4385893	1917637
10km	90%	20000	2	202	5696877	846950	4800815	2451237
10km	90%	20000	2	173	4050867	681026	3320902	2070422
10km	90%	20000	2	208	5729869	939982	4707001	2658095
10km	90%	20000	2	244	6066386	860422	5158767	2917809
10km	90%	20000	2	235	5363133	933091	4365737	2571870
10km	90%	20000	2	178	4953067	813937	4090675	1836487
10km	90%	20000	2	270	4019739	636348	3341546	1809781
10km	90%	20000	2	219	4479239	723312	3718976	2192388
10km	90%	20000	2	227	7005584	964781	5977321	2779533
10km	90%	20000	2	201	5425472	848911	4520580	2536341
10km	90%	20000	2	337	5718162	831077	4834630	2387114
10km	90%	20000	2	243	5812786	846214	4923838	2691077
10km	90%	20000	2	270	6990286	1021472	5894514	3161718
10km	90%	20000	2	192	5591068	942434	4581324	2481283
10km	90%	20000	2	248	5198221	860847	4291104	2304951
10km	90%	20000	2	280	5842911	819291	4952100	3032315
10km	90%	20000	2	214	4455146	705493	3688475	1962044
10km	90%	20000	2	223	6225423	882253	5262071	2784056
10km	90%	20000	2	253	4789600	716675	4015691	2588701
10km	90%	20000	2	226	5404735	920733	4406310	2513586
10km	90%	20000	2	200	3650060	631764	2980879	1769481
10km	90%	20000	2	238	7068214	1058564	5958247	3104458
10km	90%	20000	2	198	4307635	771568	3472320	2407978
10km	90%	20000	2	231	4527490	759638	3727092	2474726
10km	90%	20000	2	290	5481227	890312	4522705	2493137
10km	90%	20000	2	195	4578370	786036	3728977	2281449
10km	90%	20000	2	244	7412064	1006353	6301421	3012449
10km	90%	20000	2	203	5640473	910566	4649858	2400541
10km	90%	20000	2	245	5667675	854565	4742864	2807143
10km	90%	20000	2	194	4804983	793760	3929683	2032901
10km	90%	20000	2	249	7635363	1092085	6473471	3314260
10km	90%	20000	2	275	5615782	863462	4700121	3068704
10km	90%	20000	2	273	4632098	759532	3840137	2238884
10km	90%	20000	2	172	4585691	724356	3831518	1864507
10km	90%	20000	2	240	4398377	683584	3679692	2195535
10km	90%	20000	2	244	4291793	677661	3558877	2126145
10km	90%	20000	2	204	5157540	835103	4284716	2265420
10km	90%	20000	2	299	7403288	1097733	6221168	3236128
10km	90%	20000	2	217	5786987	833510	4881828	2538700
10km	90%	20000	2	196	5047061	748329	4261994	2268694
10km	90%	20000	2	162	4407781	723830	3600372	1860760
10km	90%	20000	2	226	5082973	811934	4189864	2479369
10km	90%	20000	2	216	4456199	689572	3716398	2070778
10km	90%	20000	2	225	4387306	677562	3660963	2519372
10km	90%	20000	2	188	4166179	709280	3398877	2038802
10km	90%	20000	2	190	5343919	830443	4469789	2106710
10km	90%	20000	2	299	5326195	777362	4510255	2532859
10km	90%	20000	2	259	6491579	880043	5532755	2795564
10km	90%	20000	2	286	5840291	844766	4952948	2762335
10km	90%	20000	2	310	4667532	677688	3956576	2418037
10km	90%	20000	2	208	4792463	806061	3931999	2114283
10km	90%	20000	2	270	5338789	771517	4534979	2462546
10km	90%	20000	2	223	3710362	608047	3066885	1976401
10km	90%	20000	2	200	4442884	744292	3644359	2197122
10km	90%	20000	2	176	4328544	741284	3532359	1817381
10km	90%	20000	2	238	4911387	789415	4087300	2171221
10km	90%	20000	2	172	3300809	563689	2725233	1921427
10km	90%	20000	2	191	3200027	536065	2628290	1532524
10km	90%	20000	2	186	4367418	738524	3581761	2023447
10km	90%	20000	2	174	4501250	675407	3765074	1828164
10km	90%	20000	2	202	3749413	575451	3136822	1814224
10km	90%	20000	2	214	5791475	819098	4900356	2512491
10km	90%	20000	2	165	4094427	657022	3391174	1649039
10km	90%	20000	2	165	3958572	669664	3263558	1857157
10km	90%	20000	2	224	5106589	821724	4235281	2281602
10km	90%	20000	2	216	5911417	923760	4926852	2775785
10km	90%	20000	2	182	4523554	770741	3717398	2111017
10km	90%	20000	2	259	6483372	974343	5448921	2568822
10km	90%	20000	2	204	6113608	917377	5123732	2569464
10km	90%	20000	2	206	4446057	705903	3700717	1806724
10km	90%	20000	2	201	4309644	689091	3559781	2108523
10km	90%	20000	2	192	4619391	735042	3848856	1937858
10km	90%	20000	2	206	5266858	840191	4374016	2056094
10km	90%	20000	2	180	4211325	682042	3491910	1900988
10km	90%	20000	2	225	5051329	712993	4302098	2439318
10km	90%	20000	2	276	7027668	1007134	5938231	2966788
10km	90%	20000	2	225	5079143	864622	4171157	2409513
10km	90%	20000	2	191	4863829	756314	4063762	1929535
10km	90%	20000	2	224	4651154	743303	3875290	2329586
10km	90%	20000	2	280	5174342	822108	4316989	2534161
10km	90%	20000	2	246	4565898	726924	3804000	2211551
10km	90%	20000	2	246	7058644	1102873	5890488	3223345
10km	90%	20000	2	191	4655093	788845	3800274	2209168
10km	90%	20000	2	277	6632522	960437	5590779	3244730
10km	90%	20000	2	223	5516958	866188	4591976	2786598
10km	90%	20000	2	244	4251550	678139	3529929	2370441
10km	90%	20000	2	215	4333613	719036	3572083	2084593
10km	90%	20000	2	365	7017282	1082681	5819709	3518338
10km	90%	20000	2	179	5428434	840769	4509447	2151921
10km	90%	20000	2	202	4299563	672297	3590786	1866471
10km	90%	20000	2	221	4413758	704728	3649158	1903460
10km	90%	20000	2	193	4490175	795287	3646458	2140296
10km	90%	20000	2	232	6086029	1022689	4962227	3068685
10km	90%	20000	2	219	5981626	830428	5092015	2360833
10km	90%	20000	2	194	4154303	687854	3437397	1989828
10km	90%	20000	2	310	7215561	1000780	6171181	3282553
10km	90%	20000	2	216	4936397	778956	4121342	2291311
10km	90%	20000	2	202	6048212	932759	5038115	2623698
10km	90%	20000	2	198	5539893	873798	4621004	2395522
10km	90%	20000	2	290	7038832	999762	5972818	2994111
10km	90%	20000	2	209	4808996	763117	3986362	2259280
10km	90%	20000	2	260	6302787	994795	5230527	3050320
10km	90%	20000	2	313	6385337	970753	5325090	3411311
10km	90%	20000	2	203	4915126	802054	4069224	2219880
10km	90%	20000	2	229	4656354	751373	3871976	2093090
10km	90%	20000	2	206	5065217	777937	4217128	2350780
10km	90%	20000	2	239	5895249	869155	4978161	2562059
10km	90%	20000	2	197	4423083	671364	3715268	2122834
10km	90%	20000	2	190	3353885	572651	2739353	1886332
10km	90%	20000	2	203	5406987	886865	4481289	2516437
10km	90%	20000	2	178	4345508	694016	3596718	2068710
10km	90%	20000	2	187	4808026	791837	3967732	2274934
10km	90%	20000	2	210	5211344	806735	4355735	2238451
10km	90%	20000	2	243	5820257	875597	4889981	3118296
10km	90%	20000	2	184	4963847	839386	4042494	2286214
10km	90%	20000	2	212	4135533	745615	3349833	2074883
10km	90%	20000	2	188	4576465	745418	3791483	2042321
10km	90%	20000	2	225	6022555	854740	5087857	2781376
10km	90%	20000	2	152	4780201	795847	3932740	2004540
10km	90%	20000	2	193	4403746	756676	3609417	1960284
10km	90%	20000	2	182	5327312	876059	4387379	2131043
10km	90%	20000	2	247	6773859	1062595	5644149	2912593
10km	90%	20000	2	186	4283127	705919	3528044	1919560
10km	90%	20000	2	252	5029959	756887	4232048	2667959
10km	90%	20000	2	215	5221746	846232	4314443	2306986
10km	90%	20000	2	253	4954151	769872	4131256	2134549
10km	90%	20000	2	206	4786364	682620	4046749	2139292
10km	90%	20000	2	250	6170586	1019945	5080383	2713954
10km	90%	20000	2	225	4352111	695853	3612593	2487678
10km	90%	20000	2	170	4245394	702915	3510822	1774584
10km	90%	20000	2	183	5241621	873251	4333359	2043878
10km	90%	20000	2	232	4790005	783198	3946376	2469169
10km	90%	20000	2	215	3846627	615922	3204969	1879339
10km	90%	20000	2	237	5872354	912701	4896300	2438083
10km	90%	20000	2	187	5168522	816105	4312538	2354072
10km	90%	20000	2	218	6722224	1012086	5636695	3037113
10km	90%	20000	2	254	4916822	726694	4142858	2082933
10km	90%	20000	2	244	5752152	887455	4825145	2659191
10km	90%	20000	2	273	6642875	1025346	5528616	3452951
10km	90%	20000	2	200	4260870	677064	3538816	1990305
10km	90%	20000	2	237	5591587	820334	4722169	2526157
10km	90%	20000	2	271	6102389	914766	5154650	2699516
10km	90%	20000	2	202	3929802	688954	3201862	2050446
10km	90%	20000	2	187	5367403	891864	4420269	2321897
10km	90%	20000	2	224	5034675	830190	4133737	2610276
10km	90%	20000	2	220	6283250	996521	5207683	2925962
10km	90%	20000	2	204	5421652	849012	4526124	2116223
10km	90%	20000	2	185	4923786	717522	4163810	2125063
10km	90%	20000	2	198	4306307	724284	3552226	2362311
10km	90%	20000	2	207	4505553	692149	3778324	2066191
10km	90%	20000	2	199	5008981	780010	4160403	2395940
10km	90%	20000	2	207	5636984	894757	4654395	2343956
10km	90%	20000	2	197	5475279	982416	4412322	2464668
10km	90%	20000	2	301	7091213	990145	6028453	2993076
10km	90%	20000	2	201	6135235	917803	5146733	2611776
10km	90%	20000	2	211	4983123	804037	4133889	2324651
10km	90%	20000	2	221	5190938	838557	4301361	2463226
10km	90%	20000	2	221	6061877	928631	5062403	3124500
10km	90%	20000	2	188	4683594	791385	3847811	2089053
10km	90%	20000	2	258	5195955	778127	4384751	2328317
10km	90%	20000	2	192	4780433	737814	3996879	2439383
10km	90%	20000	2	173	3414220	572143	2808067	1777586
10km	90%	20000	2	216	5166738	782966	4344443	2227220
10km	90%	20000	2	200	4548650	738625	3773340	1868989
10km	90%	20000	2	230	5391007	860363	4488731	2705443
10km	90%	20000	2	217	5458601	735013	4676112	2594569
10km	90%	20000	2	214	4827578	721691	4074285	2220712
10km	90%	20000	2	205	4826973	810262	3966139	2228376
10km	90%	20000	2	181	2955590	467766	2470987	1536179
10km	90%	20000	2	215	4726573	743167	3948119	2124373
10km	90%	20000	2	183	4602186	812606	3761154	2124986
10km	90%	20000	2	245	5397314	870167	4474960	2519647
10km	90%	20000	2	203	4410770	688217	3677575	1983219
10km	90%	20000	2	167	4518699	747481	3712493	2217069
10km	90%	20000	2	225	4195146	666830	3507049	1866423
10km	90%	20000	2	211	3546103	585995	2937477	1969388
10km	90%	20000	2	233	4939321	690591	4214353	2252570
10km	90%	20000	2	211	4909464	695330	4138598	2340856
10km	90%	20000	2	257	4175571	732812	3417794	1898821
10km	90%	20000	2	195	4536528	717735	3765304	1933160
10km	90%	20000	2	201	4888748	753263	4093009	2241866
10km	90%	20000	2	163	4260795	742850	3485598	1884028
10km	90%	20000	2	187	4532674	711183	3753197	2010575
10km	90%	20000	2	288	6034465	916716	5065601	2673162
10km	90%	20000	2	192	5062908	799904	4211622	2341201
10km	90%	20000	2	251	4556882	716374	3777863	2139742
10km	90%	20000	2	209	5107341	811629	4231592	2121429
10km	90%	20000	2	235	4280900	707169	3534187	2081385
10km	90%	20000	2	199	4360887	674890	3644139	2016961
10km	90%	20000	2	262	6168713	918135	5173895	2993850
10km	90%	20000	2	275	5262115	925318	4257628	2507365
10km	90%	20000	2	175	4110041	642891	3416003	1917330
10km	90%	20000	2	172	4135802	707336	3386744	1807617
10km	90%	20000	2	241	6440079	844075	5523949	2780020
10km	90%	20000	2	270	6190681	850464	5288984	2647386
10km	90%	20000	2	303	7303706	1035702	6170640	2905313
10km	90%	20000	2	219	5250510	819972	4382800	2117410
10km	90%	20000	2	273	4716841	789404	3864064	2479042
10km	90%	20000	2	248	5332722	854437	4438831	2516155
10km	90%	20000	2	317	6096986	915426	5115882	2958231
10km	90%	20000	2	228	4624918	737896	3852877	1957712
10km	90%	20000	2	193	5453432	919749	4462234	2463609
10km	90%	20000	2	246	4585957	746888	3795004	2263879
10km	90%	20000	2	192	4618522	712280	3841643	1995155
10km	90%	20000	2	191	3887832	662147	3190713	2010627
10km	90%	20000	2	206	6036901	963835	5011577	2831272
10km	90%	20000	2	228	4682167	712796	3895465	2185786
10km	90%	20000	2	216	6293959	883878	5348845	2656047
10km	90%	20000	2	224	4386449	722263	3637112	2073448
10km	90%	20000	2	209	4779988	784809	3955192	2049185
10km	90%	20000	2	212	5399243	825039	4534330	2333352
10km	90%	20000	2	222	4761685	772172	3928142	2189402
10km	90%	20000	2	300	6326309	972182	5272037	2927171
10km	90%	20000	2	187	5114924	859456	4204407	2284209
10km	90%	20000	2	219	5796525	853637	4887861	2565349
10km	90%	20000	2	250	5100239	775828	4232712	2422948
10km	90%	20000	2	199	3522838	542566	2932259	1768042
10km	90%	20000	2	218	7219492	997591	6130246	3023852
10km	90%	20000	2	290	6245084	918623	5273073	2984503
10km	90%	20000	2	190	4969783	849914	4067099	2408913
10km	90%	20000	2	206	5755433	954996	4728843	2534383
10km	90%	20000	2	184	4451768	695538	3676473	1928841
10km	90%	20000	2	238	5298880	777838	4472880	2610675
10km	90%	20000	2	171	4413060	736815	3635098	1965244
10km	90%	20000	2	183	5344106	855493	4422255	2501699
10km	90%	20000	2	212	4319861	741558	3526152	1827515
10km	90%	20000	2	195	4977771	826186	4106242	2198921
10km	90%	20000	2	246	4696349	770317	3873336	2370314
10km	90%	20000	2	266	5541410	911501	4572243	2584407
10km	90%	20000	2	189	5304507	812274	4442005	2256953
10km	90%	20000	2	226	4022562	676694	3309655	1938910
10km	90%	20000	2	211	4123812	678150	3405611	1962471
10km	90%	20000	2	211	3756263	656482	3065671	1640130
10km	90%	20000	2	244	5815525	999314	4773748	2590159
10km	90%	20000	2	202	5066082	769319	4233171	2001382
10km	90%	20000	2	194	5165899	841697	4289930	2198262
10km	90%	20000	2	221	4399208	714582	3638138	1999820
10km	90%	20000	2	209	5863781	954506	4810241	2485900
10km	90%	20000	2	222	4820572	741185	4016348	2606803
10km	90%	20000	2	183	4951667	850780	4048478	1956118
10km	90%	20000	2	213	6030994	981062	4985648	2596024
10km	90%	20000	2	283	5460098	872566	4536053	3091005
10km	90%	20000	2	177	4560001	727431	3782902	1901720
10km	90%	20000	2	190	4832845	769805	3994915	2039209
10km	90%	20000	2	277	5335052	789542	4492711	2466374
10km	90%	20000	2	268	6297462	965239	5266042	3198149
10km	90%	20000	2	196	4450534	743691	3669461	1989002
10km	90%	20000	2	231	5263654	792925	4444072	2300128
10km	90%	20000	2	227	4018316	618399	3363153	1982051
10km	90%	20000	2	199	5079944	830560	4205011	2311503
10km	90%	20000	2	249	5933045	860214	5000054	2835958
10km	90%	20000	2	244	5210152	774923	4359547	2435531
10km	90%	20000	2	180	4525371	723073	3738685	2146626
10km	90%	20000	2	207	4186579	684855	3449518	1957881
10km	90%	20000	2	226	5608773	895799	4634502	2515277
10km	90%	20000	2	208	4294908	748360	3499781	2121560
10km	90%	20000	2	254	6309660	901521	5352467	2952372
10km	90%	20000	2	212	6185290	973470	5153896	2492410
10km	90%	20000	2	194	5880207	918034	4895249	2456921
10km	90%	20000	2	212	4556932	719318	3781314	2242977
10km	90%	20000	2	248	5748748	865048	4817768	2693037
10km	90%	20000	2	254	5797373	847016	4886898	2972465
10km	90%	20000	2	196	4388708	763992	3573291	2246039
10km	90%	20000	2	288	5051718	842122	4152321	2372211
10km	90%	20000	2	232	5409415	869144	4464382	2335757
10km	90%	20000	2	244	6745398	992612	5698746	2652261
10km	90%	20000	2	186	4816285	812361	3938037	2120279
10km	90%	20000	2	226	5120883	803295	4257968	2762023
10km	90%	20000	2	224	6298901	965704	5263052	2633891
10km	90%	20000	2	251	4577871	667809	3868214	2683226
10km	90%	20000	2	206	4847806	836605	3950835	2158803
10km	90%	20000	2	178	4450081	673572	3737154	1930731
10km	90%	20000	2	201	5219912	876732	4286163	2601810
10km	90%	20000	2	233	4705518	753112	3911189	2113697
10km	90%	20000	2	233	5731669	827338	4848911	2456338
10km	90%	20000	2	249	4457169	748526	3683313	2275736
10km	90%	20000	2	208	5047647	808377	4167956	2317654
10km	90%	20000	2	233	5000193	808633	4109578	2142108
10km	90%	20000	2	241	5551541	849017	4659346	2464851
10km	90%	20000	2	192	5296312	826756	4405033	2204714
10km	90%	20000	2	228	6858482	1086452	5700504	3126439
10km	90%	20000	2	162	4169459	699515	3425275	2013676
10km	90%	20000	2	233	4919791	776928	4103888	1904149
10km	90%	20000	2	226	6049788	902604	5081343	2404958
10km	90%	20000	2	182	4823892	838174	3930675	2373264
10km	90%	20000	2	213	6904122	1023606	5821174	2933256
10km	90%	20000	2	235	5170104	830208	4274870	2066581
10km	90%	20000	2	182	5488001	884482	4558139	1967853
10km	90%	20000	2	192	4054770	659708	3346407	1738524
10km	90%	20000	2	252	5069150	756759	4277731	2160556
10km	90%	20000	2	208	4936265	832451	4053631	2647020
10km	90%	20000	2	262	5095716	865155	4173119	2579933
10km	90%	20000	2	186	5451694	840418	4571206	2429000
10km	90%	20000	2	199	5669503	808897	4805935	2334310
10km	90%	20000	2	185	3280914	505123	2732997	1953876
10km	90%	20000	2	207	5209012	789501	4358711	2322434
10km	90%	20000	2	280	4623925	761494	3800439	2537990
10km	90%	20000	2	218	5627823	828094	4762094	2396935
10km	90%	20000	2	214	5882965	840020	4989122	2549738
10km	90%	20000	2	207	5039894	807444	4173766	2189645
10km	90%	20000	2	225	4826372	809651	3962373	2171732
10km	90%	20000	2	301	7134393	1027018	6040304	3157142
10km	90%	20000	2	276	4956146	770799	4121648	2298307
10km	90%	20000	2	188	5307672	843408	4392427	2157582
10km	90%	20000	2	211	3667764	511344	3126147	1827428
10km	90%	20000	2	225	4313854	620496	3644396	2069902
10km	90%	20000	2	240	6666702	1016139	5608997	2975434
10km	90%	20000	2	202	4759920	729938	4002013	2068650
10km	90%	20000	2	204	5276251	766253	4482244	2571475
10km	90%	20000	2	291	5497898	788536	4640756	2494274
10km	90%	20000	2	226	6272337	974147	5223141	2617738
10km	90%	20000	2	213	4433983	736670	3661781	2017927
10km	90%	20000	2	237	4772125	689843	4044913	2647030
10km	90%	20000	2	229	4919296	816494	4069913	2500845
10km	90%	20000	2	221	4833254	771856	4003700	2356070
10km	90%	20000	2	231	4591954	755731	3807445	2392375
10km	90%	20000	2	196	4367238	654980	3669302	2392328
10km	90%	20000	2	177	4387639	716540	3591954	2097633
10km	90%	20000	2	215	5209947	845795	4315271	2504187
10km	90%	20000	2	232	5006518	843773	4114164	2157141
10km	90%	20000	2	205	4349246	706991	3578399	1981128
10km	90%	20000	2	243	5495930	846000	4591663	2450381
10km	90%	20000	2	219	4564565	764007	3772261	2165221
10km	90%	20000	2	207	4431000	692184	3702155	1921258
10km	90%	20000	2	282	7032669	1011673	5948621	3270054
10km	90%	20000	2	251	6305957	933201	5310628	2719451
10km	90%	20000	2	203	5142816	849761	4231095	2453982
10km	90%	20000	2	289	6728530	968720	5694203	2829025
10km	90%	20000	2	237	7217666	1015502	6122352	3375887
10km	90%	20000	2	187	3904130	654147	3191863	1721439
10km	90%	20000	2	236	4775951	737214	3990737	2280083
10km	90%	20000	2	251	4320667	622254	3655087	2236193
10km	90%	20000	2	156	4593713	769858	3793612	1812877
10km	90%	20000	2	275	6202835	957282	5194008	2572411
10km	90%	20000	2	285	6411343	943420	5390468	3559673
10km	90%	20000	2	247	5278841	727265	4523712	2730000
10km	90%	20000	2	206	4500575	748805	3673732	2153976
10km	90%	20000	2	198	5345460	877878	4399879	2131549
10km	90%	20000	2	195	3730910	549433	3139084	1953123
10km	90%	20000	2	198	5056278	853495	4144117	2668633
10km	90%	20000	2	198	4908824	805164	4022945	2290640
10km	90%	20000	2	195	5282732	850072	4361339	2610203
10km	90%	20000	2	192	5196248	879826	4270905	2150652
10km	90%	20000	2	219	5208399	808076	4347299	2633065
10km	90%	20000	2	302	6604866	960949	5569189	2647134
10km	90%	20000	2	224	4640274	742507	3870081	2073904
10km	90%	20000	2	186	3744450	557179	3124352	1930123
10km	90%	20000	2	209	4465349	741200	3678418	1945848
10km	90%	20000	2	202	5656397	918389	4606662	2792518
10km	90%	20000	2	250	5273824	749776	4487380	2325550
10km	90%	20000	2	225	4750671	779048	3927355	2270707
10km	90%	20000	2	161	4384541	750609	3598168	2024396
10km	90%	20000	2	172	4147865	719406	3384806	1833742
10km	90%	20000	2	290	5618861	806928	4755649	2694640
10km	90%	20000	2	276	6907883	1022190	5832945	3524500
10km	90%	20000	2	267	6302317	947074	5297054	2804318
10km	90%	20000	2	181	5908015	910385	4958045	2189278
10km	90%	20000	2	175	5021528	851916	4085600	2276326
10km	90%	20000	2	307	6565114	996227	5515512	2796760
10km	90%	20000	2	186	5695209	911677	4727079	2406461
10km	90%	20000	2	272	4115730	653943	3417997	1925237
10km	90%	20000	2	173	3886680	643374	3216179	1863883
10km	90%	20000	2	196	4641383	791962	3803015	2267478
10km	90%	20000	2	200	5080621	802368	4215917	2336988
10km	90%	20000	2	182	4928695	767489	4106631	2077442
10km	90%	20000	2	215	4732765	730557	3971754	2392675
10km	90%	20000	2	200	6397016	969880	5352040	2583657
10km	90%	20000	2	200	5053009	824120	4165185	1924015
10km	90%	20000	2	201	4990384	776546	4168111	2117134
10km	90%	20000	2	244	5903100	942980	4908313	2672270
10km	90%	20000	2	218	6405016	862274	5473468	2434654
10km	90%	20000	2	295	5282994	815913	4421750	2591739
10km	90%	20000	2	193	5389909	920958	4411357	2371507
10km	90%	20000	2	243	5436346	922109	4462593	2480857
10km	90%	20000	2	214	5238674	852485	4328789	2251643
10km	90%	20000	2	230	4864974	807723	4002648	2592265
10km	90%	20000	2	166	5159316	830920	4269112	1734998
10km	90%	20000	2	227	5860125	862146	4944139	2332167
10km	90%	20000	2	239	4416471	709608	3651155	2170642
10km	90%	20000	2	220	5349873	889013	4397042	2555589
10km	90%	20000	2	264	6148580	866171	5229301	3040221
10km	90%	20000	2	215	4569400	765239	3755370	2019372
10km	90%	20000	2	177	5135509	836574	4252410	2005317
10km	90%	20000	2	217	4586988	733678	3787461	2042998
10km	90%	20000	2	207	4825954	803858	3986630	2419210
10km	90%	20000	2	185	4953981	842156	4055073	2285579
10km	90%	20000	2	203	4492374	727065	3737852	2188665
10km	90%	20000	2	197	5405324	828265	4513658	2423202
10km	90%	20000	2	196	4940891	823747	4067633	2395218
10km	90%	20000	2	192	5662781	859022	4715673	2432258
10km	90%	20000	2	267	5306572	869342	4384692	2680047
10km	90%	20000	2	190	5072854	814212	4213272	2073829
10km	90%	20000	2	229	5004277	755916	4192963	1982512
10km	90%	20000	2	210	6129204	914352	5169193	2602763
10km	90%	20000	2	196	5431651	804676	4561223	2331947
10km	90%	20000	2	309	5586522	857981	4653071	2825286
10km	90%	20000	2	228	4681664	763001	3868966	2561025
10km	90%	20000	2	237	4198795	648803	3514311	2180574
10km	90%	20000	2	210	5160992	872726	4234428	2534950
10km	90%	20000	2	216	5200299	876448	4284653	2271570
10km	90%	20000	2	201	5541738	847435	4628947	2573277
10km	90%	20000	2	196	3463369	595455	2829487	1903251
10km	90%	20000	2	216	5250208	811720	4362310	2391006
10km	90%	20000	2	230	5638020	876846	4687941	2617540
10km	90%	20000	2	264	4607474	740297	3830809	2153018
10km	90%	20000	2	278	6971107	1030248	5870931	3321424
10km	90%	20000	2	213	5849917	1031331	4742661	2639999
10km	90%	20000	2	204	5452525	810715	4601307	2577688
10km	90%	20000	2	214	4982532	742039	4194769	2025269
10km	90%	20000	2	177	3828596	588025	3217812	1734251
10km	90%	20000	2	188	4386056	739639	3593569	1959209
10km	90%	20000	2	213	4613625	725163	3827955	2185144
10km	90%	20000	2	233	4346551	734528	3578387	2015246
10km	90%	20000	2	218	4909971	818089	4039030	2168784
10km	90%	20000	2	211	3757001	616427	3106703	1737219
10km	90%	20000	2	244	6405283	982445	5338534	2807930
10km	90%	20000	2	285	5120218	826935	4232627	2356244
10km	90%	20000	2	215	4832338	695583	4101830	2467592
10km	90%	20000	2	212	4323155	721681	3559920	2176129
10km	90%	20000	2	179	4999647	814093	4147696	1982419
10km	90%	20000	2	170	4664073	775433	3837569	2002825
10km	90%	20000	2	182	4223371	679432	3502728	2106806
10km	90%	20000	2	206	4962460	774652	4139498	2079745
10km	90%	20000	2	254	7020442	1034156	5913091	3097353
10km	90%	20000	2	269	5553160	838868	4666176	2572416
10km	90%	20000	2	245	7022397	1092738	5845553	3285930
10km	90%	20000	2	215	4308359	738925	3547497	1851986
10km	90%	20000	2	223	4829022	779809	4007075	2426577
10km	90%	20000	2	242	6451325	1037007	5334727	3012756
10km	90%	20000	2	238	4377548	687342	3633532	2104465
10km	90%	20000	2	215	4715578	722299	3964125	2331385
10km	90%	20000	2	213	4737268	710851	3979296	2384759
10km	90%	20000	2	201	4743591	797895	3903389	2334578
10km	90%	20000	2	198	5159768	868339	4237838	2174116
10km	90%	20000	2	196	5348922	740218	4574228	2334935
10km	90%	20000	2	223	6422530	967015	5397659	2896266
10km	90%	20000	2	213	6723645	984277	5656843	2584533
10km	90%	20000	2	215	7100968	971195	6041163	2691947
10km	90%	20000	2	204	5315045	831332	4443728	2555742
10km	90%	20000	2	199	4927950	817695	4058909	2145278
10km	90%	20000	2	190	4819768	748510	4025981	2060220
10km	90%	20000	2	193	4261435	664269	3564194	2191181
10km	90%	20000	2	216	5889936	808912	5015508	2387008
10km	90%	20000	2	210	6549278	1029208	5444117	2890883
10km	90%	20000	2	274	5709623	807673	4840585	2752774
10km	90%	20000	2	204	5082988	865599	4124628	2162318
10km	90%	20000	2	187	4209850	730709	3428130	1996835
10km	90%	20000	2	170	4113972	660859	3410051	1842474
10km	90%	20000	2	226	5404241	821646	4531859	2501139
10km	90%	20000	2	223	4976908	850527	4088952	2465909
10km	90%	20000	2	330	7048911	1035434	5917211	3335217
10km	90%	20000	2	244	4922503	801784	4062872	2611335
10km	90%	20000	2	188	4944531	786990	4109084	2204300
10km	90%	20000	2	251	4685722	674042	3979720	2463207
10km	90%	20000	2	172	5159563	874290	4246612	2295270
10km	90%	20000	2	224	5984739	924862	5013590	2691476
10km	90%	20000	2	188	4517930	758484	3696045	2000961
10km	90%	20000	2	178	4189570	738712	3408427	1959855
10km	90%	20000	2	220	5705865	934658	4723738	2441046
10km	90%	20000	2	212	5502830	850781	4605573	2366340
10km	90%	20000	2	187	4288444	711200	3548451	1998034
10km	90%	20000	2	232	5014721	801422	4171396	2815361
10km	90%	20000	2	243	4566323	676939	3849528	2594192
10km	90%	20000	2	159	3539657	607904	2877853	1760299
10km	90%	20000	2	236	5898280	846517	4983736	2780649
10km	90%	20000	2	188	4114782	711459	3355535	2044364
10km	90%	20000	2	194	5395476	847065	4499022	2322412
10km	90%	20000	2	239	4805911	749489	4015577	1916095
10km	90%	20000	2	223	5765757	891248	4787150	2622898
10km	90%	20000	2	177	5108124	874736	4173331	2255876
10km	90%	20000	2	188	4594000	742917	3793927	2101451
10km	90%	20000	2	273	6061564	959846	5042783	2665655
10km	90%	20000	2	211	5430018	871479	4496094	2308442
10km	90%	20000	2	216	4883760	805608	4038444	2293342
10km	90%	20000	2	150	5165908	835874	4278830	2050853
10km	90%	20000	2	170	4664470	768486	3859617	2028605
10km	90%	20000	2	249	5221642	760913	4414441	2718965
10km	90%	20000	2	205	5863313	1016146	4783356	2497290
10km	90%	20000	2	230	6192111	934107	5211167	2756672
10km	90%	20000	2	213	4211632	744750	3432955	1820292
10km	90%	20000	2	185	4548393	737243	3761341	1861820
10km	90%	20000	2	180	4284848	725434	3514417	1910095
10km	90%	20000	2	203	5165295	742733	4382351	2272184
10km	90%	20000	2	244	3751831	661683	3041237	2098838
10km	90%	20000	2	275	5809018	897412	4832659	2508431
10km	90%	20000	2	237	5327570	869483	4403805	2418117
10km	90%	20000	2	166	4410807	711940	3656701	1908762
10km	90%	20000	2	226	5308392	814074	4417988	2140947
10km	90%	20000	2	180	4387232	708516	3630671	2070579
10km	90%	20000	2	206	4555043	743708	3771768	2501841
10km	90%	20000	2	190	4529161	769317	3715362	2063827
10km	90%	20000	2	184	5913503	904246	4936500	2572560
10km	90%	20000	2	187	5285517	872276	4373538	2213604
10km	90%	20000	2	258	5043833	760370	4228128	2643724
10km	90%	20000	2	243	6145731	938326	5103646	2823321
10km	90%	20000	2	167	4328440	640463	3650539	1906365
10km	90%	20000	2	250	4631555	738295	3839090	2283334
10km	90%	20000	2	234	4983792	747774	4160614	2464750
10km	90%	20000	2	226	4874554	793762	4043497	2146547
10km	90%	20000	2	197	3689978	608026	3037427	1979835
10km	90%	20000	2	205	5531133	876261	4601033	2305651
10km	90%	20000	2	223	6115025	886055	5180092	2446977
10km	90%	20000	2	169	4513216	749158	3703576	1901641
10km	90%	20000	2	197	5108783	832850	4219145	2010789
10km	90%	20000	2	198	4449317	690240	3725750	2185015
10km	90%	20000	2	157	4139324	679878	3411997	1929281
10km	90%	20000	2	268	4835997	728168	4059728	2760391
10km	90%	20000	2	211	4633702	792974	3798298	2161495
10km	90%	20000	2	209	4438052	728851	3629772	2012873
10km	90%	20000	2	274	5063528	779199	4220498	2739295
10km	90%	20000	2	181	4300871	650467	3607476	2021808
10km	90%	20000	2	269	5514879	881981	4561043	2631601
10km	90%	20000	2	212	5931569	995083	4849846	2496682
10km	90%	20000	2	229	4165131	690297	3443244	1707234
10km	90%	20000	2	278	6388403	973739	5362679	3209474
10km	90%	20000	2	164	4544794	747409	3763595	1834423
10km	90%	20000	2	213	4560934	647465	3889366	2328481
10km	90%	20000	2	210	4666507	783703	3801270	2255793
10km	90%	20000	2	177	4779223	783250	3948662	1871072
10km	90%	20000	2	267	6327378	908738	5338222	2731211
10km	90%	20000	2	225	5414079	848559	4515260	2763357
10km	90%	20000	2	205	5737994	931686	4750418	2561553
10km	90%	20000	2	252	4509313	764434	3713800	2027635
10km	90%	20000	2	208	5141289	770552	4339903	2328992
10km	90%	20000	2	186	4140955	720685	3390316	1901686
10km	90%	20000	2	212	4111324	668684	3406181	1909763
10km	90%	20000	2	161	3872811	608481	3237382	1861572
10km	90%	20000	2	207	5418031	912961	4439381	2454922
10km	90%	20000	2	178	5114457	734110	4330701	1992898
10km	90%	20000	2	207	4940116	785802	4102092	2387086
10km	90%	20000	2	235	6829132	994438	5773866	2790780
10km	90%	20000	2	245	4208349	710069	3445706	2171787
10km	90%	20000	2	197	4392388	764836	3590052	2337403
10km	90%	20000	2	202	5450277	797434	4594322	2423072
10km	90%	20000	2	208	3689042	585770	3073877	1917239
10km	90%	20000	2	185	4736399	783403	3898278	2009236
10km	90%	20000	2	190	3798749	607310	3151619	1755932
10km	90%	20000	2	194	5251758	893059	4301127	2395842
10km	90%	20000	2	270	5857101	909327	4894209	2645638
10km	90%	20000	2	207	4404901	684030	3676493	1931372
10km	90%	20000	2	186	4453125	740387	3665297	1954998
10km	90%	20000	2	223	4939649	770736	4094976	2025170
10km	90%	20000	2	185	4260581	714361	3514471	2070198
10km	90%	20000	2	200	4258370	651501	3577778	2018982
10km	90%	20000	2	203	5427340	916884	4440523	2239208
10km	90%	20000	2	201	4396706	673074	3655032	2210714
10km	90%	20000	2	197	5351763	902228	4383867	2728361
10km	90%	20000	2	196	5587747	897785	4590708	2475167
10km	90%	20000	2	200	6113642	893729	5149722	2559407
10km	90%	20000	2	223	5236766	823162	4362349	2637234
10km	90%	20000	2	192	5179924	827923	4274386	2204432
10km	90%	20000	2	238	4987215	803785	4124987	2299230
10km	90%	20000	2	230	5382202	769435	4559153	2619921
10km	90%	20000	2	191	4775923	781060	3956144	2055472
10km	90%	20000	2	211	5577956	927589	4602762	2515150
10km	90%	20000	2	225	3921323	621917	3252563	1803918
10km	90%	20000	2	172	5987044	1024806	4858456	2334933
10km	90%	20000	2	203	5230346	809754	4349373	2019447
10km	90%	20000	2	238	5934069	967053	4900416	2666042
10km	90%	20000	2	240	5340335	821752	4458058	2364560
10km	90%	20000	2	249	5519711	700049	4790882	2688750
10km	90%	20000	2	293	8242456	1213655	6924871	3195018
10km	90%	20000	2	169	4896967	814372	4031519	2019870
10km	90%	20000	2	195	4965569	817257	4103427	2066268
10km	90%	20000	2	315	6671039	968735	5611032	2947419
10km	90%	20000	2	203	5411942	806107	4548186	2430149
10km	90%	20000	2	252	7746345	1208440	6450435	3336880
10km	90%	20000	2	206	5002202	759064	4193910	2268784
10km	90%	20000	2	225	5630176	943810	4613269	2620786
10km	90%	20000	2	168	4770821	769753	3961750	1651631
10km	90%	20000	2	192	5787565	908465	4801956	2618289
10km	90%	20000	2	206	4995539	811748	4112510	2411410
10km	90%	20000	2	206	4961782	808741	4092255	2221524
10km	90%	20000	2	222	5263841	809982	4382001	2337967
10km	90%	20000	2	222	6019925	893795	5048909	2625471
10km	90%	20000	2	260	4557323	666966	3857419	2297649
10km	90%	20000	2	205	5985179	980182	4925490	2592547
10km	90%	20000	2	300	5907102	849219	4987658	2466011
10km	90%	20000	2	192	5281518	807606	4439672	2161096
10km	90%	20000	2	246	6821988	1004181	5763792	2675332
10km	90%	20000	2	234	6270524	922977	5270797	2689685
10km	90%	20000	2	203	4977118	757575	4134900	2477273
10km	90%	20000	2	219	4499230	659490	3805937	1805556
10km	90%	20000	2	211	4433875	682960	3702140	2329930
10km	90%	20000	2	219	4536898	762900	3729223	2284087
10km	90%	20000	2	203	4826244	797134	3958871	2363855
10km	90%	20000	2	232	5791194	816408	4906014	2303088
10km	90%	20000	2	255	5706123	913979	4737378	3088917
10km	90%	20000	2	265	5852623	800153	4998796	3035912
10km	90%	20000	2	221	6048080	918210	5074307	2636135
10km	90%	20000	2	163	4212026	699288	3471992	1906931
10km	90%	20000	2	236	4683289	736328	3886363	2237589
10km	90%	20000	2	184	4458946	723888	3697941	2097598
10km	90%	20000	2	212	4256089	654582	3552069	2005104
10km	90%	20000	2	207	4761226	714204	3982589	2308299
10km	90%	20000	2	387	5490056	812748	4636152	3179250
10km	90%	20000	2	255	5844265	851191	4941907	2563102
10km	90%	20000	2	287	5089581	748212	4268003	2258703
10km	90%	20000	2	219	5859848	918884	4899708	2513385
10km	90%	20000	2	314	6844067	941180	5800765	3328853
10km	90%	20000	2	225	5278858	777676	4452668	2641006
10km	90%	20000	2	181	5083422	759824	4268135	2219396
10km	90%	20000	2	192	4416690	737044	3642662	1977724
10km	90%	20000	2	201	3339493	511310	2785304	2129288
10km	90%	20000	2	194	4789889	763629	3990752	2019898
10km	90%	20000	2	225	6534065	961340	5517126	2823170
10km	90%	20000	2	259	5793207	821250	4934206	2666916
10km	90%	20000	2	250	6272134	943726	5250101	2750222
10km	90%	20000	2	261	3730930	515490	3179082	2103525
10km	90%	20000	2	268	5943011	830310	5072491	2918996
10km	90%	20000	2	199	4786474	778416	3944188	2070321
10km	90%	20000	2	284	5678491	834211	4793914	2655720
10km	90%	20000	2	220	4302531	733376	3522536	2208090
10km	90%	20000	2	250	4617706	642048	3943966	2197463
10km	90%	20000	2	210	4743408	762262	3924282	2106809
10km	90%	20000	2	192	4579754	745593	3793694	2032390
10km	90%	20000	2	228	4412050	684010	3690453	1985419
10km	90%	20000	2	201	4617566	736494	3807187	2347331
10km	90%	20000	2	274	5835642	840148	4939528	2663861
10km	90%	20000	2	202	4695379	796156	3839358	2223613
10km	90%	20000	2	215	5165988	804726	4328689	2442290
10km	90%	20000	2	208	4727817	732829	3954253	2196926
10km	90%	20000	2	187	5233129	842907	4311878	2255873
10km	90%	20000	2	252	5299532	779302	4472782	2850496
10km	90%	20000	2	246	4981111	814675	4096239	2392049
10km	90%	20000	2	210	5974775	983786	4934616	2486438
10km	90%	20000	2	249	5872583	848504	4960354	3101158
10km	90%	20000	2	210	5807237	857187	4884399	2639087
10km	90%	20000	2	189	4434836	654558	3752748	1994839
10km	90%	20000	2	251	4870163	793683	4022840	2727755
10km	90%	20000	2	192	5670131	809449	4782529	2244274
10km	90%	20000	2	180	4752541	748611	3949971	2304148
10km	90%	20000	2	207	5208367	785072	4372614	2572207
10km	90%	20000	2	179	4662648	721729	3891291	1978974
10km	90%	20000	2	203	4649747	717150	3903924	2152429
10km	90%	20000	2	270	5565487	822292	4684840	2568500
10km	90%	20000	2	239	4654507	766896	3836321	2090161
10km	90%	20000	2	250	5841964	882074	4880443	2928030
10km	90%	20000	2	214	5652573	936169	4667686	2627235
10km	90%	20000	2	210	5140524	795117	4301925	2475460
10km	90%	20000	2	183	5128292	855535	4169201	2204286
10km	90%	20000	2	344	5652213	781151	4819698	2632748
10km	90%	20000	2	316	5730389	855009	4803829	3046095
10km	90%	20000	2	170	4353716	684925	3633990	1928730
10km	90%	20000	2	249	7235315	1052945	6094856	3482135
10km	90%	20000	2	280	5493139	775754	4669956	2596783
10km	90%	20000	2	246	4444598	688003	3711139	2264782
10km	90%	20000	2	237	4430930	736848	3654711	2321721
10km	90%	20000	2	218	4678609	671489	3967946	2241183
10km	90%	20000	2	201	5009521	774322	4196787	2253869
10km	90%	20000	2	269	5957578	812158	5086273	2859828
10km	90%	20000	2	197	4415996	711844	3656301	1900158
10km	90%	20000	2	214	3769720	639371	3095302	1956054
10km	90%	20000	2	212	4168882	683038	3448984	2210350
10km	90%	20000	2	251	5240677	749759	4455338	2651431
10km	90%	20000	2	237	5184565	818251	4303893	2448615
10km	90%	20000	2	161	4571767	763253	3758824	1705010
10km	90%	20000	2	256	5762253	958283	4760851	2814717
10km	90%	20000	2	199	5098518	815272	4200244	2069597
10km	90%	20000	2	280	5227839	765419	4398557	2642958
10km	90%	20000	2	188	5100282	837918	4208197	2001916
10km	90%	20000	2	183	3318884	567844	2708191	1777938
10km	90%	20000	2	233	5636807	813771	4776649	2956541
10km	90%	20000	2	197	4858621	803441	4018080	2236553
10km	90%	20000	2	274	6190096	913464	5221740	2673101
10km	90%	20000	2	221	6105717	930497	5114295	2694240
10km	90%	20000	2	188	4068976	672782	3355474	1968242
10km	90%	20000	2	174	4571740	741273	3766577	1816115
10km	90%	20000	2	194	4960368	778637	4148506	2100577
10km	90%	20000	2	207	5015114	815696	4155618	2503041
10km	90%	20000	2	179	3767254	614530	3119995	1913526
10km	90%	20000	2	311	3785946	580139	3173434	2144217
10km	90%	20000	2	213	4943677	801508	4075641	2322253
10km	90%	20000	2	211	5730629	776350	4902530	2920035
10km	90%	20000	2	229	5418211	768008	4604751	2685824
10km	90%	20000	2	207	4523140	744440	3741130	2052004
10km	90%	20000	2	196	4552945	725731	3745716	1992517
10km	90%	20000	2	231	4133223	683795	3392692	1973856
10km	90%	20000	2	241	6855922	1063087	5717686	2930842
10km	90%	20000	2	247	4992963	779410	4151126	2848714
10km	90%	20000	2	247	6260754	924616	5265506	2764123
10km	90%	20000	2	204	5001244	836187	4096579	2269889
10km	90%	20000	2	231	5104165	795960	4249772	2553073
10km	90%	20000	2	216	6642684	962470	5628806	2934952
10km	90%	20000	2	192	4905249	801846	4050465	2189090
10km	90%	20000	2	304	7249814	991364	6125957	2890610
10km	90%	20000	2	297	4704652	690391	3974872	2318845
10km	90%	20000	2	218	5849328	859641	4879800	2589285
10km	90%	20000	2	204	5135138	813811	4270582	2118894
10km	90%	20000	2	266	4176407	646981	3484138	2409758
10km	90%	20000	2	190	4003886	637769	3319709	1968175
10km	90%	20000	2	209	4040605	662230	3333970	2140514
10km	90%	20000	2	235	4952062	803895	4041876	2715196
10km	90%	20000	2	266	5886435	917290	4865713	2856780
10km	90%	20000	2	200	4912806	805123	4047329	2180076
10km	90%	20000	2	232	5526547	870259	4594258	2540711
10km	90%	20000	2	226	4507974	748383	3712015	2223349
10km	90%	20000	2	170	4426663	733798	3635051	1972588
10km	90%	20000	2	243	6126000	878931	5185538	2637797
10km	90%	20000	2	208	5097760	822258	4233772	2416233
10km	90%	20000	2	259	5682152	827984	4800767	2807543
10km	90%	20000	2	224	6003790	948008	5011193	2268467
10km	90%	20000	2	220	5287366	852255	4379439	2393295
10km	90%	20000	2	219	6077480	858487	5166275	2493781
10km	90%	20000	2	252	4758329	778186	3937952	2515714
10km	90%	20000	2	192	3861625	643019	3180782	1722647
10km	90%	20000	2	267	6030635	956413	5029656	2672019
10km	90%	20000	2	238	6346853	1047850	5232305	2930550
10km	90%	20000	2	210	5457194	916594	4498227	2398849
10km	90%	20000	2	233	4715158	716893	3966954	2573703
10km	90%	20000	2	218	6035594	910109	5072133	2702243
10km	90%	20000	2	225	4799662	813925	3944589	2486098
10km	90%	20000	2	202	5066451	798763	4220507	2484598
10km	90%	20000	2	207	5724098	975369	4692582	2913196
10km	90%	20000	2	196	3601797	605723	2956017	1974584
10km	90%	20000	2	197	4844893	746343	4047670	2110646
10km	90%	20000	2	191	5368008	885519	4410802	1990055
10km	90%	20000	2	205	6862064	1020555	5760602	2889358
10km	90%	20000	2	208	4779583	733989	3977957	2011318
10km	90%	20000	2	214	6585294	910651	5622217	3001758
10km	90%	20000	2	218	4774188	712121	4022120	2147834
10km	90%	20000	2	199	5012593	763076	4201482	2010507
10km	90%	20000	2	229	5517195	894265	4554673	2332186
10km	90%	20000	2	218	6165638	844307	5269978	2611938
10km	90%	20000	2	291	6794131	994252	5717750	3050474
10km	90%	20000	2	228	5501690	844875	4591636	2159368
10km	90%	20000	2	203	5100038	820814	4223525	2003449
10km	90%	20000	2	232	5062950	846296	4146727	2407084
10km	90%	20000	2	193	4577763	725476	3807995	1955760
10km	90%	20000	2	204	5431375	782644	4577155	2385788
10km	90%	20000	2	212	4911170	799700	4045672	2315737
10km	90%	20000	2	248	4936373	779884	4108737	2595518
10km	90%	20000	2	226	6003510	960856	4967995	2927628
10km	90%	20000	2	239	5487332	874228	4560986	2620216
10km	90%	20000	2	232	3820905	595684	3196914	1734045
10km	90%	20000	2	228	4475595	734449	3690711	2100484
10km	90%	20000	2	232	7520959	1113710	6340735	3296675
10km	90%	20000	2	215	3871273	590442	3207200	2109239
10km	90%	20000	2	308	6231874	1002189	5174988	3126000
10km	90%	20000	2	210	5890525	834726	5009698	2551195
10km	90%	20000	2	288	5911523	921690	4941660	2905563
10km	90%	20000	2	186	4853115	816892	3990355	2177209
10km	90%	20000	2	185	4225897	709672	3452119	2018005
10km	90%	20000	2	201	4588522	746705	3801231	1769755
10km	90%	20000	2	214	5694457	851229	4777489	2456132
10km	90%	20000	2	199	4492293	702200	3749479	1920450
10km	90%	20000	2	185	4820040	775524	3987689	1689168
10km	90%	20000	2	226	5826431	867010	4863838	2861472
10km	90%	20000	2	285	7687970	1108626	6500584	3764264
10km	90%	20000	2	190	4520123	721186	3728962	2016122
10km	90%	20000	2	215	5246579	830461	4361300	2290572
10km	90%	20000	2	180	5336098	901414	4391602	2473266
10km	90%	20000	2	246	5451385	837701	4557793	2315767
10km	90%	20000	2	351	5824284	785108	4987268	2613760
10km	90%	20000	2	191	5099029	853602	4176881	1959288
10km	90%	20000	2	230	4966828	853146	4042675	2213788
10km	90%	20000	2	218	4137224	691312	3410827	1893183
10km	90%	20000	2	198	4348367	700227	3581048	1878654
10km	90%	20000	2	259	6930024	1021174	5849884	2740270
10km	90%	20000	2	260	5896905	897850	4954869	2694736
10km	90%	20000	2	227	5656050	850667	4741188	2710451
10km	90%	20000	2	275	6258445	918895	5282597	2827848
10km	90%	20000	2	180	4018018	677195	3297272	2258831
10km	90%	20000	2	209	4685778	732346	3895195	1833963
10km	90%	20000	2	203	4972499	781432	4135832	2538500
10km	90%	20000	2	230	5307020	875406	4381934	2386903
10km	90%	20000	2	165	4891842	827335	4025461	2113942
10km	90%	20000	2	246	5450591	863547	4526869	2644534
10km	90%	20000	2	180	4835353	790343	4007910	2296236
10km	90%	20000	2	217	6289400	931212	5304797	2549719
10km	90%	20000	2	219	4350693	729547	3560540	2106466
10km	90%	20000	2	219	5444699	882624	4525339	2452004
10km	90%	20000	2	189	4718399	823598	3847313	2097645
10km	90%	20000	2	202	4247867	714008	3505342	1906303
10km	90%	20000	2	182	4823846	766627	3989541	2100017
10km	90%	20000	2	287	5685746	947391	4674906	2527085
10km	90%	20000	2	239	5304120	803473	4450313	2400023
10km	90%	20000	2	215	5548175	834755	4668860	2581141
10km	90%	20000	2	175	4865034	809006	4002710	2021385
10km	90%	20000	2	198	4870816	838483	3974635	2153984
10km	90%	20000	2	281	5517151	849152	4631607	2469201
10km	90%	20000	2	227	4986624	817000	4108873	2153438
10km	90%	20000	2	212	4328008	737215	3522149	2228324
10km	90%	20000	2	276	6673899	965573	5649856	2996391
10km	90%	20000	2	204	4676761	734745	3882494	2313759
10km	90%	20000	2	192	5732593	886447	4779921	2609404
10km	90%	20000	2	215	4532229	706921	3782373	2004999
10km	90%	20000	2	269	5230837	820248	4375774	2635577
10km	90%	20000	2	202	4985719	823597	4110539	2071769
10km	90%	20000	2	310	5415436	893350	4448855	2428341
10km	90%	20000	2	164	3387513	558914	2794713	1760813
10km	90%	20000	2	289	5597499	868581	4680498	2837156
10km	90%	20000	2	217	5331856	886918	4395859	2227822
10km	90%	20000	2	199	5292110	853547	4370153	2246383
10km	90%	20000	2	193	4442128	718767	3685157	2159995
10km	90%	20000	2	212	5599752	979515	4568266	2717892
10km	90%	20000	2	207	4450707	700749	3712472	2120012
10km	90%	20000	2	319	5807044	840785	4935010	2872082
10km	90%	20000	2	205	4909294	795590	4021121	2709359
10km	90%	20000	2	196	4830538	687813	4107732	2383953
10km	90%	20000	2	179	4768090	757145	3930442	2055826
10km	90%	20000	2	237	5711410	806230	4850203	2537228
10km	90%	20000	2	232	4858572	761961	4063978	2217767
10km	90%	20000	2	175	4594961	778550	3760291	2039042
10km	90%	20000	2	222	4893321	674859	4179934	2275341
10km	90%	20000	2	199	5255948	822130	4368964	2604038
10km	90%	20000	2	168	4627537	753042	3796925	1936387
10km	90%	20000	2	214	4642217	742810	3844962	2329194
10km	90%	20000	2	175	4773748	754853	3978174	2010797
10km	90%	20000	2	232	5292096	793999	4455567	2567221
10km	90%	20000	2	183	4204355	657363	3500565	1910604
10km	90%	20000	2	246	5326756	829720	4414125	2413555
10km	90%	20000	2	223	5078146	775447	4263106	2802510
10km	90%	20000	2	200	3698472	612525	3040315	2048229
10km	90%	20000	2	207	5125273	755620	4332697	2353925
10km	90%	20000	2	271	4521712	738243	3754577	2215780
10km	90%	20000	2	292	4925871	774531	4060016	2338150
10km	90%	20000	2	203	5650057	935399	4640082	2666411
10km	90%	20000	2	199	3862045	649152	3176147	2156413
10km	90%	20000	2	222	5934660	968435	4901476	2477940
10km	90%	20000	2	180	4389609	670079	3690896	2071079
10km	90%	20000	2	218	5660325	952006	4648565	2594967
10km	90%	20000	2	184	4049073	651321	3323585	1965764
10km	90%	20000	2	187	5558033	884212	4621826	2169537
10km	90%	20000	2	210	5476498	839138	4578912	2596890
10km	90%	20000	2	196	4711761	751302	3917278	2023086
10km	90%	20000	2	178	4688349	750797	3888861	1978573
10km	90%	20000	2	265	6855040	1006025	5761019	3137007
10km	90%	20000	2	311	4471579	635322	3804765	2473673
10km	90%	20000	2	218	3929000	676767	3216074	2147978
10km	90%	20000	2	227	6023582	908958	5058388	2366410
10km	90%	20000	2	192	3932902	668668	3226441	1756910
10km	90%	20000	2	230	5900496	880696	4967150	2805003
10km	90%	20000	2	205	5169228	809887	4316652	2425474
10km	90%	20000	2	224	4602093	667915	3886413	2213261
10km	90%	20000	2	211	5009891	725655	4218301	2184367
10km	90%	20000	2	258	6319009	984769	5278492	2905224
10km	90%	20000	2	225	6416682	1018877	5336734	2911401
10km	90%	20000	2	202	5409770	887878	4461461	2551899
10km	90%	20000	2	250	4884068	765037	4081033	2139393
10km	90%	20000	2	179	5447182	870408	4514566	2091273
10km	90%	20000	2	217	4970062	812252	4098562	2026067
10km	90%	20000	2	204	5196104	862606	4270823	2565832
10km	90%	20000	2	242	4745611	724487	3977361	2294598
10km	90%	20000	2	213	5585525	895011	4636228	2461742
10km	90%	20000	2	193	4567128	745015	3789404	2237293
10km	90%	20000	2	212	6513101	935575	5521233	2863120
10km	90%	20000	2	235	5127300	784340	4298404	2373763
10km	90%	20000	2	322	3406155	495527	2886250	2123327
10km	90%	20000	2	204	4892043	725926	4114269	2455388
10km	90%	20000	2	216	4239661	691798	3492308	2033286
10km	90%	20000	2	183	5031433	725955	4266388	2242890
10km	90%	20000	2	243	5556541	814241	4709367	2631455
10km	90%	20000	2	182	4180556	691322	3452392	1976046
10km	90%	20000	2	251	6186089	926576	5200592	3065409
10km	90%	20000	2	204	5049583	834231	4170073	2146715
10km	90%	20000	2	182	4395443	658701	3688914	1991801
10km	90%	20000	2	160	4130465	647470	3430506	1831672
10km	90%	20000	2	269	5932603	824807	5061928	2803549
10km	90%	20000	2	260	4831224	729668	4068316	2499438
10km	90%	20000	2	216	5382476	910564	4406255	2759953
10km	90%	20000	2	176	4020833	660256	3318534	1903757
10km	90%	20000	2	218	4454709	752761	3654360	2368128
10km	90%	20000	2	252	4660158	692577	3921411	2026145
10km	90%	20000	2	283	6254426	910388	5284013	2773868
10km	90%	20000	2	282	6560463	937789	5559641	2989218
10km	90%	20000	2	151	4180589	698743	3446292	1756313
10km	90%	20000	2	177	3981546	645754	3300321	1777408
10km	90%	20000	2	183	4083260	615400	3424370	2106269
10km	90%	20000	2	201	4231268	648049	3533792	2081304
10km	90%	20000	2	220	5613552	896970	4654345	2545887
10km	90%	20000	2	176	4072605	681358	3356008	1861196
10km	90%	20000	2	183	4216412	698882	3462253	2069053
10km	90%	20000	2	213	5085922	847933	4196059	2458936
10km	90%	20000	2	160	5338533	857150	4396027	2076249
10km	90%	20000	2	158	4351546	711020	3588123	1950556
10km	90%	20000	2	237	4663465	772463	3833922	2331051
10km	90%	20000	2	223	5527822	868248	4618754	2392828
10km	90%	20000	2	191	4967612	787838	4132553	2492889
10km	90%	20000	2	157	3205686	553670	2635837	1702764
10km	90%	20000	2	230	4104114	629821	3425670	2362631
10km	90%	20000	2	199	4130069	705217	3392870	1940656
10km	90%	20000	2	218	5337015	809663	4484875	2176387
10km	90%	20000	2	186	5453115	894228	4512734	2211127
10km	90%	20000	2	214	5463491	895413	4496635	2251891
10km	90%	20000	2	192	5136396	847209	4205703	2203454
10km	90%	20000	2	254	5287517	794058	4460583	2443913
10km	90%	20000	2	196	4292638	689732	3579590	2155519
10km	90%	20000	2	241	5139490	705414	4391791	2383696
10km	90%	20000	2	201	4476277	676957	3764101	2120714
10km	90%	20000	2	188	4302833	776235	3477672	1969099
10km	90%	20000	2	202	4493822	700050	3761728	2396982
10km	90%	20000	2	236	5302596	783894	4475062	2551233
10km	90%	20000	2	219	6103436	973939	5082086	2640221
10km	90%	20000	2	192	4210995	665555	3496323	1701556
[truncated: 1 more rows]
