# Supplementary material for: Quantifying the Value of Perfect Information in Emergency Vaccination Campaigns
Source: PLoS Comput Biol. 2017 Feb 16;13(2):e1005318. doi: 10.1371/journal.pcbi.1005318 (PMC5312803; doi:10.1371/journal.pcbi.1005318)
Supplement: S1 Data — (ZIP) [file pcbi.1005318.s013.zip › Data/10km vaccination/data2.txt]

vacc_radius	efficacy	capacity	delay	outbreak_duration	livestock_culled	cattle_culled	sheep_culled	vaccinations
10km	50%	20000	4	333	5028419	777078	4181361	2277286
10km	50%	20000	4	274	6035460	797911	5171944	2635452
10km	50%	20000	4	206	5725574	914899	4698516	2779988
10km	50%	20000	4	258	6571184	852280	5650422	3194417
10km	50%	20000	4	243	4228421	654833	3511716	2630097
10km	50%	20000	4	321	6773222	873178	5819617	3268395
10km	50%	20000	4	326	5747936	729492	4947992	2757330
10km	50%	20000	4	242	5355913	815147	4461807	2501869
10km	50%	20000	4	381	5306953	806018	4428606	2558269
10km	50%	20000	4	257	7504832	1107211	6298094	3558217
10km	50%	20000	4	207	5011922	769030	4183228	1963494
10km	50%	20000	4	305	6234446	853368	5314867	3303200
10km	50%	20000	4	256	4597033	657370	3901030	2200762
10km	50%	20000	4	373	4619801	672415	3910711	1898638
10km	50%	20000	4	357	7589447	1061319	6439591	3483856
10km	50%	20000	4	215	4558052	735994	3743758	2472326
10km	50%	20000	4	399	5801993	821917	4872003	2697533
10km	50%	20000	4	287	5427392	736502	4645130	2484136
10km	50%	20000	4	265	5083794	757915	4269383	2285731
10km	50%	20000	4	312	4777592	745753	3965050	2412669
10km	50%	20000	4	283	7123975	998955	6050885	3723235
10km	50%	20000	4	304	7627296	1110391	6408723	3878116
10km	50%	20000	4	303	4882391	662475	4163255	2122042
10km	50%	20000	4	299	5554424	829908	4651493	2658533
10km	50%	20000	4	378	6238863	844433	5334442	3108664
10km	50%	20000	4	262	5653033	818130	4779347	3052179
10km	50%	20000	4	339	7381014	1085172	6200051	2931174
10km	50%	20000	4	281	5514362	851026	4574361	2985769
10km	50%	20000	4	300	5230594	766405	4383917	2403179
10km	50%	20000	4	262	4716037	704287	3962612	2232682
10km	50%	20000	4	294	5119320	776965	4266647	2310738
10km	50%	20000	4	313	6613701	862966	5666980	3066885
10km	50%	20000	4	282	5442829	798689	4577639	2777577
10km	50%	20000	4	279	5903722	994634	4821743	3020777
10km	50%	20000	4	405	5158806	723783	4364496	2192671
10km	50%	20000	4	370	6755249	932160	5755758	3555817
10km	50%	20000	4	259	4736782	742162	3940215	2283630
10km	50%	20000	4	368	5781636	807123	4918902	3194724
10km	50%	20000	4	265	4992735	811414	4128319	2957643
10km	50%	20000	4	322	7251053	985780	6203257	3339674
10km	50%	20000	4	247	4907382	737316	4042224	2483371
10km	50%	20000	4	284	7094904	998878	6008170	3179711
10km	50%	20000	4	303	5841586	906244	4874363	3349603
10km	50%	20000	4	384	5625010	740139	4829481	2700747
10km	50%	20000	4	284	5030352	755607	4220540	2290252
10km	50%	20000	4	413	7341205	942925	6321573	3257996
10km	50%	20000	4	308	5542262	717732	4764262	2776614
10km	50%	20000	4	230	6250347	909193	5271910	2938456
10km	50%	20000	4	277	5319147	763632	4482215	2932316
10km	50%	20000	4	569	8613706	1146551	7370156	4363830
10km	50%	20000	4	282	7111799	957539	6082036	3023665
10km	50%	20000	4	301	5339362	801905	4474738	2709091
10km	50%	20000	4	277	5364381	805068	4501992	2231176
10km	50%	20000	4	355	5090657	741487	4294796	2535475
10km	50%	20000	4	258	6260578	865855	5299908	3047899
10km	50%	20000	4	220	6575416	932823	5547109	2917216
10km	50%	20000	4	238	5274311	792828	4397490	2823733
10km	50%	20000	4	375	7306713	1024901	6211396	3069662
10km	50%	20000	4	249	5367104	804280	4465031	2453076
10km	50%	20000	4	313	5555961	822461	4657954	2735239
10km	50%	20000	4	327	4874357	709941	4090727	2555886
10km	50%	20000	4	265	6043107	827590	5143739	2774272
10km	50%	20000	4	232	5651849	865336	4707523	2933143
10km	50%	20000	4	326	5929699	872045	4987384	2910369
10km	50%	20000	4	229	4689719	707074	3915909	2089903
10km	50%	20000	4	217	5352061	713853	4580439	2398976
10km	50%	20000	4	187	4978311	794752	4111513	2022558
10km	50%	20000	4	204	6025474	939613	5022819	2718064
10km	50%	20000	4	226	4673965	690536	3945955	2168305
10km	50%	20000	4	276	7010290	990461	5919181	3372733
10km	50%	20000	4	256	4849516	754696	4042927	2494690
10km	50%	20000	4	209	5653279	922300	4655604	2708211
10km	50%	20000	4	364	6316879	843367	5406186	3206154
10km	50%	20000	4	254	4685988	791726	3838479	2645634
10km	50%	20000	4	393	5470890	725362	4689997	2859899
10km	50%	20000	4	289	5656052	815649	4782782	2796246
10km	50%	20000	4	344	6638809	868660	5697093	3318260
10km	50%	20000	4	303	4504846	709012	3741883	2070104
10km	50%	20000	4	278	5157736	793275	4300464	2320099
10km	50%	20000	4	262	5234816	788091	4371589	2431155
10km	50%	20000	4	250	5268010	835798	4373877	2330181
10km	50%	20000	4	231	4444702	703941	3681898	2361192
10km	50%	20000	4	276	7512356	1057364	6374502	3079455
10km	50%	20000	4	304	6465904	915862	5421851	2672819
10km	50%	20000	4	261	6740162	955554	5710937	3509210
10km	50%	20000	4	275	4495576	632936	3813416	2229868
10km	50%	20000	4	242	4958840	777287	4107321	2559718
10km	50%	20000	4	295	5862807	812217	4985713	3078955
10km	50%	20000	4	337	6692293	856265	5766945	3345397
10km	50%	20000	4	219	6053910	913033	5073858	2695476
10km	50%	20000	4	211	5360927	765179	4538638	2393002
10km	50%	20000	4	206	4929250	673140	4206930	2425578
10km	50%	20000	4	269	5027839	735651	4220841	2060884
10km	50%	20000	4	254	6571478	949580	5528893	3146729
10km	50%	20000	4	283	5385436	659870	4670869	2581120
10km	50%	20000	4	318	5460134	828695	4577472	2655361
10km	50%	20000	4	351	6430385	763824	5614052	3070972
10km	50%	20000	4	260	4790893	758696	3970189	2375571
10km	50%	20000	4	224	4962471	813883	4101861	2609674
10km	50%	20000	4	335	6659287	918540	5663088	3224768
10km	50%	20000	4	252	4843038	681219	4106404	2255689
10km	50%	20000	4	314	5009874	693869	4259808	3038658
10km	50%	20000	4	246	5497874	833266	4601867	2968848
10km	50%	20000	4	216	4937263	714883	4140052	1939623
10km	50%	20000	4	205	3605942	563758	2996999	2134379
10km	50%	20000	4	254	5074808	774046	4227717	2713351
10km	50%	20000	4	259	4724921	657181	4023923	2174142
10km	50%	20000	4	248	5200748	798291	4343096	2469892
10km	50%	20000	4	268	5690078	794719	4827207	2896587
10km	50%	20000	4	312	5564149	832539	4645887	2665674
10km	50%	20000	4	279	4264100	684829	3535114	2385219
10km	50%	20000	4	333	6082196	905475	5097500	2898078
10km	50%	20000	4	286	6160047	826477	5260140	3254130
10km	50%	20000	4	257	6077075	944987	5055354	3119786
10km	50%	20000	4	281	5844125	867116	4901663	3082941
10km	50%	20000	4	271	6951699	931560	5960632	2944094
10km	50%	20000	4	246	5381874	841543	4458332	2524490
10km	50%	20000	4	266	5406414	788747	4550829	2379660
10km	50%	20000	4	281	5746744	909013	4792466	2641381
10km	50%	20000	4	254	5490517	802005	4611500	2664003
10km	50%	20000	4	349	6285461	849915	5376114	3612787
10km	50%	20000	4	276	5703894	863008	4765593	2351225
10km	50%	20000	4	253	6375996	856645	5428756	2677384
10km	50%	20000	4	242	5148789	832604	4258838	2706052
10km	50%	20000	4	251	5534398	762101	4728272	2512434
10km	50%	20000	4	324	6596152	858369	5671863	3320217
10km	50%	20000	4	239	4553188	728156	3779401	2280765
10km	50%	20000	4	362	8154686	1135847	6939470	3990761
10km	50%	20000	4	255	6180485	884654	5182182	3000993
10km	50%	20000	4	250	5023914	808587	4142103	2177309
10km	50%	20000	4	191	4409746	688392	3662350	2005971
10km	50%	20000	4	241	5587636	838790	4675057	2741103
10km	50%	20000	4	293	5151160	673592	4422997	2747564
10km	50%	20000	4	340	5549750	768390	4713167	2442429
10km	50%	20000	4	361	6152945	833108	5254020	3127117
10km	50%	20000	4	292	6539631	937636	5520665	2994279
10km	50%	20000	4	243	5315327	836150	4412702	2498861
10km	50%	20000	4	389	5795542	853513	4865440	2806141
10km	50%	20000	4	244	4907030	739211	4079323	2202461
10km	50%	20000	4	273	5066637	778213	4235516	2753511
10km	50%	20000	4	292	4908419	750597	4101896	2378746
10km	50%	20000	4	265	7829370	1089610	6638133	3462941
10km	50%	20000	4	286	6281406	1000450	5219587	2971051
10km	50%	20000	4	330	5702175	836900	4778270	2837630
10km	50%	20000	4	260	5184117	768797	4351967	2453315
10km	50%	20000	4	230	4403298	724753	3616034	2411298
10km	50%	20000	4	236	5472646	846873	4565595	2680741
10km	50%	20000	4	252	5009002	743211	4219430	2543339
10km	50%	20000	4	304	5167539	775116	4336778	2447371
10km	50%	20000	4	289	6265141	823881	5356828	2894136
10km	50%	20000	4	276	4431668	679619	3708643	2009343
10km	50%	20000	4	280	6885202	892556	5907530	2845680
10km	50%	20000	4	272	5265090	785381	4412168	2865385
10km	50%	20000	4	299	5530672	810456	4661195	2972996
10km	50%	20000	4	260	7317283	1049919	6177982	3521934
10km	50%	20000	4	233	6202032	933080	5190185	2940252
10km	50%	20000	4	294	5864797	758879	5069921	2672804
10km	50%	20000	4	230	5699515	898009	4702645	3032858
10km	50%	20000	4	274	6252683	808643	5387264	2835346
10km	50%	20000	4	213	5333505	824253	4442291	2685796
10km	50%	20000	4	271	6263790	947388	5188720	3245671
10km	50%	20000	4	308	4512065	724394	3727568	2542862
10km	50%	20000	4	227	5240762	813614	4368000	2324251
10km	50%	20000	4	346	5817743	770979	4990934	2959929
10km	50%	20000	4	258	6183126	818821	5301803	2911633
10km	50%	20000	4	429	7070585	922940	6064052	3599406
10km	50%	20000	4	430	5017124	736125	4226140	2468532
10km	50%	20000	4	366	6466474	926080	5440624	3213602
10km	50%	20000	4	263	5328952	803813	4455629	2311137
10km	50%	20000	4	349	6465154	913170	5476681	3001005
10km	50%	20000	4	262	6019498	810402	5133558	3028016
10km	50%	20000	4	238	4202794	634249	3510175	1965332
10km	50%	20000	4	336	6944981	989481	5861448	3638050
10km	50%	20000	4	284	4978712	764616	4145752	2536539
10km	50%	20000	4	323	4996288	775928	4164425	2387523
10km	50%	20000	4	305	4979284	739633	4184197	2496905
10km	50%	20000	4	266	5138644	771129	4303664	2485457
10km	50%	20000	4	286	5840128	871407	4876631	3138250
10km	50%	20000	4	273	5325607	806908	4462853	2548547
10km	50%	20000	4	265	6147339	860784	5205581	3108374
10km	50%	20000	4	210	4256943	667264	3519590	1945985
10km	50%	20000	4	336	5102049	766682	4277963	2357997
10km	50%	20000	4	338	6765148	931886	5765563	3519505
10km	50%	20000	4	216	5339608	859543	4412149	2478975
10km	50%	20000	4	250	4947896	731273	4155093	2383303
10km	50%	20000	4	236	5749806	818794	4885171	2780096
10km	50%	20000	4	264	6902057	950596	5878273	3247613
10km	50%	20000	4	316	4942988	726462	4160129	2360604
10km	50%	20000	4	263	4557750	714737	3753849	2239900
10km	50%	20000	4	318	5354432	757789	4491136	2646271
10km	50%	20000	4	474	7239245	985135	6168438	3507811
10km	50%	20000	4	290	5733816	922303	4736098	3095473
10km	50%	20000	4	252	5548436	783446	4696924	2434278
10km	50%	20000	4	265	4603477	714702	3824334	2234818
10km	50%	20000	4	313	4416587	702360	3678645	2214258
10km	50%	20000	4	298	5284296	667906	4542677	2498701
10km	50%	20000	4	323	5221711	794179	4364207	2722950
10km	50%	20000	4	402	5965336	788667	5095045	2950235
10km	50%	20000	4	493	6468023	883127	5518474	2809307
10km	50%	20000	4	253	4303010	661848	3571108	2455121
10km	50%	20000	4	262	6611641	937692	5578934	3210990
10km	50%	20000	4	323	6147661	852023	5226959	3281364
10km	50%	20000	4	234	6189077	915357	5208809	3202046
10km	50%	20000	4	255	5604382	828530	4717232	2785916
10km	50%	20000	4	271	5839130	902594	4865552	2492446
10km	50%	20000	4	317	4883985	751684	4054512	2602476
10km	50%	20000	4	370	4105491	640969	3417507	2306589
10km	50%	20000	4	202	5476854	849983	4538374	2892702
10km	50%	20000	4	233	4586601	720805	3820132	2186022
10km	50%	20000	4	281	5686359	742122	4891275	2663781
10km	50%	20000	4	352	4728403	747243	3920941	2462038
10km	50%	20000	4	266	6181581	839582	5272437	2724648
10km	50%	20000	4	258	6229277	870303	5265842	2850906
10km	50%	20000	4	228	5987165	931837	4950549	2719928
10km	50%	20000	4	228	5459521	804934	4594972	2652835
10km	50%	20000	4	250	4802206	746384	3970599	2389565
10km	50%	20000	4	266	6695684	935471	5630373	3220301
10km	50%	20000	4	316	7221568	1046507	6086462	3334004
10km	50%	20000	4	292	6103610	834080	5190202	3116468
10km	50%	20000	4	288	7418389	1019859	6320370	3351044
10km	50%	20000	4	264	6678893	866426	5751166	2796168
10km	50%	20000	4	228	4181017	653466	3491000	2257591
10km	50%	20000	4	319	5299332	813314	4414743	2762606
10km	50%	20000	4	272	6940544	897775	5977490	3020161
10km	50%	20000	4	266	6195509	867715	5258372	3211882
10km	50%	20000	4	322	5467149	833564	4536448	2905966
10km	50%	20000	4	366	4972841	785976	4093933	2374106
10km	50%	20000	4	282	5990016	862627	5068180	3118952
10km	50%	20000	4	398	6323709	859860	5398999	2887841
10km	50%	20000	4	296	7520899	919426	6519669	3288875
10km	50%	20000	4	277	5623102	832288	4693983	3011031
10km	50%	20000	4	212	4851629	725678	4058215	2051532
10km	50%	20000	4	289	5800220	819379	4929351	3052972
10km	50%	20000	4	229	6147616	848553	5238364	2717858
10km	50%	20000	4	322	5367206	780203	4523596	2818543
10km	50%	20000	4	250	4816608	717733	4031872	2281431
10km	50%	20000	4	264	5128956	760488	4289525	2353769
10km	50%	20000	4	278	4656360	728484	3885207	2374742
10km	50%	20000	4	229	5527922	851640	4627698	2504298
10km	50%	20000	4	230	5683859	840561	4785766	2722902
10km	50%	20000	4	197	4040740	605209	3394430	2015883
10km	50%	20000	4	222	5134975	792242	4272622	2584763
10km	50%	20000	4	295	6926906	989194	5869727	3214030
10km	50%	20000	4	244	5865738	768446	5023415	2372319
10km	50%	20000	4	344	7671422	1054160	6537923	3457265
10km	50%	20000	4	271	5648823	857366	4722264	2394318
10km	50%	20000	4	331	5940108	810614	5061711	2622557
10km	50%	20000	4	313	5387110	801684	4532100	2260313
10km	50%	20000	4	221	4951938	739405	4141170	2343240
10km	50%	20000	4	329	6903792	982582	5854716	3393610
10km	50%	20000	4	330	5975017	838981	5089626	2794975
10km	50%	20000	4	228	5401355	815885	4511063	2561626
10km	50%	20000	4	310	6861832	915592	5881527	2962406
10km	50%	20000	4	314	4544647	686729	3800917	2413718
10km	50%	20000	4	278	5665851	819099	4741912	2916033
10km	50%	20000	4	225	4326948	759133	3492245	2330423
10km	50%	20000	4	215	4684201	742940	3865575	2179862
10km	50%	20000	4	338	7426779	956539	6383983	3351872
10km	50%	20000	4	328	7732304	1035025	6620948	3330958
10km	50%	20000	4	213	5359710	855889	4429946	2594093
10km	50%	20000	4	219	5297601	834643	4386722	3001640
10km	50%	20000	4	244	6628333	952276	5586084	3102326
10km	50%	20000	4	401	7406729	1056884	6234280	3380099
10km	50%	20000	4	367	6753759	949126	5734799	3460373
10km	50%	20000	4	228	5221298	786276	4373130	2347127
10km	50%	20000	4	230	5440948	866153	4528803	2612171
10km	50%	20000	4	201	5038645	760197	4193932	2287999
10km	50%	20000	4	252	4121892	636430	3437702	2063098
10km	50%	20000	4	330	5083182	779171	4244994	2330874
10km	50%	20000	4	285	7157013	970480	6104873	3644525
10km	50%	20000	4	222	4832295	721678	4054898	2013861
10km	50%	20000	4	255	4993389	686114	4251065	2367419
10km	50%	20000	4	208	5165621	804316	4299718	2214147
10km	50%	20000	4	279	5575809	872862	4648031	3071536
10km	50%	20000	4	427	5807956	826081	4922261	2666984
10km	50%	20000	4	238	4877656	788036	4041891	2636784
10km	50%	20000	4	224	5449461	819594	4564870	2679060
10km	50%	20000	4	286	6709669	922208	5697351	3432697
10km	50%	20000	4	230	5061111	746881	4264838	2513908
10km	50%	20000	4	260	6167216	886064	5207480	2725681
10km	50%	20000	4	256	6512032	882414	5521689	3217189
10km	50%	20000	4	270	6571254	928902	5570931	3301334
10km	50%	20000	4	238	6630271	864642	5670289	3205057
10km	50%	20000	4	351	7119713	956106	6086108	3158164
10km	50%	20000	4	412	5225385	718795	4443307	2443471
10km	50%	20000	4	382	6016220	806209	5124290	2796323
10km	50%	20000	4	338	6849045	993571	5772935	3228692
10km	50%	20000	4	263	5163460	770515	4336894	2514753
10km	50%	20000	4	375	7148069	933689	6160320	3454029
10km	50%	20000	4	250	4933208	802500	4065079	2778708
10km	50%	20000	4	254	4942167	738308	4128944	2777110
10km	50%	20000	4	215	5005653	800365	4142092	2618339
10km	50%	20000	4	243	7590282	1076646	6427702	3318810
10km	50%	20000	4	341	5139104	729729	4343003	2964880
10km	50%	20000	4	203	5028877	743318	4197317	2325445
10km	50%	20000	4	221	5918907	934027	4889514	2749186
10km	50%	20000	4	419	7330706	968148	6292618	3724041
10km	50%	20000	4	310	8116987	1174451	6801874	3609888
10km	50%	20000	4	294	4422557	635030	3721898	2288480
10km	50%	20000	4	277	5087894	761168	4274612	2366418
10km	50%	20000	4	251	5616075	740239	4832717	2821238
10km	50%	20000	4	268	4958568	783801	4121861	2472581
10km	50%	20000	4	234	5861618	886235	4888109	3362313
10km	50%	20000	4	336	5633421	888549	4642142	2721061
10km	50%	20000	4	299	5241124	740776	4455760	2550325
10km	50%	20000	4	301	5686624	908050	4718494	2940871
10km	50%	20000	4	380	5494407	835738	4570650	2641976
10km	50%	20000	4	271	7046612	945641	6013766	3350903
10km	50%	20000	4	228	5472992	794775	4610083	2506780
10km	50%	20000	4	298	5656727	751755	4837548	2683774
10km	50%	20000	4	234	6375788	896447	5414421	2905916
10km	50%	20000	4	201	5572570	837155	4680410	2795180
10km	50%	20000	4	376	5112951	801821	4233439	2740019
10km	50%	20000	4	291	6559813	863088	5611889	3815182
10km	50%	20000	4	410	6647437	839822	5719707	3163702
10km	50%	20000	4	235	6095426	853934	5170895	2616790
10km	50%	20000	4	253	5277411	766615	4413519	2488070
10km	50%	20000	4	234	6920535	949049	5887726	3254371
10km	50%	20000	4	267	6015432	862142	5051475	2995442
10km	50%	20000	4	290	6724270	949356	5690564	3488343
10km	50%	20000	4	312	6548481	713167	5783979	2957128
10km	50%	20000	4	236	6242516	918447	5230455	2869554
10km	50%	20000	4	170	3987429	595152	3337245	1843933
10km	50%	20000	4	288	5630188	835225	4714215	2626808
10km	50%	20000	4	301	5391549	688435	4648502	2547092
10km	50%	20000	4	205	5622815	848059	4712687	2427861
10km	50%	20000	4	288	5835279	867833	4885426	2661645
10km	50%	20000	4	231	5306522	823173	4411562	2890981
10km	50%	20000	4	226	5291300	773978	4462580	2506875
10km	50%	20000	4	285	7274290	971907	6189991	3163108
10km	50%	20000	4	261	4343563	629774	3646764	2079116
10km	50%	20000	4	250	6303109	935240	5291245	2983758
10km	50%	20000	4	273	5907053	1012505	4789846	3196481
10km	50%	20000	4	331	5389349	753271	4563269	2468124
10km	50%	20000	4	192	4400679	678980	3684754	2041673
10km	50%	20000	4	312	6705817	815714	5835201	3227304
10km	50%	20000	4	353	5975131	791169	5095763	2921343
10km	50%	20000	4	270	5869636	852079	4906357	3050500
10km	50%	20000	4	232	4937355	757879	4128594	2393554
10km	50%	20000	4	268	5780967	836102	4887167	2737705
10km	50%	20000	4	250	6286042	913565	5293597	2750390
10km	50%	20000	4	206	5430582	884668	4467716	2604661
10km	50%	20000	4	213	4688363	695220	3942791	2076310
10km	50%	20000	4	244	5535919	795456	4639813	2480806
10km	50%	20000	4	331	7323252	1023617	6209412	3471352
10km	50%	20000	4	327	5427370	877182	4470530	2589044
10km	50%	20000	4	232	5747369	887632	4771003	2834406
10km	50%	20000	4	278	5266903	782109	4419044	2272324
10km	50%	20000	4	283	5538885	755536	4728950	2561753
10km	50%	20000	4	536	5423027	809493	4532737	3017980
10km	50%	20000	4	275	4804550	695782	4042179	2551565
10km	50%	20000	4	323	7414318	1037923	6287039	3245434
10km	50%	20000	4	271	5573021	868701	4649420	2714367
10km	50%	20000	4	227	5359542	792773	4504654	2421612
10km	50%	20000	4	312	6887733	1050023	5759906	3598224
10km	50%	20000	4	316	5126182	714937	4360395	2554366
10km	50%	20000	4	288	5043865	782561	4213494	2206658
10km	50%	20000	4	222	5731276	907565	4726651	2569166
10km	50%	20000	4	268	6305109	951393	5272686	3366372
10km	50%	20000	4	299	6281817	827126	5402038	2719451
10km	50%	20000	4	367	5694891	720401	4924351	2611876
10km	50%	20000	4	299	5594969	900530	4614027	2730774
10km	50%	20000	4	250	6549791	913478	5531312	2900413
10km	50%	20000	4	246	5918316	820505	5004527	2715753
10km	50%	20000	4	401	7685300	1032614	6577489	3154084
10km	50%	20000	4	243	5644494	868992	4688670	2789956
10km	50%	20000	4	321	6813950	1009517	5703225	3447543
10km	50%	20000	4	277	5030403	764939	4178669	2702250
10km	50%	20000	4	275	6888052	925320	5873124	3026373
10km	50%	20000	4	192	4727027	763705	3883721	2391441
10km	50%	20000	4	198	5492121	869866	4541072	2696164
10km	50%	20000	4	332	6521023	883089	5573807	3233697
10km	50%	20000	4	275	5439763	846617	4525715	2726400
10km	50%	20000	4	225	4645781	707708	3866627	1969705
10km	50%	20000	4	277	5318398	798602	4456414	2590735
10km	50%	20000	4	217	4340934	674753	3630500	2125062
10km	50%	20000	4	279	4882859	749425	4066039	2331737
10km	50%	20000	4	324	6392953	868499	5448365	3088398
10km	50%	20000	4	310	5639023	876065	4682157	2798534
10km	50%	20000	4	220	5362745	833903	4452281	2516727
10km	50%	20000	4	285	6129956	865676	5206752	2891252
10km	50%	20000	4	246	4988264	840057	4077933	2534836
10km	50%	20000	4	292	6222988	807163	5363820	2894508
10km	50%	20000	4	320	6274344	870547	5336310	3142707
10km	50%	20000	4	257	5823161	819573	4944437	2556524
10km	50%	20000	4	303	5984413	839716	5096959	2905058
10km	50%	20000	4	284	5979251	884623	5007457	2684901
10km	50%	20000	4	267	6064742	936624	5045636	2755852
10km	50%	20000	4	267	6910774	944131	5889525	3109562
10km	50%	20000	4	299	5623625	824971	4708143	2548173
10km	50%	20000	4	234	4832905	800473	3920442	2432757
10km	50%	20000	4	282	5235900	798457	4354138	3015212
10km	50%	20000	4	226	4803605	790434	3903723	2494698
10km	50%	20000	4	298	6018670	817246	5135825	3041041
10km	50%	20000	4	211	4770166	745955	3911400	2431407
10km	50%	20000	4	356	5713746	857072	4765715	2725832
10km	50%	20000	4	190	4740167	740339	3935211	2236743
10km	50%	20000	4	254	5800368	843685	4880293	2451242
10km	50%	20000	4	241	5774059	865554	4822056	2987444
10km	50%	20000	4	315	5503122	803126	4651052	2897613
10km	50%	20000	4	251	5226044	825117	4330614	2739023
10km	50%	20000	4	244	5300721	748778	4433425	2316696
10km	50%	20000	4	360	5390851	677919	4654551	2619548
10km	50%	20000	4	294	6422368	876716	5479663	3502405
10km	50%	20000	4	330	7651993	984971	6577700	3309289
10km	50%	20000	4	314	5333166	795170	4469031	2509560
10km	50%	20000	4	308	6365419	897124	5402123	3139655
10km	50%	20000	4	242	5697390	760152	4883800	2764801
10km	50%	20000	4	265	6073049	939022	5039315	2763681
10km	50%	20000	4	332	6747133	963097	5682105	3304286
10km	50%	20000	4	242	4179440	684192	3423476	2088472
10km	50%	20000	4	313	6433965	849174	5514073	2882388
10km	50%	20000	4	315	5857561	872240	4883085	3109943
10km	50%	20000	4	186	4415494	681739	3700013	1996116
10km	50%	20000	4	247	4690211	705916	3933589	2068571
10km	50%	20000	4	209	4873906	745468	4073618	2411658
10km	50%	20000	4	324	6980722	1060275	5820579	3302936
10km	50%	20000	4	293	7188293	994327	6105226	3356103
10km	50%	20000	4	176	4553630	691348	3803372	1904393
10km	50%	20000	4	353	6846479	872452	5906936	2710389
10km	50%	20000	4	339	4266370	648407	3576836	2279106
10km	50%	20000	4	249	5317123	844584	4384740	2802120
10km	50%	20000	4	483	6716643	970683	5672189	3456010
10km	50%	20000	4	237	5434104	841118	4523898	2545772
10km	50%	20000	4	281	6151641	846228	5226581	2837358
10km	50%	20000	4	299	7713541	1080864	6545246	3391052
10km	50%	20000	4	344	5708375	772566	4839674	2775801
10km	50%	20000	4	352	6689841	942427	5661440	3045825
10km	50%	20000	4	287	4890897	708679	4140744	2193719
10km	50%	20000	4	216	6481852	951571	5441949	2618372
10km	50%	20000	4	199	5202655	781866	4347839	2085053
10km	50%	20000	4	296	5861739	814272	4961515	2889485
10km	50%	20000	4	312	6138420	812233	5265626	2955239
10km	50%	20000	4	199	5075296	809354	4190017	2501520
10km	50%	20000	4	263	4742541	740864	3957311	2561443
10km	50%	20000	4	476	6797268	918781	5818031	3586727
10km	50%	20000	4	336	5298392	666311	4572083	2424125
10km	50%	20000	4	292	5725893	805859	4851066	2818552
10km	50%	20000	4	246	7859162	1069693	6704947	3539467
10km	50%	20000	4	264	6470277	892322	5473024	3122799
10km	50%	20000	4	464	7341473	872055	6383453	2991120
10km	50%	20000	4	273	5959508	760174	5114708	2703498
10km	50%	20000	4	278	5264876	819268	4381234	2715694
10km	50%	20000	4	233	5612832	807428	4711658	2698216
10km	50%	20000	4	296	4854994	825907	3964944	3057726
10km	50%	20000	4	409	8142378	948639	7108084	3458922
10km	50%	20000	4	329	6114750	832655	5222243	2757294
10km	50%	20000	4	212	6119612	922967	5116124	2999992
10km	50%	20000	4	336	7153517	964641	6105445	3079806
10km	50%	20000	4	210	5379403	855558	4458359	2155778
10km	50%	20000	4	276	6509440	838379	5596990	3064277
10km	50%	20000	4	207	6096406	877208	5063939	2584654
10km	50%	20000	4	335	8393087	1152549	7153808	3596535
10km	50%	20000	4	440	4411911	680660	3636217	1977843
10km	50%	20000	4	256	5952816	907619	4952087	3063563
10km	50%	20000	4	306	5530569	833527	4614853	2675607
10km	50%	20000	4	281	4909391	734745	4135104	2649845
10km	50%	20000	4	219	4891858	739269	4087427	2289224
10km	50%	20000	4	225	4958366	814968	4060404	2456269
10km	50%	20000	4	288	5677890	836698	4781086	2781687
10km	50%	20000	4	271	6217718	810593	5371292	2963630
10km	50%	20000	4	264	6003791	834652	5111356	2984916
10km	50%	20000	4	249	6183574	957803	5132785	3274695
10km	50%	20000	4	291	4917523	749063	4083785	2468898
10km	50%	20000	4	184	4577371	743359	3785016	2187358
10km	50%	20000	4	233	5138824	806395	4239623	2521914
10km	50%	20000	4	275	6819565	955980	5781131	3502844
10km	50%	20000	4	259	5962173	810968	5071396	2675234
10km	50%	20000	4	222	4142436	643204	3448063	2245220
10km	50%	20000	4	265	5323156	731071	4510923	2517942
10km	50%	20000	4	269	5959117	829676	5058349	3094987
10km	50%	20000	4	339	7088181	945660	6069115	3265918
10km	50%	20000	4	375	5433379	808008	4567773	2829504
10km	50%	20000	4	256	6181943	878810	5225231	2897426
10km	50%	20000	4	249	6659510	955091	5631561	2837685
10km	50%	20000	4	255	4514126	690079	3775032	2092452
10km	50%	20000	4	272	6637029	886237	5677518	2833929
10km	50%	20000	4	234	5770978	880735	4811087	2418264
10km	50%	20000	4	303	7203781	960835	6174006	3231871
10km	50%	20000	4	242	4359586	665739	3622249	2001660
10km	50%	20000	4	289	6885161	904719	5900118	3113788
10km	50%	20000	4	245	6647665	878289	5701995	2833921
10km	50%	20000	4	299	5405569	841260	4477634	2753754
10km	50%	20000	4	285	5592147	829270	4675383	2677496
10km	50%	20000	4	309	5119513	729268	4310885	2522597
10km	50%	20000	4	248	4663436	712515	3913572	2275300
10km	50%	20000	4	271	5113973	747928	4295820	2163661
10km	50%	20000	4	275	7294420	1019975	6173079	3016182
10km	50%	20000	4	235	5932312	936551	4929281	2953476
10km	50%	20000	4	322	5059602	732650	4274515	2439243
10km	50%	20000	4	353	6014201	924323	4998299	2915440
10km	50%	20000	4	262	4707352	706980	3940262	2331988
10km	50%	20000	4	488	7287248	968355	6193430	3323008
10km	50%	20000	4	302	5260123	796131	4359244	2185850
10km	50%	20000	4	240	5054035	783409	4188658	2432727
10km	50%	20000	4	306	4890953	734312	4098416	2408419
10km	50%	20000	4	228	4779574	755958	3970348	2360851
10km	50%	20000	4	251	6131961	901328	5182025	3374548
10km	50%	20000	4	226	5820586	831070	4907804	2512246
10km	50%	20000	4	243	5048066	827838	4151233	2514620
10km	50%	20000	4	256	6006265	905052	5012185	2846069
10km	50%	20000	4	239	5784232	796658	4933956	3042363
10km	50%	20000	4	255	5966710	789116	5133621	2723339
10km	50%	20000	4	283	7101509	1081243	5939067	3495957
10km	50%	20000	4	273	6724627	1024640	5630830	3589339
10km	50%	20000	4	289	5922739	857451	4972353	2879209
10km	50%	20000	4	297	5780202	882940	4844577	2579122
10km	50%	20000	4	281	5225932	769340	4404002	2901294
10km	50%	20000	4	340	7203956	1060522	6035637	3807309
10km	50%	20000	4	218	5495597	905761	4492800	2770247
10km	50%	20000	4	240	6132709	862755	5189905	3069617
10km	50%	20000	4	265	6561776	854706	5633731	2890255
10km	50%	20000	4	297	5520183	831561	4624225	2643442
10km	50%	20000	4	308	6497997	899535	5534314	2886539
10km	50%	20000	4	282	5745925	824585	4837326	2687384
10km	50%	20000	4	316	5404924	874259	4456332	2853444
10km	50%	20000	4	335	5090389	794966	4248878	2859499
10km	50%	20000	4	315	5478989	783203	4594655	2769699
10km	50%	20000	4	317	4396414	700263	3634591	2451636
10km	50%	20000	4	232	5269814	767322	4437142	2390621
10km	50%	20000	4	282	5851362	790576	5015239	2666438
10km	50%	20000	4	245	6060171	945655	5007015	2851326
10km	50%	20000	4	255	5627930	826288	4755552	2538669
10km	50%	20000	4	289	6074418	815025	5209097	2826526
10km	50%	20000	4	249	5045947	690365	4278103	2276700
10km	50%	20000	4	226	5211146	753234	4360395	2477143
10km	50%	20000	4	291	7081294	993813	5989023	3368845
10km	50%	20000	4	283	5572087	864917	4638947	2794334
10km	50%	20000	4	237	4739832	796542	3888420	2614173
10km	50%	20000	4	293	6025335	822741	5137496	2744758
10km	50%	20000	4	355	5172029	778192	4318384	2422505
10km	50%	20000	4	335	4946822	736811	4138719	2274265
10km	50%	20000	4	294	6240695	909094	5250919	2786708
10km	50%	20000	4	314	6144516	765314	5295204	2883202
10km	50%	20000	4	310	4836339	758379	4014070	2606992
10km	50%	20000	4	244	5515035	772222	4685752	2755361
10km	50%	20000	4	277	6962350	1002853	5881702	3108047
10km	50%	20000	4	245	5757248	767939	4924068	2475921
10km	50%	20000	4	216	5618359	819274	4728813	2598021
10km	50%	20000	4	252	4969053	798745	4081777	2465254
10km	50%	20000	4	253	5065165	841319	4147290	2652975
10km	50%	20000	4	305	5099712	754474	4281123	2419910
10km	50%	20000	4	308	5985173	883238	5023072	2805014
10km	50%	20000	4	276	6201681	888390	5232205	3080732
10km	50%	20000	4	297	5397875	802304	4532895	2736358
10km	50%	20000	4	301	6514982	890808	5538781	3144410
10km	50%	20000	4	261	5230934	750038	4428280	2467595
10km	50%	20000	4	303	5408020	756566	4584541	2838452
10km	50%	20000	4	229	5370059	829889	4463140	2363149
10km	50%	20000	4	363	6300961	925973	5256220	3617045
10km	50%	20000	4	252	5116027	790355	4240574	2503248
10km	50%	20000	4	273	5216437	780919	4371748	2831210
10km	50%	20000	4	272	6326915	838937	5410297	2990903
10km	50%	20000	4	276	5183512	731729	4384741	2458058
10km	50%	20000	4	271	5969910	933024	4945877	3311590
10km	50%	20000	4	225	4569788	719493	3809350	2384149
10km	50%	20000	4	252	6522436	852719	5546408	2872143
10km	50%	20000	4	320	4584612	683969	3848003	1955613
10km	50%	20000	4	280	5048944	744648	4237130	2331784
10km	50%	20000	4	221	5320593	817679	4455104	2318333
10km	50%	20000	4	268	6597180	947467	5540204	2919882
10km	50%	20000	4	341	6863171	993972	5793159	3473933
10km	50%	20000	4	321	5724508	790188	4872083	2610107
10km	50%	20000	4	282	5807383	902469	4832033	2604086
10km	50%	20000	4	222	6216714	871518	5274928	3187265
10km	50%	20000	4	263	5978930	890349	5011878	2772239
10km	50%	20000	4	231	5013374	739501	4234140	2503785
10km	50%	20000	4	389	6302507	834831	5420827	3046856
10km	50%	20000	4	190	4658227	740117	3864295	2105921
10km	50%	20000	4	242	6152985	917168	5106849	2930545
10km	50%	20000	4	301	5922872	874654	4983260	2793171
10km	50%	20000	4	320	5672985	854422	4750229	2992543
10km	50%	20000	4	274	6390698	1001242	5315536	3353017
10km	50%	20000	4	385	5172953	731397	4382733	3115901
10km	50%	20000	4	277	5268210	761506	4448274	2615799
10km	50%	20000	4	316	6383953	884381	5436955	3326848
10km	50%	20000	4	207	4422736	677771	3686153	1998759
10km	50%	20000	4	245	4795643	751045	3989721	2334988
10km	50%	20000	4	234	4647216	706637	3863086	2071943
10km	50%	20000	4	347	6484122	960101	5474975	3229289
10km	50%	20000	4	380	6042144	963712	4957643	3129349
10km	50%	20000	4	210	5010286	770658	4162567	2470203
10km	50%	20000	4	247	6864359	1009624	5770810	3010288
10km	50%	20000	4	290	4450592	686016	3698253	2240053
10km	50%	20000	4	255	4734200	670494	4009229	2307849
10km	50%	20000	4	323	6409711	861865	5483962	2837125
10km	50%	20000	4	256	6548320	871385	5602820	2637263
10km	50%	20000	4	283	5855679	830850	4952663	3003163
10km	50%	20000	4	298	5783017	744821	4951290	2675365
10km	50%	20000	4	297	5170002	790869	4314560	2603943
10km	50%	20000	4	249	4174347	635402	3497478	1855111
10km	50%	20000	4	335	7888199	958698	6860239	3300009
10km	50%	20000	4	247	4613412	655749	3905668	2239812
10km	50%	20000	4	296	5923002	918438	4955586	2994867
10km	50%	20000	4	257	6475533	964961	5430480	3231946
10km	50%	20000	4	264	6182522	848233	5259692	3453996
10km	50%	20000	4	291	4495678	722279	3716220	2396488
10km	50%	20000	4	240	5616074	809751	4701213	2760497
10km	50%	20000	4	280	6407582	952271	5402673	2861052
10km	50%	20000	4	238	4755702	696686	4017161	2362420
10km	50%	20000	4	252	5396060	844941	4498916	2750667
10km	50%	20000	4	308	5222140	773040	4373116	2473152
10km	50%	20000	4	249	4626987	655368	3898914	2420123
10km	50%	20000	4	408	4370476	623238	3654261	2172648
10km	50%	20000	4	239	6227839	951950	5193300	2461691
10km	50%	20000	4	276	5740067	898900	4765427	2795429
10km	50%	20000	4	220	7067491	969865	5979978	3156950
10km	50%	20000	4	210	4700787	760695	3868021	2681267
10km	50%	20000	4	252	6384120	880756	5420479	3140142
10km	50%	20000	4	238	5752568	797012	4897332	2796700
10km	50%	20000	4	328	7010970	874276	6068298	3388159
10km	50%	20000	4	295	5849807	766206	5016695	2663056
10km	50%	20000	4	226	4582053	704366	3810419	2166224
10km	50%	20000	4	295	7319411	927302	6309687	3536799
10km	50%	20000	4	270	5079323	724373	4312430	2476394
10km	50%	20000	4	316	5968197	920944	4978510	2980470
10km	50%	20000	4	223	5009820	779687	4151017	2587997
10km	50%	20000	4	250	6682602	909058	5690353	3096477
10km	50%	20000	4	334	6082527	848672	5178606	2969458
10km	50%	20000	4	220	5471775	818572	4589357	2437486
10km	50%	20000	4	269	5918814	894196	4936143	2960533
10km	50%	20000	4	358	6109606	861655	5181528	3411820
10km	50%	20000	4	283	5721492	870860	4744451	2694095
10km	50%	20000	4	279	5346451	822062	4474073	2620490
10km	50%	20000	4	211	4976151	777674	4136021	1967570
10km	50%	20000	4	332	4298798	625528	3611093	2137952
10km	50%	20000	4	298	6895035	937127	5869295	2926555
10km	50%	20000	4	308	5012879	768165	4192152	2632451
10km	50%	20000	4	369	7045090	973983	5961748	3270215
10km	50%	20000	4	278	5829842	823066	4935998	2537393
10km	50%	20000	4	315	6400827	855628	5473559	2893689
10km	50%	20000	4	248	5191399	854764	4256147	2683235
10km	50%	20000	4	323	7159653	987186	6105868	3749811
10km	50%	20000	4	539	5746280	731821	4942799	3061398
10km	50%	20000	4	347	5402534	869577	4483808	2911576
10km	50%	20000	4	341	6107181	874484	5126726	2808192
10km	50%	20000	4	323	6981122	903308	5964713	3763524
10km	50%	20000	4	336	7039558	972647	5998810	2805028
10km	50%	20000	4	405	5801990	792663	4951092	2778725
10km	50%	20000	4	283	5022240	715953	4225284	2273058
10km	50%	20000	4	274	6049868	804470	5183702	2687587
10km	50%	20000	4	224	5665770	891391	4685429	3070796
10km	50%	20000	4	223	4680336	667915	3974289	2388113
10km	50%	20000	4	315	5113123	795341	4256844	2808259
10km	50%	20000	4	280	6113406	798200	5224795	2811817
10km	50%	20000	4	303	6426447	821960	5527062	2917365
10km	50%	20000	4	283	5546716	815186	4667902	2908253
10km	50%	20000	4	311	4958006	772602	4130653	2301957
10km	50%	20000	4	281	6420744	871070	5480466	2579230
10km	50%	20000	4	332	7197405	956659	6110363	3257825
10km	50%	20000	4	217	5093749	801754	4235366	2506396
10km	50%	20000	4	249	5625699	838212	4728019	2828091
10km	50%	20000	4	278	4828180	736214	4039522	2793644
10km	50%	20000	4	298	5956709	771695	5136774	2800289
10km	50%	20000	4	338	6314513	919739	5321463	2890112
10km	50%	20000	4	322	5333813	781845	4473599	2435714
10km	50%	20000	4	257	4592214	684574	3850464	2229460
10km	50%	20000	4	316	5255852	780981	4419786	2492790
10km	50%	20000	4	230	4629214	690746	3885687	2316528
10km	50%	20000	4	417	6847332	924772	5844287	3225528
10km	50%	20000	4	262	7013580	983430	5961644	3064545
10km	50%	20000	4	330	6853364	1006248	5779067	3835197
10km	50%	20000	4	328	7114763	926436	6097025	2975927
10km	50%	20000	4	282	5290113	816255	4400688	2890362
10km	50%	20000	4	246	6225104	905096	5229663	2968521
10km	50%	20000	4	329	5703730	795057	4845283	2936003
10km	50%	20000	4	273	6661085	923283	5621836	2801062
10km	50%	20000	4	263	5069204	691355	4319186	2326225
10km	50%	20000	4	248	5367656	774696	4526849	2222828
10km	50%	20000	4	230	4513710	695516	3744776	1998953
10km	50%	20000	4	251	5124545	785184	4266913	2556317
10km	50%	20000	4	286	4629347	702991	3820109	2709943
10km	50%	20000	4	261	6074688	892755	5110821	3097512
10km	50%	20000	4	247	4645269	711468	3884228	1929568
10km	50%	20000	4	286	5336308	759322	4516890	2621944
10km	50%	20000	4	298	5967533	769095	5120123	2905555
10km	50%	20000	4	384	5498776	839567	4592722	2686212
10km	50%	20000	4	246	5412581	832979	4524441	2909094
10km	50%	20000	4	290	6005320	801691	5156310	2702337
10km	50%	20000	4	340	6504015	888772	5557050	3278834
10km	50%	20000	4	243	4882614	694885	4124033	2359429
10km	50%	20000	4	288	8142333	1202190	6852635	3670125
10km	50%	20000	4	243	5336594	867235	4405479	2797034
10km	50%	20000	4	372	6953168	972136	5872319	3801187
10km	50%	20000	4	370	5614305	792779	4752455	3017275
10km	50%	20000	4	330	6692773	925191	5702469	3587399
10km	50%	20000	4	226	4890809	734518	4095657	2340022
10km	50%	20000	4	350	5591356	799001	4737499	3054568
10km	50%	20000	4	274	7171328	972603	6106359	2786692
10km	50%	20000	4	245	5063649	823415	4163619	2488380
10km	50%	20000	4	364	6649235	870093	5718310	3255294
10km	50%	20000	4	325	5823587	899409	4850508	2874245
10km	50%	20000	4	395	6811057	1006975	5690450	3368584
10km	50%	20000	4	379	5623955	843100	4734409	2676623
10km	50%	20000	4	394	6391882	875846	5419418	3005250
10km	50%	20000	4	238	4939233	723575	4147517	2220004
10km	50%	20000	4	288	5905296	896020	4927105	2576348
10km	50%	20000	4	237	7996642	1145342	6738763	3387329
10km	50%	20000	4	247	5131954	774144	4258920	2757184
10km	50%	20000	4	296	6500310	865954	5523318	2963754
10km	50%	20000	4	381	4702253	713085	3946790	2266592
10km	50%	20000	4	321	5381980	820692	4494182	2558724
10km	50%	20000	4	297	6820405	971958	5796618	3396810
10km	50%	20000	4	276	5174477	764736	4373119	2275479
10km	50%	20000	4	339	6429729	968950	5346583	3232923
10km	50%	20000	4	344	4173413	628088	3503573	2190406
10km	50%	20000	4	239	5299898	865064	4373191	2787811
10km	50%	20000	4	271	6682256	987769	5589858	3744105
10km	50%	20000	4	261	4296755	644768	3579884	2249918
10km	50%	20000	4	335	5356032	839898	4442068	2954473
10km	50%	20000	4	352	5900444	876160	4899052	3272088
10km	50%	20000	4	304	5616489	853146	4692776	2889633
10km	50%	20000	4	330	5353876	841522	4443013	2663464
10km	50%	20000	4	328	5124629	826274	4216105	2642263
10km	50%	20000	4	311	5231340	765387	4379576	2766950
10km	50%	20000	4	303	5928481	767680	5099210	3002191
10km	50%	20000	4	361	6440708	929129	5408213	3288064
10km	50%	20000	4	340	7659410	981681	6619634	3711269
10km	50%	20000	4	241	5269259	830211	4357599	2488049
10km	50%	20000	4	219	4250756	645985	3534837	2100258
10km	50%	20000	4	295	6544256	917316	5530613	3198617
10km	50%	20000	4	230	4951395	790672	4121981	2745177
10km	50%	20000	4	248	7054159	999922	5954849	3567992
10km	50%	20000	4	257	6204202	962854	5166056	3237547
10km	50%	20000	4	267	5401633	823036	4504017	2955459
10km	50%	20000	4	251	6939577	961037	5904673	3417057
10km	50%	20000	4	327	6593584	955402	5548782	3433233
10km	50%	20000	4	285	6390132	860485	5466231	3151395
10km	50%	20000	4	318	7114353	1011723	6012439	3537755
10km	50%	20000	4	264	6169816	815867	5284499	3098465
10km	50%	20000	4	412	6668377	873885	5714655	3337283
10km	50%	20000	4	364	4619353	693607	3859144	2749807
10km	50%	20000	4	269	4556714	693690	3782268	2005278
10km	50%	20000	4	245	5802647	947875	4795653	2722689
10km	50%	20000	4	298	6062533	909002	5086675	3213280
10km	50%	20000	4	313	6484518	867017	5548380	3049022
10km	50%	20000	4	221	4399371	670564	3672481	2203033
10km	50%	20000	4	276	6251315	874146	5322391	2953521
10km	50%	20000	4	267	5928574	854331	5010951	3049327
10km	50%	20000	4	312	5819611	890054	4828772	2705559
10km	50%	20000	4	269	5525787	867587	4560465	2949069
10km	50%	20000	4	264	4973034	711993	4181955	2139726
10km	50%	20000	4	296	4468899	657727	3756511	1919659
10km	50%	20000	4	272	4842556	749833	4047539	2425718
10km	50%	20000	4	389	5973294	836916	5058472	3020674
10km	50%	20000	4	277	6349743	881771	5385992	2847874
10km	50%	20000	4	380	5531429	781234	4691411	2553694
10km	50%	20000	4	344	6390450	844512	5491605	2800877
10km	50%	20000	4	214	4856852	812331	3983218	2399167
10km	50%	20000	4	253	5142590	823218	4243294	2653372
10km	50%	20000	4	314	5927160	873418	4985638	3418715
10km	50%	20000	4	230	5852376	914251	4817411	2546131
10km	50%	20000	4	293	5021670	743693	4190086	2376315
10km	50%	20000	4	238	4485700	709395	3730515	1908347
10km	50%	20000	4	416	6303516	905346	5318278	3244522
10km	50%	20000	4	240	4654079	689841	3917435	2218791
10km	50%	20000	4	325	7385330	968674	6368108	3283441
10km	50%	20000	4	434	6188904	817490	5314746	3087120
10km	50%	20000	4	293	6175494	822940	5294523	3229826
10km	50%	20000	4	253	5118390	738830	4323063	2547772
10km	50%	20000	4	220	6264606	950452	5226026	3147031
10km	50%	20000	4	292	5163797	766723	4317782	3177972
10km	50%	20000	4	219	5606571	902826	4639788	2816437
10km	50%	20000	4	290	5973873	805445	5093381	2896930
10km	50%	20000	4	312	7459687	950369	6420557	3238107
10km	50%	20000	4	275	5538598	750791	4732326	2480656
10km	50%	20000	4	363	6065042	768375	5247130	2661002
10km	50%	20000	4	208	4777792	717123	3986658	2073988
10km	50%	20000	4	222	5409539	874517	4430190	2618781
10km	50%	20000	4	254	6615066	943114	5582972	3455589
10km	50%	20000	4	260	5115743	782751	4274724	2704879
10km	50%	20000	4	321	5046550	815252	4129782	2625669
10km	50%	20000	4	339	4786995	669080	4060440	2163653
10km	50%	20000	4	237	4703824	720214	3926065	2069926
10km	50%	20000	4	240	6576631	966274	5505714	3204782
10km	50%	20000	4	300	6971808	818555	6092112	3409822
10km	50%	20000	4	250	4896153	711479	4144537	2467230
10km	50%	20000	4	350	6718377	882546	5766037	3150911
10km	50%	20000	4	285	6744084	934679	5715032	3123291
10km	50%	20000	4	318	6328809	916094	5338768	3089477
10km	50%	20000	4	201	5135412	767658	4320828	2281671
10km	50%	20000	4	175	5109884	718856	4332506	2183111
10km	50%	20000	4	378	4518333	699400	3768304	2402002
10km	50%	20000	4	203	5762858	962985	4733706	2896265
10km	50%	20000	4	333	7092219	906836	6111922	3014249
10km	50%	20000	4	237	5858989	827123	4962946	2836134
10km	50%	20000	4	295	5338461	780625	4498701	2616080
10km	50%	20000	4	377	6330165	795069	5459429	3084220
10km	50%	20000	4	263	5678775	861528	4754704	2687631
10km	50%	20000	4	351	6044156	772958	5181822	2694793
10km	50%	20000	4	308	4992319	787239	4159584	2661894
10km	50%	20000	4	190	4649829	708971	3871052	2219884
10km	50%	20000	4	246	4814712	743351	3991568	2095145
10km	50%	20000	4	233	5797562	918469	4793150	2621492
10km	50%	20000	4	340	5740261	900749	4751089	3077271
10km	50%	20000	4	299	5764267	760418	4931767	2785881
10km	50%	20000	4	242	5054522	832046	4175214	2527283
10km	50%	20000	4	328	7047932	884507	6088014	3252041
10km	50%	20000	4	215	5108256	780762	4245820	2195504
10km	50%	20000	4	311	6027889	817754	5164162	2940108
10km	50%	20000	4	267	4894494	740896	4099284	2448748
10km	50%	20000	4	254	5016159	818557	4130545	2893711
10km	50%	20000	4	346	5676792	849818	4736266	2633183
10km	50%	20000	4	236	6119956	807088	5234422	2593109
10km	50%	20000	4	249	4850963	742557	4053370	2425430
10km	50%	20000	4	403	7402401	916395	6415168	3393183
10km	50%	20000	4	274	5302234	796689	4416236	2537006
10km	50%	20000	4	304	6163010	863698	5243617	2763475
10km	50%	20000	4	295	5070680	777759	4228073	2458487
10km	50%	20000	4	322	5563157	850649	4633636	3170270
10km	50%	20000	4	234	5034986	754694	4209937	2521410
10km	50%	20000	4	249	4330993	669926	3598918	2219415
10km	50%	20000	4	322	7219786	1059989	6043942	3511394
10km	50%	20000	4	367	4899133	737189	4088901	2504491
10km	50%	20000	4	337	4849270	685917	4119514	2157988
10km	50%	20000	4	311	6555322	894472	5600641	3105543
10km	50%	20000	4	482	6401920	851826	5491438	3439127
10km	50%	20000	4	282	5020886	704818	4228988	2571392
10km	50%	20000	4	292	5425079	799937	4547718	3047068
10km	50%	20000	4	286	6427231	968520	5366584	3596846
10km	50%	20000	4	252	5446848	810318	4566097	2374907
10km	50%	20000	4	410	6068437	911298	5089129	2876995
10km	50%	20000	4	298	5245790	768726	4414677	2409678
10km	50%	20000	4	334	6418707	885755	5451345	3131735
10km	50%	20000	4	388	6384537	868669	5430906	2811039
10km	50%	20000	4	224	5089239	744469	4293870	2428018
10km	50%	20000	4	350	6203597	968368	5137101	3069276
10km	50%	20000	4	283	6518034	895540	5554441	3078831
10km	50%	20000	4	234	5427521	825014	4535322	2410472
10km	50%	20000	4	270	4044909	593175	3402496	1881691
10km	50%	20000	4	356	7202576	980920	6128421	3720935
10km	50%	20000	4	274	7192631	950005	6150233	3055150
10km	50%	20000	4	302	5307249	747951	4491011	2764303
10km	50%	20000	4	251	5740713	816837	4860299	3097945
10km	50%	20000	4	250	4697439	760970	3848445	2655348
10km	50%	20000	4	279	6905991	1016906	5766105	3335392
10km	50%	20000	4	279	5364658	788041	4498568	2455549
10km	50%	20000	4	434	6776584	865738	5847278	3169414
10km	50%	20000	4	241	4818638	763071	4005803	2207741
10km	50%	20000	4	280	5196973	821350	4320602	2795640
10km	50%	20000	4	230	5083829	755181	4258879	2500407
10km	50%	20000	4	231	4789462	701826	4032083	2385814
10km	50%	20000	4	277	4810772	759271	4008203	2278265
10km	50%	20000	4	234	5645000	861639	4715973	2596789
10km	50%	20000	4	282	4859542	731505	4064552	2376688
10km	50%	20000	4	353	5548215	823275	4634729	2670937
10km	50%	20000	4	293	3851760	557491	3239633	1801993
10km	50%	20000	4	363	6124083	803595	5246178	2705770
10km	50%	20000	4	205	4647135	698336	3885876	1937319
10km	50%	20000	4	299	6409104	872348	5475494	2818958
10km	50%	20000	4	362	4549438	682763	3820326	2183785
10km	50%	20000	4	298	6732242	951444	5735861	3028494
10km	50%	20000	4	367	6034379	877556	5069357	2783870
10km	50%	20000	4	240	5155127	801426	4287454	2610975
10km	50%	20000	4	260	4834725	746457	4033953	2422173
10km	50%	20000	4	205	5020550	745159	4176641	2190011
10km	50%	20000	4	326	5124255	823175	4212191	2424899
10km	50%	20000	4	244	5363987	783852	4509027	2469454
10km	50%	20000	4	281	6820363	978730	5768419	3361983
10km	50%	20000	4	323	5100387	811614	4219811	2664791
10km	50%	20000	4	256	5312659	801241	4456139	2317279
10km	50%	20000	4	398	6842737	873100	5879686	3284270
10km	50%	20000	4	202	4850708	735367	4042843	1987748
10km	50%	20000	4	215	4769205	729101	3953467	2298389
10km	50%	20000	4	280	4609909	758292	3807419	2370454
10km	50%	20000	4	257	5202572	811908	4273215	2707190
10km	50%	20000	4	191	6291501	876817	5344374	2633137
10km	50%	20000	4	299	4886227	670721	4166569	2168454
10km	50%	20000	4	264	7745960	1001835	6669208	3161735
10km	50%	20000	4	303	5445048	853538	4520376	2807107
10km	50%	20000	4	215	6432691	952292	5422847	2869730
10km	50%	20000	4	274	5413570	865151	4474699	2585983
10km	50%	20000	4	261	6678192	811651	5804008	2859137
10km	50%	20000	4	402	7272967	986632	6225656	3751020
10km	50%	20000	4	285	4991976	780019	4170995	2451207
10km	50%	20000	4	317	5279743	744390	4479030	2437695
10km	50%	20000	4	247	5065954	795557	4192855	2849381
10km	50%	20000	4	357	6802473	886493	5858736	3387159
10km	50%	20000	4	257	5728702	886291	4740091	2993548
10km	50%	20000	4	203	4463824	726418	3685976	2079902
10km	50%	20000	4	222	5657047	813234	4779263	2792386
10km	50%	20000	4	306	5877718	856842	4946442	3104204
10km	50%	20000	4	239	4898530	740688	4109350	2428315
10km	50%	20000	4	306	5050157	773312	4209589	2718539
10km	50%	20000	4	244	4792686	741381	4004924	2264951
10km	50%	20000	4	261	5426153	695210	4653720	2710377
10km	50%	20000	4	284	5210062	774484	4337217	2561941
10km	50%	20000	4	205	5221955	800513	4336134	2509998
10km	50%	20000	4	326	4374572	651824	3655734	2877635
10km	50%	20000	4	318	7170820	1065421	5983419	3647012
10km	50%	20000	4	303	5251903	808672	4374635	3386992
10km	50%	20000	4	229	4640241	711660	3895633	2125301
10km	50%	20000	4	241	6265567	868230	5321956	2615396
10km	50%	20000	4	316	6458313	916451	5459593	2683262
10km	50%	20000	4	232	4607384	670023	3864931	2230475
10km	50%	20000	4	347	5348441	764291	4512214	2631507
10km	50%	20000	4	293	5735001	855161	4799677	3018099
10km	50%	20000	4	312	5343499	814827	4474594	2686898
10km	50%	20000	4	376	6311042	879581	5367474	3095643
10km	50%	20000	4	253	5589072	773167	4742969	2604034
10km	50%	20000	4	267	7404189	965690	6368652	3246348
10km	50%	20000	4	307	4836887	776765	3966830	2535126
10km	50%	20000	4	324	6453116	964346	5395175	3057926
10km	50%	20000	4	285	4841227	722060	4028839	2621146
10km	50%	20000	4	250	5006233	771504	4176726	2498010
10km	50%	20000	4	349	6414540	879257	5432713	2949148
10km	50%	20000	4	295	6190343	812415	5318212	3012863
10km	50%	20000	4	299	6549719	874134	5578803	2977785
10km	50%	20000	4	453	4552115	719873	3770375	2363637
10km	50%	20000	4	202	4414967	645460	3694598	1914781
10km	50%	20000	4	313	6582882	863532	5662831	3169105
10km	50%	20000	4	347	5823163	883328	4841737	3070147
10km	50%	20000	4	219	6451396	931811	5430011	2831211
10km	50%	20000	4	244	5599388	882041	4641423	2887625
10km	50%	20000	4	280	5882783	883386	4934166	2682217
10km	50%	20000	4	307	6225113	926710	5215603	2889011
10km	50%	20000	4	329	5986170	839757	5093730	2650284
10km	50%	20000	4	225	4407958	693289	3674104	2372792
10km	50%	20000	4	291	6306996	848331	5388728	2516232
10km	50%	20000	4	361	5468333	835604	4580361	2826865
10km	50%	20000	4	213	4871282	731678	4042705	2184294
10km	50%	20000	4	294	4864528	753739	4054075	2436850
10km	50%	20000	4	318	7292163	974943	6255262	3128770
10km	50%	20000	4	271	5306142	821229	4375611	2601294
10km	50%	20000	4	375	6893490	902146	5914153	3276324
10km	50%	20000	4	386	6749177	812632	5867603	3049875
10km	50%	20000	4	281	5082230	786237	4241683	2427136
10km	50%	20000	4	329	6939914	901938	5969320	3187555
10km	50%	20000	4	321	6799251	1025318	5696805	3401633
10km	50%	20000	4	397	5199597	776349	4365949	2788476
10km	50%	20000	4	344	6262843	801969	5401000	2525697
10km	50%	20000	4	376	5734028	816033	4876703	2395134
10km	50%	20000	4	451	6678930	975407	5613637	3192635
10km	50%	20000	4	235	5188030	815970	4314500	2963060
10km	50%	20000	4	366	5124443	786317	4281683	2487333
10km	50%	20000	4	249	4854323	679178	4124175	2466156
10km	50%	20000	4	357	5266886	780439	4425325	2288490
10km	50%	20000	4	339	6401898	829752	5497603	2886471
10km	50%	20000	4	269	7528687	999215	6418274	3623940
10km	50%	20000	4	239	6300425	898553	5318247	2888562
10km	50%	20000	4	216	5397526	826282	4494300	2318203
10km	50%	20000	4	316	6758641	943928	5730481	3304678
10km	50%	20000	4	299	5179959	773398	4327316	2244523
10km	50%	20000	4	317	5504113	847984	4564222	2923675
10km	50%	20000	4	316	6041661	802429	5193985	2959080
10km	50%	20000	4	229	5438943	829588	4509645	2553435
10km	50%	20000	4	371	7791133	1066201	6598970	3456524
10km	50%	20000	4	240	5997897	791730	5128426	2600572
10km	50%	20000	4	221	5005343	749421	4160842	2350989
10km	50%	20000	4	307	5488485	804062	4605801	2941870
10km	50%	20000	4	364	5479857	906781	4482713	3012611
10km	50%	20000	4	292	5947798	888768	4954536	2823047
10km	50%	20000	4	341	6238234	828374	5361930	2919127
10km	50%	20000	4	409	6392412	975061	5307278	3453889
10km	50%	20000	4	241	5395045	770173	4543454	2180214
10km	50%	20000	4	332	6137338	777856	5300614	2771549
10km	50%	20000	4	305	6244982	890546	5293589	2964699
10km	50%	20000	4	275	5918239	861355	4986176	3232101
10km	50%	20000	4	244	4920509	769147	4106920	2444881
10km	50%	20000	4	269	6301591	905395	5303417	2695199
10km	50%	20000	4	275	6532920	912820	5557370	3140684
10km	50%	20000	4	308	5513100	835968	4614424	2435443
10km	50%	20000	4	290	6041849	885286	5101198	2680158
10km	50%	20000	4	316	5989156	901630	5004573	2828084
10km	50%	20000	4	344	7551564	1002714	6458467	3051964
10km	50%	20000	4	259	6256230	799465	5394980	2673929
10km	50%	20000	4	312	7687652	1211525	6356915	4054027
10km	50%	20000	4	173	4874331	767007	4049529	2436936
10km	50%	20000	4	326	5132769	816047	4240977	2283613
10km	50%	20000	4	237	5721066	773741	4896543	2345576
10km	50%	20000	4	314	6557683	838292	5655158	3071669
10km	50%	20000	4	263	5162697	771369	4346019	2428302
10km	50%	20000	4	356	5123488	759012	4305353	2483755
10km	50%	20000	4	252	5452064	808325	4588710	2629294
10km	50%	20000	4	226	6352152	951194	5330289	3085714
10km	50%	20000	4	404	6244813	857046	5331044	3036187
10km	50%	20000	4	333	6018113	923264	5035822	2786413
10km	50%	20000	4	298	4549988	648287	3835296	2076195
10km	50%	20000	4	370	7402496	957847	6385791	3328145
10km	50%	20000	4	228	5286760	815759	4415011	2731390
10km	50%	20000	4	249	6019849	909032	5039515	3227624
10km	50%	20000	4	343	6238126	918261	5220337	3112702
10km	50%	20000	4	275	5200001	812655	4330035	2732459
10km	50%	20000	4	279	4807302	695295	4030768	2217253
10km	50%	20000	4	230	5395544	820028	4469317	2559319
10km	50%	20000	4	226	5072892	777146	4215875	2335512
10km	50%	20000	4	310	5247323	825405	4353307	2729608
10km	50%	20000	4	212	5498074	895090	4553962	2477052
10km	50%	20000	4	239	4424711	651247	3697722	2483889
10km	50%	20000	4	462	7148093	980276	6091979	3402975
10km	50%	20000	4	394	7134981	987938	6069174	3447726
10km	50%	20000	4	205	4060851	616665	3360094	2415826
10km	50%	20000	4	196	5135300	791950	4254190	2436092
10km	50%	20000	4	241	4313022	634216	3627795	2087708
10km	50%	20000	4	393	6608998	806434	5754096	2745370
10km	50%	20000	4	262	5078908	701201	4327687	2484074
10km	50%	20000	4	221	4621995	672997	3877354	2173999
10km	50%	20000	4	288	4951526	732647	4161062	2691926
10km	50%	20000	4	193	5372408	853169	4462634	2441877
10km	50%	20000	4	266	6790098	964446	5751295	3061661
10km	50%	20000	4	346	6461978	859525	5511028	3244957
10km	50%	20000	4	286	4666475	686127	3942195	2428787
10km	50%	20000	4	301	4957158	739007	4160126	2010550
10km	50%	20000	4	220	4772683	752935	3973579	2200055
10km	50%	20000	4	433	5403364	665490	4669473	2967108
10km	50%	20000	4	198	5002412	754683	4162677	2203587
10km	50%	20000	4	322	5868864	815652	5001642	2998797
10km	50%	20000	4	417	5657101	819725	4767546	2949977
10km	50%	20000	4	283	5410649	843379	4492298	3006656
10km	50%	20000	4	263	6134616	800968	5276608	2995579
10km	50%	20000	4	252	5089495	776564	4260637	2373567
10km	50%	20000	4	322	6618762	907600	5649543	3190014
10km	50%	20000	4	393	6810673	842522	5893132	2960731
10km	50%	20000	4	361	5605316	902745	4577538	3287941
10km	50%	20000	4	280	6591221	877890	5630082	3048993
10km	50%	20000	4	288	6638266	975004	5566681	3198423
10km	50%	20000	4	411	6455492	863889	5511981	3060143
10km	50%	20000	4	272	6637641	951572	5593267	3407611
10km	50%	20000	4	332	4920576	735157	4117474	2657982
10km	50%	20000	4	342	4643345	637862	3938930	2443318
10km	50%	20000	4	341	5577324	779369	4740425	2583326
10km	50%	20000	4	366	6908149	919124	5892319	3530642
10km	50%	20000	4	326	6271666	921081	5221342	3170653
10km	50%	20000	4	292	5984760	928334	4958239	2811022
10km	50%	20000	4	210	5405517	904875	4403189	2488888
10km	50%	20000	4	277	6113498	904973	5099667	2821853
10km	50%	20000	4	301	6559604	866828	5629942	2863144
10km	50%	20000	4	246	4705174	655994	3955530	2194920
10km	50%	20000	4	293	6782698	934264	5773712	3480347
10km	50%	20000	4	220	5062455	782487	4206705	2455939
10km	50%	20000	4	241	5436297	822871	4566601	2447119
10km	50%	20000	4	317	4935912	756162	4125679	2119318
10km	50%	20000	4	205	4960353	791246	4094357	2383936
10km	50%	20000	4	258	5349080	860359	4444926	2499489
10km	50%	20000	4	295	5606723	809447	4705130	2903255
10km	50%	20000	4	347	5916562	871469	4920724	2694256
10km	50%	20000	4	263	6816400	1036669	5709788	3210885
10km	50%	20000	4	203	5604999	875154	4667561	2326610
10km	50%	20000	4	279	6836582	886988	5882182	3234852
10km	50%	20000	4	434	5901829	881395	4934010	3306310
10km	50%	20000	4	321	4741616	755155	3934198	2994775
10km	50%	20000	4	252	5901214	785884	5062340	2587977
10km	50%	20000	4	290	5252892	921268	4241889	2973687
10km	50%	20000	4	247	5966955	823145	5066011	2596506
10km	50%	20000	4	276	5302929	796651	4414603	2769369
10km	50%	20000	4	263	6054366	944009	5037003	2816788
10km	50%	20000	4	297	5401925	808861	4545811	2546109
10km	50%	20000	4	285	6749028	946492	5692822	3174429
10km	50%	20000	4	301	6411006	880214	5462281	3067903
10km	50%	20000	4	259	5533689	775299	4693362	2656423
10km	50%	20000	4	316	4721442	725396	3934883	2555541
10km	50%	20000	4	263	4472050	731437	3697907	2661477
10km	50%	20000	4	199	4924064	750701	4124909	2206463
10km	50%	20000	4	340	5546891	710721	4798575	2408899
10km	50%	20000	4	283	7443006	1017455	6321437	3670278
10km	50%	20000	4	262	4692596	670144	3956595	2255516
10km	50%	20000	4	302	6440084	956216	5376040	3062356
10km	50%	20000	4	365	6197750	880032	5243464	2881622
10km	50%	20000	4	254	4293343	645599	3589677	2416709
10km	50%	20000	4	384	7818038	1059057	6663733	3675498
10km	50%	20000	4	230	5130592	781862	4298017	2422098
10km	50%	20000	4	212	4973941	748956	4149455	2127382
10km	50%	20000	4	202	4983384	792511	4146432	2174756
10km	50%	20000	4	306	5071524	735711	4278741	2233341
10km	50%	20000	4	288	5536505	814584	4632387	3024023
10km	50%	20000	4	359	4496578	695975	3731577	2576253
10km	50%	20000	4	229	5325509	834595	4420132	2715964
10km	50%	20000	4	279	3890590	639659	3190890	2026129
10km	50%	20000	4	244	4271885	675243	3553873	1745048
10km	50%	20000	4	355	7073069	935736	6068820	3365294
10km	50%	20000	4	250	4931361	746777	4132194	2366069
10km	50%	20000	4	313	5584995	841798	4649101	2775657
10km	50%	20000	4	310	5094147	816455	4222266	2961686
10km	50%	20000	4	341	6427337	893258	5445760	3843832
10km	50%	20000	4	284	6777380	869618	5849005	3149237
10km	50%	20000	4	191	5205256	792047	4325015	2403827
10km	50%	20000	4	241	4722739	690816	3968733	2237310
10km	50%	20000	4	357	6397662	913198	5384456	3109513
10km	50%	20000	4	260	5722891	831859	4809528	2871166
10km	50%	20000	4	242	6326567	841730	5399836	2980940
10km	50%	20000	4	272	4394000	680609	3625171	2391522
10km	50%	20000	4	259	7233276	1024863	6072382	3163608
10km	50%	20000	4	376	5686549	851475	4770548	2986391
10km	50%	20000	4	286	6279877	879586	5326184	3113653
10km	50%	20000	4	348	7491670	1024170	6377269	3421903
10km	50%	20000	4	256	4600081	737041	3810647	2393508
10km	50%	20000	4	302	6781531	925967	5756379	3011767
10km	50%	20000	4	306	5979825	891849	5006758	2648009
10km	50%	20000	4	269	6630557	935242	5623843	3060761
10km	50%	20000	4	249	4679602	715669	3914288	2116775
10km	50%	20000	4	281	4247006	689621	3487270	2254862
10km	50%	20000	4	240	4830066	766500	3991260	2494833
10km	50%	20000	4	201	5973113	833211	5055761	2732248
10km	50%	20000	4	290	5692327	750130	4857267	2815107
10km	50%	20000	4	294	5969185	850632	5068386	2936164
10km	50%	20000	4	239	6028737	888264	5075500	3094978
10km	50%	20000	4	303	5646542	873146	4695820	3022611
10km	50%	20000	4	420	5526813	827988	4645424	2300785
10km	50%	20000	4	220	4887020	757943	4027308	2352660
10km	50%	20000	4	242	6890338	995125	5818037	3269388
10km	50%	20000	4	242	5350209	811425	4462238	2599645
10km	50%	20000	4	308	4756595	716853	3969148	2708137
10km	50%	20000	4	304	6034451	823526	5137350	2769500
10km	50%	20000	4	268	6100330	901143	5129377	2887178
10km	50%	20000	4	228	5494415	748597	4700248	2503395
10km	50%	20000	4	363	5007498	703136	4246632	2292572
10km	50%	20000	4	245	7014265	944875	6003297	2916696
10km	50%	20000	4	299	5758725	854016	4833357	2950120
10km	50%	20000	4	256	4905780	753625	4084497	2715068
10km	50%	20000	4	238	5400025	818124	4508859	2379384
10km	50%	20000	4	247	4458263	734283	3660175	2791164
10km	50%	20000	4	283	5065366	782608	4228820	2541378
10km	50%	20000	4	270	4765418	790369	3891306	2461065
10km	50%	20000	4	263	6128479	903828	5142685	2907973
10km	50%	20000	4	276	7067491	1102375	5872566	3305479
10km	50%	20000	4	282	5219287	837635	4302446	2823097
10km	50%	20000	4	273	6251723	957326	5228039	2972282
10km	50%	20000	4	441	6769867	916976	5795322	2781149
10km	50%	20000	4	323	6003850	824547	5105226	3265217
10km	50%	20000	4	316	5572553	885800	4608570	2813879
10km	50%	20000	4	322	4619042	686916	3872661	2410801
10km	50%	20000	4	249	4799893	755922	3987156	2570225
10km	50%	20000	4	287	4634334	732299	3857306	2243529
10km	50%	20000	4	260	5093771	815078	4199732	2341210
10km	50%	20000	4	458	6284914	828178	5365826	3259547
10km	50%	20000	4	270	6422875	835231	5528461	2727373
10km	50%	20000	4	332	6036776	868291	5107296	3081102
10km	50%	20000	4	363	4870695	726145	4078135	2046687
10km	50%	20000	4	261	4961579	762703	4145239	2404209
10km	50%	20000	4	276	6308579	883530	5355983	2900135
10km	50%	20000	4	341	4599784	659335	3889319	2393034
10km	50%	20000	4	336	7225754	1014244	6130649	3362785
10km	50%	20000	4	371	4697453	707875	3941452	2712150
10km	50%	20000	4	328	6461062	868802	5526898	2777251
10km	50%	20000	4	266	6037076	904740	5028676	2969005
10km	50%	20000	4	232	4705923	713323	3932876	2094944
10km	50%	20000	4	345	5778892	918096	4788918	3279594
10km	50%	20000	4	356	7334223	1033896	6206229	3545434
10km	50%	20000	4	328	4980675	747478	4190690	2716228
10km	50%	20000	4	364	3701674	608058	3045794	2286560
10km	50%	20000	4	269	5976226	835080	5060380	2601818
10km	50%	20000	4	240	4633132	669421	3867891	2185195
10km	50%	20000	4	349	6381914	856341	5437024	3052577
10km	50%	20000	4	339	7268939	1056894	6132143	3308907
10km	50%	20000	4	396	5846550	763737	5036635	2610760
10km	50%	20000	4	271	5735292	806573	4861492	2820821
10km	50%	20000	4	278	5809578	839746	4863151	2843785
10km	50%	20000	4	265	5545247	867126	4621341	3074544
10km	50%	20000	4	269	4873425	739270	4052517	2523657
10km	50%	20000	4	277	5058779	751810	4215630	2452110
10km	50%	20000	4	325	6099532	841403	5189545	2933987
10km	50%	20000	4	220	4623501	686277	3872962	2423739
10km	50%	20000	4	299	6487329	938362	5481991	3005254
10km	50%	20000	4	381	5808475	830392	4897309	3346429
10km	50%	20000	4	332	6844925	863198	5910572	3051574
10km	50%	20000	4	240	6072399	923550	5055509	3198370
10km	50%	20000	4	376	6235973	802793	5370513	3091213
10km	50%	20000	4	276	5470139	822595	4575411	2743510
10km	50%	20000	4	287	5201867	771201	4327485	2842365
10km	50%	20000	4	266	5125899	832791	4245618	2252317
10km	50%	20000	4	251	5218199	858859	4270807	3075452
10km	50%	20000	4	298	6350366	954680	5305863	3065956
10km	50%	20000	4	324	5559244	846554	4643441	2756064
10km	50%	20000	4	350	6333285	885054	5363693	3047021
10km	50%	20000	4	306	5520645	809486	4638724	2797696
10km	50%	20000	4	210	6085466	943721	5047319	2786072
10km	50%	20000	4	283	6682077	948711	5633434	2814480
10km	50%	20000	4	308	5508016	821610	4598514	2589377
10km	50%	20000	4	358	8964949	1166865	7700491	3872708
10km	50%	20000	4	277	5439297	804361	4583819	2693998
10km	50%	20000	4	230	5793101	854774	4880282	2440546
10km	50%	20000	4	261	5222568	820122	4326280	2536737
10km	50%	20000	4	318	6271144	857250	5354791	2734836
10km	50%	20000	4	223	5278031	794282	4420201	2455893
10km	50%	20000	4	275	6694960	898991	5723443	2822092
10km	50%	20000	4	286	6448243	994059	5358209	3355523
10km	50%	20000	4	261	6387625	880281	5419965	2915195
10km	50%	20000	4	313	6051133	768385	5234498	2946105
10km	50%	20000	4	301	6201338	854983	5298060	2760253
10km	50%	20000	4	308	4978792	678852	4255395	2583531
10km	50%	20000	4	251	5641190	784537	4791698	2395085
10km	50%	20000	4	257	6396819	894173	5427773	2602121
10km	50%	20000	4	276	6808978	1000181	5721842	2866114
10km	50%	20000	4	369	6862342	984056	5813645	3145493
10km	50%	20000	4	290	5385723	801483	4506262	2319109
10km	50%	20000	4	369	5101132	794147	4257805	2611479
10km	50%	20000	4	226	5812931	804566	4936954	2665927
10km	50%	20000	4	387	5495183	783793	4658974	2966155
10km	50%	20000	4	208	5515140	875345	4559578	2434743
10km	50%	20000	4	268	5304953	804850	4432135	3136258
10km	50%	20000	4	308	5223175	788244	4372298	2564703
10km	50%	20000	4	291	5570607	728105	4770989	2939924
10km	50%	20000	4	354	6297979	893450	5328889	3056711
10km	50%	20000	4	398	5653960	796836	4794188	2651792
10km	50%	20000	4	354	7880515	1036297	6756308	3593526
10km	50%	20000	4	328	5839686	810354	4974562	2975726
10km	50%	20000	4	249	5045916	795731	4181134	2400520
10km	50%	20000	4	296	5172839	773350	4342442	2674790
10km	50%	20000	4	265	5548222	823029	4668651	2573775
10km	50%	20000	4	298	6054192	864023	5108283	3245152
10km	50%	20000	4	220	6695864	991512	5613012	3145725
10km	50%	20000	4	239	5424539	863166	4502114	2602444
10km	50%	20000	4	284	5672778	824513	4759181	2319475
10km	50%	20000	4	249	5563797	877216	4635031	2532711
10km	50%	20000	4	236	5199490	795483	4347191	2539141
10km	50%	20000	4	238	4880814	745914	4082702	2291914
10km	50%	20000	4	212	5143320	801157	4282120	2399961
10km	50%	20000	4	283	7626883	1086610	6443280	3588415
10km	50%	20000	4	273	6722761	966436	5700309	3147307
10km	50%	20000	4	237	4640755	737419	3832486	1965701
10km	50%	20000	4	219	5474326	795916	4599372	2413842
10km	50%	20000	4	306	6617414	891318	5635020	3171584
10km	50%	20000	4	210	6662535	954510	5642241	2847835
10km	50%	20000	4	213	4993049	753456	4189718	2161225
10km	50%	20000	4	275	5656408	848441	4717526	2308349
10km	50%	20000	4	239	5337541	774011	4488741	2310990
10km	50%	20000	4	347	6694362	842241	5799387	2970483
10km	50%	20000	4	205	5315645	837202	4422987	2371747
10km	50%	20000	4	329	6227699	844943	5316541	3245625
10km	50%	20000	4	232	6237354	876702	5286686	3054782
10km	50%	20000	4	207	5003587	750172	4180560	2276137
10km	50%	20000	4	357	6894896	944343	5846163	3209742
10km	50%	20000	4	260	5458926	758182	4646386	2808199
10km	50%	20000	4	325	7025991	956317	6001463	3249890
10km	50%	20000	4	243	5747991	880188	4787519	2582066
10km	50%	20000	4	255	4859508	761028	4043409	2506979
10km	50%	20000	4	252	4476275	655752	3769831	2014622
10km	50%	20000	4	359	6933267	970823	5833322	3191767
10km	50%	20000	4	322	6575241	976369	5518878	3492547
10km	50%	20000	4	310	6074542	822138	5199445	3158323
10km	50%	20000	4	249	6556934	941354	5548881	3262406
10km	50%	20000	4	244	5655453	844456	4731844	2391497
10km	50%	20000	4	309	6285458	923260	5269266	3016912
10km	50%	20000	4	300	7348549	1017808	6257125	3172773
10km	50%	20000	4	233	4692838	703813	3930684	2352095
10km	50%	20000	4	292	5206542	774437	4374952	2458231
10km	50%	20000	4	281	6485787	971473	5448938	3110936
10km	50%	20000	4	219	5873838	836440	4983783	2677583
10km	50%	20000	4	231	5145452	777363	4278760	2427004
10km	50%	20000	4	300	5646716	733934	4842984	2825014
10km	50%	20000	4	345	5831472	840617	4940457	3056029
10km	50%	20000	4	244	5467361	790519	4593167	2362427
10km	50%	20000	4	208	6254580	969944	5209121	2764370
10km	50%	20000	4	264	4954050	804050	4091747	2597820
10km	50%	20000	4	364	7218531	983557	6177055	3238018
10km	50%	20000	4	260	5824927	874619	4866351	2587391
10km	50%	20000	4	248	4353741	702010	3601248	2532179
10km	50%	20000	4	295	5148754	802590	4270268	2514851
10km	50%	20000	4	276	5674596	896538	4702067	2599866
10km	50%	20000	4	221	4631859	741500	3836457	2065592
10km	50%	20000	4	313	6321607	907398	5340538	3238651
10km	50%	20000	4	245	6264202	910502	5293706	2752505
10km	50%	20000	4	376	6261144	866425	5311264	3192034
10km	50%	20000	4	269	6364203	943312	5358883	3287826
10km	50%	20000	4	294	5997537	887363	5027245	2868883
10km	50%	20000	4	200	4929123	711277	4171360	2492743
10km	50%	20000	4	245	4363861	641992	3659116	2338427
10km	50%	20000	4	264	4088518	600511	3452893	1932183
10km	50%	20000	4	224	4823569	755139	4027244	2292137
10km	50%	20000	4	247	6856269	1007019	5761468	3538561
10km	50%	20000	4	382	6877053	824798	5967493	3317753
10km	50%	20000	4	283	6036025	838687	5133152	3330010
10km	50%	20000	4	254	4721717	687415	3978322	2290408
10km	50%	20000	4	290	4668159	741978	3837027	2298563
10km	50%	20000	4	214	5811903	858425	4877568	2435844
10km	50%	20000	4	284	6446209	964938	5404700	2952624
10km	50%	20000	4	431	6354542	870438	5408032	3099152
10km	50%	20000	4	267	4771841	726117	3976889	2583295
10km	50%	20000	4	390	5172703	832213	4246806	2563405
10km	50%	20000	4	253	5159484	787016	4310184	2322713
10km	50%	20000	4	410	5740614	857223	4750484	2618272
10km	50%	20000	4	242	4856092	745448	4038435	2357484
10km	50%	20000	4	298	6595409	864353	5678436	2878489
10km	50%	20000	4	422	4445974	688600	3678452	2358622
10km	50%	20000	4	329	5995031	750090	5189658	2816277
10km	50%	20000	4	249	4512940	688536	3776206	2497929
10km	50%	20000	4	262	5978273	848908	5034063	2715898
10km	50%	20000	4	289	5280553	788260	4429762	2231852
10km	50%	20000	4	380	3807019	584755	3189219	1972782
10km	50%	20000	4	263	5703288	795527	4822691	3011146
10km	50%	20000	4	349	6521365	926315	5520674	3659098
10km	50%	20000	4	210	5297124	838163	4350541	2697976
10km	50%	20000	4	328	6613237	873337	5673834	2886622
10km	50%	20000	4	336	7096687	909608	6083737	3311158
10km	50%	20000	4	275	4741540	782811	3897314	2310016
10km	50%	20000	4	314	5540142	752398	4718649	2662402
10km	50%	20000	4	294	4989286	678803	4269032	2392069
10km	50%	20000	4	279	6145336	982469	5086695	3022947
10km	50%	20000	4	273	4438442	715784	3666062	2131187
10km	50%	20000	4	322	5783335	849313	4852918	2892713
10km	50%	20000	4	253	5357472	833658	4461553	2720251
10km	50%	20000	4	294	7131935	927911	6120755	3137335
10km	50%	20000	4	238	4508322	677378	3790576	2224255
10km	50%	20000	4	211	4736706	733070	3922350	2520988
10km	50%	20000	4	303	6739193	1027546	5608735	3615783
10km	50%	20000	4	272	5914355	853874	4979084	2746811
10km	50%	20000	4	224	6937267	946785	5914870	2995168
10km	50%	20000	4	253	5048329	786124	4196620	2622556
10km	50%	20000	4	274	6131709	849018	5197928	3328508
10km	50%	20000	4	315	4942509	738397	4149148	2443082
10km	50%	20000	4	457	5660541	720081	4879314	2624540
10km	50%	20000	4	210	5245822	766249	4429463	2605055
10km	50%	20000	4	233	5216665	800581	4349815	2670594
10km	50%	20000	4	284	6280415	945789	5253034	3231556
10km	50%	20000	4	229	5823426	801731	4947825	2639772
10km	50%	20000	4	347	4502603	657931	3793240	2544201
10km	50%	20000	4	189	4877976	742271	4075826	2205789
10km	50%	20000	4	226	5519312	852134	4589430	2652648
10km	50%	20000	4	370	6448838	820140	5566724	3104781
10km	50%	20000	4	245	5714942	854387	4780752	3079050
10km	50%	20000	4	301	4229540	614815	3555829	2247310
10km	50%	20000	4	250	6516461	882450	5550980	2766112
10km	50%	20000	4	197	5059959	822538	4184453	2329095
10km	50%	20000	4	312	5931753	800742	5078292	2994510
10km	50%	20000	4	249	5921147	838600	5014674	2740722
10km	50%	20000	4	235	4816048	735534	4030450	2369373
10km	50%	20000	4	316	6388178	862460	5465857	2804396
10km	50%	20000	4	316	6287611	890923	5323825	3133409
10km	50%	20000	4	261	6235128	836637	5304479	2914999
10km	50%	20000	4	308	7704606	1124526	6459526	3545493
10km	50%	20000	4	298	4813569	771922	3973169	2648215
10km	50%	20000	4	324	6821446	916207	5822648	3194624
10km	50%	20000	4	337	5013670	741489	4214126	2502429
10km	50%	20000	4	288	5559206	837238	4658987	2514325
10km	50%	20000	4	260	4885740	754924	4013526	2103558
10km	50%	20000	4	270	4643923	698696	3885954	2264341
10km	50%	20000	4	548	6452234	887845	5486997	3091899
10km	50%	20000	4	346	5184443	766865	4344689	2817898
10km	50%	20000	4	319	4881187	722818	4105543	2375723
10km	50%	20000	4	383	7990122	1071781	6843055	3538886
10km	50%	20000	4	430	6700132	865074	5753848	3020348
10km	50%	20000	4	334	6296777	747831	5477781	3138170
10km	50%	20000	4	285	6015428	852969	5066324	2950727
10km	50%	20000	4	270	6636122	974925	5587334	3233033
10km	50%	20000	4	295	5626121	846580	4706132	2988021
10km	50%	20000	4	357	6318427	817613	5435333	2805917
10km	50%	20000	4	330	6757095	867643	5829554	3426376
10km	50%	20000	4	267	6451943	919397	5452023	2912716
10km	50%	20000	4	268	5762378	915876	4772367	2622432
10km	50%	20000	4	279	7563665	1021017	6471826	3317411
10km	50%	20000	4	286	7139652	977550	6101247	3129618
10km	50%	20000	4	245	5265201	800596	4393973	2166051
10km	50%	20000	4	281	5566977	780961	4727232	2656920
10km	50%	20000	4	359	7106335	978221	6046178	3571623
10km	50%	20000	4	247	4251875	598628	3592179	2269584
10km	50%	20000	4	205	4712431	714749	3950238	1922128
10km	50%	20000	4	327	5463289	808665	4572115	2540581
10km	50%	20000	4	259	5741351	800477	4870482	2981460
10km	50%	20000	4	359	7356921	973286	6293183	3928611
10km	50%	20000	4	250	4103334	627187	3425062	2027136
10km	50%	20000	4	265	5937933	882107	4998778	2801604
10km	50%	20000	4	275	7339932	981805	6281246	3509468
10km	50%	20000	4	307	7356051	919566	6356666	3179011
10km	50%	20000	4	313	6226708	884289	5252645	2726299
10km	50%	20000	4	234	6090376	905332	5109969	2742427
10km	50%	20000	4	211	4517951	646505	3787997	1992000
10km	50%	20000	4	269	5354741	853891	4445617	2511518
10km	50%	20000	4	243	4827492	779978	3977883	2513360
10km	50%	20000	4	247	5437990	804933	4513675	2368231
10km	50%	20000	4	287	5784379	830575	4875628	2527574
10km	50%	20000	4	346	5112312	731097	4335009	2584456
10km	50%	20000	4	221	4566653	689079	3816940	2400717
10km	50%	20000	4	195	5303476	837291	4394086	2536332
10km	50%	20000	4	272	5563013	807512	4702516	2652097
10km	50%	20000	4	214	5418413	766227	4602276	2476854
10km	50%	20000	4	273	5859750	885837	4914394	2635761
10km	50%	20000	4	331	6297430	804006	5423642	2806831
10km	50%	20000	4	196	4789943	737930	3976631	2085973
10km	50%	20000	4	230	4183749	638426	3494313	1920425
10km	50%	20000	4	239	5946279	829592	5050845	2539651
10km	50%	20000	4	214	4948314	736344	4134374	2390275
10km	50%	20000	4	325	5037627	751007	4227626	2417426
10km	50%	20000	4	315	6441891	886947	5492813	3557744
10km	50%	20000	4	311	6342608	871711	5361907	3176230
10km	50%	20000	4	333	6487480	880252	5552673	2845214
10km	50%	20000	4	325	5699662	829346	4799338	2524015
10km	50%	20000	4	282	5833963	896713	4846685	3171070
10km	50%	20000	4	281	5349116	781960	4484350	2529051
10km	50%	20000	4	320	6441102	884915	5501313	2933533
10km	50%	20000	4	286	6627624	958484	5562406	3215623
10km	50%	20000	4	300	5969444	912568	4968595	3366717
10km	50%	20000	4	283	5441331	808122	4582999	2895128
10km	50%	20000	4	272	3160185	518620	2609790	1863166
10km	50%	20000	4	240	4578290	703216	3824239	2569568
10km	50%	20000	4	342	7042257	897327	6054645	2906953
10km	50%	20000	4	262	5147962	774106	4311392	2670342
10km	50%	20000	4	295	5282427	790751	4427914	2743994
10km	50%	20000	4	368	6303005	815982	5417646	3092188
10km	50%	20000	4	195	4696101	686800	3955465	2079708
10km	50%	20000	4	219	5143931	770785	4305950	2270578
10km	50%	20000	4	324	5083318	799555	4175438	2773984
10km	50%	20000	4	431	7014993	1011923	5893506	3232565
10km	50%	20000	4	246	4552490	679109	3814563	1960615
10km	50%	20000	4	264	5654657	863891	4729390	2606514
10km	50%	20000	4	281	5317135	811807	4434814	2457954
10km	50%	20000	4	209	5219312	809207	4342823	2553038
10km	50%	20000	4	308	6777561	855527	5830508	3379728
10km	50%	20000	4	233	6343122	965003	5280745	3188761
10km	50%	20000	4	249	6740869	927165	5746002	2860766
10km	50%	20000	4	291	6142594	929262	5126603	2755424
10km	50%	20000	4	355	5191300	713124	4410410	2468950
10km	50%	20000	4	356	6709661	893753	5754621	2898475
10km	50%	20000	4	422	4818505	764474	4004602	2558239
10km	50%	20000	4	241	7357279	983364	6280847	2722988
10km	50%	20000	4	204	4861410	743050	4066414	2142991
10km	50%	20000	4	405	7027892	892346	6043298	3374315
10km	50%	20000	4	233	6628986	842825	5690664	2692284
10km	50%	20000	4	306	6997624	896599	6031497	3282766
10km	50%	20000	4	313	5610773	835455	4697631	2547720
10km	50%	20000	4	193	5810434	874626	4853903	2641645
10km	50%	20000	4	380	6414585	828212	5526000	3066850
10km	50%	20000	4	261	5543304	838277	4655294	2739003
10km	50%	20000	4	295	4813703	711730	4055851	2648370
10km	50%	20000	4	337	5437024	788213	4544646	2828151
10km	50%	20000	4	299	7569610	951996	6551050	3168440
10km	50%	20000	4	277	6067870	910467	5089127	2864203
10km	50%	20000	4	236	6081853	879389	5096346	2853976
10km	50%	20000	4	266	5003762	746781	4211067	2253875
10km	50%	20000	4	258	5568837	847750	4640977	2466534
10km	50%	20000	4	271	5457627	829155	4579315	2905372
10km	50%	20000	4	304	7035192	1009689	5932293	3092437
10km	50%	20000	4	250	7116215	926298	6122114	2782657
10km	50%	20000	4	256	7132026	932969	6131097	3232076
10km	50%	20000	4	265	4919591	774160	4096546	2396827
10km	50%	20000	4	269	6275269	822951	5401198	2865022
10km	50%	20000	4	311	5913784	784091	5056846	3151625
10km	50%	20000	4	261	5397661	828124	4522717	2731134
10km	50%	20000	4	230	5116801	759167	4286144	2525349
10km	50%	20000	4	269	5890712	880877	4943535	2619178
10km	50%	20000	4	302	6003407	822881	5088666	2986816
10km	50%	20000	4	209	4679284	784834	3856933	2412930
10km	50%	20000	4	294	7575117	1086073	6413896	3246206
10km	50%	20000	4	292	5023918	725107	4218900	2302276
10km	50%	20000	4	246	4000975	630162	3311782	1984182
10km	50%	20000	4	280	5409505	749231	4599096	2727100
10km	50%	20000	4	284	4873576	769995	4005753	2717282
10km	50%	20000	4	235	5439563	724581	4649418	2733350
10km	50%	20000	4	252	4152005	630877	3463717	2049568
10km	50%	20000	4	261	6923418	959583	5894041	2832363
10km	50%	20000	4	263	5223940	817159	4355823	2439332
10km	50%	20000	4	324	7221281	996887	6151905	3508518
10km	50%	20000	4	290	5701863	851422	4813748	2709320
10km	50%	20000	4	270	5392511	835045	4509206	2167421
10km	50%	20000	4	319	6451213	834489	5537266	2898338
10km	50%	20000	4	260	5417238	858685	4506803	2811185
10km	50%	20000	4	297	4559613	662804	3858170	2239130
10km	50%	20000	4	245	5635975	767029	4798174	2610961
10km	50%	20000	4	304	6137048	825367	5250826	2876499
10km	50%	20000	4	325	6001666	899864	5045946	2675679
10km	50%	20000	4	269	5570949	816972	4682148	2817491
10km	50%	20000	4	308	7014016	882929	6030694	3296556
10km	50%	20000	4	308	7369798	973275	6263743	3288666
10km	50%	20000	4	335	5572556	828408	4660444	2538097
10km	50%	20000	4	448	7082462	914271	6106322	3170802
10km	50%	20000	4	241	5454515	851090	4527862	2602661
10km	50%	20000	4	304	5816287	814130	4915337	2728475
10km	50%	20000	4	224	5349446	762289	4512906	2579926
10km	50%	20000	4	254	4825106	739037	4029574	2503602
10km	50%	20000	4	264	4598369	668761	3889120	2324480
10km	50%	20000	4	236	4835708	787629	3976007	2331558
10km	50%	20000	4	251	5370446	729638	4591707	2736375
10km	50%	20000	4	267	6494307	900080	5544388	2951908
10km	50%	20000	4	337	6536805	1002997	5410043	3287100
10km	50%	20000	4	319	6827754	963700	5778722	3329565
10km	50%	20000	4	184	4064226	597549	3434252	1836739
10km	50%	20000	4	393	7304489	1029640	6166827	3749330
10km	50%	20000	4	281	5682808	908023	4692825	3110367
10km	50%	20000	4	235	5391759	808549	4520315	2604541
10km	50%	20000	4	237	5714316	817752	4826758	2556682
10km	50%	20000	4	281	5437710	797161	4595127	2566907
10km	50%	20000	4	428	5729140	777694	4854933	3059143
10km	50%	20000	4	299	4936857	739362	4128841	2606749
10km	50%	20000	4	181	4118135	677797	3385753	2075145
10km	50%	20000	4	217	5069679	724780	4280714	2577574
10km	50%	20000	4	276	5742389	814544	4840725	2851388
10km	50%	20000	4	297	4718342	657308	4006996	2017108
10km	50%	20000	4	217	5064891	758986	4242364	2429427
10km	50%	20000	4	262	4445875	670619	3725019	2346415
10km	50%	20000	4	239	6659247	1029672	5529114	2716856
10km	50%	20000	4	277	7813570	1007057	6743448	3186261
10km	50%	20000	4	267	5221976	855368	4300442	2537687
10km	50%	20000	4	480	4530595	675880	3802798	2249118
10km	50%	20000	4	282	5677532	836677	4780236	2658879
10km	50%	20000	4	229	4699320	737062	3896955	2181054
10km	50%	20000	4	304	5487708	868609	4542292	2660132
10km	50%	20000	4	234	4682018	699479	3934470	2362617
10km	50%	20000	4	232	4911225	747712	4095987	2505286
10km	50%	20000	4	250	6027783	866612	5095905	2975744
10km	50%	20000	4	504	5390337	825799	4494599	2595260
10km	50%	20000	4	284	5621633	766444	4806725	2940002
10km	50%	20000	4	251	4254060	624579	3579551	2341776
10km	50%	20000	4	214	3789621	559824	3190553	2122067
10km	50%	20000	4	266	5723289	833983	4821251	2789132
10km	50%	20000	4	227	6365499	935036	5344059	2895465
10km	50%	20000	4	230	5182402	811419	4310533	2948246
10km	50%	20000	4	289	6668998	979021	5609920	3226523
10km	50%	20000	4	268	5177978	754754	4359973	2505853
10km	50%	20000	4	345	5027211	669986	4289678	2461233
10km	50%	20000	4	242	5059609	791306	4183302	2613072
10km	50%	20000	4	315	5601877	816876	4695184	2898149
10km	50%	20000	4	324	6392767	919596	5399425	2976890
10km	50%	20000	4	247	5256308	874227	4309764	2878272
10km	50%	20000	4	260	6831375	944061	5799952	2915564
10km	50%	20000	4	247	5582378	838953	4689525	2903421
10km	50%	20000	4	269	5860858	787855	4969063	2858255
10km	50%	20000	4	311	7679134	1037509	6521265	3640915
10km	50%	20000	4	261	5746838	892951	4763564	2838148
10km	50%	20000	4	195	5949454	966076	4903493	2771862
10km	50%	20000	4	325	6559806	892257	5552319	3522646
10km	50%	20000	4	297	4912994	716502	4117590	2170029
10km	50%	20000	4	339	6917152	949904	5894775	3334580
10km	50%	20000	4	246	5154546	857997	4207788	2438296
10km	50%	20000	4	268	5357555	774602	4519677	2678803
10km	50%	20000	4	326	5268221	799917	4409299	2427645
10km	50%	20000	4	292	4829019	706332	4071310	2221260
10km	50%	20000	4	365	6086646	869272	5160756	3214855
10km	50%	20000	4	270	5550805	898829	4562410	2648802
10km	50%	20000	4	494	5235143	834327	4301707	2745971
10km	50%	20000	4	223	4991475	713979	4218499	2135110
10km	50%	20000	4	301	6852906	966625	5818679	3256611
10km	50%	20000	4	311	7312867	969611	6248446	3187845
10km	50%	20000	4	275	6092374	981903	5014019	2829634
10km	50%	20000	4	366	6630360	945792	5589957	3565248
10km	50%	20000	4	460	6687161	896534	5731549	3169422
10km	50%	20000	4	488	7992483	982475	6949132	3775937
10km	50%	20000	4	317	7091332	953783	6047558	3372304
10km	50%	20000	4	254	6959139	955832	5917641	3116853
10km	50%	20000	4	260	5769083	824134	4866447	2617392
10km	50%	20000	4	281	5436836	778301	4590437	2825940
10km	50%	20000	4	253	7305195	970913	6265536	3401022
10km	50%	20000	4	234	5776730	873468	4857193	2689997
10km	50%	20000	4	231	5667275	764486	4836575	2483484
10km	50%	20000	4	318	7639913	1066858	6482925	3720414
10km	50%	20000	4	259	7304256	962806	6270188	3411391
10km	50%	20000	4	404	5610212	807000	4697785	2809661
10km	50%	20000	4	248	4008553	586536	3376191	2247012
10km	50%	20000	4	218	4868872	718540	4101822	2035219
10km	50%	20000	4	282	5321219	836877	4420414	2794642
10km	50%	20000	4	398	7034513	966431	6011184	3441987
10km	50%	20000	4	420	7909353	1048644	6781510	4003954
10km	50%	20000	4	392	7559386	945597	6544167	3438121
10km	50%	20000	4	217	5430548	806510	4565164	2331256
10km	50%	20000	4	255	7132548	1063500	5969899	3502691
10km	50%	20000	4	254	4692349	657793	3982689	1913664
10km	50%	20000	4	274	4406935	653527	3708899	2329259
10km	50%	20000	4	315	7609918	1084323	6419845	3887813
10km	50%	20000	4	357	6533366	885863	5560548	2949408
10km	50%	20000	4	245	5204083	842084	4299305	2920691
10km	50%	20000	4	282	6465546	948171	5422354	3119385
10km	50%	20000	4	285	4716004	728973	3931844	2241701
10km	50%	20000	4	255	5983296	886985	5010296	2862280
10km	50%	20000	4	252	5804100	889787	4849265	2588350
10km	50%	20000	4	219	6145101	844672	5234882	2911566
10km	50%	20000	4	222	5314255	773800	4480593	2786889
10km	50%	20000	4	302	6090830	872979	5129039	2572173
10km	50%	20000	4	267	5700669	809209	4831260	2798010
10km	50%	20000	4	238	4848113	742092	4062110	2572252
10km	50%	20000	4	264	4949530	787105	4091429	2749912
10km	50%	20000	4	403	6577649	894178	5603036	3374440
10km	50%	20000	4	255	5408505	776778	4570463	2689325
10km	50%	20000	4	257	6345566	844280	5424930	3264386
10km	50%	20000	4	296	6086589	877580	5129805	2876285
10km	50%	20000	4	341	5972758	929413	4954918	3127573
10km	50%	20000	4	299	6484215	890794	5501267	2887901
10km	50%	20000	4	254	7347581	1027534	6250530	3063408
10km	50%	20000	4	210	5323868	785011	4476752	2256638
10km	50%	20000	4	360	5927577	759400	5117843	2990899
10km	50%	20000	4	274	4964101	743491	4175691	2306769
10km	50%	20000	4	223	5602286	832896	4694694	2798324
10km	50%	20000	4	318	4605106	776271	3755752	2695277
10km	50%	20000	4	170	4593228	719567	3803469	2104460
10km	50%	20000	4	308	6825110	899518	5850476	3063740
10km	50%	20000	4	205	4933610	736305	4138259	1969452
10km	50%	20000	4	755	8167935	1087705	7004226	3921842
10km	50%	20000	4	274	4751805	703550	3988318	2371109
10km	50%	20000	4	312	5488323	793377	4621232	2764395
10km	50%	20000	4	273	6635580	950229	5588647	3302148
10km	50%	20000	4	311	7536055	1116172	6337859	3499869
10km	50%	20000	4	299	7068108	993054	5994371	3282055
10km	50%	20000	4	270	4505081	782518	3667635	2726834
10km	50%	20000	4	215	5202219	785561	4367304	2367552
10km	50%	20000	4	374	5230012	750217	4436552	2757508
10km	50%	20000	4	318	5569381	843814	4648189	2372561
10km	50%	20000	4	234	4609916	715038	3838063	2116651
10km	50%	20000	4	270	4563216	705827	3810704	2312940
10km	50%	20000	4	209	6433477	933971	5414718	2680929
10km	50%	20000	4	285	5387617	731352	4606877	2895903
10km	50%	20000	4	243	5581223	854356	4649703	2557306
10km	50%	20000	4	239	4678089	748644	3860987	2525553
10km	50%	20000	4	371	6310268	882405	5351929	2950005
10km	50%	20000	4	382	5920975	861866	5001380	3396899
10km	50%	20000	4	291	6402646	791259	5547925	2512985
10km	50%	20000	4	321	4287643	697148	3553510	2335333
10km	50%	20000	4	279	7384467	873585	6433249	3161186
10km	50%	20000	4	337	8376719	1160449	7092239	3648778
10km	50%	20000	4	341	6498471	818351	5629551	2570338
10km	50%	20000	4	370	5576288	751392	4754688	2751579
10km	50%	20000	4	252	6235098	908277	5275454	3069529
10km	50%	20000	4	297	6574517	921449	5579746	2769827
10km	50%	20000	4	251	5671932	874938	4686312	2714910
10km	50%	20000	4	338	5917809	833846	5034143	2775051
10km	50%	20000	4	295	5844154	802098	4983146	2987588
10km	50%	20000	4	261	5537162	811903	4638207	2935134
10km	50%	20000	4	321	5920936	822136	5015462	2874697
10km	50%	20000	4	240	5131694	802068	4294417	2522242
10km	50%	20000	4	496	6282528	869497	5341670	2820352
10km	50%	20000	4	234	5506679	804016	4631047	2579027
10km	50%	20000	4	332	6023445	951874	4936617	2746048
10km	50%	20000	4	289	5206717	776470	4381723	2532050
10km	50%	20000	4	307	7193209	1029769	6027929	3539066
10km	50%	20000	4	270	6946296	988357	5850507	3303887
10km	50%	20000	4	322	6791190	976896	5702024	3441989
10km	50%	20000	4	353	5674878	887734	4702383	3244735
10km	50%	20000	4	245	4964459	763513	4139009	2348085
10km	50%	20000	4	266	4948258	739074	4146823	2400439
10km	50%	20000	4	252	4991244	794149	4118354	2336880
10km	50%	20000	4	355	6794406	969923	5759252	3156554
10km	50%	20000	4	294	4771381	750341	3957506	2713344
10km	50%	20000	4	397	6044437	814894	5174057	3146812
10km	50%	20000	4	286	6986122	924039	5973700	3090943
10km	50%	20000	4	252	5896276	903216	4922705	3149400
10km	50%	20000	4	270	5789599	842997	4875298	2402416
10km	50%	20000	4	306	6581516	857978	5637065	2965655
10km	50%	20000	4	382	4579416	727507	3796873	2462122
10km	50%	20000	4	294	5166583	751569	4346920	2515059
10km	50%	20000	4	365	4727109	688292	3973759	2494470
10km	50%	20000	4	247	6210118	825583	5311362	2633728
10km	50%	20000	4	289	6584852	931253	5578641	3576121
10km	50%	20000	4	259	5240492	759376	4378445	2399537
10km	50%	20000	4	352	7010425	968895	5960055	3247836
10km	50%	20000	4	207	5396106	822958	4527813	2378557
10km	50%	20000	4	207	5333495	832166	4404452	2555856
10km	50%	20000	4	261	6042011	854637	5047882	2954117
10km	50%	20000	4	316	7009733	1014753	5894212	3452425
10km	50%	20000	4	326	5656490	812114	4770108	2782389
10km	50%	20000	4	233	4427560	671066	3707401	2112564
10km	50%	20000	4	326	5775970	798309	4909786	2845433
10km	50%	20000	4	235	4973688	773611	4121035	2311716
10km	50%	20000	4	251	5322918	813628	4395220	2630249
10km	50%	20000	4	379	5072361	706530	4327409	2224831
10km	50%	20000	4	408	6396946	808035	5531729	3172708
10km	50%	20000	4	376	6537059	799418	5674841	3083314
10km	50%	20000	4	234	5051365	770504	4189903	2478331
10km	50%	20000	4	345	7435161	991362	6331564	3066372
10km	50%	20000	4	312	6013005	808408	5155493	2957529
10km	50%	20000	4	219	5151005	681887	4424180	2407301
10km	50%	20000	4	281	6913563	986072	5838531	3531315
10km	50%	20000	4	291	7533332	1057596	6397735	3714934
10km	50%	20000	4	234	5732501	746504	4940372	2605664
10km	50%	20000	4	247	4854785	763670	4045453	2226251
10km	50%	20000	4	281	5309021	805431	4390309	3168935
10km	50%	20000	4	402	5638125	734554	4832880	2583318
10km	50%	20000	4	295	5524516	845567	4580507	2817795
10km	50%	20000	4	257	4268377	658482	3573056	2335294
10km	50%	20000	4	292	6196206	796593	5307699	2447425
10km	50%	20000	4	393	5362276	821389	4443335	2802884
10km	50%	20000	4	400	5388920	841256	4474930	2704129
10km	50%	20000	4	220	5208185	757643	4362060	2398402
10km	50%	20000	4	268	4785314	687995	4034954	2418585
10km	50%	20000	4	269	5802350	894821	4824157	2735986
10km	50%	20000	4	277	6247168	859949	5302459	3027908
10km	50%	20000	4	316	5692392	836348	4746242	2981061
10km	50%	20000	4	348	5675225	874714	4725825	2680801
10km	50%	20000	4	327	5962412	856287	5038946	2745511
10km	50%	20000	4	243	4690374	730410	3887507	2082268
10km	50%	20000	4	242	4903044	740541	4074088	2688286
10km	50%	20000	4	315	5876360	854491	4951207	2970334
10km	50%	20000	4	252	4215783	635110	3538424	2194281
10km	50%	20000	4	286	6681090	958580	5659037	3448098
10km	50%	20000	4	290	7098277	970424	6012131	2863218
10km	50%	20000	4	224	5246435	886685	4278032	2438931
10km	50%	20000	4	249	5465299	870122	4525153	2612942
10km	50%	20000	4	286	4228262	621547	3571551	2404651
10km	50%	20000	4	293	6013027	826571	5107201	2611228
10km	50%	20000	4	308	6411075	816598	5535689	2849513
10km	50%	20000	4	248	4417029	724481	3652512	2736054
10km	50%	20000	4	253	5494246	800674	4641306	2518334
10km	50%	20000	4	204	5621807	888821	4656364	2621918
10km	50%	20000	4	338	7177716	920280	6184396	3133912
10km	50%	20000	4	267	5820715	829808	4915814	3001745
10km	50%	20000	4	275	4191366	670699	3450056	2609956
10km	50%	20000	4	216	5487818	845420	4598431	2777071
10km	50%	20000	4	207	6309857	1016629	5190806	2852600
10km	50%	20000	4	232	5812822	875573	4865630	2520166
10km	50%	20000	4	306	6934417	986510	5876393	3301026
10km	50%	20000	4	279	7632006	1020034	6545334	3726810
10km	50%	20000	4	238	6435102	936924	5418653	3265351
10km	50%	20000	4	260	5248795	786923	4407662	2370416
10km	50%	20000	4	228	6697419	1005679	5624177	3274073
10km	50%	20000	4	282	6026423	836774	5085694	2719473
10km	50%	20000	4	262	5393166	838365	4466760	2479056
10km	50%	20000	4	270	5424657	802861	4539186	2887041
10km	50%	20000	4	316	6104806	939283	5103259	3029139
10km	50%	20000	4	279	7198996	921218	6192993	2961700
10km	50%	20000	4	340	5095004	760187	4239259	2309748
10km	50%	20000	4	307	4842142	705287	4058336	2803036
10km	50%	20000	4	241	5057268	793706	4156196	2751127
10km	50%	20000	4	244	6277586	867598	5335731	2866181
10km	50%	20000	4	375	7098987	861562	6150015	3264847
10km	50%	20000	4	279	5576878	807876	4684290	2671456
10km	50%	20000	4	283	6099482	805049	5215962	3086144
10km	50%	20000	4	220	6398729	828246	5508588	2484308
10km	50%	20000	4	330	5293754	767242	4461312	2420845
10km	50%	20000	4	263	4986329	758264	4173532	2368641
10km	50%	20000	4	324	7200927	896888	6242702	3470683
10km	50%	20000	4	239	5680098	841920	4747343	2574312
10km	50%	20000	4	289	6234524	857833	5285322	3019198
10km	50%	20000	4	287	7057317	1115082	5833163	3355822
10km	50%	20000	4	297	6915200	993803	5808013	3407290
10km	50%	20000	4	307	7751876	1086761	6587308	3525400
10km	50%	20000	4	258	7049476	974046	6012273	3143906
10km	50%	20000	4	267	4666061	777143	3841372	2499426
10km	50%	20000	4	325	6525930	923314	5548097	3034361
10km	50%	20000	4	214	4589550	672452	3859920	1907195
10km	50%	20000	4	281	5334723	844936	4392806	2896602
10km	50%	20000	4	312	5405575	816887	4499001	2845046
10km	50%	20000	4	276	4744082	756256	3908329	2428396
10km	50%	20000	4	229	6369281	893516	5416190	2902409
10km	50%	20000	4	236	4823635	747873	4018945	2560533
10km	50%	20000	4	259	4881129	672447	4159016	2066657
10km	50%	20000	4	224	6307890	862761	5368414	2918318
10km	50%	20000	4	252	6181497	862248	5243667	2599368
10km	50%	20000	4	286	3807201	551790	3211878	2028370
10km	50%	20000	4	250	5796442	890450	4839567	2445684
10km	50%	20000	4	283	4820035	721333	4047546	2375802
10km	50%	20000	4	373	4902533	769750	4048243	2484381
10km	50%	20000	4	241	4883251	733774	4086004	2115645
10km	50%	20000	4	254	5902377	850799	4984275	2748328
10km	50%	20000	4	321	5407995	805781	4542816	2483123
10km	50%	20000	4	254	4851495	721931	4079871	2708066
10km	50%	20000	4	265	6019283	829752	5089840	3236526
10km	50%	20000	4	302	4037682	657681	3337933	2154610
10km	50%	20000	4	324	4951374	726145	4140753	2387938
10km	50%	20000	4	275	4451998	665306	3721873	2395583
10km	50%	20000	4	233	5264908	775484	4444333	2627045
10km	50%	20000	4	316	5587043	741978	4775291	2715757
10km	50%	20000	4	272	6341817	859379	5403510	2834347
10km	50%	20000	4	248	6038069	819053	5139026	3012987
10km	50%	20000	4	298	7618418	997164	6533856	3239857
10km	50%	20000	4	295	5131619	792449	4294118	2476191
10km	50%	20000	4	262	4983279	759865	4163524	2201440
10km	50%	20000	4	307	5330484	804516	4452929	2519013
10km	50%	20000	4	228	5232797	789274	4361584	2356610
10km	50%	20000	4	341	4727095	750432	3914505	2673801
10km	50%	20000	4	250	5530000	745880	4718592	2390143
10km	50%	20000	4	266	5051215	762663	4224904	2406796
10km	50%	20000	4	266	5606678	874914	4660073	2465645
10km	50%	20000	4	230	5773315	837857	4867321	2732459
10km	50%	20000	4	334	5810643	850312	4900224	2885441
10km	50%	20000	4	190	4658718	738502	3867730	2172469
10km	50%	20000	4	295	6189309	807094	5277086	2902379
10km	50%	20000	4	236	5702615	775299	4881023	2685290
10km	50%	20000	4	374	6092299	810102	5224145	2852510
10km	50%	20000	4	275	3943865	595569	3301080	2021166
10km	50%	20000	4	235	5908769	891013	4956635	2631238
10km	50%	20000	4	282	6064930	837980	5160427	2865193
10km	50%	20000	4	382	6586765	849594	5665055	2935410
10km	50%	20000	4	316	5155825	764514	4332264	2433175
10km	50%	20000	4	285	4566078	683691	3817942	2689249
10km	50%	20000	4	346	5527818	833958	4609895	2856742
10km	50%	20000	4	332	5771319	880462	4849178	2221550
10km	50%	20000	4	254	4338685	631749	3643362	2251188
10km	50%	20000	4	356	6948602	956863	5894429	3091230
10km	50%	20000	4	229	4649813	704603	3868371	2219213
10km	50%	20000	4	340	5960837	927370	4903056	3397917
10km	50%	20000	4	394	6199404	870025	5267770	2828779
10km	50%	20000	4	425	6752356	873969	5810306	3094141
10km	50%	20000	4	260	5488145	822322	4594799	2991977
10km	50%	20000	4	256	6442335	883916	5501685	2872471
10km	50%	20000	4	323	7538752	1025237	6389572	3747479
10km	50%	20000	4	394	5529567	690195	4795727	3131970
10km	50%	20000	4	247	4635777	720272	3868925	2333643
10km	50%	20000	4	174	4786523	792270	3942600	2358574
10km	50%	20000	4	324	5428072	827095	4534359	2807376
10km	50%	20000	4	275	5372386	813418	4490403	2455277
10km	50%	20000	4	277	5783759	828787	4888877	2465858
10km	50%	20000	4	257	5507759	890773	4533449	2444179
10km	50%	20000	4	218	5507416	851888	4583944	2205428
10km	50%	20000	4	336	6846471	931594	5807237	3259447
10km	50%	20000	4	436	7313096	913012	6320290	3412356
10km	50%	20000	4	281	6750457	1047994	5593758	3565817
10km	50%	20000	4	305	5041426	748708	4244157	2597150
10km	50%	20000	4	222	6293781	865978	5366615	2917317
10km	50%	20000	4	242	6825926	871610	5875406	2900089
10km	50%	20000	4	271	4524895	672144	3818412	2345319
10km	50%	20000	4	266	5801217	783789	4934054	2421658
10km	50%	20000	4	326	6328163	888356	5339917	3113957
10km	50%	20000	4	277	5161354	740479	4356829	2486205
10km	50%	20000	4	363	6309218	844756	5362842	3007495
10km	50%	20000	4	399	5109594	746101	4286324	2758081
10km	50%	20000	4	299	4504045	699735	3724256	2391143
10km	50%	20000	4	281	5338213	798516	4445236	2216699
10km	50%	20000	4	243	5178397	705604	4405000	2260869
10km	50%	20000	4	367	7099692	960191	6021226	3537165
10km	50%	20000	4	219	4846206	741455	4047063	2410735
10km	50%	20000	4	259	4508244	654972	3806727	2136191
10km	50%	20000	4	208	4288695	692279	3553463	2218293
10km	50%	20000	4	202	5671234	913989	4682726	2571366
10km	50%	20000	4	202	4727069	729189	3912896	2226608
10km	50%	20000	4	304	4868784	781429	3998669	2940100
10km	50%	20000	4	271	6334226	835049	5423366	2930001
10km	50%	20000	4	374	6498648	834339	5583790	2860800
10km	50%	20000	4	355	5761470	823744	4869098	2924160
10km	50%	20000	4	257	6540329	848302	5611648	3110569
10km	50%	20000	4	270	5023393	779478	4185534	2611149
10km	50%	20000	4	449	8457016	1178499	7127537	3990449
10km	50%	20000	4	225	5110960	746241	4280388	2457195
10km	50%	20000	4	307	5547936	845351	4643845	2848251
10km	50%	20000	4	312	4851245	639167	4161641	2228949
10km	50%	20000	4	287	6665640	952290	5617307	3220394
10km	50%	20000	4	373	7615648	1013522	6500649	3536896
10km	50%	20000	4	244	7398100	1058569	6276092	3392049
10km	50%	20000	4	337	5854423	816838	4967608	3081376
10km	50%	20000	4	258	5529988	831355	4633893	2558039
10km	50%	20000	4	256	5453591	844064	4560851	2566061
10km	50%	20000	4	207	4982885	799054	4104477	2521177
10km	50%	20000	4	340	5246015	781027	4402979	2819838
10km	50%	20000	4	280	5452921	847012	4542402	2610682
10km	50%	20000	4	228	4798658	738533	4007897	2488743
10km	50%	20000	4	283	5943189	824519	5035659	2558176
10km	50%	20000	4	237	5227436	855071	4299383	2391533
10km	50%	20000	4	258	5707471	844391	4802812	2952602
10km	50%	20000	4	273	5668625	835975	4758026	2582710
10km	50%	20000	4	318	5591092	833987	4680590	2668435
10km	50%	20000	4	287	5612336	833328	4700369	2375558
10km	50%	20000	4	250	5589122	806286	4707135	2538953
10km	50%	20000	4	266	5488410	855311	4555343	2462877
10km	50%	20000	4	299	6297482	934136	5238752	2946072
10km	50%	20000	4	251	5355806	754447	4536828	2885328
10km	50%	20000	4	302	4735821	739724	3926258	2339927
10km	50%	20000	4	235	6289934	885342	5321190	3212936
10km	50%	20000	4	324	5558495	849617	4653408	2756925
10km	50%	20000	4	307	6252439	883746	5291991	2768882
10km	50%	20000	4	235	6789722	945692	5749080	3132294
10km	50%	20000	4	394	5697014	898949	4738433	2743262
10km	50%	20000	4	241	6716348	935577	5648577	2758304
10km	50%	20000	4	327	6050489	917617	5019836	2672180
10km	50%	20000	4	250	4611200	712244	3853770	2489517
10km	50%	20000	4	238	5336455	786293	4485069	2592333
10km	50%	20000	4	352	6761149	985049	5678111	3747596
10km	50%	20000	4	472	6949019	888504	5984521	3146563
10km	50%	20000	4	207	5586768	889414	4623740	2578958
10km	50%	20000	4	228	5295141	830771	4378919	2477017
10km	50%	20000	4	245	4601440	698842	3858549	2277689
10km	50%	20000	4	277	5095289	774810	4260935	2505353
10km	50%	20000	4	232	5535806	833134	4659524	2513712
10km	50%	20000	4	237	5196727	802975	4327194	2272662
10km	50%	20000	4	260	6083255	816568	5198152	2692912
10km	50%	20000	4	277	5559167	736943	4751214	2873587
10km	50%	20000	4	252	5056810	763232	4245168	2645771
10km	50%	20000	4	309	5813411	858288	4865574	2767045
10km	50%	20000	4	342	5888529	790031	5024795	2974289
10km	50%	20000	4	236	4892537	758950	4059873	2499408
10km	50%	20000	4	339	6561691	969620	5483970	3026126
10km	50%	20000	4	252	5946299	800002	5083267	2747669
10km	50%	20000	4	287	6831602	898303	5850883	3243583
10km	50%	20000	4	334	6299248	809980	5412054	3213633
10km	50%	20000	4	288	6668642	912574	5682868	3370693
10km	50%	20000	4	299	5579340	905816	4594631	3110599
10km	50%	20000	4	253	6341588	1021668	5230900	2984157
10km	50%	20000	4	337	6726412	906396	5752992	3338393
10km	50%	20000	4	249	5447927	766655	4604746	2686260
10km	50%	20000	4	265	5541225	830909	4633304	2611799
10km	50%	20000	4	303	5670900	882967	4733011	2798126
10km	50%	20000	4	204	4837586	688809	4083109	2190001
10km	50%	20000	4	329	5238847	878635	4298393	3325064
10km	50%	20000	4	391	5854763	820686	4950076	2792570
10km	50%	20000	4	234	5876219	809523	4995494	2742293
10km	50%	20000	4	258	5428380	801200	4549485	2455379
10km	50%	20000	4	248	6566801	926713	5548333	3255140
10km	50%	20000	4	299	4627203	728652	3817456	1969421
10km	50%	20000	4	279	5686036	836708	4789721	3301398
10km	50%	20000	4	218	7531008	1041363	6411259	3116044
10km	50%	20000	4	283	6501296	937268	5457382	3509246
10km	50%	20000	4	317	6834605	945464	5801056	3329370
10km	50%	20000	4	247	6827993	988825	5780202	3122449
10km	50%	20000	4	317	7144620	1037931	6008797	3757123
10km	50%	20000	4	268	5149666	820333	4266188	2650569
10km	50%	20000	4	264	6097284	871678	5170155	2580014
10km	50%	20000	4	212	5203206	747039	4337266	2443128
10km	50%	20000	4	253	7231815	1013357	6118551	3220170
10km	50%	20000	4	277	7325273	1078305	6134946	3628524
10km	50%	20000	4	223	6388072	911328	5394934	3023017
10km	50%	20000	4	296	5860792	849364	4942291	2916209
10km	50%	20000	4	220	5195374	813607	4325270	2270967
10km	50%	20000	4	316	5726710	874346	4768421	3305729
10km	50%	20000	4	230	4734022	756022	3899436	2106423
10km	50%	20000	4	265	5902884	838840	4990126	3050373
10km	50%	20000	4	272	5936083	855072	5006492	3294619
10km	50%	20000	4	342	6006471	921223	5015524	2913714
10km	50%	20000	4	315	5146540	805438	4264611	3072088
10km	50%	20000	4	247	5120736	742641	4308841	2308303
10km	50%	20000	4	268	5571637	794998	4687157	2736302
10km	50%	20000	4	241	5185483	794089	4314293	2683082
10km	50%	20000	4	344	6467735	844090	5546598	3239404
10km	50%	20000	4	253	5382763	873331	4459545	2899400
10km	50%	20000	4	240	5663278	762369	4828461	2712716
10km	50%	20000	4	248	5093935	728468	4291602	2424341
10km	50%	20000	4	226	6196404	906947	5203563	2909037
10km	50%	20000	4	312	5639817	778275	4807716	2734824
10km	50%	20000	4	239	4582116	708931	3827391	2262202
10km	50%	20000	4	273	5357078	844245	4440779	2673027
10km	50%	20000	4	284	5645553	742474	4851786	2650249
10km	50%	20000	4	354	5175927	744369	4354337	2729536
10km	50%	20000	4	221	6782716	1046552	5644361	2846088
10km	50%	20000	4	216	5842226	845956	4945872	2544840
10km	50%	20000	4	269	5530679	821875	4639206	2398985
10km	50%	20000	4	325	5978501	885241	5007094	2923341
10km	50%	20000	4	214	4650233	695949	3898467	2411888
10km	50%	20000	4	232	4492466	741082	3688066	2470542
10km	50%	20000	4	268	7186514	965324	6155719	3200950
10km	50%	20000	4	300	4637768	699280	3883839	2548666
10km	50%	20000	4	253	4590267	689819	3862342	2277305
10km	50%	20000	4	224	5438236	840005	4517834	2699186
10km	50%	20000	4	216	5212181	775716	4362877	2426553
10km	50%	20000	4	467	4457343	646514	3743073	2291458
10km	50%	20000	4	236	3752578	580612	3125216	2020545
10km	50%	20000	4	225	4564924	647259	3874765	2277030
10km	50%	20000	4	358	5047682	684179	4266131	2482149
10km	50%	20000	4	304	4213513	632853	3515330	2075019
10km	50%	20000	4	245	6264809	958913	5217883	3295344
10km	50%	20000	4	250	4557629	733847	3785400	2346832
10km	50%	20000	4	233	5013677	758169	4183942	2283408
10km	50%	20000	4	349	6570234	874726	5596557	3036652
10km	50%	20000	4	237	4963772	693565	4199679	2558045
10km	50%	20000	4	305	6929171	914381	5940270	3010725
10km	50%	20000	4	331	6535914	907998	5562110	3162624
10km	50%	20000	4	211	4833984	721056	4054027	2391758
10km	50%	20000	4	324	5946823	844763	5035651	2692192
10km	50%	20000	4	253	6173015	849440	5255844	2671321
10km	50%	20000	4	277	4598366	699517	3854070	2673948
10km	50%	20000	4	330	7827511	1083367	6656886	3560226
10km	50%	20000	4	272	5648861	756717	4850607	2632333
10km	50%	20000	4	271	5227576	776235	4397251	2408750
10km	50%	20000	4	285	7180191	1020379	6048117	3748298
10km	50%	20000	4	215	5205985	782226	4351878	2402832
10km	50%	20000	4	256	5569630	829955	4669168	2801036
10km	50%	20000	4	214	4606881	651591	3909153	2109547
10km	50%	20000	4	334	6467754	928820	5462109	3363226
10km	50%	20000	4	256	4670601	755280	3875448	2461112
10km	50%	20000	4	259	5006102	711577	4214562	2933678
10km	50%	20000	4	292	5293339	804158	4396596	2419094
10km	50%	20000	4	356	5539149	833306	4638906	2891289
10km	50%	20000	4	340	6543309	875922	5586675	3400214
10km	50%	20000	4	324	8027300	1063618	6847238	3871315
10km	50%	20000	4	310	5411487	857695	4470283	2998710
10km	50%	20000	4	285	4032545	618707	3381688	2202837
10km	50%	20000	4	233	4704729	685927	3971610	2290616
10km	50%	20000	4	369	6274445	825375	5391365	2751195
10km	50%	20000	4	291	4669865	727829	3878617	2235820
10km	50%	20000	4	227	5282484	766738	4451428	2402057
10km	50%	20000	4	395	7515693	1018309	6400297	3950392
10km	50%	20000	4	255	4941367	744521	4142091	2454656
10km	50%	20000	4	325	5773340	886710	4815914	2775745
10km	50%	20000	4	285	4177981	606931	3521303	2244368
10km	50%	20000	4	282	5299566	753019	4476091	2722307
10km	50%	20000	4	298	5803125	886275	4839893	3076565
10km	50%	20000	4	267	3997423	626844	3284639	2417249
10km	50%	20000	4	291	5815145	902880	4832734	2899814
10km	50%	20000	4	235	6056279	891007	5102475	2915242
10km	50%	20000	4	442	5662407	764816	4814836	2837284
10km	50%	20000	4	203	4477609	704990	3700125	2268525
10km	50%	20000	4	279	5601550	798279	4743396	2995981
10km	50%	20000	4	298	4579258	692233	3829301	2537366
10km	50%	20000	4	332	5722803	833785	4813204	2747045
10km	50%	20000	4	289	7209880	1009270	6130309	3468319
10km	50%	20000	4	249	6349453	896830	5361819	2785527
10km	50%	20000	4	284	7332360	1062281	6174075	3455396
10km	50%	20000	4	253	4478688	689321	3708433	1945920
10km	50%	20000	4	310	4886667	786646	4049430	2649173
10km	50%	20000	4	325	4784354	731715	3976550	2744473
10km	50%	20000	4	305	5111728	762324	4278630	2061099
10km	50%	20000	4	315	4579124	668792	3855767	2394774
10km	50%	20000	4	299	5877046	920444	4875373	2792861
10km	50%	20000	4	365	6628527	850947	5725185	3093313
10km	50%	20000	4	246	4905522	686116	4161688	2668149
10km	50%	20000	4	273	6040724	781084	5205401	2965673
10km	50%	20000	4	307	6581815	891011	5625096	3489771
10km	50%	20000	4	290	6096174	788891	5236784	2832602
10km	50%	20000	4	258	6003696	919119	5018329	2656818
10km	50%	20000	4	275	5252810	692934	4493015	2610786
10km	50%	20000	4	298	6494493	883073	5552690	2666924
10km	50%	20000	4	280	6358102	957843	5303078	3235458
10km	50%	20000	4	273	5130274	795464	4291043	2308268
10km	50%	20000	4	261	4952013	720718	4171634	2495735
10km	50%	20000	4	384	5352055	771796	4520965	2841475
10km	50%	20000	4	253	4505376	656115	3787782	2078386
10km	50%	20000	4	375	6301447	887047	5342633	3539761
10km	50%	20000	4	391	6706089	822577	5813083	2986250
10km	50%	20000	4	310	4521402	698515	3769083	2199817
10km	50%	20000	4	329	5605260	746314	4792558	2801517
10km	50%	20000	4	301	5836392	836323	4908927	2666306
10km	50%	20000	4	314	6435962	950805	5415391	3113838
10km	50%	20000	4	300	5139268	792097	4294760	2306005
10km	50%	20000	4	389	6372898	793938	5499159	3081693
10km	50%	20000	4	258	6668089	928310	5686954	3027578
10km	50%	20000	4	283	4944567	728454	4156423	2340543
10km	50%	20000	4	280	5567983	762719	4746518	2841290
10km	50%	20000	4	352	4588421	682792	3830903	2603494
[truncated: 1 more rows]
