# Supplementary material for: Quantifying the Value of Perfect Information in Emergency Vaccination Campaigns
Source: PLoS Comput Biol. 2017 Feb 16;13(2):e1005318. doi: 10.1371/journal.pcbi.1005318 (PMC5312803; doi:10.1371/journal.pcbi.1005318)
Supplement: S1 Data — (ZIP) [file pcbi.1005318.s013.zip › Data/10km vaccination/data20.txt]

vacc_radius	efficacy	capacity	delay	outbreak_duration	livestock_culled	cattle_culled	sheep_culled	vaccinations
10km	90%	20000	4	280	5933039	829059	5071590	2776005
10km	90%	20000	4	170	4807184	773938	3989022	1903002
10km	90%	20000	4	246	4516789	727671	3750966	2241564
10km	90%	20000	4	186	4976493	786399	4116260	2172128
10km	90%	20000	4	183	4868109	840289	3961368	2363633
10km	90%	20000	4	185	4372199	707155	3616043	1945895
10km	90%	20000	4	270	5125656	727413	4349529	2469029
10km	90%	20000	4	199	4651947	772751	3827192	2202810
10km	90%	20000	4	182	3542529	601392	2891229	1832679
10km	90%	20000	4	226	5431980	764300	4610614	2290945
10km	90%	20000	4	179	4235629	729233	3461770	2029825
10km	90%	20000	4	298	5228886	769869	4411538	2425970
10km	90%	20000	4	212	5527320	940677	4533864	2633705
10km	90%	20000	4	190	4824700	809171	3958954	2246800
10km	90%	20000	4	171	4927119	793502	4092203	2066875
10km	90%	20000	4	240	3874660	700417	3128848	2498135
10km	90%	20000	4	211	5042669	798776	4193635	2218247
10km	90%	20000	4	221	5323708	837532	4439091	2491619
10km	90%	20000	4	253	5441588	879675	4511488	2642374
10km	90%	20000	4	221	4984092	832438	4087364	2277121
10km	90%	20000	4	167	4993128	775392	4162962	1882173
10km	90%	20000	4	197	4832893	808715	3940063	2191779
10km	90%	20000	4	223	5222522	822460	4306051	2561127
10km	90%	20000	4	206	5176234	794536	4345510	2170462
10km	90%	20000	4	265	5702758	884586	4773659	2944371
10km	90%	20000	4	182	4100519	664719	3397007	1832524
10km	90%	20000	4	226	5353069	841707	4461460	2359727
10km	90%	20000	4	231	4279692	759627	3468591	1985801
10km	90%	20000	4	207	3944634	667606	3224061	1923322
10km	90%	20000	4	223	4052999	682597	3336254	2240248
10km	90%	20000	4	216	5470088	779708	4626922	2418562
10km	90%	20000	4	206	5580310	985079	4515077	2888000
10km	90%	20000	4	188	5338363	834180	4431432	2444649
10km	90%	20000	4	213	4683274	682346	3933949	2245640
10km	90%	20000	4	205	4457699	681067	3743657	2035404
10km	90%	20000	4	266	5630009	878530	4705565	3031122
10km	90%	20000	4	225	5580159	884152	4604729	2502251
10km	90%	20000	4	199	4635870	717462	3883884	2019928
10km	90%	20000	4	266	6941352	997419	5880970	3336023
10km	90%	20000	4	172	3971076	652992	3293211	1756517
10km	90%	20000	4	226	7239678	1082535	6084333	2948075
10km	90%	20000	4	193	4681926	729611	3914131	2012192
10km	90%	20000	4	198	5086618	854909	4189360	2191034
10km	90%	20000	4	253	3603594	584419	2985368	1889783
10km	90%	20000	4	168	4889381	822228	4014568	2184549
10km	90%	20000	4	189	4031970	655759	3349601	1727213
10km	90%	20000	4	200	5012908	759080	4218111	2239556
10km	90%	20000	4	230	4614816	687213	3900907	2455747
10km	90%	20000	4	219	5125931	815675	4221908	2120345
10km	90%	20000	4	211	4492814	716826	3748167	2086616
10km	90%	20000	4	289	6404238	905792	5445851	2872523
10km	90%	20000	4	198	4892688	771361	4055102	2213959
10km	90%	20000	4	252	5214655	879931	4279603	2622937
10km	90%	20000	4	271	4545331	744711	3756635	1989220
10km	90%	20000	4	192	5058276	898007	4104464	2535133
10km	90%	20000	4	219	5686410	822654	4812827	2480214
10km	90%	20000	4	197	4049593	691938	3294848	1925001
10km	90%	20000	4	212	4417340	692923	3656485	2391925
10km	90%	20000	4	216	4994333	824629	4107546	2378310
10km	90%	20000	4	229	5816355	836449	4919381	2490989
10km	90%	20000	4	205	4136646	674646	3415727	2001037
10km	90%	20000	4	223	5941168	979928	4883579	2955628
10km	90%	20000	4	221	5140588	797169	4275553	2295845
10km	90%	20000	4	276	4481066	765724	3693270	2388928
10km	90%	20000	4	212	7204853	1038603	6072399	2858274
10km	90%	20000	4	221	4823684	850196	3918482	2345897
10km	90%	20000	4	167	4824745	717235	4058625	2109839
10km	90%	20000	4	308	6246984	971531	5192469	2777280
10km	90%	20000	4	225	5503530	835229	4604944	2614445
10km	90%	20000	4	166	5084045	779435	4256395	2155069
10km	90%	20000	4	227	5110751	761983	4268124	2437171
10km	90%	20000	4	290	6451225	991797	5370482	3071110
10km	90%	20000	4	186	4238910	666279	3530776	2150184
10km	90%	20000	4	225	4217918	618393	3555395	2265848
10km	90%	20000	4	212	5562839	883813	4587795	2585072
10km	90%	20000	4	260	5703762	962791	4677997	2518085
10km	90%	20000	4	220	4969460	756784	4158147	2464520
10km	90%	20000	4	198	4486218	716353	3713923	2270089
10km	90%	20000	4	231	6883720	1099055	5714059	3155180
10km	90%	20000	4	216	6224558	844111	5332348	2596541
10km	90%	20000	4	237	6205908	905815	5220075	2814161
10km	90%	20000	4	188	4455137	728136	3655810	2012814
10km	90%	20000	4	320	5613562	804662	4772301	2451710
10km	90%	20000	4	215	4502933	709004	3742617	2476631
10km	90%	20000	4	276	5427316	805970	4560028	2830108
10km	90%	20000	4	186	5712029	959742	4710180	2389792
10km	90%	20000	4	260	4475227	716292	3727284	1995150
10km	90%	20000	4	213	3662403	610051	3021228	1845752
10km	90%	20000	4	247	5015073	750755	4233088	2039999
10km	90%	20000	4	189	4519157	771645	3702488	2078526
10km	90%	20000	4	187	4635655	792231	3794773	2092034
10km	90%	20000	4	239	5224295	874602	4275188	2426271
10km	90%	20000	4	230	5645353	929357	4658777	2323064
10km	90%	20000	4	233	4266406	658192	3571297	1986511
10km	90%	20000	4	276	4264422	632602	3581113	2356727
10km	90%	20000	4	185	3928104	631704	3257952	1610902
10km	90%	20000	4	226	5805483	919639	4823562	2400699
10km	90%	20000	4	223	5799096	762582	4964213	2947636
10km	90%	20000	4	288	6816709	995543	5755628	2880831
10km	90%	20000	4	148	4286444	700832	3542144	1614647
10km	90%	20000	4	223	5281648	733896	4492947	2572910
10km	90%	20000	4	210	4552377	747771	3762342	2132597
10km	90%	20000	4	194	4565337	760536	3730221	1958154
10km	90%	20000	4	207	5826060	893893	4895851	2549690
10km	90%	20000	4	225	4771195	771352	3948117	2339535
10km	90%	20000	4	237	5831823	833249	4943741	2356695
10km	90%	20000	4	247	6064148	895490	5060093	2908683
10km	90%	20000	4	278	5583450	847090	4683132	2783599
10km	90%	20000	4	192	4123382	676576	3418374	2132026
10km	90%	20000	4	311	4720574	755417	3875606	2194831
10km	90%	20000	4	264	4750886	735387	3958221	2192508
10km	90%	20000	4	199	4843373	809729	3962876	2210957
10km	90%	20000	4	193	5615002	926106	4650970	2330315
10km	90%	20000	4	303	7513475	1108294	6311370	3316043
10km	90%	20000	4	287	7497738	1167020	6216406	3028946
10km	90%	20000	4	199	4914838	779003	4065698	2143196
10km	90%	20000	4	196	5716011	943560	4696336	2591871
10km	90%	20000	4	222	5591282	808808	4724470	2275755
10km	90%	20000	4	228	5603340	921743	4605239	2614460
10km	90%	20000	4	181	4579948	755881	3770023	2147092
10km	90%	20000	4	212	5194589	834357	4297607	2433354
10km	90%	20000	4	243	6158578	986377	5111566	2492632
10km	90%	20000	4	226	5069698	826293	4186014	2433255
10km	90%	20000	4	201	4539213	755135	3737109	2114687
10km	90%	20000	4	316	5490744	765797	4651922	2752204
10km	90%	20000	4	217	5700368	938990	4704378	2809776
10km	90%	20000	4	170	4576835	779751	3728789	2311638
10km	90%	20000	4	181	5331100	842004	4434955	2192229
10km	90%	20000	4	280	6678681	998733	5621133	3049876
10km	90%	20000	4	220	4990711	828624	4106900	2340203
10km	90%	20000	4	217	5534995	921093	4551765	2801691
10km	90%	20000	4	242	5292582	810002	4446622	2696403
10km	90%	20000	4	179	4602134	776488	3775588	2048344
10km	90%	20000	4	393	6402648	889934	5438190	2633744
10km	90%	20000	4	209	6152829	962557	5142938	2563011
10km	90%	20000	4	239	4370376	713109	3613983	2129589
10km	90%	20000	4	228	5663656	875081	4755401	2650348
10km	90%	20000	4	210	3855877	614498	3208492	1888722
10km	90%	20000	4	257	3395148	582999	2764457	1912698
10km	90%	20000	4	173	4805777	785588	3959073	2018056
10km	90%	20000	4	210	4353352	720206	3594654	2276203
10km	90%	20000	4	196	4431983	725303	3654525	2144745
10km	90%	20000	4	184	3639764	635754	2974199	1745742
10km	90%	20000	4	168	3882746	643205	3191056	1948241
10km	90%	20000	4	181	5360263	901477	4393867	2152457
10km	90%	20000	4	198	5063388	838840	4173203	2244106
10km	90%	20000	4	219	4580089	716038	3810977	1912915
10km	90%	20000	4	276	6277352	965488	5253152	2963185
10km	90%	20000	4	237	5073693	803338	4234436	2255754
10km	90%	20000	4	200	5308926	956082	4311646	2519328
10km	90%	20000	4	166	4168355	694539	3434959	1695624
10km	90%	20000	4	229	6108285	879712	5171018	2785772
10km	90%	20000	4	243	5682543	866554	4774713	2467407
10km	90%	20000	4	240	6216360	1094009	5054384	2757134
10km	90%	20000	4	212	4482445	715245	3708135	2005771
10km	90%	20000	4	233	5402475	825539	4530889	2574176
10km	90%	20000	4	199	6145619	910458	5137270	2692245
10km	90%	20000	4	225	6086341	915708	5113210	2890069
10km	90%	20000	4	206	6925720	1012377	5833671	2665056
10km	90%	20000	4	159	4273953	666546	3564708	1893382
10km	90%	20000	4	222	6319613	878285	5381383	2915846
10km	90%	20000	4	245	5144092	739286	4354437	2583519
10km	90%	20000	4	183	4686902	779512	3861915	2152637
10km	90%	20000	4	169	4312930	683196	3597018	1879190
10km	90%	20000	4	266	4441449	690755	3710773	1811160
10km	90%	20000	4	191	4738701	794316	3887804	2205989
10km	90%	20000	4	238	5455840	837715	4563687	2826959
10km	90%	20000	4	201	5719905	851413	4816519	2263206
10km	90%	20000	4	227	7150090	1115757	5955138	3084990
10km	90%	20000	4	211	4912405	770091	4092765	2232696
10km	90%	20000	4	238	5457272	882414	4529339	2520217
10km	90%	20000	4	197	5075410	903199	4135900	2504482
10km	90%	20000	4	245	4718994	778549	3895497	2130202
10km	90%	20000	4	238	4452494	621910	3789379	2135630
10km	90%	20000	4	226	4069888	662080	3372265	2166605
10km	90%	20000	4	214	4973786	829003	4095432	2561350
10km	90%	20000	4	204	4706302	741749	3919596	2112782
10km	90%	20000	4	186	4537094	768709	3733665	2106058
10km	90%	20000	4	175	3930881	684377	3196329	1977908
10km	90%	20000	4	247	6101100	834611	5221600	2592402
10km	90%	20000	4	193	5665025	860010	4733417	2540330
10km	90%	20000	4	199	4966624	803437	4104121	2316212
10km	90%	20000	4	254	5186051	789592	4363790	2439958
10km	90%	20000	4	246	4451158	714444	3684703	2236764
10km	90%	20000	4	261	5420292	839146	4533605	2833631
10km	90%	20000	4	258	5066282	756618	4263388	2477090
10km	90%	20000	4	170	4557368	727138	3783477	1844822
10km	90%	20000	4	209	4374139	640842	3701221	2017078
10km	90%	20000	4	207	5194435	860375	4227292	2760978
10km	90%	20000	4	259	6156343	870209	5240399	2562167
10km	90%	20000	4	203	4321002	721178	3545704	2390033
10km	90%	20000	4	179	6016065	904176	5005095	2386424
10km	90%	20000	4	277	4798984	800946	3957680	2469716
10km	90%	20000	4	245	3853103	578759	3242991	1997267
10km	90%	20000	4	171	4471402	692181	3733841	1811153
10km	90%	20000	4	265	6038831	901591	5072392	3115805
10km	90%	20000	4	183	4296201	687497	3579137	1802733
10km	90%	20000	4	227	6455708	925635	5468762	2734972
10km	90%	20000	4	185	5073752	778050	4225559	1991248
10km	90%	20000	4	166	5125454	812636	4265310	2089414
10km	90%	20000	4	193	4710303	743440	3907998	2386913
10km	90%	20000	4	203	6134945	937851	5126009	2599684
10km	90%	20000	4	294	5621812	850332	4697508	2943700
10km	90%	20000	4	180	4090784	669209	3382990	1807802
10km	90%	20000	4	284	7039058	1118117	5861120	3078847
10km	90%	20000	4	221	5971562	941854	4964078	2514976
10km	90%	20000	4	302	7238686	1060414	6093041	2814667
10km	90%	20000	4	244	4239895	644206	3568994	1967505
10km	90%	20000	4	203	4580912	669950	3857722	2252576
10km	90%	20000	4	244	4299875	636827	3636377	2196177
10km	90%	20000	4	277	5914213	894802	4955268	2684412
10km	90%	20000	4	216	4218844	715273	3459956	2066390
10km	90%	20000	4	224	3762898	642373	3068204	1965702
10km	90%	20000	4	171	4854725	780803	4005112	2157656
10km	90%	20000	4	177	5155738	829668	4267047	2073649
10km	90%	20000	4	285	6340042	961270	5316942	3080128
10km	90%	20000	4	259	5040355	845377	4104230	2541371
10km	90%	20000	4	197	6026030	967482	4991222	2317588
10km	90%	20000	4	179	4547626	728353	3786240	1966825
10km	90%	20000	4	208	4671922	768529	3864657	2322832
10km	90%	20000	4	212	5349454	807814	4449829	2469946
10km	90%	20000	4	306	4535449	675064	3831368	2106517
10km	90%	20000	4	193	5362332	907399	4412286	2480302
10km	90%	20000	4	173	4070169	653441	3343987	2156465
10km	90%	20000	4	222	6003231	945750	4967081	2430086
10km	90%	20000	4	269	6498525	971335	5450635	2697777
10km	90%	20000	4	170	4540222	726435	3770949	2175156
10km	90%	20000	4	214	3956998	646388	3271684	1906380
10km	90%	20000	4	268	5221835	810000	4323360	2792158
10km	90%	20000	4	226	5397713	786889	4544815	2510412
10km	90%	20000	4	235	5876569	894112	4913634	2571995
10km	90%	20000	4	184	3601151	659743	2908092	1979292
10km	90%	20000	4	216	6015270	895895	5053396	2860176
10km	90%	20000	4	272	5442753	799302	4600841	2439191
10km	90%	20000	4	237	6171392	846707	5282073	2765514
10km	90%	20000	4	206	4893908	831400	4020412	2591392
10km	90%	20000	4	221	4716917	774796	3900619	1861873
10km	90%	20000	4	251	6497269	1028633	5374903	2936307
10km	90%	20000	4	184	4523244	696077	3785981	2051217
10km	90%	20000	4	239	4402156	612391	3761744	2198450
10km	90%	20000	4	250	6156832	944066	5156069	2839249
10km	90%	20000	4	270	4974358	862565	4054183	2720208
10km	90%	20000	4	202	4373376	698866	3647933	1851449
10km	90%	20000	4	212	5816578	924140	4835764	2476437
10km	90%	20000	4	216	3893067	671129	3187913	2255689
10km	90%	20000	4	215	4724573	735793	3953228	2148924
10km	90%	20000	4	172	4516700	755049	3725301	2092616
10km	90%	20000	4	198	5128819	839992	4239317	2167774
10km	90%	20000	4	174	6145337	984950	5084712	2294982
10km	90%	20000	4	218	5578590	930445	4602536	2791832
10km	90%	20000	4	182	5266767	891653	4319697	2139118
10km	90%	20000	4	200	4370523	715884	3612063	1971264
10km	90%	20000	4	283	6511471	996689	5436234	2743505
10km	90%	20000	4	204	5326716	864009	4416637	2487793
10km	90%	20000	4	272	5883600	914199	4921387	2563002
10km	90%	20000	4	255	6203909	971914	5178647	3075140
10km	90%	20000	4	236	4777836	706415	4022540	2522775
10km	90%	20000	4	335	5363571	982187	4321921	2836110
10km	90%	20000	4	212	4614829	718311	3864151	2299622
10km	90%	20000	4	220	4837987	746044	4049889	2015524
10km	90%	20000	4	208	4177098	658267	3465374	2391211
10km	90%	20000	4	183	4106297	638714	3429418	1930041
10km	90%	20000	4	241	5102930	832429	4224140	2521111
10km	90%	20000	4	216	4691371	733910	3922441	1999022
10km	90%	20000	4	214	6848796	1007945	5793747	2502007
10km	90%	20000	4	179	3871984	620480	3210633	1733333
10km	90%	20000	4	223	4405986	711191	3651134	2315076
10km	90%	20000	4	175	3767236	581114	3127898	1862692
10km	90%	20000	4	200	5528804	887370	4589827	2414222
10km	90%	20000	4	220	3734050	571956	3110906	1724388
10km	90%	20000	4	167	4439510	714758	3683664	1920612
10km	90%	20000	4	183	4798660	817678	3900947	2139571
10km	90%	20000	4	239	4585826	717073	3826111	2077381
10km	90%	20000	4	187	4566167	728505	3773444	2247497
10km	90%	20000	4	233	4984679	751549	4173727	2180600
10km	90%	20000	4	215	5195291	850335	4291584	2105129
10km	90%	20000	4	305	5578214	847320	4658548	2782174
10km	90%	20000	4	186	4942499	769761	4137184	2037031
10km	90%	20000	4	180	4227396	735220	3439509	1819441
10km	90%	20000	4	308	5136396	796143	4280030	2813347
10km	90%	20000	4	188	4846945	758548	4046048	2411581
10km	90%	20000	4	278	5286787	851463	4394437	3107337
10km	90%	20000	4	214	4416124	694717	3682252	2361476
10km	90%	20000	4	276	5086166	721652	4335980	2376942
10km	90%	20000	4	211	5610763	924330	4618682	2258501
10km	90%	20000	4	222	5102790	758742	4297831	2377527
10km	90%	20000	4	212	4033838	634187	3363085	2143959
10km	90%	20000	4	204	4256243	697315	3514155	2183258
10km	90%	20000	4	252	4822904	693013	4074917	2508822
10km	90%	20000	4	216	5400377	932434	4410156	2509983
10km	90%	20000	4	206	6167075	988428	5097555	2916033
10km	90%	20000	4	233	6243354	917176	5274375	2997989
10km	90%	20000	4	254	5714024	842313	4816568	2556811
10km	90%	20000	4	251	5584956	738989	4781588	2710439
10km	90%	20000	4	260	6644400	951183	5603423	2723799
10km	90%	20000	4	198	5333012	795111	4512030	2281515
10km	90%	20000	4	198	4495686	755227	3682665	2033548
10km	90%	20000	4	222	4653164	807328	3777366	2531079
10km	90%	20000	4	268	5772279	790938	4925143	2927076
10km	90%	20000	4	157	4120880	633006	3435662	1818399
10km	90%	20000	4	183	4992947	776442	4154958	2057043
10km	90%	20000	4	172	4537193	753355	3751482	1952704
10km	90%	20000	4	182	4559598	783373	3740613	1919498
10km	90%	20000	4	210	5702416	857685	4813523	2656587
10km	90%	20000	4	328	5719915	864844	4816757	2633563
10km	90%	20000	4	183	5416311	842372	4520686	2385338
10km	90%	20000	4	242	5366071	875110	4409825	2401225
10km	90%	20000	4	168	4856395	783326	4024832	1966821
10km	90%	20000	4	206	5783938	885291	4848185	2695829
10km	90%	20000	4	239	4655013	729432	3875938	2144908
10km	90%	20000	4	225	5303200	732088	4518111	2349892
10km	90%	20000	4	210	3957260	656505	3260623	1919368
10km	90%	20000	4	213	4484202	726690	3714360	2087109
10km	90%	20000	4	235	5160795	788233	4290975	2251816
10km	90%	20000	4	171	3318309	581839	2704032	1878476
10km	90%	20000	4	208	3994079	624119	3341818	1872024
10km	90%	20000	4	219	4372196	766069	3551239	2437133
10km	90%	20000	4	217	5674734	846203	4768824	2798109
10km	90%	20000	4	199	4624211	773921	3796131	2328376
10km	90%	20000	4	249	7119609	1053503	5981162	3241001
10km	90%	20000	4	181	4989275	746624	4207293	2375910
10km	90%	20000	4	253	5193905	745737	4407556	2481270
10km	90%	20000	4	244	5550315	862289	4643817	2386100
10km	90%	20000	4	209	4930668	802662	4019047	2462065
10km	90%	20000	4	182	3937018	678427	3211648	2001775
10km	90%	20000	4	231	5146556	824827	4263835	2387713
10km	90%	20000	4	228	6012844	918368	5052012	2739905
10km	90%	20000	4	322	5048616	842701	4155416	2777878
10km	90%	20000	4	205	4020059	654331	3324727	1889845
10km	90%	20000	4	198	5229313	767269	4387036	2309835
10km	90%	20000	4	198	5075568	836888	4177221	2282601
10km	90%	20000	4	202	5488135	863020	4558550	2558705
10km	90%	20000	4	218	4302752	742888	3520266	2130069
10km	90%	20000	4	235	5659415	896789	4709027	2272507
10km	90%	20000	4	203	5067328	801534	4207303	2126198
10km	90%	20000	4	230	4546901	738651	3751055	2187468
10km	90%	20000	4	201	3234634	543084	2663982	1593207
10km	90%	20000	4	270	6290775	903197	5305200	2748828
10km	90%	20000	4	192	4636299	757902	3804297	2535068
10km	90%	20000	4	202	4535935	770116	3707593	2410513
10km	90%	20000	4	226	5339802	810461	4463659	2612536
10km	90%	20000	4	166	4044474	641656	3379715	1837580
10km	90%	20000	4	331	4196629	649911	3509224	1922057
10km	90%	20000	4	189	4590274	802603	3757833	2125106
10km	90%	20000	4	266	6694656	1037112	5574045	3150669
10km	90%	20000	4	203	4175295	641916	3505498	2005121
10km	90%	20000	4	214	4940704	790481	4080785	2210644
10km	90%	20000	4	242	6384451	1047414	5255804	2878243
10km	90%	20000	4	183	4514891	695962	3765203	1973427
10km	90%	20000	4	268	4793422	719394	4027021	2481502
10km	90%	20000	4	179	4353744	746494	3547536	2004210
10km	90%	20000	4	208	6022013	957371	5005649	2782978
10km	90%	20000	4	211	4335280	749163	3516049	2526625
10km	90%	20000	4	271	4295551	677987	3576184	1953521
10km	90%	20000	4	187	3435424	546288	2868510	1706136
10km	90%	20000	4	175	4626980	744215	3835869	1991028
10km	90%	20000	4	226	6147730	941575	5121150	2676186
10km	90%	20000	4	205	5192860	864515	4244524	2058622
10km	90%	20000	4	228	4697156	792861	3861670	2115710
10km	90%	20000	4	225	5300102	793156	4444568	2628177
10km	90%	20000	4	221	5054682	756314	4238875	2191805
10km	90%	20000	4	168	4757166	852040	3867131	2053489
10km	90%	20000	4	238	5882345	982437	4836258	3024400
10km	90%	20000	4	271	5646603	865586	4735714	2915743
10km	90%	20000	4	193	3629580	584528	3014327	1877125
10km	90%	20000	4	260	4266451	671995	3549977	2181735
10km	90%	20000	4	247	5694599	782291	4850150	2620647
10km	90%	20000	4	296	6704996	1004886	5637267	2966629
10km	90%	20000	4	163	3658655	598171	3014747	1768963
10km	90%	20000	4	180	4650542	797183	3781224	2080029
10km	90%	20000	4	285	5673410	851015	4765347	2599376
10km	90%	20000	4	165	4226130	719948	3475384	1834651
10km	90%	20000	4	187	4841640	813729	3988063	2328661
10km	90%	20000	4	207	4986845	832695	4079490	2467318
10km	90%	20000	4	180	4105373	689149	3372401	1890240
10km	90%	20000	4	309	7574411	1134417	6370796	3096997
10km	90%	20000	4	255	5917863	825922	5053135	2773561
10km	90%	20000	4	204	4825912	713008	4077458	2383082
10km	90%	20000	4	196	5457331	912792	4460509	2253641
10km	90%	20000	4	244	5187091	787458	4363782	2330570
10km	90%	20000	4	224	5342220	813051	4469779	2373056
10km	90%	20000	4	196	4365592	712650	3618328	1889949
10km	90%	20000	4	259	5801907	905872	4797997	2685684
10km	90%	20000	4	231	4016205	627905	3347304	2375985
10km	90%	20000	4	354	7429209	1045586	6308895	3282519
10km	90%	20000	4	205	4280446	682089	3554314	2040227
10km	90%	20000	4	191	4287592	743394	3516145	2193247
10km	90%	20000	4	204	5616198	942620	4612425	2524345
10km	90%	20000	4	218	3460535	561701	2850782	1714107
10km	90%	20000	4	208	4670771	792810	3838972	1967905
10km	90%	20000	4	193	4931367	792425	4087113	1849741
10km	90%	20000	4	289	5113393	846007	4222841	2012789
10km	90%	20000	4	357	6498494	932852	5486986	3235212
10km	90%	20000	4	230	5921427	825718	5060715	2662928
10km	90%	20000	4	219	6196066	903687	5236986	2643198
10km	90%	20000	4	297	4389441	667729	3697312	2265066
10km	90%	20000	4	310	5964699	891333	5008689	3010561
10km	90%	20000	4	289	4322980	738741	3535370	2009556
10km	90%	20000	4	198	5434758	791208	4569722	2461295
10km	90%	20000	4	226	5005935	809052	4141071	2025899
10km	90%	20000	4	254	5051487	731389	4281075	2516965
10km	90%	20000	4	310	6322999	949800	5304452	3045665
10km	90%	20000	4	196	4129266	672417	3420947	2165522
10km	90%	20000	4	186	3825224	635587	3136463	1870592
10km	90%	20000	4	193	4830892	778961	3991789	2538969
10km	90%	20000	4	224	6077477	883434	5128235	2590906
10km	90%	20000	4	210	4924630	750882	4115530	2232916
10km	90%	20000	4	247	6005701	907144	4996614	2877258
10km	90%	20000	4	192	5250490	902970	4302299	2265686
10km	90%	20000	4	207	5460393	816740	4595082	2499587
10km	90%	20000	4	213	4162805	659779	3470578	1902868
10km	90%	20000	4	188	5428956	784881	4575603	2442642
10km	90%	20000	4	290	5252983	730211	4451973	2448728
10km	90%	20000	4	263	4781366	870898	3862072	2430692
10km	90%	20000	4	188	3923018	611050	3286569	1992952
10km	90%	20000	4	191	3879839	618662	3205944	1869499
10km	90%	20000	4	266	7206837	1100958	6044499	3110779
10km	90%	20000	4	286	5602060	904098	4627720	2681179
10km	90%	20000	4	222	5546043	706288	4792997	2762251
10km	90%	20000	4	239	6078456	840167	5181694	2813673
10km	90%	20000	4	240	5444700	794075	4585742	2429600
10km	90%	20000	4	234	4790609	851450	3878854	2830871
10km	90%	20000	4	239	6095695	836100	5193180	2770381
10km	90%	20000	4	187	4877166	750964	4061045	2009614
10km	90%	20000	4	231	4037266	683272	3305386	1890589
10km	90%	20000	4	204	5118181	899823	4174166	2217497
10km	90%	20000	4	172	4843404	752646	4022255	1889049
10km	90%	20000	4	234	5591624	822041	4737979	2632982
10km	90%	20000	4	183	5212433	887831	4251958	2302620
10km	90%	20000	4	245	6690039	1088184	5533067	2891480
10km	90%	20000	4	186	4804034	767098	3999030	2091841
10km	90%	20000	4	237	5019588	774919	4195473	2128562
10km	90%	20000	4	295	5983326	842507	5057474	2470510
10km	90%	20000	4	211	3964210	644784	3267368	1851927
10km	90%	20000	4	222	3808729	646201	3116778	1939854
10km	90%	20000	4	298	4408669	602578	3769528	2314695
10km	90%	20000	4	244	6478837	994145	5408817	2937034
10km	90%	20000	4	159	3568021	620075	2896900	1857024
10km	90%	20000	4	237	5295029	757491	4499390	2253199
10km	90%	20000	4	212	6866855	1046277	5714856	2677479
10km	90%	20000	4	219	4605059	720944	3833425	2049778
10km	90%	20000	4	208	4274470	668788	3559076	1814033
10km	90%	20000	4	209	4444041	746143	3626045	2217015
10km	90%	20000	4	180	4122067	656191	3425509	1982108
10km	90%	20000	4	198	4094197	640300	3401785	1911040
10km	90%	20000	4	222	5337360	905501	4384056	2733710
10km	90%	20000	4	201	4859117	807908	4006376	2151779
10km	90%	20000	4	196	4346565	735150	3547394	2303644
10km	90%	20000	4	212	4884942	831733	4009088	2053700
10km	90%	20000	4	180	4129971	665014	3420571	1984770
10km	90%	20000	4	200	4892296	762290	4077449	2417646
10km	90%	20000	4	196	4125956	685716	3389556	1960858
10km	90%	20000	4	175	4370349	717858	3609170	1951422
10km	90%	20000	4	272	4466072	652993	3750356	2296252
10km	90%	20000	4	216	4264846	722361	3500670	2198578
10km	90%	20000	4	187	5225746	878313	4294553	2032060
10km	90%	20000	4	281	5961121	847484	5055196	2914930
10km	90%	20000	4	256	5980820	891581	5041887	2916049
10km	90%	20000	4	221	5808411	1016062	4719118	2647166
10km	90%	20000	4	171	4123260	633928	3447933	1758152
10km	90%	20000	4	197	5355709	797345	4509425	2738682
10km	90%	20000	4	223	5546787	892434	4575667	2434204
10km	90%	20000	4	213	5954318	845406	5013422	2608809
10km	90%	20000	4	202	5045274	840457	4163600	2076353
10km	90%	20000	4	188	4433374	730842	3618348	2289571
10km	90%	20000	4	216	5795048	907070	4803229	3036392
10km	90%	20000	4	218	3899203	651501	3187303	1913724
10km	90%	20000	4	236	3813781	582947	3187653	2156580
10km	90%	20000	4	222	4742568	800481	3881068	2376663
10km	90%	20000	4	192	3799591	607368	3165081	1803179
10km	90%	20000	4	224	5386506	889764	4431989	2552668
10km	90%	20000	4	172	4573057	731049	3797420	1944397
10km	90%	20000	4	203	5544637	883679	4602987	2654569
10km	90%	20000	4	186	5180900	839044	4284464	2422144
10km	90%	20000	4	209	4503476	716832	3736080	2139954
10km	90%	20000	4	258	6920996	1023957	5839216	3179141
10km	90%	20000	4	177	4592892	760564	3789920	2046508
10km	90%	20000	4	192	5650555	900660	4692751	2656834
10km	90%	20000	4	243	4308617	736902	3540352	2103603
10km	90%	20000	4	204	5324877	801223	4464510	2413039
10km	90%	20000	4	217	5248432	766835	4428374	2513192
10km	90%	20000	4	279	3974085	635951	3302392	2225845
10km	90%	20000	4	225	4620299	743479	3825089	1917276
10km	90%	20000	4	208	5608778	820394	4739686	2375147
10km	90%	20000	4	287	6070677	855760	5166403	2649492
10km	90%	20000	4	231	5624730	855945	4702558	2812650
10km	90%	20000	4	256	4453046	726235	3663021	2070882
10km	90%	20000	4	234	6445122	985518	5413085	2890264
10km	90%	20000	4	176	4173822	702045	3394889	1910390
10km	90%	20000	4	177	3910812	620396	3260396	1935030
10km	90%	20000	4	159	4857496	783420	4005629	1918718
10km	90%	20000	4	225	4858725	806283	4003802	2147441
10km	90%	20000	4	186	6086262	921171	5081754	2456149
10km	90%	20000	4	244	4825420	783184	3997828	2350085
10km	90%	20000	4	174	4191277	683431	3460549	1934357
10km	90%	20000	4	185	4569213	684044	3832651	2019201
10km	90%	20000	4	219	5126832	767058	4294599	2414442
10km	90%	20000	4	315	6202650	904998	5239686	2891635
10km	90%	20000	4	214	5316766	950021	4276349	2505396
10km	90%	20000	4	248	4111111	740074	3318323	2433218
10km	90%	20000	4	186	4386253	689592	3662762	1682190
10km	90%	20000	4	221	5946979	923443	4970137	2482762
10km	90%	20000	4	239	4646287	716462	3899171	2233484
10km	90%	20000	4	211	5311252	837429	4404010	2491331
10km	90%	20000	4	257	5271817	790396	4410900	2465741
10km	90%	20000	4	216	5238739	811516	4378418	2305808
10km	90%	20000	4	216	5796042	886125	4849049	2811820
10km	90%	20000	4	204	4367421	670305	3665030	1887846
10km	90%	20000	4	252	6039789	875150	5102337	2346042
10km	90%	20000	4	210	4435428	690628	3682763	2050111
10km	90%	20000	4	290	4854763	701736	4121447	2106673
10km	90%	20000	4	181	4351334	724258	3589488	2142904
10km	90%	20000	4	218	7240209	1121510	6050002	2830212
10km	90%	20000	4	167	4872780	841264	3959810	2015660
10km	90%	20000	4	215	4451909	757350	3653198	1993292
10km	90%	20000	4	263	6379138	854462	5425453	2651329
10km	90%	20000	4	262	5554151	893194	4600881	2574167
10km	90%	20000	4	188	4855838	791160	4018475	2151909
10km	90%	20000	4	171	4412828	750980	3623177	2221149
10km	90%	20000	4	267	5051772	703215	4306331	2605540
10km	90%	20000	4	210	5537292	854669	4628407	2394881
10km	90%	20000	4	230	5200736	770697	4372396	2362548
10km	90%	20000	4	224	6419191	955164	5396628	2464318
10km	90%	20000	4	219	5464901	934502	4471224	2320563
10km	90%	20000	4	212	5396598	826136	4524464	2406330
10km	90%	20000	4	262	6564209	938524	5551965	2612782
10km	90%	20000	4	215	5497702	846082	4615577	2617018
10km	90%	20000	4	213	4639139	744779	3856591	2205821
10km	90%	20000	4	198	4530211	773813	3712453	2368312
10km	90%	20000	4	216	5560051	867802	4631387	2507322
10km	90%	20000	4	178	3622754	600354	2973375	1705581
10km	90%	20000	4	184	4450763	686110	3715926	1992562
10km	90%	20000	4	193	4272196	683004	3547171	1764463
10km	90%	20000	4	234	5576186	850701	4670048	2533045
10km	90%	20000	4	245	5936025	888775	4967210	2920145
10km	90%	20000	4	171	5501058	802880	4603888	2201202
10km	90%	20000	4	192	4966262	819258	4081293	2447774
10km	90%	20000	4	200	5305638	847012	4409129	2229137
10km	90%	20000	4	271	6256994	874140	5329042	3089628
10km	90%	20000	4	252	5946369	984738	4896879	2611810
10km	90%	20000	4	237	4133943	651662	3450514	1982503
10km	90%	20000	4	187	4507510	724269	3743848	2040939
10km	90%	20000	4	223	5469584	913040	4484810	2378905
10km	90%	20000	4	264	6041585	920683	5066238	2610117
10km	90%	20000	4	201	6179237	1026011	5082490	2667828
10km	90%	20000	4	206	4936518	819964	4042262	2521322
10km	90%	20000	4	199	5002448	795767	4147499	2419011
10km	90%	20000	4	304	4790781	772313	3962744	2998797
10km	90%	20000	4	284	4998218	703779	4234681	2595566
10km	90%	20000	4	234	5706531	879226	4727746	2625309
10km	90%	20000	4	212	5496184	854664	4587290	2444740
10km	90%	20000	4	269	5188931	752702	4388715	2403408
10km	90%	20000	4	210	3556091	618782	2913892	1855621
10km	90%	20000	4	172	4342513	702002	3582700	1803940
10km	90%	20000	4	199	4758382	801230	3893645	1874669
10km	90%	20000	4	241	7325121	1079786	6151759	2994479
10km	90%	20000	4	227	6823628	1009717	5735335	2762771
10km	90%	20000	4	193	5589129	880517	4634634	2344513
10km	90%	20000	4	180	4806614	774081	3987103	2227350
10km	90%	20000	4	154	4735901	756102	3918820	1869681
10km	90%	20000	4	206	4770005	754666	3975654	1955493
10km	90%	20000	4	229	5144957	827683	4254886	2504910
10km	90%	20000	4	204	5182420	840532	4264708	2464872
10km	90%	20000	4	174	5206607	893658	4230735	1969323
10km	90%	20000	4	224	5497523	950107	4491118	2188931
10km	90%	20000	4	201	5473628	803108	4584169	2418741
10km	90%	20000	4	224	4249494	725267	3484251	1886538
10km	90%	20000	4	212	4028350	685985	3317971	1887115
10km	90%	20000	4	255	6789005	1001577	5689826	2889385
10km	90%	20000	4	236	5612188	825944	4734567	2691783
10km	90%	20000	4	203	5153255	809666	4307555	2317043
10km	90%	20000	4	226	5951498	982947	4915811	2643426
10km	90%	20000	4	209	5794383	885626	4860881	2530581
10km	90%	20000	4	196	4154956	670263	3435396	1818137
10km	90%	20000	4	198	4912121	804382	4067744	2193289
10km	90%	20000	4	165	4472895	715705	3678305	1990482
10km	90%	20000	4	299	5762058	822034	4903757	2845833
10km	90%	20000	4	187	4125612	659441	3422824	1961642
10km	90%	20000	4	176	4593306	697472	3849772	1849442
10km	90%	20000	4	211	3794111	580506	3163077	2146935
10km	90%	20000	4	222	5899531	921869	4894620	2691704
10km	90%	20000	4	275	6311674	971024	5258137	3151376
10km	90%	20000	4	180	4360944	692895	3617540	2049173
10km	90%	20000	4	185	5331247	868462	4402652	1965211
10km	90%	20000	4	222	4855400	774183	4017201	2615846
10km	90%	20000	4	214	5229574	844095	4308282	2400767
10km	90%	20000	4	272	5002175	747057	4219321	2292637
10km	90%	20000	4	238	5953384	958203	4910217	2921930
10km	90%	20000	4	343	5410295	795301	4553768	2566136
10km	90%	20000	4	265	6770466	954568	5738455	2705051
10km	90%	20000	4	214	4882266	831918	4002956	2187526
10km	90%	20000	4	292	4661770	792001	3825099	2234621
10km	90%	20000	4	200	4384859	724177	3630741	1874657
10km	90%	20000	4	191	4759967	730395	3946413	2104838
10km	90%	20000	4	209	4329637	717402	3567315	1876132
10km	90%	20000	4	181	4296589	670815	3568107	1879973
10km	90%	20000	4	206	4968589	849596	4067252	2439727
10km	90%	20000	4	205	4870456	823696	3997309	2290460
10km	90%	20000	4	223	4055204	624772	3393061	1752073
10km	90%	20000	4	270	6236707	926158	5236418	3054077
10km	90%	20000	4	217	5155960	766998	4337683	2419729
10km	90%	20000	4	231	5499624	808257	4650206	2623744
10km	90%	20000	4	181	3826753	626970	3175436	1947049
10km	90%	20000	4	225	5461137	783134	4615484	2547849
10km	90%	20000	4	214	5883720	867344	4974305	2559361
10km	90%	20000	4	335	5706317	842825	4793795	2478206
10km	90%	20000	4	217	5758174	878149	4832736	2643049
10km	90%	20000	4	210	4894430	760328	4010047	2397790
10km	90%	20000	4	220	4426229	700085	3680859	2167094
10km	90%	20000	4	248	5776157	870906	4851359	2742017
10km	90%	20000	4	225	5147109	792961	4310586	2530141
10km	90%	20000	4	246	6622030	1054220	5488641	3059926
10km	90%	20000	4	206	4986526	862909	4065497	2383321
10km	90%	20000	4	227	6553724	1043723	5461907	2931549
10km	90%	20000	4	247	6640916	984532	5592179	2669699
10km	90%	20000	4	219	4994230	843062	4107829	2261497
10km	90%	20000	4	218	4373552	727971	3611096	2479234
10km	90%	20000	4	287	4849981	781231	4021668	2399096
10km	90%	20000	4	206	4738092	794304	3890815	2326006
10km	90%	20000	4	166	4687229	755289	3892391	2005396
10km	90%	20000	4	206	5391548	856723	4463918	2300164
10km	90%	20000	4	244	6058350	790648	5219084	2679808
10km	90%	20000	4	199	5034460	789910	4204707	2083798
10km	90%	20000	4	197	4770160	815391	3896905	1933984
10km	90%	20000	4	230	5327373	857418	4420725	2257972
10km	90%	20000	4	274	3453851	583477	2830677	1976214
10km	90%	20000	4	215	6554531	1005043	5487262	2692444
10km	90%	20000	4	198	4491949	715183	3725862	2188627
10km	90%	20000	4	247	5515522	815711	4651863	2738241
10km	90%	20000	4	202	4587625	717404	3819043	2487764
10km	90%	20000	4	190	4332740	704588	3569230	2026543
10km	90%	20000	4	205	4794771	780703	3979537	2044900
10km	90%	20000	4	213	5790310	927624	4806123	2565573
10km	90%	20000	4	257	4619839	795480	3774062	2189056
10km	90%	20000	4	250	3180495	508791	2654132	1915867
10km	90%	20000	4	216	5908501	908363	4940643	2333316
10km	90%	20000	4	246	5194314	868057	4250895	2343037
10km	90%	20000	4	219	5462395	824320	4586251	2176030
10km	90%	20000	4	252	4600001	710270	3847267	2520678
10km	90%	20000	4	196	5656070	874843	4723262	2396438
10km	90%	20000	4	195	5053414	816534	4170516	2281577
10km	90%	20000	4	237	4343957	662643	3654096	2159427
10km	90%	20000	4	243	6520266	936599	5516216	2620183
10km	90%	20000	4	263	3922941	568763	3324183	2172559
10km	90%	20000	4	231	4996757	768095	4191673	2276552
10km	90%	20000	4	254	5610122	812077	4745115	2807934
10km	90%	20000	4	256	4775681	692133	4058838	2441437
10km	90%	20000	4	255	5007696	704572	4262408	2664942
10km	90%	20000	4	283	6953616	1112207	5761908	3351830
10km	90%	20000	4	207	5682846	888614	4731586	2636721
10km	90%	20000	4	185	5354793	860673	4464053	2256705
10km	90%	20000	4	202	4393563	631762	3713363	2290135
10km	90%	20000	4	182	4933202	780411	4068466	2059078
10km	90%	20000	4	210	5917783	823304	5050198	2679525
10km	90%	20000	4	196	3601976	561360	2992166	1866027
10km	90%	20000	4	257	4707072	708694	3948024	2612690
10km	90%	20000	4	182	5229676	757452	4428214	2141033
10km	90%	20000	4	203	4199922	699563	3460418	1974890
10km	90%	20000	4	228	3711871	546521	3131664	1936326
10km	90%	20000	4	202	5226913	736565	4426864	2157113
10km	90%	20000	4	261	5315081	862833	4404953	2316314
10km	90%	20000	4	243	5884964	922185	4893953	2768292
10km	90%	20000	4	229	4947277	684804	4170902	2205606
10km	90%	20000	4	204	5390989	925216	4378182	2337296
10km	90%	20000	4	201	3894131	636909	3210722	1942153
10km	90%	20000	4	238	6333575	848559	5443102	2860325
10km	90%	20000	4	242	5401138	866990	4464096	2405152
10km	90%	20000	4	187	3895236	656077	3210893	1765896
10km	90%	20000	4	260	6245911	868885	5336293	2797493
10km	90%	20000	4	201	4388971	705425	3651606	2063431
10km	90%	20000	4	266	5483111	767460	4655933	2459813
10km	90%	20000	4	192	5682679	833584	4774638	2523375
10km	90%	20000	4	198	4973786	760922	4151977	2069785
10km	90%	20000	4	247	5324243	870374	4390121	2866448
10km	90%	20000	4	183	2836818	425607	2387261	1903112
10km	90%	20000	4	251	4751429	752946	3963811	2342942
10km	90%	20000	4	215	5866141	852764	4959523	2406078
10km	90%	20000	4	222	5354205	890327	4400413	2503487
10km	90%	20000	4	190	4731508	755416	3937506	2030913
10km	90%	20000	4	288	5541350	899099	4550168	2550049
10km	90%	20000	4	218	7110069	1035343	6024189	3000871
10km	90%	20000	4	203	4256355	665405	3529496	2129766
10km	90%	20000	4	175	5430781	835688	4548592	2326469
10km	90%	20000	4	216	6171876	931359	5161939	2495208
10km	90%	20000	4	239	5585689	821643	4705149	2965405
10km	90%	20000	4	242	4498645	740271	3712962	2184867
10km	90%	20000	4	221	4804483	800593	3918381	2212898
10km	90%	20000	4	221	5050510	829939	4169600	2283287
10km	90%	20000	4	195	4484288	703519	3738139	2064512
10km	90%	20000	4	221	5474870	858115	4560172	2315520
10km	90%	20000	4	156	4667950	780495	3811359	1851956
10km	90%	20000	4	198	4365657	758581	3564968	1884636
10km	90%	20000	4	203	4788679	751262	3976664	2056087
10km	90%	20000	4	174	5065373	777519	4242647	2003211
10km	90%	20000	4	282	6408075	984066	5360821	2811142
10km	90%	20000	4	221	5228894	829056	4309289	2099200
10km	90%	20000	4	312	5912731	935671	4933798	2418892
10km	90%	20000	4	270	5766308	853916	4844260	2700436
10km	90%	20000	4	203	4293378	711694	3545731	2093225
10km	90%	20000	4	260	4553903	719135	3786907	2429571
10km	90%	20000	4	159	4473374	727677	3697636	1840035
10km	90%	20000	4	185	4197002	719132	3426124	2122870
10km	90%	20000	4	235	5854342	845497	4953623	2979257
10km	90%	20000	4	220	3856424	622613	3209019	1919099
10km	90%	20000	4	214	5167425	776284	4332428	2481716
10km	90%	20000	4	211	5416272	790023	4566878	2979535
10km	90%	20000	4	302	4889097	807182	4006575	2609527
10km	90%	20000	4	190	4512756	760545	3707832	2094054
10km	90%	20000	4	250	5001426	721550	4221725	2463336
10km	90%	20000	4	212	4515189	736427	3744513	2041112
10km	90%	20000	4	260	5527423	819054	4644011	2585378
10km	90%	20000	4	182	5074585	787890	4211267	2354937
10km	90%	20000	4	246	4679422	708105	3907474	2117664
10km	90%	20000	4	204	5082906	833531	4198416	2457002
10km	90%	20000	4	224	5182250	786224	4322240	2409801
10km	90%	20000	4	254	6241236	972992	5210904	3036823
10km	90%	20000	4	214	5340984	860461	4428143	2630059
10km	90%	20000	4	172	4619993	763939	3790567	1906198
10km	90%	20000	4	223	5564928	840663	4637081	2820932
10km	90%	20000	4	221	5965784	872947	5056022	2589715
10km	90%	20000	4	220	5162627	760843	4344572	2261968
10km	90%	20000	4	195	4545255	742087	3754760	2071385
10km	90%	20000	4	189	4965989	866562	4047838	2285439
10km	90%	20000	4	175	4326540	714642	3579659	1898639
10km	90%	20000	4	201	4808057	758720	3964096	2038782
10km	90%	20000	4	227	5103223	719471	4334643	2556882
10km	90%	20000	4	198	5193700	796911	4350954	2226008
10km	90%	20000	4	187	4597139	731387	3800485	1872777
10km	90%	20000	4	286	5293950	857173	4393874	2465586
10km	90%	20000	4	283	5145959	840197	4239948	1989365
10km	90%	20000	4	196	5221760	861078	4286276	2695640
10km	90%	20000	4	205	4529612	756018	3715261	2111953
10km	90%	20000	4	159	4003981	664974	3296360	2001678
10km	90%	20000	4	211	5091250	778967	4284977	2408338
10km	90%	20000	4	239	5315485	834101	4407624	2799992
10km	90%	20000	4	397	5662232	842368	4766585	2745903
10km	90%	20000	4	184	5345094	916611	4373865	2304655
10km	90%	20000	4	187	5490705	856664	4576008	2149990
10km	90%	20000	4	199	4028668	664186	3335859	1988705
10km	90%	20000	4	178	5345417	874009	4413383	2198917
10km	90%	20000	4	190	5145764	838201	4261321	2025450
10km	90%	20000	4	174	4733976	792268	3894157	2239013
10km	90%	20000	4	264	4202383	728395	3421684	2186261
10km	90%	20000	4	279	6042942	910828	5075050	3193060
10km	90%	20000	4	229	4957199	780022	4141351	1985835
10km	90%	20000	4	193	4495205	744246	3702163	1996126
10km	90%	20000	4	201	4535638	687054	3816363	2053987
10km	90%	20000	4	225	6209328	900105	5249870	2902870
10km	90%	20000	4	190	4797299	733580	3998148	1810334
10km	90%	20000	4	257	4156244	666950	3442126	2092173
10km	90%	20000	4	232	3697796	619785	3047824	2072240
10km	90%	20000	4	225	5105507	774021	4270889	2311171
10km	90%	20000	4	265	4539320	670818	3822728	2810666
10km	90%	20000	4	192	5375112	790361	4501191	2310171
10km	90%	20000	4	234	5717615	862371	4810599	2425885
10km	90%	20000	4	211	5381151	880573	4438496	2373391
10km	90%	20000	4	199	4972439	724322	4166201	2229276
10km	90%	20000	4	159	4281450	678051	3555007	1978008
10km	90%	20000	4	249	5378019	775683	4538606	2483068
10km	90%	20000	4	219	5658272	964005	4654988	2473917
10km	90%	20000	4	312	4661391	702553	3903096	2327599
10km	90%	20000	4	219	5059998	810132	4201914	2311200
10km	90%	20000	4	199	4526449	721061	3742505	2165358
10km	90%	20000	4	333	5316326	759052	4486028	2248017
10km	90%	20000	4	165	4874886	765162	4066529	2023962
10km	90%	20000	4	217	5758499	902312	4810325	2643287
10km	90%	20000	4	226	6014209	889519	5086370	2566948
10km	90%	20000	4	201	3981928	668511	3292596	2063106
10km	90%	20000	4	199	5180411	765293	4371270	2231791
10km	90%	20000	4	228	4622389	769601	3788946	2422902
10km	90%	20000	4	238	6114864	948156	5101741	2903602
10km	90%	20000	4	270	6889406	991233	5830802	3460541
10km	90%	20000	4	237	5065398	889465	4089925	2648926
10km	90%	20000	4	286	6298203	1022455	5192918	3198446
10km	90%	20000	4	257	6752992	1082861	5573110	2921847
10km	90%	20000	4	176	4299253	675734	3557295	1783424
10km	90%	20000	4	248	7277155	1056961	6136775	2779979
10km	90%	20000	4	219	4085288	681455	3381830	1994910
10km	90%	20000	4	210	3647419	585800	3039625	2057340
10km	90%	20000	4	207	5203868	824322	4346366	2322300
10km	90%	20000	4	219	3989578	681964	3276894	1986441
10km	90%	20000	4	257	5909304	792413	5057496	2531884
10km	90%	20000	4	179	4135471	695146	3399105	2053270
10km	90%	20000	4	312	6856918	980451	5837643	3114623
10km	90%	20000	4	194	5285572	828747	4407333	2335730
10km	90%	20000	4	215	6756416	981277	5704704	2688074
10km	90%	20000	4	224	4967028	811045	4103068	2518283
10km	90%	20000	4	238	4664628	770565	3846835	2037561
10km	90%	20000	4	195	5398814	912323	4397122	2345682
10km	90%	20000	4	186	3652437	611320	3005345	1830735
10km	90%	20000	4	209	5205429	884083	4263673	2073257
10km	90%	20000	4	190	5467960	823250	4603984	2267945
10km	90%	20000	4	217	4158468	660216	3457303	2487037
10km	90%	20000	4	225	4930272	829772	4054362	2637440
10km	90%	20000	4	196	5465764	919116	4500948	2317194
10km	90%	20000	4	179	4784745	806104	3922366	2227182
10km	90%	20000	4	215	4561625	736476	3779609	2168711
10km	90%	20000	4	295	7036416	970977	5970531	2919650
10km	90%	20000	4	219	4219249	578834	3599247	2096858
10km	90%	20000	4	190	5105780	786167	4272135	2253063
10km	90%	20000	4	212	5648717	834998	4753065	2351514
10km	90%	20000	4	228	4242495	691079	3504143	2085537
10km	90%	20000	4	217	5768331	789362	4937281	2579360
10km	90%	20000	4	222	4742103	740772	3954115	2191693
10km	90%	20000	4	177	3448718	598858	2826287	1617019
10km	90%	20000	4	202	4391039	694153	3648727	2282260
10km	90%	20000	4	238	5785816	891117	4841178	2229888
10km	90%	20000	4	279	6041545	876846	5117530	2558444
10km	90%	20000	4	210	4965437	847563	4047825	2399965
10km	90%	20000	4	269	5198548	774663	4396937	2233220
10km	90%	20000	4	252	6800142	959814	5774098	3272259
10km	90%	20000	4	203	4783454	730451	4004545	2009912
10km	90%	20000	4	214	4064146	640472	3383734	1756005
10km	90%	20000	4	202	4149376	640563	3466573	1893037
10km	90%	20000	4	206	4886123	743662	4091588	2580337
10km	90%	20000	4	181	4292587	703956	3554897	2084727
10km	90%	20000	4	314	6102397	869962	5189511	2532628
10km	90%	20000	4	189	4482049	757198	3668740	2349596
10km	90%	20000	4	173	5082307	797472	4223310	2224280
10km	90%	20000	4	203	3877431	649943	3196908	1870036
10km	90%	20000	4	199	5387347	890720	4442028	2513926
10km	90%	20000	4	231	4823019	772403	4002929	2212368
10km	90%	20000	4	259	4336273	662314	3628730	2272026
10km	90%	20000	4	209	5222016	900922	4256726	2100719
10km	90%	20000	4	238	4745340	736318	3954291	2552972
10km	90%	20000	4	182	4494771	764319	3686594	2143904
10km	90%	20000	4	213	5343880	803072	4474593	2403842
10km	90%	20000	4	158	4888498	751226	4079560	1868661
10km	90%	20000	4	207	4843774	755589	4043687	2053201
10km	90%	20000	4	241	7074415	976592	6008820	3074594
10km	90%	20000	4	202	4341030	657640	3644742	2141031
10km	90%	20000	4	206	4035913	640360	3362349	2101775
10km	90%	20000	4	322	6405780	884491	5468845	2428811
10km	90%	20000	4	253	6712181	1002641	5641061	2743150
10km	90%	20000	4	266	5261792	868900	4332886	2742356
10km	90%	20000	4	259	7316397	1085967	6152768	2844208
10km	90%	20000	4	234	5241640	814183	4368365	2662479
10km	90%	20000	4	182	4164668	679397	3462360	1837978
10km	90%	20000	4	199	5242040	750992	4438963	2348397
10km	90%	20000	4	189	4472184	750300	3690692	2018241
10km	90%	20000	4	228	4561205	712615	3763756	2097572
10km	90%	20000	4	232	6340724	954786	5315686	3023730
10km	90%	20000	4	168	2944289	477325	2446956	1760890
10km	90%	20000	4	186	4293731	677814	3563180	2030171
10km	90%	20000	4	259	6064321	894302	5097820	2618379
10km	90%	20000	4	251	6753708	959350	5733722	2900141
10km	90%	20000	4	210	5377644	937404	4373679	2573488
10km	90%	20000	4	198	4580872	732034	3799991	1959018
10km	90%	20000	4	169	3973678	675709	3246556	2005432
10km	90%	20000	4	201	5450263	832537	4551951	2126223
10km	90%	20000	4	329	5375191	763795	4569523	2813467
10km	90%	20000	4	232	4423863	638026	3719412	2194224
10km	90%	20000	4	183	5119244	845630	4213346	2539428
10km	90%	20000	4	207	5069377	873174	4157622	2212374
10km	90%	20000	4	184	5120934	788587	4282807	2251474
10km	90%	20000	4	220	5525969	910764	4562480	2735626
10km	90%	20000	4	201	5656867	905842	4701313	2220607
10km	90%	20000	4	249	5115001	741371	4324365	2346478
10km	90%	20000	4	317	7392390	1011072	6294148	3024922
10km	90%	20000	4	199	4073624	601882	3434094	2017566
10km	90%	20000	4	178	4777640	738456	3989156	2192049
10km	90%	20000	4	229	5657854	983774	4607699	2704876
10km	90%	20000	4	227	5427523	853366	4516121	2311477
10km	90%	20000	4	252	5852459	918742	4885592	2899053
10km	90%	20000	4	203	4520953	786120	3686519	2318701
10km	90%	20000	4	206	4965283	839073	4079428	2211123
10km	90%	20000	4	163	5262787	807628	4367670	2047252
10km	90%	20000	4	211	3639703	656521	2947072	1741691
10km	90%	20000	4	335	4939073	725218	4141866	2286844
10km	90%	20000	4	246	5816784	906312	4872011	2538828
10km	90%	20000	4	255	6795554	972572	5772473	2809089
10km	90%	20000	4	237	6724784	986859	5670311	3106512
10km	90%	20000	4	224	4706970	771934	3877839	2575708
10km	90%	20000	4	221	3807953	640435	3104832	1819291
10km	90%	20000	4	192	4608380	718396	3842166	1924254
10km	90%	20000	4	259	6872356	1065509	5740636	3296525
10km	90%	20000	4	262	5082269	771186	4257227	2541456
10km	90%	20000	4	260	5296998	853306	4382689	2539292
10km	90%	20000	4	257	5616499	860120	4694422	2573136
10km	90%	20000	4	237	5584784	841525	4703829	2549580
10km	90%	20000	4	249	6163486	897848	5185299	2996451
10km	90%	20000	4	216	5128453	801393	4256223	2211391
10km	90%	20000	4	231	5169515	825269	4296889	2192688
10km	90%	20000	4	210	4755917	655316	4052432	2498015
10km	90%	20000	4	202	4455356	734060	3676656	1948034
10km	90%	20000	4	228	7162345	1135512	5937343	2883886
10km	90%	20000	4	213	5454300	829417	4584905	2312944
10km	90%	20000	4	162	4159655	698344	3415641	1836906
10km	90%	20000	4	260	4570242	768009	3748571	2109134
10km	90%	20000	4	252	4862347	775427	4027983	2236872
10km	90%	20000	4	203	4975018	824591	4105165	2455239
10km	90%	20000	4	214	4371565	657638	3663675	1940582
10km	90%	20000	4	201	3949451	608314	3319184	2014859
10km	90%	20000	4	234	5203942	913617	4211792	2757053
10km	90%	20000	4	242	5160722	841703	4269526	2448353
10km	90%	20000	4	236	5203236	784801	4329407	2660413
10km	90%	20000	4	187	4754305	768213	3934907	2449218
10km	90%	20000	4	201	5776947	837402	4905957	2481573
10km	90%	20000	4	239	5969804	870171	5038974	2642001
10km	90%	20000	4	221	4236231	745649	3454365	2293012
10km	90%	20000	4	230	5158066	738525	4379166	2488912
10km	90%	20000	4	166	4373811	718832	3619315	1958242
10km	90%	20000	4	258	5629962	833289	4741201	2331187
10km	90%	20000	4	207	4982451	799756	4121803	2193784
10km	90%	20000	4	227	4266102	653830	3579677	1945362
10km	90%	20000	4	223	4402791	738394	3594222	2074685
10km	90%	20000	4	253	4647495	701276	3913056	1812886
10km	90%	20000	4	172	4312957	694693	3587978	2141755
10km	90%	20000	4	196	4335839	704390	3588667	1876098
10km	90%	20000	4	184	4693988	773042	3870386	2093555
10km	90%	20000	4	220	5125423	737000	4321979	2376379
10km	90%	20000	4	214	5289704	757836	4482345	2463852
10km	90%	20000	4	271	5831031	861116	4916816	2589888
10km	90%	20000	4	205	5471838	897823	4518810	2080112
10km	90%	20000	4	201	4479997	713303	3739138	1971828
10km	90%	20000	4	220	5406419	883178	4475476	2738628
10km	90%	20000	4	214	5228002	862248	4297361	2664094
10km	90%	20000	4	208	5146171	813893	4266033	2466655
10km	90%	20000	4	204	4541757	706748	3799466	2176486
10km	90%	20000	4	219	5522873	829605	4642488	2613624
10km	90%	20000	4	235	4597334	805200	3749675	2138676
10km	90%	20000	4	202	4164373	717601	3403723	2117781
10km	90%	20000	4	204	3627897	616605	2974084	1714005
10km	90%	20000	4	248	6386789	934975	5378026	3301427
10km	90%	20000	4	207	3956906	685686	3215335	1793307
10km	90%	20000	4	231	4974062	724263	4195886	2119908
10km	90%	20000	4	246	6284963	997621	5200454	3186237
10km	90%	20000	4	184	4168900	686754	3411897	2019678
10km	90%	20000	4	233	4850508	783149	4025788	2148913
10km	90%	20000	4	273	6237940	957012	5199568	2868241
10km	90%	20000	4	393	6956938	969029	5928583	3059572
10km	90%	20000	4	364	6299398	839434	5408043	2502415
10km	90%	20000	4	164	4773671	751467	3956838	1898560
10km	90%	20000	4	194	4130925	715421	3381662	1737209
10km	90%	20000	4	209	4111224	653746	3428801	2028339
10km	90%	20000	4	236	6154399	966987	5130362	2543089
10km	90%	20000	4	206	3817119	586104	3186917	1980251
10km	90%	20000	4	191	4232365	655547	3521397	1784061
10km	90%	20000	4	196	3972926	634263	3293568	1751716
10km	90%	20000	4	240	4262353	675258	3554054	1998827
10km	90%	20000	4	257	5835351	882972	4880519	2728286
10km	90%	20000	4	209	4110608	682121	3375772	1922304
10km	90%	20000	4	274	5608980	758967	4806510	2625993
10km	90%	20000	4	188	4096911	623777	3421116	2098936
10km	90%	20000	4	221	4218219	680935	3509091	2068663
10km	90%	20000	4	228	4609751	718677	3820189	2287475
10km	90%	20000	4	173	4702486	749607	3909848	2069829
10km	90%	20000	4	174	5259526	824833	4383296	2121900
10km	90%	20000	4	189	5891043	864159	4936428	2328161
10km	90%	20000	4	221	5474205	883931	4523112	2327350
10km	90%	20000	4	230	3875756	629269	3210378	1737143
10km	90%	20000	4	205	4832393	704273	4069851	2217230
10km	90%	20000	4	192	4212692	731715	3433601	2412657
10km	90%	20000	4	198	4976996	857389	4048060	2476654
10km	90%	20000	4	254	5941578	864782	5016601	2842620
10km	90%	20000	4	208	5478777	814250	4617565	2471618
10km	90%	20000	4	215	3803290	595410	3172006	1916971
10km	90%	20000	4	251	5990406	875882	5059069	2893625
10km	90%	20000	4	237	6332896	956332	5322504	2793803
10km	90%	20000	4	235	5459013	818988	4564253	2087958
10km	90%	20000	4	237	4673577	795274	3833512	2550309
10km	90%	20000	4	270	6067323	944836	5069502	2625496
10km	90%	20000	4	228	4523375	710365	3760189	2125233
10km	90%	20000	4	221	5169728	745798	4394199	2740834
10km	90%	20000	4	191	4685172	738036	3890506	1860601
10km	90%	20000	4	232	4919511	798488	4080026	2450480
10km	90%	20000	4	176	3890857	623126	3214972	1864876
10km	90%	20000	4	254	5365600	840764	4474777	2876407
10km	90%	20000	4	203	4600383	724064	3820765	2194865
10km	90%	20000	4	210	4411124	701300	3662020	2238135
10km	90%	20000	4	264	5911134	978156	4846995	2543396
10km	90%	20000	4	201	5733022	894579	4782688	2202290
10km	90%	20000	4	232	6189441	959437	5153563	3037730
10km	90%	20000	4	220	5715496	933491	4725691	2406914
10km	90%	20000	4	232	4558744	675154	3838089	2133647
10km	90%	20000	4	225	6023191	963870	5004171	2461731
10km	90%	20000	4	193	4247102	656928	3511936	2373918
10km	90%	20000	4	238	5749978	951917	4751528	3068486
10km	90%	20000	4	178	4704259	738231	3916950	2023940
10km	90%	20000	4	229	5277403	832328	4390796	2347274
10km	90%	20000	4	192	4119377	696182	3371835	1906543
10km	90%	20000	4	192	5168503	766852	4353684	2203267
10km	90%	20000	4	219	6074973	945608	5031661	2778052
10km	90%	20000	4	221	5037001	791395	4187069	2217619
10km	90%	20000	4	267	5843770	900368	4875657	2683213
10km	90%	20000	4	233	5241062	912247	4280555	2559976
10km	90%	20000	4	214	5778891	818247	4902354	2544295
10km	90%	20000	4	219	6612507	1030143	5533533	2847713
10km	90%	20000	4	178	4850709	786614	3987529	1849208
10km	90%	20000	4	305	4786935	733918	3999602	2281583
10km	90%	20000	4	310	5288311	836677	4391420	2264864
10km	90%	20000	4	200	4567751	711098	3821110	2061176
10km	90%	20000	4	163	3920455	617625	3247824	1682822
10km	90%	20000	4	251	6336170	964800	5318141	2713005
10km	90%	20000	4	231	4117242	687342	3382102	2205903
10km	90%	20000	4	261	6434993	981408	5395738	2972023
10km	90%	20000	4	233	5729256	920756	4753340	2584053
10km	90%	20000	4	242	4870975	786750	4027435	2201973
10km	90%	20000	4	211	5021180	781411	4192401	2536294
10km	90%	20000	4	244	4985756	687069	4248453	2311684
10km	90%	20000	4	183	3808722	658153	3097383	1846965
10km	90%	20000	4	301	5762112	850351	4853942	2994216
10km	90%	20000	4	212	3142123	487095	2637230	1983044
10km	90%	20000	4	223	5758533	882552	4813503	2789829
10km	90%	20000	4	187	5393108	910724	4439160	2390365
10km	90%	20000	4	168	4358886	742087	3576701	2038850
10km	90%	20000	4	173	3629759	604634	2994448	1606215
10km	90%	20000	4	207	5860698	949132	4836889	2352809
10km	90%	20000	4	270	5684962	867568	4763781	2796115
10km	90%	20000	4	169	4090040	639355	3399550	1918571
10km	90%	20000	4	211	5986466	941232	5003976	2697680
10km	90%	20000	4	195	3699001	641500	3022963	1995703
10km	90%	20000	4	189	4667859	789510	3838989	1998426
10km	90%	20000	4	228	3937883	646631	3242448	1809676
10km	90%	20000	4	258	6481633	921782	5504758	2855010
10km	90%	20000	4	194	4681581	767390	3830337	2268004
10km	90%	20000	4	182	5377929	770886	4551369	2156821
10km	90%	20000	4	245	6852606	1045124	5736824	3042771
10km	90%	20000	4	184	4169069	675287	3468926	2155046
10km	90%	20000	4	222	4720754	769509	3903365	2116832
10km	90%	20000	4	152	3857580	640675	3174485	1871898
10km	90%	20000	4	226	6129059	879150	5200600	2449937
10km	90%	20000	4	173	4866063	786415	4043868	1933980
10km	90%	20000	4	203	5877713	891201	4925961	2551000
10km	90%	20000	4	218	5292868	861866	4378154	2182169
10km	90%	20000	4	190	4955541	787055	4124317	2103264
10km	90%	20000	4	259	5297262	860806	4366468	2814820
10km	90%	20000	4	339	7350929	1115625	6129595	3547283
10km	90%	20000	4	222	6259296	1038368	5176302	3020028
10km	90%	20000	4	223	5364364	781151	4540096	2509513
10km	90%	20000	4	181	4522302	699532	3780488	1949991
10km	90%	20000	4	189	3513199	564006	2916352	1844598
10km	90%	20000	4	217	5881073	979737	4824320	2606606
10km	90%	20000	4	220	6094215	956783	5085268	2700194
10km	90%	20000	4	227	5992570	946060	4963518	2661885
10km	90%	20000	4	215	4156965	608424	3506480	1866142
10km	90%	20000	4	229	4449453	732807	3673761	2278493
10km	90%	20000	4	204	5086808	854025	4193539	2527661
10km	90%	20000	4	196	5416691	812275	4535320	2503844
10km	90%	20000	4	196	4395218	659733	3701804	2000172
10km	90%	20000	4	231	3481128	540681	2905846	1824677
10km	90%	20000	4	222	4647016	758114	3839456	2231287
10km	90%	20000	4	201	5034965	804010	4197153	2156986
10km	90%	20000	4	183	5267493	805021	4400617	2017154
10km	90%	20000	4	161	5416623	767487	4596948	2108835
10km	90%	20000	4	202	5502958	893318	4570847	2554849
10km	90%	20000	4	290	6255051	871175	5347474	2960233
10km	90%	20000	4	231	4308794	706857	3549839	2117288
10km	90%	20000	4	216	4994479	816378	4116485	2463678
10km	90%	20000	4	187	5449093	820397	4570425	2435013
10km	90%	20000	4	217	3951773	592400	3322680	1947491
10km	90%	20000	4	291	4674700	699051	3874903	2618502
10km	90%	20000	4	229	5085600	895851	4154965	2320272
10km	90%	20000	4	314	5010645	723374	4248990	2237800
10km	90%	20000	4	199	4460540	736447	3674062	2029523
10km	90%	20000	4	205	4510850	763334	3680892	2282582
10km	90%	20000	4	207	5296364	811779	4428060	2305144
10km	90%	20000	4	214	5409263	826330	4530854	2430337
10km	90%	20000	4	202	4453062	734027	3669424	2368385
10km	90%	20000	4	169	4526044	701179	3777415	1988599
10km	90%	20000	4	202	4352294	729292	3593109	1852740
10km	90%	20000	4	228	4756702	775528	3917894	1982514
10km	90%	20000	4	223	4688697	709949	3922494	2491140
10km	90%	20000	4	215	5140378	827269	4259015	2296138
10km	90%	20000	4	202	4852661	776127	4021599	2151664
10km	90%	20000	4	169	4926591	781178	4086968	2026778
10km	90%	20000	4	214	4261775	623715	3580191	2184281
10km	90%	20000	4	206	4420037	703700	3672098	2208839
10km	90%	20000	4	258	5447544	847285	4516238	2659791
10km	90%	20000	4	191	4497512	721643	3690015	1996474
10km	90%	20000	4	240	5443530	816136	4563437	2662974
10km	90%	20000	4	189	5871811	879864	4936565	2281749
10km	90%	20000	4	236	5900367	871111	4954997	2721282
10km	90%	20000	4	192	5219493	809720	4361579	2374418
10km	90%	20000	4	257	3655819	552028	3064650	1933420
10km	90%	20000	4	277	5359898	778415	4522971	2772662
10km	90%	20000	4	202	5385700	926521	4394382	2395764
10km	90%	20000	4	239	5303414	763785	4475997	2391448
10km	90%	20000	4	239	6102623	974565	5047318	2662613
10km	90%	20000	4	217	5608539	984847	4551484	2597441
10km	90%	20000	4	238	5166591	867200	4264213	2333595
10km	90%	20000	4	174	4414511	692584	3682963	1858055
10km	90%	20000	4	195	4826456	817726	3947537	2033568
10km	90%	20000	4	240	3921381	625797	3258622	1905966
10km	90%	20000	4	228	4409094	705740	3667077	2166948
10km	90%	20000	4	190	4680654	762905	3873712	2070479
10km	90%	20000	4	211	4948627	721090	4154593	2257720
10km	90%	20000	4	225	5634932	813255	4766489	2169741
10km	90%	20000	4	277	4327404	674959	3623802	2176596
10km	90%	20000	4	209	5614468	861399	4679820	2378672
10km	90%	20000	4	241	4386660	669219	3663316	2105528
10km	90%	20000	4	201	4550531	718779	3768069	1835211
10km	90%	20000	4	180	3985274	656458	3285385	2009747
10km	90%	20000	4	272	7278028	1103189	6090801	3401597
10km	90%	20000	4	200	5402682	871243	4473311	2233618
10km	90%	20000	4	220	5510288	762523	4707141	2656991
10km	90%	20000	4	292	6158400	928817	5157368	2724638
10km	90%	20000	4	267	6549807	1038290	5456782	2970346
10km	90%	20000	4	191	4157836	655684	3450310	1912633
10km	90%	20000	4	203	5474052	849170	4572504	2462471
10km	90%	20000	4	195	5626378	875585	4640125	2359441
10km	90%	20000	4	220	5505742	871938	4574891	2287926
10km	90%	20000	4	212	4126241	658526	3431377	2257210
10km	90%	20000	4	261	4577128	766604	3767577	2628813
10km	90%	20000	4	234	5292026	824892	4388121	2488175
10km	90%	20000	4	220	4969422	699001	4228264	2408655
10km	90%	20000	4	362	4879473	616957	4213202	2616788
10km	90%	20000	4	192	3863765	678949	3143723	2271699
10km	90%	20000	4	215	5820720	963797	4761592	2594903
10km	90%	20000	4	223	5511099	803081	4666526	2125882
10km	90%	20000	4	195	5990725	985354	4950336	2265922
10km	90%	20000	4	179	4268594	721399	3503256	2147331
10km	90%	20000	4	244	4705487	783757	3879193	2131310
10km	90%	20000	4	274	5663597	866146	4736883	2526978
10km	90%	20000	4	178	5399935	834643	4498890	2327916
10km	90%	20000	4	208	5140202	770627	4314253	2075749
10km	90%	20000	4	195	4238358	658835	3546768	2188779
10km	90%	20000	4	272	5815427	859454	4906413	2656869
10km	90%	20000	4	222	4695313	765586	3888267	1948797
10km	90%	20000	4	177	4174018	663852	3463525	1848486
10km	90%	20000	4	207	4404086	737192	3603630	2211853
10km	90%	20000	4	199	4929857	823938	4064077	1936263
10km	90%	20000	4	244	4982923	820786	4131788	2206363
10km	90%	20000	4	211	5194180	833025	4299973	2310969
10km	90%	20000	4	228	5909130	837574	4981048	2881174
10km	90%	20000	4	198	4861773	757068	4065159	1966618
10km	90%	20000	4	217	5914038	1031197	4811585	2685216
10km	90%	20000	4	219	5727326	837846	4835370	2514410
10km	90%	20000	4	179	3735706	641206	3058165	1795694
10km	90%	20000	4	259	6928972	1013308	5849732	2992089
10km	90%	20000	4	293	6489259	997820	5427673	3122237
10km	90%	20000	4	186	5227208	916299	4250271	2449695
10km	90%	20000	4	183	4897221	797708	4041005	2268397
10km	90%	20000	4	244	6564478	912785	5570079	2987634
10km	90%	20000	4	252	5912497	917602	4924091	2507266
10km	90%	20000	4	232	4339108	741164	3550453	2282991
10km	90%	20000	4	198	4696335	785054	3857345	2205652
10km	90%	20000	4	170	4485534	738684	3695030	1894455
10km	90%	20000	4	207	5133007	857882	4214983	2566196
10km	90%	20000	4	202	5117168	824553	4255643	2029070
10km	90%	20000	4	238	4952276	722666	4165713	2337607
10km	90%	20000	4	324	7232146	1025095	6160184	3046419
10km	90%	20000	4	214	4451510	698499	3711472	2078266
10km	90%	20000	4	203	4125807	658585	3438530	1730118
10km	90%	20000	4	194	4756147	773330	3941858	1800859
10km	90%	20000	4	220	4698352	788265	3845032	2455677
10km	90%	20000	4	206	5809962	915705	4837619	2625816
10km	90%	20000	4	241	6605348	1016342	5486774	3157501
10km	90%	20000	4	224	7210605	1185673	5936808	2850693
10km	90%	20000	4	203	3858880	567529	3248539	1941944
10km	90%	20000	4	208	5182544	885364	4246859	2476495
10km	90%	20000	4	202	4430763	711458	3687401	1887855
10km	90%	20000	4	187	4129804	664961	3437575	1770461
10km	90%	20000	4	222	5139619	883531	4204782	2368546
10km	90%	20000	4	218	4190323	618595	3539306	1981846
10km	90%	20000	4	196	4680926	761763	3886283	2002136
10km	90%	20000	4	220	5245790	854390	4331824	2465272
10km	90%	20000	4	167	4135564	697434	3401703	1944307
10km	90%	20000	4	167	4071920	688324	3326009	1725996
10km	90%	20000	4	200	4965191	867167	4051656	2453749
10km	90%	20000	4	227	4710605	672826	3990596	2242783
10km	90%	20000	4	252	5246793	853274	4318992	3015705
10km	90%	20000	4	269	6058982	915949	5079177	2862597
10km	90%	20000	4	235	4498553	716402	3748696	1991499
10km	90%	20000	4	199	4686873	762733	3871995	2249468
10km	90%	20000	4	185	4537569	744702	3752648	2126045
10km	90%	20000	4	205	4755309	722219	3982317	2451928
10km	90%	20000	4	165	3861647	618375	3207348	1729642
10km	90%	20000	4	280	5845316	890426	4893990	3016425
10km	90%	20000	4	184	5349413	795287	4482304	2379566
10km	90%	20000	4	243	5417358	851310	4502831	2768696
10km	90%	20000	4	278	4875565	833855	3986169	2998371
10km	90%	20000	4	213	5785326	800418	4913762	2558745
10km	90%	20000	4	253	4116777	728984	3342811	1883514
10km	90%	20000	4	225	5410821	842546	4494015	2664325
10km	90%	20000	4	300	4204275	680243	3482025	1959220
10km	90%	20000	4	232	6194086	1018386	5111526	2477877
10km	90%	20000	4	196	4456048	728270	3694576	2104976
10km	90%	20000	4	245	5345691	845694	4452723	2103493
10km	90%	20000	4	250	5265350	863193	4348947	2409230
10km	90%	20000	4	222	5527191	882091	4596085	2488837
10km	90%	20000	4	252	3868263	607644	3226402	1801922
10km	90%	20000	4	182	4927809	741917	4132877	1993217
10km	90%	20000	4	240	4165294	653916	3488374	1896386
10km	90%	20000	4	216	4671872	779246	3840447	2480593
10km	90%	20000	4	251	7081005	985535	6030670	3122999
10km	90%	20000	4	232	6329711	973609	5288120	2734552
10km	90%	20000	4	254	4977715	832286	4110329	2298321
10km	90%	20000	4	189	4056793	652648	3367396	1915701
10km	90%	20000	4	320	5540768	871570	4603096	2476831
10km	90%	20000	4	232	4675755	801598	3840217	2391774
10km	90%	20000	4	180	4440630	701938	3651861	1701512
10km	90%	20000	4	253	4490395	629209	3799805	2584601
10km	90%	20000	4	203	4479745	688003	3750896	2006896
10km	90%	20000	4	222	6209183	910222	5224391	2795061
10km	90%	20000	4	186	4904253	798162	4052911	2167712
10km	90%	20000	4	188	4264440	684402	3531427	1784526
10km	90%	20000	4	182	4142267	666594	3438485	2313611
10km	90%	20000	4	204	4172045	667259	3445923	2018342
10km	90%	20000	4	205	3921358	624554	3268213	2058176
10km	90%	20000	4	247	5105659	746036	4314159	2178183
10km	90%	20000	4	243	5427491	859672	4507105	2730513
10km	90%	20000	4	284	6368324	926666	5342147	2981582
10km	90%	20000	4	234	6312968	968107	5295625	3041265
10km	90%	20000	4	256	6357984	920542	5366127	3078302
10km	90%	20000	4	196	4707754	773085	3895045	2226806
10km	90%	20000	4	315	5889553	900344	4954834	2633486
10km	90%	20000	4	263	5231916	752431	4432481	2517989
10km	90%	20000	4	224	4275920	668355	3560422	1964220
10km	90%	20000	4	211	5368417	821849	4491827	2341391
10km	90%	20000	4	192	4775078	782376	3930055	2125567
10km	90%	20000	4	196	6050638	914548	5048854	2450904
10km	90%	20000	4	200	4719513	757223	3914946	2003652
10km	90%	20000	4	216	4970668	884849	4015743	3022057
10km	90%	20000	4	200	4496192	726946	3718652	2197653
10km	90%	20000	4	183	3996318	633080	3338185	1918509
10km	90%	20000	4	198	4693953	802503	3859732	2092482
10km	90%	20000	4	271	6008946	825564	5122605	2748759
10km	90%	20000	4	194	5255017	856724	4342475	2271404
10km	90%	20000	4	179	4699970	765082	3893049	1942429
10km	90%	20000	4	239	4779210	717234	4006894	2257138
10km	90%	20000	4	196	5067703	858954	4131293	2672944
10km	90%	20000	4	196	4595738	811670	3732859	2110779
10km	90%	20000	4	252	4939848	748254	4159038	2551703
10km	90%	20000	4	211	4084367	655687	3399709	1894007
10km	90%	20000	4	186	4389873	745716	3596351	2230601
10km	90%	20000	4	223	6702148	973021	5682193	2674002
10km	90%	20000	4	193	6182976	960541	5167376	2289190
10km	90%	20000	4	226	4601648	704568	3850052	2090740
10km	90%	20000	4	239	5572971	883238	4638901	2449447
10km	90%	20000	4	331	4808403	660042	4123444	2467701
10km	90%	20000	4	222	6138741	899053	5166495	2832212
10km	90%	20000	4	270	4860996	822391	3983427	2437938
10km	90%	20000	4	251	5184345	789108	4360226	2369568
10km	90%	20000	4	266	5891665	897258	4939852	2709674
10km	90%	20000	4	208	4680764	754326	3862059	1951158
10km	90%	20000	4	207	3208232	525111	2660620	1810646
10km	90%	20000	4	223	5480437	753130	4683479	2368886
10km	90%	20000	4	205	4187863	691052	3432466	2007140
10km	90%	20000	4	173	4832885	860723	3931991	1986776
10km	90%	20000	4	211	4867124	791719	4008401	2301767
10km	90%	20000	4	359	6171587	911565	5208487	3025991
10km	90%	20000	4	193	4607070	744813	3807893	2082816
10km	90%	20000	4	176	4260406	737145	3453138	2026096
10km	90%	20000	4	243	4852429	705649	4090198	2753918
10km	90%	20000	4	212	4000493	670152	3293483	1700890
10km	90%	20000	4	256	6412764	926721	5442484	2872887
10km	90%	20000	4	218	4505106	697207	3777886	1984638
10km	90%	20000	4	241	5973884	988412	4931716	2982251
10km	90%	20000	4	233	4504329	730686	3737311	2046674
10km	90%	20000	4	208	3551633	587379	2929729	1704235
10km	90%	20000	4	234	5723663	916692	4727076	2676945
10km	90%	20000	4	255	6038142	932758	5053831	2877189
10km	90%	20000	4	220	5385297	803795	4521208	2414270
10km	90%	20000	4	197	3988225	597880	3369593	1852613
10km	90%	20000	4	187	4341926	687018	3624151	2135390
10km	90%	20000	4	220	4363225	653824	3672662	2221708
10km	90%	20000	4	219	4427861	753858	3646597	1963122
10km	90%	20000	4	281	6287807	908675	5292879	2521491
10km	90%	20000	4	210	4386863	704868	3638762	2207526
10km	90%	20000	4	236	5245672	900863	4278985	2618051
10km	90%	20000	4	241	5564167	902016	4607816	2308931
10km	90%	20000	4	189	5026400	791145	4190431	2169795
10km	90%	20000	4	241	4061220	661853	3362841	2347858
10km	90%	20000	4	229	5160983	699185	4412831	2581813
10km	90%	20000	4	238	4556035	663033	3843184	2265781
10km	90%	20000	4	249	5823874	859537	4921866	2932955
10km	90%	20000	4	268	6662944	985701	5566020	3110332
10km	90%	20000	4	170	4064692	674313	3362637	1923000
10km	90%	20000	4	240	6527251	964100	5500895	2577988
10km	90%	20000	4	154	3699315	626421	3014237	1753313
10km	90%	20000	4	211	7013381	1053994	5870077	2806315
10km	90%	20000	4	273	4091475	594509	3462168	2283488
10km	90%	20000	4	210	5209079	803255	4352001	2480378
10km	90%	20000	4	247	7339507	1079226	6197197	3291150
10km	90%	20000	4	237	5639476	970616	4566935	2976611
10km	90%	20000	4	169	4902436	773495	4082036	2069754
10km	90%	20000	4	294	6595324	958449	5570761	3301348
10km	90%	20000	4	241	6331287	1006250	5243437	2791613
10km	90%	20000	4	211	4562803	741528	3787596	1905019
10km	90%	20000	4	216	4953611	757869	4126691	2001358
10km	90%	20000	4	222	7075922	979416	6036665	2674414
10km	90%	20000	4	277	6487244	871918	5563400	2607991
10km	90%	20000	4	259	5758988	926460	4767641	2657234
10km	90%	20000	4	218	4216451	717584	3472494	2183332
10km	90%	20000	4	259	6653888	942764	5647986	2965369
10km	90%	20000	4	187	4227277	702009	3477366	1804115
10km	90%	20000	4	222	4437722	729556	3651154	2208056
10km	90%	20000	4	205	5082950	817224	4158515	2492563
10km	90%	20000	4	371	6651453	992739	5589422	3527749
10km	90%	20000	4	257	5651921	840218	4761102	2399507
10km	90%	20000	4	249	4326699	699680	3576404	1831224
10km	90%	20000	4	236	5276315	819120	4401735	2386568
10km	90%	20000	4	225	5429372	708981	4685204	2552708
10km	90%	20000	4	184	4662038	697938	3917653	2191548
10km	90%	20000	4	210	5374208	840626	4484861	2258149
10km	90%	20000	4	207	4236172	692572	3509665	1828798
10km	90%	20000	4	196	4785673	819056	3904827	2315810
10km	90%	20000	4	228	5034486	840063	4123368	2445822
10km	90%	20000	4	190	4896277	735352	4123772	2021215
10km	90%	20000	4	209	5118500	742905	4329726	2292114
10km	90%	20000	4	170	5035471	851243	4132895	2178639
10km	90%	20000	4	218	6628599	921231	5644764	2522870
10km	90%	20000	4	178	5003675	851144	4110551	2263880
10km	90%	20000	4	206	5090641	863697	4175088	2485926
10km	90%	20000	4	260	5909350	861510	4999501	2595540
10km	90%	20000	4	294	6457424	979744	5397933	3129434
10km	90%	20000	4	226	4651248	746303	3853116	2131762
10km	90%	20000	4	206	4517312	798365	3664785	1950255
10km	90%	20000	4	181	4318728	737815	3535576	1887161
10km	90%	20000	4	214	6165344	1090592	4993735	3016674
10km	90%	20000	4	173	4373545	716582	3615950	1808460
10km	90%	20000	4	157	4164975	679635	3448011	1819880
10km	90%	20000	4	281	6299241	913675	5313709	2844270
10km	90%	20000	4	217	4993033	854838	4082804	2436049
10km	90%	20000	4	195	4641121	757304	3847973	2057501
10km	90%	20000	4	228	5958219	854364	5043536	2758364
10km	90%	20000	4	193	5201467	842500	4298511	2306491
10km	90%	20000	4	210	5710658	905418	4735391	2482086
10km	90%	20000	4	233	5098469	753943	4269039	2584080
10km	90%	20000	4	228	6551584	989452	5456610	3059286
10km	90%	20000	4	190	3396571	573759	2801130	1898423
10km	90%	20000	4	191	5193766	786775	4369867	2385512
10km	90%	20000	4	200	4313055	712117	3571467	1915066
10km	90%	20000	4	178	4754507	768928	3936221	1994167
10km	90%	20000	4	233	5471688	944738	4484358	2147635
10km	90%	20000	4	194	5094634	820526	4184722	2374916
10km	90%	20000	4	199	5034238	799877	4172843	2195267
10km	90%	20000	4	248	5987533	885506	5049291	2737042
10km	90%	20000	4	243	6103359	948005	5082328	2550065
10km	90%	20000	4	200	4874058	778068	4035453	2265177
10km	90%	20000	4	175	4959151	821012	4075928	2172811
10km	90%	20000	4	239	5275401	754240	4476931	2382840
10km	90%	20000	4	248	5377458	871898	4415195	2537589
10km	90%	20000	4	279	5539482	733221	4776147	2357003
10km	90%	20000	4	192	3946456	640727	3268982	1756120
10km	90%	20000	4	213	6110496	947665	5072991	2645282
10km	90%	20000	4	204	5995691	958219	4981121	2559987
10km	90%	20000	4	202	4469283	712912	3718016	2295954
10km	90%	20000	4	221	5289405	788023	4447976	2640455
10km	90%	20000	4	233	6772203	926149	5761207	2901247
10km	90%	20000	4	288	5769971	848416	4853648	2793649
10km	90%	20000	4	183	4494204	721217	3725151	1820544
10km	90%	20000	4	233	4887568	726913	4134717	2509958
10km	90%	20000	4	188	5650983	970514	4624842	2292947
10km	90%	20000	4	207	5077464	771654	4227846	2459689
10km	90%	20000	4	249	5301325	849861	4408419	2557836
10km	90%	20000	4	227	4312750	768453	3505218	2088001
10km	90%	20000	4	220	4807765	809518	3956399	2162658
10km	90%	20000	4	200	5209658	882887	4271698	2325929
10km	90%	20000	4	174	4277556	663728	3574541	1895954
10km	90%	20000	4	198	4921905	819983	4052005	2060495
10km	90%	20000	4	189	4675339	730720	3901905	2022604
10km	90%	20000	4	199	5257153	882492	4316031	2109541
10km	90%	20000	4	214	5311107	809925	4446012	2481327
10km	90%	20000	4	172	4750237	811690	3888050	2065194
10km	90%	20000	4	215	5010773	822157	4138421	2382957
10km	90%	20000	4	220	4125240	620165	3462944	2055761
10km	90%	20000	4	241	5691492	838065	4797042	2873785
10km	90%	20000	4	250	5543169	851313	4638126	2609635
10km	90%	20000	4	198	4965392	853170	4068171	2157203
10km	90%	20000	4	213	5372799	872057	4454143	2116271
10km	90%	20000	4	271	6368583	915546	5387549	3286075
10km	90%	20000	4	190	5665088	911293	4651627	2298946
10km	90%	20000	4	158	3661895	605113	3027972	1788580
10km	90%	20000	4	239	6096535	956502	5076155	2905931
10km	90%	20000	4	187	4067336	715470	3319204	1954364
10km	90%	20000	4	212	4574089	777319	3754098	2042316
10km	90%	20000	4	200	4436566	664172	3701531	2243491
10km	90%	20000	4	163	3736454	593451	3117096	1825489
10km	90%	20000	4	231	5965393	878651	5033242	2564018
10km	90%	20000	4	241	5260575	950875	4244589	2798222
10km	90%	20000	4	200	6033914	946748	5003236	2750246
10km	90%	20000	4	209	5411715	820141	4528704	2128430
10km	90%	20000	4	278	6000040	899602	5041141	2716097
10km	90%	20000	4	202	3946524	619469	3286963	1929572
10km	90%	20000	4	280	5892468	877193	4937941	2777825
10km	90%	20000	4	210	4880945	744970	4089899	2024554
10km	90%	20000	4	237	5340219	799276	4495620	2397617
10km	90%	20000	4	194	4462705	684179	3736439	2115988
10km	90%	20000	4	211	5409289	751305	4580262	2446564
10km	90%	20000	4	191	4561234	742018	3770161	2133283
10km	90%	20000	4	175	4274671	719418	3487528	2019317
10km	90%	20000	4	205	4899709	775105	4066492	2223049
10km	90%	20000	4	272	6233492	946372	5228628	2400901
10km	90%	20000	4	233	4823194	710555	4061073	2306380
10km	90%	20000	4	187	4841346	747922	4055698	2103034
10km	90%	20000	4	183	5263905	900902	4296098	2093213
10km	90%	20000	4	272	7181084	1016320	6100611	2872590
10km	90%	20000	4	202	4374349	769736	3564296	1885575
10km	90%	20000	4	326	6204424	906844	5207448	2720089
10km	90%	20000	4	199	3705259	613491	3052641	1969774
10km	90%	20000	4	199	4084396	661328	3389129	2031197
10km	90%	20000	4	161	4063078	671421	3345613	1784127
10km	90%	20000	4	265	7023868	1029057	5936908	2883136
10km	90%	20000	4	251	5228236	787786	4385174	2706159
10km	90%	20000	4	214	3799424	606222	3153282	1943694
10km	90%	20000	4	191	3550877	629085	2880299	1526843
10km	90%	20000	4	229	6605685	984818	5574845	2852026
10km	90%	20000	4	299	6496432	894985	5527427	3106976
10km	90%	20000	4	220	5453171	856361	4528108	2529475
10km	90%	20000	4	243	5700048	899843	4756439	3130126
10km	90%	20000	4	200	4745325	772822	3922424	2305373
10km	90%	20000	4	210	5115254	805000	4241061	2287078
10km	90%	20000	4	190	5328274	839259	4409890	2288247
10km	90%	20000	4	162	4385636	736975	3599292	1981494
10km	90%	20000	4	269	4817116	764107	4016420	2944731
10km	90%	20000	4	190	4094275	638984	3414918	1881468
10km	90%	20000	4	208	4519505	744780	3735460	2026880
10km	90%	20000	4	306	5458080	854538	4548432	2524180
10km	90%	20000	4	259	4308915	716984	3543969	2210793
10km	90%	20000	4	264	4907560	765111	4096336	2642261
10km	90%	20000	4	199	4705174	748665	3884635	2202697
10km	90%	20000	4	165	5053346	786652	4222705	1985497
10km	90%	20000	4	198	4446299	712259	3688089	1955351
10km	90%	20000	4	299	4924975	731034	4133172	2325532
10km	90%	20000	4	168	3981809	662482	3285262	1748966
10km	90%	20000	4	301	5234049	836333	4353525	2552435
10km	90%	20000	4	205	4396878	735984	3619737	2062245
10km	90%	20000	4	196	5753094	907241	4784850	2091352
10km	90%	20000	4	236	6037131	965155	5016013	2651636
10km	90%	20000	4	251	5666968	860629	4748978	2794267
10km	90%	20000	4	267	4941679	777204	4117116	2397897
10km	90%	20000	4	263	4399586	697521	3660958	2490541
10km	90%	20000	4	244	5441235	877581	4503789	2394657
10km	90%	20000	4	210	5649741	945668	4612904	2978840
10km	90%	20000	4	219	5306360	861924	4402777	2466709
10km	90%	20000	4	223	5515363	926365	4533493	2450244
10km	90%	20000	4	293	4659688	682584	3922825	2705246
10km	90%	20000	4	186	5214827	771126	4394501	2242546
10km	90%	20000	4	191	5201254	819856	4317493	2187191
10km	90%	20000	4	233	4034767	666561	3336297	1858979
10km	90%	20000	4	201	5322535	840593	4414343	2571205
10km	90%	20000	4	202	5430232	775226	4606973	2474712
10km	90%	20000	4	199	4741796	754970	3935021	2346521
10km	90%	20000	4	259	5912856	878203	4982939	2627271
10km	90%	20000	4	246	5428066	900910	4460380	2669765
10km	90%	20000	4	253	5472689	821713	4579254	2162964
10km	90%	20000	4	303	4082721	665582	3376215	2244883
10km	90%	20000	4	230	5629982	800779	4768786	2603288
10km	90%	20000	4	252	5854774	938977	4842912	2833209
10km	90%	20000	4	254	4682755	814882	3822281	2485136
10km	90%	20000	4	289	7747332	1200584	6440397	3386117
10km	90%	20000	4	197	4420736	683339	3678777	2024858
10km	90%	20000	4	233	4445295	732780	3676264	2318278
10km	90%	20000	4	209	4755645	737425	3966571	1982418
10km	90%	20000	4	217	4114868	635240	3419142	2101901
10km	90%	20000	4	230	4139646	691230	3414729	1839760
10km	90%	20000	4	234	4885615	803840	4011845	2249523
10km	90%	20000	4	177	4796621	763771	3981483	2108667
10km	90%	20000	4	238	5463681	904068	4503353	2540025
10km	90%	20000	4	200	5834901	943824	4833895	2448588
10km	90%	20000	4	237	6490315	997169	5407289	2759236
10km	90%	20000	4	227	4757005	738431	3968144	2332754
10km	90%	20000	4	184	3740150	610838	3089018	2040158
10km	90%	20000	4	310	4363887	715670	3609141	2500140
10km	90%	20000	4	252	4123138	646089	3443854	1978508
10km	90%	20000	4	181	5075982	843338	4177954	2166554
10km	90%	20000	4	257	5810497	790624	4958798	2733756
10km	90%	20000	4	219	6769127	970282	5721766	3102769
10km	90%	20000	4	210	5701041	1014040	4604402	2667342
10km	90%	20000	4	211	5246682	749365	4460110	2166557
10km	90%	20000	4	222	4315685	701719	3582456	2578606
10km	90%	20000	4	187	4817390	770373	3992248	2109794
10km	90%	20000	4	195	4183033	646019	3475318	2073587
10km	90%	20000	4	258	4200734	732212	3423948	2274966
10km	90%	20000	4	286	4422406	744552	3626252	2145808
10km	90%	20000	4	262	6456870	927952	5466917	2841038
10km	90%	20000	4	279	5066459	737906	4279966	2443710
10km	90%	20000	4	220	5663201	829044	4784383	2492220
10km	90%	20000	4	181	4663465	776145	3842003	1989905
10km	90%	20000	4	322	6601839	887027	5633827	2920872
10km	90%	20000	4	276	6856437	1021179	5734410	3408680
10km	90%	20000	4	200	4938531	815204	4045288	2294519
10km	90%	20000	4	181	4504975	742929	3720066	1996024
10km	90%	20000	4	306	5861656	857866	4938894	2818128
10km	90%	20000	4	229	5177927	735377	4359501	2429156
10km	90%	20000	4	206	5249458	816431	4385301	2139392
10km	90%	20000	4	183	4936770	831801	4048520	2242593
10km	90%	20000	4	208	4698108	734052	3899267	2272085
10km	90%	20000	4	263	5755847	969485	4714743	3032854
10km	90%	20000	4	262	5429622	910638	4438855	2446651
10km	90%	20000	4	217	6102206	872376	5162113	2362327
10km	90%	20000	4	158	3848512	671777	3134676	1672267
10km	90%	20000	4	199	5349652	882949	4413521	2427941
10km	90%	20000	4	211	4918389	814336	4067513	2174184
10km	90%	20000	4	261	4855598	829322	3964252	2444709
10km	90%	20000	4	203	4861340	743568	4083706	1989305
10km	90%	20000	4	277	7369956	1115511	6186602	3238108
10km	90%	20000	4	222	5898217	816128	5042939	2552447
10km	90%	20000	4	202	5118506	781937	4289717	2475983
10km	90%	20000	4	300	5135865	820095	4244238	2394179
10km	90%	20000	4	231	4926175	760129	4107238	2505710
10km	90%	20000	4	248	6408876	981145	5338673	3022620
10km	90%	20000	4	212	5447968	950935	4425301	2626550
10km	90%	20000	4	272	5258207	906247	4301285	2339237
10km	90%	20000	4	245	5662475	821569	4777142	2369920
10km	90%	20000	4	245	6394100	928483	5398669	2693431
10km	90%	20000	4	226	6535796	929780	5547961	3088661
10km	90%	20000	4	183	5164592	743841	4383253	2234471
10km	90%	20000	4	249	6303783	919734	5306587	2718138
10km	90%	20000	4	249	5480719	806036	4634389	2495002
10km	90%	20000	4	181	4145997	672579	3440402	1818114
10km	90%	20000	4	224	4158787	677535	3442215	2010707
10km	90%	20000	4	250	4233680	691466	3500495	2271308
10km	90%	20000	4	240	5658115	784368	4797035	2508316
10km	90%	20000	4	210	5227843	838936	4347838	2115346
10km	90%	20000	4	204	4234323	720669	3470312	2130340
10km	90%	20000	4	218	5461492	892696	4525298	2783751
10km	90%	20000	4	226	4851182	796498	4011312	2060606
10km	90%	20000	4	264	6218173	1031032	5108693	3268520
10km	90%	20000	4	224	5089672	813185	4226615	2445310
10km	90%	20000	4	233	5107386	851820	4202836	2342722
10km	90%	20000	4	204	5595027	837322	4713028	2545009
10km	90%	20000	4	216	4602491	747930	3784650	1910777
10km	90%	20000	4	209	5425700	754572	4618137	2340212
10km	90%	20000	4	303	3528985	606117	2895138	2097575
10km	90%	20000	4	175	4013824	698639	3276321	1977646
10km	90%	20000	4	289	6404275	878608	5467676	2831373
10km	90%	20000	4	199	5383462	781700	4534211	2132744
10km	90%	20000	4	188	4567104	701344	3826183	1897909
10km	90%	20000	4	203	4701096	746667	3904787	2108232
10km	90%	20000	4	197	5619081	897701	4658186	2711983
10km	90%	20000	4	214	5451113	912352	4485061	2502946
10km	90%	20000	4	208	4473604	749801	3680058	1996740
10km	90%	20000	4	208	5167352	733620	4405826	2585170
10km	90%	20000	4	238	5088598	845651	4191849	2898991
10km	90%	20000	4	189	5019483	755416	4206474	2183244
10km	90%	20000	4	290	6359644	941545	5356722	2727241
10km	90%	20000	4	272	5796240	817221	4943154	2623823
10km	90%	20000	4	218	6264419	958797	5256491	2584742
10km	90%	20000	4	196	4253539	736185	3482678	1892708
10km	90%	20000	4	247	5583960	819555	4701597	2718510
10km	90%	20000	4	210	4704846	776878	3880172	1874278
10km	90%	20000	4	230	5731115	847918	4845435	2588962
10km	90%	20000	4	177	3806019	612790	3161579	1785969
10km	90%	20000	4	241	6463012	999920	5388697	2648056
10km	90%	20000	4	223	4889966	831665	4009206	2290342
10km	90%	20000	4	193	4523325	738548	3742780	2152877
10km	90%	20000	4	215	5235533	836738	4361885	2735927
10km	90%	20000	4	156	3257136	564065	2651233	1777522
10km	90%	20000	4	290	4130294	683391	3414906	2265575
10km	90%	20000	4	183	4993915	819619	4105917	1884041
10km	90%	20000	4	158	3674273	564162	3088804	1636683
10km	90%	20000	4	189	6017690	859285	5103613	2321061
10km	90%	20000	4	250	4062296	698999	3316065	2145078
10km	90%	20000	4	252	5027660	765638	4211062	2589373
10km	90%	20000	4	191	4960085	778875	4126814	2057857
10km	90%	20000	4	157	4434919	701097	3692669	1764673
10km	90%	20000	4	217	3581146	574672	2949029	1833191
10km	90%	20000	4	179	4136782	683918	3406871	2162225
10km	90%	20000	4	219	5476398	860644	4551869	2493519
10km	90%	20000	4	168	3707846	624145	3057527	1637410
10km	90%	20000	4	206	5226206	803788	4378238	2356074
10km	90%	20000	4	258	3806001	578449	3181718	1902532
10km	90%	20000	4	201	5173534	888218	4210932	2347028
10km	90%	20000	4	242	6083655	1026089	4974228	2810799
10km	90%	20000	4	238	5363885	825221	4499392	2259003
10km	90%	20000	4	212	4852122	729791	4075954	2287988
10km	90%	20000	4	210	4929917	798165	4079654	2235899
10km	90%	20000	4	194	4642989	716228	3891056	2392917
10km	90%	20000	4	234	4109996	712156	3335655	2348323
10km	90%	20000	4	205	5728880	935254	4730889	2765730
10km	90%	20000	4	206	5281402	811547	4399868	2356269
10km	90%	20000	4	210	3534028	611198	2895807	1824892
10km	90%	20000	4	224	5956755	932042	4928369	2801690
10km	90%	20000	4	205	4834492	715938	4064187	2255937
10km	90%	20000	4	191	5400465	879585	4469469	1922023
10km	90%	20000	4	246	6785801	1043228	5640703	3158617
10km	90%	20000	4	264	4299599	729147	3521096	2155715
10km	90%	20000	4	210	4053039	662133	3355484	1772409
10km	90%	20000	4	179	4869929	741283	4076184	2304502
10km	90%	20000	4	304	5819213	828893	4947357	2423588
10km	90%	20000	4	205	4004843	655789	3311978	1746465
10km	90%	20000	4	236	3962672	620038	3300009	1737322
10km	90%	20000	4	183	4920082	764114	4056514	2211585
10km	90%	20000	4	210	6038050	937369	5008955	2827201
10km	90%	20000	4	234	4977277	827714	4099433	2550588
10km	90%	20000	4	177	4588746	746942	3788713	2028089
10km	90%	20000	4	220	5845224	942122	4836038	2835125
10km	90%	20000	4	230	4664063	753944	3845936	2223923
10km	90%	20000	4	237	5103464	786831	4269300	2272285
10km	90%	20000	4	200	5060181	766454	4235253	2093608
10km	90%	20000	4	192	3927812	611382	3273501	1963355
10km	90%	20000	4	163	4783407	713549	4022341	1796146
10km	90%	20000	4	216	4557604	653192	3862321	2544627
10km	90%	20000	4	173	5473782	823858	4608326	2218607
10km	90%	20000	4	271	8211098	1172159	6970135	3239445
10km	90%	20000	4	170	3647501	675606	2948441	1993047
10km	90%	20000	4	201	5365117	835500	4464992	2453800
10km	90%	20000	4	206	5274031	807925	4400333	2193628
10km	90%	20000	4	313	7005165	918021	6014135	3011588
10km	90%	20000	4	250	5736374	988587	4707524	2951155
10km	90%	20000	4	217	5868016	869898	4945443	2402248
10km	90%	20000	4	300	4847276	789870	3979650	2732598
10km	90%	20000	4	230	5811990	937523	4814535	2881072
10km	90%	20000	4	212	4835399	740640	4011087	1978485
10km	90%	20000	4	177	3518115	579439	2896294	1911496
10km	90%	20000	4	243	4477158	725645	3690564	2481347
10km	90%	20000	4	228	4568256	763375	3759010	2113021
10km	90%	20000	4	208	5948627	914080	4982277	2574433
10km	90%	20000	4	253	5445894	807811	4570797	2756239
10km	90%	20000	4	282	5098698	822834	4201540	2517578
10km	90%	20000	4	180	4835038	825777	3958741	1969015
10km	90%	20000	4	223	5789395	891260	4851465	2471098
10km	90%	20000	4	271	5417708	901395	4460343	2446182
10km	90%	20000	4	208	4214380	663610	3520423	1985400
10km	90%	20000	4	208	4043156	631833	3379486	2010393
10km	90%	20000	4	204	4662555	769201	3852489	1825862
10km	90%	20000	4	215	4312574	691218	3573979	2017514
10km	90%	20000	4	213	5850734	936476	4818223	2666361
10km	90%	20000	4	213	4549616	821595	3676803	2409232
10km	90%	20000	4	189	4298766	723006	3548169	2117633
10km	90%	20000	4	277	6266881	958155	5251542	2934776
10km	90%	20000	4	250	4642552	732196	3870203	2350986
10km	90%	20000	4	312	6289936	849511	5399415	2761687
10km	90%	20000	4	265	4463318	717006	3709232	2049182
10km	90%	20000	4	207	5610183	912092	4635671	2466369
10km	90%	20000	4	219	5630924	959713	4613727	2162756
10km	90%	20000	4	243	5433370	867592	4503527	2793750
10km	90%	20000	4	250	5840304	878916	4907441	2680333
10km	90%	20000	4	191	4814407	839344	3924961	2192947
10km	90%	20000	4	240	6229168	875952	5260364	3191755
10km	90%	20000	4	173	5170349	838105	4271654	2261190
10km	90%	20000	4	302	5789305	831434	4919346	2686380
10km	90%	20000	4	179	5155672	813034	4285825	2068783
10km	90%	20000	4	218	4907810	810225	4048380	2177562
10km	90%	20000	4	263	5029261	856284	4134275	2220717
10km	90%	20000	4	187	4984373	759929	4144477	1967801
10km	90%	20000	4	269	5798763	878831	4870374	2514869
10km	90%	20000	4	161	4670146	738031	3893767	1875623
10km	90%	20000	4	243	6001512	826798	5108511	2515384
10km	90%	20000	4	181	5197135	830090	4327930	2137851
10km	90%	20000	4	181	4590996	737934	3820846	2080897
10km	90%	20000	4	220	5223468	860737	4300462	2456480
10km	90%	20000	4	236	4604952	716961	3847423	1827226
10km	90%	20000	4	261	4692319	748640	3897209	2435092
10km	90%	20000	4	302	5383057	798225	4527981	2934330
10km	90%	20000	4	176	4453406	739216	3641941	2005819
10km	90%	20000	4	262	4573346	723387	3816133	2088552
10km	90%	20000	4	226	5075691	811589	4189280	2774646
10km	90%	20000	4	254	4897307	726682	4134080	2741057
10km	90%	20000	4	196	4841796	806715	3970228	2002422
10km	90%	20000	4	241	4258044	707393	3498861	1817989
10km	90%	20000	4	181	5306774	856398	4396047	2273395
10km	90%	20000	4	249	5287918	877647	4344927	2280732
10km	90%	20000	4	295	5172880	782835	4337447	2578507
10km	90%	20000	4	193	3896916	655982	3183527	1894136
10km	90%	20000	4	193	4652310	721522	3879456	2450286
10km	90%	20000	4	217	5062017	846958	4171472	2077152
10km	90%	20000	4	212	5004112	783392	4176594	2180953
10km	90%	20000	4	218	3824610	591067	3193270	1802270
10km	90%	20000	4	232	5951684	873203	4964452	2874192
10km	90%	20000	4	225	5980447	872120	5055147	2667734
10km	90%	20000	4	212	5764146	897416	4813069	2592415
10km	90%	20000	4	230	4118908	690667	3390964	1834220
10km	90%	20000	4	224	4829290	767229	4031148	2465633
10km	90%	20000	4	199	5469825	894622	4493364	2752920
10km	90%	20000	4	242	6925684	1067636	5779411	3456818
10km	90%	20000	4	150	4522314	769713	3715438	1655135
10km	90%	20000	4	233	6155777	1003250	5090394	2812950
10km	90%	20000	4	262	6248538	877451	5280037	2795989
10km	90%	20000	4	199	4149282	651301	3461407	1915190
10km	90%	20000	4	224	4763114	752638	3954130	2358028
10km	90%	20000	4	231	5777655	932793	4784132	2605214
10km	90%	20000	4	270	4804577	718006	4050001	2498574
10km	90%	20000	4	286	7517030	1099477	6330378	3260853
10km	90%	20000	4	298	6236315	870455	5318940	2829878
10km	90%	20000	4	241	5247326	800741	4342901	3049098
10km	90%	20000	4	173	4841365	742406	4070670	1945342
10km	90%	20000	4	231	6361750	1042642	5261479	3187166
10km	90%	20000	4	187	3898054	627878	3249705	1885433
10km	90%	20000	4	255	5730030	821449	4835206	2648997
10km	90%	20000	4	213	4191518	591593	3557621	2077566
10km	90%	20000	4	251	5599153	881059	4674739	2812439
10km	90%	20000	4	222	4892607	769139	4090595	2038285
10km	90%	20000	4	189	5096496	777106	4268496	2182344
10km	90%	20000	4	240	4512585	708875	3765180	2134110
10km	90%	20000	4	226	5520647	816806	4626753	2456290
10km	90%	20000	4	223	6203684	961642	5166808	2604440
10km	90%	20000	4	201	5861237	980838	4812132	2509986
10km	90%	20000	4	186	4527709	767594	3703961	1944383
10km	90%	20000	4	189	3734318	568080	3112724	1688961
10km	90%	20000	4	259	6604419	1042935	5508386	3258346
10km	90%	20000	4	271	5868733	898497	4909613	2556171
10km	90%	20000	4	174	4512446	751801	3718271	1958605
10km	90%	20000	4	185	5840345	856971	4895791	2474778
10km	90%	20000	4	191	4833551	787044	3998138	2107619
10km	90%	20000	4	221	5274128	862728	4360888	2529198
10km	90%	20000	4	209	4353514	677315	3632353	1993528
10km	90%	20000	4	223	6080752	884343	5132901	2581436
10km	90%	20000	4	242	6441246	958840	5401422	3031180
10km	90%	20000	4	244	5257113	919368	4273670	2410844
10km	90%	20000	4	194	5626904	837908	4741893	2156241
10km	90%	20000	4	239	4944600	810796	4081223	2143205
10km	90%	20000	4	234	5206215	747249	4407112	2773658
10km	90%	20000	4	197	3536204	564446	2922472	1798969
10km	90%	20000	4	251	5336413	780767	4502166	2432780
10km	90%	20000	4	227	3591918	607515	2962119	1901187
10km	90%	20000	4	238	4713624	755071	3903278	2400443
10km	90%	20000	4	238	4034382	673896	3323672	1813285
10km	90%	20000	4	243	6166579	981520	5120174	2978391
10km	90%	20000	4	291	4858594	719109	4092660	2337576
10km	90%	20000	4	245	4085645	715449	3318372	1889481
10km	90%	20000	4	257	4401919	671535	3677564	1877830
10km	90%	20000	4	222	5940640	893683	4974023	2431562
10km	90%	20000	4	272	5348253	846425	4462599	2672040
10km	90%	20000	4	221	6357135	890258	5402190	2431955
10km	90%	20000	4	239	6111034	931786	5130134	2593467
10km	90%	20000	4	227	5743683	791588	4883271	2410784
10km	90%	20000	4	220	5563528	917471	4594452	2677113
10km	90%	20000	4	174	4915529	752156	4114993	1963020
10km	90%	20000	4	211	5874658	975041	4836139	2754268
10km	90%	20000	4	236	6051190	986085	5001315	2779934
10km	90%	20000	4	272	5099589	886271	4137126	2805577
10km	90%	20000	4	337	3776157	658332	3075713	2313859
10km	90%	20000	4	190	4848370	759850	4044681	1969812
10km	90%	20000	4	201	4589489	739313	3801344	2256295
10km	90%	20000	4	206	4659313	687650	3935508	2168193
10km	90%	20000	4	279	5189406	811662	4332217	2890848
10km	90%	20000	4	192	4686129	764139	3868780	1972961
10km	90%	20000	4	213	5030755	816724	4152677	2170164
10km	90%	20000	4	217	5382456	887724	4416551	2601614
10km	90%	20000	4	181	4565792	731248	3771025	1858129
10km	90%	20000	4	224	4564731	679635	3847604	2124424
10km	90%	20000	4	200	5152951	850559	4260961	2319911
10km	90%	20000	4	237	5200865	779053	4370284	2709679
10km	90%	20000	4	305	6027325	920269	5015248	2636389
10km	90%	20000	4	268	5196555	874930	4234474	2308244
10km	90%	20000	4	235	4783172	719835	4021673	2406634
10km	90%	20000	4	162	4588317	772593	3736767	2058378
10km	90%	20000	4	197	6498519	943438	5483232	2560287
10km	90%	20000	4	243	4974516	751401	4167026	2487640
10km	90%	20000	4	186	4043070	715200	3296124	2338477
10km	90%	20000	4	272	5120238	784687	4281951	2208838
10km	90%	20000	4	260	4740475	629459	4075206	2740989
10km	90%	20000	4	222	5615446	884217	4673512	2563173
10km	90%	20000	4	204	4436530	680456	3708885	2128527
10km	90%	20000	4	244	5511442	892018	4561841	2299055
10km	90%	20000	4	190	4186179	680735	3470228	2106663
10km	90%	20000	4	229	5680695	853181	4765107	2514236
10km	90%	20000	4	207	4983474	717669	4206037	2366937
10km	90%	20000	4	197	5818472	949734	4815352	2335319
10km	90%	20000	4	190	4166965	681938	3422027	2134873
10km	90%	20000	4	285	5520266	810379	4654861	2651869
10km	90%	20000	4	383	5429716	788385	4562919	3086407
10km	90%	20000	4	240	5304699	811823	4456345	2267250
10km	90%	20000	4	219	4435113	743310	3644229	2140359
10km	90%	20000	4	199	4228333	668194	3519622	2061658
10km	90%	20000	4	207	5097066	869651	4167069	2194855
10km	90%	20000	4	286	4591151	746696	3778084	2390341
10km	90%	20000	4	217	4646751	764329	3831951	2163656
10km	90%	20000	4	223	5479513	889565	4526003	2491905
10km	90%	20000	4	198	5407813	881925	4485210	2094533
10km	90%	20000	4	243	4792494	766263	3977913	2019547
10km	90%	20000	4	328	5925264	887415	4997716	2480928
10km	90%	20000	4	188	4751703	761945	3936453	1787633
10km	90%	20000	4	181	5402792	914288	4441274	2163323
10km	90%	20000	4	328	7017144	1017820	5926589	2872320
10km	90%	20000	4	229	6764671	930586	5767877	3052937
10km	90%	20000	4	217	5270073	832862	4370931	2309745
10km	90%	20000	4	215	4825500	765244	4025898	2425928
10km	90%	20000	4	178	5051927	779463	4223958	2085576
10km	90%	20000	4	198	5327001	876738	4386277	2234823
10km	90%	20000	4	247	6118601	916921	5135496	2814675
10km	90%	20000	4	299	7076024	1003049	5987630	3228558
10km	90%	20000	4	206	5237594	870313	4314771	2410519
10km	90%	20000	4	172	3215927	538670	2639429	1569349
10km	90%	20000	4	212	5672884	901145	4730606	2334569
10km	90%	20000	4	187	4916088	785971	4089470	1898862
10km	90%	20000	4	289	4606140	729985	3834793	2135288
10km	90%	20000	4	244	4386757	648519	3708505	1948654
10km	90%	20000	4	203	5843451	942116	4819067	2325701
10km	90%	20000	4	276	6206036	912522	5241766	3114064
10km	90%	20000	4	193	5185683	812771	4318288	1893442
10km	90%	20000	4	186	4463167	727158	3696383	2233054
10km	90%	20000	4	246	6030117	952756	5015390	2917175
10km	90%	20000	4	289	5376960	935843	4369437	3010302
10km	90%	20000	4	245	6100015	942938	5105493	2583042
10km	90%	20000	4	188	4422204	737045	3654178	1776508
10km	90%	20000	4	203	5959282	820851	5100816	2519827
10km	90%	20000	4	198	5556712	848024	4656669	2298717
10km	90%	20000	4	234	5280632	823690	4365939	2003752
10km	90%	20000	4	162	4706775	764063	3900673	2054395
10km	90%	20000	4	293	7164907	1108602	5973633	3387653
10km	90%	20000	4	185	3984334	630430	3326005	1740047
10km	90%	20000	4	184	4732762	830035	3853905	2459220
10km	90%	20000	4	212	5304413	840780	4382267	2264263
10km	90%	20000	4	197	5828747	892339	4867416	2517554
10km	90%	20000	4	247	5432922	816491	4566053	2461875
10km	90%	20000	4	184	4222287	642319	3514527	2146393
10km	90%	20000	4	176	5274036	862760	4359957	2112987
10km	90%	20000	4	166	5635348	851569	4716591	2166049
10km	90%	20000	4	203	4187241	718023	3420516	1903501
10km	90%	20000	4	189	4448893	725043	3699446	1898458
10km	90%	20000	4	220	6063273	866870	5152965	2390577
10km	90%	20000	4	185	4913907	765229	4119582	2205710
10km	90%	20000	4	213	5030962	735170	4250791	2257670
10km	90%	20000	4	194	4060984	666047	3336694	1868112
10km	90%	20000	4	202	5405274	818511	4524443	2539122
10km	90%	20000	4	223	5594165	898548	4599331	2524071
10km	90%	20000	4	163	5110904	788022	4274608	2032060
10km	90%	20000	4	191	3856041	660013	3144356	2005185
10km	90%	20000	4	248	4378453	736950	3610136	1899402
10km	90%	20000	4	232	4486133	780851	3664865	2402290
10km	90%	20000	4	254	5022632	808646	4167149	2224862
10km	90%	20000	4	243	6218045	921478	5220582	3238944
10km	90%	20000	4	191	4412305	753737	3628521	2060990
10km	90%	20000	4	185	4995584	774154	4157793	2443125
10km	90%	20000	4	197	5472247	852189	4539031	2326440
10km	90%	20000	4	253	5909517	983112	4860471	2870857
10km	90%	20000	4	369	6533976	899778	5576218	3079004
10km	90%	20000	4	198	4937239	746305	4145142	2183864
10km	90%	20000	4	292	5690492	929376	4692927	2482375
10km	90%	20000	4	210	4564847	770058	3747808	2603968
10km	90%	20000	4	185	4956366	829760	4079675	2187111
10km	90%	20000	4	244	6016437	787611	5197366	2529971
10km	90%	20000	4	226	6229266	962355	5189963	2678959
10km	90%	20000	4	264	6456894	1053653	5342717	2877963
10km	90%	20000	4	165	5309925	884348	4360737	2296349
10km	90%	20000	4	252	4658948	739559	3858176	2542555
10km	90%	20000	4	179	5307947	860397	4384387	2235475
10km	90%	20000	4	209	5069991	802344	4189911	2313883
10km	90%	20000	4	216	6712428	937472	5727114	2748967
10km	90%	20000	4	206	4673711	752842	3849976	2315488
10km	90%	20000	4	205	6503454	898224	5539057	2741824
10km	90%	20000	4	203	3980209	612604	3303502	1939863
10km	90%	20000	4	230	6599041	980944	5575251	3135439
10km	90%	20000	4	223	4982370	769265	4148751	2158488
10km	90%	20000	4	170	5114805	860398	4161104	2245433
10km	90%	20000	4	227	5620164	955802	4575065	2329376
10km	90%	20000	4	240	4755335	770570	3934264	2419266
10km	90%	20000	4	251	4524380	758734	3722590	2289579
10km	90%	20000	4	231	5758738	924807	4782919	2849000
10km	90%	20000	4	226	5873037	822791	5000030	2666768
10km	90%	20000	4	180	4954390	802248	4088579	1922671
10km	90%	20000	4	234	5319527	743891	4537890	2341137
10km	90%	20000	4	224	5594542	947624	4590968	2706252
10km	90%	20000	4	185	4064995	680607	3352199	2052840
10km	90%	20000	4	225	4928935	820520	4050710	2288753
10km	90%	20000	4	206	4197368	694231	3470825	1944644
10km	90%	20000	4	229	4714613	833039	3825727	2196931
10km	90%	20000	4	197	4611230	750777	3817272	2136697
10km	90%	20000	4	229	5467660	869295	4545185	2756992
10km	90%	20000	4	196	4789711	739384	3996327	2424006
10km	90%	20000	4	195	4579133	760397	3781430	1877173
10km	90%	20000	4	207	5901222	963064	4870930	2412699
10km	90%	20000	4	209	3384234	559180	2797301	1739867
10km	90%	20000	4	242	5939248	895209	4978086	2291423
10km	90%	20000	4	197	5866384	942720	4872349	2520258
10km	90%	20000	4	219	5600555	782405	4762418	2768155
10km	90%	20000	4	213	5514943	889457	4573817	2555733
10km	90%	20000	4	191	3608230	609536	2961054	1991296
10km	90%	20000	4	197	5160748	792064	4306375	2116440
10km	90%	20000	4	190	5178365	826186	4294202	2161414
10km	90%	20000	4	242	6280121	876608	5359386	2594349
10km	90%	20000	4	198	3833929	624926	3178499	2451350
10km	90%	20000	4	365	6228005	907821	5259316	2856762
10km	90%	20000	4	294	7765718	1130301	6559929	3517497
10km	90%	20000	4	244	5556303	825734	4682186	2537284
10km	90%	20000	4	187	5403455	770254	4580735	2218126
10km	90%	20000	4	188	4709009	756816	3908302	2008713
10km	90%	20000	4	184	4438959	739946	3656920	1945176
10km	90%	20000	4	225	4025354	632293	3353518	1680857
10km	90%	20000	4	204	5126614	815643	4271073	2211006
10km	90%	20000	4	222	4445248	658857	3756671	2305007
10km	90%	20000	4	235	4607340	769407	3807510	1957984
10km	90%	20000	4	198	5048063	844418	4154523	2258419
10km	90%	20000	4	298	5193683	737549	4411996	2349718
10km	90%	20000	4	244	4981499	756316	4162296	2229767
10km	90%	20000	4	253	4195152	671086	3488836	1870283
10km	90%	20000	4	228	5903447	885975	4963513	2678973
10km	90%	20000	4	205	5260711	786270	4427005	2424861
10km	90%	20000	4	200	6769596	981633	5729412	2697443
10km	90%	20000	4	202	4786145	804320	3914810	2387079
10km	90%	20000	4	214	5969653	939479	4971522	2502057
10km	90%	20000	4	193	4449461	702833	3706389	2075383
10km	90%	20000	4	212	4909082	809680	4047722	2129245
10km	90%	20000	4	211	5204534	840590	4303812	2391337
10km	90%	20000	4	243	6158288	949398	5125412	2804393
10km	90%	20000	4	235	5171205	716113	4412513	2534951
10km	90%	20000	4	246	6037379	959215	5011665	2906707
10km	90%	20000	4	185	4165373	670132	3470590	2053645
10km	90%	20000	4	218	5536673	864795	4624767	2705580
10km	90%	20000	4	187	4768171	796742	3911114	2136200
10km	90%	20000	4	205	4203853	646483	3525437	2160519
10km	90%	20000	4	206	5282410	831516	4412950	2363044
10km	90%	20000	4	214	6281051	960005	5279062	2712910
10km	90%	20000	4	183	4353476	661180	3646461	2277621
10km	90%	20000	4	190	4051929	672683	3329718	1812775
10km	90%	20000	4	236	6290679	907590	5289335	3253024
10km	90%	20000	4	164	5055866	839538	4163266	1924500
10km	90%	20000	4	219	4546956	678340	3825189	2076175
10km	90%	20000	4	238	4067763	729613	3301477	2061683
10km	90%	20000	4	264	6025440	863839	5095807	2640226
10km	90%	20000	4	287	4682377	718620	3905567	2586004
10km	90%	20000	4	231	6343691	920800	5348399	2680749
10km	90%	20000	4	226	6027068	878635	5104477	2787116
10km	90%	20000	4	191	4487797	739985	3700022	2092335
10km	90%	20000	4	264	5476568	812475	4611195	2473238
10km	90%	20000	4	234	5227940	840798	4326460	2594145
10km	90%	20000	4	220	4727604	785599	3873633	2680875
10km	90%	20000	4	283	7051103	979471	6005844	3126093
10km	90%	20000	4	201	5348998	826649	4474596	2306819
10km	90%	20000	4	214	6544653	937882	5484341	2568229
10km	90%	20000	4	241	7326605	969154	6274260	2834593
10km	90%	20000	4	202	4920134	803491	4075077	2295068
10km	90%	20000	4	246	4296799	664812	3576665	1906603
10km	90%	20000	4	216	4883262	757248	4075625	2021055
10km	90%	20000	4	180	3956855	668028	3266472	2136312
10km	90%	20000	4	188	4814072	793608	3986559	2354979
10km	90%	20000	4	182	4010055	675076	3305097	1764459
10km	90%	20000	4	254	5999086	1020155	4906832	2830008
10km	90%	20000	4	207	5884261	970782	4830461	2415047
10km	90%	20000	4	168	4314572	681980	3586274	1714425
10km	90%	20000	4	187	5164896	736695	4368253	2236136
10km	90%	20000	4	184	4452739	686852	3735646	2083883
10km	90%	20000	4	268	3779358	572968	3167435	2171779
10km	90%	20000	4	286	5339784	879137	4355186	2890567
10km	90%	20000	4	264	5111961	824596	4232191	2414820
10km	90%	20000	4	196	5670774	835744	4785682	2407578
10km	90%	20000	4	209	5813322	868129	4867703	2662662
10km	90%	20000	4	241	6529322	942146	5518067	2860366
10km	90%	20000	4	165	5054483	784441	4228382	2192046
10km	90%	20000	4	247	6415665	928830	5410871	2709780
10km	90%	20000	4	233	5452958	793558	4601186	2151140
10km	90%	20000	4	250	6789739	994649	5714384	2656991
10km	90%	20000	4	185	3942116	649006	3254551	1821325
10km	90%	20000	4	165	4382694	734132	3598848	1843406
10km	90%	20000	4	214	5634242	927922	4603377	2523757
10km	90%	20000	4	203	4406736	754137	3616212	2448591
10km	90%	20000	4	242	5749533	932778	4757820	2390160
10km	90%	20000	4	210	5229875	892905	4280162	2411400
10km	90%	20000	4	213	4851680	764189	4050011	2252798
10km	90%	20000	4	210	4625962	770692	3825155	2000116
10km	90%	20000	4	221	6334285	990911	5254648	3143067
10km	90%	20000	4	202	4840296	778407	3993818	1887861
10km	90%	20000	4	251	4823597	744012	4043782	2476317
10km	90%	20000	4	174	4052795	656574	3363692	1905591
10km	90%	20000	4	200	5014325	764962	4191499	2003730
10km	90%	20000	4	210	3521497	520348	2960826	1867203
10km	90%	20000	4	272	4564490	691988	3819364	2466827
10km	90%	20000	4	314	5984583	1005847	4914029	3217019
10km	90%	20000	4	238	5721781	891323	4760023	3395283
10km	90%	20000	4	175	5001286	831386	4124686	2159096
10km	90%	20000	4	299	6530996	991468	5474452	3312085
10km	90%	20000	4	324	7099548	1023404	6002860	3358429
10km	90%	20000	4	214	5404758	768388	4607082	2244436
10km	90%	20000	4	218	4942686	791527	4089510	2337910
10km	90%	20000	4	194	4216621	713436	3449599	1946794
10km	90%	20000	4	196	4407972	716527	3652008	2079017
10km	90%	20000	4	220	4343267	713804	3575817	2092926
10km	90%	20000	4	176	4373347	752457	3564201	2066439
10km	90%	20000	4	206	5605807	924944	4635461	2519433
10km	90%	20000	4	218	5575066	870612	4602627	2412176
10km	90%	20000	4	177	5042641	772774	4207314	1845112
10km	90%	20000	4	248	4899209	755616	4077921	2380395
10km	90%	20000	4	234	4766358	740740	3987659	2647039
10km	90%	20000	4	211	4503248	699638	3757319	1960690
10km	90%	20000	4	246	5688462	867881	4763922	2793902
10km	90%	20000	4	230	5748809	880524	4811694	3039830
10km	90%	20000	4	154	4988753	720354	4224068	2066429
10km	90%	20000	4	224	5862102	867771	4932658	2672480
10km	90%	20000	4	184	4693996	759446	3884841	1864808
10km	90%	20000	4	173	4537073	729250	3774728	2121311
10km	90%	20000	4	233	4849990	791218	4011394	2430196
10km	90%	20000	4	202	3767184	594692	3142737	1856385
10km	90%	20000	4	272	6154380	978797	5120654	2545314
10km	90%	20000	4	209	5249607	833510	4364321	2227880
10km	90%	20000	4	208	4208180	667097	3505654	1930129
10km	90%	20000	4	173	4349937	748779	3563057	1746705
10km	90%	20000	4	222	5791695	1021584	4691995	2687296
10km	90%	20000	4	212	5381326	857443	4484678	2656649
10km	90%	20000	4	237	4917485	785592	4067837	2161560
10km	90%	20000	4	234	4819127	798275	3978448	2111394
10km	90%	20000	4	210	5158190	801136	4288123	2246578
10km	90%	20000	4	168	3839799	640065	3168721	1922212
10km	90%	20000	4	228	4289144	692976	3554200	2006312
10km	90%	20000	4	232	6362239	881890	5425814	2546922
10km	90%	20000	4	206	4675041	769281	3847924	2212341
10km	90%	20000	4	180	5696275	901054	4737378	2525523
10km	90%	20000	4	228	5511327	926035	4529737	3015790
10km	90%	20000	4	196	4206069	707398	3458587	2227300
10km	90%	20000	4	298	5245621	777009	4422644	2705915
10km	90%	20000	4	205	5549180	879556	4610712	2284992
10km	90%	20000	4	207	5312278	860689	4393303	2260914
10km	90%	20000	4	189	4905779	779868	4057786	2015733
10km	90%	20000	4	258	7236395	1045214	6097387	3247081
10km	90%	20000	4	235	7394562	1085881	6240593	3281094
10km	90%	20000	4	211	6373920	846124	5477787	2562499
10km	90%	20000	4	170	4537469	746257	3741711	2161333
10km	90%	20000	4	184	4665352	734306	3885665	2003472
10km	90%	20000	4	271	4498061	775473	3682502	2065835
10km	90%	20000	4	191	4894430	801923	4009938	2134543
10km	90%	20000	4	256	7614540	1098027	6431972	3246289
10km	90%	20000	4	262	5456423	805352	4612169	2454560
10km	90%	20000	4	242	5362692	752585	4552558	2237303
10km	90%	20000	4	199	5418121	847578	4521435	2280181
10km	90%	20000	4	211	4496554	727770	3735073	1950214
[truncated: 1 more rows]
