# Supplementary material for: Quantifying the Value of Perfect Information in Emergency Vaccination Campaigns
Source: PLoS Comput Biol. 2017 Feb 16;13(2):e1005318. doi: 10.1371/journal.pcbi.1005318 (PMC5312803; doi:10.1371/journal.pcbi.1005318)
Supplement: S1 Data — (ZIP) [file pcbi.1005318.s013.zip › Data/10km vaccination/data21.txt]

vacc_radius	efficacy	capacity	delay	outbreak_duration	livestock_culled	cattle_culled	sheep_culled	vaccinations
10km	90%	20000	6	206	4772606	789379	3941767	2540365
10km	90%	20000	6	206	5545430	873342	4601878	2543900
10km	90%	20000	6	200	6250079	882726	5310012	2662939
10km	90%	20000	6	204	4621016	660583	3919562	2428434
10km	90%	20000	6	210	5627145	814676	4736640	2426761
10km	90%	20000	6	237	5596537	978784	4560334	2622021
10km	90%	20000	6	204	5348589	825749	4465355	2712772
10km	90%	20000	6	208	3988506	661449	3284566	1934030
10km	90%	20000	6	220	5920445	898422	4946942	2274453
10km	90%	20000	6	278	4984215	832507	4090028	2770927
10km	90%	20000	6	176	5360297	869844	4442708	2028556
10km	90%	20000	6	202	3863305	600828	3226915	2252908
10km	90%	20000	6	184	4909017	804350	4029775	2234993
10km	90%	20000	6	148	5240993	856905	4328747	1901718
10km	90%	20000	6	190	4602177	766368	3786920	2007122
10km	90%	20000	6	251	5600609	785825	4765539	2649409
10km	90%	20000	6	232	5986686	930604	4974438	2673207
10km	90%	20000	6	264	6663122	964062	5666060	3040965
10km	90%	20000	6	210	5127968	814421	4245269	2063414
10km	90%	20000	6	234	6316013	1007065	5238199	2826088
10km	90%	20000	6	265	6735507	941594	5736949	3223840
10km	90%	20000	6	238	4630944	763582	3837861	2199927
10km	90%	20000	6	195	6692797	1072376	5525277	2717497
10km	90%	20000	6	247	6520834	1041483	5416621	3050442
10km	90%	20000	6	165	3072874	531456	2506483	1689668
10km	90%	20000	6	170	4359571	714779	3606110	1797669
10km	90%	20000	6	278	6244379	870356	5320956	3113687
10km	90%	20000	6	302	5567394	870552	4664545	2713938
10km	90%	20000	6	249	5101557	803356	4260244	2404063
10km	90%	20000	6	244	5683693	882172	4741706	2488328
10km	90%	20000	6	158	2746582	457370	2263577	1473736
10km	90%	20000	6	206	5306045	834352	4421791	2426074
10km	90%	20000	6	185	4649913	768987	3841338	2163998
10km	90%	20000	6	310	5760279	813983	4901318	2753776
10km	90%	20000	6	231	3585345	600507	2959119	1768247
10km	90%	20000	6	235	6174091	990324	5060174	2975988
10km	90%	20000	6	236	4724523	761521	3930822	2029547
10km	90%	20000	6	168	4628393	717137	3853278	2013221
10km	90%	20000	6	226	4451541	678606	3719102	2253154
10km	90%	20000	6	243	5399316	846626	4482519	2293462
10km	90%	20000	6	182	4873205	728024	4102535	2058101
10km	90%	20000	6	180	4105763	642269	3418356	1705237
10km	90%	20000	6	217	4226703	699426	3488723	2224693
10km	90%	20000	6	222	5365492	820004	4486700	2767584
10km	90%	20000	6	197	3950127	642044	3277677	2021332
10km	90%	20000	6	170	3968609	671858	3261975	1719946
10km	90%	20000	6	231	5625731	856127	4705900	2571779
10km	90%	20000	6	193	4959817	844793	4054454	2516922
10km	90%	20000	6	223	5212836	860580	4300746	2298816
10km	90%	20000	6	197	4877751	769260	4073694	2418408
10km	90%	20000	6	188	5058539	801057	4216709	2206558
10km	90%	20000	6	192	4357487	704465	3592055	2164699
10km	90%	20000	6	227	5569447	854734	4659876	2233424
10km	90%	20000	6	244	5478816	851487	4586975	2409501
10km	90%	20000	6	194	5297737	877510	4361654	2116326
10km	90%	20000	6	211	4785678	718753	4029897	2079531
10km	90%	20000	6	234	4632365	713240	3883834	2312442
10km	90%	20000	6	212	6444472	938588	5382421	2639876
10km	90%	20000	6	319	7648067	1091890	6485777	3938769
10km	90%	20000	6	237	3920582	607233	3272566	2046298
10km	90%	20000	6	246	5518863	810471	4665053	2331547
10km	90%	20000	6	221	6066584	930595	5072588	2569912
10km	90%	20000	6	205	5762010	912506	4744105	2542018
10km	90%	20000	6	221	5352954	859756	4435453	2507692
10km	90%	20000	6	245	5420804	804149	4549793	2575909
10km	90%	20000	6	226	4385044	654398	3695440	2140904
10km	90%	20000	6	194	4742778	790668	3883738	2057724
10km	90%	20000	6	282	5591898	840930	4704934	2495195
10km	90%	20000	6	222	4299867	691650	3559281	2105217
10km	90%	20000	6	235	5703571	869067	4771619	2598554
10km	90%	20000	6	258	5264060	815960	4390336	2599933
10km	90%	20000	6	257	6951996	994591	5868114	2672065
10km	90%	20000	6	235	4506218	744670	3731876	1895748
10km	90%	20000	6	221	5849423	850634	4953318	2742018
10km	90%	20000	6	166	3834896	620671	3172202	1862226
10km	90%	20000	6	259	4686773	671523	3977472	2374745
10km	90%	20000	6	246	4944880	798595	4104387	2343492
10km	90%	20000	6	302	7115977	995380	6046506	2957638
10km	90%	20000	6	184	3821078	622311	3159537	1630664
10km	90%	20000	6	244	5289408	749641	4494206	2440412
10km	90%	20000	6	216	5273363	861006	4346712	2363580
10km	90%	20000	6	179	3823794	535216	3247114	1940582
10km	90%	20000	6	162	4254822	727094	3491250	1832817
10km	90%	20000	6	247	5889435	926814	4901586	2693972
10km	90%	20000	6	242	4089135	675222	3360535	1961445
10km	90%	20000	6	218	5305765	715987	4539267	2209075
10km	90%	20000	6	184	4078847	680853	3375146	1915920
10km	90%	20000	6	190	4677446	779301	3855394	2196871
10km	90%	20000	6	235	5501584	838263	4610617	2311863
10km	90%	20000	6	208	5727996	928229	4732249	2529956
10km	90%	20000	6	346	5612009	761968	4796039	3217110
10km	90%	20000	6	199	5221473	895609	4279214	2097874
10km	90%	20000	6	256	4513836	651390	3815542	2158811
10km	90%	20000	6	257	5934552	992969	4856541	2955829
10km	90%	20000	6	211	5430405	876318	4493152	2422337
10km	90%	20000	6	199	4124963	679786	3392848	2043428
10km	90%	20000	6	227	4448969	674421	3736138	1966777
10km	90%	20000	6	212	4202246	613051	3544702	1939217
10km	90%	20000	6	225	4685075	745533	3879559	2265652
10km	90%	20000	6	202	4483181	658188	3798027	2241145
10km	90%	20000	6	186	4368497	675405	3634259	2115340
10km	90%	20000	6	231	3880450	571649	3283346	1934763
10km	90%	20000	6	213	4007320	647812	3324960	1888625
10km	90%	20000	6	208	3910858	577473	3305820	1999566
10km	90%	20000	6	184	5115711	861891	4202054	2074396
10km	90%	20000	6	253	5628783	818183	4752515	2757200
10km	90%	20000	6	250	5261228	783689	4419972	2248624
10km	90%	20000	6	187	4597337	775452	3767153	2051336
10km	90%	20000	6	171	5087162	808407	4228590	2085585
10km	90%	20000	6	228	6150905	889749	5202142	2671927
10km	90%	20000	6	197	4406750	699608	3652838	1918058
10km	90%	20000	6	236	4248933	738279	3462160	2309828
10km	90%	20000	6	203	5771017	848812	4841002	2368574
10km	90%	20000	6	149	4317866	721449	3560001	1619556
10km	90%	20000	6	206	3951138	648056	3275819	2120196
10km	90%	20000	6	202	5600770	966505	4558513	2125103
10km	90%	20000	6	188	4390980	714953	3634322	1882641
10km	90%	20000	6	220	4912874	832411	4013262	2381919
10km	90%	20000	6	228	5855427	913941	4838978	2772361
10km	90%	20000	6	225	6416648	944487	5426862	2717729
10km	90%	20000	6	249	5321803	755535	4481291	2301749
10km	90%	20000	6	274	6092375	954453	5058335	2736215
10km	90%	20000	6	237	5066440	811074	4193375	2461201
10km	90%	20000	6	232	5941086	841210	5053004	2703668
10km	90%	20000	6	197	5276275	807709	4387874	2306509
10km	90%	20000	6	254	7408612	1140809	6178073	3520645
10km	90%	20000	6	204	5165796	784963	4325822	2426799
10km	90%	20000	6	186	4018208	618946	3340681	1913469
10km	90%	20000	6	202	5145631	736842	4326752	2436720
10km	90%	20000	6	273	5205993	778371	4380523	2199372
10km	90%	20000	6	210	4915490	736224	4132604	2441452
10km	90%	20000	6	233	4884421	830045	4001617	2612896
10km	90%	20000	6	264	5341430	764714	4535957	2601570
10km	90%	20000	6	222	4621049	699623	3877205	2097065
10km	90%	20000	6	350	5980319	817547	5112025	2317286
10km	90%	20000	6	272	5737166	842751	4831821	3133732
10km	90%	20000	6	236	6602114	970520	5567544	2986950
10km	90%	20000	6	229	2993187	488978	2478806	1584388
10km	90%	20000	6	297	7039345	1003860	5976436	2943685
10km	90%	20000	6	219	6170606	993125	5103900	2181403
10km	90%	20000	6	258	5563134	946090	4555299	2840168
10km	90%	20000	6	187	4873977	805352	4025849	2058353
10km	90%	20000	6	212	5302180	821097	4423724	2335963
10km	90%	20000	6	210	5080266	804893	4219619	2112086
10km	90%	20000	6	192	5263207	825820	4383116	2037147
10km	90%	20000	6	265	5407807	760113	4606479	2571325
10km	90%	20000	6	216	5889922	1029704	4776279	2389457
10km	90%	20000	6	198	5175554	817091	4286089	2218277
10km	90%	20000	6	240	5383060	778911	4545856	2581346
10km	90%	20000	6	280	3864212	571137	3243600	2463257
10km	90%	20000	6	220	4306600	775959	3501158	2027742
10km	90%	20000	6	204	5698818	892655	4736614	2644489
10km	90%	20000	6	218	3633154	588779	3027027	1857168
10km	90%	20000	6	255	4934854	806339	4054400	2160421
10km	90%	20000	6	215	5298309	899581	4359987	2628389
10km	90%	20000	6	230	4597044	753286	3788289	2182145
10km	90%	20000	6	201	4510029	719395	3734510	1919650
10km	90%	20000	6	237	6673680	920952	5703048	2719662
10km	90%	20000	6	198	4708380	704594	3954702	2121228
10km	90%	20000	6	250	5089875	783182	4236509	2388595
10km	90%	20000	6	230	5803302	915643	4807527	2654914
10km	90%	20000	6	179	5739529	932427	4750104	2421648
10km	90%	20000	6	253	4670066	700114	3902632	2262347
10km	90%	20000	6	212	5681000	963993	4631192	2490283
10km	90%	20000	6	273	4185313	715935	3440847	2176011
10km	90%	20000	6	227	4795255	699913	4062160	2097892
10km	90%	20000	6	230	6253646	891294	5325040	2854778
10km	90%	20000	6	196	4838650	796814	3996224	2138174
10km	90%	20000	6	232	5555963	874640	4621771	2717226
10km	90%	20000	6	237	5782639	911783	4813673	2868121
10km	90%	20000	6	290	5593053	811870	4731553	2588593
10km	90%	20000	6	225	4709261	801024	3850682	2509149
10km	90%	20000	6	189	5046880	844534	4173978	2336567
10km	90%	20000	6	187	3649674	588962	3032815	1918636
10km	90%	20000	6	207	5074410	875098	4149464	2499891
10km	90%	20000	6	247	4874531	844788	3975202	2313232
10km	90%	20000	6	249	4911456	714373	4152784	2050378
10km	90%	20000	6	210	6293798	847428	5375633	2463140
10km	90%	20000	6	315	6000793	808523	5145964	2804705
10km	90%	20000	6	190	4520907	752673	3721890	1944796
10km	90%	20000	6	244	4450630	720218	3704297	2132805
10km	90%	20000	6	217	4325883	696892	3589807	2377819
10km	90%	20000	6	254	4889323	806931	4043575	2373608
10km	90%	20000	6	264	6251073	892802	5309592	2413949
10km	90%	20000	6	218	5615661	967139	4584775	2045420
10km	90%	20000	6	200	5209281	863084	4292632	2180024
10km	90%	20000	6	189	4958464	848378	4072348	2262633
10km	90%	20000	6	225	6778371	1090113	5624302	2919270
10km	90%	20000	6	181	4945536	846266	4035036	2120992
10km	90%	20000	6	194	4269983	690299	3520811	1966480
10km	90%	20000	6	182	5016326	800252	4172286	2296373
10km	90%	20000	6	175	5525296	891553	4564299	2410423
10km	90%	20000	6	225	4741448	720346	3985568	2458566
10km	90%	20000	6	214	5201566	844263	4306598	2298064
10km	90%	20000	6	213	3256158	530437	2699510	1814432
10km	90%	20000	6	221	5793744	827334	4922903	2512224
10km	90%	20000	6	182	5019354	858290	4120493	2477071
10km	90%	20000	6	209	5328488	850450	4412554	2266570
10km	90%	20000	6	272	4119938	642675	3434953	1899762
10km	90%	20000	6	206	4782317	705621	4047563	2436256
10km	90%	20000	6	236	4969541	831666	4044433	2749750
10km	90%	20000	6	347	7729934	1065493	6599135	3200952
10km	90%	20000	6	194	4385881	637852	3712891	2142280
10km	90%	20000	6	344	5553046	987167	4500339	2856583
10km	90%	20000	6	208	5710433	930372	4716047	2734752
10km	90%	20000	6	260	5967134	922517	4997955	2793025
10km	90%	20000	6	220	5397910	861075	4477050	2299920
10km	90%	20000	6	207	5161712	850075	4271213	2433733
10km	90%	20000	6	197	6655797	1068407	5511017	2776031
10km	90%	20000	6	182	4775582	767262	3954368	2025125
10km	90%	20000	6	257	5151282	777798	4304072	2604704
10km	90%	20000	6	170	4332347	660598	3618326	1675454
10km	90%	20000	6	229	4234142	669292	3519578	2020264
10km	90%	20000	6	211	3950301	670282	3241777	1879043
10km	90%	20000	6	259	5843132	860084	4922024	2664422
10km	90%	20000	6	218	6741645	966582	5710414	2650316
10km	90%	20000	6	226	5756562	967336	4739902	2708383
10km	90%	20000	6	235	6435752	959281	5390199	2849213
10km	90%	20000	6	250	5850506	846436	4947767	2872467
10km	90%	20000	6	240	4302478	740185	3522691	2060618
10km	90%	20000	6	205	4486328	736909	3708644	2291763
10km	90%	20000	6	246	6914313	915217	5909519	3116379
10km	90%	20000	6	318	5970896	856833	5036851	2991250
10km	90%	20000	6	193	4295445	719999	3518695	2009958
10km	90%	20000	6	211	4640075	790181	3814079	1782799
10km	90%	20000	6	236	3924860	652837	3233141	2106013
10km	90%	20000	6	305	7037756	1027967	5914991	3085735
10km	90%	20000	6	194	6086722	942812	5053525	2383636
10km	90%	20000	6	177	4168084	641236	3472069	1778725
10km	90%	20000	6	286	5890190	869025	4977584	2460870
10km	90%	20000	6	227	5839448	875588	4895083	2619752
10km	90%	20000	6	261	5041560	839350	4148086	2757229
10km	90%	20000	6	196	4657753	714610	3905008	1858117
10km	90%	20000	6	255	6752342	1052826	5592817	3135680
10km	90%	20000	6	202	4028580	684517	3302992	2111628
10km	90%	20000	6	184	3954348	620943	3313554	1825034
10km	90%	20000	6	179	3997069	674760	3296392	1849874
10km	90%	20000	6	239	5000909	801023	4150688	2302786
10km	90%	20000	6	263	4686874	706157	3921825	2166576
10km	90%	20000	6	182	5561257	905347	4578463	2094251
10km	90%	20000	6	207	4742782	721259	3983628	2333839
10km	90%	20000	6	221	5119917	838900	4232947	2213494
10km	90%	20000	6	179	4703415	812220	3826595	2121172
10km	90%	20000	6	227	3963857	654699	3270759	2017738
10km	90%	20000	6	190	5369674	823310	4526748	2397161
10km	90%	20000	6	216	5263480	787102	4423621	2021598
10km	90%	20000	6	198	4628396	634280	3969626	2164862
10km	90%	20000	6	224	5824767	902666	4818116	3103543
10km	90%	20000	6	260	4732398	765222	3934148	2070302
10km	90%	20000	6	218	5140412	827474	4237801	2393506
10km	90%	20000	6	240	5566166	824095	4701124	2400119
10km	90%	20000	6	238	5367211	878507	4419945	2963261
10km	90%	20000	6	189	4119204	645126	3444219	1853082
10km	90%	20000	6	296	5728169	799248	4864319	2751830
10km	90%	20000	6	223	5989577	849497	5067265	2646283
10km	90%	20000	6	223	4673753	809132	3826771	2296891
10km	90%	20000	6	234	3980308	629634	3305303	1868764
10km	90%	20000	6	227	5309554	812986	4458606	2186160
10km	90%	20000	6	275	6648832	921771	5627041	2879520
10km	90%	20000	6	200	5108430	807620	4248635	2561779
10km	90%	20000	6	270	4610100	770099	3809415	2571877
10km	90%	20000	6	303	6051026	955698	5041418	2995943
10km	90%	20000	6	291	7017574	1057769	5872540	3207454
10km	90%	20000	6	196	3983123	650628	3294457	1812313
10km	90%	20000	6	235	4822717	724407	4033052	2153461
10km	90%	20000	6	341	7377591	1097201	6214197	3091690
10km	90%	20000	6	243	5839392	835887	4949212	2562236
10km	90%	20000	6	249	5200942	820816	4319836	2581820
10km	90%	20000	6	216	3925606	641837	3244019	2010159
10km	90%	20000	6	275	5754980	879476	4813798	2700183
10km	90%	20000	6	205	4174043	665796	3461767	1989748
10km	90%	20000	6	192	4902105	806783	4058500	2008638
10km	90%	20000	6	199	4761042	770055	3930717	2226813
10km	90%	20000	6	225	5246718	865019	4305986	2587712
10km	90%	20000	6	221	4702904	755415	3892326	2184494
10km	90%	20000	6	220	6045589	855747	5148179	2493593
10km	90%	20000	6	177	4276426	692542	3540042	1968369
10km	90%	20000	6	189	4941978	771079	4112215	2139586
10km	90%	20000	6	200	5889306	873655	4929831	2226900
10km	90%	20000	6	233	5005231	769971	4157866	2363541
10km	90%	20000	6	211	6836161	1062000	5689015	2972234
10km	90%	20000	6	247	5016660	778322	4179657	2769214
10km	90%	20000	6	172	3782539	612915	3141066	1631693
10km	90%	20000	6	253	5044676	687839	4308233	2551453
10km	90%	20000	6	219	4914020	793755	4092317	2173167
10km	90%	20000	6	245	5577521	911497	4597261	2584135
10km	90%	20000	6	240	5742894	979897	4689978	2796310
10km	90%	20000	6	289	5110745	766009	4290472	2481724
10km	90%	20000	6	200	4585608	747950	3807697	2200733
10km	90%	20000	6	204	5191955	904538	4241933	2530691
10km	90%	20000	6	214	4563072	746186	3783751	1880920
10km	90%	20000	6	191	4881888	780522	4041780	2332256
10km	90%	20000	6	271	4812271	709322	4046559	2354785
10km	90%	20000	6	168	3387138	589317	2769771	1763031
10km	90%	20000	6	208	5572790	832671	4685352	2337796
10km	90%	20000	6	205	4727007	784093	3886571	2186538
10km	90%	20000	6	227	5890321	910503	4930225	2504519
10km	90%	20000	6	249	3375767	560710	2799730	1972487
10km	90%	20000	6	243	5594090	870564	4681868	2336536
10km	90%	20000	6	218	5736617	854093	4833544	2559442
10km	90%	20000	6	219	5237928	886382	4300548	2533293
10km	90%	20000	6	370	6368703	902183	5376602	3421432
10km	90%	20000	6	185	3936112	631155	3265794	1819132
10km	90%	20000	6	216	4721264	701159	3971130	2285821
10km	90%	20000	6	217	5259984	961971	4223422	2392175
10km	90%	20000	6	217	4805222	754984	4014598	2189429
10km	90%	20000	6	203	4621471	746332	3824345	2289897
10km	90%	20000	6	179	4227470	666103	3521084	1729636
10km	90%	20000	6	172	5361938	902876	4399022	2086554
10km	90%	20000	6	190	4600827	788238	3767153	2124140
10km	90%	20000	6	200	5421663	875685	4485084	2392946
10km	90%	20000	6	246	4399169	721295	3624546	2190767
10km	90%	20000	6	248	4954579	791558	4123445	2346987
10km	90%	20000	6	202	4856641	738055	4081294	2235320
10km	90%	20000	6	221	6110888	990560	4996949	2776560
10km	90%	20000	6	272	5172888	798446	4283414	2345206
10km	90%	20000	6	192	5031393	852972	4135183	1921547
10km	90%	20000	6	207	3942921	665526	3216908	1854032
10km	90%	20000	6	262	5294314	875369	4352501	2995453
10km	90%	20000	6	229	4533204	714443	3783989	2143286
10km	90%	20000	6	226	4861832	844194	3975122	2223883
10km	90%	20000	6	276	5009936	761928	4180720	2146867
10km	90%	20000	6	221	5149018	813672	4279355	2611873
10km	90%	20000	6	196	5282243	823170	4388306	2224484
10km	90%	20000	6	264	4186607	648483	3479445	1989643
10km	90%	20000	6	243	6866501	1012208	5816430	2620353
10km	90%	20000	6	200	5450813	755714	4645948	2528031
10km	90%	20000	6	174	4691709	748314	3888394	1910396
10km	90%	20000	6	264	7523677	1115669	6318315	3641220
10km	90%	20000	6	206	4979575	754009	4129961	2033131
10km	90%	20000	6	290	5766653	799169	4888511	2732422
10km	90%	20000	6	230	4898454	814168	4031354	2632251
10km	90%	20000	6	217	3923251	691231	3202492	1915114
10km	90%	20000	6	256	4414032	711915	3654622	2115863
10km	90%	20000	6	208	4197010	632553	3514958	2164324
10km	90%	20000	6	176	4119488	676363	3410289	1759401
10km	90%	20000	6	200	4886468	803336	4042866	2318302
10km	90%	20000	6	232	5827347	889719	4897877	2763249
10km	90%	20000	6	190	4926176	877447	3994636	2102890
10km	90%	20000	6	175	4212471	632798	3509936	1906941
10km	90%	20000	6	268	6459098	913017	5457619	2794377
10km	90%	20000	6	227	3450843	571242	2842359	2085076
10km	90%	20000	6	217	4306252	694510	3570352	2141395
10km	90%	20000	6	195	4925787	822280	4044131	2235727
10km	90%	20000	6	216	4343017	709805	3578968	2384936
10km	90%	20000	6	215	4412061	721825	3658685	2204036
10km	90%	20000	6	198	5724890	915986	4757660	2482057
10km	90%	20000	6	225	4407251	671410	3701928	2302123
10km	90%	20000	6	211	4193069	688066	3470428	1906947
10km	90%	20000	6	242	5117632	856510	4154194	2437028
10km	90%	20000	6	238	5360474	827288	4467079	2536478
10km	90%	20000	6	166	5538331	884367	4597044	2322979
10km	90%	20000	6	304	5932546	897384	4984461	2490313
10km	90%	20000	6	225	5937217	878289	5004330	2535302
10km	90%	20000	6	183	4738233	759631	3932044	2093314
10km	90%	20000	6	240	6464612	898684	5530540	2937838
10km	90%	20000	6	197	5231596	821362	4357031	1950905
10km	90%	20000	6	171	4729560	785504	3875148	1878936
10km	90%	20000	6	252	6153350	988825	5093615	3047702
10km	90%	20000	6	179	4642041	805853	3769398	2502058
10km	90%	20000	6	253	4866372	854201	3971982	2272129
10km	90%	20000	6	203	4566354	701109	3830131	2261718
10km	90%	20000	6	230	5862054	896613	4912803	2503210
10km	90%	20000	6	202	4874491	722141	4109847	2278554
10km	90%	20000	6	238	5911201	880046	4997212	2552290
10km	90%	20000	6	276	5021658	838821	4138621	2307510
10km	90%	20000	6	249	5397215	875870	4464088	2631410
10km	90%	20000	6	200	4473078	743928	3686925	2308581
10km	90%	20000	6	221	5741812	809728	4877599	2687289
10km	90%	20000	6	177	4274880	674754	3546086	1882085
10km	90%	20000	6	164	4023568	710505	3286484	2087078
10km	90%	20000	6	200	4822683	794839	3989914	2005737
10km	90%	20000	6	291	5370391	858466	4424816	2621028
10km	90%	20000	6	236	6452431	1095471	5271992	2787805
10km	90%	20000	6	262	6958507	1065900	5809374	2916726
10km	90%	20000	6	177	4565524	764126	3741015	2087191
10km	90%	20000	6	167	5348162	853899	4438134	2122257
10km	90%	20000	6	181	4256440	715764	3498034	1606687
10km	90%	20000	6	200	4355156	696283	3620837	2027647
10km	90%	20000	6	177	3658393	595890	3031938	1938336
10km	90%	20000	6	234	4859057	770419	4050335	2250247
10km	90%	20000	6	214	4554814	756387	3772834	2265550
10km	90%	20000	6	251	5391804	839410	4522244	2550526
10km	90%	20000	6	327	6733212	1036966	5608489	3035381
10km	90%	20000	6	188	4790044	760124	3976126	2047966
10km	90%	20000	6	286	4706395	770166	3899538	2616393
10km	90%	20000	6	182	3890495	634901	3228704	1807076
10km	90%	20000	6	215	6303131	950341	5282485	2824724
10km	90%	20000	6	212	4200383	661494	3503207	2024048
10km	90%	20000	6	158	3938024	667044	3230806	1851925
10km	90%	20000	6	214	4905640	824039	4039883	2261994
10km	90%	20000	6	238	5314480	907420	4350205	2498511
10km	90%	20000	6	192	5736790	979380	4717658	2505269
10km	90%	20000	6	264	5085160	723776	4320835	2846819
10km	90%	20000	6	211	4524035	713491	3770439	2502851
10km	90%	20000	6	235	6392464	904786	5438260	2957467
10km	90%	20000	6	274	5239724	866301	4337975	2438761
10km	90%	20000	6	268	6413751	979393	5382307	2899815
10km	90%	20000	6	240	6039743	780594	5208765	2437573
10km	90%	20000	6	206	6272592	933731	5279791	2596252
10km	90%	20000	6	201	4823122	803216	3968829	2460817
10km	90%	20000	6	200	4513796	753160	3713949	2443512
10km	90%	20000	6	277	4429931	738807	3649593	2321478
10km	90%	20000	6	286	4744571	738865	3933292	2307912
10km	90%	20000	6	216	4388007	714510	3619990	1983609
10km	90%	20000	6	212	5565002	913479	4581944	2611232
10km	90%	20000	6	174	4998632	815969	4074253	2149749
10km	90%	20000	6	273	4499730	703896	3764312	2212854
10km	90%	20000	6	171	5371312	867548	4420715	2128627
10km	90%	20000	6	237	5552197	889722	4596952	2634542
10km	90%	20000	6	238	5269915	975601	4242083	2788841
10km	90%	20000	6	247	5554737	819921	4681625	2331089
10km	90%	20000	6	255	6419243	970012	5349440	3169028
10km	90%	20000	6	231	6556604	1015012	5465726	2826635
10km	90%	20000	6	192	5484865	859634	4584193	2154972
10km	90%	20000	6	176	4388800	702048	3639890	1776655
10km	90%	20000	6	238	4299128	697525	3561137	1982240
10km	90%	20000	6	200	5143615	828552	4255819	2065609
10km	90%	20000	6	237	5894689	955394	4889680	2709118
10km	90%	20000	6	204	4472014	697018	3743059	2159409
10km	90%	20000	6	206	5020443	768722	4211286	2060818
10km	90%	20000	6	190	4303920	683181	3588289	1953181
10km	90%	20000	6	197	4398731	751071	3620355	2124078
10km	90%	20000	6	184	4507460	743000	3712317	1984589
10km	90%	20000	6	258	6156233	939110	5164806	3006338
10km	90%	20000	6	200	5406221	892030	4455443	2257067
10km	90%	20000	6	209	4873948	796244	4032116	2269741
10km	90%	20000	6	205	5193821	874591	4266482	2262739
10km	90%	20000	6	279	5532753	814189	4670500	2899827
10km	90%	20000	6	191	3727510	637672	3062445	1828900
10km	90%	20000	6	206	5132419	841569	4239878	2420549
10km	90%	20000	6	254	5725593	839320	4839780	2570851
10km	90%	20000	6	210	5631862	948280	4621200	2865425
10km	90%	20000	6	181	5125168	840017	4238549	2328058
10km	90%	20000	6	235	4277250	745502	3465352	2171190
10km	90%	20000	6	275	5901061	882217	4948006	2826635
10km	90%	20000	6	191	5601756	884909	4658663	2454282
10km	90%	20000	6	184	3894646	667556	3199049	1771969
10km	90%	20000	6	195	4425393	640100	3751327	2059356
10km	90%	20000	6	255	5063864	742146	4244292	2699275
10km	90%	20000	6	207	5908149	897593	4958916	2545288
10km	90%	20000	6	245	5052129	799298	4212971	2447040
10km	90%	20000	6	231	4907851	748595	4120168	2059435
10km	90%	20000	6	266	6883667	1042482	5763638	3142276
10km	90%	20000	6	198	4067511	656966	3377577	1798189
10km	90%	20000	6	190	4442467	757605	3653150	1929806
10km	90%	20000	6	220	4805542	752064	4012340	2239567
10km	90%	20000	6	238	5751565	836161	4875999	2600961
10km	90%	20000	6	205	4023185	662964	3321494	1754187
10km	90%	20000	6	197	5436453	801354	4592674	2645575
10km	90%	20000	6	222	6041647	908535	5064528	2506586
10km	90%	20000	6	224	5249677	794632	4393524	2638093
10km	90%	20000	6	203	4514620	753625	3732882	2323185
10km	90%	20000	6	258	5903207	880470	4979135	2785886
10km	90%	20000	6	207	5620183	816153	4767131	2454601
10km	90%	20000	6	215	4932693	729965	4144298	2533755
10km	90%	20000	6	184	4492395	731686	3697907	2130843
10km	90%	20000	6	163	4686963	769371	3867107	2076967
10km	90%	20000	6	170	4543591	779730	3699455	1952754
10km	90%	20000	6	183	4599368	745054	3825071	1998988
10km	90%	20000	6	226	5468737	917535	4485133	2691018
10km	90%	20000	6	161	4343584	702864	3600465	1822151
10km	90%	20000	6	206	4922677	817246	4039149	2177963
10km	90%	20000	6	190	4822029	819260	3948996	2631164
10km	90%	20000	6	322	6320031	910353	5356432	2918527
10km	90%	20000	6	237	6354881	951879	5329713	2904895
10km	90%	20000	6	260	4189382	662711	3499550	1990827
10km	90%	20000	6	229	5394002	867436	4453753	2523464
10km	90%	20000	6	174	3596030	552813	3006448	1629340
10km	90%	20000	6	199	4965978	850263	4063591	2093716
10km	90%	20000	6	266	6044813	890728	5089582	2616549
10km	90%	20000	6	232	5134802	818374	4275009	2226391
10km	90%	20000	6	202	3536515	571212	2902769	1615696
10km	90%	20000	6	206	4327859	695607	3592939	1832257
10km	90%	20000	6	218	3960839	662923	3263047	1880229
10km	90%	20000	6	214	5029351	779107	4205721	2390462
10km	90%	20000	6	239	6723946	1025337	5642838	3070672
10km	90%	20000	6	241	6436005	954523	5429875	2550048
10km	90%	20000	6	200	4671941	789915	3830416	2202052
10km	90%	20000	6	243	4964073	737233	4191710	2344875
10km	90%	20000	6	194	4814366	773944	3990621	2154668
10km	90%	20000	6	230	5516964	799360	4657295	2687072
10km	90%	20000	6	183	4483423	746136	3698628	2249971
10km	90%	20000	6	230	6167535	915182	5207285	2770160
10km	90%	20000	6	223	3630431	557456	3039671	2128540
10km	90%	20000	6	204	5144178	804952	4293001	2220655
10km	90%	20000	6	263	5553824	881775	4607209	2738397
10km	90%	20000	6	236	4865731	751730	4048760	2576925
10km	90%	20000	6	287	7156630	1096920	5978274	3745804
10km	90%	20000	6	184	5022469	730766	4235820	2144356
10km	90%	20000	6	246	4972414	773212	4147381	2777233
10km	90%	20000	6	261	7237771	1035105	6128014	3114511
10km	90%	20000	6	332	5088989	809989	4236026	2104525
10km	90%	20000	6	248	4902815	818623	4037568	1967910
10km	90%	20000	6	221	5957412	851086	5006853	2461437
10km	90%	20000	6	186	5194957	824294	4329485	1918125
10km	90%	20000	6	196	3367558	517750	2827263	1769849
10km	90%	20000	6	199	5376460	891628	4435766	2433428
10km	90%	20000	6	218	5701486	826589	4788638	2488253
10km	90%	20000	6	201	4090223	661744	3338722	2175558
10km	90%	20000	6	276	6184093	837574	5279263	2597356
10km	90%	20000	6	247	5850796	880098	4902380	2489223
10km	90%	20000	6	189	4301645	704968	3551830	2123465
10km	90%	20000	6	310	6625956	1025252	5530785	3197466
10km	90%	20000	6	199	4668229	768406	3851124	2116908
10km	90%	20000	6	186	4939012	746492	4146865	2259453
10km	90%	20000	6	201	5727267	838198	4807076	2536890
10km	90%	20000	6	214	5126590	821482	4245897	2281664
10km	90%	20000	6	294	5978956	792232	5115771	2705533
10km	90%	20000	6	209	5876655	822565	5000775	2450338
10km	90%	20000	6	201	5375225	865279	4466773	2486143
10km	90%	20000	6	205	4835318	819565	3971181	2040268
10km	90%	20000	6	195	4444046	669175	3737675	2032548
10km	90%	20000	6	232	5412759	888812	4463717	2613515
10km	90%	20000	6	213	4662112	772191	3828243	2620150
10km	90%	20000	6	230	5223955	839534	4306875	2396232
10km	90%	20000	6	314	7265999	1044879	6168338	3662425
10km	90%	20000	6	312	6784914	1075840	5636000	3619087
10km	90%	20000	6	157	3244523	547486	2660737	1680579
10km	90%	20000	6	290	4561215	724189	3764317	2534696
10km	90%	20000	6	221	4456631	734802	3644635	2003659
10km	90%	20000	6	206	4310747	714416	3559913	1902603
10km	90%	20000	6	244	6163397	850046	5273995	2971439
10km	90%	20000	6	221	4882906	821398	4013266	2026598
10km	90%	20000	6	211	4670530	808188	3820517	2363445
10km	90%	20000	6	238	5410107	885413	4458896	2538066
10km	90%	20000	6	202	4990801	779601	4170573	2426700
10km	90%	20000	6	186	4338997	706945	3592478	2140643
10km	90%	20000	6	270	7413410	1123674	6203842	3395957
10km	90%	20000	6	236	5029522	829079	4139221	2431023
10km	90%	20000	6	251	6794137	1009750	5714435	2882671
10km	90%	20000	6	232	4804710	720603	4044851	2109453
10km	90%	20000	6	188	3967518	690179	3242888	1888634
10km	90%	20000	6	243	5118980	825113	4242095	2319187
10km	90%	20000	6	263	6273500	1010225	5194910	2777847
10km	90%	20000	6	264	7063051	1057823	5912698	2884650
10km	90%	20000	6	185	4755060	810208	3881134	2169691
10km	90%	20000	6	265	6722149	1051057	5603758	3082480
10km	90%	20000	6	252	4975810	848293	4065695	2265263
10km	90%	20000	6	215	6578590	976934	5528711	2828137
10km	90%	20000	6	183	4688487	763625	3853196	2017682
10km	90%	20000	6	185	4635844	801619	3765606	2124511
10km	90%	20000	6	302	6445985	943454	5424324	3056702
10km	90%	20000	6	225	4043409	681503	3336953	1782230
10km	90%	20000	6	288	6626727	984602	5563590	3068548
10km	90%	20000	6	236	5076425	780491	4262077	2518532
10km	90%	20000	6	196	5385876	870044	4447204	2268036
10km	90%	20000	6	220	5460465	894182	4469507	2378025
10km	90%	20000	6	198	5331978	856718	4403933	2250807
10km	90%	20000	6	215	5623999	926577	4632382	2448038
10km	90%	20000	6	198	4888805	839600	3994660	2148536
10km	90%	20000	6	198	6318001	964928	5290823	2434092
10km	90%	20000	6	230	6321368	950724	5301344	3275598
10km	90%	20000	6	229	6369006	985945	5309730	2782120
10km	90%	20000	6	231	7567580	1027774	6465149	2861338
10km	90%	20000	6	209	5013884	832020	4115478	2094347
10km	90%	20000	6	233	5669735	916704	4696098	2170227
10km	90%	20000	6	218	5135002	834820	4242016	2496247
10km	90%	20000	6	223	5191436	839265	4273425	2315908
10km	90%	20000	6	164	4102642	705329	3362755	1666586
10km	90%	20000	6	247	4320698	598750	3686719	1984396
10km	90%	20000	6	253	4312112	681183	3602672	2332356
10km	90%	20000	6	249	4985789	825845	4117226	2299432
10km	90%	20000	6	264	6161050	885556	5226455	2398699
10km	90%	20000	6	185	4084106	634469	3406282	1874529
10km	90%	20000	6	267	6714539	1024614	5618561	3068733
10km	90%	20000	6	272	6487168	933080	5491000	2959121
10km	90%	20000	6	181	4043023	652788	3325196	2038760
10km	90%	20000	6	244	4948113	828599	4050973	2452447
10km	90%	20000	6	204	5207918	794456	4350273	2726404
10km	90%	20000	6	189	4156275	659315	3455654	1941752
10km	90%	20000	6	213	4282759	696877	3522670	2020809
10km	90%	20000	6	179	3814745	642999	3145205	1795476
10km	90%	20000	6	201	5020537	832593	4129268	2690444
10km	90%	20000	6	184	4648932	738766	3881300	1952048
10km	90%	20000	6	262	4520526	673649	3804470	2300304
10km	90%	20000	6	178	3978103	676574	3256265	2153282
10km	90%	20000	6	208	4275955	675472	3557152	2170560
10km	90%	20000	6	249	5839012	835819	4953515	2755902
10km	90%	20000	6	197	4870041	801671	4028362	1870968
10km	90%	20000	6	228	4726113	765466	3874846	2138813
10km	90%	20000	6	253	4272508	705546	3528907	2121660
10km	90%	20000	6	250	4365559	607556	3719331	2475840
10km	90%	20000	6	191	4506914	706324	3759677	2025878
10km	90%	20000	6	186	4176867	712562	3427348	2060865
10km	90%	20000	6	219	5878336	985242	4830343	2307362
10km	90%	20000	6	207	5829833	885948	4885580	2428635
10km	90%	20000	6	186	3607943	592312	2976174	1645563
10km	90%	20000	6	281	5279875	782440	4448988	2741897
10km	90%	20000	6	228	7044695	1034799	5936120	2940569
10km	90%	20000	6	222	4863989	829133	3988753	2623345
10km	90%	20000	6	229	5380466	784371	4549883	2488119
10km	90%	20000	6	207	4602437	789577	3752974	2190974
10km	90%	20000	6	233	5145681	795165	4308678	2283777
10km	90%	20000	6	201	5750715	828962	4840780	2733300
10km	90%	20000	6	192	4961739	821233	4114663	2407497
10km	90%	20000	6	161	5458483	862379	4543843	2013980
10km	90%	20000	6	221	5777683	941567	4751360	2385254
10km	90%	20000	6	193	4008793	676414	3250132	1938238
10km	90%	20000	6	223	5735217	955366	4703517	2499918
10km	90%	20000	6	271	6848501	938902	5834561	2616733
10km	90%	20000	6	223	5067329	823782	4191984	2444399
10km	90%	20000	6	207	4719797	767842	3898297	2550780
10km	90%	20000	6	229	6062527	835754	5179425	2667755
10km	90%	20000	6	338	6431421	1052190	5273878	3509964
10km	90%	20000	6	236	4851473	791158	4019100	2471450
10km	90%	20000	6	224	6160130	1068747	5027726	3074986
10km	90%	20000	6	289	5750422	952268	4712484	2881631
10km	90%	20000	6	207	3944937	644370	3248488	2070150
10km	90%	20000	6	225	5426475	910302	4440547	2431518
10km	90%	20000	6	243	4649280	769840	3837039	2366021
10km	90%	20000	6	216	4560710	733744	3782043	2049721
10km	90%	20000	6	248	5038187	835852	4127125	2623546
10km	90%	20000	6	243	5658324	767553	4816336	2765119
10km	90%	20000	6	225	3632993	559548	3042905	1901812
10km	90%	20000	6	196	3711231	629597	3061157	1818118
10km	90%	20000	6	198	4646957	786707	3817496	2071658
10km	90%	20000	6	216	4489284	734174	3682194	2252579
10km	90%	20000	6	221	5533734	882380	4585978	2719739
10km	90%	20000	6	190	5292907	818849	4404365	2408817
10km	90%	20000	6	216	4650348	751383	3857166	1843467
10km	90%	20000	6	224	4721048	759655	3912456	2175965
10km	90%	20000	6	224	6577729	940596	5591194	2952592
10km	90%	20000	6	243	5602318	920535	4626655	2895738
10km	90%	20000	6	203	4482890	733455	3679411	2256835
10km	90%	20000	6	194	4136656	662828	3426458	1926194
10km	90%	20000	6	249	6099360	964540	5078270	2792025
10km	90%	20000	6	190	4822543	748645	4008937	1835723
10km	90%	20000	6	196	3683701	612457	3048591	1928738
10km	90%	20000	6	179	4331478	702175	3580691	1987862
10km	90%	20000	6	184	5177056	889594	4236464	2388410
10km	90%	20000	6	226	6191193	1004743	5121429	2717327
10km	90%	20000	6	271	7112819	1058530	5950811	3176476
10km	90%	20000	6	171	4158606	693729	3413466	1849879
10km	90%	20000	6	222	5091351	803911	4250318	2367249
10km	90%	20000	6	217	4827420	805576	3980205	2289956
10km	90%	20000	6	221	5859525	975823	4830877	2647357
10km	90%	20000	6	206	4284546	660039	3565960	2044286
10km	90%	20000	6	386	5957716	804376	5100767	2707658
10km	90%	20000	6	210	5690198	915117	4720042	2412534
10km	90%	20000	6	247	6074397	922984	5076012	2937419
10km	90%	20000	6	196	4775283	815813	3919232	2245837
10km	90%	20000	6	208	5265918	804658	4414064	2517711
10km	90%	20000	6	320	5895690	876752	4964292	2564800
10km	90%	20000	6	183	5148358	819444	4252420	2292734
10km	90%	20000	6	194	5175767	853979	4251851	2243543
10km	90%	20000	6	197	4021872	639667	3348508	1944891
10km	90%	20000	6	226	4505964	779203	3687106	2408305
10km	90%	20000	6	285	6890511	1028101	5764198	3779317
10km	90%	20000	6	179	5584386	910925	4611567	2063355
10km	90%	20000	6	183	3662058	569384	3047152	1821596
10km	90%	20000	6	215	4750518	763972	3935329	2150092
10km	90%	20000	6	158	5319954	805457	4473793	1990741
10km	90%	20000	6	223	4459886	751439	3675679	2239749
10km	90%	20000	6	160	3863389	642801	3168513	1994236
10km	90%	20000	6	245	6022652	954061	5005563	2817994
10km	90%	20000	6	177	3775397	640026	3106774	1876522
10km	90%	20000	6	208	4453049	696620	3678927	2255274
10km	90%	20000	6	191	5325107	857692	4408928	2214140
10km	90%	20000	6	192	4719530	664247	4012941	2309702
10km	90%	20000	6	244	5014137	744505	4214082	2387168
10km	90%	20000	6	255	5029487	667824	4316977	2517095
10km	90%	20000	6	207	4899819	702547	4156761	2134010
10km	90%	20000	6	252	5542156	888282	4590864	2612047
10km	90%	20000	6	197	4156691	697999	3418736	1865673
10km	90%	20000	6	235	6915045	1085125	5761174	3167980
10km	90%	20000	6	224	5519682	845892	4627706	1932902
10km	90%	20000	6	189	4487618	714579	3723346	2034681
10km	90%	20000	6	209	5324246	869237	4409055	2386553
10km	90%	20000	6	261	4707034	664594	3978518	2541648
10km	90%	20000	6	279	5966814	880359	5030279	2979509
10km	90%	20000	6	209	5637553	877719	4698446	2491370
10km	90%	20000	6	327	7250761	1096172	6112467	3148658
10km	90%	20000	6	327	4170922	631790	3491894	1910871
10km	90%	20000	6	413	6248363	842649	5348699	2711871
10km	90%	20000	6	197	4615257	737413	3827967	2002642
10km	90%	20000	6	176	4983232	831350	4079337	1866132
10km	90%	20000	6	192	5279152	843325	4362786	2234354
10km	90%	20000	6	202	4846460	796781	4006736	2352792
10km	90%	20000	6	186	5157545	812303	4297049	2213110
10km	90%	20000	6	254	5248793	824883	4369219	2487064
10km	90%	20000	6	213	4881580	728241	4114456	2355402
10km	90%	20000	6	200	4865247	775477	4051356	2180342
10km	90%	20000	6	191	5073122	843630	4149769	2010892
10km	90%	20000	6	200	5427985	886564	4488536	2359111
10km	90%	20000	6	170	4588667	803546	3730676	1974989
10km	90%	20000	6	268	5493176	856963	4561578	2494470
10km	90%	20000	6	213	5462592	868333	4534486	2372767
10km	90%	20000	6	210	4973136	780934	4156695	2274761
10km	90%	20000	6	201	5744503	849380	4826211	2468262
10km	90%	20000	6	253	5477254	808628	4601764	2642782
10km	90%	20000	6	261	5434759	775107	4609571	3022524
10km	90%	20000	6	199	6249234	942949	5230345	2329878
10km	90%	20000	6	226	5128446	778072	4304550	2406770
10km	90%	20000	6	229	6541427	930983	5539789	3028217
10km	90%	20000	6	204	5100891	851052	4203575	2212110
10km	90%	20000	6	172	3921364	654607	3218287	1978756
10km	90%	20000	6	188	5263723	886540	4321109	2140522
10km	90%	20000	6	221	4995650	800434	4114319	2116455
10km	90%	20000	6	261	5701318	837875	4807709	2870825
10km	90%	20000	6	209	4521911	774090	3706936	2197352
10km	90%	20000	6	221	5248731	849864	4331910	2481855
10km	90%	20000	6	256	5331319	796970	4492193	2452238
10km	90%	20000	6	256	6102805	919330	5138065	2527274
10km	90%	20000	6	228	6463343	881518	5516913	2724892
10km	90%	20000	6	221	5548337	920144	4549267	2495865
10km	90%	20000	6	203	4774807	783376	3934240	2045655
10km	90%	20000	6	225	5538991	831534	4646834	2487128
10km	90%	20000	6	255	4076906	652051	3391104	1837967
10km	90%	20000	6	223	4500915	677327	3787358	2205350
10km	90%	20000	6	247	6175395	901813	5195784	2900030
10km	90%	20000	6	284	7790729	1148704	6574992	3049375
10km	90%	20000	6	217	5429429	802316	4565754	2164152
10km	90%	20000	6	256	3968091	627963	3288016	1927036
10km	90%	20000	6	219	4596955	640359	3904565	2191574
10km	90%	20000	6	247	6111251	919492	5097240	2662780
10km	90%	20000	6	189	5360711	866462	4430641	2489702
10km	90%	20000	6	271	5241254	782878	4405807	2614586
10km	90%	20000	6	194	5794378	871348	4859299	2398894
10km	90%	20000	6	211	5205986	849724	4298148	2739110
10km	90%	20000	6	224	6165872	828981	5272578	2892366
10km	90%	20000	6	243	4706925	731934	3924409	2109848
10km	90%	20000	6	191	4423803	722841	3651524	1909485
10km	90%	20000	6	209	4451430	707052	3712212	1908171
10km	90%	20000	6	222	4406681	706451	3656541	1985335
10km	90%	20000	6	202	4139370	711331	3392780	2149793
10km	90%	20000	6	322	5744100	903688	4787463	3176347
10km	90%	20000	6	246	4908399	796566	4057431	2406881
10km	90%	20000	6	220	5613626	856549	4704862	2297209
10km	90%	20000	6	237	5156225	849550	4250694	2516034
10km	90%	20000	6	200	5083283	836908	4201079	2350363
10km	90%	20000	6	187	4822269	756372	4009019	2184950
10km	90%	20000	6	213	3864670	658949	3170650	1792780
10km	90%	20000	6	193	3935497	630428	3267981	2004731
10km	90%	20000	6	244	4964556	811854	4120061	2381756
10km	90%	20000	6	224	5385266	793802	4538801	2449154
10km	90%	20000	6	236	6104914	902931	5142217	2690516
10km	90%	20000	6	243	5204428	760577	4370232	2666464
10km	90%	20000	6	212	4323155	738049	3553349	2047671
10km	90%	20000	6	246	6528991	1024850	5448216	3175916
10km	90%	20000	6	256	6725005	1015653	5648089	3171521
10km	90%	20000	6	157	4765455	785838	3932562	1881242
10km	90%	20000	6	242	5133639	866095	4219330	2429483
10km	90%	20000	6	203	5330374	778282	4492902	2121609
10km	90%	20000	6	196	3946085	624579	3288566	2105709
10km	90%	20000	6	244	4313735	655844	3622341	2579089
10km	90%	20000	6	190	5112987	792003	4275537	2253692
10km	90%	20000	6	250	5474548	929127	4487653	3091498
10km	90%	20000	6	263	6212700	890817	5244839	2781964
10km	90%	20000	6	223	5282230	775231	4458759	2394250
10km	90%	20000	6	237	4382848	707933	3635829	2182813
10km	90%	20000	6	204	4506276	691022	3782076	2069482
10km	90%	20000	6	188	4111259	645701	3418894	1735950
10km	90%	20000	6	268	5107696	807342	4267487	2434106
10km	90%	20000	6	229	5071117	759082	4262593	2393094
10km	90%	20000	6	291	4238657	656105	3548551	2027137
10km	90%	20000	6	226	4470608	601862	3837585	2298931
10km	90%	20000	6	153	4680930	751510	3890058	1876683
10km	90%	20000	6	207	4569626	737864	3783295	2244098
10km	90%	20000	6	181	4966398	777544	4134465	2103375
10km	90%	20000	6	225	6540795	902273	5595041	2822368
10km	90%	20000	6	195	4481924	749000	3709634	2061025
10km	90%	20000	6	227	4573822	753172	3785563	2205641
10km	90%	20000	6	186	3692752	626481	3019184	1805365
10km	90%	20000	6	189	4430377	797781	3559493	2133780
10km	90%	20000	6	230	6267660	971731	5224925	2691560
10km	90%	20000	6	201	4686128	769470	3860514	2045580
10km	90%	20000	6	177	4037187	659147	3341242	1860265
10km	90%	20000	6	204	4810850	783509	3983390	2084006
10km	90%	20000	6	244	5285430	839029	4385207	2617982
10km	90%	20000	6	212	5138672	877327	4183125	2534415
10km	90%	20000	6	211	4797930	704975	4061910	2090102
10km	90%	20000	6	190	5207099	861821	4284361	2376282
10km	90%	20000	6	218	4181307	696063	3453654	2291620
10km	90%	20000	6	233	6121160	1084770	4957624	2751204
10km	90%	20000	6	221	4821051	817029	3953596	2509558
10km	90%	20000	6	204	4409935	730902	3632418	2251237
10km	90%	20000	6	232	4643878	796678	3797852	2646303
10km	90%	20000	6	175	4286815	687739	3565844	1923465
10km	90%	20000	6	254	4610484	679690	3891109	2356580
10km	90%	20000	6	195	4828734	756572	4023994	2217989
10km	90%	20000	6	257	5426698	845781	4521050	2520183
10km	90%	20000	6	163	3474851	567074	2885622	1589661
10km	90%	20000	6	230	6075226	918585	5114123	2397410
10km	90%	20000	6	231	5443956	818858	4572333	2602534
10km	90%	20000	6	222	5261256	772766	4432757	2419863
10km	90%	20000	6	191	5122083	880392	4206011	2276121
10km	90%	20000	6	230	5140875	827605	4267078	2120029
10km	90%	20000	6	242	4803071	764347	3991645	2289257
10km	90%	20000	6	223	4506213	734099	3720341	2097647
10km	90%	20000	6	270	4488609	680736	3766914	2102577
10km	90%	20000	6	227	4015920	658451	3309845	1834082
10km	90%	20000	6	225	4197005	670189	3454588	2113862
10km	90%	20000	6	173	4631178	741193	3849415	1927800
10km	90%	20000	6	318	6679267	1028994	5599034	2684707
10km	90%	20000	6	171	3908260	676452	3193049	2294776
10km	90%	20000	6	170	4066957	640806	3391081	1834917
10km	90%	20000	6	216	5060734	791594	4223703	2249106
10km	90%	20000	6	218	5997189	812055	5127921	2635746
10km	90%	20000	6	208	4320831	702957	3573956	2103586
10km	90%	20000	6	282	5321766	811361	4433933	2524017
10km	90%	20000	6	220	6114243	949995	5071336	2504481
10km	90%	20000	6	209	4544493	747732	3736178	2143676
10km	90%	20000	6	215	4242469	664629	3513117	2023731
10km	90%	20000	6	200	4092657	667113	3380285	1879172
10km	90%	20000	6	190	4838229	751260	4044654	2141031
10km	90%	20000	6	193	4713388	710334	3951613	1958269
10km	90%	20000	6	267	4875692	655432	4157745	2406580
10km	90%	20000	6	220	4574285	723860	3794941	2419395
10km	90%	20000	6	218	5095616	858604	4189789	2315676
10km	90%	20000	6	189	5007125	760054	4211358	2242312
10km	90%	20000	6	228	3832065	609479	3178307	1976631
10km	90%	20000	6	189	4156240	670571	3440651	2022235
10km	90%	20000	6	194	4581768	676685	3860109	2216419
10km	90%	20000	6	270	5043049	841815	4125445	2669125
10km	90%	20000	6	228	4525067	736616	3743699	1934639
10km	90%	20000	6	215	4252306	723910	3486220	2073272
10km	90%	20000	6	300	4941938	717341	4179678	2535304
10km	90%	20000	6	259	5151969	813574	4305231	1849408
10km	90%	20000	6	211	4388792	700157	3640420	1878963
10km	90%	20000	6	220	5507256	917257	4517451	2574574
10km	90%	20000	6	257	5103708	711885	4326160	2286531
10km	90%	20000	6	182	4736811	807136	3872207	2097782
10km	90%	20000	6	195	5056281	831003	4162888	2180752
10km	90%	20000	6	247	4866222	762255	4065619	2459231
10km	90%	20000	6	213	7426367	1076163	6303115	2994594
10km	90%	20000	6	224	4843498	696264	4113268	2420010
10km	90%	20000	6	291	6424568	869534	5466330	2796981
10km	90%	20000	6	193	4970935	757834	4175327	2130990
10km	90%	20000	6	224	5206109	822369	4328989	2517069
10km	90%	20000	6	323	5484296	852605	4567123	2357307
10km	90%	20000	6	180	5214594	786431	4374667	2180233
10km	90%	20000	6	169	4164646	621436	3479531	1732230
10km	90%	20000	6	200	5227704	836506	4346678	2692708
10km	90%	20000	6	306	5771558	801890	4926606	2577615
10km	90%	20000	6	305	6816873	980568	5760212	3148526
10km	90%	20000	6	206	5180403	860668	4265410	2317242
10km	90%	20000	6	235	5962941	912087	4981033	2460663
10km	90%	20000	6	189	4042892	639716	3360424	1880449
10km	90%	20000	6	248	4529969	740267	3753774	2345240
10km	90%	20000	6	195	5059782	854776	4151249	2136679
10km	90%	20000	6	237	5127413	873338	4214077	2677733
10km	90%	20000	6	229	4814533	806048	3950912	2054735
10km	90%	20000	6	174	4207947	711104	3445554	1967892
10km	90%	20000	6	200	4224193	650892	3529880	1974987
10km	90%	20000	6	273	4610170	691705	3867739	2336237
10km	90%	20000	6	222	4732211	748061	3951727	2328459
10km	90%	20000	6	208	4664524	718102	3910665	2359342
10km	90%	20000	6	181	3733987	587009	3089872	1789631
10km	90%	20000	6	235	6053379	860578	5134909	2562549
10km	90%	20000	6	194	4266327	705439	3512171	2089181
10km	90%	20000	6	262	6059492	834884	5179925	2853609
10km	90%	20000	6	254	4175972	621272	3514871	2681529
10km	90%	20000	6	195	5631812	909745	4663804	2203759
10km	90%	20000	6	178	4968741	699151	4198282	1967199
10km	90%	20000	6	187	4394113	681301	3672729	2031490
10km	90%	20000	6	227	5668530	919749	4651857	2874552
10km	90%	20000	6	208	3150908	524849	2601226	1683289
10km	90%	20000	6	238	5707526	836120	4818038	2577151
10km	90%	20000	6	236	5074805	808656	4196619	2336195
10km	90%	20000	6	222	4082695	687048	3359413	2340499
10km	90%	20000	6	213	4092423	686629	3350498	1857398
10km	90%	20000	6	177	3999985	678775	3301395	2109007
10km	90%	20000	6	186	3792492	624110	3139713	1699173
10km	90%	20000	6	178	5242386	862777	4330289	1897496
10km	90%	20000	6	184	4157942	664304	3470207	1859670
10km	90%	20000	6	242	6517282	1001314	5444860	2893294
10km	90%	20000	6	212	5086143	763673	4256636	2750367
10km	90%	20000	6	230	6854941	950048	5840079	2588023
10km	90%	20000	6	211	4619611	781195	3791528	2051108
10km	90%	20000	6	154	4488374	721600	3707423	1853388
10km	90%	20000	6	313	6867588	922072	5880470	3206989
10km	90%	20000	6	243	5053226	813768	4181759	2184330
10km	90%	20000	6	262	5220922	822297	4357129	2549615
10km	90%	20000	6	226	3643924	580378	3041282	1971894
10km	90%	20000	6	215	4500101	720550	3727809	2218409
10km	90%	20000	6	238	6093861	894488	5145698	3033654
10km	90%	20000	6	193	4561937	745240	3759035	2226571
10km	90%	20000	6	217	4577955	774274	3760077	2371289
10km	90%	20000	6	197	6098823	903670	5128586	2554957
10km	90%	20000	6	219	5868301	971011	4820340	2839250
10km	90%	20000	6	176	4434683	754416	3632166	1963417
10km	90%	20000	6	218	5702798	860660	4782533	2886991
10km	90%	20000	6	232	4142702	705607	3401571	2309630
10km	90%	20000	6	213	5357655	802580	4517725	2406714
10km	90%	20000	6	238	4297352	612130	3644764	2145653
10km	90%	20000	6	197	5409223	801024	4538559	2298105
10km	90%	20000	6	202	4566510	721358	3802464	2215251
10km	90%	20000	6	236	4853144	783432	4013296	2602008
10km	90%	20000	6	210	5079422	863177	4175558	2709814
10km	90%	20000	6	227	4379179	739185	3598689	1697313
10km	90%	20000	6	256	5848568	906801	4877522	2604539
10km	90%	20000	6	188	5127599	827525	4243919	2320529
10km	90%	20000	6	270	4456731	639284	3781922	2204481
10km	90%	20000	6	210	5160221	752131	4321299	2447322
10km	90%	20000	6	222	6556245	961516	5502660	3030597
10km	90%	20000	6	170	4113814	690113	3376985	1800256
10km	90%	20000	6	245	5390607	804692	4544072	2424549
10km	90%	20000	6	235	3984719	664107	3272306	1995834
10km	90%	20000	6	215	5222435	907105	4258673	2475753
10km	90%	20000	6	230	4604915	615523	3934600	2822978
10km	90%	20000	6	196	4336493	681061	3616870	2028217
10km	90%	20000	6	213	5644554	895489	4704302	2500297
10km	90%	20000	6	194	4566404	755891	3745386	2132592
10km	90%	20000	6	178	4262887	746209	3478202	2129405
10km	90%	20000	6	208	5884253	915311	4908978	2519579
10km	90%	20000	6	362	6205439	940613	5213891	3569693
10km	90%	20000	6	255	5916107	1030625	4843431	2566251
10km	90%	20000	6	179	4806456	812092	3954447	2000260
10km	90%	20000	6	287	7037185	1121584	5844290	3289575
10km	90%	20000	6	283	6364003	1006002	5279918	3060055
10km	90%	20000	6	173	4625118	764397	3798680	1746350
10km	90%	20000	6	212	4779308	835626	3870769	1971331
10km	90%	20000	6	199	4815888	721316	4046459	2382757
10km	90%	20000	6	240	5817170	862518	4915104	2728863
10km	90%	20000	6	291	7028426	916556	6054856	2930709
10km	90%	20000	6	250	4862469	833169	3974814	2601466
10km	90%	20000	6	235	4277473	748495	3495301	2021840
10km	90%	20000	6	209	6097567	842753	5162428	2887707
10km	90%	20000	6	164	4451707	740079	3651405	1670389
10km	90%	20000	6	215	4737789	801380	3880160	2375923
10km	90%	20000	6	197	4523518	766839	3721219	1836953
10km	90%	20000	6	275	4709306	694848	3979033	2466629
10km	90%	20000	6	256	3721261	594767	3067589	2230524
10km	90%	20000	6	220	4616934	757106	3796388	2114949
10km	90%	20000	6	173	5014702	790297	4169690	1973032
10km	90%	20000	6	220	5242809	808082	4387961	2638060
10km	90%	20000	6	210	5196418	838441	4316513	2146952
10km	90%	20000	6	263	5403612	881691	4459847	2332046
10km	90%	20000	6	192	4636950	765538	3815871	2385550
10km	90%	20000	6	163	4190829	722296	3428775	1761600
10km	90%	20000	6	162	4861859	792498	3990063	1921562
10km	90%	20000	6	209	4290432	709892	3523957	2018432
10km	90%	20000	6	315	6668350	881529	5734359	3078382
10km	90%	20000	6	221	4614757	738828	3809141	2482057
10km	90%	20000	6	221	5068832	769534	4253293	2136319
10km	90%	20000	6	205	5486783	992105	4449103	2519122
10km	90%	20000	6	270	7374319	1108493	6182475	2965754
10km	90%	20000	6	225	6820721	1016190	5742619	2825547
10km	90%	20000	6	177	4735354	737534	3932577	1852378
10km	90%	20000	6	230	5112086	799394	4244049	2207431
10km	90%	20000	6	240	4099682	641001	3432964	2039025
10km	90%	20000	6	239	5290569	870267	4362846	2233860
10km	90%	20000	6	210	4741363	737521	3951016	2409639
10km	90%	20000	6	208	4496159	703944	3758884	2136371
10km	90%	20000	6	222	4964686	751731	4172646	2405709
10km	90%	20000	6	211	5041443	832549	4150036	2447486
10km	90%	20000	6	240	4872938	846903	3959214	2310047
10km	90%	20000	6	207	5739845	940959	4745471	2652195
10km	90%	20000	6	258	5772310	993129	4685327	2634565
10km	90%	20000	6	180	5000741	770655	4173898	2111928
10km	90%	20000	6	177	4810551	832666	3924195	2349270
10km	90%	20000	6	169	4037569	628379	3369673	1889895
10km	90%	20000	6	211	5134447	872481	4214474	2260674
10km	90%	20000	6	253	4315001	730186	3523516	2204748
10km	90%	20000	6	283	4981701	771547	4172794	2277560
10km	90%	20000	6	348	6355989	874770	5421257	2937755
10km	90%	20000	6	219	4636663	759029	3847217	2156279
10km	90%	20000	6	245	5906806	902881	4942049	2755416
10km	90%	20000	6	210	5214944	865817	4290118	2552195
10km	90%	20000	6	236	6377167	934683	5368495	2970126
10km	90%	20000	6	226	4435021	664047	3715787	2318677
10km	90%	20000	6	203	5671605	906085	4714780	2368759
10km	90%	20000	6	177	3676694	607932	3026997	1933937
10km	90%	20000	6	234	4690270	694443	3957665	1989075
10km	90%	20000	6	198	4786339	802648	3922748	2410267
10km	90%	20000	6	257	6103251	977340	5033574	2623852
10km	90%	20000	6	226	4402807	650008	3732860	2193524
10km	90%	20000	6	222	5885128	911098	4907299	2861503
10km	90%	20000	6	231	6108195	837290	5181790	2582761
10km	90%	20000	6	209	5924072	949561	4892958	2912543
10km	90%	20000	6	221	5301269	750748	4520720	2381975
10km	90%	20000	6	221	5492452	917742	4513390	2474418
10km	90%	20000	6	201	3865918	613216	3213829	2311442
10km	90%	20000	6	226	6336273	943478	5326932	2469479
10km	90%	20000	6	172	5058718	820001	4188321	2146022
10km	90%	20000	6	263	6214999	1029275	5110709	2935367
10km	90%	20000	6	179	4986173	810799	4139097	2115028
10km	90%	20000	6	181	4542162	725314	3766553	1995461
10km	90%	20000	6	200	4017844	666617	3313637	1751988
10km	90%	20000	6	216	3710070	647825	3009279	1893496
10km	90%	20000	6	266	6017249	819080	5138158	2806608
10km	90%	20000	6	231	5465206	879149	4535957	2237786
10km	90%	20000	6	230	4771297	762979	3961899	2349489
10km	90%	20000	6	192	3785143	625270	3120102	1964921
10km	90%	20000	6	226	5395788	796182	4554666	2826446
10km	90%	20000	6	231	4810288	744746	4029169	2411515
10km	90%	20000	6	188	5552632	840005	4652953	2432578
10km	90%	20000	6	198	4949374	766456	4104628	2410416
10km	90%	20000	6	206	5443672	855134	4550911	2302501
10km	90%	20000	6	212	4393416	676803	3674904	2007990
10km	90%	20000	6	223	5256949	800995	4410474	2609637
10km	90%	20000	6	174	4655674	753787	3842087	2209993
10km	90%	20000	6	243	5935717	822734	5053850	2673533
10km	90%	20000	6	227	5784635	950225	4749601	2431911
10km	90%	20000	6	233	4533227	757454	3712710	2593018
10km	90%	20000	6	187	4909790	759502	4061734	2172671
10km	90%	20000	6	178	4251187	684340	3527364	2015285
10km	90%	20000	6	207	5768144	797339	4930428	2640326
10km	90%	20000	6	252	5617960	844583	4726018	2728895
10km	90%	20000	6	249	6202003	885949	5235902	2740587
10km	90%	20000	6	217	4170071	691456	3427221	1716873
10km	90%	20000	6	158	3632710	595114	3005115	1694565
10km	90%	20000	6	205	4904295	788459	4086509	2213167
10km	90%	20000	6	207	5153794	778262	4331903	2448826
10km	90%	20000	6	197	4167597	679952	3418754	1911382
10km	90%	20000	6	212	4462570	739796	3684918	1899782
10km	90%	20000	6	210	4901916	825194	4027256	2287591
10km	90%	20000	6	295	4106233	675465	3377769	1877587
10km	90%	20000	6	245	5433493	930936	4424615	2481026
10km	90%	20000	6	154	3485369	574769	2890479	1800640
10km	90%	20000	6	191	4620172	807951	3768983	1914923
10km	90%	20000	6	224	4696575	777462	3881510	2045406
10km	90%	20000	6	240	4126771	641796	3450002	2072275
10km	90%	20000	6	194	4713446	804036	3862097	2024656
10km	90%	20000	6	195	4698061	755672	3912988	1855784
10km	90%	20000	6	169	3964639	641245	3290973	1801026
10km	90%	20000	6	158	4441919	700161	3703254	1869171
10km	90%	20000	6	303	7271636	1117399	6082288	3529165
10km	90%	20000	6	223	4161278	697796	3423877	2078001
10km	90%	20000	6	176	4363571	748379	3576269	1829346
10km	90%	20000	6	201	5862336	993614	4802239	2499408
10km	90%	20000	6	227	4938891	747308	4148893	2488843
10km	90%	20000	6	196	5295605	773207	4441052	2159972
10km	90%	20000	6	157	4421813	711926	3666468	1860028
10km	90%	20000	6	197	4534915	659297	3841186	2249298
10km	90%	20000	6	232	5003958	719758	4242169	2249840
10km	90%	20000	6	221	5374835	852128	4458210	2579877
10km	90%	20000	6	296	7530178	1158493	6274322	4022787
10km	90%	20000	6	182	5135567	782214	4307396	2012581
10km	90%	20000	6	209	4381064	761281	3581390	2221557
10km	90%	20000	6	150	5413521	932436	4430198	1864005
10km	90%	20000	6	225	4849837	762195	4036935	2367253
10km	90%	20000	6	258	6751224	931999	5752202	3262439
10km	90%	20000	6	221	4714187	704132	3977262	2371644
10km	90%	20000	6	233	4018302	628019	3338134	2101234
10km	90%	20000	6	247	6056421	891309	5069261	2466390
10km	90%	20000	6	262	4296013	736095	3505666	1921316
10km	90%	20000	6	193	5857232	832645	4959717	2371763
10km	90%	20000	6	234	4916880	768950	4098857	2125002
10km	90%	20000	6	235	4864688	717573	4111243	2465819
10km	90%	20000	6	177	5770482	905214	4822716	2442630
10km	90%	20000	6	200	5786320	927413	4804425	2628101
10km	90%	20000	6	268	6324385	945126	5331519	2864955
10km	90%	20000	6	257	6589798	943932	5584637	2859048
10km	90%	20000	6	248	6334711	911896	5376735	2571827
10km	90%	20000	6	226	6486911	997712	5430049	2806544
10km	90%	20000	6	213	5355705	876753	4420425	2414047
10km	90%	20000	6	219	5115911	822458	4222361	2298648
10km	90%	20000	6	263	6717279	964256	5695334	2748937
10km	90%	20000	6	236	7311595	1089005	6144083	3169469
10km	90%	20000	6	203	5140418	756690	4294976	2545347
10km	90%	20000	6	242	5035292	801794	4174273	2480019
10km	90%	20000	6	207	4804514	837673	3932332	2029306
10km	90%	20000	6	228	7042427	1072035	5901867	3241398
10km	90%	20000	6	220	4423118	748419	3628389	1958684
10km	90%	20000	6	291	6881978	1040783	5771605	3055783
10km	90%	20000	6	270	6271961	815500	5387947	2838108
10km	90%	20000	6	219	3873824	630814	3199386	1857946
10km	90%	20000	6	238	4323328	685394	3588400	1987463
10km	90%	20000	6	189	5020355	767522	4204210	2061043
10km	90%	20000	6	187	4235654	687166	3496798	1964151
10km	90%	20000	6	232	5637173	807356	4770306	2970653
10km	90%	20000	6	195	4265374	732629	3493167	2212560
10km	90%	20000	6	210	5729438	1006986	4663119	2634964
10km	90%	20000	6	210	5763794	968875	4734908	2811637
10km	90%	20000	6	251	5079826	741773	4290719	2349716
10km	90%	20000	6	221	5192611	827810	4315711	2432215
10km	90%	20000	6	192	5817651	958167	4788228	2445751
10km	90%	20000	6	248	5526570	851348	4600758	2616485
10km	90%	20000	6	207	5141143	779066	4306536	2322496
10km	90%	20000	6	216	5950172	874147	5014546	2866226
10km	90%	20000	6	216	5321514	850980	4403417	2333624
10km	90%	20000	6	413	5620915	863898	4678145	2514487
10km	90%	20000	6	174	4317783	740019	3537716	1936588
10km	90%	20000	6	196	4476590	735971	3678784	2074682
10km	90%	20000	6	178	3591384	601052	2964358	1790049
10km	90%	20000	6	219	5576288	879046	4639930	2737559
10km	90%	20000	6	155	3240416	548111	2671871	1434879
10km	90%	20000	6	245	4584146	732288	3811294	2207149
10km	90%	20000	6	179	4499597	731223	3717942	1829473
10km	90%	20000	6	230	5872525	902128	4919403	2444048
10km	90%	20000	6	226	5884686	928271	4898093	2505310
10km	90%	20000	6	221	5722011	849517	4801643	2569271
10km	90%	20000	6	197	5221267	821259	4336746	2147673
10km	90%	20000	6	187	4565462	713438	3802353	2114643
10km	90%	20000	6	233	5210925	830503	4337247	2295313
10km	90%	20000	6	235	5340412	751086	4539499	2083198
10km	90%	20000	6	241	5631539	848567	4720753	2638139
10km	90%	20000	6	241	6433711	944439	5423422	3052248
10km	90%	20000	6	217	4963366	788859	4087794	2087844
10km	90%	20000	6	228	5055754	726066	4293968	2688477
10km	90%	20000	6	182	6353102	947487	5333384	2531077
10km	90%	20000	6	223	4863318	853105	3966194	2178892
10km	90%	20000	6	206	5518643	894603	4578810	2311538
10km	90%	20000	6	196	5296006	781869	4459378	2139805
10km	90%	20000	6	243	5695789	897492	4751190	2738463
10km	90%	20000	6	223	5646429	920258	4674419	2577700
10km	90%	20000	6	227	6732870	1006511	5674980	2665297
10km	90%	20000	6	205	5044116	790963	4185368	2483121
10km	90%	20000	6	239	4642098	781079	3825631	2465184
10km	90%	20000	6	311	5374052	792258	4533825	2372119
10km	90%	20000	6	267	6291461	1037743	5168939	3155171
10km	90%	20000	6	171	3605121	636875	2933457	1941721
10km	90%	20000	6	261	5011257	750686	4212282	2727464
10km	90%	20000	6	203	6297731	936701	5268157	2678384
10km	90%	20000	6	212	5681423	878547	4753553	2378112
10km	90%	20000	6	192	4593356	768672	3784835	2050091
10km	90%	20000	6	205	5425337	909105	4457804	2252112
10km	90%	20000	6	190	5000365	738009	4190757	2135600
10km	90%	20000	6	209	5808519	937037	4809608	2658294
10km	90%	20000	6	232	5027458	794692	4178323	2443077
10km	90%	20000	6	247	4797437	769817	3979720	2265966
10km	90%	20000	6	239	5362391	921996	4387399	2606180
10km	90%	20000	6	212	4600146	732256	3829179	2035366
10km	90%	20000	6	181	5061310	784610	4217365	2209735
10km	90%	20000	6	300	5148652	711708	4379037	2524503
10km	90%	20000	6	231	5418910	829000	4494709	2426943
10km	90%	20000	6	201	5833681	888674	4867096	2438939
10km	90%	20000	6	234	6211520	942722	5197937	2697558
10km	90%	20000	6	251	6306248	820157	5424967	2906620
10km	90%	20000	6	208	3949066	635485	3261309	2034705
10km	90%	20000	6	251	4377290	681256	3650711	2035849
10km	90%	20000	6	197	5505545	885098	4555311	2419070
10km	90%	20000	6	263	4370263	688063	3630171	2138135
10km	90%	20000	6	267	5486496	780583	4659657	3081276
10km	90%	20000	6	195	3899200	608379	3258441	1827814
10km	90%	20000	6	196	5267002	909869	4307742	2367691
10km	90%	20000	6	217	5353737	861124	4443291	2558543
10km	90%	20000	6	188	5504721	850325	4560839	2290685
10km	90%	20000	6	188	4381047	694157	3649513	1837473
10km	90%	20000	6	205	4744965	794488	3917471	2271039
10km	90%	20000	6	158	4244976	677894	3525935	1784198
10km	90%	20000	6	196	4412743	710433	3659696	2198563
10km	90%	20000	6	238	6252436	931997	5262741	2944667
10km	90%	20000	6	224	4639083	722208	3879532	2258315
10km	90%	20000	6	194	5454507	883461	4516945	2085868
10km	90%	20000	6	227	4714926	699399	3972140	2641029
10km	90%	20000	6	230	4390537	670516	3698197	1930980
10km	90%	20000	6	195	5485204	911288	4526766	1972485
10km	90%	20000	6	217	5975092	981435	4901140	2711475
10km	90%	20000	6	227	4500674	719939	3707886	2389544
10km	90%	20000	6	209	6413434	937492	5425148	2721856
10km	90%	20000	6	247	5308822	852657	4397623	2162554
10km	90%	20000	6	199	4887009	676012	4172088	2290921
10km	90%	20000	6	205	6215925	1006824	5119761	2853327
10km	90%	20000	6	189	4913562	763019	4089881	2315732
10km	90%	20000	6	237	4980619	748999	4194648	2287333
10km	90%	20000	6	197	5405431	836871	4487666	2107456
10km	90%	20000	6	165	4253136	692266	3524560	1785961
10km	90%	20000	6	206	4800774	740802	4014064	2276511
10km	90%	20000	6	329	6010002	846770	5084649	2675602
10km	90%	20000	6	235	5801875	862980	4877845	2966733
10km	90%	20000	6	215	5593414	822339	4696478	2599275
10km	90%	20000	6	236	4620760	729256	3855020	1926007
10km	90%	20000	6	200	4524852	723267	3746257	2331006
10km	90%	20000	6	173	4704342	744397	3927191	2072089
10km	90%	20000	6	276	5313737	902171	4357735	2536693
10km	90%	20000	6	239	4274495	686690	3524107	1796310
10km	90%	20000	6	200	4601503	757325	3797271	2277542
10km	90%	20000	6	222	5373863	915389	4394813	2540442
10km	90%	20000	6	188	4736941	819887	3864184	2370605
10km	90%	20000	6	227	4387909	706739	3633540	1814822
10km	90%	20000	6	203	4480859	653277	3778606	2407851
10km	90%	20000	6	186	5671601	911598	4678105	2167227
10km	90%	20000	6	234	5183333	777491	4373074	2438532
10km	90%	20000	6	184	4482316	754247	3659094	2071644
10km	90%	20000	6	196	4694876	767491	3879507	2343723
10km	90%	20000	6	216	5033592	822380	4175735	2523359
10km	90%	20000	6	258	4521178	703242	3786196	2110494
10km	90%	20000	6	308	5061365	825897	4169262	2615140
10km	90%	20000	6	193	4050075	648175	3331519	1896453
10km	90%	20000	6	234	5989634	931253	5007591	2847351
10km	90%	20000	6	249	7002937	1055303	5862772	3282017
10km	90%	20000	6	215	4620312	636761	3943427	2263227
10km	90%	20000	6	220	5993834	935927	5001510	2692283
10km	90%	20000	6	169	4101094	674473	3395967	1888594
10km	90%	20000	6	199	5206927	787297	4378403	2014883
10km	90%	20000	6	190	4242800	672089	3540634	1903892
10km	90%	20000	6	208	5939883	1027657	4852848	2440510
10km	90%	20000	6	196	4802157	822242	3932486	2139885
10km	90%	20000	6	217	3920267	653119	3226007	1909662
10km	90%	20000	6	192	4127876	611297	3469678	1882904
10km	90%	20000	6	171	4399939	756449	3602685	2010720
10km	90%	20000	6	201	5021472	799990	4186676	2347741
10km	90%	20000	6	210	5787207	936255	4756800	2774686
10km	90%	20000	6	238	6936420	1067760	5800929	2991261
10km	90%	20000	6	218	4795196	752118	3971334	2243539
10km	90%	20000	6	265	5495958	876541	4554669	2913924
10km	90%	20000	6	177	5375544	881811	4433273	2284854
10km	90%	20000	6	217	4368788	701122	3623239	2114159
10km	90%	20000	6	204	5099080	773133	4267309	2470662
10km	90%	20000	6	214	4654955	738026	3864309	2270838
10km	90%	20000	6	202	4282576	694833	3543302	1829733
10km	90%	20000	6	186	4107540	702974	3375115	1952869
10km	90%	20000	6	224	5164104	801326	4319282	2509500
10km	90%	20000	6	277	5622048	842457	4707487	2472732
10km	90%	20000	6	205	4585151	785780	3747322	2150913
10km	90%	20000	6	277	5526796	832378	4640241	2211150
10km	90%	20000	6	178	4797458	788495	3951433	1961599
10km	90%	20000	6	224	5343203	804372	4454862	2458309
10km	90%	20000	6	231	6597286	921989	5613134	2824823
10km	90%	20000	6	270	4547665	731253	3745236	1964907
10km	90%	20000	6	219	3959156	665562	3255157	2105014
10km	90%	20000	6	204	5201260	882055	4228441	2548176
10km	90%	20000	6	169	4655124	726940	3868956	2029758
10km	90%	20000	6	231	5842010	868910	4896263	2689650
10km	90%	20000	6	231	5531575	835655	4657866	2680784
10km	90%	20000	6	212	4096731	672930	3377541	2128404
10km	90%	20000	6	189	4557606	727800	3773701	1808684
10km	90%	20000	6	222	4308580	741458	3514844	2055620
10km	90%	20000	6	185	3971328	682640	3265202	1767508
10km	90%	20000	6	222	5109922	779345	4263436	2294636
10km	90%	20000	6	239	5795958	965453	4744905	2878122
10km	90%	20000	6	194	4783314	769199	3964275	2040736
10km	90%	20000	6	217	3696566	595287	3054394	1755448
10km	90%	20000	6	184	4544633	749992	3735344	1929667
10km	90%	20000	6	182	3978074	655897	3291599	1834100
10km	90%	20000	6	184	6111543	848518	5188105	2571257
10km	90%	20000	6	187	4347362	745718	3551245	2151268
10km	90%	20000	6	208	5139501	864472	4217915	2680522
10km	90%	20000	6	258	6697145	990329	5630475	3009148
10km	90%	20000	6	210	5340917	776858	4522925	2777380
10km	90%	20000	6	187	5281537	867918	4359597	2173121
10km	90%	20000	6	187	4698310	789708	3849930	1881015
10km	90%	20000	6	231	3524381	580836	2919916	1736932
10km	90%	20000	6	213	5881815	868444	4947053	2549987
10km	90%	20000	6	174	4085716	646004	3386733	1677034
10km	90%	20000	6	204	3819761	565176	3230401	1927606
10km	90%	20000	6	242	4989419	806510	4135618	2184669
10km	90%	20000	6	228	5855948	890488	4906112	2346536
10km	90%	20000	6	269	7054329	1040341	5897683	3403345
10km	90%	20000	6	279	4054584	549958	3467941	2395170
10km	90%	20000	6	294	4532743	672994	3782044	1916781
10km	90%	20000	6	179	3924823	672754	3224342	1831545
10km	90%	20000	6	227	6560795	962837	5547644	2808169
10km	90%	20000	6	224	5905239	889561	4974018	2816682
10km	90%	20000	6	211	4841732	752211	4059337	2074523
10km	90%	20000	6	196	5154787	868145	4242750	2362319
10km	90%	20000	6	242	6135864	911937	5176552	2884897
10km	90%	20000	6	223	4923877	813930	4030788	2269239
10km	90%	20000	6	171	5345930	862795	4433673	2095539
10km	90%	20000	6	153	5356259	868444	4449909	2129914
10km	90%	20000	6	256	4064525	580480	3450107	1881573
10km	90%	20000	6	179	4402733	730859	3615005	2029250
10km	90%	20000	6	202	4252066	646457	3551828	1962718
10km	90%	20000	6	191	4772661	751576	3976905	2280253
10km	90%	20000	6	249	4233837	717379	3461631	2290798
10km	90%	20000	6	234	5337660	913945	4376335	2476251
10km	90%	20000	6	279	5691432	959916	4686595	3096200
10km	90%	20000	6	273	6748985	1032358	5591363	3411245
10km	90%	20000	6	256	5298212	759881	4487749	2633673
10km	90%	20000	6	309	5303643	798196	4443387	2428472
10km	90%	20000	6	240	5413863	805134	4527816	2507961
10km	90%	20000	6	172	5130531	814474	4270024	2238553
10km	90%	20000	6	278	7487251	1115268	6304526	3584556
10km	90%	20000	6	232	4703927	781276	3862040	2427233
10km	90%	20000	6	255	5455911	833708	4575158	2446713
10km	90%	20000	6	228	7070655	1073754	5931763	2793570
10km	90%	20000	6	201	4213439	717400	3450198	1919240
10km	90%	20000	6	235	5046138	791455	4196172	2551982
10km	90%	20000	6	231	7361062	1033377	6253639	3190710
10km	90%	20000	6	241	5690284	878950	4758241	2595167
10km	90%	20000	6	189	5204640	800659	4357399	2342110
10km	90%	20000	6	217	4105777	636665	3414794	2046262
10km	90%	20000	6	281	5306200	823645	4419155	2562967
10km	90%	20000	6	204	4438580	695511	3686450	2055094
10km	90%	20000	6	235	4164139	739666	3392029	2058570
10km	90%	20000	6	179	4207067	696819	3447761	2064126
10km	90%	20000	6	235	4767715	689537	4032223	2426374
10km	90%	20000	6	169	4914026	832759	4020916	2138916
10km	90%	20000	6	186	4255014	702099	3513162	1920546
10km	90%	20000	6	227	4828061	700807	4074345	2306615
10km	90%	20000	6	198	6199470	908512	5215805	2494227
10km	90%	20000	6	191	5060091	761236	4255883	2286426
10km	90%	20000	6	214	4564950	688368	3821779	2386520
10km	90%	20000	6	222	5411749	891837	4466444	2210248
10km	90%	20000	6	243	6164648	914997	5201349	2652120
10km	90%	20000	6	203	4454487	743065	3685822	2376844
10km	90%	20000	6	198	4494224	718905	3732879	1871080
10km	90%	20000	6	274	4449307	690792	3726867	2239035
10km	90%	20000	6	173	4430797	712342	3665864	1866400
10km	90%	20000	6	252	6561552	997941	5476829	2944427
10km	90%	20000	6	278	4461956	714709	3702494	2152705
10km	90%	20000	6	209	4815291	849507	3902465	2595406
10km	90%	20000	6	237	4715710	742454	3930624	2287875
10km	90%	20000	6	178	5262864	837282	4364128	2147913
10km	90%	20000	6	247	6342349	937910	5336055	3099068
10km	90%	20000	6	164	4247092	690140	3528249	1910191
10km	90%	20000	6	142	3964878	681740	3238847	1780345
10km	90%	20000	6	182	4921490	769581	4119782	2352505
10km	90%	20000	6	178	4568211	736425	3786269	1725697
10km	90%	20000	6	332	5508564	862774	4582046	2622015
10km	90%	20000	6	215	6584270	978186	5531664	2993250
10km	90%	20000	6	176	4231641	710701	3485971	1763499
10km	90%	20000	6	214	5955379	899098	4959635	2694056
10km	90%	20000	6	218	4860939	755000	4052243	1939868
10km	90%	20000	6	194	4322828	663544	3609359	2120726
10km	90%	20000	6	176	4119175	676616	3407607	1812460
10km	90%	20000	6	225	4356837	694561	3620323	1757711
10km	90%	20000	6	180	3957160	634220	3289663	1990991
10km	90%	20000	6	189	5127364	870433	4215132	2156826
10km	90%	20000	6	206	4561829	726839	3788063	2104466
10km	90%	20000	6	238	5104709	771251	4299309	2368879
10km	90%	20000	6	216	5197455	742899	4388545	2522871
10km	90%	20000	6	209	5795654	852728	4877079	2459416
10km	90%	20000	6	259	5406636	815240	4520685	2577488
10km	90%	20000	6	251	5237576	832549	4308430	2815752
10km	90%	20000	6	241	6632281	993764	5558697	2769973
10km	90%	20000	6	192	4353652	683696	3595719	2004710
10km	90%	20000	6	268	5221835	884117	4296304	2510643
10km	90%	20000	6	173	3611537	588863	2997754	1872528
10km	90%	20000	6	187	5058614	868704	4140108	2141436
10km	90%	20000	6	265	5553339	827715	4660422	2629886
10km	90%	20000	6	285	6487810	983385	5459950	2443063
10km	90%	20000	6	240	6753442	950430	5741078	2676393
10km	90%	20000	6	208	5269170	753058	4465556	2247578
10km	90%	20000	6	218	4600033	663310	3886453	2079849
10km	90%	20000	6	201	4385085	673445	3685420	1735997
10km	90%	20000	6	191	4554929	734690	3774206	2181153
10km	90%	20000	6	230	4708581	766864	3889108	2157876
10km	90%	20000	6	229	6001725	956987	4939002	2687005
10km	90%	20000	6	294	4373974	653789	3673653	2632161
10km	90%	20000	6	208	4977895	802024	4099233	2257098
10km	90%	20000	6	228	4825141	813105	3963089	2218714
10km	90%	20000	6	196	4624271	765739	3812537	1936072
10km	90%	20000	6	177	4713153	790419	3878832	2126607
10km	90%	20000	6	183	4673295	762471	3814459	2033768
10km	90%	20000	6	249	3354643	519133	2808470	2074999
10km	90%	20000	6	256	6315999	835484	5413109	3043980
10km	90%	20000	6	224	6112213	859630	5212168	2599255
10km	90%	20000	6	187	3695398	588143	3079250	1810569
10km	90%	20000	6	201	5113972	857951	4186678	2107261
10km	90%	20000	6	190	2901001	499781	2376275	1641482
10km	90%	20000	6	198	5408714	833097	4505946	2375872
10km	90%	20000	6	222	4763742	746531	3976623	2092748
10km	90%	20000	6	190	3731452	622569	3075161	1712111
10km	90%	20000	6	192	4339844	734743	3562137	2133190
10km	90%	20000	6	194	4389355	711288	3625889	2102238
10km	90%	20000	6	213	5904859	985259	4842841	2565750
10km	90%	20000	6	195	4099106	651365	3409256	1744406
10km	90%	20000	6	159	4607549	754396	3812440	1950586
10km	90%	20000	6	213	4765395	801154	3900282	2109632
10km	90%	20000	6	192	5282845	780751	4451545	2369411
10km	90%	20000	6	254	5371421	789005	4536382	2301197
10km	90%	20000	6	204	4495666	697408	3760002	1925456
10km	90%	20000	6	274	4134108	700935	3409228	1833126
10km	90%	20000	6	207	4015123	651867	3304608	1838186
10km	90%	20000	6	225	3618169	582405	3013130	1837879
10km	90%	20000	6	173	4453840	749797	3661355	1826622
10km	90%	20000	6	202	5294143	807954	4374840	2357401
10km	90%	20000	6	233	5808153	902228	4837257	2856825
10km	90%	20000	6	223	5295585	797268	4453608	2452333
10km	90%	20000	6	203	3980507	680397	3272474	1808894
10km	90%	20000	6	252	5120376	867980	4219283	2498194
10km	90%	20000	6	229	6675395	1003626	5571352	2743923
10km	90%	20000	6	202	5304761	829321	4366998	2072413
10km	90%	20000	6	204	4441262	695134	3660020	2482200
10km	90%	20000	6	175	3752928	617792	3090678	1817735
10km	90%	20000	6	208	5056876	853931	4168094	2074948
10km	90%	20000	6	214	3684819	586599	3053974	1906244
10km	90%	20000	6	193	4327162	658073	3633276	2057626
10km	90%	20000	6	162	4962304	815437	4113881	2094488
10km	90%	20000	6	238	4117443	660663	3415122	1978722
10km	90%	20000	6	215	4567492	763483	3766200	2008803
10km	90%	20000	6	217	5729129	879657	4790923	2495892
10km	90%	20000	6	199	4293899	753859	3495475	2153759
10km	90%	20000	6	185	4641837	761964	3826978	2357245
10km	90%	20000	6	246	6473894	999599	5365122	3139133
10km	90%	20000	6	225	6900744	1128952	5691029	2894966
10km	90%	20000	6	216	4183081	668302	3463573	1973619
10km	90%	20000	6	178	5306696	856647	4388934	2225915
10km	90%	20000	6	203	4918518	710385	4171583	2099372
10km	90%	20000	6	204	5660604	744611	4855451	2357779
10km	90%	20000	6	245	6572690	1007308	5458605	2994922
10km	90%	20000	6	214	5315155	879539	4336038	2612123
10km	90%	20000	6	206	5576954	949607	4590820	2365234
10km	90%	20000	6	209	4542620	741999	3744703	1934431
10km	90%	20000	6	220	4288389	753216	3496097	2288742
10km	90%	20000	6	273	5738640	929731	4743046	2690367
10km	90%	20000	6	243	6175531	999957	5093339	2985493
10km	90%	20000	6	204	5591034	927298	4613716	2350810
10km	90%	20000	6	325	5594976	851055	4675359	2273594
10km	90%	20000	6	217	3949599	631876	3261501	2166203
10km	90%	20000	6	243	6243301	958370	5209290	3065325
10km	90%	20000	6	214	5405533	910880	4424602	2505339
10km	90%	20000	6	149	3537604	610508	2897790	1591175
10km	90%	20000	6	214	4545293	812354	3687236	2306142
10km	90%	20000	6	209	5766101	844674	4869619	2387904
10km	90%	20000	6	229	5248283	819794	4366559	2342628
10km	90%	20000	6	261	4356145	678651	3622268	2299779
10km	90%	20000	6	215	4811241	741021	4015809	2421939
10km	90%	20000	6	298	5647889	857186	4756992	2839521
10km	90%	20000	6	208	4622419	791669	3797812	1923303
10km	90%	20000	6	207	7091400	1009532	6017009	2931389
10km	90%	20000	6	233	5426205	901911	4463692	2157762
10km	90%	20000	6	191	4454095	656822	3743581	2149599
10km	90%	20000	6	297	5753878	982721	4677600	2986396
10km	90%	20000	6	170	3931061	613225	3285228	1881947
10km	90%	20000	6	200	5048353	822680	4179224	2371579
10km	90%	20000	6	195	4620316	719145	3859598	2029382
10km	90%	20000	6	196	4583891	761818	3760344	2159811
10km	90%	20000	6	232	6195425	941373	5183529	2714162
10km	90%	20000	6	193	4108166	665753	3412475	1897662
10km	90%	20000	6	342	7799005	1120869	6613501	3219358
10km	90%	20000	6	248	4612578	710694	3857971	2330606
10km	90%	20000	6	213	3527385	545106	2929965	1848360
10km	90%	20000	6	215	4477746	725952	3693098	2235084
10km	90%	20000	6	265	4780385	723013	3999581	2235051
10km	90%	20000	6	190	5233741	878446	4302401	2162760
10km	90%	20000	6	217	4888047	792003	4047666	2438584
10km	90%	20000	6	228	3581418	611340	2944941	1654205
10km	90%	20000	6	222	5793543	913591	4834128	2637635
10km	90%	20000	6	255	5597770	932923	4597994	2670263
10km	90%	20000	6	204	6843793	1040080	5737716	2587184
10km	90%	20000	6	271	5700529	856024	4773309	2533654
10km	90%	20000	6	259	5710902	780120	4888521	3017556
10km	90%	20000	6	223	6197869	943447	5176447	2735507
10km	90%	20000	6	206	5660841	859252	4739080	2461361
10km	90%	20000	6	233	5031430	804083	4155728	2029340
10km	90%	20000	6	274	6024311	845765	5098698	2694567
10km	90%	20000	6	270	5515696	869300	4590036	2410309
10km	90%	20000	6	205	5233688	797750	4395108	2467967
10km	90%	20000	6	211	4422067	695034	3691151	2287211
10km	90%	20000	6	197	4860269	790303	4009018	2343475
10km	90%	20000	6	202	5027521	713185	4269537	2347885
10km	90%	20000	6	269	5110027	733261	4331466	2626325
10km	90%	20000	6	183	4817228	805344	3934651	2246909
10km	90%	20000	6	209	4421380	683405	3702407	2289020
10km	90%	20000	6	176	5217666	755546	4412799	2060453
10km	90%	20000	6	279	5009321	721673	4236234	2431845
10km	90%	20000	6	261	7045217	1105143	5884514	3355036
10km	90%	20000	6	334	5263040	766837	4443765	3233353
10km	90%	20000	6	220	5062533	885286	4140526	2384565
10km	90%	20000	6	203	4870285	794154	4028134	2234399
10km	90%	20000	6	198	3888130	611983	3248932	1838092
10km	90%	20000	6	201	5368544	781606	4540104	2294328
10km	90%	20000	6	202	5347210	836204	4453415	2543239
10km	90%	20000	6	230	5706340	880218	4787859	2470619
10km	90%	20000	6	255	4783626	808327	3909599	2480599
10km	90%	20000	6	222	4205202	698977	3467443	1968162
10km	90%	20000	6	175	4395657	702453	3641932	1916153
10km	90%	20000	6	224	5505914	848716	4594826	2581208
10km	90%	20000	6	238	5514298	888578	4553113	2194064
10km	90%	20000	6	214	4938969	845548	4048155	2249197
10km	90%	20000	6	191	5856525	883534	4924275	2391312
10km	90%	20000	6	181	4602466	687140	3871643	2230522
10km	90%	20000	6	193	4924694	721594	4114596	2467334
10km	90%	20000	6	210	5217279	856795	4296948	2366646
10km	90%	20000	6	274	5812232	972016	4758826	2410520
10km	90%	20000	6	205	5981405	917976	4988360	2597265
10km	90%	20000	6	178	4491506	768478	3682193	2161888
10km	90%	20000	6	220	5643333	927473	4646950	2352708
10km	90%	20000	6	249	4913541	693602	4185223	2127715
10km	90%	20000	6	237	7483920	1147546	6264768	2900182
10km	90%	20000	6	212	5134553	800963	4278853	2029928
10km	90%	20000	6	196	4345533	728569	3538788	1958403
10km	90%	20000	6	235	4435402	768533	3610006	2109319
10km	90%	20000	6	245	7770868	1161655	6511610	3301935
10km	90%	20000	6	204	5204677	731666	4405824	2485902
10km	90%	20000	6	213	4649653	773786	3822728	2573682
10km	90%	20000	6	236	6961062	1037276	5858459	3012214
10km	90%	20000	6	219	4899871	650848	4201481	2500954
10km	90%	20000	6	253	4888621	768416	4077894	2195621
10km	90%	20000	6	330	6626440	920415	5642536	2934239
10km	90%	20000	6	202	4521246	608004	3877599	2189797
10km	90%	20000	6	189	4305093	680896	3587828	2145756
10km	90%	20000	6	205	4440302	751362	3647127	2230492
10km	90%	20000	6	223	6439783	895399	5496121	2809864
10km	90%	20000	6	159	4257854	707488	3512874	1765172
10km	90%	20000	6	211	3880380	619429	3218570	1998107
10km	90%	20000	6	216	4651592	690533	3926986	2404570
10km	90%	20000	6	300	7162521	1044532	6047469	3467653
10km	90%	20000	6	254	6261554	953904	5236181	2915803
10km	90%	20000	6	207	4946285	805187	4111482	2194305
10km	90%	20000	6	203	4891876	708562	4142947	2291419
10km	90%	20000	6	168	4924668	810733	4053038	1872007
10km	90%	20000	6	223	4740350	813723	3893549	2217912
10km	90%	20000	6	207	3872513	644088	3201655	1850040
10km	90%	20000	6	186	4867553	756970	4052879	2267667
10km	90%	20000	6	272	5741565	821686	4855114	3271347
10km	90%	20000	6	221	5376207	882938	4437128	2866745
10km	90%	20000	6	228	4413531	670548	3691096	1986411
10km	90%	20000	6	200	4928655	776634	4089406	2395908
10km	90%	20000	6	148	4146799	730371	3382951	2064099
10km	90%	20000	6	350	5890602	852400	4970833	3169605
10km	90%	20000	6	258	4075492	655084	3372012	1974041
10km	90%	20000	6	312	4429037	685092	3716262	2384492
10km	90%	20000	6	190	4734639	725647	3956902	1968282
10km	90%	20000	6	226	4517291	708355	3784773	2078085
10km	90%	20000	6	181	4363508	733462	3587300	1936820
10km	90%	20000	6	195	5541661	898512	4575203	2491395
10km	90%	20000	6	228	5548574	820304	4672101	2329692
10km	90%	20000	6	336	5455405	769868	4641960	2527946
10km	90%	20000	6	182	4526415	714390	3764297	1692880
10km	90%	20000	6	215	4539960	719354	3792748	2157228
10km	90%	20000	6	211	6217108	940017	5210822	2989703
10km	90%	20000	6	211	4358255	649199	3669157	2061782
10km	90%	20000	6	204	3836544	587319	3213309	1913095
10km	90%	20000	6	178	4846304	786982	3998987	2066606
10km	90%	20000	6	281	5816207	930676	4817845	2579969
10km	90%	20000	6	173	4853528	773001	4031084	2032352
10km	90%	20000	6	235	6047203	899200	5056246	2766458
10km	90%	20000	6	192	4867404	770406	4045332	2161339
10km	90%	20000	6	181	5473730	796654	4630353	2062257
10km	90%	20000	6	173	4015972	659696	3311521	2028862
10km	90%	20000	6	218	4926674	824893	4067347	2192990
10km	90%	20000	6	203	4918442	820196	4031382	2251082
10km	90%	20000	6	214	5046414	721281	4255254	2371899
10km	90%	20000	6	266	5807816	863275	4894992	2460901
10km	90%	20000	6	206	3427183	562370	2827495	2119312
10km	90%	20000	6	227	6258572	928559	5281064	2908131
10km	90%	20000	6	253	5752653	702251	4996905	2481919
10km	90%	20000	6	220	5405766	887303	4397966	2674517
10km	90%	20000	6	215	5777365	876303	4832984	2395421
10km	90%	20000	6	211	4329967	738180	3558453	2484095
10km	90%	20000	6	213	4715978	758002	3905008	2144958
10km	90%	20000	6	194	4707735	771386	3898716	2041511
10km	90%	20000	6	198	5709126	869446	4759947	2595375
10km	90%	20000	6	178	5504279	935089	4510762	2231537
10km	90%	20000	6	243	6444077	964323	5415882	3242758
10km	90%	20000	6	193	4815535	770371	3982004	2391806
10km	90%	20000	6	184	3616540	594996	2979569	1964088
10km	90%	20000	6	273	4990004	715090	4232439	2410897
10km	90%	20000	6	153	4619096	716574	3874147	1802746
10km	90%	20000	6	232	5127802	823550	4258254	2505525
10km	90%	20000	6	248	4495629	638693	3807967	2416282
10km	90%	20000	6	174	3817730	629767	3138610	2002946
10km	90%	20000	6	177	4452765	755057	3660037	1881384
10km	90%	20000	6	209	4808795	672602	4106481	2655877
10km	90%	20000	6	235	5510004	895672	4566851	2758338
10km	90%	20000	6	190	3647911	569639	3030259	1812443
10km	90%	20000	6	182	4766419	774022	3924345	1846019
10km	90%	20000	6	243	5177912	750445	4386672	2309769
10km	90%	20000	6	247	4613267	727931	3828508	2187446
10km	90%	20000	6	188	4438523	784669	3612452	2156282
10km	90%	20000	6	197	5160199	876266	4232970	2112560
10km	90%	20000	6	257	4716456	739983	3939662	1825212
10km	90%	20000	6	263	6038639	960985	5030092	2399153
10km	90%	20000	6	189	5347682	821600	4465515	2184259
10km	90%	20000	6	205	4724279	782707	3873448	2393330
10km	90%	20000	6	177	3276596	555085	2693598	1744268
10km	90%	20000	6	234	6179084	896145	5228792	2659213
10km	90%	20000	6	208	6401341	880963	5448100	2845286
10km	90%	20000	6	247	6470786	1153169	5249894	3239881
10km	90%	20000	6	202	4413055	725517	3621353	2311992
10km	90%	20000	6	182	4586628	732900	3805708	2102365
10km	90%	20000	6	288	5639595	831712	4750765	2838786
10km	90%	20000	6	228	4466490	776151	3645951	2645619
10km	90%	20000	6	202	5312600	894148	4360484	2412385
10km	90%	20000	6	222	5639512	923354	4632736	2672173
10km	90%	20000	6	243	5822107	980996	4763062	2602532
10km	90%	20000	6	203	5553097	807371	4690975	2831806
10km	90%	20000	6	225	5146010	826285	4259656	2412334
10km	90%	20000	6	233	4891664	866710	3968817	2497748
10km	90%	20000	6	238	5887113	887164	4941917	2689080
10km	90%	20000	6	214	4452725	766923	3644341	2081302
10km	90%	20000	6	271	5705823	945403	4705952	2848451
10km	90%	20000	6	225	5001223	718718	4245763	2399143
10km	90%	20000	6	203	5014697	748953	4191096	2657026
10km	90%	20000	6	165	4477867	737548	3691833	1894618
10km	90%	20000	6	189	4802373	709167	4054351	2007038
10km	90%	20000	6	287	5789200	904315	4820108	2965124
10km	90%	20000	6	256	5070617	823425	4209338	2640758
10km	90%	20000	6	272	5754415	869803	4815858	2732106
10km	90%	20000	6	219	5595830	986328	4556520	2284772
10km	90%	20000	6	235	4190447	651452	3498854	1944035
10km	90%	20000	6	194	5198489	812772	4328668	2345538
10km	90%	20000	6	199	4977085	810938	4093599	2096995
10km	90%	20000	6	263	5582903	832661	4695312	3125811
10km	90%	20000	6	195	5200283	783032	4356075	2269272
10km	90%	20000	6	280	5740966	858723	4802765	2553526
10km	90%	20000	6	210	6826333	1054800	5674203	2874048
10km	90%	20000	6	219	5252492	906783	4302872	2394746
10km	90%	20000	6	208	3810194	619703	3173291	1776031
10km	90%	20000	6	203	4786477	723117	4025657	2071867
10km	90%	20000	6	217	4953115	749826	4155781	2358652
10km	90%	20000	6	199	5581673	935435	4548551	2460119
10km	90%	20000	6	181	4533684	647282	3845150	2164777
10km	90%	20000	6	176	5154294	850463	4240738	2262526
10km	90%	20000	6	203	4802661	782726	3956393	2358471
10km	90%	20000	6	159	4010845	702215	3260889	1904666
10km	90%	20000	6	217	4929116	795416	4092742	2174299
10km	90%	20000	6	295	6216648	880368	5273673	2779830
10km	90%	20000	6	302	7285174	969825	6239051	2981406
10km	90%	20000	6	259	5111937	817085	4249594	2448795
10km	90%	20000	6	216	5382707	882367	4452401	2624186
10km	90%	20000	6	219	5055571	778920	4221785	2269778
10km	90%	20000	6	226	3928531	650572	3236957	1886176
10km	90%	20000	6	279	5246571	848101	4327953	2597954
10km	90%	20000	6	197	5867342	912591	4912712	2440125
10km	90%	20000	6	274	5375988	904862	4391608	2632663
10km	90%	20000	6	249	5359802	797406	4485046	2922363
10km	90%	20000	6	184	5610166	895652	4677482	2176556
10km	90%	20000	6	323	6861948	1003496	5768138	2946882
10km	90%	20000	6	189	4717312	787822	3886178	2259255
10km	90%	20000	6	206	4710258	751751	3901708	2247593
10km	90%	20000	6	223	5174679	856261	4267646	2304156
10km	90%	20000	6	236	5476950	835545	4567571	2958865
10km	90%	20000	6	201	5652976	888693	4716094	2449042
10km	90%	20000	6	287	5652656	884020	4713142	2943503
10km	90%	20000	6	190	3914583	643403	3216812	2044713
10km	90%	20000	6	214	5749316	877645	4815268	2639387
10km	90%	20000	6	221	5377015	827962	4486716	2669478
10km	90%	20000	6	241	6760288	953089	5740300	2775142
10km	90%	20000	6	218	4347499	739450	3543140	2404009
10km	90%	20000	6	221	4564266	759942	3759043	2333675
10km	90%	20000	6	197	5948146	964574	4914837	2436602
10km	90%	20000	6	201	3950853	651329	3278499	1847887
10km	90%	20000	6	195	4725321	799771	3888128	1972697
10km	90%	20000	6	266	5409946	847660	4478971	2621682
10km	90%	20000	6	280	5129317	740944	4334057	2690730
10km	90%	20000	6	183	5379527	816559	4492678	2570657
10km	90%	20000	6	266	5559685	779216	4707042	2712094
10km	90%	20000	6	180	4169597	672618	3450263	1908531
10km	90%	20000	6	179	5027187	864646	4112347	2221204
10km	90%	20000	6	220	5206771	732812	4418637	2453969
10km	90%	20000	6	205	5657061	791716	4818285	2539136
10km	90%	20000	6	173	4340416	685188	3630859	1865844
10km	90%	20000	6	361	5844176	848057	4936153	2669954
10km	90%	20000	6	247	6353397	831938	5462419	2974364
10km	90%	20000	6	171	4893946	806358	4032361	2029380
10km	90%	20000	6	228	4614918	757123	3813424	2138003
10km	90%	20000	6	176	2964901	440590	2494917	1786393
10km	90%	20000	6	252	5519718	895972	4568682	2557682
10km	90%	20000	6	306	6125654	834273	5208264	2646707
10km	90%	20000	6	192	4913726	866662	3963239	2344320
10km	90%	20000	6	245	4571916	785250	3719476	2402027
10km	90%	20000	6	237	5963364	961479	4940991	3118039
10km	90%	20000	6	204	4608710	795176	3784340	2138000
10km	90%	20000	6	251	5272597	925718	4298057	2909287
10km	90%	20000	6	209	4455397	742608	3672505	1933336
10km	90%	20000	6	188	4828917	807802	3980760	2056714
10km	90%	20000	6	249	4245036	652873	3559072	1925742
10km	90%	20000	6	195	3913494	664251	3218791	1900682
10km	90%	20000	6	200	4043136	659282	3343389	2126609
10km	90%	20000	6	243	5490687	892973	4505507	2747030
10km	90%	20000	6	187	5122206	837181	4197553	2012564
10km	90%	20000	6	297	5532409	776273	4685546	2417537
10km	90%	20000	6	222	4431489	678654	3678006	2451694
10km	90%	20000	6	235	5595179	882846	4643051	2490707
10km	90%	20000	6	199	4809766	760496	4008703	2047947
10km	90%	20000	6	198	5125477	779232	4295649	2031494
10km	90%	20000	6	272	5825545	807280	4967853	2878882
10km	90%	20000	6	180	4771165	767072	3966359	2121888
10km	90%	20000	6	210	3988487	637517	3313406	1714091
10km	90%	20000	6	163	3992202	658451	3300894	1813841
10km	90%	20000	6	185	4779740	722962	3997627	1787878
10km	90%	20000	6	172	4780013	714170	4017609	1862845
10km	90%	20000	6	201	4659035	723737	3873937	1989564
10km	90%	20000	6	276	5670907	808982	4796854	2666301
10km	90%	20000	6	289	6373727	895845	5386386	2451752
10km	90%	20000	6	234	5679532	926710	4691323	2571070
10km	90%	20000	6	264	4995687	800264	4134394	2579142
10km	90%	20000	6	171	4998664	803924	4130275	2002501
10km	90%	20000	6	398	6108749	959171	5047133	2767484
10km	90%	20000	6	229	5770414	843522	4834513	2887215
10km	90%	20000	6	233	3767471	575831	3148270	1782603
10km	90%	20000	6	205	4192080	593342	3564335	2279024
10km	90%	20000	6	303	5865164	909828	4898331	2848753
10km	90%	20000	6	178	4969959	845135	4076805	2167785
10km	90%	20000	6	248	4950950	808623	4074073	1856404
10km	90%	20000	6	264	6017930	905709	5043228	3110501
10km	90%	20000	6	189	4525772	761260	3729004	2176340
10km	90%	20000	6	194	4837907	753265	4050872	2299690
10km	90%	20000	6	209	4732357	755448	3903671	1873775
10km	90%	20000	6	206	5477934	865965	4558025	2197427
10km	90%	20000	6	271	7315387	1029535	6210712	2894733
10km	90%	20000	6	217	3357802	557896	2778867	1706722
10km	90%	20000	6	199	5229947	875529	4303495	1999363
10km	90%	20000	6	251	5054968	831417	4164718	2577009
10km	90%	20000	6	173	4014177	662779	3303568	1998152
10km	90%	20000	6	250	4693463	793641	3835293	1957860
10km	90%	20000	6	197	4456764	716261	3670018	1918874
10km	90%	20000	6	255	5699742	885261	4735065	2692180
10km	90%	20000	6	170	4600407	716252	3845594	2012549
10km	90%	20000	6	203	6107805	967778	5052629	2635076
10km	90%	20000	6	191	4705357	722065	3928681	2263233
10km	90%	20000	6	208	5108739	753912	4310895	2367299
10km	90%	20000	6	210	5393366	938287	4417550	2796218
10km	90%	20000	6	228	3820316	604916	3181389	1702742
10km	90%	20000	6	240	5141299	829499	4262284	2322055
10km	90%	20000	6	252	4682607	733669	3921038	2007447
10km	90%	20000	6	204	5924263	1002929	4809228	2680043
10km	90%	20000	6	190	5044875	723893	4263081	2189609
10km	90%	20000	6	185	4699403	754692	3891717	2074515
10km	90%	20000	6	193	5250709	853821	4340019	1999269
10km	90%	20000	6	216	5482262	836559	4551891	2569075
10km	90%	20000	6	197	4769198	775426	3936833	2189289
10km	90%	20000	6	210	5357577	849001	4457565	2080491
10km	90%	20000	6	227	4134265	718733	3380450	2164834
10km	90%	20000	6	148	4087933	648553	3403173	1726357
10km	90%	20000	6	201	5213749	794331	4371202	2433840
10km	90%	20000	6	207	6355040	951116	5311232	2707643
10km	90%	20000	6	191	4885296	826036	4002124	2008464
10km	90%	20000	6	277	6240933	977162	5214025	3002006
10km	90%	20000	6	251	6865245	968619	5831966	3058995
10km	90%	20000	6	255	6202478	953567	5193590	2914338
10km	90%	20000	6	233	4880062	775136	4040170	2346984
10km	90%	20000	6	255	6349544	966289	5299611	2850134
10km	90%	20000	6	166	4839539	788997	4025484	2194728
10km	90%	20000	6	214	4417264	692846	3682911	2166402
10km	90%	20000	6	239	4927099	705314	4184375	2422815
10km	90%	20000	6	215	4439428	762521	3613917	2373364
10km	90%	20000	6	204	5799220	809532	4930293	2651686
10km	90%	20000	6	220	5079456	793856	4234869	2297263
10km	90%	20000	6	192	4079461	648254	3391436	1713046
10km	90%	20000	6	189	4827309	872596	3913468	2230291
10km	90%	20000	6	180	5796405	984006	4746974	2523241
10km	90%	20000	6	230	4922256	836326	4031159	2845516
10km	90%	20000	6	231	3741239	584204	3129752	1926166
10km	90%	20000	6	264	5859169	809890	5003634	2775542
10km	90%	20000	6	180	5728576	880927	4803775	2089753
10km	90%	20000	6	217	5561986	895413	4613709	2353678
10km	90%	20000	6	199	4215804	684675	3496102	2093394
10km	90%	20000	6	291	6853432	1084684	5713117	3081879
10km	90%	20000	6	253	6225717	964836	5183811	2821523
10km	90%	20000	6	258	5907195	869866	4987828	3039063
10km	90%	20000	6	188	4176011	676308	3445360	1821452
10km	90%	20000	6	212	5364243	791383	4507468	2662092
10km	90%	20000	6	210	4676449	740127	3896690	2176298
10km	90%	20000	6	242	4679831	821226	3822917	2365122
10km	90%	20000	6	273	7019547	1056185	5875377	3141581
10km	90%	20000	6	235	4464256	710511	3712572	2055662
10km	90%	20000	6	178	4340978	740476	3560071	1846943
10km	90%	20000	6	273	6323894	932030	5328171	2733894
10km	90%	20000	6	225	6927531	1096619	5751534	2830517
10km	90%	20000	6	164	4623162	735135	3822740	2125192
10km	90%	20000	6	197	4421169	740147	3616903	1927177
10km	90%	20000	6	185	5042317	838919	4156780	2111844
10km	90%	20000	6	187	4854987	751241	4050948	2097976
10km	90%	20000	6	221	6299903	926437	5325067	2620678
10km	90%	20000	6	199	4262476	674494	3551943	2019972
10km	90%	20000	6	217	5186416	799502	4351701	2061520
10km	90%	20000	6	265	4937376	851926	4049015	2520543
10km	90%	20000	6	264	4946829	780521	4127185	2343662
10km	90%	20000	6	172	5130639	823224	4249507	2203141
10km	90%	20000	6	209	5556759	947175	4554320	2341446
10km	90%	20000	6	217	3781019	630261	3105234	1867834
10km	90%	20000	6	162	3926805	666456	3227927	1768318
10km	90%	20000	6	234	5601108	815993	4720491	2486457
10km	90%	20000	6	215	4877070	725450	4105069	2160167
10km	90%	20000	6	219	4511631	765230	3701384	1920552
10km	90%	20000	6	199	4579691	732957	3794628	2178457
10km	90%	20000	6	208	4858192	862457	3924591	2508092
10km	90%	20000	6	220	4006845	632273	3326104	2008864
10km	90%	20000	6	179	4523589	713841	3778053	2001005
10km	90%	20000	6	176	4557051	730834	3770185	1921339
10km	90%	20000	6	250	6738426	963710	5651122	3349419
10km	90%	20000	6	235	4656296	712492	3893040	2459508
10km	90%	20000	6	258	4289517	641985	3610891	2052939
10km	90%	20000	6	196	3869129	664843	3154131	2210225
10km	90%	20000	6	198	4813680	762655	3990947	1922573
10km	90%	20000	6	264	5437048	844773	4549784	2396056
10km	90%	20000	6	186	4103431	665241	3398157	1999601
10km	90%	20000	6	211	4324107	695837	3594394	2026753
10km	90%	20000	6	204	4474887	717637	3719591	2135088
10km	90%	20000	6	279	7516535	1149207	6270777	3577120
10km	90%	20000	6	214	5301085	823084	4431312	2114244
10km	90%	20000	6	303	4918083	699182	4142492	2461818
10km	90%	20000	6	185	4798766	777018	3987167	1994808
10km	90%	20000	6	184	4092517	664966	3383346	2240974
10km	90%	20000	6	228	4329703	724754	3572629	1811192
10km	90%	20000	6	226	4895587	749076	4098713	2170267
10km	90%	20000	6	382	6715923	869031	5757075	2678480
10km	90%	20000	6	209	5185643	718479	4425475	2225041
10km	90%	20000	6	209	5341448	785621	4512104	2311626
10km	90%	20000	6	186	4689580	734477	3893958	2151409
10km	90%	20000	6	212	4675456	721430	3896166	1879008
10km	90%	20000	6	233	5920093	889419	4970766	2609748
10km	90%	20000	6	185	4198101	658917	3509936	2075416
10km	90%	20000	6	225	5428740	910150	4459031	2834236
10km	90%	20000	6	251	4057835	671957	3353573	1879188
10km	90%	20000	6	282	5118687	750869	4284196	2298449
10km	90%	20000	6	216	5819646	876147	4868706	2523952
10km	90%	20000	6	228	5748504	968315	4718329	2632569
10km	90%	20000	6	182	4636671	734865	3852485	2066363
10km	90%	20000	6	181	5021923	772262	4208270	2226589
10km	90%	20000	6	268	5644165	883611	4687941	2515706
10km	90%	20000	6	183	4805034	815757	3939195	2102456
10km	90%	20000	6	223	5926199	936889	4927888	2475656
10km	90%	20000	6	254	6404729	948026	5400220	2433940
10km	90%	20000	6	213	5171590	799214	4317860	2354326
10km	90%	20000	6	240	4854723	767902	4036249	2330826
10km	90%	20000	6	194	4307274	658205	3619622	1934629
10km	90%	20000	6	189	5243443	780027	4389305	2316857
10km	90%	20000	6	230	5788771	957124	4767335	2552198
10km	90%	20000	6	211	5160818	822504	4286119	2294985
10km	90%	20000	6	156	4645782	763358	3835037	1947705
10km	90%	20000	6	224	6104716	992549	5028069	2516076
10km	90%	20000	6	194	5768382	845644	4867329	2641501
10km	90%	20000	6	238	3954110	639100	3271939	2014428
10km	90%	20000	6	253	5556270	845394	4681548	2596440
10km	90%	20000	6	287	4980286	711442	4234561	2251953
10km	90%	20000	6	215	5042427	801385	4202981	2490765
10km	90%	20000	6	199	4766262	808382	3917726	2056505
10km	90%	20000	6	205	4326047	730675	3551873	2043468
10km	90%	20000	6	191	4695671	775267	3875503	2287844
10km	90%	20000	6	167	4464062	783264	3632785	2066760
10km	90%	20000	6	256	5068158	755039	4258971	2375781
10km	90%	20000	6	189	4537029	741028	3750172	2068940
10km	90%	20000	6	195	4555644	777946	3718212	1906484
10km	90%	20000	6	250	6341244	872634	5420837	2545091
10km	90%	20000	6	213	3904759	633653	3248498	1744844
10km	90%	20000	6	232	5237641	808784	4391831	2144283
10km	90%	20000	6	213	5699474	905862	4701191	2470201
10km	90%	20000	6	187	5085716	791813	4246663	2046511
10km	90%	20000	6	172	3973828	651642	3283633	1831304
10km	90%	20000	6	240	6741432	914801	5768416	2961769
10km	90%	20000	6	186	3499924	559130	2909825	1891539
10km	90%	20000	6	233	6409687	984267	5344728	2992629
10km	90%	20000	6	278	6854320	1040791	5732582	3417938
10km	90%	20000	6	184	5105133	832850	4223043	2053292
10km	90%	20000	6	223	5640390	822472	4771944	2527539
10km	90%	20000	6	175	4087239	676323	3369594	1802709
10km	90%	20000	6	248	6160601	1014171	5079860	2990035
10km	90%	20000	6	234	5336138	787741	4487912	2696178
10km	90%	20000	6	181	4752185	808795	3863377	2310606
10km	90%	20000	6	264	5570350	839113	4685221	2411668
10km	90%	20000	6	227	4703410	764259	3892236	2213991
10km	90%	20000	6	202	5456862	750403	4643809	2523885
10km	90%	20000	6	210	5075352	801573	4213336	2385531
10km	90%	20000	6	202	4786147	739594	4007662	2355120
10km	90%	20000	6	305	5491950	788183	4650814	2513292
10km	90%	20000	6	192	4533838	721632	3785282	1961018
10km	90%	20000	6	207	4910938	773943	4094121	2502854
10km	90%	20000	6	221	5483234	906293	4517893	2517991
10km	90%	20000	6	219	5814313	958039	4782025	2719011
10km	90%	20000	6	195	4875059	796381	4019414	2281975
10km	90%	20000	6	229	4437452	718309	3676648	2020074
10km	90%	20000	6	196	6088536	849570	5193298	2486910
10km	90%	20000	6	212	4869560	790203	4029423	2359766
10km	90%	20000	6	246	5074888	771293	4254831	2160150
10km	90%	20000	6	270	3917341	581296	3304870	1879254
10km	90%	20000	6	191	4874171	782406	4038369	2078105
10km	90%	20000	6	258	5679538	909439	4694300	3081587
10km	90%	20000	6	248	5106692	824005	4224714	2407811
10km	90%	20000	6	182	4478028	756540	3674931	1988270
10km	90%	20000	6	243	5838157	833990	4952402	2799627
10km	90%	20000	6	316	4573386	722879	3814659	1998773
10km	90%	20000	6	220	4827110	781388	4007247	2204221
10km	90%	20000	6	237	5676851	957394	4652847	2656326
10km	90%	20000	6	192	5404682	871695	4468555	2191371
10km	90%	20000	6	173	4642275	733913	3868996	1927768
10km	90%	20000	6	246	5010658	723173	4247513	2471384
10km	90%	20000	6	175	4071757	622033	3414978	1978019
10km	90%	20000	6	240	3867830	665185	3176199	2301008
10km	90%	20000	6	216	5275509	755332	4475250	2156434
10km	90%	20000	6	234	6681633	925501	5689724	2697084
10km	90%	20000	6	284	5753484	799502	4866239	2656652
10km	90%	20000	6	168	4757012	793499	3931772	2027052
10km	90%	20000	6	188	5003841	774540	4173572	2405435
10km	90%	20000	6	266	6925382	1034027	5835944	2803705
10km	90%	20000	6	233	5989125	887658	5038723	2560651
10km	90%	20000	6	217	4326302	639044	3661946	1951233
10km	90%	20000	6	241	5447880	857161	4485795	2573853
10km	90%	20000	6	240	5111550	786109	4264768	2260918
10km	90%	20000	6	241	4610446	697346	3876396	2455344
10km	90%	20000	6	178	4450968	725353	3677395	2088994
10km	90%	20000	6	190	3889241	642254	3225978	1782295
10km	90%	20000	6	212	4085670	683957	3361874	2081989
10km	90%	20000	6	220	3806850	584112	3195015	1925594
10km	90%	20000	6	226	5176647	803919	4312873	2501909
10km	90%	20000	6	165	4282428	739805	3494342	2160903
10km	90%	20000	6	209	4596418	739006	3817839	2230251
10km	90%	20000	6	291	5479798	817633	4617349	2408991
10km	90%	20000	6	190	5410831	911850	4457393	2310925
10km	90%	20000	6	199	5316418	803950	4479246	2314493
10km	90%	20000	6	207	4540654	674506	3812571	2616496
10km	90%	20000	6	229	5490197	820893	4618477	2321065
10km	90%	20000	6	220	5662971	840778	4765780	2792138
10km	90%	20000	6	183	3493934	593280	2870179	1799128
10km	90%	20000	6	199	5046640	831526	4156088	2218671
10km	90%	20000	6	215	6053890	863756	5142977	2331235
10km	90%	20000	6	301	6782066	973134	5745277	3025495
10km	90%	20000	6	228	5019346	812855	4147916	2167610
10km	90%	20000	6	169	4361902	706098	3607435	1946303
10km	90%	20000	6	219	5941923	873258	5014092	2504206
10km	90%	20000	6	255	5979449	881187	5028621	2826022
10km	90%	20000	6	245	4934811	772468	4115142	2156667
10km	90%	20000	6	176	4380273	701289	3620414	1937991
10km	90%	20000	6	208	4228678	673439	3518964	2135993
10km	90%	20000	6	170	3861609	661386	3173053	1646479
10km	90%	20000	6	286	6965811	1033791	5873230	3515068
10km	90%	20000	6	216	4399071	722376	3620257	2135181
10km	90%	20000	6	179	4725288	761211	3909966	2146544
10km	90%	20000	6	258	4907405	832637	4007762	2524194
10km	90%	20000	6	224	4707815	792510	3844012	2830367
10km	90%	20000	6	219	5917348	926551	4938124	2676399
10km	90%	20000	6	183	4450294	751003	3639613	1920373
10km	90%	20000	6	217	5016384	859817	4103240	2521678
10km	90%	20000	6	203	5159556	829187	4271003	2565063
10km	90%	20000	6	257	5222517	770933	4398834	2581820
10km	90%	20000	6	206	4721344	708635	3945626	1880126
10km	90%	20000	6	206	4344823	703302	3611032	2009368
10km	90%	20000	6	219	4658754	747141	3867093	2129739
10km	90%	20000	6	206	4735381	721205	3956475	2265172
10km	90%	20000	6	205	4481383	756810	3688663	2090496
10km	90%	20000	6	290	6752818	990567	5687439	3063997
10km	90%	20000	6	240	6363104	961449	5305563	3279086
10km	90%	20000	6	217	5639673	836175	4718388	2509431
10km	90%	20000	6	197	3339651	533343	2768687	1644863
10km	90%	20000	6	259	6730537	981544	5696270	3024232
10km	90%	20000	6	259	6352485	958282	5309072	2838496
10km	90%	20000	6	213	5526746	920572	4539463	2425532
10km	90%	20000	6	224	5247309	852392	4311646	2449595
10km	90%	20000	6	233	3501619	522172	2953267	1774550
10km	90%	20000	6	230	4236148	631998	3542006	1960501
10km	90%	20000	6	250	5975563	795172	5119930	2779760
10km	90%	20000	6	188	3649144	593849	3010983	1732576
10km	90%	20000	6	207	4288901	680784	3537644	2084685
10km	90%	20000	6	242	4078711	648225	3388159	1974469
10km	90%	20000	6	256	5196920	867008	4280501	2583856
10km	90%	20000	6	219	5430940	950553	4412842	2445633
10km	90%	20000	6	260	5817713	827648	4942064	2892049
10km	90%	20000	6	194	5107415	802751	4252879	2181129
10km	90%	20000	6	243	5929774	897509	4987442	3090423
10km	90%	20000	6	173	4160121	711282	3392716	2038094
10km	90%	20000	6	244	7012478	961429	5964774	3159738
10km	90%	20000	6	231	6047978	889172	5090195	2693624
10km	90%	20000	6	179	4580272	711172	3814679	1810873
10km	90%	20000	6	227	5101052	756987	4275361	2423992
10km	90%	20000	6	202	5504274	827967	4630754	2424756
10km	90%	20000	6	277	5724051	912753	4752905	3082725
10km	90%	20000	6	217	4689152	741075	3916858	1898833
10km	90%	20000	6	206	4964516	791983	4128564	2133694
10km	90%	20000	6	166	4688650	736118	3912796	1952528
10km	90%	20000	6	216	5261565	853631	4344165	2137584
10km	90%	20000	6	218	4216266	669982	3501235	1835127
10km	90%	20000	6	182	5316281	734021	4527728	2330567
10km	90%	20000	6	164	5140009	812977	4271096	2165846
10km	90%	20000	6	156	4124185	734732	3352289	1793545
10km	90%	20000	6	242	5699229	993408	4668917	2648368
10km	90%	20000	6	222	6120718	944374	5114713	2512909
10km	90%	20000	6	210	4873940	760058	4057071	2141363
10km	90%	20000	6	289	4222751	698526	3494495	2366415
10km	90%	20000	6	217	5216165	791597	4380138	2475988
10km	90%	20000	6	217	4934137	773429	4118103	2122146
10km	90%	20000	6	188	5290255	867802	4354813	2399008
10km	90%	20000	6	214	5040491	858438	4135857	2343706
10km	90%	20000	6	218	4776702	781339	3954867	2273286
10km	90%	20000	6	244	4648288	768657	3813752	1857092
10km	90%	20000	6	251	4880527	789109	4049287	2416078
10km	90%	20000	6	242	5194983	832437	4293564	2448602
10km	90%	20000	6	184	4531404	749645	3733395	2088440
10km	90%	20000	6	230	6320387	960070	5300869	2891404
10km	90%	20000	6	208	4806036	794295	3960800	2201356
10km	90%	20000	6	234	6308740	903551	5348515	2874753
10km	90%	20000	6	242	4566355	747877	3774699	2489606
10km	90%	20000	6	226	6821895	964580	5783262	2999262
10km	90%	20000	6	246	5725065	785080	4876146	2876200
10km	90%	20000	6	210	4896623	735589	4103744	2087989
10km	90%	20000	6	201	5275578	894930	4319441	2179120
10km	90%	20000	6	238	5645274	893998	4689811	2557577
10km	90%	20000	6	211	4727762	745493	3899790	2398456
10km	90%	20000	6	235	4156552	673569	3439169	2090121
10km	90%	20000	6	211	4763208	774207	3953893	1960289
10km	90%	20000	6	159	5251883	777517	4390349	1993237
10km	90%	20000	6	226	4975259	812371	4116003	2439961
10km	90%	20000	6	258	6634706	862117	5724911	2997851
10km	90%	20000	6	277	6074952	845131	5173810	2845249
10km	90%	20000	6	291	5851731	797282	4998031	2702182
10km	90%	20000	6	246	5409869	860843	4494925	2403457
10km	90%	20000	6	281	6787094	1031946	5697564	2921364
10km	90%	20000	6	197	5073792	867497	4141456	2415224
10km	90%	20000	6	256	5037646	740157	4250538	2445377
10km	90%	20000	6	188	5539661	866665	4605023	2386910
10km	90%	20000	6	341	6303522	982859	5276605	2845847
10km	90%	20000	6	185	5299181	834154	4416084	2099701
10km	90%	20000	6	225	6278342	976685	5234950	2504729
10km	90%	20000	6	250	5057141	770723	4238542	2322963
10km	90%	20000	6	188	4634967	740620	3850998	1933082
10km	90%	20000	6	197	4505626	690824	3764867	2109879
10km	90%	20000	6	241	6309203	912637	5323031	2374044
10km	90%	20000	6	174	4882430	778677	4053355	2208144
10km	90%	20000	6	196	5182106	790956	4338582	2213589
10km	90%	20000	6	222	3457102	557689	2862640	1581560
10km	90%	20000	6	196	4768525	704380	3979706	2035008
10km	90%	20000	6	169	4953952	837526	4048604	2289947
10km	90%	20000	6	193	5621995	860107	4692456	2322406
10km	90%	20000	6	244	4819889	753147	4016009	2143335
10km	90%	20000	6	270	4915752	770125	4081470	2343171
10km	90%	20000	6	210	4279327	642741	3595344	2186147
10km	90%	20000	6	176	5647225	933850	4620514	2274528
10km	90%	20000	6	217	5474206	883099	4539806	2869916
10km	90%	20000	6	209	5560837	916165	4578838	2382146
10km	90%	20000	6	278	4578715	730550	3785262	2343568
10km	90%	20000	6	178	4284810	715267	3510424	1880458
10km	90%	20000	6	193	5085378	849489	4192974	2369428
10km	90%	20000	6	209	4334893	705030	3587608	2044846
10km	90%	20000	6	232	6840790	1029943	5764583	2995947
10km	90%	20000	6	199	5823711	845085	4920318	2709233
10km	90%	20000	6	252	6338410	937723	5319425	3317556
10km	90%	20000	6	252	4841706	765564	4044766	1956500
10km	90%	20000	6	260	6627430	1020073	5541774	2926586
10km	90%	20000	6	188	4571564	765254	3734690	2008152
10km	90%	20000	6	203	4973421	744238	4179237	2088715
10km	90%	20000	6	168	4797339	761580	4000998	1941121
10km	90%	20000	6	194	4109518	644130	3425106	1888733
[truncated: 1 more rows]
