# Supplementary material for: Quantifying the Value of Perfect Information in Emergency Vaccination Campaigns
Source: PLoS Comput Biol. 2017 Feb 16;13(2):e1005318. doi: 10.1371/journal.pcbi.1005318 (PMC5312803; doi:10.1371/journal.pcbi.1005318)
Supplement: S1 Data — (ZIP) [file pcbi.1005318.s013.zip › Data/10km vaccination/data22.txt]

vacc_radius	efficacy	capacity	delay	outbreak_duration	livestock_culled	cattle_culled	sheep_culled	vaccinations
10km	90%	35000	2	159	1943289	210272	1719247	1722270
10km	90%	35000	2	148	2334506	283305	2039211	1959516
10km	90%	35000	2	163	1914002	237976	1660080	2096285
10km	90%	35000	2	188	2319091	293949	2014337	2013440
10km	90%	35000	2	213	2052685	261192	1765445	2010061
10km	90%	35000	2	159	2021701	218833	1786047	1872623
10km	90%	35000	2	206	2090800	248426	1821927	2063160
10km	90%	35000	2	165	2356028	263424	2069159	2194619
10km	90%	35000	2	199	2844800	273222	2552802	2519713
10km	90%	35000	2	211	1981572	229959	1735092	2268106
10km	90%	35000	2	144	2262209	278685	1963710	2050348
10km	90%	35000	2	171	1826943	215445	1591680	1973798
10km	90%	35000	2	142	2140718	282553	1836411	2126546
10km	90%	35000	2	183	2233656	225972	1997654	2141743
10km	90%	35000	2	217	1834031	212471	1602314	1944297
10km	90%	35000	2	218	2700408	244227	2429791	2923928
10km	90%	35000	2	265	1740500	233913	1486533	1792890
10km	90%	35000	2	164	2326159	282823	2028582	2240287
10km	90%	35000	2	227	2953717	291279	2633306	2650393
10km	90%	35000	2	154	2698654	358495	2309155	2140737
10km	90%	35000	2	174	1694407	195289	1485932	1926480
10km	90%	35000	2	209	2678366	345505	2313496	2469009
10km	90%	35000	2	191	2831349	317914	2487822	2535874
10km	90%	35000	2	155	2633699	311562	2290270	2184962
10km	90%	35000	2	143	2559844	328659	2218219	1887587
10km	90%	35000	2	176	2296611	262381	2019416	2365405
10km	90%	35000	2	194	2913014	323447	2549477	2524255
10km	90%	35000	2	161	2468582	247653	2201184	2123968
10km	90%	35000	2	206	2451871	283245	2129903	2021261
10km	90%	35000	2	195	2235118	222101	1995677	2205686
10km	90%	35000	2	165	1874843	234416	1627108	2161516
10km	90%	35000	2	181	2806392	341638	2438541	2332332
10km	90%	35000	2	198	2486164	267192	2195605	2375351
10km	90%	35000	2	167	1893086	237910	1633572	2568369
10km	90%	35000	2	244	2010539	231609	1766316	1992740
10km	90%	35000	2	168	1640142	208666	1417605	1802437
10km	90%	35000	2	161	2586897	315812	2260749	2097391
10km	90%	35000	2	291	2503385	295886	2187910	2759612
10km	90%	35000	2	151	1534786	168606	1346004	1821225
10km	90%	35000	2	162	2786792	335553	2433528	2331862
10km	90%	35000	2	220	2102578	224794	1848970	2297976
10km	90%	35000	2	212	2839657	281525	2532201	2407131
10km	90%	35000	2	190	3203661	364849	2804342	2469003
10km	90%	35000	2	138	2659134	324666	2315208	2190807
10km	90%	35000	2	198	2481558	248922	2213467	2077046
10km	90%	35000	2	199	1720717	186686	1517102	2050369
10km	90%	35000	2	152	2004112	243881	1738337	1952245
10km	90%	35000	2	161	3092960	340555	2723120	2213823
10km	90%	35000	2	169	2215799	262207	1937220	2156836
10km	90%	35000	2	166	1672262	175337	1484128	2003248
10km	90%	35000	2	170	1896214	224172	1655262	1872049
10km	90%	35000	2	144	1688815	234889	1436055	1847906
10km	90%	35000	2	123	2454383	309545	2134030	2105335
10km	90%	35000	2	189	2013496	214718	1786724	1974105
10km	90%	35000	2	265	3116843	360007	2725950	2666571
10km	90%	35000	2	206	2618614	283610	2308904	2519050
10km	90%	35000	2	143	1635420	206897	1416195	1766513
10km	90%	35000	2	178	2092159	251473	1809025	2158618
10km	90%	35000	2	164	2829090	303261	2485056	2804002
10km	90%	35000	2	211	2065553	237125	1809184	2105037
10km	90%	35000	2	210	2199586	241610	1935523	2320822
10km	90%	35000	2	157	1669944	204313	1445867	1793256
10km	90%	35000	2	174	3009024	368573	2608978	2525434
10km	90%	35000	2	263	2585964	311461	2237999	2631927
10km	90%	35000	2	175	1826773	237176	1567122	1815874
10km	90%	35000	2	212	2772197	321716	2428579	2477741
10km	90%	35000	2	176	2919228	356615	2535089	2078086
10km	90%	35000	2	189	1817318	218912	1585943	2114072
10km	90%	35000	2	195	1993018	249796	1727922	1963250
10km	90%	35000	2	126	2130396	297290	1807675	2314748
10km	90%	35000	2	222	2855607	304626	2520300	2407922
10km	90%	35000	2	149	1574458	215346	1344837	1834376
10km	90%	35000	2	192	2223375	261131	1928634	2505555
10km	90%	35000	2	178	2282778	295519	1964591	2392869
10km	90%	35000	2	153	2110428	263245	1822353	1985522
10km	90%	35000	2	179	1707416	239495	1447311	2131176
10km	90%	35000	2	169	2223486	254545	1945634	2000143
10km	90%	35000	2	134	2261631	264460	1979227	2166022
10km	90%	35000	2	243	3088969	289744	2744542	2548962
10km	90%	35000	2	211	3217724	330627	2867345	2406435
10km	90%	35000	2	118	1724820	235074	1475034	1615283
10km	90%	35000	2	164	2921902	311987	2587351	2275347
10km	90%	35000	2	218	2671158	263655	2385246	2276484
10km	90%	35000	2	171	2478408	309177	2144339	2121423
10km	90%	35000	2	182	2401307	278439	2100574	2122268
10km	90%	35000	2	239	2494807	323425	2110898	2329708
10km	90%	35000	2	137	1945089	240667	1690215	1756147
10km	90%	35000	2	161	2743260	352448	2377453	2369131
10km	90%	35000	2	150	2785151	322186	2431949	2539521
10km	90%	35000	2	197	2560631	293983	2234820	2274019
10km	90%	35000	2	266	1848465	188850	1640861	2470160
10km	90%	35000	2	220	2089714	216991	1850906	2322562
10km	90%	35000	2	152	1659364	225589	1418358	1871974
10km	90%	35000	2	161	2078309	242836	1824558	2148965
10km	90%	35000	2	159	3191681	366005	2784713	2451027
10km	90%	35000	2	208	1850180	222283	1619413	1912027
10km	90%	35000	2	170	1926883	218557	1695423	1718059
10km	90%	35000	2	183	2319446	255857	2042877	2365307
10km	90%	35000	2	184	2458234	235840	2207979	2505544
10km	90%	35000	2	156	2277047	297099	1963576	2097323
10km	90%	35000	2	141	2901623	380319	2495988	2137271
10km	90%	35000	2	151	2059195	266828	1772620	2133585
10km	90%	35000	2	202	2148441	269488	1851807	1949496
10km	90%	35000	2	126	2423839	262169	2113168	2432192
10km	90%	35000	2	143	2540382	251405	2273549	2320181
10km	90%	35000	2	185	3095251	332524	2737612	2177355
10km	90%	35000	2	158	2051688	245033	1779323	1898332
10km	90%	35000	2	139	1300348	149609	1122398	2218419
10km	90%	35000	2	235	2497942	258798	2200621	2635358
10km	90%	35000	2	191	2402515	291201	2094133	2625062
10km	90%	35000	2	143	3342436	429633	2859374	2401247
10km	90%	35000	2	162	1501481	216240	1275516	1735040
10km	90%	35000	2	308	2249031	243660	1982294	2152219
10km	90%	35000	2	179	1726153	200221	1502957	2134557
10km	90%	35000	2	170	2250373	278139	1953307	2053792
10km	90%	35000	2	205	2624518	268628	2338540	2571807
10km	90%	35000	2	123	3100014	410282	2654721	2189377
10km	90%	35000	2	156	2057294	242237	1801206	2032516
10km	90%	35000	2	182	1832103	257327	1549349	2140529
10km	90%	35000	2	187	2600509	289794	2285619	2495172
10km	90%	35000	2	194	3099551	341570	2734867	2473395
10km	90%	35000	2	165	2825762	322264	2469774	2442288
10km	90%	35000	2	160	2163742	269687	1885347	2130293
10km	90%	35000	2	156	2654563	292438	2325991	2318754
10km	90%	35000	2	184	1586142	211728	1360501	1893661
10km	90%	35000	2	160	2146988	229676	1902853	1982468
10km	90%	35000	2	280	2317125	274776	2014552	2179700
10km	90%	35000	2	135	2650431	332839	2288712	2256632
10km	90%	35000	2	152	2130127	229101	1871181	2227830
10km	90%	35000	2	133	2149819	232462	1891006	2086436
10km	90%	35000	2	169	2230935	274983	1931325	2259440
10km	90%	35000	2	180	2114930	267555	1841608	1964092
10km	90%	35000	2	146	2467689	288858	2161833	1740101
10km	90%	35000	2	140	2746780	289858	2430871	2373946
10km	90%	35000	2	123	1508443	199122	1293232	1475391
10km	90%	35000	2	192	3114822	395710	2693747	2228563
10km	90%	35000	2	255	2559767	319038	2219665	2338585
10km	90%	35000	2	148	2352710	300711	2020906	1999923
10km	90%	35000	2	152	2003182	215023	1775042	2079416
10km	90%	35000	2	220	2250721	279924	1936350	2217597
10km	90%	35000	2	189	2412952	291665	2098183	1967888
10km	90%	35000	2	216	2112029	224664	1875953	2180374
10km	90%	35000	2	223	2004497	208508	1770231	2105093
10km	90%	35000	2	165	2605995	279817	2306108	2256162
10km	90%	35000	2	216	3071251	331455	2690066	2459359
10km	90%	35000	2	139	1827068	249087	1566248	1921739
10km	90%	35000	2	266	2879476	277868	2582090	2612194
10km	90%	35000	2	140	2207957	244318	1939143	2129860
10km	90%	35000	2	208	2190785	250985	1917348	2198619
10km	90%	35000	2	165	2075404	260910	1796582	2036755
10km	90%	35000	2	221	1517830	191300	1306892	1666966
10km	90%	35000	2	144	1895000	227981	1648682	2199184
10km	90%	35000	2	184	2282118	248924	2012338	2492622
10km	90%	35000	2	171	1809483	216241	1572727	1742835
10km	90%	35000	2	149	2220709	283909	1918263	1956891
10km	90%	35000	2	230	2008179	266540	1719008	2144356
10km	90%	35000	2	286	1838735	205256	1619992	2187430
10km	90%	35000	2	145	2096429	256548	1808585	2057415
10km	90%	35000	2	211	2788035	319854	2442023	2196980
10km	90%	35000	2	215	2211763	291506	1904626	1905477
10km	90%	35000	2	172	2257025	279944	1958196	2051191
10km	90%	35000	2	165	1570784	196121	1362162	1800905
10km	90%	35000	2	363	3484676	339377	3122394	2830820
10km	90%	35000	2	192	2614187	262104	2334311	2702721
10km	90%	35000	2	167	3059347	337023	2695197	2429692
10km	90%	35000	2	188	2832996	318863	2494117	2162140
10km	90%	35000	2	320	3935734	412436	3487240	3017249
10km	90%	35000	2	247	2507205	315925	2170016	2129911
10km	90%	35000	2	216	2394393	271647	2100787	2061925
10km	90%	35000	2	197	2177394	208752	1938476	2108839
10km	90%	35000	2	211	1825912	212417	1593342	2243008
10km	90%	35000	2	144	1859172	195734	1649349	1908570
10km	90%	35000	2	138	2015764	246050	1756257	1718147
10km	90%	35000	2	174	1735219	189821	1532557	2005240
10km	90%	35000	2	157	2375618	261642	2087727	2245032
10km	90%	35000	2	162	1910750	244922	1653243	1990199
10km	90%	35000	2	195	2336992	258507	2061592	2491408
10km	90%	35000	2	183	2865387	320509	2518685	2320164
10km	90%	35000	2	131	2379304	280521	2082522	2412090
10km	90%	35000	2	172	2664287	294349	2342050	2257838
10km	90%	35000	2	140	2536544	298272	2219814	1961467
10km	90%	35000	2	229	3216127	331695	2864081	2738801
10km	90%	35000	2	171	2191867	259145	1915562	1758887
10km	90%	35000	2	165	2443517	274065	2144655	2442610
10km	90%	35000	2	195	2013054	209862	1783470	2139637
10km	90%	35000	2	232	2228797	255885	1951311	2038047
10km	90%	35000	2	197	2461637	243113	2180244	2525291
10km	90%	35000	2	147	2481464	286253	2174528	1908962
10km	90%	35000	2	160	2625325	344243	2249343	2376814
10km	90%	35000	2	122	2161004	274358	1861478	1750859
10km	90%	35000	2	150	2112547	246397	1843665	1869225
10km	90%	35000	2	159	2278361	289247	1978791	1792725
10km	90%	35000	2	172	2275316	254192	1989684	2389622
10km	90%	35000	2	166	2336578	266268	2058459	1990781
10km	90%	35000	2	128	2361592	270439	2076063	2160302
10km	90%	35000	2	160	2025931	260769	1749363	1963627
10km	90%	35000	2	155	2222091	231658	1973905	2092415
10km	90%	35000	2	166	2528516	296781	2205614	2378503
10km	90%	35000	2	184	2643531	277883	2345334	2285089
10km	90%	35000	2	281	3402294	350097	3026988	2782162
10km	90%	35000	2	171	1414348	195072	1193319	2060737
10km	90%	35000	2	222	2764132	274478	2473206	2209660
10km	90%	35000	2	187	1964944	217455	1720629	2018686
10km	90%	35000	2	169	2618670	293344	2299210	2469697
10km	90%	35000	2	177	2534231	319955	2191693	2569081
10km	90%	35000	2	194	2101622	244445	1832438	2100347
10km	90%	35000	2	168	2506022	344109	2134610	2208256
10km	90%	35000	2	141	2725929	306858	2396837	2596773
10km	90%	35000	2	229	2283025	248449	2014065	2399670
10km	90%	35000	2	127	2170020	256659	1901752	2060504
10km	90%	35000	2	166	1973575	258625	1695824	1912163
10km	90%	35000	2	137	2136553	233791	1878369	2237101
10km	90%	35000	2	148	1996551	246557	1726045	2151383
10km	90%	35000	2	212	1821858	183408	1606304	2038556
10km	90%	35000	2	143	2940733	314898	2599603	2366679
10km	90%	35000	2	159	1804093	234919	1553687	1963187
10km	90%	35000	2	123	2973972	382503	2560271	2354546
10km	90%	35000	2	227	2334789	260003	2055312	2097266
10km	90%	35000	2	178	1880843	236018	1626026	1792614
10km	90%	35000	2	206	2083021	245094	1819124	2331435
10km	90%	35000	2	187	2933517	297166	2594723	2433528
10km	90%	35000	2	180	2485081	280285	2182650	2245358
10km	90%	35000	2	290	2055447	223884	1799688	2058581
10km	90%	35000	2	217	2197764	182394	1985343	2267685
10km	90%	35000	2	165	1671930	205106	1452162	1773416
10km	90%	35000	2	154	2269605	271864	1977329	2096034
10km	90%	35000	2	141	2176975	247904	1908768	2476317
10km	90%	35000	2	221	1561044	178777	1364884	1761618
10km	90%	35000	2	161	2609055	315801	2272098	2430789
10km	90%	35000	2	154	2021194	221545	1772963	1945306
10km	90%	35000	2	138	2511294	272134	2205786	2130466
10km	90%	35000	2	145	2333031	299601	2010539	2036503
10km	90%	35000	2	238	2342705	258945	2059188	2391104
10km	90%	35000	2	177	2143783	252357	1871080	1984404
10km	90%	35000	2	154	2147041	246504	1883458	2249767
10km	90%	35000	2	195	2648270	308735	2318378	2216437
10km	90%	35000	2	211	2195197	283477	1871891	2096928
10km	90%	35000	2	172	1978397	250884	1713298	1946334
10km	90%	35000	2	120	1697584	224321	1461014	1930287
10km	90%	35000	2	185	2526103	281374	2224342	2001847
10km	90%	35000	2	214	2765615	302271	2433380	2147550
10km	90%	35000	2	149	2193050	278667	1900697	2468680
10km	90%	35000	2	148	2936093	343339	2564612	2548619
10km	90%	35000	2	217	2836609	320235	2490178	2467601
10km	90%	35000	2	168	2330257	255127	2060282	2071524
10km	90%	35000	2	148	1742189	257267	1458435	1869124
10km	90%	35000	2	185	2723133	329234	2362819	2612324
10km	90%	35000	2	189	1934888	210359	1698779	2233369
10km	90%	35000	2	198	2679470	327704	2334441	2079938
10km	90%	35000	2	217	2465969	280886	2153919	2334450
10km	90%	35000	2	168	1427593	154673	1254170	1835830
10km	90%	35000	2	167	2086983	245701	1820636	2024244
10km	90%	35000	2	234	3031881	341674	2657764	2535042
10km	90%	35000	2	208	2701291	318913	2358675	2654100
10km	90%	35000	2	213	1983869	255257	1720797	1852646
10km	90%	35000	2	140	1580681	194096	1358832	2170962
10km	90%	35000	2	150	1679196	196248	1464545	2035999
10km	90%	35000	2	189	2707445	328346	2360871	2508706
10km	90%	35000	2	218	2364830	277460	2032283	2235940
10km	90%	35000	2	249	2254607	273513	1955682	2178446
10km	90%	35000	2	163	2939583	384114	2530862	2485240
10km	90%	35000	2	159	2587857	308262	2257598	2341488
10km	90%	35000	2	197	2169215	243381	1911809	2020562
10km	90%	35000	2	184	2253509	276214	1950180	2047765
10km	90%	35000	2	215	2353885	275422	2043410	2344279
10km	90%	35000	2	233	2852794	273139	2557724	2613296
10km	90%	35000	2	214	2262069	227654	2011139	2185989
10km	90%	35000	2	143	2105406	253296	1838614	1895898
10km	90%	35000	2	148	2480815	315513	2145215	2416030
10km	90%	35000	2	135	2675395	306952	2339312	2440166
10km	90%	35000	2	132	2396297	322174	2052346	2191109
10km	90%	35000	2	179	2119460	298652	1794617	2184758
10km	90%	35000	2	162	2633582	287675	2321272	2430454
10km	90%	35000	2	157	2299978	250905	2030782	2253243
10km	90%	35000	2	167	1682434	197082	1467209	2111565
10km	90%	35000	2	160	2030829	251521	1765451	2014306
10km	90%	35000	2	252	3020763	302977	2693767	2574333
10km	90%	35000	2	123	1599172	220669	1364719	2108188
10km	90%	35000	2	164	2359581	307145	2030356	2331341
10km	90%	35000	2	169	1650085	190067	1451824	1666660
10km	90%	35000	2	203	2051293	259679	1767262	2147265
10km	90%	35000	2	189	2396347	249026	2134164	2167958
10km	90%	35000	2	167	1777349	196677	1568401	2126683
10km	90%	35000	2	146	1631827	260267	1358807	1871933
10km	90%	35000	2	178	2730097	276956	2421710	2355512
10km	90%	35000	2	189	1854013	206949	1631219	2485176
10km	90%	35000	2	161	1735736	216663	1505200	1960265
10km	90%	35000	2	167	1800844	207057	1565795	2206334
10km	90%	35000	2	149	2915312	334069	2562672	2383280
10km	90%	35000	2	190	3024033	306891	2685346	2822481
10km	90%	35000	2	208	1523467	177427	1321132	1806747
10km	90%	35000	2	227	2519342	265224	2224547	2542217
10km	90%	35000	2	145	2125364	236282	1868231	1964748
10km	90%	35000	2	216	2780402	270502	2496210	2391720
10km	90%	35000	2	175	2307058	335693	1948209	2037186
10km	90%	35000	2	140	2579741	277995	2278883	2265570
10km	90%	35000	2	219	2105431	265665	1821930	2118860
10km	90%	35000	2	158	1968540	222639	1720231	2116220
10km	90%	35000	2	206	1869749	205354	1615936	2005743
10km	90%	35000	2	156	1604738	179209	1403472	1755694
10km	90%	35000	2	155	2058828	227027	1798710	2087348
10km	90%	35000	2	196	2828732	287700	2514949	2474954
10km	90%	35000	2	227	2241202	255056	1970324	1997377
10km	90%	35000	2	186	2517839	293266	2202482	2469086
10km	90%	35000	2	135	2138985	218975	1903548	2213178
10km	90%	35000	2	141	2265119	257427	1979171	2044118
10km	90%	35000	2	177	2075776	247924	1805587	2174127
10km	90%	35000	2	179	2454121	277109	2160134	2167813
10km	90%	35000	2	152	1837835	231532	1577730	1981766
10km	90%	35000	2	140	1555927	192426	1330733	1684544
10km	90%	35000	2	163	2655385	335559	2295287	2280557
10km	90%	35000	2	173	1994633	244221	1726742	2147229
10km	90%	35000	2	234	1851765	216358	1621280	1809257
10km	90%	35000	2	189	2918901	278688	2619371	2310314
10km	90%	35000	2	124	2038882	227670	1785831	1914816
10km	90%	35000	2	216	1625770	214803	1401894	1972638
10km	90%	35000	2	133	1760428	215013	1526095	1822623
10km	90%	35000	2	182	2034975	223259	1800976	1945644
10km	90%	35000	2	216	2366859	259315	2090143	2614391
10km	90%	35000	2	141	2273337	268007	1991184	2075333
10km	90%	35000	2	136	2313513	272199	2023546	1935755
10km	90%	35000	2	189	1916659	228363	1661732	1942864
10km	90%	35000	2	291	2622566	304520	2301380	2032624
10km	90%	35000	2	163	1993389	236562	1727925	2095062
10km	90%	35000	2	142	1667771	210210	1427977	1902782
10km	90%	35000	2	215	1501050	191390	1299007	1668606
10km	90%	35000	2	131	1913868	215214	1679461	1620880
10km	90%	35000	2	154	2714076	291021	2402239	2005445
10km	90%	35000	2	127	1684441	227931	1443453	1824101
10km	90%	35000	2	212	1893110	214688	1663636	2143735
10km	90%	35000	2	165	1607258	198100	1392868	1545727
10km	90%	35000	2	248	2603491	269937	2316362	2470332
10km	90%	35000	2	214	3082942	330247	2731366	2472952
10km	90%	35000	2	144	1708407	228764	1460282	1917695
10km	90%	35000	2	194	2647439	305397	2297379	2351004
10km	90%	35000	2	147	2536358	317494	2198788	2473939
10km	90%	35000	2	182	1574700	203016	1349692	1874416
10km	90%	35000	2	234	2393063	263628	2114995	2268797
10km	90%	35000	2	196	1989628	226674	1748786	2262501
10km	90%	35000	2	203	2612361	290335	2303319	2567137
10km	90%	35000	2	206	2527541	303654	2205026	2252230
10km	90%	35000	2	184	2233245	233508	1986385	2247450
10km	90%	35000	2	180	2352859	248437	2081938	1984626
10km	90%	35000	2	198	2757042	262035	2480710	2659489
10km	90%	35000	2	205	2612081	276739	2308831	2357687
10km	90%	35000	2	244	3014293	259740	2726482	2897087
10km	90%	35000	2	189	2376792	287334	2066974	2181847
10km	90%	35000	2	220	3334487	374553	2927633	2592409
10km	90%	35000	2	185	1543920	180753	1358851	1932355
10km	90%	35000	2	195	2225775	282004	1913438	2525470
10km	90%	35000	2	132	2647147	317002	2298320	2394339
10km	90%	35000	2	209	2486026	302620	2169367	2715297
10km	90%	35000	2	158	2395349	338637	2026861	2127867
10km	90%	35000	2	252	2840063	307453	2509432	2519646
10km	90%	35000	2	139	1897774	220084	1653625	1798821
10km	90%	35000	2	150	2081569	256382	1812146	2044418
10km	90%	35000	2	182	2011882	245341	1750266	1957224
10km	90%	35000	2	137	2570201	295841	2254615	2341263
10km	90%	35000	2	208	2034241	185546	1835376	2117866
10km	90%	35000	2	206	2847292	295569	2518906	2885957
10km	90%	35000	2	160	1989036	226644	1748888	1967296
10km	90%	35000	2	135	1812765	209300	1586675	1705339
10km	90%	35000	2	151	2103774	254993	1826172	2145374
10km	90%	35000	2	176	2192375	255195	1905474	2071960
10km	90%	35000	2	175	2764164	240490	2503305	2351650
10km	90%	35000	2	373	2248831	236691	1977992	2220094
10km	90%	35000	2	170	2132766	234673	1881842	2453746
10km	90%	35000	2	197	1759907	212922	1536844	1928908
10km	90%	35000	2	190	1756334	207605	1533224	2152635
10km	90%	35000	2	185	2049628	239076	1789726	2191966
10km	90%	35000	2	188	2146992	266219	1844965	1954378
10km	90%	35000	2	192	2191403	227171	1931074	2166741
10km	90%	35000	2	195	3148449	399167	2722444	2540160
10km	90%	35000	2	185	2394166	235299	2131357	2507555
10km	90%	35000	2	195	1993761	227714	1725601	2145704
10km	90%	35000	2	177	1807680	214852	1568520	1960490
10km	90%	35000	2	226	2413459	266548	2127069	2371179
10km	90%	35000	2	173	2958561	351802	2588650	2235242
10km	90%	35000	2	258	2209958	302872	1876322	2081267
10km	90%	35000	2	141	1696707	195925	1480332	2013142
10km	90%	35000	2	186	2506987	257476	2219171	2397303
10km	90%	35000	2	220	2152106	257192	1877949	2023415
10km	90%	35000	2	171	1974597	227482	1732183	1890645
10km	90%	35000	2	257	2536616	271018	2251824	2341521
10km	90%	35000	2	160	1852225	220428	1612194	1977342
10km	90%	35000	2	172	2317407	286138	2003187	2317903
10km	90%	35000	2	143	1739951	213474	1503791	1800776
10km	90%	35000	2	153	2102573	258608	1824846	1977338
10km	90%	35000	2	231	3561188	344542	3192433	2436711
10km	90%	35000	2	182	2321186	240543	2058311	2077017
10km	90%	35000	2	157	2144911	266787	1852955	1997824
10km	90%	35000	2	128	2119003	275075	1821596	1929328
10km	90%	35000	2	293	2279170	225116	2031006	2313691
10km	90%	35000	2	166	1848513	243900	1590232	1777310
10km	90%	35000	2	169	2122767	225772	1884574	2590738
10km	90%	35000	2	191	2628405	291929	2306873	2202760
10km	90%	35000	2	175	1621343	193917	1410234	1814689
10km	90%	35000	2	158	1296185	178531	1104629	1997887
10km	90%	35000	2	160	2577561	254173	2310140	2407960
10km	90%	35000	2	197	2054784	235529	1804911	2152671
10km	90%	35000	2	161	2558035	318598	2213645	2188905
10km	90%	35000	2	223	2254032	204588	2029928	2424943
10km	90%	35000	2	205	2189301	247771	1917922	2028202
10km	90%	35000	2	185	2485437	263009	2192264	2235573
10km	90%	35000	2	143	2214976	247524	1941251	2087856
10km	90%	35000	2	173	2953108	345212	2573110	2151995
10km	90%	35000	2	209	2440597	262265	2163141	2340787
10km	90%	35000	2	216	2585590	290002	2274467	1967346
10km	90%	35000	2	167	2158758	280844	1850887	2111684
10km	90%	35000	2	181	2592048	252308	2322907	2612563
10km	90%	35000	2	194	2540605	257580	2265447	2338381
10km	90%	35000	2	129	1993806	261516	1711819	2110479
10km	90%	35000	2	243	2530727	288898	2215079	2395177
10km	90%	35000	2	138	2447641	262063	2171069	2013367
10km	90%	35000	2	176	3160357	360028	2774200	2522002
10km	90%	35000	2	145	1630447	228365	1386654	1918720
10km	90%	35000	2	163	1979974	214444	1743411	2018978
10km	90%	35000	2	245	2101137	299396	1781239	2088508
10km	90%	35000	2	267	2163648	249565	1886965	2220967
10km	90%	35000	2	236	2616674	257935	2321110	2785951
10km	90%	35000	2	181	2348527	293243	2038962	2185421
10km	90%	35000	2	178	2174270	229259	1921294	2214317
10km	90%	35000	2	164	2592740	297125	2269641	1949725
10km	90%	35000	2	281	2511950	302855	2181265	1981717
10km	90%	35000	2	137	1605939	182297	1405653	1933682
10km	90%	35000	2	203	2206582	267603	1904303	2210224
10km	90%	35000	2	208	2053024	237311	1803608	1925249
10km	90%	35000	2	188	2358083	290297	2054320	2201759
10km	90%	35000	2	175	2269614	268678	1984994	1987101
10km	90%	35000	2	160	1663057	205546	1441852	1953329
10km	90%	35000	2	247	3191646	410789	2741207	2576725
10km	90%	35000	2	176	1892518	237917	1616688	1886423
10km	90%	35000	2	212	3236114	337375	2867403	2570123
10km	90%	35000	2	158	1774518	213869	1536694	2088300
10km	90%	35000	2	116	1551278	183514	1357304	1752364
10km	90%	35000	2	152	2393524	265785	2111495	2277259
10km	90%	35000	2	162	3001344	333123	2644350	2481112
10km	90%	35000	2	210	2598463	297577	2262363	2279227
10km	90%	35000	2	177	2283345	268114	1991321	2094901
10km	90%	35000	2	171	2067522	257067	1793588	2044758
10km	90%	35000	2	251	2924895	329428	2560054	2545661
10km	90%	35000	2	177	2338592	270272	2040460	2121711
10km	90%	35000	2	164	2309852	237957	2052336	2321745
10km	90%	35000	2	142	2171402	247599	1894882	2240263
10km	90%	35000	2	203	2408153	316190	2068186	2515763
10km	90%	35000	2	295	2676672	341946	2301153	2272255
10km	90%	35000	2	163	2227770	252884	1948873	2135945
10km	90%	35000	2	227	2558952	293273	2248056	2486312
10km	90%	35000	2	181	1302576	177319	1119238	1914815
10km	90%	35000	2	188	2081000	255477	1800064	2313314
10km	90%	35000	2	231	3003783	273077	2707843	2508774
10km	90%	35000	2	197	2273305	237999	2004927	2005198
10km	90%	35000	2	123	2361528	304922	2028730	1920540
10km	90%	35000	2	177	1798585	200960	1578202	2098364
10km	90%	35000	2	191	2295511	267251	2006692	2128834
10km	90%	35000	2	138	2181943	267702	1889986	2070981
10km	90%	35000	2	222	1865588	193171	1665663	1780455
10km	90%	35000	2	216	2062795	259455	1787459	1870529
10km	90%	35000	2	169	1729952	217500	1490385	1966928
10km	90%	35000	2	183	2450577	289921	2137745	2175816
10km	90%	35000	2	192	2437725	274977	2150944	2203562
10km	90%	35000	2	180	2413648	296387	2092128	2085736
10km	90%	35000	2	209	2101323	260716	1819216	2144984
10km	90%	35000	2	161	2370806	270655	2084703	2150886
10km	90%	35000	2	172	2299088	229487	2053596	2218339
10km	90%	35000	2	162	1709988	201107	1498285	2055160
10km	90%	35000	2	169	2087857	233353	1836782	2140053
10km	90%	35000	2	171	2300442	233189	2038429	1918256
10km	90%	35000	2	192	1246329	143605	1081558	1911305
10km	90%	35000	2	213	2431164	331499	2073498	2308726
10km	90%	35000	2	251	1854292	230524	1607122	2036684
10km	90%	35000	2	155	1658547	203681	1446176	1756667
10km	90%	35000	2	196	2442249	263293	2154447	2248486
10km	90%	35000	2	226	2179654	261200	1904476	1881871
10km	90%	35000	2	159	1720646	189012	1520625	1874778
10km	90%	35000	2	132	2378659	244369	2116666	1924623
10km	90%	35000	2	161	2124505	244838	1858825	1755483
10km	90%	35000	2	229	1809756	181851	1609728	2506692
10km	90%	35000	2	152	3011304	383861	2600183	2438009
10km	90%	35000	2	197	2598819	271935	2309287	2474195
10km	90%	35000	2	231	2129406	179983	1928153	2310183
10km	90%	35000	2	145	2226279	239198	1973642	2454515
10km	90%	35000	2	152	2004086	232851	1741480	2036449
10km	90%	35000	2	182	2056464	222204	1813580	2139055
10km	90%	35000	2	155	2568710	301177	2251747	2354145
10km	90%	35000	2	268	1691731	217360	1446735	1985192
10km	90%	35000	2	132	1987367	224529	1745687	1943332
10km	90%	35000	2	325	1930457	244135	1662578	2217896
10km	90%	35000	2	230	2765690	276698	2451732	2464877
10km	90%	35000	2	176	2063000	202331	1842453	2056987
10km	90%	35000	2	125	1920619	244597	1652707	2050447
10km	90%	35000	2	124	1736009	191429	1534555	1914042
10km	90%	35000	2	225	2819348	287464	2501301	2564862
10km	90%	35000	2	198	1598283	172592	1409834	2063072
10km	90%	35000	2	178	2205146	288169	1894866	1939151
10km	90%	35000	2	247	2628120	252902	2354565	2677589
10km	90%	35000	2	160	2916470	318120	2570991	2436052
10km	90%	35000	2	144	2877355	328058	2518144	2506380
10km	90%	35000	2	168	1798473	204248	1581521	1866959
10km	90%	35000	2	168	2152832	257375	1870332	2247827
10km	90%	35000	2	162	2922717	290309	2601112	2389221
10km	90%	35000	2	152	2355287	274347	2053946	2140476
10km	90%	35000	2	213	2532575	309050	2199776	2579872
10km	90%	35000	2	190	2107893	279014	1803800	1916023
10km	90%	35000	2	187	1870852	209603	1645386	2144034
10km	90%	35000	2	131	1829017	223232	1587366	1963570
10km	90%	35000	2	200	1811154	179601	1594706	2195238
10km	90%	35000	2	149	2762069	355416	2386067	2277834
10km	90%	35000	2	140	3034108	360060	2643576	2490447
10km	90%	35000	2	178	2610780	308683	2279293	2700398
10km	90%	35000	2	184	3229114	397661	2810195	2559840
10km	90%	35000	2	207	2521092	314792	2179755	2119102
10km	90%	35000	2	178	1896458	224047	1655409	1916442
10km	90%	35000	2	232	2291598	287326	1985071	2174615
10km	90%	35000	2	164	2129485	252144	1852344	2179389
10km	90%	35000	2	159	2066433	221482	1827438	2014313
10km	90%	35000	2	307	2469502	274544	2172618	2587393
10km	90%	35000	2	146	1372532	170343	1177568	1647880
10km	90%	35000	2	252	3241711	359664	2849375	2594729
10km	90%	35000	2	183	1775069	209352	1544829	1718009
10km	90%	35000	2	180	2141708	275465	1841753	2089461
10km	90%	35000	2	191	2116641	224509	1867837	2113679
10km	90%	35000	2	151	2646436	301255	2320190	2277352
10km	90%	35000	2	158	1883254	215797	1655220	1760985
10km	90%	35000	2	140	2441926	315136	2118540	1955112
10km	90%	35000	2	174	1717739	201132	1493839	1969904
10km	90%	35000	2	164	2800341	349160	2426927	2570505
10km	90%	35000	2	195	2533591	279357	2239418	2620679
10km	90%	35000	2	207	2256786	299043	1947967	2128677
10km	90%	35000	2	188	2668001	242841	2405771	2552738
10km	90%	35000	2	177	2922631	385722	2514439	2515641
10km	90%	35000	2	151	1917345	241556	1655066	1910049
10km	90%	35000	2	174	2309880	266683	2031691	2231861
10km	90%	35000	2	207	1738851	192763	1520853	2035798
10km	90%	35000	2	174	2819766	288594	2506650	2678160
10km	90%	35000	2	170	2292295	287385	1985129	1783192
10km	90%	35000	2	141	1438896	206641	1223428	2088131
10km	90%	35000	2	198	2318336	264468	2029278	2153405
10km	90%	35000	2	175	2208335	263116	1922012	2113796
10km	90%	35000	2	211	2294028	213605	2069769	2607861
10km	90%	35000	2	276	2378081	261013	2098752	2285932
10km	90%	35000	2	156	2500419	315186	2164918	2000817
10km	90%	35000	2	147	1841477	213309	1612544	1974571
10km	90%	35000	2	260	2326756	275212	2028337	2326543
10km	90%	35000	2	263	3597302	350260	3232268	2538086
10km	90%	35000	2	211	2610996	297194	2287276	2563266
10km	90%	35000	2	163	2085373	262760	1804598	1970482
10km	90%	35000	2	232	2608869	325636	2263604	2644305
10km	90%	35000	2	156	2060073	237161	1804041	1747670
10km	90%	35000	2	130	1992430	256170	1723693	1811210
10km	90%	35000	2	134	2375207	301537	2048121	1959738
10km	90%	35000	2	133	1485974	194591	1274866	1668264
10km	90%	35000	2	305	3137502	288052	2838516	3009545
10km	90%	35000	2	223	2670216	308164	2348064	2487794
10km	90%	35000	2	146	2976796	362114	2588981	2292824
10km	90%	35000	2	172	1666567	224968	1422871	2116320
10km	90%	35000	2	209	2358081	247940	2095865	2062741
10km	90%	35000	2	206	2236605	219926	1995172	2269040
10km	90%	35000	2	187	2877741	328946	2519285	2218433
10km	90%	35000	2	139	2104541	278881	1801362	1626938
10km	90%	35000	2	193	3144030	354041	2768809	2667741
10km	90%	35000	2	182	1731243	231913	1486670	1845918
10km	90%	35000	2	131	1780014	214246	1544689	1686702
10km	90%	35000	2	263	2328445	212593	2105202	2315625
10km	90%	35000	2	170	2234714	253742	1958148	2355140
10km	90%	35000	2	147	2888088	344934	2521395	2486950
10km	90%	35000	2	161	2824971	311282	2492777	2436402
10km	90%	35000	2	249	1610897	169051	1426116	1869761
10km	90%	35000	2	146	1962963	238016	1709559	2057203
10km	90%	35000	2	138	2456418	309709	2127852	1918062
10km	90%	35000	2	165	2293408	286195	1957072	2343335
10km	90%	35000	2	229	2992415	334363	2624100	2646572
10km	90%	35000	2	247	2450761	304350	2130268	2381423
10km	90%	35000	2	226	2151788	226840	1887688	2001947
10km	90%	35000	2	234	2332575	292362	2013794	2540513
10km	90%	35000	2	146	1858842	242305	1585022	2292210
10km	90%	35000	2	123	1317475	214851	1088943	1502432
10km	90%	35000	2	188	2053082	269923	1760163	1920169
10km	90%	35000	2	186	1608405	206780	1384352	1717940
10km	90%	35000	2	254	3198864	319978	2859049	2898481
10km	90%	35000	2	238	3042493	347844	2666379	2555797
10km	90%	35000	2	161	3104235	386079	2683052	2421539
10km	90%	35000	2	172	2059351	248564	1787060	2281897
10km	90%	35000	2	158	2297907	293107	1989266	2133245
10km	90%	35000	2	169	2243656	276387	1950980	1947492
10km	90%	35000	2	167	2544088	290903	2239586	2171208
10km	90%	35000	2	184	2285754	274909	1988083	2240058
10km	90%	35000	2	170	2979746	372840	2578906	2409262
10km	90%	35000	2	140	1803260	262514	1524373	1617433
10km	90%	35000	2	150	2361124	289648	2047665	2037730
10km	90%	35000	2	224	2536433	231670	2276827	2461628
10km	90%	35000	2	224	2543440	251182	2266269	2702949
10km	90%	35000	2	192	2316332	267888	2026538	2144649
10km	90%	35000	2	181	1829985	257618	1553514	2155060
10km	90%	35000	2	153	2667611	293308	2359430	2639334
10km	90%	35000	2	139	1192357	158231	1017797	1737018
10km	90%	35000	2	267	2052365	214685	1811859	2423528
10km	90%	35000	2	177	2879070	334363	2503961	2568665
10km	90%	35000	2	167	2709016	302269	2362330	2396663
10km	90%	35000	2	216	2826061	314471	2464903	2545884
10km	90%	35000	2	152	1811635	227200	1562633	1973296
10km	90%	35000	2	193	2375179	253976	2090954	2265672
10km	90%	35000	2	244	2669384	327171	2317765	2337690
10km	90%	35000	2	136	1764610	201742	1543242	2014116
10km	90%	35000	2	128	2171890	305739	1849627	1950972
10km	90%	35000	2	217	2752200	273482	2464329	2436070
10km	90%	35000	2	211	2779872	282419	2467721	2276005
10km	90%	35000	2	171	1883277	234868	1633542	1993561
10km	90%	35000	2	188	2805053	302443	2474899	2821883
10km	90%	35000	2	185	2591075	277596	2302869	2172862
10km	90%	35000	2	243	2656625	271542	2360429	2304371
10km	90%	35000	2	198	2809846	340212	2439982	2436680
10km	90%	35000	2	214	2328926	251504	2056206	2188098
10km	90%	35000	2	203	2316234	297594	2006929	1923806
10km	90%	35000	2	180	2211176	236901	1957175	2089440
10km	90%	35000	2	141	2101213	269680	1820389	1960070
10km	90%	35000	2	155	2254373	289534	1942237	2508452
10km	90%	35000	2	232	2006279	221413	1765050	2302811
10km	90%	35000	2	134	1982102	233450	1737631	1952422
10km	90%	35000	2	143	2161710	244179	1898160	2323386
10km	90%	35000	2	165	2616480	306285	2289428	2517108
10km	90%	35000	2	201	2453986	300418	2120156	2355401
10km	90%	35000	2	163	2363106	273340	2055327	2424303
10km	90%	35000	2	177	2423268	248278	2130527	2106686
10km	90%	35000	2	171	2610327	331918	2256569	2227826
10km	90%	35000	2	159	1908605	215944	1676949	1930475
10km	90%	35000	2	183	2438781	307501	2114536	2373345
10km	90%	35000	2	143	3076166	398884	2638927	2423844
10km	90%	35000	2	224	2918705	266946	2631241	2623939
10km	90%	35000	2	254	2558029	226060	2309896	2473668
10km	90%	35000	2	238	2608957	306904	2274625	2360362
10km	90%	35000	2	220	2859901	315927	2499446	2498850
10km	90%	35000	2	144	2112864	249952	1817932	2295034
10km	90%	35000	2	139	1790224	231875	1533465	1815135
10km	90%	35000	2	143	2650773	321309	2310080	2364651
10km	90%	35000	2	210	2535994	260653	2259824	2307012
10km	90%	35000	2	182	2320269	294711	1999320	2491295
10km	90%	35000	2	212	1819188	196704	1586688	2107038
10km	90%	35000	2	195	1443680	168046	1262290	1912724
10km	90%	35000	2	142	2302248	285445	1993948	1913596
10km	90%	35000	2	203	2801301	278424	2507067	2457153
10km	90%	35000	2	219	2545830	284101	2247695	2432349
10km	90%	35000	2	180	2464236	288405	2144953	2366688
10km	90%	35000	2	231	1697009	215147	1453021	1727716
10km	90%	35000	2	190	1936723	244722	1679888	2352636
10km	90%	35000	2	141	2237332	263293	1945214	2312520
10km	90%	35000	2	178	2399737	271305	2105719	2253379
10km	90%	35000	2	161	2553858	294876	2230598	2078630
10km	90%	35000	2	186	1607264	198143	1392705	1744041
10km	90%	35000	2	162	1888013	266710	1595224	2036686
10km	90%	35000	2	165	2020309	203727	1789660	2314025
10km	90%	35000	2	157	1846842	220448	1613927	1730566
10km	90%	35000	2	252	2038373	252994	1764234	2381469
10km	90%	35000	2	181	1572431	205135	1357007	1954630
10km	90%	35000	2	199	2614912	354805	2231802	2252977
10km	90%	35000	2	171	2172389	263617	1878129	2024502
10km	90%	35000	2	181	1686525	200991	1475432	1876477
10km	90%	35000	2	251	2721136	292475	2411296	2451584
10km	90%	35000	2	291	3144759	292449	2814159	2484357
10km	90%	35000	2	133	1870446	256348	1600659	1838807
10km	90%	35000	2	215	2629438	329087	2285573	2371802
10km	90%	35000	2	156	1477715	172511	1284955	1673968
10km	90%	35000	2	197	2389633	272760	2104980	2179554
10km	90%	35000	2	190	3216371	318988	2881160	2312024
10km	90%	35000	2	213	1930054	223843	1686953	2228316
10km	90%	35000	2	173	2011861	224184	1766555	2015375
10km	90%	35000	2	147	2227062	274623	1937374	2415528
10km	90%	35000	2	256	2926137	327684	2574364	2690302
10km	90%	35000	2	167	2286534	245338	2026272	1961088
10km	90%	35000	2	199	2252748	252222	1958071	2249154
10km	90%	35000	2	227	2388624	252293	2113759	2186845
10km	90%	35000	2	188	1781316	219700	1537377	2145381
10km	90%	35000	2	196	2488049	300143	2158674	2417133
10km	90%	35000	2	135	2867692	337020	2509611	2293050
10km	90%	35000	2	226	2010770	234975	1756850	2022112
10km	90%	35000	2	278	3559181	333328	3204583	2546129
10km	90%	35000	2	149	1861309	242649	1593258	2242525
10km	90%	35000	2	157	2498727	289501	2193322	2235255
10km	90%	35000	2	135	3305706	381187	2904024	2503392
10km	90%	35000	2	158	2536198	287616	2232696	2372776
10km	90%	35000	2	154	2064655	238628	1803186	2198908
10km	90%	35000	2	143	2348343	302720	2025966	2366267
10km	90%	35000	2	218	2013239	212499	1786731	2032994
10km	90%	35000	2	177	2364435	273235	2070392	2133948
10km	90%	35000	2	224	1923231	230869	1680408	2024830
10km	90%	35000	2	327	2421375	249512	2156124	2108309
10km	90%	35000	2	129	2333731	270165	2038109	2279911
10km	90%	35000	2	213	2557203	331291	2186638	2348866
10km	90%	35000	2	128	1358538	184403	1155084	1765286
10km	90%	35000	2	181	2092363	256350	1820472	2316827
10km	90%	35000	2	152	2175678	257612	1898806	1748675
10km	90%	35000	2	137	2814771	329405	2448508	2096569
10km	90%	35000	2	146	2166934	243573	1900020	2041371
10km	90%	35000	2	172	3114978	345429	2740297	2600820
10km	90%	35000	2	202	2218438	237428	1960185	2358980
10km	90%	35000	2	266	2003434	235349	1754630	2472533
10km	90%	35000	2	207	2208610	215852	1979177	2568256
10km	90%	35000	2	171	2376394	254538	2098954	2059942
10km	90%	35000	2	180	1418593	204759	1193567	1941751
10km	90%	35000	2	172	2433254	281547	2135632	2270543
10km	90%	35000	2	205	3426519	348311	3054178	2662830
10km	90%	35000	2	163	3117308	358137	2732137	2107973
10km	90%	35000	2	154	1789705	188609	1588446	2086440
10km	90%	35000	2	164	1998626	251501	1731213	1964101
10km	90%	35000	2	176	1817809	212607	1590397	2020226
10km	90%	35000	2	241	1905921	229659	1661005	2094130
10km	90%	35000	2	146	2595012	306634	2254356	2421139
10km	90%	35000	2	152	2460303	269578	2167659	2157664
10km	90%	35000	2	157	2657793	341134	2282595	2254204
10km	90%	35000	2	178	2483538	287667	2176474	2258233
10km	90%	35000	2	199	1994289	241899	1721950	2276936
10km	90%	35000	2	156	2997853	427480	2516393	2631224
10km	90%	35000	2	192	3519109	323349	3168527	2520590
10km	90%	35000	2	111	1910836	252768	1645154	2083938
10km	90%	35000	2	158	2555688	292106	2232946	2096215
10km	90%	35000	2	153	2441656	300916	2116501	2333907
10km	90%	35000	2	262	1253536	153913	1083388	1678544
10km	90%	35000	2	156	2062072	241275	1803322	2382940
10km	90%	35000	2	208	1282342	165388	1105145	1740472
10km	90%	35000	2	207	2502292	302437	2178999	2194330
10km	90%	35000	2	200	2685371	269933	2378298	2308166
10km	90%	35000	2	189	2577141	278814	2284601	2305095
10km	90%	35000	2	174	2319425	285987	2016585	1991755
10km	90%	35000	2	183	2008010	239373	1753500	2053568
10km	90%	35000	2	175	2234796	269853	1943021	2116579
10km	90%	35000	2	193	2269151	262944	1991149	2203543
10km	90%	35000	2	141	2129179	248323	1867916	1974984
10km	90%	35000	2	163	1619705	206471	1392888	2003362
10km	90%	35000	2	162	2846967	351264	2457360	2116753
10km	90%	35000	2	182	2626451	272963	2327086	2534733
10km	90%	35000	2	158	1979922	259197	1700417	2309187
10km	90%	35000	2	203	3796477	418025	3335822	2948451
10km	90%	35000	2	179	2158889	260724	1875251	2265378
10km	90%	35000	2	157	2040015	238798	1781208	2146733
10km	90%	35000	2	180	1745332	200687	1524479	2162917
10km	90%	35000	2	248	2059621	246832	1786660	2171719
10km	90%	35000	2	128	2530404	265892	2241633	2301620
10km	90%	35000	2	177	2167723	205398	1945012	2176385
10km	90%	35000	2	182	2318888	252152	2048656	1960611
10km	90%	35000	2	268	2059653	211480	1834442	2363373
10km	90%	35000	2	147	2642222	312938	2302005	2070565
10km	90%	35000	2	217	2245557	219420	2013960	2806236
10km	90%	35000	2	177	2028937	249939	1743441	1807832
10km	90%	35000	2	164	2514836	292915	2190455	2372967
10km	90%	35000	2	191	2788442	297951	2469970	2141720
10km	90%	35000	2	194	2019180	223457	1785084	1793445
10km	90%	35000	2	174	2682811	333178	2328481	2357593
10km	90%	35000	2	194	3478307	397555	3052961	3026203
10km	90%	35000	2	210	2802158	354789	2433907	2433620
10km	90%	35000	2	205	2073507	231231	1820007	1976935
10km	90%	35000	2	212	2524961	233576	2269766	2667043
10km	90%	35000	2	186	2529157	302254	2202842	1922241
10km	90%	35000	2	137	2208668	254543	1905821	2243731
10km	90%	35000	2	147	2748752	300422	2425272	2360950
10km	90%	35000	2	209	2305106	300927	1978784	2507114
10km	90%	35000	2	138	2590699	282613	2275920	1999674
10km	90%	35000	2	172	1726478	208944	1501954	2040915
10km	90%	35000	2	342	2114738	211703	1876688	2193972
10km	90%	35000	2	186	1841924	192423	1618067	1922132
10km	90%	35000	2	151	1621097	192330	1411789	1778509
10km	90%	35000	2	246	2613671	274449	2315572	2594685
10km	90%	35000	2	186	1881299	199569	1669034	2200481
10km	90%	35000	2	168	2931557	336651	2569565	2659994
10km	90%	35000	2	123	1991842	227215	1744087	1862370
10km	90%	35000	2	198	2862215	307330	2526996	2362198
10km	90%	35000	2	171	1874198	239224	1617056	2192223
10km	90%	35000	2	174	2406577	292434	2090623	1797671
10km	90%	35000	2	150	1676344	177493	1471137	1835345
10km	90%	35000	2	172	2674549	314966	2319427	2325914
10km	90%	35000	2	238	2986014	281451	2671538	2386979
10km	90%	35000	2	161	2710099	338614	2346451	2401663
10km	90%	35000	2	165	2354175	285701	2048463	2125444
10km	90%	35000	2	163	2476254	331510	2125235	2032296
10km	90%	35000	2	134	2387782	290940	2083579	2012774
10km	90%	35000	2	224	2717349	314472	2380575	2363169
10km	90%	35000	2	161	1906344	245737	1642829	1963374
10km	90%	35000	2	179	1951436	225564	1717466	2056674
10km	90%	35000	2	118	1401569	188458	1198957	1694608
10km	90%	35000	2	207	1847264	182100	1635709	2083387
10km	90%	35000	2	212	2543984	269091	2264018	2291316
10km	90%	35000	2	158	2432551	268837	2138218	2360403
10km	90%	35000	2	135	1772884	197012	1563339	2181717
10km	90%	35000	2	175	1997559	218580	1743721	2204786
10km	90%	35000	2	171	2404598	311439	2074315	2152563
10km	90%	35000	2	343	1762942	170312	1564140	1985689
10km	90%	35000	2	216	2755172	284151	2450643	2167340
10km	90%	35000	2	183	1964126	247221	1688193	2193975
10km	90%	35000	2	172	2700346	308587	2367936	2545796
10km	90%	35000	2	142	1968755	222920	1722265	2062448
10km	90%	35000	2	240	2430982	282034	2126706	2207951
10km	90%	35000	2	186	2745675	351043	2368095	2583001
10km	90%	35000	2	218	2223997	261491	1950996	2281248
10km	90%	35000	2	218	2818593	246897	2549204	2506955
10km	90%	35000	2	187	2552625	233752	2294340	2406181
10km	90%	35000	2	144	1514108	165340	1340889	1723529
10km	90%	35000	2	152	2664769	337696	2314311	2358660
10km	90%	35000	2	137	1574159	179061	1376240	1778959
10km	90%	35000	2	187	2463916	241423	2197614	2471499
10km	90%	35000	2	218	1947535	231747	1693997	2179902
10km	90%	35000	2	189	2229359	262974	1942338	2259109
10km	90%	35000	2	188	2713447	301528	2393308	2547319
10km	90%	35000	2	151	3104174	354691	2736058	2532458
10km	90%	35000	2	132	1599436	196122	1382194	1989007
10km	90%	35000	2	135	1788401	184682	1585958	1862225
10km	90%	35000	2	178	1777744	208234	1552121	1935544
10km	90%	35000	2	174	2334267	278078	2038170	2304818
10km	90%	35000	2	207	2687587	321170	2338193	2391682
10km	90%	35000	2	149	2530683	336060	2168512	2567370
10km	90%	35000	2	188	2740230	282116	2432199	2367233
10km	90%	35000	2	162	2191369	249158	1922338	2247540
10km	90%	35000	2	148	2563256	258935	2280505	2232223
10km	90%	35000	2	135	1822702	211991	1589217	2209162
10km	90%	35000	2	189	2312494	281657	2020122	2102593
10km	90%	35000	2	203	2330591	306985	2002892	2230471
10km	90%	35000	2	257	2026189	214764	1789623	2150564
10km	90%	35000	2	208	2126623	185873	1925599	2180278
10km	90%	35000	2	150	2131185	217321	1889489	2159796
10km	90%	35000	2	99	1523822	210077	1297486	1675455
10km	90%	35000	2	223	2723526	281368	2420392	2252817
10km	90%	35000	2	171	2638788	279612	2334006	2045064
10km	90%	35000	2	144	1548039	200397	1328101	1759735
10km	90%	35000	2	198	1958086	206207	1727595	2168768
10km	90%	35000	2	217	2032154	224938	1784734	2167924
10km	90%	35000	2	163	1986901	230118	1739621	2117068
10km	90%	35000	2	131	1790419	188316	1582411	1815788
10km	90%	35000	2	177	1373058	179543	1184517	1636134
10km	90%	35000	2	142	1881177	196583	1677664	1972159
10km	90%	35000	2	252	1607657	192008	1395783	2197495
10km	90%	35000	2	163	1640549	199267	1420864	2151294
10km	90%	35000	2	220	2872603	284611	2565334	2654384
10km	90%	35000	2	196	2316945	290765	1999760	2166161
10km	90%	35000	2	220	3304008	352470	2918369	2755030
10km	90%	35000	2	149	2235988	220922	1989257	2064427
10km	90%	35000	2	123	2458999	306531	2122372	2250756
10km	90%	35000	2	241	2589655	293368	2273548	2398011
10km	90%	35000	2	213	2204389	233264	1954194	2057926
10km	90%	35000	2	205	2377400	266429	2086587	2298694
10km	90%	35000	2	352	1891545	234056	1626520	2553087
10km	90%	35000	2	200	2560554	282380	2260214	2444864
10km	90%	35000	2	160	2233322	210405	2006872	2153034
10km	90%	35000	2	167	2198548	252108	1910202	2235054
10km	90%	35000	2	181	2337181	308617	2011680	1908361
10km	90%	35000	2	146	3359385	395643	2932833	2384626
10km	90%	35000	2	192	1607863	202178	1391619	1858745
10km	90%	35000	2	171	1721623	201263	1500927	2108945
10km	90%	35000	2	235	2932545	369196	2528362	2624833
10km	90%	35000	2	157	2683625	255424	2397662	2425225
10km	90%	35000	2	157	1834643	191161	1628618	1874973
10km	90%	35000	2	157	2085722	233674	1835489	2075287
10km	90%	35000	2	124	2123626	287569	1817025	1889346
10km	90%	35000	2	227	2173579	244650	1902292	2174270
10km	90%	35000	2	230	2487347	250534	2216098	2472527
10km	90%	35000	2	157	2762700	345114	2393202	2270895
10km	90%	35000	2	155	2562409	302845	2239801	2247403
10km	90%	35000	2	144	2137340	231544	1881596	2001941
10km	90%	35000	2	252	2510966	292513	2196913	2032546
10km	90%	35000	2	152	2196890	233121	1938809	2095787
10km	90%	35000	2	180	1794925	231246	1545169	1921987
10km	90%	35000	2	197	2983337	336246	2611053	2106993
10km	90%	35000	2	213	2096927	206384	1872124	2272394
10km	90%	35000	2	199	2700242	313153	2370265	2377297
10km	90%	35000	2	125	1812259	186636	1615173	1951388
10km	90%	35000	2	261	2480907	245537	2215446	2358322
10km	90%	35000	2	188	2398061	281872	2098792	2363047
10km	90%	35000	2	166	2153781	286811	1847119	2064989
10km	90%	35000	2	211	2354646	297130	2032497	1884477
10km	90%	35000	2	161	2475359	310696	2138414	2366098
10km	90%	35000	2	174	2373580	270928	2087238	2012629
10km	90%	35000	2	132	1726948	222425	1480938	1852420
10km	90%	35000	2	214	3348084	371433	2938672	3209773
10km	90%	35000	2	182	2563129	325291	2223057	2449311
10km	90%	35000	2	169	2201649	246516	1935981	2089396
10km	90%	35000	2	193	2897523	295723	2567698	2735724
10km	90%	35000	2	159	2128687	247698	1854609	2109245
10km	90%	35000	2	236	2426315	276586	2107279	2350548
10km	90%	35000	2	182	2477220	284731	2176842	2441965
10km	90%	35000	2	178	1530020	181555	1335814	1826627
10km	90%	35000	2	203	2687947	302858	2353212	2357716
10km	90%	35000	2	155	1779556	231878	1531915	1656364
10km	90%	35000	2	132	1885398	243408	1621873	1915887
10km	90%	35000	2	205	2400384	298647	2077926	2539871
10km	90%	35000	2	155	2731895	342360	2353817	2281884
10km	90%	35000	2	184	1944056	193442	1726387	1717513
10km	90%	35000	2	176	2309013	250780	2016992	2112038
10km	90%	35000	2	159	2101944	242592	1842273	2004128
10km	90%	35000	2	189	2745418	316451	2387916	2450436
10km	90%	35000	2	221	2619431	325553	2266765	2618970
10km	90%	35000	2	197	2095530	239172	1831744	2237092
10km	90%	35000	2	222	2079494	241796	1827936	1945629
10km	90%	35000	2	166	1714674	212047	1478216	2027054
10km	90%	35000	2	167	2299432	274150	2004966	2167292
10km	90%	35000	2	158	2007153	271162	1715462	1797888
10km	90%	35000	2	246	2656420	248828	2389431	2499041
10km	90%	35000	2	146	1740753	233307	1492667	1841058
10km	90%	35000	2	182	2695536	302372	2367689	2176357
10km	90%	35000	2	188	2097158	253325	1830031	2139442
10km	90%	35000	2	195	2371468	277579	2077619	2502102
10km	90%	35000	2	228	3023581	306742	2698464	2616294
10km	90%	35000	2	241	3287337	354041	2908770	2435587
10km	90%	35000	2	286	1882940	214901	1633951	2013288
10km	90%	35000	2	154	2263182	295821	1947242	2168465
10km	90%	35000	2	146	1886432	223477	1635298	1976612
10km	90%	35000	2	250	2284225	294469	1962928	2210770
10km	90%	35000	2	155	2626207	333277	2269221	2208566
10km	90%	35000	2	177	2616134	332611	2261877	2461028
10km	90%	35000	2	264	2956796	318313	2604509	2546358
10km	90%	35000	2	137	2193931	292287	1872373	2060453
10km	90%	35000	2	148	2299419	284865	1989521	2142635
10km	90%	35000	2	212	1852812	178603	1662255	2390143
10km	90%	35000	2	152	2283371	281599	1987706	1863006
10km	90%	35000	2	226	1599708	222814	1366448	1788652
10km	90%	35000	2	127	1624747	214191	1393320	1766179
10km	90%	35000	2	164	2189472	245236	1915779	1971437
10km	90%	35000	2	182	1560161	209942	1321973	2144832
10km	90%	35000	2	154	2207277	259055	1932139	2319341
10km	90%	35000	2	266	1778843	200763	1559067	1925271
10km	90%	35000	2	157	2012582	202186	1792216	1993554
10km	90%	35000	2	195	2317748	316845	1976543	2333225
10km	90%	35000	2	171	2388295	275631	2085435	2208964
10km	90%	35000	2	151	2715840	345771	2351905	2295367
10km	90%	35000	2	204	1646007	185730	1440754	1732618
10km	90%	35000	2	128	1912826	214189	1680461	2089091
10km	90%	35000	2	197	2398324	273143	2099235	2383401
10km	90%	35000	2	167	2476130	337495	2113885	2117184
10km	90%	35000	2	136	1895690	210992	1667434	1711746
10km	90%	35000	2	167	2306556	280841	2013805	2237609
10km	90%	35000	2	319	1727619	185488	1526507	2052335
10km	90%	35000	2	119	1179036	172058	1003393	1625404
10km	90%	35000	2	209	2430172	273631	2122401	2229313
10km	90%	35000	2	155	2394910	286175	2090770	1964578
10km	90%	35000	2	173	2403118	240600	2145856	2501187
10km	90%	35000	2	162	1818779	199601	1607878	2068924
10km	90%	35000	2	155	2176324	265972	1896884	2082110
10km	90%	35000	2	137	2104122	243931	1848892	2138684
10km	90%	35000	2	221	2626464	287067	2319319	2232813
10km	90%	35000	2	129	1978487	234301	1727401	1777076
10km	90%	35000	2	205	2049757	244664	1789474	1916788
10km	90%	35000	2	174	2584008	281294	2263433	2483338
10km	90%	35000	2	173	2413886	254016	2141183	2402920
10km	90%	35000	2	203	3024155	387449	2603741	2630623
10km	90%	35000	2	158	2034395	228655	1789608	2197289
10km	90%	35000	2	167	1828613	243461	1564791	2036062
10km	90%	35000	2	214	2402680	289270	2094002	2276046
10km	90%	35000	2	178	2594505	284490	2282681	2365256
10km	90%	35000	2	162	2257054	272344	1973276	2181424
10km	90%	35000	2	160	1823744	249226	1554462	2133883
10km	90%	35000	2	142	1513369	193258	1305527	1613166
10km	90%	35000	2	185	2323271	269178	2030359	2430643
10km	90%	35000	2	180	2543407	297001	2226879	2224187
10km	90%	35000	2	163	2031506	264245	1748182	2099448
10km	90%	35000	2	151	2178026	277137	1878838	2023330
10km	90%	35000	2	215	2364318	266057	2074293	2021810
10km	90%	35000	2	143	1843479	233431	1590857	1821522
10km	90%	35000	2	180	2218469	252113	1953278	2021888
10km	90%	35000	2	168	2482659	240747	2225341	2357103
10km	90%	35000	2	193	2639238	291115	2328105	2411890
10km	90%	35000	2	173	3297758	404605	2865131	2677681
10km	90%	35000	2	287	1981498	237075	1726837	2030979
10km	90%	35000	2	225	1717440	199492	1508145	1947768
10km	90%	35000	2	228	3253465	369964	2846781	2749663
10km	90%	35000	2	300	2271682	215246	2041255	2437685
10km	90%	35000	2	151	2044534	260999	1763730	1954188
10km	90%	35000	2	215	1935218	209200	1710926	2363190
10km	90%	35000	2	193	2931035	281953	2631411	2511388
10km	90%	35000	2	176	2806084	291836	2496119	2267501
10km	90%	35000	2	153	2331401	255177	2053582	2220826
10km	90%	35000	2	172	2036466	236417	1760863	1763491
10km	90%	35000	2	214	1877228	211204	1641825	2188583
10km	90%	35000	2	256	2540118	254765	2270224	2236457
10km	90%	35000	2	198	1867299	229234	1629813	1831443
10km	90%	35000	2	182	2195418	286770	1888460	2002607
10km	90%	35000	2	230	2300312	271588	2006768	2335925
10km	90%	35000	2	223	2620683	320845	2278235	2352237
10km	90%	35000	2	248	2620531	276605	2320494	2250034
10km	90%	35000	2	220	2551659	273249	2250677	2642577
10km	90%	35000	2	139	1992389	241271	1719642	2233000
10km	90%	35000	2	190	2463374	306114	2142999	2272436
10km	90%	35000	2	154	1716205	158844	1544179	2190879
10km	90%	35000	2	153	1886176	233074	1629268	1961928
10km	90%	35000	2	188	2038382	225863	1798717	2136797
10km	90%	35000	2	176	2534231	322896	2177423	2349122
10km	90%	35000	2	150	1932871	246543	1667072	1826480
10km	90%	35000	2	164	3259586	387015	2839063	2928217
10km	90%	35000	2	171	2742286	312697	2402041	2595155
10km	90%	35000	2	195	2883200	337099	2502428	2600486
10km	90%	35000	2	213	2735690	283153	2427158	2340748
10km	90%	35000	2	208	2865106	274155	2567658	2824550
10km	90%	35000	2	302	2939658	334539	2579071	2339597
10km	90%	35000	2	203	1810283	226514	1537677	1828354
10km	90%	35000	2	215	1547857	211828	1313663	1799656
10km	90%	35000	2	157	1846046	235078	1588719	1746198
10km	90%	35000	2	191	1915816	217907	1680249	2103080
10km	90%	35000	2	169	2003262	247357	1747778	1969377
10km	90%	35000	2	152	2105135	251496	1839879	2114791
10km	90%	35000	2	224	2267891	243653	1994879	2187179
10km	90%	35000	2	153	2635268	301159	2311596	2189991
10km	90%	35000	2	206	1965274	238514	1708904	2106176
10km	90%	35000	2	180	2611268	313048	2274609	2114703
10km	90%	35000	2	189	2707725	305646	2359624	2229057
10km	90%	35000	2	180	1839626	200322	1622910	2134670
10km	90%	35000	2	125	1365621	170747	1176137	1649493
10km	90%	35000	2	189	2550968	310060	2209575	2172586
10km	90%	35000	2	179	2565902	300982	2242688	2410601
10km	90%	35000	2	253	2157127	244057	1898756	2022669
10km	90%	35000	2	225	2631420	298591	2311665	2386282
10km	90%	35000	2	126	1390931	161427	1215762	1690816
10km	90%	35000	2	220	2496950	272137	2213678	2137725
10km	90%	35000	2	167	2034437	233375	1783800	2204335
10km	90%	35000	2	181	3253789	347564	2887925	2758925
10km	90%	35000	2	173	2289976	263732	1995167	2182688
10km	90%	35000	2	235	2745020	282080	2444267	2467561
10km	90%	35000	2	207	3444499	377647	3027146	3143316
10km	90%	35000	2	159	2819067	361447	2430093	2279413
10km	90%	35000	2	183	2222685	228322	1972268	2350276
10km	90%	35000	2	158	2841966	318431	2509302	2480229
10km	90%	35000	2	139	2219458	253596	1946286	2193946
10km	90%	35000	2	247	2127130	256776	1855151	1875329
10km	90%	35000	2	161	2597293	295485	2270914	2324140
10km	90%	35000	2	146	1971519	243223	1709758	2060860
10km	90%	35000	2	154	1984448	255500	1708739	2049179
10km	90%	35000	2	162	2694034	367567	2303439	2049072
10km	90%	35000	2	179	2045930	256962	1761813	2247523
10km	90%	35000	2	154	1481578	185771	1270717	1904838
10km	90%	35000	2	179	2040287	226412	1780040	2125012
10km	90%	35000	2	318	3009470	315941	2670134	2581286
10km	90%	35000	2	177	2288986	244583	2027068	2585470
10km	90%	35000	2	144	1708769	194673	1492142	1928566
10km	90%	35000	2	164	2226972	271903	1938968	2280551
10km	90%	35000	2	143	1998401	229070	1738580	1959416
10km	90%	35000	2	198	1809801	219340	1574116	1781559
10km	90%	35000	2	245	2793937	303060	2467285	2259610
10km	90%	35000	2	130	2349657	282223	2044914	2096640
10km	90%	35000	2	199	1815686	217701	1580354	2330245
10km	90%	35000	2	164	2363659	266615	2076498	2257498
10km	90%	35000	2	163	2726692	335325	2358864	2381897
10km	90%	35000	2	147	2295882	274698	1998254	2178824
10km	90%	35000	2	163	1758125	210167	1529181	1747855
10km	90%	35000	2	217	2029069	248315	1767594	1952223
10km	90%	35000	2	151	1890128	266301	1602627	1869862
10km	90%	35000	2	134	2205018	257057	1925377	2130058
10km	90%	35000	2	225	2879338	289709	2571271	2582653
10km	90%	35000	2	269	3152752	314346	2801365	2533898
10km	90%	35000	2	183	2487040	255399	2207915	2211196
10km	90%	35000	2	164	2163107	256823	1890522	1981274
10km	90%	35000	2	218	3634565	365289	3234507	2964190
10km	90%	35000	2	248	1896353	228898	1627767	2067384
10km	90%	35000	2	163	2374420	290860	2039357	2202600
10km	90%	35000	2	185	3028657	311021	2700216	2379287
10km	90%	35000	2	185	2480309	248336	2208496	2046442
10km	90%	35000	2	137	2041584	255163	1770713	1788346
10km	90%	35000	2	161	2274529	235072	2020365	2218721
10km	90%	35000	2	127	2050073	259710	1775322	1841829
10km	90%	35000	2	213	2596044	315447	2265685	2236108
10km	90%	35000	2	141	1895429	213395	1654290	1869627
10km	90%	35000	2	125	2454488	296491	2134117	2023842
10km	90%	35000	2	162	2663018	297605	2335248	2266226
10km	90%	35000	2	186	2109806	280058	1820598	2138301
10km	90%	35000	2	150	2107147	287880	1798400	2068513
10km	90%	35000	2	187	2678282	305553	2340845	2295848
10km	90%	35000	2	132	1714636	197225	1507046	1917742
10km	90%	35000	2	174	1859604	214396	1631047	1987087
10km	90%	35000	2	262	2475929	249759	2197572	2572314
10km	90%	35000	2	185	1928103	183558	1719353	2100688
10km	90%	35000	2	136	1768595	215677	1539453	1867539
10km	90%	35000	2	161	1935512	231735	1692703	2031878
10km	90%	35000	2	146	1349123	204896	1132256	1929918
10km	90%	35000	2	259	2562729	286849	2250393	2317980
10km	90%	35000	2	193	1916540	243275	1658431	1973826
10km	90%	35000	2	235	3445547	391762	3019266	3035609
10km	90%	35000	2	162	2170561	212573	1937015	2096078
10km	90%	35000	2	217	1992979	245147	1724154	2340356
10km	90%	35000	2	166	2981474	356264	2594001	2695444
10km	90%	35000	2	174	2383919	223913	2137751	2112880
10km	90%	35000	2	188	2819799	322886	2464525	2328693
10km	90%	35000	2	130	2195745	255579	1911553	2469628
10km	90%	35000	2	171	3020322	313492	2682997	2144852
10km	90%	35000	2	132	2565178	318848	2227416	1909118
10km	90%	35000	2	146	2246833	290977	1938486	1963433
10km	90%	35000	2	182	2067281	240813	1779189	2193608
10km	90%	35000	2	218	2493084	241463	2231944	2331179
10km	90%	35000	2	149	1651229	197695	1424250	1868942
10km	90%	35000	2	180	1501520	176229	1312799	2017479
10km	90%	35000	2	243	2751997	339218	2379780	2218987
10km	90%	35000	2	220	3315484	313264	2966797	2622643
10km	90%	35000	2	119	1788830	232063	1540546	1889715
10km	90%	35000	2	172	2458086	321885	2105027	2165439
10km	90%	35000	2	277	2697553	287727	2392441	2333866
10km	90%	35000	2	155	2130011	267012	1829381	2195316
10km	90%	35000	2	157	1949387	248191	1679679	2040847
10km	90%	35000	2	145	2375556	295311	2044260	2251564
10km	90%	35000	2	144	2014885	259321	1737122	1933184
10km	90%	35000	2	238	2911879	326053	2566321	2428839
10km	90%	35000	2	189	2041733	221132	1782537	2243398
10km	90%	35000	2	186	2066425	261658	1783562	2143610
10km	90%	35000	2	192	2330132	274305	2033629	2228740
10km	90%	35000	2	208	3162712	347217	2798782	2645978
10km	90%	35000	2	160	2504237	311962	2172842	2524151
10km	90%	35000	2	187	1950045	222017	1704670	1905664
10km	90%	35000	2	155	1745990	161799	1564681	1813451
10km	90%	35000	2	146	2519214	298575	2196993	2223600
10km	90%	35000	2	185	1766577	210509	1530128	1972430
10km	90%	35000	2	186	2027619	215639	1784052	2295394
10km	90%	35000	2	369	3128939	293212	2807370	2568011
10km	90%	35000	2	120	1378799	184650	1178286	1724792
10km	90%	35000	2	155	2444839	277750	2145098	2029237
10km	90%	35000	2	214	3094660	307057	2760072	2248736
10km	90%	35000	2	178	1839164	219997	1595064	1875497
10km	90%	35000	2	184	1938899	200587	1727693	2052592
10km	90%	35000	2	187	2097913	235856	1837842	2087471
10km	90%	35000	2	175	2705315	356029	2331550	2103682
10km	90%	35000	2	155	2896463	355535	2515097	2527008
10km	90%	35000	2	219	2097213	269255	1812116	2297680
10km	90%	35000	2	187	2015321	258495	1740925	2213035
10km	90%	35000	2	167	2371986	281439	2057613	2269444
10km	90%	35000	2	186	1957642	230513	1691730	2176246
10km	90%	35000	2	201	3189564	415951	2727120	2901385
10km	90%	35000	2	127	2189871	281216	1884957	2016909
10km	90%	35000	2	224	2930962	364949	2547436	2223446
10km	90%	35000	2	269	2498247	260191	2216778	2333828
10km	90%	35000	2	224	2108773	257957	1819730	2075882
10km	90%	35000	2	169	2627357	316538	2271264	2560355
10km	90%	35000	2	183	2069290	245288	1804597	2003309
10km	90%	35000	2	199	2668444	237580	2410522	2333524
10km	90%	35000	2	164	2237181	283885	1915098	2404668
10km	90%	35000	2	249	2401431	265147	2120340	2361865
10km	90%	35000	2	137	2277412	281829	1977670	2346916
10km	90%	35000	2	193	2913068	309419	2582446	2602300
10km	90%	35000	2	112	1303865	172922	1114077	1827716
10km	90%	35000	2	211	2765023	249258	2483359	2621351
10km	90%	35000	2	215	2145555	252832	1869658	2070765
10km	90%	35000	2	155	2619239	291074	2311749	2130931
10km	90%	35000	2	188	2652688	302386	2334155	2434709
10km	90%	35000	2	173	2169994	210761	1943192	2081191
10km	90%	35000	2	143	2344510	263116	2067730	1996909
10km	90%	35000	2	161	2405424	303166	2079892	1988147
10km	90%	35000	2	174	2287618	219945	2049734	2249206
10km	90%	35000	2	157	2327075	271261	2042936	1716809
10km	90%	35000	2	165	3287224	373459	2873895	2478444
10km	90%	35000	2	188	1973092	186448	1771309	2242041
10km	90%	35000	2	189	2037960	219309	1800372	1882640
10km	90%	35000	2	211	2283409	250030	2019597	2349687
10km	90%	35000	2	229	2881744	279858	2574097	2515713
10km	90%	35000	2	209	1910065	254912	1635328	2251220
10km	90%	35000	2	169	1720555	206359	1499823	1957916
10km	90%	35000	2	271	2031647	208291	1796193	2013055
10km	90%	35000	2	191	2762314	292778	2443565	2844099
10km	90%	35000	2	227	2312109	264118	2026355	2630385
10km	90%	35000	2	185	2720674	309446	2386428	2444222
10km	90%	35000	2	190	2281761	232462	2030245	2087799
10km	90%	35000	2	145	3039610	375420	2645719	2088181
10km	90%	35000	2	136	2016500	258318	1732295	2296766
10km	90%	35000	2	239	3038972	338461	2673221	2474814
10km	90%	35000	2	161	2007167	202692	1789822	1947132
10km	90%	35000	2	121	1663655	205893	1441841	1684224
10km	90%	35000	2	184	1710166	204735	1475878	1815282
10km	90%	35000	2	198	1707232	210180	1487461	2153888
10km	90%	35000	2	166	2463944	260522	2180313	2356149
10km	90%	35000	2	180	2680055	321059	2318544	2210516
10km	90%	35000	2	208	2981634	335040	2621395	2493943
10km	90%	35000	2	197	2205336	262187	1931999	2063552
10km	90%	35000	2	205	2123201	223785	1881839	1974847
10km	90%	35000	2	206	2355323	274348	2047008	2502442
10km	90%	35000	2	185	2132430	268140	1831064	2376037
10km	90%	35000	2	195	2513034	316835	2165439	2291221
10km	90%	35000	2	228	2517872	262077	2232407	2399357
10km	90%	35000	2	201	2046754	244998	1786609	1929839
10km	90%	35000	2	170	2304547	312632	1978032	2179521
10km	90%	35000	2	153	2950589	347803	2572963	2436281
10km	90%	35000	2	154	3337336	419011	2883234	2643311
10km	90%	35000	2	182	2629128	299717	2314970	2062218
10km	90%	35000	2	152	2664582	296517	2330151	2405926
10km	90%	35000	2	202	2776574	280951	2465333	2458069
10km	90%	35000	2	166	1783141	197940	1568727	1905004
10km	90%	35000	2	175	2859690	295822	2533990	2645764
10km	90%	35000	2	205	1940883	188365	1716313	2074397
10km	90%	35000	2	125	2144184	264375	1864572	1838850
10km	90%	35000	2	188	2020010	228323	1776328	2089459
10km	90%	35000	2	194	2082544	211230	1853377	2146203
10km	90%	35000	2	167	2845607	327555	2504393	2151536
10km	90%	35000	2	171	2229659	301695	1904585	2373264
10km	90%	35000	2	202	3125614	361979	2738387	2707129
10km	90%	35000	2	217	1711408	203495	1482133	1911735
10km	90%	35000	2	232	1928030	200821	1697029	2064499
10km	90%	35000	2	138	2419498	277975	2112539	1987888
10km	90%	35000	2	160	1973553	232789	1721381	1846452
10km	90%	35000	2	151	2593784	326739	2240153	2074766
10km	90%	35000	2	150	1899916	265668	1624230	2036137
10km	90%	35000	2	131	2171652	274215	1874576	2131103
10km	90%	35000	2	129	2190411	256928	1904761	1980715
10km	90%	35000	2	191	2238162	246019	1961018	2431177
10km	90%	35000	2	151	2963890	387032	2550173	2503271
10km	90%	35000	2	159	2586698	341513	2215443	1951733
10km	90%	35000	2	153	2109144	246453	1842649	2136944
10km	90%	35000	2	185	1916824	204850	1699788	1999961
10km	90%	35000	2	213	2212077	243883	1943656	2538082
10km	90%	35000	2	189	2330550	287477	2030320	2418359
10km	90%	35000	2	143	2260859	256120	1979444	2102893
10km	90%	35000	2	194	2920999	303148	2596944	2762280
10km	90%	35000	2	192	2783483	343920	2414268	2417003
10km	90%	35000	2	154	2293065	289640	1976762	2494410
10km	90%	35000	2	192	2093685	243576	1834520	2082019
10km	90%	35000	2	176	2458051	264613	2174860	2171155
10km	90%	35000	2	137	2355666	327733	2002850	2258596
10km	90%	35000	2	168	3306380	377161	2908228	2425140
10km	90%	35000	2	142	1941285	220922	1700146	1876718
10km	90%	35000	2	247	2519676	320550	2168007	2230871
10km	90%	35000	2	153	1941142	221129	1705570	1749304
10km	90%	35000	2	145	1544614	173012	1359228	1736799
10km	90%	35000	2	190	1975809	238078	1715584	1882344
10km	90%	35000	2	361	2650660	237855	2388012	2686054
10km	90%	35000	2	195	2565613	259856	2275703	2101781
10km	90%	35000	2	187	2552417	271496	2260746	2174191
10km	90%	35000	2	122	1720567	225888	1475524	1940992
10km	90%	35000	2	143	1884868	222242	1655942	2041812
10km	90%	35000	2	215	2936519	332119	2584527	2429423
10km	90%	35000	2	205	2709193	332600	2348940	2198404
10km	90%	35000	2	217	2135739	211085	1911145	2104042
10km	90%	35000	2	235	2700366	292055	2376551	2740067
10km	90%	35000	2	185	2108233	215807	1865776	2175846
10km	90%	35000	2	166	2464837	260636	2179242	2091015
10km	90%	35000	2	371	2288928	195747	2070501	2442398
10km	90%	35000	2	135	2531180	297028	2208934	2000592
10km	90%	35000	2	232	1934599	215724	1699937	2051158
10km	90%	35000	2	222	1588191	179561	1395370	1869868
10km	90%	35000	2	159	2697028	290191	2384941	2273738
10km	90%	35000	2	210	1625621	203193	1408296	1709039
10km	90%	35000	2	155	2193975	224923	1951331	2256735
10km	90%	35000	2	157	2114095	233492	1859065	2268208
10km	90%	35000	2	255	1672182	210917	1451127	2015037
10km	90%	35000	2	245	2734234	275674	2431150	2450618
10km	90%	35000	2	204	3016267	376797	2613364	2704096
10km	90%	35000	2	164	2745677	373431	2344652	1917219
10km	90%	35000	2	161	2497960	333841	2150616	2228926
10km	90%	35000	2	145	2427976	279129	2132942	2443337
10km	90%	35000	2	197	2077952	238192	1819402	1960518
10km	90%	35000	2	177	2372702	238478	2109711	2412842
10km	90%	35000	2	162	2739434	320464	2388377	2192951
10km	90%	35000	2	262	1561762	154584	1393030	2108736
10km	90%	35000	2	184	2244227	296155	1923003	2101824
10km	90%	35000	2	213	1804347	177670	1594182	1845630
10km	90%	35000	2	153	2958470	351870	2559650	2720483
10km	90%	35000	2	275	2466060	246385	2199583	2390121
10km	90%	35000	2	339	2378780	248870	2114312	2207963
10km	90%	35000	2	193	3305392	360999	2897525	2645806
10km	90%	35000	2	126	1929349	212573	1708549	1903993
10km	90%	35000	2	165	2105517	252116	1829207	2358441
10km	90%	35000	2	173	1969057	246304	1707672	2206462
10km	90%	35000	2	132	2340766	284824	2035994	2111675
10km	90%	35000	2	145	1939311	235647	1691859	1988163
10km	90%	35000	2	170	3027037	357990	2638147	2552145
10km	90%	35000	2	182	2148134	241692	1883450	2646921
10km	90%	35000	2	157	2257659	267204	1973387	1882791
10km	90%	35000	2	183	2640773	276368	2328045	2232599
10km	90%	35000	2	149	1769924	249860	1492771	1964823
10km	90%	35000	2	151	2464097	338101	2102570	2065743
10km	90%	35000	2	178	2036755	207160	1805674	1999712
10km	90%	35000	2	145	2334210	294626	2021222	2068688
10km	90%	35000	2	200	1865907	231098	1601878	1632157
10km	90%	35000	2	180	1967452	262121	1676584	1909102
10km	90%	35000	2	227	2824630	333842	2462669	2331781
10km	90%	35000	2	129	2334712	324588	1996828	1998496
10km	90%	35000	2	192	2917215	274704	2616205	2687375
10km	90%	35000	2	135	2181512	291606	1858867	2100448
10km	90%	35000	2	155	2317965	264285	2037164	2036518
10km	90%	35000	2	167	2419481	300136	2100346	2216391
10km	90%	35000	2	146	2895420	318654	2542723	2390441
10km	90%	35000	2	200	2659134	301087	2329419	2134919
10km	90%	35000	2	188	1822525	206085	1595810	2291329
10km	90%	35000	2	232	1771246	221113	1533727	2283320
10km	90%	35000	2	188	1920346	234031	1661885	2187181
10km	90%	35000	2	208	3063130	320501	2714314	2727125
10km	90%	35000	2	145	2293779	326705	1943103	2033246
10km	90%	35000	2	170	2388842	275167	2103112	1749751
10km	90%	35000	2	127	2386894	309441	2060326	2036883
10km	90%	35000	2	173	2699353	334419	2330958	2050567
10km	90%	35000	2	199	2565300	296544	2244757	1998820
10km	90%	35000	2	181	1728493	225205	1485690	2043888
10km	90%	35000	2	220	1798558	210996	1581743	1958856
10km	90%	35000	2	161	2352878	305806	2013653	2072392
10km	90%	35000	2	159	2041662	238075	1785392	1986652
10km	90%	35000	2	240	2425724	281278	2111205	2114653
10km	90%	35000	2	146	2728190	312695	2394452	2305337
10km	90%	35000	2	183	1870161	224364	1633106	1854644
10km	90%	35000	2	121	2402706	349369	2033095	1886733
10km	90%	35000	2	193	2290222	257621	2002313	2235951
10km	90%	35000	2	167	2520571	355994	2146561	2434918
10km	90%	35000	2	159	2497910	306753	2172377	2444947
10km	90%	35000	2	209	3041880	350772	2668334	2702881
10km	90%	35000	2	135	2267878	246040	2000857	2200341
10km	90%	35000	2	199	2228682	268460	1945006	2295441
10km	90%	35000	2	165	2751498	313533	2403272	2324855
10km	90%	35000	2	181	2803355	280820	2491059	2828126
10km	90%	35000	2	172	2148264	272410	1857315	2509016
10km	90%	35000	2	183	1775582	193445	1558199	1857476
10km	90%	35000	2	169	2156518	262371	1871703	1829302
10km	90%	35000	2	177	2155263	265428	1857620	2131033
10km	90%	35000	2	194	1852088	190667	1635826	1813203
10km	90%	35000	2	318	2945132	293572	2623334	2314806
10km	90%	35000	2	181	2337983	281702	2038417	2074150
10km	90%	35000	2	165	2085266	283406	1783361	2129251
10km	90%	35000	2	193	2331847	239449	2074917	2346685
10km	90%	35000	2	135	2301363	280721	1988488	2042521
10km	90%	35000	2	174	2523866	319401	2187835	2156367
10km	90%	35000	2	135	2576827	324104	2233374	2235709
10km	90%	35000	2	186	2419757	284478	2109612	2463867
10km	90%	35000	2	230	1257022	155396	1087008	1636974
10km	90%	35000	2	200	2261762	272045	1968808	1872368
10km	90%	35000	2	214	2589992	306631	2267566	2455721
10km	90%	35000	2	151	2607783	345613	2240073	2469190
10km	90%	35000	2	195	2365025	261042	2074606	2491164
10km	90%	35000	2	159	2782933	311320	2442927	2332929
10km	90%	35000	2	162	2580141	314450	2240937	2188558
10km	90%	35000	2	170	2217925	251905	1934184	2368681
10km	90%	35000	2	194	2250864	312215	1922446	2100113
10km	90%	35000	2	230	2566137	296630	2246003	2504664
10km	90%	35000	2	197	2382569	283764	2072285	2177538
10km	90%	35000	2	175	1666435	211447	1439025	1953866
10km	90%	35000	2	172	1832356	221213	1596672	1966755
10km	90%	35000	2	211	2713552	300405	2390384	2136047
10km	90%	35000	2	166	2226015	264487	1943868	2276147
10km	90%	35000	2	158	2882419	360966	2491468	2483724
10km	90%	35000	2	149	1800661	192875	1589557	2377089
10km	90%	35000	2	154	2236450	255582	1954241	2141084
10km	90%	35000	2	134	2275764	328837	1928082	1947902
10km	90%	35000	2	241	2402311	330571	2055363	2061534
10km	90%	35000	2	189	1957649	204017	1737391	2454466
10km	90%	35000	2	162	2394175	283111	2090956	2053697
10km	90%	35000	2	178	2068529	221554	1820371	2326860
10km	90%	35000	2	186	2506461	252875	2233052	2152301
10km	90%	35000	2	138	2112297	223771	1856946	2002515
10km	90%	35000	2	172	2317201	237037	2062921	2179788
10km	90%	35000	2	178	2010781	211268	1779935	2416437
10km	90%	35000	2	232	1972270	208539	1747703	2114228
10km	90%	35000	2	151	2087335	271133	1795830	2243772
10km	90%	35000	2	164	1402736	161532	1222629	1959111
10km	90%	35000	2	189	2952090	292435	2645216	2554825
10km	90%	35000	2	210	2503203	278938	2203079	2358109
10km	90%	35000	2	214	2438640	261152	2159203	2523527
10km	90%	35000	2	213	2634209	271898	2340388	2492245
10km	90%	35000	2	142	2162121	221878	1920703	2004550
10km	90%	35000	2	186	1736927	163801	1559984	1854444
10km	90%	35000	2	133	1443150	167461	1257333	1624023
10km	90%	35000	2	166	1863090	225513	1620008	1863477
10km	90%	35000	2	238	2938050	300207	2615436	2423590
10km	90%	35000	2	128	1665050	222274	1424959	1841405
10km	90%	35000	2	138	1998429	192696	1784882	2377341
10km	90%	35000	2	211	1617939	181730	1418796	1898481
10km	90%	35000	2	149	2523490	325626	2176486	2400992
10km	90%	35000	2	218	3533185	387644	3122749	2719012
10km	90%	35000	2	198	2193195	246938	1928117	2118760
10km	90%	35000	2	147	1889452	218604	1643244	2064187
10km	90%	35000	2	167	2415546	256472	2133455	2380149
10km	90%	35000	2	154	1975403	240384	1697940	1968681
10km	90%	35000	2	170	3262654	348919	2888181	2485827
10km	90%	35000	2	201	2084385	222354	1847831	2061730
10km	90%	35000	2	171	1979844	238928	1710975	1809579
10km	90%	35000	2	199	3465047	392982	3052406	2789949
10km	90%	35000	2	139	1676473	189437	1473403	1838370
10km	90%	35000	2	155	2229380	284242	1925632	2022697
10km	90%	35000	2	172	2003432	255034	1724187	1971893
10km	90%	35000	2	184	1998711	212648	1766741	2067287
10km	90%	35000	2	178	2294076	237111	2038023	2194407
10km	90%	35000	2	161	2677251	284570	2372477	2367262
10km	90%	35000	2	149	2391121	304892	2044862	2644904
10km	90%	35000	2	226	1870023	235910	1615072	2034851
10km	90%	35000	2	154	2446490	300573	2131597	2116432
10km	90%	35000	2	255	2336750	272692	2031858	2172952
10km	90%	35000	2	148	2416921	269300	2117365	2264727
10km	90%	35000	2	229	2277135	269245	1994761	2125285
10km	90%	35000	2	172	2528730	279762	2224925	2233956
10km	90%	35000	2	158	1344656	166922	1167579	1745518
10km	90%	35000	2	194	2318569	274721	2021668	2146272
10km	90%	35000	2	256	2343018	250189	2074024	2044718
10km	90%	35000	2	122	2121732	274975	1830163	2163766
10km	90%	35000	2	150	2447498	319476	2104014	2244501
10km	90%	35000	2	211	2313016	256589	2032399	2116644
10km	90%	35000	2	182	1893665	215753	1661585	1702025
10km	90%	35000	2	173	2237829	270364	1943168	2075121
10km	90%	35000	2	170	2624724	290357	2310058	2407291
10km	90%	35000	2	165	1793392	225157	1553213	2117824
10km	90%	35000	2	153	2676817	287720	2340226	2429041
10km	90%	35000	2	126	1967972	251672	1704929	1823525
10km	90%	35000	2	224	1393616	150914	1233106	2017697
10km	90%	35000	2	163	1894594	208542	1665230	2308926
10km	90%	35000	2	146	1792261	211505	1563014	1901767
10km	90%	35000	2	185	1814126	197772	1607305	2006140
10km	90%	35000	2	122	1383623	194047	1178009	2056691
10km	90%	35000	2	147	2087665	230142	1840316	2055018
10km	90%	35000	2	189	2372767	273200	2060774	2432202
10km	90%	35000	2	241	2695216	298690	2366902	2488984
10km	90%	35000	2	218	1760960	235956	1484393	1867263
10km	90%	35000	2	193	2602872	340120	2244966	2685559
10km	90%	35000	2	165	2275770	278122	1982905	1996542
10km	90%	35000	2	139	2225580	292266	1907110	1832202
10km	90%	35000	2	130	1956349	254320	1681574	1974370
10km	90%	35000	2	140	2112851	263509	1829704	1950860
10km	90%	35000	2	188	2706177	333368	2354007	2645087
10km	90%	35000	2	151	1947913	239845	1684602	2387783
10km	90%	35000	2	133	2061864	243949	1797805	2090332
10km	90%	35000	2	138	1853826	224426	1619383	2024947
10km	90%	35000	2	146	2105340	304631	1782889	2051171
10km	90%	35000	2	141	2074504	265015	1789474	2486513
10km	90%	35000	2	190	2785971	300202	2453083	2105454
10km	90%	35000	2	199	2363443	221940	2126475	2577866
10km	90%	35000	2	242	2559736	312133	2223532	2091946
10km	90%	35000	2	180	2939593	335324	2572365	2493013
10km	90%	35000	2	197	1582500	177979	1386239	1709180
10km	90%	35000	2	173	1323509	177727	1135255	1999813
10km	90%	35000	2	168	2532705	252497	2257500	2125302
10km	90%	35000	2	189	2716729	294015	2401167	2251570
10km	90%	35000	2	189	2434579	314355	2098089	2270206
10km	90%	35000	2	171	3198102	407865	2760892	2220084
10km	90%	35000	2	396	1841848	232886	1590499	2005002
10km	90%	35000	2	183	2095080	257015	1809299	2114587
10km	90%	35000	2	179	2444617	313594	2110218	1980778
10km	90%	35000	2	139	2120062	282964	1823421	1962533
10km	90%	35000	2	179	2131379	228886	1866190	2175396
10km	90%	35000	2	209	2530781	329578	2169592	2106460
10km	90%	35000	2	236	2566145	291543	2250722	2338210
10km	90%	35000	2	212	2367012	260650	2083478	2305319
10km	90%	35000	2	212	2146315	260723	1865747	1933816
10km	90%	35000	2	239	2183850	234549	1933064	2214170
10km	90%	35000	2	208	2505903	256469	2223357	2424154
10km	90%	35000	2	186	3109580	332255	2743269	2818349
10km	90%	35000	2	158	2794724	333913	2435799	2389800
10km	90%	35000	2	157	2453286	291959	2141029	1986223
10km	90%	35000	2	180	2221829	262292	1933780	2140083
10km	90%	35000	2	142	2004914	223844	1766855	1937425
10km	90%	35000	2	220	1932193	241389	1662963	2094027
10km	90%	35000	2	231	2370871	252630	2093858	1937199
10km	90%	35000	2	136	2418829	267903	2134867	2139194
10km	90%	35000	2	170	2630441	318798	2290830	2176475
10km	90%	35000	2	236	2354389	301475	2035385	2118826
10km	90%	35000	2	165	1801310	187010	1605056	1975440
10km	90%	35000	2	182	2097056	211966	1869311	2083633
10km	90%	35000	2	200	2490642	273766	2187225	2075817
10km	90%	35000	2	251	1894241	221468	1654968	1884384
10km	90%	35000	2	149	1894541	226961	1643513	1876887
10km	90%	35000	2	167	2340400	296103	2031293	2064570
10km	90%	35000	2	190	2786339	355112	2412898	2482138
10km	90%	35000	2	193	2785022	325809	2437816	2546203
10km	90%	35000	2	204	2740990	312573	2404185	2223694
10km	90%	35000	2	211	2491561	300463	2175791	1958723
10km	90%	35000	2	163	1945507	230241	1689126	2359338
10km	90%	35000	2	177	3518722	400550	3086217	2773605
10km	90%	35000	2	174	2349808	262166	2060554	2117083
10km	90%	35000	2	306	1948714	210303	1719674	2062422
10km	90%	35000	2	193	2890016	332409	2527743	2501860
10km	90%	35000	2	132	1577791	198303	1361309	1873091
10km	90%	35000	2	142	1994073	244001	1733651	1851714
10km	90%	35000	2	203	1907842	218049	1668687	2262957
10km	90%	35000	2	235	1678368	173495	1489593	2122711
10km	90%	35000	2	158	1949145	211980	1707750	2035765
10km	90%	35000	2	163	2287615	264274	2005553	2113693
10km	90%	35000	2	160	1433891	213698	1213625	1992142
10km	90%	35000	2	204	2102907	271259	1813164	2123953
10km	90%	35000	2	196	2551647	299528	2214977	2168836
10km	90%	35000	2	128	1675193	226580	1438053	2203466
10km	90%	35000	2	218	2543249	233610	2275605	2304258
10km	90%	35000	2	199	2179187	275200	1889249	2175988
10km	90%	35000	2	153	1856779	225644	1616153	1760135
10km	90%	35000	2	148	1850978	238741	1592100	2022647
10km	90%	35000	2	147	2627833	321589	2282882	2001305
10km	90%	35000	2	188	2388710	284330	2094272	2084478
10km	90%	35000	2	156	2488504	338566	2115688	2218834
10km	90%	35000	2	175	2606961	321571	2244547	2247817
10km	90%	35000	2	182	2563213	290472	2242513	2280221
10km	90%	35000	2	136	1955083	256317	1686359	1972479
10km	90%	35000	2	174	3176358	403539	2747550	2723907
10km	90%	35000	2	156	2200063	219751	1965438	1904324
10km	90%	35000	2	151	2307515	265267	2012403	2008941
10km	90%	35000	2	144	2746968	327391	2388192	2354149
10km	90%	35000	2	152	1722739	199658	1503783	1969130
10km	90%	35000	2	184	2272881	252236	2003409	2290814
10km	90%	35000	2	171	1855470	202236	1631445	2389037
10km	90%	35000	2	184	2284901	267269	2002410	2172178
10km	90%	35000	2	212	2503884	309081	2174523	2001569
10km	90%	35000	2	166	2092207	248620	1811527	1975317
10km	90%	35000	2	116	1375473	184449	1179893	1891076
10km	90%	35000	2	192	2365662	262286	2084310	2183492
10km	90%	35000	2	203	2695457	311254	2358692	2549040
10km	90%	35000	2	162	2174505	274107	1877095	2325169
10km	90%	35000	2	258	2661141	260754	2377971	2544411
10km	90%	35000	2	155	2413412	282301	2115409	2183033
10km	90%	35000	2	125	1730643	206588	1505182	1990800
10km	90%	35000	2	154	2646270	231268	2388510	2453072
10km	90%	35000	2	172	2235677	239603	1970913	2327920
10km	90%	35000	2	141	1753248	218789	1516536	2080508
10km	90%	35000	2	173	2287467	281988	1978424	2242072
10km	90%	35000	2	169	1623224	201142	1396850	1940255
10km	90%	35000	2	183	3255077	379309	2852060	2371926
10km	90%	35000	2	220	2613718	251871	2338345	2691480
10km	90%	35000	2	216	2935370	283430	2640248	2741457
10km	90%	35000	2	200	2489622	263262	2207103	2085997
10km	90%	35000	2	185	1886565	232044	1643804	1733862
10km	90%	35000	2	235	2693885	280256	2396327	2450864
10km	90%	35000	2	145	1676623	186056	1480624	1808946
10km	90%	35000	2	216	1820360	185097	1619368	2327719
10km	90%	35000	2	120	2472937	334659	2119347	2429955
10km	90%	35000	2	177	2679588	325273	2338604	2328620
10km	90%	35000	2	187	2719162	268151	2431213	2480463
10km	90%	35000	2	167	2300289	268632	2014110	2004747
10km	90%	35000	2	181	2595807	264609	2311238	2430669
10km	90%	35000	2	143	2120181	234729	1875363	2070756
10km	90%	35000	2	147	2039019	260221	1757389	1808112
10km	90%	35000	2	134	2017646	247844	1747480	2356104
10km	90%	35000	2	248	2190134	284087	1881039	1797902
10km	90%	35000	2	154	2454266	237396	2200649	2201756
10km	90%	35000	2	177	2604740	269180	2312886	2292361
10km	90%	35000	2	161	2976100	341321	2586318	2252261
10km	90%	35000	2	186	1980484	225923	1728330	2186456
10km	90%	35000	2	243	2429177	280673	2119887	2066866
10km	90%	35000	2	185	2580542	261993	2301393	2504277
10km	90%	35000	2	164	1928174	230201	1674952	2040263
10km	90%	35000	2	330	2831023	284903	2522907	2575326
10km	90%	35000	2	167	2451646	263280	2164719	2198023
10km	90%	35000	2	205	2882604	316501	2535634	2145118
10km	90%	35000	2	265	2579111	263230	2297842	2317303
10km	90%	35000	2	193	2292522	304686	1970095	1775002
10km	90%	35000	2	149	2255811	279106	1944528	2180290
10km	90%	35000	2	209	2996825	282050	2687866	2730034
10km	90%	35000	2	185	2760243	313035	2417351	2332464
10km	90%	35000	2	184	1930213	239080	1665971	1998954
10km	90%	35000	2	170	2873174	307658	2520548	2294488
10km	90%	35000	2	130	2227966	284911	1928437	1852553
10km	90%	35000	2	142	1866990	210343	1644106	2160440
10km	90%	35000	2	232	2187819	193982	1972966	2350197
10km	90%	35000	2	169	2309004	250524	2035461	1933053
10km	90%	35000	2	203	1829173	211309	1599826	2089767
10km	90%	35000	2	140	1052858	149608	885172	1590318
10km	90%	35000	2	157	2194107	276701	1893681	2140173
10km	90%	35000	2	136	2618975	306925	2286289	2426997
10km	90%	35000	2	181	2851122	281418	2547555	2481848
10km	90%	35000	2	193	2125970	211307	1898698	2183478
10km	90%	35000	2	243	2647916	290981	2320439	2525396
10km	90%	35000	2	151	2363490	290821	2044113	2266112
10km	90%	35000	2	180	2507934	286233	2208923	1999050
10km	90%	35000	2	216	2062447	286102	1762889	1969419
10km	90%	35000	2	117	2258915	342593	1887688	2053581
10km	90%	35000	2	185	2171928	267109	1891012	2240278
10km	90%	35000	2	259	2438949	295769	2116440	2384932
10km	90%	35000	2	147	2062290	258070	1776300	2229357
10km	90%	35000	2	126	2090373	267983	1794183	1907538
10km	90%	35000	2	171	2651471	320525	2305198	2124943
10km	90%	35000	2	203	1827693	189562	1619049	2153608
10km	90%	35000	2	174	2295259	267032	2002169	2023897
10km	90%	35000	2	178	1809760	210397	1589152	1904229
10km	90%	35000	2	225	2566496	317102	2232347	2070438
10km	90%	35000	2	195	1818428	199043	1591112	2091673
10km	90%	35000	2	116	1698828	202033	1473643	1724898
10km	90%	35000	2	193	2631406	337947	2277030	2143400
10km	90%	35000	2	177	2546708	294633	2221461	2610815
10km	90%	35000	2	162	2340451	291246	2022243	2368509
10km	90%	35000	2	223	2136813	244636	1877850	2114342
10km	90%	35000	2	230	2210320	239095	1955180	2043061
10km	90%	35000	2	186	1515533	173493	1312790	2394974
10km	90%	35000	2	206	1724933	192946	1504392	2027752
10km	90%	35000	2	225	2488927	309899	2156149	2286289
10km	90%	35000	2	137	1815521	236454	1568399	1986416
10km	90%	35000	2	246	2632394	292721	2309603	2477403
10km	90%	35000	2	189	3010072	339070	2639575	2440241
10km	90%	35000	2	181	2236076	236282	1982978	1998189
10km	90%	35000	2	188	2767786	333533	2400858	2360644
10km	90%	35000	2	147	2099899	262103	1819696	1980735
10km	90%	35000	2	112	1830462	232512	1580686	1808092
10km	90%	35000	2	142	2325378	277095	2021483	2253706
10km	90%	35000	2	210	2438951	263896	2162786	2133535
10km	90%	35000	2	197	2051171	238699	1777459	2254873
10km	90%	35000	2	160	1897271	235823	1648818	1841175
10km	90%	35000	2	184	2384452	323942	2043522	2433643
10km	90%	35000	2	137	2094259	261223	1794280	1686971
10km	90%	35000	2	187	2216537	262215	1932917	2120259
10km	90%	35000	2	139	2158454	220700	1926893	2254146
10km	90%	35000	2	154	2194544	238434	1935729	1988653
10km	90%	35000	2	277	2787979	297179	2470668	2548092
10km	90%	35000	2	178	3168116	331053	2807144	2392801
10km	90%	35000	2	164	1390095	171064	1199738	1730673
10km	90%	35000	2	221	1787429	194599	1569060	2232518
10km	90%	35000	2	154	3334562	375184	2938481	2628921
10km	90%	35000	2	138	2113578	275721	1826634	2047743
10km	90%	35000	2	350	3166170	303740	2802323	2777418
10km	90%	35000	2	250	1709335	202843	1492870	1983781
10km	90%	35000	2	128	2005407	255580	1726580	1971885
10km	90%	35000	2	184	1927778	269795	1639725	1765337
10km	90%	35000	2	203	2575539	316738	2218365	2519331
10km	90%	35000	2	134	1692873	208503	1468118	1772761
10km	90%	35000	2	200	2970257	242665	2711432	2559654
10km	90%	35000	2	158	1976548	247815	1704139	1995059
10km	90%	35000	2	153	2709214	309527	2365478	2579226
10km	90%	35000	2	162	2735256	327448	2390300	2249913
10km	90%	35000	2	189	2350784	256527	2066597	2284582
10km	90%	35000	2	199	2615244	264575	2337347	2337516
10km	90%	35000	2	149	1840654	220469	1610851	1980150
10km	90%	35000	2	195	2172523	232117	1917419	2117459
10km	90%	35000	2	208	2791983	315067	2459510	2444920
10km	90%	35000	2	178	2092517	250203	1826678	2441715
10km	90%	35000	2	204	2136951	239789	1868582	2484793
10km	90%	35000	2	151	2141216	247421	1876174	2140816
10km	90%	35000	2	157	2301107	232797	2049940	2155533
10km	90%	35000	2	255	2277591	221374	2033961	2092358
10km	90%	35000	2	160	2644734	314182	2319480	2384343
10km	90%	35000	2	170	2372127	315723	2042748	2103291
10km	90%	35000	2	196	2215972	267258	1920913	2242587
10km	90%	35000	2	160	2030072	217822	1794839	1988509
10km	90%	35000	2	163	1706868	223146	1466246	1936236
10km	90%	35000	2	249	2708046	270452	2415650	2572876
10km	90%	35000	2	167	1824091	204602	1606198	2132632
10km	90%	35000	2	191	2602433	285492	2290004	2121488
10km	90%	35000	2	180	2100802	219670	1867761	2239705
10km	90%	35000	2	192	2522450	252204	2250436	2030702
10km	90%	35000	2	176	2740079	282977	2421522	2328870
10km	90%	35000	2	171	2455311	247683	2189130	2111077
10km	90%	35000	2	168	2143756	260670	1864732	1998932
10km	90%	35000	2	139	1716586	206172	1498972	1968701
10km	90%	35000	2	235	2045746	224719	1804516	2339335
10km	90%	35000	2	252	2239049	267264	1962765	2012104
10km	90%	35000	2	162	2763191	325483	2416166	2387161
10km	90%	35000	2	139	3078643	364783	2691237	2605871
10km	90%	35000	2	179	1908163	225245	1657204	2232177
10km	90%	35000	2	210	2085870	184782	1885115	1953710
10km	90%	35000	2	155	2201079	261615	1918523	1915015
10km	90%	35000	2	174	2327399	239332	2071529	2725313
10km	90%	35000	2	174	1990414	213904	1752339	2147104
10km	90%	35000	2	150	2667790	285403	2364275	2286832
10km	90%	35000	2	143	1950723	267421	1664493	1913601
10km	90%	35000	2	152	2006302	215573	1769144	2162856
10km	90%	35000	2	202	2465783	302261	2139227	2111419
10km	90%	35000	2	173	1768877	229335	1516140	2145312
10km	90%	35000	2	161	2471571	335802	2109895	2283134
10km	90%	35000	2	213	3527095	353354	3143420	2801088
10km	90%	35000	2	307	1849648	190693	1648191	2048959
10km	90%	35000	2	158	2352083	259388	2083702	2169137
10km	90%	35000	2	144	1990945	243742	1734476	1928423
10km	90%	35000	2	137	1687194	250029	1426821	1732609
10km	90%	35000	2	217	1731767	219372	1491760	2099549
10km	90%	35000	2	209	1889931	219316	1647840	2087175
10km	90%	35000	2	170	2211066	271596	1919313	2184157
10km	90%	35000	2	209	2525936	293533	2208072	2207388
10km	90%	35000	2	185	2518646	300298	2193552	2462376
10km	90%	35000	2	228	2222452	227316	1977320	2215487
10km	90%	35000	2	161	2466417	321862	2128137	1991069
10km	90%	35000	2	171	2789008	311912	2454672	2541326
10km	90%	35000	2	187	2627119	281008	2328114	2251582
10km	90%	35000	2	212	2881391	243227	2614984	2590079
10km	90%	35000	2	199	3254130	375679	2856259	2925191
10km	90%	35000	2	231	2175798	245838	1898775	2282857
10km	90%	35000	2	160	2413342	299475	2085582	2010871
10km	90%	35000	2	151	2688581	304479	2371238	2212050
10km	90%	35000	2	197	2710275	274433	2424048	2582737
10km	90%	35000	2	151	2307265	235393	2060924	2153433
10km	90%	35000	2	172	2024290	240556	1767130	1950149
10km	90%	35000	2	193	1867154	249007	1603976	1828300
10km	90%	35000	2	133	2314828	271305	2028981	2189402
10km	90%	35000	2	149	2535232	310847	2191909	2380241
10km	90%	35000	2	240	2100512	240507	1839907	1995640
10km	90%	35000	2	238	2487494	257303	2205182	2228675
10km	90%	35000	2	125	2157261	236899	1880694	1979367
10km	90%	35000	2	219	2399445	270453	2102619	2352745
10km	90%	35000	2	202	2660925	261559	2364471	2352557
10km	90%	35000	2	209	2193937	217724	1957588	2170281
10km	90%	35000	2	229	2810116	312392	2478976	2371658
10km	90%	35000	2	177	2257070	241425	1999633	2122481
10km	90%	35000	2	178	2257285	284278	1959164	1962557
10km	90%	35000	2	155	2250032	271317	1952906	2283752
10km	90%	35000	2	160	2029861	255013	1760489	2053280
10km	90%	35000	2	178	2686859	299320	2359968	2304695
10km	90%	35000	2	221	3119830	365853	2730011	2452089
10km	90%	35000	2	151	2233787	308327	1901379	2043650
10km	90%	35000	2	219	3238430	306679	2905634	2751870
10km	90%	35000	2	153	2710882	294961	2402343	2292442
10km	90%	35000	2	195	2107179	206949	1878764	2054465
10km	90%	35000	2	169	2222966	227267	1985934	2245540
10km	90%	35000	2	215	1627795	177684	1414043	2150240
10km	90%	35000	2	180	2508516	319526	2167444	2345471
10km	90%	35000	2	256	2184040	255641	1896891	2176888
10km	90%	35000	2	168	2621164	331383	2277279	1960646
10km	90%	35000	2	147	1810286	232276	1560665	1886056
10km	90%	35000	2	143	2080022	236636	1822174	2180278
10km	90%	35000	2	141	2096197	249866	1833690	1892301
10km	90%	35000	2	204	2202999	255927	1923587	2360751
10km	90%	35000	2	155	1777125	228161	1531484	1869999
10km	90%	35000	2	155	2315456	262379	2029487	2070185
10km	90%	35000	2	253	2851824	321810	2503194	2593828
10km	90%	35000	2	172	2138309	258878	1845013	2370923
10km	90%	35000	2	200	2164462	223168	1908443	2164967
10km	90%	35000	2	174	2079656	268096	1794873	2080044
10km	90%	35000	2	193	1567910	180821	1368682	1761315
10km	90%	35000	2	167	2310196	229450	2068868	2238279
10km	90%	35000	2	188	1820184	196198	1580608	2010002
10km	90%	35000	2	338	2221356	208958	1996322	2413920
10km	90%	35000	2	199	2443256	282388	2142140	2468565
10km	90%	35000	2	168	2399632	298809	2082271	2058282
10km	90%	35000	2	182	1754390	217501	1526249	1773557
10km	90%	35000	2	127	2423777	308864	2088104	1912027
10km	90%	35000	2	254	2147445	261978	1863324	2320092
10km	90%	35000	2	182	1697221	209754	1467496	1848593
10km	90%	35000	2	221	2470576	273359	2182797	2145574
10km	90%	35000	2	230	1640072	220027	1410318	1834710
10km	90%	35000	2	175	2177951	248045	1918798	2054983
10km	90%	35000	2	218	2813955	303441	2488388	2751583
10km	90%	35000	2	183	1479142	198730	1259038	1751711
10km	90%	35000	2	160	3190369	394032	2779325	2480310
10km	90%	35000	2	291	2398274	271676	2110100	2200682
10km	90%	35000	2	222	3177668	351034	2795593	3103365
10km	90%	35000	2	243	2637119	235390	2382428	2484769
10km	90%	35000	2	204	2468741	282769	2172584	2405674
10km	90%	35000	2	139	1930516	240073	1675089	1879247
10km	90%	35000	2	284	2896940	326017	2543049	2542788
10km	90%	35000	2	163	1659603	174689	1475638	1891247
10km	90%	35000	2	148	1517948	232990	1273480	1790766
10km	90%	35000	2	125	1952901	237153	1699212	1774491
10km	90%	35000	2	195	2206030	268767	1915128	1910933
10km	90%	35000	2	198	1640442	164572	1456378	1857767
10km	90%	35000	2	198	2262154	239702	1986775	2224474
10km	90%	35000	2	126	2239162	282062	1941528	2073507
10km	90%	35000	2	238	2646916	247938	2381033	2551194
10km	90%	35000	2	182	2018239	235742	1769046	1873890
10km	90%	35000	2	237	2473817	301833	2126117	2417509
10km	90%	35000	2	192	2617466	300548	2292571	2356265
10km	90%	35000	2	194	2014869	235591	1747012	2038984
10km	90%	35000	2	234	2814916	289631	2508703	2253057
10km	90%	35000	2	123	1672715	212080	1443695	1870318
10km	90%	35000	2	130	2126565	273964	1834155	1693171
10km	90%	35000	2	185	2863926	359263	2460888	2191525
10km	90%	35000	2	162	3526528	384938	3100205	2906798
10km	90%	35000	2	164	2658640	326798	2299137	2102294
10km	90%	35000	2	143	1720552	207997	1467176	1859314
10km	90%	35000	2	229	2624084	284062	2320929	2395445
10km	90%	35000	2	221	2353196	252100	2092416	2119224
10km	90%	35000	2	256	3207807	369674	2809656	3103953
10km	90%	35000	2	174	2589737	225427	2345275	2471986
10km	90%	35000	2	198	2049576	252463	1784387	1924976
10km	90%	35000	2	179	1531011	185209	1337488	1900898
10km	90%	35000	2	173	2765649	318000	2422693	2740206
10km	90%	35000	2	163	2873079	299454	2535208	2032450
10km	90%	35000	2	162	1892441	266443	1612415	2052519
10km	90%	35000	2	162	2476296	281364	2179875	2255486
10km	90%	35000	2	168	2233139	295824	1915800	2228666
10km	90%	35000	2	177	1873040	228062	1612318	1924693
10km	90%	35000	2	129	1517210	185992	1317848	1726488
10km	90%	35000	2	154	1811531	220650	1568560	2018685
10km	90%	35000	2	166	2260276	190072	2054916	2350945
10km	90%	35000	2	155	2847663	320490	2505486	2460412
10km	90%	35000	2	165	2318639	291268	1994670	2138724
10km	90%	35000	2	198	1761092	200756	1534245	1993119
10km	90%	35000	2	140	2067465	246446	1788112	1910330
10km	90%	35000	2	137	2220410	276300	1920513	2321560
10km	90%	35000	2	173	2018732	201712	1789508	1948514
10km	90%	35000	2	146	2468125	314056	2131031	2511690
10km	90%	35000	2	140	1928263	207404	1675204	2099372
10km	90%	35000	2	226	1714739	181759	1512723	2128374
10km	90%	35000	2	191	2198122	255700	1913608	2354114
10km	90%	35000	2	164	2581053	270638	2292499	2259901
10km	90%	35000	2	239	2027773	245147	1769167	1973376
10km	90%	35000	2	183	2251438	289245	1945221	2188455
10km	90%	35000	2	183	2547167	267932	2252513	2139594
10km	90%	35000	2	171	2373619	275657	2071743	2289712
10km	90%	35000	2	306	2868468	286220	2551129	2371394
10km	90%	35000	2	317	2687734	288959	2383737	2390328
10km	90%	35000	2	196	2559718	290238	2228466	2251136
10km	90%	35000	2	178	3003140	391831	2587494	2458158
10km	90%	35000	2	158	1783999	180043	1588288	1985604
10km	90%	35000	2	190	2123793	211699	1894687	2360192
10km	90%	35000	2	156	1943575	238228	1672057	2065588
10km	90%	35000	2	164	2156337	255424	1866483	2217162
10km	90%	35000	2	203	1599368	196785	1384037	2037740
10km	90%	35000	2	120	1767013	216095	1506002	1694708
10km	90%	35000	2	122	1721932	172192	1530856	1904205
10km	90%	35000	2	146	2157972	282702	1862437	2081640
10km	90%	35000	2	153	1762150	229898	1514986	2010159
10km	90%	35000	2	194	2507726	282385	2201131	2134413
10km	90%	35000	2	203	2773768	308563	2439310	2382213
10km	90%	35000	2	232	2193217	239095	1930059	2277518
10km	90%	35000	2	167	2454854	289670	2136935	2459121
10km	90%	35000	2	182	2244659	274126	1956506	2071024
10km	90%	35000	2	125	1815019	209625	1572572	1897491
10km	90%	35000	2	186	1696054	203022	1478367	2057525
10km	90%	35000	2	168	2169206	248745	1901043	2019173
10km	90%	35000	2	168	2410367	285753	2105793	2615395
10km	90%	35000	2	174	2117042	240645	1844349	2249744
10km	90%	35000	2	193	1725501	237643	1445662	2043326
10km	90%	35000	2	182	3127814	363295	2740030	2762156
10km	90%	35000	2	147	2052238	228152	1796138	2193778
10km	90%	35000	2	174	2816366	352989	2432262	2812235
10km	90%	35000	2	193	2335078	291276	2020656	2004755
10km	90%	35000	2	162	1881039	217184	1652350	2369478
10km	90%	35000	2	219	2020672	236615	1744918	2171577
10km	90%	35000	2	182	1645802	239134	1387235	1984393
10km	90%	35000	2	156	2082020	222393	1835919	1928217
10km	90%	35000	2	135	1233924	178729	1046410	1740434
10km	90%	35000	2	171	1774064	216765	1539470	1914373
10km	90%	35000	2	183	1985815	213732	1749526	1910471
10km	90%	35000	2	136	1958489	267813	1673491	1996603
10km	90%	35000	2	228	2889861	295620	2559548	2782952
10km	90%	35000	2	214	2066489	278397	1762443	2075914
10km	90%	35000	2	246	2110278	217183	1874981	2174524
10km	90%	35000	2	229	3014248	319710	2668924	2552282
10km	90%	35000	2	155	2572742	298043	2256933	2459722
10km	90%	35000	2	163	2084271	221636	1854092	2017257
10km	90%	35000	2	270	2118276	207877	1892798	2243571
10km	90%	35000	2	297	2915723	279254	2605232	2808362
10km	90%	35000	2	179	1857429	226100	1607061	2345911
10km	90%	35000	2	168	2219468	233951	1951553	2184620
10km	90%	35000	2	186	2130774	239858	1874279	1879160
10km	90%	35000	2	141	1879175	255617	1607996	1895949
10km	90%	35000	2	190	2693972	296625	2373815	2521176
10km	90%	35000	2	203	3071257	396113	2660405	2605627
10km	90%	35000	2	196	2583591	316772	2237082	2245877
10km	90%	35000	2	179	2003008	212744	1761464	1923389
10km	90%	35000	2	238	1932091	221269	1692351	2177325
10km	90%	35000	2	265	2383388	243861	2119473	2271632
10km	90%	35000	2	183	2621468	284324	2308710	2412365
10km	90%	35000	2	231	2951361	348845	2582460	2445779
10km	90%	35000	2	157	2363436	295902	2051059	2013026
10km	90%	35000	2	202	2128691	236841	1873743	2090295
10km	90%	35000	2	125	1753350	209313	1515364	1608003
10km	90%	35000	2	212	2425394	282896	2126452	1956510
10km	90%	35000	2	221	1914767	221891	1681468	2123182
10km	90%	35000	2	190	2533048	287105	2223087	2221479
10km	90%	35000	2	357	2889406	326761	2540517	2406735
10km	90%	35000	2	198	2978899	332424	2628618	2433986
10km	90%	35000	2	126	1671778	227439	1407124	2001583
10km	90%	35000	2	268	2430428	286337	2129166	2271472
10km	90%	35000	2	185	2699978	298601	2366467	2450727
10km	90%	35000	2	165	1837549	228520	1598029	1894950
10km	90%	35000	2	143	2336605	291746	2026623	2195373
10km	90%	35000	2	168	2587394	311036	2252500	2251360
10km	90%	35000	2	160	2226816	280030	1926599	2035804
10km	90%	35000	2	124	2346972	269015	2058570	2075370
10km	90%	35000	2	139	2655614	345901	2283529	2137634
10km	90%	35000	2	188	1848872	228972	1595189	2079036
10km	90%	35000	2	117	1753234	214575	1515887	1837447
10km	90%	35000	2	176	2238002	239725	1974249	2254978
10km	90%	35000	2	116	1706006	204483	1477424	1830824
10km	90%	35000	2	179	1861855	212552	1636076	2076834
10km	90%	35000	2	190	1907299	243321	1646624	2363419
10km	90%	35000	2	192	1808393	196882	1598254	2213002
10km	90%	35000	2	188	2483329	295089	2163853	2122465
10km	90%	35000	2	162	2402518	273492	2103266	2327273
10km	90%	35000	2	158	2659969	305004	2327893	2484311
10km	90%	35000	2	171	1989281	210532	1761496	2147428
10km	90%	35000	2	202	2562039	296997	2244471	2358898
10km	90%	35000	2	180	2831263	290381	2507021	2412676
10km	90%	35000	2	153	1756593	214545	1520626	1890486
10km	90%	35000	2	175	2268277	241209	2000401	2333336
10km	90%	35000	2	126	1352103	184487	1146846	1597796
10km	90%	35000	2	229	2436295	278039	2132642	2429800
10km	90%	35000	2	165	1765385	218666	1530696	1830653
10km	90%	35000	2	163	1875055	202312	1652881	2224550
10km	90%	35000	2	185	2251317	263023	1968611	2255745
10km	90%	35000	2	177	2074347	262926	1786630	2126635
10km	90%	35000	2	151	2365663	282722	2056976	2223096
10km	90%	35000	2	139	2447568	294061	2130768	2067921
10km	90%	35000	2	200	2268516	277663	1966020	2445569
10km	90%	35000	2	155	2864504	316056	2518588	2106990
10km	90%	35000	2	162	1814741	228397	1568461	2113374
10km	90%	35000	2	188	2607748	308376	2268339	2095334
10km	90%	35000	2	215	1988394	220936	1759380	2358701
10km	90%	35000	2	177	2302746	275110	2009034	2211873
10km	90%	35000	2	186	1881738	237657	1627612	1949430
10km	90%	35000	2	175	3067496	372315	2639656	2593710
10km	90%	35000	2	148	2664339	322397	2309077	2203133
10km	90%	35000	2	165	1877596	246046	1615098	1901309
10km	90%	35000	2	231	2251730	261237	1970115	2237666
10km	90%	35000	2	278	2663953	304387	2334569	2396621
10km	90%	35000	2	149	2046580	243852	1789113	2007660
10km	90%	35000	2	223	2315581	259191	2046774	2107158
10km	90%	35000	2	155	2783809	333076	2434068	2226652
10km	90%	35000	2	188	2494541	312067	2157885	2292717
10km	90%	35000	2	151	2213968	244732	1948922	1898761
10km	90%	35000	2	206	2249397	277204	1951304	2245401
10km	90%	35000	2	167	2362774	287019	2052243	2140216
10km	90%	35000	2	137	2080466	289998	1760309	1895300
10km	90%	35000	2	182	2347680	267060	2054702	2235055
10km	90%	35000	2	173	2769595	317848	2423483	2291324
10km	90%	35000	2	196	3499413	328401	3148917	2903531
10km	90%	35000	2	198	2845101	296549	2512718	2251827
10km	90%	35000	2	199	2815677	315425	2469289	2572397
10km	90%	35000	2	189	2444470	242581	2182985	2377097
10km	90%	35000	2	136	2336212	274051	2035088	2098606
10km	90%	35000	2	212	2247154	256796	1959164	2106202
10km	90%	35000	2	169	1590396	179715	1392868	2035443
10km	90%	35000	2	252	1528680	162886	1350006	1887964
10km	90%	35000	2	153	2718669	357941	2334629	2226021
10km	90%	35000	2	228	3036501	350576	2660222	2304984
10km	90%	35000	2	215	2757502	259169	2461211	2536464
10km	90%	35000	2	165	2241926	272227	1935800	2220646
10km	90%	35000	2	140	1962210	216423	1730615	2005263
10km	90%	35000	2	195	2379727	265174	2075114	2432968
10km	90%	35000	2	254	2564395	283117	2263940	2184151
10km	90%	35000	2	215	2813787	288038	2512050	2315329
10km	90%	35000	2	196	2004179	195990	1788232	2006328
10km	90%	35000	2	187	2839813	366485	2453803	2263333
10km	90%	35000	2	144	2664211	293746	2344110	2052930
10km	90%	35000	2	182	2171477	202649	1954654	2246431
10km	90%	35000	2	186	2947551	286170	2637576	2771564
10km	90%	35000	2	153	1618669	209488	1377745	1846949
10km	90%	35000	2	199	2497433	279927	2198837	2069070
10km	90%	35000	2	161	2446232	298423	2124511	2341895
10km	90%	35000	2	172	1861303	230865	1620400	2091657
10km	90%	35000	2	130	2065825	273206	1776757	1877124
10km	90%	35000	2	288	2767279	348049	2398809	2632347
10km	90%	35000	2	196	2326824	202763	2113747	2412837
10km	90%	35000	2	203	2626190	240049	2364639	2618277
10km	90%	35000	2	221	1724072	241146	1468357	2120460
10km	90%	35000	2	154	2023575	253926	1748862	2051597
10km	90%	35000	2	129	1847694	242143	1580806	1971628
10km	90%	35000	2	219	2158989	233008	1906271	2234533
10km	90%	35000	2	187	2698888	285313	2403900	2539788
10km	90%	35000	2	226	3029347	302038	2708578	2650067
10km	90%	35000	2	165	2097174	229889	1849673	1997652
10km	90%	35000	2	194	1748055	165597	1561940	1952402
10km	90%	35000	2	245	2598564	279665	2288177	2274425
10km	90%	35000	2	140	2245922	272326	1946683	2181964
10km	90%	35000	2	199	3054263	339935	2660450	2835925
10km	90%	35000	2	254	2427936	272826	2125152	2282033
10km	90%	35000	2	120	1862127	262461	1586503	1946961
10km	90%	35000	2	226	2357833	221831	2115267	2599632
10km	90%	35000	2	147	2550823	311548	2219325	2450227
10km	90%	35000	2	155	2883498	327868	2527595	2180682
10km	90%	35000	2	129	3029718	350709	2655393	2184563
10km	90%	35000	2	178	2436685	288627	2120121	2327778
10km	90%	35000	2	159	2716437	325026	2329447	2435496
10km	90%	35000	2	197	2581182	261526	2291307	2188976
10km	90%	35000	2	170	2220201	258765	1936590	2400216
10km	90%	35000	2	167	2210275	257298	1934265	2396057
10km	90%	35000	2	192	2937936	365237	2546964	2328336
10km	90%	35000	2	197	2228715	238057	1977169	2221589
10km	90%	35000	2	199	3468586	376248	3062612	2700509
10km	90%	35000	2	216	2095049	196152	1880896	2203710
10km	90%	35000	2	222	2016270	218101	1777458	2508283
10km	90%	35000	2	157	2015153	287107	1698986	1917083
10km	90%	35000	2	262	2718096	279313	2424142	2474598
10km	90%	35000	2	204	2269909	278921	1963320	2359555
10km	90%	35000	2	133	2690144	341751	2307372	2111443
10km	90%	35000	2	193	2103516	224339	1854417	2096597
10km	90%	35000	2	197	2580813	293700	2261737	2151009
10km	90%	35000	2	103	2027931	230204	1786231	1748206
10km	90%	35000	2	187	2613320	280098	2286821	2334490
10km	90%	35000	2	193	3551312	351705	3175608	2656391
10km	90%	35000	2	167	1965727	229612	1713392	1765813
10km	90%	35000	2	153	2615557	293954	2294622	2217211
10km	90%	35000	2	120	2088600	283667	1786957	2096922
10km	90%	35000	2	168	2371036	283636	2070375	1871999
10km	90%	35000	2	122	2704351	359561	2319958	2505598
10km	90%	35000	2	141	1671816	214980	1426086	1721094
10km	90%	35000	2	142	2204108	265936	1919722	2094030
10km	90%	35000	2	136	2365531	294102	2030424	2147688
10km	90%	35000	2	145	2139654	245865	1866594	2264709
10km	90%	35000	2	251	2329695	276356	2032923	2335999
10km	90%	35000	2	165	2382322	234874	2131421	2447455
10km	90%	35000	2	157	2138123	252809	1866723	1997021
10km	90%	35000	2	143	2085454	248178	1822379	2021793
10km	90%	35000	2	151	1879198	255308	1605511	2085599
10km	90%	35000	2	165	2260385	300979	1937367	2228274
10km	90%	35000	2	201	2127313	239701	1876067	1904955
10km	90%	35000	2	142	2283253	303020	1962402	2232747
10km	90%	35000	2	133	1864124	207584	1640490	1674855
10km	90%	35000	2	196	2871603	308673	2537124	2866008
10km	90%	35000	2	313	1846493	183762	1643326	1986391
10km	90%	35000	2	149	2822498	321385	2472347	2435671
10km	90%	35000	2	226	2384400	268857	2098490	2251845
10km	90%	35000	2	209	2376897	264453	2086951	2173287
10km	90%	35000	2	174	2208597	296028	1893527	2283723
10km	90%	35000	2	276	2534985	252166	2267094	2191221
10km	90%	35000	2	162	2669291	285542	2355054	2148837
10km	90%	35000	2	235	2776267	300030	2458196	2360901
10km	90%	35000	2	167	2227144	283774	1920374	2098711
10km	90%	35000	2	252	2377081	227557	2128358	2205921
10km	90%	35000	2	199	1906929	194923	1696199	1951727
10km	90%	35000	2	198	2040088	266744	1736454	2179032
10km	90%	35000	2	183	1642578	199318	1431281	2249662
10km	90%	35000	2	203	3132427	333336	2759860	2449819
10km	90%	35000	2	241	2133537	244231	1878510	2155287
10km	90%	35000	2	239	1729744	178754	1532378	2005553
10km	90%	35000	2	168	1851168	170870	1662557	2302172
10km	90%	35000	2	175	1967035	222935	1725533	2204703
10km	90%	35000	2	161	2106299	238101	1850972	2242253
10km	90%	35000	2	214	3018516	326962	2657191	2182625
10km	90%	35000	2	148	2177690	242784	1916694	2238457
10km	90%	35000	2	189	2966488	334696	2601101	2403144
10km	90%	35000	2	153	2782650	295116	2472263	2125487
10km	90%	35000	2	195	3145266	335754	2790834	2839149
10km	90%	35000	2	213	2001789	218290	1756513	1963723
10km	90%	35000	2	138	1864506	248176	1593513	1766490
10km	90%	35000	2	133	2307988	280894	2010091	2154899
10km	90%	35000	2	188	2875921	300159	2537584	2546611
10km	90%	35000	2	229	2502099	279464	2204019	2663733
10km	90%	35000	2	256	3033175	311811	2696213	2462318
10km	90%	35000	2	228	2572827	260946	2295772	2669951
10km	90%	35000	2	136	1637218	202045	1425061	1728161
10km	90%	35000	2	167	2314621	261738	2033814	2408452
10km	90%	35000	2	181	2253409	245149	1994890	2399442
10km	90%	35000	2	280	3915129	381446	3513081	3331369
10km	90%	35000	2	161	2777314	321343	2433791	2568941
10km	90%	35000	2	173	1886594	222181	1656256	2040671
10km	90%	35000	2	182	2002618	231589	1750858	2006048
10km	90%	35000	2	167	2293904	296949	1975641	1933253
10km	90%	35000	2	225	2107638	204273	1874700	2106116
[truncated: 1 more rows]
