# Supplementary material for: Quantifying the Value of Perfect Information in Emergency Vaccination Campaigns
Source: PLoS Comput Biol. 2017 Feb 16;13(2):e1005318. doi: 10.1371/journal.pcbi.1005318 (PMC5312803; doi:10.1371/journal.pcbi.1005318)
Supplement: S1 Data — (ZIP) [file pcbi.1005318.s013.zip › Data/10km vaccination/data23.txt]

vacc_radius	efficacy	capacity	delay	outbreak_duration	livestock_culled	cattle_culled	sheep_culled	vaccinations
10km	90%	35000	4	149	2624903	267249	2338598	2436851
10km	90%	35000	4	161	2990748	355715	2604602	2645737
10km	90%	35000	4	173	2958385	359850	2585668	2390618
10km	90%	35000	4	214	1894127	201626	1666125	2095920
10km	90%	35000	4	208	2056980	259570	1770329	2077677
10km	90%	35000	4	152	2563076	335792	2203417	2260951
10km	90%	35000	4	146	2527460	340188	2165823	2201756
10km	90%	35000	4	133	1583390	205308	1368234	1696021
10km	90%	35000	4	188	2390752	268926	2101272	2199686
10km	90%	35000	4	126	2036653	219784	1795791	2026747
10km	90%	35000	4	231	2264640	238136	2001923	2070225
10km	90%	35000	4	171	2076452	245479	1787519	2071759
10km	90%	35000	4	162	2509323	322064	2169089	1808610
10km	90%	35000	4	173	2891442	329842	2531157	2327860
10km	90%	35000	4	189	3143239	304207	2819005	2592417
10km	90%	35000	4	182	2123700	234955	1862545	2070585
10km	90%	35000	4	222	2315772	250638	2053281	1858214
10km	90%	35000	4	176	2341314	291621	2021096	2220396
10km	90%	35000	4	162	2527037	258114	2253438	2281862
10km	90%	35000	4	169	1681109	208332	1442203	2136661
10km	90%	35000	4	166	1884130	240268	1623266	1937098
10km	90%	35000	4	188	2407422	284150	2087358	2072003
10km	90%	35000	4	157	2503760	273956	2209206	2571057
10km	90%	35000	4	168	1693244	210463	1471524	1755854
10km	90%	35000	4	170	2998136	336576	2633818	2422022
10km	90%	35000	4	152	1555756	166271	1373782	1716993
10km	90%	35000	4	191	2176882	280895	1882125	2187951
10km	90%	35000	4	153	1920261	188171	1712478	1838555
10km	90%	35000	4	138	1524164	180737	1331235	2037622
10km	90%	35000	4	219	2397841	231578	2140513	2300143
10km	90%	35000	4	210	1984943	221428	1750080	1983233
10km	90%	35000	4	199	2880150	285068	2572049	2471600
10km	90%	35000	4	183	2564210	346614	2192209	2557916
10km	90%	35000	4	218	2291253	236813	2043100	2374940
10km	90%	35000	4	159	1676904	202884	1440865	1914521
10km	90%	35000	4	174	2247068	261186	1973132	1893398
10km	90%	35000	4	176	3370541	374162	2976750	2602745
10km	90%	35000	4	220	1750600	198268	1531166	1777341
10km	90%	35000	4	187	2010808	233781	1753236	1860623
10km	90%	35000	4	183	2069698	259373	1783758	2339048
10km	90%	35000	4	134	2134951	302031	1812314	1916341
10km	90%	35000	4	180	2818842	341546	2444116	2279252
10km	90%	35000	4	159	2944769	307069	2618089	2566009
10km	90%	35000	4	193	2076352	211746	1820551	2203899
10km	90%	35000	4	174	2235680	288850	1925798	1986000
10km	90%	35000	4	258	2205552	250686	1933594	2093998
10km	90%	35000	4	203	2900381	312915	2558980	2847292
10km	90%	35000	4	146	1591670	164883	1410199	1824402
10km	90%	35000	4	162	2948463	346915	2562174	2186651
10km	90%	35000	4	267	1960302	226491	1714127	2183309
10km	90%	35000	4	239	2283442	200584	2071512	2348908
10km	90%	35000	4	212	2518768	254192	2247108	2468263
10km	90%	35000	4	204	1942890	219115	1700426	1905415
10km	90%	35000	4	135	2231532	285162	1932317	2153100
10km	90%	35000	4	183	2294451	267288	2001375	2166138
10km	90%	35000	4	196	3403590	377663	3002796	3306024
10km	90%	35000	4	180	2495123	321115	2153438	2200065
10km	90%	35000	4	202	1831742	242704	1557427	1882530
10km	90%	35000	4	144	2342895	304876	2016013	2086657
10km	90%	35000	4	214	2684659	274479	2389796	2734158
10km	90%	35000	4	184	3387137	439271	2917386	2557632
10km	90%	35000	4	153	2347950	284742	2045254	2429499
10km	90%	35000	4	172	2101744	251015	1822861	1973393
10km	90%	35000	4	145	2162102	255037	1868857	1948914
10km	90%	35000	4	185	2171814	286378	1869388	2071314
10km	90%	35000	4	242	2768100	286535	2467477	2438679
10km	90%	35000	4	196	2227684	290079	1924002	1847420
10km	90%	35000	4	194	2868864	291823	2551496	2362545
10km	90%	35000	4	231	2855434	334057	2497655	2678563
10km	90%	35000	4	136	1971619	273496	1679550	1999761
10km	90%	35000	4	193	2506448	277362	2210044	2298808
10km	90%	35000	4	243	2068306	196980	1846502	2005720
10km	90%	35000	4	167	3104090	306272	2769371	2487425
10km	90%	35000	4	264	2624507	298974	2302928	2323558
10km	90%	35000	4	282	2754062	293823	2425155	2306073
10km	90%	35000	4	173	1655875	219451	1411406	1905856
10km	90%	35000	4	342	2011633	231293	1764359	2354370
10km	90%	35000	4	127	2073076	256563	1798078	1716741
10km	90%	35000	4	172	2321401	264214	2037885	2170932
10km	90%	35000	4	144	1596929	183920	1404501	1985790
10km	90%	35000	4	146	1779785	217333	1549070	1822392
10km	90%	35000	4	165	2873690	324536	2520024	2220257
10km	90%	35000	4	246	2582054	294261	2269688	2306039
10km	90%	35000	4	134	2053664	274503	1766046	1911150
10km	90%	35000	4	141	1982483	268535	1698417	1868952
10km	90%	35000	4	263	2470202	187955	2268903	2164856
10km	90%	35000	4	155	2580174	332990	2221971	2352349
10km	90%	35000	4	166	1858873	205020	1639158	2056492
10km	90%	35000	4	153	2551076	351149	2174004	2172882
10km	90%	35000	4	174	2585494	293249	2271918	2215128
10km	90%	35000	4	160	2703549	351515	2329901	2284001
10km	90%	35000	4	168	2511781	268640	2212449	2116568
10km	90%	35000	4	250	1934242	223903	1692831	2087489
10km	90%	35000	4	167	2191302	258202	1905835	1904254
10km	90%	35000	4	139	2461610	276558	2164654	2103486
10km	90%	35000	4	228	2398719	276602	2105958	2290154
10km	90%	35000	4	149	1816346	205876	1596057	2073834
10km	90%	35000	4	248	2511340	292498	2185274	2092022
10km	90%	35000	4	193	2164276	283366	1860287	2252271
10km	90%	35000	4	182	1519953	175107	1327206	1921987
10km	90%	35000	4	172	2112989	227495	1854663	2122523
10km	90%	35000	4	130	1770049	230109	1503135	1796890
10km	90%	35000	4	157	2026398	239177	1766943	1967775
10km	90%	35000	4	236	2889191	299098	2570306	2624094
10km	90%	35000	4	182	2521233	292371	2201126	2365138
10km	90%	35000	4	193	2082438	223352	1845629	2084764
10km	90%	35000	4	243	3122469	322090	2772141	3021512
10km	90%	35000	4	194	1349297	188027	1143681	1585155
10km	90%	35000	4	167	2549880	302407	2232597	2125489
10km	90%	35000	4	204	1369470	194832	1161281	1873185
10km	90%	35000	4	241	2872102	276507	2569930	2359795
10km	90%	35000	4	215	2356364	259597	2076712	2359786
10km	90%	35000	4	199	2655816	336354	2280349	2154925
10km	90%	35000	4	231	2357443	267588	2069361	2181596
10km	90%	35000	4	134	2336566	273308	2048809	2085868
10km	90%	35000	4	268	3383762	437657	2913811	2664078
10km	90%	35000	4	149	2118408	305932	1788529	2163039
10km	90%	35000	4	155	2197915	246839	1941101	2133346
10km	90%	35000	4	161	2261971	251208	1986986	2088786
10km	90%	35000	4	192	2396889	262181	2104112	2202174
10km	90%	35000	4	223	3091851	347023	2719562	2436322
10km	90%	35000	4	195	2638674	343216	2248204	2570261
10km	90%	35000	4	166	2459378	297420	2131773	2298089
10km	90%	35000	4	155	2251371	221309	2001029	1904665
10km	90%	35000	4	182	2128678	271662	1834379	2377494
10km	90%	35000	4	150	2128832	225074	1883381	2200777
10km	90%	35000	4	207	2158520	247052	1895336	2127317
10km	90%	35000	4	149	2783082	302740	2464656	2599076
10km	90%	35000	4	165	1987993	247859	1703763	2423534
10km	90%	35000	4	150	2583584	308763	2253951	1781370
10km	90%	35000	4	163	2426268	274407	2132172	2044376
10km	90%	35000	4	160	1535815	202509	1322989	1557911
10km	90%	35000	4	181	2310116	248403	2041669	2276528
10km	90%	35000	4	199	2122424	246109	1852609	1882905
10km	90%	35000	4	155	2583327	306079	2250705	2150694
10km	90%	35000	4	209	1869905	229568	1618894	1807635
10km	90%	35000	4	136	2196958	269590	1897594	2166101
10km	90%	35000	4	216	3067240	348742	2694715	2491666
10km	90%	35000	4	192	2020470	205717	1793675	1839181
10km	90%	35000	4	192	2730715	302246	2407853	2541971
10km	90%	35000	4	148	1718270	191047	1519201	1691922
10km	90%	35000	4	141	2601953	284837	2296299	1989896
10km	90%	35000	4	229	2367615	299003	2052716	2474320
10km	90%	35000	4	166	1818281	214456	1585233	2077692
10km	90%	35000	4	191	1229454	146165	1072459	1775476
10km	90%	35000	4	130	2464091	314044	2129508	1941865
10km	90%	35000	4	288	2374162	299072	2065300	2398184
10km	90%	35000	4	203	2130812	226115	1878866	2203962
10km	90%	35000	4	185	2511158	302209	2183191	2305523
10km	90%	35000	4	161	984633	105509	868587	1759591
10km	90%	35000	4	181	1824370	172379	1627402	2205997
10km	90%	35000	4	122	1816769	247281	1555368	1647941
10km	90%	35000	4	208	2568004	300681	2230997	2027419
10km	90%	35000	4	181	2381760	297148	2052735	2039630
10km	90%	35000	4	188	3171688	357261	2774904	2536416
10km	90%	35000	4	222	2219203	249256	1941333	2267060
10km	90%	35000	4	213	2137664	230180	1890273	2102873
10km	90%	35000	4	173	2458190	291282	2141564	2451243
10km	90%	35000	4	178	1807158	226821	1564086	1988778
10km	90%	35000	4	155	2123605	235704	1875092	2215200
10km	90%	35000	4	162	2306075	277464	2013240	2423703
10km	90%	35000	4	166	2292245	301805	1962975	2307587
10km	90%	35000	4	142	2009385	234458	1751310	2260408
10km	90%	35000	4	275	3373763	322145	3025235	2551114
10km	90%	35000	4	176	2634687	253151	2360522	2133643
10km	90%	35000	4	195	2057738	242156	1802660	1690521
10km	90%	35000	4	181	1725449	178385	1525867	1994930
10km	90%	35000	4	180	1954835	179739	1762858	1935804
10km	90%	35000	4	183	2490620	275970	2196925	2183111
10km	90%	35000	4	228	2278487	288963	1946913	1973672
10km	90%	35000	4	159	2415519	291121	2110428	2072027
10km	90%	35000	4	156	2032674	256024	1758955	2126320
10km	90%	35000	4	128	2016822	228539	1770017	1913730
10km	90%	35000	4	286	2917465	340783	2560433	2377826
10km	90%	35000	4	165	2353027	279524	2034597	2143720
10km	90%	35000	4	229	2293587	275161	2003267	2223291
10km	90%	35000	4	191	1749192	194247	1539849	1823679
10km	90%	35000	4	145	2116213	245210	1853633	2052606
10km	90%	35000	4	164	2222741	248837	1945513	2037072
10km	90%	35000	4	183	2232658	255028	1950116	1963595
10km	90%	35000	4	209	2274319	209230	2048111	2102252
10km	90%	35000	4	126	1523254	198261	1317542	1625991
10km	90%	35000	4	179	2612301	305725	2278400	2476768
10km	90%	35000	4	178	2501187	325221	2149270	2298014
10km	90%	35000	4	174	2274886	275778	1958639	2430532
10km	90%	35000	4	229	2632611	255937	2361613	2310427
10km	90%	35000	4	115	1731075	254161	1463639	1975923
10km	90%	35000	4	212	2394134	256248	2117484	2401791
10km	90%	35000	4	221	2863575	291684	2548370	2502882
10km	90%	35000	4	212	2914677	343281	2544595	2527382
10km	90%	35000	4	287	3321575	349664	2942320	2943833
10km	90%	35000	4	130	2009010	260679	1726227	2008702
10km	90%	35000	4	153	2067710	251059	1794639	1968831
10km	90%	35000	4	186	2281688	217556	2042995	2277568
10km	90%	35000	4	160	2113632	247281	1845687	2116223
10km	90%	35000	4	170	2633923	276894	2345053	2477422
10km	90%	35000	4	220	2354992	277257	2054807	2498563
10km	90%	35000	4	177	2544902	306338	2223064	2081348
10km	90%	35000	4	166	1796412	246544	1537309	1778130
10km	90%	35000	4	169	2376839	266374	2089985	1970487
10km	90%	35000	4	222	1993592	246728	1732722	2286472
10km	90%	35000	4	184	2381205	266505	2093589	2301066
10km	90%	35000	4	159	3158994	329593	2789902	2669114
10km	90%	35000	4	152	2263354	314670	1933285	2010830
10km	90%	35000	4	145	1783752	214480	1550795	1978891
10km	90%	35000	4	180	2028061	209383	1799371	2346709
10km	90%	35000	4	149	1722082	241418	1463366	1873636
10km	90%	35000	4	128	2257455	300563	1934830	1631189
10km	90%	35000	4	178	1620187	200107	1400077	1815903
10km	90%	35000	4	188	2896151	327950	2544588	2464511
10km	90%	35000	4	175	2571002	274541	2270775	2546680
10km	90%	35000	4	151	2023723	252293	1740001	2027208
10km	90%	35000	4	166	2654415	333303	2296657	2300406
10km	90%	35000	4	155	1709558	238382	1454665	2199132
10km	90%	35000	4	171	1853145	214786	1630894	1912288
10km	90%	35000	4	145	2787144	309149	2446883	2433209
10km	90%	35000	4	182	3093105	336566	2737289	2460655
10km	90%	35000	4	203	1384337	166078	1204770	1682297
10km	90%	35000	4	153	1986808	199183	1772064	1940400
10km	90%	35000	4	162	2478175	261964	2195851	2200844
10km	90%	35000	4	124	1849710	231190	1595291	1727907
10km	90%	35000	4	182	2196215	265324	1914556	2259997
10km	90%	35000	4	200	3068256	300038	2723254	2810645
10km	90%	35000	4	138	2076262	262726	1795801	1882810
10km	90%	35000	4	169	2012683	201108	1801990	1963889
10km	90%	35000	4	164	2712026	292337	2393566	2356817
10km	90%	35000	4	214	1793701	184564	1589779	1899678
10km	90%	35000	4	118	1824319	247379	1569134	1864716
10km	90%	35000	4	137	1408867	166446	1227351	1706715
10km	90%	35000	4	177	2219644	250580	1941296	1997730
10km	90%	35000	4	132	1371509	162184	1194273	1815185
10km	90%	35000	4	178	2584687	292353	2273975	2478157
10km	90%	35000	4	192	2235195	276073	1938076	2157446
10km	90%	35000	4	186	2351064	311483	2021633	2207764
10km	90%	35000	4	157	2398422	270461	2090781	2328060
10km	90%	35000	4	143	2236398	298020	1917010	2188565
10km	90%	35000	4	150	2052154	238150	1797637	2010273
10km	90%	35000	4	165	3370008	388800	2953621	2357911
10km	90%	35000	4	167	2775467	325627	2429015	2059645
10km	90%	35000	4	208	2829162	390209	2410568	2441472
10km	90%	35000	4	196	2247194	240534	1983123	2152398
10km	90%	35000	4	196	2185203	251220	1918500	2290735
10km	90%	35000	4	205	1876754	243788	1624244	2002662
10km	90%	35000	4	166	2382605	291181	2057050	2161875
10km	90%	35000	4	206	2470197	284488	2166510	2440524
10km	90%	35000	4	121	2084292	248147	1805068	2066381
10km	90%	35000	4	138	2407510	301073	2078503	2447242
10km	90%	35000	4	258	1928849	204245	1712490	2062149
10km	90%	35000	4	270	2496000	283799	2191711	2222550
10km	90%	35000	4	156	2193944	239939	1938274	2151769
10km	90%	35000	4	146	1922810	239054	1659841	1881422
10km	90%	35000	4	290	2513343	213872	2273480	2057321
10km	90%	35000	4	229	2736812	257431	2455208	2862470
10km	90%	35000	4	139	1814184	216102	1582310	2059216
10km	90%	35000	4	176	2662770	357615	2276233	2802462
10km	90%	35000	4	233	1533410	183272	1333935	1985881
10km	90%	35000	4	243	2462853	290537	2150949	1946201
10km	90%	35000	4	185	1805771	191163	1568119	1952504
10km	90%	35000	4	185	2449782	288005	2128744	2194546
10km	90%	35000	4	172	1425721	173413	1234403	1718361
10km	90%	35000	4	213	2552293	251188	2274307	2681962
10km	90%	35000	4	147	1981750	284497	1680498	1913628
10km	90%	35000	4	218	3057839	343277	2692349	2567200
10km	90%	35000	4	163	2352492	279027	2054181	2151583
10km	90%	35000	4	181	2201232	235750	1945323	2182042
10km	90%	35000	4	167	2819059	290262	2501035	2577171
10km	90%	35000	4	244	2134468	207266	1908495	1973866
10km	90%	35000	4	204	2055965	215371	1823693	2020290
10km	90%	35000	4	163	1683259	185234	1476356	2195160
10km	90%	35000	4	180	2208424	238198	1948832	1982454
10km	90%	35000	4	177	2196841	230196	1947105	2420986
10km	90%	35000	4	137	1781653	231593	1535625	1854654
10km	90%	35000	4	144	1812162	209487	1579994	1888807
10km	90%	35000	4	197	2233375	281784	1934563	2219967
10km	90%	35000	4	182	2269836	265617	1991224	2060062
10km	90%	35000	4	165	2214649	251923	1936850	1935400
10km	90%	35000	4	287	2918842	243001	2643096	2957243
10km	90%	35000	4	158	2586218	316970	2241186	2192872
10km	90%	35000	4	143	2231509	275039	1937057	2097553
10km	90%	35000	4	226	2763581	374250	2369707	2426610
10km	90%	35000	4	174	2216500	252578	1940342	2034419
10km	90%	35000	4	142	1800762	219479	1561729	1989729
10km	90%	35000	4	241	1893262	205974	1657284	1983228
10km	90%	35000	4	163	2266585	281371	1960711	2125694
10km	90%	35000	4	197	2542802	298136	2234252	2418192
10km	90%	35000	4	151	2762532	341760	2393800	2315296
10km	90%	35000	4	161	2207393	245335	1946613	1946088
10km	90%	35000	4	211	2225573	244779	1954279	2210301
10km	90%	35000	4	187	2728564	314387	2392995	2615652
10km	90%	35000	4	161	1558071	209723	1329503	1663107
10km	90%	35000	4	160	2579591	282278	2267189	2079543
10km	90%	35000	4	262	1930278	187736	1721127	1946507
10km	90%	35000	4	253	2067884	267044	1778068	2093087
10km	90%	35000	4	315	3244507	304191	2922177	2617313
10km	90%	35000	4	237	2400134	299163	2079131	2360063
10km	90%	35000	4	150	2735971	321644	2391344	2193240
10km	90%	35000	4	142	2616458	310645	2271578	2302719
10km	90%	35000	4	206	2975877	324203	2618589	3116022
10km	90%	35000	4	183	3096673	358692	2698518	2426069
10km	90%	35000	4	171	2675058	290674	2353835	2515792
10km	90%	35000	4	185	2435208	246223	2169190	2202561
10km	90%	35000	4	193	2161883	229360	1915236	2039448
10km	90%	35000	4	153	1710143	212792	1476656	1733532
10km	90%	35000	4	185	1753046	196729	1546243	1901124
10km	90%	35000	4	171	3073348	374022	2667771	2514404
10km	90%	35000	4	247	1975213	219474	1742328	1987685
10km	90%	35000	4	194	2359456	261951	2069149	2212982
10km	90%	35000	4	169	1669499	185921	1456216	1920200
10km	90%	35000	4	190	3048849	304260	2709784	2912987
10km	90%	35000	4	158	2188388	268683	1905891	2103065
10km	90%	35000	4	215	2418406	292074	2088975	2077481
10km	90%	35000	4	149	2537904	342651	2161130	2304833
10km	90%	35000	4	161	2120591	238933	1864794	1942546
10km	90%	35000	4	176	2523591	279361	2214498	2123681
10km	90%	35000	4	244	2118067	258821	1838599	2360034
10km	90%	35000	4	178	2275596	267426	1992905	2224092
10km	90%	35000	4	174	2081923	258728	1794167	2031991
10km	90%	35000	4	242	2192943	266194	1909810	2180627
10km	90%	35000	4	207	2376754	269964	2091366	2289168
10km	90%	35000	4	192	2623366	297195	2309125	2016524
10km	90%	35000	4	215	2394106	293203	2086259	2106609
10km	90%	35000	4	133	2540770	299312	2223427	2038126
10km	90%	35000	4	154	2915706	351903	2539910	2326311
10km	90%	35000	4	174	1605461	197092	1390543	1834752
10km	90%	35000	4	172	2698389	310317	2362811	1954823
10km	90%	35000	4	220	3359244	327248	3006700	2666796
10km	90%	35000	4	195	2671267	335050	2297731	2303992
10km	90%	35000	4	246	2585429	278847	2278365	2454653
10km	90%	35000	4	179	2346768	268283	2057303	2100930
10km	90%	35000	4	185	2013988	232298	1756918	1995890
10km	90%	35000	4	178	1278238	170175	1098650	1855419
10km	90%	35000	4	194	1389033	151238	1214962	1984457
10km	90%	35000	4	148	1993001	254170	1725385	1979832
10km	90%	35000	4	208	1904327	190174	1700073	2059429
10km	90%	35000	4	138	2015763	242368	1749763	1882510
10km	90%	35000	4	153	2862100	312681	2516215	2406722
10km	90%	35000	4	142	2462795	298303	2115028	2416819
10km	90%	35000	4	245	2308120	249463	2044067	2260722
10km	90%	35000	4	184	2447834	265269	2153430	2529877
10km	90%	35000	4	148	2574742	296884	2246777	2337145
10km	90%	35000	4	187	2288228	276835	1991144	2389972
10km	90%	35000	4	264	2568728	272448	2276307	2454003
10km	90%	35000	4	129	2602430	388994	2193778	2292594
10km	90%	35000	4	127	2301612	292392	1991092	1935025
10km	90%	35000	4	191	2690741	321892	2342788	2430195
10km	90%	35000	4	157	2800550	336550	2442653	2203031
10km	90%	35000	4	145	2200554	271902	1912944	1723126
10km	90%	35000	4	166	1973963	269476	1658477	2188457
10km	90%	35000	4	141	1911243	235989	1656619	2022854
10km	90%	35000	4	154	2714808	333455	2359750	2306160
10km	90%	35000	4	203	2109907	245593	1839067	2220509
10km	90%	35000	4	166	2050493	235835	1789526	2192014
10km	90%	35000	4	141	1780623	216061	1546278	1748935
10km	90%	35000	4	158	1624368	185438	1416261	1982516
10km	90%	35000	4	179	3041208	334282	2666776	2394683
10km	90%	35000	4	174	2083306	258220	1799428	2328192
10km	90%	35000	4	206	3076902	382975	2663540	2281725
10km	90%	35000	4	172	2136777	258911	1854362	2141521
10km	90%	35000	4	199	2534022	221213	2299190	2409892
10km	90%	35000	4	203	3213823	357056	2833921	2912688
10km	90%	35000	4	213	1988467	247479	1725584	2193941
10km	90%	35000	4	168	2642102	307965	2307272	2197548
10km	90%	35000	4	148	1841154	219319	1611036	2099243
10km	90%	35000	4	153	2291961	260897	2023788	2437257
10km	90%	35000	4	131	1888828	271576	1604117	1818751
10km	90%	35000	4	225	2298989	267263	2000885	2115295
10km	90%	35000	4	160	2242247	268744	1944305	2228906
10km	90%	35000	4	159	2652703	290858	2345580	2539453
10km	90%	35000	4	145	2025269	258326	1738005	2235008
10km	90%	35000	4	139	1620400	188835	1419162	1774625
10km	90%	35000	4	225	2768830	321339	2422160	2698832
10km	90%	35000	4	175	2845905	291692	2534354	2283396
10km	90%	35000	4	160	2184034	226866	1943327	1974571
10km	90%	35000	4	164	2139942	274601	1846347	2119626
10km	90%	35000	4	275	2150455	199737	1925676	2463225
10km	90%	35000	4	299	2059018	249581	1788926	2211990
10km	90%	35000	4	139	2237517	306791	1908729	2288158
10km	90%	35000	4	164	2160618	266323	1873591	2417061
10km	90%	35000	4	355	2684668	272185	2387247	2145458
10km	90%	35000	4	171	2446767	288137	2145371	2102558
10km	90%	35000	4	167	2934557	304115	2607343	2514164
10km	90%	35000	4	237	2387960	224932	2147297	2605457
10km	90%	35000	4	122	2768610	333301	2416049	2326076
10km	90%	35000	4	158	2001295	262184	1718581	1982674
10km	90%	35000	4	131	2064977	262961	1787569	2146634
10km	90%	35000	4	221	2104022	185333	1886847	2041467
10km	90%	35000	4	134	2155758	245174	1878890	1999148
10km	90%	35000	4	257	2869839	272938	2565373	2614814
10km	90%	35000	4	180	2315139	290293	2006090	2394087
10km	90%	35000	4	170	1992673	246078	1724091	2005057
10km	90%	35000	4	160	2356869	246061	2091152	2101134
10km	90%	35000	4	158	2563843	296131	2242490	2206332
10km	90%	35000	4	146	1635244	188733	1435219	1978106
10km	90%	35000	4	172	2434649	284704	2130451	1871252
10km	90%	35000	4	174	2493446	291742	2173657	2408698
10km	90%	35000	4	193	2232261	270801	1939284	2371180
10km	90%	35000	4	185	2876532	348114	2499589	2380257
10km	90%	35000	4	171	2267781	304679	1947370	2120301
10km	90%	35000	4	137	2180550	270137	1881597	2234363
10km	90%	35000	4	208	2179971	227751	1935686	2112021
10km	90%	35000	4	177	2271831	245260	2006681	2370376
10km	90%	35000	4	203	2452251	329854	2100422	2156035
10km	90%	35000	4	365	2360498	284743	2034763	2046275
10km	90%	35000	4	149	1781761	230339	1537499	1794725
10km	90%	35000	4	186	2513620	290912	2193949	2857376
10km	90%	35000	4	128	1830621	208455	1603356	2148844
10km	90%	35000	4	215	2979410	353762	2614940	2700440
10km	90%	35000	4	176	1859349	219973	1627235	2014862
10km	90%	35000	4	151	1568749	173253	1382895	1991055
10km	90%	35000	4	189	2864467	291265	2555353	2590665
10km	90%	35000	4	181	1489944	175181	1300641	1856985
10km	90%	35000	4	131	1959819	242138	1701738	1789204
10km	90%	35000	4	333	2514076	250870	2238253	2196198
10km	90%	35000	4	160	2466914	306229	2136707	2064564
10km	90%	35000	4	132	1629756	207993	1410842	1961451
10km	90%	35000	4	164	2786800	291011	2476740	2133462
10km	90%	35000	4	160	2679538	317331	2342125	2243836
10km	90%	35000	4	133	1513749	203802	1293259	1618363
10km	90%	35000	4	159	2088251	225151	1835583	1993598
10km	90%	35000	4	198	2273384	275314	1958669	2166231
10km	90%	35000	4	167	2930303	287108	2621539	2365775
10km	90%	35000	4	180	2111936	251697	1844725	2281663
10km	90%	35000	4	186	2537255	284587	2227168	2160840
10km	90%	35000	4	218	2700739	248791	2429190	2571778
10km	90%	35000	4	139	2122560	249963	1854438	2067617
10km	90%	35000	4	154	2385919	272846	2091980	2217021
10km	90%	35000	4	184	2184481	237141	1934894	2063099
10km	90%	35000	4	142	2583449	323674	2231231	2087006
10km	90%	35000	4	142	2079127	275549	1791795	2219515
10km	90%	35000	4	137	2046600	253559	1762035	1826503
10km	90%	35000	4	133	1495851	187842	1293751	1565246
10km	90%	35000	4	133	1898928	223853	1658507	2118254
10km	90%	35000	4	253	2070832	206781	1846338	1840266
10km	90%	35000	4	172	1921615	208365	1704591	1997853
10km	90%	35000	4	244	3616650	350243	3243040	3051160
10km	90%	35000	4	198	2862838	261417	2575246	2397701
10km	90%	35000	4	142	1768918	232677	1525412	1995788
10km	90%	35000	4	169	2448648	301421	2126341	2055971
10km	90%	35000	4	229	1794350	215464	1565305	2127622
10km	90%	35000	4	231	2247445	249209	1972785	2156300
10km	90%	35000	4	156	2273353	302690	1951685	2132735
10km	90%	35000	4	179	1314223	163955	1125083	1641064
10km	90%	35000	4	209	2029915	221699	1778758	1990735
10km	90%	35000	4	221	2488212	324442	2143925	2173823
10km	90%	35000	4	284	2335205	234844	2080664	2696853
10km	90%	35000	4	155	2214650	233717	1955144	2241877
10km	90%	35000	4	193	2715506	265290	2424121	2390782
10km	90%	35000	4	164	2455130	275487	2151609	1918637
10km	90%	35000	4	177	2157910	235940	1899510	2305500
10km	90%	35000	4	205	1965394	203480	1749158	2038413
10km	90%	35000	4	151	1964919	200146	1747352	1801121
10km	90%	35000	4	183	3103508	380803	2699878	2437090
10km	90%	35000	4	175	2821067	334175	2465114	2601628
10km	90%	35000	4	147	1902098	221343	1660898	2022523
10km	90%	35000	4	214	2341132	253683	2068353	2257659
10km	90%	35000	4	181	1282941	191701	1082204	1706044
10km	90%	35000	4	153	2763571	377157	2363893	2625653
10km	90%	35000	4	160	2482443	276397	2180212	2385803
10km	90%	35000	4	148	2808959	327788	2453666	2251760
10km	90%	35000	4	148	1958479	237910	1700808	1950690
10km	90%	35000	4	122	1853673	231717	1600177	1692978
10km	90%	35000	4	148	2113205	239399	1855864	1967816
10km	90%	35000	4	158	2236099	247881	1964678	1872668
10km	90%	35000	4	179	2822427	360166	2430618	2558766
10km	90%	35000	4	167	1676095	163963	1498913	1862611
10km	90%	35000	4	141	1871738	281979	1563231	2001519
10km	90%	35000	4	196	2945789	338030	2576578	2687639
10km	90%	35000	4	130	2709318	315377	2380556	2123290
10km	90%	35000	4	182	1814442	229485	1572989	2214882
10km	90%	35000	4	195	3162030	369473	2769667	2434786
10km	90%	35000	4	145	1721533	202714	1503376	2048717
10km	90%	35000	4	129	2347182	267804	2058519	2094129
10km	90%	35000	4	262	1594075	166894	1398280	1973447
10km	90%	35000	4	128	2617128	313223	2282089	2495902
10km	90%	35000	4	173	2033288	236834	1768234	2166248
10km	90%	35000	4	214	2596018	306119	2263502	2312548
10km	90%	35000	4	142	2614028	352510	2243840	2124982
10km	90%	35000	4	134	3152705	350309	2770212	2463491
10km	90%	35000	4	175	2033878	230843	1788444	1887848
10km	90%	35000	4	131	1686597	208616	1470045	1724080
10km	90%	35000	4	181	2540377	304061	2216999	2010256
10km	90%	35000	4	141	2637127	304087	2300332	2262667
10km	90%	35000	4	236	2861171	264843	2574471	2278836
10km	90%	35000	4	192	1684306	209060	1456019	1914634
10km	90%	35000	4	185	3074365	383789	2673570	2595143
10km	90%	35000	4	158	2316883	240824	2052919	2169562
10km	90%	35000	4	110	1659125	222833	1416776	1783659
10km	90%	35000	4	226	3254751	312344	2923269	2804495
10km	90%	35000	4	159	2967079	375232	2562918	2713009
10km	90%	35000	4	157	1647320	200534	1427094	2483309
10km	90%	35000	4	215	1526687	188833	1331009	2017401
10km	90%	35000	4	179	2275818	251611	2017307	1938562
10km	90%	35000	4	148	2458916	282960	2152160	2500342
10km	90%	35000	4	293	3035218	353574	2654111	2548632
10km	90%	35000	4	318	2535214	271683	2237187	2542894
10km	90%	35000	4	135	2414214	268904	2115616	1995790
10km	90%	35000	4	143	2088804	276611	1792161	1967860
10km	90%	35000	4	188	1811375	205448	1584606	1882732
10km	90%	35000	4	129	1807842	239592	1549628	1678186
10km	90%	35000	4	146	2430673	288568	2123940	1862022
10km	90%	35000	4	123	1667970	212908	1438461	2043990
10km	90%	35000	4	147	1953187	235114	1696093	1772471
10km	90%	35000	4	185	2045200	229233	1801199	2045796
10km	90%	35000	4	133	2426565	297852	2107817	1945172
10km	90%	35000	4	227	2409639	257780	2104051	2065831
10km	90%	35000	4	195	1778797	210305	1557785	2013115
10km	90%	35000	4	158	2588645	300554	2276527	2027722
10km	90%	35000	4	181	2339980	263435	2055211	1860061
10km	90%	35000	4	193	2602376	325304	2245126	2019963
10km	90%	35000	4	256	1423366	171520	1240866	1760881
10km	90%	35000	4	186	2783964	300574	2452302	2506758
10km	90%	35000	4	268	2137029	228066	1893628	2228412
10km	90%	35000	4	200	1482154	181620	1285200	1675125
10km	90%	35000	4	236	1675479	170238	1464977	1833612
10km	90%	35000	4	192	2368231	300614	2042359	2469707
10km	90%	35000	4	109	2198177	272289	1907608	1798951
10km	90%	35000	4	181	1937594	211401	1703657	2033928
10km	90%	35000	4	142	1289891	156876	1127453	1736135
10km	90%	35000	4	152	2295369	287313	1984772	1938023
10km	90%	35000	4	195	2236990	270770	1932786	1935796
10km	90%	35000	4	181	2991175	301793	2659191	2532586
10km	90%	35000	4	226	3365860	348965	2987782	2751288
10km	90%	35000	4	174	2498535	258701	2209074	2309559
10km	90%	35000	4	146	2191943	250424	1927356	1956723
10km	90%	35000	4	170	1671357	203784	1451104	2012350
10km	90%	35000	4	123	1621341	184551	1426064	1728249
10km	90%	35000	4	174	3499225	377409	3099042	2471693
10km	90%	35000	4	141	2164333	267203	1869712	2235711
10km	90%	35000	4	127	1297496	196873	1083258	1837775
10km	90%	35000	4	159	1613487	181053	1419646	1709100
10km	90%	35000	4	143	2070999	273632	1777689	1856560
10km	90%	35000	4	178	3086901	310089	2754829	2783390
10km	90%	35000	4	170	3068331	344418	2694125	2446859
10km	90%	35000	4	175	2518162	311414	2180170	2318913
10km	90%	35000	4	212	2054183	217011	1820787	2530783
10km	90%	35000	4	127	1929853	242782	1673534	1809091
10km	90%	35000	4	194	1987437	236588	1729152	2103627
10km	90%	35000	4	156	2360217	288263	2055544	2200719
10km	90%	35000	4	214	3362705	328127	3009029	2556080
10km	90%	35000	4	212	1526325	167491	1345487	1777023
10km	90%	35000	4	166	2944096	358983	2544848	2052233
10km	90%	35000	4	192	1851459	179315	1644750	2073620
10km	90%	35000	4	132	1982828	239419	1715165	2148895
10km	90%	35000	4	192	1702888	206447	1474707	2038892
10km	90%	35000	4	181	1885702	220629	1648750	2415575
10km	90%	35000	4	196	3096485	336292	2744235	2543969
10km	90%	35000	4	258	2340025	237272	2084375	2269771
10km	90%	35000	4	219	2716577	292460	2398964	2165710
10km	90%	35000	4	176	2726463	283447	2410282	2541913
10km	90%	35000	4	197	2408916	270178	2119708	2183340
10km	90%	35000	4	231	2268464	260555	1985404	2045229
10km	90%	35000	4	207	2030439	216932	1803923	1900573
10km	90%	35000	4	151	2453477	314358	2112207	2209284
10km	90%	35000	4	199	1975181	229661	1727826	1884447
10km	90%	35000	4	165	2411519	279301	2102236	2128012
10km	90%	35000	4	108	1715481	219487	1475605	1775365
10km	90%	35000	4	178	2406425	280109	2113078	2331626
10km	90%	35000	4	147	1165596	134964	1011211	1679407
10km	90%	35000	4	173	2049176	232973	1793686	2172596
10km	90%	35000	4	150	3144599	388858	2729914	2729563
10km	90%	35000	4	147	2292902	258515	2014215	1881678
10km	90%	35000	4	169	2103484	208430	1880707	2143384
10km	90%	35000	4	230	1849851	215239	1617629	2055362
10km	90%	35000	4	150	2556648	335456	2195461	2358341
10km	90%	35000	4	211	2434815	269205	2150106	2258711
10km	90%	35000	4	133	2232688	262572	1949375	2024800
10km	90%	35000	4	130	2156675	296508	1840730	1819410
10km	90%	35000	4	217	3248840	329060	2889288	2506154
10km	90%	35000	4	237	2239229	255455	1963008	1888160
10km	90%	35000	4	160	2027213	244025	1763284	2555433
10km	90%	35000	4	131	1791600	199810	1574867	2127769
10km	90%	35000	4	150	2050071	245526	1786413	2031876
10km	90%	35000	4	189	2298477	273639	2000678	2317244
10km	90%	35000	4	205	2339083	318549	2005284	2106315
10km	90%	35000	4	148	2178191	294713	1868235	2033977
10km	90%	35000	4	180	2211072	265522	1928887	2109000
10km	90%	35000	4	231	3439319	381993	3026162	2621376
10km	90%	35000	4	151	1975900	206376	1746796	2093714
10km	90%	35000	4	190	2737139	325988	2385888	2323177
10km	90%	35000	4	240	1965936	226453	1719513	2145941
10km	90%	35000	4	128	2200624	293436	1886921	1801695
10km	90%	35000	4	229	2365889	263711	2080728	2249753
10km	90%	35000	4	180	2293716	278763	1993337	2144794
10km	90%	35000	4	190	3432435	317922	3081853	2690571
10km	90%	35000	4	168	2513421	287731	2206783	2308965
10km	90%	35000	4	168	2650488	288907	2328205	2576062
10km	90%	35000	4	228	2630599	291861	2306490	2416579
10km	90%	35000	4	198	1842869	236019	1594521	1934787
10km	90%	35000	4	185	3071895	338306	2697514	2386004
10km	90%	35000	4	207	2749642	238556	2485412	2469670
10km	90%	35000	4	192	2932002	360549	2550663	2419179
10km	90%	35000	4	192	2513963	303532	2184049	2161067
10km	90%	35000	4	256	2794441	301541	2467728	2640971
10km	90%	35000	4	202	2950319	291540	2634983	2336961
10km	90%	35000	4	136	1229473	154809	1059980	1636535
10km	90%	35000	4	158	2251912	303740	1923863	2125424
10km	90%	35000	4	237	1750450	220411	1511588	1945927
10km	90%	35000	4	139	3453238	433275	2993822	2287616
10km	90%	35000	4	238	2100855	209881	1876970	2349550
10km	90%	35000	4	143	2363451	267092	2083564	2045626
10km	90%	35000	4	258	2253945	258741	1975794	2086727
10km	90%	35000	4	217	2360680	248663	2091636	2233097
10km	90%	35000	4	204	3170212	355856	2793996	2742632
10km	90%	35000	4	193	2427751	285761	2126994	2077759
10km	90%	35000	4	172	1956907	251736	1686805	2011640
10km	90%	35000	4	156	2175458	249377	1915276	2161149
10km	90%	35000	4	151	2605079	291993	2292775	2058962
10km	90%	35000	4	148	2470484	324210	2124265	1800612
10km	90%	35000	4	151	2181088	318792	1841060	2120873
10km	90%	35000	4	169	1353006	194502	1151890	1744970
10km	90%	35000	4	161	1986804	240777	1736994	2269462
10km	90%	35000	4	170	2509582	311797	2173734	2068089
10km	90%	35000	4	124	1980828	280524	1688916	2133123
10km	90%	35000	4	207	2158385	232745	1882172	2448249
10km	90%	35000	4	219	2913216	279393	2595954	2508488
10km	90%	35000	4	167	2268491	241268	2005362	2047134
10km	90%	35000	4	216	2484936	312783	2154151	2120892
10km	90%	35000	4	161	2320711	290468	2008669	2080752
10km	90%	35000	4	184	1915322	212342	1666056	2102658
10km	90%	35000	4	184	2114436	232221	1866336	1856238
10km	90%	35000	4	150	2255947	243743	1992653	2107021
10km	90%	35000	4	172	2076969	217427	1836952	2119093
10km	90%	35000	4	203	2555854	296768	2243736	2631347
10km	90%	35000	4	165	2311409	262101	2025588	2394854
10km	90%	35000	4	164	2971714	393797	2561722	2546140
10km	90%	35000	4	259	2494625	206780	2252773	2367586
10km	90%	35000	4	172	1738103	215972	1505071	1748421
10km	90%	35000	4	218	1464552	179500	1270950	1794632
10km	90%	35000	4	192	1768995	204172	1537705	1992501
10km	90%	35000	4	163	2173064	239298	1900608	2448431
10km	90%	35000	4	197	3383167	343678	3009952	2740740
10km	90%	35000	4	182	2112578	241819	1850721	2119520
10km	90%	35000	4	220	3109995	342933	2735775	2798873
10km	90%	35000	4	213	1640724	174015	1446284	2095857
10km	90%	35000	4	149	3441351	393974	3023546	2624394
10km	90%	35000	4	167	2460736	289944	2155675	2234661
10km	90%	35000	4	231	1715682	195872	1498431	2090983
10km	90%	35000	4	180	1572155	198971	1355700	1690115
10km	90%	35000	4	143	2590235	301927	2275231	2126125
10km	90%	35000	4	128	2097399	254311	1810656	1946341
10km	90%	35000	4	206	2838191	282044	2525450	2413337
10km	90%	35000	4	414	2597262	298552	2273807	2499416
10km	90%	35000	4	172	3082978	338217	2712555	2276731
10km	90%	35000	4	159	3007981	396087	2580104	2113032
10km	90%	35000	4	142	1357730	159538	1182764	1852981
10km	90%	35000	4	172	2209225	245468	1936588	2274608
10km	90%	35000	4	387	1534190	196965	1324345	1938970
10km	90%	35000	4	145	2176179	267534	1890508	1990054
10km	90%	35000	4	145	2245324	236723	1988105	1950385
10km	90%	35000	4	178	2536260	304457	2210119	2194116
10km	90%	35000	4	219	2426908	285872	2114809	2027392
10km	90%	35000	4	139	2620783	340486	2256305	2224557
10km	90%	35000	4	141	2621188	326375	2281520	2356004
10km	90%	35000	4	161	2441475	286206	2121127	2236356
10km	90%	35000	4	186	2274087	250642	2003517	2244870
10km	90%	35000	4	157	2746079	393934	2335728	2181619
10km	90%	35000	4	175	2864573	277672	2545015	2402607
10km	90%	35000	4	202	2839929	283831	2538127	2356975
10km	90%	35000	4	316	2493432	298964	2167701	2313810
10km	90%	35000	4	196	2720768	328124	2373920	2121884
10km	90%	35000	4	135	1782014	183791	1580246	1731978
10km	90%	35000	4	228	2510119	276721	2221379	2124633
10km	90%	35000	4	154	2318999	254096	2047013	2363200
10km	90%	35000	4	146	1629957	216908	1396916	1925774
10km	90%	35000	4	160	1978129	241269	1717250	1788840
10km	90%	35000	4	146	2569116	299044	2243009	2292711
10km	90%	35000	4	268	2939423	278637	2636948	2523678
10km	90%	35000	4	172	2734190	319938	2386060	2575792
10km	90%	35000	4	176	2089711	228992	1843919	2030986
10km	90%	35000	4	129	1692222	219179	1464215	2139233
10km	90%	35000	4	185	1751393	195743	1537351	1907931
10km	90%	35000	4	237	2485990	307773	2158311	2098077
10km	90%	35000	4	187	2529413	266506	2242890	2317557
10km	90%	35000	4	152	1516054	193189	1303604	2105545
10km	90%	35000	4	280	2299778	241811	2039400	1928488
10km	90%	35000	4	120	2374801	308019	2056969	1911651
10km	90%	35000	4	132	1912834	231926	1665315	1893378
10km	90%	35000	4	157	1932525	246393	1662039	1767760
10km	90%	35000	4	197	1782771	232288	1518635	1818487
10km	90%	35000	4	249	2813875	296266	2481542	2509533
10km	90%	35000	4	172	2102530	251980	1829643	2180448
10km	90%	35000	4	304	1569748	178404	1371726	2191389
10km	90%	35000	4	173	1929253	223676	1686380	1963255
10km	90%	35000	4	137	2398079	274376	2102932	2185534
10km	90%	35000	4	201	2572385	269038	2277317	2554788
10km	90%	35000	4	169	2275732	297142	1952919	1963456
10km	90%	35000	4	162	1766603	222436	1520374	1862467
10km	90%	35000	4	164	1685406	186332	1484121	1874621
10km	90%	35000	4	210	2773756	303314	2455059	2593636
10km	90%	35000	4	208	2303563	267061	2008931	1993360
10km	90%	35000	4	158	1599663	217502	1359494	1852021
10km	90%	35000	4	174	2378952	250439	2102406	2468878
10km	90%	35000	4	157	3003840	359965	2620767	2641258
10km	90%	35000	4	129	1814477	226206	1574790	1818434
10km	90%	35000	4	214	2074715	245711	1807377	2002365
10km	90%	35000	4	173	2621036	339426	2252741	2118307
10km	90%	35000	4	278	2327522	266814	2041181	1916933
10km	90%	35000	4	120	1692170	196280	1485661	1581064
10km	90%	35000	4	161	1630954	214960	1391471	1837996
10km	90%	35000	4	225	2156034	304014	1823859	2182622
10km	90%	35000	4	137	1504219	202560	1275726	1747273
10km	90%	35000	4	159	2172179	227133	1933189	2318968
10km	90%	35000	4	177	1929530	238768	1675138	2201791
10km	90%	35000	4	192	1466040	164778	1287361	2138151
10km	90%	35000	4	162	2076804	282082	1778031	2214390
10km	90%	35000	4	178	2480830	303615	2143693	2285108
10km	90%	35000	4	175	2611061	289662	2296537	2335531
10km	90%	35000	4	157	2495523	295227	2172862	2114175
10km	90%	35000	4	320	2816053	300988	2481186	2893876
10km	90%	35000	4	159	2136543	221605	1902597	2223622
10km	90%	35000	4	178	2496872	286065	2181066	1976545
10km	90%	35000	4	139	1922057	227335	1682070	2485008
10km	90%	35000	4	165	1636401	198803	1422675	1975757
10km	90%	35000	4	238	2403456	306162	2035117	2445861
10km	90%	35000	4	231	2212968	237635	1956483	2348470
10km	90%	35000	4	246	3253660	383159	2854892	2742772
10km	90%	35000	4	151	2001059	255771	1725592	1855835
10km	90%	35000	4	208	3348586	406074	2919469	2421548
10km	90%	35000	4	194	2652592	273660	2353558	2452630
10km	90%	35000	4	191	1770824	244989	1509033	1868337
10km	90%	35000	4	194	2793383	318571	2448717	2371195
10km	90%	35000	4	140	2023463	249688	1746695	1892628
10km	90%	35000	4	245	1982936	222559	1739712	2098696
10km	90%	35000	4	159	1915953	294798	1608206	1713258
10km	90%	35000	4	175	1691897	231592	1440403	2160188
10km	90%	35000	4	226	2656528	306187	2316258	1911839
10km	90%	35000	4	156	1579970	171538	1377265	1774962
10km	90%	35000	4	130	1792534	222539	1553722	1792269
10km	90%	35000	4	221	2865112	283029	2565838	2495722
10km	90%	35000	4	158	2313337	280771	2010111	2010412
10km	90%	35000	4	192	2512735	287622	2203098	2230172
10km	90%	35000	4	162	1621113	181710	1423432	2083943
10km	90%	35000	4	171	2618850	262852	2332585	2375532
10km	90%	35000	4	156	1843034	230845	1588618	1992559
10km	90%	35000	4	159	2801144	351904	2427232	2130863
10km	90%	35000	4	132	1582872	218674	1348666	1595009
10km	90%	35000	4	167	2247771	212690	2019692	2133797
10km	90%	35000	4	216	2911973	289409	2604419	2525958
10km	90%	35000	4	168	1922392	240062	1664075	2322821
10km	90%	35000	4	147	2223185	266168	1935814	2245567
10km	90%	35000	4	175	1898622	222421	1660158	1810080
10km	90%	35000	4	202	2674251	330747	2324240	2078358
10km	90%	35000	4	206	2010620	172703	1814490	2058106
10km	90%	35000	4	157	2624982	305933	2293005	2568267
10km	90%	35000	4	169	2028857	244215	1760088	2092753
10km	90%	35000	4	191	2776116	351875	2402880	2565215
10km	90%	35000	4	248	2347586	300821	2019276	2058057
10km	90%	35000	4	209	2243919	269997	1948431	2202336
10km	90%	35000	4	196	2089402	237698	1828387	2021926
10km	90%	35000	4	165	2706466	305367	2360867	2465619
10km	90%	35000	4	151	2506238	273978	2217142	2195964
10km	90%	35000	4	288	2452462	286392	2139882	2325478
10km	90%	35000	4	188	2818570	322254	2472977	2677479
10km	90%	35000	4	129	2124292	271380	1823989	2018746
10km	90%	35000	4	186	2583043	303546	2262171	2537127
10km	90%	35000	4	247	1741120	214944	1493670	2050885
10km	90%	35000	4	163	2763869	297235	2428715	2346076
10km	90%	35000	4	159	2109116	260812	1824025	1906286
10km	90%	35000	4	179	2322376	276524	2021638	1780716
10km	90%	35000	4	190	2312623	246173	2043676	1875976
10km	90%	35000	4	224	2401503	272283	2114777	2273965
10km	90%	35000	4	157	2045980	214865	1818777	1976212
10km	90%	35000	4	173	2615534	325677	2261167	2509320
10km	90%	35000	4	149	2765501	294889	2442930	2414855
10km	90%	35000	4	205	2000000	211391	1776783	2135223
10km	90%	35000	4	127	2198258	258745	1918652	2046580
10km	90%	35000	4	185	2634795	296312	2301862	2673459
10km	90%	35000	4	170	1882991	204399	1666470	1908883
10km	90%	35000	4	141	2170471	261026	1890681	1986245
10km	90%	35000	4	139	2099803	214314	1867141	2153925
10km	90%	35000	4	217	2557665	301526	2226191	2178970
10km	90%	35000	4	179	1542623	181503	1336798	1958878
10km	90%	35000	4	141	2636951	338337	2275089	2275323
10km	90%	35000	4	220	2037809	235832	1760132	1878885
10km	90%	35000	4	203	3137473	317910	2799063	2642028
10km	90%	35000	4	178	2011069	205351	1786089	2251335
10km	90%	35000	4	149	1841056	217154	1602617	2267919
10km	90%	35000	4	205	2467763	291518	2154713	1872667
10km	90%	35000	4	134	1964924	243025	1707333	2381762
10km	90%	35000	4	199	2842808	251142	2566208	2367684
10km	90%	35000	4	159	2237139	252614	1963113	2153407
10km	90%	35000	4	161	2755372	351894	2379390	2251666
10km	90%	35000	4	160	2442303	275704	2139087	2311048
10km	90%	35000	4	213	2128526	242381	1872068	1936850
10km	90%	35000	4	194	2505546	287978	2202228	2255563
10km	90%	35000	4	226	2148654	268788	1863066	2281652
10km	90%	35000	4	149	1751602	221362	1506001	1892009
10km	90%	35000	4	142	2557773	310999	2222665	2116816
10km	90%	35000	4	154	2727892	277484	2416105	2754401
10km	90%	35000	4	268	2442560	281839	2146194	2628455
10km	90%	35000	4	121	1999870	226806	1759191	1703967
10km	90%	35000	4	162	2304070	256466	2026187	2171112
10km	90%	35000	4	190	1571804	188664	1365566	1909591
10km	90%	35000	4	177	1761218	219696	1531156	1828878
10km	90%	35000	4	216	2361208	285379	2063026	2270455
10km	90%	35000	4	166	1975811	238183	1712763	1896855
10km	90%	35000	4	286	3176255	257091	2898032	2694350
10km	90%	35000	4	193	2678000	286911	2351669	2246049
10km	90%	35000	4	175	2624391	228227	2364980	2388327
10km	90%	35000	4	257	2395148	266748	2111882	2291957
10km	90%	35000	4	208	1958637	246171	1696604	2028718
10km	90%	35000	4	279	1902792	233387	1657370	1795732
10km	90%	35000	4	187	2230555	264294	1951201	2026379
10km	90%	35000	4	157	2591868	314230	2251315	2395106
10km	90%	35000	4	159	3083780	362473	2702352	2311919
10km	90%	35000	4	161	1822817	242535	1568665	1951064
10km	90%	35000	4	154	1783863	185883	1575695	2116403
10km	90%	35000	4	242	1677316	198082	1462623	1840642
10km	90%	35000	4	161	2674159	315249	2336607	2349938
10km	90%	35000	4	216	1800202	213141	1570670	1965534
10km	90%	35000	4	232	2207088	221422	1969084	2377487
10km	90%	35000	4	195	2091198	234130	1843060	1946207
10km	90%	35000	4	180	2747769	312060	2408359	2340865
10km	90%	35000	4	136	1794900	212502	1570634	1601297
10km	90%	35000	4	204	1216743	173160	1037430	1388439
10km	90%	35000	4	187	1628187	191170	1413256	1994507
10km	90%	35000	4	139	1966354	201517	1744616	1984685
10km	90%	35000	4	144	1450519	184323	1254849	1804358
10km	90%	35000	4	146	2002393	262208	1731262	1985351
10km	90%	35000	4	156	2207529	267510	1923984	2084591
10km	90%	35000	4	143	2375858	309160	2055605	2457116
10km	90%	35000	4	150	2339085	301165	2023886	2039583
10km	90%	35000	4	209	2938285	282560	2625381	2352429
10km	90%	35000	4	171	2493884	236692	2244998	2161674
10km	90%	35000	4	202	2372428	269195	2072574	2137579
10km	90%	35000	4	146	1754786	204215	1495964	2013808
10km	90%	35000	4	207	2865123	305123	2538035	2405278
10km	90%	35000	4	268	2790928	358201	2396070	2552698
10km	90%	35000	4	161	2282587	269822	1990628	2130769
10km	90%	35000	4	166	2040537	251015	1762098	2014944
10km	90%	35000	4	234	3018147	342652	2649082	2489597
10km	90%	35000	4	216	2202743	267540	1922422	2202018
10km	90%	35000	4	192	2318192	268789	2029361	2381795
10km	90%	35000	4	178	2261769	249730	1990531	2280979
10km	90%	35000	4	253	1899909	213561	1653572	2176685
10km	90%	35000	4	145	2632579	310478	2273479	2669267
10km	90%	35000	4	288	2742485	280659	2444020	2519152
10km	90%	35000	4	294	3359222	342389	2998851	2584912
10km	90%	35000	4	160	1745746	192520	1547745	2192319
10km	90%	35000	4	168	2268956	251183	1989439	2054607
10km	90%	35000	4	144	1998624	240475	1738760	1921076
10km	90%	35000	4	164	2203449	244238	1942365	2237686
10km	90%	35000	4	127	2417619	292594	2109037	2015911
10km	90%	35000	4	162	1643519	181450	1436991	1917028
10km	90%	35000	4	190	1822816	180176	1625434	2084419
10km	90%	35000	4	200	2552274	286798	2241309	2052760
10km	90%	35000	4	165	2283783	243588	2022788	2293382
10km	90%	35000	4	162	2143800	259314	1874353	2032547
10km	90%	35000	4	241	3743610	427991	3274463	3038823
10km	90%	35000	4	151	2081789	285309	1778898	2167094
10km	90%	35000	4	189	2249567	259036	1976203	2134330
10km	90%	35000	4	164	2381581	255223	2106474	2088754
10km	90%	35000	4	134	1716622	220923	1482848	1759994
10km	90%	35000	4	143	2724707	327437	2366557	2381837
10km	90%	35000	4	176	2352842	263296	2064313	2135808
10km	90%	35000	4	175	2476117	301272	2151451	2294903
10km	90%	35000	4	167	1861803	208062	1639168	1832937
10km	90%	35000	4	237	1938358	206134	1716603	2370214
10km	90%	35000	4	223	2045548	249248	1764639	1886412
10km	90%	35000	4	177	2293511	242691	2037460	2089217
10km	90%	35000	4	188	2054066	229279	1801478	2118834
10km	90%	35000	4	213	2223095	293300	1911657	2214047
10km	90%	35000	4	167	2043972	245090	1770527	2253008
10km	90%	35000	4	178	1783761	194121	1570252	1929098
10km	90%	35000	4	234	1913395	216627	1684463	1858432
10km	90%	35000	4	214	1873973	190200	1662143	1818943
10km	90%	35000	4	192	2318273	290946	2011795	2366420
10km	90%	35000	4	150	2382147	292779	2071626	1814513
10km	90%	35000	4	162	2167044	258697	1886967	2167886
10km	90%	35000	4	204	2513184	255898	2230659	2207474
10km	90%	35000	4	173	1965992	251604	1686288	1870322
10km	90%	35000	4	164	1593858	187225	1384176	2076834
10km	90%	35000	4	201	2584532	319608	2236315	2490511
10km	90%	35000	4	133	1926000	264396	1641568	1963410
10km	90%	35000	4	185	2386190	271903	2086969	2324098
10km	90%	35000	4	236	2206923	295068	1896226	1909474
10km	90%	35000	4	177	1798275	198554	1585016	1885463
10km	90%	35000	4	172	2004356	228059	1753314	1869402
10km	90%	35000	4	149	2061883	217170	1817115	2115622
10km	90%	35000	4	155	1944562	221554	1702164	1935450
10km	90%	35000	4	189	2889221	363961	2502110	2374530
10km	90%	35000	4	319	3455139	347736	3067398	3008199
10km	90%	35000	4	200	2311222	256874	2035312	2019034
10km	90%	35000	4	151	2286726	279189	1981372	1941896
10km	90%	35000	4	162	2366182	285899	2045241	2313640
10km	90%	35000	4	156	1927844	239437	1675405	1780773
10km	90%	35000	4	186	1910310	209969	1678108	1835245
10km	90%	35000	4	267	1864527	213597	1623560	2115720
10km	90%	35000	4	142	2417308	269714	2123969	1863322
10km	90%	35000	4	266	1741094	169853	1548503	1796426
10km	90%	35000	4	192	1997968	245973	1735346	2006057
10km	90%	35000	4	190	2024548	260683	1734463	1948245
10km	90%	35000	4	151	2139764	278082	1836250	1854439
10km	90%	35000	4	159	2208230	237529	1952042	2001441
10km	90%	35000	4	152	2419227	278399	2116510	2158870
10km	90%	35000	4	169	2313095	280142	2018078	2369031
10km	90%	35000	4	152	2254837	238296	1992023	2186938
10km	90%	35000	4	213	2003378	271126	1720440	2081423
10km	90%	35000	4	131	2256513	292993	1943567	1992142
10km	90%	35000	4	298	2408034	203637	2174495	2202832
10km	90%	35000	4	150	2508627	303468	2183942	2053902
10km	90%	35000	4	208	2233634	286965	1930664	2252548
10km	90%	35000	4	147	2373915	281954	2079998	2002960
10km	90%	35000	4	262	2846229	317460	2492624	2545889
10km	90%	35000	4	149	3023103	390483	2603395	2270632
10km	90%	35000	4	173	1543791	189109	1338068	1798512
10km	90%	35000	4	206	2568414	283781	2265327	2529356
10km	90%	35000	4	163	2508842	256554	2237038	2087495
10km	90%	35000	4	224	2058329	215679	1816695	2136124
10km	90%	35000	4	231	3287974	365245	2888584	2774600
10km	90%	35000	4	187	2868964	310498	2521597	2500135
10km	90%	35000	4	161	1982448	270452	1698969	1960102
10km	90%	35000	4	213	1870845	226278	1633111	1736304
10km	90%	35000	4	172	2458478	271555	2171947	2154720
10km	90%	35000	4	150	2174475	242257	1915145	2104893
10km	90%	35000	4	137	2250845	280506	1959752	2202805
10km	90%	35000	4	212	1916821	190354	1693781	2042054
10km	90%	35000	4	201	1713651	189758	1510801	1906362
10km	90%	35000	4	178	2525507	288532	2205832	2450873
10km	90%	35000	4	186	1961410	232355	1703207	1852364
10km	90%	35000	4	233	3114740	307958	2783344	2572223
10km	90%	35000	4	196	1711757	209472	1483411	1861960
10km	90%	35000	4	249	2816705	319661	2475882	2269709
10km	90%	35000	4	154	2609472	315474	2274617	2308283
10km	90%	35000	4	150	2450253	284029	2144568	2697900
10km	90%	35000	4	147	2120669	248560	1852479	1797324
10km	90%	35000	4	145	3336642	344427	2952262	2943342
10km	90%	35000	4	177	2477340	324085	2139589	2279588
10km	90%	35000	4	138	1386743	173147	1200944	1641134
10km	90%	35000	4	147	1765473	227163	1513044	2110719
10km	90%	35000	4	125	1757800	227437	1512265	1957148
10km	90%	35000	4	283	2576033	362171	2190044	2151304
10km	90%	35000	4	152	2749723	282721	2422502	2348760
10km	90%	35000	4	162	2168972	243427	1895711	1872256
10km	90%	35000	4	176	2651700	304349	2328290	2263891
10km	90%	35000	4	156	2349333	237716	2098906	2483336
10km	90%	35000	4	145	2455201	280360	2144806	2402900
10km	90%	35000	4	125	1642809	197683	1432285	1618779
10km	90%	35000	4	205	2595379	307483	2246160	2406768
10km	90%	35000	4	225	2596370	293451	2282805	2554017
10km	90%	35000	4	205	2461629	273927	2160428	2285914
10km	90%	35000	4	201	1756844	191476	1546262	2043030
10km	90%	35000	4	154	2522511	303378	2187134	2296310
10km	90%	35000	4	174	1708076	209813	1482894	1846762
10km	90%	35000	4	298	2980931	345992	2607160	2542978
10km	90%	35000	4	157	1873650	250390	1598040	1956438
10km	90%	35000	4	175	2305540	244727	2042579	2209369
10km	90%	35000	4	223	1965559	234843	1713285	2208242
10km	90%	35000	4	187	1980749	229317	1737324	1877701
10km	90%	35000	4	147	2232520	289867	1923194	1978764
10km	90%	35000	4	143	2304830	305505	1980309	2178575
10km	90%	35000	4	181	2269432	268703	1986029	2403322
10km	90%	35000	4	206	1859250	206289	1641762	2354834
10km	90%	35000	4	211	1897193	202424	1668641	2294983
10km	90%	35000	4	236	2675914	276601	2383319	2179204
10km	90%	35000	4	194	2559297	248416	2290846	2413578
10km	90%	35000	4	201	2673897	313269	2345994	2128354
10km	90%	35000	4	243	2598423	294946	2283952	2165192
10km	90%	35000	4	146	2068384	274606	1777745	1736941
10km	90%	35000	4	145	2085177	243585	1815103	2147247
10km	90%	35000	4	224	2498976	318336	2146198	2473549
10km	90%	35000	4	155	2420927	301688	2095811	2306823
10km	90%	35000	4	182	2808338	273428	2522923	2311139
10km	90%	35000	4	200	2006691	225834	1755408	2154453
10km	90%	35000	4	141	1858288	205623	1636503	2067306
10km	90%	35000	4	154	1800949	213643	1569087	1705758
10km	90%	35000	4	181	2036820	255991	1766915	2089863
10km	90%	35000	4	224	1919399	200475	1704344	1847310
10km	90%	35000	4	127	1349212	166747	1161517	1831509
10km	90%	35000	4	170	2252254	219651	2007584	2258203
10km	90%	35000	4	176	2462494	267802	2177379	2428965
10km	90%	35000	4	179	2767422	279324	2461029	2245057
10km	90%	35000	4	217	2212737	244302	1943536	1985757
10km	90%	35000	4	138	1786897	196031	1573855	2071740
10km	90%	35000	4	251	1976320	218956	1738487	2341586
10km	90%	35000	4	162	2219885	246968	1955127	2308219
10km	90%	35000	4	229	2538240	293693	2217554	2048705
10km	90%	35000	4	187	2263845	285913	1958379	2029354
10km	90%	35000	4	189	2583328	291440	2265319	2248849
10km	90%	35000	4	241	3512381	379202	3104265	2764504
10km	90%	35000	4	193	2347827	257867	2077480	2086090
10km	90%	35000	4	161	2340782	289750	2020916	2165402
10km	90%	35000	4	189	2956293	288317	2634285	2287563
10km	90%	35000	4	190	2434815	274223	2140449	2018372
10km	90%	35000	4	183	1620166	206593	1392800	1876085
10km	90%	35000	4	144	1978451	251086	1707472	2194375
10km	90%	35000	4	180	1860327	171584	1675377	2287790
10km	90%	35000	4	184	2032380	252693	1763221	2251108
10km	90%	35000	4	258	2091615	205512	1866262	2198949
10km	90%	35000	4	183	1464285	196158	1256104	1784534
10km	90%	35000	4	178	2315556	283701	2002786	2066942
10km	90%	35000	4	218	2893994	302668	2560958	2624015
10km	90%	35000	4	162	2069008	260454	1796652	1964947
10km	90%	35000	4	154	2050765	226930	1801889	2155656
10km	90%	35000	4	201	1937789	224635	1700920	2039518
10km	90%	35000	4	236	1845713	218281	1613499	2106272
10km	90%	35000	4	197	2384836	262461	2098414	2458847
10km	90%	35000	4	183	2638462	285356	2326973	2257700
10km	90%	35000	4	167	2557840	274999	2255002	2295579
10km	90%	35000	4	177	2752464	276260	2448578	2737721
10km	90%	35000	4	130	1935377	241693	1674945	1910343
10km	90%	35000	4	186	1860989	222182	1618209	1954534
10km	90%	35000	4	198	2581641	298459	2265629	1973248
10km	90%	35000	4	164	2463273	286068	2160492	2359649
10km	90%	35000	4	144	2242692	283563	1939085	2379762
10km	90%	35000	4	222	2279706	255281	2000634	2362528
10km	90%	35000	4	164	2980631	324082	2621089	2568239
10km	90%	35000	4	171	2035590	237224	1786726	2025682
10km	90%	35000	4	164	2094262	260920	1814209	2004657
10km	90%	35000	4	194	2192347	269695	1888805	2244955
10km	90%	35000	4	150	2031674	227240	1780579	2354466
10km	90%	35000	4	216	2915465	282525	2594069	2401772
10km	90%	35000	4	181	2153605	234634	1880991	2066746
10km	90%	35000	4	153	2387550	288381	2085215	2088022
10km	90%	35000	4	186	2347814	302670	2025655	2121522
10km	90%	35000	4	243	2331300	241872	2070102	2209364
10km	90%	35000	4	133	2806872	342460	2455102	2038175
10km	90%	35000	4	206	2866644	328656	2503514	2407980
10km	90%	35000	4	149	2002051	252088	1728671	2412392
10km	90%	35000	4	216	1661968	199506	1454549	1738481
10km	90%	35000	4	177	2218031	249945	1932276	2253426
10km	90%	35000	4	210	2517015	344522	2151625	2686020
10km	90%	35000	4	193	3142520	290890	2823662	2691853
10km	90%	35000	4	181	1874332	245768	1618014	2304063
10km	90%	35000	4	143	2216456	252919	1951044	2306713
10km	90%	35000	4	179	2269526	253288	1997076	2375120
10km	90%	35000	4	199	3444199	338413	3082498	2442029
10km	90%	35000	4	198	1967201	237225	1715328	1843313
10km	90%	35000	4	156	2441674	274171	2154430	1937042
10km	90%	35000	4	143	2330162	267109	2036812	2296325
10km	90%	35000	4	141	1949113	228555	1706158	1865854
10km	90%	35000	4	214	3234593	374972	2836451	2892922
10km	90%	35000	4	140	1372347	174690	1177523	1660125
10km	90%	35000	4	178	2288197	253186	1999579	2257323
10km	90%	35000	4	148	1958075	239711	1696278	1878713
10km	90%	35000	4	163	2382303	237581	2124140	2328631
10km	90%	35000	4	250	3032420	344844	2664606	2558419
10km	90%	35000	4	150	2243038	220252	2000933	1950181
10km	90%	35000	4	222	2445330	285312	2144927	2797713
10km	90%	35000	4	169	2833915	383137	2420718	2610187
10km	90%	35000	4	195	1077324	134359	933315	1728052
10km	90%	35000	4	160	1927882	217890	1692599	2018961
10km	90%	35000	4	164	1788430	191541	1581621	1987397
10km	90%	35000	4	133	1763389	228383	1510333	1803809
10km	90%	35000	4	160	2638479	284303	2336768	2330742
10km	90%	35000	4	219	2981554	337894	2615732	2567706
10km	90%	35000	4	125	1898609	276825	1600468	2128072
10km	90%	35000	4	151	2056487	249762	1791058	2064308
10km	90%	35000	4	140	2581120	307228	2253252	2151938
10km	90%	35000	4	171	2216416	256144	1933234	2071191
10km	90%	35000	4	203	1938879	224274	1691585	2092576
10km	90%	35000	4	139	1802608	180876	1606907	1813168
10km	90%	35000	4	154	2019298	247970	1747124	1851481
10km	90%	35000	4	213	1804653	175039	1612951	1872295
10km	90%	35000	4	169	2485211	285362	2178265	2213512
10km	90%	35000	4	188	1898346	251099	1625949	1970460
10km	90%	35000	4	130	3450492	403295	3027613	2574217
10km	90%	35000	4	160	1670847	175505	1476617	1944052
10km	90%	35000	4	159	2185645	256384	1897826	2003145
10km	90%	35000	4	210	3519849	331763	3157259	2832459
10km	90%	35000	4	298	2412070	270125	2113173	2468134
10km	90%	35000	4	154	2112586	269716	1824019	1934489
10km	90%	35000	4	206	2123889	232478	1878989	1947576
10km	90%	35000	4	170	2664053	293275	2351168	2097084
10km	90%	35000	4	138	1895072	258461	1623086	1806331
10km	90%	35000	4	227	2211295	245202	1942246	2177885
10km	90%	35000	4	147	1780758	243593	1509659	1889416
10km	90%	35000	4	198	2563810	305663	2241440	2224858
10km	90%	35000	4	162	2523373	312246	2195212	2183213
10km	90%	35000	4	146	1666813	177188	1475559	1999886
10km	90%	35000	4	228	2464733	293635	2148072	2687900
10km	90%	35000	4	179	3028801	335238	2662501	2741652
10km	90%	35000	4	247	2950071	357036	2565054	2503274
10km	90%	35000	4	218	1601762	193137	1389869	2057984
10km	90%	35000	4	232	1890773	234109	1638248	1743404
10km	90%	35000	4	185	3149472	354944	2774337	2110213
10km	90%	35000	4	171	2253493	268286	1967260	2493016
10km	90%	35000	4	191	2375487	219066	2142203	2505803
10km	90%	35000	4	176	2217519	240114	1947137	2625249
10km	90%	35000	4	156	1874788	236362	1624452	2247541
10km	90%	35000	4	200	2650113	304486	2317084	2455072
10km	90%	35000	4	190	2904518	302712	2573768	2959967
10km	90%	35000	4	150	2359872	265874	2067258	2226509
10km	90%	35000	4	175	1740424	208620	1514793	2046816
10km	90%	35000	4	172	3074921	376889	2673076	2434626
10km	90%	35000	4	177	2182972	193790	1974451	2007924
10km	90%	35000	4	139	1914723	215341	1679645	2212260
10km	90%	35000	4	166	2265060	286460	1951760	2365898
10km	90%	35000	4	155	2408332	269725	2119256	2301537
10km	90%	35000	4	154	2200633	259501	1924597	2232069
10km	90%	35000	4	165	1777868	237969	1515801	1698289
10km	90%	35000	4	170	2664093	320881	2305944	2461253
10km	90%	35000	4	178	1712876	222155	1476970	2058038
10km	90%	35000	4	150	1758388	192922	1553194	1764193
10km	90%	35000	4	175	2126972	245395	1850965	1923996
10km	90%	35000	4	241	2199194	240377	1939158	2120700
10km	90%	35000	4	182	2443959	288328	2133223	2196981
10km	90%	35000	4	158	1908605	273897	1615401	1835212
10km	90%	35000	4	153	2200871	250392	1930797	2069124
10km	90%	35000	4	144	2193612	274326	1902485	2098697
10km	90%	35000	4	276	2265044	232319	2008655	2146923
10km	90%	35000	4	140	3349268	403824	2919175	2653585
10km	90%	35000	4	229	2206995	246504	1940132	2174645
10km	90%	35000	4	162	1915890	262284	1632357	1923687
10km	90%	35000	4	212	2636995	331155	2286445	2316083
10km	90%	35000	4	146	1877007	216273	1644412	2037805
10km	90%	35000	4	189	2074799	214223	1841841	2174970
10km	90%	35000	4	139	2304816	289059	1989602	1972943
10km	90%	35000	4	204	2029704	242192	1767372	1967040
10km	90%	35000	4	228	2667638	316401	2330694	2375497
10km	90%	35000	4	156	2302958	279013	1992830	2064146
10km	90%	35000	4	169	2760911	315083	2424076	2223345
10km	90%	35000	4	143	2244144	274131	1942211	2073683
10km	90%	35000	4	168	2203931	252019	1907103	1981752
10km	90%	35000	4	208	2711882	311001	2384907	2384346
10km	90%	35000	4	121	2128389	241189	1854053	1873977
10km	90%	35000	4	167	1566846	222181	1326901	2082817
10km	90%	35000	4	155	2473486	249223	2179961	2310494
10km	90%	35000	4	138	2365026	328938	2017329	2081419
10km	90%	35000	4	121	1935787	245208	1680261	1873919
10km	90%	35000	4	226	1786740	175252	1602648	1907648
10km	90%	35000	4	154	2515002	280649	2201337	2304358
10km	90%	35000	4	154	2621823	306216	2303090	2379833
10km	90%	35000	4	212	2661521	320797	2320242	2097851
10km	90%	35000	4	129	2185268	253053	1891385	2330257
10km	90%	35000	4	119	1439366	180171	1247618	1759814
10km	90%	35000	4	178	1810385	216131	1574358	2152196
10km	90%	35000	4	234	2574328	306587	2236594	2114820
10km	90%	35000	4	252	2752244	299840	2430971	2662382
10km	90%	35000	4	174	3418835	405058	2983387	2805940
10km	90%	35000	4	202	2957429	301822	2634220	2870986
10km	90%	35000	4	151	1981928	237911	1715214	2080526
10km	90%	35000	4	225	3291195	338264	2929075	2521518
10km	90%	35000	4	146	3212833	419526	2777298	2403606
10km	90%	35000	4	212	1935969	237232	1678701	1989688
10km	90%	35000	4	261	2876373	363209	2471358	2147446
10km	90%	35000	4	170	2657199	296587	2340466	2606856
10km	90%	35000	4	154	2207708	249403	1942336	2255101
10km	90%	35000	4	189	1946187	227564	1691405	1988968
10km	90%	35000	4	158	2653989	305959	2332892	2008919
10km	90%	35000	4	188	2254208	256559	1975231	2222851
10km	90%	35000	4	219	2138851	271602	1843736	2176351
10km	90%	35000	4	121	1463227	207859	1235748	1816787
10km	90%	35000	4	162	1972906	233983	1718664	1944477
10km	90%	35000	4	129	1342352	198608	1135753	1565880
10km	90%	35000	4	158	2157964	273297	1844351	2180723
10km	90%	35000	4	147	2325729	230321	2076948	2176402
10km	90%	35000	4	183	2226492	262482	1945362	2194890
10km	90%	35000	4	171	2063474	264519	1787213	2092956
10km	90%	35000	4	175	2084542	232585	1832509	2346550
10km	90%	35000	4	153	2099607	267788	1814781	1815504
10km	90%	35000	4	156	1666653	194058	1455574	1893945
10km	90%	35000	4	250	1927520	209442	1697603	2083903
10km	90%	35000	4	237	2640351	268396	2349812	2276594
10km	90%	35000	4	133	2066742	189442	1855193	2101377
10km	90%	35000	4	174	1611204	182576	1417241	1721248
10km	90%	35000	4	222	2536622	283949	2221389	2695806
10km	90%	35000	4	183	2678499	266831	2391650	2288162
10km	90%	35000	4	150	2055067	242612	1793353	1963829
10km	90%	35000	4	215	2299930	249381	2023688	2462907
10km	90%	35000	4	159	2315289	288512	2000531	2254054
10km	90%	35000	4	162	2028563	225009	1786735	2098778
10km	90%	35000	4	150	2069599	265774	1781164	2012476
10km	90%	35000	4	143	1917462	232302	1657431	2145451
10km	90%	35000	4	152	1999626	239584	1736759	1872763
10km	90%	35000	4	228	2644254	310249	2310550	2383410
10km	90%	35000	4	161	2330751	219108	2089775	2344938
10km	90%	35000	4	197	1966086	235378	1705168	1959575
10km	90%	35000	4	177	2216733	264803	1934366	2073979
10km	90%	35000	4	288	2451590	241315	2188080	2250217
10km	90%	35000	4	262	2444227	253780	2167976	2183662
10km	90%	35000	4	136	2271878	251656	1995771	2193734
10km	90%	35000	4	212	2232182	247042	1963869	2665398
10km	90%	35000	4	111	1525856	219352	1295659	1692200
10km	90%	35000	4	189	1977804	255211	1695081	1923665
10km	90%	35000	4	188	3221987	359926	2830474	2344319
10km	90%	35000	4	194	2003366	208847	1779863	2200642
10km	90%	35000	4	193	1748235	208624	1521829	1961757
10km	90%	35000	4	303	2163805	248377	1902271	1935600
10km	90%	35000	4	162	2089941	242330	1824062	1954367
10km	90%	35000	4	200	2172820	260547	1899653	2076033
10km	90%	35000	4	188	2305996	262856	2020813	2260352
10km	90%	35000	4	182	2431826	315381	2068630	2425522
10km	90%	35000	4	137	2489526	314478	2149603	1988914
10km	90%	35000	4	177	2100540	259777	1804287	2652690
10km	90%	35000	4	149	2425403	315971	2082255	2179489
10km	90%	35000	4	229	2628147	305120	2304452	2012410
10km	90%	35000	4	195	2526461	260630	2239145	2346687
10km	90%	35000	4	162	3401239	352211	3027069	2686176
10km	90%	35000	4	141	2116786	233887	1854122	2433463
10km	90%	35000	4	129	1851722	247089	1592366	1980823
10km	90%	35000	4	161	2522447	289006	2205164	2157762
10km	90%	35000	4	132	2229526	267551	1929954	1977614
10km	90%	35000	4	189	2276269	268688	1984996	2136150
10km	90%	35000	4	171	2529152	324031	2175838	2515668
10km	90%	35000	4	150	1840813	218399	1609120	2286179
10km	90%	35000	4	130	1812960	194768	1588071	2109804
10km	90%	35000	4	135	1971891	254016	1702922	1897200
10km	90%	35000	4	163	2600827	315313	2257433	1815322
10km	90%	35000	4	158	1801698	217129	1555114	1998006
10km	90%	35000	4	181	1807761	223126	1571892	1929145
10km	90%	35000	4	147	1551934	167472	1370635	1705754
10km	90%	35000	4	147	1462834	191126	1263185	1534077
10km	90%	35000	4	181	1808614	218676	1574293	1675469
10km	90%	35000	4	131	2231164	277539	1928757	1986569
10km	90%	35000	4	243	2473201	277335	2174862	2530403
10km	90%	35000	4	188	1940306	211317	1716793	2404765
10km	90%	35000	4	198	2734729	325698	2382505	2228764
10km	90%	35000	4	139	2435107	326718	2089594	1852926
10km	90%	35000	4	165	2152695	249503	1887688	2191918
10km	90%	35000	4	226	2947281	332789	2594768	2253528
10km	90%	35000	4	140	2242480	277627	1941184	1927111
10km	90%	35000	4	173	2587851	314934	2235940	2260625
10km	90%	35000	4	221	2593972	248698	2312210	2527942
10km	90%	35000	4	179	2114736	252941	1833672	1958887
10km	90%	35000	4	203	2353394	286381	2044838	2072276
10km	90%	35000	4	153	2247650	276670	1938060	2043591
10km	90%	35000	4	356	1497782	152559	1327715	2230701
10km	90%	35000	4	157	2935839	316745	2590663	2334730
10km	90%	35000	4	149	2091558	248681	1817460	1753576
10km	90%	35000	4	133	2610991	315274	2271470	2153104
10km	90%	35000	4	229	2566961	261453	2277909	2378296
10km	90%	35000	4	204	2044860	224037	1792039	2325057
10km	90%	35000	4	168	2554035	271954	2263217	2317494
10km	90%	35000	4	361	2895363	266361	2602423	2644804
10km	90%	35000	4	167	2238733	255005	1968245	2283186
10km	90%	35000	4	217	3145043	328557	2780345	2941700
10km	90%	35000	4	228	2462982	286946	2156901	2257676
10km	90%	35000	4	161	1877743	211901	1651191	2135259
10km	90%	35000	4	127	1700505	171244	1520092	1623533
10km	90%	35000	4	146	1858412	215732	1634703	1889045
10km	90%	35000	4	232	2692948	337121	2331932	2350057
10km	90%	35000	4	196	2722958	285486	2412478	2328106
10km	90%	35000	4	189	2304683	252600	2033275	2260911
10km	90%	35000	4	185	3101686	355308	2722412	2507382
10km	90%	35000	4	163	2465487	276389	2157536	2340245
10km	90%	35000	4	197	1984021	203535	1746210	2108491
10km	90%	35000	4	139	2688789	298290	2359766	2227575
10km	90%	35000	4	179	2402412	314944	2073985	2282102
10km	90%	35000	4	144	2270115	272275	1970162	2019019
10km	90%	35000	4	255	2157607	223811	1917199	2462535
10km	90%	35000	4	172	2615401	351474	2245660	2132218
10km	90%	35000	4	209	1807342	256157	1535797	2154459
10km	90%	35000	4	158	2180273	229258	1937681	2192478
10km	90%	35000	4	175	2873742	337489	2513141	2297891
10km	90%	35000	4	171	2003127	225755	1768656	1959884
10km	90%	35000	4	307	2769748	264778	2470551	2360974
10km	90%	35000	4	150	2833073	299645	2501019	2309269
10km	90%	35000	4	154	1920810	242440	1654840	1913150
10km	90%	35000	4	229	1765335	176785	1567939	1828016
10km	90%	35000	4	186	2257995	274163	1968801	2272151
10km	90%	35000	4	158	2638685	267318	2350874	2087224
10km	90%	35000	4	183	2041653	238034	1783254	2137695
10km	90%	35000	4	197	2009968	214296	1774519	1997121
10km	90%	35000	4	203	2787959	302072	2462484	2666244
10km	90%	35000	4	200	2804188	300138	2478614	2387974
10km	90%	35000	4	190	2595417	300124	2277701	2181499
10km	90%	35000	4	195	1908317	202484	1684075	1809072
10km	90%	35000	4	202	3444933	381541	3024061	2695194
10km	90%	35000	4	127	1794092	209323	1571414	1643716
10km	90%	35000	4	174	2253585	290766	1938108	2441503
10km	90%	35000	4	178	3428557	338433	3056594	2678170
10km	90%	35000	4	138	1965226	261877	1689027	1874781
10km	90%	35000	4	176	3140659	369354	2732636	2818631
10km	90%	35000	4	223	2890052	346412	2511657	2600820
10km	90%	35000	4	171	3220882	365651	2826537	2172275
10km	90%	35000	4	193	2808098	315599	2451295	2437729
10km	90%	35000	4	130	1400414	173475	1215954	1727445
10km	90%	35000	4	153	2366825	254308	2090583	2088021
10km	90%	35000	4	172	1723834	185341	1526091	1930681
10km	90%	35000	4	139	2040961	249013	1772905	2053549
10km	90%	35000	4	145	2124195	257933	1838565	2164541
10km	90%	35000	4	191	3213533	330747	2860973	3087798
10km	90%	35000	4	237	2143940	219928	1906601	2177994
10km	90%	35000	4	152	2148279	242308	1885258	2056020
10km	90%	35000	4	220	2106728	228275	1858087	2087823
10km	90%	35000	4	302	3062444	307141	2727595	2689260
10km	90%	35000	4	170	2514202	273544	2205108	2114466
10km	90%	35000	4	195	3101395	316297	2746579	2720814
10km	90%	35000	4	251	2678201	271260	2387282	2486659
10km	90%	35000	4	201	2638504	361087	2245981	2336157
10km	90%	35000	4	169	2025169	222471	1784114	1917122
10km	90%	35000	4	181	2386449	262272	2079191	2197625
10km	90%	35000	4	178	2622750	296715	2295927	2582862
10km	90%	35000	4	133	1341876	169849	1163074	1861509
10km	90%	35000	4	222	1734479	202055	1517104	1967380
10km	90%	35000	4	219	2814200	369856	2423272	2357698
10km	90%	35000	4	172	1558539	233944	1315700	2168519
10km	90%	35000	4	183	2808454	304715	2458095	2493291
10km	90%	35000	4	143	2616474	306425	2286838	2306703
10km	90%	35000	4	206	2721360	295541	2403737	2636273
10km	90%	35000	4	126	2039409	252077	1763565	1796375
10km	90%	35000	4	183	2573791	284601	2268535	2287864
10km	90%	35000	4	211	2282630	214766	2046588	2092705
10km	90%	35000	4	139	2035036	246343	1773414	2198167
10km	90%	35000	4	160	3027121	334258	2658767	2809196
10km	90%	35000	4	117	1871184	251838	1603039	1932388
10km	90%	35000	4	211	2251739	245797	1982951	2249450
10km	90%	35000	4	203	2212444	258860	1921259	1832302
10km	90%	35000	4	162	2628159	328780	2278420	2034333
10km	90%	35000	4	187	2149972	247877	1882393	2030798
10km	90%	35000	4	309	2211084	227698	1973270	2214385
10km	90%	35000	4	219	3271421	377551	2863258	2760321
10km	90%	35000	4	196	2911529	306300	2572183	2572504
10km	90%	35000	4	143	2457936	259640	2169487	1998155
10km	90%	35000	4	169	2595904	244970	2329191	2579070
10km	90%	35000	4	227	2514855	253512	2243640	2243016
10km	90%	35000	4	164	2498333	265591	2194798	2417421
10km	90%	35000	4	195	2025624	239686	1764079	2327975
10km	90%	35000	4	154	2013931	257377	1739530	1977574
10km	90%	35000	4	163	2595040	309310	2259122	2494083
10km	90%	35000	4	215	1714883	180239	1513301	2034109
10km	90%	35000	4	181	2749948	291691	2433003	2089843
10km	90%	35000	4	132	2071227	222146	1833461	1798622
10km	90%	35000	4	170	2107906	222779	1861249	1914567
10km	90%	35000	4	149	1441808	201972	1225032	2129651
10km	90%	35000	4	240	2441192	242242	2177605	2248569
10km	90%	35000	4	257	2641547	308268	2304594	2432247
10km	90%	35000	4	213	2894229	347377	2515809	2373654
10km	90%	35000	4	221	2436167	226381	2198607	2281850
10km	90%	35000	4	165	2026547	186196	1818684	2167461
10km	90%	35000	4	270	2657938	273453	2371863	2404519
10km	90%	35000	4	188	1718452	224911	1475197	1998709
10km	90%	35000	4	162	2149213	239184	1892820	1994857
10km	90%	35000	4	160	1813262	243021	1551876	1900908
10km	90%	35000	4	175	1950653	238005	1692225	2027063
10km	90%	35000	4	191	3066732	323823	2707668	2522466
10km	90%	35000	4	160	2282043	238356	2001845	2189724
10km	90%	35000	4	198	2625760	296621	2312321	2457066
10km	90%	35000	4	175	2354535	284648	2047071	2207141
10km	90%	35000	4	137	1866996	245621	1599151	1972672
10km	90%	35000	4	180	2649949	237018	2395809	2288524
10km	90%	35000	4	174	2087564	224799	1847689	1883521
10km	90%	35000	4	172	2667765	317675	2307312	2512440
10km	90%	35000	4	199	1724267	210774	1479829	2016096
10km	90%	35000	4	180	1863510	234244	1615250	1825325
10km	90%	35000	4	177	2378216	315860	2040400	2068929
10km	90%	35000	4	191	2771871	285108	2468937	2701215
10km	90%	35000	4	192	1778664	226060	1539086	2257849
10km	90%	35000	4	141	2148640	302981	1825571	2068099
10km	90%	35000	4	183	2205740	260973	1921974	1998279
10km	90%	35000	4	151	1750694	208714	1522290	1754793
10km	90%	35000	4	180	2532281	251799	2243981	2602459
10km	90%	35000	4	198	1964962	230247	1717595	2119427
10km	90%	35000	4	180	1453115	152288	1280249	1808006
10km	90%	35000	4	250	2682107	293920	2373145	2203493
10km	90%	35000	4	279	2563601	300419	2244069	2568269
10km	90%	35000	4	176	2042944	257308	1772263	2195273
10km	90%	35000	4	222	1940080	216894	1700499	2077601
10km	90%	35000	4	168	2679608	290209	2378636	2349407
10km	90%	35000	4	156	2304530	261072	2019753	2150427
10km	90%	35000	4	165	2733386	332045	2369974	2564610
10km	90%	35000	4	165	2274907	253751	1993245	1922659
10km	90%	35000	4	198	2616392	252258	2345958	2257722
10km	90%	35000	4	138	1925999	240617	1655241	2143727
10km	90%	35000	4	152	2511497	282092	2207024	2038508
10km	90%	35000	4	163	3268454	368006	2876944	2549330
10km	90%	35000	4	203	2690164	344694	2327607	2226415
10km	90%	35000	4	221	2919617	324817	2557333	2801435
10km	90%	35000	4	146	2480349	247680	2211937	2170509
10km	90%	35000	4	143	1750868	193096	1529751	2187078
10km	90%	35000	4	190	1643946	196396	1428779	1869708
10km	90%	35000	4	169	1964079	202749	1739160	1915379
10km	90%	35000	4	183	1820258	201706	1581050	2006427
10km	90%	35000	4	182	2133634	205486	1904325	2052484
10km	90%	35000	4	132	2081649	310769	1755467	2210094
10km	90%	35000	4	176	2122820	233983	1874991	1995253
10km	90%	35000	4	193	2964403	327656	2612616	2526134
10km	90%	35000	4	195	3448497	403393	3010630	3194100
10km	90%	35000	4	209	2710155	296697	2384917	2347422
10km	90%	35000	4	148	2266540	280222	1968104	2379506
10km	90%	35000	4	316	2358422	298405	2042099	2127983
10km	90%	35000	4	163	2262603	259352	1983901	1900605
10km	90%	35000	4	220	2095341	251594	1827675	2001092
10km	90%	35000	4	161	2148241	250082	1877445	1866617
10km	90%	35000	4	192	2259573	232296	2010119	2095319
10km	90%	35000	4	243	2194643	290967	1889469	1923432
10km	90%	35000	4	241	1616173	179320	1420526	2082694
10km	90%	35000	4	210	1563516	190238	1362586	1903167
10km	90%	35000	4	191	2784289	288890	2465661	2503522
10km	90%	35000	4	181	1910841	222131	1678447	2013120
10km	90%	35000	4	246	2467990	260389	2193863	1979057
10km	90%	35000	4	168	2647848	326019	2307153	2269093
10km	90%	35000	4	164	2472572	295756	2154845	2334363
10km	90%	35000	4	173	2441098	276934	2152318	2079889
10km	90%	35000	4	188	2606225	281762	2305716	2475297
10km	90%	35000	4	160	2907589	335026	2544503	2082082
10km	90%	35000	4	215	2009078	238950	1762753	1967267
10km	90%	35000	4	188	1777122	194765	1567910	1962001
10km	90%	35000	4	150	2677793	318895	2336132	2156290
10km	90%	35000	4	143	2367419	319163	2020732	2361033
10km	90%	35000	4	127	1599491	207917	1374459	1732487
10km	90%	35000	4	151	2173776	261674	1883607	2191419
10km	90%	35000	4	152	2967129	333468	2606019	2215638
10km	90%	35000	4	173	2277329	287372	1978320	2005998
10km	90%	35000	4	151	2392802	304631	2076502	2166282
10km	90%	35000	4	191	2137503	261649	1860972	2191117
10km	90%	35000	4	189	1706230	199513	1478449	2066382
10km	90%	35000	4	168	1933903	236521	1685556	2414456
10km	90%	35000	4	160	1621727	182643	1428953	1960307
10km	90%	35000	4	185	2198079	258383	1920086	2004535
10km	90%	35000	4	134	1923503	259908	1647166	2074547
10km	90%	35000	4	118	1930609	261427	1648933	1893471
10km	90%	35000	4	178	2004511	202557	1775835	2038495
10km	90%	35000	4	168	1911294	206621	1693598	1754369
10km	90%	35000	4	154	2326706	275173	2027008	2172848
10km	90%	35000	4	169	2323287	268251	2034908	1981485
10km	90%	35000	4	172	2429873	265833	2133982	2561884
10km	90%	35000	4	143	2003978	232263	1759362	1870635
10km	90%	35000	4	273	3581170	349591	3209281	2650830
10km	90%	35000	4	185	3469260	313716	3108140	2729474
10km	90%	35000	4	190	1764817	186804	1569317	1937912
10km	90%	35000	4	221	2830431	330840	2473643	2432793
10km	90%	35000	4	236	2444749	225450	2205557	2302658
10km	90%	35000	4	159	2908123	355650	2526542	2331961
10km	90%	35000	4	187	2395171	268958	2113973	1944750
10km	90%	35000	4	198	2503210	246488	2239105	2286106
10km	90%	35000	4	178	2156934	269032	1867758	2247442
10km	90%	35000	4	129	2176543	285427	1867281	2062688
10km	90%	35000	4	111	1553764	190971	1353939	1687595
10km	90%	35000	4	234	2706457	306012	2365212	2529213
10km	90%	35000	4	138	1833760	230466	1596161	2036627
10km	90%	35000	4	198	1877898	214250	1644748	1855186
10km	90%	35000	4	147	2746364	320997	2397137	2385304
10km	90%	35000	4	105	1357021	183951	1159881	1368489
10km	90%	35000	4	135	2074690	268982	1785795	2025574
10km	90%	35000	4	171	2449276	246142	2177624	2281560
10km	90%	35000	4	143	1608752	207517	1383253	1652955
10km	90%	35000	4	192	2495410	320795	2153885	2029771
10km	90%	35000	4	188	2565847	259932	2287531	2762900
10km	90%	35000	4	140	1905849	258880	1628672	1999721
10km	90%	35000	4	209	2647169	287520	2333741	2363889
10km	90%	35000	4	255	2692163	251602	2419144	2353229
10km	90%	35000	4	157	1934488	221238	1694606	2257948
10km	90%	35000	4	178	3264213	324861	2921411	2548534
10km	90%	35000	4	192	2572526	255323	2290363	2214214
10km	90%	35000	4	256	2795102	331542	2422043	2756995
10km	90%	35000	4	150	2608696	301341	2277465	1888347
10km	90%	35000	4	220	2324740	246905	2051790	2277946
10km	90%	35000	4	134	1998769	263711	1715165	2046032
10km	90%	35000	4	133	2029919	241488	1770097	1757313
10km	90%	35000	4	222	2797724	242909	2525176	2182328
10km	90%	35000	4	242	2232241	262687	1951398	2205255
10km	90%	35000	4	194	2329144	265825	2032569	2589366
10km	90%	35000	4	143	2174293	300841	1853317	1926756
10km	90%	35000	4	211	2270211	239478	2016945	2236285
10km	90%	35000	4	372	2426794	225765	2174591	2367727
10km	90%	35000	4	152	2392983	223588	2154397	2381479
10km	90%	35000	4	133	2244903	298096	1927286	2074970
10km	90%	35000	4	178	1967955	241189	1713479	2426737
10km	90%	35000	4	178	3418993	345771	3051466	2660960
10km	90%	35000	4	157	2736210	359972	2336880	2775129
10km	90%	35000	4	226	2061224	208603	1840814	2375049
10km	90%	35000	4	125	2435145	256547	2165161	1985878
10km	90%	35000	4	159	2494755	300591	2171343	2267900
10km	90%	35000	4	179	2292664	272034	1991599	2405428
10km	90%	35000	4	158	2780921	349769	2406817	2495004
10km	90%	35000	4	152	2548012	293408	2219907	2365557
10km	90%	35000	4	203	3110903	386688	2675985	2353415
10km	90%	35000	4	212	1967441	205272	1746893	1992401
10km	90%	35000	4	137	1526654	184284	1325333	1801886
10km	90%	35000	4	227	2135544	261129	1847583	2117623
10km	90%	35000	4	163	2031036	239887	1771849	2122788
10km	90%	35000	4	165	2665849	287743	2356456	2646328
10km	90%	35000	4	192	2494782	266138	2193212	2632415
10km	90%	35000	4	181	2495369	313015	2165052	2389577
10km	90%	35000	4	164	1880917	215596	1636130	2180633
10km	90%	35000	4	213	2256463	236334	1999150	2265501
10km	90%	35000	4	146	2403953	275358	2110671	2216202
10km	90%	35000	4	135	1658069	179724	1462900	1737046
10km	90%	35000	4	156	2293072	311501	1946218	2055568
10km	90%	35000	4	197	2308145	285364	2004300	2542214
10km	90%	35000	4	152	2563708	327189	2204431	2043131
10km	90%	35000	4	154	2300282	277009	2005318	2235257
10km	90%	35000	4	156	2589890	308466	2262974	2080435
10km	90%	35000	4	192	2391003	255756	2116214	2737719
10km	90%	35000	4	142	1306518	162688	1128256	1748847
10km	90%	35000	4	192	2064507	247932	1805544	2245063
10km	90%	35000	4	184	1721635	199577	1513898	1966872
10km	90%	35000	4	244	2021573	223033	1785057	2422861
10km	90%	35000	4	144	1448904	169649	1264668	1796952
10km	90%	35000	4	146	2455799	308767	2118300	2109906
10km	90%	35000	4	257	2485691	247194	2222372	2516572
10km	90%	35000	4	172	2006742	216127	1779625	1890657
10km	90%	35000	4	161	1993337	247303	1729547	2237639
10km	90%	35000	4	206	2596255	274025	2277808	2392126
10km	90%	35000	4	157	1835669	196327	1620623	1978239
10km	90%	35000	4	168	2600323	306703	2269226	2249615
10km	90%	35000	4	201	1912638	225078	1671572	1878209
10km	90%	35000	4	172	2843656	290834	2516257	2249696
10km	90%	35000	4	290	2041693	223827	1796639	2431339
10km	90%	35000	4	160	2680637	310469	2350652	2186598
10km	90%	35000	4	173	2217372	213041	1979380	2374193
10km	90%	35000	4	176	3046094	361554	2663489	2388859
10km	90%	35000	4	142	2479826	305589	2158412	2107122
10km	90%	35000	4	230	2565561	287908	2263308	2398598
10km	90%	35000	4	231	2734279	317188	2373778	2575860
10km	90%	35000	4	160	2292434	229932	2046380	2295975
10km	90%	35000	4	195	2225863	260203	1943505	2106307
10km	90%	35000	4	166	2058007	242416	1804067	1904385
10km	90%	35000	4	150	2400846	300892	2068271	2048798
10km	90%	35000	4	192	1628867	189016	1416484	1938201
10km	90%	35000	4	177	1986864	265972	1700443	2051986
10km	90%	35000	4	126	2474180	287272	2161217	1992361
10km	90%	35000	4	201	2923078	293313	2601359	2534462
10km	90%	35000	4	181	2048228	250925	1765454	2131804
10km	90%	35000	4	193	2239699	269159	1945859	2025960
10km	90%	35000	4	184	2204504	234633	1957626	1794762
10km	90%	35000	4	146	2038873	218970	1804060	1994537
10km	90%	35000	4	164	2712970	291092	2376294	2207170
10km	90%	35000	4	161	2100881	215708	1868030	1871825
10km	90%	35000	4	117	2099334	221725	1841383	1723115
10km	90%	35000	4	164	1775326	170607	1588096	1883193
10km	90%	35000	4	138	2328184	262997	2039316	2516065
10km	90%	35000	4	259	2368709	271369	2070103	2597958
10km	90%	35000	4	169	2798318	311286	2458585	2318090
10km	90%	35000	4	145	1664115	210559	1441632	2035987
10km	90%	35000	4	175	1881752	228009	1638082	1740025
10km	90%	35000	4	131	2037163	225636	1798909	2093733
10km	90%	35000	4	188	2255359	251233	1983321	2159289
10km	90%	35000	4	161	2774175	363190	2378007	2859786
10km	90%	35000	4	117	1762789	225222	1516166	2069708
10km	90%	35000	4	196	2485445	278409	2180892	2218865
10km	90%	35000	4	230	1861781	204248	1637673	2554421
10km	90%	35000	4	151	1585655	210693	1362494	1658492
10km	90%	35000	4	196	2665741	276581	2349821	2285154
10km	90%	35000	4	186	1877433	222985	1635841	2172572
10km	90%	35000	4	320	2592594	286568	2279404	2317031
10km	90%	35000	4	155	2362367	313372	2025725	1996313
10km	90%	35000	4	156	1845428	234380	1595778	1873008
10km	90%	35000	4	200	1861865	209093	1639964	1758630
10km	90%	35000	4	232	1426532	178223	1226469	1655407
10km	90%	35000	4	165	1861462	221079	1622182	1997190
10km	90%	35000	4	206	2445180	296815	2120648	2368146
10km	90%	35000	4	132	2088117	234115	1833415	1924960
10km	90%	35000	4	234	2869691	296832	2530310	2444447
10km	90%	35000	4	167	2762331	326597	2405188	2563507
10km	90%	35000	4	226	1891018	223368	1657474	1908595
10km	90%	35000	4	159	2104957	253788	1827215	2021123
10km	90%	35000	4	141	1102642	134629	951272	1608901
10km	90%	35000	4	208	2569840	278045	2276411	2718927
10km	90%	35000	4	190	2282981	298095	1961971	2190597
10km	90%	35000	4	185	1609204	178591	1411341	1994623
10km	90%	35000	4	204	2369873	295153	2061874	1836898
10km	90%	35000	4	162	2720107	312701	2383773	2567848
10km	90%	35000	4	211	2370665	263712	2089137	2260937
10km	90%	35000	4	194	1962615	240808	1704322	1669040
10km	90%	35000	4	135	2153272	270711	1867997	2064978
10km	90%	35000	4	172	2569549	335683	2193131	2303476
10km	90%	35000	4	199	2245344	264291	1967252	2251706
10km	90%	35000	4	153	1129426	141959	972096	1619613
10km	90%	35000	4	148	1623466	205277	1402190	1783888
10km	90%	35000	4	171	2354286	239279	2094858	2493608
10km	90%	35000	4	180	2648733	268738	2367686	2338256
10km	90%	35000	4	146	2125533	268484	1847937	1995657
10km	90%	35000	4	155	1775332	246508	1509858	1827873
10km	90%	35000	4	175	2233442	254499	1941312	1903694
10km	90%	35000	4	213	2883569	328413	2532751	2461455
10km	90%	35000	4	183	2643985	279679	2336087	2310501
10km	90%	35000	4	143	2320565	260522	2042550	2272952
10km	90%	35000	4	168	2266725	276705	1959033	2302528
10km	90%	35000	4	173	2742306	313880	2404018	2463430
10km	90%	35000	4	142	2143699	237147	1880071	2634459
10km	90%	35000	4	180	2263344	243167	2004074	2415566
10km	90%	35000	4	167	2360118	287222	2056207	2045166
10km	90%	35000	4	209	2232235	244652	1937139	2141011
10km	90%	35000	4	194	2621201	248111	2346385	2350057
10km	90%	35000	4	125	2424864	308998	2089930	2018060
10km	90%	35000	4	168	2030692	245942	1766450	2020071
10km	90%	35000	4	138	2166204	275745	1873450	1961624
10km	90%	35000	4	166	2587737	301302	2261331	2381279
10km	90%	35000	4	164	2986385	333325	2614769	2196059
10km	90%	35000	4	261	2341010	263429	2057269	2179037
10km	90%	35000	4	179	2082585	293871	1780880	2319527
10km	90%	35000	4	164	2677252	285492	2369754	2337158
10km	90%	35000	4	213	3126300	353649	2747078	2511793
10km	90%	35000	4	165	2320636	282749	2013803	2432224
10km	90%	35000	4	181	2790297	341590	2423898	2551793
10km	90%	35000	4	249	3334398	309894	3003802	2795693
10km	90%	35000	4	191	2564633	317053	2230653	2538721
10km	90%	35000	4	144	1994981	241447	1737737	1976363
10km	90%	35000	4	183	2531691	288191	2203518	2243728
10km	90%	35000	4	238	3678190	356721	3289135	2972676
10km	90%	35000	4	179	1928209	225986	1686257	1781407
10km	90%	35000	4	209	2941455	275342	2639227	2628858
10km	90%	35000	4	197	1457964	173557	1271253	1928917
10km	90%	35000	4	160	2063404	274563	1771452	2054310
10km	90%	35000	4	181	2695259	302352	2363540	2450996
10km	90%	35000	4	203	1882200	229771	1630211	1852414
10km	90%	35000	4	193	2376714	267968	2077447	2233252
10km	90%	35000	4	142	2733288	350518	2365657	2248475
10km	90%	35000	4	194	2312244	239868	2056637	2073697
10km	90%	35000	4	179	2728786	317460	2391070	2650427
10km	90%	35000	4	199	3287615	344109	2901774	2509990
10km	90%	35000	4	157	2322526	271721	2034912	2070311
10km	90%	35000	4	173	3248476	374770	2843907	2740621
10km	90%	35000	4	135	2044746	292245	1741975	2059463
10km	90%	35000	4	171	2257969	280649	1953434	2181237
10km	90%	35000	4	189	2033594	228729	1787063	2168922
10km	90%	35000	4	210	2654139	293730	2338717	2328586
10km	90%	35000	4	147	2750545	349196	2375362	2176709
10km	90%	35000	4	148	2309578	286890	2004435	1937112
10km	90%	35000	4	141	2208849	263885	1927351	2225903
10km	90%	35000	4	202	2770861	309314	2440672	2685826
10km	90%	35000	4	146	2436631	296908	2122882	2211485
10km	90%	35000	4	131	2577652	343393	2206837	1947649
10km	90%	35000	4	123	2320643	297227	1998658	2525126
10km	90%	35000	4	212	2936396	308301	2605828	2773964
10km	90%	35000	4	206	2424047	270612	2133337	2064113
10km	90%	35000	4	186	2678829	303783	2337146	2317878
10km	90%	35000	4	163	2240596	261429	1964069	1906631
10km	90%	35000	4	136	2000568	211508	1763129	1956329
10km	90%	35000	4	162	2463630	313002	2116181	2205891
10km	90%	35000	4	161	2135886	240520	1872789	2041900
10km	90%	35000	4	143	2626102	346412	2257637	1928558
10km	90%	35000	4	133	1807094	232486	1550604	1846317
10km	90%	35000	4	213	2107983	247284	1849406	2314507
10km	90%	35000	4	187	2625375	265492	2333743	2268636
10km	90%	35000	4	188	2704445	269608	2398965	2369928
10km	90%	35000	4	162	2150150	242301	1870803	2167661
10km	90%	35000	4	157	2752373	353198	2372007	2445904
10km	90%	35000	4	123	2068023	240684	1797751	1977622
10km	90%	35000	4	254	2835453	323190	2491779	2208177
10km	90%	35000	4	124	1589688	202937	1369276	2054173
10km	90%	35000	4	170	1830503	213117	1599116	1714358
10km	90%	35000	4	203	2597800	295604	2280052	2459979
10km	90%	35000	4	187	2069159	292298	1749704	2093779
10km	90%	35000	4	162	2061879	236943	1802341	2358426
10km	90%	35000	4	125	1859948	218460	1623048	1963539
10km	90%	35000	4	186	3299781	395104	2861032	2577466
10km	90%	35000	4	156	1975846	261857	1700016	1931708
10km	90%	35000	4	222	3281269	333712	2902498	2496859
10km	90%	35000	4	241	3145905	353157	2746582	2252259
10km	90%	35000	4	184	2122621	281658	1816208	2048611
10km	90%	35000	4	157	1651708	223776	1412253	2016051
10km	90%	35000	4	214	2496744	264927	2210254	2594292
10km	90%	35000	4	177	2646861	288962	2337150	2448016
10km	90%	35000	4	188	2367834	267599	2071412	2397605
10km	90%	35000	4	173	2516141	293658	2204383	2200051
10km	90%	35000	4	212	2680912	294695	2365582	2667139
10km	90%	35000	4	167	3187810	360918	2801542	2549329
10km	90%	35000	4	182	2008012	243173	1744471	2098658
10km	90%	35000	4	137	3006881	345022	2635492	2210682
10km	90%	35000	4	208	2686939	277989	2383356	2248084
10km	90%	35000	4	162	1688158	198317	1475186	1854176
10km	90%	35000	4	209	1795802	194437	1584923	2141297
10km	90%	35000	4	262	2666730	278519	2377553	2082716
10km	90%	35000	4	187	2665190	310284	2313502	2097309
10km	90%	35000	4	180	2479096	286515	2166006	1936597
10km	90%	35000	4	224	2510907	273410	2207433	2615348
10km	90%	35000	4	153	2317192	272344	2031419	2228420
10km	90%	35000	4	150	2252216	260656	1973174	2230999
10km	90%	35000	4	142	2283842	273563	1987259	2258726
10km	90%	35000	4	134	2491735	303764	2155890	2215873
10km	90%	35000	4	179	1363887	184669	1163875	1732309
10km	90%	35000	4	215	2624729	273890	2325341	2459901
10km	90%	35000	4	176	1651169	163263	1473231	2250575
10km	90%	35000	4	228	2848733	359791	2457068	2504429
10km	90%	35000	4	177	1692759	190716	1473693	2158034
10km	90%	35000	4	136	1631293	205054	1416160	1926336
10km	90%	35000	4	180	2545057	286614	2235625	2168607
10km	90%	35000	4	123	2019825	260461	1738046	2049705
10km	90%	35000	4	244	2096416	198678	1886707	2350920
10km	90%	35000	4	184	1638369	198933	1414488	2016014
10km	90%	35000	4	154	3075754	349972	2694129	2741483
10km	90%	35000	4	144	2582136	300096	2260885	2038004
10km	90%	35000	4	211	2043305	271003	1757216	1762312
10km	90%	35000	4	139	1524015	184203	1300422	1780773
10km	90%	35000	4	135	1678571	189162	1472142	1814543
10km	90%	35000	4	130	2143291	236491	1887048	1937009
10km	90%	35000	4	158	2177674	237529	1910043	2145189
10km	90%	35000	4	164	2839541	307179	2509995	2717299
10km	90%	35000	4	143	1671597	219254	1433797	1825445
10km	90%	35000	4	172	2653403	323006	2276939	2551634
10km	90%	35000	4	219	2947870	331798	2595751	2726335
10km	90%	35000	4	130	1924402	224518	1675013	2171104
10km	90%	35000	4	137	1980233	243034	1717366	2318211
10km	90%	35000	4	189	2459884	262288	2179360	2371486
10km	90%	35000	4	159	1882205	213094	1655979	2154307
10km	90%	35000	4	150	2442763	258150	2146534	2135181
10km	90%	35000	4	146	2448596	302958	2124193	2234741
10km	90%	35000	4	199	2083933	226844	1825631	2370426
10km	90%	35000	4	206	2496132	265881	2215097	2576192
10km	90%	35000	4	181	2068040	237903	1815196	2091696
10km	90%	35000	4	170	1973754	240729	1703979	1990619
10km	90%	35000	4	125	1918119	241028	1655546	2088933
10km	90%	35000	4	120	2135187	257921	1861484	1845461
10km	90%	35000	4	151	2805454	288433	2495061	2464951
10km	90%	35000	4	124	1751690	198903	1542209	1794095
10km	90%	35000	4	223	1882149	220690	1645907	1939811
10km	90%	35000	4	195	1663973	159858	1491002	1732362
10km	90%	35000	4	249	2107035	218506	1873341	2296054
10km	90%	35000	4	152	2066798	266135	1780140	1982331
10km	90%	35000	4	223	1430373	167374	1248392	1855487
10km	90%	35000	4	202	2005390	213579	1777603	2222119
10km	90%	35000	4	137	1839682	205123	1616332	1814155
10km	90%	35000	4	185	2067820	240802	1802707	2124177
10km	90%	35000	4	150	2053237	272437	1770456	1936226
10km	90%	35000	4	152	1557370	191992	1353703	1881033
10km	90%	35000	4	188	2305012	248022	2037646	2308698
10km	90%	35000	4	132	2681610	311375	2347049	2041787
10km	90%	35000	4	186	2428146	246883	2150485	2366565
10km	90%	35000	4	137	1671086	232217	1423858	1804003
10km	90%	35000	4	269	2224752	271123	1919374	2097884
10km	90%	35000	4	133	2566028	297531	2244006	2205798
10km	90%	35000	4	185	2100428	248121	1826486	2304761
10km	90%	35000	4	189	2189069	241407	1931293	2323144
10km	90%	35000	4	151	1459597	189771	1241513	1990877
10km	90%	35000	4	194	2178086	258770	1898426	1978060
10km	90%	35000	4	123	2079697	234598	1828804	1906901
10km	90%	35000	4	231	2203555	268476	1907338	2099660
10km	90%	35000	4	132	1642626	217305	1410367	1853815
10km	90%	35000	4	167	2291656	269803	2002338	2442308
10km	90%	35000	4	155	2380613	280771	2070674	2012966
10km	90%	35000	4	168	3260650	340306	2900363	2637568
10km	90%	35000	4	158	1723676	206590	1505482	1979454
10km	90%	35000	4	124	1760967	259028	1491731	2109412
10km	90%	35000	4	213	2392565	267886	2099710	2290679
10km	90%	35000	4	158	2023608	232704	1782750	1973310
10km	90%	35000	4	228	2324179	262908	2032972	2212430
10km	90%	35000	4	145	1405942	151897	1238421	1751293
10km	90%	35000	4	180	2588153	313618	2252593	2066427
10km	90%	35000	4	190	2619952	274436	2320138	2318755
10km	90%	35000	4	204	2402631	277523	2095859	2082998
10km	90%	35000	4	199	2155757	251130	1891037	2019988
10km	90%	35000	4	215	2705205	337000	2340441	2503060
10km	90%	35000	4	166	2246333	274421	1945649	1795827
10km	90%	35000	4	260	2437612	263237	2151533	2369378
10km	90%	35000	4	199	2611572	325567	2263250	2382712
10km	90%	35000	4	223	3135289	346856	2761614	2505875
10km	90%	35000	4	153	1798823	216127	1556308	2054813
10km	90%	35000	4	180	2238964	268217	1948870	1944178
10km	90%	35000	4	195	2650882	266253	2368796	2445849
10km	90%	35000	4	168	2856502	298574	2513946	2575172
10km	90%	35000	4	181	1906303	200456	1668468	2075620
10km	90%	35000	4	181	2344045	248564	2075363	2255723
10km	90%	35000	4	176	2504797	271704	2204455	2460756
10km	90%	35000	4	160	2085836	253618	1809465	1891316
10km	90%	35000	4	169	2821911	311922	2491164	2430929
10km	90%	35000	4	243	2497161	259903	2215539	2043729
10km	90%	35000	4	215	1966217	209307	1741795	2329281
10km	90%	35000	4	187	2418983	241145	2157882	2237901
10km	90%	35000	4	193	2431891	311774	2099022	2432107
10km	90%	35000	4	170	2875360	341653	2516890	2306496
10km	90%	35000	4	166	2536014	300306	2217108	2407157
10km	90%	35000	4	245	2437519	295765	2122620	2399211
10km	90%	35000	4	185	2456337	283418	2141763	2457382
10km	90%	35000	4	162	2249736	266073	1970219	2232561
10km	90%	35000	4	190	2066220	256928	1796246	1787991
10km	90%	35000	4	157	1102228	147082	947743	1597800
10km	90%	35000	4	167	1648987	214023	1424223	1932831
10km	90%	35000	4	185	2184288	260809	1906109	2162046
10km	90%	35000	4	159	2334105	266493	2052237	2193751
10km	90%	35000	4	134	2332907	302197	2003645	1974983
10km	90%	35000	4	160	2480238	295768	2161034	1984081
10km	90%	35000	4	180	2097512	230950	1839631	2079138
10km	90%	35000	4	231	2800725	288409	2492195	2275742
10km	90%	35000	4	153	2535121	242845	2273629	2201528
10km	90%	35000	4	257	2313688	221121	2068710	2402899
10km	90%	35000	4	179	1662050	221356	1424691	1865340
10km	90%	35000	4	159	2784871	352094	2397861	2623144
10km	90%	35000	4	184	2210680	253625	1934700	2450925
10km	90%	35000	4	151	1804860	199730	1587569	2258315
10km	90%	35000	4	167	2820085	316550	2477180	2008473
10km	90%	35000	4	144	2159995	235414	1905159	2137512
10km	90%	35000	4	257	2872743	313096	2527266	2979103
10km	90%	35000	4	141	1264249	170034	1083439	1552321
10km	90%	35000	4	219	2999663	281480	2681629	2786233
10km	90%	35000	4	252	2701853	277650	2395263	2697840
10km	90%	35000	4	217	2416035	264212	2132995	2257253
10km	90%	35000	4	140	1717154	217611	1471617	1971296
10km	90%	35000	4	202	2601314	277410	2301122	2373621
10km	90%	35000	4	120	2164731	277574	1866328	2002071
10km	90%	35000	4	171	1795200	209412	1573006	1961500
10km	90%	35000	4	263	2063852	269364	1773942	2575440
10km	90%	35000	4	153	2017275	250223	1750912	1900003
10km	90%	35000	4	256	2732067	347615	2344548	2719670
10km	90%	35000	4	129	1913945	237579	1660710	1873004
10km	90%	35000	4	181	2100756	228650	1849744	2060135
10km	90%	35000	4	165	1526684	190233	1327782	1919276
10km	90%	35000	4	159	1593423	188426	1383811	2212321
10km	90%	35000	4	183	2340609	313162	2010286	2057281
10km	90%	35000	4	148	3079424	433135	2616534	2659427
10km	90%	35000	4	213	2181259	268725	1890755	1852517
10km	90%	35000	4	159	1789850	209564	1566577	2044069
10km	90%	35000	4	196	2302661	219978	2064554	2259193
10km	90%	35000	4	284	2266100	273347	1966901	2305586
10km	90%	35000	4	189	2614655	305203	2294547	2401596
10km	90%	35000	4	131	1712048	222966	1475225	1829758
10km	90%	35000	4	151	2088898	261054	1806361	2199970
10km	90%	35000	4	221	2429298	255211	2144776	2147571
10km	90%	35000	4	283	2346275	207323	2116636	2246423
10km	90%	35000	4	123	2311989	265062	2032692	2011932
10km	90%	35000	4	158	2392262	300556	2070973	2410387
10km	90%	35000	4	194	2524963	282646	2227043	2124186
10km	90%	35000	4	238	3404420	355936	3012322	2527776
10km	90%	35000	4	150	1622804	209711	1394630	1830997
10km	90%	35000	4	131	1946584	225112	1699658	2052957
10km	90%	35000	4	193	3427669	377188	3013239	2509422
10km	90%	35000	4	169	2007280	238876	1750906	1828479
10km	90%	35000	4	190	2468958	265653	2174889	2208773
10km	90%	35000	4	142	2040979	209409	1804986	2240974
10km	90%	35000	4	234	2399521	244957	2141022	2261279
10km	90%	35000	4	157	1935843	216516	1710620	1899670
10km	90%	35000	4	177	2022904	240079	1754432	2008845
10km	90%	35000	4	171	2430980	306461	2101490	2262511
10km	90%	35000	4	239	2574357	276287	2277183	2236670
10km	90%	35000	4	188	2694424	313982	2353904	2234917
10km	90%	35000	4	201	2474154	269232	2178182	2023661
10km	90%	35000	4	165	1477788	209132	1255940	1925239
10km	90%	35000	4	209	1791963	197992	1574302	2153549
10km	90%	35000	4	121	2492092	339422	2127568	1987653
10km	90%	35000	4	158	1971849	220497	1728400	1963416
10km	90%	35000	4	159	2188450	253574	1912861	1812556
10km	90%	35000	4	146	2354514	256686	2076738	2124581
10km	90%	35000	4	199	2650630	265531	2362735	2429771
10km	90%	35000	4	180	1880444	220309	1639041	1992506
10km	90%	35000	4	175	2834799	343340	2469979	2674725
10km	90%	35000	4	131	1779250	220349	1545333	1861374
10km	90%	35000	4	196	3052396	302566	2719726	2522318
10km	90%	35000	4	324	2399294	241010	2132703	2416067
10km	90%	35000	4	201	2700503	307279	2366857	2792419
10km	90%	35000	4	177	2837622	306688	2518029	2651136
10km	90%	35000	4	136	1964694	244171	1700887	2207476
10km	90%	35000	4	185	2578213	284908	2276748	2239091
10km	90%	35000	4	293	2926543	312652	2578982	2615944
10km	90%	35000	4	209	1940522	221501	1699849	1733082
10km	90%	35000	4	172	1740556	210356	1519435	2098319
10km	90%	35000	4	148	2483259	307366	2145181	2165621
10km	90%	35000	4	172	1924575	200210	1712099	2166628
10km	90%	35000	4	148	2458766	303677	2132961	2508633
10km	90%	35000	4	179	3259804	336673	2886468	2304546
10km	90%	35000	4	161	2051369	204824	1826963	1998633
10km	90%	35000	4	160	1888473	220846	1636516	1842438
10km	90%	35000	4	173	1487327	177899	1290806	2170445
10km	90%	35000	4	190	2476953	258005	2191244	2457941
10km	90%	35000	4	193	1931168	213192	1701792	1941639
10km	90%	35000	4	222	3386566	341092	3015280	2789581
10km	90%	35000	4	149	1607327	163508	1437078	1867523
10km	90%	35000	4	171	2554685	220091	2325633	2457185
10km	90%	35000	4	251	2179138	229053	1938573	2080177
10km	90%	35000	4	221	2781303	297269	2467435	2707711
10km	90%	35000	4	212	2545965	314370	2203749	2391015
10km	90%	35000	4	211	2940644	382102	2538298	2388247
10km	90%	35000	4	179	2324508	272501	2037400	2047202
10km	90%	35000	4	158	1716110	207094	1489319	1990369
10km	90%	35000	4	155	2495752	288568	2180191	2124995
10km	90%	35000	4	233	2253619	238630	1997444	2034732
10km	90%	35000	4	163	2322917	275679	2033946	2088475
10km	90%	35000	4	195	2068648	223695	1823282	2024651
10km	90%	35000	4	167	2405964	267023	2118562	2091099
10km	90%	35000	4	172	2115319	224642	1874207	1865068
10km	90%	35000	4	263	2441839	265425	2157713	2443726
10km	90%	35000	4	171	1993808	195761	1779485	1826248
10km	90%	35000	4	136	2657112	326339	2310910	2153821
10km	90%	35000	4	172	2641513	292027	2294963	2326808
10km	90%	35000	4	141	3080034	391010	2666715	2234330
10km	90%	35000	4	180	1607074	183852	1403691	1719685
10km	90%	35000	4	292	2409451	257107	2118760	2363413
10km	90%	35000	4	207	2313949	303630	1991798	2297274
10km	90%	35000	4	211	2712218	297949	2389633	2281998
10km	90%	35000	4	180	2181153	295699	1868124	1955032
10km	90%	35000	4	146	2103295	256226	1829764	2173790
10km	90%	35000	4	229	3270276	297499	2951729	2762450
10km	90%	35000	4	162	2915627	390548	2494022	2412536
10km	90%	35000	4	129	2171684	256540	1895914	2247994
10km	90%	35000	4	194	1991326	229337	1748869	2211830
10km	90%	35000	4	148	1459110	164390	1280776	1835047
10km	90%	35000	4	149	1434866	161598	1260063	1944002
10km	90%	35000	4	136	1897764	236091	1649205	2035074
10km	90%	35000	4	209	1642863	184080	1448278	1843581
10km	90%	35000	4	175	1682883	186338	1475674	2239246
10km	90%	35000	4	151	1907101	233218	1657586	2075340
10km	90%	35000	4	191	2443722	261385	2165593	2141459
10km	90%	35000	4	210	1569240	200381	1358525	1584034
10km	90%	35000	4	169	2766844	345075	2408479	2279102
10km	90%	35000	4	188	2189775	278053	1886035	2362042
10km	90%	35000	4	242	2311781	240070	2050489	2218782
10km	90%	35000	4	188	2428523	273722	2133092	2522760
10km	90%	35000	4	170	1676806	202666	1461883	1863647
10km	90%	35000	4	214	2951371	258536	2682197	2532321
10km	90%	35000	4	138	1680337	197595	1464804	1732259
10km	90%	35000	4	240	2723654	289385	2421765	2422452
10km	90%	35000	4	231	2264196	251523	1996792	2297221
10km	90%	35000	4	216	3133281	375396	2728503	2220741
10km	90%	35000	4	118	1485702	166037	1313659	1823361
10km	90%	35000	4	190	1490006	179464	1295777	1922229
10km	90%	35000	4	151	2099839	239423	1840629	1811706
10km	90%	35000	4	152	2055059	230423	1805451	2229309
10km	90%	35000	4	129	1389862	168545	1202334	1978036
10km	90%	35000	4	180	2330123	293763	2021356	2035394
10km	90%	35000	4	162	2021755	267602	1735889	2383890
10km	90%	35000	4	149	2535919	310261	2197011	2459826
10km	90%	35000	4	158	1885039	195466	1677077	1857717
10km	90%	35000	4	207	3099059	317928	2748997	2607267
10km	90%	35000	4	179	2280228	281042	1971446	1903398
10km	90%	35000	4	192	2258980	278087	1959867	2462116
10km	90%	35000	4	179	2953744	356574	2563898	2483217
10km	90%	35000	4	209	1804546	217333	1566356	2066989
10km	90%	35000	4	211	1222885	157025	1051089	1549088
10km	90%	35000	4	147	1671642	222712	1439024	1709880
10km	90%	35000	4	113	1987412	307298	1663660	1911336
10km	90%	35000	4	167	2194057	267241	1903756	2508429
10km	90%	35000	4	248	2428316	284170	2126573	2140979
10km	90%	35000	4	229	3034707	363106	2635183	2877698
10km	90%	35000	4	136	3170423	372394	2763091	2547784
10km	90%	35000	4	163	1301538	190491	1097300	1799783
10km	90%	35000	4	189	2554904	258640	2257012	2404124
10km	90%	35000	4	201	1414819	165792	1237779	1926832
10km	90%	35000	4	257	2861863	277120	2526059	2392363
10km	90%	35000	4	175	2135728	236779	1876661	2485688
10km	90%	35000	4	139	1948969	214349	1708328	2129248
10km	90%	35000	4	161	2921186	329167	2574080	2418879
10km	90%	35000	4	170	2293931	280060	1996044	2081789
10km	90%	35000	4	178	1691602	185113	1493361	1791083
10km	90%	35000	4	211	3035502	351128	2652059	2438377
10km	90%	35000	4	162	2448547	262010	2161481	2261061
10km	90%	35000	4	131	2449762	237632	2196346	2132334
10km	90%	35000	4	162	1792727	228572	1546676	2006631
10km	90%	35000	4	235	2717787	290016	2411058	2439836
10km	90%	35000	4	157	2862055	333592	2505762	2431569
10km	90%	35000	4	173	2270850	276176	1971428	2272365
10km	90%	35000	4	216	1899596	206710	1673658	2514707
10km	90%	35000	4	125	2048511	270891	1762478	2080316
10km	90%	35000	4	226	2170513	254022	1904003	2196688
10km	90%	35000	4	231	2084373	238972	1822336	2165224
10km	90%	35000	4	139	2718785	299754	2399283	2348076
10km	90%	35000	4	149	2592969	327943	2221905	2302994
10km	90%	35000	4	165	1885513	219598	1642021	2066773
10km	90%	35000	4	161	1973918	201341	1757135	1752452
10km	90%	35000	4	148	2418843	308338	2084255	2397837
10km	90%	35000	4	124	2004127	230488	1766962	1978528
10km	90%	35000	4	182	2076670	223345	1840296	1974882
10km	90%	35000	4	151	2561397	327552	2209745	2110292
10km	90%	35000	4	284	2870627	300846	2549406	2610649
10km	90%	35000	4	147	2216620	280996	1923379	2272517
10km	90%	35000	4	180	1973341	221519	1727139	2112196
10km	90%	35000	4	169	2345174	282762	2050012	2187816
10km	90%	35000	4	211	2156564	316287	1821439	2203264
10km	90%	35000	4	282	2659437	292659	2344436	2545700
10km	90%	35000	4	146	2788258	274954	2488848	2248977
10km	90%	35000	4	159	2372884	245133	2111383	2250146
10km	90%	35000	4	157	1907437	225071	1659002	2249207
10km	90%	35000	4	162	2591688	347343	2210594	2474140
10km	90%	35000	4	182	2826697	317300	2463258	2463893
10km	90%	35000	4	237	2452411	260590	2172201	2566079
10km	90%	35000	4	140	2337162	252981	2069876	2190376
10km	90%	35000	4	217	1937733	230402	1685596	2204882
10km	90%	35000	4	153	2143452	240233	1882565	2397165
10km	90%	35000	4	157	1772196	211298	1542596	1884279
10km	90%	35000	4	172	2666914	306394	2325330	2707402
10km	90%	35000	4	221	1833766	194166	1625848	1894566
10km	90%	35000	4	158	1087894	132310	939065	1777888
10km	90%	35000	4	143	1957224	207759	1732352	1962616
10km	90%	35000	4	197	1926534	234004	1666878	2054064
10km	90%	35000	4	177	2431562	271378	2144938	2471670
10km	90%	35000	4	212	1905933	228980	1660828	2123639
10km	90%	35000	4	156	1891338	215627	1664539	2213792
10km	90%	35000	4	206	2761129	330208	2400670	2178719
10km	90%	35000	4	176	2203123	277574	1907436	1906643
10km	90%	35000	4	188	2981879	357463	2590059	2542299
10km	90%	35000	4	163	2451379	304421	2130891	2452185
10km	90%	35000	4	183	1849019	201052	1633663	1858473
10km	90%	35000	4	183	2336316	248444	2067709	2298222
10km	90%	35000	4	175	2897181	311947	2555361	2283859
10km	90%	35000	4	155	2836514	298074	2520764	2492471
10km	90%	35000	4	160	2608601	253089	2333301	2355936
10km	90%	35000	4	151	2186443	247494	1919487	2528978
10km	90%	35000	4	155	1653485	219570	1424101	1790924
10km	90%	35000	4	176	2509134	295665	2185424	2268726
10km	90%	35000	4	151	1969490	236382	1711449	1882560
10km	90%	35000	4	201	2413433	245259	2153136	2521872
10km	90%	35000	4	209	2707113	265090	2418233	2674916
10km	90%	35000	4	169	2582962	278108	2285269	2334190
10km	90%	35000	4	284	2706878	306325	2365153	2684233
10km	90%	35000	4	152	2440580	295055	2114318	2373947
10km	90%	35000	4	165	3380081	380173	2977879	2789762
10km	90%	35000	4	125	1878158	226737	1640750	1870343
10km	90%	35000	4	228	2124631	258859	1853823	2154802
10km	90%	35000	4	147	2133076	285006	1822522	2279801
10km	90%	35000	4	201	1881089	224753	1635964	2196289
10km	90%	35000	4	235	2061542	231940	1816558	1947174
10km	90%	35000	4	185	1803374	202454	1587157	2242617
10km	90%	35000	4	143	2489268	323581	2143030	2405508
10km	90%	35000	4	147	2137898	245899	1867892	2031754
10km	90%	35000	4	176	2009249	224816	1758158	1641701
10km	90%	35000	4	137	1846599	197707	1630732	1916853
10km	90%	35000	4	165	2225021	276191	1927333	1910753
10km	90%	35000	4	146	2724364	323915	2366364	2454976
10km	90%	35000	4	144	2753996	357485	2368806	2432155
10km	90%	35000	4	173	3210744	336925	2850717	2211951
10km	90%	35000	4	170	2302301	306511	1977952	2125210
10km	90%	35000	4	174	2209243	268752	1924549	2008308
10km	90%	35000	4	196	2130725	243296	1868494	1966539
10km	90%	35000	4	130	2081189	261997	1805107	1914772
10km	90%	35000	4	166	1974278	174535	1781451	2469573
10km	90%	35000	4	232	2821033	316291	2486134	2196167
10km	90%	35000	4	164	2030916	225867	1792784	1976450
10km	90%	35000	4	177	2661310	308830	2337805	2131803
[truncated: 1 more rows]
