# Supplementary material for: Quantifying the Value of Perfect Information in Emergency Vaccination Campaigns
Source: PLoS Comput Biol. 2017 Feb 16;13(2):e1005318. doi: 10.1371/journal.pcbi.1005318 (PMC5312803; doi:10.1371/journal.pcbi.1005318)
Supplement: S1 Data — (ZIP) [file pcbi.1005318.s013.zip › Data/10km vaccination/data24.txt]

vacc_radius	efficacy	capacity	delay	outbreak_duration	livestock_culled	cattle_culled	sheep_culled	vaccinations
10km	90%	35000	6	176	2549474	301137	2197834	2383242
10km	90%	35000	6	165	2344725	269191	2039101	2286518
10km	90%	35000	6	160	2784284	358355	2397062	2253167
10km	90%	35000	6	199	1950560	224831	1712637	2015199
10km	90%	35000	6	279	2085149	219854	1838785	2283249
10km	90%	35000	6	175	2023445	265309	1743604	2070647
10km	90%	35000	6	171	2567038	307618	2243223	2259856
10km	90%	35000	6	183	2536599	307738	2186549	2410081
10km	90%	35000	6	155	2180183	260452	1904632	2361355
10km	90%	35000	6	152	2369697	289191	2045656	1982487
10km	90%	35000	6	146	2502081	273934	2211631	2283920
10km	90%	35000	6	286	2125225	241825	1870721	2052520
10km	90%	35000	6	168	1913470	257116	1647288	2139295
10km	90%	35000	6	152	2293457	302635	1963126	2150347
10km	90%	35000	6	148	2841710	339656	2467725	2294652
10km	90%	35000	6	264	2007565	228188	1757897	2051398
10km	90%	35000	6	143	2421157	253672	2147929	2405319
10km	90%	35000	6	188	3348106	363816	2959641	2785409
10km	90%	35000	6	157	2567154	306935	2225955	2209482
10km	90%	35000	6	168	2782890	308467	2455155	2352617
10km	90%	35000	6	188	2350328	232520	2091668	2206281
10km	90%	35000	6	270	2715211	284432	2391420	2544432
10km	90%	35000	6	182	2337518	273684	2039748	2117790
10km	90%	35000	6	227	2792788	245094	2531843	2646796
10km	90%	35000	6	180	1812882	189750	1612393	1985722
10km	90%	35000	6	156	2313359	260008	2024169	2248367
10km	90%	35000	6	156	1662876	211463	1434744	1997253
10km	90%	35000	6	156	1693713	203530	1474125	1924575
10km	90%	35000	6	162	2277337	261774	2000764	2337225
10km	90%	35000	6	158	2344543	240667	2073082	2212511
10km	90%	35000	6	191	2409954	290665	2102433	2471040
10km	90%	35000	6	190	2690316	277857	2386592	2262085
10km	90%	35000	6	149	1732599	215097	1504964	2016821
10km	90%	35000	6	180	2425079	284149	2120214	1903200
10km	90%	35000	6	192	1643389	181109	1448501	2005714
10km	90%	35000	6	124	2234867	306996	1901892	2127008
10km	90%	35000	6	170	2617686	300135	2301121	2244200
10km	90%	35000	6	194	2529506	249160	2266463	2174322
10km	90%	35000	6	266	3156890	374171	2751530	2602549
10km	90%	35000	6	121	1644167	208035	1426164	1968195
10km	90%	35000	6	231	2482103	283427	2178599	2196308
10km	90%	35000	6	197	2322643	265153	2045178	2387918
10km	90%	35000	6	169	1732399	187474	1530047	2243289
10km	90%	35000	6	186	2875441	286755	2565223	2792323
10km	90%	35000	6	155	1957598	224140	1720578	2014395
10km	90%	35000	6	127	2844159	356762	2460736	2166162
10km	90%	35000	6	141	2299807	319612	1960284	2274761
10km	90%	35000	6	178	2560782	295084	2245992	2239744
10km	90%	35000	6	202	1680717	195358	1471493	2178618
10km	90%	35000	6	169	2481307	269281	2181818	2524257
10km	90%	35000	6	166	2233695	258869	1937997	2025297
10km	90%	35000	6	276	2371506	275812	2086167	1920416
10km	90%	35000	6	213	2750478	307474	2407571	2543493
10km	90%	35000	6	251	2163403	252191	1894662	2043465
10km	90%	35000	6	153	2634530	295395	2306385	2388746
10km	90%	35000	6	195	2514340	277239	2222460	2135284
10km	90%	35000	6	161	1752193	207751	1528218	2064401
10km	90%	35000	6	166	2379328	323045	2029857	2143734
10km	90%	35000	6	137	2156002	282904	1851001	1820478
10km	90%	35000	6	248	2224091	252959	1958206	2045983
10km	90%	35000	6	164	2192757	265473	1901685	2049241
10km	90%	35000	6	149	2781340	296115	2459663	2081902
10km	90%	35000	6	140	1833197	221205	1591167	2393774
10km	90%	35000	6	166	1647550	180139	1446222	1907289
10km	90%	35000	6	133	1790712	217000	1549743	1841566
10km	90%	35000	6	179	2257173	251237	1987226	1969294
10km	90%	35000	6	211	2577961	332795	2220527	2182548
10km	90%	35000	6	168	2685179	345228	2309126	2667852
10km	90%	35000	6	207	2313199	347014	1940176	2393236
10km	90%	35000	6	147	2807651	327214	2446657	2407580
10km	90%	35000	6	180	2696765	341600	2321029	2672637
10km	90%	35000	6	124	2184821	272885	1882280	1851530
10km	90%	35000	6	117	1919417	227757	1672657	1981986
10km	90%	35000	6	212	1681006	185919	1479465	1829414
10km	90%	35000	6	150	1847380	216198	1601900	2275951
10km	90%	35000	6	145	2791486	317283	2456978	2290226
10km	90%	35000	6	280	2238868	277991	1941956	2074303
10km	90%	35000	6	151	2120537	248183	1860229	2044244
10km	90%	35000	6	138	1685392	207701	1467177	1840088
10km	90%	35000	6	131	1306801	156507	1128677	1646477
10km	90%	35000	6	194	2173612	243350	1918534	2205352
10km	90%	35000	6	167	2100135	240728	1842410	1902980
10km	90%	35000	6	167	3294025	390522	2876876	2426696
10km	90%	35000	6	169	2852895	354017	2484496	2601754
10km	90%	35000	6	183	2313053	233193	2046357	2577299
10km	90%	35000	6	219	1765669	187807	1550654	2123669
10km	90%	35000	6	155	2145735	246275	1878148	2001187
10km	90%	35000	6	187	3015602	349362	2640622	2400471
10km	90%	35000	6	176	2448476	239049	2182176	2216281
10km	90%	35000	6	188	3191240	312771	2849650	2929008
10km	90%	35000	6	165	2563175	316227	2224939	2214579
10km	90%	35000	6	160	1892795	219712	1664175	1601407
10km	90%	35000	6	332	2795621	323157	2453702	2701346
10km	90%	35000	6	192	2897480	378314	2490885	2520830
10km	90%	35000	6	324	2959022	223133	2716519	2491488
10km	90%	35000	6	158	1864031	194279	1654561	2098632
10km	90%	35000	6	270	2290939	246635	2029423	1908250
10km	90%	35000	6	214	1990233	252024	1719341	2326876
10km	90%	35000	6	253	2712717	262913	2422134	2350733
10km	90%	35000	6	118	2153666	255831	1883589	2006269
10km	90%	35000	6	182	2122533	287159	1820366	2519485
10km	90%	35000	6	207	2407911	298967	2078757	2127775
10km	90%	35000	6	261	3458396	369271	3053582	2787863
10km	90%	35000	6	137	1550339	202462	1332781	1639185
10km	90%	35000	6	199	2606118	297980	2282540	2127843
10km	90%	35000	6	144	2337675	260721	2054601	2266419
10km	90%	35000	6	144	1810349	234433	1554918	1894400
10km	90%	35000	6	132	1818774	222028	1574901	1935679
10km	90%	35000	6	174	2415826	298183	2093864	2265600
10km	90%	35000	6	156	2786785	314347	2449128	2402779
10km	90%	35000	6	143	2132388	275042	1837924	1809393
10km	90%	35000	6	219	2976433	338003	2594013	2161332
10km	90%	35000	6	190	3618502	384737	3212186	2773326
10km	90%	35000	6	169	1661683	191844	1448950	2050618
10km	90%	35000	6	235	2419739	299641	2108225	2305054
10km	90%	35000	6	221	2041257	207947	1810599	2415631
10km	90%	35000	6	150	2173362	231872	1925704	1899485
10km	90%	35000	6	219	2336079	271804	2043821	2525603
10km	90%	35000	6	175	2420700	274937	2123256	2036746
10km	90%	35000	6	140	2652208	327020	2297895	2042045
10km	90%	35000	6	223	2186973	259930	1900310	2296561
10km	90%	35000	6	267	2334638	286776	2007915	2174764
10km	90%	35000	6	180	2275794	295091	1955951	2111443
10km	90%	35000	6	167	2246096	245306	1980359	1993534
10km	90%	35000	6	218	2147047	250935	1856534	2435510
10km	90%	35000	6	144	2038302	212956	1806772	2282846
10km	90%	35000	6	143	1715450	220784	1481450	1720492
10km	90%	35000	6	174	1969439	211297	1739031	2092210
10km	90%	35000	6	169	2479827	285822	2156205	2097774
10km	90%	35000	6	165	3082814	318873	2741281	2578502
10km	90%	35000	6	148	2272196	296210	1951552	2090259
10km	90%	35000	6	156	2414400	254672	2141696	1987185
10km	90%	35000	6	142	2482801	293119	2167998	1927565
10km	90%	35000	6	219	3476273	367661	3091057	2732715
10km	90%	35000	6	175	2342609	244731	2062607	2217280
10km	90%	35000	6	196	2201280	234430	1950283	1862170
10km	90%	35000	6	184	1832182	242751	1546987	1981790
10km	90%	35000	6	166	1744334	182363	1551938	2028062
10km	90%	35000	6	224	2531668	251457	2258769	2237442
10km	90%	35000	6	160	2615677	277852	2312167	2380189
10km	90%	35000	6	156	1775619	225561	1536633	1685507
10km	90%	35000	6	189	2351983	241423	2081202	2036308
10km	90%	35000	6	199	2528478	252466	2248959	2260918
10km	90%	35000	6	178	2597192	274429	2296976	2094695
10km	90%	35000	6	138	2135003	255927	1862142	1996800
10km	90%	35000	6	211	2130920	219786	1903237	1964154
10km	90%	35000	6	164	2367218	246007	2104796	2537880
10km	90%	35000	6	170	2296908	264460	2012727	2284760
10km	90%	35000	6	205	2957860	362440	2573852	2552977
10km	90%	35000	6	194	1802219	224689	1562440	1985759
10km	90%	35000	6	222	1713423	207758	1496453	2079267
10km	90%	35000	6	133	1889911	239728	1631734	1863618
10km	90%	35000	6	148	2246696	263375	1949773	2123265
10km	90%	35000	6	133	2787348	377203	2389977	2340350
10km	90%	35000	6	188	2618391	291157	2308722	2614364
10km	90%	35000	6	291	3112710	348724	2733826	2995854
10km	90%	35000	6	135	2793986	323366	2437869	2753675
10km	90%	35000	6	164	2873217	321737	2528152	2657588
10km	90%	35000	6	157	2574066	280142	2272493	2111422
10km	90%	35000	6	233	2630223	273775	2336993	2257860
10km	90%	35000	6	134	2942467	360341	2562483	2363162
10km	90%	35000	6	229	2274360	261393	1996941	1795482
10km	90%	35000	6	143	2285501	249615	2012063	2170949
10km	90%	35000	6	153	2465063	304220	2132232	1961536
10km	90%	35000	6	186	2709108	297865	2390456	2302468
10km	90%	35000	6	172	1760755	188264	1566252	2279129
10km	90%	35000	6	115	1920169	250085	1659976	1810272
10km	90%	35000	6	151	1380119	185934	1183148	1851674
10km	90%	35000	6	156	2512299	287122	2202471	2508447
10km	90%	35000	6	188	2729873	314937	2386730	2284024
10km	90%	35000	6	158	2320977	300966	2007216	1994988
10km	90%	35000	6	177	2268140	258808	1987252	2103619
10km	90%	35000	6	201	2399651	268739	2118857	2547901
10km	90%	35000	6	352	2056448	254507	1784148	2507261
10km	90%	35000	6	134	2347320	261463	2067972	2055333
10km	90%	35000	6	169	2897034	353334	2523755	2129648
10km	90%	35000	6	194	2359324	221803	2110105	2140900
10km	90%	35000	6	273	2823204	264937	2532844	2404804
10km	90%	35000	6	214	3495158	415124	3053002	2959712
10km	90%	35000	6	199	3386846	369458	2989109	2958768
10km	90%	35000	6	154	1916081	240684	1654961	1743332
10km	90%	35000	6	201	3552640	364791	3163955	2773140
10km	90%	35000	6	250	2340223	242557	2081231	2145990
10km	90%	35000	6	141	2004873	237976	1750424	1938442
10km	90%	35000	6	197	2051957	194057	1842635	2358042
10km	90%	35000	6	136	2472135	277247	2175188	2091226
10km	90%	35000	6	169	2432104	252079	2162560	2089255
10km	90%	35000	6	248	1835270	226303	1584029	1980204
10km	90%	35000	6	160	2201365	250263	1932708	2250158
10km	90%	35000	6	142	2439703	253928	2164942	2279138
10km	90%	35000	6	168	1866515	218416	1628720	1932891
10km	90%	35000	6	205	2090776	274857	1796059	2305377
10km	90%	35000	6	154	2571562	255374	2284863	2446412
10km	90%	35000	6	198	2473842	247708	2195581	2369076
10km	90%	35000	6	191	2623514	247949	2353815	2253721
10km	90%	35000	6	253	2092390	268282	1813586	2012436
10km	90%	35000	6	197	3044533	383149	2630689	2419997
10km	90%	35000	6	171	2304799	295434	1990632	2294033
10km	90%	35000	6	170	2892565	333893	2541797	2257451
10km	90%	35000	6	180	2463569	266837	2177364	2235099
10km	90%	35000	6	166	1656090	222385	1418151	1859728
10km	90%	35000	6	143	2196237	276956	1904113	2024809
10km	90%	35000	6	184	1817770	198391	1609490	2048332
10km	90%	35000	6	139	2345772	274000	2043867	2343537
10km	90%	35000	6	140	1907498	220222	1648369	2252682
10km	90%	35000	6	257	2525513	271824	2225690	2379024
10km	90%	35000	6	204	2919985	319869	2578493	2763500
10km	90%	35000	6	250	2248500	242038	1990556	2174177
10km	90%	35000	6	168	2155378	241532	1894754	1974391
10km	90%	35000	6	137	2408980	290229	2086869	2248265
10km	90%	35000	6	202	1752094	197671	1540175	2101883
10km	90%	35000	6	154	1897823	220044	1652217	1877324
10km	90%	35000	6	204	1716924	193348	1500146	1911427
10km	90%	35000	6	241	3171087	276917	2853699	2724860
10km	90%	35000	6	187	2838482	312259	2493794	2372592
10km	90%	35000	6	206	2809631	316874	2466218	2538530
10km	90%	35000	6	173	2082370	244437	1816809	1882621
10km	90%	35000	6	200	1815139	207254	1595707	2260260
10km	90%	35000	6	224	2611926	273745	2328219	2296858
10km	90%	35000	6	174	2345535	289097	2036695	2405582
10km	90%	35000	6	155	1659224	200393	1442726	1902575
10km	90%	35000	6	168	2488715	318463	2137819	2387684
10km	90%	35000	6	297	1611107	196747	1398370	1966656
10km	90%	35000	6	191	2445897	259533	2163317	2250673
10km	90%	35000	6	222	1700820	191751	1499065	1879117
10km	90%	35000	6	196	3134315	386934	2696247	2194715
10km	90%	35000	6	131	2224346	257495	1943412	2037226
10km	90%	35000	6	274	2744906	302995	2414888	2136428
10km	90%	35000	6	139	2278533	276730	1982375	2051462
10km	90%	35000	6	188	2492362	286147	2186741	2128166
10km	90%	35000	6	140	2495922	267410	2216008	2284316
10km	90%	35000	6	171	3098040	372298	2684340	2673421
10km	90%	35000	6	200	2093010	246913	1825701	2285247
10km	90%	35000	6	180	2282919	260542	2003229	2009207
10km	90%	35000	6	146	2473891	280393	2180729	2027187
10km	90%	35000	6	151	1629899	225863	1383286	1851841
10km	90%	35000	6	213	3231969	334134	2872699	2230707
10km	90%	35000	6	147	2537000	321027	2195271	2084871
10km	90%	35000	6	170	2063638	256424	1783928	2377848
10km	90%	35000	6	124	1831998	243768	1564953	1941794
10km	90%	35000	6	137	2231137	264024	1937225	2391573
10km	90%	35000	6	206	2622208	260224	2340509	2295254
10km	90%	35000	6	172	2797363	320455	2449975	2384617
10km	90%	35000	6	284	2928838	324511	2573450	2281002
10km	90%	35000	6	165	2181735	274397	1898984	1870270
10km	90%	35000	6	163	2613525	273509	2311694	2333441
10km	90%	35000	6	139	2619567	303994	2282276	2486840
10km	90%	35000	6	153	1958675	237692	1698547	2145936
10km	90%	35000	6	184	2144187	271583	1857156	2169491
10km	90%	35000	6	206	2389671	275460	2096814	2214714
10km	90%	35000	6	183	3189462	373499	2744432	2750538
10km	90%	35000	6	175	2598381	281507	2304846	2041620
10km	90%	35000	6	172	2961798	330792	2611023	2204214
10km	90%	35000	6	173	1836948	206398	1614900	1894680
10km	90%	35000	6	179	2625524	321723	2280562	2202955
10km	90%	35000	6	205	2902805	356517	2517260	2587831
10km	90%	35000	6	209	2153708	244282	1893987	1751066
10km	90%	35000	6	198	2576808	323697	2225613	2253709
10km	90%	35000	6	225	2067790	215682	1837392	1831783
10km	90%	35000	6	229	1679823	175288	1487552	1929570
10km	90%	35000	6	204	2552678	283378	2248959	2275051
10km	90%	35000	6	153	2526942	288234	2221810	2517256
10km	90%	35000	6	164	2196617	256952	1914295	2116889
10km	90%	35000	6	151	1935292	213414	1709513	1809665
10km	90%	35000	6	198	2375396	241839	2115281	2045205
10km	90%	35000	6	176	1948033	235643	1690064	2172818
10km	90%	35000	6	140	2385568	272628	2094464	1929921
10km	90%	35000	6	158	2459717	263923	2169426	2114143
10km	90%	35000	6	155	2339083	253675	2058443	2167719
10km	90%	35000	6	173	2667896	329473	2317113	2566546
10km	90%	35000	6	174	2253143	255550	1973033	2718076
10km	90%	35000	6	241	3087722	332247	2742577	2492561
10km	90%	35000	6	183	2486832	289803	2163760	2382182
10km	90%	35000	6	176	2298180	270816	2001337	1826786
10km	90%	35000	6	148	2295849	217715	2057925	2374141
10km	90%	35000	6	219	2501737	256983	2224998	2144636
10km	90%	35000	6	154	1712584	227856	1469588	2228367
10km	90%	35000	6	207	2145043	232014	1895848	2110470
10km	90%	35000	6	134	2526166	285358	2209087	2328128
10km	90%	35000	6	142	2704480	323825	2360951	2368129
10km	90%	35000	6	310	2078194	227739	1827201	2129319
10km	90%	35000	6	140	2328810	274761	2030805	1962392
10km	90%	35000	6	153	1640011	178633	1453085	1775620
10km	90%	35000	6	179	2149054	233118	1897601	2284951
10km	90%	35000	6	203	2769161	292194	2453443	2097745
10km	90%	35000	6	171	2459380	242451	2197712	2423721
10km	90%	35000	6	168	2585750	302365	2259093	2355966
10km	90%	35000	6	135	1723859	215099	1498084	1743746
10km	90%	35000	6	236	2092251	225314	1849119	1992176
10km	90%	35000	6	213	2641431	289682	2317391	2266151
10km	90%	35000	6	182	1766316	189737	1565880	2200534
10km	90%	35000	6	191	2425887	324526	2083132	2240686
10km	90%	35000	6	215	1423143	174123	1235204	1914007
10km	90%	35000	6	195	2539486	323094	2185571	2182831
10km	90%	35000	6	181	1536333	191282	1333663	1886214
10km	90%	35000	6	264	2780547	313246	2446655	2219845
10km	90%	35000	6	152	2583114	278088	2287242	2139645
10km	90%	35000	6	264	2449810	303290	2118345	2705645
10km	90%	35000	6	137	2855502	348462	2480643	2235669
10km	90%	35000	6	170	1929332	246059	1669875	2157407
10km	90%	35000	6	224	2572652	324775	2222481	2239843
10km	90%	35000	6	138	2396778	295414	2079523	2462180
10km	90%	35000	6	165	2548780	289973	2220280	2064175
10km	90%	35000	6	158	2261358	296547	1946126	2342176
10km	90%	35000	6	142	2482089	294137	2168562	1988050
10km	90%	35000	6	161	2209159	229285	1961093	2148227
10km	90%	35000	6	228	2456169	251486	2180149	2483161
10km	90%	35000	6	192	3003232	338336	2630329	2525130
10km	90%	35000	6	137	2289822	295989	1978687	2029193
10km	90%	35000	6	149	2145644	238864	1864709	2054215
10km	90%	35000	6	287	1936223	203974	1713092	1859976
10km	90%	35000	6	161	3195026	347643	2825869	2640163
10km	90%	35000	6	153	2680509	301180	2357664	2248566
10km	90%	35000	6	168	1598470	206593	1377432	1843966
10km	90%	35000	6	204	2829493	289926	2520235	2772627
10km	90%	35000	6	196	2034256	236130	1782664	2072799
10km	90%	35000	6	171	2262205	261875	1987234	2211560
10km	90%	35000	6	200	2509831	223101	2258267	2250222
10km	90%	35000	6	227	2988013	335571	2616786	2614204
10km	90%	35000	6	240	1457359	168885	1262591	2242419
10km	90%	35000	6	150	2240284	322061	1903581	2075851
10km	90%	35000	6	257	1908459	228791	1667970	2098918
10km	90%	35000	6	184	2810513	318403	2471492	2052810
10km	90%	35000	6	184	1907567	217874	1679587	2026544
10km	90%	35000	6	151	1732151	232260	1486404	1813848
10km	90%	35000	6	175	2089138	250681	1821636	2409504
10km	90%	35000	6	150	2004235	235886	1751123	1855744
10km	90%	35000	6	216	2450876	273388	2155426	2351653
10km	90%	35000	6	154	2744944	333792	2387102	2338034
10km	90%	35000	6	221	2477980	289870	2160593	2282702
10km	90%	35000	6	179	1756616	215756	1526923	2067504
10km	90%	35000	6	137	1926427	236951	1671535	1798098
10km	90%	35000	6	127	2321429	305661	1991059	2185788
10km	90%	35000	6	173	2383417	298792	2069081	2203785
10km	90%	35000	6	231	2126670	225828	1877581	2253392
10km	90%	35000	6	180	2132652	249150	1855110	1990458
10km	90%	35000	6	151	2309384	315162	1984655	1853100
10km	90%	35000	6	192	2916767	330325	2553874	2573375
10km	90%	35000	6	199	4193434	509080	3645881	3244554
10km	90%	35000	6	175	1361821	192232	1152024	1851714
10km	90%	35000	6	154	3126621	378042	2720336	2713302
10km	90%	35000	6	153	2019851	242034	1754566	1965314
10km	90%	35000	6	183	2451473	284488	2138387	2502856
10km	90%	35000	6	160	2236515	283418	1930153	2166375
10km	90%	35000	6	312	2803907	288851	2482037	2263810
10km	90%	35000	6	157	1773398	209011	1541460	2057232
10km	90%	35000	6	170	1659565	222563	1418786	1927539
10km	90%	35000	6	221	2239695	242698	1975883	2300502
10km	90%	35000	6	163	1802801	226409	1559801	1727454
10km	90%	35000	6	143	2054509	228020	1800656	2161135
10km	90%	35000	6	218	2526513	267517	2230883	2365498
10km	90%	35000	6	229	2797523	300137	2461073	2422838
10km	90%	35000	6	274	2380012	305799	2033005	2412594
10km	90%	35000	6	214	2395099	262999	2118249	2350211
10km	90%	35000	6	192	2839389	326315	2494369	2716352
10km	90%	35000	6	196	2388083	272171	2097745	2659009
10km	90%	35000	6	168	1592565	198750	1377569	1933406
10km	90%	35000	6	159	1890453	222708	1638980	2151237
10km	90%	35000	6	147	1688791	198509	1472609	1778274
10km	90%	35000	6	117	1766131	245101	1507038	1855049
10km	90%	35000	6	154	1554206	188986	1358296	1667890
10km	90%	35000	6	246	2660014	261781	2371159	2487594
10km	90%	35000	6	196	2592185	312320	2260930	2483564
10km	90%	35000	6	164	2259944	253008	1964168	2480783
10km	90%	35000	6	243	2391935	258419	2125429	2496237
10km	90%	35000	6	237	2395913	254613	2107393	2370161
10km	90%	35000	6	189	2189369	221734	1949442	2387603
10km	90%	35000	6	242	3145424	304202	2808901	2319037
10km	90%	35000	6	144	2357750	288627	2054892	2000516
10km	90%	35000	6	227	2628949	273472	2334236	2316047
10km	90%	35000	6	244	3197751	370567	2794438	2674241
10km	90%	35000	6	162	3227485	381545	2815784	2484257
10km	90%	35000	6	212	1463258	199586	1247204	1758264
10km	90%	35000	6	153	2050140	229833	1807757	2162658
10km	90%	35000	6	228	1953392	212673	1719992	2104445
10km	90%	35000	6	216	1955378	205984	1731717	2038492
10km	90%	35000	6	190	2498028	295516	2188678	2268029
10km	90%	35000	6	160	2235603	245104	1978276	2258980
10km	90%	35000	6	177	1812181	255170	1541719	1710651
10km	90%	35000	6	248	2929184	366165	2528736	2540730
10km	90%	35000	6	199	2574407	269595	2282759	2255500
10km	90%	35000	6	128	1674546	228481	1429759	1970873
10km	90%	35000	6	130	2273249	317937	1930294	2062530
10km	90%	35000	6	152	1529927	195151	1319304	1745557
10km	90%	35000	6	139	1814484	216220	1574044	1917033
10km	90%	35000	6	186	2381433	230262	2134116	2177860
10km	90%	35000	6	149	2749859	307663	2395060	2115653
10km	90%	35000	6	168	2984064	369130	2577818	2828802
10km	90%	35000	6	185	1301415	138012	1141970	1710349
10km	90%	35000	6	186	2295187	323342	1940761	2471088
10km	90%	35000	6	267	1720038	191353	1508472	1963332
10km	90%	35000	6	268	2759645	297963	2424675	2484782
10km	90%	35000	6	174	1983087	260683	1706181	1998509
10km	90%	35000	6	139	2664541	353795	2285960	2393259
10km	90%	35000	6	159	2016263	246165	1748964	1906913
10km	90%	35000	6	138	1892321	201902	1667644	1715601
10km	90%	35000	6	167	2306187	256389	2033860	1991921
10km	90%	35000	6	165	2649073	345991	2272233	2561490
10km	90%	35000	6	198	1503779	218243	1267472	1742737
10km	90%	35000	6	160	2524120	275791	2226302	2192035
10km	90%	35000	6	159	2185326	233645	1927980	1972526
10km	90%	35000	6	213	2352989	241900	2067531	2595499
10km	90%	35000	6	339	2543080	240794	2276206	2201179
10km	90%	35000	6	162	2290687	303899	1972519	2441461
10km	90%	35000	6	167	2379543	273131	2088231	2274978
10km	90%	35000	6	208	2150037	232933	1899201	2357056
10km	90%	35000	6	140	1928600	257371	1633756	2193887
10km	90%	35000	6	141	2102327	226704	1863409	2153457
10km	90%	35000	6	126	1911029	247567	1652232	1686340
10km	90%	35000	6	139	2445234	287273	2134127	2169015
10km	90%	35000	6	162	2115394	218142	1885455	2188115
10km	90%	35000	6	138	1683784	185481	1484179	1639611
10km	90%	35000	6	212	3104553	339891	2746288	2706908
10km	90%	35000	6	193	2562077	286322	2249216	2475772
10km	90%	35000	6	175	2109587	261801	1830126	2216877
10km	90%	35000	6	218	3693424	419163	3250448	2815626
10km	90%	35000	6	147	2017501	241910	1765640	2155614
10km	90%	35000	6	164	1971335	229112	1718683	1820094
10km	90%	35000	6	154	2156853	260330	1874354	2006933
10km	90%	35000	6	191	2834759	339186	2469085	2461383
10km	90%	35000	6	201	2727230	279731	2430772	2268811
10km	90%	35000	6	167	1529146	177478	1333752	2049075
10km	90%	35000	6	215	2372895	272101	2081654	2398153
10km	90%	35000	6	156	2147974	233890	1898785	2450360
10km	90%	35000	6	196	2050393	248450	1772293	2095391
10km	90%	35000	6	145	2793477	279666	2480299	2105252
10km	90%	35000	6	261	1981598	239536	1709197	2112888
10km	90%	35000	6	152	1689606	202358	1464914	2225973
10km	90%	35000	6	144	1612416	187688	1406147	1987298
10km	90%	35000	6	151	1887640	235872	1632670	1978833
10km	90%	35000	6	159	2245190	262892	1966963	2555206
10km	90%	35000	6	195	3215370	367120	2810108	2853248
10km	90%	35000	6	224	2075100	240334	1817922	2183063
10km	90%	35000	6	152	2286263	295840	1978529	1909644
10km	90%	35000	6	250	2129794	211531	1899815	2352656
10km	90%	35000	6	181	2258363	264964	1977370	2356139
10km	90%	35000	6	152	2358490	292893	2038247	2391214
10km	90%	35000	6	202	2681986	284014	2375846	2526976
10km	90%	35000	6	239	1804076	232902	1544535	1920750
10km	90%	35000	6	164	2552033	296374	2234565	2333443
10km	90%	35000	6	133	1827095	226783	1579819	2083780
10km	90%	35000	6	189	2742644	354093	2366944	2283417
10km	90%	35000	6	185	2783766	283303	2486414	2477214
10km	90%	35000	6	169	1965221	220903	1720762	1825031
10km	90%	35000	6	195	2120854	227371	1877018	2154751
10km	90%	35000	6	249	2953595	321647	2606528	2622686
10km	90%	35000	6	189	1843129	207512	1599188	1970087
10km	90%	35000	6	202	2878668	291818	2559763	2692270
10km	90%	35000	6	236	2398840	276134	2086504	2648293
10km	90%	35000	6	159	1760455	245528	1499754	1960637
10km	90%	35000	6	197	2023555	236020	1772708	2062942
10km	90%	35000	6	264	2448304	242986	2184683	2383400
10km	90%	35000	6	156	2440204	263424	2152402	2286130
10km	90%	35000	6	171	2878475	337232	2504335	2264187
10km	90%	35000	6	175	2286287	279461	1976911	2245688
10km	90%	35000	6	203	3431327	372023	3031970	2735382
10km	90%	35000	6	140	1686298	206643	1470564	1649126
10km	90%	35000	6	138	2110276	265775	1825160	2204662
10km	90%	35000	6	136	2881924	332948	2523299	2281473
10km	90%	35000	6	233	2864510	322010	2516555	2911821
10km	90%	35000	6	195	2689818	286809	2380519	2344386
10km	90%	35000	6	274	2733818	327009	2379821	2413028
10km	90%	35000	6	140	2077373	292219	1767868	2122051
10km	90%	35000	6	213	3148026	382250	2737254	2173451
10km	90%	35000	6	188	1629859	187382	1408818	1784394
10km	90%	35000	6	188	1977562	201960	1739327	2339266
10km	90%	35000	6	157	2165768	310511	1837565	2216250
10km	90%	35000	6	180	2271559	292051	1954383	2247793
10km	90%	35000	6	153	2172481	260855	1884825	2172161
10km	90%	35000	6	186	2651846	314677	2315332	2352050
10km	90%	35000	6	208	2157494	253710	1871338	2367958
10km	90%	35000	6	201	2975382	269548	2685851	2864954
10km	90%	35000	6	190	2635923	295195	2312168	2407858
10km	90%	35000	6	143	2264184	246226	1987735	1886958
10km	90%	35000	6	217	3407475	339786	3031110	2579023
10km	90%	35000	6	170	2202173	259266	1912973	2102384
10km	90%	35000	6	189	1369044	180095	1175065	1899984
10km	90%	35000	6	182	1967345	251044	1697116	1877040
10km	90%	35000	6	189	2353303	244407	2094473	2351292
10km	90%	35000	6	176	2116103	268845	1835967	2096371
10km	90%	35000	6	158	1722662	192899	1519303	1882978
10km	90%	35000	6	178	2388453	279137	2083617	1988967
10km	90%	35000	6	181	2213531	236352	1940541	2156773
10km	90%	35000	6	135	2531315	302869	2205821	2333358
10km	90%	35000	6	188	2515431	280560	2206350	2519521
10km	90%	35000	6	129	2514727	314348	2176745	2164072
10km	90%	35000	6	220	1811795	218095	1577685	2226596
10km	90%	35000	6	132	1997041	268310	1718528	2304005
10km	90%	35000	6	185	2427394	315069	2092656	2288389
10km	90%	35000	6	179	2672375	289435	2363732	2460655
10km	90%	35000	6	229	1931847	197930	1714707	1921681
10km	90%	35000	6	147	2490583	288735	2179381	2403924
10km	90%	35000	6	202	2587743	305264	2257693	2460544
10km	90%	35000	6	156	1834972	197119	1626817	1853448
10km	90%	35000	6	159	2665105	318859	2293336	2044815
10km	90%	35000	6	151	2077954	234871	1822404	2009590
10km	90%	35000	6	204	2495303	292620	2185463	2045756
10km	90%	35000	6	150	2535265	316800	2192142	2147045
10km	90%	35000	6	190	2884087	325221	2530011	2371005
10km	90%	35000	6	176	2188688	242745	1919142	2604329
10km	90%	35000	6	168	2347391	245289	2091146	2188952
10km	90%	35000	6	160	2048731	260299	1774957	2026831
10km	90%	35000	6	146	2085920	215381	1857235	2167026
10km	90%	35000	6	191	2116732	259440	1836667	2370724
10km	90%	35000	6	191	3984769	419095	3532843	3053630
10km	90%	35000	6	155	2315150	267129	2014157	2053728
10km	90%	35000	6	169	2199640	276439	1895038	1985208
10km	90%	35000	6	161	2459112	346542	2077650	1951944
10km	90%	35000	6	179	1977954	218038	1747458	1654681
10km	90%	35000	6	130	2104520	246788	1833319	2130512
10km	90%	35000	6	176	2633732	349958	2255978	2240945
10km	90%	35000	6	183	3233861	397521	2812482	2607756
10km	90%	35000	6	213	2586795	302721	2249927	2412037
10km	90%	35000	6	122	1295475	163641	1113041	1723861
10km	90%	35000	6	223	2712454	310701	2384616	2326940
10km	90%	35000	6	132	1800134	244761	1540349	1829937
10km	90%	35000	6	120	2002384	256227	1724583	1945945
10km	90%	35000	6	169	1827026	206828	1608189	1817926
10km	90%	35000	6	262	1683478	182956	1492323	2035909
10km	90%	35000	6	228	2370845	215175	2135010	2163723
10km	90%	35000	6	173	2847014	365356	2459595	2157561
10km	90%	35000	6	188	2288991	267401	1995319	2277128
10km	90%	35000	6	209	2596482	265565	2274479	2675927
10km	90%	35000	6	187	2607005	315378	2264885	2315659
10km	90%	35000	6	157	1589797	220056	1357053	1842338
10km	90%	35000	6	174	1930720	246441	1662941	2090708
10km	90%	35000	6	171	2090167	246711	1829885	1882264
10km	90%	35000	6	132	1892674	239936	1638232	1825571
10km	90%	35000	6	201	2733552	301281	2401527	2702279
10km	90%	35000	6	180	2659270	313356	2316528	2574069
10km	90%	35000	6	179	2476629	280471	2161801	2416060
10km	90%	35000	6	179	1503941	194937	1301145	1666381
10km	90%	35000	6	162	2372152	294741	2056222	2537824
10km	90%	35000	6	166	1726334	255395	1450809	2076861
10km	90%	35000	6	203	2056035	212085	1833980	2086530
10km	90%	35000	6	184	2705847	334293	2353316	2295658
10km	90%	35000	6	134	1532862	192534	1318907	1518638
10km	90%	35000	6	189	2139090	234782	1876562	2184324
10km	90%	35000	6	145	1932511	262049	1650163	2105940
10km	90%	35000	6	208	2480949	283350	2168031	2596592
10km	90%	35000	6	151	1806432	225054	1557118	1864658
10km	90%	35000	6	153	2379392	292950	2061034	2175292
10km	90%	35000	6	176	2382106	310974	2046207	2082920
10km	90%	35000	6	165	2162993	271124	1857669	2003436
10km	90%	35000	6	205	2113221	258924	1818015	2135808
10km	90%	35000	6	228	3221949	327468	2871801	2815259
10km	90%	35000	6	186	2377043	264168	2090664	2426705
10km	90%	35000	6	187	2147951	221601	1909549	2150940
10km	90%	35000	6	224	2169725	250390	1908123	2080767
10km	90%	35000	6	214	1697123	213611	1450973	2225362
10km	90%	35000	6	190	2294363	264295	2012818	1942865
10km	90%	35000	6	235	2507913	268556	2215261	2227566
10km	90%	35000	6	171	1173957	144072	1015386	1847085
10km	90%	35000	6	190	2668835	293766	2342097	2340424
10km	90%	35000	6	168	3019824	343313	2648218	2610060
10km	90%	35000	6	171	2438036	304678	2115384	2036232
10km	90%	35000	6	153	2082709	218752	1835951	2214748
10km	90%	35000	6	161	2157208	224299	1899851	2160144
10km	90%	35000	6	164	2611524	305780	2270767	2218312
10km	90%	35000	6	123	2070384	231642	1819705	2042289
10km	90%	35000	6	154	2724269	344516	2351344	2058140
10km	90%	35000	6	147	1675964	219959	1426247	1594199
10km	90%	35000	6	128	1537228	186707	1315066	1794102
10km	90%	35000	6	220	2924916	242993	2614915	2281715
10km	90%	35000	6	192	2627660	275822	2331042	2038258
10km	90%	35000	6	177	2133379	216723	1895131	2079792
10km	90%	35000	6	217	2349678	288793	2042677	2229063
10km	90%	35000	6	148	2260963	249050	1998068	2097166
10km	90%	35000	6	261	1895430	205173	1678171	2190934
10km	90%	35000	6	174	2215174	232630	1957670	2268491
10km	90%	35000	6	224	3258614	343085	2891344	2635702
10km	90%	35000	6	155	1929131	255628	1652817	2139200
10km	90%	35000	6	176	2283142	262235	1995150	1951228
10km	90%	35000	6	184	2591347	295577	2272719	2463709
10km	90%	35000	6	157	2803770	339157	2443715	2444700
10km	90%	35000	6	208	2770930	338154	2408507	2305465
10km	90%	35000	6	206	2929299	308560	2595316	2620290
10km	90%	35000	6	154	2460161	288989	2154649	2252723
10km	90%	35000	6	141	2151644	257076	1872571	2163482
10km	90%	35000	6	235	1788274	187255	1587867	1959863
10km	90%	35000	6	175	2526901	319257	2183643	2145664
10km	90%	35000	6	163	1926628	287253	1618121	1888328
10km	90%	35000	6	178	2728248	324997	2386080	2418685
10km	90%	35000	6	197	2675266	286811	2363090	2439408
10km	90%	35000	6	270	2472139	259106	2199255	2156888
10km	90%	35000	6	208	2034235	233525	1780335	2059764
10km	90%	35000	6	157	2704516	277753	2396848	2297382
10km	90%	35000	6	158	2305368	286689	1996363	2039330
10km	90%	35000	6	170	2155629	290967	1851733	2253463
10km	90%	35000	6	157	2920574	364403	2521556	2317607
10km	90%	35000	6	164	2352343	282338	2059274	2045129
10km	90%	35000	6	211	2750513	298955	2434405	2444546
10km	90%	35000	6	147	2313399	263653	2008990	2390633
10km	90%	35000	6	199	2547069	277967	2256766	2111013
10km	90%	35000	6	240	2616505	291877	2291182	2458975
10km	90%	35000	6	161	3013448	348590	2641880	2307310
10km	90%	35000	6	184	2294446	256751	2018079	2456881
10km	90%	35000	6	204	2454881	304240	2129532	1990990
10km	90%	35000	6	188	1848802	265209	1568424	2144739
10km	90%	35000	6	194	3044286	310060	2702647	2214735
10km	90%	35000	6	216	2232450	276247	1943096	2125654
10km	90%	35000	6	201	3094964	316664	2747706	2398783
10km	90%	35000	6	159	1836871	226736	1598463	1811444
10km	90%	35000	6	145	2390607	276202	2095230	1965101
10km	90%	35000	6	159	1794806	224142	1558120	1917148
10km	90%	35000	6	161	2584858	299527	2265081	2476101
10km	90%	35000	6	124	1714048	208066	1493950	2017195
10km	90%	35000	6	183	2054541	265280	1772097	1663814
10km	90%	35000	6	193	2286148	250920	2011315	2269377
10km	90%	35000	6	172	2533624	276306	2226735	2349920
10km	90%	35000	6	173	1663577	192134	1453674	2086086
10km	90%	35000	6	184	3257001	354099	2874242	2436844
10km	90%	35000	6	172	2695229	296941	2382193	2533428
10km	90%	35000	6	178	2377528	304256	2045697	2594212
10km	90%	35000	6	146	1673553	220055	1436659	1781278
10km	90%	35000	6	200	2480883	303049	2148003	2125378
10km	90%	35000	6	211	2110200	240412	1845244	2187871
10km	90%	35000	6	186	1975247	234173	1719503	2121571
10km	90%	35000	6	175	2418941	330651	2057923	2282143
10km	90%	35000	6	137	2360487	306258	2028847	1988129
10km	90%	35000	6	228	2337624	275582	2046370	2318409
10km	90%	35000	6	132	1872257	225808	1617467	1892970
10km	90%	35000	6	228	2524945	279705	2224142	2120898
10km	90%	35000	6	143	2150823	218151	1904359	2207279
10km	90%	35000	6	165	1859270	238678	1597463	2288073
10km	90%	35000	6	153	2384859	275506	2088354	2251981
10km	90%	35000	6	183	1604950	158082	1429860	1973127
10km	90%	35000	6	211	2484721	237906	2220464	2418737
10km	90%	35000	6	162	2908481	288359	2594008	2138637
10km	90%	35000	6	193	2244336	263695	1968019	2211978
10km	90%	35000	6	166	2187891	227201	1946580	2094246
10km	90%	35000	6	243	4008009	408559	3574441	2964259
10km	90%	35000	6	188	2253505	263440	1973328	1955819
10km	90%	35000	6	183	2641296	324702	2298601	2478398
10km	90%	35000	6	163	2367984	299828	2052246	2111138
10km	90%	35000	6	237	2964612	353795	2580840	2541076
10km	90%	35000	6	154	2350611	312811	2022366	2326894
10km	90%	35000	6	176	2553319	296683	2243122	2076710
10km	90%	35000	6	211	3982554	373040	3574913	2824338
10km	90%	35000	6	199	2678182	289489	2362291	2533866
10km	90%	35000	6	190	3008837	304874	2678453	2617514
10km	90%	35000	6	166	2097936	235757	1837463	2186580
10km	90%	35000	6	275	1804671	214628	1573291	1950298
10km	90%	35000	6	208	2251581	239780	1987910	2321772
10km	90%	35000	6	185	2240494	252270	1972052	2174683
10km	90%	35000	6	213	2779992	360398	2385246	2355486
10km	90%	35000	6	222	1954162	225233	1695899	2305768
10km	90%	35000	6	184	2776627	251941	2505802	2418270
10km	90%	35000	6	167	2533008	320723	2192396	2063117
10km	90%	35000	6	172	2334694	274256	2038548	1979251
10km	90%	35000	6	119	2246363	279781	1946590	2050824
10km	90%	35000	6	220	2952159	344495	2560194	2842295
10km	90%	35000	6	168	2681966	275008	2365151	2238800
10km	90%	35000	6	206	1855586	218854	1612703	2007122
10km	90%	35000	6	180	2017577	223882	1777828	2042339
10km	90%	35000	6	120	1909177	254309	1639511	1808201
10km	90%	35000	6	169	2342048	279331	2052100	2032534
10km	90%	35000	6	193	2532279	249547	2255235	2527421
10km	90%	35000	6	208	1952083	232577	1684524	2010562
10km	90%	35000	6	204	2356056	261429	2069218	2033591
10km	90%	35000	6	195	2868940	391601	2441204	2630901
10km	90%	35000	6	154	2424136	307646	2093892	2006459
10km	90%	35000	6	160	2352839	295911	2035130	1804922
10km	90%	35000	6	167	3531455	383996	3120561	2748546
10km	90%	35000	6	135	1314118	159090	1142645	1616585
10km	90%	35000	6	134	2044015	257537	1767717	2056149
10km	90%	35000	6	148	2615486	326425	2256005	2180418
10km	90%	35000	6	168	1655875	226939	1409893	1839521
10km	90%	35000	6	229	2445081	317408	2099536	2663465
10km	90%	35000	6	182	2482786	295351	2167733	2947986
10km	90%	35000	6	195	2244476	246509	1977491	2554466
10km	90%	35000	6	184	2184987	271494	1895592	2212731
10km	90%	35000	6	177	2922371	368297	2518616	2572317
10km	90%	35000	6	193	2739668	357290	2367388	2169008
10km	90%	35000	6	188	2142051	236095	1887066	2134951
10km	90%	35000	6	161	2229694	251569	1955050	2068952
10km	90%	35000	6	191	2532239	307012	2197122	2780367
10km	90%	35000	6	155	2159015	280153	1862288	1968883
10km	90%	35000	6	158	2294546	253586	2013126	2099780
10km	90%	35000	6	284	2883738	327685	2531773	2841011
10km	90%	35000	6	157	3092785	338833	2727722	2443176
10km	90%	35000	6	223	2575795	269143	2281820	2631646
10km	90%	35000	6	222	2370142	290984	2060923	2437276
10km	90%	35000	6	167	2204344	259571	1914981	2027262
10km	90%	35000	6	161	1860070	212514	1634938	1769669
10km	90%	35000	6	186	2496475	245335	2220908	2202799
10km	90%	35000	6	141	1849908	257551	1557092	2262060
10km	90%	35000	6	174	2811871	331949	2446951	2135015
10km	90%	35000	6	189	2763686	308227	2436835	2193114
10km	90%	35000	6	320	1748540	204816	1526203	2008698
10km	90%	35000	6	183	2066333	189806	1857826	2080217
10km	90%	35000	6	237	2819786	346189	2443589	2348776
10km	90%	35000	6	224	2150566	228857	1894531	2180230
10km	90%	35000	6	120	1846610	224027	1599921	1808589
10km	90%	35000	6	246	2464918	258144	2181750	2503999
10km	90%	35000	6	173	2580996	254396	2297080	2332347
10km	90%	35000	6	177	2788225	286737	2479621	2669479
10km	90%	35000	6	212	2794119	234485	2521596	2599149
10km	90%	35000	6	174	1430304	198955	1215587	1970419
10km	90%	35000	6	221	2539272	253213	2258481	2585708
10km	90%	35000	6	192	2289114	226401	2037818	2147811
10km	90%	35000	6	206	2289763	283933	1976170	2303891
10km	90%	35000	6	185	2650364	287296	2322884	2508499
10km	90%	35000	6	145	2396356	262285	2113573	1993570
10km	90%	35000	6	197	2776395	275647	2481147	2474320
10km	90%	35000	6	191	1994068	244085	1735738	1976100
10km	90%	35000	6	178	2090636	225911	1847362	2227864
10km	90%	35000	6	200	2209889	187486	2006322	2266841
10km	90%	35000	6	199	2724577	326455	2377274	2252865
10km	90%	35000	6	174	2303791	258484	2023079	2453214
10km	90%	35000	6	129	2484999	283224	2183074	2110173
10km	90%	35000	6	166	2337375	273650	2027835	2061704
10km	90%	35000	6	207	2443218	327805	2088946	2051248
10km	90%	35000	6	149	2303476	270454	2011425	1872257
10km	90%	35000	6	127	2342152	302871	2009886	1896055
10km	90%	35000	6	170	2376162	307783	2045493	2084124
10km	90%	35000	6	167	1347948	161007	1176854	1522036
10km	90%	35000	6	168	2167750	272235	1877609	1932858
10km	90%	35000	6	208	1982512	228823	1726760	2129766
10km	90%	35000	6	160	1691163	176828	1503041	1852344
10km	90%	35000	6	161	1822868	205864	1586651	1998417
10km	90%	35000	6	220	2931938	281097	2625222	2932226
10km	90%	35000	6	153	1914512	213245	1672654	1952180
10km	90%	35000	6	143	1960319	244566	1695383	1997592
10km	90%	35000	6	182	2561169	321099	2216092	2678919
10km	90%	35000	6	182	3176907	384109	2754905	2329508
10km	90%	35000	6	181	2482999	295244	2163649	2183999
10km	90%	35000	6	180	2047300	206465	1812513	2084405
10km	90%	35000	6	167	2021537	236375	1765256	1927191
10km	90%	35000	6	288	2905507	386861	2460975	2510745
10km	90%	35000	6	164	2772154	336465	2411600	2195800
10km	90%	35000	6	147	1972213	240400	1710791	2235854
10km	90%	35000	6	170	1890741	221417	1654947	1884337
10km	90%	35000	6	154	2270714	255363	2001003	1983421
10km	90%	35000	6	141	1916796	235525	1662080	1810474
10km	90%	35000	6	154	2497359	309203	2164523	2248962
10km	90%	35000	6	136	2059612	271816	1773667	1958772
10km	90%	35000	6	185	2147810	247251	1878398	2110599
10km	90%	35000	6	219	2171915	270636	1881065	2522928
10km	90%	35000	6	173	2002358	251625	1735008	2316344
10km	90%	35000	6	157	2179949	244276	1906994	1972919
10km	90%	35000	6	207	2544985	262387	2264312	2042801
10km	90%	35000	6	237	2488721	288539	2181112	2398983
10km	90%	35000	6	158	2591470	333319	2235690	2172865
10km	90%	35000	6	136	1604196	202206	1388249	1706550
10km	90%	35000	6	211	1953893	265189	1674678	2066211
10km	90%	35000	6	170	2527455	303101	2207057	2442280
10km	90%	35000	6	188	3155941	340442	2799656	2317693
10km	90%	35000	6	194	1615054	178306	1418637	1829562
10km	90%	35000	6	212	2136463	226453	1883618	2055361
10km	90%	35000	6	220	2249152	247765	1981811	2045092
10km	90%	35000	6	144	1922839	212714	1697123	2102555
10km	90%	35000	6	175	3338608	375390	2932146	2781348
10km	90%	35000	6	147	1990046	216739	1748289	1998844
10km	90%	35000	6	173	2280137	247052	2014358	2423118
10km	90%	35000	6	203	3231141	349064	2855197	2500295
10km	90%	35000	6	191	1935606	227478	1697127	2000851
10km	90%	35000	6	150	1768956	215228	1530337	2048386
10km	90%	35000	6	252	2678021	280535	2375496	2425375
10km	90%	35000	6	303	2317306	271339	2029414	2063574
10km	90%	35000	6	175	2259574	281125	1937174	2195171
10km	90%	35000	6	137	2031054	263752	1747688	2196387
10km	90%	35000	6	178	2552458	275221	2251850	2685035
10km	90%	35000	6	156	1515116	201366	1300417	1852822
10km	90%	35000	6	136	2723826	371663	2321441	2395359
10km	90%	35000	6	123	2043544	267496	1761382	1920891
10km	90%	35000	6	198	2280716	246278	2014818	2332928
10km	90%	35000	6	163	2422262	295783	2076699	2097424
10km	90%	35000	6	181	2410980	291166	2105201	2023997
10km	90%	35000	6	158	3218584	389853	2796580	2404642
10km	90%	35000	6	181	2028722	237989	1779052	2170310
10km	90%	35000	6	178	1864426	227220	1618049	2053026
10km	90%	35000	6	159	1636452	190821	1431484	1933542
10km	90%	35000	6	150	2103355	272980	1820111	2035150
10km	90%	35000	6	230	2239008	268375	1946014	1989125
10km	90%	35000	6	264	1561353	156156	1393263	2095576
10km	90%	35000	6	170	1866373	215896	1640072	2006011
10km	90%	35000	6	160	2646934	325864	2297882	2363405
10km	90%	35000	6	158	2156053	255273	1868085	1900657
10km	90%	35000	6	145	2178173	222881	1933908	2121112
10km	90%	35000	6	221	2073374	244400	1805182	2031589
10km	90%	35000	6	177	1379655	192246	1171429	1981830
10km	90%	35000	6	126	1704964	189811	1496897	1731338
10km	90%	35000	6	145	2154759	250550	1870218	2116463
10km	90%	35000	6	196	2163455	235351	1914677	2594379
10km	90%	35000	6	165	2844752	283830	2532760	2603557
10km	90%	35000	6	258	1669410	176794	1474413	2218716
10km	90%	35000	6	182	2334998	277564	2038542	2463190
10km	90%	35000	6	199	2729814	336521	2362553	2444342
10km	90%	35000	6	158	1731798	214124	1507769	1839969
10km	90%	35000	6	169	2267776	262205	1984878	2028093
10km	90%	35000	6	232	2401824	260921	2123398	2283474
10km	90%	35000	6	154	1964370	248869	1694476	1936178
10km	90%	35000	6	230	2803120	320714	2454032	2704649
10km	90%	35000	6	265	1945151	199883	1731523	2233277
10km	90%	35000	6	164	2363836	273189	2055630	2340931
10km	90%	35000	6	223	2124753	234117	1873608	2573186
10km	90%	35000	6	124	2434325	302620	2109238	1897268
10km	90%	35000	6	236	3197088	308274	2860992	2458011
10km	90%	35000	6	160	2761406	316691	2423463	2138942
10km	90%	35000	6	143	2101461	247459	1834856	1993401
10km	90%	35000	6	155	2049968	242218	1795158	1935451
10km	90%	35000	6	152	2143072	253180	1876723	2204238
10km	90%	35000	6	181	2524657	270993	2233136	2093120
10km	90%	35000	6	198	2605637	288025	2296325	2603621
10km	90%	35000	6	228	1986456	229990	1742297	2294073
10km	90%	35000	6	254	2533678	290107	2209769	2229750
10km	90%	35000	6	183	1611674	189100	1408578	1952613
10km	90%	35000	6	168	2060071	209118	1831392	2092580
10km	90%	35000	6	158	2693697	295419	2369535	2786693
10km	90%	35000	6	181	2390282	229681	2124575	2573420
10km	90%	35000	6	132	1770242	251557	1496799	2021824
10km	90%	35000	6	165	1798195	221168	1564293	2008270
10km	90%	35000	6	192	2129096	266989	1836039	2133612
10km	90%	35000	6	213	1865395	235181	1615426	2054824
10km	90%	35000	6	187	2141071	280322	1836854	1940901
10km	90%	35000	6	250	2621194	296454	2300301	2540795
10km	90%	35000	6	160	2363186	292580	2029268	2801039
10km	90%	35000	6	169	1916277	241268	1656796	2131178
10km	90%	35000	6	155	2426537	266029	2134429	2473073
10km	90%	35000	6	146	2190259	250207	1919251	1908551
10km	90%	35000	6	148	2630842	305447	2308733	2322493
10km	90%	35000	6	262	2512522	283308	2203337	2185301
10km	90%	35000	6	198	1687025	175427	1492340	1891719
10km	90%	35000	6	161	2132851	284848	1824415	2262387
10km	90%	35000	6	194	2554976	266814	2272751	2574845
10km	90%	35000	6	148	3084647	385896	2670562	2471003
10km	90%	35000	6	169	2225605	256632	1945016	2141051
10km	90%	35000	6	243	2082003	217264	1845670	1902306
10km	90%	35000	6	223	2013059	257394	1738648	2160104
10km	90%	35000	6	142	1770310	228246	1522887	1989379
10km	90%	35000	6	148	2624124	262401	2348772	2331674
10km	90%	35000	6	167	2369169	247092	2104871	2200156
10km	90%	35000	6	173	3293139	375205	2866351	2243550
10km	90%	35000	6	190	2794423	344381	2428094	2139267
10km	90%	35000	6	217	2144456	234430	1886957	2031902
10km	90%	35000	6	129	2234837	249412	1971001	1928367
10km	90%	35000	6	146	2009667	212801	1779442	2090797
10km	90%	35000	6	154	2272893	261992	1986126	2273368
10km	90%	35000	6	142	2223048	258301	1944635	1973025
10km	90%	35000	6	288	2664421	316364	2298318	2676960
10km	90%	35000	6	163	2459918	309254	2132544	2131756
10km	90%	35000	6	190	2495480	271733	2204978	2357516
10km	90%	35000	6	142	2547302	296574	2190447	2274390
10km	90%	35000	6	126	2395554	215022	2158744	2118255
10km	90%	35000	6	141	1561670	173973	1372220	1993430
10km	90%	35000	6	213	2760078	276722	2465546	2311902
10km	90%	35000	6	148	1964812	236412	1712763	1887117
10km	90%	35000	6	252	2511794	272236	2217897	2696330
10km	90%	35000	6	151	1386495	168824	1204568	1637500
10km	90%	35000	6	160	2183652	229209	1926349	2123971
10km	90%	35000	6	175	1524838	164432	1339906	1964372
10km	90%	35000	6	208	2350807	311726	2019631	1849413
10km	90%	35000	6	136	2332030	274575	2033500	1969142
10km	90%	35000	6	164	2370802	273354	2077380	2214771
10km	90%	35000	6	214	2228825	258180	1939625	2173822
10km	90%	35000	6	167	3115165	351306	2749887	2466627
10km	90%	35000	6	186	2039382	251504	1780578	2020906
10km	90%	35000	6	256	2942998	345372	2576026	2763043
10km	90%	35000	6	204	2558563	218838	2321507	2574998
10km	90%	35000	6	209	2562132	285189	2254365	2421260
10km	90%	35000	6	142	2139672	274240	1839767	2040484
10km	90%	35000	6	231	2540642	290917	2231914	2319810
10km	90%	35000	6	211	2918134	302596	2595192	2791895
10km	90%	35000	6	186	2365367	264943	2078626	2371547
10km	90%	35000	6	149	2012727	240425	1736374	1887461
10km	90%	35000	6	179	3192561	331649	2829535	2732681
10km	90%	35000	6	151	2864700	343923	2487916	2671499
10km	90%	35000	6	197	2821807	271100	2524227	2611581
10km	90%	35000	6	160	1778205	178097	1585131	1883829
10km	90%	35000	6	151	2254734	289990	1946523	2314672
10km	90%	35000	6	156	2195025	286141	1882791	2213694
10km	90%	35000	6	152	1875402	240752	1614534	2279008
10km	90%	35000	6	132	1969797	230560	1728334	1714709
10km	90%	35000	6	202	2091085	243502	1820768	2266412
10km	90%	35000	6	163	2798659	328907	2438025	2485868
10km	90%	35000	6	280	2496436	257092	2206273	1995843
10km	90%	35000	6	234	2610336	304396	2287267	2179776
10km	90%	35000	6	182	2137817	254946	1859478	2179026
10km	90%	35000	6	163	2794639	349050	2417613	2208524
10km	90%	35000	6	164	3437227	397508	3007486	2609580
10km	90%	35000	6	273	2616197	325846	2267422	2388634
10km	90%	35000	6	174	1814775	200302	1583942	2048125
10km	90%	35000	6	167	2290563	279510	1989350	2064901
10km	90%	35000	6	135	2830916	355323	2454356	2210335
10km	90%	35000	6	245	2597012	294868	2248099	2161134
10km	90%	35000	6	150	2128897	259273	1842006	2266722
10km	90%	35000	6	233	1731043	187345	1525902	1877866
10km	90%	35000	6	164	3038723	313780	2706697	2609910
10km	90%	35000	6	207	2338410	267752	2059549	2202032
10km	90%	35000	6	163	2530198	289796	2211390	2246167
10km	90%	35000	6	191	1861134	203768	1629941	1895625
10km	90%	35000	6	205	1987540	226696	1741507	2009965
10km	90%	35000	6	299	2027638	231916	1769102	2179887
10km	90%	35000	6	138	1871540	237389	1622423	2182199
10km	90%	35000	6	185	1649068	208461	1406180	1798470
10km	90%	35000	6	189	2531042	298429	2210996	2048413
10km	90%	35000	6	195	2435134	265956	2151760	2209425
10km	90%	35000	6	217	2861420	371952	2467995	2407895
10km	90%	35000	6	142	3057076	407245	2615232	2518271
10km	90%	35000	6	183	2818961	303498	2487310	2712846
10km	90%	35000	6	208	2594811	313012	2253926	1835702
10km	90%	35000	6	148	2043607	234148	1791390	1795040
10km	90%	35000	6	149	2209211	279709	1910472	2191380
10km	90%	35000	6	156	2649918	309942	2320107	2347534
10km	90%	35000	6	158	2248462	270291	1959641	2144572
10km	90%	35000	6	192	2341206	225924	2101918	2339013
10km	90%	35000	6	253	2161935	249026	1891616	2481196
10km	90%	35000	6	153	3487850	383556	3077723	2858039
10km	90%	35000	6	166	3191268	372156	2781468	2497068
10km	90%	35000	6	142	2059699	262179	1773085	1920809
10km	90%	35000	6	164	1869838	249750	1609408	2215343
10km	90%	35000	6	198	1936975	210718	1709129	1974222
10km	90%	35000	6	190	2787365	286275	2481694	2515776
10km	90%	35000	6	202	2815257	340675	2436115	2196576
10km	90%	35000	6	164	2670293	268424	2374857	2265137
10km	90%	35000	6	167	1685652	213426	1444371	1893428
10km	90%	35000	6	149	1968677	231133	1717938	2086021
10km	90%	35000	6	150	2819524	313837	2473900	2187475
10km	90%	35000	6	153	2471610	241412	2208580	2250890
10km	90%	35000	6	161	2495208	281191	2195156	2291122
10km	90%	35000	6	201	2507794	290397	2188270	2238080
10km	90%	35000	6	160	1995541	247585	1737987	2047530
10km	90%	35000	6	184	1996214	225026	1744888	2092271
10km	90%	35000	6	192	2235722	242401	1976065	2196890
10km	90%	35000	6	209	2242487	257946	1946241	2034507
10km	90%	35000	6	191	1971247	239802	1715221	1845080
10km	90%	35000	6	192	2423384	301687	2098802	2171775
10km	90%	35000	6	156	2122963	229533	1853108	1886592
10km	90%	35000	6	154	2408527	266402	2123610	2433023
10km	90%	35000	6	256	3120185	362784	2705124	2780938
10km	90%	35000	6	299	2148001	207697	1919488	2108516
10km	90%	35000	6	193	2215244	248737	1941734	2210553
10km	90%	35000	6	141	2514537	309699	2172425	2159714
10km	90%	35000	6	245	2872478	295141	2556253	2556734
10km	90%	35000	6	157	2523067	283776	2210036	2173959
10km	90%	35000	6	144	2250904	261138	1967612	1995182
10km	90%	35000	6	221	2129036	226663	1891834	1955307
10km	90%	35000	6	218	3294047	342413	2922649	2399576
10km	90%	35000	6	189	1902754	216025	1658424	1886814
10km	90%	35000	6	190	3341789	340408	2974413	2595643
10km	90%	35000	6	189	1926052	238096	1666633	2010657
10km	90%	35000	6	195	2518638	292657	2199872	2289601
10km	90%	35000	6	120	1691338	220207	1457115	1865124
10km	90%	35000	6	170	2436612	292805	2121576	2357449
10km	90%	35000	6	204	2542109	256226	2265408	2508086
10km	90%	35000	6	148	2628042	294186	2306979	2151303
10km	90%	35000	6	145	1858841	226366	1614706	1936968
10km	90%	35000	6	225	1408435	157431	1239707	2017203
10km	90%	35000	6	183	3259460	395046	2830341	2143129
10km	90%	35000	6	174	2062684	249732	1783994	1894606
10km	90%	35000	6	157	2476857	244661	2212537	2363205
10km	90%	35000	6	189	2530507	270305	2237505	1943820
10km	90%	35000	6	200	2544912	305658	2218705	2246004
10km	90%	35000	6	145	2081367	206081	1846022	2395894
10km	90%	35000	6	156	2382397	285078	2071734	1836823
10km	90%	35000	6	157	2260112	268394	1971235	2050157
10km	90%	35000	6	191	2246779	288412	1938472	2035173
10km	90%	35000	6	139	2261915	311436	1931767	2286454
10km	90%	35000	6	260	2906464	325371	2559672	2464627
10km	90%	35000	6	189	1623267	207569	1389749	2199582
10km	90%	35000	6	126	1880025	253747	1615981	1731895
10km	90%	35000	6	193	2943207	289348	2619043	2352400
10km	90%	35000	6	187	1793975	198811	1586917	1975667
10km	90%	35000	6	211	2178680	281175	1868769	1971445
10km	90%	35000	6	295	2443870	275879	2149409	2108873
10km	90%	35000	6	162	1587995	167900	1404461	1924649
10km	90%	35000	6	257	3100358	299041	2759095	2899985
10km	90%	35000	6	150	1924548	246042	1665845	2164042
10km	90%	35000	6	225	1999154	210390	1754874	2092892
10km	90%	35000	6	161	2381856	270916	2089182	2259779
10km	90%	35000	6	124	1808720	204147	1597053	1700661
10km	90%	35000	6	245	2346310	295040	2023937	2327092
10km	90%	35000	6	228	3175858	341715	2812589	2652128
10km	90%	35000	6	153	2104514	229015	1859073	2283564
10km	90%	35000	6	194	2393328	297462	2077649	2198398
10km	90%	35000	6	163	1672433	193357	1463580	2008812
10km	90%	35000	6	143	2267990	284266	1958670	2218804
10km	90%	35000	6	217	1551758	180091	1359045	1947395
10km	90%	35000	6	263	1503280	179016	1313631	1734486
10km	90%	35000	6	229	1925047	236829	1667812	2133077
10km	90%	35000	6	197	2579886	285168	2275454	2266628
10km	90%	35000	6	141	2281887	301693	1961606	2357611
10km	90%	35000	6	164	1807033	212207	1580804	1919129
10km	90%	35000	6	225	1914662	203886	1691377	2196190
10km	90%	35000	6	261	2449921	291475	2137679	2220916
10km	90%	35000	6	187	2530637	251596	2254330	2617875
10km	90%	35000	6	143	2380551	281407	2071681	2099138
10km	90%	35000	6	237	2712602	290801	2407914	2483320
10km	90%	35000	6	137	2261808	295409	1942098	2132356
10km	90%	35000	6	172	2335640	263084	2052512	2122011
10km	90%	35000	6	261	2210100	267550	1911637	2379237
10km	90%	35000	6	187	2451283	299566	2130720	2103364
10km	90%	35000	6	136	1674555	209423	1447816	2233135
10km	90%	35000	6	129	2415480	291367	2104188	1923175
10km	90%	35000	6	189	2274340	264182	1985870	2301287
10km	90%	35000	6	193	2130250	254351	1861794	2248934
10km	90%	35000	6	181	1832767	220716	1597774	2234306
10km	90%	35000	6	210	1928932	181013	1726770	2055523
10km	90%	35000	6	148	2177962	255509	1889207	1959965
10km	90%	35000	6	168	2480817	301132	2163663	2314822
10km	90%	35000	6	358	2747017	314162	2406237	2326279
10km	90%	35000	6	316	2958278	334834	2601833	2559572
10km	90%	35000	6	161	2123723	246599	1851248	1991275
10km	90%	35000	6	210	2640756	273471	2347370	2652203
10km	90%	35000	6	227	2338371	257012	2048625	2567564
10km	90%	35000	6	237	3685223	373151	3287819	2644268
10km	90%	35000	6	152	1640763	192582	1441953	1829435
10km	90%	35000	6	161	2252402	238767	1998169	2230450
10km	90%	35000	6	154	2479079	230006	2231726	2309502
10km	90%	35000	6	154	2777692	313953	2402480	2087424
10km	90%	35000	6	144	2587517	317867	2246377	2455514
10km	90%	35000	6	173	2445595	297959	2120999	2230513
10km	90%	35000	6	128	2058556	259099	1790421	1777890
10km	90%	35000	6	168	2227018	282117	1916974	2335324
10km	90%	35000	6	177	1774502	197895	1560152	1894128
10km	90%	35000	6	172	1672726	189343	1454412	2059791
10km	90%	35000	6	149	2502911	286918	2198034	2192646
10km	90%	35000	6	184	2250335	268838	1969838	2463710
10km	90%	35000	6	129	1566731	190738	1354642	1689529
10km	90%	35000	6	179	2375498	291868	2067096	2255407
10km	90%	35000	6	218	2448443	238980	2191456	2327486
10km	90%	35000	6	208	3165932	341977	2788347	2225224
10km	90%	35000	6	182	2516032	295368	2199132	2035435
10km	90%	35000	6	209	2863633	306939	2540487	2437504
10km	90%	35000	6	169	2080491	251132	1810146	1938078
10km	90%	35000	6	182	2749313	265556	2464912	2044208
10km	90%	35000	6	350	2271816	225229	2030908	2233762
10km	90%	35000	6	156	2642422	304062	2307292	2132248
10km	90%	35000	6	171	2323683	247414	2053981	2179072
10km	90%	35000	6	130	1829851	242009	1567000	2334247
10km	90%	35000	6	143	2282070	244051	2017081	2296388
10km	90%	35000	6	144	2397166	254085	2112152	1947584
10km	90%	35000	6	142	1825134	232670	1578567	1726749
10km	90%	35000	6	167	2469578	315161	2133720	2029563
10km	90%	35000	6	183	2999440	313955	2670412	2468749
10km	90%	35000	6	266	2359225	262072	2069396	2367420
10km	90%	35000	6	186	2722279	231551	2475875	2469317
10km	90%	35000	6	166	1819638	217443	1591775	1883885
10km	90%	35000	6	168	2378081	265282	2094352	2191158
10km	90%	35000	6	131	2060783	293478	1752348	1690883
10km	90%	35000	6	187	2621889	299945	2291622	2029514
10km	90%	35000	6	235	2383162	295315	2071888	2336750
10km	90%	35000	6	134	1930114	297223	1612729	1904885
10km	90%	35000	6	165	1712505	212442	1457348	1770811
10km	90%	35000	6	180	2542709	321040	2207685	2268868
10km	90%	35000	6	158	2355057	284930	2051072	2152289
10km	90%	35000	6	191	1432470	166053	1248942	1951129
10km	90%	35000	6	150	2175754	275214	1882987	2178867
10km	90%	35000	6	135	2383908	295952	2067358	2186630
10km	90%	35000	6	140	2816541	295219	2498950	2405129
10km	90%	35000	6	133	1924146	232214	1662720	1985703
10km	90%	35000	6	193	3452419	397955	3029663	2565852
10km	90%	35000	6	194	3195396	364951	2787168	2632129
10km	90%	35000	6	146	2129999	243624	1871495	2119071
10km	90%	35000	6	168	1636363	187965	1428773	2044579
10km	90%	35000	6	176	2401290	294631	2086064	2509977
10km	90%	35000	6	286	3025072	282021	2710452	2588265
10km	90%	35000	6	130	2151271	287595	1843943	1859722
10km	90%	35000	6	194	2834630	251102	2566011	2443334
10km	90%	35000	6	215	3848973	487538	3313553	3001808
10km	90%	35000	6	276	2112818	260882	1833152	2076085
10km	90%	35000	6	198	2405511	268412	2117617	2298273
10km	90%	35000	6	161	2713088	267163	2427589	2236283
10km	90%	35000	6	230	2537714	306445	2214559	2276350
10km	90%	35000	6	175	2306671	263133	2023732	2051905
10km	90%	35000	6	248	2816367	301935	2468757	2390449
10km	90%	35000	6	232	2152656	232379	1896925	2244572
10km	90%	35000	6	145	1412853	175919	1228102	1824101
10km	90%	35000	6	209	2827358	295168	2507448	2316747
10km	90%	35000	6	206	2218865	237190	1958152	2473740
10km	90%	35000	6	266	2272849	263953	1985939	2308793
10km	90%	35000	6	236	2699515	280374	2391219	2264845
10km	90%	35000	6	232	2865886	306443	2539982	2646637
10km	90%	35000	6	169	2563071	310618	2223216	2236424
10km	90%	35000	6	160	2511088	312944	2174158	2428689
10km	90%	35000	6	186	2777897	276238	2470757	2415091
10km	90%	35000	6	159	1838156	196196	1617186	1892030
10km	90%	35000	6	142	1760075	220175	1518262	1843766
10km	90%	35000	6	184	3353343	375372	2942845	2397285
10km	90%	35000	6	183	2326228	235602	2071724	2447736
10km	90%	35000	6	187	3611497	389272	3190827	2434363
10km	90%	35000	6	195	2592784	282125	2299355	2565334
10km	90%	35000	6	190	1917257	236343	1662790	2114041
10km	90%	35000	6	135	1465519	216015	1227518	1854376
10km	90%	35000	6	171	2285633	228345	2042927	2287204
10km	90%	35000	6	176	2989157	388491	2574159	2444583
10km	90%	35000	6	146	1958036	238264	1702497	2054568
10km	90%	35000	6	169	2204998	270335	1922223	2148562
10km	90%	35000	6	153	2884596	327812	2539756	2164842
10km	90%	35000	6	210	2696159	337086	2341580	2369662
10km	90%	35000	6	176	2121697	220515	1880325	2079094
10km	90%	35000	6	225	2285363	299963	1953680	1961272
10km	90%	35000	6	184	1784745	201557	1567234	1970897
10km	90%	35000	6	152	1877142	228065	1629585	1973711
10km	90%	35000	6	157	1614169	205567	1397532	1784288
10km	90%	35000	6	255	2057237	236232	1806770	2052337
10km	90%	35000	6	144	1989558	212621	1750690	2242624
10km	90%	35000	6	208	2927383	332364	2559298	2337009
10km	90%	35000	6	223	2358318	279527	2060455	1843427
10km	90%	35000	6	209	2107225	268245	1811958	2389850
10km	90%	35000	6	209	2802776	328169	2452482	2605589
10km	90%	35000	6	173	2202944	262545	1917923	2132698
10km	90%	35000	6	178	2152823	272547	1856941	2089251
10km	90%	35000	6	171	2532693	319630	2192441	2217966
10km	90%	35000	6	147	2278056	254077	2004554	2208894
10km	90%	35000	6	171	1892325	258976	1619849	1792117
10km	90%	35000	6	199	2734656	339665	2365142	2534315
10km	90%	35000	6	263	2837124	294366	2508514	2610224
10km	90%	35000	6	210	2287880	235768	2028603	2037620
10km	90%	35000	6	124	2663789	331725	2299303	2033986
10km	90%	35000	6	169	2399882	267483	2108082	2148937
10km	90%	35000	6	228	2275393	236752	2023026	2543810
10km	90%	35000	6	213	2862712	315309	2521912	2431038
10km	90%	35000	6	167	2165061	278736	1856640	2198053
10km	90%	35000	6	137	1596150	245218	1336078	1710395
10km	90%	35000	6	163	2191170	255931	1908002	2023810
10km	90%	35000	6	126	1459063	175204	1264774	1713494
10km	90%	35000	6	181	2954723	383125	2504523	2323187
10km	90%	35000	6	148	2640227	316112	2295035	2049501
10km	90%	35000	6	162	2584487	317528	2243947	2168630
10km	90%	35000	6	184	1512847	193622	1302729	1644482
10km	90%	35000	6	167	2348279	274202	2051992	1987203
10km	90%	35000	6	332	2703847	312561	2360572	2795082
10km	90%	35000	6	232	2324709	257756	2049299	2280577
10km	90%	35000	6	171	2048975	205244	1826355	2174590
10km	90%	35000	6	191	2324959	245803	2050323	2459539
10km	90%	35000	6	174	2768973	357833	2391430	2320469
10km	90%	35000	6	150	2199911	267446	1917686	2154397
10km	90%	35000	6	177	2510427	308539	2186362	1938234
10km	90%	35000	6	126	1916363	238620	1668817	1997193
10km	90%	35000	6	246	1857737	217667	1622167	2065411
10km	90%	35000	6	157	1500429	182425	1302353	1823963
10km	90%	35000	6	198	2879214	269901	2580784	2604418
10km	90%	35000	6	164	2195503	285967	1887711	2296971
10km	90%	35000	6	228	1893190	230507	1645074	1844528
10km	90%	35000	6	162	2531483	281239	2216827	2039249
10km	90%	35000	6	147	2202044	255674	1933756	1856756
10km	90%	35000	6	151	2016450	217682	1773930	1909841
10km	90%	35000	6	192	2593105	299003	2273437	2296214
10km	90%	35000	6	162	2170001	237696	1915078	1991579
10km	90%	35000	6	210	2139817	242901	1863426	2323089
10km	90%	35000	6	160	2729165	283774	2426219	2239313
10km	90%	35000	6	184	1971087	226310	1727588	2040185
10km	90%	35000	6	188	2983912	290215	2672521	2466567
10km	90%	35000	6	264	2594612	229948	2340153	2777794
10km	90%	35000	6	143	2282387	270711	2002603	2188381
10km	90%	35000	6	178	2312431	233131	2048702	2036302
10km	90%	35000	6	153	1809922	218273	1573330	2135613
10km	90%	35000	6	177	1961642	209344	1738730	1949336
10km	90%	35000	6	177	2129811	264055	1849241	2158503
10km	90%	35000	6	159	2694547	286244	2383534	2514048
10km	90%	35000	6	234	2582036	298468	2267540	2131235
10km	90%	35000	6	199	2367955	273664	2065232	2423709
10km	90%	35000	6	166	1716410	191271	1507351	1930650
10km	90%	35000	6	174	1706006	193627	1487947	1961754
10km	90%	35000	6	183	2329105	225844	2087629	2462356
10km	90%	35000	6	186	2685711	264746	2398853	2342435
10km	90%	35000	6	200	2541028	252309	2267104	2374974
10km	90%	35000	6	219	2468860	252395	2188849	2236623
10km	90%	35000	6	203	2090317	223471	1839028	2101517
10km	90%	35000	6	135	1936806	233772	1676665	2147294
10km	90%	35000	6	169	2238880	271785	1942350	2198530
10km	90%	35000	6	283	2867188	301336	2544318	2403525
10km	90%	35000	6	143	1858251	234947	1606895	1921082
10km	90%	35000	6	198	2370098	260784	2084562	2193349
10km	90%	35000	6	192	1576958	197358	1356215	1538119
10km	90%	35000	6	215	1959892	230301	1704625	2160264
10km	90%	35000	6	153	2186860	258559	1909167	2379804
10km	90%	35000	6	135	1505946	171493	1315323	1641015
10km	90%	35000	6	200	3321816	379361	2912582	2462453
10km	90%	35000	6	195	2570623	290668	2262939	2214006
10km	90%	35000	6	197	3488486	289061	3165796	2714379
10km	90%	35000	6	171	1811646	206374	1588192	1956813
10km	90%	35000	6	201	1853598	210352	1633941	2099009
10km	90%	35000	6	209	2368978	278902	2069546	2587565
10km	90%	35000	6	147	1973960	205598	1747350	2154265
10km	90%	35000	6	237	2120093	254124	1839661	2083938
10km	90%	35000	6	154	1792217	215216	1554242	2056935
10km	90%	35000	6	159	2252735	270010	1960278	2099401
10km	90%	35000	6	175	2417834	237190	2158662	2275459
10km	90%	35000	6	133	1774264	220570	1529246	1942683
10km	90%	35000	6	164	2602291	324118	2250064	2306920
10km	90%	35000	6	193	2412730	291837	2102739	2324013
10km	90%	35000	6	234	2141590	264951	1861646	2336516
10km	90%	35000	6	266	2113732	232152	1861888	1934508
10km	90%	35000	6	204	1997047	205521	1775042	2081736
10km	90%	35000	6	182	1942582	224409	1691728	2076286
10km	90%	35000	6	194	2413698	287699	2096970	2356462
10km	90%	35000	6	165	2836085	360927	2442538	2559585
10km	90%	35000	6	156	1424274	168688	1243051	1679511
10km	90%	35000	6	181	2372175	249193	2099713	2262638
10km	90%	35000	6	134	2266474	275696	1954127	1896128
10km	90%	35000	6	206	2305166	222713	2062070	2507592
10km	90%	35000	6	210	3465230	338364	3096777	2864179
10km	90%	35000	6	175	2224867	281735	1921834	2023515
10km	90%	35000	6	246	2745267	298321	2431607	2410309
10km	90%	35000	6	213	2493649	295221	2181971	2326200
10km	90%	35000	6	182	2415886	260026	2138467	2232064
10km	90%	35000	6	168	1999552	239211	1732582	2125914
10km	90%	35000	6	268	2566468	276240	2260677	2780263
10km	90%	35000	6	192	2899430	316590	2552221	2596847
10km	90%	35000	6	144	1811029	240495	1556212	1768487
10km	90%	35000	6	129	2026386	221647	1794081	1903746
10km	90%	35000	6	197	2160572	232124	1905264	2263916
10km	90%	35000	6	177	2694863	281117	2378662	2236703
10km	90%	35000	6	198	2797365	281618	2497925	2354307
10km	90%	35000	6	183	1903330	229421	1651011	2018697
10km	90%	35000	6	155	2325505	276046	2007760	2294018
10km	90%	35000	6	161	2131731	259580	1849901	2025085
10km	90%	35000	6	147	2454886	248440	2190615	2264262
10km	90%	35000	6	196	2955587	294449	2634265	2285068
10km	90%	35000	6	178	1784879	188928	1578140	2040711
10km	90%	35000	6	177	1664267	206030	1436223	1762028
10km	90%	35000	6	190	2268231	239030	2012550	2026019
10km	90%	35000	6	170	1957769	215031	1730458	1961593
10km	90%	35000	6	202	2307736	260779	2006537	1981394
10km	90%	35000	6	204	2705579	294622	2386711	2890694
10km	90%	35000	6	155	2613677	337750	2254937	2337751
10km	90%	35000	6	135	1708029	205280	1488105	1866777
10km	90%	35000	6	144	2255555	276894	1948530	2204371
10km	90%	35000	6	158	2093009	228489	1838371	1924110
10km	90%	35000	6	151	2145946	262035	1866455	1897757
10km	90%	35000	6	142	1844802	220527	1612856	1830445
10km	90%	35000	6	150	2086342	244205	1823058	2010092
10km	90%	35000	6	213	2595883	307864	2257463	2603961
10km	90%	35000	6	195	1668425	167446	1481012	2140182
10km	90%	35000	6	168	2205208	257385	1914894	2216669
10km	90%	35000	6	211	2331283	251190	2055650	2567046
10km	90%	35000	6	207	1901486	215987	1665977	2132802
10km	90%	35000	6	153	2234168	278170	1939175	2301524
10km	90%	35000	6	218	2608743	276679	2299579	2318268
10km	90%	35000	6	137	1597138	200683	1386249	1882925
10km	90%	35000	6	253	1862853	190121	1653193	2036088
10km	90%	35000	6	188	2419696	300331	2097198	1997436
10km	90%	35000	6	164	2576628	310788	2221511	2164847
10km	90%	35000	6	405	1956826	250784	1686443	2267724
10km	90%	35000	6	248	2172128	237490	1907704	2284851
10km	90%	35000	6	138	1967589	276481	1678904	1976652
10km	90%	35000	6	191	3000439	298297	2682904	2516789
10km	90%	35000	6	243	2164204	235841	1898087	2180961
10km	90%	35000	6	191	3167633	303819	2840573	2816624
10km	90%	35000	6	180	2922904	317640	2574510	2305047
10km	90%	35000	6	153	2322275	279974	2009406	2489550
10km	90%	35000	6	170	2127729	265517	1842444	2380815
10km	90%	35000	6	182	2234342	269756	1947977	2031343
10km	90%	35000	6	199	2396916	293013	2073130	2348362
10km	90%	35000	6	185	1916902	239210	1663615	2341961
10km	90%	35000	6	203	2901962	351322	2533949	2295751
10km	90%	35000	6	161	2409261	264258	2128731	2018509
10km	90%	35000	6	152	2396658	282418	2089101	2336203
10km	90%	35000	6	195	3278133	344468	2908276	2587466
10km	90%	35000	6	157	2245327	239980	1971454	2249678
10km	90%	35000	6	186	2276488	266387	1992202	2159028
10km	90%	35000	6	185	1835895	205997	1612051	1969940
10km	90%	35000	6	197	2698207	292342	2385224	2468364
10km	90%	35000	6	147	1783997	225778	1537480	1767112
10km	90%	35000	6	211	3088567	315134	2739686	2758867
10km	90%	35000	6	188	1698726	179969	1494653	1996920
10km	90%	35000	6	127	2176338	286764	1869585	1789879
10km	90%	35000	6	236	2808868	372760	2418741	2346052
10km	90%	35000	6	132	2115198	212941	1889213	1950092
10km	90%	35000	6	344	2594235	247390	2330873	2200597
10km	90%	35000	6	168	2369033	275312	2062473	2129227
10km	90%	35000	6	171	2713873	293670	2398615	2202858
10km	90%	35000	6	154	2113288	269961	1816208	2087249
10km	90%	35000	6	180	1840263	213600	1610132	2018418
10km	90%	35000	6	178	2426122	292322	2118200	2317404
10km	90%	35000	6	165	1866446	240218	1601811	1673871
10km	90%	35000	6	191	2398557	263374	2100688	2208076
10km	90%	35000	6	136	2077367	245447	1818067	2194158
10km	90%	35000	6	210	2507622	269306	2218117	2523256
10km	90%	35000	6	206	2447298	304720	2121395	2198250
10km	90%	35000	6	164	2751350	286278	2422290	2250591
10km	90%	35000	6	219	2795423	314369	2465943	2222557
10km	90%	35000	6	176	1935495	247545	1677353	2107359
10km	90%	35000	6	158	1848156	231320	1599024	2031475
10km	90%	35000	6	194	2898121	339592	2533771	2553152
10km	90%	35000	6	178	2907011	379436	2502430	2718826
10km	90%	35000	6	256	3540563	338989	3187853	2696215
10km	90%	35000	6	139	3319803	353632	2945784	2250228
10km	90%	35000	6	202	2202548	263846	1919083	2083200
10km	90%	35000	6	158	1772429	211338	1546521	2248927
10km	90%	35000	6	182	2517411	289261	2198072	2395801
10km	90%	35000	6	278	2187414	258801	1882831	2432448
10km	90%	35000	6	230	2768991	306912	2406412	2214583
10km	90%	35000	6	213	2195143	237449	1936519	2134251
10km	90%	35000	6	248	2906804	283140	2597914	2360844
10km	90%	35000	6	215	2591017	314122	2258917	2001976
10km	90%	35000	6	192	2500153	226264	2233456	2559124
10km	90%	35000	6	264	2467074	285747	2142364	2558548
10km	90%	35000	6	163	1833128	231817	1587139	1731999
10km	90%	35000	6	206	2186436	248357	1923724	2178148
10km	90%	35000	6	227	2199007	227136	1943561	1979918
10km	90%	35000	6	213	2659852	247476	2381605	2345070
10km	90%	35000	6	145	1580240	201999	1367727	1682455
10km	90%	35000	6	236	2295559	244705	2031562	2026383
10km	90%	35000	6	254	1912906	243110	1648567	1906033
10km	90%	35000	6	159	2255003	285377	1952991	2355674
10km	90%	35000	6	142	1909702	222044	1669740	1932948
10km	90%	35000	6	127	1639825	202300	1421180	1788587
10km	90%	35000	6	184	2307843	261646	2033623	2376800
10km	90%	35000	6	154	2315208	253365	2035363	2206539
10km	90%	35000	6	206	2162663	264202	1871131	2305844
10km	90%	35000	6	125	2220394	282013	1905975	2082110
10km	90%	35000	6	206	2817895	311446	2470960	2441573
10km	90%	35000	6	147	2060409	273921	1772132	2155996
10km	90%	35000	6	202	2390738	226600	2092610	2703486
10km	90%	35000	6	195	1687306	193382	1472186	1986137
10km	90%	35000	6	146	1705853	193200	1476220	1878573
10km	90%	35000	6	174	2457614	257192	2169133	2166404
10km	90%	35000	6	226	2467464	251758	2199862	2485773
10km	90%	35000	6	172	2853024	341712	2474684	2670967
10km	90%	35000	6	235	2650904	284468	2337560	2574731
10km	90%	35000	6	292	1842339	197880	1621188	2160012
10km	90%	35000	6	169	2795532	283897	2493889	2203740
10km	90%	35000	6	204	2225977	263870	1943259	1903515
10km	90%	35000	6	197	2753179	262079	2467928	2368479
10km	90%	35000	6	163	1871640	225319	1635999	1891095
10km	90%	35000	6	118	1720068	213022	1482841	1961227
10km	90%	35000	6	225	1985557	248004	1716407	2145422
10km	90%	35000	6	148	2142483	258588	1865638	1951863
10km	90%	35000	6	175	2663526	348671	2295489	2276407
10km	90%	35000	6	183	2519622	256259	2243432	2231624
10km	90%	35000	6	131	1986197	272334	1703063	1971158
10km	90%	35000	6	195	2048299	250151	1776609	2079279
10km	90%	35000	6	217	2468162	274881	2148532	2206748
10km	90%	35000	6	278	2083032	266875	1796329	2024998
10km	90%	35000	6	192	2588501	231365	2315923	2692898
10km	90%	35000	6	270	2117032	263642	1833040	2075787
10km	90%	35000	6	258	2825082	314910	2487858	2370892
10km	90%	35000	6	197	2170385	231942	1925492	1875908
10km	90%	35000	6	174	2959736	338122	2594738	2353284
10km	90%	35000	6	136	2654056	338519	2279767	2439344
10km	90%	35000	6	158	2721815	325716	2359874	2597198
10km	90%	35000	6	274	2677185	275165	2377620	2452982
10km	90%	35000	6	191	2218855	263066	1927551	2322475
10km	90%	35000	6	152	1759176	193649	1548477	1808210
10km	90%	35000	6	179	1728604	242772	1470438	1922664
10km	90%	35000	6	174	1957934	235747	1701242	1955428
10km	90%	35000	6	288	2720823	256741	2439241	2936808
10km	90%	35000	6	192	2296961	240330	2028382	2507771
10km	90%	35000	6	171	2118308	243930	1854390	2015088
10km	90%	35000	6	175	2424416	274536	2131578	2198428
10km	90%	35000	6	184	1777795	187865	1579217	1782611
10km	90%	35000	6	187	2891267	280477	2583860	2606867
10km	90%	35000	6	146	2153791	258811	1882776	2162123
10km	90%	35000	6	150	1766984	213684	1534385	1814365
10km	90%	35000	6	138	2547268	268679	2259064	2092499
10km	90%	35000	6	176	1748493	202061	1528534	2116187
10km	90%	35000	6	188	3180688	366419	2783797	2593544
10km	90%	35000	6	168	2292328	247175	2019781	2135734
10km	90%	35000	6	141	1758068	202129	1543172	1957934
10km	90%	35000	6	190	2063695	250293	1793680	2060466
10km	90%	35000	6	136	1748246	235092	1495596	1885709
10km	90%	35000	6	217	1727274	199946	1499596	2072742
10km	90%	35000	6	232	2568364	304752	2239429	2597252
10km	90%	35000	6	155	2563338	352981	2182056	2429794
10km	90%	35000	6	149	2712253	285579	2396098	2300265
10km	90%	35000	6	179	2440503	280412	2119420	2225137
10km	90%	35000	6	134	2576148	288057	2268403	1951372
10km	90%	35000	6	279	2183934	268766	1896548	2222060
10km	90%	35000	6	147	2571153	276342	2276766	2210094
10km	90%	35000	6	184	2700960	308067	2370565	2477173
10km	90%	35000	6	159	3029512	390299	2591414	2464507
10km	90%	35000	6	211	2450262	247355	2179048	2015155
10km	90%	35000	6	218	2266686	217846	2028340	2435225
10km	90%	35000	6	186	2372239	272057	2083470	2037554
10km	90%	35000	6	226	2214723	218913	1971008	2187958
10km	90%	35000	6	165	2529193	276150	2211775	2340374
10km	90%	35000	6	164	3126828	365606	2728731	2715724
10km	90%	35000	6	170	2576534	299274	2243600	2475978
10km	90%	35000	6	173	2075642	233245	1820811	1953134
10km	90%	35000	6	197	2214269	204937	1979444	2388302
10km	90%	35000	6	205	2891519	338645	2542082	2326961
10km	90%	35000	6	157	1844199	223293	1599704	2212644
10km	90%	35000	6	186	2462589	285739	2157117	2398391
10km	90%	35000	6	296	2024755	231024	1780218	1980262
10km	90%	35000	6	122	1848934	238758	1586534	1829503
10km	90%	35000	6	170	2512145	316051	2161950	2098062
10km	90%	35000	6	240	2293551	251269	2015985	2231049
10km	90%	35000	6	152	2498485	292331	2193391	2210734
10km	90%	35000	6	147	2185273	273076	1866244	1947365
10km	90%	35000	6	165	1927505	227429	1684792	1877614
10km	90%	35000	6	161	2153623	250471	1887700	2124121
10km	90%	35000	6	147	2264121	298401	1947526	2061550
10km	90%	35000	6	214	1635253	209864	1416584	1998833
10km	90%	35000	6	186	2834589	319162	2489334	2447046
10km	90%	35000	6	169	1996104	228805	1753771	1583046
10km	90%	35000	6	194	2157200	227001	1906121	2131413
10km	90%	35000	6	211	2254048	272936	1950103	2021404
10km	90%	35000	6	141	1831949	228043	1587221	2044317
10km	90%	35000	6	197	2027609	254862	1748832	2401581
10km	90%	35000	6	183	1961767	210600	1735244	1938887
10km	90%	35000	6	134	2734026	335011	2376738	2382050
10km	90%	35000	6	178	2108478	206996	1883435	2141036
10km	90%	35000	6	215	2900520	332002	2546899	2649982
10km	90%	35000	6	179	1901957	221504	1656575	1928202
10km	90%	35000	6	176	1800089	184996	1599476	1978846
10km	90%	35000	6	121	2418334	320082	2058246	2265849
10km	90%	35000	6	159	2437038	274689	2151106	2263388
10km	90%	35000	6	186	2771171	281178	2465677	2519615
10km	90%	35000	6	191	2053063	200356	1823589	2477865
10km	90%	35000	6	200	2613381	314414	2286968	2194836
10km	90%	35000	6	209	1614453	171952	1429024	1975952
10km	90%	35000	6	210	2737926	345869	2370170	2645815
10km	90%	35000	6	156	2262533	230477	2013081	1947783
10km	90%	35000	6	133	2390859	281720	2093971	2143282
10km	90%	35000	6	183	2548654	335547	2194961	2458156
10km	90%	35000	6	148	1461768	193556	1253931	1724845
10km	90%	35000	6	168	2850080	330971	2490172	2341510
10km	90%	35000	6	194	3040217	282972	2711985	2823671
10km	90%	35000	6	140	2472406	318725	2128665	2397028
10km	90%	35000	6	196	2456612	290915	2135157	2451402
10km	90%	35000	6	202	3020226	339451	2666619	2484139
10km	90%	35000	6	129	1330993	160754	1158080	1878850
10km	90%	35000	6	168	2335295	304808	2007074	1985921
10km	90%	35000	6	222	2045932	222824	1810332	2077695
10km	90%	35000	6	187	1848314	212681	1623437	1766064
10km	90%	35000	6	176	2570636	285623	2258539	2164642
10km	90%	35000	6	227	2617682	293204	2298158	2359965
10km	90%	35000	6	145	1657396	220847	1430656	2044394
10km	90%	35000	6	198	2298298	258238	2003602	2279503
10km	90%	35000	6	158	2760267	345232	2397140	2409716
10km	90%	35000	6	159	2345660	261179	2061885	2187043
10km	90%	35000	6	157	2302164	265360	2011117	1963439
10km	90%	35000	6	141	2674800	307220	2331738	2323717
10km	90%	35000	6	221	2407031	290890	2099050	2367101
10km	90%	35000	6	278	2774084	306363	2451045	2401594
10km	90%	35000	6	172	1972527	236042	1718775	2009395
10km	90%	35000	6	163	2729404	288176	2416559	2238060
10km	90%	35000	6	147	2135480	242194	1866089	2204261
10km	90%	35000	6	182	2197630	211419	1940837	2244542
10km	90%	35000	6	259	2946094	288047	2637208	2485952
10km	90%	35000	6	159	2240609	298583	1919743	2105336
10km	90%	35000	6	135	2644729	319112	2297252	2193370
10km	90%	35000	6	207	2254313	228440	1999289	1982902
10km	90%	35000	6	230	2978781	344496	2615684	2604617
10km	90%	35000	6	227	2002548	239201	1740314	1955723
10km	90%	35000	6	161	2758116	330258	2401172	2396359
10km	90%	35000	6	184	2787967	319638	2434003	2448664
10km	90%	35000	6	190	2084046	248385	1805096	2304185
10km	90%	35000	6	136	2558668	317839	2217321	1878779
10km	90%	35000	6	136	1394730	171809	1204176	1971361
10km	90%	35000	6	224	2221290	288987	1894958	2047071
10km	90%	35000	6	203	2484350	261220	2207741	2083408
10km	90%	35000	6	169	2140023	258325	1858511	2071665
10km	90%	35000	6	162	2311122	228643	2066997	2129472
10km	90%	35000	6	186	1969960	248861	1701217	2205219
10km	90%	35000	6	174	2054751	287771	1749124	2239878
10km	90%	35000	6	184	1590504	176902	1398013	1863516
10km	90%	35000	6	228	2063882	258689	1790249	2068524
10km	90%	35000	6	353	3348564	315690	3005235	2833259
10km	90%	35000	6	262	2698294	304328	2357605	2680530
10km	90%	35000	6	162	2254413	296327	1951003	1793089
10km	90%	35000	6	158	2082078	252177	1811098	1995893
10km	90%	35000	6	209	2807962	358713	2422868	2660695
10km	90%	35000	6	285	3151811	378074	2753190	2615155
10km	90%	35000	6	174	2213841	274294	1909749	1864576
10km	90%	35000	6	217	2004498	218902	1765556	1936181
10km	90%	35000	6	194	1987558	235023	1730406	2172120
10km	90%	35000	6	162	1965441	221735	1728119	2167113
10km	90%	35000	6	151	1726172	207138	1491862	2130272
10km	90%	35000	6	169	2348172	257581	2066941	2219701
10km	90%	35000	6	257	2222812	251425	1954353	2140496
10km	90%	35000	6	161	2722781	321397	2373724	2127999
10km	90%	35000	6	154	2898306	307531	2556622	2360360
10km	90%	35000	6	187	2934020	295365	2610234	2776307
10km	90%	35000	6	192	2263662	248720	1983772	2106656
10km	90%	35000	6	215	1887820	179975	1677904	1966136
10km	90%	35000	6	153	1465260	180566	1269688	1708486
10km	90%	35000	6	239	2143357	191395	1931233	2177545
10km	90%	35000	6	174	2116639	258556	1839831	1907689
10km	90%	35000	6	218	2119026	240971	1864321	1744782
10km	90%	35000	6	193	2292372	283497	1995283	2311128
10km	90%	35000	6	191	2341324	255354	2065151	2276719
10km	90%	35000	6	174	2038877	231557	1785820	1854401
10km	90%	35000	6	173	2722962	291117	2406358	2337357
10km	90%	35000	6	124	1324322	180353	1123278	1590999
10km	90%	35000	6	214	2693429	292236	2374839	2735254
10km	90%	35000	6	200	2610388	299798	2286952	2256772
10km	90%	35000	6	133	2364319	277038	2063737	2087122
10km	90%	35000	6	175	1575163	193633	1365958	1670544
10km	90%	35000	6	231	2820953	262107	2533465	2656191
10km	90%	35000	6	154	3024649	276641	2720603	2419453
10km	90%	35000	6	169	1983061	227114	1723994	2502873
10km	90%	35000	6	151	2530577	315010	2197156	1977922
10km	90%	35000	6	194	2336847	288502	2032927	2255266
10km	90%	35000	6	196	2042984	197856	1828596	2292971
10km	90%	35000	6	152	1691126	202301	1476570	2174441
10km	90%	35000	6	163	1406126	196937	1196294	1837182
10km	90%	35000	6	184	2432156	256039	2136812	2374416
10km	90%	35000	6	127	1591522	213469	1359164	1721221
10km	90%	35000	6	150	2405746	294549	2089270	2327520
10km	90%	35000	6	142	1983261	234694	1728761	1947127
10km	90%	35000	6	196	2712575	281427	2408185	2486144
10km	90%	35000	6	192	1497414	183135	1302926	1778694
10km	90%	35000	6	219	2222088	272972	1910377	2241661
10km	90%	35000	6	153	1918110	224534	1669859	2045339
10km	90%	35000	6	266	1813718	203831	1595204	1992897
10km	90%	35000	6	116	1659498	229012	1413961	1812564
10km	90%	35000	6	197	2295250	226057	2041443	2070887
10km	90%	35000	6	244	2557615	284889	2256682	2235133
10km	90%	35000	6	279	2622086	251198	2344228	2112697
10km	90%	35000	6	159	1889978	225300	1644908	2095322
10km	90%	35000	6	164	2407346	274537	2109434	1974053
10km	90%	35000	6	183	2604152	304259	2276348	2147877
10km	90%	35000	6	165	2211970	291530	1850114	2027679
10km	90%	35000	6	136	1645407	192652	1444204	1626972
10km	90%	35000	6	187	2170570	237740	1914158	2181877
10km	90%	35000	6	159	1881707	226151	1630846	2121499
10km	90%	35000	6	200	2635341	301621	2310712	2301283
10km	90%	35000	6	180	2111078	243062	1838109	2271876
10km	90%	35000	6	220	3043061	346996	2674508	2402557
10km	90%	35000	6	180	2567447	295064	2253943	2163338
10km	90%	35000	6	181	2488827	259273	2197672	2236730
10km	90%	35000	6	139	1888852	254635	1611166	1798770
10km	90%	35000	6	193	2641983	319053	2291284	2364648
10km	90%	35000	6	168	3153994	346881	2766306	2674215
10km	90%	35000	6	175	2186520	304557	1868103	2018604
10km	90%	35000	6	149	2220159	301889	1898024	2122914
10km	90%	35000	6	178	1914027	203560	1694885	2271829
10km	90%	35000	6	175	2135301	231468	1883828	2133902
10km	90%	35000	6	169	1311165	176119	1121160	1994409
10km	90%	35000	6	198	1647479	208116	1429322	1889716
10km	90%	35000	6	179	1672479	217035	1436876	1705113
10km	90%	35000	6	164	2471416	260965	2183129	2010710
10km	90%	35000	6	185	2490687	287036	2182793	2162708
10km	90%	35000	6	136	2254188	292670	1945212	2028832
10km	90%	35000	6	168	2250726	276588	1953988	2150009
10km	90%	35000	6	139	3129538	365060	2737828	2667548
10km	90%	35000	6	189	1932378	244314	1666680	2107954
10km	90%	35000	6	115	1290501	207326	1077190	1530271
10km	90%	35000	6	178	1884365	187794	1680711	1880026
10km	90%	35000	6	248	2366997	257145	2099303	2260685
10km	90%	35000	6	136	2262152	261886	1975162	2140788
10km	90%	35000	6	237	2882518	310757	2518872	2505033
10km	90%	35000	6	207	2292478	261449	2006221	2332707
10km	90%	35000	6	254	1753618	198280	1548735	2019046
10km	90%	35000	6	234	2064115	191882	1853512	2040523
10km	90%	35000	6	151	2932135	334103	2571648	2521568
10km	90%	35000	6	190	2338861	300792	2021424	1990048
10km	90%	35000	6	185	2198992	259712	1919664	2025284
10km	90%	35000	6	162	1854103	194862	1650386	1821478
10km	90%	35000	6	179	2154592	217571	1902805	2171764
10km	90%	35000	6	193	2197976	258838	1916233	2149246
10km	90%	35000	6	176	2254671	250508	1961422	2030090
10km	90%	35000	6	176	1839348	208044	1611088	2082313
10km	90%	35000	6	241	2998909	276377	2696607	2711829
10km	90%	35000	6	189	1537863	187772	1335977	1705275
10km	90%	35000	6	163	2242294	239115	1981498	2192217
10km	90%	35000	6	136	2630954	304772	2312320	1946947
10km	90%	35000	6	232	2722998	295902	2411855	2426405
10km	90%	35000	6	198	1256770	131644	1104288	1955097
10km	90%	35000	6	150	2280135	284340	1976945	1989385
10km	90%	35000	6	171	3041590	336957	2681623	2545810
10km	90%	35000	6	210	3343034	354465	2964353	2805323
10km	90%	35000	6	198	2631882	322825	2284352	2330174
10km	90%	35000	6	220	2301958	270965	2012397	1878068
10km	90%	35000	6	257	3625367	339300	3243289	2773432
10km	90%	35000	6	166	2496802	312888	2155555	2233971
10km	90%	35000	6	156	2160237	229476	1908296	2264096
10km	90%	35000	6	213	2678443	320085	2329494	2345491
10km	90%	35000	6	158	2087532	228255	1840664	2014610
10km	90%	35000	6	180	2690164	303740	2346211	2283106
10km	90%	35000	6	197	1738376	211150	1513729	1976501
10km	90%	35000	6	162	2754269	293529	2434464	2199366
10km	90%	35000	6	280	2346127	269885	2042735	2352490
10km	90%	35000	6	170	1799182	218075	1558773	2155447
10km	90%	35000	6	193	1930479	240408	1644313	2432612
10km	90%	35000	6	199	2502020	251826	2231819	2544946
10km	90%	35000	6	167	2325843	249361	2060649	2179802
10km	90%	35000	6	164	3078301	326909	2723723	2550483
10km	90%	35000	6	213	2120089	223014	1864685	2030462
10km	90%	35000	6	179	2662188	269923	2372044	2228953
10km	90%	35000	6	242	2276265	237724	2014518	2199598
10km	90%	35000	6	156	2601265	282591	2291013	2492316
10km	90%	35000	6	158	1859395	239016	1591878	1763433
10km	90%	35000	6	201	2266167	242226	2007606	2577690
10km	90%	35000	6	215	1907563	212562	1674843	2239497
10km	90%	35000	6	239	1989875	228070	1746453	2136657
10km	90%	35000	6	173	2466656	299885	2146574	2317661
10km	90%	35000	6	153	2675859	315757	2348074	2374316
10km	90%	35000	6	116	1662226	195347	1445515	2155543
10km	90%	35000	6	174	1884115	207461	1633930	2189071
10km	90%	35000	6	181	2049938	236999	1792834	1834813
10km	90%	35000	6	182	2971720	386352	2554651	2457055
10km	90%	35000	6	227	2092312	240284	1832106	1930817
10km	90%	35000	6	155	2687860	290777	2375543	2248948
10km	90%	35000	6	188	1909663	234511	1649809	2052439
10km	90%	35000	6	175	3192402	384515	2777961	2881495
10km	90%	35000	6	205	2424713	260357	2151130	2435544
10km	90%	35000	6	269	2574677	292950	2241089	2343862
10km	90%	35000	6	141	1426230	185483	1230775	2077280
10km	90%	35000	6	207	2651389	317478	2313231	2238920
10km	90%	35000	6	234	1756961	151596	1578656	1955809
10km	90%	35000	6	144	1627989	194119	1427204	1577216
10km	90%	35000	6	195	2761225	301048	2434728	2585030
10km	90%	35000	6	229	2017783	253609	1744961	2385392
10km	90%	35000	6	198	1624406	235230	1363497	1930276
10km	90%	35000	6	212	2466598	286218	2163460	2707274
10km	90%	35000	6	155	2543698	322891	2197390	2327642
10km	90%	35000	6	155	2619164	304204	2291017	2124212
10km	90%	35000	6	192	1962287	239454	1711282	1770866
10km	90%	35000	6	162	2043959	228516	1790950	1979771
10km	90%	35000	6	192	2341593	255877	2048355	2466133
10km	90%	35000	6	201	2276761	231096	2011497	2319643
10km	90%	35000	6	280	2361407	218681	2129140	2354217
10km	90%	35000	6	204	2371135	233023	2113689	2480594
10km	90%	35000	6	205	2529117	246485	2263025	2053340
10km	90%	35000	6	201	3843169	444288	3368832	2661594
10km	90%	35000	6	181	2266480	250392	1998985	2563306
10km	90%	35000	6	173	1832354	236641	1578779	1841734
10km	90%	35000	6	158	2482551	243466	2224478	2349021
10km	90%	35000	6	204	2785917	319545	2442767	2044439
10km	90%	35000	6	182	2387881	229921	2135245	2719090
10km	90%	35000	6	169	2401893	236165	2120728	2424615
10km	90%	35000	6	197	3438127	375715	3032066	2610117
10km	90%	35000	6	137	1653824	212173	1423567	1787166
10km	90%	35000	6	182	1601306	183126	1400865	1896623
10km	90%	35000	6	175	2918003	292856	2597933	2643049
10km	90%	35000	6	210	2735055	260744	2454360	2337189
10km	90%	35000	6	176	2663764	327004	2297125	2339639
10km	90%	35000	6	163	1872365	213054	1647785	2247998
10km	90%	35000	6	207	2687921	331772	2330732	2381848
10km	90%	35000	6	233	2474321	256992	2175295	2411397
10km	90%	35000	6	168	2337686	267619	2045085	2119348
10km	90%	35000	6	148	2396019	261974	2121145	2197446
10km	90%	35000	6	165	1749960	236698	1501497	1809976
10km	90%	35000	6	168	2002893	254586	1734704	1802623
10km	90%	35000	6	159	2465457	293375	2148500	2248488
10km	90%	35000	6	176	2162218	264532	1854309	2120895
10km	90%	35000	6	133	1820620	238435	1550563	1635387
10km	90%	35000	6	139	1320975	176034	1124971	1688920
10km	90%	35000	6	187	1846204	226030	1604084	2089661
10km	90%	35000	6	196	3855360	349584	3469480	3155932
10km	90%	35000	6	158	2455190	253659	2185217	2162638
10km	90%	35000	6	152	1476350	181437	1277602	1591881
10km	90%	35000	6	206	2211754	303845	1875334	2177835
10km	90%	35000	6	159	1117481	165846	943483	1593095
10km	90%	35000	6	183	2002673	235309	1739390	1998733
10km	90%	35000	6	169	1934505	237901	1678042	2040857
10km	90%	35000	6	135	1873511	245859	1615509	1852444
10km	90%	35000	6	234	1990848	219508	1749382	2334997
10km	90%	35000	6	212	3097018	285490	2783539	2952512
10km	90%	35000	6	277	2053334	223238	1809725	2134052
10km	90%	35000	6	146	3574271	426097	3113698	2581298
10km	90%	35000	6	176	2527971	309871	2192599	2250437
10km	90%	35000	6	163	1555824	192317	1347610	1788854
10km	90%	35000	6	142	2090809	283606	1791530	2164441
10km	90%	35000	6	196	2117462	230754	1864239	2024135
10km	90%	35000	6	154	2247646	301889	1924914	2136572
10km	90%	35000	6	193	2102439	263175	1823257	2130714
10km	90%	35000	6	127	2003459	252686	1729203	2060232
10km	90%	35000	6	170	2193357	255781	1919985	2029022
10km	90%	35000	6	162	2341638	282972	2033327	2013458
10km	90%	35000	6	163	2170132	264452	1895531	2016000
10km	90%	35000	6	286	2678187	293821	2362277	2419867
10km	90%	35000	6	258	2398364	278669	2102012	2361604
10km	90%	35000	6	160	2710763	317831	2371777	2019077
10km	90%	35000	6	172	1970225	226464	1722121	1952994
10km	90%	35000	6	171	2626767	317091	2286704	2573888
10km	90%	35000	6	132	1602124	163870	1418839	1845249
10km	90%	35000	6	214	2707219	292829	2381695	2380504
10km	90%	35000	6	247	1930798	247659	1663208	2020528
10km	90%	35000	6	179	2241166	238837	1981164	2240875
10km	90%	35000	6	201	3136025	376460	2730125	2624523
10km	90%	35000	6	150	2151028	253775	1885183	2187814
10km	90%	35000	6	173	1744007	210859	1519994	2207991
10km	90%	35000	6	115	2024579	232530	1782548	1832720
10km	90%	35000	6	188	2501802	330197	2140660	2730096
10km	90%	35000	6	160	1668538	225318	1417803	1927242
10km	90%	35000	6	229	2186112	265951	1900183	1962744
10km	90%	35000	6	144	1794080	239877	1534984	1965768
10km	90%	35000	6	154	2242485	289144	1937663	2251659
10km	90%	35000	6	188	2461166	272587	2173309	2054626
10km	90%	35000	6	215	2037653	255457	1748568	2045101
10km	90%	35000	6	236	1872046	209777	1640480	1843780
10km	90%	35000	6	280	2308760	253234	2036284	2249733
10km	90%	35000	6	156	1713390	195377	1503125	1757971
10km	90%	35000	6	168	2588422	252467	2322204	2565038
10km	90%	35000	6	179	1698101	199134	1491001	1714467
10km	90%	35000	6	145	3405020	374304	3001130	2673106
10km	90%	35000	6	215	2484239	243514	2215363	2223012
10km	90%	35000	6	194	3112151	373329	2700185	2987159
10km	90%	35000	6	216	3136044	292138	2811920	2675170
10km	90%	35000	6	240	1964773	225174	1722196	2166511
10km	90%	35000	6	168	2143700	240570	1879634	2221746
10km	90%	35000	6	235	2058243	220923	1819915	2271906
10km	90%	35000	6	234	2647342	285239	2343678	2260102
10km	90%	35000	6	153	3121564	322673	2771842	2794860
10km	90%	35000	6	193	2608459	297681	2267040	2489552
10km	90%	35000	6	152	2245087	249340	1973189	2362518
10km	90%	35000	6	122	1752935	211630	1524320	2014269
10km	90%	35000	6	166	2387092	240542	2115970	1881304
10km	90%	35000	6	184	2797267	303247	2466969	2182756
10km	90%	35000	6	193	1904643	224217	1663456	1932154
10km	90%	35000	6	162	2542509	331856	2190478	2200996
10km	90%	35000	6	147	2648614	262137	2359297	2305241
10km	90%	35000	6	141	2478932	318483	2145768	1963780
10km	90%	35000	6	183	2498427	262726	2216609	2451784
10km	90%	35000	6	150	1977288	270238	1670502	1960150
10km	90%	35000	6	183	2485244	230016	2227234	2407760
10km	90%	35000	6	171	2469766	287093	2156576	2099702
10km	90%	35000	6	180	1344138	160065	1172233	1729549
10km	90%	35000	6	171	2497214	310462	2159082	2155052
10km	90%	35000	6	157	2260803	259343	1987902	2194214
10km	90%	35000	6	198	2276573	268452	1984567	2267082
10km	90%	35000	6	154	2512683	269734	2212631	2282984
10km	90%	35000	6	247	2862936	289390	2551498	2429244
10km	90%	35000	6	115	2402295	287441	2068865	2014710
10km	90%	35000	6	170	2705449	333307	2340027	2615088
10km	90%	35000	6	181	3073410	308904	2750377	2335738
10km	90%	35000	6	177	1977778	256797	1704435	1826749
10km	90%	35000	6	176	1828378	247061	1566545	1860084
10km	90%	35000	6	140	1742430	206698	1517108	2134159
10km	90%	35000	6	229	2747122	331515	2386645	2523567
10km	90%	35000	6	181	2663775	266442	2373374	2453815
10km	90%	35000	6	150	2179517	281250	1875903	2381926
10km	90%	35000	6	166	2433400	278364	2124072	2037407
10km	90%	35000	6	151	2643828	245500	2376479	2156534
10km	90%	35000	6	212	3026828	345597	2653630	2580885
10km	90%	35000	6	162	2847451	337647	2486351	2313123
10km	90%	35000	6	164	2600531	282603	2285694	2107899
10km	90%	35000	6	159	1996148	199697	1779309	2003275
10km	90%	35000	6	341	3598952	338106	3229086	2980891
10km	90%	35000	6	167	2278116	290970	1940354	2228374
10km	90%	35000	6	158	2355658	322960	2007736	2068317
10km	90%	35000	6	166	2838330	288438	2523053	2292377
10km	90%	35000	6	237	2200648	232495	1941953	2195587
10km	90%	35000	6	163	2488721	275993	2185084	2261391
10km	90%	35000	6	164	2131608	268943	1845827	2055088
10km	90%	35000	6	238	2472770	268873	2186444	2324468
10km	90%	35000	6	185	1815953	203296	1601678	2014417
10km	90%	35000	6	221	2997737	306597	2671089	2287047
10km	90%	35000	6	213	3328550	373458	2938003	2699559
10km	90%	35000	6	120	2507456	301992	2176711	1895771
10km	90%	35000	6	203	1944734	214223	1714693	2161811
10km	90%	35000	6	148	1882354	198334	1669369	1683716
10km	90%	35000	6	167	1943972	242435	1686250	2034671
10km	90%	35000	6	218	3294250	373185	2896349	2957674
10km	90%	35000	6	153	2069715	284359	1766581	1830534
10km	90%	35000	6	157	1992829	268053	1707570	2024452
10km	90%	35000	6	209	2485218	272589	2167940	2463077
10km	90%	35000	6	201	2463688	278218	2161827	2468573
10km	90%	35000	6	217	2333190	277999	2031127	2510801
10km	90%	35000	6	189	1978659	248380	1694451	2093172
10km	90%	35000	6	187	1965619	231275	1711801	1949245
10km	90%	35000	6	185	2226444	272447	1935602	1884299
10km	90%	35000	6	179	2457404	305790	2132872	2083719
10km	90%	35000	6	145	2325545	276566	2024025	2342724
10km	90%	35000	6	219	2365951	268772	2070049	2258659
10km	90%	35000	6	195	2006769	245641	1746758	1924455
10km	90%	35000	6	225	2681669	289978	2375403	2256065
10km	90%	35000	6	173	2849665	346331	2483729	2902066
10km	90%	35000	6	255	2900351	291474	2584420	2552545
10km	90%	35000	6	211	3180872	291023	2863830	2558118
10km	90%	35000	6	228	2435584	239360	2173340	2365445
10km	90%	35000	6	128	1618663	195720	1413179	1922413
10km	90%	35000	6	221	1893434	215400	1664081	1894099
10km	90%	35000	6	150	2601335	355811	2203035	2140913
10km	90%	35000	6	121	2128911	241938	1848098	1866453
10km	90%	35000	6	206	2675439	303078	2346452	2174599
10km	90%	35000	6	136	1963191	220147	1718034	2029066
10km	90%	35000	6	182	2741996	306151	2418010	2107829
10km	90%	35000	6	228	3256806	357919	2866272	2663181
10km	90%	35000	6	206	2469276	272569	2172499	2105650
10km	90%	35000	6	174	1651216	205147	1432663	1932163
10km	90%	35000	6	189	2540204	295713	2219796	2293380
10km	90%	35000	6	238	2334949	254384	2050947	2578391
10km	90%	35000	6	170	2307420	312046	1975949	1856311
10km	90%	35000	6	154	2086318	270231	1798214	2426197
10km	90%	35000	6	156	2444948	289578	2139596	2388131
10km	90%	35000	6	176	2371562	267802	2080248	1895330
10km	90%	35000	6	179	1716843	196771	1500907	2150459
10km	90%	35000	6	205	2443730	296251	2124346	2162222
10km	90%	35000	6	200	2182565	241637	1922121	2644116
10km	90%	35000	6	216	2145043	261379	1868607	2226592
10km	90%	35000	6	271	1782958	244645	1522763	1736794
10km	90%	35000	6	134	1988894	248099	1713181	1921623
10km	90%	35000	6	143	1499517	193273	1297414	1597731
10km	90%	35000	6	144	2272022	264098	1986247	1939908
10km	90%	35000	6	235	1770922	224356	1510848	1944414
10km	90%	35000	6	165	1771925	205395	1536995	2199090
10km	90%	35000	6	174	2116616	281451	1811915	2068427
10km	90%	35000	6	153	2441289	304765	2122424	2168050
10km	90%	35000	6	194	2531400	294712	2209099	2291257
10km	90%	35000	6	181	3018657	363911	2636062	2304038
10km	90%	35000	6	273	2519185	310258	2194221	2215250
10km	90%	35000	6	142	1374461	172249	1182867	1752735
10km	90%	35000	6	158	1656738	200443	1450027	2000816
10km	90%	35000	6	190	2448725	248258	2170801	2306593
10km	90%	35000	6	147	1569795	169149	1383912	1832966
10km	90%	35000	6	132	1678772	228171	1433446	1840386
10km	90%	35000	6	143	2297213	307991	1962879	2213919
10km	90%	35000	6	175	2026182	238345	1763559	2341231
10km	90%	35000	6	145	2343593	258497	2071617	2513834
10km	90%	35000	6	149	2914741	295180	2583393	2458176
10km	90%	35000	6	196	2681957	287395	2369925	2273724
10km	90%	35000	6	206	2851302	340951	2476589	2320545
10km	90%	35000	6	144	1916797	240657	1645937	2031694
10km	90%	35000	6	182	2107563	268758	1820659	2154138
10km	90%	35000	6	185	2118073	247836	1848548	2295661
10km	90%	35000	6	180	2698228	311181	2346133	2389303
10km	90%	35000	6	183	2028463	207236	1801278	2118683
10km	90%	35000	6	187	1563076	191493	1353032	1938438
10km	90%	35000	6	148	1314206	181039	1119460	1631112
10km	90%	35000	6	246	2460099	236352	2191493	2888478
10km	90%	35000	6	167	2227179	282626	1923551	2134181
10km	90%	35000	6	140	1593967	190156	1393677	1820472
10km	90%	35000	6	205	2167652	275254	1869182	2322665
10km	90%	35000	6	154	2390756	280548	2091911	2038709
10km	90%	35000	6	205	2457206	266070	2166872	2327804
10km	90%	35000	6	170	1476699	166048	1299423	1955794
10km	90%	35000	6	250	2099310	270409	1812462	2145059
10km	90%	35000	6	129	3084369	415288	2642099	2179274
10km	90%	35000	6	139	2075161	240424	1823615	2090009
10km	90%	35000	6	214	2472226	293183	2157240	2145189
10km	90%	35000	6	216	2438871	301474	2115162	2305412
10km	90%	35000	6	156	1723357	194887	1513035	2075621
10km	90%	35000	6	237	2848779	299639	2527478	2190918
10km	90%	35000	6	170	2394689	303670	2064847	2364322
10km	90%	35000	6	210	2610039	321916	2242301	2333924
10km	90%	35000	6	144	2019878	195574	1793653	2083673
10km	90%	35000	6	174	2943872	336725	2578162	2340165
10km	90%	35000	6	228	2436815	297278	2126211	2152531
10km	90%	35000	6	208	2755684	316322	2421493	2131025
10km	90%	35000	6	210	2822733	258286	2541030	2541843
10km	90%	35000	6	195	3176498	350841	2800579	2575335
10km	90%	35000	6	191	2084896	256994	1814989	2025007
10km	90%	35000	6	201	3082273	295602	2754678	2501962
10km	90%	35000	6	150	2384788	259070	2101421	2247893
10km	90%	35000	6	210	1434586	202430	1219482	1747543
10km	90%	35000	6	214	2309319	277606	2008139	2051200
10km	90%	35000	6	148	2670539	317430	2323916	2331806
10km	90%	35000	6	124	1922423	260041	1639004	1752977
10km	90%	35000	6	161	1103206	139616	951783	1680759
10km	90%	35000	6	140	1876511	222166	1639194	1942939
10km	90%	35000	6	211	2171787	238913	1921702	1996928
10km	90%	35000	6	164	2190326	263143	1902701	2063639
10km	90%	35000	6	199	2035425	230890	1785365	2155861
10km	90%	35000	6	148	1707781	213672	1484299	2018937
10km	90%	35000	6	167	1879084	239044	1619146	2013358
10km	90%	35000	6	174	2218904	274253	1927569	1900860
10km	90%	35000	6	156	1860206	221141	1626071	1818448
10km	90%	35000	6	195	2174850	260960	1887979	1943211
10km	90%	35000	6	175	2319449	249466	2049475	2213484
10km	90%	35000	6	192	3186416	307583	2833976	2442122
10km	90%	35000	6	168	1832778	181550	1632057	1872043
10km	90%	35000	6	128	1475241	187010	1266448	1918196
10km	90%	35000	6	165	1886523	236529	1632502	1862533
10km	90%	35000	6	128	1657469	187802	1449861	1890770
10km	90%	35000	6	146	2624413	295656	2315825	2077505
10km	90%	35000	6	172	2926673	307360	2602294	2342930
10km	90%	35000	6	140	1976805	271414	1675812	2148913
10km	90%	35000	6	172	2604978	270362	2317974	2330368
10km	90%	35000	6	196	2172470	243973	1917768	2214868
10km	90%	35000	6	169	1711607	199856	1491323	2031790
10km	90%	35000	6	128	2163168	253884	1894903	2072619
10km	90%	35000	6	188	2584927	323164	2237677	2155638
10km	90%	35000	6	219	2441145	259863	2163671	2429588
10km	90%	35000	6	265	2023110	204718	1788922	1920302
10km	90%	35000	6	180	2721797	290958	2409939	2281437
10km	90%	35000	6	142	2064720	239264	1799487	2039901
10km	90%	35000	6	246	3032350	325583	2670446	2462838
10km	90%	35000	6	151	2303511	229624	2054700	2318497
10km	90%	35000	6	193	2304751	225615	2062837	2270524
10km	90%	35000	6	178	2357766	341738	1998743	2043203
10km	90%	35000	6	207	2372069	308043	2052180	2051318
10km	90%	35000	6	166	2484857	330463	2124211	2303819
10km	90%	35000	6	210	1852085	232619	1598779	2057750
10km	90%	35000	6	175	2234359	273890	1933228	2422043
10km	90%	35000	6	199	2045242	231709	1796396	2059123
10km	90%	35000	6	235	2191748	252414	1916171	2269608
10km	90%	35000	6	206	2597640	251050	2327241	2387438
10km	90%	35000	6	173	3313793	429760	2863855	2674110
10km	90%	35000	6	171	2203995	275827	1908980	2453855
10km	90%	35000	6	146	1772181	162727	1598210	1953291
10km	90%	35000	6	196	2502797	271023	2207469	2118960
10km	90%	35000	6	149	2396729	270694	2114295	2071666
10km	90%	35000	6	149	2401162	275448	2112868	2067909
10km	90%	35000	6	164	2270585	268058	1969659	2141682
10km	90%	35000	6	221	2994417	330093	2630970	2581285
10km	90%	35000	6	158	1891323	199139	1671981	2067679
10km	90%	35000	6	183	2446855	285594	2133025	2407436
10km	90%	35000	6	162	2171799	279390	1872661	2134547
10km	90%	35000	6	143	2518165	303088	2185670	2296219
10km	90%	35000	6	228	2077935	258542	1807163	1952203
10km	90%	35000	6	135	1809936	180852	1615944	2029436
10km	90%	35000	6	318	3007438	276131	2711694	3069030
10km	90%	35000	6	272	2502918	257533	2229387	2463000
10km	90%	35000	6	212	2038621	228435	1792952	2094522
10km	90%	35000	6	127	1808490	236522	1558380	1979660
10km	90%	35000	6	154	2187259	256896	1915977	1838129
10km	90%	35000	6	150	2401203	260107	2119935	2149538
10km	90%	35000	6	180	2340468	278755	2049194	2173499
10km	90%	35000	6	235	2261701	253456	1987096	2496346
10km	90%	35000	6	235	1872475	203098	1658274	2084270
10km	90%	35000	6	134	2361322	262242	2083081	2179384
10km	90%	35000	6	326	2360292	272825	2076422	2122381
10km	90%	35000	6	161	2057239	243161	1800033	2096920
10km	90%	35000	6	239	2771240	261078	2470248	2298170
10km	90%	35000	6	171	2697307	301766	2361261	2264154
10km	90%	35000	6	199	3219046	353203	2843096	2670446
10km	90%	35000	6	251	2538392	295141	2223198	2212413
10km	90%	35000	6	177	2391300	257788	2090561	2427867
10km	90%	35000	6	155	1840109	212974	1616233	1817028
10km	90%	35000	6	167	1859057	231940	1605433	1863427
10km	90%	35000	6	202	3369860	372147	2951110	2903777
10km	90%	35000	6	261	1910677	221978	1663696	2470499
10km	90%	35000	6	171	2694530	289552	2382089	2767943
10km	90%	35000	6	182	1815384	218001	1581727	1516999
10km	90%	35000	6	290	2815105	327964	2463918	2599327
10km	90%	35000	6	191	2350483	279716	2037929	1949095
10km	90%	35000	6	193	2150600	259335	1867301	2331430
10km	90%	35000	6	173	1851374	220989	1613679	2007709
10km	90%	35000	6	152	1737469	216360	1496533	1734758
10km	90%	35000	6	121	1906713	244535	1632783	2134008
10km	90%	35000	6	159	2342303	271042	2053934	1986331
10km	90%	35000	6	208	1842678	185245	1641615	2025809
10km	90%	35000	6	169	2076137	242321	1811307	2108385
10km	90%	35000	6	141	1845894	220247	1604098	1791015
10km	90%	35000	6	150	3437607	419566	2973953	2832244
10km	90%	35000	6	144	2241367	284208	1923523	2054678
10km	90%	35000	6	207	1727022	178153	1518054	1902066
10km	90%	35000	6	262	3874360	373858	3470499	2969353
10km	90%	35000	6	197	2248202	283749	1947019	2201237
10km	90%	35000	6	184	2566571	328460	2185282	2352955
10km	90%	35000	6	240	2286767	272050	1997720	2064722
10km	90%	35000	6	169	2052100	267913	1769941	1792955
10km	90%	35000	6	131	1923055	252786	1652059	1598150
10km	90%	35000	6	125	2299472	270480	1994118	1954939
10km	90%	35000	6	228	1985133	170197	1795007	2353482
10km	90%	35000	6	182	2522943	327009	2167059	2429988
10km	90%	35000	6	261	3036167	322080	2689753	2577584
10km	90%	35000	6	225	2497938	253828	2225186	2137372
10km	90%	35000	6	142	1843600	254775	1568196	1796017
10km	90%	35000	6	253	1877877	205511	1653435	2206677
10km	90%	35000	6	172	2592036	283375	2284871	2180418
10km	90%	35000	6	149	1183326	174180	993447	1788398
10km	90%	35000	6	192	3660634	404715	3240029	2545736
10km	90%	35000	6	204	3006892	336510	2620884	2657683
10km	90%	35000	6	162	2328486	248186	2052524	2147156
10km	90%	35000	6	199	1524815	165008	1350388	1887555
10km	90%	35000	6	203	3068820	336034	2700477	2609144
10km	90%	35000	6	182	2790136	295965	2479455	2533740
10km	90%	35000	6	145	2507538	267419	2227009	2123516
10km	90%	35000	6	163	3066827	427238	2614852	2357664
10km	90%	35000	6	231	2519358	319050	2178658	2052228
10km	90%	35000	6	269	2785779	286922	2480384	2529908
10km	90%	35000	6	155	2948535	305503	2614911	2829079
10km	90%	35000	6	141	2259421	265523	1973214	2182161
10km	90%	35000	6	279	1931061	204807	1708421	2299308
10km	90%	35000	6	193	2460498	259610	2178717	2309863
10km	90%	35000	6	171	2034423	231956	1773199	2010468
10km	90%	35000	6	167	2299880	270861	2005065	2147255
10km	90%	35000	6	291	2951340	263705	2672177	2412483
10km	90%	35000	6	141	2191611	272815	1899903	1992923
10km	90%	35000	6	205	2110191	242463	1839289	2225166
10km	90%	35000	6	129	1513522	196719	1300700	1826233
10km	90%	35000	6	217	2221759	270685	1934456	2122552
10km	90%	35000	6	193	1875812	226812	1631689	1818144
10km	90%	35000	6	181	2467184	234969	2210902	2214850
10km	90%	35000	6	211	2254957	247960	1982395	1920332
10km	90%	35000	6	198	2841700	318313	2497111	2536465
10km	90%	35000	6	144	2117643	235945	1866644	2042984
10km	90%	35000	6	182	2764105	311527	2420599	2390583
10km	90%	35000	6	213	3171600	313487	2818053	3089423
10km	90%	35000	6	193	1798769	240467	1539466	1937641
10km	90%	35000	6	170	2430571	296079	2110145	2397410
10km	90%	35000	6	203	2722534	331849	2368051	2278171
10km	90%	35000	6	129	2242544	284257	1924778	2121573
10km	90%	35000	6	196	1897841	221026	1649130	1852851
10km	90%	35000	6	162	2637186	302639	2316606	2253479
10km	90%	35000	6	267	2778632	265724	2492195	2845706
10km	90%	35000	6	140	2427044	271081	2138945	2256192
10km	90%	35000	6	192	3370454	377327	2968969	3107852
10km	90%	35000	6	194	2348600	257639	2070546	2400074
10km	90%	35000	6	176	1955406	219590	1724542	2275486
10km	90%	35000	6	119	1277159	141273	1103193	1902710
10km	90%	35000	6	166	2240935	234750	1989862	1929399
10km	90%	35000	6	160	2636680	307023	2310898	2432456
10km	90%	35000	6	176	2363926	305971	2040095	2283331
10km	90%	35000	6	157	2782683	342678	2416034	2113061
10km	90%	35000	6	170	1760379	214441	1526005	1830392
10km	90%	35000	6	183	2646803	287221	2332225	2475465
10km	90%	35000	6	197	2252625	245403	1979222	2077271
10km	90%	35000	6	212	3009145	330337	2633183	2649246
10km	90%	35000	6	154	1897260	248389	1635728	1894005
10km	90%	35000	6	153	1580800	174516	1385328	1940856
10km	90%	35000	6	212	1978580	219803	1742224	2002297
10km	90%	35000	6	148	2326522	286537	2014923	2339104
10km	90%	35000	6	177	2585929	290195	2258756	2319967
10km	90%	35000	6	178	2676281	290914	2372099	2450019
10km	90%	35000	6	135	2740978	364405	2348564	2414513
10km	90%	35000	6	158	1756667	216720	1530310	1852454
10km	90%	35000	6	120	2110355	243819	1845640	1863699
10km	90%	35000	6	175	1773561	202050	1543545	2031802
10km	90%	35000	6	198	2032665	231181	1786697	2319822
[truncated: 1 more rows]
