# Supplementary material for: Quantifying the Value of Perfect Information in Emergency Vaccination Campaigns
Source: PLoS Comput Biol. 2017 Feb 16;13(2):e1005318. doi: 10.1371/journal.pcbi.1005318 (PMC5312803; doi:10.1371/journal.pcbi.1005318)
Supplement: S1 Data — (ZIP) [file pcbi.1005318.s013.zip › Data/10km vaccination/data25.txt]

vacc_radius	efficacy	capacity	delay	outbreak_duration	livestock_culled	cattle_culled	sheep_culled	vaccinations
10km	90%	50000	2	164	1403034	135964	1242291	2142786
10km	90%	50000	2	159	1803537	153864	1642782	2149903
10km	90%	50000	2	193	1128773	115621	1005302	1717564
10km	90%	50000	2	145	1229392	131318	1075481	2082336
10km	90%	50000	2	164	2191548	188832	1982241	2237067
10km	90%	50000	2	176	1828653	150903	1663483	1972702
10km	90%	50000	2	179	1966774	179499	1770197	2097513
10km	90%	50000	2	199	1330081	124289	1198061	1893107
10km	90%	50000	2	148	1462524	150027	1302767	2010258
10km	90%	50000	2	122	972448	119771	825139	1560624
10km	90%	50000	2	150	1128039	118644	996368	1841349
10km	90%	50000	2	260	2075502	174119	1874342	2367279
10km	90%	50000	2	171	1447808	150671	1285304	2121264
10km	90%	50000	2	127	1312376	145604	1150197	1934725
10km	90%	50000	2	148	1486726	150771	1327492	2098734
10km	90%	50000	2	166	1523664	149772	1365534	2180085
10km	90%	50000	2	213	1817248	174031	1623995	1990012
10km	90%	50000	2	223	1820526	156824	1653515	2454290
10km	90%	50000	2	180	1768188	162710	1581824	2566422
10km	90%	50000	2	188	1432010	128520	1292697	2002565
10km	90%	50000	2	184	2049344	181229	1850953	2322279
10km	90%	50000	2	141	1718861	134280	1568150	2121619
10km	90%	50000	2	171	2090630	181360	1897642	2455238
10km	90%	50000	2	200	2006276	159330	1834852	2262627
10km	90%	50000	2	221	1434931	128776	1291064	1899670
10km	90%	50000	2	158	1290623	144414	1136074	1797470
10km	90%	50000	2	283	2106287	126892	1967026	2490416
10km	90%	50000	2	214	1543303	150728	1376029	2116174
10km	90%	50000	2	129	1285550	136831	1137522	1953278
10km	90%	50000	2	171	1852213	136290	1706891	2270438
10km	90%	50000	2	180	1346094	135107	1190069	1932168
10km	90%	50000	2	153	1762522	157871	1584191	2072051
10km	90%	50000	2	131	2116718	195714	1898234	2754452
10km	90%	50000	2	139	1459076	159858	1284487	2178972
10km	90%	50000	2	186	1224751	111414	1103081	1750752
10km	90%	50000	2	124	1286252	124333	1131848	2054223
10km	90%	50000	2	205	1401037	137726	1256535	1912385
10km	90%	50000	2	186	2081161	190028	1877253	2070578
10km	90%	50000	2	186	1739337	165338	1552614	2526245
10km	90%	50000	2	178	1675608	155905	1502754	1996336
10km	90%	50000	2	156	1152572	115611	1027229	1862498
10km	90%	50000	2	143	1470226	146532	1314571	2028201
10km	90%	50000	2	189	1469733	142954	1312445	2095038
10km	90%	50000	2	194	1456879	149058	1293048	1795923
10km	90%	50000	2	179	1211021	91417	1110093	1836745
10km	90%	50000	2	122	1205264	128395	1061932	1910776
10km	90%	50000	2	206	1826852	168460	1642286	2470838
10km	90%	50000	2	169	1154501	113326	1033033	1678946
10km	90%	50000	2	98	1101596	108642	982826	1860977
10km	90%	50000	2	149	1683243	142916	1515996	2037604
10km	90%	50000	2	190	1871724	187351	1659255	2112693
10km	90%	50000	2	237	1304210	144475	1147755	2019017
10km	90%	50000	2	131	1467934	139130	1320072	1870922
10km	90%	50000	2	154	1296211	134753	1149538	1910321
10km	90%	50000	2	110	1409988	147868	1249605	1882361
10km	90%	50000	2	137	954910	99734	845956	1664764
10km	90%	50000	2	184	1842929	155311	1669770	2238830
10km	90%	50000	2	203	2297065	181855	2096413	2439753
10km	90%	50000	2	122	899476	114071	780456	1371078
10km	90%	50000	2	196	2173119	163850	1993059	2420995
10km	90%	50000	2	163	1401367	145168	1242778	2334390
10km	90%	50000	2	143	1219982	122375	1082033	1906381
10km	90%	50000	2	137	1822687	157926	1656821	2040320
10km	90%	50000	2	143	1614036	141819	1455680	1987658
10km	90%	50000	2	266	1409206	119049	1269146	2079220
10km	90%	50000	2	174	1964594	190746	1744074	2169058
10km	90%	50000	2	192	1874650	173942	1676233	2582449
10km	90%	50000	2	156	1724095	166906	1536444	2095136
10km	90%	50000	2	196	1761300	155210	1582152	2004069
10km	90%	50000	2	174	2000348	163273	1825416	2427747
10km	90%	50000	2	180	1194793	136045	1047880	2019978
10km	90%	50000	2	151	1557757	135885	1412002	2284220
10km	90%	50000	2	178	1809296	182142	1612889	2043766
10km	90%	50000	2	239	1822619	158056	1645857	2250505
10km	90%	50000	2	111	1344960	135254	1189323	1939158
10km	90%	50000	2	157	1414591	153996	1248992	2171275
10km	90%	50000	2	221	2344675	193754	2122002	2723977
10km	90%	50000	2	225	2146081	178569	1948960	2033002
10km	90%	50000	2	134	1998509	167227	1800505	2173216
10km	90%	50000	2	241	1759550	126770	1616466	1850294
10km	90%	50000	2	359	1782087	169121	1600020	2439858
10km	90%	50000	2	300	3355152	222351	3116503	3235245
10km	90%	50000	2	167	1618960	143819	1456831	2096847
10km	90%	50000	2	136	1747560	148264	1588061	2395686
10km	90%	50000	2	177	1419566	144242	1258503	1858448
10km	90%	50000	2	254	1706432	172064	1508962	2166190
10km	90%	50000	2	229	1420042	145700	1269290	1879091
10km	90%	50000	2	139	1696617	166180	1508999	2209942
10km	90%	50000	2	184	1826636	181436	1626183	2210155
10km	90%	50000	2	171	1303493	119874	1163165	1860547
10km	90%	50000	2	185	1450762	135002	1293656	2125901
10km	90%	50000	2	227	1474555	145423	1317406	2341676
10km	90%	50000	2	165	1242704	120329	1115710	1822350
10km	90%	50000	2	167	1426971	129796	1289267	2217235
10km	90%	50000	2	258	1605988	129736	1467223	1963997
10km	90%	50000	2	207	1853007	154343	1679575	2225610
10km	90%	50000	2	140	1540608	134623	1394070	1748789
10km	90%	50000	2	147	1440929	130767	1292766	2175343
10km	90%	50000	2	193	1560536	133725	1411597	1913928
10km	90%	50000	2	157	1358095	131810	1210197	1940195
10km	90%	50000	2	151	1124546	111100	1006240	1706665
10km	90%	50000	2	136	1084908	117632	962539	1746996
10km	90%	50000	2	119	1446715	162263	1273091	2311210
10km	90%	50000	2	137	1469461	142784	1317390	1996793
10km	90%	50000	2	149	1633607	155401	1457311	2033004
10km	90%	50000	2	210	1785810	145879	1627157	2404023
10km	90%	50000	2	166	1540502	156859	1371937	2415148
10km	90%	50000	2	138	1424329	135283	1276657	1872796
10km	90%	50000	2	209	1316366	136823	1171648	2229543
10km	90%	50000	2	162	1531066	151778	1362121	1926042
10km	90%	50000	2	206	997282	99903	885962	1737573
10km	90%	50000	2	211	1503419	144637	1349637	2005656
10km	90%	50000	2	133	1127046	133836	984451	2063503
10km	90%	50000	2	168	2129616	172392	1938515	2466009
10km	90%	50000	2	231	1599079	165135	1411343	2424023
10km	90%	50000	2	153	1657385	163270	1480696	1951350
10km	90%	50000	2	308	1763631	149982	1597432	2255934
10km	90%	50000	2	224	1686196	147154	1503824	1895998
10km	90%	50000	2	150	1584516	165286	1403199	2098459
10km	90%	50000	2	175	1580182	144457	1411387	1834766
10km	90%	50000	2	175	1303921	137865	1145419	2129820
10km	90%	50000	2	225	1920761	194345	1706225	2658539
10km	90%	50000	2	138	1416579	137102	1267032	1960386
10km	90%	50000	2	129	1326316	148471	1168645	1898118
10km	90%	50000	2	109	1455903	158798	1282152	2060744
10km	90%	50000	2	172	1628532	145855	1463565	2427607
10km	90%	50000	2	210	1765295	165813	1566310	2578605
10km	90%	50000	2	213	2182236	197690	1962189	2399847
10km	90%	50000	2	113	830732	85732	727449	1608965
10km	90%	50000	2	240	1756595	141974	1598128	2113439
10km	90%	50000	2	156	1514387	150860	1349539	1908662
10km	90%	50000	2	189	1842346	170931	1658686	2554185
10km	90%	50000	2	150	1480785	142393	1310098	2110764
10km	90%	50000	2	172	1809480	140891	1656068	2208913
10km	90%	50000	2	119	1032999	114114	914096	1823072
10km	90%	50000	2	182	1481137	151036	1312337	1870677
10km	90%	50000	2	170	1252266	147636	1092371	1880611
10km	90%	50000	2	172	1562758	159391	1385002	2180282
10km	90%	50000	2	181	1551491	136729	1396026	2179133
10km	90%	50000	2	226	1448868	158868	1278928	2061731
10km	90%	50000	2	185	1579246	140553	1429929	2038727
10km	90%	50000	2	184	1331488	144975	1179182	2052527
10km	90%	50000	2	129	1655362	148323	1483316	1901011
10km	90%	50000	2	159	1479819	132095	1333122	1840102
10km	90%	50000	2	163	1422708	143601	1266218	1907611
10km	90%	50000	2	124	1454632	146119	1289679	2046758
10km	90%	50000	2	200	1965634	151983	1795145	2292893
10km	90%	50000	2	205	1792300	168031	1606221	2371668
10km	90%	50000	2	208	1379742	130685	1237985	1905016
10km	90%	50000	2	136	1529080	135252	1374161	1748655
10km	90%	50000	2	142	1635837	144352	1480575	2170750
10km	90%	50000	2	133	950800	99322	842872	1729323
10km	90%	50000	2	206	1010692	111565	887376	1816316
10km	90%	50000	2	209	1301296	121024	1163426	2028568
10km	90%	50000	2	182	1184054	123383	1051234	2176763
10km	90%	50000	2	169	1800218	179905	1602360	2265303
10km	90%	50000	2	145	1508766	142526	1355545	2045916
10km	90%	50000	2	186	2243979	193495	2028578	2658820
10km	90%	50000	2	220	1578855	157805	1401475	2120851
10km	90%	50000	2	203	1562604	150017	1397681	1922044
10km	90%	50000	2	159	1524372	150900	1353931	1849930
10km	90%	50000	2	205	1866871	153936	1699859	2168806
10km	90%	50000	2	148	1809404	168789	1631395	2237401
10km	90%	50000	2	192	1483958	153014	1319671	2115208
10km	90%	50000	2	164	1363874	141688	1204234	1932614
10km	90%	50000	2	146	1481757	153087	1311226	2198769
10km	90%	50000	2	182	1626008	152390	1460382	2430928
10km	90%	50000	2	213	1318824	117284	1186384	2398925
10km	90%	50000	2	198	1321772	137198	1173415	2122257
10km	90%	50000	2	195	1930680	159933	1759316	2197558
10km	90%	50000	2	167	1764664	170999	1569706	2227488
10km	90%	50000	2	127	1552437	129574	1404870	1971493
10km	90%	50000	2	258	1056242	105537	943649	1778000
10km	90%	50000	2	276	2105940	181022	1899310	2896743
10km	90%	50000	2	259	1732930	170307	1542027	2167955
10km	90%	50000	2	238	1680187	160777	1502433	1983184
10km	90%	50000	2	147	1582235	155815	1411178	1986027
10km	90%	50000	2	127	1362502	140746	1210190	1915411
10km	90%	50000	2	197	1204654	128894	1067340	1911367
10km	90%	50000	2	123	873469	101788	761421	1556980
10km	90%	50000	2	153	1408245	139785	1258678	1695244
10km	90%	50000	2	124	1591744	148510	1422601	1913817
10km	90%	50000	2	205	1852696	166509	1656692	2407340
10km	90%	50000	2	141	1275792	124785	1138596	1620020
10km	90%	50000	2	196	2176874	159347	2002346	2249871
10km	90%	50000	2	112	1040680	117232	908402	1811856
10km	90%	50000	2	181	1669050	143577	1511091	2177780
10km	90%	50000	2	192	1360176	132882	1219919	2802239
10km	90%	50000	2	130	1698069	176228	1507166	2304990
10km	90%	50000	2	248	1465231	131433	1313920	2116166
10km	90%	50000	2	201	1758554	152013	1594524	2499029
10km	90%	50000	2	141	1753040	146683	1595158	2223680
10km	90%	50000	2	158	1485591	166185	1309131	2114000
10km	90%	50000	2	243	2352131	171677	2164830	2755003
10km	90%	50000	2	158	1528024	137025	1378805	2357558
10km	90%	50000	2	199	1468729	160932	1300099	2084702
10km	90%	50000	2	246	1441478	134108	1294883	2127481
10km	90%	50000	2	160	1454493	138831	1307880	1855070
10km	90%	50000	2	154	1838653	169359	1658258	2256873
10km	90%	50000	2	137	1589895	159335	1419367	2135375
10km	90%	50000	2	149	1462214	135710	1304947	2075325
10km	90%	50000	2	131	1636626	148382	1481984	2058214
10km	90%	50000	2	188	1600179	162857	1428477	2106438
10km	90%	50000	2	148	1689101	140409	1532997	2436838
10km	90%	50000	2	116	1036906	113708	911228	1886648
10km	90%	50000	2	139	1869041	155308	1693779	2262052
10km	90%	50000	2	130	1227112	131247	1089112	1851838
10km	90%	50000	2	149	1278344	140961	1123936	1791853
10km	90%	50000	2	165	1952891	165647	1773350	2250349
10km	90%	50000	2	149	1457159	146150	1297104	1997707
10km	90%	50000	2	265	1776558	172503	1577783	2349250
10km	90%	50000	2	205	1525697	159638	1358874	2054154
10km	90%	50000	2	177	1032057	117912	902505	1832739
10km	90%	50000	2	189	1503597	138876	1327091	2015418
10km	90%	50000	2	107	1017763	122522	888342	1604898
10km	90%	50000	2	146	1619586	155217	1452293	2305731
10km	90%	50000	2	219	2183069	174618	1987362	2738952
10km	90%	50000	2	265	1935203	130130	1790911	2553448
10km	90%	50000	2	170	1675524	169643	1495165	2033109
10km	90%	50000	2	147	1467232	143560	1304698	2076993
10km	90%	50000	2	182	1239706	121890	1109661	1698944
10km	90%	50000	2	155	1497331	146022	1342163	1763663
10km	90%	50000	2	171	1526610	144180	1371111	2183938
10km	90%	50000	2	152	1575217	144906	1422462	1968278
10km	90%	50000	2	232	1501563	148739	1331923	2328182
10km	90%	50000	2	144	1573226	165053	1401268	2028220
10km	90%	50000	2	190	1425803	150155	1262993	2477413
10km	90%	50000	2	164	1825876	165710	1644365	2346163
10km	90%	50000	2	140	1269802	118467	1128893	1713321
10km	90%	50000	2	224	1425846	144684	1265458	2117591
10km	90%	50000	2	217	1711204	148265	1547603	2126678
10km	90%	50000	2	129	1169677	117290	1044284	2126903
10km	90%	50000	2	155	1581982	120713	1447336	2139818
10km	90%	50000	2	207	1564962	146899	1406724	2301696
10km	90%	50000	2	147	1436646	152561	1278041	1892738
10km	90%	50000	2	245	1390694	124739	1247671	2107656
10km	90%	50000	2	206	1682704	149713	1513369	2358593
10km	90%	50000	2	164	2116861	168633	1925193	2633888
10km	90%	50000	2	175	1170123	135183	1021458	1931185
10km	90%	50000	2	237	1825219	167149	1650537	2207692
10km	90%	50000	2	184	2047600	167654	1861140	2084810
10km	90%	50000	2	200	1223649	123376	1089252	2048469
10km	90%	50000	2	133	1180294	129632	1043444	1654635
10km	90%	50000	2	142	1764105	158462	1597132	2145165
10km	90%	50000	2	168	1707168	158789	1522478	2107360
10km	90%	50000	2	138	1625196	177904	1428981	1808891
10km	90%	50000	2	202	1317738	138056	1170329	1834438
10km	90%	50000	2	145	1747351	164667	1570159	2095904
10km	90%	50000	2	188	1843084	164179	1663840	2310571
10km	90%	50000	2	221	1475721	133963	1329098	1947922
10km	90%	50000	2	165	1210531	119067	1077783	1734257
10km	90%	50000	2	234	1614968	128018	1477973	2203400
10km	90%	50000	2	186	1170653	122061	1034434	1965360
10km	90%	50000	2	209	1531902	145817	1377702	2164449
10km	90%	50000	2	136	1494970	157066	1318739	1916987
10km	90%	50000	2	185	1679114	140753	1517554	1905088
10km	90%	50000	2	168	1460962	147138	1297534	2205726
10km	90%	50000	2	232	1438054	131496	1282904	2429391
10km	90%	50000	2	293	2199056	196519	1989365	2215778
10km	90%	50000	2	144	1624899	147897	1461732	1799835
10km	90%	50000	2	172	1278091	125533	1135059	2252036
10km	90%	50000	2	131	1175284	121265	1045935	1867600
10km	90%	50000	2	155	1576435	137690	1427297	2143638
10km	90%	50000	2	161	1445713	127981	1300381	2385605
10km	90%	50000	2	168	1672570	183581	1476688	2101437
10km	90%	50000	2	235	1478977	146639	1323068	2280223
10km	90%	50000	2	212	1513311	152171	1343315	2178638
10km	90%	50000	2	287	1756796	154757	1581623	2375369
10km	90%	50000	2	178	1655140	154175	1483971	2557016
10km	90%	50000	2	170	1615189	159839	1445223	2132522
10km	90%	50000	2	158	1404896	133430	1250037	1794013
10km	90%	50000	2	178	1574007	148871	1402501	2254891
10km	90%	50000	2	278	1509990	146490	1343141	2100300
10km	90%	50000	2	183	1477043	156748	1303096	1874036
10km	90%	50000	2	132	1679706	177242	1488525	2211594
10km	90%	50000	2	200	1796120	157463	1627425	2314944
10km	90%	50000	2	153	1494303	125379	1347052	2146444
10km	90%	50000	2	178	1756097	162557	1574862	2240098
10km	90%	50000	2	182	1061160	115635	939544	1815611
10km	90%	50000	2	166	1769431	168149	1575613	2344915
10km	90%	50000	2	186	1916749	157830	1745841	2303106
10km	90%	50000	2	198	2348601	162900	2170391	2372506
10km	90%	50000	2	130	1668231	176485	1477180	1897880
10km	90%	50000	2	173	1913173	168115	1721661	2242397
10km	90%	50000	2	194	1972634	181921	1775447	2292683
10km	90%	50000	2	173	1263276	133631	1124469	1807990
10km	90%	50000	2	240	1381436	141923	1224245	2084030
10km	90%	50000	2	289	1787929	150030	1624849	2293470
10km	90%	50000	2	212	1382727	141730	1229375	1943626
10km	90%	50000	2	176	2049711	164174	1865532	2556279
10km	90%	50000	2	162	1672765	144157	1512431	2084313
10km	90%	50000	2	194	1901866	170157	1717586	2548606
10km	90%	50000	2	141	1677101	162445	1500893	2050043
10km	90%	50000	2	159	1631727	155530	1456691	2202815
10km	90%	50000	2	260	1992514	175808	1794622	2428402
10km	90%	50000	2	203	2000966	157285	1826884	2492622
10km	90%	50000	2	189	1356283	149025	1201486	1819068
10km	90%	50000	2	155	1443580	146324	1281730	2361638
10km	90%	50000	2	210	1097266	123539	959896	1960754
10km	90%	50000	2	225	1608730	170430	1420281	2195393
10km	90%	50000	2	170	1170837	118275	1045510	1677415
10km	90%	50000	2	129	1675904	164513	1498608	2095876
10km	90%	50000	2	249	1607068	157762	1435272	2024968
10km	90%	50000	2	156	1763666	165820	1585238	1947106
10km	90%	50000	2	164	1208206	127088	1065199	1540360
10km	90%	50000	2	144	2113754	195337	1903607	2314951
10km	90%	50000	2	212	1384615	130498	1241922	1991273
10km	90%	50000	2	187	1430292	129001	1285835	2086666
10km	90%	50000	2	179	1724602	152426	1550662	2241963
10km	90%	50000	2	153	1475050	159096	1304381	2539962
10km	90%	50000	2	222	1611277	141382	1458191	2057471
10km	90%	50000	2	188	1940833	166886	1741241	2389239
10km	90%	50000	2	204	1778345	169935	1586334	2215902
10km	90%	50000	2	252	1578676	138758	1425609	2056910
10km	90%	50000	2	152	1368736	139351	1216005	1873050
10km	90%	50000	2	182	2248002	179555	2054782	2457522
10km	90%	50000	2	222	1638469	138459	1489144	2354799
10km	90%	50000	2	160	1651255	143047	1491115	1885717
10km	90%	50000	2	249	1466764	155525	1295974	2152271
10km	90%	50000	2	223	1321878	128958	1177184	2040484
10km	90%	50000	2	142	1725935	161545	1555248	2095784
10km	90%	50000	2	173	1078055	103818	968058	1873682
10km	90%	50000	2	124	1042233	118403	916112	1924547
10km	90%	50000	2	145	1295448	138898	1140558	2035556
10km	90%	50000	2	215	1507915	124808	1372686	1981175
10km	90%	50000	2	162	1518322	141843	1362992	1868747
10km	90%	50000	2	156	2682710	216628	2448302	3101034
10km	90%	50000	2	97	975563	121644	843118	1574047
10km	90%	50000	2	234	1809451	137033	1657180	2275021
10km	90%	50000	2	132	1726479	153815	1554551	2153924
10km	90%	50000	2	182	1745116	157654	1571522	2014022
10km	90%	50000	2	174	1492244	159371	1321773	2297873
10km	90%	50000	2	169	1732824	169899	1552038	2208123
10km	90%	50000	2	140	1450587	140197	1292469	2092662
10km	90%	50000	2	170	1664501	154721	1488842	2419227
10km	90%	50000	2	232	1592776	141398	1442431	1783090
10km	90%	50000	2	254	1649471	151735	1487794	2207268
10km	90%	50000	2	128	1206074	131198	1058939	1789886
10km	90%	50000	2	165	1228225	128812	1086576	1745781
10km	90%	50000	2	229	1656837	153552	1485318	2139230
10km	90%	50000	2	255	1922852	149657	1753741	2558173
10km	90%	50000	2	206	1512663	143969	1355692	1910728
10km	90%	50000	2	157	1363157	144928	1206599	1861279
10km	90%	50000	2	158	1816459	154888	1627853	2826380
10km	90%	50000	2	200	1885973	178906	1683749	2409989
10km	90%	50000	2	149	1398737	141460	1251117	2055542
10km	90%	50000	2	206	992613	103128	879029	1713837
10km	90%	50000	2	203	1990334	169370	1798678	2699668
10km	90%	50000	2	132	1289633	135029	1132318	2040341
10km	90%	50000	2	234	1969843	173123	1782521	2022315
10km	90%	50000	2	179	1473402	144124	1304334	2237018
10km	90%	50000	2	153	1465767	157369	1288354	2034113
10km	90%	50000	2	176	1792975	181358	1594412	2317002
10km	90%	50000	2	158	963582	101954	845496	1820282
10km	90%	50000	2	137	1596997	156998	1425326	2208181
10km	90%	50000	2	275	1456275	138562	1302497	2385477
10km	90%	50000	2	160	1653036	147250	1487733	2256994
10km	90%	50000	2	137	1422930	158315	1256201	1931855
10km	90%	50000	2	203	1558675	134534	1402806	2100353
10km	90%	50000	2	142	955369	107765	842799	1511799
10km	90%	50000	2	149	1708072	148498	1551212	2279772
10km	90%	50000	2	163	1651935	131390	1513131	2001061
10km	90%	50000	2	167	1769055	156507	1600648	2254138
10km	90%	50000	2	161	982491	103892	873104	1515492
10km	90%	50000	2	180	1529621	145454	1370851	2226754
10km	90%	50000	2	181	1772824	141321	1614610	2054986
10km	90%	50000	2	135	1034448	130946	889382	1766436
10km	90%	50000	2	185	1251750	133903	1092203	2112028
10km	90%	50000	2	213	2019197	155927	1843943	2622487
10km	90%	50000	2	190	1426359	129892	1285425	2269037
10km	90%	50000	2	215	1744102	147361	1585163	2293767
10km	90%	50000	2	178	1734370	163453	1542260	2494550
10km	90%	50000	2	144	1007873	97642	899805	1633027
10km	90%	50000	2	157	1647306	148607	1481890	1989322
10km	90%	50000	2	174	1462317	145256	1294342	2163095
10km	90%	50000	2	145	1333998	139934	1185893	1875475
10km	90%	50000	2	161	1897723	187299	1699049	2342278
10km	90%	50000	2	147	1447934	139397	1293860	1951920
10km	90%	50000	2	237	1239195	122908	1099126	1835068
10km	90%	50000	2	193	2280435	207585	2060592	2414025
10km	90%	50000	2	166	2080258	189247	1842711	2690596
10km	90%	50000	2	104	918572	94738	805658	1778850
10km	90%	50000	2	215	1406519	143599	1236542	2036553
10km	90%	50000	2	163	1409969	144926	1256318	2024575
10km	90%	50000	2	257	1396603	135333	1239363	1730684
10km	90%	50000	2	200	1444009	143500	1281808	1821361
10km	90%	50000	2	187	1951329	191861	1739543	2358762
10km	90%	50000	2	258	1563874	130192	1414989	2209312
10km	90%	50000	2	156	1469012	113232	1344722	2168740
10km	90%	50000	2	155	1342478	141791	1183800	1952794
10km	90%	50000	2	178	1906412	159044	1717550	2333517
10km	90%	50000	2	161	1231026	126323	1088214	1669478
10km	90%	50000	2	182	909470	95986	797430	1742137
10km	90%	50000	2	187	2002770	179638	1805617	2482106
10km	90%	50000	2	135	1388285	120078	1260862	2005935
10km	90%	50000	2	129	1384312	141783	1232550	2111377
10km	90%	50000	2	163	1593981	163494	1416039	2123669
10km	90%	50000	2	182	1772596	175818	1579624	2171262
10km	90%	50000	2	232	1746737	164247	1546572	2104208
10km	90%	50000	2	166	1485649	134222	1339387	2108323
10km	90%	50000	2	186	1610945	151012	1435095	2289263
10km	90%	50000	2	155	1396830	143865	1240662	1785775
10km	90%	50000	2	154	1570877	144245	1406793	2049273
10km	90%	50000	2	140	1525947	145492	1365382	2179024
10km	90%	50000	2	167	1900778	169856	1715173	2345254
10km	90%	50000	2	207	1754033	159076	1579749	2192441
10km	90%	50000	2	129	1153825	124046	1002193	1715397
10km	90%	50000	2	276	2636267	188314	2415908	2855587
10km	90%	50000	2	118	1463877	150771	1304781	1955022
10km	90%	50000	2	151	1432357	128718	1287981	1955845
10km	90%	50000	2	175	2168174	169691	1984250	2527067
10km	90%	50000	2	177	1613723	174459	1425843	2425624
10km	90%	50000	2	282	1425421	135140	1279825	2240328
10km	90%	50000	2	195	1517657	140657	1361496	2072127
10km	90%	50000	2	198	1502316	150492	1343981	1811908
10km	90%	50000	2	190	1180538	126807	1041047	1949783
10km	90%	50000	2	159	1594298	144537	1430812	2118705
10km	90%	50000	2	188	1176456	122428	1047149	2029873
10km	90%	50000	2	165	1252028	141040	1092006	2048011
10km	90%	50000	2	166	1603776	134946	1452852	2302956
10km	90%	50000	2	171	1262437	119780	1130128	2038514
10km	90%	50000	2	184	1229002	125542	1088955	1959481
10km	90%	50000	2	153	1977460	161388	1802683	2105710
10km	90%	50000	2	136	1430090	148758	1270684	1936159
10km	90%	50000	2	171	1745283	164475	1560390	2149817
10km	90%	50000	2	145	1494684	133130	1344819	1991791
10km	90%	50000	2	248	1524060	145726	1367428	2173642
10km	90%	50000	2	243	2010350	143620	1851345	2293788
10km	90%	50000	2	160	1677994	143870	1526037	2424318
10km	90%	50000	2	182	1993780	187766	1788911	2419262
10km	90%	50000	2	172	1970099	164152	1773273	2193611
10km	90%	50000	2	196	1192222	109617	1076840	1837077
10km	90%	50000	2	220	1747922	181515	1550869	2442041
10km	90%	50000	2	184	1423176	133638	1279444	2112061
10km	90%	50000	2	167	1430670	137960	1283265	2149676
10km	90%	50000	2	134	2101842	191111	1893364	2572881
10km	90%	50000	2	132	1913688	188254	1700750	2476181
10km	90%	50000	2	236	1802607	175943	1607847	2481456
10km	90%	50000	2	195	1505702	141300	1347396	2099019
10km	90%	50000	2	212	2298999	194878	2088200	2862847
10km	90%	50000	2	186	1847920	150362	1676883	2158145
10km	90%	50000	2	223	1882602	167750	1693248	2453826
10km	90%	50000	2	155	1817617	172796	1633720	2364618
10km	90%	50000	2	171	1020132	113640	897224	1681545
10km	90%	50000	2	170	1202242	104001	1088623	1779224
10km	90%	50000	2	179	1328398	121651	1185320	1757923
10km	90%	50000	2	126	1425159	141187	1261799	2048577
10km	90%	50000	2	153	1219831	112028	1098352	1773734
10km	90%	50000	2	201	1333888	115946	1211546	2069883
10km	90%	50000	2	160	1815425	174605	1617936	2004059
10km	90%	50000	2	188	1435554	154249	1263048	1959741
10km	90%	50000	2	141	1349552	144178	1191230	2055481
10km	90%	50000	2	183	1511717	130002	1365656	2141163
10km	90%	50000	2	240	1462500	161443	1286939	2183334
10km	90%	50000	2	155	1462497	133718	1309908	2155265
10km	90%	50000	2	145	919082	106522	802139	1629874
10km	90%	50000	2	232	1996871	186389	1795128	2308820
10km	90%	50000	2	152	1603790	139904	1444305	2209080
10km	90%	50000	2	265	1489698	150917	1322637	1887242
10km	90%	50000	2	173	2030016	179898	1828133	2411331
10km	90%	50000	2	153	1416208	159790	1239623	2027778
10km	90%	50000	2	186	1445566	119720	1314856	2569469
10km	90%	50000	2	215	1935538	167389	1748029	2227989
10km	90%	50000	2	173	1585410	155216	1416246	1919725
10km	90%	50000	2	154	1484458	152960	1310512	2198348
10km	90%	50000	2	160	1463715	166079	1287393	1992911
10km	90%	50000	2	118	1347659	131109	1200985	1889991
10km	90%	50000	2	217	1454467	143052	1301584	2064803
10km	90%	50000	2	246	1476774	140437	1329687	2228766
10km	90%	50000	2	146	1196742	134807	1050754	1941087
10km	90%	50000	2	150	1973318	149059	1800105	2026514
10km	90%	50000	2	149	1430370	143549	1263205	2236460
10km	90%	50000	2	203	1661774	157731	1480291	2025509
10km	90%	50000	2	137	1422367	148534	1260691	1920733
10km	90%	50000	2	220	1341065	112996	1218192	1873446
10km	90%	50000	2	130	882934	94603	781512	1665367
10km	90%	50000	2	155	1112370	120922	977903	1698644
10km	90%	50000	2	247	1686215	164668	1508796	2197814
10km	90%	50000	2	162	1381758	122520	1252238	1767355
10km	90%	50000	2	165	1661153	148926	1492584	2247887
10km	90%	50000	2	204	1914725	159362	1739970	2356694
10km	90%	50000	2	178	1205630	142319	1053948	1928665
10km	90%	50000	2	191	1788603	169008	1604990	2241268
10km	90%	50000	2	183	1073554	101425	959919	2065592
10km	90%	50000	2	190	2193111	176233	2003225	2429260
10km	90%	50000	2	218	1866287	172998	1676803	2519006
10km	90%	50000	2	243	1921923	177569	1724641	2487509
10km	90%	50000	2	272	1977789	172295	1795625	2107360
10km	90%	50000	2	159	1610360	135771	1465690	2110693
10km	90%	50000	2	292	2036593	161356	1861510	2071569
10km	90%	50000	2	267	1893955	168689	1702093	2282607
10km	90%	50000	2	225	2082082	160151	1890223	2649528
10km	90%	50000	2	186	1688712	156118	1506379	2062019
10km	90%	50000	2	147	1500702	134079	1356441	1886626
10km	90%	50000	2	127	1101471	111898	975389	1630721
10km	90%	50000	2	174	1280717	122844	1150250	1812961
10km	90%	50000	2	210	1671166	148135	1507638	2380045
10km	90%	50000	2	171	1980133	153545	1808201	2291623
10km	90%	50000	2	170	1240381	95929	1121054	1718193
10km	90%	50000	2	174	1627607	130740	1486362	2232019
10km	90%	50000	2	195	1788124	158686	1602813	2165175
10km	90%	50000	2	151	1522661	171143	1346595	1991820
10km	90%	50000	2	132	1261386	141127	1107790	1987440
10km	90%	50000	2	162	1115635	124580	972750	1830201
10km	90%	50000	2	194	1393026	139461	1248268	1915611
10km	90%	50000	2	125	1550994	144835	1392433	1899244
10km	90%	50000	2	185	1444874	133480	1301922	1947755
10km	90%	50000	2	146	1657413	172515	1472255	2365711
10km	90%	50000	2	164	1662802	141692	1493908	2472478
10km	90%	50000	2	110	1065017	110763	934583	1807118
10km	90%	50000	2	162	2264697	199493	2044622	2403860
10km	90%	50000	2	185	1772677	147732	1592535	2383412
10km	90%	50000	2	114	1315522	149806	1150777	2025377
10km	90%	50000	2	268	2488236	174450	2291654	3075206
10km	90%	50000	2	200	1352126	129605	1216161	2067939
10km	90%	50000	2	157	1320805	137429	1172490	2045697
10km	90%	50000	2	162	1492144	144599	1331271	1816994
10km	90%	50000	2	227	1462743	125183	1321712	2058405
10km	90%	50000	2	232	1742486	133937	1595066	2310113
10km	90%	50000	2	135	1357282	130851	1210460	1882965
10km	90%	50000	2	274	1627905	154445	1465531	2140463
10km	90%	50000	2	172	1289044	144407	1136277	2158948
10km	90%	50000	2	234	1892500	167150	1696084	2364718
10km	90%	50000	2	167	1552056	157514	1377424	2144617
10km	90%	50000	2	164	1388391	146776	1232228	1912221
10km	90%	50000	2	119	1410000	157680	1244401	1966176
10km	90%	50000	2	148	1589643	159140	1417468	2076224
10km	90%	50000	2	203	1643601	149773	1481937	2628420
10km	90%	50000	2	111	1203561	130678	1065229	2154849
10km	90%	50000	2	175	1463754	153443	1298158	2212104
10km	90%	50000	2	146	1227175	116997	1105216	1799963
10km	90%	50000	2	196	1444839	140804	1272451	2053111
10km	90%	50000	2	195	1588112	181164	1389691	2439396
10km	90%	50000	2	194	1187630	133416	1043423	1801328
10km	90%	50000	2	176	1617051	167376	1437201	1969754
10km	90%	50000	2	160	1140369	120262	992876	1887126
10km	90%	50000	2	170	1981276	165331	1799965	2087008
10km	90%	50000	2	168	1622945	139699	1469156	2097073
10km	90%	50000	2	183	1629783	136930	1474436	2043454
10km	90%	50000	2	231	2282189	177143	2077142	2524042
10km	90%	50000	2	223	1547215	144934	1395702	2077513
10km	90%	50000	2	153	1688772	154406	1512632	2152789
10km	90%	50000	2	193	1511910	136753	1365008	2271841
10km	90%	50000	2	197	1758973	154626	1588355	2295674
10km	90%	50000	2	145	1526928	162271	1348412	1981149
10km	90%	50000	2	223	1291952	125692	1160666	2044240
10km	90%	50000	2	130	1553961	142566	1397182	2344721
10km	90%	50000	2	164	1748251	132021	1607553	2328227
10km	90%	50000	2	169	1551244	145653	1389913	2177390
10km	90%	50000	2	157	1452150	131148	1307570	1904261
10km	90%	50000	2	198	1745675	140836	1588814	2414671
10km	90%	50000	2	198	2376357	199105	2159175	2683989
10km	90%	50000	2	200	1136252	127893	998571	2183739
10km	90%	50000	2	178	1432499	134264	1285335	2068311
10km	90%	50000	2	159	1656651	148108	1497836	2019346
10km	90%	50000	2	226	1796892	168499	1616591	1994761
10km	90%	50000	2	191	2063454	165796	1866251	2018687
10km	90%	50000	2	118	1102166	132047	951875	1756213
10km	90%	50000	2	114	1700104	153613	1531721	2190957
10km	90%	50000	2	204	1872074	166346	1669943	2602103
10km	90%	50000	2	213	1292418	135580	1147760	1821733
10km	90%	50000	2	145	1536608	155560	1370720	2195227
10km	90%	50000	2	129	1490537	157232	1315608	1982025
10km	90%	50000	2	139	1220497	129320	1085906	1836555
10km	90%	50000	2	156	2177953	182559	1986104	2361067
10km	90%	50000	2	226	2310788	198709	2080101	2800392
10km	90%	50000	2	220	1686359	168679	1501576	2364255
10km	90%	50000	2	201	1204620	114754	1076539	2331774
10km	90%	50000	2	183	1415815	129163	1274470	1886599
10km	90%	50000	2	193	1522810	162982	1343100	2043325
10km	90%	50000	2	106	1399824	135204	1257140	2077384
10km	90%	50000	2	137	1524995	119980	1392590	2205598
10km	90%	50000	2	184	1288846	146385	1126561	1938287
10km	90%	50000	2	190	1465598	132510	1324349	2032883
10km	90%	50000	2	140	1522441	133962	1379842	1839323
10km	90%	50000	2	120	1599210	158579	1427752	2014241
10km	90%	50000	2	178	1223899	138144	1076127	1953538
10km	90%	50000	2	186	1125491	110498	1006143	1674142
10km	90%	50000	2	147	1999744	191870	1784156	2137132
10km	90%	50000	2	204	1668250	149000	1502356	2043299
10km	90%	50000	2	144	1366881	129619	1223124	2441573
10km	90%	50000	2	218	1316056	132829	1163022	1899303
10km	90%	50000	2	219	1735845	156275	1570950	2180629
10km	90%	50000	2	192	1466910	125657	1330651	1949076
10km	90%	50000	2	171	1704444	144498	1546459	2016288
10km	90%	50000	2	197	1647534	138908	1494995	1934523
10km	90%	50000	2	193	1691568	159205	1503422	2291033
10km	90%	50000	2	174	1815668	152432	1648449	2537566
10km	90%	50000	2	206	2172402	166079	1994885	2601865
10km	90%	50000	2	169	1278376	125903	1141037	1944097
10km	90%	50000	2	172	1719448	154877	1553264	2239204
10km	90%	50000	2	172	1663563	150978	1497387	1889682
10km	90%	50000	2	144	2044780	178817	1847812	2362894
10km	90%	50000	2	123	1327768	142221	1166735	2003733
10km	90%	50000	2	198	1311480	108449	1191390	1865463
10km	90%	50000	2	131	1318530	129640	1174749	1900652
10km	90%	50000	2	175	1256152	106898	1126581	1930811
10km	90%	50000	2	183	1647290	142105	1483969	2057468
10km	90%	50000	2	215	1444492	141670	1292184	2178337
10km	90%	50000	2	209	1821915	173745	1629431	2412965
10km	90%	50000	2	187	1717725	164803	1543168	2596748
10km	90%	50000	2	142	1644742	152795	1468230	2366301
10km	90%	50000	2	195	1473148	146721	1304769	2173349
10km	90%	50000	2	180	1778567	160554	1608952	2156100
10km	90%	50000	2	161	1570563	141224	1413654	1897037
10km	90%	50000	2	172	1338316	149803	1175405	2114649
10km	90%	50000	2	229	2427097	200329	2212843	2662675
10km	90%	50000	2	134	1928634	181619	1728750	2605527
10km	90%	50000	2	135	1406056	128622	1264001	1960879
10km	90%	50000	2	209	1464522	149141	1265650	2249877
10km	90%	50000	2	161	892540	92851	789819	1736595
10km	90%	50000	2	145	1349025	121003	1217539	1794774
10km	90%	50000	2	179	1744782	167429	1562552	2383157
10km	90%	50000	2	146	1504656	154452	1333223	2089704
10km	90%	50000	2	141	1666836	157642	1500158	1903226
10km	90%	50000	2	163	1818240	156033	1643435	2139096
10km	90%	50000	2	170	1415147	132657	1267939	2005748
10km	90%	50000	2	171	1477508	138762	1326993	2052068
10km	90%	50000	2	174	1396354	150593	1230050	2060436
10km	90%	50000	2	245	1676580	161660	1497764	2057090
10km	90%	50000	2	116	1139712	129948	995516	1964737
10km	90%	50000	2	155	1645625	146481	1480618	2201412
10km	90%	50000	2	174	1817798	154340	1639442	2239489
10km	90%	50000	2	212	1845641	161457	1669817	2357999
10km	90%	50000	2	256	1880742	178870	1669973	2393725
10km	90%	50000	2	152	1660533	123424	1521661	1862360
10km	90%	50000	2	182	1470413	156709	1294471	1878044
10km	90%	50000	2	313	1424259	142064	1265804	2297748
10km	90%	50000	2	211	1854841	174311	1663866	2374208
10km	90%	50000	2	212	1423596	120219	1278935	2099552
10km	90%	50000	2	218	1939694	164450	1759299	2603658
10km	90%	50000	2	138	1234471	131623	1096906	2027825
10km	90%	50000	2	182	1774969	160628	1604046	2220930
10km	90%	50000	2	151	1577657	156700	1413067	2146189
10km	90%	50000	2	235	1423278	123060	1287932	2014112
10km	90%	50000	2	145	1078111	132678	927876	1745919
10km	90%	50000	2	142	1635669	144414	1479029	2110246
10km	90%	50000	2	197	1965127	183283	1765490	2192715
10km	90%	50000	2	193	1382363	116905	1249885	2191285
10km	90%	50000	2	146	1196874	141688	1046317	1907182
10km	90%	50000	2	172	1459769	139878	1300322	1911917
10km	90%	50000	2	145	1429245	134278	1280576	1890682
10km	90%	50000	2	182	1765822	140417	1613974	2173475
10km	90%	50000	2	161	1476503	144824	1318240	2083951
10km	90%	50000	2	130	1349007	138548	1195793	1885832
10km	90%	50000	2	200	2272550	176580	2052710	2443964
10km	90%	50000	2	205	1671815	156982	1492124	2138533
10km	90%	50000	2	219	1469010	120391	1337121	2143289
10km	90%	50000	2	160	1972859	171686	1782333	2338310
10km	90%	50000	2	173	1977108	161156	1792028	2397866
10km	90%	50000	2	150	1565573	137546	1407876	2074805
10km	90%	50000	2	201	1172769	131611	1026166	2066670
10km	90%	50000	2	114	1316327	144231	1156854	2006864
10km	90%	50000	2	167	1507972	129556	1369549	2023572
10km	90%	50000	2	130	1102807	131181	960480	1892378
10km	90%	50000	2	238	1326380	126567	1188476	1943928
10km	90%	50000	2	147	1703617	151583	1527919	2212533
10km	90%	50000	2	262	1720071	149312	1552026	2516977
10km	90%	50000	2	232	1451062	151655	1290333	2183140
10km	90%	50000	2	149	1425359	124921	1286066	1590767
10km	90%	50000	2	184	2098342	175587	1896408	2567531
10km	90%	50000	2	97	1177820	123903	1038321	1818400
10km	90%	50000	2	166	1185735	124814	1051742	1748789
10km	90%	50000	2	149	1491833	145863	1328572	1883351
10km	90%	50000	2	187	1601212	135286	1455349	2149869
10km	90%	50000	2	120	1913486	168530	1729345	2177371
10km	90%	50000	2	201	1423349	134985	1269043	1744147
10km	90%	50000	2	165	1480848	132962	1332915	1835707
10km	90%	50000	2	230	1793049	154761	1624919	2195399
10km	90%	50000	2	129	1663677	175970	1478591	2022320
10km	90%	50000	2	161	1789921	176387	1595486	2129311
10km	90%	50000	2	131	1274641	131090	1134623	1894492
10km	90%	50000	2	184	1339620	140892	1182487	2254474
10km	90%	50000	2	210	1502777	129524	1351669	1966541
10km	90%	50000	2	245	2104570	166173	1911728	2535410
10km	90%	50000	2	175	1907656	158532	1727348	2326818
10km	90%	50000	2	159	1668755	144354	1508394	2114236
10km	90%	50000	2	139	1199483	122548	1060788	1890692
10km	90%	50000	2	152	2098194	196299	1884567	2224620
10km	90%	50000	2	230	1987447	151638	1825200	2132518
10km	90%	50000	2	192	2071162	183561	1877367	2273504
10km	90%	50000	2	127	1310345	128302	1169846	2026837
10km	90%	50000	2	164	1625551	146312	1474905	1960998
10km	90%	50000	2	114	1169240	119688	1036259	1754861
10km	90%	50000	2	295	1304707	103226	1179626	1945711
10km	90%	50000	2	104	1600846	165255	1430004	1950477
10km	90%	50000	2	180	1715872	175287	1524345	1744383
10km	90%	50000	2	220	1962484	155112	1793307	2693945
10km	90%	50000	2	168	1861463	185222	1660620	2326001
10km	90%	50000	2	212	1559049	153056	1392145	1996632
10km	90%	50000	2	150	1922381	196915	1706041	2261571
10km	90%	50000	2	138	1355198	148288	1189154	2059259
10km	90%	50000	2	232	1371298	125503	1224319	1884445
10km	90%	50000	2	232	1326414	111164	1200863	1895809
10km	90%	50000	2	162	1185200	119610	1054040	1953321
10km	90%	50000	2	152	1891637	180473	1696940	2229749
10km	90%	50000	2	167	1978842	165009	1803260	2274159
10km	90%	50000	2	155	1158413	131833	1006869	1834072
10km	90%	50000	2	199	2111027	179731	1913418	2465427
10km	90%	50000	2	170	1657047	167590	1476419	2147757
10km	90%	50000	2	209	1350512	135507	1203337	1798376
10km	90%	50000	2	177	1679418	157075	1512816	2176979
10km	90%	50000	2	140	908931	92656	810383	1870046
10km	90%	50000	2	156	1536050	142287	1381717	2277568
10km	90%	50000	2	183	1810721	163594	1625494	2283321
10km	90%	50000	2	187	1425873	125849	1284682	2431299
10km	90%	50000	2	163	1569299	140993	1413259	1938570
10km	90%	50000	2	125	1637024	155262	1463762	1876989
10km	90%	50000	2	150	1455577	146722	1295541	1966949
10km	90%	50000	2	151	1541121	140016	1385183	1979871
10km	90%	50000	2	152	1511331	142467	1355084	2010617
10km	90%	50000	2	109	1318388	134884	1175798	1872559
10km	90%	50000	2	125	1467236	136264	1317362	1779672
10km	90%	50000	2	153	1281650	139477	1129880	1896374
10km	90%	50000	2	138	1358524	138124	1212090	1658478
10km	90%	50000	2	259	1672131	135703	1527513	2009206
10km	90%	50000	2	204	1643046	146923	1470884	1980180
10km	90%	50000	2	197	1963139	190473	1756782	2455234
10km	90%	50000	2	158	1463315	143704	1302106	2005937
10km	90%	50000	2	134	1648141	155604	1471643	1835577
10km	90%	50000	2	169	2497608	178735	2303771	2416268
10km	90%	50000	2	152	1547761	135143	1401195	2048601
10km	90%	50000	2	173	1613671	165034	1429138	2105986
10km	90%	50000	2	171	1412674	144450	1247376	2124866
10km	90%	50000	2	174	1403927	124612	1267619	1883602
10km	90%	50000	2	139	1320566	113756	1191760	1670869
10km	90%	50000	2	187	1858072	167486	1661018	2464433
10km	90%	50000	2	156	1433395	155718	1247425	2109478
10km	90%	50000	2	150	1519451	149056	1351979	2018540
10km	90%	50000	2	151	1352850	148608	1183536	1904893
10km	90%	50000	2	134	1388549	140159	1241711	1874044
10km	90%	50000	2	164	2132431	199049	1893876	2542512
10km	90%	50000	2	141	1596577	170912	1398967	2438609
10km	90%	50000	2	265	1610998	146973	1454777	2525720
10km	90%	50000	2	159	2043206	145135	1879645	2260464
10km	90%	50000	2	159	1621935	155979	1453130	2243000
10km	90%	50000	2	134	1427473	135301	1282859	1735957
10km	90%	50000	2	168	1543372	150927	1378127	1977161
10km	90%	50000	2	179	1860534	159032	1687144	2514196
10km	90%	50000	2	154	1797190	158800	1617407	2315890
10km	90%	50000	2	252	2118563	188252	1911183	2650226
10km	90%	50000	2	118	1366283	152291	1200537	2073365
10km	90%	50000	2	178	1492931	128185	1354050	2135733
10km	90%	50000	2	228	1699771	154777	1533603	2148799
10km	90%	50000	2	189	1857301	148214	1698088	2271334
10km	90%	50000	2	160	1524757	155578	1361484	2337379
10km	90%	50000	2	134	1742136	179218	1546540	2223104
10km	90%	50000	2	120	917446	110440	797711	1746575
10km	90%	50000	2	230	1694606	157501	1514470	2356783
10km	90%	50000	2	173	1735712	158730	1557989	1983917
10km	90%	50000	2	177	1414045	127342	1275626	2106629
10km	90%	50000	2	209	1580789	149409	1413698	2207337
10km	90%	50000	2	181	1754104	165822	1576745	2185027
10km	90%	50000	2	191	2041362	170528	1852334	2498196
10km	90%	50000	2	155	1695116	163503	1514272	2125908
10km	90%	50000	2	139	1306923	121758	1178983	2369047
10km	90%	50000	2	186	1486341	124809	1341285	2194856
10km	90%	50000	2	190	1935140	186077	1732112	2388900
10km	90%	50000	2	248	2210541	182861	2011527	2804088
10km	90%	50000	2	254	2440907	170830	2246544	2858849
10km	90%	50000	2	224	1582389	118252	1455481	2244833
10km	90%	50000	2	129	1333405	126798	1192357	1994411
10km	90%	50000	2	145	2036778	182025	1836530	2266033
10km	90%	50000	2	210	1733136	146228	1566257	2419424
10km	90%	50000	2	174	1861622	152678	1696474	2067454
10km	90%	50000	2	203	1892280	179978	1686446	2472213
10km	90%	50000	2	196	1637145	143803	1484694	2168631
10km	90%	50000	2	200	2133602	170649	1946999	2466340
10km	90%	50000	2	224	1296675	124883	1161234	2006710
10km	90%	50000	2	186	1787675	166347	1613561	2310638
10km	90%	50000	2	350	1300576	131764	1152059	2256976
10km	90%	50000	2	207	2341858	202124	2112603	2814098
10km	90%	50000	2	166	2025187	183563	1800027	2583535
10km	90%	50000	2	193	1138737	107927	1024915	1641219
10km	90%	50000	2	160	1534982	146992	1380173	1926061
10km	90%	50000	2	175	1584487	141336	1430525	2078752
10km	90%	50000	2	176	1573414	156612	1400710	2006152
10km	90%	50000	2	254	1061609	117675	926130	1857915
10km	90%	50000	2	154	2045938	183672	1839441	2546825
10km	90%	50000	2	156	1791837	162464	1617035	2188739
10km	90%	50000	2	142	1684793	168394	1502393	2052646
10km	90%	50000	2	159	2799662	196100	2582680	2889438
10km	90%	50000	2	172	2061361	183235	1864175	2612295
10km	90%	50000	2	158	1225978	123875	1087154	2070103
10km	90%	50000	2	216	1876198	156519	1707428	2079401
10km	90%	50000	2	238	1337670	139710	1186464	2143881
10km	90%	50000	2	150	1231709	141166	1081002	1859247
10km	90%	50000	2	111	982842	127807	848098	1794194
10km	90%	50000	2	157	1498319	148320	1331994	2040004
10km	90%	50000	2	260	2382545	165442	2195397	2558243
10km	90%	50000	2	128	1196981	118884	1070694	1799977
10km	90%	50000	2	154	1703176	159167	1527865	2109930
10km	90%	50000	2	181	1599266	147568	1442898	2280916
10km	90%	50000	2	131	1071436	125637	938302	1954323
10km	90%	50000	2	143	1332771	145840	1173593	2147336
10km	90%	50000	2	157	1653625	161234	1478227	1980041
10km	90%	50000	2	206	1143851	114593	1023974	2140081
10km	90%	50000	2	206	2005720	172484	1816442	2527665
10km	90%	50000	2	156	1346939	127207	1196134	2056322
10km	90%	50000	2	127	1076413	133265	936628	1697309
10km	90%	50000	2	190	1766299	165794	1586841	2614968
10km	90%	50000	2	133	1205831	120303	1065280	1778416
10km	90%	50000	2	148	1621446	167925	1430900	1885935
10km	90%	50000	2	254	1502559	144321	1336445	2155930
10km	90%	50000	2	192	1410627	147026	1243927	1930636
10km	90%	50000	2	330	1927373	168670	1747869	2289033
10km	90%	50000	2	261	1891911	183247	1684186	2006126
10km	90%	50000	2	181	1509864	128336	1373547	1793500
10km	90%	50000	2	174	1834367	170628	1651936	2308421
10km	90%	50000	2	292	1865992	171215	1679327	2135869
10km	90%	50000	2	140	1340916	142662	1178811	2044464
10km	90%	50000	2	112	774518	105763	658055	1549147
10km	90%	50000	2	152	1621629	152564	1459895	1910557
10km	90%	50000	2	227	2122413	186082	1926514	2388359
10km	90%	50000	2	143	1647845	158288	1472572	2144099
10km	90%	50000	2	171	1656206	148177	1486552	2144401
10km	90%	50000	2	162	1722691	174924	1517404	2339292
10km	90%	50000	2	168	1856863	177209	1667810	2066522
10km	90%	50000	2	178	1907705	178497	1706548	2445245
10km	90%	50000	2	140	1577464	143362	1413571	2004117
10km	90%	50000	2	181	1470689	124930	1326582	2122836
10km	90%	50000	2	192	1321022	140452	1169684	1974875
10km	90%	50000	2	197	1549656	150353	1390414	2062887
10km	90%	50000	2	209	2082716	171360	1893614	2902264
10km	90%	50000	2	153	1251064	128681	1110577	2108673
10km	90%	50000	2	143	1325684	104859	1209889	1949616
10km	90%	50000	2	223	1560495	146655	1398385	1753765
10km	90%	50000	2	164	1636864	167996	1453212	2107466
10km	90%	50000	2	251	2031843	172948	1840310	2306590
10km	90%	50000	2	227	1304766	125336	1152021	1954989
10km	90%	50000	2	172	993522	118320	867336	1632570
10km	90%	50000	2	125	1384848	135786	1236384	1799710
10km	90%	50000	2	178	1499600	141031	1350623	2039512
10km	90%	50000	2	165	1687606	153190	1502823	2046140
10km	90%	50000	2	153	728474	94232	627066	1678728
10km	90%	50000	2	186	1655485	148522	1472191	2088222
10km	90%	50000	2	198	1611350	144522	1454426	2347294
10km	90%	50000	2	177	1894937	160058	1723834	2296603
10km	90%	50000	2	167	1385306	141847	1204244	1978779
10km	90%	50000	2	166	1367496	131491	1226974	2013260
10km	90%	50000	2	177	1750646	149668	1577256	2507558
10km	90%	50000	2	147	1872410	194695	1650320	2185245
10km	90%	50000	2	188	1316610	125162	1178032	1780704
10km	90%	50000	2	159	1440994	128389	1305298	1926795
10km	90%	50000	2	171	1618582	153719	1449405	2367524
10km	90%	50000	2	202	1746325	161319	1557697	2355132
10km	90%	50000	2	171	1288549	131918	1140981	1783651
10km	90%	50000	2	284	2014558	171851	1823387	2275763
10km	90%	50000	2	157	1752658	149370	1580480	2255306
10km	90%	50000	2	162	1175304	118184	1033084	2001886
10km	90%	50000	2	163	1767552	152433	1605598	2201134
10km	90%	50000	2	151	1912673	184670	1708395	2587005
10km	90%	50000	2	153	1531085	160987	1356297	2269399
10km	90%	50000	2	201	1755192	189483	1552716	2349765
10km	90%	50000	2	150	1176155	107681	1061354	1966961
10km	90%	50000	2	186	1455234	144024	1294658	1978106
10km	90%	50000	2	113	1323947	124570	1191401	1793040
10km	90%	50000	2	207	1520472	139275	1355447	2088926
10km	90%	50000	2	224	1964184	174960	1772611	2563227
10km	90%	50000	2	283	1355966	135056	1174856	2206845
10km	90%	50000	2	227	2073527	161729	1882146	2391670
10km	90%	50000	2	185	1266244	118145	1135183	1707761
10km	90%	50000	2	138	1865162	173517	1681941	2229246
10km	90%	50000	2	140	1778499	155618	1603388	2564434
10km	90%	50000	2	176	1188955	120508	1057689	2110738
10km	90%	50000	2	154	1391056	138685	1246767	2218249
10km	90%	50000	2	175	1455395	122227	1326342	2142848
10km	90%	50000	2	153	1163206	136198	1012538	1680161
10km	90%	50000	2	126	1335204	131383	1175511	1943654
10km	90%	50000	2	207	1547984	151088	1388643	2428954
10km	90%	50000	2	197	1579001	149764	1413040	2315248
10km	90%	50000	2	162	1139585	117488	1012949	1870322
10km	90%	50000	2	159	1510052	137739	1354596	2037941
10km	90%	50000	2	161	1418794	125893	1282381	2015390
10km	90%	50000	2	177	1501617	152529	1337569	2033181
10km	90%	50000	2	130	1427095	159010	1251694	2222151
10km	90%	50000	2	180	1423239	145951	1258438	2234283
10km	90%	50000	2	224	1255698	132424	1097408	1901359
10km	90%	50000	2	197	1824154	145951	1656314	2431935
10km	90%	50000	2	180	1718230	162281	1539385	2281555
10km	90%	50000	2	153	1598476	167423	1406749	1889630
10km	90%	50000	2	191	2180028	204903	1963859	2298194
10km	90%	50000	2	131	1371061	137479	1216795	1800764
10km	90%	50000	2	176	1680085	151013	1510590	2345611
10km	90%	50000	2	113	1198273	131294	1044918	1955216
10km	90%	50000	2	188	1806666	155796	1632034	2388771
10km	90%	50000	2	145	1715659	149867	1550027	2638046
10km	90%	50000	2	236	1711976	137076	1559759	2150687
10km	90%	50000	2	206	1309776	140179	1151264	2155451
10km	90%	50000	2	159	1576151	155118	1405764	1981761
10km	90%	50000	2	186	1281068	141130	1130740	1807130
10km	90%	50000	2	145	1950163	188023	1742584	2123275
10km	90%	50000	2	132	1180980	134941	1023320	1936513
10km	90%	50000	2	158	1415170	131083	1266344	1923500
10km	90%	50000	2	327	1930884	159740	1742832	2263790
10km	90%	50000	2	224	1774434	143513	1608671	2234469
10km	90%	50000	2	139	1466683	154076	1299134	2114565
10km	90%	50000	2	158	1679590	163674	1507317	2242941
10km	90%	50000	2	223	1702441	175325	1511427	2287068
10km	90%	50000	2	196	1708332	156565	1537080	2382728
10km	90%	50000	2	322	1464746	129920	1321704	1932585
10km	90%	50000	2	130	1756740	161245	1573267	2113322
10km	90%	50000	2	122	1115853	129559	976779	2017968
10km	90%	50000	2	177	1534616	149722	1367674	2027700
10km	90%	50000	2	202	1739295	142191	1566717	2211848
10km	90%	50000	2	165	1339757	132234	1183781	1894782
10km	90%	50000	2	287	1603672	141716	1451891	2506849
10km	90%	50000	2	207	1916217	174821	1721426	2355060
10km	90%	50000	2	195	1573457	151280	1404984	2361674
10km	90%	50000	2	168	1685165	151110	1513793	2279138
10km	90%	50000	2	126	965759	117905	824183	1749883
10km	90%	50000	2	224	1420239	135761	1271943	2134342
10km	90%	50000	2	148	1577246	129723	1439522	2063247
10km	90%	50000	2	218	1736216	146277	1570569	1978721
10km	90%	50000	2	152	1455495	146683	1294373	1870118
10km	90%	50000	2	180	1670300	172481	1482324	2264901
10km	90%	50000	2	235	1262880	136630	1110867	1933021
10km	90%	50000	2	162	1739755	159957	1562707	2068406
10km	90%	50000	2	185	1732854	166914	1558151	2331132
10km	90%	50000	2	162	1509514	149216	1349111	2229695
10km	90%	50000	2	140	1538574	176674	1352672	1999523
10km	90%	50000	2	246	2087557	160457	1906635	2364176
10km	90%	50000	2	119	1383686	140578	1224540	1928266
10km	90%	50000	2	187	1471995	130225	1326882	1935513
10km	90%	50000	2	202	1773764	177473	1583265	1896452
10km	90%	50000	2	143	1620766	143018	1457200	1890261
10km	90%	50000	2	184	1782401	160176	1610508	2489372
10km	90%	50000	2	199	1567700	148738	1408218	2074985
10km	90%	50000	2	120	1335471	140643	1190133	1911826
10km	90%	50000	2	292	1977788	161824	1801966	2413017
10km	90%	50000	2	155	1231020	124104	1092142	1872415
10km	90%	50000	2	115	1250671	131875	1084748	1670308
10km	90%	50000	2	231	1633895	155147	1470148	2122664
10km	90%	50000	2	332	1751305	150699	1585977	2319961
10km	90%	50000	2	210	1634466	164588	1461974	2215464
10km	90%	50000	2	164	1457236	160948	1286845	2286262
10km	90%	50000	2	257	1624104	167582	1441385	2631721
10km	90%	50000	2	227	1002757	108057	887980	1920746
10km	90%	50000	2	259	2024503	170344	1844381	2689065
10km	90%	50000	2	161	1580078	143765	1424804	1926410
10km	90%	50000	2	130	1521380	155239	1357265	2064050
10km	90%	50000	2	251	1833426	166385	1646080	2253321
10km	90%	50000	2	190	1368538	131818	1218444	2198268
10km	90%	50000	2	146	935431	118429	802516	1871837
10km	90%	50000	2	137	946049	115407	826784	1687959
10km	90%	50000	2	169	2332243	202255	2096288	2479422
10km	90%	50000	2	195	1758877	169157	1574529	2415048
10km	90%	50000	2	212	1491107	126922	1356115	1903366
10km	90%	50000	2	143	1610152	139692	1435631	2164088
10km	90%	50000	2	185	1713681	157145	1543095	1979856
10km	90%	50000	2	135	1685919	181480	1489893	2066098
10km	90%	50000	2	180	1924805	168858	1743661	2421549
10km	90%	50000	2	195	1564992	160500	1373164	2508094
10km	90%	50000	2	149	1342768	129685	1192818	1949108
10km	90%	50000	2	116	1671582	177788	1479184	1939717
10km	90%	50000	2	170	1621401	133393	1470256	2209144
10km	90%	50000	2	140	1393348	129845	1253986	1959277
10km	90%	50000	2	216	1860797	170914	1675390	2029588
10km	90%	50000	2	234	2353896	176393	2152416	2659749
10km	90%	50000	2	162	1643505	156141	1469443	2680346
10km	90%	50000	2	154	1738830	156416	1558937	2115627
10km	90%	50000	2	193	1682113	157989	1513902	2238050
10km	90%	50000	2	166	1642178	144557	1481671	1966796
10km	90%	50000	2	256	1846269	153489	1665990	2568539
10km	90%	50000	2	135	1282273	133901	1139009	1853553
10km	90%	50000	2	194	1824414	174616	1636064	2428865
10km	90%	50000	2	163	1730288	146551	1565465	2139386
10km	90%	50000	2	159	1328079	132052	1174564	2278680
10km	90%	50000	2	175	1228704	118067	1088882	2030598
10km	90%	50000	2	199	1916999	169848	1728389	2242438
10km	90%	50000	2	167	1563256	185131	1367321	2187929
10km	90%	50000	2	166	1391716	143527	1231330	1830592
10km	90%	50000	2	200	2060530	171280	1866959	2424913
10km	90%	50000	2	134	1652597	152027	1481509	2441309
10km	90%	50000	2	133	1360254	137951	1204519	2428050
10km	90%	50000	2	152	1608520	163981	1435156	1923367
10km	90%	50000	2	149	1889861	181119	1679222	2367861
10km	90%	50000	2	135	1544494	176585	1352895	2060588
10km	90%	50000	2	125	1189883	119353	1061559	1720768
10km	90%	50000	2	167	1816526	174356	1622213	2168153
10km	90%	50000	2	206	1740968	145182	1566260	2221390
10km	90%	50000	2	201	1722646	161721	1549210	1867057
10km	90%	50000	2	191	1943820	182963	1737923	2388959
10km	90%	50000	2	160	1094250	115810	969362	1663065
10km	90%	50000	2	233	2159629	158440	1978168	2477665
10km	90%	50000	2	223	1673661	165880	1493492	2048773
10km	90%	50000	2	89	893658	119263	767304	1499114
10km	90%	50000	2	185	1760568	152859	1593523	2343789
10km	90%	50000	2	177	1732209	163270	1549914	2159901
10km	90%	50000	2	283	2167888	174231	1978609	2917497
10km	90%	50000	2	94	765169	98699	656193	1889070
10km	90%	50000	2	195	1708929	137924	1554928	2199442
10km	90%	50000	2	135	1028059	120707	901630	1546640
10km	90%	50000	2	148	1643626	176120	1442610	2469342
10km	90%	50000	2	149	1725342	162112	1548580	2025119
10km	90%	50000	2	160	1576076	136907	1427578	2012370
10km	90%	50000	2	288	2147485	165404	1954428	2472894
10km	90%	50000	2	156	1677412	145456	1520463	2400626
10km	90%	50000	2	242	1772749	176124	1579917	2083599
10km	90%	50000	2	187	1381371	135704	1236509	1851423
10km	90%	50000	2	134	1442507	132912	1292168	2222318
10km	90%	50000	2	187	1786676	163728	1585129	2223478
10km	90%	50000	2	143	1206214	111770	1086546	1892850
10km	90%	50000	2	147	1436343	143009	1279748	1941600
10km	90%	50000	2	141	978017	118644	854376	1764125
10km	90%	50000	2	206	1647976	132999	1498565	1913371
10km	90%	50000	2	149	990703	114099	869015	1716801
10km	90%	50000	2	170	1665484	147939	1499953	2187763
10km	90%	50000	2	147	1214648	125559	1064168	1914536
10km	90%	50000	2	182	1916229	172674	1726766	2145357
10km	90%	50000	2	247	1585847	148945	1411480	2401664
10km	90%	50000	2	185	1400737	138671	1252319	1965031
10km	90%	50000	2	188	1898220	157757	1727101	2169594
10km	90%	50000	2	216	1521811	135427	1374225	1878624
10km	90%	50000	2	152	1357197	124350	1217567	1773632
10km	90%	50000	2	127	1175238	129157	1033721	1857410
10km	90%	50000	2	172	1480284	129274	1332247	1849478
10km	90%	50000	2	157	1822909	176439	1628632	2296875
10km	90%	50000	2	222	1563594	157225	1388292	2220027
10km	90%	50000	2	194	1371985	133349	1228413	2004673
10km	90%	50000	2	159	1186893	127136	1049007	1963532
10km	90%	50000	2	122	1533446	158633	1365552	1818037
10km	90%	50000	2	145	1327474	117112	1195741	1746960
10km	90%	50000	2	128	1742705	153742	1567992	1980507
10km	90%	50000	2	159	1744126	160308	1569480	2224507
10km	90%	50000	2	235	2110503	188009	1896860	2603771
10km	90%	50000	2	166	1573015	141468	1411817	2146492
10km	90%	50000	2	178	1387172	157744	1209718	1970238
10km	90%	50000	2	206	1697473	160465	1527310	2149647
10km	90%	50000	2	229	1314441	116704	1179191	1841474
10km	90%	50000	2	269	2253204	187798	2040116	2437581
10km	90%	50000	2	153	1254980	129149	1112489	1946393
10km	90%	50000	2	190	1783226	163344	1605298	2547050
10km	90%	50000	2	153	1487001	143868	1328095	1884871
10km	90%	50000	2	222	2646618	176449	2441095	2591374
10km	90%	50000	2	202	1477295	141264	1327146	1996338
10km	90%	50000	2	126	1664402	156761	1490150	1971455
10km	90%	50000	2	202	1188330	100541	1081464	1767622
10km	90%	50000	2	176	2147991	200786	1930130	2539422
10km	90%	50000	2	175	1483404	132709	1331041	1976405
10km	90%	50000	2	216	1513736	152271	1342105	1881551
10km	90%	50000	2	165	1534013	146945	1372384	2098464
10km	90%	50000	2	164	1779763	170941	1593739	2286177
10km	90%	50000	2	292	1537256	145628	1381267	1763678
10km	90%	50000	2	221	1815957	161854	1633653	2357478
10km	90%	50000	2	130	1719873	160922	1540656	1951463
10km	90%	50000	2	147	1374499	160521	1193893	1934022
10km	90%	50000	2	217	1365914	138468	1203857	2135256
10km	90%	50000	2	134	1654827	159064	1467771	2310975
10km	90%	50000	2	126	1569563	160069	1391667	1910437
10km	90%	50000	2	261	1403254	147961	1233539	2105215
10km	90%	50000	2	212	1570654	153502	1407518	2288216
10km	90%	50000	2	191	1828790	162798	1653412	2175514
10km	90%	50000	2	124	1209818	120906	1077022	1964925
10km	90%	50000	2	226	1341988	137206	1187276	2293336
10km	90%	50000	2	135	918636	119457	786516	1970338
10km	90%	50000	2	147	1177362	128943	1035873	1807849
10km	90%	50000	2	224	2394288	183323	2196738	2627493
10km	90%	50000	2	166	1302160	138992	1152418	1935813
10km	90%	50000	2	320	1496667	160558	1325235	2214227
10km	90%	50000	2	149	1514593	153623	1348834	1854037
10km	90%	50000	2	165	1649710	123417	1520922	2364406
10km	90%	50000	2	170	1680370	136654	1517521	2213247
10km	90%	50000	2	136	1172107	125442	1038774	1795836
10km	90%	50000	2	193	1857585	162021	1670388	2399089
10km	90%	50000	2	152	1992609	178298	1798951	2356055
10km	90%	50000	2	177	1902441	173047	1708074	2378582
10km	90%	50000	2	108	1097106	112201	974726	2031790
10km	90%	50000	2	215	1545358	147688	1380483	2023325
10km	90%	50000	2	201	1090401	120373	961198	1891681
10km	90%	50000	2	137	1557348	149642	1393035	1893730
10km	90%	50000	2	199	1242502	126645	1104655	2113904
10km	90%	50000	2	129	1188070	125130	1048729	1752681
10km	90%	50000	2	156	1702128	142379	1520544	2001806
10km	90%	50000	2	119	1037925	105528	920528	1751394
10km	90%	50000	2	141	1132100	123622	997925	2049426
10km	90%	50000	2	129	1112370	126479	971399	1837896
10km	90%	50000	2	171	1465620	139129	1307625	1973308
10km	90%	50000	2	164	1721975	153019	1552305	2173033
10km	90%	50000	2	255	1478140	134206	1331970	2085977
10km	90%	50000	2	157	2044915	166863	1852906	2558766
10km	90%	50000	2	190	1875439	159947	1699520	2291067
10km	90%	50000	2	132	1368874	150568	1191627	2252480
10km	90%	50000	2	124	1417238	138304	1258909	2159199
10km	90%	50000	2	199	1667086	151856	1500392	2200798
10km	90%	50000	2	122	1197490	132847	1054539	1754721
10km	90%	50000	2	229	1752455	149057	1590821	2380220
10km	90%	50000	2	177	1685902	163740	1509928	2132517
10km	90%	50000	2	170	1512675	150307	1355301	1965019
10km	90%	50000	2	253	1771908	165143	1598855	2121433
10km	90%	50000	2	129	1139553	129179	1002940	1752522
10km	90%	50000	2	162	2148130	189725	1922809	2259915
10km	90%	50000	2	144	1880707	160373	1707944	2263535
10km	90%	50000	2	143	1469500	144315	1309903	2115739
10km	90%	50000	2	149	1937579	159688	1757523	2186091
10km	90%	50000	2	168	1391312	154819	1226256	1852088
10km	90%	50000	2	172	1349623	141940	1194076	2121419
10km	90%	50000	2	260	2380123	182971	2164607	2719831
10km	90%	50000	2	142	693462	80512	603100	1460190
10km	90%	50000	2	187	1454221	156205	1274226	1942104
10km	90%	50000	2	203	1817501	151028	1659009	2427455
10km	90%	50000	2	178	1170201	117109	1046678	1884723
10km	90%	50000	2	204	1483494	133854	1337973	2054442
10km	90%	50000	2	139	1187025	123845	1040587	1841553
10km	90%	50000	2	233	1754751	171102	1566196	2347833
10km	90%	50000	2	130	1272709	140553	1118494	1821119
10km	90%	50000	2	163	1211012	120797	1084976	1833846
10km	90%	50000	2	157	1769887	157070	1590244	2183245
10km	90%	50000	2	143	1407870	132722	1254650	1888397
10km	90%	50000	2	213	1691139	144177	1529568	2169688
10km	90%	50000	2	235	1868348	175063	1668638	2237788
10km	90%	50000	2	164	1487543	143881	1325924	1992427
10km	90%	50000	2	182	1540963	144453	1389022	2159467
10km	90%	50000	2	178	1994037	184068	1793671	2345535
10km	90%	50000	2	147	1318260	122692	1177692	2136124
10km	90%	50000	2	158	1719930	160887	1547551	2247984
10km	90%	50000	2	150	1279021	146508	1121215	1986048
10km	90%	50000	2	183	1392817	127522	1250335	2033299
10km	90%	50000	2	145	1737437	151703	1576035	2074859
10km	90%	50000	2	224	1721986	155337	1544524	2483964
10km	90%	50000	2	219	1403902	138131	1253747	2045692
10km	90%	50000	2	183	1974100	163300	1789800	2564948
10km	90%	50000	2	161	960142	116519	828789	1986846
10km	90%	50000	2	174	1314550	128181	1179291	2076221
10km	90%	50000	2	247	2461501	174658	2277526	2483508
10km	90%	50000	2	139	1547664	155808	1375625	2047123
10km	90%	50000	2	208	1238371	116941	1108225	1773858
10km	90%	50000	2	159	1768997	177991	1580445	2162203
10km	90%	50000	2	245	2069708	150296	1903187	2346101
10km	90%	50000	2	155	1902688	164567	1711970	2472703
10km	90%	50000	2	223	1794206	173058	1605832	2664255
10km	90%	50000	2	169	1485912	129925	1341908	2051672
10km	90%	50000	2	175	1357926	126287	1215488	1921437
10km	90%	50000	2	244	1536762	150192	1371354	2160801
10km	90%	50000	2	118	1308979	143606	1153903	1816415
10km	90%	50000	2	131	818219	102516	699274	1665603
10km	90%	50000	2	182	1269071	120657	1130984	1922399
10km	90%	50000	2	124	1785631	163337	1603075	2109111
10km	90%	50000	2	207	1233407	117831	1090606	1988214
10km	90%	50000	2	184	1580795	169454	1402372	2294570
10km	90%	50000	2	192	1870906	168040	1690982	2299006
10km	90%	50000	2	142	1366872	125672	1226707	2017146
10km	90%	50000	2	152	1645525	179898	1459409	1956566
10km	90%	50000	2	120	927608	119154	796867	1611532
10km	90%	50000	2	155	1373803	144865	1215057	2051748
10km	90%	50000	2	149	1713034	143506	1557033	2156121
10km	90%	50000	2	225	1573962	164357	1391902	2081887
10km	90%	50000	2	149	1721471	153958	1547604	2318873
10km	90%	50000	2	170	1251544	120797	1103562	1873747
10km	90%	50000	2	175	2093738	183096	1894348	2656710
10km	90%	50000	2	209	1681492	152328	1499909	2345357
10km	90%	50000	2	197	1577473	152511	1415990	1921780
10km	90%	50000	2	182	1810839	158952	1634112	2265595
10km	90%	50000	2	234	1773111	162773	1597923	2547683
10km	90%	50000	2	227	1649255	154363	1479579	2137671
10km	90%	50000	2	181	1723448	165142	1530807	2378822
10km	90%	50000	2	191	1210829	124595	1071853	1829843
10km	90%	50000	2	181	1723918	171702	1535908	1986117
10km	90%	50000	2	173	2017018	165514	1834201	2210304
10km	90%	50000	2	223	1673780	162763	1494725	2070392
10km	90%	50000	2	144	1448246	157521	1281514	1773972
10km	90%	50000	2	161	1274904	128959	1140245	2036956
10km	90%	50000	2	115	1271580	138030	1116254	2223546
10km	90%	50000	2	205	1712452	153518	1514827	2080313
10km	90%	50000	2	166	1356758	128632	1213690	2058910
10km	90%	50000	2	160	1420192	128536	1275246	1765975
10km	90%	50000	2	224	2004875	166809	1819714	2316430
10km	90%	50000	2	164	1904896	177717	1706684	2387549
10km	90%	50000	2	176	1710892	158749	1538433	2049043
10km	90%	50000	2	148	1938819	192523	1721278	2536349
10km	90%	50000	2	129	1385523	147436	1230045	2038372
10km	90%	50000	2	137	1834199	170894	1633508	2503442
10km	90%	50000	2	257	1651230	162069	1469761	2092840
10km	90%	50000	2	154	1494854	168612	1310990	2118711
10km	90%	50000	2	307	1580275	135541	1430402	1981490
10km	90%	50000	2	244	1478991	146163	1323697	2093899
10km	90%	50000	2	193	1464703	125878	1329116	2100204
10km	90%	50000	2	207	1522890	115423	1393272	2032735
10km	90%	50000	2	129	1362235	150058	1198445	2033604
10km	90%	50000	2	114	1426733	153800	1258615	2161249
10km	90%	50000	2	152	1789886	155982	1614252	2277703
10km	90%	50000	2	134	1852427	164794	1674903	2168910
10km	90%	50000	2	167	1748808	174471	1561488	2178438
10km	90%	50000	2	217	2127464	180163	1931257	2153712
10km	90%	50000	2	195	1836946	143887	1685475	2206934
10km	90%	50000	2	143	1461956	155389	1296623	1935443
10km	90%	50000	2	246	1705002	145258	1538844	2132718
10km	90%	50000	2	151	1420365	138636	1266344	2032656
10km	90%	50000	2	219	1666266	152271	1490152	2022985
10km	90%	50000	2	175	1233610	132741	1092856	2030158
10km	90%	50000	2	198	1544065	156712	1372736	2037741
10km	90%	50000	2	172	1282456	127142	1144172	2041518
10km	90%	50000	2	200	1770258	158661	1593663	2493574
10km	90%	50000	2	180	1359091	124895	1226305	1886533
10km	90%	50000	2	165	1806080	171470	1621292	2144119
10km	90%	50000	2	241	1682784	147152	1527811	2247472
10km	90%	50000	2	172	2255657	191152	2046746	2621627
10km	90%	50000	2	170	1752494	159091	1579722	2217901
10km	90%	50000	2	152	1430968	142692	1278884	1915313
10km	90%	50000	2	141	1249493	116683	1118776	1947788
10km	90%	50000	2	288	1552393	138426	1388978	2135431
10km	90%	50000	2	251	2310109	159001	2139334	3000913
10km	90%	50000	2	146	1448877	139987	1295648	2210073
10km	90%	50000	2	123	1218717	145876	1053256	1700098
10km	90%	50000	2	190	1229744	115164	1092605	1971054
10km	90%	50000	2	206	1336429	137008	1179094	1971957
10km	90%	50000	2	190	2129537	194551	1914399	2327678
10km	90%	50000	2	198	1512457	143582	1353898	2042763
10km	90%	50000	2	201	1445910	150941	1285948	2406375
10km	90%	50000	2	132	1568856	136751	1418184	2205936
10km	90%	50000	2	126	1531100	153924	1348047	1891923
10km	90%	50000	2	141	2026548	199310	1806971	2493381
10km	90%	50000	2	179	1926450	162621	1745513	2129281
10km	90%	50000	2	256	1692280	133458	1549108	2074823
10km	90%	50000	2	173	1804648	149811	1640360	2052962
10km	90%	50000	2	176	2416256	172578	2209865	2569223
10km	90%	50000	2	133	1644444	153582	1474111	1989349
10km	90%	50000	2	168	1598117	146383	1427598	2370410
10km	90%	50000	2	193	1508518	146190	1350509	1822549
10km	90%	50000	2	246	1474916	130927	1334871	2037089
10km	90%	50000	2	158	931286	116034	809260	1646857
10km	90%	50000	2	161	1526690	138686	1372732	2275509
10km	90%	50000	2	151	1860392	163784	1678010	2332247
10km	90%	50000	2	176	1703891	164790	1517523	2292165
10km	90%	50000	2	128	1188340	136671	1033143	1978183
10km	90%	50000	2	171	1049779	111275	932473	1757292
10km	90%	50000	2	150	2342436	226919	2097873	2520377
10km	90%	50000	2	130	1603910	156520	1418450	1747134
10km	90%	50000	2	172	2110019	170100	1914750	2449937
10km	90%	50000	2	127	1490834	157178	1310514	2468479
10km	90%	50000	2	191	1769934	162294	1586090	2580552
10km	90%	50000	2	201	1520431	132171	1371122	2285975
10km	90%	50000	2	162	1304302	129615	1166993	1908727
10km	90%	50000	2	213	1304550	126836	1171934	1807212
10km	90%	50000	2	198	1683036	152010	1510567	2211566
10km	90%	50000	2	245	1408668	127598	1265312	2297644
10km	90%	50000	2	211	1249310	126097	1098878	2046412
10km	90%	50000	2	183	1834157	160516	1659205	2177773
10km	90%	50000	2	154	1371251	137010	1225366	2068707
10km	90%	50000	2	159	1549388	165620	1371612	2259625
10km	90%	50000	2	213	1741889	173482	1556321	2252660
10km	90%	50000	2	192	2105902	168332	1913595	2625591
10km	90%	50000	2	137	1553324	151784	1377958	1853043
10km	90%	50000	2	127	1473617	149825	1313803	1803821
10km	90%	50000	2	158	1221361	131093	1077311	1897595
10km	90%	50000	2	136	1206698	140637	1055986	1837303
10km	90%	50000	2	169	1660118	180287	1457480	2113262
10km	90%	50000	2	147	1524809	155150	1357893	2120567
10km	90%	50000	2	197	1704361	140397	1546115	2110459
10km	90%	50000	2	172	1496169	135778	1335065	1987329
10km	90%	50000	2	197	1326773	131288	1188756	2045550
10km	90%	50000	2	176	1264038	150464	1106888	1906496
10km	90%	50000	2	153	1506673	174535	1317965	2354122
10km	90%	50000	2	148	1218709	122557	1070082	1843243
10km	90%	50000	2	147	1249539	135600	1106622	2075529
10km	90%	50000	2	160	1773800	159740	1595422	2192619
10km	90%	50000	2	130	1449967	151435	1279084	2248436
10km	90%	50000	2	190	1926516	166893	1746688	2199756
10km	90%	50000	2	231	2045178	163725	1845729	2485478
10km	90%	50000	2	248	1600809	149212	1441931	2316309
10km	90%	50000	2	157	1532354	168534	1345174	1925035
10km	90%	50000	2	165	1295943	139864	1136970	2199788
10km	90%	50000	2	246	1654229	153765	1490151	2409615
10km	90%	50000	2	215	2110783	178373	1913704	2468146
10km	90%	50000	2	162	1470295	121179	1331901	1887569
10km	90%	50000	2	278	2730887	203123	2503894	2882770
10km	90%	50000	2	121	1386169	134250	1235922	2054804
10km	90%	50000	2	267	1405193	127184	1250738	1957337
10km	90%	50000	2	225	1958761	160152	1781475	2433959
10km	90%	50000	2	151	1206687	132697	1055118	1825458
10km	90%	50000	2	120	1168131	144233	1008039	1899529
10km	90%	50000	2	222	1585648	148292	1421104	1973230
10km	90%	50000	2	192	1360201	112901	1232124	1846494
10km	90%	50000	2	173	1525100	159341	1350853	2049119
10km	90%	50000	2	121	1165560	118575	1038833	2042329
10km	90%	50000	2	158	1655451	138650	1495473	2234298
10km	90%	50000	2	129	962639	99086	854940	1626470
10km	90%	50000	2	188	1553756	147565	1398414	1929839
10km	90%	50000	2	166	1682965	155553	1509201	1957810
10km	90%	50000	2	162	1829397	176494	1633178	2404702
10km	90%	50000	2	193	1437746	147121	1274531	1881999
10km	90%	50000	2	117	982928	110662	862544	1769691
10km	90%	50000	2	155	1230035	126007	1094583	2110113
10km	90%	50000	2	187	1681293	166335	1491108	2267100
10km	90%	50000	2	170	1335170	126432	1198176	1979207
10km	90%	50000	2	192	1564986	138062	1411616	1912662
10km	90%	50000	2	165	1635100	155280	1469594	2286805
10km	90%	50000	2	132	1234333	118720	1110859	1693222
10km	90%	50000	2	171	1751814	154242	1585788	2011809
10km	90%	50000	2	122	1291999	135169	1150190	1929382
10km	90%	50000	2	193	1244031	122556	1102097	1926071
10km	90%	50000	2	255	1602308	152043	1439685	2202449
10km	90%	50000	2	143	1186619	131150	1050943	1888965
10km	90%	50000	2	171	1417271	145221	1251928	1954380
10km	90%	50000	2	168	1002023	114643	869648	1809283
10km	90%	50000	2	218	904496	89940	804944	1471817
10km	90%	50000	2	111	1259691	122796	1121948	1956218
10km	90%	50000	2	130	1565084	150297	1396027	1863832
10km	90%	50000	2	138	1277150	141197	1128275	2118896
10km	90%	50000	2	172	1955855	151131	1786451	2279736
10km	90%	50000	2	198	1437806	136605	1284063	2236756
10km	90%	50000	2	148	1096670	133223	948029	1847870
10km	90%	50000	2	201	1766848	145185	1611508	2092500
10km	90%	50000	2	172	1480267	134686	1328961	2187109
10km	90%	50000	2	202	1171727	123852	1042422	2008769
10km	90%	50000	2	191	2126280	168727	1936892	2179376
10km	90%	50000	2	157	1888259	159599	1710729	2164817
10km	90%	50000	2	178	1759488	147707	1574094	2299553
10km	90%	50000	2	171	2025304	142228	1873761	2243544
10km	90%	50000	2	175	1595292	139805	1451004	1932056
10km	90%	50000	2	162	1212179	129910	1059747	1737082
10km	90%	50000	2	178	1165399	118174	1039784	1827078
10km	90%	50000	2	152	1735011	165962	1556544	2605168
10km	90%	50000	2	175	1701347	146835	1539246	2124424
10km	90%	50000	2	111	1719429	160893	1547669	1933408
10km	90%	50000	2	176	2084461	202099	1862492	2344013
10km	90%	50000	2	191	1657841	144023	1501445	2164933
10km	90%	50000	2	190	1630564	164774	1443824	2755702
10km	90%	50000	2	306	1588158	155659	1419189	2364623
10km	90%	50000	2	124	1247237	130520	1109416	1867143
10km	90%	50000	2	155	1340204	133852	1185561	1922877
10km	90%	50000	2	158	2240801	200022	2024215	2615718
10km	90%	50000	2	236	2893079	205484	2664955	2977828
10km	90%	50000	2	159	1455250	138179	1296791	1888052
10km	90%	50000	2	161	1331848	129175	1198105	1873868
10km	90%	50000	2	155	1279702	134122	1122133	1965395
10km	90%	50000	2	199	2047258	179212	1829711	2354011
10km	90%	50000	2	130	1193618	115632	1056154	1722645
10km	90%	50000	2	213	2299060	167511	2111309	2511327
10km	90%	50000	2	196	1608111	161519	1438245	2261953
10km	90%	50000	2	196	1699289	169372	1514769	2548571
10km	90%	50000	2	145	1288668	128388	1145913	1867383
10km	90%	50000	2	185	1526689	147343	1364849	2185126
10km	90%	50000	2	142	1225676	133766	1071727	2014654
10km	90%	50000	2	195	1740350	151701	1556896	2369522
10km	90%	50000	2	171	1739941	163224	1555996	2046140
10km	90%	50000	2	184	1981754	176433	1786091	2755447
10km	90%	50000	2	172	1814524	199320	1591785	2366597
10km	90%	50000	2	192	2105520	163862	1910075	2395789
10km	90%	50000	2	255	2708180	205483	2480754	2833253
10km	90%	50000	2	147	2185026	192787	1974857	2455245
10km	90%	50000	2	165	1876188	152272	1710270	2041002
10km	90%	50000	2	187	1696842	167898	1511208	2270418
10km	90%	50000	2	232	1831090	139110	1675379	2390601
10km	90%	50000	2	133	1076928	126852	923904	1688937
10km	90%	50000	2	173	1764016	156789	1596192	2276229
10km	90%	50000	2	275	2154892	158766	1978250	2531250
10km	90%	50000	2	198	1937692	172546	1748748	2378983
10km	90%	50000	2	155	2073137	170265	1874688	2333613
10km	90%	50000	2	174	1410484	146785	1257905	1965123
10km	90%	50000	2	185	1832178	146114	1668102	2146108
10km	90%	50000	2	158	1888672	156453	1712723	2510859
10km	90%	50000	2	165	1714495	174835	1524312	2559463
10km	90%	50000	2	195	1823748	170514	1630117	2418277
10km	90%	50000	2	151	966491	122441	830061	1928910
10km	90%	50000	2	172	1408018	136583	1262777	1888691
10km	90%	50000	2	130	1084620	130159	926359	1851255
10km	90%	50000	2	235	1291541	131852	1147441	2096253
10km	90%	50000	2	162	1252438	126771	1110524	1751680
10km	90%	50000	2	150	1558602	127395	1414076	2011840
10km	90%	50000	2	197	2155293	152961	1985749	2288862
10km	90%	50000	2	124	1313115	140638	1168078	2029420
10km	90%	50000	2	191	1618773	144808	1439654	2101863
10km	90%	50000	2	179	1328596	122511	1193448	1979369
10km	90%	50000	2	188	1438334	144600	1278813	1834363
10km	90%	50000	2	158	1891805	165430	1701231	2359788
10km	90%	50000	2	132	926629	110835	808309	1913466
10km	90%	50000	2	118	1159558	127803	1017877	1556335
10km	90%	50000	2	136	1521972	149657	1354536	2211678
10km	90%	50000	2	168	2121019	187638	1909794	2519310
10km	90%	50000	2	165	1497611	159798	1325265	1875091
10km	90%	50000	2	157	1570065	139787	1391005	2041346
10km	90%	50000	2	232	1606428	144520	1455098	2344817
10km	90%	50000	2	205	1990666	221971	1744867	2669117
10km	90%	50000	2	177	1091993	122280	954938	1992901
10km	90%	50000	2	279	1506736	130012	1356643	2283157
10km	90%	50000	2	188	1739442	151508	1571614	2310041
10km	90%	50000	2	355	1971974	154446	1808462	2253561
10km	90%	50000	2	164	1754511	174212	1570672	2106294
10km	90%	50000	2	203	1330136	146254	1169424	2130763
10km	90%	50000	2	230	1405841	140195	1256769	1902515
10km	90%	50000	2	143	1495345	150023	1334420	2164681
10km	90%	50000	2	169	1415698	134411	1264093	2057741
10km	90%	50000	2	227	2462396	177489	2274539	2884100
10km	90%	50000	2	150	1723803	154606	1552295	2317524
10km	90%	50000	2	269	2307173	181095	2103065	2403344
10km	90%	50000	2	175	1873359	137023	1729806	2470181
10km	90%	50000	2	232	1534561	148500	1371356	2373875
10km	90%	50000	2	172	1411435	136850	1261230	1883692
10km	90%	50000	2	170	1321430	125350	1182091	1780319
10km	90%	50000	2	168	1715626	158886	1545138	2408050
10km	90%	50000	2	195	2042027	157138	1864157	2362217
10km	90%	50000	2	166	1896292	143246	1737609	2529443
10km	90%	50000	2	212	1332858	137906	1166723	2050428
10km	90%	50000	2	182	1380998	140485	1234567	2076640
10km	90%	50000	2	165	1338499	125486	1205389	2229294
10km	90%	50000	2	183	1428776	138564	1277384	2190273
10km	90%	50000	2	200	1410424	128009	1265851	2040990
10km	90%	50000	2	128	1436141	162629	1259016	2240537
10km	90%	50000	2	117	988007	117919	862054	1634081
10km	90%	50000	2	190	1798458	154025	1629707	2010537
10km	90%	50000	2	189	2427805	199426	2204044	2886708
10km	90%	50000	2	162	2688426	194339	2475432	2381058
10km	90%	50000	2	150	1538845	147740	1370431	2282084
10km	90%	50000	2	154	1135121	114148	1007317	1660928
10km	90%	50000	2	249	2236459	172770	2051581	2759057
10km	90%	50000	2	143	1444157	155141	1273898	2046598
10km	90%	50000	2	229	1783200	166517	1602130	2274958
10km	90%	50000	2	211	1856087	179227	1657380	2379104
10km	90%	50000	2	181	2056519	158579	1862181	2405605
10km	90%	50000	2	195	1387560	125571	1243304	2047934
10km	90%	50000	2	192	2631285	192546	2398547	2952345
10km	90%	50000	2	156	1734926	154882	1562925	2174223
10km	90%	50000	2	192	1569187	151513	1400555	2075148
10km	90%	50000	2	140	1718827	161804	1542940	2101576
10km	90%	50000	2	183	1430469	125062	1292887	2277841
10km	90%	50000	2	158	1692005	134759	1533287	2068439
10km	90%	50000	2	132	1342789	139607	1193968	1776240
10km	90%	50000	2	164	1506813	166992	1330306	1878769
10km	90%	50000	2	200	1797937	163361	1620290	2273879
10km	90%	50000	2	136	801279	94907	688501	1604993
10km	90%	50000	2	141	1438553	149189	1275300	2023362
10km	90%	50000	2	203	1756874	170146	1564737	2093367
10km	90%	50000	2	133	1883861	171004	1705697	2094410
10km	90%	50000	2	213	1944034	170082	1745351	2615114
10km	90%	50000	2	181	1408194	138511	1257564	1927688
10km	90%	50000	2	135	1508822	148136	1348836	2439016
10km	90%	50000	2	258	1846021	156729	1680126	2059853
10km	90%	50000	2	146	1441953	126117	1307818	2035380
10km	90%	50000	2	172	1191117	126001	1056957	2086343
10km	90%	50000	2	149	1767484	163883	1587204	2221872
10km	90%	50000	2	251	1793279	157307	1614633	2392611
10km	90%	50000	2	138	1667275	148079	1507851	2107050
10km	90%	50000	2	129	1427700	139232	1276996	1632246
10km	90%	50000	2	165	1294725	148589	1129951	1790041
10km	90%	50000	2	149	1762034	160085	1589220	1938968
10km	90%	50000	2	145	1598168	145850	1430114	2447256
10km	90%	50000	2	180	1148859	112595	1024548	1857520
10km	90%	50000	2	215	1216679	129594	1074243	2110414
10km	90%	50000	2	231	1971774	152009	1804287	2207403
10km	90%	50000	2	170	1724086	148686	1558289	2479772
10km	90%	50000	2	157	1800498	164879	1617772	2240228
10km	90%	50000	2	194	1543534	139875	1391779	1938955
10km	90%	50000	2	141	1688368	164031	1511737	2585980
10km	90%	50000	2	153	1516921	147835	1355154	2105877
10km	90%	50000	2	152	2423384	201652	2204701	2804160
10km	90%	50000	2	134	1477888	155691	1303753	1832295
10km	90%	50000	2	179	1876665	172530	1685758	2269080
10km	90%	50000	2	199	1819249	150504	1655543	2216455
10km	90%	50000	2	156	1152155	110561	1031439	1732620
10km	90%	50000	2	141	1231570	128677	1091655	1934190
10km	90%	50000	2	189	1569959	140841	1419651	2161294
10km	90%	50000	2	159	1197010	122091	1059722	1823738
10km	90%	50000	2	184	1939760	159018	1760174	2188537
10km	90%	50000	2	132	1518568	152425	1356599	1985214
10km	90%	50000	2	201	1779357	152864	1615113	2412123
10km	90%	50000	2	189	1370454	123638	1231459	1985224
10km	90%	50000	2	201	1209365	100768	1094463	1692879
10km	90%	50000	2	186	1383854	147424	1218364	2079231
10km	90%	50000	2	212	1565240	131868	1414286	2154721
10km	90%	50000	2	220	1574142	153091	1399662	2179232
10km	90%	50000	2	195	1677864	174706	1490569	2167471
10km	90%	50000	2	154	1823998	167035	1646528	2054093
10km	90%	50000	2	174	1664491	153586	1495072	1970577
10km	90%	50000	2	196	2015789	172602	1822536	2559984
10km	90%	50000	2	158	1498073	151584	1332081	1970769
10km	90%	50000	2	204	1449895	149916	1291219	2237735
10km	90%	50000	2	171	2041117	180832	1851842	2221894
10km	90%	50000	2	162	1277648	118725	1151729	2212009
10km	90%	50000	2	193	1301242	120578	1173052	1930359
10km	90%	50000	2	105	1449439	133088	1308961	1734481
10km	90%	50000	2	186	1561881	164021	1386812	2117454
10km	90%	50000	2	202	1888786	172714	1702370	2279645
10km	90%	50000	2	226	1835246	151990	1656592	2072567
10km	90%	50000	2	161	1466759	136676	1321143	1966865
10km	90%	50000	2	183	2016481	160950	1844429	2490042
10km	90%	50000	2	150	1295397	122918	1160690	1839087
10km	90%	50000	2	202	2489029	191073	2282515	2436487
10km	90%	50000	2	154	2256568	183714	2051620	2321149
10km	90%	50000	2	218	1784468	157188	1604872	2094829
10km	90%	50000	2	128	694341	92053	573058	1406144
10km	90%	50000	2	165	1201239	134272	1054829	2042500
10km	90%	50000	2	223	1968208	141895	1795980	2421469
10km	90%	50000	2	178	1617713	161439	1442448	2308245
10km	90%	50000	2	240	1256246	119707	1122264	1759968
10km	90%	50000	2	138	1480147	152388	1303131	1937340
10km	90%	50000	2	248	1636844	129209	1494810	2624952
10km	90%	50000	2	142	1265826	128833	1119800	1839663
10km	90%	50000	2	136	1192607	124450	1054401	2040716
10km	90%	50000	2	211	2077887	159093	1901474	2406154
10km	90%	50000	2	139	1407569	133703	1266031	2142143
10km	90%	50000	2	150	1732587	146064	1574685	2208993
10km	90%	50000	2	206	1676716	155654	1508018	2327537
10km	90%	50000	2	150	1105708	122697	971592	1824005
10km	90%	50000	2	138	1568341	156508	1399192	2123785
10km	90%	50000	2	154	1769508	146915	1610465	2118519
10km	90%	50000	2	136	1398034	127833	1252682	1789159
10km	90%	50000	2	171	1227153	140672	1076730	1984841
10km	90%	50000	2	201	1944426	140125	1796166	2089179
10km	90%	50000	2	254	1864042	162922	1681171	2055779
10km	90%	50000	2	213	1870120	173553	1675921	2368448
10km	90%	50000	2	253	2853959	181755	2653943	2914877
10km	90%	50000	2	157	1311027	143067	1149626	1831097
10km	90%	50000	2	142	1456995	138289	1308734	2260285
10km	90%	50000	2	185	2392457	207700	2170621	2631229
10km	90%	50000	2	138	1226870	142670	1068884	1955792
10km	90%	50000	2	165	2095647	161934	1911269	2301555
10km	90%	50000	2	178	1407852	131165	1250531	1856277
10km	90%	50000	2	137	1409495	137401	1264968	1873836
10km	90%	50000	2	131	1482217	156171	1310602	2078240
10km	90%	50000	2	180	1665960	190233	1462290	2037381
10km	90%	50000	2	208	1727405	160260	1543367	2250314
10km	90%	50000	2	143	1063218	109138	946113	1669980
10km	90%	50000	2	165	1448804	132152	1307253	2118636
10km	90%	50000	2	199	1606543	164919	1418625	2339212
10km	90%	50000	2	160	1610395	178846	1419972	2385120
10km	90%	50000	2	285	1847644	167281	1668416	2233505
10km	90%	50000	2	140	1236236	141976	1085833	1877155
10km	90%	50000	2	181	1449649	133298	1306871	1989444
10km	90%	50000	2	141	1307441	127514	1156341	1845499
10km	90%	50000	2	128	1134395	129081	987252	1839536
10km	90%	50000	2	155	1775470	168623	1595534	1982679
10km	90%	50000	2	156	1983364	170901	1791244	2423592
10km	90%	50000	2	160	1589239	150220	1424452	2245407
10km	90%	50000	2	165	1588329	161988	1410786	2227145
10km	90%	50000	2	172	1585609	155882	1422349	2107261
10km	90%	50000	2	154	1620660	135080	1464075	2116923
10km	90%	50000	2	170	1778728	168942	1586131	2159568
10km	90%	50000	2	216	1297856	129667	1159343	1763204
10km	90%	50000	2	214	1643891	160825	1472002	2106668
10km	90%	50000	2	198	2415158	196748	2195287	2763639
10km	90%	50000	2	246	1974107	158135	1799029	2937401
10km	90%	50000	2	170	1664662	157224	1494539	2346527
10km	90%	50000	2	118	1779298	134234	1640051	2225028
10km	90%	50000	2	247	2064213	185278	1857817	2677785
10km	90%	50000	2	185	1823551	152127	1659453	2248710
10km	90%	50000	2	152	1293312	139785	1145036	2114634
10km	90%	50000	2	147	1472626	145465	1313189	2224075
10km	90%	50000	2	140	1324354	129756	1184039	1865424
10km	90%	50000	2	158	1464532	153196	1300336	2095824
10km	90%	50000	2	219	1710581	163600	1534610	2136168
10km	90%	50000	2	235	1346700	151941	1175614	1952605
10km	90%	50000	2	125	1044717	104092	930317	2009155
10km	90%	50000	2	147	1685156	144123	1515140	2044099
10km	90%	50000	2	258	1255631	121548	1125542	1929937
10km	90%	50000	2	132	1424631	159324	1255198	2056087
10km	90%	50000	2	187	1704651	167465	1516444	2271362
10km	90%	50000	2	125	1468666	151704	1300764	1780529
10km	90%	50000	2	187	1151664	126168	1015333	2084156
10km	90%	50000	2	213	1315451	134472	1160168	2087937
10km	90%	50000	2	106	1194183	116777	1066409	1660804
10km	90%	50000	2	152	1135955	111103	1008693	1950007
10km	90%	50000	2	186	1877911	153609	1712842	2297443
10km	90%	50000	2	153	1791697	172155	1609150	2309449
10km	90%	50000	2	182	1025413	118616	900969	2160168
10km	90%	50000	2	136	1612325	166497	1433939	2312247
10km	90%	50000	2	188	1880562	196029	1673421	2402949
10km	90%	50000	2	146	907339	102840	797009	1503031
10km	90%	50000	2	220	1775726	136504	1616995	2042787
10km	90%	50000	2	170	1681994	148632	1516828	2261219
10km	90%	50000	2	206	1847192	180505	1655662	2280648
10km	90%	50000	2	151	1616321	149264	1447834	2308602
10km	90%	50000	2	235	1427560	131022	1266188	1861946
10km	90%	50000	2	176	1564210	146890	1406235	1958529
10km	90%	50000	2	168	1323740	130690	1180378	1953668
10km	90%	50000	2	164	1369286	139641	1214101	1856686
10km	90%	50000	2	213	1379692	128234	1242085	1999825
10km	90%	50000	2	131	1475488	157753	1283316	1930631
10km	90%	50000	2	152	1434544	154238	1265917	1716950
10km	90%	50000	2	175	1984698	192799	1760374	2442147
10km	90%	50000	2	181	1739777	181363	1539219	2376779
10km	90%	50000	2	140	1288706	134638	1143244	1900726
10km	90%	50000	2	177	1383477	107394	1264719	1901639
10km	90%	50000	2	268	2073361	212453	1850503	2625697
10km	90%	50000	2	181	1792864	151843	1626578	2332369
10km	90%	50000	2	258	1607304	153030	1432745	1946935
10km	90%	50000	2	159	1178393	127092	1044424	1668629
10km	90%	50000	2	160	1365653	132989	1223994	1938707
10km	90%	50000	2	143	1757195	163167	1582332	2061000
10km	90%	50000	2	169	1528528	136848	1380036	2107580
10km	90%	50000	2	159	1595483	125119	1454102	2046855
10km	90%	50000	2	100	1368453	145108	1215552	1836560
10km	90%	50000	2	123	1195497	122370	1054202	1885355
10km	90%	50000	2	182	1890122	188959	1691112	2328284
10km	90%	50000	2	222	1590338	140799	1431305	2354588
10km	90%	50000	2	157	1745021	160449	1569891	2518698
10km	90%	50000	2	141	2101264	195037	1893408	2122874
10km	90%	50000	2	194	1391177	147868	1227295	2161240
10km	90%	50000	2	300	1730578	150642	1560268	2274160
10km	90%	50000	2	126	978306	121288	847124	1647022
10km	90%	50000	2	249	1660390	148193	1498482	2164409
10km	90%	50000	2	172	1614488	151999	1452148	1872403
10km	90%	50000	2	189	1937319	178691	1732836	2283090
10km	90%	50000	2	158	1933921	169132	1748586	2200650
10km	90%	50000	2	128	1151410	141300	993257	1842702
10km	90%	50000	2	186	1664698	165437	1488319	2085252
10km	90%	50000	2	243	1445476	138775	1286312	2123596
10km	90%	50000	2	149	1117229	113624	999036	1737108
10km	90%	50000	2	165	1682151	147744	1521348	2192442
10km	90%	50000	2	190	1360924	129036	1225713	2074822
10km	90%	50000	2	219	1347367	139583	1201108	1983397
10km	90%	50000	2	240	2344620	158155	2165460	2725863
10km	90%	50000	2	185	1829444	140721	1674300	2166982
10km	90%	50000	2	160	1670674	158207	1491476	2304062
10km	90%	50000	2	136	1753794	165415	1573973	2171155
10km	90%	50000	2	124	1670079	164501	1491241	2035064
10km	90%	50000	2	137	1189264	118611	1046839	2162108
10km	90%	50000	2	218	2018593	192324	1804149	2581083
10km	90%	50000	2	199	2111344	169916	1921594	2420747
10km	90%	50000	2	138	1501273	154961	1335693	2044645
10km	90%	50000	2	187	2217865	197072	2003178	2265554
10km	90%	50000	2	139	1157841	140110	1005697	1633174
10km	90%	50000	2	181	1986543	166700	1803420	2335491
10km	90%	50000	2	120	1150917	121258	1022508	1955706
10km	90%	50000	2	143	2087371	191559	1874737	2041881
10km	90%	50000	2	154	1617230	136463	1463557	2076905
10km	90%	50000	2	215	1631909	139932	1475632	2160845
10km	90%	50000	2	167	1455577	143159	1294380	2165700
10km	90%	50000	2	216	1322012	124454	1187398	2165314
10km	90%	50000	2	128	2015905	187286	1811580	2443427
10km	90%	50000	2	105	1606416	141366	1438393	2105195
10km	90%	50000	2	178	1725202	154717	1561230	2032552
10km	90%	50000	2	130	1128342	113043	1009630	1755006
10km	90%	50000	2	216	1690274	151522	1527664	2253311
10km	90%	50000	2	194	2237586	182826	2041854	2334842
10km	90%	50000	2	311	1496430	117639	1359928	2163146
10km	90%	50000	2	226	1510268	145666	1327991	2170753
10km	90%	50000	2	146	1506394	153165	1334270	2665000
10km	90%	50000	2	149	1817179	173759	1628405	2147847
10km	90%	50000	2	139	1410184	120969	1276267	1852099
10km	90%	50000	2	160	1314713	129323	1168451	1633282
10km	90%	50000	2	142	1234024	120120	1103163	2131042
10km	90%	50000	2	145	1806083	165849	1622903	2165074
10km	90%	50000	2	310	1435544	152418	1277567	2044362
10km	90%	50000	2	159	1490575	149316	1326304	1982908
10km	90%	50000	2	138	1656722	154848	1482110	2075702
10km	90%	50000	2	137	1898582	157696	1726692	2302076
10km	90%	50000	2	174	1812145	180657	1603566	2472107
10km	90%	50000	2	148	1278837	129363	1138254	1783006
10km	90%	50000	2	240	1417595	130846	1259502	1916402
10km	90%	50000	2	164	1881900	176064	1681483	2185188
10km	90%	50000	2	223	1828553	155923	1643937	2192668
10km	90%	50000	2	236	1890867	171504	1687154	2426513
10km	90%	50000	2	220	1774064	150156	1612913	1960826
10km	90%	50000	2	206	2080661	195095	1863576	2369101
10km	90%	50000	2	143	1546194	157482	1377826	2305243
10km	90%	50000	2	123	1808253	162415	1614124	2081490
10km	90%	50000	2	195	1044969	99910	937396	1782081
10km	90%	50000	2	153	954721	82370	857343	1686226
10km	90%	50000	2	192	1792083	150432	1625385	2153754
10km	90%	50000	2	218	1399703	150140	1233515	1950888
10km	90%	50000	2	137	1460470	146726	1303211	2005319
10km	90%	50000	2	213	2073920	171337	1892413	2269266
10km	90%	50000	2	154	1351131	133978	1208247	2122431
10km	90%	50000	2	174	1142325	124445	1007438	2068311
10km	90%	50000	2	184	1682790	138701	1531209	2639374
10km	90%	50000	2	176	1553916	156370	1384565	2159534
10km	90%	50000	2	168	1359672	124801	1218803	1988186
10km	90%	50000	2	144	1532171	138581	1379649	1980680
10km	90%	50000	2	164	1402447	142875	1245727	2071276
10km	90%	50000	2	149	1203218	115891	1076908	1744092
10km	90%	50000	2	204	1569771	146033	1400266	2216244
10km	90%	50000	2	111	969316	98847	862429	1576665
10km	90%	50000	2	119	1682542	169409	1485359	1833259
10km	90%	50000	2	246	1660582	149691	1499420	2156914
10km	90%	50000	2	196	1469102	144373	1311540	2194304
10km	90%	50000	2	208	1921443	136841	1759473	2253275
10km	90%	50000	2	145	1236591	125557	1091582	2101436
10km	90%	50000	2	180	1627155	161639	1452216	2115546
10km	90%	50000	2	121	1361300	137295	1202132	2063223
10km	90%	50000	2	153	1854933	166120	1644902	2219498
10km	90%	50000	2	131	865853	100236	758201	1619193
10km	90%	50000	2	177	2125737	166981	1942710	2197085
10km	90%	50000	2	155	1895066	162575	1714827	2201668
10km	90%	50000	2	131	1734108	153609	1564327	2316685
10km	90%	50000	2	150	1559317	152975	1376562	2096732
10km	90%	50000	2	138	1741870	164865	1561006	2144614
10km	90%	50000	2	235	1560885	161205	1381599	2077478
10km	90%	50000	2	154	1335340	130428	1187586	1981689
10km	90%	50000	2	180	1434385	134423	1269230	2136359
10km	90%	50000	2	188	2331648	161698	2159774	2725017
10km	90%	50000	2	145	1098440	110033	972729	1816779
10km	90%	50000	2	298	1470495	114100	1342467	1975390
10km	90%	50000	2	142	1559851	146570	1390310	2156411
10km	90%	50000	2	231	1685689	142076	1535720	2336084
10km	90%	50000	2	130	1602966	128096	1463807	1945467
10km	90%	50000	2	157	1174636	133606	1035723	1718576
10km	90%	50000	2	212	1907665	167111	1722007	2355751
10km	90%	50000	2	135	1453181	143098	1301315	1798199
10km	90%	50000	2	153	1537882	147172	1377599	2101798
10km	90%	50000	2	144	1606767	129606	1464866	2152117
10km	90%	50000	2	114	1400343	147859	1233009	1773937
10km	90%	50000	2	127	1334154	144213	1178830	1954496
10km	90%	50000	2	252	2235437	195782	1998474	2316842
10km	90%	50000	2	139	1576627	136621	1426123	1915392
10km	90%	50000	2	213	1597738	146317	1426890	2126948
10km	90%	50000	2	158	1157056	128431	1020007	1851348
10km	90%	50000	2	168	1393264	135151	1250115	2070107
10km	90%	50000	2	263	2361154	213093	2113559	2561908
10km	90%	50000	2	180	1681536	177591	1484677	2417304
10km	90%	50000	2	168	1774514	145793	1613166	2395477
10km	90%	50000	2	128	1053311	124657	913932	2138242
10km	90%	50000	2	213	1646027	120731	1513803	2294834
10km	90%	50000	2	195	1236710	135430	1092451	2098457
10km	90%	50000	2	168	1333683	123059	1202171	1736852
10km	90%	50000	2	250	2134469	156801	1964769	2327386
10km	90%	50000	2	133	1999280	168404	1817892	2289284
10km	90%	50000	2	144	1422956	136380	1277488	2301279
10km	90%	50000	2	227	1531951	135817	1374918	2023680
10km	90%	50000	2	154	1684624	165904	1504410	2033636
10km	90%	50000	2	178	1662494	156203	1485804	2337130
10km	90%	50000	2	151	1591259	161824	1420809	2037473
10km	90%	50000	2	313	1319736	112860	1191584	2064313
10km	90%	50000	2	228	2259497	205276	2028501	2558223
10km	90%	50000	2	228	1941389	169411	1760890	2265332
10km	90%	50000	2	119	1350743	145440	1184248	1716112
10km	90%	50000	2	152	1077984	121264	950521	1846573
10km	90%	50000	2	189	1153178	112994	1030102	1595147
10km	90%	50000	2	212	1818898	150466	1662056	2258033
10km	90%	50000	2	196	1054470	130710	909649	1960155
10km	90%	50000	2	178	1230713	137037	1073197	2156019
10km	90%	50000	2	134	1659179	136818	1506693	2047695
10km	90%	50000	2	137	1814211	171507	1629727	2463699
10km	90%	50000	2	161	1771427	157799	1596214	2062465
10km	90%	50000	2	190	1449768	132909	1302425	2117978
10km	90%	50000	2	157	1550810	138774	1393473	2125865
10km	90%	50000	2	175	1988733	148864	1821101	2280112
10km	90%	50000	2	213	1586925	131235	1442070	1902549
10km	90%	50000	2	148	1321322	150255	1158040	1969246
10km	90%	50000	2	149	1441195	150923	1280283	1822383
10km	90%	50000	2	171	1207204	121384	1072156	1782596
10km	90%	50000	2	164	1311242	132889	1163859	1779138
10km	90%	50000	2	155	1632508	153152	1459309	2105188
10km	90%	50000	2	230	1294249	126629	1157204	1976371
10km	90%	50000	2	277	1728420	154769	1558559	2040378
10km	90%	50000	2	175	1930108	172750	1740318	2316984
10km	90%	50000	2	181	1569995	145735	1410308	2101349
10km	90%	50000	2	194	1955435	177199	1763831	2260113
10km	90%	50000	2	127	1373038	138171	1222154	2118103
10km	90%	50000	2	129	1825529	169025	1642256	2067423
10km	90%	50000	2	149	1481067	158254	1307731	2218031
10km	90%	50000	2	126	1030371	109810	905026	1833188
10km	90%	50000	2	140	2007491	167561	1827520	2161313
10km	90%	50000	2	190	1917433	148402	1742735	2195835
10km	90%	50000	2	199	1400906	125958	1264351	1906162
10km	90%	50000	2	151	1387422	132177	1238861	1860222
10km	90%	50000	2	137	1424206	148749	1262776	2154391
10km	90%	50000	2	155	1528307	134636	1373869	2203719
10km	90%	50000	2	280	1446090	139637	1293567	1860280
10km	90%	50000	2	151	1528784	147788	1367160	1901527
10km	90%	50000	2	258	1684245	148780	1523994	2152539
10km	90%	50000	2	145	1530180	150465	1364019	2076537
10km	90%	50000	2	161	2300906	196478	2078179	2590494
10km	90%	50000	2	167	1595157	155850	1427889	2280855
10km	90%	50000	2	192	1728256	169114	1547198	1997101
10km	90%	50000	2	182	1787205	155260	1603935	2370643
10km	90%	50000	2	218	1424095	136516	1277975	2052363
10km	90%	50000	2	206	1779762	159452	1602563	2256054
10km	90%	50000	2	206	1947614	191893	1744352	2110435
10km	90%	50000	2	212	2121759	180222	1923117	2231731
10km	90%	50000	2	173	1591494	145819	1432436	1920336
10km	90%	50000	2	178	1587587	140565	1436720	1874460
10km	90%	50000	2	243	2148297	173221	1955420	2442579
10km	90%	50000	2	153	1172789	130768	1028626	1586769
10km	90%	50000	2	184	1592385	132412	1451434	2130099
10km	90%	50000	2	215	1496255	152982	1329641	2334938
10km	90%	50000	2	143	1296531	118321	1161926	2109744
10km	90%	50000	2	175	2399261	186070	2185423	2610094
10km	90%	50000	2	153	1927837	200159	1710140	2441566
10km	90%	50000	2	178	2020783	159099	1849183	2371000
10km	90%	50000	2	171	1747977	157774	1575608	2192131
10km	90%	50000	2	288	1541739	152909	1380602	2060165
10km	90%	50000	2	197	1346621	122287	1206184	2059621
10km	90%	50000	2	191	1833302	156157	1656954	2195789
10km	90%	50000	2	167	1439787	148263	1280986	1953629
10km	90%	50000	2	122	1539348	154354	1362043	2001333
10km	90%	50000	2	246	1614006	127411	1467542	2004975
10km	90%	50000	2	169	1342132	150215	1173006	1895769
10km	90%	50000	2	169	1320062	113198	1190571	1787732
10km	90%	50000	2	241	1975821	175842	1765402	2250230
10km	90%	50000	2	119	1627762	164666	1450539	2263446
10km	90%	50000	2	122	1379526	151266	1209343	1678342
10km	90%	50000	2	155	1538383	139662	1391555	1785445
10km	90%	50000	2	148	1329555	128812	1181498	2098049
10km	90%	50000	2	236	1854447	156816	1686209	2362150
10km	90%	50000	2	169	1327269	126189	1192860	1835793
10km	90%	50000	2	126	1039565	110512	914979	1809091
10km	90%	50000	2	188	1846643	154249	1668616	2211536
10km	90%	50000	2	133	1175199	109604	1044856	1726448
10km	90%	50000	2	163	1854381	154730	1682114	2144477
10km	90%	50000	2	198	1834586	160870	1651315	2254017
10km	90%	50000	2	152	1534459	151999	1373017	2179592
10km	90%	50000	2	185	1535377	142565	1376472	2173806
10km	90%	50000	2	162	1146061	114456	1019424	1736117
10km	90%	50000	2	190	1479850	126579	1339607	2035701
10km	90%	50000	2	173	2209708	182158	2010986	2447099
10km	90%	50000	2	150	1690864	174846	1506063	1987901
10km	90%	50000	2	183	1605105	143922	1437983	2293516
10km	90%	50000	2	154	2008236	178715	1807607	2410437
10km	90%	50000	2	155	1387319	135802	1242940	1733949
10km	90%	50000	2	281	1581255	164915	1406196	2286117
10km	90%	50000	2	145	1982806	155678	1816486	2447227
10km	90%	50000	2	168	1626249	179749	1422772	1886446
10km	90%	50000	2	172	1587239	155248	1403222	2242694
10km	90%	50000	2	303	1696372	144683	1542657	2444887
10km	90%	50000	2	194	1802675	145244	1640504	2182377
10km	90%	50000	2	205	1572584	134971	1424495	2257517
10km	90%	50000	2	154	1202189	130634	1064562	2110733
10km	90%	50000	2	112	1252592	155121	1082502	1946163
10km	90%	50000	2	100	1308421	135067	1165401	2022764
10km	90%	50000	2	183	2027863	192413	1827116	2430012
10km	90%	50000	2	120	1662187	170316	1478224	2200398
10km	90%	50000	2	129	1170258	120993	1033997	2085141
10km	90%	50000	2	123	1458024	128108	1319858	1757503
10km	90%	50000	2	141	1540411	153426	1366654	2098398
10km	90%	50000	2	221	1906770	178606	1717608	1935336
10km	90%	50000	2	189	1561591	150936	1394757	2110677
10km	90%	50000	2	149	1461486	126582	1316427	2221953
10km	90%	50000	2	202	1311346	156926	1143533	2218736
10km	90%	50000	2	183	1512488	148924	1353555	2126150
10km	90%	50000	2	190	2051766	158932	1869111	2694377
10km	90%	50000	2	225	1222847	132057	1077530	1920938
10km	90%	50000	2	148	1417546	146416	1255798	2118789
10km	90%	50000	2	193	1503529	137438	1357950	1921168
10km	90%	50000	2	182	1788661	136853	1634087	2440010
10km	90%	50000	2	221	1382331	124552	1245351	2452528
10km	90%	50000	2	219	1635023	139966	1485621	2249072
10km	90%	50000	2	231	1395892	137495	1241858	2117765
10km	90%	50000	2	208	1173733	130065	1034563	1858376
10km	90%	50000	2	156	1335181	129739	1197329	1934779
10km	90%	50000	2	199	1786297	145012	1628122	2063640
10km	90%	50000	2	232	1397833	123325	1259392	1909095
10km	90%	50000	2	126	1398192	122478	1265128	1956773
10km	90%	50000	2	110	1177187	130145	1036732	1879784
10km	90%	50000	2	149	1484088	138401	1335085	1858442
10km	90%	50000	2	202	1562150	164979	1388367	2375020
10km	90%	50000	2	122	1462508	166442	1279782	1780194
10km	90%	50000	2	122	1231026	132714	1078557	1609520
10km	90%	50000	2	222	1290387	114590	1145018	1990374
10km	90%	50000	2	157	1100622	117126	976392	1688426
10km	90%	50000	2	156	1733861	179745	1543493	2231225
10km	90%	50000	2	148	1528160	148178	1355987	2295881
10km	90%	50000	2	194	1994037	178429	1785616	2326414
10km	90%	50000	2	154	1553671	142517	1397867	2121931
10km	90%	50000	2	153	1337696	118984	1199495	1762228
10km	90%	50000	2	211	1596578	128014	1462630	1961957
10km	90%	50000	2	155	1738871	172653	1551297	1975272
10km	90%	50000	2	271	2094832	186244	1881407	2564162
10km	90%	50000	2	162	1912634	163663	1736997	2191421
10km	90%	50000	2	145	1961245	183755	1763484	2162412
10km	90%	50000	2	159	1274931	113491	1153368	1895677
10km	90%	50000	2	116	1182474	136380	1038710	1818357
10km	90%	50000	2	210	1609355	167884	1434182	2061578
10km	90%	50000	2	214	1764841	174787	1575759	2172481
10km	90%	50000	2	169	1592200	154091	1427250	2061255
10km	90%	50000	2	247	1861738	180615	1669468	2308732
10km	90%	50000	2	167	2489755	179902	2273484	2690048
10km	90%	50000	2	116	1232392	137231	1076292	1692594
10km	90%	50000	2	219	1278273	131279	1133595	1959379
10km	90%	50000	2	164	1764387	144051	1608620	2229820
10km	90%	50000	2	142	1179730	123224	1043595	1717702
10km	90%	50000	2	136	1274680	118232	1145738	1998893
10km	90%	50000	2	268	1979562	155273	1802020	2289498
10km	90%	50000	2	197	1463127	137824	1312971	2043781
10km	90%	50000	2	276	1796811	160141	1614583	2320822
10km	90%	50000	2	152	1285683	126025	1149619	2182761
10km	90%	50000	2	161	1670961	125473	1530784	2225747
10km	90%	50000	2	184	1144996	110153	1026857	1819986
10km	90%	50000	2	139	1463912	155183	1297003	2190343
10km	90%	50000	2	141	2117424	183748	1923726	2405601
10km	90%	50000	2	227	1553855	164415	1378705	2380723
10km	90%	50000	2	148	1632142	125433	1498049	2183324
10km	90%	50000	2	243	2257409	171745	2068468	2302320
10km	90%	50000	2	175	1801764	158661	1630723	2297549
10km	90%	50000	2	133	1547869	161649	1373768	1879955
10km	90%	50000	2	200	1666041	156660	1482454	2336445
10km	90%	50000	2	192	1866389	168986	1682263	2181080
10km	90%	50000	2	144	1468391	158053	1297312	2057665
10km	90%	50000	2	194	1762571	155169	1595342	2192717
10km	90%	50000	2	111	1069118	129246	932429	1904219
10km	90%	50000	2	158	1506076	136548	1357243	1843240
10km	90%	50000	2	303	2061991	122617	1924053	2210783
10km	90%	50000	2	155	1404146	137257	1252498	1808646
10km	90%	50000	2	138	1177196	114023	1056035	2086771
10km	90%	50000	2	150	1522744	161057	1343313	2187323
10km	90%	50000	2	154	1746469	155647	1580364	2142323
10km	90%	50000	2	169	1828368	142336	1667625	2371348
10km	90%	50000	2	306	1828199	156182	1658947	2328623
10km	90%	50000	2	145	1147126	139062	998268	1826830
10km	90%	50000	2	163	1049567	120589	915561	1815652
10km	90%	50000	2	150	986928	93443	888383	1619490
10km	90%	50000	2	161	1296088	127908	1153413	1845923
10km	90%	50000	2	116	1493510	157885	1318916	1947375
10km	90%	50000	2	189	2045523	174910	1845286	2136176
10km	90%	50000	2	177	1870147	157092	1692407	2102842
10km	90%	50000	2	204	1559431	119926	1422987	2122814
10km	90%	50000	2	128	1314780	120837	1185171	2164585
10km	90%	50000	2	217	1834624	180199	1647008	2105350
10km	90%	50000	2	186	1615012	157279	1444463	2090514
10km	90%	50000	2	156	1406990	130849	1267013	1878086
10km	90%	50000	2	150	1516125	159802	1324859	2397334
10km	90%	50000	2	130	1536817	146927	1379018	2110391
10km	90%	50000	2	164	1558734	133539	1407930	1950739
10km	90%	50000	2	132	1676643	181497	1482596	1921741
10km	90%	50000	2	175	2217346	189147	2010095	2576799
10km	90%	50000	2	246	1364801	126536	1212021	2106225
10km	90%	50000	2	174	1539196	133611	1398062	2098994
10km	90%	50000	2	161	1397078	129035	1251219	2178050
10km	90%	50000	2	147	1242603	111784	1107718	2012006
10km	90%	50000	2	118	1098988	123531	963229	1880318
10km	90%	50000	2	164	2266609	173908	2071019	2661475
10km	90%	50000	2	169	1408170	136604	1262111	1998082
10km	90%	50000	2	170	1564825	159831	1386097	2390648
10km	90%	50000	2	186	1174657	114966	1046985	1913966
10km	90%	50000	2	196	2341031	187179	2137354	2548450
10km	90%	50000	2	156	1775406	164612	1593675	2238557
10km	90%	50000	2	134	1456065	136400	1309192	1914449
10km	90%	50000	2	202	1518585	147648	1343494	2403051
10km	90%	50000	2	202	1489805	118935	1355127	2238360
10km	90%	50000	2	158	1526993	158674	1348657	2452789
10km	90%	50000	2	155	1712973	157093	1536847	2246721
10km	90%	50000	2	121	1193061	114493	1066956	1883643
10km	90%	50000	2	184	1327719	129490	1190264	1740298
10km	90%	50000	2	171	2025303	190466	1797268	2411002
10km	90%	50000	2	118	657242	84562	567258	1524333
10km	90%	50000	2	142	1498618	155543	1329642	2147386
10km	90%	50000	2	181	1453562	134957	1297825	2579328
10km	90%	50000	2	132	1302029	137682	1151944	1969452
10km	90%	50000	2	185	1573632	147917	1418788	2029656
10km	90%	50000	2	133	1437885	157546	1255046	2315630
10km	90%	50000	2	186	1582251	152629	1406691	1987501
10km	90%	50000	2	195	1536192	155458	1366686	1914620
10km	90%	50000	2	141	910126	98205	805587	1745051
10km	90%	50000	2	158	1688569	150585	1528885	2075208
10km	90%	50000	2	242	1157811	113163	1033158	1875884
10km	90%	50000	2	139	1084253	120322	949357	1668644
10km	90%	50000	2	209	1339502	124968	1180650	1888437
10km	90%	50000	2	173	961058	94385	857878	1709708
10km	90%	50000	2	189	1293798	123491	1151822	1951007
10km	90%	50000	2	123	1115676	127584	979868	1706297
10km	90%	50000	2	167	1884981	184141	1673061	2296703
10km	90%	50000	2	174	1773775	163217	1594193	2578326
10km	90%	50000	2	140	1721971	167233	1533857	2145370
10km	90%	50000	2	166	1754749	168843	1574800	2177646
10km	90%	50000	2	159	2308900	195048	2093652	2794257
10km	90%	50000	2	203	1994265	177579	1788353	2479688
10km	90%	50000	2	201	1984171	175559	1792642	2418448
10km	90%	50000	2	121	1652298	153783	1488642	2261475
10km	90%	50000	2	164	1908792	162236	1733898	2141615
10km	90%	50000	2	144	2223424	172253	2028863	2390171
10km	90%	50000	2	197	2254632	199065	2039797	2632221
10km	90%	50000	2	143	1728479	167552	1547626	2117558
10km	90%	50000	2	174	1223933	137297	1076923	2015913
10km	90%	50000	2	145	1710406	145263	1552121	2010841
10km	90%	50000	2	152	1586866	167078	1407429	1828383
10km	90%	50000	2	169	2047310	213587	1808268	2625653
10km	90%	50000	2	227	1518086	130260	1374553	1979727
10km	90%	50000	2	127	1511461	156831	1336687	2141138
10km	90%	50000	2	169	1693950	151179	1519831	2216286
10km	90%	50000	2	161	1520318	148410	1338668	2369110
10km	90%	50000	2	214	2751988	187258	2540385	2879986
10km	90%	50000	2	139	1181215	141361	1031739	1725493
10km	90%	50000	2	222	1571189	151241	1413197	1927187
10km	90%	50000	2	165	1469271	148501	1307396	1941344
10km	90%	50000	2	203	1742895	166178	1565792	1990300
10km	90%	50000	2	151	1537964	129170	1398215	2210405
10km	90%	50000	2	175	1054731	103602	946791	1700113
10km	90%	50000	2	242	1337022	118677	1207216	1955999
10km	90%	50000	2	118	1367983	130235	1225796	1663279
10km	90%	50000	2	141	1159047	118743	1028829	1819710
10km	90%	50000	2	146	1703166	137302	1541139	2131896
10km	90%	50000	2	151	1820223	175893	1630613	2461504
10km	90%	50000	2	142	1583432	139658	1432566	1850078
10km	90%	50000	2	157	1762214	166116	1585295	2268582
10km	90%	50000	2	222	2476155	193451	2263516	2611477
10km	90%	50000	2	169	1886004	182834	1687803	1951259
10km	90%	50000	2	120	1480155	138668	1334115	1899672
10km	90%	50000	2	177	1807091	159692	1623549	2341790
10km	90%	50000	2	190	1575023	138659	1425282	1948520
10km	90%	50000	2	138	1661314	148372	1498608	2154172
10km	90%	50000	2	176	1328021	116587	1204186	1874753
10km	90%	50000	2	118	1313118	142490	1156124	1662503
10km	90%	50000	2	187	1791498	159863	1617875	2266966
10km	90%	50000	2	118	738032	77686	649430	1516913
10km	90%	50000	2	179	1626273	148886	1452394	2082676
10km	90%	50000	2	208	1538051	142012	1382394	2429657
10km	90%	50000	2	167	1214747	124635	1080942	2003839
10km	90%	50000	2	137	1022350	108181	900825	1765903
10km	90%	50000	2	221	2064076	179422	1867794	2177673
10km	90%	50000	2	171	2073484	164456	1899806	2234589
10km	90%	50000	2	194	1753862	164502	1579934	2520587
10km	90%	50000	2	168	2020718	173831	1823249	2330682
10km	90%	50000	2	174	1563080	140191	1413587	2391809
10km	90%	50000	2	156	1442095	141476	1290686	2299726
10km	90%	50000	2	160	1286501	149640	1125047	1895954
10km	90%	50000	2	168	1582794	142930	1421461	2155525
10km	90%	50000	2	158	1890559	165490	1703943	2103641
10km	90%	50000	2	120	953196	116463	822490	1665004
10km	90%	50000	2	207	1648532	131505	1490699	2146399
[truncated: 1 more rows]
