# Supplementary material for: Quantifying the Value of Perfect Information in Emergency Vaccination Campaigns
Source: PLoS Comput Biol. 2017 Feb 16;13(2):e1005318. doi: 10.1371/journal.pcbi.1005318 (PMC5312803; doi:10.1371/journal.pcbi.1005318)
Supplement: S1 Data — (ZIP) [file pcbi.1005318.s013.zip › Data/10km vaccination/data26.txt]

vacc_radius	efficacy	capacity	delay	outbreak_duration	livestock_culled	cattle_culled	sheep_culled	vaccinations
10km	90%	50000	4	161	1535756	137328	1373279	2264492
10km	90%	50000	4	202	1819282	147941	1658144	2165529
10km	90%	50000	4	166	1951433	159441	1780329	2336569
10km	90%	50000	4	210	1478017	121383	1347580	1861279
10km	90%	50000	4	176	1517894	142252	1359612	2297816
10km	90%	50000	4	225	1691445	155020	1518213	2160953
10km	90%	50000	4	147	1601773	146856	1444406	1957906
10km	90%	50000	4	158	1387014	129559	1244139	1918941
10km	90%	50000	4	115	1223916	131871	1076998	1681753
10km	90%	50000	4	166	1634860	138404	1482310	2119310
10km	90%	50000	4	149	1344852	131597	1197438	1849054
10km	90%	50000	4	169	1838966	167869	1653489	2278119
10km	90%	50000	4	145	836829	102383	724630	1709863
10km	90%	50000	4	187	1793823	167078	1614369	2320717
10km	90%	50000	4	164	1578958	160490	1400307	2109198
10km	90%	50000	4	212	1572262	137531	1428022	1754102
10km	90%	50000	4	222	1799688	159063	1627560	2054440
10km	90%	50000	4	212	1614552	148811	1451732	2142515
10km	90%	50000	4	148	1399858	133135	1254231	1912131
10km	90%	50000	4	192	1647940	144498	1484591	2169656
10km	90%	50000	4	255	1746022	176401	1552958	2171602
10km	90%	50000	4	158	1928029	170892	1744254	2328802
10km	90%	50000	4	192	1139623	110667	1019477	1744598
10km	90%	50000	4	129	1454361	129866	1310454	1957691
10km	90%	50000	4	208	2328396	196153	2096714	2616843
10km	90%	50000	4	207	1530264	133717	1379057	2148621
10km	90%	50000	4	110	1080450	106458	943737	1544683
10km	90%	50000	4	142	1731654	155837	1543788	2196812
10km	90%	50000	4	219	1928409	192924	1717769	2148980
10km	90%	50000	4	193	1850477	160932	1674353	2372900
10km	90%	50000	4	143	1329201	140686	1169770	1771135
10km	90%	50000	4	197	1556222	142247	1405559	2141517
10km	90%	50000	4	179	1708194	141038	1552542	1986890
10km	90%	50000	4	192	1745810	137569	1600373	2252512
10km	90%	50000	4	218	1146267	123004	1013618	2180812
10km	90%	50000	4	212	1827758	150423	1661322	2215736
10km	90%	50000	4	154	1465679	148673	1305036	2144316
10km	90%	50000	4	175	1306204	142755	1148456	1875034
10km	90%	50000	4	396	2149830	177106	1950596	2626198
10km	90%	50000	4	162	1533272	155278	1364476	2069530
10km	90%	50000	4	115	1307093	116116	1183142	1831640
10km	90%	50000	4	313	1949216	156058	1777941	2564288
10km	90%	50000	4	139	1291698	137998	1140835	2068272
10km	90%	50000	4	192	1344217	123691	1213025	2136912
10km	90%	50000	4	112	1248933	133136	1098459	1945866
10km	90%	50000	4	136	1441838	154967	1270469	2024012
10km	90%	50000	4	146	2102891	186241	1902628	2688810
10km	90%	50000	4	173	1805074	151371	1634113	2186799
10km	90%	50000	4	147	1113531	133921	951373	1956176
10km	90%	50000	4	195	1809983	151521	1622737	2549694
10km	90%	50000	4	164	1646677	138671	1495225	2361991
10km	90%	50000	4	157	1437988	125962	1298373	2015604
10km	90%	50000	4	131	1189863	140585	1035682	1865531
10km	90%	50000	4	145	1426683	131434	1287189	1926015
10km	90%	50000	4	163	1570782	137364	1422660	2219663
10km	90%	50000	4	198	1320717	132631	1145580	1870352
10km	90%	50000	4	160	1780952	162903	1602249	2296884
10km	90%	50000	4	163	1288385	129564	1143411	1804842
10km	90%	50000	4	200	1756534	163459	1566013	2496533
10km	90%	50000	4	124	1529340	153794	1367723	2209148
10km	90%	50000	4	126	1018623	112179	891697	1606807
10km	90%	50000	4	204	1829586	175943	1636290	2503995
10km	90%	50000	4	125	1119085	118771	986891	2012424
10km	90%	50000	4	219	1421296	148547	1257481	2266116
10km	90%	50000	4	199	2098145	180762	1905120	2572222
10km	90%	50000	4	119	876655	93003	777592	1468380
10km	90%	50000	4	146	1589213	162445	1419477	2192091
10km	90%	50000	4	121	1569089	136162	1420918	2049981
10km	90%	50000	4	183	1495149	163746	1315003	2195713
10km	90%	50000	4	140	1160587	121391	1018616	1809213
10km	90%	50000	4	259	2379675	229449	2132950	2641206
10km	90%	50000	4	185	1556892	151709	1379492	2139860
10km	90%	50000	4	217	1828946	148001	1662082	1953652
10km	90%	50000	4	188	1720301	171826	1531520	2243502
10km	90%	50000	4	154	1836861	192556	1620977	2488819
10km	90%	50000	4	195	901524	101896	794561	1699524
10km	90%	50000	4	152	1475784	145254	1317444	1979179
10km	90%	50000	4	214	1904025	156101	1729329	2365001
10km	90%	50000	4	233	1582522	158099	1409410	1949708
10km	90%	50000	4	146	1221242	124027	1087028	1838888
10km	90%	50000	4	295	2630989	203787	2400318	2890731
10km	90%	50000	4	112	1638592	163536	1465458	2225100
10km	90%	50000	4	177	1797291	164495	1618574	2343328
10km	90%	50000	4	220	2666951	165945	2485161	2381346
10km	90%	50000	4	205	1382417	130658	1235439	2077461
10km	90%	50000	4	123	795248	89463	693500	1629299
10km	90%	50000	4	246	1308188	118516	1180305	1938953
10km	90%	50000	4	131	1638596	141190	1486442	2211616
10km	90%	50000	4	175	2293675	204816	2063242	2521565
10km	90%	50000	4	215	1556411	150292	1386590	2134915
10km	90%	50000	4	160	1725897	152695	1559505	2474106
10km	90%	50000	4	154	1272737	119677	1144590	2091835
10km	90%	50000	4	162	1775489	161297	1591859	2103976
10km	90%	50000	4	154	1075286	104589	964258	1921143
10km	90%	50000	4	176	1583073	140312	1412248	2385839
10km	90%	50000	4	152	1619939	147676	1447904	1908060
10km	90%	50000	4	237	1240896	150764	1079830	1833600
10km	90%	50000	4	113	1576210	164137	1389199	2036752
10km	90%	50000	4	251	1711544	170770	1522650	2447039
10km	90%	50000	4	219	1553272	143601	1390153	2197034
10km	90%	50000	4	139	1296077	142493	1133759	1764185
10km	90%	50000	4	159	1658502	149294	1489915	2154002
10km	90%	50000	4	207	1493997	151840	1327930	2217497
10km	90%	50000	4	182	1749988	165362	1561234	2053358
10km	90%	50000	4	146	1043056	108961	930083	1678653
10km	90%	50000	4	159	1550920	142205	1390586	1845682
10km	90%	50000	4	154	1104449	109615	976704	1682538
10km	90%	50000	4	206	1674141	177595	1468060	2568909
10km	90%	50000	4	196	1581331	146110	1402905	2070472
10km	90%	50000	4	179	1606034	139192	1454674	1873432
10km	90%	50000	4	140	1259721	126400	1119887	1798193
10km	90%	50000	4	198	2049244	171971	1855610	2465215
10km	90%	50000	4	157	1527597	141042	1366821	2020373
10km	90%	50000	4	191	1724397	158415	1544653	2318767
10km	90%	50000	4	152	1378269	156449	1209263	1850659
10km	90%	50000	4	239	1941602	163176	1763526	2445075
10km	90%	50000	4	187	1758941	160736	1589287	2122831
10km	90%	50000	4	254	1143551	131701	1000748	2047586
10km	90%	50000	4	149	2042931	167570	1857376	2348239
10km	90%	50000	4	133	1408315	136024	1258438	1740017
10km	90%	50000	4	167	1104923	128511	970625	1799472
10km	90%	50000	4	164	1669199	159416	1488786	2124479
10km	90%	50000	4	147	1802677	180764	1605405	2172641
10km	90%	50000	4	162	1759531	146551	1592766	2549813
10km	90%	50000	4	200	1555521	147723	1390036	2103347
10km	90%	50000	4	121	1679711	162855	1506544	2292460
10km	90%	50000	4	138	1476005	156080	1310194	2192998
10km	90%	50000	4	199	1994387	168914	1812784	2392230
10km	90%	50000	4	187	1049560	119903	916775	1672773
10km	90%	50000	4	217	1250449	108197	1132004	1934701
10km	90%	50000	4	139	1702377	158989	1526483	1922094
10km	90%	50000	4	188	1602358	136893	1452799	2098510
10km	90%	50000	4	199	1561632	123953	1420135	2483631
10km	90%	50000	4	129	1161233	149362	996350	2025856
10km	90%	50000	4	210	2090849	152511	1926178	2475917
10km	90%	50000	4	154	1482607	133552	1340450	2077559
10km	90%	50000	4	161	1461036	132499	1312182	2221469
10km	90%	50000	4	247	1902586	159810	1725835	2212715
10km	90%	50000	4	231	1358938	135276	1197768	2231701
10km	90%	50000	4	215	1677304	162763	1502448	2291002
10km	90%	50000	4	163	1582494	147800	1423939	2338951
10km	90%	50000	4	184	1918674	168347	1739637	2156480
10km	90%	50000	4	255	1623709	160040	1446298	2185073
10km	90%	50000	4	152	1556540	145717	1376204	2147692
10km	90%	50000	4	164	1429328	141286	1262771	2032143
10km	90%	50000	4	121	1056747	132763	914046	1638161
10km	90%	50000	4	160	1095604	114587	969545	1822236
10km	90%	50000	4	152	1407867	150585	1237488	2123217
10km	90%	50000	4	221	2128067	175079	1934082	2684850
10km	90%	50000	4	160	1628798	138076	1481360	2181955
10km	90%	50000	4	175	1140776	112658	1012395	1787867
10km	90%	50000	4	210	1491481	143425	1332349	2288030
10km	90%	50000	4	136	1434491	148418	1263444	2222865
10km	90%	50000	4	173	1327616	118167	1193771	2092064
10km	90%	50000	4	218	2161464	213936	1928137	2627891
10km	90%	50000	4	239	1925448	185396	1718950	2180276
10km	90%	50000	4	218	1800947	152319	1634666	2226761
10km	90%	50000	4	184	2041240	177824	1847253	2314391
10km	90%	50000	4	204	1905473	151544	1734617	2558733
10km	90%	50000	4	150	1580482	121715	1452476	2194996
10km	90%	50000	4	123	1153136	122358	1023958	1720937
10km	90%	50000	4	201	1930325	178150	1740739	2089752
10km	90%	50000	4	227	1845326	174450	1657500	2053633
10km	90%	50000	4	202	1577366	170885	1398235	2199030
10km	90%	50000	4	204	2374769	201740	2158875	2525113
10km	90%	50000	4	173	1570217	132658	1416169	2412713
10km	90%	50000	4	327	2112319	148422	1948133	2541201
10km	90%	50000	4	173	1268578	121378	1130991	1702405
10km	90%	50000	4	175	1028831	107089	914150	1853961
10km	90%	50000	4	216	1714354	171973	1529178	2278138
10km	90%	50000	4	223	1350263	129958	1211328	1952190
10km	90%	50000	4	138	1931455	183246	1731017	2033492
10km	90%	50000	4	149	823694	91864	720851	1705819
10km	90%	50000	4	167	1910042	168111	1729907	2353832
10km	90%	50000	4	183	1222536	117712	1092506	1847755
10km	90%	50000	4	187	2076950	185048	1872360	2480445
10km	90%	50000	4	198	1846700	174839	1646865	2290984
10km	90%	50000	4	150	1730866	157369	1559687	1984731
10km	90%	50000	4	135	1432078	148446	1274401	1986639
10km	90%	50000	4	228	2011759	186786	1811702	2481636
10km	90%	50000	4	193	1799808	143630	1648663	2492247
10km	90%	50000	4	116	1095551	122566	964001	1863043
10km	90%	50000	4	188	2022174	174380	1830489	2255113
10km	90%	50000	4	160	963666	105170	851250	1874453
10km	90%	50000	4	179	1281954	141776	1127129	1913499
10km	90%	50000	4	184	1797077	183963	1602368	2447033
10km	90%	50000	4	147	1075289	103451	961409	1893919
10km	90%	50000	4	214	2097367	163752	1920983	2446531
10km	90%	50000	4	196	1768500	140022	1599183	2325868
10km	90%	50000	4	201	2164028	192841	1960199	2177312
10km	90%	50000	4	178	2111562	169804	1929516	2578584
10km	90%	50000	4	118	820883	109558	703026	1661300
10km	90%	50000	4	179	1683644	160504	1508884	2130303
10km	90%	50000	4	196	1325265	144660	1171173	2116554
10km	90%	50000	4	224	1951393	171698	1762892	2306269
10km	90%	50000	4	190	1874484	175173	1686926	2383815
10km	90%	50000	4	144	2044986	171926	1847002	2334501
10km	90%	50000	4	165	1297509	154297	1118745	1943169
10km	90%	50000	4	127	1323380	137752	1174457	2041631
10km	90%	50000	4	177	1362718	133415	1219480	1973289
10km	90%	50000	4	167	1763997	177103	1571679	2274041
10km	90%	50000	4	208	1813226	158463	1643295	2197366
10km	90%	50000	4	192	1564583	140229	1412358	2242466
10km	90%	50000	4	196	1647812	147585	1480597	1877940
10km	90%	50000	4	171	1196947	122616	1067756	1934596
10km	90%	50000	4	170	1345083	120216	1214645	1932771
10km	90%	50000	4	154	1083330	132783	938695	2112096
10km	90%	50000	4	216	2116141	186129	1907693	2495045
10km	90%	50000	4	208	1819079	169053	1636040	2775336
10km	90%	50000	4	154	1554224	161948	1374300	2189877
10km	90%	50000	4	206	1978656	180471	1780636	2327609
10km	90%	50000	4	171	1253935	135298	1108091	1976394
10km	90%	50000	4	166	1574448	167621	1394219	1913523
10km	90%	50000	4	147	1954370	191133	1745396	2317913
10km	90%	50000	4	195	1406294	135249	1265360	1912885
10km	90%	50000	4	157	1098632	119691	962288	2105127
10km	90%	50000	4	163	1689884	149488	1522119	1858680
10km	90%	50000	4	134	1198117	127298	1060321	1819470
10km	90%	50000	4	136	1408752	148504	1249844	2099072
10km	90%	50000	4	136	1021220	116019	893631	1706962
10km	90%	50000	4	306	1510174	149951	1346599	1972696
10km	90%	50000	4	173	1557056	149029	1391442	1925066
10km	90%	50000	4	111	1273099	131870	1125611	1735930
10km	90%	50000	4	173	1703211	144797	1547506	2104709
10km	90%	50000	4	166	1244483	131460	1093865	1854026
10km	90%	50000	4	196	2443344	178478	2241711	2845187
10km	90%	50000	4	178	1110576	108994	969901	1892486
10km	90%	50000	4	160	1980031	157909	1804628	2572815
10km	90%	50000	4	138	1448771	151453	1278008	1920872
10km	90%	50000	4	164	1538056	149359	1368741	1981295
10km	90%	50000	4	154	1464047	121952	1330518	1996159
10km	90%	50000	4	193	1888313	161740	1708695	2240602
10km	90%	50000	4	202	1712252	169562	1518058	2174710
10km	90%	50000	4	186	2191377	189263	1980116	2392020
10km	90%	50000	4	154	1183161	118783	1047117	1943967
10km	90%	50000	4	181	2077966	161219	1899485	2180809
10km	90%	50000	4	147	1198015	124009	1057180	2250592
10km	90%	50000	4	91	776251	96457	668269	1727485
10km	90%	50000	4	225	1728404	150234	1567861	2371667
10km	90%	50000	4	143	1383796	132018	1223333	2062001
10km	90%	50000	4	156	1944006	170467	1761404	2487292
10km	90%	50000	4	137	1034419	140371	885608	2244865
10km	90%	50000	4	185	1868760	166253	1688754	2361247
10km	90%	50000	4	192	1676896	151241	1513169	2180303
10km	90%	50000	4	198	1825803	155060	1655891	2272193
10km	90%	50000	4	205	1732494	169892	1549945	2181463
10km	90%	50000	4	174	1505980	157357	1331765	2164555
10km	90%	50000	4	186	1914228	162132	1736530	2588253
10km	90%	50000	4	143	1345360	129996	1200116	1805739
10km	90%	50000	4	126	1388031	135684	1238845	1752768
10km	90%	50000	4	151	1151879	120196	1021630	1879089
10km	90%	50000	4	214	2272332	183071	2074937	2570919
10km	90%	50000	4	210	1740227	164928	1554194	2494134
10km	90%	50000	4	170	1769717	161813	1590018	2433540
10km	90%	50000	4	126	1160833	116861	1031329	1918406
10km	90%	50000	4	199	1447812	122683	1309286	2014097
10km	90%	50000	4	142	1507261	151595	1345795	2177429
10km	90%	50000	4	244	1509047	144359	1340379	2197648
10km	90%	50000	4	156	1675104	148807	1513016	2516884
10km	90%	50000	4	192	1028475	90196	931778	1663486
10km	90%	50000	4	220	1784066	150436	1613595	2222207
10km	90%	50000	4	208	2018288	175852	1823425	2184389
10km	90%	50000	4	220	1736570	172196	1552099	2403408
10km	90%	50000	4	180	863843	108823	743859	1929551
10km	90%	50000	4	202	1542385	146111	1390236	1943251
10km	90%	50000	4	134	1528336	148307	1366084	1872585
10km	90%	50000	4	189	1702032	150502	1519497	2218650
10km	90%	50000	4	174	1533659	140520	1379184	1839812
10km	90%	50000	4	147	1239225	120146	1100170	1929733
10km	90%	50000	4	203	1715327	138994	1559888	2052920
10km	90%	50000	4	148	1274330	145613	1114124	1987742
10km	90%	50000	4	144	1234806	144325	1078823	1841356
10km	90%	50000	4	131	1321764	140458	1174716	1867793
10km	90%	50000	4	198	1242735	112196	1116312	1774284
10km	90%	50000	4	236	1180290	121222	1044483	1903866
10km	90%	50000	4	196	2617547	193198	2404929	2877152
10km	90%	50000	4	171	1841597	166569	1648315	2533644
10km	90%	50000	4	160	1492739	127677	1350422	2308609
10km	90%	50000	4	172	1665041	175439	1467438	2420350
10km	90%	50000	4	179	1546390	135063	1391459	2030352
10km	90%	50000	4	139	1808899	152650	1646461	2140880
10km	90%	50000	4	118	1525312	149264	1365414	1820365
10km	90%	50000	4	189	1812159	170122	1632450	2229438
10km	90%	50000	4	206	1625742	154505	1459967	2005644
10km	90%	50000	4	162	1112575	119356	976830	1873078
10km	90%	50000	4	142	1521125	150347	1362090	2491453
10km	90%	50000	4	201	1386349	134608	1235365	1926788
10km	90%	50000	4	127	1140715	118041	1016567	1961471
10km	90%	50000	4	195	1768027	164328	1593442	2301213
10km	90%	50000	4	204	2197364	198275	1981147	2643627
10km	90%	50000	4	162	1626500	138536	1479247	2805044
10km	90%	50000	4	212	2069868	172145	1886704	2419248
10km	90%	50000	4	163	1636935	148209	1477675	2216098
10km	90%	50000	4	181	1484198	130411	1316341	2182492
10km	90%	50000	4	206	2109146	185975	1905201	2450818
10km	90%	50000	4	197	1620720	144625	1460235	2229594
10km	90%	50000	4	194	1132715	111828	1013040	1764637
10km	90%	50000	4	133	1637799	147068	1476580	2132407
10km	90%	50000	4	155	1841141	143609	1678108	2739079
10km	90%	50000	4	173	2067919	171570	1879156	2318947
10km	90%	50000	4	164	1597604	147099	1423141	2415736
10km	90%	50000	4	184	1145008	118166	1008051	1979454
10km	90%	50000	4	161	1706893	160328	1536656	2215070
10km	90%	50000	4	193	1859476	146739	1697155	2296889
10km	90%	50000	4	140	1600966	152485	1435051	1921983
10km	90%	50000	4	173	1599562	140674	1440815	1845657
10km	90%	50000	4	208	1352374	128974	1209605	1837731
10km	90%	50000	4	145	1172056	126880	1037759	1699131
10km	90%	50000	4	192	1157311	126472	1013933	1918027
10km	90%	50000	4	236	855196	99095	742139	1716512
10km	90%	50000	4	172	1517818	152271	1349482	1978358
10km	90%	50000	4	182	1316155	124290	1172857	2359195
10km	90%	50000	4	185	1519952	124398	1385677	1972242
10km	90%	50000	4	159	1254385	132286	1091994	2110051
10km	90%	50000	4	166	1648072	160319	1470801	2282807
10km	90%	50000	4	124	2250173	197616	2031145	2256316
10km	90%	50000	4	167	1522245	136132	1373073	2254794
10km	90%	50000	4	194	1735808	154768	1569704	2196677
10km	90%	50000	4	178	1693307	154403	1519537	2234423
10km	90%	50000	4	266	1533306	149726	1373813	1947584
10km	90%	50000	4	179	1687185	166269	1508988	2187705
10km	90%	50000	4	136	1482899	159766	1310650	2044793
10km	90%	50000	4	183	1692729	147200	1533211	2170164
10km	90%	50000	4	154	1163522	111002	1037560	1596042
10km	90%	50000	4	233	1901055	166790	1723216	2292042
10km	90%	50000	4	131	1675923	149767	1492793	1840939
10km	90%	50000	4	128	1508825	147131	1353247	1924452
10km	90%	50000	4	132	1240796	128174	1101746	1747362
10km	90%	50000	4	228	1249130	133888	1096561	2129729
10km	90%	50000	4	213	1376093	142943	1224053	1981716
10km	90%	50000	4	172	2179160	198643	1947410	2491556
10km	90%	50000	4	230	1608226	158391	1435322	2256553
10km	90%	50000	4	151	1799394	159529	1616230	2153743
10km	90%	50000	4	121	1576119	154041	1410791	2332939
10km	90%	50000	4	158	1896816	168282	1713884	2278833
10km	90%	50000	4	208	1892642	180499	1691263	2171250
10km	90%	50000	4	163	1602757	163899	1417141	2274370
10km	90%	50000	4	274	2071395	159605	1896002	2823102
10km	90%	50000	4	203	1381028	139069	1224268	1885746
10km	90%	50000	4	206	1878175	163220	1682039	2477060
10km	90%	50000	4	257	1835928	183728	1634484	2313130
10km	90%	50000	4	177	1774426	176649	1579904	2222020
10km	90%	50000	4	168	1476532	129891	1332342	1902224
10km	90%	50000	4	169	1711370	158299	1535298	2320442
10km	90%	50000	4	200	1095735	112434	978144	1700997
10km	90%	50000	4	178	2237574	190626	2026356	2637467
10km	90%	50000	4	181	1689636	168617	1499152	2582326
10km	90%	50000	4	131	1393192	128338	1247878	2112593
10km	90%	50000	4	226	2023954	189076	1794413	2667369
10km	90%	50000	4	190	1251421	122307	1117741	1874482
10km	90%	50000	4	152	1019034	107402	901012	1836734
10km	90%	50000	4	124	1125959	139017	964575	2070399
10km	90%	50000	4	192	2246319	178422	2055768	2586800
10km	90%	50000	4	131	1498558	148750	1326810	2199021
10km	90%	50000	4	161	1493808	134890	1348772	2046890
10km	90%	50000	4	170	2058930	155530	1881893	2462004
10km	90%	50000	4	160	1173358	127764	1035211	1668267
10km	90%	50000	4	188	1255764	134126	1105344	1796630
10km	90%	50000	4	177	2207886	202948	1988105	2556310
10km	90%	50000	4	200	1908817	169336	1716977	2244992
10km	90%	50000	4	217	1748251	166740	1571212	2132668
10km	90%	50000	4	122	1413944	144164	1250151	2018719
10km	90%	50000	4	169	1661742	156713	1491518	2107060
10km	90%	50000	4	119	1136214	124459	1007510	1948091
10km	90%	50000	4	171	1676285	149761	1507585	2216412
10km	90%	50000	4	156	1189760	121322	1049433	1850378
10km	90%	50000	4	166	1451071	133663	1306287	2067239
10km	90%	50000	4	156	1477960	144746	1327765	2054283
10km	90%	50000	4	155	1702474	146289	1543984	1995770
10km	90%	50000	4	156	1160978	118790	1025201	1882346
10km	90%	50000	4	131	1212718	136683	1068310	1827015
10km	90%	50000	4	121	1471067	152704	1309788	2019198
10km	90%	50000	4	184	968146	96915	856211	1893657
10km	90%	50000	4	114	1099421	134925	952979	1842394
10km	90%	50000	4	171	1599578	136550	1444421	2022797
10km	90%	50000	4	170	1530744	144930	1374209	1957352
10km	90%	50000	4	168	1232375	135339	1081184	2045590
10km	90%	50000	4	227	1210230	121481	1072740	1735845
10km	90%	50000	4	233	1468841	136945	1324903	1908051
10km	90%	50000	4	180	1242727	126850	1108150	1782470
10km	90%	50000	4	156	1039126	105079	921646	1938687
10km	90%	50000	4	250	1140977	108573	1021964	2054153
10km	90%	50000	4	192	2340408	202097	2114831	2827663
10km	90%	50000	4	152	1177256	119477	1043799	1954176
10km	90%	50000	4	261	1188536	125367	1053970	1934931
10km	90%	50000	4	195	2099621	216078	1863602	2424931
10km	90%	50000	4	149	1293129	120945	1155928	1824431
10km	90%	50000	4	165	1384030	138581	1225080	2264645
10km	90%	50000	4	152	1446643	126231	1309803	2023498
10km	90%	50000	4	132	1586615	130820	1434917	1974822
10km	90%	50000	4	117	1642561	168236	1461301	2006213
10km	90%	50000	4	141	1393179	131201	1245934	2196699
10km	90%	50000	4	121	1525381	148791	1364403	2387865
10km	90%	50000	4	173	1443829	134886	1292185	2077050
10km	90%	50000	4	168	1276155	139022	1128098	1918594
10km	90%	50000	4	124	1662943	147718	1502532	2178301
10km	90%	50000	4	300	1386019	113216	1259387	2031968
10km	90%	50000	4	130	1071806	117493	944578	1865170
10km	90%	50000	4	148	1791047	189116	1584812	2214189
10km	90%	50000	4	145	1575458	159856	1396877	2107946
10km	90%	50000	4	189	1311922	160041	1127376	1925808
10km	90%	50000	4	183	1724108	179819	1526110	2385303
10km	90%	50000	4	121	885745	100272	781044	1810059
10km	90%	50000	4	159	1514157	145532	1346415	2287141
10km	90%	50000	4	168	1450056	146497	1293385	2081899
10km	90%	50000	4	196	1751119	159491	1581056	2363422
10km	90%	50000	4	165	1453913	145044	1292855	2112454
10km	90%	50000	4	259	1716307	147747	1555629	2558806
10km	90%	50000	4	167	1501595	136393	1344963	2085662
10km	90%	50000	4	156	1646055	151093	1481708	1845167
10km	90%	50000	4	247	1479344	141625	1318646	2252587
10km	90%	50000	4	160	1400350	142833	1234893	1958382
10km	90%	50000	4	115	1331812	142165	1176186	1728595
10km	90%	50000	4	184	2478474	194515	2264752	2580989
10km	90%	50000	4	138	1151739	129403	1006461	1751478
10km	90%	50000	4	170	973547	108630	856732	1764504
10km	90%	50000	4	181	1578394	165234	1401431	1930356
10km	90%	50000	4	182	2087854	188304	1885000	2505970
10km	90%	50000	4	156	2102609	198230	1885109	2579399
10km	90%	50000	4	287	1247538	128122	1107940	2029021
10km	90%	50000	4	161	1421028	144653	1265341	2281843
10km	90%	50000	4	161	1131093	132964	988842	1878262
10km	90%	50000	4	204	1580012	158950	1406141	2106095
10km	90%	50000	4	228	1729472	143002	1555969	2331595
10km	90%	50000	4	164	1529912	154853	1362775	2258138
10km	90%	50000	4	170	1754201	160288	1581439	2061928
10km	90%	50000	4	177	1337377	114720	1213956	2132788
10km	90%	50000	4	148	1461858	142461	1305131	1857610
10km	90%	50000	4	259	1535289	151477	1347350	2143222
10km	90%	50000	4	190	1828158	179653	1628557	2563693
10km	90%	50000	4	190	2136190	186016	1929500	2919049
10km	90%	50000	4	168	1266412	131848	1124540	1857267
10km	90%	50000	4	143	2130324	189938	1922866	2162019
10km	90%	50000	4	199	1751163	144491	1587151	2384547
10km	90%	50000	4	197	1331997	123211	1187044	1887477
10km	90%	50000	4	160	1127522	133090	978989	1450910
10km	90%	50000	4	140	1701069	160728	1530948	2224553
10km	90%	50000	4	159	1767734	155381	1601036	2457921
10km	90%	50000	4	168	1513772	143169	1358925	2078131
10km	90%	50000	4	133	1583309	167026	1398968	2098308
10km	90%	50000	4	168	1208992	129691	1055881	2033384
10km	90%	50000	4	214	1668043	154041	1500816	2210840
10km	90%	50000	4	202	1127639	122250	999371	1635256
10km	90%	50000	4	186	1490093	160141	1314277	2193773
10km	90%	50000	4	215	2073473	177132	1877301	2318791
10km	90%	50000	4	183	1391323	128314	1249948	1943855
10km	90%	50000	4	183	1251402	107440	1123099	2112081
10km	90%	50000	4	173	1620167	128271	1481581	2287020
10km	90%	50000	4	170	1907758	167984	1728291	2195232
10km	90%	50000	4	194	1591963	162995	1416338	2406644
10km	90%	50000	4	180	1217668	127655	1084514	1868768
10km	90%	50000	4	219	1740530	140578	1582586	2270401
10km	90%	50000	4	150	1923665	191795	1709466	2493843
10km	90%	50000	4	172	1462239	132930	1303541	2070215
10km	90%	50000	4	209	2082812	157382	1908348	2528646
10km	90%	50000	4	386	1805687	157787	1631389	2231696
10km	90%	50000	4	172	1326099	135794	1166463	2025968
10km	90%	50000	4	183	2031861	183297	1830382	2469205
10km	90%	50000	4	141	1501833	151551	1335814	1865911
10km	90%	50000	4	145	1045286	104900	935230	1687815
10km	90%	50000	4	156	1317005	139009	1168430	1723038
10km	90%	50000	4	126	1223235	127054	1091015	1592544
10km	90%	50000	4	207	1835049	145269	1678949	2509915
10km	90%	50000	4	143	1522799	135498	1371382	2150608
10km	90%	50000	4	160	1591901	132957	1447760	2262551
10km	90%	50000	4	211	1839614	178587	1634277	2210583
10km	90%	50000	4	194	1813663	162871	1635403	2468743
10km	90%	50000	4	191	1837621	160821	1664589	2286899
10km	90%	50000	4	174	2087470	179862	1894547	2504530
10km	90%	50000	4	143	1345200	132491	1207041	1828556
10km	90%	50000	4	127	1351208	128170	1207658	2032515
10km	90%	50000	4	301	2170736	144372	2005843	2601181
10km	90%	50000	4	160	1866729	150144	1705534	2351429
10km	90%	50000	4	187	2530049	172751	2339590	2668863
10km	90%	50000	4	132	1451684	143606	1292735	1941760
10km	90%	50000	4	148	2777402	237209	2517051	2965012
10km	90%	50000	4	178	1715474	148754	1544489	1958530
10km	90%	50000	4	140	1130738	110957	1013725	1695337
10km	90%	50000	4	228	2406893	165619	2224371	2466691
10km	90%	50000	4	144	1797121	166886	1617018	2200543
10km	90%	50000	4	212	1401415	119664	1272605	2038590
10km	90%	50000	4	235	1577280	165368	1400862	2254981
10km	90%	50000	4	173	1243006	135794	1089674	1753001
10km	90%	50000	4	154	1925339	175698	1738788	2537362
10km	90%	50000	4	162	1702021	167020	1512193	2149822
10km	90%	50000	4	213	1265085	137200	1117502	1656628
10km	90%	50000	4	199	1732461	161598	1545421	2472496
10km	90%	50000	4	161	1528400	155312	1352711	1955680
10km	90%	50000	4	208	1836847	155074	1665105	2187036
10km	90%	50000	4	130	850173	94481	748417	1618385
10km	90%	50000	4	210	1726810	168418	1531957	1842475
10km	90%	50000	4	130	1678769	156010	1509379	2343101
10km	90%	50000	4	91	856964	116705	728285	1710351
10km	90%	50000	4	217	926209	112745	807055	1649895
10km	90%	50000	4	114	874020	106955	751899	1842618
10km	90%	50000	4	162	1451981	132390	1307082	2088727
10km	90%	50000	4	177	1188272	116657	1058071	1628222
10km	90%	50000	4	153	1413350	147265	1249408	2170893
10km	90%	50000	4	145	971387	104786	855052	1535211
10km	90%	50000	4	165	1850876	165767	1660894	2290837
10km	90%	50000	4	223	1857106	174378	1665291	2326871
10km	90%	50000	4	232	1585192	140815	1428987	1951624
10km	90%	50000	4	182	1657475	149338	1499481	2232732
10km	90%	50000	4	140	1477901	129780	1332126	2289173
10km	90%	50000	4	201	2037055	161713	1857960	2360638
10km	90%	50000	4	136	1179388	123600	1042732	1950433
10km	90%	50000	4	166	2117349	187822	1919844	2627618
10km	90%	50000	4	222	1784817	153089	1613501	2102084
10km	90%	50000	4	260	1601224	159871	1433268	2084208
10km	90%	50000	4	179	1482342	134640	1321789	2004921
10km	90%	50000	4	200	1526889	158065	1358904	2105804
10km	90%	50000	4	115	1234953	130189	1093083	2039053
10km	90%	50000	4	277	1712369	137390	1558896	2112095
10km	90%	50000	4	120	1112112	133575	969290	2131649
10km	90%	50000	4	214	1611451	140705	1453224	1924506
10km	90%	50000	4	180	1351019	131081	1205604	1958934
10km	90%	50000	4	142	1535470	149839	1371325	1972124
10km	90%	50000	4	124	1069103	101156	958379	1715316
10km	90%	50000	4	198	1651235	177083	1453643	2235833
10km	90%	50000	4	167	2083050	199011	1868285	2244099
10km	90%	50000	4	147	1678947	155047	1510653	2295443
10km	90%	50000	4	162	1701671	172434	1513369	2410480
10km	90%	50000	4	191	1543365	148480	1368914	1899160
10km	90%	50000	4	136	1097965	133577	951957	1935886
10km	90%	50000	4	216	1508901	137699	1360161	1945797
10km	90%	50000	4	170	1399070	134501	1251949	1909536
10km	90%	50000	4	140	1090532	130076	950359	1781249
10km	90%	50000	4	152	1447643	141413	1290670	2315693
10km	90%	50000	4	127	1442627	138273	1293206	2035165
10km	90%	50000	4	267	2086486	190107	1867906	2474136
10km	90%	50000	4	192	1548114	152620	1375667	2224451
10km	90%	50000	4	248	1843593	169287	1653251	2244442
10km	90%	50000	4	134	879329	106806	761949	1703489
10km	90%	50000	4	140	1089028	110595	961577	1699863
10km	90%	50000	4	173	1533617	138254	1381639	2200317
10km	90%	50000	4	148	1796432	157973	1620694	2326209
10km	90%	50000	4	199	1777847	150628	1613769	2172799
10km	90%	50000	4	179	1956076	154099	1790361	2207070
10km	90%	50000	4	149	1666725	163065	1489056	2087128
10km	90%	50000	4	167	1616604	144199	1454336	2063853
10km	90%	50000	4	150	1819397	167792	1612222	2125133
10km	90%	50000	4	159	1606236	153622	1443609	2327129
10km	90%	50000	4	134	1140893	130639	995773	1820044
10km	90%	50000	4	121	1340403	123910	1209345	1853905
10km	90%	50000	4	127	1722752	133866	1575718	2100113
10km	90%	50000	4	155	1976892	180197	1774840	2618694
10km	90%	50000	4	210	1602051	152868	1436401	2270164
10km	90%	50000	4	230	1844635	177363	1653591	2399730
10km	90%	50000	4	161	1210835	136311	1059852	1811878
10km	90%	50000	4	97	1086731	126898	952320	1824434
10km	90%	50000	4	128	947634	99833	835325	1768627
10km	90%	50000	4	176	1691214	160436	1517883	2219256
10km	90%	50000	4	202	1885515	166562	1705383	2588027
10km	90%	50000	4	170	1439861	130523	1299852	2173822
10km	90%	50000	4	107	1047998	115423	926111	1746371
10km	90%	50000	4	197	1483569	125010	1345507	2174502
10km	90%	50000	4	172	1673837	176600	1475643	2287268
10km	90%	50000	4	128	1264799	122348	1130355	1905643
10km	90%	50000	4	181	1642793	158477	1473066	1970642
10km	90%	50000	4	156	1679568	159690	1504493	2230390
10km	90%	50000	4	116	1478053	133001	1322612	2137980
10km	90%	50000	4	205	1456255	143752	1295865	1866465
10km	90%	50000	4	145	1931002	157437	1759296	2349250
10km	90%	50000	4	235	1435782	145374	1267564	2100223
10km	90%	50000	4	152	1649123	147478	1485322	2148151
10km	90%	50000	4	136	1283159	116047	1157063	1713226
10km	90%	50000	4	116	909118	107540	794182	1728589
10km	90%	50000	4	117	1151857	110714	1035451	1726654
10km	90%	50000	4	219	1315605	121038	1179073	1818520
10km	90%	50000	4	131	1375960	127353	1240893	1958365
10km	90%	50000	4	244	2032169	179397	1822198	2532103
10km	90%	50000	4	272	1834795	157614	1651108	2309332
10km	90%	50000	4	234	2106785	165116	1928208	2522162
10km	90%	50000	4	165	1274605	132814	1129190	2033720
10km	90%	50000	4	163	892854	106820	776111	1883445
10km	90%	50000	4	220	2285366	190278	2079937	2687195
10km	90%	50000	4	197	1687051	147055	1512465	2324012
10km	90%	50000	4	207	1779663	158956	1590751	2068062
10km	90%	50000	4	160	1999279	197746	1786996	2625620
10km	90%	50000	4	216	1108027	112131	984941	1972507
10km	90%	50000	4	173	2335782	178615	2117787	2713332
10km	90%	50000	4	124	1418926	137154	1264246	2058309
10km	90%	50000	4	140	1143560	113900	1012888	1999031
10km	90%	50000	4	152	1624029	153915	1453329	1964392
10km	90%	50000	4	147	1216063	116348	1091062	1805463
10km	90%	50000	4	137	1278486	138501	1125130	1936255
10km	90%	50000	4	177	2015263	180718	1818477	2190629
10km	90%	50000	4	210	1450147	124558	1311567	2338453
10km	90%	50000	4	156	1486154	153335	1315179	2015678
10km	90%	50000	4	131	1461859	146842	1296214	2182062
10km	90%	50000	4	182	1718372	153558	1550032	2060742
10km	90%	50000	4	148	1449232	157274	1279261	2066432
10km	90%	50000	4	163	1654808	147386	1468232	2214813
10km	90%	50000	4	122	1237748	133122	1090683	1989709
10km	90%	50000	4	143	1146567	118391	1019890	1748252
10km	90%	50000	4	146	1405979	151892	1245867	2068014
10km	90%	50000	4	111	951755	102715	841461	1850314
10km	90%	50000	4	200	1636598	166348	1458230	2241769
10km	90%	50000	4	179	1344109	130024	1193651	1945517
10km	90%	50000	4	218	1720372	149015	1552653	2419571
10km	90%	50000	4	167	1221762	139312	1074161	1853027
10km	90%	50000	4	185	1591273	142167	1433261	1968830
10km	90%	50000	4	198	1814239	169727	1629405	2135989
10km	90%	50000	4	154	1611612	189811	1402515	2044616
10km	90%	50000	4	156	1074047	128655	929996	1864834
10km	90%	50000	4	161	1336982	132767	1190928	1758925
10km	90%	50000	4	123	1304284	137166	1159108	1860679
10km	90%	50000	4	140	1329740	128998	1192330	2051415
10km	90%	50000	4	164	1467647	132958	1323731	2174644
10km	90%	50000	4	158	2199959	163918	2016979	2656111
10km	90%	50000	4	319	2183335	168259	2004248	2482741
10km	90%	50000	4	203	1564637	153618	1387502	1914309
10km	90%	50000	4	159	1977443	161288	1799905	2231174
10km	90%	50000	4	153	1502804	146805	1343865	1948950
10km	90%	50000	4	228	2007376	174705	1806490	2356908
10km	90%	50000	4	264	1412680	137919	1257272	2181625
10km	90%	50000	4	243	2084795	186284	1863516	2566355
10km	90%	50000	4	156	1445319	156926	1279554	1743073
10km	90%	50000	4	151	1376246	133817	1234809	1864317
10km	90%	50000	4	156	1622136	149747	1456929	2518532
10km	90%	50000	4	140	1767231	167702	1590808	2232704
10km	90%	50000	4	144	1500497	142168	1343947	2169456
10km	90%	50000	4	161	1553119	152397	1389856	2013001
10km	90%	50000	4	238	1436246	127362	1294835	2022338
10km	90%	50000	4	193	2061892	168250	1882779	2297453
10km	90%	50000	4	160	1496463	142295	1344898	2019242
10km	90%	50000	4	267	1470740	136843	1320022	2112150
10km	90%	50000	4	233	1419062	151162	1241446	1988635
10km	90%	50000	4	174	1927381	186293	1709667	2350306
10km	90%	50000	4	194	2140329	157549	1960595	2513694
10km	90%	50000	4	157	2240386	187760	2041510	2571092
10km	90%	50000	4	190	2053549	152037	1886714	2204337
10km	90%	50000	4	158	1596858	154751	1416352	2370177
10km	90%	50000	4	162	1601569	146285	1443889	2229665
10km	90%	50000	4	168	1302780	136265	1161605	1921215
10km	90%	50000	4	142	1557883	164079	1378952	2144504
10km	90%	50000	4	201	1655267	152481	1489406	2123982
10km	90%	50000	4	185	1114879	121991	979918	2154345
10km	90%	50000	4	168	1495752	149737	1328241	1847490
10km	90%	50000	4	161	1805814	187221	1603212	2175578
10km	90%	50000	4	113	1384699	148502	1219539	1818787
10km	90%	50000	4	213	1941865	156617	1762946	2522233
10km	90%	50000	4	176	1889690	172882	1697701	2592105
10km	90%	50000	4	180	1534159	159682	1354610	2119735
10km	90%	50000	4	206	2366239	198834	2149300	2481777
10km	90%	50000	4	172	1380534	143190	1227028	1577535
10km	90%	50000	4	110	1505707	155863	1327872	2331814
10km	90%	50000	4	139	1062856	125769	925479	1993843
10km	90%	50000	4	169	1489848	140269	1324488	1899582
10km	90%	50000	4	157	1918367	161492	1736442	2290656
10km	90%	50000	4	164	1828415	158124	1649332	2498785
10km	90%	50000	4	222	1266192	126672	1126205	1920349
10km	90%	50000	4	166	2019688	175986	1821014	2581833
10km	90%	50000	4	297	1583479	132181	1441417	2089367
10km	90%	50000	4	219	1991990	170425	1790035	2683699
10km	90%	50000	4	174	2258214	174081	2061813	2492835
10km	90%	50000	4	136	1104912	106445	984908	1956328
10km	90%	50000	4	114	1183569	134904	1033227	1758276
10km	90%	50000	4	116	1202130	140407	1041484	2059874
10km	90%	50000	4	159	1956403	192964	1732779	2324733
10km	90%	50000	4	133	1324385	127914	1168795	2035314
10km	90%	50000	4	192	1668560	131684	1530075	2238331
10km	90%	50000	4	139	1291506	128328	1143825	1979787
10km	90%	50000	4	205	1496588	145877	1338347	1915636
10km	90%	50000	4	188	1243123	148988	1074294	1844848
10km	90%	50000	4	236	1841315	183436	1628088	2465984
10km	90%	50000	4	145	1545504	148261	1371954	2209089
10km	90%	50000	4	128	1434962	144115	1275191	2052913
10km	90%	50000	4	154	1658848	154447	1495171	1821571
10km	90%	50000	4	230	2001584	178438	1809532	2280202
10km	90%	50000	4	141	1200455	119683	1072046	1944661
10km	90%	50000	4	127	1269836	145988	1119434	1680311
10km	90%	50000	4	210	1178058	114201	1040455	2173978
10km	90%	50000	4	241	1686352	138494	1514117	1856946
10km	90%	50000	4	150	1703252	157070	1528798	2358307
10km	90%	50000	4	180	1879256	175325	1690765	2496210
10km	90%	50000	4	197	1678949	152532	1504670	2142270
10km	90%	50000	4	223	1443132	145745	1282306	2125661
10km	90%	50000	4	156	1408613	137910	1250892	2050756
10km	90%	50000	4	178	1582520	124521	1442178	1858522
10km	90%	50000	4	171	1717745	170723	1526243	2229490
10km	90%	50000	4	146	1586945	150676	1411617	2187509
10km	90%	50000	4	129	1130173	118981	999603	1845016
10km	90%	50000	4	228	1856916	163361	1671926	2517844
10km	90%	50000	4	191	1721816	153332	1548283	2052807
10km	90%	50000	4	180	1163406	135370	1018390	2082187
10km	90%	50000	4	157	1423250	135462	1267170	2049371
10km	90%	50000	4	115	1207720	119780	1081611	1918615
10km	90%	50000	4	144	1431907	144519	1279053	2086051
10km	90%	50000	4	251	1475456	139348	1322956	2228657
10km	90%	50000	4	194	1562029	146218	1396939	1875069
10km	90%	50000	4	244	1700924	144864	1545259	2281802
10km	90%	50000	4	177	1474448	127239	1329013	1851121
10km	90%	50000	4	196	753167	92938	652460	1580991
10km	90%	50000	4	203	1620407	143061	1450358	1873888
10km	90%	50000	4	158	1293670	120249	1159077	1804915
10km	90%	50000	4	175	1732041	143037	1579455	2296794
10km	90%	50000	4	174	1533633	152757	1369236	2249392
10km	90%	50000	4	217	1580680	134858	1420345	2139105
10km	90%	50000	4	262	1465252	138612	1311434	2260490
10km	90%	50000	4	239	1930790	183191	1738266	2518031
10km	90%	50000	4	155	1349650	150071	1184191	1820852
10km	90%	50000	4	273	1878841	154862	1712721	2298436
10km	90%	50000	4	183	1998297	182852	1790588	2349571
10km	90%	50000	4	135	1219328	129518	1075864	1779827
10km	90%	50000	4	219	1719538	169334	1521905	2056021
10km	90%	50000	4	236	1795988	148157	1632934	2252010
10km	90%	50000	4	204	1092925	112697	948783	1899768
10km	90%	50000	4	206	1636095	136803	1484837	2021405
10km	90%	50000	4	136	2097034	168906	1897856	2640810
10km	90%	50000	4	170	2051657	164947	1871468	2261137
10km	90%	50000	4	203	1570323	143238	1415516	2217397
10km	90%	50000	4	158	1504125	128626	1363617	2042188
10km	90%	50000	4	280	1526663	149978	1365995	2113186
10km	90%	50000	4	163	1489621	143290	1335261	2031104
10km	90%	50000	4	158	1962146	158638	1784027	2575979
10km	90%	50000	4	171	1159877	104302	1047477	2124570
10km	90%	50000	4	114	820980	102121	703350	1609148
10km	90%	50000	4	217	2019220	156536	1851582	2363941
10km	90%	50000	4	241	1503575	131465	1357260	2348569
10km	90%	50000	4	162	1906384	167663	1724533	2367972
10km	90%	50000	4	286	1812906	170911	1623982	2289825
10km	90%	50000	4	249	1909561	148869	1744551	2440867
10km	90%	50000	4	129	1863477	177215	1669257	2249999
10km	90%	50000	4	152	1058548	116411	928087	1830383
10km	90%	50000	4	202	1406154	162399	1234551	2371671
10km	90%	50000	4	206	1370361	140716	1223928	1919008
10km	90%	50000	4	195	1579893	134501	1428550	2230424
10km	90%	50000	4	307	2419997	164356	2226716	2759722
10km	90%	50000	4	188	1238474	123863	1106303	1777690
10km	90%	50000	4	169	925514	103166	810822	1757620
10km	90%	50000	4	143	974768	113184	855011	1592140
10km	90%	50000	4	214	1404393	136042	1241978	2221973
10km	90%	50000	4	254	1511494	139530	1343711	2148380
10km	90%	50000	4	220	2144472	172040	1941877	2347150
10km	90%	50000	4	193	1650104	148137	1487060	2121374
10km	90%	50000	4	149	1828736	162626	1658544	2380382
10km	90%	50000	4	149	2091714	156049	1919547	2197963
10km	90%	50000	4	197	2213635	191680	2001305	2529495
10km	90%	50000	4	188	1658650	161975	1471977	1907014
10km	90%	50000	4	321	2104960	149388	1936821	2574651
10km	90%	50000	4	172	1585778	140232	1430086	1918216
10km	90%	50000	4	194	1996316	160359	1822589	2701766
10km	90%	50000	4	146	1640186	154759	1466853	2379566
10km	90%	50000	4	204	1541259	144681	1388257	2107471
10km	90%	50000	4	204	1914099	163431	1733906	2620517
10km	90%	50000	4	199	1661752	149286	1496344	2486692
10km	90%	50000	4	137	1929618	169219	1738990	2900643
10km	90%	50000	4	172	1441721	135062	1295732	2001616
10km	90%	50000	4	144	1179498	131003	1038040	1847279
10km	90%	50000	4	138	1184457	129069	1047566	1802161
10km	90%	50000	4	230	1984828	163021	1808495	2356556
10km	90%	50000	4	160	1721238	141229	1564402	2096612
10km	90%	50000	4	275	1831252	169351	1644652	2353992
10km	90%	50000	4	142	1172660	125053	1038407	1903239
10km	90%	50000	4	114	1173824	124526	1038610	2005815
10km	90%	50000	4	139	1811161	177785	1614680	2245300
10km	90%	50000	4	187	1724964	157702	1555220	2279703
10km	90%	50000	4	151	1881092	188060	1677751	2566832
10km	90%	50000	4	192	1765469	149498	1595152	2229859
10km	90%	50000	4	178	1517047	155654	1345879	1992926
10km	90%	50000	4	155	1393996	132986	1250356	1956867
10km	90%	50000	4	101	960601	118442	833423	1702609
10km	90%	50000	4	132	1205065	123766	1074690	1792848
10km	90%	50000	4	209	1140320	101818	1028917	1780843
10km	90%	50000	4	178	2074452	151171	1903151	2262093
10km	90%	50000	4	188	1961954	154789	1781774	2351948
10km	90%	50000	4	189	2048079	187229	1850382	2312417
10km	90%	50000	4	174	1778813	144239	1618958	1955799
10km	90%	50000	4	140	1476601	133512	1328316	1965564
10km	90%	50000	4	204	2076531	171473	1891926	2249061
10km	90%	50000	4	151	1108147	127121	960966	1709474
10km	90%	50000	4	186	1702952	152755	1535374	2218829
10km	90%	50000	4	179	1851611	165324	1664102	2378738
10km	90%	50000	4	171	1477895	144108	1326042	1833006
10km	90%	50000	4	178	2104769	172633	1912627	2109638
10km	90%	50000	4	164	1409308	133980	1258113	1948374
10km	90%	50000	4	171	1749670	157511	1564263	2394567
10km	90%	50000	4	155	1686457	155218	1525245	2646660
10km	90%	50000	4	157	1042239	106256	929447	1797706
10km	90%	50000	4	140	1265054	136094	1117714	1997709
10km	90%	50000	4	132	1300726	120522	1173136	2057130
10km	90%	50000	4	216	1744111	154453	1566778	2304757
10km	90%	50000	4	174	1795541	158991	1620181	2470132
10km	90%	50000	4	190	1594818	144280	1437069	1913370
10km	90%	50000	4	183	1346594	130491	1205231	1824773
10km	90%	50000	4	274	2474934	198810	2257031	2750736
10km	90%	50000	4	176	2054433	193170	1835471	2412212
10km	90%	50000	4	266	1668799	127576	1522700	2295789
10km	90%	50000	4	162	1352553	135933	1206541	1900887
10km	90%	50000	4	159	1658748	163333	1487275	1893049
10km	90%	50000	4	254	1635726	146272	1470030	2127347
10km	90%	50000	4	236	1525264	166408	1351859	2089068
10km	90%	50000	4	113	1311841	131998	1173694	2091467
10km	90%	50000	4	157	1000108	114451	877298	1794864
10km	90%	50000	4	143	1100141	122148	966083	1737117
10km	90%	50000	4	197	1787285	162316	1596263	2357802
10km	90%	50000	4	159	1285972	126272	1150794	1856625
10km	90%	50000	4	275	1800767	144248	1642850	2366539
10km	90%	50000	4	192	1637469	141786	1468160	2163837
10km	90%	50000	4	193	1803969	150825	1628383	2379403
10km	90%	50000	4	142	1756961	159343	1575851	2150254
10km	90%	50000	4	163	1405939	122527	1272499	1804830
10km	90%	50000	4	159	1216111	122979	1085244	1967075
10km	90%	50000	4	143	1920123	152481	1756550	2420158
10km	90%	50000	4	177	1814794	187835	1599539	2233561
10km	90%	50000	4	235	1505403	122981	1374902	2170598
10km	90%	50000	4	106	890822	112760	771733	1821704
10km	90%	50000	4	141	1177954	121201	1040061	1704605
10km	90%	50000	4	283	2744375	176366	2545092	2709394
10km	90%	50000	4	170	2252318	187142	2052327	2520876
10km	90%	50000	4	263	1757532	147804	1598809	2346470
10km	90%	50000	4	127	1157066	125501	1013934	1775517
10km	90%	50000	4	142	937602	116124	814353	1588111
10km	90%	50000	4	131	1467556	161383	1288064	2120920
10km	90%	50000	4	174	1803600	164609	1618746	1949718
10km	90%	50000	4	230	2672124	225999	2418079	2898342
10km	90%	50000	4	195	1600549	163309	1425124	2617147
10km	90%	50000	4	152	1300144	117272	1166354	2215549
10km	90%	50000	4	214	1541035	127409	1388096	2115852
10km	90%	50000	4	149	1686533	142268	1533258	1838720
10km	90%	50000	4	202	2121390	176877	1920002	2432275
10km	90%	50000	4	172	1573583	159022	1397264	2127091
10km	90%	50000	4	180	1204933	128326	1066052	1935544
10km	90%	50000	4	152	1871903	166272	1693987	2242934
10km	90%	50000	4	147	1592690	157881	1424009	1999645
10km	90%	50000	4	122	1530966	142281	1375573	1966298
10km	90%	50000	4	202	1146989	111323	1028032	2180447
10km	90%	50000	4	175	1288405	130580	1134957	2102304
10km	90%	50000	4	141	1529641	145971	1369165	2360821
10km	90%	50000	4	228	1558549	127984	1423411	2187238
10km	90%	50000	4	148	971735	113490	846102	1935253
10km	90%	50000	4	160	1241786	120731	1112052	1901215
10km	90%	50000	4	128	957325	111796	834684	1594293
10km	90%	50000	4	171	1902022	204683	1672223	2180319
10km	90%	50000	4	217	1836000	153268	1666739	2119174
10km	90%	50000	4	162	1621453	142611	1455400	2053464
10km	90%	50000	4	107	652131	73345	574392	1687750
10km	90%	50000	4	180	1922346	145128	1756195	2380285
10km	90%	50000	4	153	1133496	105553	1011940	1859756
10km	90%	50000	4	192	1709300	135787	1566587	1885789
10km	90%	50000	4	165	1652166	145891	1498741	2193338
10km	90%	50000	4	153	942582	113000	820725	1786202
10km	90%	50000	4	188	1440735	125709	1306630	1943246
10km	90%	50000	4	182	1892475	172275	1705906	2406802
10km	90%	50000	4	183	1600847	159412	1419137	2161124
10km	90%	50000	4	200	1745603	142558	1574240	1898610
10km	90%	50000	4	130	1032743	125901	894694	1871130
10km	90%	50000	4	152	1413021	156929	1248236	1948416
10km	90%	50000	4	166	1749599	154189	1578254	2282476
10km	90%	50000	4	138	1249249	122518	1099831	1878246
10km	90%	50000	4	211	1321806	127092	1182164	2211028
10km	90%	50000	4	170	1241392	131907	1102207	1725235
10km	90%	50000	4	165	1355250	133862	1215297	2086294
10km	90%	50000	4	236	2369312	181752	2176196	2763878
10km	90%	50000	4	144	1435448	148799	1275878	1942706
10km	90%	50000	4	183	1637242	149742	1468655	2157814
10km	90%	50000	4	233	1638258	150609	1471402	2404591
10km	90%	50000	4	165	1593001	143965	1442090	1896223
10km	90%	50000	4	156	1645989	146825	1482055	2565966
10km	90%	50000	4	179	1928207	157548	1753502	2877729
10km	90%	50000	4	167	1825626	137298	1676427	2133453
10km	90%	50000	4	181	1656033	164079	1453936	2122998
10km	90%	50000	4	167	2389483	168727	2198075	3041471
10km	90%	50000	4	232	1710458	145212	1555461	2333321
10km	90%	50000	4	155	1362741	137245	1199341	2187940
10km	90%	50000	4	273	1356916	136346	1207533	2379924
10km	90%	50000	4	147	2047370	161131	1869187	2093754
10km	90%	50000	4	130	1739886	160191	1566042	2503663
10km	90%	50000	4	195	1832139	173523	1652385	2489103
10km	90%	50000	4	172	1717305	169692	1528683	2139290
10km	90%	50000	4	192	1488818	111776	1360621	2098996
10km	90%	50000	4	157	1531635	140985	1372013	2205596
10km	90%	50000	4	203	1967285	172328	1783892	2274703
10km	90%	50000	4	148	1283046	115136	1155136	1849366
10km	90%	50000	4	200	1446037	148618	1284750	2311387
10km	90%	50000	4	214	1243255	117942	1118215	1874910
10km	90%	50000	4	208	1796655	169310	1605838	2617498
10km	90%	50000	4	124	1122857	117295	997468	1813274
10km	90%	50000	4	184	2030628	167172	1850550	2580442
10km	90%	50000	4	187	1583241	154201	1407272	2129142
10km	90%	50000	4	229	958066	94783	845198	1693611
10km	90%	50000	4	207	1506063	135763	1351285	1980687
10km	90%	50000	4	189	1730427	167072	1552022	2158360
10km	90%	50000	4	134	1754445	156042	1581257	2124340
10km	90%	50000	4	169	2055305	183622	1853404	2236093
10km	90%	50000	4	132	1159504	113384	1038602	1823600
10km	90%	50000	4	272	1521644	143739	1351893	2079934
10km	90%	50000	4	206	1386201	141353	1237908	1889813
10km	90%	50000	4	184	1681982	139554	1526271	2023859
10km	90%	50000	4	190	1501578	131628	1340308	2270906
10km	90%	50000	4	200	1844299	179952	1648863	2349445
10km	90%	50000	4	143	1631941	148906	1466375	1971738
10km	90%	50000	4	136	1168046	131648	1015046	1885290
10km	90%	50000	4	183	1707467	160343	1530007	2194312
10km	90%	50000	4	151	1276065	108216	1156913	1990048
10km	90%	50000	4	228	1687819	159006	1505951	2230596
10km	90%	50000	4	176	1127958	119343	988899	1867925
10km	90%	50000	4	173	1804263	156150	1632063	2048341
10km	90%	50000	4	166	1413180	134744	1260330	1940381
10km	90%	50000	4	180	2025917	182081	1831565	2287191
10km	90%	50000	4	189	1251504	124021	1121641	1710477
10km	90%	50000	4	132	1458794	160483	1283344	1969242
10km	90%	50000	4	126	1344989	149751	1183819	2039750
10km	90%	50000	4	249	1616889	147208	1442440	2156546
10km	90%	50000	4	163	2094578	176490	1904199	2472668
10km	90%	50000	4	244	2340437	172783	2151263	2624153
10km	90%	50000	4	163	1835064	150884	1662586	2273896
10km	90%	50000	4	135	1525760	148906	1353837	2030263
10km	90%	50000	4	169	1639888	169729	1460049	2220094
10km	90%	50000	4	160	1686079	159888	1503471	2327108
10km	90%	50000	4	141	1271375	128616	1117392	1855818
10km	90%	50000	4	125	1736801	154259	1568735	2034853
10km	90%	50000	4	137	1392506	143805	1225777	1709520
10km	90%	50000	4	134	830971	106646	717349	1966691
10km	90%	50000	4	186	1372681	143207	1220592	2036680
10km	90%	50000	4	186	1779004	161377	1608892	2284320
10km	90%	50000	4	126	1199660	103462	1072270	2335571
10km	90%	50000	4	198	1866838	165527	1665339	2152397
10km	90%	50000	4	246	1709435	152669	1540484	2171421
10km	90%	50000	4	285	1683212	140343	1528029	2728231
10km	90%	50000	4	152	1542738	151580	1378686	1898860
10km	90%	50000	4	177	1287458	112545	1160765	2056219
10km	90%	50000	4	201	1354596	137376	1205988	2069137
10km	90%	50000	4	158	1463082	159334	1290929	2422966
10km	90%	50000	4	206	1790907	167645	1590546	2115096
10km	90%	50000	4	170	1575396	153263	1406713	2445528
10km	90%	50000	4	180	1869369	149147	1709352	2234983
10km	90%	50000	4	165	1819734	195769	1609473	2275219
10km	90%	50000	4	179	1261372	140452	1106603	2045391
10km	90%	50000	4	180	1896439	168582	1715532	2498565
10km	90%	50000	4	233	1756209	169513	1573833	2705081
10km	90%	50000	4	170	1602728	149770	1436169	2179312
10km	90%	50000	4	210	2014676	151886	1843513	2191856
10km	90%	50000	4	192	985621	108705	865713	1921113
10km	90%	50000	4	174	1504093	149108	1331881	2033529
10km	90%	50000	4	184	1586790	150615	1428482	2416073
10km	90%	50000	4	187	2330065	193877	2113454	2617165
10km	90%	50000	4	198	1772027	145546	1610206	2316055
10km	90%	50000	4	164	1425769	139135	1271294	2286414
10km	90%	50000	4	230	2111447	159305	1941383	2370411
10km	90%	50000	4	243	1572330	141575	1420214	2095505
10km	90%	50000	4	137	1726862	161445	1542206	2123216
10km	90%	50000	4	246	2472808	202347	2245335	2549430
10km	90%	50000	4	115	983694	118384	851827	1748876
10km	90%	50000	4	211	1418108	147424	1252911	2002881
10km	90%	50000	4	174	1241009	122547	1111882	2040104
10km	90%	50000	4	123	1662033	149159	1503094	1838367
10km	90%	50000	4	137	1675972	157953	1495835	2262356
10km	90%	50000	4	143	1503870	148779	1342489	2136096
10km	90%	50000	4	241	1662101	134007	1518208	2243167
10km	90%	50000	4	151	1247896	124962	1108657	2081823
10km	90%	50000	4	102	1357487	125609	1223318	1761254
10km	90%	50000	4	170	1335972	133509	1193704	1904522
10km	90%	50000	4	154	2059280	163527	1882155	2256109
10km	90%	50000	4	163	1294913	116122	1170617	1885322
10km	90%	50000	4	141	1700382	142738	1537227	2417521
10km	90%	50000	4	158	1585127	119407	1452973	2006402
10km	90%	50000	4	178	1291840	128470	1152035	1530689
10km	90%	50000	4	119	1323551	145592	1167156	2014419
10km	90%	50000	4	171	1856504	175635	1669883	2240780
10km	90%	50000	4	156	1242388	123672	1102278	2041978
10km	90%	50000	4	288	903793	112985	775663	2095036
10km	90%	50000	4	137	1500004	155982	1331340	2009960
10km	90%	50000	4	184	2028188	175424	1839159	2576244
10km	90%	50000	4	165	1968449	166905	1781540	2226754
10km	90%	50000	4	201	1418336	130212	1276050	1881801
10km	90%	50000	4	189	1824916	147775	1661316	2231954
10km	90%	50000	4	190	1297915	124927	1159527	2213570
10km	90%	50000	4	176	1495512	141916	1317429	2002404
10km	90%	50000	4	170	1618876	134071	1470832	2061652
10km	90%	50000	4	133	1626328	176788	1429021	1940310
10km	90%	50000	4	182	1362566	130888	1221468	2222974
10km	90%	50000	4	183	1645724	146563	1485583	2364400
10km	90%	50000	4	112	1165871	126205	1028534	1760901
10km	90%	50000	4	189	1252811	147331	1097211	2101482
10km	90%	50000	4	179	1545549	147559	1390523	2008355
10km	90%	50000	4	203	1580921	153511	1411299	1929381
10km	90%	50000	4	134	1375857	147631	1209691	1897569
10km	90%	50000	4	183	1961421	181343	1755249	2428037
10km	90%	50000	4	139	1652028	163206	1480474	2222446
10km	90%	50000	4	174	1526909	159655	1350826	1969281
10km	90%	50000	4	247	1148712	107305	1031926	1741826
10km	90%	50000	4	143	1338233	129173	1198538	2176095
10km	90%	50000	4	133	1334873	138949	1180555	1813544
10km	90%	50000	4	174	1900602	152444	1738355	2384300
10km	90%	50000	4	183	1769278	184688	1568814	2328397
10km	90%	50000	4	144	1617826	154687	1454713	2020955
10km	90%	50000	4	144	1259403	141726	1107271	1755180
10km	90%	50000	4	163	1935931	177531	1735914	2232092
10km	90%	50000	4	205	2228498	186563	2018225	2540812
10km	90%	50000	4	182	1152235	129290	1012892	1705224
10km	90%	50000	4	177	1904317	144445	1750524	2402236
10km	90%	50000	4	141	1378389	166583	1195092	2163736
10km	90%	50000	4	182	1230840	130820	1083719	1841053
10km	90%	50000	4	189	1332624	130089	1185832	2031893
10km	90%	50000	4	177	1053996	100539	951131	1888943
10km	90%	50000	4	178	1650851	168827	1459341	2075426
10km	90%	50000	4	183	1472909	138481	1312022	2127031
10km	90%	50000	4	327	1893164	138943	1741939	2333668
10km	90%	50000	4	204	1442655	122399	1303422	2020010
10km	90%	50000	4	160	1445260	148263	1282529	2082683
10km	90%	50000	4	172	1545846	149245	1387395	1948013
10km	90%	50000	4	145	1023663	108932	899168	1765249
10km	90%	50000	4	118	1703898	173110	1511671	1793606
10km	90%	50000	4	191	1583520	135769	1439207	2059386
10km	90%	50000	4	200	1304989	154887	1134262	1946324
10km	90%	50000	4	110	749705	98830	647147	1520525
10km	90%	50000	4	183	1415504	135697	1258517	2295207
10km	90%	50000	4	156	1541896	171037	1356811	2271798
10km	90%	50000	4	157	1510996	143447	1350270	2028661
10km	90%	50000	4	159	1525208	136019	1366806	1869319
10km	90%	50000	4	194	2026840	136980	1861443	2795175
10km	90%	50000	4	127	1106963	122399	973926	1705731
10km	90%	50000	4	207	1747717	144053	1589771	2310406
10km	90%	50000	4	125	1277338	115565	1146485	1775581
10km	90%	50000	4	103	985744	117340	857033	1656257
10km	90%	50000	4	143	2027796	176703	1828201	2750630
10km	90%	50000	4	183	1299461	126391	1141835	2040307
10km	90%	50000	4	150	1458772	148994	1297030	2232876
10km	90%	50000	4	124	1652946	143207	1505088	2236709
10km	90%	50000	4	159	1620511	156700	1430843	2481830
10km	90%	50000	4	183	1693539	157701	1503193	2069587
10km	90%	50000	4	144	1838198	172346	1656016	2193945
10km	90%	50000	4	168	868331	96162	748910	1776665
10km	90%	50000	4	196	1419060	138648	1261237	1740598
10km	90%	50000	4	155	2155223	178865	1939149	2432244
10km	90%	50000	4	225	2166162	192189	1950125	2199408
10km	90%	50000	4	190	1220604	125555	1074600	1817862
10km	90%	50000	4	152	1009954	106842	888743	2034686
10km	90%	50000	4	143	1368571	128364	1226886	1946509
10km	90%	50000	4	116	1064681	114450	942865	1863480
10km	90%	50000	4	134	1634530	143516	1470928	2103959
10km	90%	50000	4	187	1858887	137926	1709879	1942307
10km	90%	50000	4	143	1855411	151517	1687119	2188565
10km	90%	50000	4	134	1285489	134454	1128823	1902736
10km	90%	50000	4	168	1221619	135440	1080121	1685690
10km	90%	50000	4	112	654102	104768	540566	1444136
10km	90%	50000	4	142	1727397	183142	1525245	2416083
10km	90%	50000	4	198	1060549	117284	918805	1783653
10km	90%	50000	4	169	2248053	179328	2056644	2490548
10km	90%	50000	4	157	1634605	144146	1476675	2149284
10km	90%	50000	4	175	1316154	135512	1176129	1794908
10km	90%	50000	4	155	1960827	171112	1764544	2069254
10km	90%	50000	4	124	1672865	149741	1503556	2296533
10km	90%	50000	4	131	1149994	114915	1017167	2180772
10km	90%	50000	4	125	1469315	151035	1301558	1893829
10km	90%	50000	4	132	1554981	167307	1370896	1953402
10km	90%	50000	4	152	1654728	155802	1486100	2103097
10km	90%	50000	4	174	2080035	182509	1872913	2368694
10km	90%	50000	4	143	1121945	119405	993644	1820991
10km	90%	50000	4	141	1342327	132919	1178288	2113111
10km	90%	50000	4	137	1105863	113523	984947	1895814
10km	90%	50000	4	136	1266662	134468	1122792	2046338
10km	90%	50000	4	236	2185258	199924	1967396	2525733
10km	90%	50000	4	168	2239750	190842	2026565	2703478
10km	90%	50000	4	146	1315950	152039	1153610	1812801
10km	90%	50000	4	168	1609532	138175	1464546	1948653
10km	90%	50000	4	154	1185914	132715	1035985	1891904
10km	90%	50000	4	261	1504158	143184	1348832	2094237
10km	90%	50000	4	186	1660310	151470	1494185	2136177
10km	90%	50000	4	172	1026766	103506	912800	1924668
10km	90%	50000	4	178	1766176	138682	1614002	2085782
10km	90%	50000	4	188	1390302	132560	1248014	2153936
10km	90%	50000	4	234	2410562	194294	2192256	2707579
10km	90%	50000	4	140	1589895	148592	1426335	2351817
10km	90%	50000	4	162	1513120	147155	1352065	2323800
10km	90%	50000	4	148	1304702	136331	1153449	1813800
10km	90%	50000	4	120	1264270	131041	1124988	1964246
10km	90%	50000	4	128	1235792	144001	1083555	1998068
10km	90%	50000	4	187	2007990	171538	1812429	2421531
10km	90%	50000	4	221	1985722	151463	1816349	2232779
10km	90%	50000	4	145	808779	95846	704912	1707019
10km	90%	50000	4	189	1628710	146905	1473942	1920657
10km	90%	50000	4	136	1648677	148588	1486837	2305041
10km	90%	50000	4	175	1748989	150554	1584227	2352941
10km	90%	50000	4	174	1061159	117099	936769	1846821
10km	90%	50000	4	166	920198	109866	800218	1716323
10km	90%	50000	4	231	1994270	174912	1801638	2676811
10km	90%	50000	4	152	1393671	140595	1235675	2183952
10km	90%	50000	4	178	1986322	193060	1766702	2353294
10km	90%	50000	4	167	1259557	121777	1129044	1917853
10km	90%	50000	4	175	2047583	196875	1836229	2319162
10km	90%	50000	4	218	1657620	154791	1491491	2211533
10km	90%	50000	4	242	1805449	163660	1629696	2231934
10km	90%	50000	4	198	1704676	151395	1533249	2042718
10km	90%	50000	4	154	1429915	138214	1281337	2191323
10km	90%	50000	4	261	1364431	127309	1228529	1896929
10km	90%	50000	4	150	1148692	98978	1041995	1653449
10km	90%	50000	4	153	1289367	118559	1159432	2083466
10km	90%	50000	4	201	1295901	121079	1165317	1853963
10km	90%	50000	4	189	2117294	191652	1906126	2521978
10km	90%	50000	4	179	1685991	155677	1516795	2400980
10km	90%	50000	4	159	1680737	140512	1529623	1980187
10km	90%	50000	4	149	1461629	137447	1307585	2198196
10km	90%	50000	4	118	1994429	181907	1792784	2203334
10km	90%	50000	4	245	1593414	139225	1435134	2477780
10km	90%	50000	4	203	1881251	149685	1717009	2305526
10km	90%	50000	4	123	1438114	157328	1265176	2215924
10km	90%	50000	4	162	1737361	147409	1574342	2416017
10km	90%	50000	4	186	1143081	105137	1025428	2192765
10km	90%	50000	4	175	1495351	135434	1351911	2200345
10km	90%	50000	4	160	1762723	161382	1590818	2167120
10km	90%	50000	4	123	1519354	160318	1346597	1991335
10km	90%	50000	4	162	1367577	130473	1221607	1768679
10km	90%	50000	4	194	2091248	179971	1891512	2458502
10km	90%	50000	4	142	1171347	110018	1051006	2012248
10km	90%	50000	4	188	1827614	167955	1624490	2242970
10km	90%	50000	4	154	1586047	140234	1432874	2532749
10km	90%	50000	4	192	1945647	166224	1751846	2488304
10km	90%	50000	4	210	1410828	142597	1261684	1871857
10km	90%	50000	4	165	2122034	173703	1941545	2387157
10km	90%	50000	4	177	1699398	150473	1528081	2473894
10km	90%	50000	4	144	1369399	141154	1219067	1931494
10km	90%	50000	4	205	2276098	185212	2078844	2317549
10km	90%	50000	4	173	1092791	114308	966232	1973397
10km	90%	50000	4	153	1641703	163410	1459096	2071129
10km	90%	50000	4	159	1571189	150094	1403910	2097726
10km	90%	50000	4	211	2525418	168737	2341908	2478164
10km	90%	50000	4	220	1355690	151462	1184126	1967914
10km	90%	50000	4	138	1450781	146981	1286007	2039962
10km	90%	50000	4	165	1388761	134548	1234821	2235291
10km	90%	50000	4	229	1360580	123657	1227102	1973836
10km	90%	50000	4	121	1328182	134752	1179196	1867737
10km	90%	50000	4	188	2207953	169811	2019504	2484730
10km	90%	50000	4	162	1696874	169037	1514750	2192278
10km	90%	50000	4	173	1537832	129497	1400581	1996242
10km	90%	50000	4	174	1343902	119110	1219500	1781009
10km	90%	50000	4	173	1354240	123490	1222545	1893331
10km	90%	50000	4	229	1878958	149446	1719564	2432498
10km	90%	50000	4	164	1728811	149208	1568507	1971422
10km	90%	50000	4	192	1176560	117166	1046949	1760562
10km	90%	50000	4	167	1059686	116254	931895	1857324
10km	90%	50000	4	208	1462817	159867	1288820	2163960
10km	90%	50000	4	147	1675728	152672	1508699	2063383
10km	90%	50000	4	175	1573210	143200	1421913	2015043
10km	90%	50000	4	205	1481305	137619	1334075	1891949
10km	90%	50000	4	139	1013542	112788	887363	1907969
10km	90%	50000	4	119	880293	94490	777903	1571421
10km	90%	50000	4	151	1773099	172036	1581462	2225604
10km	90%	50000	4	227	1639871	157035	1478441	1850635
10km	90%	50000	4	179	1271720	122504	1142798	2091882
10km	90%	50000	4	196	2295146	184836	2086557	2431847
10km	90%	50000	4	171	1396984	116059	1264057	2322602
10km	90%	50000	4	203	1822484	155929	1637523	2152000
10km	90%	50000	4	117	1341008	134778	1190343	2185557
10km	90%	50000	4	127	803164	97446	676145	1788222
10km	90%	50000	4	129	1041728	112035	918946	2111537
10km	90%	50000	4	253	1555172	138393	1412304	1907665
10km	90%	50000	4	129	1346571	144443	1186231	2308602
10km	90%	50000	4	132	1623937	168706	1440735	2142170
10km	90%	50000	4	130	1326626	177083	1138770	1914908
10km	90%	50000	4	179	1849243	174930	1659108	2589733
10km	90%	50000	4	222	2542249	195497	2312948	2952709
10km	90%	50000	4	141	722564	98066	604811	1519534
10km	90%	50000	4	241	2037603	217193	1803005	2426165
10km	90%	50000	4	128	958153	112924	830294	1826928
10km	90%	50000	4	155	1886731	145239	1706939	2534845
10km	90%	50000	4	161	1310481	138024	1160756	2023366
10km	90%	50000	4	205	1317600	141681	1166850	1667390
10km	90%	50000	4	178	1919661	192009	1710941	2267683
10km	90%	50000	4	160	1449462	131951	1287979	2219280
10km	90%	50000	4	229	1360283	132366	1212933	1974154
10km	90%	50000	4	137	1286799	131841	1144863	2007919
10km	90%	50000	4	135	1528702	158824	1360942	2312919
10km	90%	50000	4	231	1650497	154457	1474911	2015715
10km	90%	50000	4	158	1301144	131128	1152607	1758207
10km	90%	50000	4	138	1135165	125769	1000299	1904804
10km	90%	50000	4	122	1200091	147673	1036592	2110702
10km	90%	50000	4	147	1897082	164553	1711005	2283741
10km	90%	50000	4	274	1658615	155353	1487956	2139521
10km	90%	50000	4	136	2198907	209677	1978343	2348798
10km	90%	50000	4	134	1672655	161067	1499213	2313971
10km	90%	50000	4	183	1919396	189701	1718585	2009184
10km	90%	50000	4	124	1190579	132352	1039618	1912259
10km	90%	50000	4	207	1258470	116892	1132106	1616586
10km	90%	50000	4	202	1876615	165109	1698047	2643497
10km	90%	50000	4	170	1496116	139970	1322987	1946258
10km	90%	50000	4	183	1598976	147140	1443267	2288812
10km	90%	50000	4	163	1303092	129639	1160557	1991312
10km	90%	50000	4	210	1808043	166210	1628626	2288800
10km	90%	50000	4	154	1257280	113584	1133196	1830018
10km	90%	50000	4	181	1628180	157532	1462136	2098133
10km	90%	50000	4	138	1589417	162957	1411383	2367824
10km	90%	50000	4	225	1329648	138237	1181368	1935471
10km	90%	50000	4	253	2215398	162014	2046242	2344975
10km	90%	50000	4	115	1108169	131309	970082	1711624
10km	90%	50000	4	151	1592807	152945	1424205	1944145
10km	90%	50000	4	195	1450185	157851	1281338	1984167
10km	90%	50000	4	149	2018508	187962	1801743	2577309
10km	90%	50000	4	157	1796152	167317	1609795	2119872
10km	90%	50000	4	172	1745142	171942	1557414	2849201
10km	90%	50000	4	161	1690865	149200	1515351	2183097
10km	90%	50000	4	201	2197078	167221	2009363	2710497
10km	90%	50000	4	209	1544153	140567	1396361	2273994
10km	90%	50000	4	197	1917602	160311	1742543	2023693
10km	90%	50000	4	134	1535144	151032	1364549	1806885
10km	90%	50000	4	189	1509170	142761	1344629	2075434
10km	90%	50000	4	212	1706513	143098	1551548	2427339
10km	90%	50000	4	196	1266136	139420	1120367	2084536
10km	90%	50000	4	138	1531115	150846	1368199	2094027
10km	90%	50000	4	200	1418779	113618	1300593	2104224
10km	90%	50000	4	179	1742250	149233	1576407	2134713
10km	90%	50000	4	135	1395089	134654	1250843	1888286
10km	90%	50000	4	180	1065064	112499	944079	1853302
10km	90%	50000	4	150	1665189	165902	1483537	2394990
10km	90%	50000	4	194	1856602	168796	1676601	2477390
10km	90%	50000	4	191	1770032	168890	1570551	2463248
10km	90%	50000	4	239	2055471	174282	1846450	2048944
10km	90%	50000	4	152	1671873	153121	1504827	2123853
10km	90%	50000	4	145	1715777	177031	1516959	2322139
10km	90%	50000	4	233	2115787	155152	1947667	2630002
10km	90%	50000	4	148	1455723	131635	1309973	1865114
10km	90%	50000	4	189	1622180	165473	1429442	2253686
10km	90%	50000	4	146	1814139	167943	1625088	2427460
10km	90%	50000	4	188	2009432	162322	1822406	2212540
10km	90%	50000	4	132	1897219	190320	1693025	2195169
10km	90%	50000	4	160	1415037	150380	1246924	2060109
10km	90%	50000	4	163	1525021	167945	1341426	2244070
10km	90%	50000	4	209	1575225	137942	1422779	2412943
10km	90%	50000	4	93	1338167	158696	1171355	1795565
10km	90%	50000	4	149	1410483	133112	1261951	1744427
10km	90%	50000	4	156	1695163	138525	1543206	1951537
10km	90%	50000	4	148	1283894	127862	1142007	2163312
10km	90%	50000	4	208	1105187	134264	958761	2120152
10km	90%	50000	4	106	1023842	124371	887312	1713862
10km	90%	50000	4	191	1277092	116157	1153231	2033705
10km	90%	50000	4	195	2030753	160874	1826824	2327015
10km	90%	50000	4	182	1583465	146631	1425964	1948097
10km	90%	50000	4	157	1552216	152670	1389703	2224892
10km	90%	50000	4	116	1623402	144695	1458448	2178587
10km	90%	50000	4	168	1257119	119905	1125550	1942320
10km	90%	50000	4	127	1664277	162593	1484921	2355872
10km	90%	50000	4	170	1692808	147230	1535700	2132910
10km	90%	50000	4	140	1547618	138924	1398939	2014306
10km	90%	50000	4	184	1491053	120606	1356438	1845383
10km	90%	50000	4	283	2366710	207985	2132125	2650644
10km	90%	50000	4	252	1509043	131215	1346954	1906938
10km	90%	50000	4	162	1347708	138037	1190125	1691941
10km	90%	50000	4	191	2662685	204508	2441164	2800318
10km	90%	50000	4	210	1474232	150955	1309596	1879778
10km	90%	50000	4	121	1832064	176387	1641715	2460283
10km	90%	50000	4	169	1532553	138155	1384750	2153658
10km	90%	50000	4	166	1462366	133284	1316349	1871556
10km	90%	50000	4	162	1527170	141589	1368390	2154261
10km	90%	50000	4	164	1378712	132701	1232780	1954777
10km	90%	50000	4	183	1283815	118450	1157000	1800967
10km	90%	50000	4	165	1677849	152881	1517109	2391053
10km	90%	50000	4	181	1496631	143069	1338624	2173973
10km	90%	50000	4	166	1228066	130583	1089969	1735849
10km	90%	50000	4	174	1582699	170669	1399093	2384900
10km	90%	50000	4	159	1724780	147590	1561521	2086627
10km	90%	50000	4	191	1417414	122860	1271247	2115470
10km	90%	50000	4	196	1557605	133772	1406467	2036960
10km	90%	50000	4	185	1850276	155258	1677236	2367341
10km	90%	50000	4	175	1134330	111278	1016128	1983711
10km	90%	50000	4	166	1913352	133673	1759466	2420198
10km	90%	50000	4	143	1098424	113344	978472	1872319
10km	90%	50000	4	143	1378388	135617	1230269	1985212
10km	90%	50000	4	165	1627652	151477	1466803	2100205
10km	90%	50000	4	145	1890511	175043	1693255	2236071
10km	90%	50000	4	169	1602403	128180	1458478	2382466
10km	90%	50000	4	119	1250774	132569	1108967	1990478
10km	90%	50000	4	209	1911004	170241	1711146	2475542
10km	90%	50000	4	175	885650	97635	782033	1994014
10km	90%	50000	4	161	1911725	166146	1735643	2200419
10km	90%	50000	4	189	1525574	154826	1347186	2175341
10km	90%	50000	4	183	1582263	149619	1424534	2111957
10km	90%	50000	4	311	2271287	190796	2058099	2648121
10km	90%	50000	4	200	1646103	151431	1483628	2161218
10km	90%	50000	4	130	1263192	148316	1100853	1793809
10km	90%	50000	4	142	1390979	147051	1204508	2046068
10km	90%	50000	4	151	1319984	124611	1185419	1759300
10km	90%	50000	4	121	1241540	129175	1090376	2109975
10km	90%	50000	4	144	909564	92593	811173	1525979
10km	90%	50000	4	184	1466866	156421	1301576	2011180
10km	90%	50000	4	195	1388975	142803	1236346	1910544
10km	90%	50000	4	151	1281849	134373	1136353	1673900
10km	90%	50000	4	177	1594803	132037	1441046	2279494
10km	90%	50000	4	182	2076166	161713	1874909	2398165
10km	90%	50000	4	227	2029622	152779	1864364	2273021
10km	90%	50000	4	194	1332954	146933	1170121	2186205
10km	90%	50000	4	136	1613396	149102	1450383	2092225
10km	90%	50000	4	135	1570900	156510	1379429	2256446
10km	90%	50000	4	174	1758496	157652	1584346	2139200
10km	90%	50000	4	160	1586131	151042	1402763	1992099
10km	90%	50000	4	156	1711151	164447	1532064	2182898
10km	90%	50000	4	181	1671708	153353	1500012	1930430
10km	90%	50000	4	130	1928532	189018	1722518	2292647
10km	90%	50000	4	197	1912196	170700	1719585	2370919
10km	90%	50000	4	210	1986966	181768	1787190	2410793
10km	90%	50000	4	187	2003993	175553	1797889	2423913
10km	90%	50000	4	176	1926743	182855	1727482	2488886
10km	90%	50000	4	179	1852650	166866	1671853	2092579
10km	90%	50000	4	123	1599093	147707	1437509	2139497
10km	90%	50000	4	101	758352	91548	656628	1603746
10km	90%	50000	4	127	1998101	168328	1817319	2414139
10km	90%	50000	4	245	1193433	124384	1053385	1814914
10km	90%	50000	4	204	1822823	170927	1634779	2170735
10km	90%	50000	4	167	1773788	158135	1582200	2309160
10km	90%	50000	4	167	1578793	132092	1437952	2123194
10km	90%	50000	4	176	1364378	145753	1210682	1894751
10km	90%	50000	4	150	2052873	169605	1863133	2497018
10km	90%	50000	4	153	1626400	173357	1436661	1982217
10km	90%	50000	4	140	1728318	166479	1549304	2208753
10km	90%	50000	4	182	1339522	136721	1178878	1912904
10km	90%	50000	4	173	1814256	156289	1643037	2113379
10km	90%	50000	4	191	1957372	170862	1771149	2444023
10km	90%	50000	4	164	1405842	128332	1264944	2067723
10km	90%	50000	4	163	1392147	138872	1239441	1961512
10km	90%	50000	4	163	1771855	171929	1569476	2069333
10km	90%	50000	4	114	1105314	133258	962424	1593488
10km	90%	50000	4	136	1797005	163883	1610185	2327350
10km	90%	50000	4	312	1873598	176138	1688701	2417836
10km	90%	50000	4	227	1610400	150897	1449191	1981924
10km	90%	50000	4	213	1075433	125815	941721	1736485
10km	90%	50000	4	162	2146170	182844	1940777	2673286
10km	90%	50000	4	172	1381230	123111	1232727	2044728
10km	90%	50000	4	229	1930222	172550	1742164	2282660
10km	90%	50000	4	148	1432272	159695	1262607	1797090
10km	90%	50000	4	165	1374610	138406	1215164	2014242
10km	90%	50000	4	208	1389683	138263	1240630	1700616
10km	90%	50000	4	176	1518323	134019	1375089	1609648
10km	90%	50000	4	144	1552458	150519	1386896	2171253
10km	90%	50000	4	190	2173470	163330	1990834	2559260
10km	90%	50000	4	178	2345818	196706	2124668	2576517
10km	90%	50000	4	209	1400858	126734	1259960	1803327
10km	90%	50000	4	134	1479012	152597	1305987	1999617
10km	90%	50000	4	170	1626362	152045	1453865	2053050
10km	90%	50000	4	179	1536645	155436	1357021	2200076
10km	90%	50000	4	196	1419926	161946	1235593	2388345
10km	90%	50000	4	111	811131	101600	701154	1705341
10km	90%	50000	4	163	1858609	170033	1673551	2435127
10km	90%	50000	4	218	1799963	175594	1612320	2079829
10km	90%	50000	4	191	1892284	176084	1686989	2434024
10km	90%	50000	4	215	1408786	128665	1265563	2160205
10km	90%	50000	4	144	1528191	151560	1369696	1759442
10km	90%	50000	4	201	1816002	144078	1659893	2238055
10km	90%	50000	4	211	1565426	142672	1409410	1937229
10km	90%	50000	4	155	1053329	123572	918850	2033343
10km	90%	50000	4	218	1495493	144654	1333769	2092240
10km	90%	50000	4	219	1439011	128701	1294492	2032933
10km	90%	50000	4	155	1634024	144343	1476480	2224338
10km	90%	50000	4	256	2450432	203541	2218527	2892154
10km	90%	50000	4	257	1817146	182725	1613947	2268080
10km	90%	50000	4	157	1490074	138433	1344237	2165164
10km	90%	50000	4	114	1316413	146451	1151719	1714790
10km	90%	50000	4	261	2177849	187785	1968983	2566587
10km	90%	50000	4	164	2047071	169763	1862649	2500017
10km	90%	50000	4	218	1540931	131186	1399618	1889510
10km	90%	50000	4	244	1601130	163783	1427940	2223351
10km	90%	50000	4	178	1429673	107849	1309110	2138349
10km	90%	50000	4	164	1582227	142919	1417199	2076638
10km	90%	50000	4	183	1736665	166284	1547603	2216896
10km	90%	50000	4	250	2562817	190793	2349474	2637721
10km	90%	50000	4	150	1467607	134848	1319519	2065280
10km	90%	50000	4	143	1776880	171202	1576047	2191285
10km	90%	50000	4	126	1133040	120548	995729	1997181
10km	90%	50000	4	197	1754074	163926	1571899	2434560
10km	90%	50000	4	187	1636877	142630	1476934	2249530
10km	90%	50000	4	163	1460033	150665	1294974	1929941
10km	90%	50000	4	150	1722582	164110	1535542	2288013
10km	90%	50000	4	221	1858355	163215	1679751	2207971
10km	90%	50000	4	163	1894784	184611	1697211	2140985
10km	90%	50000	4	124	1700055	160380	1525446	2109600
10km	90%	50000	4	123	1612540	159003	1437671	2504488
10km	90%	50000	4	187	1726217	150471	1561877	2042306
10km	90%	50000	4	179	1032139	100752	918691	1888922
10km	90%	50000	4	172	1563337	144500	1398215	2158753
10km	90%	50000	4	161	1988039	169494	1795422	1986299
10km	90%	50000	4	208	1913123	170877	1717253	2479053
10km	90%	50000	4	307	2004155	166595	1828902	2226098
10km	90%	50000	4	197	2508128	175117	2319853	2636969
10km	90%	50000	4	246	1187611	137362	1045361	1782632
10km	90%	50000	4	152	1171632	116874	1045190	1907035
10km	90%	50000	4	170	1407869	153179	1242958	1993275
10km	90%	50000	4	191	1666218	137826	1512052	2078433
10km	90%	50000	4	207	1730337	166720	1544158	2428330
10km	90%	50000	4	112	779229	98522	674853	1279057
10km	90%	50000	4	198	1434929	130092	1290261	2117502
10km	90%	50000	4	140	1489635	141457	1334330	1978157
10km	90%	50000	4	236	1658772	149484	1490993	2317344
10km	90%	50000	4	159	1559472	152231	1381754	2046207
10km	90%	50000	4	223	2151750	183173	1945829	2660771
10km	90%	50000	4	158	1607061	151870	1440002	2059094
10km	90%	50000	4	155	1070212	106728	952455	1678894
10km	90%	50000	4	166	1461609	146946	1306977	1824685
10km	90%	50000	4	261	1813258	158390	1635800	2348850
10km	90%	50000	4	159	1858299	182620	1663501	2422975
10km	90%	50000	4	220	2080506	173960	1887458	2513953
10km	90%	50000	4	170	1836781	157397	1662197	2360606
10km	90%	50000	4	160	1525973	162126	1349745	2008405
10km	90%	50000	4	160	1317903	138932	1165030	1828443
10km	90%	50000	4	131	1114604	96238	1009259	2043804
10km	90%	50000	4	216	1344367	132221	1196478	2159451
10km	90%	50000	4	106	1577803	166963	1393081	2014879
10km	90%	50000	4	200	976878	100787	859529	2012326
10km	90%	50000	4	103	911922	113339	791036	1449541
10km	90%	50000	4	170	2111122	193657	1897552	2507695
10km	90%	50000	4	230	2021708	155013	1848303	2543230
10km	90%	50000	4	171	1499342	153108	1338224	1968180
10km	90%	50000	4	210	2204858	162524	2020347	2657553
10km	90%	50000	4	111	1331152	139727	1183905	1656049
10km	90%	50000	4	184	2136426	172725	1945307	2018948
10km	90%	50000	4	183	1239512	124662	1097741	2095441
10km	90%	50000	4	140	1157527	131179	1011692	1835794
10km	90%	50000	4	111	1165141	117031	1039940	1742011
10km	90%	50000	4	177	1255321	141862	1090136	2288191
10km	90%	50000	4	143	1625314	148755	1463708	1868399
10km	90%	50000	4	287	2404520	173054	2196499	2523577
10km	90%	50000	4	239	1669061	163210	1496803	2357079
10km	90%	50000	4	170	1574389	141264	1421491	2083549
10km	90%	50000	4	147	1487244	138256	1332057	1986658
10km	90%	50000	4	208	1709658	131140	1566932	2159076
10km	90%	50000	4	115	1170382	114788	1044500	1811832
10km	90%	50000	4	111	1627019	152263	1458335	2151445
10km	90%	50000	4	260	2195174	193126	1984739	2542507
10km	90%	50000	4	170	1739742	159491	1571179	2172746
10km	90%	50000	4	209	2399718	202649	2186156	2751389
10km	90%	50000	4	176	1389444	122251	1243583	2282216
10km	90%	50000	4	145	2031422	178224	1844422	2460673
10km	90%	50000	4	164	1483931	144637	1324311	2382951
10km	90%	50000	4	166	1584114	132019	1435668	2202725
10km	90%	50000	4	161	2056255	200021	1833345	2316935
10km	90%	50000	4	184	941634	105197	822879	1865876
10km	90%	50000	4	161	1651758	167067	1467274	1854630
10km	90%	50000	4	246	1511642	136009	1362487	2260087
10km	90%	50000	4	221	1441526	145981	1282767	1942841
10km	90%	50000	4	163	1299491	134631	1155422	2010038
10km	90%	50000	4	125	1594230	153837	1419215	2026819
10km	90%	50000	4	180	1510450	161614	1337712	2035320
10km	90%	50000	4	162	1587032	146611	1409492	2047804
10km	90%	50000	4	158	1791364	146143	1629174	1944767
10km	90%	50000	4	180	1868556	173970	1680997	2780937
10km	90%	50000	4	132	1229379	121566	1089913	1862361
10km	90%	50000	4	170	1622530	155733	1454633	2204454
10km	90%	50000	4	164	1487176	139414	1329308	2077709
10km	90%	50000	4	123	1168816	123789	1026360	2156406
10km	90%	50000	4	152	1575686	170116	1386549	2378845
10km	90%	50000	4	277	1840929	164306	1658129	2040431
10km	90%	50000	4	150	1267184	131844	1124376	1904775
10km	90%	50000	4	155	1553464	147016	1389122	2044496
10km	90%	50000	4	141	1462607	155401	1292979	2127276
10km	90%	50000	4	145	1621818	155043	1444707	2176385
10km	90%	50000	4	137	1652976	145904	1485661	2167060
10km	90%	50000	4	159	1267262	143058	1108943	1943348
10km	90%	50000	4	126	1271829	121283	1138770	1679453
10km	90%	50000	4	190	1461631	129575	1317439	1943411
10km	90%	50000	4	188	1722446	169756	1541020	2194485
10km	90%	50000	4	128	934777	104023	822113	1692436
10km	90%	50000	4	194	1319716	137224	1168886	1673252
10km	90%	50000	4	267	1412976	160542	1242536	2261259
10km	90%	50000	4	169	1837273	157456	1662502	2255583
10km	90%	50000	4	219	1898942	155380	1730955	2407505
10km	90%	50000	4	119	1464245	163933	1292906	1996750
10km	90%	50000	4	128	1163183	111277	1046622	1996225
10km	90%	50000	4	183	2070817	177309	1871903	2376095
10km	90%	50000	4	142	1552011	173210	1358492	2236024
10km	90%	50000	4	172	1223236	113258	1090044	2039266
10km	90%	50000	4	145	1306563	132032	1152393	2052628
10km	90%	50000	4	187	2148081	181838	1952605	2611736
10km	90%	50000	4	173	1557379	156033	1388231	1906769
10km	90%	50000	4	203	1996397	199689	1779276	2736012
10km	90%	50000	4	113	1223283	118756	1087511	1854801
10km	90%	50000	4	258	1892336	165936	1708372	2503800
10km	90%	50000	4	163	1415326	141587	1258849	2103239
10km	90%	50000	4	287	2101567	142418	1931883	2472408
10km	90%	50000	4	115	1094115	119965	958613	1896779
10km	90%	50000	4	127	1436407	142737	1282723	2094473
10km	90%	50000	4	222	1424726	126900	1286766	1894585
10km	90%	50000	4	200	1825494	145360	1652284	1933876
10km	90%	50000	4	249	1991268	161498	1810054	2273071
10km	90%	50000	4	146	1278402	136617	1134211	1889719
10km	90%	50000	4	172	1555399	157850	1384918	2292899
10km	90%	50000	4	273	1944070	157910	1771591	2118189
10km	90%	50000	4	200	1712519	149759	1546410	2430481
10km	90%	50000	4	142	1619359	166671	1433232	2209101
10km	90%	50000	4	127	1631191	161982	1449979	1992023
10km	90%	50000	4	185	1385606	142460	1223883	2005955
10km	90%	50000	4	160	1498478	146373	1326979	2218281
10km	90%	50000	4	232	1785695	168915	1601112	1978519
10km	90%	50000	4	166	1682522	148000	1508786	2299755
10km	90%	50000	4	175	1462963	134251	1316254	1972653
10km	90%	50000	4	191	1342922	126591	1202404	2017038
10km	90%	50000	4	190	1891696	177786	1701646	2636167
10km	90%	50000	4	155	1255568	133828	1106760	1898489
10km	90%	50000	4	185	1617102	160713	1446993	2073448
10km	90%	50000	4	147	1359368	141164	1210700	1777651
10km	90%	50000	4	173	1710930	166862	1530968	2243364
10km	90%	50000	4	188	1724987	155158	1553545	1994296
10km	90%	50000	4	112	1340840	141167	1184740	1823832
10km	90%	50000	4	172	1336463	132381	1192659	1843489
10km	90%	50000	4	365	1731087	153561	1560963	2161880
10km	90%	50000	4	133	1323543	157708	1144656	2104556
10km	90%	50000	4	138	1464414	142417	1308102	1635895
10km	90%	50000	4	183	1666310	160618	1494817	2431329
10km	90%	50000	4	182	1599805	120827	1470477	2089956
10km	90%	50000	4	253	1464434	130921	1310754	2206478
10km	90%	50000	4	162	1375758	125850	1225174	1897957
10km	90%	50000	4	184	2484431	171457	2294522	2695545
10km	90%	50000	4	173	1675918	152747	1509193	2178068
10km	90%	50000	4	123	1453459	142795	1297960	1723219
10km	90%	50000	4	185	1770590	167756	1561398	2196700
10km	90%	50000	4	267	1931314	160183	1751345	2768469
10km	90%	50000	4	154	1028781	127160	879219	1752592
10km	90%	50000	4	162	1082105	120636	942888	1924425
10km	90%	50000	4	206	1710868	143019	1557709	2061504
10km	90%	50000	4	155	1402553	139452	1249146	1907106
10km	90%	50000	4	188	2061854	177172	1870209	2265638
10km	90%	50000	4	138	1561833	172460	1382876	2089829
10km	90%	50000	4	186	1179801	126699	1038236	1909297
10km	90%	50000	4	126	1032383	139997	880981	1805703
10km	90%	50000	4	121	1508382	170029	1325895	2142137
10km	90%	50000	4	151	1588813	142172	1430512	1937365
10km	90%	50000	4	185	1525427	164214	1338785	2424366
10km	90%	50000	4	146	1745058	159591	1575298	2117799
10km	90%	50000	4	282	2164597	180077	1967480	2677873
10km	90%	50000	4	238	1906830	174968	1718354	2300032
10km	90%	50000	4	141	1360937	136206	1214386	1826801
10km	90%	50000	4	206	1816238	159686	1637582	2540499
10km	90%	50000	4	121	959381	113396	836715	1716719
10km	90%	50000	4	158	1260364	130649	1121477	2104966
10km	90%	50000	4	188	1454460	133166	1299099	2049293
10km	90%	50000	4	101	976563	121418	833870	1676487
10km	90%	50000	4	142	1458989	144981	1303550	1914259
10km	90%	50000	4	167	1369719	151860	1210280	1745187
10km	90%	50000	4	161	2084457	166009	1902190	2340933
10km	90%	50000	4	158	1850807	176767	1662363	2248222
10km	90%	50000	4	144	1771219	159107	1601239	2224238
10km	90%	50000	4	177	1817854	178584	1614638	2474475
10km	90%	50000	4	197	1968962	198406	1758055	2805058
10km	90%	50000	4	245	1648182	152491	1482069	2091279
10km	90%	50000	4	180	2067200	162558	1895094	2530372
10km	90%	50000	4	154	1804536	164266	1624772	2192301
10km	90%	50000	4	223	1506843	150551	1335665	2198460
10km	90%	50000	4	163	949477	103414	827061	1549839
10km	90%	50000	4	190	1725621	158995	1554382	2429044
10km	90%	50000	4	184	2148102	188999	1927153	2541581
10km	90%	50000	4	216	1672210	140977	1514897	1837229
10km	90%	50000	4	174	1457653	131056	1312149	2142196
10km	90%	50000	4	164	1477043	136092	1334894	1859442
10km	90%	50000	4	153	1550713	135243	1407177	2358834
10km	90%	50000	4	159	1312321	135272	1156686	2073573
10km	90%	50000	4	199	1223654	128778	1088329	1880805
10km	90%	50000	4	284	1718060	134311	1573905	2148111
10km	90%	50000	4	176	1645236	131021	1507326	2675928
10km	90%	50000	4	284	1264907	117966	1137017	1684009
10km	90%	50000	4	192	2210826	196491	1990845	2233554
10km	90%	50000	4	160	1247138	136907	1095166	1724515
10km	90%	50000	4	148	1208182	135275	1065453	2041732
10km	90%	50000	4	163	1560249	163313	1382252	2162320
10km	90%	50000	4	143	1199859	113134	1073515	1900516
10km	90%	50000	4	136	836613	95553	727080	1706865
10km	90%	50000	4	162	1281739	140657	1128278	2069779
10km	90%	50000	4	210	2014818	176551	1817211	2586914
10km	90%	50000	4	173	1128966	113280	1006017	1644596
10km	90%	50000	4	191	1450715	117466	1320954	1870387
10km	90%	50000	4	147	1366669	123294	1233938	2076330
10km	90%	50000	4	124	1752022	162379	1578789	2273625
10km	90%	50000	4	204	1405227	132639	1258817	2042157
10km	90%	50000	4	163	1627861	156830	1460283	1861375
10km	90%	50000	4	157	1416889	141709	1267586	2049874
10km	90%	50000	4	139	2038666	149047	1873585	2199698
10km	90%	50000	4	156	2222650	170058	2038675	2204095
10km	90%	50000	4	167	1780109	155422	1602322	2135856
10km	90%	50000	4	142	1017999	102403	899696	1660091
10km	90%	50000	4	189	1343283	136147	1190699	1937697
10km	90%	50000	4	149	1493568	132271	1349731	2113578
10km	90%	50000	4	163	1573538	160675	1394450	2254213
10km	90%	50000	4	181	1743158	166702	1551429	2016585
10km	90%	50000	4	145	2074489	182324	1848332	2497588
10km	90%	50000	4	139	1139685	128273	997539	1991797
10km	90%	50000	4	142	1149495	114994	1027211	1639274
10km	90%	50000	4	193	1413972	129330	1266820	2173191
10km	90%	50000	4	205	1546034	130896	1398460	2560795
10km	90%	50000	4	205	2141088	158414	1949283	2560444
10km	90%	50000	4	117	1319946	144215	1164686	1853198
10km	90%	50000	4	136	779773	92712	677025	1674654
10km	90%	50000	4	165	1759275	159482	1586590	2088579
10km	90%	50000	4	155	2177831	172312	1964543	3123213
10km	90%	50000	4	119	1689710	151341	1520062	2158915
10km	90%	50000	4	136	1919069	171380	1727183	2142057
10km	90%	50000	4	193	1852886	165773	1672992	2479316
10km	90%	50000	4	171	1668732	153948	1500731	2090926
10km	90%	50000	4	129	1070227	112494	936860	1975605
10km	90%	50000	4	201	1640039	163599	1466183	1878870
10km	90%	50000	4	216	2095592	151186	1932128	2526856
10km	90%	50000	4	198	1492287	149282	1316351	2170177
10km	90%	50000	4	152	1935229	135127	1778080	2321798
10km	90%	50000	4	216	1202064	124237	1066926	2149201
10km	90%	50000	4	139	1085887	121206	950171	1905465
10km	90%	50000	4	132	1379484	151444	1220466	2399835
10km	90%	50000	4	219	1433388	126970	1288114	2074095
10km	90%	50000	4	195	1825873	141523	1660665	2264047
10km	90%	50000	4	124	1132594	108221	1014681	1933853
10km	90%	50000	4	200	1347388	116479	1225612	1873868
10km	90%	50000	4	155	1717108	150395	1545128	2210779
10km	90%	50000	4	124	1553132	168730	1361838	2261910
10km	90%	50000	4	246	2084059	157730	1913362	2324435
10km	90%	50000	4	169	1727181	154315	1560689	2100835
10km	90%	50000	4	147	1669091	149559	1504669	2227726
10km	90%	50000	4	175	1815744	133754	1666870	2374500
10km	90%	50000	4	167	2200680	159629	2020198	2549734
10km	90%	50000	4	161	2059593	198264	1838297	2013668
10km	90%	50000	4	148	1540495	138666	1364321	2051459
10km	90%	50000	4	150	1990550	151582	1813899	2819023
10km	90%	50000	4	359	2555743	168499	2371470	2644440
10km	90%	50000	4	193	1650481	141822	1498357	2437131
10km	90%	50000	4	181	1649874	152806	1489842	2381286
10km	90%	50000	4	126	1592518	163369	1422373	1923386
10km	90%	50000	4	196	1228993	105149	1114164	1791351
10km	90%	50000	4	244	1943674	152379	1785850	2541766
10km	90%	50000	4	203	1549836	136019	1399276	1955965
10km	90%	50000	4	159	1882618	165859	1704997	2082722
10km	90%	50000	4	182	1677200	151034	1508033	2023012
10km	90%	50000	4	140	998735	110854	882109	1747311
10km	90%	50000	4	108	1301956	145720	1148050	1948811
10km	90%	50000	4	161	1600864	154518	1424801	2109661
10km	90%	50000	4	243	1815547	147944	1658371	2314667
10km	90%	50000	4	191	1506278	133128	1364036	1897054
10km	90%	50000	4	227	1702755	170472	1522111	1972603
10km	90%	50000	4	173	1856172	177176	1663791	2293046
10km	90%	50000	4	121	1142922	131326	1005987	1871701
10km	90%	50000	4	160	1521023	174175	1332038	1972524
10km	90%	50000	4	155	1970685	167512	1785819	2461376
10km	90%	50000	4	194	1166677	111127	1046852	1877334
10km	90%	50000	4	148	1281127	130587	1140392	2067304
10km	90%	50000	4	266	1940480	173005	1748479	2360772
10km	90%	50000	4	135	1730311	160234	1555409	1994400
10km	90%	50000	4	142	1502511	135794	1353253	2224478
10km	90%	50000	4	117	1288036	128306	1148670	1737596
10km	90%	50000	4	196	1606830	152200	1438464	2335486
10km	90%	50000	4	300	1589985	185010	1393713	2175295
10km	90%	50000	4	180	1306150	146778	1143308	1815620
10km	90%	50000	4	196	1269650	135178	1119911	1887111
10km	90%	50000	4	143	1289483	128911	1151798	1802805
10km	90%	50000	4	168	2348169	176483	2161812	2434958
10km	90%	50000	4	228	2298887	181007	2084930	2473080
10km	90%	50000	4	168	1349809	150775	1178088	2330193
10km	90%	50000	4	121	1589434	153124	1415302	1976703
10km	90%	50000	4	180	2014055	197682	1796788	2306675
10km	90%	50000	4	179	1819794	172116	1628921	2420944
10km	90%	50000	4	210	1724986	156667	1548446	2179691
10km	90%	50000	4	140	1011741	105500	896284	1956453
10km	90%	50000	4	194	1546081	172400	1350882	2081546
10km	90%	50000	4	164	1284412	125949	1147117	1996767
10km	90%	50000	4	173	2325482	176246	2130134	2926893
10km	90%	50000	4	122	1381411	143210	1231859	2238349
10km	90%	50000	4	176	1559166	129723	1420157	1973220
10km	90%	50000	4	309	2126124	175329	1918349	2347960
10km	90%	50000	4	204	1640070	147792	1481224	2479171
10km	90%	50000	4	130	1509720	158511	1335800	2377902
10km	90%	50000	4	148	1406550	150549	1241775	2123347
10km	90%	50000	4	202	1404404	143242	1250004	2364073
10km	90%	50000	4	171	1969117	161023	1792152	2099552
10km	90%	50000	4	117	1276192	145869	1112398	1806571
10km	90%	50000	4	110	1210701	130177	1071150	1750042
10km	90%	50000	4	168	1127399	107644	1010741	2090542
10km	90%	50000	4	165	1887647	172033	1701081	2067764
10km	90%	50000	4	209	1285833	118010	1160413	1793616
10km	90%	50000	4	262	1764482	128773	1619183	2100724
10km	90%	50000	4	119	1155769	134217	1009130	1806443
10km	90%	50000	4	166	1906801	175371	1720578	2105551
10km	90%	50000	4	164	1834113	173214	1648583	2180139
10km	90%	50000	4	146	1431280	131695	1274587	1969230
10km	90%	50000	4	230	1736179	169762	1554440	2391173
10km	90%	50000	4	211	1927499	171219	1745598	2450906
10km	90%	50000	4	131	1879900	189721	1675071	2091135
10km	90%	50000	4	198	1309654	122163	1180380	1874477
10km	90%	50000	4	155	1298415	119147	1171006	1778007
10km	90%	50000	4	196	1442270	135542	1295090	2254767
10km	90%	50000	4	141	1665274	146865	1495958	2046196
10km	90%	50000	4	194	1781053	172198	1594127	2408239
10km	90%	50000	4	179	1633993	168004	1456291	1855157
10km	90%	50000	4	176	1313439	129771	1171809	2040872
10km	90%	50000	4	160	1810835	150513	1638624	2550331
10km	90%	50000	4	181	1303524	144068	1147379	1977726
10km	90%	50000	4	194	1291394	107854	1176104	1919761
10km	90%	50000	4	183	1455583	130066	1319724	1884269
10km	90%	50000	4	146	1128148	111075	1000654	1619779
10km	90%	50000	4	175	1591093	141785	1437241	2508786
10km	90%	50000	4	158	1558315	174072	1346917	2411401
10km	90%	50000	4	194	1154412	117188	1028746	1915144
10km	90%	50000	4	182	1751419	159638	1578005	2127846
10km	90%	50000	4	215	1717546	164449	1541366	2023418
10km	90%	50000	4	248	1753642	171204	1570747	2251777
10km	90%	50000	4	133	1118339	123625	989627	1828715
10km	90%	50000	4	213	1436575	139116	1278782	2136036
10km	90%	50000	4	139	1496179	143458	1338488	1988437
10km	90%	50000	4	156	1938342	176827	1743909	2237580
10km	90%	50000	4	151	1074926	109582	944110	1848895
10km	90%	50000	4	143	1109893	115607	986182	1580612
10km	90%	50000	4	184	1487407	148490	1320532	2213898
10km	90%	50000	4	187	1470595	148148	1317764	1715042
10km	90%	50000	4	245	2053509	161935	1868303	2686212
10km	90%	50000	4	132	1733862	183550	1544524	2216994
10km	90%	50000	4	130	1707520	152660	1537752	2147823
10km	90%	50000	4	116	1482841	157282	1309425	2012207
10km	90%	50000	4	190	1501664	131518	1361546	2342075
10km	90%	50000	4	183	1664080	152634	1499335	2303705
10km	90%	50000	4	125	1510634	166349	1329405	2026300
10km	90%	50000	4	217	1835573	167978	1641350	2612450
10km	90%	50000	4	188	1288043	150832	1128652	1653099
10km	90%	50000	4	175	1612771	153729	1440176	1894902
10km	90%	50000	4	181	1811337	165669	1630939	2373172
10km	90%	50000	4	169	1522970	125149	1375899	2244226
10km	90%	50000	4	138	1169568	108617	1057416	1657043
10km	90%	50000	4	115	906656	107769	793287	1470220
10km	90%	50000	4	117	1184653	143532	1023526	1857396
10km	90%	50000	4	188	1896719	180976	1708466	2556793
10km	90%	50000	4	181	1412615	148966	1252992	2290837
10km	90%	50000	4	143	1215520	123716	1082160	1871397
10km	90%	50000	4	182	1804567	152222	1643267	2307856
10km	90%	50000	4	135	1159569	132892	1017193	1928142
10km	90%	50000	4	146	1114004	118613	986062	1582036
10km	90%	50000	4	178	1617677	149940	1457833	2039176
10km	90%	50000	4	165	1671996	164454	1484801	2374823
10km	90%	50000	4	135	1608946	143227	1444854	2065685
10km	90%	50000	4	166	1978073	194157	1771995	2420216
10km	90%	50000	4	184	1555425	143922	1403541	1846451
10km	90%	50000	4	221	1943510	167813	1766675	2405138
10km	90%	50000	4	205	2063344	202061	1819954	2474564
10km	90%	50000	4	144	1610568	166922	1426950	2326341
10km	90%	50000	4	215	1331812	126555	1196417	1979624
10km	90%	50000	4	156	1805863	173011	1617822	2180460
10km	90%	50000	4	123	1221130	120341	1092555	1838693
10km	90%	50000	4	145	1554468	132233	1412753	1946493
10km	90%	50000	4	204	2168962	208927	1931400	2827239
10km	90%	50000	4	197	1522503	143827	1348869	2054314
10km	90%	50000	4	160	1407476	126698	1271266	1809499
10km	90%	50000	4	149	1328000	136497	1179183	2111892
10km	90%	50000	4	158	2217060	188485	2016188	2216901
10km	90%	50000	4	140	1339952	126732	1188247	2115308
10km	90%	50000	4	150	1891297	168095	1712476	2090111
10km	90%	50000	4	175	1074022	121481	940747	1703446
10km	90%	50000	4	140	1363627	133858	1218181	2087276
10km	90%	50000	4	156	1235861	134461	1090747	1846051
10km	90%	50000	4	147	1657358	180130	1460496	2037783
10km	90%	50000	4	181	1549812	136116	1392294	2185901
10km	90%	50000	4	157	1766254	165878	1586329	2173174
10km	90%	50000	4	126	1802343	153580	1639465	2101734
10km	90%	50000	4	202	1694461	152832	1524666	1932190
10km	90%	50000	4	134	702369	92071	605144	1658129
10km	90%	50000	4	110	1368909	138814	1213125	1862299
10km	90%	50000	4	130	1413772	131997	1255799	1835471
10km	90%	50000	4	124	1095756	107543	974836	1868582
10km	90%	50000	4	144	1499762	151111	1334659	1990264
10km	90%	50000	4	227	1716004	160772	1530904	2412557
10km	90%	50000	4	125	1224147	140075	1075139	2003354
10km	90%	50000	4	178	1792217	134926	1647046	2157054
10km	90%	50000	4	169	1541806	157325	1378298	1758522
10km	90%	50000	4	126	864669	94527	753158	1592205
10km	90%	50000	4	184	1505109	132594	1361035	1972167
10km	90%	50000	4	197	1734316	157535	1559024	2246873
10km	90%	50000	4	150	1551182	158607	1364207	2353996
10km	90%	50000	4	156	1277822	111198	1158535	1683395
10km	90%	50000	4	169	2324870	199145	2096835	2514005
10km	90%	50000	4	166	1093919	119097	965354	1879052
10km	90%	50000	4	157	1549988	130110	1402281	1947051
10km	90%	50000	4	175	1204939	127557	1062089	2325352
10km	90%	50000	4	215	1457586	146946	1302853	1985701
10km	90%	50000	4	242	1758027	178481	1562063	2113978
10km	90%	50000	4	182	1085692	119210	954895	1832206
10km	90%	50000	4	186	1684876	144136	1519717	2057599
10km	90%	50000	4	195	1916937	143179	1756944	2238815
10km	90%	50000	4	172	1561961	141030	1410712	1900743
10km	90%	50000	4	137	808640	91801	700508	1525597
10km	90%	50000	4	217	1715683	181992	1519674	2405588
10km	90%	50000	4	133	1790355	147855	1630128	2139917
10km	90%	50000	4	134	1506104	148011	1341286	2184803
10km	90%	50000	4	225	1284622	122982	1151826	1923761
10km	90%	50000	4	162	1395333	143633	1242150	2159244
10km	90%	50000	4	153	1957992	182572	1753420	2527421
10km	90%	50000	4	169	1387224	148272	1228678	1794935
10km	90%	50000	4	158	1456628	149292	1293322	2212924
10km	90%	50000	4	273	1644811	149023	1464786	2415313
10km	90%	50000	4	171	1681148	168932	1497146	2334564
10km	90%	50000	4	136	1019971	115063	897769	1618327
10km	90%	50000	4	142	1376243	143813	1222872	1901000
10km	90%	50000	4	105	1317652	141780	1158414	1721844
10km	90%	50000	4	120	1271584	130583	1131464	2065089
10km	90%	50000	4	212	2044117	172894	1841294	2409812
10km	90%	50000	4	235	1644132	142567	1487333	2104682
10km	90%	50000	4	224	1932030	154890	1747442	2359886
10km	90%	50000	4	135	1130926	108629	1011551	1797736
10km	90%	50000	4	144	1658970	155721	1490146	1951196
10km	90%	50000	4	164	1824619	162473	1644663	2039293
10km	90%	50000	4	202	1637267	144875	1470222	2005220
10km	90%	50000	4	214	1571651	129558	1427323	2223797
10km	90%	50000	4	211	1616572	143050	1438258	2176052
10km	90%	50000	4	159	1596245	139693	1442567	2265315
10km	90%	50000	4	194	2010828	159705	1831211	2453938
10km	90%	50000	4	213	1589727	169528	1407555	1964256
10km	90%	50000	4	161	1644485	142473	1480139	2462159
10km	90%	50000	4	132	1517019	142791	1364130	1924491
10km	90%	50000	4	251	1548520	146671	1393811	1851209
10km	90%	50000	4	161	2066387	171749	1877044	2037258
10km	90%	50000	4	130	1551645	156686	1383160	2118522
10km	90%	50000	4	129	1246698	123798	1115202	1813866
10km	90%	50000	4	216	1841331	149365	1675593	2161440
10km	90%	50000	4	158	1750042	165017	1572068	2252105
10km	90%	50000	4	126	1583590	160205	1410728	2075234
10km	90%	50000	4	150	1486508	136341	1330235	1956410
10km	90%	50000	4	223	1353507	123118	1210295	1913625
10km	90%	50000	4	238	1628234	152250	1457301	1928612
10km	90%	50000	4	156	1512478	143998	1362390	2294593
10km	90%	50000	4	116	1157044	117816	1022942	1758533
10km	90%	50000	4	239	1632502	150428	1456887	2006596
10km	90%	50000	4	155	1666173	174413	1478871	2246578
10km	90%	50000	4	153	1481891	148613	1322263	1857616
10km	90%	50000	4	124	953227	117661	822689	1672209
10km	90%	50000	4	245	1194447	121447	1060532	2310660
10km	90%	50000	4	210	1462902	145117	1302836	1886952
10km	90%	50000	4	133	1879900	187535	1679583	2202682
10km	90%	50000	4	164	2118029	192544	1902089	2115421
10km	90%	50000	4	137	1291320	142498	1136731	2138753
10km	90%	50000	4	130	1284188	148078	1115634	2098001
10km	90%	50000	4	88	692371	91413	594817	1685740
10km	90%	50000	4	166	1581041	160193	1406729	1954659
10km	90%	50000	4	209	1625550	147794	1465192	1955706
10km	90%	50000	4	253	2505052	203467	2282741	3233381
10km	90%	50000	4	208	1515911	129846	1375812	1940666
10km	90%	50000	4	158	1826421	164858	1645738	1943233
10km	90%	50000	4	363	1673402	144779	1512272	1969530
10km	90%	50000	4	167	1858824	152158	1697887	2179409
10km	90%	50000	4	171	1387239	147430	1223902	1691687
10km	90%	50000	4	161	1441637	126618	1302412	2077701
10km	90%	50000	4	147	1379624	136080	1233585	1830736
10km	90%	50000	4	142	1857075	151536	1693685	2240355
10km	90%	50000	4	175	1810977	145537	1638852	2091861
10km	90%	50000	4	154	1281107	134486	1139161	1955698
10km	90%	50000	4	174	2030850	182227	1828728	2665422
10km	90%	50000	4	171	1120269	115588	995297	1832709
10km	90%	50000	4	191	1376475	127810	1234447	2112448
10km	90%	50000	4	142	1209398	119214	1079984	1802482
10km	90%	50000	4	179	1935543	158042	1760506	2354665
10km	90%	50000	4	167	1217670	107588	1098980	1873232
10km	90%	50000	4	125	1643154	184328	1443400	2222489
10km	90%	50000	4	143	1483054	135991	1330941	2098751
10km	90%	50000	4	178	1789085	153123	1624704	2200885
10km	90%	50000	4	367	1654621	158180	1471619	2095470
10km	90%	50000	4	155	1975695	186306	1779034	2170036
10km	90%	50000	4	268	1357837	136359	1209392	2237621
10km	90%	50000	4	168	1385468	132681	1237020	1870331
10km	90%	50000	4	183	1446692	148551	1277004	2134767
10km	90%	50000	4	210	1500495	146895	1344368	2092300
10km	90%	50000	4	150	1488997	129283	1353050	2087540
10km	90%	50000	4	166	1687350	155053	1519846	2221358
10km	90%	50000	4	194	1399969	139257	1247537	1971752
10km	90%	50000	4	204	1857625	166412	1668175	2270849
10km	90%	50000	4	118	1475447	140249	1319908	1833135
10km	90%	50000	4	138	1373503	135624	1225106	2038330
10km	90%	50000	4	171	1458231	136819	1310042	1944857
10km	90%	50000	4	214	2103987	159338	1925658	2409427
10km	90%	50000	4	254	1629266	156339	1463326	1988062
10km	90%	50000	4	122	1690844	144593	1527652	2205253
10km	90%	50000	4	247	1393953	120424	1260674	2025163
10km	90%	50000	4	128	938734	96412	834656	1820418
10km	90%	50000	4	163	1573356	152372	1405190	2088526
10km	90%	50000	4	137	1430334	148760	1259805	2049408
10km	90%	50000	4	123	1411349	160286	1237692	2305830
10km	90%	50000	4	158	1086887	111647	964643	1907043
10km	90%	50000	4	119	1211082	118673	1086090	1967725
10km	90%	50000	4	148	1201484	115576	1071699	2040946
10km	90%	50000	4	161	1320981	145748	1163497	1855436
10km	90%	50000	4	113	694121	81982	602682	1724984
10km	90%	50000	4	143	1646489	145142	1494067	2310231
10km	90%	50000	4	228	1727416	154402	1560521	2216863
10km	90%	50000	4	196	1824938	161165	1655199	2406282
10km	90%	50000	4	237	1926466	153400	1734438	2390164
10km	90%	50000	4	125	1432276	147539	1262962	2542801
10km	90%	50000	4	153	1721612	184204	1528090	2327620
10km	90%	50000	4	163	1623765	143921	1459878	2002947
10km	90%	50000	4	139	1695553	165765	1510846	1986294
10km	90%	50000	4	148	1166833	124686	1033781	1986205
10km	90%	50000	4	146	1307117	135386	1155278	2203643
10km	90%	50000	4	158	1989934	177964	1794990	2354231
10km	90%	50000	4	172	1482046	135299	1316495	2065641
10km	90%	50000	4	159	1895970	154788	1721561	2334045
10km	90%	50000	4	376	1467690	111235	1326135	2119939
10km	90%	50000	4	167	1545282	151030	1374512	1881494
10km	90%	50000	4	147	1264573	124943	1117716	1976025
10km	90%	50000	4	164	2149205	192074	1939195	2458412
10km	90%	50000	4	144	1363594	145266	1203671	1992979
10km	90%	50000	4	151	1163009	125296	1022667	1641267
10km	90%	50000	4	156	1424735	135207	1281894	2013499
10km	90%	50000	4	185	1453308	127253	1313806	2103892
10km	90%	50000	4	156	1733875	167633	1555992	2260510
10km	90%	50000	4	210	1709614	144564	1550498	2090315
10km	90%	50000	4	166	1487591	142605	1325895	1901643
10km	90%	50000	4	238	2003006	188373	1794097	2645677
10km	90%	50000	4	185	1373096	138330	1228187	1962833
10km	90%	50000	4	229	1205620	120801	1065410	1773338
10km	90%	50000	4	121	1216672	125656	1065650	1793871
10km	90%	50000	4	144	1568780	151271	1402079	2235475
10km	90%	50000	4	144	1392173	130139	1250403	1716790
10km	90%	50000	4	178	1312751	113559	1188953	2077833
10km	90%	50000	4	158	1976497	153073	1806218	2214169
10km	90%	50000	4	126	1603652	162770	1423604	2218708
10km	90%	50000	4	184	1760966	158385	1585893	2320228
10km	90%	50000	4	171	1690023	154724	1516572	2170685
10km	90%	50000	4	236	2069710	162117	1888495	2465728
10km	90%	50000	4	145	1171121	122369	1029990	1911201
10km	90%	50000	4	160	2082499	194625	1873294	2347018
10km	90%	50000	4	158	1409225	136397	1252783	2115115
10km	90%	50000	4	199	2326223	173224	2131938	2378600
10km	90%	50000	4	135	1304210	133299	1153051	2203434
10km	90%	50000	4	149	1144732	107228	1026444	1817676
10km	90%	50000	4	240	1744931	165069	1567783	2368994
10km	90%	50000	4	170	1089347	122902	957726	1936148
10km	90%	50000	4	210	1648141	138631	1495854	2238136
10km	90%	50000	4	176	1254449	122252	1117941	2116218
10km	90%	50000	4	147	1557193	148576	1384872	1780410
10km	90%	50000	4	141	1612890	150561	1448535	1809957
10km	90%	50000	4	131	1944595	180896	1752387	2122027
10km	90%	50000	4	135	1195943	123081	1065013	1656093
10km	90%	50000	4	230	2047733	163330	1871813	2412895
10km	90%	50000	4	211	1497511	153172	1308933	2194019
10km	90%	50000	4	174	1641436	153445	1469378	2023334
10km	90%	50000	4	198	2019767	171765	1826056	2317284
10km	90%	50000	4	178	2508138	192936	2296112	2800254
10km	90%	50000	4	150	1278392	125338	1144880	1835076
10km	90%	50000	4	185	1835547	161535	1661611	2316774
10km	90%	50000	4	143	1363888	134585	1215549	2168419
10km	90%	50000	4	198	1475521	153778	1280695	2151489
10km	90%	50000	4	143	1701045	145480	1537901	1947029
10km	90%	50000	4	136	1410478	129198	1268502	1993307
10km	90%	50000	4	153	1375419	123170	1240772	2004821
10km	90%	50000	4	156	1957441	203461	1726855	2241441
10km	90%	50000	4	263	1611647	155147	1442982	2058416
10km	90%	50000	4	172	1648203	171799	1468031	2272272
10km	90%	50000	4	165	1403224	132790	1257595	1890028
10km	90%	50000	4	132	1854005	162192	1679675	1899355
10km	90%	50000	4	186	2001385	180951	1797533	2574080
10km	90%	50000	4	247	2652801	190443	2434488	2740756
10km	90%	50000	4	282	1603029	151056	1436809	2017854
10km	90%	50000	4	375	1878025	149859	1715172	2403110
10km	90%	50000	4	137	847521	87488	752921	1515315
10km	90%	50000	4	147	1515449	133804	1366539	2176858
10km	90%	50000	4	171	1322086	130899	1177602	1871119
10km	90%	50000	4	189	1741734	157532	1570013	2085722
10km	90%	50000	4	133	1379961	133466	1236218	2037694
10km	90%	50000	4	204	1644363	143150	1483422	1963592
10km	90%	50000	4	233	1606391	153691	1437671	1919599
10km	90%	50000	4	166	1430559	143611	1267555	1893283
10km	90%	50000	4	119	1177222	133761	1035528	1733533
10km	90%	50000	4	107	1097964	123286	961791	1854914
10km	90%	50000	4	156	2018021	175028	1816001	2318227
10km	90%	50000	4	158	1431320	135216	1280472	1679924
10km	90%	50000	4	162	1813622	169991	1617233	2413832
10km	90%	50000	4	184	1559973	137271	1405436	2323283
10km	90%	50000	4	143	1370506	131545	1232446	1898151
10km	90%	50000	4	128	1557218	133449	1412153	1895345
10km	90%	50000	4	246	1771797	165013	1586449	2378050
10km	90%	50000	4	238	1359262	151380	1195565	1998807
10km	90%	50000	4	165	1817985	156305	1648120	2091592
10km	90%	50000	4	128	877489	107288	758350	1607856
10km	90%	50000	4	202	1536429	158686	1360633	2159824
10km	90%	50000	4	150	1604072	156727	1424225	2163528
10km	90%	50000	4	167	2862067	213596	2621202	2806688
10km	90%	50000	4	171	1577872	143021	1419400	2485294
10km	90%	50000	4	195	1893381	155226	1730457	2254574
10km	90%	50000	4	147	1746389	166606	1570813	1883955
10km	90%	50000	4	164	1276984	133076	1129086	1982884
10km	90%	50000	4	120	979576	115293	857315	1807199
10km	90%	50000	4	149	1572541	156255	1399897	2215449
10km	90%	50000	4	211	1627636	146146	1461969	2316918
10km	90%	50000	4	156	1350145	157564	1174743	2340644
10km	90%	50000	4	166	1728856	146933	1567243	2233571
10km	90%	50000	4	159	1778113	161714	1599324	2404730
10km	90%	50000	4	138	1294345	137169	1142630	1636907
10km	90%	50000	4	169	1058425	136501	911977	1886323
10km	90%	50000	4	292	2008156	177588	1815927	2555478
10km	90%	50000	4	115	1158311	136979	1006283	1758872
10km	90%	50000	4	161	1292701	142918	1140955	1730521
10km	90%	50000	4	181	1350962	131702	1210951	2346796
10km	90%	50000	4	223	1680603	136762	1533946	2208237
10km	90%	50000	4	129	1687501	158639	1518201	1899772
10km	90%	50000	4	191	1696052	162417	1517269	2429698
10km	90%	50000	4	180	1493089	153936	1317584	2257048
10km	90%	50000	4	167	1473497	116749	1346889	2067853
10km	90%	50000	4	139	1327041	128242	1167884	1835312
10km	90%	50000	4	200	1475354	123005	1336061	1812534
10km	90%	50000	4	145	1775785	168284	1590366	1964460
10km	90%	50000	4	162	2206138	188375	1995890	2153928
10km	90%	50000	4	235	1956557	169556	1759119	2198039
10km	90%	50000	4	129	1236778	118464	1108273	1983548
10km	90%	50000	4	183	1665315	160159	1484146	2104801
10km	90%	50000	4	132	1104695	114921	973412	1716568
10km	90%	50000	4	166	1859529	165519	1667095	2223811
10km	90%	50000	4	204	2716670	210306	2478007	2918842
10km	90%	50000	4	138	1120765	115265	987260	1768862
10km	90%	50000	4	132	1195908	133867	1053581	1711343
10km	90%	50000	4	158	2275918	194030	2054485	2832222
10km	90%	50000	4	159	1880151	171379	1690858	2237484
10km	90%	50000	4	185	751932	83771	653988	1671792
10km	90%	50000	4	145	2000439	175588	1805755	2026869
10km	90%	50000	4	146	1355814	147285	1188836	2157323
10km	90%	50000	4	217	1372623	146965	1203979	1899074
[truncated: 1 more rows]
