# Supplementary material for: Quantifying the Value of Perfect Information in Emergency Vaccination Campaigns
Source: PLoS Comput Biol. 2017 Feb 16;13(2):e1005318. doi: 10.1371/journal.pcbi.1005318 (PMC5312803; doi:10.1371/journal.pcbi.1005318)
Supplement: S1 Data — (ZIP) [file pcbi.1005318.s013.zip › Data/10km vaccination/data27.txt]

vacc_radius	efficacy	capacity	delay	outbreak_duration	livestock_culled	cattle_culled	sheep_culled	vaccinations
10km	90%	50000	6	287	1079395	99683	947553	1799550
10km	90%	50000	6	289	2436805	179281	2234907	3039190
10km	90%	50000	6	165	1552621	150127	1387435	2317655
10km	90%	50000	6	161	1794279	159667	1622503	2534449
10km	90%	50000	6	148	1241682	148759	1074230	1927208
10km	90%	50000	6	235	1494112	147453	1330727	2364937
10km	90%	50000	6	153	2194031	195919	1982536	2685179
10km	90%	50000	6	192	1371359	125539	1232888	1849889
10km	90%	50000	6	242	1734537	142124	1586120	2145318
10km	90%	50000	6	131	1272049	125255	1126095	1954143
10km	90%	50000	6	281	1852658	152701	1671757	2203511
10km	90%	50000	6	148	1410567	129940	1265235	1951722
10km	90%	50000	6	228	1739365	161797	1567421	2318713
10km	90%	50000	6	216	1789815	160148	1603370	2275668
10km	90%	50000	6	135	1559114	156898	1394392	1940192
10km	90%	50000	6	170	1301441	126318	1150059	2036136
10km	90%	50000	6	164	931449	124733	794108	1875789
10km	90%	50000	6	171	1678317	138772	1528349	2298977
10km	90%	50000	6	201	2104244	165008	1898961	2576976
10km	90%	50000	6	148	1692591	151229	1522859	2137051
10km	90%	50000	6	120	1136953	130251	995491	2037275
10km	90%	50000	6	259	1637251	167320	1465318	2626342
10km	90%	50000	6	167	1812779	169946	1624703	2475706
10km	90%	50000	6	277	1653519	145017	1491472	2359633
10km	90%	50000	6	200	1634774	149620	1472335	2223844
10km	90%	50000	6	177	1398265	128948	1249914	1877459
10km	90%	50000	6	196	1971282	158853	1783597	2599804
10km	90%	50000	6	167	1135618	111572	1018680	1795296
10km	90%	50000	6	143	1605509	156303	1443852	1806103
10km	90%	50000	6	244	1676516	147900	1511038	2246139
10km	90%	50000	6	178	2202884	190792	1991052	2535413
10km	90%	50000	6	146	2187298	174371	1995299	2404451
10km	90%	50000	6	180	2283620	192100	2064466	2416836
10km	90%	50000	6	131	1830623	163692	1636166	2269543
10km	90%	50000	6	141	1375607	170971	1187463	2092458
10km	90%	50000	6	135	1050659	112486	929295	1558755
10km	90%	50000	6	151	1423078	152106	1261912	1980962
10km	90%	50000	6	108	991697	110561	873708	1671796
10km	90%	50000	6	127	1314652	134430	1162560	2103688
10km	90%	50000	6	141	1684310	153474	1518341	2186371
10km	90%	50000	6	190	1487590	139644	1334897	2544957
10km	90%	50000	6	129	1308667	138699	1131196	1886279
10km	90%	50000	6	149	1182062	118336	1044797	1765181
10km	90%	50000	6	127	1455620	146136	1292740	1972251
10km	90%	50000	6	232	1684015	153292	1524061	2326351
10km	90%	50000	6	168	1409863	146252	1243291	1868118
10km	90%	50000	6	161	1177189	118118	1039370	2031201
10km	90%	50000	6	171	1593869	164535	1419194	2281024
10km	90%	50000	6	248	2344574	222877	2102439	2610646
10km	90%	50000	6	154	1978280	176478	1788564	2086712
10km	90%	50000	6	152	1291435	133818	1145351	1610423
10km	90%	50000	6	186	1648431	155019	1469839	2226213
10km	90%	50000	6	205	1674478	157698	1503261	2144808
10km	90%	50000	6	173	1196867	122008	1068604	1953853
10km	90%	50000	6	161	1930607	176381	1730396	2876770
10km	90%	50000	6	156	1761680	154305	1598505	2391284
10km	90%	50000	6	190	1972212	186052	1768025	2592234
10km	90%	50000	6	155	1509377	147342	1347569	1904677
10km	90%	50000	6	162	1011111	109412	877469	1684840
10km	90%	50000	6	180	1096993	114469	962479	1914527
10km	90%	50000	6	113	1383761	152058	1213942	1794439
10km	90%	50000	6	150	1381055	131086	1239696	1841924
10km	90%	50000	6	143	1385496	125513	1234462	1928702
10km	90%	50000	6	221	1801099	147933	1645431	2293196
10km	90%	50000	6	187	1380976	156692	1207595	2047859
10km	90%	50000	6	260	2015005	191235	1806975	2585605
10km	90%	50000	6	192	1455815	155398	1276336	1855938
10km	90%	50000	6	202	1411228	126932	1250051	2200956
10km	90%	50000	6	215	1683431	165571	1506104	2284183
10km	90%	50000	6	160	1886185	148157	1725800	2578150
10km	90%	50000	6	214	1275749	141645	1111466	1885752
10km	90%	50000	6	132	1773787	183451	1575542	2006741
10km	90%	50000	6	166	1426183	157911	1254265	2027138
10km	90%	50000	6	206	1822746	165745	1641205	2184502
10km	90%	50000	6	201	1880734	156971	1706419	2138204
10km	90%	50000	6	259	1841799	172710	1641173	2040101
10km	90%	50000	6	185	1260863	115261	1124516	2014983
10km	90%	50000	6	139	1350216	132642	1207198	1876920
10km	90%	50000	6	181	1446031	143312	1288493	1868339
10km	90%	50000	6	222	1916953	173357	1726500	2416867
10km	90%	50000	6	150	862908	110281	737579	1690434
10km	90%	50000	6	146	1506454	166854	1308391	2101676
10km	90%	50000	6	168	1637435	135799	1488992	1919430
10km	90%	50000	6	174	1835667	172842	1642644	2258475
10km	90%	50000	6	203	1961049	179035	1763150	2502219
10km	90%	50000	6	272	1292830	137856	1145784	1886178
10km	90%	50000	6	139	1543650	154776	1368328	2032775
10km	90%	50000	6	124	1429196	145324	1264588	1875553
10km	90%	50000	6	167	1696559	159953	1522951	2366210
10km	90%	50000	6	165	1419558	144422	1263894	2150663
10km	90%	50000	6	184	2096542	167887	1915498	2473570
10km	90%	50000	6	139	1550022	149040	1390934	2001735
10km	90%	50000	6	171	1673486	172463	1487397	2363558
10km	90%	50000	6	153	1475245	148887	1319638	1888855
10km	90%	50000	6	195	1632017	149407	1472215	2153877
10km	90%	50000	6	234	1197748	118365	1067986	1927980
10km	90%	50000	6	177	1294299	109492	1171569	2086941
10km	90%	50000	6	129	1506998	161111	1334234	1930157
10km	90%	50000	6	199	1600969	155656	1430082	1911086
10km	90%	50000	6	132	1120809	123837	981550	1855631
10km	90%	50000	6	179	1079769	114717	961168	1669190
10km	90%	50000	6	137	2006847	165122	1811980	2336319
10km	90%	50000	6	189	1336911	136160	1188245	1984842
10km	90%	50000	6	141	1674726	152163	1501248	1998975
10km	90%	50000	6	251	1273785	126880	1133352	2130402
10km	90%	50000	6	138	1647575	142270	1473574	1994606
10km	90%	50000	6	204	1817376	165304	1634051	1831753
10km	90%	50000	6	152	1407242	150381	1239340	1898855
10km	90%	50000	6	179	1395270	122573	1264691	2088251
10km	90%	50000	6	171	1555534	145974	1390194	1975185
10km	90%	50000	6	193	1338777	134506	1189731	1845470
10km	90%	50000	6	150	1343952	135460	1199375	1797193
10km	90%	50000	6	301	1986426	169755	1803140	2368989
10km	90%	50000	6	258	1888895	161566	1700498	2579586
10km	90%	50000	6	216	1780722	159864	1613819	2308154
10km	90%	50000	6	104	1150741	124013	1012885	1908245
10km	90%	50000	6	174	2346365	205452	2129040	2641874
10km	90%	50000	6	153	1271303	118181	1148770	1933136
10km	90%	50000	6	143	1773812	164850	1593789	2512328
10km	90%	50000	6	161	2285347	173053	2101156	2526624
10km	90%	50000	6	154	1436978	122338	1291708	2075340
10km	90%	50000	6	271	1688536	160826	1507244	2351272
10km	90%	50000	6	212	1242669	120166	1105923	1958534
10km	90%	50000	6	148	2015739	173606	1813375	2128544
10km	90%	50000	6	151	1530811	129564	1385413	1796079
10km	90%	50000	6	201	1332297	134441	1190408	1938999
10km	90%	50000	6	157	1805060	137245	1654352	2219464
10km	90%	50000	6	203	960140	127983	817082	1772341
10km	90%	50000	6	107	1456466	157320	1287408	2058758
10km	90%	50000	6	187	1807951	168154	1625178	2421449
10km	90%	50000	6	174	1664687	162562	1483441	2287943
10km	90%	50000	6	256	1475710	142413	1307259	2214528
10km	90%	50000	6	173	1689008	157781	1498492	2118465
10km	90%	50000	6	270	1999722	176244	1807354	2498212
10km	90%	50000	6	188	1659347	140404	1497326	2384604
10km	90%	50000	6	261	2297170	171774	2105118	2553797
10km	90%	50000	6	141	991520	136763	842634	1711859
10km	90%	50000	6	178	2315992	168465	2136393	2744134
10km	90%	50000	6	178	1223282	117125	1081963	1905029
10km	90%	50000	6	140	1290347	140467	1137606	1675011
10km	90%	50000	6	149	1121702	120550	988037	1731190
10km	90%	50000	6	394	2080278	188410	1870062	2501088
10km	90%	50000	6	195	1113129	121243	982271	1899745
10km	90%	50000	6	151	1686136	162053	1509943	2039904
10km	90%	50000	6	216	2124318	176414	1925692	2481411
10km	90%	50000	6	163	1570598	150409	1379489	2313218
10km	90%	50000	6	169	1318167	123799	1177496	2161089
10km	90%	50000	6	269	2080529	210606	1848209	2350700
10km	90%	50000	6	158	1578729	158075	1405690	2182976
10km	90%	50000	6	151	978512	108182	855853	1860492
10km	90%	50000	6	154	1823247	167237	1649673	2269286
10km	90%	50000	6	149	1726450	165704	1552135	2493549
10km	90%	50000	6	196	1691659	169803	1504597	2239328
10km	90%	50000	6	130	1670101	162084	1489668	1974791
10km	90%	50000	6	144	1974824	180327	1768195	1998829
10km	90%	50000	6	153	1678207	162147	1498075	2432580
10km	90%	50000	6	124	1142540	101067	1034778	2106130
10km	90%	50000	6	209	1173637	119035	1035565	1756441
10km	90%	50000	6	251	2005451	195015	1789057	2398467
10km	90%	50000	6	121	769571	99138	665131	1700659
10km	90%	50000	6	108	1084132	104210	961773	1744704
10km	90%	50000	6	214	1705230	171624	1517243	2246441
10km	90%	50000	6	128	1483172	147290	1325246	2060624
10km	90%	50000	6	187	2208853	193239	2002610	2458401
10km	90%	50000	6	196	1577698	149897	1415860	1880683
10km	90%	50000	6	167	1877701	201330	1660416	2343005
10km	90%	50000	6	136	1287889	137146	1137800	1903931
10km	90%	50000	6	173	1412097	100451	1284652	2056147
10km	90%	50000	6	176	1898065	188040	1698846	2216110
10km	90%	50000	6	158	1081616	108665	951594	1782810
10km	90%	50000	6	150	1649756	151593	1489878	2254244
10km	90%	50000	6	154	1951411	149217	1780891	2303054
10km	90%	50000	6	133	1266428	131651	1124730	1897583
10km	90%	50000	6	139	1524774	141595	1374734	1863238
10km	90%	50000	6	262	1810056	150234	1636827	2349427
10km	90%	50000	6	155	1316298	138474	1163861	2230097
10km	90%	50000	6	152	1650360	131687	1494825	2252127
10km	90%	50000	6	176	1690997	164348	1506388	2471172
10km	90%	50000	6	165	1479899	138246	1329098	2035214
10km	90%	50000	6	112	1701999	171510	1503490	1952872
10km	90%	50000	6	156	1654832	129525	1511742	2156738
10km	90%	50000	6	227	1563850	139286	1401735	2170865
10km	90%	50000	6	139	1305487	122084	1173512	1847393
10km	90%	50000	6	134	1408218	148523	1247250	2098733
10km	90%	50000	6	158	1546791	144367	1386352	2120704
10km	90%	50000	6	218	1501640	149997	1338484	2179225
10km	90%	50000	6	152	1211210	134244	1065871	1960996
10km	90%	50000	6	104	1301859	156720	1132280	1832096
10km	90%	50000	6	227	1744721	143001	1586590	2270485
10km	90%	50000	6	185	1133711	109302	1012165	1637143
10km	90%	50000	6	175	1468896	135360	1321293	2359777
10km	90%	50000	6	212	1875996	138950	1714933	2108208
10km	90%	50000	6	163	1648167	148734	1488456	2388345
10km	90%	50000	6	139	1310074	131220	1165846	1974526
10km	90%	50000	6	174	1413701	142059	1254260	1858487
10km	90%	50000	6	178	1634334	140409	1484019	2029246
10km	90%	50000	6	136	1211077	119939	1080369	1728434
10km	90%	50000	6	145	1480049	141903	1322240	2348706
10km	90%	50000	6	225	1510234	128547	1360220	2278968
10km	90%	50000	6	216	1775559	160338	1596813	2263301
10km	90%	50000	6	135	1076345	112500	932049	1752795
10km	90%	50000	6	163	1747620	163007	1565114	2000345
10km	90%	50000	6	157	1439353	142565	1277234	2002003
10km	90%	50000	6	150	1278217	139067	1123088	1814126
10km	90%	50000	6	153	1708384	163859	1536561	2030034
10km	90%	50000	6	210	1671995	164684	1488262	2320447
10km	90%	50000	6	150	810145	95838	695729	1638712
10km	90%	50000	6	215	1839153	150092	1656599	2163018
10km	90%	50000	6	200	1515927	148798	1358492	2226250
10km	90%	50000	6	164	1346274	123633	1215879	1787839
10km	90%	50000	6	219	1096209	114148	975121	1691303
10km	90%	50000	6	350	2523362	179473	2319056	2835192
10km	90%	50000	6	142	2101790	196530	1891207	2420145
10km	90%	50000	6	164	1147658	122589	1015085	1819504
10km	90%	50000	6	207	1379594	142342	1217721	2028081
10km	90%	50000	6	188	1515375	158424	1347480	2100890
10km	90%	50000	6	127	1526072	164305	1345421	1998337
10km	90%	50000	6	117	1133909	123401	997471	1735218
10km	90%	50000	6	345	2477139	173423	2288107	2422807
10km	90%	50000	6	165	1482683	138888	1332866	2045774
10km	90%	50000	6	188	1441445	133724	1286309	2375387
10km	90%	50000	6	184	1536017	144532	1380442	1953089
10km	90%	50000	6	218	1347652	149180	1185614	2166860
10km	90%	50000	6	154	1319634	112332	1196110	1725434
10km	90%	50000	6	117	1776836	158291	1597228	2052180
10km	90%	50000	6	189	2050734	197002	1842891	2403197
10km	90%	50000	6	132	1068759	107193	941430	1787238
10km	90%	50000	6	325	1278069	125571	1142922	1788950
10km	90%	50000	6	250	1917934	164437	1724815	2016932
10km	90%	50000	6	145	2128048	165124	1945161	2267343
10km	90%	50000	6	145	1863362	148107	1700965	2721647
10km	90%	50000	6	258	1651794	146589	1491992	2083126
10km	90%	50000	6	147	1558857	128047	1424568	1957810
10km	90%	50000	6	159	1510168	126755	1370296	2018755
10km	90%	50000	6	125	822952	108001	705398	1552209
10km	90%	50000	6	249	2332090	171864	2145634	2386446
10km	90%	50000	6	177	1197564	125584	1057414	2081878
10km	90%	50000	6	171	2178292	180028	1980754	2307813
10km	90%	50000	6	230	1471968	144845	1313107	2315020
10km	90%	50000	6	213	1718753	171775	1521736	2504399
10km	90%	50000	6	217	1744981	162465	1569614	2579713
10km	90%	50000	6	171	1156996	127852	1008072	1860700
10km	90%	50000	6	142	1684752	165834	1496336	2323664
10km	90%	50000	6	199	1088053	101251	980002	1433947
10km	90%	50000	6	256	1767792	139492	1616941	2117258
10km	90%	50000	6	178	1811756	160410	1632901	2103306
10km	90%	50000	6	149	1781396	159914	1614858	2419270
10km	90%	50000	6	157	1217241	126543	1078256	2108296
10km	90%	50000	6	160	1593257	130086	1452536	1942412
10km	90%	50000	6	225	1675440	134200	1516863	2227106
10km	90%	50000	6	128	1138161	135819	992006	1806025
10km	90%	50000	6	155	1722157	152334	1549594	2454584
10km	90%	50000	6	185	2006857	155802	1826975	2154178
10km	90%	50000	6	143	1599738	146106	1443745	1962451
10km	90%	50000	6	148	1337859	127768	1200540	2084462
10km	90%	50000	6	129	1494391	131366	1353258	2012928
10km	90%	50000	6	152	1339092	139807	1190192	1781558
10km	90%	50000	6	144	1183370	109758	1062222	1817233
10km	90%	50000	6	167	1825980	156481	1659660	2232346
10km	90%	50000	6	193	1544401	139341	1380929	2016536
10km	90%	50000	6	92	1064797	117377	928777	2078229
10km	90%	50000	6	199	2010099	187364	1798705	2408490
10km	90%	50000	6	133	1620731	130324	1466666	1883572
10km	90%	50000	6	227	818840	110590	695237	1518571
10km	90%	50000	6	203	2231640	201982	2011338	2836801
10km	90%	50000	6	180	1335459	135058	1188289	1909341
10km	90%	50000	6	142	1310243	115438	1175391	1932760
10km	90%	50000	6	164	1647996	170055	1466817	2284031
10km	90%	50000	6	147	1836840	184469	1638897	2006720
10km	90%	50000	6	134	1581023	174945	1394552	1864612
10km	90%	50000	6	175	1642018	151144	1472679	2049960
10km	90%	50000	6	164	1461747	154111	1302710	2075260
10km	90%	50000	6	171	2030715	167448	1846131	2349911
10km	90%	50000	6	140	1702400	156300	1528817	2156494
10km	90%	50000	6	145	1108198	119681	978949	1726193
10km	90%	50000	6	199	1798006	164008	1613256	2099052
10km	90%	50000	6	162	1595082	178665	1403243	2693946
10km	90%	50000	6	196	2047859	175727	1847800	2452446
10km	90%	50000	6	216	1918964	170836	1732931	2337160
10km	90%	50000	6	158	2159675	168566	1960219	2260585
10km	90%	50000	6	176	1439117	141167	1284658	2373245
10km	90%	50000	6	142	1755190	175006	1564139	2090469
10km	90%	50000	6	169	1435581	127623	1290168	2209172
10km	90%	50000	6	144	1334546	140729	1177618	2217153
10km	90%	50000	6	208	1312749	131231	1174075	1867202
10km	90%	50000	6	197	1662310	164113	1480745	2065835
10km	90%	50000	6	140	2279556	210622	2048883	2094133
10km	90%	50000	6	126	1485643	153129	1323274	2061940
10km	90%	50000	6	166	1162961	137231	1009815	1595170
10km	90%	50000	6	248	1266654	127857	1128557	2067110
10km	90%	50000	6	202	1479799	154608	1314213	1852003
10km	90%	50000	6	272	1802279	149967	1632192	2371694
10km	90%	50000	6	149	1523655	143576	1365978	2124294
10km	90%	50000	6	218	1513531	142330	1335643	1911465
10km	90%	50000	6	178	2207560	207730	1981055	2572034
10km	90%	50000	6	166	1318604	146440	1156858	1737067
10km	90%	50000	6	168	1780077	153653	1592962	2229357
10km	90%	50000	6	92	407105	65878	336150	1234392
10km	90%	50000	6	163	1761576	172803	1567393	2162791
10km	90%	50000	6	199	1576506	122461	1446782	2221319
10km	90%	50000	6	209	1478283	151086	1300220	1779319
10km	90%	50000	6	185	950521	91647	849542	1780071
10km	90%	50000	6	158	1313345	122846	1176123	1770050
10km	90%	50000	6	195	1343230	120526	1211928	1879005
10km	90%	50000	6	184	1880488	180250	1691951	2112255
10km	90%	50000	6	163	1306266	133877	1162953	1687358
10km	90%	50000	6	112	1059797	118749	935527	1665251
10km	90%	50000	6	210	2135823	152688	1962592	2598004
10km	90%	50000	6	234	1424589	126444	1287098	2297365
10km	90%	50000	6	97	1175797	141320	1018233	1947304
10km	90%	50000	6	128	1432301	168905	1246608	1925112
10km	90%	50000	6	202	1307952	132299	1169980	1925322
10km	90%	50000	6	140	1194359	119715	1061802	1693037
10km	90%	50000	6	130	1507218	159522	1333700	1937564
10km	90%	50000	6	175	1483703	135390	1341098	1857140
10km	90%	50000	6	200	1602049	137200	1454079	1815138
10km	90%	50000	6	98	1073333	119248	947843	1536512
10km	90%	50000	6	185	1423536	125471	1280839	2013985
10km	90%	50000	6	119	1447257	163407	1273334	2229725
10km	90%	50000	6	178	1498763	121048	1363543	1976944
10km	90%	50000	6	202	1703102	146060	1540474	2103168
10km	90%	50000	6	261	1210051	118492	1084488	1932836
10km	90%	50000	6	156	2147969	166242	1969736	2594355
10km	90%	50000	6	161	1434216	131287	1283035	2216259
10km	90%	50000	6	134	916863	102337	807991	1644471
10km	90%	50000	6	165	1576729	159707	1399923	2059545
10km	90%	50000	6	222	1763832	158381	1597682	2405117
10km	90%	50000	6	237	1687080	150764	1521450	2324045
10km	90%	50000	6	162	1540032	163856	1363071	2364386
10km	90%	50000	6	150	1531082	147242	1368477	2050865
10km	90%	50000	6	136	1465391	155170	1303114	1975527
10km	90%	50000	6	119	2074316	203346	1848827	2355756
10km	90%	50000	6	180	1389879	137016	1243856	2195960
10km	90%	50000	6	235	1349729	132269	1197609	1908340
10km	90%	50000	6	241	1919268	161041	1734755	2564291
10km	90%	50000	6	153	1548195	149871	1388072	2058645
10km	90%	50000	6	128	1177346	134098	1031731	1735233
10km	90%	50000	6	186	2237764	185582	2024813	2219894
10km	90%	50000	6	182	1463366	140431	1308909	2193011
10km	90%	50000	6	253	1423808	127865	1282693	2010001
10km	90%	50000	6	221	1717632	140221	1564087	2379136
10km	90%	50000	6	169	1610932	154066	1440140	1993067
10km	90%	50000	6	177	1258856	119364	1111662	1793054
10km	90%	50000	6	178	1588420	153199	1411527	2492939
10km	90%	50000	6	129	1148282	114438	1023361	1643598
10km	90%	50000	6	142	1731711	161281	1547788	2061511
10km	90%	50000	6	231	1467201	132556	1298691	2333276
10km	90%	50000	6	163	1689046	157479	1518449	2300217
10km	90%	50000	6	208	1851859	156144	1679422	2531737
10km	90%	50000	6	209	1371808	153375	1211618	2090499
10km	90%	50000	6	150	1474592	138750	1323194	1834906
10km	90%	50000	6	123	1588445	145187	1431637	1814039
10km	90%	50000	6	195	1134943	121340	1005087	1851925
10km	90%	50000	6	195	1935077	189586	1723027	2316791
10km	90%	50000	6	139	1264203	124480	1132120	2029630
10km	90%	50000	6	149	1299506	121732	1164049	1907297
10km	90%	50000	6	295	1515545	143998	1352917	2223083
10km	90%	50000	6	95	789574	95986	675374	1769110
10km	90%	50000	6	236	1636412	144398	1479318	2220415
10km	90%	50000	6	183	1989120	169239	1789039	2180250
10km	90%	50000	6	138	1315222	134232	1170607	1750240
10km	90%	50000	6	148	1668691	152067	1501442	1986962
10km	90%	50000	6	160	1977263	185925	1767971	2241607
10km	90%	50000	6	236	1426024	147071	1262160	1945408
10km	90%	50000	6	200	1983872	181184	1781785	2159210
10km	90%	50000	6	188	1365952	131448	1208524	2111693
10km	90%	50000	6	207	1539399	126107	1399563	2262705
10km	90%	50000	6	156	2002430	175822	1809597	2321836
10km	90%	50000	6	184	1594002	162612	1411120	2755807
10km	90%	50000	6	163	1878140	161761	1706978	2413959
10km	90%	50000	6	203	930738	110241	812604	1429972
10km	90%	50000	6	130	1402383	127757	1249696	1818094
10km	90%	50000	6	179	1783781	155155	1610217	2241820
10km	90%	50000	6	164	1356556	137574	1203307	2322415
10km	90%	50000	6	139	1165769	98917	1058883	1907487
10km	90%	50000	6	258	1506293	139239	1348170	1970606
10km	90%	50000	6	206	1715780	147602	1535078	2358495
10km	90%	50000	6	182	1326174	128610	1182436	2038513
10km	90%	50000	6	247	1126699	95934	995463	2053558
10km	90%	50000	6	115	795377	101833	680105	1629274
10km	90%	50000	6	235	1194111	119581	1064205	1968065
10km	90%	50000	6	128	1248944	134651	1096669	1959205
10km	90%	50000	6	268	1602864	151719	1428457	2329320
10km	90%	50000	6	124	1168336	114739	1045733	1605181
10km	90%	50000	6	192	1474313	157413	1305462	1851557
10km	90%	50000	6	154	1277725	130339	1131196	1897579
10km	90%	50000	6	217	1952059	162399	1774376	2554735
10km	90%	50000	6	167	1559788	145498	1397136	2035210
10km	90%	50000	6	127	1421361	140887	1270432	2090141
10km	90%	50000	6	175	1576835	161940	1402291	2304513
10km	90%	50000	6	198	1529536	125453	1395963	2047655
10km	90%	50000	6	125	1462667	148845	1298931	2100115
10km	90%	50000	6	192	1416626	135273	1263930	2114147
10km	90%	50000	6	240	1321227	119904	1190637	1977181
10km	90%	50000	6	162	1873047	156010	1699228	2339757
10km	90%	50000	6	164	1480975	143309	1322429	2030800
10km	90%	50000	6	163	1628053	150731	1457590	2297483
10km	90%	50000	6	159	1724385	160381	1535447	2049003
10km	90%	50000	6	139	1459283	145259	1283903	2017381
10km	90%	50000	6	170	1760541	173747	1576187	2124500
10km	90%	50000	6	168	1637140	163413	1463063	2198451
10km	90%	50000	6	166	1285529	137227	1135623	1949063
10km	90%	50000	6	114	1118310	135518	970293	1636159
10km	90%	50000	6	168	1537416	117963	1405588	2175138
10km	90%	50000	6	184	1238349	133688	1091388	1768676
10km	90%	50000	6	144	1622492	135942	1470650	2021549
10km	90%	50000	6	235	2474643	216877	2241571	2803650
10km	90%	50000	6	204	1442825	133447	1300619	1895484
10km	90%	50000	6	189	1724512	160431	1545896	2585766
10km	90%	50000	6	134	951535	96639	842535	1776331
10km	90%	50000	6	186	1892185	167005	1709005	2351072
10km	90%	50000	6	129	1220417	130299	1064977	1929306
10km	90%	50000	6	221	1892183	153432	1728642	2248152
10km	90%	50000	6	184	1581274	155159	1401791	2024246
10km	90%	50000	6	168	1366266	139389	1209377	2101773
10km	90%	50000	6	166	1313214	140137	1157197	2078509
10km	90%	50000	6	126	798056	107700	684691	1786703
10km	90%	50000	6	135	1081766	124510	949624	1587044
10km	90%	50000	6	144	1263167	135737	1115878	1943876
10km	90%	50000	6	153	2038831	185818	1835425	2096467
10km	90%	50000	6	143	1409469	140213	1252211	1901884
10km	90%	50000	6	241	2656472	204080	2437976	2503819
10km	90%	50000	6	228	1374260	133731	1232398	2099827
10km	90%	50000	6	183	1728235	159813	1543372	2234048
10km	90%	50000	6	161	1158752	127574	1022091	2095006
10km	90%	50000	6	202	1736639	158739	1561659	2183654
10km	90%	50000	6	240	1697317	162923	1518893	2323632
10km	90%	50000	6	201	1962197	148882	1803512	2181995
10km	90%	50000	6	153	1094685	110556	979369	1997596
10km	90%	50000	6	138	1357301	113224	1235841	1812337
10km	90%	50000	6	202	1703320	164570	1526626	2128730
10km	90%	50000	6	189	1445485	153040	1272632	2071840
10km	90%	50000	6	167	1621752	155099	1429921	2453113
10km	90%	50000	6	156	1690744	160012	1519330	2139022
10km	90%	50000	6	142	1244111	130250	1095717	2127393
10km	90%	50000	6	163	1628530	172486	1440444	2320683
10km	90%	50000	6	147	1381828	130718	1237612	2282010
10km	90%	50000	6	181	1498437	141413	1345444	2243751
10km	90%	50000	6	104	1436542	168839	1247712	1786281
10km	90%	50000	6	198	1503842	139360	1336386	2196898
10km	90%	50000	6	200	1974583	148167	1807303	2195504
10km	90%	50000	6	176	1336037	135108	1192596	1965171
10km	90%	50000	6	245	1710940	163107	1522063	2172551
10km	90%	50000	6	265	1621031	148067	1438544	2251337
10km	90%	50000	6	239	1719399	154856	1543986	2263829
10km	90%	50000	6	165	1153439	109532	1033274	2095371
10km	90%	50000	6	158	1931945	161040	1762810	2111440
10km	90%	50000	6	206	1786563	164274	1602793	2265295
10km	90%	50000	6	191	1904832	162888	1732238	2671313
10km	90%	50000	6	180	1403601	132012	1259339	2038190
10km	90%	50000	6	202	2280392	169962	2093910	2481737
10km	90%	50000	6	255	1744352	170427	1560712	2039350
10km	90%	50000	6	185	1737420	158591	1556850	2426720
10km	90%	50000	6	136	1492521	135456	1348582	2190575
10km	90%	50000	6	135	1490037	149686	1332077	1869234
10km	90%	50000	6	120	1649023	160495	1476960	2484705
10km	90%	50000	6	228	1932642	166774	1744398	2245796
10km	90%	50000	6	210	1692206	151894	1531790	2170930
10km	90%	50000	6	197	1939201	158375	1758509	2307947
10km	90%	50000	6	155	1175884	123088	1040038	1835584
10km	90%	50000	6	139	1524603	158318	1341252	1771588
10km	90%	50000	6	135	1683616	139248	1528475	1951363
10km	90%	50000	6	218	1471711	138427	1322784	2303484
10km	90%	50000	6	159	1674352	153714	1508095	1999807
10km	90%	50000	6	198	1735451	150115	1564903	2424538
10km	90%	50000	6	197	1630155	139937	1474532	2241236
10km	90%	50000	6	133	972257	109982	843183	1902192
10km	90%	50000	6	169	2447029	200413	2224432	2476688
10km	90%	50000	6	150	1807768	175193	1618908	2622561
10km	90%	50000	6	159	1681136	147591	1518887	1969130
10km	90%	50000	6	206	2004678	179633	1806581	2338874
10km	90%	50000	6	191	1369672	122277	1237288	1886458
10km	90%	50000	6	175	1516559	125969	1379516	2111207
10km	90%	50000	6	169	1846785	175847	1643934	2278864
10km	90%	50000	6	157	1606911	156537	1428023	1942828
10km	90%	50000	6	156	1322478	141281	1169432	1876085
10km	90%	50000	6	299	1135887	125326	1001932	2005501
10km	90%	50000	6	110	1119904	118778	989626	1697753
10km	90%	50000	6	239	1255962	107705	1142111	1627243
10km	90%	50000	6	168	1267238	120315	1125255	1865087
10km	90%	50000	6	153	1459182	136762	1312500	2192320
10km	90%	50000	6	190	1382071	134581	1234309	2117132
10km	90%	50000	6	145	1372714	153024	1210178	1996643
10km	90%	50000	6	223	2268924	185548	2074441	2594127
10km	90%	50000	6	166	1423946	158634	1255371	2205745
10km	90%	50000	6	147	1294538	136518	1144403	1894982
10km	90%	50000	6	143	1075867	105378	960307	1897510
10km	90%	50000	6	207	1474609	131766	1324857	1975476
10km	90%	50000	6	229	1552761	162857	1370719	2228256
10km	90%	50000	6	185	1567857	142669	1405670	1964132
10km	90%	50000	6	161	1686807	147098	1520390	2285871
10km	90%	50000	6	130	1321330	140672	1162543	2065066
10km	90%	50000	6	169	1476835	137459	1324506	2013153
10km	90%	50000	6	196	1339622	124540	1207602	1880420
10km	90%	50000	6	130	1267613	113682	1146943	1772453
10km	90%	50000	6	150	1416570	138898	1268312	1947002
10km	90%	50000	6	158	1524953	135426	1362415	2100849
10km	90%	50000	6	190	1604732	138840	1451009	2009186
10km	90%	50000	6	160	1732688	158060	1556433	2307438
10km	90%	50000	6	173	1550348	146835	1383786	2161310
10km	90%	50000	6	164	1696546	170113	1509287	1965467
10km	90%	50000	6	196	1871530	170503	1688907	2242918
10km	90%	50000	6	150	971628	112421	840762	1883406
10km	90%	50000	6	148	2416203	195319	2194591	2499291
10km	90%	50000	6	107	852472	111849	732142	1675339
10km	90%	50000	6	161	1933526	131281	1791110	2189430
10km	90%	50000	6	152	945583	112789	824405	1957098
10km	90%	50000	6	179	1604387	144330	1450130	2260998
10km	90%	50000	6	108	1315552	137142	1170350	1954341
10km	90%	50000	6	187	1493080	137257	1346323	1981193
10km	90%	50000	6	127	1438149	161823	1262186	1879984
10km	90%	50000	6	157	1654779	149907	1489570	1999552
10km	90%	50000	6	244	1516639	118945	1393066	2253493
10km	90%	50000	6	133	1366086	136591	1214878	1889878
10km	90%	50000	6	248	1598166	148046	1427503	2181708
10km	90%	50000	6	164	1723554	154935	1552670	2228605
10km	90%	50000	6	200	1767663	171818	1583244	2010935
10km	90%	50000	6	119	1014526	96602	905374	1929728
10km	90%	50000	6	198	2313001	205805	2061665	2552074
10km	90%	50000	6	161	1927077	168355	1746265	2557563
10km	90%	50000	6	166	1595273	127890	1456508	2289701
10km	90%	50000	6	120	1285516	140407	1134191	2048449
10km	90%	50000	6	269	1582576	141302	1421984	1991018
10km	90%	50000	6	233	1116556	107999	990696	1867148
10km	90%	50000	6	198	2035018	179865	1830980	2548007
10km	90%	50000	6	171	1534430	148378	1366538	1968405
10km	90%	50000	6	194	1497658	146518	1337919	2176869
10km	90%	50000	6	152	1567422	130797	1415758	2056018
10km	90%	50000	6	177	1731999	173204	1547645	2142654
10km	90%	50000	6	114	1464462	146476	1299843	1908024
10km	90%	50000	6	309	1270603	116666	1139622	2028432
10km	90%	50000	6	139	1621707	144647	1467356	2142245
10km	90%	50000	6	127	1183175	128400	1040378	2011015
10km	90%	50000	6	151	1569724	154507	1409051	2190151
10km	90%	50000	6	195	1682824	147556	1524986	2360506
10km	90%	50000	6	186	1633611	131225	1488539	2068593
10km	90%	50000	6	206	1536792	136864	1387360	2204842
10km	90%	50000	6	179	1657800	180682	1458298	2295295
10km	90%	50000	6	134	1351166	130595	1187913	2167850
10km	90%	50000	6	222	1748433	152851	1575921	2216255
10km	90%	50000	6	184	1450458	142809	1290349	1977457
10km	90%	50000	6	219	1817013	177781	1624343	1980806
10km	90%	50000	6	325	1320885	123449	1186239	1921149
10km	90%	50000	6	223	2842047	206282	2612638	3048323
10km	90%	50000	6	136	1248026	131950	1083787	1886655
10km	90%	50000	6	300	1706247	153534	1540551	2247181
10km	90%	50000	6	263	1578167	149977	1407038	2045791
10km	90%	50000	6	164	908014	90430	802350	1648513
10km	90%	50000	6	166	1381112	135682	1224594	2116333
10km	90%	50000	6	215	1442396	133376	1300346	2060369
10km	90%	50000	6	194	1891103	145974	1721469	2257189
10km	90%	50000	6	152	1518134	146557	1364241	1936494
10km	90%	50000	6	191	1429778	151221	1261008	2137344
10km	90%	50000	6	157	1391461	135330	1225898	1929618
10km	90%	50000	6	166	1664791	143809	1505634	2255735
10km	90%	50000	6	208	1800587	152134	1631263	2183207
10km	90%	50000	6	133	1431200	133678	1275116	2029800
10km	90%	50000	6	179	1973157	152368	1798455	2417664
10km	90%	50000	6	134	1501642	140053	1347065	1954068
10km	90%	50000	6	221	1637085	187193	1423246	2525670
10km	90%	50000	6	228	1558994	161047	1387845	2061313
10km	90%	50000	6	217	1702843	158209	1529579	2063112
10km	90%	50000	6	165	1364114	126085	1228699	1994009
10km	90%	50000	6	163	1318268	131693	1177338	2085256
10km	90%	50000	6	118	1101372	114985	976038	2034656
10km	90%	50000	6	136	1376494	158744	1211800	1937873
10km	90%	50000	6	210	1602014	147740	1436376	2099906
10km	90%	50000	6	121	1304243	139488	1143493	1763476
10km	90%	50000	6	171	1330676	136405	1184701	1820550
10km	90%	50000	6	207	1363373	138390	1216594	2108511
10km	90%	50000	6	169	2079051	173656	1881297	2554036
10km	90%	50000	6	160	1202838	113929	1077789	1992706
10km	90%	50000	6	172	951930	120571	826209	1840084
10km	90%	50000	6	175	1373015	151082	1217210	1815141
10km	90%	50000	6	158	1672022	138880	1507563	1925588
10km	90%	50000	6	177	1669552	155936	1497776	2335427
10km	90%	50000	6	153	1286736	112287	1157797	1865347
10km	90%	50000	6	166	1670710	141318	1510054	2192814
10km	90%	50000	6	153	1321117	147248	1162540	2281908
10km	90%	50000	6	138	1294409	151664	1135293	1751334
10km	90%	50000	6	274	1893507	166810	1706758	2213725
10km	90%	50000	6	155	1531634	133092	1383171	1983320
10km	90%	50000	6	147	1085028	118709	953491	1990604
10km	90%	50000	6	182	1485463	131679	1343583	1957205
10km	90%	50000	6	202	1893115	166222	1702094	2608711
10km	90%	50000	6	179	1678486	164122	1493859	2252867
10km	90%	50000	6	167	1544717	166577	1354486	2137110
10km	90%	50000	6	175	1805365	183315	1603661	2298510
10km	90%	50000	6	162	1954203	178995	1759842	2199231
10km	90%	50000	6	194	1776514	142046	1615274	2259121
10km	90%	50000	6	189	1688574	141316	1528015	1963671
10km	90%	50000	6	185	1498949	131596	1352259	1864943
10km	90%	50000	6	169	1607375	153663	1433977	2123179
10km	90%	50000	6	150	1521749	134735	1363796	2027080
10km	90%	50000	6	156	1318611	127198	1181356	1881964
10km	90%	50000	6	139	1997533	170140	1806912	2531501
10km	90%	50000	6	167	970581	83987	878357	1638326
10km	90%	50000	6	166	1918954	155424	1719040	2198828
10km	90%	50000	6	157	1570311	152445	1396254	1987642
10km	90%	50000	6	179	1704554	168437	1528323	2145410
10km	90%	50000	6	192	1448145	117638	1314754	2023281
10km	90%	50000	6	145	1506740	153737	1325350	1857931
10km	90%	50000	6	211	1630751	139881	1477423	2058922
10km	90%	50000	6	148	1521117	149115	1356119	1980823
10km	90%	50000	6	176	1613382	141753	1462409	2140015
10km	90%	50000	6	204	1814083	171010	1633309	2046617
10km	90%	50000	6	149	1241975	129254	1098122	1968212
10km	90%	50000	6	207	1932937	160690	1754983	2445716
10km	90%	50000	6	157	1379413	125194	1239687	2080960
10km	90%	50000	6	114	1312235	128885	1172563	2154109
10km	90%	50000	6	235	1696913	158151	1522025	2542144
10km	90%	50000	6	163	1706175	138486	1550214	1942537
10km	90%	50000	6	145	1379385	125617	1236745	1951763
10km	90%	50000	6	135	1470616	151375	1306912	1999932
10km	90%	50000	6	150	1512239	149640	1354988	1796257
10km	90%	50000	6	135	1527288	141031	1372735	2066827
10km	90%	50000	6	209	1217029	137247	1065283	1936944
10km	90%	50000	6	257	1892715	166703	1705124	2314885
10km	90%	50000	6	122	1189835	121651	1059477	1856406
10km	90%	50000	6	172	1940302	172383	1739782	2350777
10km	90%	50000	6	177	1696102	154688	1524713	2270486
10km	90%	50000	6	246	1855287	140979	1681140	2288969
10km	90%	50000	6	187	1664206	149160	1503179	2549961
10km	90%	50000	6	170	1099424	122462	959001	1955795
10km	90%	50000	6	183	1335605	123777	1202687	1918317
10km	90%	50000	6	243	2261787	182903	2064194	2757527
10km	90%	50000	6	134	1637825	171488	1458583	2172916
10km	90%	50000	6	156	1139241	135124	979500	1774469
10km	90%	50000	6	183	1650584	154561	1480180	2284018
10km	90%	50000	6	197	919076	97023	816381	1724362
10km	90%	50000	6	168	1650325	153023	1486251	2165200
10km	90%	50000	6	160	1599044	160982	1415783	2034723
10km	90%	50000	6	199	1900976	159459	1730914	2202025
10km	90%	50000	6	189	1794384	154361	1627618	2220447
10km	90%	50000	6	125	1263373	132789	1120517	1725923
10km	90%	50000	6	218	1320805	144534	1167228	2185975
10km	90%	50000	6	201	1926279	145587	1768807	2605262
10km	90%	50000	6	208	1336395	144484	1180056	2021954
10km	90%	50000	6	242	1232104	128575	1091907	2152737
10km	90%	50000	6	133	1258871	155041	1085149	1889560
10km	90%	50000	6	175	1576302	133243	1425513	1868992
10km	90%	50000	6	278	2642221	208474	2407890	3166816
10km	90%	50000	6	189	2062055	158410	1875603	2405726
10km	90%	50000	6	179	1511258	148659	1337442	1932011
10km	90%	50000	6	252	1886585	174771	1696201	2307239
10km	90%	50000	6	155	1110488	120329	976356	1666937
10km	90%	50000	6	165	1576706	145046	1409586	2040516
10km	90%	50000	6	157	1571776	145087	1406172	2688298
10km	90%	50000	6	235	2047229	198817	1829765	2528420
10km	90%	50000	6	235	1023505	103099	913300	1622857
10km	90%	50000	6	159	1163619	106131	1050651	1758844
10km	90%	50000	6	150	2139629	197462	1927520	2862596
10km	90%	50000	6	274	1943561	187954	1738449	2386517
10km	90%	50000	6	153	1824570	159859	1655517	2466396
10km	90%	50000	6	158	1407727	141552	1248375	2130365
10km	90%	50000	6	228	1584598	140298	1433949	2131922
10km	90%	50000	6	122	1220024	139082	1067151	1816335
10km	90%	50000	6	196	1813901	183377	1619181	1985802
10km	90%	50000	6	170	1958412	151741	1794938	2018998
10km	90%	50000	6	133	1196571	112204	1076655	1911533
10km	90%	50000	6	159	1704192	141035	1551964	2148086
10km	90%	50000	6	189	1147709	123416	1010520	1842530
10km	90%	50000	6	158	1790216	159683	1608141	2290549
10km	90%	50000	6	113	1213205	132366	1068756	1738153
10km	90%	50000	6	161	1462601	154348	1296135	1868338
10km	90%	50000	6	151	1612667	152744	1444683	2291011
10km	90%	50000	6	197	1565013	147807	1394201	2286268
10km	90%	50000	6	183	2115508	187636	1897718	2391415
10km	90%	50000	6	167	1612970	140657	1446342	1836333
10km	90%	50000	6	228	1796910	164150	1605032	2498228
10km	90%	50000	6	228	942507	109660	813697	2076227
10km	90%	50000	6	184	1261187	129279	1108864	1866207
10km	90%	50000	6	139	1233980	125739	1092800	1890497
10km	90%	50000	6	139	1422367	150526	1252598	2012930
10km	90%	50000	6	171	1338702	106913	1213676	1728258
10km	90%	50000	6	159	1914296	168145	1734565	2353907
10km	90%	50000	6	133	1038758	109200	920458	1722601
10km	90%	50000	6	202	2163676	195567	1948510	2575474
10km	90%	50000	6	233	1509114	144722	1351795	2134002
10km	90%	50000	6	172	1760218	184770	1565832	2334848
10km	90%	50000	6	175	1375990	130753	1232895	2100313
10km	90%	50000	6	232	1642950	141439	1479920	2295541
10km	90%	50000	6	193	1931091	200224	1707163	2449744
10km	90%	50000	6	154	1708124	180289	1506294	2189710
10km	90%	50000	6	188	2036809	183081	1823934	2390996
10km	90%	50000	6	118	1561033	168193	1379229	2251628
10km	90%	50000	6	249	1308221	132515	1166844	1864178
10km	90%	50000	6	195	1536432	148662	1367817	2153278
10km	90%	50000	6	219	1911861	173772	1714885	2349761
10km	90%	50000	6	157	1625781	143127	1474036	2148923
10km	90%	50000	6	178	997805	103112	882635	1731311
10km	90%	50000	6	203	1666556	168192	1474320	2176954
10km	90%	50000	6	200	1515877	137705	1360365	2041285
10km	90%	50000	6	210	1791908	153221	1619391	2325234
10km	90%	50000	6	221	2395631	185504	2195097	2277845
10km	90%	50000	6	193	1621071	150862	1455005	2110261
10km	90%	50000	6	151	1115164	112286	993480	1983638
10km	90%	50000	6	182	1323853	136881	1172557	1677526
10km	90%	50000	6	129	1315886	135105	1164123	1821935
10km	90%	50000	6	212	1610556	147076	1444804	2089299
10km	90%	50000	6	149	2109806	187234	1897890	2393630
10km	90%	50000	6	196	1805226	157872	1638488	2287766
10km	90%	50000	6	197	1482736	154172	1312892	1768590
10km	90%	50000	6	185	1703120	150433	1533484	2109500
10km	90%	50000	6	168	1814993	183339	1609597	2622836
10km	90%	50000	6	218	1524467	136016	1375392	2301479
10km	90%	50000	6	202	2229323	174252	2038419	2213208
10km	90%	50000	6	178	1509508	151248	1348341	2324321
10km	90%	50000	6	199	1287941	128746	1153911	1853130
10km	90%	50000	6	174	1420954	128092	1280093	2056037
10km	90%	50000	6	134	1467848	157547	1298748	2479050
10km	90%	50000	6	128	1619102	152765	1454901	2373843
10km	90%	50000	6	167	1856667	173833	1664495	2172357
10km	90%	50000	6	166	1252734	149333	1094920	2197740
10km	90%	50000	6	160	1603463	159629	1429005	2091562
10km	90%	50000	6	207	2207901	181412	2007361	2626238
10km	90%	50000	6	161	1153496	111424	1031159	1615346
10km	90%	50000	6	110	1340558	139106	1180857	1991376
10km	90%	50000	6	175	1715826	158279	1547079	1716752
10km	90%	50000	6	176	1805395	148756	1638404	2073838
10km	90%	50000	6	125	1509722	160882	1333304	1887293
10km	90%	50000	6	125	1037591	118957	903834	1641406
10km	90%	50000	6	160	1437461	129402	1288413	2036060
10km	90%	50000	6	146	1423879	138251	1272047	2201913
10km	90%	50000	6	168	1578118	149373	1418507	2093289
10km	90%	50000	6	257	1479080	144086	1320985	2271289
10km	90%	50000	6	178	1982586	159151	1812178	2295950
10km	90%	50000	6	172	1676757	152208	1513847	2148196
10km	90%	50000	6	132	1267794	108557	1147744	2010011
10km	90%	50000	6	223	1606497	160256	1432091	2113550
10km	90%	50000	6	216	2006960	174525	1806208	2719284
10km	90%	50000	6	179	1412428	148079	1247937	1867455
10km	90%	50000	6	224	1789445	173379	1597588	2124136
10km	90%	50000	6	168	1376857	128573	1236533	1940630
10km	90%	50000	6	164	1436675	148763	1271434	2078516
10km	90%	50000	6	137	1565459	144780	1406273	2218182
10km	90%	50000	6	190	1856939	185919	1652339	2263336
10km	90%	50000	6	129	1336991	148130	1178130	1887653
10km	90%	50000	6	351	1960542	153887	1794639	2216955
10km	90%	50000	6	201	1988156	153467	1819115	2829620
10km	90%	50000	6	289	1841900	169150	1648389	2589969
10km	90%	50000	6	179	1911912	181402	1721169	2295088
10km	90%	50000	6	232	1656830	152645	1496392	2376637
10km	90%	50000	6	278	1746130	149324	1582996	2258130
10km	90%	50000	6	184	1569483	140447	1401807	2289806
10km	90%	50000	6	121	1252999	121977	1114641	1854105
10km	90%	50000	6	260	1887196	179928	1682670	2476868
10km	90%	50000	6	208	1568178	146537	1407539	2185398
10km	90%	50000	6	181	1408089	110252	1275681	1809270
10km	90%	50000	6	145	1691785	181007	1490138	2374278
10km	90%	50000	6	151	1777494	175140	1586815	2294428
10km	90%	50000	6	202	1847898	162866	1657265	2225416
10km	90%	50000	6	179	1453107	132586	1310428	2093152
10km	90%	50000	6	138	1160812	119787	1035360	1563119
10km	90%	50000	6	118	1422804	157251	1248148	2281455
10km	90%	50000	6	135	1044854	140674	897648	1619691
10km	90%	50000	6	187	1596366	167501	1398260	2263199
10km	90%	50000	6	180	2280881	184891	2079919	2605301
10km	90%	50000	6	179	2347945	180609	2150309	2672976
10km	90%	50000	6	158	666322	79961	577370	1524928
10km	90%	50000	6	227	2130979	186464	1924249	2591099
10km	90%	50000	6	157	1518603	150283	1349211	1948828
10km	90%	50000	6	191	2079606	192048	1866419	2450166
10km	90%	50000	6	134	1221057	117850	1094249	2008441
10km	90%	50000	6	158	1186412	127990	1042621	1938776
10km	90%	50000	6	148	1715621	169878	1534656	1747218
10km	90%	50000	6	139	2038928	179954	1842849	2276184
10km	90%	50000	6	195	1920542	174525	1726556	2094819
10km	90%	50000	6	293	1353400	143599	1192065	1962973
10km	90%	50000	6	189	2010300	146980	1849477	2687499
10km	90%	50000	6	139	1961959	168756	1784868	2353422
10km	90%	50000	6	226	2374399	182441	2175512	2694041
10km	90%	50000	6	154	1077570	102478	965939	1780902
10km	90%	50000	6	136	1714657	168709	1529770	1832431
10km	90%	50000	6	176	2181058	178985	1978869	2717408
10km	90%	50000	6	162	1142481	117045	1012898	1803653
10km	90%	50000	6	198	1828763	170782	1650062	2338337
10km	90%	50000	6	211	2630417	185977	2431744	2486931
10km	90%	50000	6	210	1565022	140832	1410267	1888615
10km	90%	50000	6	184	1549719	141829	1393370	2241804
10km	90%	50000	6	155	1926634	183715	1732644	2441782
10km	90%	50000	6	192	1659545	145887	1508113	2238683
10km	90%	50000	6	166	2060793	190854	1845908	2299016
10km	90%	50000	6	181	2145137	181523	1950651	2612610
10km	90%	50000	6	219	1855798	146744	1693705	2451178
10km	90%	50000	6	207	2037040	178092	1826253	2617416
10km	90%	50000	6	167	1702708	163748	1522883	2202863
10km	90%	50000	6	190	2011678	157995	1839800	2657792
10km	90%	50000	6	157	1210262	124594	1080062	1773446
10km	90%	50000	6	141	1490855	144320	1337789	2014090
10km	90%	50000	6	127	1438145	142240	1288788	1752020
10km	90%	50000	6	171	1246844	129005	1102656	2120003
10km	90%	50000	6	190	1379749	116522	1258337	2121775
10km	90%	50000	6	142	1769580	168640	1590300	2155715
10km	90%	50000	6	171	1650063	157657	1481190	1805555
10km	90%	50000	6	226	1188913	111637	1065615	1912118
10km	90%	50000	6	193	1662576	124969	1527168	2157279
10km	90%	50000	6	200	2140413	176388	1946212	2377439
10km	90%	50000	6	136	1365820	140239	1217138	1902087
10km	90%	50000	6	149	1166082	118233	1032685	1887837
10km	90%	50000	6	197	1692183	142334	1537425	2423642
10km	90%	50000	6	222	1618351	167517	1439289	2119446
10km	90%	50000	6	221	1751269	147171	1576474	2294757
10km	90%	50000	6	207	1616855	159064	1437896	2172411
10km	90%	50000	6	190	1938367	191353	1734976	2822284
10km	90%	50000	6	254	1530396	137718	1375629	2257382
10km	90%	50000	6	217	945834	115290	817936	1799033
10km	90%	50000	6	188	1393187	127245	1243877	2069175
10km	90%	50000	6	112	1222089	136577	1079437	1840625
10km	90%	50000	6	200	1570789	146796	1404314	2023077
10km	90%	50000	6	339	1375166	133228	1235482	2073108
10km	90%	50000	6	117	1228210	141556	1076528	2017405
10km	90%	50000	6	164	1323446	149582	1155695	1873187
10km	90%	50000	6	197	1484710	139087	1330073	2117601
10km	90%	50000	6	168	1341949	127449	1202920	1984221
10km	90%	50000	6	158	1655460	110629	1532826	2222897
10km	90%	50000	6	249	1931595	180490	1725541	2437679
10km	90%	50000	6	189	1392658	134844	1245342	2461995
10km	90%	50000	6	154	1931546	161503	1751385	2229613
10km	90%	50000	6	154	1750256	166021	1559548	2141968
10km	90%	50000	6	217	2077831	170671	1881611	2382187
10km	90%	50000	6	186	1630005	167758	1445031	2034069
10km	90%	50000	6	173	1977778	175802	1791012	2216719
10km	90%	50000	6	131	1444636	157542	1281253	2003913
10km	90%	50000	6	256	1434195	127448	1297511	2010988
10km	90%	50000	6	146	1563162	150703	1384821	1912791
10km	90%	50000	6	157	1390774	132163	1252450	2050795
10km	90%	50000	6	125	862698	101837	756428	1710800
10km	90%	50000	6	175	1668993	150451	1503262	2134174
10km	90%	50000	6	169	1159126	115771	1033669	1979902
10km	90%	50000	6	201	1933611	162104	1758939	2157854
10km	90%	50000	6	167	2398494	183554	2193808	2866314
10km	90%	50000	6	148	1292452	130495	1151619	1981908
10km	90%	50000	6	155	1297646	128155	1154085	2341911
10km	90%	50000	6	208	1345418	117582	1200594	1964849
10km	90%	50000	6	142	1418821	147362	1257576	2132268
10km	90%	50000	6	168	2244777	180395	2047052	2613727
10km	90%	50000	6	271	2092039	155707	1922136	2684801
10km	90%	50000	6	152	1447388	157539	1278950	2119658
10km	90%	50000	6	165	1618080	145852	1461796	2185812
10km	90%	50000	6	172	1195813	114185	1073034	1712476
10km	90%	50000	6	136	1458504	147627	1302657	2059191
10km	90%	50000	6	124	1223989	119052	1083620	1897905
10km	90%	50000	6	262	1560600	153697	1390603	2100148
10km	90%	50000	6	166	1749006	154608	1569159	2148911
10km	90%	50000	6	140	1647152	160102	1471622	2181085
10km	90%	50000	6	181	1633110	171823	1443509	2150847
10km	90%	50000	6	217	1711798	144531	1543656	2186802
10km	90%	50000	6	200	1533931	146539	1375311	2205838
10km	90%	50000	6	116	1512753	178867	1307318	2124801
10km	90%	50000	6	121	1236961	137669	1086359	1933877
10km	90%	50000	6	206	1483221	137153	1332061	1784221
10km	90%	50000	6	167	1410902	143066	1257943	2102162
10km	90%	50000	6	162	1812578	157190	1637571	1942895
10km	90%	50000	6	188	1426353	134605	1282041	2099223
10km	90%	50000	6	118	953578	106415	836080	1645172
10km	90%	50000	6	172	1375684	147845	1208949	2130047
10km	90%	50000	6	196	1711513	164995	1525916	2096441
10km	90%	50000	6	180	1973202	168711	1792618	2332342
10km	90%	50000	6	217	1032868	115662	902467	1707024
10km	90%	50000	6	204	1464643	143400	1309349	2252925
10km	90%	50000	6	167	1501780	144585	1337937	1984545
10km	90%	50000	6	179	1457476	136195	1311486	2095041
10km	90%	50000	6	237	1696124	146711	1537885	2300219
10km	90%	50000	6	190	1247916	136246	1101769	1701474
10km	90%	50000	6	175	1310024	138840	1155421	1925118
10km	90%	50000	6	199	884878	109449	768532	1694042
10km	90%	50000	6	149	1595367	136723	1438961	2086886
10km	90%	50000	6	140	1688095	162639	1513028	2241506
10km	90%	50000	6	165	1712662	176239	1519287	2409436
10km	90%	50000	6	206	1767731	157548	1588672	2275319
10km	90%	50000	6	125	1241692	134918	1100554	1662781
10km	90%	50000	6	151	1595615	141928	1434724	2024411
10km	90%	50000	6	260	2069868	198145	1849402	2520532
10km	90%	50000	6	148	1212703	123859	1076575	2042244
10km	90%	50000	6	291	2132343	190086	1927947	2738359
10km	90%	50000	6	198	1371033	131653	1224143	1791053
10km	90%	50000	6	120	1437721	136288	1286993	1935469
10km	90%	50000	6	195	1149302	136871	1002730	1891206
10km	90%	50000	6	185	2238412	204261	2015161	2350445
10km	90%	50000	6	181	1415553	138493	1254513	2286717
10km	90%	50000	6	182	1443612	153398	1279976	2192030
10km	90%	50000	6	151	1854872	154713	1690814	2358825
10km	90%	50000	6	159	1997705	190863	1774541	2299229
10km	90%	50000	6	144	2148402	194173	1940733	2252957
10km	90%	50000	6	160	1766576	158749	1595431	2118319
10km	90%	50000	6	130	1338057	120607	1204101	2013717
10km	90%	50000	6	182	1385111	158376	1207179	2424248
10km	90%	50000	6	164	2013140	194704	1799854	2570812
10km	90%	50000	6	132	1274759	102070	1159360	1969863
10km	90%	50000	6	164	1361905	139514	1199664	2102131
10km	90%	50000	6	135	1551371	146591	1395892	2036140
10km	90%	50000	6	129	1554548	154203	1387512	2113910
10km	90%	50000	6	163	1572369	137650	1419185	2244227
10km	90%	50000	6	164	1242418	124118	1105443	1871052
10km	90%	50000	6	186	1096461	116446	960355	1935301
10km	90%	50000	6	124	1616235	157206	1444403	1892380
10km	90%	50000	6	207	1531179	136532	1376099	2205727
10km	90%	50000	6	161	1717154	161139	1546421	1911682
10km	90%	50000	6	300	1463674	119535	1334470	2529144
10km	90%	50000	6	159	1661408	146662	1495111	2276297
10km	90%	50000	6	125	1304978	129302	1153676	2243477
10km	90%	50000	6	147	1390313	138093	1240287	2027141
10km	90%	50000	6	155	2052290	189316	1844645	2115161
10km	90%	50000	6	175	1654836	172147	1466387	2233772
10km	90%	50000	6	153	1678361	139528	1516128	2086964
10km	90%	50000	6	168	1661636	172034	1467069	2350858
10km	90%	50000	6	174	970278	116894	839522	1621222
10km	90%	50000	6	208	1626775	153386	1446962	2194936
10km	90%	50000	6	214	1185407	123498	1052010	1813350
10km	90%	50000	6	137	1978431	173009	1790120	2283801
10km	90%	50000	6	159	1789186	165066	1610798	2300166
10km	90%	50000	6	209	1899688	190833	1696489	2286950
10km	90%	50000	6	148	1575070	159021	1400364	2202141
10km	90%	50000	6	272	1730474	126012	1593703	2370245
10km	90%	50000	6	203	1938370	156489	1754892	2110069
10km	90%	50000	6	181	1832237	171240	1641246	2176795
10km	90%	50000	6	157	1595304	129923	1440285	2254339
10km	90%	50000	6	255	1842052	174231	1654436	2701457
10km	90%	50000	6	160	2256943	204807	2009792	2350946
10km	90%	50000	6	154	1259976	123722	1123483	2022561
10km	90%	50000	6	409	2310685	147490	2140931	2551966
10km	90%	50000	6	218	2104239	171797	1911627	2611250
10km	90%	50000	6	165	1771128	160103	1588175	2401452
10km	90%	50000	6	187	1443345	146619	1279106	1948345
10km	90%	50000	6	147	1485443	140398	1331944	2189749
10km	90%	50000	6	146	1851990	165547	1672680	2169149
10km	90%	50000	6	177	1338266	130908	1199162	2019101
10km	90%	50000	6	157	1596038	132489	1446485	2313797
10km	90%	50000	6	203	1616152	160071	1444695	2284848
10km	90%	50000	6	251	1830309	168125	1634494	2291648
10km	90%	50000	6	222	2113029	142449	1942484	2228757
10km	90%	50000	6	175	2017157	173574	1823802	2258474
10km	90%	50000	6	191	1629121	157535	1461522	1985960
10km	90%	50000	6	147	1946609	201334	1725071	1860513
10km	90%	50000	6	140	1597879	143216	1444484	2061224
10km	90%	50000	6	153	1250836	139362	1092170	2338049
10km	90%	50000	6	234	1336691	119001	1194276	1937514
10km	90%	50000	6	131	1576710	154361	1410447	2115676
10km	90%	50000	6	208	1584280	142522	1413726	2006146
10km	90%	50000	6	141	1162519	119141	1031875	1764056
10km	90%	50000	6	113	1451785	154497	1279936	1916517
10km	90%	50000	6	262	1931807	205810	1706953	2355535
10km	90%	50000	6	128	1704873	152808	1535455	2233872
10km	90%	50000	6	199	1326627	117525	1198510	1913138
10km	90%	50000	6	134	1365657	129413	1225982	2055861
10km	90%	50000	6	219	1561298	169977	1377640	2448584
10km	90%	50000	6	194	1853715	146641	1686861	2364173
10km	90%	50000	6	163	1701937	158255	1527496	2452165
10km	90%	50000	6	299	1805513	158932	1620282	2402280
10km	90%	50000	6	140	1355670	144792	1194993	1853849
10km	90%	50000	6	163	1757298	154026	1587947	2251994
10km	90%	50000	6	140	1701934	146727	1539819	2152054
10km	90%	50000	6	167	1650535	157766	1475140	2182229
10km	90%	50000	6	121	1143009	124303	1004775	1743138
10km	90%	50000	6	152	1707449	170059	1512650	1987746
10km	90%	50000	6	234	1680474	119735	1552497	2322937
10km	90%	50000	6	155	1670991	161435	1500781	2347629
10km	90%	50000	6	225	2198706	155618	2034230	2430174
10km	90%	50000	6	143	1632474	139727	1481986	2065995
10km	90%	50000	6	199	1614173	147123	1458590	2286583
10km	90%	50000	6	168	1734787	159037	1555744	2074548
10km	90%	50000	6	207	1708148	169967	1510923	2258934
10km	90%	50000	6	182	1505317	169281	1329228	2007435
10km	90%	50000	6	266	2266477	168715	2075686	2448963
10km	90%	50000	6	204	1260754	131254	1121120	1820252
10km	90%	50000	6	222	1999613	178779	1800067	2381037
10km	90%	50000	6	168	822213	95284	720318	1697858
10km	90%	50000	6	169	1825324	157656	1640957	1872438
10km	90%	50000	6	152	1531271	137544	1369555	2069972
10km	90%	50000	6	174	1759461	146591	1593838	2397785
10km	90%	50000	6	90	811309	105027	698806	1573455
10km	90%	50000	6	141	1269878	139820	1117673	1824977
10km	90%	50000	6	290	1943754	190986	1738240	2364455
10km	90%	50000	6	192	1941215	173382	1754624	2234601
10km	90%	50000	6	332	1703585	154317	1531515	2595443
10km	90%	50000	6	155	1553307	141364	1397114	2115434
10km	90%	50000	6	159	1172310	133907	1028434	1945923
10km	90%	50000	6	160	1335608	139047	1185381	2114691
10km	90%	50000	6	266	1815485	161050	1628422	2385660
10km	90%	50000	6	191	1656356	169185	1468314	2126956
10km	90%	50000	6	139	1200280	119774	1069630	1795431
10km	90%	50000	6	199	1486071	169038	1301520	1773545
10km	90%	50000	6	265	2738294	209842	2505813	2670799
10km	90%	50000	6	170	1613456	155336	1443197	2224455
10km	90%	50000	6	165	1317203	123944	1155379	1959654
10km	90%	50000	6	203	1971785	145004	1807281	2361205
10km	90%	50000	6	256	1408755	121597	1267177	1983928
10km	90%	50000	6	177	1140688	115753	1001321	1806664
10km	90%	50000	6	198	1396996	139659	1245218	2006215
10km	90%	50000	6	126	1781818	156216	1604261	2058550
10km	90%	50000	6	158	1176244	113968	1048484	1770925
10km	90%	50000	6	111	1154577	134025	1013612	1952026
10km	90%	50000	6	233	1165099	127788	1017776	2048603
10km	90%	50000	6	214	1725207	156603	1553215	2252245
10km	90%	50000	6	129	1200114	141567	1043562	1840929
10km	90%	50000	6	163	1573023	150732	1401048	2014849
10km	90%	50000	6	186	1426300	141919	1274259	2317951
10km	90%	50000	6	183	1579782	152963	1415672	2274083
10km	90%	50000	6	213	1314078	129789	1171214	2016190
10km	90%	50000	6	219	2046605	174837	1851456	2465414
10km	90%	50000	6	166	1358226	129582	1218599	1857942
10km	90%	50000	6	142	1665804	152457	1493644	2147943
10km	90%	50000	6	253	1920213	163903	1736673	2371902
10km	90%	50000	6	166	1758323	162421	1587900	2096184
10km	90%	50000	6	178	1577444	146729	1411241	1811134
10km	90%	50000	6	144	1752659	165260	1569040	1951993
10km	90%	50000	6	146	1170336	115527	1049325	1797732
10km	90%	50000	6	178	1853634	152989	1692111	2189583
10km	90%	50000	6	254	1737264	155525	1567692	2126213
10km	90%	50000	6	183	1492569	164289	1305295	1911920
10km	90%	50000	6	177	2588022	208901	2351487	2694140
10km	90%	50000	6	265	1753653	163106	1578710	2106954
10km	90%	50000	6	236	2104191	154529	1941688	2348288
10km	90%	50000	6	148	1516341	161992	1347754	1926557
10km	90%	50000	6	200	1920868	156822	1748936	2099378
10km	90%	50000	6	178	1522284	128067	1385713	1759164
10km	90%	50000	6	210	1259205	147401	1097431	2172876
10km	90%	50000	6	147	1186526	124760	1048482	1969574
10km	90%	50000	6	205	2110204	182312	1916242	2527583
10km	90%	50000	6	154	1335509	129761	1188130	2019038
10km	90%	50000	6	182	1936887	182849	1733197	2154998
10km	90%	50000	6	221	1296596	129614	1156321	1704571
10km	90%	50000	6	251	1707208	142323	1548005	2263694
10km	90%	50000	6	167	1356817	123978	1199844	2037600
10km	90%	50000	6	211	1506448	128375	1369397	2039159
10km	90%	50000	6	176	1721084	155707	1557704	2491199
10km	90%	50000	6	264	1860301	152401	1682988	2093307
10km	90%	50000	6	204	1958577	165249	1766591	2238331
10km	90%	50000	6	214	1425962	151337	1252592	1974581
10km	90%	50000	6	204	1540118	154323	1366148	2354392
10km	90%	50000	6	172	1334470	130492	1198002	1989002
10km	90%	50000	6	124	1374509	143670	1216487	2012771
10km	90%	50000	6	184	1790616	163163	1605261	2394412
10km	90%	50000	6	173	1764366	163878	1582644	2259679
10km	90%	50000	6	141	1351318	132868	1205214	1912022
10km	90%	50000	6	194	1757402	173588	1567964	2373291
10km	90%	50000	6	220	1658060	143784	1494202	2122384
10km	90%	50000	6	120	1120038	129814	983111	1674742
10km	90%	50000	6	191	1747798	147167	1583636	2001541
10km	90%	50000	6	166	2284181	196134	2072416	2847440
10km	90%	50000	6	278	2199501	174827	2006808	2377304
10km	90%	50000	6	152	1290040	115412	1146621	1798006
10km	90%	50000	6	231	1635418	142404	1475537	2278407
10km	90%	50000	6	122	1160203	136300	1009606	1748690
10km	90%	50000	6	273	1690270	145132	1533008	2321377
10km	90%	50000	6	330	1362253	129299	1224103	1751179
10km	90%	50000	6	174	1683373	160891	1508957	2152826
10km	90%	50000	6	179	1759030	148259	1588681	2088077
10km	90%	50000	6	186	1363756	137439	1216867	1926281
10km	90%	50000	6	156	1909772	162475	1738325	2292505
10km	90%	50000	6	182	1762881	147284	1594841	2412506
10km	90%	50000	6	161	2155682	180079	1965716	2515728
10km	90%	50000	6	232	1489955	140691	1341482	2221662
10km	90%	50000	6	189	1767644	150725	1596668	2008021
10km	90%	50000	6	290	1882912	162935	1691300	2321391
10km	90%	50000	6	128	1308385	128701	1173843	1779551
10km	90%	50000	6	242	1691118	158388	1527539	2284774
10km	90%	50000	6	242	1868152	166833	1658669	2214253
10km	90%	50000	6	180	1293294	129610	1150306	1795119
10km	90%	50000	6	138	1024732	123013	888839	1816470
10km	90%	50000	6	142	1391973	128432	1251880	2022338
10km	90%	50000	6	208	1890969	174201	1694982	2508790
10km	90%	50000	6	178	1935237	161869	1756659	2467503
10km	90%	50000	6	153	1601818	151695	1436391	2179067
10km	90%	50000	6	130	2021275	166728	1843562	2160979
10km	90%	50000	6	173	1481262	157792	1303042	1999690
10km	90%	50000	6	226	1614353	152324	1449574	2001102
10km	90%	50000	6	141	1763350	152177	1599584	2330835
10km	90%	50000	6	192	1618431	148459	1460862	2118036
10km	90%	50000	6	213	1530381	153776	1364687	2062684
10km	90%	50000	6	154	1080706	116947	950390	1983564
10km	90%	50000	6	184	1695019	170577	1507635	2116786
10km	90%	50000	6	222	1822566	164294	1644920	2487058
10km	90%	50000	6	138	1244873	141048	1091278	2046533
10km	90%	50000	6	180	1372812	129839	1230314	1946171
10km	90%	50000	6	290	2136324	155401	1961382	2296389
10km	90%	50000	6	118	888801	118691	750453	1834256
10km	90%	50000	6	189	1792886	138689	1641292	2360855
10km	90%	50000	6	163	1855565	166993	1663724	2046079
10km	90%	50000	6	153	1751475	147190	1589072	2238388
10km	90%	50000	6	180	1614831	134220	1460922	2070960
10km	90%	50000	6	169	1875873	169664	1692274	2303679
10km	90%	50000	6	236	2156191	159240	1977565	2507636
10km	90%	50000	6	235	1755628	154544	1588913	2541069
10km	90%	50000	6	149	1423879	126570	1286532	1955826
10km	90%	50000	6	183	1440153	137975	1278518	2231835
10km	90%	50000	6	180	1613367	149705	1448089	2067112
10km	90%	50000	6	213	1660016	141758	1500961	2576801
10km	90%	50000	6	206	2222751	209298	1990350	2309749
10km	90%	50000	6	192	1625891	148675	1456803	2071274
10km	90%	50000	6	237	1630790	154185	1457429	2270887
10km	90%	50000	6	180	1863889	160469	1692210	2096986
10km	90%	50000	6	198	1499738	173603	1309557	1960499
10km	90%	50000	6	152	2045890	183186	1849041	2284208
10km	90%	50000	6	191	2073362	172979	1890410	2223943
10km	90%	50000	6	141	1888253	188018	1680086	2493443
10km	90%	50000	6	286	1780644	153424	1608433	2032980
10km	90%	50000	6	172	1685220	166547	1508328	2021739
10km	90%	50000	6	108	1462665	136827	1312663	2036844
10km	90%	50000	6	213	1586474	166686	1404798	2323058
10km	90%	50000	6	161	1823092	154826	1642776	2114128
10km	90%	50000	6	257	1790919	170466	1605029	2378463
10km	90%	50000	6	259	1334646	136575	1185537	1972309
10km	90%	50000	6	196	1915070	162582	1732345	2147805
10km	90%	50000	6	139	1306259	136245	1160021	1905418
10km	90%	50000	6	161	1516249	140645	1348179	2274924
10km	90%	50000	6	154	1344458	128842	1194918	1941829
10km	90%	50000	6	165	1947887	198107	1726289	2409278
10km	90%	50000	6	239	1840146	172165	1654671	2095244
10km	90%	50000	6	151	2030338	170405	1846308	2534553
10km	90%	50000	6	120	1044593	120573	906190	2005212
10km	90%	50000	6	141	1587714	162013	1414528	2242562
10km	90%	50000	6	166	985972	107376	869669	1835574
10km	90%	50000	6	138	1475577	164305	1288305	2305665
10km	90%	50000	6	183	1681905	121567	1550312	2046854
10km	90%	50000	6	169	1157787	123112	1012106	1971461
10km	90%	50000	6	144	1929039	178196	1738723	2166094
10km	90%	50000	6	169	1153612	124184	1020835	1926034
10km	90%	50000	6	159	1061112	121101	933176	1877852
10km	90%	50000	6	123	1076671	129704	933436	1899303
10km	90%	50000	6	199	1556791	147237	1400022	2026703
10km	90%	50000	6	154	1472095	154026	1309817	2365231
10km	90%	50000	6	125	804641	88611	710215	1459410
10km	90%	50000	6	121	1116946	126536	973323	1905248
10km	90%	50000	6	249	2007149	165863	1820153	2735662
10km	90%	50000	6	248	1559844	145994	1398584	2030317
10km	90%	50000	6	246	2044096	174166	1841688	2323836
10km	90%	50000	6	193	1843344	163621	1661424	2295025
10km	90%	50000	6	166	1546875	152674	1372924	2142019
10km	90%	50000	6	189	2047477	177056	1849516	2263348
10km	90%	50000	6	133	1449159	129511	1306158	1968306
10km	90%	50000	6	246	1730019	122521	1601323	2068953
10km	90%	50000	6	174	1646334	164121	1462241	1943638
10km	90%	50000	6	162	1472248	138704	1314653	2093040
10km	90%	50000	6	180	1600530	166067	1419831	2045368
10km	90%	50000	6	171	1095840	132984	940930	2004437
10km	90%	50000	6	115	1045083	112531	926207	1952082
10km	90%	50000	6	193	1961639	167299	1778681	2397383
10km	90%	50000	6	221	1667167	175857	1476904	2278181
10km	90%	50000	6	193	2262573	216402	2021399	2305047
10km	90%	50000	6	109	1215797	139739	1065487	1803714
10km	90%	50000	6	124	858350	111118	740763	1618423
10km	90%	50000	6	172	1449625	155346	1281757	1965367
10km	90%	50000	6	173	1041770	114584	911317	2025278
10km	90%	50000	6	183	1939288	140116	1780892	2787040
10km	90%	50000	6	298	2018326	144117	1851241	2411606
10km	90%	50000	6	150	1985897	177924	1793747	2514387
10km	90%	50000	6	208	1443248	117302	1308016	1828096
10km	90%	50000	6	164	1586495	146068	1425874	2257577
10km	90%	50000	6	132	1919545	175480	1716589	2288678
10km	90%	50000	6	132	1274288	145542	1104559	2275749
10km	90%	50000	6	222	1633918	155846	1466800	2178604
10km	90%	50000	6	158	1472155	141314	1322438	2115887
10km	90%	50000	6	162	1767334	147507	1597025	2384464
10km	90%	50000	6	175	1640871	175627	1446910	2250786
10km	90%	50000	6	159	1951323	178243	1753934	2396763
10km	90%	50000	6	166	1950658	166437	1773708	2357766
10km	90%	50000	6	178	1232261	127747	1097833	1784235
10km	90%	50000	6	166	1333084	131077	1187479	1897988
10km	90%	50000	6	214	1917701	180210	1722336	1977478
10km	90%	50000	6	202	1539144	138717	1385624	1896551
10km	90%	50000	6	226	1832939	159839	1657152	2344266
10km	90%	50000	6	266	1687322	166361	1500249	2191992
10km	90%	50000	6	172	1779890	143207	1620196	2598121
10km	90%	50000	6	238	1672063	137146	1505378	2458600
10km	90%	50000	6	154	1577371	140555	1424569	2203327
10km	90%	50000	6	217	1326448	142689	1174591	2088931
10km	90%	50000	6	193	1373650	145913	1203284	1748904
10km	90%	50000	6	129	1593641	179969	1393379	2155482
10km	90%	50000	6	236	1895791	171227	1710827	2424747
10km	90%	50000	6	161	1717954	163094	1537709	2601527
10km	90%	50000	6	161	1428793	130404	1283779	1869255
10km	90%	50000	6	187	1995953	169736	1809107	2188400
10km	90%	50000	6	214	1423952	146801	1259559	1815394
10km	90%	50000	6	186	1923345	183618	1731740	2415623
10km	90%	50000	6	180	1458805	128291	1313670	2174186
10km	90%	50000	6	190	1769211	166131	1581402	2332947
10km	90%	50000	6	117	1419175	151977	1254705	1863468
10km	90%	50000	6	128	659606	79890	569696	1590423
10km	90%	50000	6	149	1605245	130465	1467645	2079704
10km	90%	50000	6	137	1821310	175643	1630933	2475635
10km	90%	50000	6	149	1500940	155115	1333107	2086972
10km	90%	50000	6	159	1793246	154157	1617437	1859426
10km	90%	50000	6	141	1447899	132247	1308371	1973745
10km	90%	50000	6	173	1572358	153920	1399052	2196420
10km	90%	50000	6	122	1206006	122019	1063564	1872619
10km	90%	50000	6	163	1257790	129730	1116120	2064888
10km	90%	50000	6	180	2120314	184402	1894814	2995705
10km	90%	50000	6	153	1966237	162282	1792486	2030142
10km	90%	50000	6	155	1140791	117420	1012200	1801962
10km	90%	50000	6	244	1648956	143081	1485325	2280219
10km	90%	50000	6	201	1932059	170163	1749050	2447347
10km	90%	50000	6	155	1146067	110370	1013646	1779315
10km	90%	50000	6	174	1571513	142018	1414436	2122876
10km	90%	50000	6	178	1141234	131197	991876	2022070
10km	90%	50000	6	242	1541832	150682	1368784	2217667
10km	90%	50000	6	175	1795371	148361	1640908	2352285
10km	90%	50000	6	186	1587272	143735	1432025	2313470
10km	90%	50000	6	184	1978985	163234	1805125	2434712
10km	90%	50000	6	217	1882888	153426	1719458	2201578
10km	90%	50000	6	148	1391973	143914	1236622	2043281
10km	90%	50000	6	149	1503840	149014	1337979	2280005
10km	90%	50000	6	139	1338269	129186	1192716	1791053
10km	90%	50000	6	130	1821483	166429	1634611	2118184
10km	90%	50000	6	124	1037879	104061	921691	1537621
10km	90%	50000	6	191	1837192	160373	1663723	2362664
10km	90%	50000	6	173	1779741	162264	1602271	1929536
10km	90%	50000	6	190	1480103	146662	1317171	2132028
10km	90%	50000	6	178	1581623	149587	1419020	2042057
10km	90%	50000	6	121	830036	93939	726651	1713130
10km	90%	50000	6	331	1454225	140740	1291476	1928471
10km	90%	50000	6	211	1486700	144061	1335285	2058301
10km	90%	50000	6	188	1387073	136011	1233746	1946684
10km	90%	50000	6	135	1167225	127247	1032196	1953845
10km	90%	50000	6	195	1546687	159995	1364571	2167301
10km	90%	50000	6	140	1726212	149649	1560072	2095667
10km	90%	50000	6	161	1472059	130060	1331121	2109006
10km	90%	50000	6	138	1627450	171611	1444102	2302901
10km	90%	50000	6	212	2002627	164344	1805080	2219743
10km	90%	50000	6	203	1209982	110649	1093958	1776991
10km	90%	50000	6	158	1574036	173311	1389693	2341078
10km	90%	50000	6	152	1129910	122661	995874	1959348
10km	90%	50000	6	171	1784401	186361	1578324	2256125
10km	90%	50000	6	127	1360282	145756	1205279	1735624
10km	90%	50000	6	189	1709687	166066	1530796	2167618
10km	90%	50000	6	174	1661180	150927	1490556	1984054
10km	90%	50000	6	149	1527801	145731	1360735	1989679
10km	90%	50000	6	285	1564236	155484	1384271	2286607
10km	90%	50000	6	154	1655281	135631	1501790	2076850
10km	90%	50000	6	199	1737930	164919	1557132	2066777
10km	90%	50000	6	221	1107754	123144	971284	1639528
10km	90%	50000	6	223	2182827	174874	1990680	2454094
10km	90%	50000	6	162	1249014	123722	1105541	1836402
10km	90%	50000	6	235	2025256	153675	1855962	2183644
10km	90%	50000	6	171	1351709	125473	1210472	2077190
10km	90%	50000	6	184	1686962	156455	1522458	1972647
10km	90%	50000	6	172	1816105	143983	1657073	2098264
10km	90%	50000	6	138	1319962	128625	1179028	1939304
10km	90%	50000	6	177	1201581	119532	1072590	2139795
10km	90%	50000	6	197	2080426	167253	1900989	2415387
10km	90%	50000	6	176	1639931	170410	1447551	2056030
10km	90%	50000	6	245	1756362	148878	1589259	1996443
10km	90%	50000	6	148	1178950	127600	1045253	1831546
10km	90%	50000	6	235	1920250	146910	1761754	2555321
10km	90%	50000	6	146	1118934	127736	979174	1889733
10km	90%	50000	6	173	1563281	152281	1393658	2309055
10km	90%	50000	6	167	1582459	168814	1389457	1980663
10km	90%	50000	6	142	1413145	145809	1250405	1725339
10km	90%	50000	6	232	1877759	160292	1703254	2189459
10km	90%	50000	6	313	1684047	140831	1523939	2085542
10km	90%	50000	6	255	2146756	177917	1948587	2764408
10km	90%	50000	6	213	2061591	183712	1865200	2433005
10km	90%	50000	6	180	2008400	195129	1796645	2283974
10km	90%	50000	6	151	1773075	169674	1577423	2525497
10km	90%	50000	6	204	1338799	130739	1200572	2086278
10km	90%	50000	6	133	1603627	139716	1453016	2067330
10km	90%	50000	6	141	1284416	131688	1144326	1872594
10km	90%	50000	6	136	1447389	138488	1296739	1847763
10km	90%	50000	6	165	2170122	189556	1966112	2432905
10km	90%	50000	6	161	2289913	177293	2086201	2622504
10km	90%	50000	6	183	1920742	146348	1752204	2146943
10km	90%	50000	6	194	1883085	168022	1699772	2596580
10km	90%	50000	6	139	991759	104462	874678	1878607
10km	90%	50000	6	237	1700007	155598	1521015	2175044
10km	90%	50000	6	207	1751362	153333	1583297	2421913
10km	90%	50000	6	223	1451101	156670	1281894	2308843
10km	90%	50000	6	168	2046308	171579	1846849	2301101
10km	90%	50000	6	134	1379784	139243	1235177	1870434
10km	90%	50000	6	136	1703454	171574	1505326	2141861
10km	90%	50000	6	234	1564760	146440	1400281	2143085
10km	90%	50000	6	183	1774467	163977	1594313	2350330
10km	90%	50000	6	133	1608530	151509	1435551	2074551
10km	90%	50000	6	229	1476945	155113	1309410	1992350
10km	90%	50000	6	168	1762633	161461	1581979	2472104
10km	90%	50000	6	217	2263503	176157	2067061	2951315
10km	90%	50000	6	208	2255626	161902	2082251	2442618
10km	90%	50000	6	152	2162985	173776	1968235	2095087
10km	90%	50000	6	263	1412604	124858	1272911	2070564
10km	90%	50000	6	138	1511530	136709	1357471	1986373
10km	90%	50000	6	118	1122629	121772	995693	2056852
10km	90%	50000	6	89	929771	117114	803718	1675328
10km	90%	50000	6	156	1520414	162391	1351248	2383771
10km	90%	50000	6	171	2177992	186251	1973303	2657966
10km	90%	50000	6	161	2181403	182533	1987362	2552994
10km	90%	50000	6	140	1756977	173973	1551165	2274756
10km	90%	50000	6	151	1401237	164027	1226170	1939022
10km	90%	50000	6	182	1818950	167063	1634592	1899766
10km	90%	50000	6	260	1893015	143193	1728159	2382876
10km	90%	50000	6	154	1343539	126893	1209360	1962305
10km	90%	50000	6	192	1545823	132195	1380619	1800907
10km	90%	50000	6	171	871998	100561	755755	1685867
10km	90%	50000	6	180	1214731	127343	1077741	2001277
10km	90%	50000	6	170	1738084	143317	1544025	2175102
10km	90%	50000	6	205	2723862	209775	2485351	2874943
10km	90%	50000	6	223	1365621	118573	1232176	2010323
10km	90%	50000	6	171	1444696	135833	1294071	2229397
10km	90%	50000	6	217	1459826	157608	1289213	2296354
10km	90%	50000	6	149	1098904	128585	960140	1746370
10km	90%	50000	6	179	1890244	160869	1713060	2747120
10km	90%	50000	6	184	2490066	182598	2283916	2789801
10km	90%	50000	6	178	1979820	150614	1815496	2283897
10km	90%	50000	6	175	1842009	157131	1669447	2017458
10km	90%	50000	6	194	1168121	131999	1029545	1940763
10km	90%	50000	6	142	1243097	126427	1102123	2025497
10km	90%	50000	6	189	1612531	155772	1437383	2232648
10km	90%	50000	6	199	1821171	173251	1629480	2129551
10km	90%	50000	6	155	1648205	133437	1500891	1787583
10km	90%	50000	6	149	1150025	111044	1017958	1914807
10km	90%	50000	6	163	1566218	153899	1400465	2089888
10km	90%	50000	6	158	1528113	152871	1366068	2005682
10km	90%	50000	6	242	2371657	187261	2165650	2712239
10km	90%	50000	6	164	1461796	134133	1307695	1917213
10km	90%	50000	6	190	1316398	130764	1161836	2280127
10km	90%	50000	6	145	1107890	127225	969634	1680419
10km	90%	50000	6	185	1424487	129581	1275433	2132688
10km	90%	50000	6	160	1783129	146128	1616499	2222395
10km	90%	50000	6	190	1950628	182719	1742056	2311776
10km	90%	50000	6	188	1863633	153596	1687435	2239813
10km	90%	50000	6	119	1365072	133622	1224496	1884855
10km	90%	50000	6	149	1337255	145645	1177247	1984276
10km	90%	50000	6	146	1843695	160272	1664354	2490021
10km	90%	50000	6	164	1778950	153307	1605097	2287240
10km	90%	50000	6	196	1396878	121738	1256477	2089847
10km	90%	50000	6	115	1298188	122342	1155303	1855220
10km	90%	50000	6	184	1746640	142025	1590102	2097240
10km	90%	50000	6	193	1643661	166381	1462463	2289444
10km	90%	50000	6	150	1615986	169627	1429636	2450933
10km	90%	50000	6	154	1608914	140298	1452257	2198572
10km	90%	50000	6	185	1366219	119851	1241613	1820775
10km	90%	50000	6	143	1491903	139065	1345519	2026502
10km	90%	50000	6	189	1477622	142854	1307036	2086199
10km	90%	50000	6	183	1373586	122394	1240077	2033118
10km	90%	50000	6	221	1665692	168992	1481064	1973428
10km	90%	50000	6	159	1856204	183016	1652920	2258861
10km	90%	50000	6	158	1249319	125236	1114562	2270644
10km	90%	50000	6	162	1215128	121410	1080944	1806066
10km	90%	50000	6	177	1649974	154115	1479488	2314287
10km	90%	50000	6	226	1234008	122969	1088015	2131073
10km	90%	50000	6	131	1284837	148259	1116521	2060417
10km	90%	50000	6	166	1500981	150330	1331407	2109561
10km	90%	50000	6	220	2297420	209860	2062697	2430917
10km	90%	50000	6	136	1596054	168913	1407321	1938125
10km	90%	50000	6	146	1211089	124258	1062719	1700800
10km	90%	50000	6	201	1774940	157872	1607536	2429664
10km	90%	50000	6	203	1760520	134698	1612745	2088192
10km	90%	50000	6	143	1333421	132562	1179786	2147998
10km	90%	50000	6	210	1972853	170478	1788725	2495322
10km	90%	50000	6	199	1682652	177129	1491378	2464924
10km	90%	50000	6	187	1947156	167781	1743726	2474223
10km	90%	50000	6	159	1320543	128931	1177183	1880735
10km	90%	50000	6	171	1392338	130995	1251632	1887962
10km	90%	50000	6	156	1586557	144462	1434527	2093370
10km	90%	50000	6	152	1352218	139651	1200716	1933487
10km	90%	50000	6	241	1725227	152294	1557582	2243346
10km	90%	50000	6	191	1585214	172341	1390209	2058029
10km	90%	50000	6	168	1850251	151951	1685652	2508922
10km	90%	50000	6	126	1343216	145133	1187619	1829967
10km	90%	50000	6	249	1946861	144305	1788471	2087858
10km	90%	50000	6	240	2105911	171902	1911888	2273095
10km	90%	50000	6	182	1656888	150495	1498617	2027673
10km	90%	50000	6	186	1578243	140164	1422616	2260886
10km	90%	50000	6	256	1603001	149411	1435842	2196572
10km	90%	50000	6	234	1384880	143732	1228623	2211456
10km	90%	50000	6	160	1997900	182196	1794724	2645369
10km	90%	50000	6	138	1432717	125988	1290466	1884827
10km	90%	50000	6	243	1106573	123948	973311	1917522
10km	90%	50000	6	163	1496430	150047	1330094	2257383
10km	90%	50000	6	165	1380558	149901	1223229	1907655
10km	90%	50000	6	179	1771643	147343	1607469	2437491
10km	90%	50000	6	115	1037444	119223	905416	1772569
10km	90%	50000	6	217	1851521	185376	1653341	2390918
10km	90%	50000	6	164	1443397	135754	1300111	2027173
10km	90%	50000	6	141	1309105	127382	1163781	2089418
10km	90%	50000	6	173	1402677	142705	1244941	2163180
10km	90%	50000	6	125	1580118	133215	1434783	2269310
10km	90%	50000	6	201	1378441	130953	1230449	2281407
10km	90%	50000	6	193	1888261	176189	1701639	2134735
10km	90%	50000	6	225	1509429	148996	1343074	2148836
10km	90%	50000	6	184	1792920	163543	1619287	2264352
10km	90%	50000	6	193	1756116	150830	1592388	2326434
10km	90%	50000	6	142	1646851	161922	1451072	2295815
10km	90%	50000	6	224	1496782	152154	1335448	2297931
10km	90%	50000	6	150	1762484	164439	1585515	2278491
10km	90%	50000	6	136	1529951	145922	1361994	2257197
10km	90%	50000	6	145	1634218	163507	1457673	2232385
10km	90%	50000	6	159	1910466	176889	1724102	2192174
10km	90%	50000	6	143	1683561	147191	1519576	2374900
10km	90%	50000	6	164	1397524	132613	1250314	2118148
10km	90%	50000	6	151	2252479	205438	2028339	2578441
10km	90%	50000	6	138	1863225	167248	1683829	2093256
10km	90%	50000	6	223	2519990	174477	2329603	2758469
10km	90%	50000	6	235	1924681	155369	1760564	2453551
10km	90%	50000	6	164	1622238	148012	1462500	2112481
10km	90%	50000	6	255	1969189	181705	1771533	2349921
10km	90%	50000	6	156	1323209	137003	1172011	1877064
10km	90%	50000	6	204	1368196	141511	1215411	2019067
10km	90%	50000	6	182	1120629	122226	993872	1736683
10km	90%	50000	6	135	1255387	119581	1128815	1856601
10km	90%	50000	6	167	1939741	167151	1750520	2306101
10km	90%	50000	6	164	1678066	151080	1508124	1970230
10km	90%	50000	6	135	1105083	110811	984247	1690152
10km	90%	50000	6	138	1912047	183124	1709972	1911272
10km	90%	50000	6	213	1288787	123014	1137099	2175989
10km	90%	50000	6	146	1428736	140498	1273082	2053420
10km	90%	50000	6	234	1941097	167307	1749184	2205650
10km	90%	50000	6	196	1610103	157630	1442343	2447569
10km	90%	50000	6	169	1795556	161761	1611889	2417638
10km	90%	50000	6	166	1271211	127509	1125989	1963224
10km	90%	50000	6	143	1962025	179440	1766648	2351702
10km	90%	50000	6	113	1271466	125155	1122425	1876522
10km	90%	50000	6	214	1527703	151147	1356298	2085563
10km	90%	50000	6	202	1560759	149240	1402410	1981882
10km	90%	50000	6	184	1068975	115820	933153	1631764
10km	90%	50000	6	180	1275626	128343	1134891	1901771
10km	90%	50000	6	119	1721255	148198	1562701	2468163
10km	90%	50000	6	165	1557173	138026	1404708	2073640
10km	90%	50000	6	180	1339980	132338	1194354	2152704
10km	90%	50000	6	149	1723682	150856	1548021	2261686
10km	90%	50000	6	129	1642614	173211	1460385	1993375
10km	90%	50000	6	151	2035209	157940	1864465	2235507
10km	90%	50000	6	175	1951102	166041	1765584	2294572
10km	90%	50000	6	143	1673074	156244	1494837	2332579
10km	90%	50000	6	237	2065860	166295	1883193	2303157
10km	90%	50000	6	162	1666393	163612	1492387	2104100
10km	90%	50000	6	174	1773089	195227	1557880	2579609
10km	90%	50000	6	133	870325	96853	765309	1534408
10km	90%	50000	6	248	1716537	135718	1561509	2321575
10km	90%	50000	6	136	1588037	151150	1424612	1952352
10km	90%	50000	6	211	2051895	153935	1881401	2786212
10km	90%	50000	6	177	2243491	193397	2025160	2475184
10km	90%	50000	6	283	1438168	138899	1284440	2273450
10km	90%	50000	6	151	1441033	145579	1278638	2077753
10km	90%	50000	6	160	1127034	120401	993423	1990719
10km	90%	50000	6	179	1788086	146538	1613412	2567360
10km	90%	50000	6	156	1628586	150657	1470285	2034659
10km	90%	50000	6	194	1393748	123068	1259798	2055875
10km	90%	50000	6	173	1555302	153424	1388116	2136006
10km	90%	50000	6	155	1415806	135362	1273341	2018677
10km	90%	50000	6	189	1766782	157449	1597073	2391562
10km	90%	50000	6	138	1223918	129938	1083461	1871548
10km	90%	50000	6	158	1364681	147794	1193725	1773397
10km	90%	50000	6	147	1781674	154962	1614866	2221118
10km	90%	50000	6	181	1191894	113546	1070180	1512463
10km	90%	50000	6	207	1847401	162189	1659515	2021877
10km	90%	50000	6	154	1631971	169632	1443245	2092070
10km	90%	50000	6	148	1655804	145300	1486685	2375426
10km	90%	50000	6	113	1683255	179438	1487164	2132274
10km	90%	50000	6	216	1401179	141324	1240582	1907052
10km	90%	50000	6	213	1972025	170829	1778199	2206022
10km	90%	50000	6	180	1690020	146077	1526816	2021355
10km	90%	50000	6	159	1498445	153999	1336291	1940356
10km	90%	50000	6	192	2015327	173471	1821339	2500801
10km	90%	50000	6	195	1414916	147458	1244123	1812058
10km	90%	50000	6	147	2084209	175732	1882559	2442350
10km	90%	50000	6	190	1252997	132955	1110086	1738944
10km	90%	50000	6	130	1082809	108187	960653	1943350
10km	90%	50000	6	137	1510028	132753	1355968	2045014
10km	90%	50000	6	132	1552031	133954	1390305	2307922
10km	90%	50000	6	217	1278504	121629	1136854	1727399
10km	90%	50000	6	171	1545997	143416	1373907	1904697
10km	90%	50000	6	160	1456337	155325	1286193	2024231
10km	90%	50000	6	123	1378433	149941	1221476	2089109
10km	90%	50000	6	193	1629120	156175	1454288	2248924
10km	90%	50000	6	186	2069325	166917	1882609	2097353
10km	90%	50000	6	161	1748511	153980	1535608	2167517
10km	90%	50000	6	207	1853434	148754	1682548	2321400
10km	90%	50000	6	181	1167580	106675	1054825	1987533
10km	90%	50000	6	155	1598800	159470	1408643	1976029
10km	90%	50000	6	226	1725840	153451	1560885	2206651
10km	90%	50000	6	220	1368848	150916	1209307	2402122
10km	90%	50000	6	197	2059462	124925	1925518	2338868
10km	90%	50000	6	134	1694599	163575	1512053	2273835
10km	90%	50000	6	214	2147620	207406	1920101	2372795
10km	90%	50000	6	247	1528826	150593	1363813	2136972
10km	90%	50000	6	196	1257338	118667	1114993	1972177
10km	90%	50000	6	157	1420077	144527	1267944	2341366
10km	90%	50000	6	161	1548864	146173	1388947	1960335
10km	90%	50000	6	183	1661998	141737	1503283	2098974
10km	90%	50000	6	178	1838818	144791	1683302	2269743
10km	90%	50000	6	214	1559973	133443	1413593	2225817
10km	90%	50000	6	137	1179023	122853	1048064	1830266
10km	90%	50000	6	204	1276296	136523	1118129	2055051
10km	90%	50000	6	154	1290282	121951	1149958	1850662
10km	90%	50000	6	162	1623923	164197	1448474	2131966
10km	90%	50000	6	159	1332634	132728	1190081	1885782
10km	90%	50000	6	161	1055109	111253	932011	1860232
10km	90%	50000	6	134	1697189	147241	1535244	2042545
10km	90%	50000	6	158	1453976	145024	1298364	1940358
10km	90%	50000	6	244	2163439	200566	1942456	2469225
10km	90%	50000	6	158	1237391	131142	1096449	1725203
10km	90%	50000	6	143	1433903	137028	1277171	2121775
10km	90%	50000	6	175	1313183	134967	1169410	1831966
10km	90%	50000	6	156	1374625	120564	1238089	1745622
10km	90%	50000	6	251	1834688	174052	1647808	2281081
10km	90%	50000	6	162	1259259	137826	1106180	1874080
10km	90%	50000	6	119	1116804	131482	978874	1528033
10km	90%	50000	6	153	1133651	138087	985587	2106490
10km	90%	50000	6	143	1352735	137535	1208652	2045289
10km	90%	50000	6	172	1426120	150416	1265782	2216047
10km	90%	50000	6	129	1701738	179535	1499592	2086652
10km	90%	50000	6	180	1772693	174238	1589642	2276702
10km	90%	50000	6	147	1366654	132209	1224145	1898362
10km	90%	50000	6	183	1564723	145800	1405099	1962004
10km	90%	50000	6	190	1619926	149797	1457133	2139294
10km	90%	50000	6	161	1940126	179087	1748782	2386533
10km	90%	50000	6	253	1391391	150527	1220467	1986250
10km	90%	50000	6	260	1969997	181298	1776772	2381582
10km	90%	50000	6	216	1114124	126947	982342	1782307
10km	90%	50000	6	152	1812807	170045	1632419	2100813
10km	90%	50000	6	261	1950322	168770	1760353	2577236
10km	90%	50000	6	182	1538078	147878	1358737	2286694
10km	90%	50000	6	194	1515129	139940	1355230	1946041
10km	90%	50000	6	127	1496425	141402	1333696	2490868
10km	90%	50000	6	181	1643224	150743	1483412	2186329
10km	90%	50000	6	180	1494225	119856	1354520	1928348
10km	90%	50000	6	168	1000395	108841	884046	1581879
10km	90%	50000	6	152	1829699	177189	1640270	2248960
10km	90%	50000	6	195	2857905	191431	2642945	3012362
10km	90%	50000	6	145	1379690	128166	1239090	2029984
10km	90%	50000	6	220	1792676	151184	1618120	2624662
10km	90%	50000	6	173	1722545	162252	1544210	2460093
10km	90%	50000	6	162	1485097	130008	1344404	2009850
10km	90%	50000	6	173	1739848	148208	1574120	2329188
10km	90%	50000	6	157	1745939	135067	1596393	2298093
10km	90%	50000	6	180	1912834	166984	1726790	2057288
10km	90%	50000	6	116	1134217	118322	998450	1825432
10km	90%	50000	6	204	2052945	170052	1862702	2622975
10km	90%	50000	6	274	1945666	176810	1758709	2716065
10km	90%	50000	6	193	1798398	164910	1620770	2015077
10km	90%	50000	6	157	1132438	115812	1000667	1598430
10km	90%	50000	6	140	1564215	159082	1379451	1759962
10km	90%	50000	6	221	1391393	118635	1256703	2061795
10km	90%	50000	6	221	1368983	138582	1222063	2022851
10km	90%	50000	6	126	1412661	156133	1243095	2230726
10km	90%	50000	6	181	1444895	155669	1278211	1782519
10km	90%	50000	6	196	1671589	142980	1490759	2420821
10km	90%	50000	6	166	2572175	215672	2324239	2504425
10km	90%	50000	6	166	1715722	146900	1558581	2188226
10km	90%	50000	6	150	1380900	152904	1220352	1667291
10km	90%	50000	6	187	1335576	154303	1146136	2016516
10km	90%	50000	6	173	1399722	121059	1250503	1959982
10km	90%	50000	6	174	1858196	160495	1683434	2150324
10km	90%	50000	6	104	1774665	175865	1586699	1897488
10km	90%	50000	6	144	1639395	146321	1471250	1844279
10km	90%	50000	6	127	870477	106247	748644	1616902
10km	90%	50000	6	144	1554030	146472	1385115	1999748
10km	90%	50000	6	215	1641582	158806	1463947	2172132
10km	90%	50000	6	181	1473099	156255	1307018	1836829
10km	90%	50000	6	183	1582175	149535	1417735	2056599
10km	90%	50000	6	197	1568432	136942	1417742	2269615
10km	90%	50000	6	212	1695655	147698	1529882	2302944
10km	90%	50000	6	169	1683953	163780	1507668	2110477
10km	90%	50000	6	188	1347750	135261	1184825	2038755
10km	90%	50000	6	94	954495	116008	819448	1696984
10km	90%	50000	6	169	1630953	150900	1457563	2177653
10km	90%	50000	6	167	1125894	108449	1003895	2023010
10km	90%	50000	6	211	937850	89037	843235	1905128
10km	90%	50000	6	116	1449028	143003	1299925	1904012
10km	90%	50000	6	142	1220044	114248	1088941	2140158
10km	90%	50000	6	215	1068550	119024	933698	1892174
10km	90%	50000	6	193	2280776	202249	2053474	2359069
10km	90%	50000	6	152	1925144	169042	1732716	2267932
10km	90%	50000	6	150	1652658	153033	1486753	2223847
10km	90%	50000	6	129	1515058	150109	1345137	1966909
10km	90%	50000	6	225	1495576	135356	1346102	2132045
10km	90%	50000	6	179	1519885	154579	1343508	2241267
10km	90%	50000	6	227	1887576	167610	1693471	2676681
10km	90%	50000	6	180	894732	101894	781677	1448846
10km	90%	50000	6	190	1928899	165892	1747252	2103490
10km	90%	50000	6	169	1563181	136757	1405606	1941434
10km	90%	50000	6	147	1528390	156843	1362536	2297645
10km	90%	50000	6	146	1365878	111073	1246622	1716137
10km	90%	50000	6	251	1320300	143656	1160696	2114097
10km	90%	50000	6	162	1280662	120916	1152977	1765648
10km	90%	50000	6	147	1643294	153884	1475797	2246390
10km	90%	50000	6	173	1526695	141959	1375187	2013331
10km	90%	50000	6	162	1413243	137985	1247877	2072290
10km	90%	50000	6	189	2092222	194378	1874247	2277353
10km	90%	50000	6	181	1885746	188895	1654419	2540703
10km	90%	50000	6	148	2155684	188935	1943297	2242643
10km	90%	50000	6	188	2158801	187547	1948435	2766251
10km	90%	50000	6	205	1786185	166021	1609404	2324463
10km	90%	50000	6	282	1702002	150286	1539083	2077574
10km	90%	50000	6	219	2523678	211216	2294606	2531079
10km	90%	50000	6	228	1196452	112009	1069578	1758567
10km	90%	50000	6	191	1880899	171009	1687578	2530157
10km	90%	50000	6	183	1449889	127872	1303467	1843074
10km	90%	50000	6	190	1444105	130648	1306309	2279560
10km	90%	50000	6	130	1544672	143721	1372442	2098805
10km	90%	50000	6	176	1837522	168844	1658178	2229877
10km	90%	50000	6	136	1223620	135258	1076240	1820106
10km	90%	50000	6	174	1899884	167180	1726739	2111870
10km	90%	50000	6	346	1506789	150069	1340664	2069792
10km	90%	50000	6	179	1431693	130351	1285342	1841252
10km	90%	50000	6	167	1493128	151993	1329778	2068235
10km	90%	50000	6	133	1365673	127519	1214020	2136821
10km	90%	50000	6	154	1594779	146237	1438199	2147562
10km	90%	50000	6	194	2436368	195599	2208749	2464564
10km	90%	50000	6	168	1142570	128694	1002275	2134772
10km	90%	50000	6	154	1387962	128394	1254285	1962630
10km	90%	50000	6	203	2045805	182092	1845042	2575653
10km	90%	50000	6	269	2100707	152014	1939058	2331216
10km	90%	50000	6	190	1871310	174570	1676405	2231491
10km	90%	50000	6	158	1369246	112538	1245396	1972317
10km	90%	50000	6	155	1358526	137201	1206359	2021735
10km	90%	50000	6	141	1393491	133650	1253688	2090887
10km	90%	50000	6	188	1881816	196243	1677022	2632452
10km	90%	50000	6	139	1328848	140821	1174410	2077547
10km	90%	50000	6	136	2165356	207780	1946380	2304642
10km	90%	50000	6	256	1459621	143875	1301156	2076146
10km	90%	50000	6	172	1304451	117241	1171507	1974332
10km	90%	50000	6	146	1139974	126386	1004042	1927692
10km	90%	50000	6	165	795371	82153	707418	1612536
10km	90%	50000	6	131	1473517	150719	1308460	2047251
10km	90%	50000	6	161	1440204	140342	1277396	2049289
10km	90%	50000	6	131	1188252	122409	1059776	1510985
10km	90%	50000	6	192	1367115	139043	1205350	2119268
10km	90%	50000	6	151	1383845	146626	1223414	2115073
10km	90%	50000	6	143	1507894	147226	1344716	2084219
10km	90%	50000	6	206	1520201	147386	1362295	2272335
10km	90%	50000	6	192	2086067	188135	1881569	2479751
10km	90%	50000	6	140	1127227	102876	1005517	2059866
10km	90%	50000	6	172	1309807	127360	1174992	1874526
10km	90%	50000	6	168	1309551	143240	1149550	2043667
10km	90%	50000	6	183	1932234	161388	1754544	2382984
10km	90%	50000	6	221	1501736	137775	1348440	2126840
10km	90%	50000	6	152	1774918	165826	1591233	2433926
10km	90%	50000	6	194	1649069	162582	1459641	2186904
10km	90%	50000	6	244	1499234	132414	1341217	2032867
10km	90%	50000	6	213	1471222	133622	1326324	1993453
10km	90%	50000	6	163	1808069	164958	1620878	2243448
10km	90%	50000	6	153	1642887	170115	1454044	2201497
10km	90%	50000	6	162	1647703	147738	1479313	2041734
10km	90%	50000	6	185	1643080	142476	1473502	1799041
10km	90%	50000	6	158	1564768	149129	1359328	2351722
10km	90%	50000	6	189	1784932	156844	1604919	2231954
10km	90%	50000	6	184	1662417	152356	1497128	2639276
10km	90%	50000	6	156	1345631	136305	1180020	2073723
10km	90%	50000	6	147	1461074	139057	1310735	2265657
10km	90%	50000	6	153	1453474	147459	1288867	1985180
10km	90%	50000	6	117	1028332	120260	896156	1671563
10km	90%	50000	6	133	1354640	134214	1203708	1991410
10km	90%	50000	6	186	1695746	157689	1510558	2486973
10km	90%	50000	6	159	1619707	145938	1459466	2222406
10km	90%	50000	6	178	1386554	140780	1235486	2085390
10km	90%	50000	6	138	1759964	177698	1565249	1921308
10km	90%	50000	6	187	2168409	184418	1962330	2716157
10km	90%	50000	6	155	1504436	154643	1342009	1802665
10km	90%	50000	6	225	1720777	143744	1566447	1811463
10km	90%	50000	6	167	1513410	130096	1372724	2037901
10km	90%	50000	6	133	1162376	118699	1027577	1891174
10km	90%	50000	6	107	1589633	173934	1390555	1830148
10km	90%	50000	6	235	2242245	196335	2034679	2426628
10km	90%	50000	6	170	1310445	126235	1171747	2138057
10km	90%	50000	6	231	1680807	152882	1513581	2084682
10km	90%	50000	6	170	1583811	145019	1419099	2159647
10km	90%	50000	6	176	1512482	166434	1318939	1886731
10km	90%	50000	6	166	1349789	131615	1204049	1947217
10km	90%	50000	6	279	1604929	149580	1430996	1935541
10km	90%	50000	6	296	1442272	152866	1274208	2194735
10km	90%	50000	6	151	1548373	136006	1395928	2142412
10km	90%	50000	6	160	1564759	150844	1399888	2009712
10km	90%	50000	6	213	1362781	133168	1210073	2203359
10km	90%	50000	6	184	1445629	145751	1285826	1866393
10km	90%	50000	6	255	1789298	164766	1601736	2463496
10km	90%	50000	6	281	2045753	177609	1855149	2520921
10km	90%	50000	6	139	1266895	148817	1093769	1722633
10km	90%	50000	6	123	973519	104190	859606	1747740
10km	90%	50000	6	165	1508874	157096	1341189	1995097
10km	90%	50000	6	203	1690302	146345	1525854	2058586
10km	90%	50000	6	118	1556719	147023	1386467	2314961
10km	90%	50000	6	169	1401977	149477	1242821	2005296
10km	90%	50000	6	142	1711867	140375	1564148	2042363
10km	90%	50000	6	116	946338	109316	819566	1806102
10km	90%	50000	6	149	1515930	158266	1333746	2096527
10km	90%	50000	6	240	1865846	175208	1666400	2309697
10km	90%	50000	6	151	1318579	134182	1170498	1749837
10km	90%	50000	6	192	1726491	160135	1534412	2246134
10km	90%	50000	6	177	2104383	175795	1917484	2389069
10km	90%	50000	6	209	2276455	175491	2083279	2990767
10km	90%	50000	6	186	1450249	146482	1291157	2128919
10km	90%	50000	6	216	2037989	190116	1837054	2086237
10km	90%	50000	6	265	1909343	149345	1743146	2647016
10km	90%	50000	6	197	1503089	137465	1346797	2076331
10km	90%	50000	6	176	1392280	142328	1229526	2270153
10km	90%	50000	6	158	1168613	121779	1023347	1658517
10km	90%	50000	6	194	1584068	142096	1408741	1981122
10km	90%	50000	6	166	1817164	126207	1655783	2465961
10km	90%	50000	6	149	2050256	169711	1859158	2488606
10km	90%	50000	6	143	1851164	184579	1655172	2312273
10km	90%	50000	6	188	2295080	189281	2079535	2763786
10km	90%	50000	6	233	1833105	164753	1657480	2354941
10km	90%	50000	6	203	1540237	145888	1381036	2119648
10km	90%	50000	6	130	1328150	120404	1190863	2071337
10km	90%	50000	6	143	1378128	120883	1244294	1844388
10km	90%	50000	6	253	1630060	137100	1485770	1961887
10km	90%	50000	6	179	2195585	201491	1976698	2492455
10km	90%	50000	6	197	2192659	159480	2010026	2526305
10km	90%	50000	6	247	1650234	169607	1463423	2065155
10km	90%	50000	6	185	1210969	122773	1079944	2130850
10km	90%	50000	6	206	1692418	152983	1518931	2401182
10km	90%	50000	6	115	1500531	143477	1349265	1905488
10km	90%	50000	6	157	1814899	167793	1636647	2455602
10km	90%	50000	6	191	1535426	153295	1363568	1935479
10km	90%	50000	6	162	1809612	176998	1621113	2133942
10km	90%	50000	6	160	1616819	147071	1459435	2129081
10km	90%	50000	6	152	923825	114207	799872	1771659
10km	90%	50000	6	199	1687809	135256	1535427	2216224
10km	90%	50000	6	208	1669174	147426	1507338	2274718
10km	90%	50000	6	126	1237164	127704	1100472	1772146
10km	90%	50000	6	151	1313667	115282	1187905	1823933
10km	90%	50000	6	163	1406852	138645	1264528	1936124
10km	90%	50000	6	231	1689915	142021	1538114	2070207
10km	90%	50000	6	174	1443160	148616	1268504	2162436
10km	90%	50000	6	227	877050	99544	755663	1744591
10km	90%	50000	6	143	1883706	169571	1694481	2395880
10km	90%	50000	6	119	1422684	153966	1255608	1899784
10km	90%	50000	6	153	1900416	165539	1710790	2607905
10km	90%	50000	6	149	1695014	166269	1510019	2152467
10km	90%	50000	6	202	1577794	167575	1398849	2053051
10km	90%	50000	6	191	1565382	172234	1384491	1967561
10km	90%	50000	6	263	1844616	150893	1684879	2153223
10km	90%	50000	6	132	1238359	128231	1098353	1942845
10km	90%	50000	6	174	1870322	164328	1694864	2268029
10km	90%	50000	6	169	1769744	166766	1586466	2264237
10km	90%	50000	6	144	1312500	148173	1155001	2073978
10km	90%	50000	6	175	1469007	162519	1291166	2009384
10km	90%	50000	6	226	1250825	123982	1107959	2072212
10km	90%	50000	6	270	1660154	138320	1505755	2340868
10km	90%	50000	6	199	1873388	145288	1707519	2371757
10km	90%	50000	6	155	1474284	139878	1321939	1844636
10km	90%	50000	6	182	1717866	171786	1529255	2248830
10km	90%	50000	6	230	1628436	156922	1454491	2507781
10km	90%	50000	6	177	1540674	146355	1382856	2227581
10km	90%	50000	6	193	1823736	163704	1647172	2031986
10km	90%	50000	6	176	1840281	184498	1616373	2431168
10km	90%	50000	6	202	2557594	201693	2329692	2727422
10km	90%	50000	6	150	1708373	160501	1527692	2034182
10km	90%	50000	6	175	1851770	160668	1672972	2174153
10km	90%	50000	6	171	1287180	129249	1146779	2026620
10km	90%	50000	6	234	1341235	135592	1193604	2097152
10km	90%	50000	6	185	1926738	155068	1755318	2628519
10km	90%	50000	6	134	1281045	132483	1137881	1924038
10km	90%	50000	6	198	1177384	116266	1052603	1869757
10km	90%	50000	6	146	1830794	171140	1644038	2421102
10km	90%	50000	6	245	1590007	133897	1438390	2169719
10km	90%	50000	6	149	1737762	155716	1565172	2207894
10km	90%	50000	6	169	1575222	134068	1427950	2005232
10km	90%	50000	6	166	2008999	169145	1821920	2362093
10km	90%	50000	6	164	1904543	175932	1695904	2635641
10km	90%	50000	6	214	1788650	158475	1616481	2249994
10km	90%	50000	6	137	2031121	179528	1829286	2448755
10km	90%	50000	6	137	1519680	161669	1345858	2280256
10km	90%	50000	6	203	1426361	141019	1270982	1897689
10km	90%	50000	6	173	1625655	135478	1477596	2250095
10km	90%	50000	6	138	1596167	154644	1427239	2042306
10km	90%	50000	6	168	1276867	129236	1136225	1947468
10km	90%	50000	6	234	1865420	168915	1656494	2708519
10km	90%	50000	6	136	1391761	137916	1234887	2130669
10km	90%	50000	6	273	1805973	147530	1643009	2360379
10km	90%	50000	6	217	2025603	157164	1853064	2422788
10km	90%	50000	6	215	1612144	159108	1423790	2107676
10km	90%	50000	6	131	1325770	153390	1152593	2242646
10km	90%	50000	6	228	1410967	147961	1243379	2101154
10km	90%	50000	6	180	1603232	138045	1452723	2127315
10km	90%	50000	6	275	2014972	174584	1828330	2457199
10km	90%	50000	6	273	1906728	187268	1704546	2495586
10km	90%	50000	6	156	1643507	143185	1490846	1986359
10km	90%	50000	6	159	1515212	152214	1352494	2111114
10km	90%	50000	6	120	1398491	139973	1244652	2297142
10km	90%	50000	6	227	1547882	152367	1365088	2177926
10km	90%	50000	6	211	1800057	157256	1626352	2307519
10km	90%	50000	6	169	1737927	159979	1570328	2046261
10km	90%	50000	6	241	1324525	127723	1186459	1882985
10km	90%	50000	6	204	1746838	163840	1569214	2191699
10km	90%	50000	6	147	1951665	171097	1762354	2421996
10km	90%	50000	6	219	1655998	154336	1476143	2147334
10km	90%	50000	6	202	1469552	126520	1324787	2335332
10km	90%	50000	6	178	2038379	169637	1848761	2809278
10km	90%	50000	6	235	1772165	125174	1633339	2336052
10km	90%	50000	6	274	1410744	142381	1246217	2205841
10km	90%	50000	6	165	1838246	154667	1673532	2046887
10km	90%	50000	6	207	1728077	137463	1569255	2670791
10km	90%	50000	6	189	1913505	162976	1717335	2384295
10km	90%	50000	6	193	1556908	136402	1404763	2155163
10km	90%	50000	6	134	863547	108216	746543	1569331
10km	90%	50000	6	194	1143466	111316	1019170	1974409
10km	90%	50000	6	143	1321499	124172	1188364	2078257
10km	90%	50000	6	184	1735060	168057	1541667	2358045
10km	90%	50000	6	253	1819136	158303	1648245	2134725
10km	90%	50000	6	182	2320615	219212	2079022	2686996
10km	90%	50000	6	161	1195363	124576	1061570	2028572
10km	90%	50000	6	164	1108792	131692	957508	2050807
10km	90%	50000	6	170	1244760	124867	1105377	1963567
10km	90%	50000	6	246	1852891	149447	1676836	2144057
10km	90%	50000	6	175	1695907	155300	1526682	2174948
10km	90%	50000	6	189	1957920	157886	1787609	2270560
10km	90%	50000	6	166	1310316	125571	1176607	1714034
10km	90%	50000	6	132	1230242	130990	1091425	1792908
10km	90%	50000	6	168	1466738	138138	1316329	1795078
10km	90%	50000	6	287	1724043	154633	1557929	2117292
10km	90%	50000	6	194	2156551	162309	1976640	2560216
10km	90%	50000	6	137	1453630	156792	1280479	1993225
10km	90%	50000	6	200	1738816	156664	1564639	2054727
10km	90%	50000	6	221	1997851	172216	1812484	2340637
10km	90%	50000	6	152	1375776	130524	1241361	1843742
10km	90%	50000	6	207	1476063	159737	1291871	2392835
10km	90%	50000	6	119	1440912	131307	1295920	2047591
10km	90%	50000	6	165	1564824	163916	1395587	2109638
10km	90%	50000	6	151	1651938	142541	1498869	2049328
10km	90%	50000	6	188	1810613	176826	1618401	2428873
10km	90%	50000	6	245	1849616	164309	1661225	2484799
10km	90%	50000	6	230	1197312	112435	1072844	1590969
10km	90%	50000	6	159	744758	96940	641118	1588683
10km	90%	50000	6	185	1945993	153599	1780472	2383093
10km	90%	50000	6	257	2493165	167974	2309197	2784184
10km	90%	50000	6	183	1708191	153310	1543348	2457521
10km	90%	50000	6	197	2063940	160856	1877540	2265994
10km	90%	50000	6	126	965478	114213	835444	1709322
10km	90%	50000	6	158	1675022	158128	1505577	2297710
10km	90%	50000	6	163	1733816	159474	1557878	1895316
10km	90%	50000	6	241	1530612	148781	1370935	2152604
10km	90%	50000	6	189	1684500	155947	1507085	2419376
10km	90%	50000	6	147	1182398	113249	1063732	1920213
10km	90%	50000	6	232	2196028	184962	2003704	2344226
10km	90%	50000	6	150	1113594	115565	991717	1838256
10km	90%	50000	6	189	1800737	152009	1637569	2514305
10km	90%	50000	6	182	1958107	179598	1763707	2560121
10km	90%	50000	6	168	1419012	123269	1277656	2124528
10km	90%	50000	6	155	1534638	140126	1377005	2298054
10km	90%	50000	6	187	1335625	129584	1190397	1928354
10km	90%	50000	6	222	1218427	130023	1067997	2008547
10km	90%	50000	6	153	1795153	174078	1603657	2308301
10km	90%	50000	6	167	1666966	162089	1487901	2123701
10km	90%	50000	6	154	1693151	150838	1527457	2185272
10km	90%	50000	6	210	2271478	182406	2061625	2531770
10km	90%	50000	6	281	1629000	148734	1461533	2279656
10km	90%	50000	6	301	1759084	148288	1601117	2322972
10km	90%	50000	6	293	1713146	163569	1535208	2246689
10km	90%	50000	6	201	1538475	144698	1382084	2306827
10km	90%	50000	6	148	968916	118047	845552	1775450
10km	90%	50000	6	173	1727770	154183	1555668	2397645
10km	90%	50000	6	189	1869427	167464	1691698	2438629
10km	90%	50000	6	116	1302695	126769	1165444	1808592
10km	90%	50000	6	246	1510636	137676	1357087	2122380
10km	90%	50000	6	208	1435532	155951	1267934	1907271
10km	90%	50000	6	171	1596155	135209	1430735	1907821
10km	90%	50000	6	196	1876588	162019	1701502	2560376
10km	90%	50000	6	231	1727203	169617	1539228	2449218
10km	90%	50000	6	258	2161876	187058	1957515	2758936
10km	90%	50000	6	135	1209164	119709	1074897	1881734
10km	90%	50000	6	251	1197129	119504	1067568	2159820
10km	90%	50000	6	167	1478471	145093	1324870	2046508
10km	90%	50000	6	188	1495000	132988	1350504	2126489
10km	90%	50000	6	167	1517923	151337	1354444	1952539
10km	90%	50000	6	150	1225311	128211	1087992	2067163
10km	90%	50000	6	187	1796946	145390	1623031	2509017
10km	90%	50000	6	164	1431385	147418	1263050	1705605
10km	90%	50000	6	193	1561523	148185	1401178	2458964
10km	90%	50000	6	229	1804925	136297	1643245	1989098
10km	90%	50000	6	229	1482286	149143	1321332	2400086
10km	90%	50000	6	186	1512547	140688	1356075	1808263
10km	90%	50000	6	217	1914835	181356	1707900	2384579
10km	90%	50000	6	227	2325870	179719	2130134	2836314
10km	90%	50000	6	164	1710122	137275	1563618	2030371
10km	90%	50000	6	196	1263373	123831	1110369	2092883
10km	90%	50000	6	151	1967921	168669	1776173	1992539
10km	90%	50000	6	149	1537246	144543	1377181	2268285
10km	90%	50000	6	197	1671455	134455	1530075	1971455
10km	90%	50000	6	120	1343661	114235	1220613	1822365
10km	90%	50000	6	181	1741522	180002	1530739	2453907
10km	90%	50000	6	243	1717540	153378	1549138	2309497
10km	90%	50000	6	169	1628360	162831	1456307	2579313
10km	90%	50000	6	159	1096250	135347	948077	1944993
10km	90%	50000	6	212	1522706	144901	1366479	2239088
10km	90%	50000	6	191	1502459	133080	1354803	2083028
10km	90%	50000	6	206	1247480	120814	1117339	1669471
10km	90%	50000	6	198	1480748	137116	1331616	2282322
10km	90%	50000	6	180	1316892	134808	1163364	1899135
10km	90%	50000	6	146	1486500	148302	1319893	1722695
10km	90%	50000	6	229	1625930	175548	1411964	1972532
10km	90%	50000	6	154	1587079	159348	1416295	2277108
10km	90%	50000	6	144	1174205	120964	1042470	1782225
10km	90%	50000	6	187	965518	125300	828745	1877233
10km	90%	50000	6	144	1361827	146792	1209643	2141530
10km	90%	50000	6	152	1324887	120914	1199404	2142289
10km	90%	50000	6	246	2008385	138403	1855063	2506488
10km	90%	50000	6	171	1841495	152352	1677305	2345180
10km	90%	50000	6	134	1272916	119778	1143015	1863909
10km	90%	50000	6	143	851579	116890	728827	1715179
10km	90%	50000	6	183	1197188	128134	1060963	1961986
10km	90%	50000	6	121	1557348	135922	1406193	1888265
10km	90%	50000	6	201	1708085	125004	1563615	2243658
10km	90%	50000	6	223	1394720	139390	1242552	1901068
10km	90%	50000	6	126	1258151	126273	1118187	2277630
10km	90%	50000	6	243	1599017	151429	1437049	1962215
10km	90%	50000	6	156	1328523	125704	1186589	1973559
10km	90%	50000	6	148	1597259	145424	1441103	2029214
10km	90%	50000	6	160	1582450	159045	1408534	1942917
10km	90%	50000	6	136	2045322	176698	1850523	2330886
10km	90%	50000	6	202	1372723	126400	1230036	1950120
10km	90%	50000	6	197	1576492	146585	1422474	2002058
10km	90%	50000	6	127	1460575	138500	1313420	1877545
10km	90%	50000	6	216	1660569	161182	1477835	2172669
10km	90%	50000	6	167	1612767	145626	1459701	1982835
10km	90%	50000	6	174	1075682	115570	950029	2168828
10km	90%	50000	6	160	1747414	133290	1601024	2345044
10km	90%	50000	6	137	1457612	141959	1297455	2035859
10km	90%	50000	6	183	1385106	133946	1236089	2126682
10km	90%	50000	6	128	1354674	138305	1200883	1990307
10km	90%	50000	6	191	1599304	153836	1418022	2019584
10km	90%	50000	6	186	1451723	130984	1305909	1953388
10km	90%	50000	6	123	1069697	117786	943466	1765038
10km	90%	50000	6	149	1335613	134402	1192625	2005709
10km	90%	50000	6	190	1480091	140719	1320752	2164153
10km	90%	50000	6	210	1399386	141236	1240848	1983685
10km	90%	50000	6	185	1627819	180178	1437586	1961036
10km	90%	50000	6	154	1650422	188780	1449104	1929870
10km	90%	50000	6	147	2104958	175614	1915154	2384094
10km	90%	50000	6	152	1432581	127633	1295018	2120127
10km	90%	50000	6	126	1211337	128628	1064724	1928800
10km	90%	50000	6	161	1359720	122616	1221467	1865515
10km	90%	50000	6	314	2001785	168349	1820733	2273464
10km	90%	50000	6	182	1795602	155198	1622865	2324069
10km	90%	50000	6	132	1399484	157671	1234499	1812660
10km	90%	50000	6	221	1722372	147819	1550218	2222016
10km	90%	50000	6	209	2450784	186842	2250125	2555347
10km	90%	50000	6	261	1569653	136219	1421143	2085715
10km	90%	50000	6	183	1612471	141063	1454460	2133827
10km	90%	50000	6	116	1669406	161593	1479659	1971523
10km	90%	50000	6	118	1386243	142156	1222560	2298727
10km	90%	50000	6	128	1199943	130645	1059262	1690930
10km	90%	50000	6	228	1195526	110840	1069974	1921906
10km	90%	50000	6	181	1697367	166388	1513708	2235014
10km	90%	50000	6	261	1525707	136969	1380663	2276420
10km	90%	50000	6	139	1754913	168541	1570714	2083267
10km	90%	50000	6	181	1636700	157945	1459946	2069199
10km	90%	50000	6	148	1111295	101668	999769	1814612
10km	90%	50000	6	257	1886843	163096	1706088	2313182
10km	90%	50000	6	149	1581393	158962	1410472	2101249
10km	90%	50000	6	196	2115173	163701	1930926	2555282
10km	90%	50000	6	156	1029443	115697	905599	1782160
10km	90%	50000	6	202	1356224	117675	1232106	1805003
10km	90%	50000	6	195	1681074	163131	1506011	2237026
10km	90%	50000	6	216	1569701	145474	1414902	2175960
10km	90%	50000	6	217	1963813	194601	1734004	2509371
10km	90%	50000	6	209	1465810	129568	1315402	1932793
10km	90%	50000	6	158	2890195	231226	2645121	2918166
10km	90%	50000	6	158	1274312	141069	1125344	1893221
10km	90%	50000	6	173	1367296	134397	1223404	2007769
10km	90%	50000	6	186	1559190	147067	1401410	2026704
10km	90%	50000	6	167	1399661	160456	1214018	1994980
10km	90%	50000	6	168	1419757	136277	1275493	2071849
10km	90%	50000	6	138	1705236	159241	1528041	2105269
10km	90%	50000	6	150	1270741	121882	1140829	2049953
10km	90%	50000	6	228	1945252	180510	1741556	2629590
10km	90%	50000	6	277	2376073	170476	2190368	2678119
10km	90%	50000	6	133	1633961	143125	1472320	2151280
10km	90%	50000	6	269	1639137	149814	1459275	2082634
10km	90%	50000	6	183	1825170	173317	1632916	2272516
10km	90%	50000	6	138	1522888	136071	1376623	2035285
10km	90%	50000	6	239	1696510	151676	1536499	2050495
10km	90%	50000	6	155	988947	110616	870818	1627538
10km	90%	50000	6	169	1473261	135403	1315800	2331692
10km	90%	50000	6	148	1042587	112622	918906	1674638
10km	90%	50000	6	188	1685576	150214	1523134	2504141
10km	90%	50000	6	221	1764256	162494	1586441	1746130
10km	90%	50000	6	293	2273083	182495	2061572	2805878
10km	90%	50000	6	186	1867826	169055	1674433	2456294
10km	90%	50000	6	254	1416782	157034	1246272	2323108
10km	90%	50000	6	200	1784775	157046	1612718	2235551
10km	90%	50000	6	172	2009209	172234	1821819	2122115
10km	90%	50000	6	153	832403	98290	729213	1569636
10km	90%	50000	6	150	1656191	167348	1471414	2099425
10km	90%	50000	6	126	1665773	164113	1487904	2097704
10km	90%	50000	6	171	1539563	157958	1358256	2039659
10km	90%	50000	6	207	2110287	156401	1934061	2646704
10km	90%	50000	6	135	1271511	128273	1137897	1936002
10km	90%	50000	6	139	1375059	131630	1220657	1809118
10km	90%	50000	6	160	1101320	104200	987519	1974105
10km	90%	50000	6	262	1753794	161743	1581833	2310570
10km	90%	50000	6	225	2192757	150245	2028701	2153545
10km	90%	50000	6	131	1106589	107781	979117	1609414
10km	90%	50000	6	143	1630814	144547	1471675	2389666
10km	90%	50000	6	134	1275640	148880	1121173	2138437
10km	90%	50000	6	131	1391173	136908	1246785	2130065
10km	90%	50000	6	137	1509864	137810	1365365	1918616
10km	90%	50000	6	162	1075117	122825	937517	1785131
10km	90%	50000	6	202	1309218	131617	1159204	1930124
10km	90%	50000	6	176	1144029	102021	1034992	1733409
10km	90%	50000	6	180	1760098	153370	1591638	2421935
10km	90%	50000	6	138	1028205	106826	908115	1830291
10km	90%	50000	6	116	1786426	158742	1610452	2214244
10km	90%	50000	6	149	685680	93051	579810	1589104
10km	90%	50000	6	156	1661366	130032	1518756	2137058
10km	90%	50000	6	170	1541077	140428	1381601	1866997
10km	90%	50000	6	214	1375341	133006	1232690	2025447
10km	90%	50000	6	138	1125684	118465	998061	1571281
[truncated: 1 more rows]
