# Supplementary material for: Quantifying the Value of Perfect Information in Emergency Vaccination Campaigns
Source: PLoS Comput Biol. 2017 Feb 16;13(2):e1005318. doi: 10.1371/journal.pcbi.1005318 (PMC5312803; doi:10.1371/journal.pcbi.1005318)
Supplement: S1 Data — (ZIP) [file pcbi.1005318.s013.zip › Data/10km vaccination/data3.txt]

vacc_radius	efficacy	capacity	delay	outbreak_duration	livestock_culled	cattle_culled	sheep_culled	vaccinations
10km	50%	20000	6	270	5129699	838305	4236749	2675738
10km	50%	20000	6	291	6294727	924055	5319343	2845639
10km	50%	20000	6	245	5642096	898271	4682940	2512906
10km	50%	20000	6	253	6356656	1066816	5161882	2973471
10km	50%	20000	6	266	7312910	1064757	6193766	3072117
10km	50%	20000	6	258	6531319	905799	5544918	2813626
10km	50%	20000	6	425	6777539	933681	5797132	3102288
10km	50%	20000	6	193	4425028	715961	3668467	2161193
10km	50%	20000	6	297	6859860	991510	5801477	2952055
10km	50%	20000	6	297	7081286	1018827	5978410	2910764
10km	50%	20000	6	388	7326839	1056067	6187820	2916537
10km	50%	20000	6	231	5638869	916820	4659371	2426382
10km	50%	20000	6	315	6189526	991163	5090208	2803177
10km	50%	20000	6	444	7117608	985954	6053564	3090826
10km	50%	20000	6	230	5371297	835456	4498673	2120896
10km	50%	20000	6	349	6734116	1041393	5619812	2507648
10km	50%	20000	6	251	4415027	703077	3662522	1897906
10km	50%	20000	6	292	6171910	914032	5206017	2622298
10km	50%	20000	6	301	6455035	1001667	5365475	2531073
10km	50%	20000	6	221	5420876	905531	4466012	2597853
10km	50%	20000	6	281	5735355	925733	4749721	2434271
10km	50%	20000	6	184	4826899	738211	4044295	1985702
10km	50%	20000	6	233	5291994	784954	4425645	2160366
10km	50%	20000	6	334	4566322	680673	3817604	2027053
10km	50%	20000	6	356	7170637	1023864	6076390	3168773
10km	50%	20000	6	327	6523202	904166	5568591	2637498
10km	50%	20000	6	264	5439217	873442	4496778	2462878
10km	50%	20000	6	303	5457468	825326	4555432	2522629
10km	50%	20000	6	309	5578372	837483	4655230	2473054
10km	50%	20000	6	247	5612852	873747	4690164	2329450
10km	50%	20000	6	351	7444171	1046788	6338061	3390603
10km	50%	20000	6	280	8738351	1274716	7384726	3562547
10km	50%	20000	6	266	7227970	1015571	6126552	3146147
10km	50%	20000	6	299	5637992	891014	4706187	2661689
10km	50%	20000	6	330	6338966	906896	5368703	3111730
10km	50%	20000	6	221	6126410	976843	5069386	2634064
10km	50%	20000	6	239	6051313	931463	5039532	2406877
10km	50%	20000	6	313	5617916	878212	4659428	2535766
10km	50%	20000	6	356	7023215	970639	5973263	3050558
10km	50%	20000	6	273	5646889	910494	4666166	2988978
10km	50%	20000	6	235	6495566	935605	5480076	2667670
10km	50%	20000	6	266	6424355	1030609	5285463	2618073
10km	50%	20000	6	203	6700752	1003829	5612930	2881275
10km	50%	20000	6	318	6766519	921947	5790847	2857953
10km	50%	20000	6	294	5136651	733149	4328491	2382577
10km	50%	20000	6	315	6107798	941579	5092357	3117719
10km	50%	20000	6	273	5542101	890991	4597949	2983157
10km	50%	20000	6	204	6583116	974457	5493669	2746308
10km	50%	20000	6	169	5329918	858975	4395998	2372645
10km	50%	20000	6	250	5546300	817018	4675549	2389665
10km	50%	20000	6	272	7165272	1042722	6053028	3344012
10km	50%	20000	6	288	4645120	736143	3852913	2295063
10km	50%	20000	6	253	5781175	871836	4844419	2453796
10km	50%	20000	6	284	7814389	1087787	6640750	3187447
10km	50%	20000	6	237	5343833	779170	4513368	2324466
10km	50%	20000	6	244	4770205	736211	3986114	2137128
10km	50%	20000	6	320	7141341	964096	6074507	3090069
10km	50%	20000	6	307	5187447	805201	4299758	2294490
10km	50%	20000	6	283	5948768	808956	5102028	2940539
10km	50%	20000	6	211	5397317	886823	4427442	2588384
10km	50%	20000	6	317	7129369	992606	6064841	3188038
10km	50%	20000	6	429	5899102	859544	4967571	2860465
10km	50%	20000	6	313	7264198	1022832	6178431	3104358
10km	50%	20000	6	237	6098767	922339	5087488	2808827
10km	50%	20000	6	339	6033203	921882	5051430	2991993
10km	50%	20000	6	281	7587344	1014253	6478574	2899695
10km	50%	20000	6	259	4753116	766417	3936304	2040156
10km	50%	20000	6	280	7356314	1042245	6231665	2948543
10km	50%	20000	6	220	5104512	797544	4258346	2384867
10km	50%	20000	6	262	7970629	1124192	6767963	3290822
10km	50%	20000	6	335	6812183	1113970	5608445	3044616
10km	50%	20000	6	220	5161797	850782	4254083	2173352
10km	50%	20000	6	342	5822714	889098	4870863	2761388
10km	50%	20000	6	288	6861689	1001714	5764862	2822083
10km	50%	20000	6	347	6183175	921751	5194952	2625088
10km	50%	20000	6	200	6083818	936002	5093198	2597603
10km	50%	20000	6	276	5484506	855934	4573425	2545530
10km	50%	20000	6	340	6367563	856571	5426700	2942080
10km	50%	20000	6	272	6891108	992655	5805135	3072970
10km	50%	20000	6	284	6441187	1082111	5266924	3115312
10km	50%	20000	6	480	7145969	949053	6091933	3143163
10km	50%	20000	6	255	4858249	764458	4010590	1828741
10km	50%	20000	6	216	5476190	851000	4546769	2717618
10km	50%	20000	6	239	6604506	1024664	5481205	2859537
10km	50%	20000	6	195	5662398	906624	4691763	2389481
10km	50%	20000	6	283	7163740	1200781	5881895	3889393
10km	50%	20000	6	292	5281762	819712	4401424	2348384
10km	50%	20000	6	231	6119265	902578	5154772	2502744
10km	50%	20000	6	270	6918986	954733	5869954	3150007
10km	50%	20000	6	362	7184698	966190	6158331	3036082
10km	50%	20000	6	274	5869531	909098	4896881	2574902
10km	50%	20000	6	224	4786687	739740	3985373	2087956
10km	50%	20000	6	299	5314938	760455	4485778	2679618
10km	50%	20000	6	268	5470347	815683	4575187	2270380
10km	50%	20000	6	211	5845381	923940	4851849	2824410
10km	50%	20000	6	258	4922641	773419	4087543	2121456
10km	50%	20000	6	297	6995883	1108999	5835668	3112547
10km	50%	20000	6	353	7710236	1047595	6572525	3466058
10km	50%	20000	6	390	6180755	885460	5233662	2928614
10km	50%	20000	6	253	5233924	829666	4365704	2163101
10km	50%	20000	6	335	7376240	1024431	6260271	3363975
10km	50%	20000	6	261	6592746	920690	5600677	2833863
10km	50%	20000	6	267	5446622	823000	4531768	2386544
10km	50%	20000	6	198	5140139	798753	4276581	2230137
10km	50%	20000	6	288	5760592	917064	4776660	2490921
10km	50%	20000	6	224	4902808	781013	4071722	2374490
10km	50%	20000	6	272	4867189	805084	3984667	2456820
10km	50%	20000	6	251	5480779	850663	4579485	2506674
10km	50%	20000	6	280	7098184	960788	6076394	2976957
10km	50%	20000	6	242	5747318	939861	4745538	2445090
10km	50%	20000	6	225	4833490	776358	4018050	2278210
10km	50%	20000	6	353	6914307	958069	5850403	2788028
10km	50%	20000	6	244	8327782	1212625	7023685	3487939
10km	50%	20000	6	328	4946555	786752	4120986	2450517
10km	50%	20000	6	262	6631631	1034849	5524666	2879729
10km	50%	20000	6	291	4855134	726303	4073257	2044259
10km	50%	20000	6	307	4966956	748350	4129559	2218748
10km	50%	20000	6	220	5299272	774615	4456339	2425552
10km	50%	20000	6	305	6553882	954825	5526838	2931523
10km	50%	20000	6	237	5810225	934823	4815479	2523909
10km	50%	20000	6	302	5970597	980201	4915434	2583808
10km	50%	20000	6	297	5612971	794629	4767554	2381182
10km	50%	20000	6	276	5714801	860876	4778562	2831693
10km	50%	20000	6	240	5434791	915861	4471309	2295619
10km	50%	20000	6	339	5980051	989669	4916210	2894406
10km	50%	20000	6	238	5529179	880135	4542426	2247212
10km	50%	20000	6	305	6496736	1018447	5400642	2918648
10km	50%	20000	6	202	5509799	843700	4622296	2174958
10km	50%	20000	6	274	6371203	954403	5350294	2822274
10km	50%	20000	6	226	6102746	928806	5085824	2628373
10km	50%	20000	6	293	6620749	1028392	5509673	2303685
10km	50%	20000	6	233	4882007	794536	4037087	2252584
10km	50%	20000	6	249	7242407	1077334	6085870	3246440
10km	50%	20000	6	250	4583746	689681	3843086	2028651
10km	50%	20000	6	295	7162624	1011885	6093659	2815442
10km	50%	20000	6	324	6270068	988795	5186003	2997986
10km	50%	20000	6	267	7089202	990933	5990763	3018781
10km	50%	20000	6	204	5159388	833049	4270185	2253519
10km	50%	20000	6	254	5556432	880572	4602165	2514223
10km	50%	20000	6	301	5943946	933928	4919914	2425196
10km	50%	20000	6	293	8259065	1155006	7011029	3559375
10km	50%	20000	6	287	7780128	1113042	6602713	3202290
10km	50%	20000	6	202	4441151	704237	3680986	1913968
10km	50%	20000	6	265	6318798	961923	5282290	2885182
10km	50%	20000	6	308	6284955	1014961	5210628	2930658
10km	50%	20000	6	325	7273374	979973	6164817	3191234
10km	50%	20000	6	189	5015002	763523	4182993	2010539
10km	50%	20000	6	309	5566323	834890	4675454	2823771
10km	50%	20000	6	269	5074480	798628	4215519	1978786
10km	50%	20000	6	238	7353275	1020436	6242624	2869123
10km	50%	20000	6	372	7285461	980697	6242120	3121018
10km	50%	20000	6	210	6129257	971197	5073165	2423476
10km	50%	20000	6	251	5007001	812799	4153842	2166317
10km	50%	20000	6	336	7967792	1045813	6847862	3233705
10km	50%	20000	6	237	5763761	925847	4787409	2562770
10km	50%	20000	6	367	4955260	756439	4135401	2105839
10km	50%	20000	6	252	6188028	907454	5215061	2743268
10km	50%	20000	6	273	5133626	784250	4269832	2567257
10km	50%	20000	6	251	4970362	775065	4151542	2720482
10km	50%	20000	6	250	7795267	1170403	6553607	3446486
10km	50%	20000	6	303	8448085	1090005	7248624	3224329
10km	50%	20000	6	243	6545385	942232	5523184	2784284
10km	50%	20000	6	281	5898917	920458	4904819	2485034
10km	50%	20000	6	243	6356990	1035944	5238983	3165148
10km	50%	20000	6	297	6886605	1039182	5775256	3137282
10km	50%	20000	6	288	4456192	644034	3766420	1927107
10km	50%	20000	6	225	5630186	753682	4820687	2406899
10km	50%	20000	6	230	6368751	987671	5300155	2868999
10km	50%	20000	6	212	6175240	955355	5124016	2759592
10km	50%	20000	6	213	5368747	853142	4458854	2540433
10km	50%	20000	6	261	7079335	913422	6063465	2792756
10km	50%	20000	6	241	6012587	972453	4960889	2401988
10km	50%	20000	6	248	5296628	824511	4417628	2200715
10km	50%	20000	6	309	5639720	881982	4710737	3020851
10km	50%	20000	6	289	6832457	968369	5781079	3035981
10km	50%	20000	6	255	6506800	937024	5491501	2716650
10km	50%	20000	6	294	7178489	1006973	6092682	2978961
10km	50%	20000	6	242	5640320	846397	4697232	2525863
10km	50%	20000	6	233	5988178	928986	4974494	2695142
10km	50%	20000	6	325	6470166	1038338	5372011	2648723
10km	50%	20000	6	282	6169888	879373	5233910	2879509
10km	50%	20000	6	295	5044072	770540	4194757	2315410
10km	50%	20000	6	306	3509934	543225	2930100	1825515
10km	50%	20000	6	328	5008367	744155	4223226	2375072
10km	50%	20000	6	303	4940630	765074	4107782	2518449
10km	50%	20000	6	312	6346234	889526	5399193	2833253
10km	50%	20000	6	338	5307524	802539	4434386	2417360
10km	50%	20000	6	256	5788092	1004058	4701893	2929071
10km	50%	20000	6	221	5572638	886599	4618077	2441343
10km	50%	20000	6	256	6206203	944914	5166883	2730904
10km	50%	20000	6	230	5724295	868365	4774649	2243177
10km	50%	20000	6	200	6122022	970601	5088879	2770326
10km	50%	20000	6	265	6980340	990499	5937565	2885331
10km	50%	20000	6	307	5575958	805441	4724376	2601484
10km	50%	20000	6	276	6204440	871534	5255037	2838201
10km	50%	20000	6	207	5319484	823295	4424443	2064132
10km	50%	20000	6	294	6115751	810804	5267089	2732063
10km	50%	20000	6	228	6190730	952036	5153911	2747346
10km	50%	20000	6	359	7661839	1053084	6491166	3188168
10km	50%	20000	6	249	7085456	965910	6017354	2932366
10km	50%	20000	6	305	5654145	795210	4802320	2561171
10km	50%	20000	6	226	5442748	819280	4572861	2241505
10km	50%	20000	6	231	6989727	1067127	5848255	2635573
10km	50%	20000	6	275	5794006	928987	4799934	2889093
10km	50%	20000	6	254	6330021	988867	5269440	2598372
10km	50%	20000	6	257	6659391	957143	5626605	2642999
10km	50%	20000	6	244	5561040	847465	4626550	2754215
10km	50%	20000	6	297	6715335	957132	5675907	2799994
10km	50%	20000	6	223	6342700	993730	5260430	2390466
10km	50%	20000	6	302	6344279	1035224	5231124	3743233
10km	50%	20000	6	405	7454062	1056933	6319766	3225219
10km	50%	20000	6	224	5763484	883515	4804504	2423415
10km	50%	20000	6	303	7773476	1183071	6500680	3609018
10km	50%	20000	6	293	6377323	918209	5368596	2769289
10km	50%	20000	6	248	4851528	751174	4051856	2274430
10km	50%	20000	6	378	6391344	910193	5390415	3111825
10km	50%	20000	6	266	7458673	1029452	6374928	2683274
10km	50%	20000	6	388	7793453	1034856	6681198	2959436
10km	50%	20000	6	252	7472430	1103679	6265066	3214823
10km	50%	20000	6	305	6152398	957817	5120280	2645783
10km	50%	20000	6	229	5855932	853208	4918821	2730175
10km	50%	20000	6	276	6082288	980710	5018129	2988972
10km	50%	20000	6	265	5760199	988106	4710437	2655063
10km	50%	20000	6	229	5473053	970872	4449530	2690938
10km	50%	20000	6	232	5670946	870212	4744109	2614000
10km	50%	20000	6	231	6119413	885120	5148666	2810368
10km	50%	20000	6	211	5221791	852122	4297726	2280850
10km	50%	20000	6	260	6653877	933645	5627282	2822953
10km	50%	20000	6	249	5620542	876363	4696462	2320322
10km	50%	20000	6	273	5056852	726546	4241441	2320573
10km	50%	20000	6	269	5904991	951234	4908438	2616224
10km	50%	20000	6	264	7301485	1050633	6163804	3198680
10km	50%	20000	6	304	4280750	692354	3538207	2052314
10km	50%	20000	6	225	6834045	947341	5808170	2768011
10km	50%	20000	6	235	5495961	849387	4577733	2516221
10km	50%	20000	6	387	5931064	913522	4905767	2900145
10km	50%	20000	6	293	7807639	1127415	6596849	3301617
10km	50%	20000	6	308	6165311	915317	5183824	2980308
10km	50%	20000	6	299	6143492	925763	5138509	2445443
10km	50%	20000	6	274	5776023	900308	4799992	2672930
10km	50%	20000	6	326	6355901	860722	5422023	2895069
10km	50%	20000	6	250	7536891	1042103	6383629	3235490
10km	50%	20000	6	221	5043218	803972	4195162	2586050
10km	50%	20000	6	303	7612623	1074789	6419386	3206977
10km	50%	20000	6	279	5600340	967437	4574440	2621564
10km	50%	20000	6	282	6582214	1007920	5522864	2769617
10km	50%	20000	6	274	7571087	1100154	6382060	3269600
10km	50%	20000	6	289	5933397	922392	4927154	2468593
10km	50%	20000	6	266	7591466	1086824	6408466	3149508
10km	50%	20000	6	291	7066597	1041082	5950533	3276369
10km	50%	20000	6	229	5917009	968465	4862999	2467307
10km	50%	20000	6	235	5637745	887496	4689873	2444766
10km	50%	20000	6	195	5299705	851912	4385841	2118416
10km	50%	20000	6	418	7912589	1179830	6665131	3826653
10km	50%	20000	6	217	5003530	777418	4168004	1941107
10km	50%	20000	6	265	5760698	884499	4814948	2473569
10km	50%	20000	6	231	5667691	897752	4709114	2451758
10km	50%	20000	6	346	5447602	772499	4595500	2377514
10km	50%	20000	6	270	7431648	1139413	6194920	3878801
10km	50%	20000	6	253	5243817	789530	4405501	2655691
10km	50%	20000	6	220	5902878	886339	4950833	2409336
10km	50%	20000	6	330	7263505	1040169	6159748	3424253
10km	50%	20000	6	266	6718658	972952	5685749	2682845
10km	50%	20000	6	225	5742684	817308	4880439	2422521
10km	50%	20000	6	337	6519915	875750	5578519	2981180
10km	50%	20000	6	349	6835931	941130	5844381	2914207
10km	50%	20000	6	351	7098504	933912	6107673	2963144
10km	50%	20000	6	236	6788022	1031870	5648782	2849916
10km	50%	20000	6	200	6135047	908744	5140999	2530408
10km	50%	20000	6	206	6309519	1021927	5218270	2329029
10km	50%	20000	6	277	6156912	1015070	5071954	3098382
10km	50%	20000	6	282	6131945	933032	5089703	2781217
10km	50%	20000	6	211	6153465	1020278	5057561	2998799
10km	50%	20000	6	283	5809866	941704	4802395	3017827
10km	50%	20000	6	261	7676256	993023	6566632	3182809
10km	50%	20000	6	250	5106653	803174	4232152	2041261
10km	50%	20000	6	226	5347750	801263	4475643	2042310
10km	50%	20000	6	391	5620044	851165	4693270	2941069
10km	50%	20000	6	298	7704013	1046070	6542739	2874904
10km	50%	20000	6	339	5246253	726724	4474945	2774479
10km	50%	20000	6	366	6784435	956957	5767593	3163981
10km	50%	20000	6	310	7493651	1085442	6310540	3332906
10km	50%	20000	6	269	5409871	860745	4496806	2339105
10km	50%	20000	6	390	6923942	966900	5887380	3159625
10km	50%	20000	6	267	6704153	1013931	5619770	3280484
10km	50%	20000	6	274	6211106	1003585	5124810	2707963
10km	50%	20000	6	244	7166641	1151372	5906327	3067133
10km	50%	20000	6	408	7111982	1052182	5979769	3166368
10km	50%	20000	6	338	5011249	800240	4160887	2445387
10km	50%	20000	6	376	5665204	866636	4739253	2456797
10km	50%	20000	6	229	5810117	948735	4755415	2879484
10km	50%	20000	6	259	5962366	958887	4912157	2832172
10km	50%	20000	6	266	4954549	726749	4123352	2410390
10km	50%	20000	6	206	5040138	764615	4228555	2012788
10km	50%	20000	6	250	5371087	881354	4421153	2388846
10km	50%	20000	6	214	4958386	780985	4089963	2104429
10km	50%	20000	6	277	6512028	978028	5435201	2881167
10km	50%	20000	6	417	6363963	825283	5446688	2875597
10km	50%	20000	6	223	5128405	805003	4277955	2309965
10km	50%	20000	6	327	7139836	1103577	5965025	3336628
10km	50%	20000	6	293	5154974	818663	4272965	1951050
10km	50%	20000	6	278	6009202	980619	4969927	2625566
10km	50%	20000	6	215	8191345	1160669	6916836	3060320
10km	50%	20000	6	338	5714878	936649	4714087	2864366
10km	50%	20000	6	231	4686572	723869	3882047	2033632
10km	50%	20000	6	356	6968953	932252	5959721	2955604
10km	50%	20000	6	483	7492561	1050309	6364368	3713220
10km	50%	20000	6	239	4597265	725000	3805519	2048871
10km	50%	20000	6	509	7479312	1071409	6312189	3471320
10km	50%	20000	6	362	5450139	736003	4663359	2822580
10km	50%	20000	6	333	5691215	817546	4821553	2926634
10km	50%	20000	6	311	5655284	870426	4721044	2401599
10km	50%	20000	6	354	8124834	1190030	6857656	3511670
10km	50%	20000	6	242	4533970	725069	3722222	2141939
10km	50%	20000	6	336	7748613	1140672	6536630	3656242
10km	50%	20000	6	224	5072857	815788	4196680	2339660
10km	50%	20000	6	253	5223360	799637	4354462	2015915
10km	50%	20000	6	316	6068430	823729	5168780	2737204
10km	50%	20000	6	245	6869731	983763	5823191	2659199
10km	50%	20000	6	251	6361135	883985	5415999	2507805
10km	50%	20000	6	307	6579290	1088956	5376806	2631362
10km	50%	20000	6	321	7528662	1020853	6386434	3118109
10km	50%	20000	6	292	6119015	962040	5079903	2615649
10km	50%	20000	6	374	7195107	993653	6125649	2976907
10km	50%	20000	6	245	6478943	897185	5477837	2629596
10km	50%	20000	6	251	5353048	824444	4471527	2474425
10km	50%	20000	6	231	5163903	799584	4293914	2244370
10km	50%	20000	6	289	6309013	957060	5274012	2532295
10km	50%	20000	6	308	9201245	1312077	7793026	3933940
10km	50%	20000	6	202	5904323	834801	5028947	2498823
10km	50%	20000	6	236	5522705	880343	4577680	2476118
10km	50%	20000	6	232	5407306	836822	4485804	2012966
10km	50%	20000	6	308	5432617	845688	4525816	2366336
10km	50%	20000	6	183	4755971	783923	3911741	2044352
10km	50%	20000	6	303	5655937	841033	4733021	2339445
10km	50%	20000	6	228	5908333	865582	4962821	2714501
10km	50%	20000	6	290	7715439	1065679	6570527	3205389
10km	50%	20000	6	393	6187699	919001	5217147	2716307
10km	50%	20000	6	337	6504148	901388	5540161	3200229
10km	50%	20000	6	309	5609052	783795	4778609	2458110
10km	50%	20000	6	304	5773795	962280	4757675	2344282
10km	50%	20000	6	344	5549337	790672	4687152	2509197
10km	50%	20000	6	258	6519213	971059	5479612	2967637
10km	50%	20000	6	302	6396141	939325	5383645	3143919
10km	50%	20000	6	225	4611071	786752	3778441	2111017
10km	50%	20000	6	333	6368604	964585	5341072	3018394
10km	50%	20000	6	306	5852706	912294	4865506	2416645
10km	50%	20000	6	472	6966475	931638	5953832	3005273
10km	50%	20000	6	232	5350130	832084	4423442	2186287
10km	50%	20000	6	414	6823792	1005314	5755404	3031094
10km	50%	20000	6	205	4336688	734719	3546908	2172634
10km	50%	20000	6	294	8315866	1306332	6888662	3834302
10km	50%	20000	6	189	5394281	850314	4474405	2343809
10km	50%	20000	6	369	6766606	896079	5802365	2844655
10km	50%	20000	6	261	5882250	933551	4871173	2976364
10km	50%	20000	6	348	6084227	920377	5088940	2368830
10km	50%	20000	6	235	5012879	769701	4199609	2306525
10km	50%	20000	6	233	5195622	837324	4276489	2217442
10km	50%	20000	6	263	6697177	971386	5642138	3023924
10km	50%	20000	6	316	6052737	894497	5071202	2665580
10km	50%	20000	6	249	4746049	721832	3977808	2232368
10km	50%	20000	6	241	5661556	881134	4704950	2192182
10km	50%	20000	6	210	5393409	864990	4479240	2230765
10km	50%	20000	6	207	6129646	984529	5092535	2548706
10km	50%	20000	6	297	6106822	949109	5112266	2703223
10km	50%	20000	6	265	5279718	823650	4417910	2295364
10km	50%	20000	6	283	6920988	999788	5844414	3219750
10km	50%	20000	6	265	6771318	988159	5699791	3192212
10km	50%	20000	6	254	6029843	925170	5029008	2423830
10km	50%	20000	6	295	6159291	972264	5095069	2578769
10km	50%	20000	6	289	6362704	830830	5492944	2765259
10km	50%	20000	6	303	4897038	734816	4118754	2105969
10km	50%	20000	6	272	5501755	854967	4595795	2264489
10km	50%	20000	6	324	6275402	863485	5332167	2819826
10km	50%	20000	6	267	7956082	1176359	6663335	3242626
10km	50%	20000	6	271	6267390	993538	5204147	2847678
10km	50%	20000	6	219	4830768	717529	4050567	1951457
10km	50%	20000	6	265	5138709	753643	4308647	2239256
10km	50%	20000	6	261	5566986	895928	4569188	2270280
10km	50%	20000	6	271	5184663	774350	4357233	2136764
10km	50%	20000	6	256	5761860	861763	4826272	2569034
10km	50%	20000	6	242	5817833	890464	4867014	2481278
10km	50%	20000	6	215	5376958	854440	4477955	2366674
10km	50%	20000	6	365	6938935	981749	5869025	2918015
10km	50%	20000	6	223	5969327	949591	4953991	2575338
10km	50%	20000	6	266	6386782	1060671	5265330	2674640
10km	50%	20000	6	307	6572508	1055799	5435063	3001896
10km	50%	20000	6	304	6131779	878117	5159397	3245023
10km	50%	20000	6	264	6238615	902409	5270447	2930301
10km	50%	20000	6	291	7656775	1113618	6438239	2989907
10km	50%	20000	6	252	6835516	893251	5870054	3029016
10km	50%	20000	6	246	4664828	709528	3904229	2146502
10km	50%	20000	6	373	5349284	827082	4450896	2356888
10km	50%	20000	6	227	5413558	864269	4487383	2421147
10km	50%	20000	6	266	6420993	849389	5478799	2869717
10km	50%	20000	6	291	5287231	837346	4384782	2505498
10km	50%	20000	6	233	5498027	836889	4602121	2616165
10km	50%	20000	6	242	7267383	1148452	6033373	2952764
10km	50%	20000	6	375	7230836	1000520	6176141	3178419
10km	50%	20000	6	216	5208418	828916	4302127	2181311
10km	50%	20000	6	253	6720308	1005794	5613712	2972777
10km	50%	20000	6	233	5703746	938591	4673313	2598612
10km	50%	20000	6	239	6473990	1061020	5319066	3044549
10km	50%	20000	6	275	5206960	877276	4281752	2515805
10km	50%	20000	6	235	6019037	967007	4985147	2457643
10km	50%	20000	6	220	4744941	751276	3939445	1987439
10km	50%	20000	6	290	7987715	1179763	6719125	3751359
10km	50%	20000	6	308	6011401	930751	5010249	2416342
10km	50%	20000	6	250	4747277	746047	3931273	2138339
10km	50%	20000	6	257	4913161	801811	4028186	2290262
10km	50%	20000	6	360	7850321	1117508	6659325	3430272
10km	50%	20000	6	297	6462343	955128	5423228	2823263
10km	50%	20000	6	283	6841390	938415	5841196	3209068
10km	50%	20000	6	226	5840091	950096	4816684	2915809
10km	50%	20000	6	246	4963204	794512	4114002	2411560
10km	50%	20000	6	272	5848825	955657	4828163	2751043
10km	50%	20000	6	311	7617654	1121930	6412039	3792618
10km	50%	20000	6	240	5768028	923913	4739334	2494555
10km	50%	20000	6	207	5461844	864174	4526262	2325867
10km	50%	20000	6	274	5654526	874700	4698028	2483071
10km	50%	20000	6	322	6148864	939229	5149663	3159491
10km	50%	20000	6	208	6195925	997874	5115073	2730794
10km	50%	20000	6	359	6769486	953121	5748338	3170361
10km	50%	20000	6	258	6701479	1026538	5609141	2646519
10km	50%	20000	6	443	6151469	892337	5181035	3085624
10km	50%	20000	6	228	5128429	810059	4255745	2151081
10km	50%	20000	6	216	4642578	734828	3852638	1960814
10km	50%	20000	6	259	5788547	898083	4819720	2462628
10km	50%	20000	6	325	7756463	1095558	6575197	3474576
10km	50%	20000	6	243	6379516	881712	5430411	2548743
10km	50%	20000	6	229	5666244	885985	4716815	2672192
10km	50%	20000	6	228	5900491	968302	4877786	2513018
10km	50%	20000	6	336	5787127	902119	4780874	2961089
10km	50%	20000	6	195	6263847	978551	5221509	2475980
10km	50%	20000	6	238	6563641	1000917	5491608	2974897
10km	50%	20000	6	320	5771080	868915	4832093	2632810
10km	50%	20000	6	342	5700078	854136	4788744	2771116
10km	50%	20000	6	249	6965479	999883	5883194	2937122
10km	50%	20000	6	227	5537441	821254	4654577	2299988
10km	50%	20000	6	313	6974661	985247	5920314	3267756
10km	50%	20000	6	328	7341484	1059342	6191773	3372438
10km	50%	20000	6	280	6880259	1038220	5784703	3011695
10km	50%	20000	6	283	6279765	800734	5399710	2978252
10km	50%	20000	6	262	6705567	958119	5691107	2923861
10km	50%	20000	6	245	6851820	1059646	5724711	3186017
10km	50%	20000	6	205	6056791	910546	5036957	2104254
10km	50%	20000	6	409	6018571	916841	5049256	2780545
10km	50%	20000	6	224	4989986	763609	4188689	1844573
10km	50%	20000	6	328	7105159	912022	6134814	2982663
10km	50%	20000	6	289	5701392	819091	4827086	2517384
10km	50%	20000	6	223	5946630	965745	4920579	2571992
10km	50%	20000	6	251	4993437	847289	4074772	2615601
10km	50%	20000	6	342	5167329	828554	4278886	2127187
10km	50%	20000	6	209	5313445	816419	4425362	2274203
10km	50%	20000	6	302	7161509	1002538	6084636	2952727
10km	50%	20000	6	245	7110775	1042034	5973052	3178562
10km	50%	20000	6	247	5502627	869987	4563829	2675567
10km	50%	20000	6	233	5983588	949382	4952188	2713934
10km	50%	20000	6	243	5240935	813233	4388569	2275259
10km	50%	20000	6	259	7208260	1050338	6057510	3175294
10km	50%	20000	6	236	5229493	831395	4335391	2221955
10km	50%	20000	6	258	7682754	1168584	6410186	3182379
10km	50%	20000	6	258	6110087	1013445	5014061	2995673
10km	50%	20000	6	227	4741068	778591	3901763	2500810
10km	50%	20000	6	221	4113592	630019	3430840	1849946
10km	50%	20000	6	216	6503342	1060464	5369042	2779381
10km	50%	20000	6	296	6738431	1054555	5610413	2660120
10km	50%	20000	6	255	7200665	969989	6154328	2836047
10km	50%	20000	6	220	5642527	912450	4667764	2531718
10km	50%	20000	6	272	7252943	1021904	6153180	3118485
10km	50%	20000	6	220	7389928	1075716	6199701	2967281
10km	50%	20000	6	242	5763025	856192	4843631	2540804
10km	50%	20000	6	294	5872422	941118	4826138	2784953
10km	50%	20000	6	198	5988127	940616	4981719	2765923
10km	50%	20000	6	451	6529753	794924	5649951	2720701
10km	50%	20000	6	305	7235094	1003276	6131301	3364816
10km	50%	20000	6	307	7159278	998134	6092651	2866972
10km	50%	20000	6	314	6756475	941274	5726567	2741505
10km	50%	20000	6	187	5267455	842325	4343416	2229739
10km	50%	20000	6	299	7004344	1010436	5830934	3119675
10km	50%	20000	6	291	7268708	1055469	6139415	2705047
10km	50%	20000	6	273	6273279	955361	5246263	2844104
10km	50%	20000	6	234	6155710	928375	5146824	2661957
10km	50%	20000	6	222	6411851	962867	5380064	2535455
10km	50%	20000	6	227	5122846	815707	4212339	2421105
10km	50%	20000	6	288	5350183	850392	4434563	2222387
10km	50%	20000	6	238	5808432	906623	4817885	2259518
10km	50%	20000	6	345	7403779	1102350	6196068	3492701
10km	50%	20000	6	283	5924529	990117	4861056	2670163
10km	50%	20000	6	259	5821157	809381	4961776	2336091
10km	50%	20000	6	309	5932481	894980	4940300	2849726
10km	50%	20000	6	216	4865638	770938	4045393	2360124
10km	50%	20000	6	277	6502602	872094	5551712	2493335
10km	50%	20000	6	248	4799350	770841	3969619	2020694
10km	50%	20000	6	286	5729087	853932	4830287	2640037
10km	50%	20000	6	296	6197132	956674	5175396	2880903
10km	50%	20000	6	269	5653323	899747	4669297	2688423
10km	50%	20000	6	348	7532817	1080220	6368433	3258552
10km	50%	20000	6	445	8115760	1115191	6910067	3757735
10km	50%	20000	6	226	4977198	774233	4137035	2320478
10km	50%	20000	6	232	4855705	715351	4102267	2185493
10km	50%	20000	6	219	4639872	740589	3866708	1839582
10km	50%	20000	6	230	6192467	971246	5163944	2723666
10km	50%	20000	6	227	6079086	939100	5054861	2448143
10km	50%	20000	6	232	5601461	906665	4607216	2677338
10km	50%	20000	6	312	5695332	893987	4722774	2441500
10km	50%	20000	6	270	7071358	1028822	5970063	2986510
10km	50%	20000	6	289	5264732	869368	4294880	2915210
10km	50%	20000	6	257	8048919	1209474	6737551	3490912
10km	50%	20000	6	291	6901964	1040033	5771381	3210600
10km	50%	20000	6	262	5968032	941851	4964124	2444538
10km	50%	20000	6	346	5565900	850980	4658183	2468146
10km	50%	20000	6	247	7240411	1125007	6028052	3263339
10km	50%	20000	6	245	4977240	767090	4148162	2174468
10km	50%	20000	6	255	4927952	736321	4117480	2073582
10km	50%	20000	6	285	7422122	1088771	6268155	3401801
10km	50%	20000	6	292	7523154	1078989	6378539	3346615
10km	50%	20000	6	247	5748845	877086	4807017	2300916
10km	50%	20000	6	257	5259367	820182	4382966	2411859
10km	50%	20000	6	495	8019207	1158324	6754121	3642022
10km	50%	20000	6	283	7510361	1066696	6362979	3524612
10km	50%	20000	6	282	7115504	1019613	6028142	2924805
10km	50%	20000	6	246	4966373	720190	4173684	2145497
10km	50%	20000	6	235	6312401	939040	5304118	2983020
10km	50%	20000	6	313	7385613	1049639	6260099	3402611
10km	50%	20000	6	251	7279980	1051169	6103419	3098324
10km	50%	20000	6	207	5486266	908493	4492308	2636118
10km	50%	20000	6	257	6283009	1014482	5167521	2754180
10km	50%	20000	6	323	5487891	880429	4550895	2438998
10km	50%	20000	6	255	7669164	1053517	6542067	3054523
10km	50%	20000	6	282	5969869	869947	5008713	3041825
10km	50%	20000	6	254	6112540	1028770	5011226	3094297
10km	50%	20000	6	282	7011685	944588	5999186	3076735
10km	50%	20000	6	324	6088467	946275	5057919	2900608
10km	50%	20000	6	274	6819520	1010713	5742854	2806641
10km	50%	20000	6	279	6515694	931543	5504178	2872996
10km	50%	20000	6	286	6811322	995937	5745858	3157286
10km	50%	20000	6	274	5855760	934830	4823317	2844464
10km	50%	20000	6	261	6598327	904852	5617420	2904544
10km	50%	20000	6	241	8007900	1122688	6798011	3196508
10km	50%	20000	6	290	6835232	909282	5866855	2954251
10km	50%	20000	6	224	5341373	892052	4402277	2174145
10km	50%	20000	6	178	5660087	894748	4673463	2375018
10km	50%	20000	6	298	4810392	763088	3966163	2229838
10km	50%	20000	6	292	6222258	939582	5195915	2779272
10km	50%	20000	6	264	6978675	1170340	5677664	3070235
10km	50%	20000	6	337	6169072	873492	5240668	2875881
10km	50%	20000	6	332	7098890	1027792	5954953	3361225
10km	50%	20000	6	228	6649403	992650	5598328	2506931
10km	50%	20000	6	290	5773769	901414	4787926	2650370
10km	50%	20000	6	322	6503778	938945	5486320	2918386
10km	50%	20000	6	255	5377863	851776	4462530	2480063
10km	50%	20000	6	283	4841346	733517	4059732	1974545
10km	50%	20000	6	296	5488333	750854	4683812	2594391
10km	50%	20000	6	232	5425969	829098	4469847	2374880
10km	50%	20000	6	262	5846396	931182	4842222	2601110
10km	50%	20000	6	256	5191780	808636	4334164	2005059
10km	50%	20000	6	397	6795014	1033121	5703648	3366834
10km	50%	20000	6	457	4485202	695133	3736308	2473914
10km	50%	20000	6	245	4649078	737808	3848968	2302286
10km	50%	20000	6	202	5134077	755375	4318846	1992251
10km	50%	20000	6	313	5112995	795264	4251373	3087759
10km	50%	20000	6	304	5711358	911333	4717369	2647478
10km	50%	20000	6	267	6242760	877676	5288755	2705858
10km	50%	20000	6	247	5555339	793002	4714279	2552084
10km	50%	20000	6	535	7059326	1003152	5963979	3326174
10km	50%	20000	6	334	4893639	776750	4030159	2263177
10km	50%	20000	6	273	6521635	1019241	5425215	2987081
10km	50%	20000	6	298	6300766	911339	5341526	2745759
10km	50%	20000	6	328	7215360	1056512	6062845	3472534
10km	50%	20000	6	329	7156681	1024162	6041808	3273606
10km	50%	20000	6	258	5533573	872547	4575804	2426857
10km	50%	20000	6	328	5671680	851449	4761594	2683576
10km	50%	20000	6	258	6155675	955451	5125090	2654539
10km	50%	20000	6	260	5139798	816259	4267151	2417589
10km	50%	20000	6	228	6046308	961809	5002252	2590495
10km	50%	20000	6	272	5490869	906530	4510742	2374563
10km	50%	20000	6	254	5911504	905895	4960846	2468336
10km	50%	20000	6	330	8203481	1188532	6931945	3676077
10km	50%	20000	6	341	6269513	1001771	5182909	2646268
10km	50%	20000	6	348	6176943	966463	5113148	2810484
10km	50%	20000	6	332	6238993	998648	5174345	2864708
10km	50%	20000	6	278	7044045	1024109	5957069	3587960
10km	50%	20000	6	247	5443090	805704	4572436	2258155
10km	50%	20000	6	201	5416124	804112	4524423	2158085
10km	50%	20000	6	301	6880941	996550	5818837	3027184
10km	50%	20000	6	274	5782580	906364	4797468	2837804
10km	50%	20000	6	228	6192289	941252	5168233	2565415
10km	50%	20000	6	249	5150467	800055	4302467	2309544
10km	50%	20000	6	274	5679778	842535	4796424	2475376
10km	50%	20000	6	242	6902724	1133408	5645073	3228687
10km	50%	20000	6	247	6219539	969697	5185196	2389117
10km	50%	20000	6	247	5157609	800894	4293968	2150889
10km	50%	20000	6	248	7035674	1030328	5944394	2777402
10km	50%	20000	6	216	6650850	996254	5594494	2964998
10km	50%	20000	6	318	6613640	863245	5666879	2912930
10km	50%	20000	6	285	4673384	726559	3906561	2073807
10km	50%	20000	6	248	5467658	855739	4544397	2258981
10km	50%	20000	6	232	6438115	956741	5382622	2420763
10km	50%	20000	6	281	5995821	936217	4996868	2708571
10km	50%	20000	6	240	6389770	939098	5370503	3061430
10km	50%	20000	6	315	7814394	1151671	6579928	3590296
10km	50%	20000	6	312	7322811	1064484	6179474	3221037
10km	50%	20000	6	260	7215352	1061240	6077446	3079694
10km	50%	20000	6	256	6901592	985989	5833963	2764975
10km	50%	20000	6	281	5941118	953744	4903335	2713369
10km	50%	20000	6	276	7327666	992943	6274132	3387223
10km	50%	20000	6	238	6589879	1064445	5437773	2819104
10km	50%	20000	6	278	5514006	862665	4597103	2270891
10km	50%	20000	6	331	5206819	809766	4324719	2543486
10km	50%	20000	6	258	6059804	977111	5012978	2564866
10km	50%	20000	6	218	6493341	980257	5445656	2635819
10km	50%	20000	6	305	5622110	906253	4640508	2708922
10km	50%	20000	6	252	5123028	811925	4264277	2378858
10km	50%	20000	6	223	6061639	929778	5063529	2709039
10km	50%	20000	6	257	5222531	831511	4344774	2050667
10km	50%	20000	6	237	4956752	721987	4165482	2406849
10km	50%	20000	6	249	5381523	841144	4487225	2354256
10km	50%	20000	6	288	5931957	852462	5016292	2990170
10km	50%	20000	6	271	6657482	1033144	5558610	3121524
10km	50%	20000	6	335	6837757	1084293	5687456	3165969
10km	50%	20000	6	245	6063100	1001304	4984171	2742934
10km	50%	20000	6	241	5555273	852530	4622487	2376803
10km	50%	20000	6	247	5340190	832867	4436581	1983596
10km	50%	20000	6	281	7425257	984537	6332018	3331202
10km	50%	20000	6	266	7416197	1111341	6229837	2952784
10km	50%	20000	6	286	7101523	1006194	5997684	3201264
10km	50%	20000	6	193	5591117	860001	4670272	2407949
10km	50%	20000	6	200	5453255	887028	4487977	2414724
10km	50%	20000	6	347	7411903	976161	6352785	2989188
10km	50%	20000	6	399	4881432	808122	4027877	2183300
10km	50%	20000	6	389	6168689	961513	5133829	2567268
10km	50%	20000	6	224	5627864	859915	4706602	2421989
10km	50%	20000	6	223	6880545	956595	5867006	2691206
10km	50%	20000	6	273	7007763	948587	5960628	2925589
10km	50%	20000	6	278	6005854	913425	5004729	2827067
10km	50%	20000	6	239	5622144	896203	4658342	2452164
10km	50%	20000	6	339	6566213	961428	5533112	3342902
10km	50%	20000	6	306	7538457	1059278	6397227	3255144
10km	50%	20000	6	228	5577140	866484	4659994	2357209
10km	50%	20000	6	231	7180210	1034081	6077416	2874719
10km	50%	20000	6	276	8501094	1302541	7095356	3925954
10km	50%	20000	6	220	5850535	970608	4799907	2478002
10km	50%	20000	6	254	6078635	864142	5169235	2724304
10km	50%	20000	6	271	6481552	1017900	5384983	2955467
10km	50%	20000	6	267	5938882	980538	4898986	2738155
10km	50%	20000	6	267	5973836	912332	4969173	2584971
10km	50%	20000	6	230	5521591	807140	4656099	2704273
10km	50%	20000	6	278	6939081	960604	5872070	2591073
10km	50%	20000	6	254	5318973	840030	4418313	2775087
10km	50%	20000	6	277	5588361	897150	4619999	2556369
10km	50%	20000	6	262	5952270	880240	4998057	2656073
10km	50%	20000	6	200	5089383	732219	4312515	2074782
10km	50%	20000	6	408	5616139	884173	4682715	2787107
10km	50%	20000	6	276	5335439	788324	4473015	2324294
10km	50%	20000	6	288	8078859	1118625	6853498	3669815
10km	50%	20000	6	210	5174557	773902	4348692	2358178
10km	50%	20000	6	270	5670001	877078	4735481	2646116
10km	50%	20000	6	295	5835277	939797	4831409	3031490
10km	50%	20000	6	316	6197787	812082	5305760	3109658
10km	50%	20000	6	340	6526028	916350	5536837	2827085
10km	50%	20000	6	252	5639934	905042	4676784	2287331
10km	50%	20000	6	293	4570836	724219	3768666	2117597
10km	50%	20000	6	276	7157562	1030158	6066470	3042898
10km	50%	20000	6	315	5593245	903634	4617278	2927312
10km	50%	20000	6	287	7715136	1137956	6472656	3857456
10km	50%	20000	6	349	5743295	960217	4725156	2758720
10km	50%	20000	6	275	6181853	940123	5171089	2651998
10km	50%	20000	6	302	6186789	967190	5128661	2917109
10km	50%	20000	6	237	6308515	890628	5321117	2683455
10km	50%	20000	6	278	4429674	668783	3692583	2135240
10km	50%	20000	6	389	6512823	968939	5471044	3023722
10km	50%	20000	6	276	7800591	1200436	6527694	3429077
10km	50%	20000	6	244	5533625	863978	4598402	2603820
10km	50%	20000	6	314	6083583	906101	5053763	2839127
10km	50%	20000	6	292	7451881	1054724	6294768	3145446
10km	50%	20000	6	348	6395133	979091	5320420	3041645
10km	50%	20000	6	358	7172859	1018104	6079208	3356721
10km	50%	20000	6	249	5020697	759863	4196906	2641563
10km	50%	20000	6	311	7164932	1054574	6032177	3777512
10km	50%	20000	6	236	4704739	777420	3863630	2103241
10km	50%	20000	6	281	7035886	947706	6015687	2974190
10km	50%	20000	6	322	5540678	833032	4630038	2606913
10km	50%	20000	6	213	4913787	718826	4137098	2021120
10km	50%	20000	6	352	5618700	906062	4630924	2687047
10km	50%	20000	6	288	6663556	917760	5663996	3067567
10km	50%	20000	6	229	6703971	927877	5722104	2716979
10km	50%	20000	6	275	5827671	866013	4891655	2937309
10km	50%	20000	6	545	4654241	668930	3930329	2102158
10km	50%	20000	6	243	5594254	870636	4636937	2363745
10km	50%	20000	6	261	5671218	838646	4765344	2698087
10km	50%	20000	6	288	5910516	844141	4983575	2704606
10km	50%	20000	6	241	6790612	981836	5735305	2763077
10km	50%	20000	6	333	7433410	1081199	6284722	3355945
10km	50%	20000	6	312	8246434	1128652	7044128	3411146
10km	50%	20000	6	245	6164424	1034871	5027300	2546245
10km	50%	20000	6	282	5630927	891680	4667680	2597078
10km	50%	20000	6	242	5542764	919118	4530287	2687565
10km	50%	20000	6	239	5822973	941222	4817398	2701720
10km	50%	20000	6	315	5826412	900120	4867553	2557196
10km	50%	20000	6	204	4627980	717845	3858255	1938280
10km	50%	20000	6	279	6037146	942514	4985165	2472064
10km	50%	20000	6	217	5599049	902343	4613652	2454072
10km	50%	20000	6	247	6351230	933416	5357961	2532127
10km	50%	20000	6	275	4858723	827081	3970483	2384404
10km	50%	20000	6	237	6648430	996296	5563980	2581275
10km	50%	20000	6	292	6776734	994712	5689559	3272273
10km	50%	20000	6	248	6279035	918989	5274970	2572711
10km	50%	20000	6	298	6761222	1014482	5686304	3110515
10km	50%	20000	6	263	7559629	1095252	6392328	3303009
10km	50%	20000	6	335	7728791	1071706	6550719	3208939
10km	50%	20000	6	354	4393199	704497	3624433	1858750
10km	50%	20000	6	327	6766959	999342	5701232	3139108
10km	50%	20000	6	275	6551208	987427	5517320	2514246
10km	50%	20000	6	212	6132481	933742	5140303	2555134
10km	50%	20000	6	253	5438531	910767	4465222	2646198
10km	50%	20000	6	359	5413623	903755	4448640	2212834
10km	50%	20000	6	364	6335453	840959	5439045	2971253
10km	50%	20000	6	266	5664327	900235	4689918	2703768
10km	50%	20000	6	287	4564366	694575	3805530	2058502
10km	50%	20000	6	228	6250957	1011855	5151577	2721998
10km	50%	20000	6	220	5181315	790240	4332482	2036509
10km	50%	20000	6	296	7341974	1080361	6173708	3016850
10km	50%	20000	6	321	7294622	1006643	6191630	3022976
10km	50%	20000	6	302	6116080	883978	5162515	2649528
10km	50%	20000	6	251	4531375	718956	3762223	2202875
10km	50%	20000	6	230	5568755	850713	4654447	2492287
10km	50%	20000	6	311	6717680	983981	5662269	3371031
10km	50%	20000	6	305	8145147	1157317	6892972	3443982
10km	50%	20000	6	431	6049445	908927	5083719	2841916
10km	50%	20000	6	328	5653677	854833	4745105	2083560
10km	50%	20000	6	234	4551723	772293	3728335	1909217
10km	50%	20000	6	320	5717222	851439	4783316	2632286
10km	50%	20000	6	375	6687301	1039713	5569130	3131948
10km	50%	20000	6	234	5290516	802828	4430649	2114159
10km	50%	20000	6	229	6467280	1096806	5282097	3143456
10km	50%	20000	6	233	5612512	857876	4697286	2957987
10km	50%	20000	6	241	4494339	720826	3727816	2009516
10km	50%	20000	6	272	5435711	780372	4584305	2230980
10km	50%	20000	6	289	6210726	891719	5241682	2734789
10km	50%	20000	6	255	5966625	891722	5042106	2364297
10km	50%	20000	6	253	4863527	769941	4047942	1983590
10km	50%	20000	6	245	6476224	1056825	5337035	2833887
10km	50%	20000	6	262	7319618	1000726	6237216	2864909
10km	50%	20000	6	222	6003234	887994	5039626	2832524
10km	50%	20000	6	307	6711169	882914	5770690	3081998
10km	50%	20000	6	205	5230746	851037	4300408	2488774
10km	50%	20000	6	259	4590472	770132	3778171	2344328
10km	50%	20000	6	303	7158290	984311	6094246	3115179
10km	50%	20000	6	270	6139679	980302	5081763	2765629
10km	50%	20000	6	338	7718187	1066024	6557558	3392588
10km	50%	20000	6	215	5294463	791442	4452810	2564062
10km	50%	20000	6	385	7101256	883773	6156111	3001445
10km	50%	20000	6	242	6491144	1069237	5353883	3027213
10km	50%	20000	6	308	6191010	924423	5165584	2856767
10km	50%	20000	6	301	7162251	1016006	6067281	3131775
10km	50%	20000	6	278	5352298	807867	4485166	2393158
10km	50%	20000	6	246	5328240	811785	4460269	2274133
10km	50%	20000	6	377	8611358	1180877	7304277	3472663
10km	50%	20000	6	241	7773798	1126717	6545884	3168647
10km	50%	20000	6	257	7026726	1036432	5887760	3158525
10km	50%	20000	6	285	7188355	1093336	6003444	3286489
10km	50%	20000	6	297	5885495	886595	4913385	2900844
10km	50%	20000	6	306	5381377	816167	4513053	2326227
10km	50%	20000	6	350	6701884	977668	5659955	3077388
10km	50%	20000	6	382	7798262	1177747	6496173	3266392
10km	50%	20000	6	235	5900410	903810	4944727	2419271
10km	50%	20000	6	229	6423720	988613	5361121	2783464
10km	50%	20000	6	222	5746076	958371	4727445	2960141
10km	50%	20000	6	276	5283999	840654	4385401	2834763
10km	50%	20000	6	303	6976696	956385	5962766	3051510
10km	50%	20000	6	304	6972411	996589	5915057	2982581
10km	50%	20000	6	203	5661304	877489	4731619	2578593
10km	50%	20000	6	308	6723873	930137	5700434	2780871
10km	50%	20000	6	407	6108181	912861	5127293	2857251
10km	50%	20000	6	289	5864015	921386	4857534	2555798
10km	50%	20000	6	264	7811189	1107297	6616059	3153721
10km	50%	20000	6	357	7511842	1046879	6383618	3291462
10km	50%	20000	6	299	6045940	926080	5035640	2498751
10km	50%	20000	6	300	6634155	966115	5597237	2892895
10km	50%	20000	6	279	5684594	826893	4815278	2828284
10km	50%	20000	6	260	4652664	709556	3886182	2164649
10km	50%	20000	6	231	6032031	945282	5026277	2839518
10km	50%	20000	6	215	5203176	781097	4357785	2303834
10km	50%	20000	6	389	7828853	1138392	6579125	3144024
10km	50%	20000	6	235	5721218	888776	4770770	2720850
10km	50%	20000	6	365	7009094	982706	5933211	3182750
10km	50%	20000	6	190	5669374	891424	4726256	2375117
10km	50%	20000	6	306	4934362	762867	4105453	2086844
10km	50%	20000	6	318	7306714	943511	6304224	3078362
10km	50%	20000	6	279	5468701	872124	4537671	2572719
10km	50%	20000	6	261	5508834	822322	4638094	2683747
10km	50%	20000	6	321	5386656	874737	4450371	2341893
10km	50%	20000	6	391	5228383	797894	4352698	2627705
10km	50%	20000	6	239	6045960	960693	4970952	2771625
10km	50%	20000	6	255	6630390	939460	5617190	2702422
10km	50%	20000	6	293	6606023	923034	5605136	2900096
10km	50%	20000	6	315	5700229	828965	4808728	2585479
10km	50%	20000	6	304	5525907	772103	4703076	2536860
10km	50%	20000	6	235	5406451	838509	4468359	2215366
10km	50%	20000	6	348	8144705	1141601	6865345	3469178
10km	50%	20000	6	368	4670065	689098	3920678	2408361
10km	50%	20000	6	246	5053876	796796	4196856	2267295
10km	50%	20000	6	236	6149268	862627	5241943	2625572
10km	50%	20000	6	265	5426021	898978	4472267	2408534
10km	50%	20000	6	241	6461319	844925	5549914	3081438
10km	50%	20000	6	235	5095580	784539	4260247	2045440
10km	50%	20000	6	287	6881172	997046	5823061	2874081
10km	50%	20000	6	276	5022932	768487	4201046	2273583
10km	50%	20000	6	307	6514682	928551	5503799	2917527
10km	50%	20000	6	302	6193075	915210	5216683	2847234
10km	50%	20000	6	304	6768678	1002508	5706193	2921230
10km	50%	20000	6	276	5326069	842124	4432221	2419147
10km	50%	20000	6	411	7850917	1109684	6671193	3466518
10km	50%	20000	6	271	5953557	808065	5102444	2518945
10km	50%	20000	6	269	6651631	982376	5608442	3039707
10km	50%	20000	6	230	4454320	698760	3717622	1823216
10km	50%	20000	6	289	5445575	822151	4532135	2543197
10km	50%	20000	6	295	7327455	1066331	6177913	3111502
10km	50%	20000	6	286	5918655	927412	4932589	2592183
10km	50%	20000	6	300	5920483	916736	4939648	3181765
10km	50%	20000	6	273	6888954	960686	5856160	2994733
10km	50%	20000	6	301	7093128	1126058	5858539	3392686
10km	50%	20000	6	319	7923173	1064352	6783399	3115724
10km	50%	20000	6	214	5481298	846931	4567015	2399021
10km	50%	20000	6	312	6424768	998562	5369087	3123714
10km	50%	20000	6	208	5919326	927649	4909287	2262620
10km	50%	20000	6	291	5013022	780146	4176269	2116141
10km	50%	20000	6	480	5663837	894720	4685917	2937896
10km	50%	20000	6	268	6145881	863113	5219333	2914096
10km	50%	20000	6	272	5511968	869618	4547527	2401506
10km	50%	20000	6	293	5998367	921973	5001935	2913803
10km	50%	20000	6	278	5332751	851746	4401030	2251822
10km	50%	20000	6	333	7526120	1021992	6422147	2990362
10km	50%	20000	6	249	5539839	860214	4632303	2480066
10km	50%	20000	6	270	6343246	958042	5316260	2464340
10km	50%	20000	6	279	6349508	956815	5308806	3006065
10km	50%	20000	6	333	6838167	977939	5754436	3119832
10km	50%	20000	6	278	5614154	901227	4630117	2571546
10km	50%	20000	6	315	7082054	981209	6031702	2951821
10km	50%	20000	6	262	6578615	891000	5612449	2556123
10km	50%	20000	6	353	7098713	1081634	5939988	2937310
10km	50%	20000	6	246	7082652	1031576	5964147	3155479
10km	50%	20000	6	262	6138424	931732	5129450	2965951
10km	50%	20000	6	334	5266966	834901	4370796	2498409
10km	50%	20000	6	245	6173324	922623	5140558	2641845
10km	50%	20000	6	308	4956239	795738	4099963	2247543
10km	50%	20000	6	284	5923716	977607	4887637	2723095
10km	50%	20000	6	255	7005064	931422	6007336	2751854
10km	50%	20000	6	276	6093338	907221	5103734	2873395
10km	50%	20000	6	299	5859419	915791	4855842	2552702
10km	50%	20000	6	322	5570746	795923	4720332	2309287
10km	50%	20000	6	221	5995857	956632	4985123	2490926
10km	50%	20000	6	358	7536773	1066972	6388756	3782876
10km	50%	20000	6	236	4498651	717440	3730774	1958842
10km	50%	20000	6	268	6879740	1115170	5640975	3006869
10km	50%	20000	6	342	8702239	1193461	7368072	3337391
10km	50%	20000	6	285	6327133	954866	5291515	2706641
10km	50%	20000	6	334	5279045	864897	4358817	2803567
10km	50%	20000	6	296	5925711	937198	4938952	2652779
10km	50%	20000	6	364	7477111	1139118	6237433	3118638
10km	50%	20000	6	270	6425745	1050258	5278368	2745603
10km	50%	20000	6	368	4901382	795681	4036344	2666628
10km	50%	20000	6	263	4943217	778468	4082802	2311666
10km	50%	20000	6	352	7085679	996749	6022893	3216881
10km	50%	20000	6	235	5925397	924407	4940303	2474460
10km	50%	20000	6	337	6725307	974678	5677831	3077894
10km	50%	20000	6	314	6359873	815342	5473055	2917054
10km	50%	20000	6	248	7050141	911140	6075487	2642137
10km	50%	20000	6	259	7131508	1154811	5901923	3194576
10km	50%	20000	6	228	5637019	879786	4695355	2362235
10km	50%	20000	6	528	7517884	1057688	6377012	3231290
10km	50%	20000	6	300	7631655	1115754	6390850	3507721
10km	50%	20000	6	405	6288338	865729	5377860	2896263
10km	50%	20000	6	257	5057422	824857	4178837	2437186
10km	50%	20000	6	243	6235156	935341	5206210	2710564
10km	50%	20000	6	424	6033901	936096	5023711	2502315
10km	50%	20000	6	323	7520992	1076679	6356458	3139340
10km	50%	20000	6	238	4721911	729414	3934513	2292531
10km	50%	20000	6	328	6002278	996875	4886505	2535706
10km	50%	20000	6	336	6387366	883943	5438546	3023089
10km	50%	20000	6	236	5162240	792820	4302986	2097360
10km	50%	20000	6	317	5310741	830720	4409233	2571041
10km	50%	20000	6	221	6717777	860023	5768962	2650616
10km	50%	20000	6	235	5989969	926511	4993551	2783461
10km	50%	20000	6	282	6272952	890855	5281786	2781628
10km	50%	20000	6	316	5469451	853625	4528057	2925563
10km	50%	20000	6	364	6966720	933319	5969654	3258093
10km	50%	20000	6	229	7237932	1051872	6118504	3263833
10km	50%	20000	6	238	5445054	872066	4519481	2767492
10km	50%	20000	6	277	5228726	805416	4348494	2226109
10km	50%	20000	6	261	5188834	805006	4320529	2181141
10km	50%	20000	6	191	5209826	878301	4271123	2433816
10km	50%	20000	6	316	5967374	945186	4955117	2520176
10km	50%	20000	6	214	6116361	945575	5071673	2881796
10km	50%	20000	6	239	5210302	842823	4296374	2241071
10km	50%	20000	6	245	4274379	655289	3578126	2148834
10km	50%	20000	6	255	6484018	1009040	5426869	2783215
10km	50%	20000	6	283	5724256	909508	4753179	2884586
10km	50%	20000	6	239	6632470	996322	5532954	3013795
10km	50%	20000	6	423	6650113	909170	5684419	3102767
10km	50%	20000	6	296	6584636	829882	5714783	2897808
10km	50%	20000	6	251	6262627	859704	5303198	2752964
10km	50%	20000	6	247	5333036	820916	4447808	2479925
10km	50%	20000	6	261	4402991	672629	3666283	1948989
10km	50%	20000	6	328	5299713	891582	4337910	2679547
10km	50%	20000	6	291	7758488	1039642	6590369	3134250
10km	50%	20000	6	333	6421341	965678	5351364	2835643
10km	50%	20000	6	253	5913461	949054	4885530	2713180
10km	50%	20000	6	320	5926253	930893	4932998	3553004
10km	50%	20000	6	281	5106885	766701	4281924	2497021
10km	50%	20000	6	185	5793551	956538	4755874	2606968
10km	50%	20000	6	329	5834255	897642	4878712	2444550
10km	50%	20000	6	235	6065595	1029442	4960372	2704586
10km	50%	20000	6	333	6169309	895761	5202349	2723405
10km	50%	20000	6	262	5071189	812279	4210854	2255347
10km	50%	20000	6	214	4742636	769672	3926478	2084908
10km	50%	20000	6	267	6272957	1103003	5051224	3416735
10km	50%	20000	6	192	4866438	763677	4030996	2232168
10km	50%	20000	6	285	6640864	871479	5679113	2743173
10km	50%	20000	6	231	6795619	947934	5773971	2876279
10km	50%	20000	6	364	5628018	799459	4756400	2541666
10km	50%	20000	6	285	5300218	809309	4427188	2139655
10km	50%	20000	6	272	5365596	836629	4481898	2593886
10km	50%	20000	6	249	6260752	894195	5297888	2965554
10km	50%	20000	6	256	5659719	867992	4744097	2746429
10km	50%	20000	6	283	5984897	949413	4969065	2507701
10km	50%	20000	6	203	5076847	773766	4239682	2114930
10km	50%	20000	6	371	5852759	832753	4969949	2423423
10km	50%	20000	6	386	7418280	1050744	6309353	3275300
10km	50%	20000	6	223	6823396	998942	5753302	2910475
10km	50%	20000	6	242	6196258	988840	5135353	2965527
10km	50%	20000	6	243	6037456	1004351	4933254	2430953
10km	50%	20000	6	241	4960738	749146	4132533	2189189
10km	50%	20000	6	375	6097771	874032	5151664	2922776
10km	50%	20000	6	279	6477612	915122	5495277	2824750
10km	50%	20000	6	275	5358263	766942	4557315	2685915
10km	50%	20000	6	351	5554390	854329	4649352	2244714
10km	50%	20000	6	256	5248948	834243	4323822	2384506
10km	50%	20000	6	226	4911645	739125	4134775	1894941
10km	50%	20000	6	277	6482834	870056	5531914	2707665
10km	50%	20000	6	304	6717584	953706	5685788	3261601
10km	50%	20000	6	381	6951487	969942	5900095	3054694
10km	50%	20000	6	329	6321296	909748	5345752	2963385
10km	50%	20000	6	240	5479374	824114	4596890	2605082
10km	50%	20000	6	312	7253924	932989	6244277	2798171
10km	50%	20000	6	302	6413016	1002513	5325082	3006940
10km	50%	20000	6	278	6547769	1042321	5428570	2734079
10km	50%	20000	6	314	6373218	1003486	5302960	2883703
10km	50%	20000	6	227	5530717	909268	4544453	2638856
10km	50%	20000	6	252	5371271	806434	4515411	2412047
10km	50%	20000	6	218	5313689	821542	4431241	2235992
10km	50%	20000	6	219	5192520	809913	4309112	2276565
10km	50%	20000	6	241	4651415	731515	3845224	1976954
10km	50%	20000	6	313	5129071	840166	4199512	2280192
10km	50%	20000	6	264	5592063	888936	4629035	2213032
10km	50%	20000	6	287	6907093	925430	5890156	2773843
10km	50%	20000	6	339	7918204	1104012	6698982	3304411
10km	50%	20000	6	287	7316787	1029400	6217921	3408655
10km	50%	20000	6	375	7761928	1091694	6574615	3330302
10km	50%	20000	6	341	7453183	1038164	6337093	3205058
10km	50%	20000	6	267	5786130	885473	4854528	2392471
10km	50%	20000	6	196	5420915	820776	4538333	2062302
10km	50%	20000	6	284	6613174	925810	5614921	2877692
10km	50%	20000	6	311	6903906	1042816	5786431	2783707
10km	50%	20000	6	250	7259566	1109193	6044745	2900505
10km	50%	20000	6	233	5480635	897833	4516973	2330345
10km	50%	20000	6	343	7424841	1084059	6260138	3788062
10km	50%	20000	6	249	6069928	969804	5049633	2743614
10km	50%	20000	6	281	6405390	936019	5374255	2920587
10km	50%	20000	6	262	7615628	1176846	6347631	3226202
10km	50%	20000	6	225	5105994	819489	4229323	2128491
10km	50%	20000	6	245	7544870	1159408	6289735	3384738
10km	50%	20000	6	212	4964422	814619	4096830	2220682
10km	50%	20000	6	222	5962751	890434	4997954	2117090
10km	50%	20000	6	249	6372736	921555	5408075	2910728
10km	50%	20000	6	276	7837494	1074935	6662109	3250492
10km	50%	20000	6	227	4735289	718615	3928373	2002936
10km	50%	20000	6	215	6066417	922448	5019642	2436856
10km	50%	20000	6	330	7640229	1138587	6405227	3513187
10km	50%	20000	6	214	5980280	953128	4970237	2820803
10km	50%	20000	6	327	5529509	812691	4625947	2706950
10km	50%	20000	6	250	5643043	879662	4703452	2464357
10km	50%	20000	6	248	5234251	824733	4296583	2400754
10km	50%	20000	6	301	6589716	1014588	5510353	2816016
10km	50%	20000	6	258	5372600	879093	4414693	2608092
10km	50%	20000	6	236	5143873	833279	4261271	2517682
10km	50%	20000	6	236	5426338	829813	4547274	2266391
10km	50%	20000	6	268	6643102	979713	5575374	3021843
10km	50%	20000	6	415	7671892	1124752	6463315	3781273
10km	50%	20000	6	211	5638488	882276	4699240	2367915
10km	50%	20000	6	273	5470974	897642	4524461	2341411
10km	50%	20000	6	220	5754454	950880	4727502	2490681
10km	50%	20000	6	399	8155036	1047566	6970590	3504179
10km	50%	20000	6	313	5909255	854763	4961511	2740057
10km	50%	20000	6	338	7591243	1104847	6411049	3607282
10km	50%	20000	6	260	6653565	916847	5669830	2827310
10km	50%	20000	6	307	5644415	878362	4698160	2770527
10km	50%	20000	6	347	7038650	981842	5984044	3307423
10km	50%	20000	6	327	5266244	831347	4347242	2263059
10km	50%	20000	6	224	6435206	947720	5424184	2750481
10km	50%	20000	6	263	5281373	813313	4385981	2318442
10km	50%	20000	6	392	7778999	1194022	6480783	3751410
10km	50%	20000	6	203	5276478	788951	4378915	2211575
10km	50%	20000	6	260	5128014	857856	4220562	2786138
10km	50%	20000	6	309	7195791	1035348	6069857	2980822
10km	50%	20000	6	290	5742362	859801	4815708	2607617
10km	50%	20000	6	308	8419943	1179539	7116252	3408156
10km	50%	20000	6	322	6802978	994160	5728009	3157166
10km	50%	20000	6	322	5367795	865514	4447947	2778356
10km	50%	20000	6	287	5328938	809262	4469992	2629935
10km	50%	20000	6	294	6560281	952496	5532396	2660161
10km	50%	20000	6	241	5029292	794854	4150650	2223794
10km	50%	20000	6	312	6233669	969568	5175235	2977764
10km	50%	20000	6	212	5647401	855146	4734692	2381787
10km	50%	20000	6	241	6132709	906315	5148869	2644187
10km	50%	20000	6	249	7162710	1102739	5953607	3197320
10km	50%	20000	6	281	5298322	814838	4417971	2510525
10km	50%	20000	6	320	7145827	936774	6123118	3174641
10km	50%	20000	6	251	5216962	776268	4375196	2071158
10km	50%	20000	6	209	5919865	923337	4935029	2536857
10km	50%	20000	6	252	5397111	802186	4535239	2276924
10km	50%	20000	6	256	7559218	1092463	6396010	3034703
10km	50%	20000	6	266	7603137	1149858	6378171	3377472
10km	50%	20000	6	262	6240829	1018049	5130969	2731697
10km	50%	20000	6	219	4801843	768160	3983068	2065999
10km	50%	20000	6	227	5410776	831161	4518975	2314562
10km	50%	20000	6	239	5194013	785902	4337527	2236650
10km	50%	20000	6	316	7963370	1076299	6781366	3335874
10km	50%	20000	6	282	4819600	734094	4019580	2185764
10km	50%	20000	6	250	4980196	772860	4126374	2207378
10km	50%	20000	6	222	5593270	872766	4657701	2326333
10km	50%	20000	6	201	5400369	859798	4495634	2248108
10km	50%	20000	6	275	6122530	940057	5104629	2508184
10km	50%	20000	6	286	5924672	887933	4957557	2550891
10km	50%	20000	6	337	7243730	1003101	6135851	3465722
10km	50%	20000	6	237	5535502	856969	4610968	2520655
10km	50%	20000	6	266	5811745	919041	4795779	2848497
10km	50%	20000	6	274	4707072	749726	3885260	2443711
10km	50%	20000	6	187	4892766	780460	4054142	2095855
10km	50%	20000	6	582	7372956	1054626	6237291	3501398
10km	50%	20000	6	239	6236950	983310	5188649	3076758
10km	50%	20000	6	246	6101235	865418	5188178	2716169
10km	50%	20000	6	273	5244952	761487	4440120	2383671
10km	50%	20000	6	353	6425059	948577	5411838	2992526
10km	50%	20000	6	237	5783229	876612	4832835	2539625
10km	50%	20000	6	319	6210284	966649	5136319	2974597
10km	50%	20000	6	323	7024255	1059370	5896627	3151230
10km	50%	20000	6	273	6658583	1005258	5553796	2640652
10km	50%	20000	6	204	4530927	747093	3741431	2392432
10km	50%	20000	6	273	4954932	760570	4145584	2062944
10km	50%	20000	6	223	6239542	956953	5217384	2612151
10km	50%	20000	6	392	7393989	1015812	6281317	3329690
10km	50%	20000	6	260	5100255	761056	4297442	2493686
10km	50%	20000	6	247	5614687	908302	4655449	2198040
10km	50%	20000	6	258	6612796	922651	5632827	2813606
10km	50%	20000	6	429	6988386	984714	5955301	3388361
10km	50%	20000	6	315	5355678	829474	4475172	2201735
10km	50%	20000	6	259	5580385	870127	4641972	2327602
10km	50%	20000	6	381	6049993	927948	5045037	2494354
10km	50%	20000	6	338	6569701	1049665	5466679	2854974
10km	50%	20000	6	254	6513467	884372	5523753	2932564
10km	50%	20000	6	321	5028678	787086	4188262	2681528
10km	50%	20000	6	263	6982754	1017192	5894845	3025525
10km	50%	20000	6	291	6177406	989905	5121513	2682360
10km	50%	20000	6	265	6150052	993105	5072773	2916194
10km	50%	20000	6	286	5795181	969599	4751757	3032646
10km	50%	20000	6	239	5809754	941143	4813952	2770628
10km	50%	20000	6	269	5739219	900649	4772709	2780457
10km	50%	20000	6	266	6431411	976821	5373313	3231471
10km	50%	20000	6	237	7525933	1082696	6363242	2908706
10km	50%	20000	6	254	5708451	922794	4712783	2794130
10km	50%	20000	6	239	6417693	1016522	5324249	2351993
10km	50%	20000	6	277	5263417	837476	4381708	2214164
10km	50%	20000	6	249	5690970	960319	4664214	2485348
10km	50%	20000	6	259	5139258	785198	4307023	2538492
10km	50%	20000	6	246	7123263	1131462	5913190	3299598
10km	50%	20000	6	277	6566121	910191	5556387	2715531
10km	50%	20000	6	288	7202747	1074940	6017173	3239914
10km	50%	20000	6	294	5571036	848389	4624744	2248448
10km	50%	20000	6	262	7759403	1085873	6599313	3110082
10km	50%	20000	6	393	7371606	1078070	6194591	3505080
10km	50%	20000	6	215	5301948	802720	4432848	2282009
10km	50%	20000	6	326	6451270	884472	5505853	3274979
10km	50%	20000	6	299	7317193	1037097	6211050	3388282
10km	50%	20000	6	382	7651460	1208459	6315703	3464588
10km	50%	20000	6	255	5852054	886528	4903145	2912395
10km	50%	20000	6	253	5971659	900298	4997137	2673724
10km	50%	20000	6	227	4665382	718774	3885017	2148352
10km	50%	20000	6	242	5450535	843634	4544941	2504514
10km	50%	20000	6	305	6848794	1009979	5721957	2984624
10km	50%	20000	6	254	5610115	882570	4656819	2465020
10km	50%	20000	6	263	7977061	1148987	6724697	3503669
10km	50%	20000	6	400	8052412	1065383	6886352	3830674
10km	50%	20000	6	226	4917906	733570	4133572	2256355
10km	50%	20000	6	246	5677049	839415	4793680	2224503
10km	50%	20000	6	248	6506851	999171	5398810	3435759
10km	50%	20000	6	268	6751777	899502	5780420	2806342
10km	50%	20000	6	259	5512656	918602	4523799	2626271
10km	50%	20000	6	252	5199587	821106	4306157	2526013
10km	50%	20000	6	281	5929745	896868	4954325	2822856
10km	50%	20000	6	242	4870182	760430	4037244	2206886
10km	50%	20000	6	243	5951702	960020	4923360	2380747
10km	50%	20000	6	262	6195253	866281	5275041	2447972
10km	50%	20000	6	253	5328570	786248	4503013	2131998
10km	50%	20000	6	304	7344142	1044633	6222533	3031557
10km	50%	20000	6	315	6071190	852389	5154020	3113639
10km	50%	20000	6	351	7745366	1038761	6615980	3069527
10km	50%	20000	6	276	6187280	964724	5160287	2709125
10km	50%	20000	6	330	7259365	1022655	6169911	3443509
10km	50%	20000	6	238	6573929	999727	5496305	2933238
10km	50%	20000	6	328	7049060	1037333	5908565	3399961
10km	50%	20000	6	286	5006026	775055	4186910	2378656
10km	50%	20000	6	207	5196926	816373	4316518	2131770
10km	50%	20000	6	280	7759077	1128102	6537357	3125682
10km	50%	20000	6	340	6731661	897388	5794112	2863291
10km	50%	20000	6	262	6904838	951356	5889974	3210502
10km	50%	20000	6	222	5428486	831444	4524671	2355804
10km	50%	20000	6	299	5656313	831426	4755426	2392921
10km	50%	20000	6	246	5580058	873731	4645913	2614384
10km	50%	20000	6	256	5955603	909493	4975896	2666947
10km	50%	20000	6	246	6064254	1006913	4942045	2625976
10km	50%	20000	6	242	5806484	967446	4763201	2622311
10km	50%	20000	6	241	6792277	1006744	5714945	3077914
10km	50%	20000	6	266	5705497	826831	4824603	2570455
10km	50%	20000	6	429	5433955	798403	4565923	2723306
10km	50%	20000	6	216	4785479	743704	3996924	1974702
10km	50%	20000	6	276	5421307	861709	4513620	2408323
10km	50%	20000	6	288	7154827	1015314	6036676	3378562
10km	50%	20000	6	241	6009545	961591	4962279	2418906
10km	50%	20000	6	226	6193141	951807	5151703	2574913
10km	50%	20000	6	340	6899276	967444	5864611	2810459
10km	50%	20000	6	301	7300672	992540	6241700	2914421
10km	50%	20000	6	360	7746225	1078103	6590848	3411570
10km	50%	20000	6	231	5912273	935508	4879652	2592500
10km	50%	20000	6	253	6748698	972438	5691963	2979992
10km	50%	20000	6	296	6986533	980039	5936325	3034828
10km	50%	20000	6	318	7026106	954773	5969885	2896218
10km	50%	20000	6	245	4634626	690273	3883440	2142122
10km	50%	20000	6	203	4215585	661423	3500776	1756573
10km	50%	20000	6	365	7040682	1034705	5904615	2970564
10km	50%	20000	6	241	4864528	801162	3983549	2294279
10km	50%	20000	6	242	5473313	887399	4513390	2588712
10km	50%	20000	6	218	5321365	868528	4377607	2230093
10km	50%	20000	6	312	5830146	867553	4911337	2302248
10km	50%	20000	6	212	5791627	867057	4847239	2419434
10km	50%	20000	6	268	6048545	931427	5002519	2682379
10km	50%	20000	6	311	7874478	1128259	6648280	3396810
10km	50%	20000	6	283	5158599	830720	4261257	2471827
10km	50%	20000	6	321	6938786	974763	5861340	3139365
10km	50%	20000	6	244	6906123	984673	5853679	2942728
10km	50%	20000	6	287	6116742	949916	5110813	3032215
10km	50%	20000	6	300	9458488	1306441	8036715	3820756
10km	50%	20000	6	291	6230382	988205	5157286	3093460
10km	50%	20000	6	239	6448279	965082	5424198	2788616
10km	50%	20000	6	281	6520415	931926	5511348	3262808
10km	50%	20000	6	271	6939104	906667	5972687	2838482
10km	50%	20000	6	293	6909501	942963	5873170	3274527
10km	50%	20000	6	266	6670731	916359	5685244	2864191
10km	50%	20000	6	270	4617370	727658	3845475	2248092
10km	50%	20000	6	243	5982208	971875	4932485	2543626
10km	50%	20000	6	243	5596116	839737	4693616	2778656
10km	50%	20000	6	203	5047833	817013	4158130	2193410
10km	50%	20000	6	341	6705047	1012821	5594060	3036342
10km	50%	20000	6	305	5874105	926301	4873931	2721763
10km	50%	20000	6	231	5670190	882103	4726640	2115393
10km	50%	20000	6	218	5268409	778393	4439364	2335143
10km	50%	20000	6	260	5986925	882201	5054252	2429536
10km	50%	20000	6	317	6655179	885382	5699890	3382653
10km	50%	20000	6	252	6861843	967308	5831108	3065680
10km	50%	20000	6	312	6119777	887129	5168050	2640870
10km	50%	20000	6	284	7491967	1054125	6368223	3105329
10km	50%	20000	6	279	6485660	980838	5436050	2680026
10km	50%	20000	6	270	6281254	915396	5265766	2853210
10km	50%	20000	6	446	6025306	824330	5148328	2905081
10km	50%	20000	6	323	5871699	801542	5015833	2762150
10km	50%	20000	6	232	6536282	966318	5456236	3135226
10km	50%	20000	6	282	6139531	915630	5131460	2451730
10km	50%	20000	6	228	5860193	827483	4979825	2558402
10km	50%	20000	6	293	6790917	929492	5783680	2761701
10km	50%	20000	6	235	6011508	960039	4949924	2916189
10km	50%	20000	6	320	4774145	739059	3989534	2163812
10km	50%	20000	6	252	5332072	779463	4497109	2334291
10km	50%	20000	6	244	5683565	869263	4760777	2604868
10km	50%	20000	6	290	6082453	1022020	4993487	2828476
10km	50%	20000	6	281	6068782	910124	5108074	2924660
10km	50%	20000	6	295	6941465	931574	5937301	3020429
10km	50%	20000	6	357	7787642	1105268	6614000	3501545
10km	50%	20000	6	269	6235037	1007091	5157759	2627852
10km	50%	20000	6	243	6099458	951794	5090810	2506182
10km	50%	20000	6	295	6486574	917435	5488790	2952124
10km	50%	20000	6	233	5283767	926930	4296252	2810955
10km	50%	20000	6	285	4822153	753355	4004719	2248989
10km	50%	20000	6	216	6400027	924840	5362725	2722568
10km	50%	20000	6	268	5829569	860833	4893730	2834671
10km	50%	20000	6	284	6199381	939217	5188261	2940355
10km	50%	20000	6	287	9142618	1319877	7667998	3672152
10km	50%	20000	6	323	6839747	947967	5811913	2810099
10km	50%	20000	6	234	5814915	932323	4823178	2921427
10km	50%	20000	6	301	5108292	760058	4283011	2688046
10km	50%	20000	6	321	7008695	987005	5939257	3030439
10km	50%	20000	6	309	4659944	696593	3916208	2202658
10km	50%	20000	6	221	6956476	1037737	5815867	2717881
10km	50%	20000	6	208	5908146	929489	4902093	2659358
10km	50%	20000	6	272	6517542	1090176	5343706	3261515
10km	50%	20000	6	415	5890512	741102	5099224	2925342
10km	50%	20000	6	325	6549129	998726	5448825	2991756
10km	50%	20000	6	271	7538073	1052536	6416245	3152269
10km	50%	20000	6	248	4735917	754579	3933782	2138035
10km	50%	20000	6	399	7693442	1044845	6550645	3292270
10km	50%	20000	6	278	5885240	933956	4878974	2770732
10km	50%	20000	6	289	7696223	1098459	6524641	3453545
10km	50%	20000	6	237	6379932	1004624	5314280	2790170
10km	50%	20000	6	268	8672801	1234276	7323809	3806377
10km	50%	20000	6	473	7113949	923564	6133803	3142379
10km	50%	20000	6	275	6470920	906018	5494033	2943968
10km	50%	20000	6	372	7923683	1082705	6746479	3559471
10km	50%	20000	6	337	7088620	1058860	5937016	3390511
10km	50%	20000	6	237	5114686	777779	4268432	2172154
10km	50%	20000	6	232	6019572	969134	5001095	2655130
10km	50%	20000	6	349	5750897	890284	4805549	2580657
10km	50%	20000	6	341	7053911	1032203	5920741	3467844
10km	50%	20000	6	326	6247309	820180	5363943	2777141
10km	50%	20000	6	343	6775444	926960	5788581	3162644
10km	50%	20000	6	304	6370065	939199	5366569	2689200
10km	50%	20000	6	302	5832918	860222	4914846	2554575
10km	50%	20000	6	248	6891120	1037203	5772523	2883288
10km	50%	20000	6	195	4083407	672082	3378782	1891514
10km	50%	20000	6	290	6297085	872229	5353957	2833850
10km	50%	20000	6	186	5876152	917996	4880268	2305899
10km	50%	20000	6	319	6510895	904521	5506167	3190939
10km	50%	20000	6	297	5752967	874974	4822532	2741820
10km	50%	20000	6	262	5607733	892485	4642249	2710592
10km	50%	20000	6	298	6575006	989638	5502823	3141488
10km	50%	20000	6	233	6170537	992044	5110094	2629755
10km	50%	20000	6	253	7106402	1086651	5928045	3161726
10km	50%	20000	6	337	4969179	643742	4281973	2415300
10km	50%	20000	6	271	5773885	872320	4811892	2288293
10km	50%	20000	6	407	7787574	1179637	6517986	3638428
10km	50%	20000	6	270	5328288	797004	4447268	2140117
10km	50%	20000	6	282	6300651	935429	5291906	2350603
10km	50%	20000	6	246	5794768	897301	4804318	2367505
10km	50%	20000	6	314	5573599	873082	4610617	2667377
10km	50%	20000	6	275	6846456	981880	5807136	2918232
10km	50%	20000	6	292	8585606	1240322	7239859	3598678
10km	50%	20000	6	315	5732010	864645	4803586	2597431
10km	50%	20000	6	239	7777961	1130343	6505161	3341210
10km	50%	20000	6	233	5395039	815586	4532776	2060927
10km	50%	20000	6	208	5261202	879450	4316488	2398581
10km	50%	20000	6	278	5266147	805247	4398380	2206596
10km	50%	20000	6	229	6179268	1014058	5104774	3070073
10km	50%	20000	6	257	5783956	902108	4815206	2596803
10km	50%	20000	6	212	4952884	755583	4127774	2031898
10km	50%	20000	6	283	6751255	966088	5736519	2939188
10km	50%	20000	6	224	5622368	891167	4639411	2468808
10km	50%	20000	6	201	4809634	799584	3960393	2149536
10km	50%	20000	6	305	4217150	658512	3491107	1983626
10km	50%	20000	6	348	6811758	995704	5750130	3356448
10km	50%	20000	6	287	5531967	859459	4630679	2402125
10km	50%	20000	6	236	5580934	912287	4598514	2352827
10km	50%	20000	6	315	7406509	1059203	6261630	3267394
10km	50%	20000	6	205	5036971	811099	4170706	2128595
10km	50%	20000	6	322	5915161	932736	4915957	2415247
10km	50%	20000	6	338	5749834	893113	4769865	2183028
10km	50%	20000	6	265	5530273	853115	4593949	2282131
10km	50%	20000	6	287	7058497	1022180	5942230	3154734
10km	50%	20000	6	187	5115193	837484	4230004	2159195
10km	50%	20000	6	238	5396427	829458	4506775	2231520
10km	50%	20000	6	285	5634576	887785	4673724	2081947
10km	50%	20000	6	314	6308989	879278	5367339	3076947
10km	50%	20000	6	346	6510450	971566	5477453	3220476
10km	50%	20000	6	427	7063450	1039640	5929500	3491549
10km	50%	20000	6	282	7136710	1003138	6058400	3166992
10km	50%	20000	6	283	5760413	888596	4834224	2268483
10km	50%	20000	6	327	7339370	1000788	6272444	3146896
10km	50%	20000	6	312	7029825	1046323	5897607	3428676
10km	50%	20000	6	242	5706525	915985	4711856	2291111
10km	50%	20000	6	259	6482407	1035661	5392173	2996812
10km	50%	20000	6	258	5432276	819597	4540432	2286229
10km	50%	20000	6	460	7390661	931093	6384018	3178123
10km	50%	20000	6	323	5062790	714476	4247433	2257278
10km	50%	20000	6	254	7640796	1063413	6478432	3250689
10km	50%	20000	6	229	5189013	823697	4311627	2156436
10km	50%	20000	6	253	6939943	1053378	5803889	3118727
10km	50%	20000	6	229	4555102	730311	3791892	1959200
10km	50%	20000	6	313	5849163	906711	4885399	3025930
10km	50%	20000	6	300	6902969	1000893	5825355	3231992
10km	50%	20000	6	269	7319577	1102972	6117749	3370124
10km	50%	20000	6	216	6523590	880555	5592911	2970127
10km	50%	20000	6	277	4889904	774565	4080096	2342568
10km	50%	20000	6	252	7418407	1084667	6240961	2724361
10km	50%	20000	6	208	6145654	968645	5107353	2908575
10km	50%	20000	6	273	6904430	972224	5858114	2850178
10km	50%	20000	6	267	7237062	983878	6187408	3055201
10km	50%	20000	6	241	7396324	1073850	6227615	3259728
10km	50%	20000	6	249	5433526	938791	4433562	2654654
10km	50%	20000	6	185	5225604	829683	4328760	2172571
10km	50%	20000	6	270	5777971	868148	4842583	2519459
10km	50%	20000	6	322	5271520	818800	4402491	2613110
10km	50%	20000	6	314	6207508	878601	5276859	2878606
10km	50%	20000	6	296	5598995	869539	4662730	2330900
10km	50%	20000	6	273	5802908	904991	4794284	2439591
10km	50%	20000	6	239	5633449	773228	4820982	2655550
10km	50%	20000	6	320	6906336	995965	5833568	3062035
10km	50%	20000	6	253	5407396	874211	4455771	2183385
10km	50%	20000	6	209	5314441	837103	4408163	2113527
10km	50%	20000	6	219	5306743	824266	4439912	2163664
10km	50%	20000	6	276	7508581	1095096	6330314	3700616
10km	50%	20000	6	286	5443060	860947	4532838	2605505
10km	50%	20000	6	278	7403795	944081	6396801	3080332
10km	50%	20000	6	309	7019285	1141823	5800390	2856014
10km	50%	20000	6	263	5840190	893759	4847589	2271056
10km	50%	20000	6	250	5661410	918804	4662053	2322914
10km	50%	20000	6	255	7158936	1020995	6060835	3187404
10km	50%	20000	6	221	6389689	1033352	5297590	2965336
10km	50%	20000	6	219	4998136	796703	4128517	2320979
10km	50%	20000	6	305	6823808	954361	5799374	3067234
10km	50%	20000	6	287	5167588	816383	4294079	2517226
10km	50%	20000	6	260	7863079	1108214	6683893	3210957
10km	50%	20000	6	195	5213269	838552	4322252	2247914
10km	50%	20000	6	206	6273634	941215	5199265	2641825
10km	50%	20000	6	274	5467422	829608	4595503	3003275
10km	50%	20000	6	450	7520476	1086247	6333637	3322129
10km	50%	20000	6	208	5804213	901809	4798117	2345201
10km	50%	20000	6	238	5993344	925508	4971383	2826354
10km	50%	20000	6	243	5258609	809159	4394328	2402829
10km	50%	20000	6	288	5416392	833169	4536557	2287314
10km	50%	20000	6	245	6344576	922500	5352894	2962267
10km	50%	20000	6	259	5941386	926034	4933541	2784095
10km	50%	20000	6	349	6532027	1135902	5287347	3161745
10km	50%	20000	6	203	5369151	856027	4437043	1952853
10km	50%	20000	6	231	6618645	959535	5570531	2599938
10km	50%	20000	6	333	4981307	750186	4172209	2415403
10km	50%	20000	6	315	5373632	816291	4521822	2786213
10km	50%	20000	6	346	4871681	720785	4108847	1929949
10km	50%	20000	6	296	6141247	844869	5233230	2498339
10km	50%	20000	6	429	7223578	1079820	6004787	3739812
10km	50%	20000	6	458	7411833	1091120	6232122	3401837
10km	50%	20000	6	241	6358770	1013325	5254264	2737970
10km	50%	20000	6	238	6379082	993525	5310509	2730209
10km	50%	20000	6	319	5961364	854186	5035110	2723112
10km	50%	20000	6	244	5267528	855482	4347218	2651894
10km	50%	20000	6	285	7028887	1107362	5852931	3350173
10km	50%	20000	6	262	7920580	1142258	6700792	2840789
10km	50%	20000	6	259	7473920	1145282	6226864	3157763
10km	50%	20000	6	294	7175083	985295	6111713	3096348
10km	50%	20000	6	257	6646203	942417	5630216	2739786
10km	50%	20000	6	247	5782425	907753	4810615	2335137
10km	50%	20000	6	222	5864421	874029	4914492	2388326
10km	50%	20000	6	290	7628108	1013002	6559837	3249689
10km	50%	20000	6	252	6324213	863703	5398230	2623749
10km	50%	20000	6	247	5850420	920216	4876130	2674026
10km	50%	20000	6	210	6593108	1025723	5472713	2739846
10km	50%	20000	6	373	7146165	1025286	6019391	3234954
10km	50%	20000	6	311	5359435	839191	4460005	2086330
10km	50%	20000	6	342	6544368	927582	5532715	3273987
10km	50%	20000	6	265	7122195	1082291	5968663	3056110
10km	50%	20000	6	210	4573678	744091	3768376	2124530
10km	50%	20000	6	237	6239560	880921	5311533	2656223
10km	50%	20000	6	217	5379167	883352	4456325	2279918
10km	50%	20000	6	244	5826838	882665	4892499	2316861
10km	50%	20000	6	262	6882427	1040847	5756545	3271894
10km	50%	20000	6	265	5248919	798098	4404723	2293393
10km	50%	20000	6	217	5502717	881730	4562530	2339189
10km	50%	20000	6	324	5913386	919005	4917305	2894486
10km	50%	20000	6	305	5243277	838000	4340269	2730687
10km	50%	20000	6	217	6589546	1115120	5407989	2923121
10km	50%	20000	6	276	6894618	986078	5843504	2704915
10km	50%	20000	6	339	7238939	1058035	6100443	3344902
10km	50%	20000	6	298	6618641	912549	5635968	3269985
10km	50%	20000	6	233	6050387	965831	5004817	2714699
10km	50%	20000	6	218	4819420	788724	3963837	2457937
10km	50%	20000	6	340	6949080	1070935	5779058	3538989
10km	50%	20000	6	232	6185177	906564	5202095	2869783
10km	50%	20000	6	190	4526653	668780	3819454	2111209
10km	50%	20000	6	295	6853302	979995	5815538	3255774
10km	50%	20000	6	213	6179960	1008355	5120304	2399702
10km	50%	20000	6	293	7069259	954747	6065309	2892583
10km	50%	20000	6	215	4633499	734696	3857279	1830530
10km	50%	20000	6	334	4765350	676337	4034069	2329633
10km	50%	20000	6	287	6944989	1075518	5783437	3010760
10km	50%	20000	6	228	4686926	724192	3909161	2120804
10km	50%	20000	6	270	6700769	1065399	5559009	2733579
10km	50%	20000	6	362	6230631	833195	5330311	2543253
10km	50%	20000	6	319	6280005	935094	5277357	2971365
10km	50%	20000	6	238	6745799	1090277	5551386	2918273
10km	50%	20000	6	291	6730359	969739	5647937	2966149
10km	50%	20000	6	234	6192973	916541	5221760	2658612
10km	50%	20000	6	240	5497445	779249	4670476	2347124
10km	50%	20000	6	240	6770127	1000751	5693773	2882616
10km	50%	20000	6	283	5257234	810232	4380134	2303818
10km	50%	20000	6	251	7696971	1129764	6459046	3412614
10km	50%	20000	6	245	5060748	808201	4211597	2456407
10km	50%	20000	6	266	7991511	1172488	6742418	3358002
10km	50%	20000	6	195	5968590	928228	4943764	2241969
10km	50%	20000	6	330	6906882	904112	5936274	2824613
10km	50%	20000	6	298	7749764	1130470	6558607	2887821
10km	50%	20000	6	307	7709598	1115225	6522786	3272624
10km	50%	20000	6	296	6901664	1020800	5811468	3118748
10km	50%	20000	6	336	5303358	858266	4387055	2038558
10km	50%	20000	6	356	7822291	1053791	6658788	3208671
10km	50%	20000	6	251	5925798	861756	5009624	2569549
10km	50%	20000	6	251	6342523	939259	5316899	2852856
10km	50%	20000	6	393	4354256	684412	3618824	2593653
10km	50%	20000	6	253	6531093	1025213	5434359	3056576
10km	50%	20000	6	312	7265704	1100003	6089155	3323657
10km	50%	20000	6	279	7329264	1100195	6150279	3235495
10km	50%	20000	6	280	6563021	962778	5506034	2974832
10km	50%	20000	6	353	6221030	874722	5295916	2819725
10km	50%	20000	6	414	7186725	1059265	6037895	3144042
10km	50%	20000	6	242	5581035	904512	4633082	2191834
10km	50%	20000	6	210	4588762	725478	3820311	2029845
10km	50%	20000	6	214	5519017	875994	4571258	2238313
10km	50%	20000	6	352	6820673	1019305	5673354	3404069
10km	50%	20000	6	283	5254984	767964	4401988	2555053
10km	50%	20000	6	234	5220801	837765	4302858	2464467
10km	50%	20000	6	305	6475850	893351	5531404	2912289
10km	50%	20000	6	274	7150044	977434	6114495	2844615
10km	50%	20000	6	238	5794600	939650	4775277	2350519
10km	50%	20000	6	273	6874066	1112673	5685025	3049391
10km	50%	20000	6	336	5951556	984034	4883098	2997715
10km	50%	20000	6	201	4602561	733423	3811128	1939737
10km	50%	20000	6	229	5274578	802763	4388129	2079698
10km	50%	20000	6	306	5432063	855146	4508946	2936985
10km	50%	20000	6	252	6190637	981699	5140820	2860618
10km	50%	20000	6	245	5430933	826397	4553161	2636669
10km	50%	20000	6	322	7686450	1024029	6574253	3020905
10km	50%	20000	6	332	7113305	1059702	5983208	3322319
10km	50%	20000	6	289	6967952	1042246	5855264	2871028
10km	50%	20000	6	341	7125166	890927	6185166	2883057
10km	50%	20000	6	252	5247209	800549	4377140	2215529
10km	50%	20000	6	339	5916148	977314	4854749	3416252
10km	50%	20000	6	242	7679077	1036584	6566081	3156875
10km	50%	20000	6	270	7706343	1037480	6595882	3122183
10km	50%	20000	6	294	4759120	742788	3942576	2228907
10km	50%	20000	6	273	5538854	891948	4589112	2344995
10km	50%	20000	6	325	7604776	1167997	6363198	3436157
10km	50%	20000	6	367	5850684	736618	5048005	2418203
10km	50%	20000	6	307	6893374	948797	5854083	2884477
10km	50%	20000	6	223	6073492	954667	5050760	2655185
10km	50%	20000	6	229	5019086	775250	4188826	1787781
10km	50%	20000	6	224	5506351	810921	4629787	1964109
10km	50%	20000	6	353	6647920	932394	5629138	3272327
10km	50%	20000	6	224	6500157	957913	5466251	2741166
10km	50%	20000	6	299	7416413	1052381	6292644	3148328
10km	50%	20000	6	222	5588780	843832	4673850	2145458
10km	50%	20000	6	228	4161544	662181	3461754	2049986
10km	50%	20000	6	197	5347497	796943	4498935	2135042
10km	50%	20000	6	259	4537436	729649	3763697	2273863
10km	50%	20000	6	265	5367563	851016	4472625	2192919
10km	50%	20000	6	376	6319971	858830	5383085	3032655
10km	50%	20000	6	264	6339179	986997	5275260	2896645
10km	50%	20000	6	403	5230809	858837	4310494	2462166
10km	50%	20000	6	424	6887189	972341	5847780	3312674
10km	50%	20000	6	401	6373231	1092167	5201550	3125758
10km	50%	20000	6	249	6171431	951631	5151264	2569663
10km	50%	20000	6	217	5651096	912827	4680960	2350049
10km	50%	20000	6	276	4747600	714022	3970176	2059950
10km	50%	20000	6	290	6594836	960477	5569811	3116271
10km	50%	20000	6	323	5743179	886283	4796380	2727161
10km	50%	20000	6	241	5987546	845633	5069344	2756914
10km	50%	20000	6	288	7136323	993690	6077682	2892090
10km	50%	20000	6	227	5024840	774882	4174494	2464105
10km	50%	20000	6	260	6355357	993659	5292539	2468924
10km	50%	20000	6	294	5810964	817326	4909603	2485555
10km	50%	20000	6	246	7853732	1026657	6739337	2996704
10km	50%	20000	6	265	5354449	742315	4523988	2053756
10km	50%	20000	6	259	5761860	905627	4788116	2252650
10km	50%	20000	6	306	7101997	1034541	6007621	3157869
10km	50%	20000	6	268	6291657	910697	5326527	2780342
10km	50%	20000	6	276	6030272	962563	4998483	2680813
10km	50%	20000	6	342	6805227	1058779	5646115	2964281
10km	50%	20000	6	272	6221380	1004429	5151035	2818672
10km	50%	20000	6	314	7418176	1080597	6257751	3292753
10km	50%	20000	6	231	7446976	1004384	6365842	2692545
10km	50%	20000	6	256	7234133	1031586	6129880	2883173
10km	50%	20000	6	376	8470471	1141165	7196602	3409456
10km	50%	20000	6	309	8135567	1085385	6997730	3250957
10km	50%	20000	6	229	6630507	958943	5598214	2704594
10km	50%	20000	6	320	6824407	905231	5827208	2901623
10km	50%	20000	6	308	5810482	818446	4929128	2521965
10km	50%	20000	6	234	5721812	913744	4747819	2446094
10km	50%	20000	6	359	7392246	1076885	6239932	3409984
10km	50%	20000	6	241	5466245	837708	4555330	2566307
10km	50%	20000	6	336	6713455	1017243	5642518	2899331
10km	50%	20000	6	248	5223451	842112	4326350	2354596
10km	50%	20000	6	230	6071217	1003130	4991912	2643085
10km	50%	20000	6	312	7536830	1035709	6426452	3158707
10km	50%	20000	6	299	6143629	903742	5158553	2632996
10km	50%	20000	6	241	5244539	827115	4354810	2645112
10km	50%	20000	6	192	5601157	941125	4588240	2711107
10km	50%	20000	6	233	4587594	710441	3819272	2214975
10km	50%	20000	6	246	5287097	785176	4456006	2261833
10km	50%	20000	6	243	6051014	969544	5003992	2801928
10km	50%	20000	6	397	5500870	841339	4581684	2499900
10km	50%	20000	6	384	7202793	1076360	6045819	3919886
10km	50%	20000	6	332	6932432	934423	5904954	3219623
10km	50%	20000	6	197	4886162	824764	4010644	2636051
10km	50%	20000	6	298	6143874	931785	5143019	2475177
10km	50%	20000	6	361	6435627	1042744	5294220	3019650
10km	50%	20000	6	236	7615092	1189775	6323546	3145903
10km	50%	20000	6	335	5163567	806319	4300277	2239239
10km	50%	20000	6	466	6639498	878440	5688547	2939988
10km	50%	20000	6	303	5984155	937531	4991185	2710139
10km	50%	20000	6	320	5175425	857934	4261080	2482628
10km	50%	20000	6	282	6549440	934164	5518035	2858766
10km	50%	20000	6	218	6416128	1011433	5341032	2924056
10km	50%	20000	6	273	6590373	995835	5512354	2879105
10km	50%	20000	6	210	5762465	903846	4798199	2463889
10km	50%	20000	6	286	7858297	1111291	6655916	3416610
10km	50%	20000	6	396	7023181	1007965	5939854	3173905
10km	50%	20000	6	305	6731195	973211	5673071	2989530
10km	50%	20000	6	230	7469515	1019499	6380252	3137436
10km	50%	20000	6	215	5632500	898763	4646463	2209639
10km	50%	20000	6	295	7717329	975578	6697685	2957108
10km	50%	20000	6	212	5027226	756266	4214783	2076371
10km	50%	20000	6	251	6479787	903774	5494382	2776730
10km	50%	20000	6	238	6188790	922328	5202039	2307040
10km	50%	20000	6	272	6848984	946292	5838859	3263007
10km	50%	20000	6	253	6051118	875680	5120801	2819370
10km	50%	20000	6	260	6170834	961326	5126962	2729228
10km	50%	20000	6	295	7165582	1026802	6076555	3362140
10km	50%	20000	6	348	6993815	1054193	5858805	3324067
10km	50%	20000	6	250	6321109	918652	5346667	2716499
10km	50%	20000	6	260	6287640	957740	5269260	2597448
10km	50%	20000	6	262	6195619	941673	5188070	3009652
10km	50%	20000	6	200	5112366	756981	4315626	1926729
10km	50%	20000	6	258	7469875	1145624	6235324	3459265
10km	50%	20000	6	248	7171144	996583	6083137	3348175
10km	50%	20000	6	288	6616953	1077895	5449409	2889083
10km	50%	20000	6	209	5640255	848343	4705313	2397788
10km	50%	20000	6	245	7089075	1068211	5925496	3030691
10km	50%	20000	6	329	5471183	747974	4673858	2647495
10km	50%	20000	6	303	4536704	712801	3764176	2476670
10km	50%	20000	6	259	6975533	1029408	5859926	3224082
10km	50%	20000	6	334	7539850	1089798	6376440	3524407
10km	50%	20000	6	331	6288173	831407	5399150	3050075
10km	50%	20000	6	209	5914309	921168	4924223	2513096
10km	50%	20000	6	231	7198570	1026137	6081608	2744156
10km	50%	20000	6	440	7282354	968208	6232930	3305809
10km	50%	20000	6	277	5745236	936972	4739569	2801767
10km	50%	20000	6	260	5187984	853763	4244005	2370960
10km	50%	20000	6	289	6771772	973288	5761914	2807874
10km	50%	20000	6	218	6023027	936240	4967185	2500424
10km	50%	20000	6	327	6854829	1091642	5660053	3313319
10km	50%	20000	6	284	6765565	965587	5703624	2827688
10km	50%	20000	6	225	5419149	827050	4538141	2168862
10km	50%	20000	6	241	5460119	831605	4547508	2395255
10km	50%	20000	6	340	5648379	919928	4650552	2383731
10km	50%	20000	6	174	4623570	704612	3877951	2088911
10km	50%	20000	6	246	5433966	848288	4520418	2329708
10km	50%	20000	6	274	6605097	1010889	5515866	2734128
10km	50%	20000	6	320	5535382	799685	4650569	2541791
10km	50%	20000	6	224	5384277	921281	4374931	3093902
10km	50%	20000	6	350	6720114	950802	5703984	3545471
10km	50%	20000	6	271	5981346	1038609	4852230	3221843
10km	50%	20000	6	227	7073993	989679	6010991	3018387
10km	50%	20000	6	231	6175584	902536	5172578	2522012
10km	50%	20000	6	320	5807230	894378	4858997	2365931
10km	50%	20000	6	323	5330753	807043	4459624	2144981
10km	50%	20000	6	221	5088026	887852	4128922	2409213
10km	50%	20000	6	263	7990314	1105780	6800582	3214567
10km	50%	20000	6	300	6082991	893615	5125148	2687145
10km	50%	20000	6	237	5201832	785280	4341722	1996352
10km	50%	20000	6	254	6007902	891930	5023922	2519840
10km	50%	20000	6	303	5035435	815158	4164174	2199499
10km	50%	20000	6	289	5001612	763574	4178626	2318209
10km	50%	20000	6	331	7403153	999582	6334326	3173037
10km	50%	20000	6	231	5880329	957036	4859185	2442037
10km	50%	20000	6	302	6851767	1091968	5656479	2981678
10km	50%	20000	6	306	7230293	1028047	6135877	3191942
10km	50%	20000	6	275	8006824	1253481	6652374	3867029
10km	50%	20000	6	282	7203659	1030477	6051794	2929379
10km	50%	20000	6	210	6851366	984598	5791665	2714095
10km	50%	20000	6	250	6011170	926669	5026509	2458725
10km	50%	20000	6	234	5574065	946204	4520414	2658466
10km	50%	20000	6	294	6986101	954420	5939772	2809527
10km	50%	20000	6	297	8651778	1313831	7241136	3726893
10km	50%	20000	6	264	5813383	939574	4809524	2672945
10km	50%	20000	6	362	5023177	777054	4150473	1981491
10km	50%	20000	6	247	5487325	861011	4549276	2666233
10km	50%	20000	6	267	6517001	1101950	5342067	3350930
10km	50%	20000	6	420	7605326	1070873	6448416	3539388
10km	50%	20000	6	256	5827254	822860	4939113	2383742
10km	50%	20000	6	338	6472765	1003559	5403222	3024575
10km	50%	20000	6	225	6166410	984797	5090449	2441257
10km	50%	20000	6	238	6133019	996059	5056739	3027563
10km	50%	20000	6	338	6033655	963933	4987506	3051606
10km	50%	20000	6	306	6933147	1038787	5808862	3062935
10km	50%	20000	6	224	4736447	696095	3985075	2027751
10km	50%	20000	6	360	6632430	1013696	5512187	2853965
10km	50%	20000	6	185	5460512	883405	4505033	2630720
10km	50%	20000	6	260	5386801	841202	4492779	2108596
10km	50%	20000	6	227	6214146	903637	5224609	2364405
10km	50%	20000	6	342	7439482	1020789	6357021	3049038
10km	50%	20000	6	345	6561727	981801	5503015	2932980
10km	50%	20000	6	241	6089223	969554	5063378	2448032
10km	50%	20000	6	240	5504194	910372	4511009	2526886
10km	50%	20000	6	286	6318418	985541	5257579	2684329
10km	50%	20000	6	261	5231640	802734	4356303	2464539
10km	50%	20000	6	238	5806556	871910	4881932	2724371
10km	50%	20000	6	314	6153839	934739	5144182	2907430
10km	50%	20000	6	241	6495828	1048387	5323946	2937636
10km	50%	20000	6	349	6499231	970636	5456787	2549417
10km	50%	20000	6	283	5041802	768687	4222424	2266451
10km	50%	20000	6	302	6874041	936848	5874683	2975016
10km	50%	20000	6	228	5290492	803204	4426079	2455059
10km	50%	20000	6	301	5123464	807454	4233524	2104293
10km	50%	20000	6	252	5702187	790643	4870600	2396519
10km	50%	20000	6	232	5156282	812841	4277866	2210796
10km	50%	20000	6	379	4147030	698775	3418013	2188609
10km	50%	20000	6	238	5605351	935634	4591388	2878174
10km	50%	20000	6	359	7184188	972226	6135451	3326504
10km	50%	20000	6	258	6413650	949532	5415129	2797220
10km	50%	20000	6	260	6678738	1000047	5594610	2809909
10km	50%	20000	6	315	5070128	788712	4236883	2185923
10km	50%	20000	6	259	5393763	834074	4493866	2090904
10km	50%	20000	6	255	5636455	841053	4720232	2523651
10km	50%	20000	6	333	7751542	1151598	6500123	3463593
10km	50%	20000	6	278	6449273	917752	5447770	3154446
10km	50%	20000	6	269	5253457	789880	4415058	2272848
10km	50%	20000	6	250	5593393	921848	4614131	2296841
10km	50%	20000	6	218	6031276	898297	5077465	2793742
10km	50%	20000	6	343	5683660	874401	4749856	2300233
10km	50%	20000	6	276	7084102	1012015	5999048	3262993
10km	50%	20000	6	199	5174504	807611	4302495	2142606
10km	50%	20000	6	267	7425462	1055375	6294766	2930412
10km	50%	20000	6	248	4986517	751574	4180229	1997387
10km	50%	20000	6	264	6876421	1027242	5764303	2811402
10km	50%	20000	6	334	7497234	1028704	6396926	3011665
10km	50%	20000	6	295	6054883	866076	5112505	2653588
10km	50%	20000	6	255	6280003	946439	5268432	2652556
10km	50%	20000	6	204	4773121	822234	3907425	2040225
10km	50%	20000	6	342	8204320	1201529	6905497	3538545
10km	50%	20000	6	217	6252821	1038703	5139519	2634767
10km	50%	20000	6	246	5005473	760029	4176228	2053717
10km	50%	20000	6	277	6190676	973463	5138321	2614764
10km	50%	20000	6	214	5185983	805970	4319600	2297130
10km	50%	20000	6	320	7137859	978012	6080656	2945296
10km	50%	20000	6	297	5731553	816974	4820519	2536412
10km	50%	20000	6	232	6997506	1041616	5888040	2667325
10km	50%	20000	6	296	7062819	1059205	5915718	3262629
10km	50%	20000	6	266	5877529	942388	4853217	2708845
10km	50%	20000	6	305	7362861	965384	6324006	2931572
10km	50%	20000	6	232	6287534	947916	5269575	2772146
10km	50%	20000	6	284	6339549	1045417	5231772	2678491
10km	50%	20000	6	238	7687010	1115642	6461025	3251884
10km	50%	20000	6	259	5579904	903019	4597708	2288376
10km	50%	20000	6	247	5396371	824157	4493289	2478097
10km	50%	20000	6	286	7738971	1116793	6527563	4045825
10km	50%	20000	6	260	7225568	958281	6174540	2837268
10km	50%	20000	6	279	7667508	1041992	6572074	3506810
10km	50%	20000	6	281	5662373	892992	4694776	2712698
10km	50%	20000	6	303	7830747	1039296	6694971	3045008
10km	50%	20000	6	307	7486372	1029182	6358305	3058039
10km	50%	20000	6	267	7489270	1154795	6271039	3211022
10km	50%	20000	6	231	5526238	815826	4640664	2183444
10km	50%	20000	6	302	5606938	850826	4679540	2036610
10km	50%	20000	6	271	6058404	926666	5075519	2710941
10km	50%	20000	6	297	7283189	1127397	6045477	3747349
10km	50%	20000	6	263	6394959	909047	5432969	2748932
10km	50%	20000	6	179	5351799	848301	4455428	1972667
10km	50%	20000	6	281	4630154	712901	3834447	2044611
10km	50%	20000	6	220	5721226	836539	4805689	2312508
10km	50%	20000	6	292	7037254	966518	6000437	2820534
10km	50%	20000	6	320	6932950	1017858	5832025	3375601
10km	50%	20000	6	334	6097481	931056	5089298	2618894
10km	50%	20000	6	291	5223288	760768	4394254	2428307
10km	50%	20000	6	245	6098710	979664	5031451	3064750
10km	50%	20000	6	323	4810560	808776	3936200	2173635
10km	50%	20000	6	285	6895529	1019910	5794735	3303493
10km	50%	20000	6	386	5653592	908429	4688912	2692075
10km	50%	20000	6	278	6769195	1041964	5656484	3385865
10km	50%	20000	6	326	5999779	943843	4995440	2736915
10km	50%	20000	6	264	6351959	937792	5337022	2637538
10km	50%	20000	6	223	5329063	830368	4421662	2239055
10km	50%	20000	6	178	4692277	749400	3906132	1941031
10km	50%	20000	6	286	5243154	807352	4372278	2289936
10km	50%	20000	6	236	5998832	948094	4985080	2810694
10km	50%	20000	6	230	6194922	1003098	5130404	2579534
10km	50%	20000	6	380	9289210	1258776	7919922	3926596
10km	50%	20000	6	223	4747602	724049	3969237	2078572
10km	50%	20000	6	341	6967489	991317	5907731	3221670
10km	50%	20000	6	301	6969931	987560	5902606	3120809
10km	50%	20000	6	324	6830191	1006473	5718977	3087785
10km	50%	20000	6	234	5086675	822230	4201863	2575358
10km	50%	20000	6	276	7455112	1040106	6337240	3146148
10km	50%	20000	6	238	5373904	814079	4489608	2074520
10km	50%	20000	6	326	6226297	914599	5253273	2887872
10km	50%	20000	6	290	5678803	886321	4709098	2473858
10km	50%	20000	6	346	9103652	1271984	7756158	3636381
10km	50%	20000	6	213	6255259	994418	5195665	2908551
10km	50%	20000	6	330	5886224	937741	4885470	2536380
10km	50%	20000	6	239	6266080	988912	5199096	2394170
10km	50%	20000	6	250	6766925	963514	5748976	2816150
10km	50%	20000	6	219	6180180	920152	5189711	2602822
10km	50%	20000	6	270	6745058	1024087	5663881	2662993
10km	50%	20000	6	247	5586706	842270	4675370	2604489
10km	50%	20000	6	349	7166686	1062004	6031992	3070710
10km	50%	20000	6	222	5732593	796237	4879390	2582307
10km	50%	20000	6	292	7092118	1045977	5962751	3360430
10km	50%	20000	6	295	5592692	896694	4610124	2667924
10km	50%	20000	6	300	7680169	991958	6607131	3055172
10km	50%	20000	6	302	7769861	1075810	6611298	3263632
10km	50%	20000	6	277	6497423	957652	5449662	2627538
10km	50%	20000	6	203	5510911	789395	4679709	2171060
10km	50%	20000	6	230	5700122	881835	4761884	2461725
10km	50%	20000	6	285	5033422	791515	4168359	2288799
10km	50%	20000	6	246	5096151	789000	4252734	1977887
10km	50%	20000	6	319	5704383	955740	4682180	2676109
10km	50%	20000	6	218	5529093	910794	4563198	2589780
10km	50%	20000	6	229	5823113	896019	4869753	2168147
10km	50%	20000	6	230	6011765	904673	5044838	2493523
10km	50%	20000	6	352	7175434	1059198	6034290	3229314
10km	50%	20000	6	297	7277462	1026673	6187416	3216423
10km	50%	20000	6	281	5995514	993157	4922865	2995356
10km	50%	20000	6	248	7078319	1025455	5969052	2914719
10km	50%	20000	6	269	6364795	984623	5302063	2802477
10km	50%	20000	6	238	6153866	987042	5063798	3102470
10km	50%	20000	6	214	5032220	786006	4181484	2072893
10km	50%	20000	6	323	4806156	729048	4024074	2395613
10km	50%	20000	6	244	5424741	868508	4480718	2552878
10km	50%	20000	6	268	6273658	831067	5378853	2661203
10km	50%	20000	6	291	6831770	1019446	5739282	2947110
10km	50%	20000	6	268	5947800	962776	4919157	2742157
10km	50%	20000	6	374	8096292	1139153	6897631	3324994
10km	50%	20000	6	269	5693357	909440	4713254	2145129
10km	50%	20000	6	286	8504373	1210162	7195104	3375557
10km	50%	20000	6	271	5156694	798944	4287097	1953675
10km	50%	20000	6	249	4812122	776176	3978550	2064969
10km	50%	20000	6	174	4018458	663666	3310433	1927465
10km	50%	20000	6	311	4926105	725263	4144725	2315581
10km	50%	20000	6	295	5494487	829218	4607784	2768012
10km	50%	20000	6	211	5306263	873681	4334813	2207229
10km	50%	20000	6	617	7146751	942811	6122134	3052096
10km	50%	20000	6	273	6596909	933585	5606652	2988255
10km	50%	20000	6	287	7589559	1173746	6329355	3312908
10km	50%	20000	6	362	5718807	986424	4628346	3156949
10km	50%	20000	6	283	6577339	884170	5639025	2880658
10km	50%	20000	6	308	6906455	996582	5835168	2964798
10km	50%	20000	6	263	5545088	849612	4628409	2564787
10km	50%	20000	6	216	6416150	970734	5372080	3061612
10km	50%	20000	6	280	6556456	958854	5477977	3101624
10km	50%	20000	6	245	6001758	804226	5140741	2613820
10km	50%	20000	6	303	7226345	988884	6163377	3423259
10km	50%	20000	6	242	6957759	1008628	5875946	2777146
10km	50%	20000	6	240	5914578	917781	4938258	2713091
10km	50%	20000	6	332	6421300	1091483	5237582	2783722
10km	50%	20000	6	255	6066216	892627	5097719	2581423
10km	50%	20000	6	245	6211290	830997	5325125	3056559
10km	50%	20000	6	235	6529806	920754	5552439	2568044
10km	50%	20000	6	262	5922592	906521	4948213	2738795
10km	50%	20000	6	293	5525965	873321	4553447	2870236
10km	50%	20000	6	327	5975629	921495	4991733	2579479
10km	50%	20000	6	264	5893062	852996	4981419	2737913
10km	50%	20000	6	200	5246783	835031	4341037	2183038
10km	50%	20000	6	260	6254917	909743	5293438	2580075
10km	50%	20000	6	411	7000443	963488	5977044	3078280
10km	50%	20000	6	284	4937604	779102	4105838	1982496
10km	50%	20000	6	424	7470691	1029061	6388193	3336398
10km	50%	20000	6	299	7637768	1023743	6523197	2873795
10km	50%	20000	6	211	4924987	797500	4090780	2018382
10km	50%	20000	6	245	6514771	920399	5543058	2745514
10km	50%	20000	6	257	6075710	1013947	4998084	2532253
10km	50%	20000	6	287	5519992	869915	4603467	2865216
10km	50%	20000	6	263	6458235	888656	5516836	2774006
10km	50%	20000	6	230	6995404	1035062	5875055	3276947
10km	50%	20000	6	282	8264519	1196554	6956584	3455564
10km	50%	20000	6	294	8395763	1129610	7159986	3649328
10km	50%	20000	6	310	5932581	846248	5022177	2610032
10km	50%	20000	6	269	6056935	905177	5095631	2572444
10km	50%	20000	6	208	5272507	863850	4344590	2173600
10km	50%	20000	6	269	5800152	973293	4727151	2693767
10km	50%	20000	6	252	6040061	871621	5086917	2795515
10km	50%	20000	6	231	5144095	793856	4257302	2097801
10km	50%	20000	6	270	5159626	784199	4297461	2337622
10km	50%	20000	6	227	5051375	792997	4174764	2201024
10km	50%	20000	6	242	7528662	1065224	6400968	3050692
10km	50%	20000	6	224	5423925	864172	4523481	2206752
10km	50%	20000	6	266	6252883	903660	5283375	2889555
10km	50%	20000	6	337	6219083	871042	5295795	2594974
10km	50%	20000	6	230	5025365	761864	4215388	2445036
10km	50%	20000	6	279	6916690	1101391	5737159	3301323
10km	50%	20000	6	249	6818507	1015468	5729866	2825266
10km	50%	20000	6	237	7039785	1038833	5913048	2775315
10km	50%	20000	6	282	6872383	939123	5847644	2766373
10km	50%	20000	6	329	8162819	1240378	6796155	4002890
10km	50%	20000	6	374	6159588	890675	5214878	3124575
10km	50%	20000	6	305	5806009	885051	4848277	2550344
10km	50%	20000	6	349	6746941	1045286	5619752	3005435
10km	50%	20000	6	272	6344014	929856	5323687	3195190
10km	50%	20000	6	229	6153002	968787	5132924	2354327
10km	50%	20000	6	422	7267481	946341	6246770	3536067
10km	50%	20000	6	457	7452947	951199	6425237	3435299
10km	50%	20000	6	380	6997339	986228	5956042	3155838
10km	50%	20000	6	286	5138608	829077	4265897	2490391
10km	50%	20000	6	338	5843959	885818	4875854	3036652
10km	50%	20000	6	258	5558793	865314	4627470	2050396
10km	50%	20000	6	351	6808921	968172	5778726	3113583
10km	50%	20000	6	329	6005369	943439	5002153	2982457
10km	50%	20000	6	271	7023417	1078072	5865362	2966827
10km	50%	20000	6	317	6998297	1002815	5910327	3187612
10km	50%	20000	6	298	6728344	1006042	5650931	3192231
10km	50%	20000	6	235	7558464	1130678	6335935	3180307
10km	50%	20000	6	260	6750260	918548	5735023	2799832
10km	50%	20000	6	227	7329453	1015818	6233107	3046671
10km	50%	20000	6	259	5341055	871842	4408550	2450564
10km	50%	20000	6	206	5966783	975786	4918455	2638967
10km	50%	20000	6	386	5110525	797951	4228979	2626930
10km	50%	20000	6	260	7186977	1055662	6051319	3446714
10km	50%	20000	6	256	5275494	849989	4356995	2515075
10km	50%	20000	6	251	5096611	759772	4268728	1953912
10km	50%	20000	6	413	7411283	971824	6371236	3452995
10km	50%	20000	6	238	6270528	1071463	5097295	2806532
10km	50%	20000	6	268	5465962	790283	4615964	2628817
10km	50%	20000	6	257	5998412	911507	5023547	2631970
10km	50%	20000	6	241	7775112	1097992	6565404	3091579
10km	50%	20000	6	242	5702705	872949	4745816	2447556
10km	50%	20000	6	209	5739868	865907	4782529	2374819
10km	50%	20000	6	231	4735653	747302	3939337	2012902
10km	50%	20000	6	307	7266121	1096774	6088820	3562075
10km	50%	20000	6	364	6197823	972212	5156640	3311037
10km	50%	20000	6	238	5868232	940540	4828715	2354394
10km	50%	20000	6	253	5375548	812184	4491904	2563725
10km	50%	20000	6	277	7251063	1015793	6171308	3221297
10km	50%	20000	6	237	6080338	955640	5050885	2734791
10km	50%	20000	6	306	4834771	735350	4046752	2792468
10km	50%	20000	6	270	7576254	1062492	6401279	3166890
10km	50%	20000	6	249	7400669	1097954	6232692	2996384
10km	50%	20000	6	253	4777608	773706	3935587	2062017
10km	50%	20000	6	235	6114236	994642	4998219	3019917
10km	50%	20000	6	292	7426238	1078069	6252984	3306649
10km	50%	20000	6	287	6976931	1016637	5878657	3282268
10km	50%	20000	6	262	6748489	1119162	5531581	3202759
10km	50%	20000	6	265	5894764	932429	4888011	2405447
10km	50%	20000	6	292	5696028	896353	4737905	2743964
10km	50%	20000	6	343	6571364	947281	5526832	3078119
10km	50%	20000	6	301	4875098	778374	4033425	2207777
10km	50%	20000	6	204	5757919	848966	4844745	2313239
10km	50%	20000	6	273	5922357	805524	5056281	2387456
10km	50%	20000	6	268	6177692	914388	5185985	3024624
10km	50%	20000	6	262	8210177	1106862	7040198	3451857
10km	50%	20000	6	249	7030732	1070962	5845263	3382641
10km	50%	20000	6	246	5443454	909546	4484466	2593332
10km	50%	20000	6	347	7004379	899864	6026524	3108334
10km	50%	20000	6	234	5496349	893476	4546007	2579740
10km	50%	20000	6	284	8778519	1294929	7369579	3723789
10km	50%	20000	6	259	5204843	807180	4330922	2463791
10km	50%	20000	6	244	5738213	893750	4753830	2373370
10km	50%	20000	6	241	7130330	951497	6101975	2799971
10km	50%	20000	6	254	6627617	1003026	5557706	3240765
10km	50%	20000	6	220	4719032	727701	3948381	2252502
10km	50%	20000	6	286	6493947	1033026	5350100	3172020
10km	50%	20000	6	324	5520477	862407	4588208	2494489
10km	50%	20000	6	255	7457260	1045412	6330414	3006511
10km	50%	20000	6	339	6954339	1050863	5819751	3292433
10km	50%	20000	6	304	5309250	893380	4376029	2548891
10km	50%	20000	6	245	5252849	808637	4357041	2149731
10km	50%	20000	6	216	5125048	777273	4278042	2505434
10km	50%	20000	6	232	6595126	967875	5514371	2554675
10km	50%	20000	6	351	5797241	843138	4895938	2832457
10km	50%	20000	6	255	4866071	781617	4050743	2108760
10km	50%	20000	6	252	5205651	829454	4306723	2265320
10km	50%	20000	6	244	6002721	960335	4918958	2718272
10km	50%	20000	6	282	7330787	1085745	6191578	3161608
10km	50%	20000	6	302	8186705	1127565	6956567	3476912
10km	50%	20000	6	239	5734979	908008	4745147	2556698
10km	50%	20000	6	337	5283717	865441	4368580	2508598
10km	50%	20000	6	286	5785831	860449	4876674	2566182
10km	50%	20000	6	389	7721535	1070589	6581906	3423837
10km	50%	20000	6	314	6582520	982097	5514706	2741276
10km	50%	20000	6	344	7316497	994366	6263410	2888632
10km	50%	20000	6	284	6523341	985828	5485965	2918019
10km	50%	20000	6	210	4922441	743279	4099549	2313660
10km	50%	20000	6	185	4749907	763288	3914088	1943836
10km	50%	20000	6	211	5808248	920445	4837375	2444611
10km	50%	20000	6	268	5260540	802043	4405669	2499899
10km	50%	20000	6	297	5839169	899301	4854306	2192520
10km	50%	20000	6	271	6632034	988892	5565952	3181532
10km	50%	20000	6	273	6058230	970718	5034959	3078073
10km	50%	20000	6	329	5676903	893278	4736514	2550293
10km	50%	20000	6	368	4660161	701632	3869312	2148744
10km	50%	20000	6	357	7846320	1089940	6668466	3552749
10km	50%	20000	6	229	4679949	744027	3883503	2116442
10km	50%	20000	6	246	5531732	847475	4648556	2266845
10km	50%	20000	6	219	5703291	894264	4750571	2202135
10km	50%	20000	6	250	5001401	775910	4168035	1989004
10km	50%	20000	6	271	6633121	958936	5618875	3258462
10km	50%	20000	6	257	5979940	824142	5104460	2646135
10km	50%	20000	6	237	5401918	871536	4473956	2559333
10km	50%	20000	6	280	5792416	784526	4953427	2638201
10km	50%	20000	6	234	5786941	910190	4785002	2496654
10km	50%	20000	6	310	7129029	1096081	5962112	3487127
10km	50%	20000	6	233	4811322	727684	4019494	2142794
10km	50%	20000	6	285	7432796	1001868	6339732	3193115
10km	50%	20000	6	229	5839362	875854	4893256	2686379
10km	50%	20000	6	227	6553962	1071290	5408482	3185584
10km	50%	20000	6	293	5895698	841898	5004084	2483000
10km	50%	20000	6	299	6576019	993469	5515300	2720050
10km	50%	20000	6	294	7961881	1134020	6751393	3180808
10km	50%	20000	6	339	7562356	1017690	6456204	2936347
10km	50%	20000	6	240	5256987	823175	4354679	2448650
10km	50%	20000	6	255	5683147	838630	4789081	2436881
10km	50%	20000	6	247	7047980	1088975	5875157	3173187
10km	50%	20000	6	280	6839247	1035233	5703483	2847586
10km	50%	20000	6	325	8652638	1275807	7264144	3906298
10km	50%	20000	6	277	6595232	912591	5626941	2851006
10km	50%	20000	6	246	6686775	1001454	5592824	2635395
10km	50%	20000	6	247	6006491	974710	4935579	2581357
10km	50%	20000	6	314	5600583	889627	4659579	2444242
10km	50%	20000	6	180	4812488	743355	4026979	1891652
10km	50%	20000	6	324	6392193	1057408	5253456	2989576
10km	50%	20000	6	192	7538377	1041525	6415631	2676139
10km	50%	20000	6	240	4458043	681277	3726924	2087339
10km	50%	20000	6	292	5896591	911324	4906893	2734972
10km	50%	20000	6	266	5761485	951080	4727859	2763359
10km	50%	20000	6	279	8040177	1171082	6796797	3932520
10km	50%	20000	6	262	6169387	920163	5158974	3124272
10km	50%	20000	6	222	6157018	988466	5128259	2648004
10km	50%	20000	6	318	7614043	1075848	6449972	3330763
10km	50%	20000	6	245	5756211	916966	4757880	2901565
10km	50%	20000	6	220	5388496	831660	4481521	2405877
10km	50%	20000	6	249	4610143	736300	3833746	2066000
10km	50%	20000	6	353	6104130	953740	5066469	2676987
10km	50%	20000	6	241	5129758	800781	4270304	2197121
10km	50%	20000	6	212	5078502	885605	4125404	2462916
10km	50%	20000	6	368	6258407	835647	5346590	3260140
10km	50%	20000	6	296	7658270	1091052	6477396	3392808
10km	50%	20000	6	191	4848130	796576	4005670	2117216
10km	50%	20000	6	315	6772833	931204	5743752	2926397
10km	50%	20000	6	279	6944714	984549	5894768	2727019
10km	50%	20000	6	260	7259019	955062	6224790	3148093
10km	50%	20000	6	245	6322960	930371	5327085	2820032
10km	50%	20000	6	177	5024482	778497	4187558	2056612
10km	50%	20000	6	282	6722452	942192	5712443	3056656
10km	50%	20000	6	259	5098175	803032	4253797	2473988
10km	50%	20000	6	252	6025531	839266	5099149	2546179
10km	50%	20000	6	305	7912577	1038029	6781734	3109606
10km	50%	20000	6	324	6431353	1021167	5324225	2723513
10km	50%	20000	6	295	6466445	912845	5474710	2877802
10km	50%	20000	6	223	5784491	959110	4758219	2573880
10km	50%	20000	6	279	6089725	897557	5123505	3039969
10km	50%	20000	6	241	6579857	1047756	5450885	2880436
10km	50%	20000	6	297	5901545	888340	4959534	3158182
10km	50%	20000	6	298	5909092	920603	4916151	2725177
10km	50%	20000	6	216	4892306	753279	4102278	1894787
10km	50%	20000	6	262	5020921	770008	4191755	2377829
10km	50%	20000	6	352	7290907	1074584	6153756	3126327
10km	50%	20000	6	330	6913284	952427	5912485	2991325
10km	50%	20000	6	254	5513926	821551	4630218	2405262
10km	50%	20000	6	241	4784681	721788	3981971	1958781
10km	50%	20000	6	322	6227990	839523	5329690	2803479
10km	50%	20000	6	331	5672775	859711	4733960	2498515
10km	50%	20000	6	244	5789881	942075	4796523	2579056
10km	50%	20000	6	341	4923023	760091	4090393	2488801
10km	50%	20000	6	188	5918663	930178	4933628	2339701
10km	50%	20000	6	220	5679284	916556	4696589	2283856
10km	50%	20000	6	289	7394624	1070615	6232961	3380369
10km	50%	20000	6	289	7855925	1151001	6609572	3552980
10km	50%	20000	6	266	4530847	710371	3770105	2107225
10km	50%	20000	6	267	6503989	861300	5586743	2615105
10km	50%	20000	6	288	8014196	1131336	6786611	3727535
10km	50%	20000	6	265	5937413	928054	4921646	2328470
10km	50%	20000	6	304	7558094	1150207	6299826	3545352
10km	50%	20000	6	432	7711663	1070770	6550230	3368721
10km	50%	20000	6	386	5970332	811344	5112959	3004700
10km	50%	20000	6	259	6187322	855291	5289009	2786058
10km	50%	20000	6	249	6877054	1004771	5790014	2979858
10km	50%	20000	6	222	6614686	1006118	5524191	3175099
10km	50%	20000	6	226	5485078	880054	4518774	2214603
10km	50%	20000	6	224	4889272	756430	4084402	2198315
10km	50%	20000	6	265	5544016	844089	4625032	2370683
10km	50%	20000	6	224	5432331	857356	4521947	2631606
10km	50%	20000	6	361	5139151	804194	4286290	2566262
10km	50%	20000	6	243	5504684	864659	4562613	2385919
10km	50%	20000	6	266	8180890	1147164	6926982	3341758
10km	50%	20000	6	215	6402024	945969	5398149	2522883
10km	50%	20000	6	280	6997080	929318	5987188	2690618
10km	50%	20000	6	363	6104162	806072	5245039	3070246
10km	50%	20000	6	323	8350348	1201674	7070306	3285098
10km	50%	20000	6	250	5612958	816268	4722612	2596819
10km	50%	20000	6	319	8029077	1067231	6868364	3143505
10km	50%	20000	6	234	5402664	852296	4488014	2179637
10km	50%	20000	6	368	6167517	927427	5167442	2672696
10km	50%	20000	6	214	4947236	788505	4108752	1913129
10km	50%	20000	6	229	5247409	842989	4323609	2486378
10km	50%	20000	6	449	7091138	1011412	6000819	3348473
10km	50%	20000	6	319	7171936	975533	6126125	3226521
10km	50%	20000	6	244	7117567	1041884	5996930	2728826
10km	50%	20000	6	213	5328476	792628	4479880	2372658
10km	50%	20000	6	204	5351968	850061	4435688	2148008
10km	50%	20000	6	209	6277130	953068	5257686	2679392
10km	50%	20000	6	294	5371214	805236	4504422	2451225
10km	50%	20000	6	274	7470191	1084299	6310957	3379471
10km	50%	20000	6	251	6636697	1055816	5502344	2900444
10km	50%	20000	6	369	7094582	984627	6033938	3182630
10km	50%	20000	6	238	5931772	972380	4866221	2541980
10km	50%	20000	6	255	6078464	899848	5113809	2454340
10km	50%	20000	6	211	6271151	938567	5257074	2672754
[truncated: 1 more rows]
