# Supplementary material for: Quantifying the Value of Perfect Information in Emergency Vaccination Campaigns
Source: PLoS Comput Biol. 2017 Feb 16;13(2):e1005318. doi: 10.1371/journal.pcbi.1005318 (PMC5312803; doi:10.1371/journal.pcbi.1005318)
Supplement: S1 Data — (ZIP) [file pcbi.1005318.s013.zip › Data/10km vaccination/data4.txt]

vacc_radius	efficacy	capacity	delay	outbreak_duration	livestock_culled	cattle_culled	sheep_culled	vaccinations
10km	50%	35000	2	431	6174303	714589	5397961	3396590
10km	50%	35000	2	185	5058014	646830	4349219	2781440
10km	50%	35000	2	431	6881718	737513	6077605	3606167
10km	50%	35000	2	265	5461774	640396	4744208	3228672
10km	50%	35000	2	247	4567526	529582	3991696	2623419
10km	50%	35000	2	246	4140326	521831	3550445	2281901
10km	50%	35000	2	309	4624079	573483	4003619	2694302
10km	50%	35000	2	252	3522992	508375	2980812	1973050
10km	50%	35000	2	217	4727347	625780	4001455	2573045
10km	50%	35000	2	276	4892022	676859	4162652	2899068
10km	50%	35000	2	235	4701654	574491	4066335	2589051
10km	50%	35000	2	231	3801455	517320	3258446	2391559
10km	50%	35000	2	295	5067564	611129	4398121	2734199
10km	50%	35000	2	212	4062836	550063	3484467	2120382
10km	50%	35000	2	234	4962111	627907	4276711	2595375
10km	50%	35000	2	344	5483957	699724	4708960	3190401
10km	50%	35000	2	463	3789314	506186	3242715	2156375
10km	50%	35000	2	359	5144517	586691	4501715	2802193
10km	50%	35000	2	249	4588231	611053	3927471	2682057
10km	50%	35000	2	250	4045281	567744	3439586	2660884
10km	50%	35000	2	326	4313773	564673	3717577	2708283
10km	50%	35000	2	320	6733521	801032	5840725	3763060
10km	50%	35000	2	215	4728868	629822	4051090	2645386
10km	50%	35000	2	236	4532942	605311	3892267	2696315
10km	50%	35000	2	275	4685058	619408	4013559	2721142
10km	50%	35000	2	282	5619600	626577	4935477	3112787
10km	50%	35000	2	320	4740921	648896	4058495	2998090
10km	50%	35000	2	319	5498339	667613	4767530	2789743
10km	50%	35000	2	276	4830138	643608	4108222	2926114
10km	50%	35000	2	251	5163844	609619	4501560	3116928
10km	50%	35000	2	268	4247330	536622	3661610	2075059
10km	50%	35000	2	255	4562331	569184	3961693	2625049
10km	50%	35000	2	369	5974374	682307	5228629	3313649
10km	50%	35000	2	280	3587281	469404	3076367	2053601
10km	50%	35000	2	253	4591230	528235	4010242	2670300
10km	50%	35000	2	288	4355804	542871	3769339	2185291
10km	50%	35000	2	298	5682481	694585	4897605	3116738
10km	50%	35000	2	247	4105042	509350	3544454	2204605
10km	50%	35000	2	302	5551544	649695	4858368	3186180
10km	50%	35000	2	286	4310101	613451	3639267	2458471
10km	50%	35000	2	291	4807967	652451	4098476	2945891
10km	50%	35000	2	514	5295702	602937	4611672	3439456
10km	50%	35000	2	307	4248112	567903	3625624	2429388
10km	50%	35000	2	222	3917332	516726	3349708	2244304
10km	50%	35000	2	187	4155581	570897	3546750	2253899
10km	50%	35000	2	249	4061436	552518	3439805	2591097
10km	50%	35000	2	262	5056993	670392	4329065	2895243
10km	50%	35000	2	231	4997543	621283	4330828	3063041
10km	50%	35000	2	322	4155108	564280	3551081	2245176
10km	50%	35000	2	185	4228213	564738	3616768	2363186
10km	50%	35000	2	262	4197418	569814	3577980	2303553
10km	50%	35000	2	329	4921387	668474	4198872	2938720
10km	50%	35000	2	228	4806078	628931	4120561	2210787
10km	50%	35000	2	288	4282712	596055	3635471	2370112
10km	50%	35000	2	272	3482511	466291	2964501	1975116
10km	50%	35000	2	241	4567080	566003	3959719	2135595
10km	50%	35000	2	274	5942495	666780	5228918	3122457
10km	50%	35000	2	263	4012127	531080	3445326	2009071
10km	50%	35000	2	349	4090025	569326	3487953	2389655
10km	50%	35000	2	303	4495096	583621	3855197	2396951
10km	50%	35000	2	259	5570139	690850	4830409	2785933
10km	50%	35000	2	213	3524358	456306	3017234	2203829
10km	50%	35000	2	301	4443054	552868	3843569	2755304
10km	50%	35000	2	259	5192953	622333	4518927	2951631
10km	50%	35000	2	244	3997484	522245	3429775	2119143
10km	50%	35000	2	354	4807756	630694	4106501	2534471
10km	50%	35000	2	375	4575364	572969	3947132	2384548
10km	50%	35000	2	212	4360654	581660	3738202	2399173
10km	50%	35000	2	239	4884559	690838	4124092	2789230
10km	50%	35000	2	245	5672950	713374	4904359	3159355
10km	50%	35000	2	254	4472314	613823	3821366	2275096
10km	50%	35000	2	267	4597661	592356	3943053	2478707
10km	50%	35000	2	373	4789045	597142	4145514	2906366
10km	50%	35000	2	275	4261803	572744	3637388	2642735
10km	50%	35000	2	301	4310962	571349	3685234	2253387
10km	50%	35000	2	200	4511617	576319	3891948	2788534
10km	50%	35000	2	420	4830350	627887	4165864	2538648
10km	50%	35000	2	242	4300069	585014	3667153	2359166
10km	50%	35000	2	303	5243694	680802	4531657	2739217
10km	50%	35000	2	221	3791209	500817	3234927	2275226
10km	50%	35000	2	246	5366389	660329	4673347	3397763
10km	50%	35000	2	370	5402655	607977	4759812	2789782
10km	50%	35000	2	487	4577529	615682	3915212	2524876
10km	50%	35000	2	329	4604405	614316	3928814	2090287
10km	50%	35000	2	291	4966689	602235	4322457	2706990
10km	50%	35000	2	301	5313345	667824	4598162	3243338
10km	50%	35000	2	224	4207908	570383	3579367	2666395
10km	50%	35000	2	309	5186247	647505	4493716	3149998
10km	50%	35000	2	449	6727082	776378	5902075	3146246
10km	50%	35000	2	301	6258044	715432	5478255	3454451
10km	50%	35000	2	221	5204344	731082	4417850	2848899
10km	50%	35000	2	321	5370665	680035	4632738	3368459
10km	50%	35000	2	293	6085048	673986	5352258	3252384
10km	50%	35000	2	323	5592316	671485	4816643	3310276
10km	50%	35000	2	387	5074738	594822	4384066	3098257
10km	50%	35000	2	287	5946411	690560	5196761	2636663
10km	50%	35000	2	286	5155089	626094	4477482	2658253
10km	50%	35000	2	233	4864001	576743	4264448	2859674
10km	50%	35000	2	455	6204508	680835	5473260	2917909
10km	50%	35000	2	257	4859331	625057	4178755	2593500
10km	50%	35000	2	286	6014564	687229	5272743	3114084
10km	50%	35000	2	364	4740695	632828	4025822	2580387
10km	50%	35000	2	198	4184844	549368	3595588	2417044
10km	50%	35000	2	326	5027939	669053	4324297	2550848
10km	50%	35000	2	319	6409952	766741	5559995	3527959
10km	50%	35000	2	333	4777885	625887	4092946	2463935
10km	50%	35000	2	302	4227945	540289	3644229	2208280
10km	50%	35000	2	258	5038447	672733	4322105	2726861
10km	50%	35000	2	243	5426743	650586	4727243	2780887
10km	50%	35000	2	266	5159248	631201	4444138	3006279
10km	50%	35000	2	226	4621437	580811	3981546	2429485
10km	50%	35000	2	272	4347135	597074	3708533	2544481
10km	50%	35000	2	231	4099281	565281	3489215	2233505
10km	50%	35000	2	289	4633261	629217	3953590	2864782
10km	50%	35000	2	315	4930805	621841	4259871	2635691
10km	50%	35000	2	248	4724333	542455	4107300	2617240
10km	50%	35000	2	355	4056679	511578	3498637	2397783
10km	50%	35000	2	207	4454823	580304	3827573	2585172
10km	50%	35000	2	220	3537366	495195	2999651	2155715
10km	50%	35000	2	273	5013732	564998	4404278	2413318
10km	50%	35000	2	267	4630769	587032	3979151	2504970
10km	50%	35000	2	366	6252598	723411	5468053	3418983
10km	50%	35000	2	307	4545937	584621	3908716	2562931
10km	50%	35000	2	433	4738297	597426	4086596	2745628
10km	50%	35000	2	311	6165535	701799	5411858	3317300
10km	50%	35000	2	252	4722849	659030	4016864	2593580
10km	50%	35000	2	218	4133222	542598	3556827	2112871
10km	50%	35000	2	341	5412131	620401	4740971	3037117
10km	50%	35000	2	217	5491913	689109	4746525	2657259
10km	50%	35000	2	285	5118216	651360	4406731	2618433
10km	50%	35000	2	249	4958059	625283	4277058	2669090
10km	50%	35000	2	224	4388804	602712	3727665	2718421
10km	50%	35000	2	188	4257035	530466	3690789	2488863
10km	50%	35000	2	287	5376287	636943	4693173	2967387
10km	50%	35000	2	234	4579567	545939	3995064	2347331
10km	50%	35000	2	248	4202361	536026	3634808	2376969
10km	50%	35000	2	291	4709712	582097	4033655	2679230
10km	50%	35000	2	278	4341941	542747	3738509	2648294
10km	50%	35000	2	435	6419251	681401	5682429	3293702
10km	50%	35000	2	330	4491446	590298	3872935	2640290
10km	50%	35000	2	234	4781607	672910	4040460	2400103
10km	50%	35000	2	337	5339118	610235	4644503	3201921
10km	50%	35000	2	251	5559789	705077	4790572	3233855
10km	50%	35000	2	435	5242872	724956	4452360	3063961
10km	50%	35000	2	235	5994989	666658	5275171	3142453
10km	50%	35000	2	275	4790827	630954	4103735	2884612
10km	50%	35000	2	211	5834451	727503	5033814	3009461
10km	50%	35000	2	293	4471642	630358	3783655	2790214
10km	50%	35000	2	277	5310294	578569	4680585	2974195
10km	50%	35000	2	374	4545494	575707	3919424	2048374
10km	50%	35000	2	292	3766037	493494	3230900	2507124
10km	50%	35000	2	338	4782182	604405	4120895	2544151
10km	50%	35000	2	269	4906823	651376	4208022	2925209
10km	50%	35000	2	256	4858829	629971	4161692	2701854
10km	50%	35000	2	253	4512947	580320	3872045	2498883
10km	50%	35000	2	284	5024652	628479	4348171	3301134
10km	50%	35000	2	267	4267049	571602	3650977	2191928
10km	50%	35000	2	376	4436523	593954	3783951	2390828
10km	50%	35000	2	274	4610370	631800	3917730	2490400
10km	50%	35000	2	261	5604949	644526	4901928	2702293
10km	50%	35000	2	281	4867251	630705	4148743	2923688
10km	50%	35000	2	334	6847496	770742	6016330	3799294
10km	50%	35000	2	331	3563635	529434	3003136	2189164
10km	50%	35000	2	434	5658401	627834	4986229	2953312
10km	50%	35000	2	280	4387163	585635	3764558	2438243
10km	50%	35000	2	257	6167640	760768	5341085	3699966
10km	50%	35000	2	405	5732206	701619	4973533	3543645
10km	50%	35000	2	269	4688582	573180	4061375	2507833
10km	50%	35000	2	375	5301059	726647	4497808	3086127
10km	50%	35000	2	373	5669778	664339	4919544	2877214
10km	50%	35000	2	374	4811174	544215	4198612	2605576
10km	50%	35000	2	280	5162582	683250	4439516	2898714
10km	50%	35000	2	321	4270515	616412	3573258	2880246
10km	50%	35000	2	262	5277540	613973	4633644	2704861
10km	50%	35000	2	256	5652726	703543	4855382	3650426
10km	50%	35000	2	249	4487096	528573	3904262	2425524
10km	50%	35000	2	258	3995504	560577	3378653	2728595
10km	50%	35000	2	269	5099189	668505	4386411	2474522
10km	50%	35000	2	362	5283111	659240	4573046	3087676
10km	50%	35000	2	290	6315758	701192	5562635	3165278
10km	50%	35000	2	278	4853412	605086	4192464	2352579
10km	50%	35000	2	267	5220951	637993	4525268	2472088
10km	50%	35000	2	257	4719602	575852	4071517	2578951
10km	50%	35000	2	283	4682546	615756	4022352	2351528
10km	50%	35000	2	373	5639500	658940	4910319	3001475
10km	50%	35000	2	315	4830164	599073	4169774	2650246
10km	50%	35000	2	277	5055861	606299	4391627	2823652
10km	50%	35000	2	198	5012600	658015	4307352	2795631
10km	50%	35000	2	266	4632140	633800	3935541	2848159
10km	50%	35000	2	283	5817050	667005	5087514	2778390
10km	50%	35000	2	381	4418305	586416	3788572	2368490
10km	50%	35000	2	480	5566262	635337	4884705	2741959
10km	50%	35000	2	308	4332877	636530	3640091	2659842
10km	50%	35000	2	256	5344175	687588	4588999	2735432
10km	50%	35000	2	237	4171205	566817	3553418	2375364
10km	50%	35000	2	242	4582573	585712	3946674	2310036
10km	50%	35000	2	312	5498948	742998	4698828	2721988
10km	50%	35000	2	224	5281913	716404	4521005	3069028
10km	50%	35000	2	339	5631165	694561	4892739	3441435
10km	50%	35000	2	282	6218068	695412	5450725	3309282
10km	50%	35000	2	294	5037321	633501	4356116	2963522
10km	50%	35000	2	220	5856121	715039	5085680	3576824
10km	50%	35000	2	279	4410873	620805	3750181	3174318
10km	50%	35000	2	269	5217986	646933	4532411	2545368
10km	50%	35000	2	296	4047659	538139	3459107	2224463
10km	50%	35000	2	279	4594778	621277	3915315	2982850
10km	50%	35000	2	333	6199106	730949	5406705	3527088
10km	50%	35000	2	274	5394230	640550	4704655	2776476
10km	50%	35000	2	275	5332884	636810	4642575	2934877
10km	50%	35000	2	290	5205792	606072	4556518	2986917
10km	50%	35000	2	240	4166635	529000	3593752	2013549
10km	50%	35000	2	289	4192384	557000	3607155	2298697
10km	50%	35000	2	334	6337046	737946	5503956	2893002
10km	50%	35000	2	247	6678278	767651	5829642	3549040
10km	50%	35000	2	268	4714002	594885	4078900	2380581
10km	50%	35000	2	279	6230831	749288	5417656	3389622
10km	50%	35000	2	258	5647207	730363	4843905	2936801
10km	50%	35000	2	240	4467118	581089	3846296	2360067
10km	50%	35000	2	181	4117577	545166	3532272	2047819
10km	50%	35000	2	364	4325089	546288	3752585	2809721
10km	50%	35000	2	253	4674829	603349	4019899	2580643
10km	50%	35000	2	178	3632063	528819	3067239	2306285
10km	50%	35000	2	301	5215996	683710	4475822	3131433
10km	50%	35000	2	281	5546850	630706	4875445	2842046
10km	50%	35000	2	306	5239896	659047	4543376	3000490
10km	50%	35000	2	262	4378678	567874	3762582	2360140
10km	50%	35000	2	266	4776811	665884	4055780	2674777
10km	50%	35000	2	245	5279915	682140	4535143	2719562
10km	50%	35000	2	312	5052074	606680	4403721	2940632
10km	50%	35000	2	287	5206729	674627	4469895	2764549
10km	50%	35000	2	407	6081921	717091	5303663	3211717
10km	50%	35000	2	243	5167439	623454	4488058	2768589
10km	50%	35000	2	229	4966921	569671	4333195	2564706
10km	50%	35000	2	366	4462948	549486	3873907	2681788
10km	50%	35000	2	307	4532102	584172	3889334	2753243
10km	50%	35000	2	291	4640451	574107	4012437	2397990
10km	50%	35000	2	302	4252356	552564	3647450	2290749
10km	50%	35000	2	315	4358484	577421	3730895	2682207
10km	50%	35000	2	373	5792721	702312	5015368	2872188
10km	50%	35000	2	296	5710771	675377	4974770	3381779
10km	50%	35000	2	304	5983079	706998	5216243	3112864
10km	50%	35000	2	267	6351042	739394	5550321	3258422
10km	50%	35000	2	468	5551803	636180	4852449	3108372
10km	50%	35000	2	464	5448868	659920	4714691	2980409
10km	50%	35000	2	279	5142576	597569	4506129	2642683
10km	50%	35000	2	313	6577864	740170	5790245	3238710
10km	50%	35000	2	212	4745935	602833	4075521	2312528
10km	50%	35000	2	300	4504066	556858	3895213	2653118
10km	50%	35000	2	237	5272501	749855	4458456	3272863
10km	50%	35000	2	268	5107676	600602	4457905	2505864
10km	50%	35000	2	202	4095262	574964	3482342	2653385
10km	50%	35000	2	421	4718786	570412	4100609	2650654
10km	50%	35000	2	369	5034911	689958	4290486	2556906
10km	50%	35000	2	281	4971243	652088	4246657	2870693
10km	50%	35000	2	238	5183412	665042	4476069	2541735
10km	50%	35000	2	261	4607279	588084	3971778	2248042
10km	50%	35000	2	317	6351626	703875	5609494	3629564
10km	50%	35000	2	273	6610065	768425	5771655	3453481
10km	50%	35000	2	245	4267946	525911	3694246	2216994
10km	50%	35000	2	359	5777771	665966	5052611	2973775
10km	50%	35000	2	193	4828528	651821	4115619	2658092
10km	50%	35000	2	403	4663870	588401	4029494	2578605
10km	50%	35000	2	277	4275213	571385	3655797	2681792
10km	50%	35000	2	290	5040995	568575	4405695	3160694
10km	50%	35000	2	229	4727438	606864	4031924	2876912
10km	50%	35000	2	367	4065358	525328	3498746	2358008
10km	50%	35000	2	418	5479962	694688	4731090	2824439
10km	50%	35000	2	304	4754473	626962	4086724	2616570
10km	50%	35000	2	239	5048263	612568	4397058	2456357
10km	50%	35000	2	263	4958576	660113	4256326	2715856
10km	50%	35000	2	255	4135801	452163	3644890	2310061
10km	50%	35000	2	234	5046105	690527	4316826	2438820
10km	50%	35000	2	260	4477787	584240	3833586	2478565
10km	50%	35000	2	259	4896776	630476	4210030	2705468
10km	50%	35000	2	405	4928724	560695	4329947	2758866
10km	50%	35000	2	365	7116518	867403	6174490	3929166
10km	50%	35000	2	299	6007411	725242	5224046	3315010
10km	50%	35000	2	284	4080782	553500	3492694	2540778
10km	50%	35000	2	290	5290575	676448	4559305	2619911
10km	50%	35000	2	300	5059654	623136	4346484	2810972
10km	50%	35000	2	259	4887026	636465	4196425	2403181
10km	50%	35000	2	306	4559652	626305	3882958	2687506
10km	50%	35000	2	274	4776990	587752	4150332	2818110
10km	50%	35000	2	299	5790819	601482	5134009	2822908
10km	50%	35000	2	266	4923526	565920	4312970	2837880
10km	50%	35000	2	294	4305581	473865	3788559	2556480
10km	50%	35000	2	293	3908436	509780	3344716	2306390
10km	50%	35000	2	279	4665701	604341	3967665	2413574
10km	50%	35000	2	194	4048035	535832	3446954	2218916
10km	50%	35000	2	364	4810220	642160	4118613	2633439
10km	50%	35000	2	314	5690335	639742	4995525	3118262
10km	50%	35000	2	222	4724053	611283	4059447	2480716
10km	50%	35000	2	365	5952562	663712	5213693	2856477
10km	50%	35000	2	435	5768286	657020	5047799	3011810
10km	50%	35000	2	253	4130323	537502	3534100	2704141
10km	50%	35000	2	272	4668440	628832	3990416	2628131
10km	50%	35000	2	253	4670076	612664	4019628	2804376
10km	50%	35000	2	292	4912006	605472	4249315	2846166
10km	50%	35000	2	333	6167052	706703	5417855	3451963
10km	50%	35000	2	307	5862763	759793	5022634	3175443
10km	50%	35000	2	196	4038746	551133	3439729	2337599
10km	50%	35000	2	243	4480354	588042	3855530	2552220
10km	50%	35000	2	337	5758911	688949	5016585	3372310
10km	50%	35000	2	225	3725583	496762	3186864	1948027
10km	50%	35000	2	233	4640999	616890	3975703	2272592
10km	50%	35000	2	431	6329040	723939	5537252	3281420
10km	50%	35000	2	359	4307226	561866	3671704	2344581
10km	50%	35000	2	258	5099060	636433	4391911	3024836
10km	50%	35000	2	240	5467462	676975	4738568	2906617
10km	50%	35000	2	307	4100760	578084	3463819	2373532
10km	50%	35000	2	328	4012055	541792	3430529	2236541
10km	50%	35000	2	262	4458342	585972	3810250	2507239
10km	50%	35000	2	237	4530438	588879	3892954	2593255
10km	50%	35000	2	266	3909341	513354	3361931	2398438
10km	50%	35000	2	207	4309028	580999	3679131	2320563
10km	50%	35000	2	310	5223587	675492	4492832	3062094
10km	50%	35000	2	249	5552180	680718	4814910	3385709
10km	50%	35000	2	334	5422048	645646	4723338	2845094
10km	50%	35000	2	263	5703751	672158	4974133	3192580
10km	50%	35000	2	247	4435536	632424	3768413	2493259
10km	50%	35000	2	241	5053515	628516	4357790	2547673
10km	50%	35000	2	314	4648154	637479	3954416	2523225
10km	50%	35000	2	237	4967874	610374	4315905	2359304
10km	50%	35000	2	346	4073851	578687	3463648	2606098
10km	50%	35000	2	244	4740598	666162	4037874	2448011
10km	50%	35000	2	278	4645835	592423	3988287	2690687
10km	50%	35000	2	270	5003480	666196	4276752	2844992
10km	50%	35000	2	207	4873451	616721	4187666	2678104
10km	50%	35000	2	215	4365973	582589	3741650	2389642
10km	50%	35000	2	289	5416657	717827	4651403	3044748
10km	50%	35000	2	295	6539580	721673	5751934	3291511
10km	50%	35000	2	307	5359356	624483	4666617	2887812
10km	50%	35000	2	318	4415716	556821	3816035	2800058
10km	50%	35000	2	402	5812497	677562	5069058	3043241
10km	50%	35000	2	185	3919124	530188	3334441	2274801
10km	50%	35000	2	230	5431862	634068	4756639	2679661
10km	50%	35000	2	371	5010873	607269	4350876	2498664
10km	50%	35000	2	321	4968896	684066	4210276	3273929
10km	50%	35000	2	252	5035840	579116	4400464	2592240
10km	50%	35000	2	265	5170358	657391	4475932	3099222
10km	50%	35000	2	238	5263170	658979	4553554	3104279
10km	50%	35000	2	350	4703232	635643	4005296	2879190
10km	50%	35000	2	199	4173434	578273	3546952	2729769
10km	50%	35000	2	384	4218111	534402	3638413	2884492
10km	50%	35000	2	301	4623241	602986	3950196	2779918
10km	50%	35000	2	275	6199907	719211	5411376	3827206
10km	50%	35000	2	264	4834857	584311	4192594	2787545
10km	50%	35000	2	344	6249089	704213	5472702	3346141
10km	50%	35000	2	274	4581359	606838	3928550	2480202
10km	50%	35000	2	224	4932799	641494	4249093	2506134
10km	50%	35000	2	275	5057099	656633	4341684	3116312
10km	50%	35000	2	246	6040030	782665	5197293	3563536
10km	50%	35000	2	311	4725370	549687	4110750	2654759
10km	50%	35000	2	252	3968363	509177	3428956	2285334
10km	50%	35000	2	376	4784936	606836	4103074	3042224
10km	50%	35000	2	225	4029853	532294	3455226	2371334
10km	50%	35000	2	266	4625601	595820	3999087	2693787
10km	50%	35000	2	400	6034287	603505	5368804	3459334
10km	50%	35000	2	331	4555595	638390	3875312	2120879
10km	50%	35000	2	252	4734423	650608	4036687	2453194
10km	50%	35000	2	223	4262518	585055	3644559	2483340
10km	50%	35000	2	284	5729921	670107	5011635	3533354
10km	50%	35000	2	265	3246343	435752	2781864	2056411
10km	50%	35000	2	321	5685668	617004	5031519	3113312
10km	50%	35000	2	276	6582146	760105	5737696	3524620
10km	50%	35000	2	304	6478147	775220	5627152	3615606
10km	50%	35000	2	289	4587596	546876	3990341	2422911
10km	50%	35000	2	294	4840447	590796	4208367	2959774
10km	50%	35000	2	280	4913235	574070	4278306	2384817
10km	50%	35000	2	299	4970166	660539	4254605	2794862
10km	50%	35000	2	246	3388656	511646	2850702	2526599
10km	50%	35000	2	199	3924702	569213	3329545	2624874
10km	50%	35000	2	379	5212604	589688	4552180	3192510
10km	50%	35000	2	306	5055848	659171	4336798	2721881
10km	50%	35000	2	259	4814076	596333	4171129	2312510
10km	50%	35000	2	231	3985656	530206	3405661	2441146
10km	50%	35000	2	270	4815152	622136	4123601	2924036
10km	50%	35000	2	289	6373628	711311	5605867	3021213
10km	50%	35000	2	319	3539492	478829	3022422	2083892
10km	50%	35000	2	333	3201500	436134	2746499	1925733
10km	50%	35000	2	254	5461317	653464	4751729	2928465
10km	50%	35000	2	178	4479168	571216	3853655	2580577
10km	50%	35000	2	251	4288033	572430	3652817	2443497
10km	50%	35000	2	261	5929734	716669	5160416	3408110
10km	50%	35000	2	252	5157666	658102	4439917	2631185
10km	50%	35000	2	223	4416146	599981	3768934	2313521
10km	50%	35000	2	227	4151842	568660	3540421	2451349
10km	50%	35000	2	281	4954202	636965	4242316	2761544
10km	50%	35000	2	518	5855893	701812	5115051	3291791
10km	50%	35000	2	255	5178982	671597	4465189	2824531
10km	50%	35000	2	284	4614131	632597	3931596	2879163
10km	50%	35000	2	309	5120186	699004	4348426	2943433
10km	50%	35000	2	300	5549536	641549	4835918	3656917
10km	50%	35000	2	180	4635854	601586	3963934	2558837
10km	50%	35000	2	277	4940226	610101	4276562	2948087
10km	50%	35000	2	196	3862126	542235	3279663	2186339
10km	50%	35000	2	327	4726113	575375	4096869	2472189
10km	50%	35000	2	216	4444777	580609	3790546	2601656
10km	50%	35000	2	294	6248222	725031	5482716	3406563
10km	50%	35000	2	316	5738200	683336	4997836	2939363
10km	50%	35000	2	288	4877446	656509	4180127	3402536
10km	50%	35000	2	302	4701575	584106	4061661	2763572
10km	50%	35000	2	355	6206235	685419	5419976	3127523
10km	50%	35000	2	259	5832150	707167	5068106	3184065
10km	50%	35000	2	252	5449976	688947	4706622	2706109
10km	50%	35000	2	325	5236752	641079	4519887	3139023
10km	50%	35000	2	212	3937538	524738	3380364	1990961
10km	50%	35000	2	229	5095812	637611	4415251	2972700
10km	50%	35000	2	298	6771516	811200	5905814	3508228
10km	50%	35000	2	251	4507455	661916	3804965	2737152
10km	50%	35000	2	244	4014036	512076	3473025	2525915
10km	50%	35000	2	251	4004816	513404	3452941	2171518
10km	50%	35000	2	182	4076895	595888	3427270	2591966
10km	50%	35000	2	322	5569068	693016	4822075	2742004
10km	50%	35000	2	197	5070321	644759	4368857	2472214
10km	50%	35000	2	224	4401291	537841	3825698	2523155
10km	50%	35000	2	267	5227203	693380	4487449	2978081
10km	50%	35000	2	269	4599047	635265	3920848	2567112
10km	50%	35000	2	296	6504009	790069	5648473	3750511
10km	50%	35000	2	245	4942296	668816	4208343	2709903
10km	50%	35000	2	278	5909795	659254	5208115	2790684
10km	50%	35000	2	310	6496993	730449	5700065	3735930
10km	50%	35000	2	312	4436494	599583	3796109	2391981
10km	50%	35000	2	409	6171607	721574	5392589	3361180
10km	50%	35000	2	273	4670714	580524	4045651	2607911
10km	50%	35000	2	440	5463617	613804	4792270	2962554
10km	50%	35000	2	312	6183804	723729	5387055	3583015
10km	50%	35000	2	255	4744615	704773	3986366	2317849
10km	50%	35000	2	300	4560584	597467	3911538	2347288
10km	50%	35000	2	254	6054461	668000	5319571	3466041
10km	50%	35000	2	236	4642793	627386	3945902	2604370
10km	50%	35000	2	263	4440935	632438	3732227	2631485
10km	50%	35000	2	325	5066676	600541	4406583	2659602
10km	50%	35000	2	247	5348338	634614	4672609	2996242
10km	50%	35000	2	286	4516658	560917	3908314	2597099
10km	50%	35000	2	337	5614788	682614	4881107	3531187
10km	50%	35000	2	349	5552555	737534	4753769	3240338
10km	50%	35000	2	249	4546911	607233	3869196	2673652
10km	50%	35000	2	381	4514721	577609	3888743	2797727
10km	50%	35000	2	390	4076401	535200	3494185	2332517
10km	50%	35000	2	262	3701987	479100	3190545	2488598
10km	50%	35000	2	249	5003657	624391	4326070	2973545
10km	50%	35000	2	222	4007991	576966	3376110	2376211
10km	50%	35000	2	235	4333862	609797	3657836	2634410
10km	50%	35000	2	331	4084353	561215	3489013	2177777
10km	50%	35000	2	304	4942784	611315	4271978	2630550
10km	50%	35000	2	339	4329659	543462	3741334	2355803
10km	50%	35000	2	333	4302158	591905	3650710	2662121
10km	50%	35000	2	250	5235270	688909	4485253	2779042
10km	50%	35000	2	230	4902131	607087	4238862	2607153
10km	50%	35000	2	284	5539739	651737	4844501	2879692
10km	50%	35000	2	349	5335483	653782	4644116	3079506
10km	50%	35000	2	272	5451574	644519	4738889	2557188
10km	50%	35000	2	283	3827160	470565	3317810	2098408
10km	50%	35000	2	361	5901586	660269	5181353	3202325
10km	50%	35000	2	237	5304393	655066	4568200	2622867
10km	50%	35000	2	427	6894462	786205	6039764	3656921
10km	50%	35000	2	283	4064736	551569	3474898	2763526
10km	50%	35000	2	343	5979586	662151	5254385	3046685
10km	50%	35000	2	293	4364647	592583	3736950	2338307
10km	50%	35000	2	261	4368674	572279	3744515	2706704
10km	50%	35000	2	297	5886580	648517	5157557	3015092
10km	50%	35000	2	268	4096539	570409	3478050	2822968
10km	50%	35000	2	235	5646430	718945	4878881	3288404
10km	50%	35000	2	228	5041681	673592	4304584	2782370
10km	50%	35000	2	284	4775038	666013	4061930	2651361
10km	50%	35000	2	254	4924410	623389	4229316	2588059
10km	50%	35000	2	320	5645062	633797	4970545	2694145
10km	50%	35000	2	222	4205442	571101	3591423	2556925
10km	50%	35000	2	240	3942922	546076	3365714	1922134
10km	50%	35000	2	174	3859218	511251	3307564	1848061
10km	50%	35000	2	282	6135750	716871	5374036	3279423
10km	50%	35000	2	269	4391432	531272	3810551	2195475
10km	50%	35000	2	249	4709408	647237	4008352	2431301
10km	50%	35000	2	247	4466685	619249	3809451	2519043
10km	50%	35000	2	218	5668484	654929	4964647	2950732
10km	50%	35000	2	272	4841749	624244	4146270	3065996
10km	50%	35000	2	331	6608943	807403	5727963	3888188
10km	50%	35000	2	273	5905407	727459	5109463	3242900
10km	50%	35000	2	210	3634679	510469	3065750	2011013
10km	50%	35000	2	242	4877783	655799	4177006	2538707
10km	50%	35000	2	253	4451065	565458	3840432	2569089
10km	50%	35000	2	287	5041362	652868	4308428	2934497
10km	50%	35000	2	312	4710416	628714	4029773	2644823
10km	50%	35000	2	291	5021464	709198	4275499	2561989
10km	50%	35000	2	266	5216536	690295	4466117	3064904
10km	50%	35000	2	239	4830880	612705	4164795	2390887
10km	50%	35000	2	318	5719214	670900	4974566	2958744
10km	50%	35000	2	253	4033956	519480	3461804	2334746
10km	50%	35000	2	296	4502418	633115	3833814	2498390
10km	50%	35000	2	206	4452948	647610	3748177	2517520
10km	50%	35000	2	330	5275150	634994	4591821	2852009
10km	50%	35000	2	291	5208446	663338	4479792	2879886
10km	50%	35000	2	392	4777197	612533	4085517	2772487
10km	50%	35000	2	261	4833269	630338	4149469	2429292
10km	50%	35000	2	324	3990389	535207	3406581	1979506
10km	50%	35000	2	420	5713095	715241	4924464	3265855
10km	50%	35000	2	269	4455987	575334	3834099	2487165
10km	50%	35000	2	340	4276062	597523	3617096	2796531
10km	50%	35000	2	291	4268865	570515	3638583	2472520
10km	50%	35000	2	330	5188444	687082	4425263	3175237
10km	50%	35000	2	341	4934074	663543	4213608	2886640
10km	50%	35000	2	247	4524458	622366	3840790	2577168
10km	50%	35000	2	310	7258791	819477	6352890	3858904
10km	50%	35000	2	424	4459168	620870	3790795	2423167
10km	50%	35000	2	327	6012406	701276	5268233	3180809
10km	50%	35000	2	465	5155182	619535	4466916	2713518
10km	50%	35000	2	308	4953774	582658	4306340	2683348
10km	50%	35000	2	260	5366156	659589	4657707	2945745
10km	50%	35000	2	285	4723080	604099	4052717	2677802
10km	50%	35000	2	244	4697949	640492	3996865	2842915
10km	50%	35000	2	348	5087644	687731	4353782	3161666
10km	50%	35000	2	343	4430233	567229	3791421	2596252
10km	50%	35000	2	282	5671936	616228	4999207	2955646
10km	50%	35000	2	450	4371551	581092	3747828	2223811
10km	50%	35000	2	248	4837034	546710	4241079	2614924
10km	50%	35000	2	288	5258052	627434	4586083	2616169
10km	50%	35000	2	388	6736386	730651	5949384	3744438
10km	50%	35000	2	214	3413523	446785	2936195	2051445
10km	50%	35000	2	232	4891188	607535	4230219	2373980
10km	50%	35000	2	291	5290847	630416	4610093	2883638
10km	50%	35000	2	311	5267296	598246	4601641	2547705
10km	50%	35000	2	368	4319530	538890	3725739	2632512
10km	50%	35000	2	334	6392498	731319	5602330	3291839
10km	50%	35000	2	224	4194390	545711	3614250	2228775
10km	50%	35000	2	356	5791971	702699	5019226	3270886
10km	50%	35000	2	321	5273041	646695	4568137	2827219
10km	50%	35000	2	309	4698039	608887	4034146	2532859
10km	50%	35000	2	289	5523889	670218	4798445	2809447
10km	50%	35000	2	358	5265276	672933	4525708	3284937
10km	50%	35000	2	197	4141249	544794	3544888	2173602
10km	50%	35000	2	217	4327890	562885	3703700	2148149
10km	50%	35000	2	321	5854121	669921	5137056	3198895
10km	50%	35000	2	247	3846212	545568	3259183	2102590
10km	50%	35000	2	274	3663338	529716	3094956	2233570
10km	50%	35000	2	330	5997055	709302	5232958	2846914
10km	50%	35000	2	237	3848260	477112	3330680	2451133
10km	50%	35000	2	240	4060153	560839	3447144	2112647
10km	50%	35000	2	290	4975552	653502	4259972	2992812
10km	50%	35000	2	281	4615592	607866	3940731	2488606
10km	50%	35000	2	310	4828153	631112	4143102	2583376
10km	50%	35000	2	248	4678114	620538	4010649	3109570
10km	50%	35000	2	300	5133625	706264	4380192	3414283
10km	50%	35000	2	241	4341754	554661	3717076	2375588
10km	50%	35000	2	282	6009855	720593	5233908	2963953
10km	50%	35000	2	231	4482655	600092	3839874	2437642
10km	50%	35000	2	224	4208902	542116	3611945	2401237
10km	50%	35000	2	289	4703029	641434	4004350	2593078
10km	50%	35000	2	329	4346427	555669	3739275	2574031
10km	50%	35000	2	233	4418813	593308	3790705	2364261
10km	50%	35000	2	204	4334856	614425	3660464	2832512
10km	50%	35000	2	194	4065499	552935	3452523	2390433
10km	50%	35000	2	328	4995041	575508	4386480	3126307
10km	50%	35000	2	308	4356189	540085	3767220	2293277
10km	50%	35000	2	236	4910960	670838	4191341	2849543
10km	50%	35000	2	317	4323512	480184	3784892	2424048
10km	50%	35000	2	336	4976385	583922	4342162	2676080
10km	50%	35000	2	244	6449908	685767	5706463	3216522
10km	50%	35000	2	381	4089840	529090	3499174	2364411
10km	50%	35000	2	263	3929865	557479	3331833	2444388
10km	50%	35000	2	215	3558709	488827	3041458	2049766
10km	50%	35000	2	227	4997493	605578	4339863	2744835
10km	50%	35000	2	293	4584988	584558	3943274	2556256
10km	50%	35000	2	304	5311876	618538	4632055	2455909
10km	50%	35000	2	330	4483305	598816	3839400	2742004
10km	50%	35000	2	275	5391552	701168	4625859	2582213
10km	50%	35000	2	265	4108612	554500	3512525	2015851
10km	50%	35000	2	238	6094042	764041	5257189	3462220
10km	50%	35000	2	239	5040817	661967	4337176	2971191
10km	50%	35000	2	284	4239402	577118	3613756	2361617
10km	50%	35000	2	224	4086697	515585	3546185	2392513
10km	50%	35000	2	389	4891674	614201	4229661	2790214
10km	50%	35000	2	334	4737377	642629	4033983	2689427
10km	50%	35000	2	319	5499050	637602	4797641	3290376
10km	50%	35000	2	224	4311695	564305	3688830	2690565
10km	50%	35000	2	287	5377989	660244	4646530	3331806
10km	50%	35000	2	228	4478498	610876	3826622	2535068
10km	50%	35000	2	276	5835517	721741	5038303	2963962
10km	50%	35000	2	250	4644427	518507	4057234	2567540
10km	50%	35000	2	298	4812222	616701	4145962	2694393
10km	50%	35000	2	339	5298503	667477	4599765	2710648
10km	50%	35000	2	253	4535532	595966	3891176	3073077
10km	50%	35000	2	364	4655981	609373	3996439	2630421
10km	50%	35000	2	272	3947499	492879	3431463	1937094
10km	50%	35000	2	318	3929858	480732	3400895	2174302
10km	50%	35000	2	337	6372989	747455	5573218	3468668
10km	50%	35000	2	255	5811341	742480	5006337	3072791
10km	50%	35000	2	236	4859927	631872	4169828	2629025
10km	50%	35000	2	220	4111510	553805	3513893	2369614
10km	50%	35000	2	303	5265954	674071	4519366	2735791
10km	50%	35000	2	211	4284758	618405	3634540	2645175
10km	50%	35000	2	253	5088162	680125	4361417	3011571
10km	50%	35000	2	256	4936652	652880	4219717	2781242
10km	50%	35000	2	254	4524245	614172	3878633	2389191
10km	50%	35000	2	273	5141693	633351	4453290	2655165
10km	50%	35000	2	258	4377392	548823	3786869	2494973
10km	50%	35000	2	247	4255163	566132	3655099	2325871
10km	50%	35000	2	344	5948851	678232	5208074	3342660
10km	50%	35000	2	283	5069517	671558	4343637	2630097
10km	50%	35000	2	378	5965975	651905	5261131	3278404
10km	50%	35000	2	312	4812723	615364	4146178	3186620
10km	50%	35000	2	188	4431456	618247	3757971	2415772
10km	50%	35000	2	233	4500900	574704	3876131	2721543
10km	50%	35000	2	317	4802027	654339	4112588	2924184
10km	50%	35000	2	295	3991767	540047	3404985	2316309
10km	50%	35000	2	370	5489392	669479	4752719	2989801
10km	50%	35000	2	359	3818309	543517	3234278	2187783
10km	50%	35000	2	215	4392081	566693	3791423	2468771
10km	50%	35000	2	282	4577631	574796	3966110	2730275
10km	50%	35000	2	333	4593844	597639	3946799	2697228
10km	50%	35000	2	241	3740949	528582	3196531	2153114
10km	50%	35000	2	317	5087100	598639	4429006	2881790
10km	50%	35000	2	348	4814058	629007	4114379	2431592
10km	50%	35000	2	285	4927169	635361	4228074	2795105
10km	50%	35000	2	188	4980170	607957	4313988	2390936
10km	50%	35000	2	270	3350518	486142	2839029	2273537
10km	50%	35000	2	249	4614910	605693	3966120	2150367
10km	50%	35000	2	325	5537975	675295	4819930	3149546
10km	50%	35000	2	206	3916600	529138	3330028	2360398
10km	50%	35000	2	250	4560770	565203	3942403	2524057
10km	50%	35000	2	283	5256680	689050	4508324	2831521
10km	50%	35000	2	275	4926149	588611	4279414	2571336
10km	50%	35000	2	206	6154793	762361	5335084	3146512
10km	50%	35000	2	367	6007161	712213	5260833	3473583
10km	50%	35000	2	313	4545033	617470	3872770	2428813
10km	50%	35000	2	270	4834636	660827	4123966	2510184
10km	50%	35000	2	299	4565911	602530	3904963	2394247
10km	50%	35000	2	259	4557602	601732	3871132	2596084
10km	50%	35000	2	390	5716778	692359	4963764	3003588
10km	50%	35000	2	288	6379283	739752	5563318	3493336
10km	50%	35000	2	178	4234309	552133	3629692	2114363
10km	50%	35000	2	227	4810412	603421	4144523	2547637
10km	50%	35000	2	231	4829621	591646	4195466	2688852
10km	50%	35000	2	194	4953389	635031	4273988	2725913
10km	50%	35000	2	364	5392033	619244	4725798	2803683
10km	50%	35000	2	278	4613337	602672	3941937	2698809
10km	50%	35000	2	327	6321111	722920	5484022	3722595
10km	50%	35000	2	231	3880510	476716	3353435	2262813
10km	50%	35000	2	224	4585648	562268	3983393	2524346
10km	50%	35000	2	353	5822552	684158	5025271	3203274
10km	50%	35000	2	300	5511597	662871	4791889	3129955
10km	50%	35000	2	386	4229113	553585	3623173	2020623
10km	50%	35000	2	290	6033491	758086	5202962	3341881
10km	50%	35000	2	399	5210842	613292	4504055	2938688
10km	50%	35000	2	224	4394420	571470	3784721	2491110
10km	50%	35000	2	219	4834297	629771	4138205	2428548
10km	50%	35000	2	294	4087607	546548	3504889	2985404
10km	50%	35000	2	303	3746336	476554	3224103	2390586
10km	50%	35000	2	301	5158851	660317	4461976	2553784
10km	50%	35000	2	283	4788638	625799	4101842	2749120
10km	50%	35000	2	258	4835809	647014	4102233	2305227
10km	50%	35000	2	193	4004659	521787	3423538	2225814
10km	50%	35000	2	351	4755255	519724	4191907	2458689
10km	50%	35000	2	258	4703165	629008	4016534	2819179
10km	50%	35000	2	218	3870558	556347	3277535	2062079
10km	50%	35000	2	252	5412347	674810	4686162	3038261
10km	50%	35000	2	252	4999343	622463	4319404	2835193
10km	50%	35000	2	265	5934484	708418	5153998	2692001
10km	50%	35000	2	209	4732718	633442	4032443	3103352
10km	50%	35000	2	270	4992348	609626	4342003	3130262
10km	50%	35000	2	268	5107953	652263	4403937	3051721
10km	50%	35000	2	234	4797702	658415	4094965	2787743
10km	50%	35000	2	350	6008768	691024	5242752	3292354
10km	50%	35000	2	273	4775496	585433	4145322	3040491
10km	50%	35000	2	290	5341279	625688	4677966	2958092
10km	50%	35000	2	280	5552366	662507	4844784	2757760
10km	50%	35000	2	233	4661878	543892	4059134	2518248
10km	50%	35000	2	256	5619222	658278	4900276	3232327
10km	50%	35000	2	229	4036324	522593	3445739	2295237
10km	50%	35000	2	223	5125531	736926	4320937	2644789
10km	50%	35000	2	253	5609337	649939	4886328	2955181
10km	50%	35000	2	274	5033985	617371	4368004	2607100
10km	50%	35000	2	290	5217982	665687	4476888	2793885
10km	50%	35000	2	276	4880381	601975	4231165	2366970
10km	50%	35000	2	255	5146222	628161	4468268	2572552
10km	50%	35000	2	219	4154931	562336	3529699	2575658
10km	50%	35000	2	221	4196879	550415	3586416	2183755
10km	50%	35000	2	288	5074905	707012	4288992	2985845
10km	50%	35000	2	292	4777557	582246	4149135	2723909
10km	50%	35000	2	445	4466594	621568	3792453	2473680
10km	50%	35000	2	278	4335451	583773	3711345	2238157
10km	50%	35000	2	254	4751650	618906	4096610	2374630
10km	50%	35000	2	285	3940896	520537	3354589	2434238
10km	50%	35000	2	299	4959433	644649	4249865	2729017
10km	50%	35000	2	302	4625318	602447	3987582	2961438
10km	50%	35000	2	222	4365115	587754	3709679	2296526
10km	50%	35000	2	275	5159306	604790	4470753	2712957
10km	50%	35000	2	194	4875415	661761	4168859	2319517
10km	50%	35000	2	266	4843936	636284	4155895	2680109
10km	50%	35000	2	273	3685220	515711	3128610	2384730
10km	50%	35000	2	291	4103036	563147	3496803	2288467
10km	50%	35000	2	244	5248145	702730	4492672	2611007
10km	50%	35000	2	446	5605099	627614	4910762	2983285
10km	50%	35000	2	342	5577558	763345	4742094	3003993
10km	50%	35000	2	315	5601505	644745	4898150	2789505
10km	50%	35000	2	192	4280195	543442	3695237	1975766
10km	50%	35000	2	336	6133389	694187	5385265	3004411
10km	50%	35000	2	325	4054793	561789	3436182	2417156
10km	50%	35000	2	298	5565586	644791	4823934	2807720
10km	50%	35000	2	232	5644752	662400	4921154	3044391
10km	50%	35000	2	356	4237846	512114	3686708	2418225
10km	50%	35000	2	286	4774871	614452	4095402	2826676
10km	50%	35000	2	247	5690007	636950	5005419	3107224
10km	50%	35000	2	228	3674274	477829	3150254	2359889
10km	50%	35000	2	298	4696859	665592	3969124	2546155
10km	50%	35000	2	227	4576082	597191	3927946	2455676
10km	50%	35000	2	230	4333660	566389	3721246	2253954
10km	50%	35000	2	241	5532756	634706	4843921	2812475
10km	50%	35000	2	251	4873264	645434	4166545	2631299
10km	50%	35000	2	290	3398576	491910	2868841	2124500
10km	50%	35000	2	193	5024733	623743	4356596	2776624
10km	50%	35000	2	306	4527474	619224	3857449	2636492
10km	50%	35000	2	292	4761411	619619	4082333	2745214
10km	50%	35000	2	314	6099806	694634	5357543	3455259
10km	50%	35000	2	397	4086787	537708	3500688	2316737
10km	50%	35000	2	286	5051177	651077	4332175	2322240
10km	50%	35000	2	362	5391818	671355	4684578	3323386
10km	50%	35000	2	260	4606326	587034	3964007	2493009
10km	50%	35000	2	250	5047808	599620	4398278	3128159
10km	50%	35000	2	328	5639419	723716	4854448	3196038
10km	50%	35000	2	251	4246678	600590	3608162	2380533
10km	50%	35000	2	332	5021006	682121	4253833	3093789
10km	50%	35000	2	251	3934533	543766	3344190	2172463
10km	50%	35000	2	229	4627333	662418	3917730	2143062
10km	50%	35000	2	385	4855924	588528	4221962	2541024
10km	50%	35000	2	221	3368118	465423	2878157	2069059
10km	50%	35000	2	397	6500224	745724	5686215	3812188
10km	50%	35000	2	225	4614238	634968	3924404	2701178
10km	50%	35000	2	245	4570470	595700	3942571	2222810
10km	50%	35000	2	372	5581029	641579	4884439	2778552
10km	50%	35000	2	289	4916126	570695	4278570	2973642
10km	50%	35000	2	262	4263511	538709	3675948	2929463
10km	50%	35000	2	232	4431253	552683	3822850	2654346
10km	50%	35000	2	252	4301069	511613	3724844	2336988
10km	50%	35000	2	289	5070941	563734	4455377	2744191
10km	50%	35000	2	489	4572541	610944	3903674	3064506
10km	50%	35000	2	270	4314300	593563	3680224	2738014
10km	50%	35000	2	225	5131273	632206	4446207	2772548
10km	50%	35000	2	350	4287754	555325	3696339	2482602
10km	50%	35000	2	235	4911959	649479	4200125	2561364
10km	50%	35000	2	309	4221227	561185	3618152	2636087
10km	50%	35000	2	297	5798035	641878	5093412	3316390
10km	50%	35000	2	287	4549857	567373	3937086	2394506
10km	50%	35000	2	288	5071192	651486	4369753	2817167
10km	50%	35000	2	235	4468631	565967	3860962	2572616
10km	50%	35000	2	299	5729846	719471	4949688	3230709
10km	50%	35000	2	273	4649685	628115	3961739	2754103
10km	50%	35000	2	312	4426796	596223	3780613	2647950
10km	50%	35000	2	264	5146102	709491	4401267	2994735
10km	50%	35000	2	481	4193786	598360	3547958	2353557
10km	50%	35000	2	229	4140386	548088	3551329	2531840
10km	50%	35000	2	231	4480462	607157	3838757	2618336
10km	50%	35000	2	264	6025251	733132	5256252	2964691
10km	50%	35000	2	248	4965593	594289	4316677	2579198
10km	50%	35000	2	348	4027374	556364	3433820	2471748
10km	50%	35000	2	256	5078158	607391	4403181	3057868
10km	50%	35000	2	263	4055627	529597	3478653	2278495
10km	50%	35000	2	234	4113394	558639	3505422	2250371
10km	50%	35000	2	382	5307197	668011	4573713	3192537
10km	50%	35000	2	208	3686006	509595	3148576	2043214
10km	50%	35000	2	301	5803900	662354	5083400	3146136
10km	50%	35000	2	313	5633540	650557	4908476	2937735
10km	50%	35000	2	380	5687899	622161	4988988	3221477
10km	50%	35000	2	235	4403665	591039	3767696	2462776
10km	50%	35000	2	314	4386450	596732	3746833	2284975
10km	50%	35000	2	343	4150050	567967	3519437	2568103
10km	50%	35000	2	242	3935838	496535	3381409	1982024
10km	50%	35000	2	386	6325604	757443	5505157	3960135
10km	50%	35000	2	264	4554025	592684	3898053	2930807
10km	50%	35000	2	227	4150515	526929	3565803	2115279
10km	50%	35000	2	274	4482404	543436	3908107	2279569
10km	50%	35000	2	291	5770109	770890	4949371	3074689
10km	50%	35000	2	254	4898227	593868	4245489	2487487
10km	50%	35000	2	358	4138420	565037	3529418	2538787
10km	50%	35000	2	287	4368069	536925	3782958	2394601
10km	50%	35000	2	253	4068242	498451	3532722	2321513
10km	50%	35000	2	189	3528311	462669	3025268	1968232
10km	50%	35000	2	278	4456088	587056	3825339	2582285
10km	50%	35000	2	264	3577535	480982	3054631	2203970
10km	50%	35000	2	283	4514066	622678	3829888	2363681
10km	50%	35000	2	220	5461398	637657	4755091	2472644
10km	50%	35000	2	219	3793588	500022	3257975	2226004
10km	50%	35000	2	408	5353693	699690	4607229	3132667
10km	50%	35000	2	365	4933377	617147	4282926	2809175
10km	50%	35000	2	302	6436068	721592	5657648	3473410
10km	50%	35000	2	230	5887779	672598	5154462	3138599
10km	50%	35000	2	289	5187312	551277	4595586	2885521
10km	50%	35000	2	215	4076516	520717	3522053	2055775
10km	50%	35000	2	331	5708669	672402	4975344	3341928
10km	50%	35000	2	255	4130774	526003	3565474	2249917
10km	50%	35000	2	323	5046496	602489	4383570	2924252
10km	50%	35000	2	241	5752896	694828	5014785	2919928
10km	50%	35000	2	308	4261479	547150	3673120	2279425
10km	50%	35000	2	361	6707588	753555	5882037	3544675
10km	50%	35000	2	215	4241102	563318	3624920	2660989
10km	50%	35000	2	303	5492473	660814	4755582	3168197
10km	50%	35000	2	277	5336663	638802	4649196	2579146
10km	50%	35000	2	265	4141238	570784	3485404	2317258
10km	50%	35000	2	304	4928447	662339	4207472	3213751
10km	50%	35000	2	252	6572258	737587	5755683	2944868
10km	50%	35000	2	351	5309194	706855	4523072	2942189
10km	50%	35000	2	290	4475336	573149	3843017	2534235
10km	50%	35000	2	242	4413244	581864	3789349	2259335
10km	50%	35000	2	335	4587846	608716	3930905	2852082
10km	50%	35000	2	252	4556548	583296	3927407	2499727
10km	50%	35000	2	331	6144848	703843	5344238	3748600
10km	50%	35000	2	406	4990650	660757	4283390	3005337
10km	50%	35000	2	302	6082382	690557	5346919	3399367
10km	50%	35000	2	286	4743119	626751	4057297	3020372
10km	50%	35000	2	336	4707339	648452	4003964	2676780
10km	50%	35000	2	247	4489665	542637	3909922	2285018
10km	50%	35000	2	362	5348882	672581	4593425	2675289
10km	50%	35000	2	247	3938034	548643	3328602	2171698
10km	50%	35000	2	258	4592217	594394	3942361	2344022
10km	50%	35000	2	283	4858751	566776	4254966	3096472
10km	50%	35000	2	329	6376448	773102	5555004	3273693
10km	50%	35000	2	208	4916823	578618	4285126	2863984
10km	50%	35000	2	301	5044437	657447	4330743	3065205
10km	50%	35000	2	267	5282053	691284	4532738	3384564
10km	50%	35000	2	293	5379088	669717	4625596	3121244
10km	50%	35000	2	246	4269039	588663	3598811	2700679
10km	50%	35000	2	252	4130389	594321	3506921	2246135
10km	50%	35000	2	372	4279426	553482	3673049	2448525
10km	50%	35000	2	335	5071022	611658	4415677	2927221
10km	50%	35000	2	365	3778832	506455	3215638	2441186
10km	50%	35000	2	258	4202829	572993	3583018	2596474
10km	50%	35000	2	284	5581924	665731	4867823	3166853
10km	50%	35000	2	278	5680512	700084	4938381	2917241
10km	50%	35000	2	228	4848396	623724	4181502	2279446
10km	50%	35000	2	223	5088916	699915	4316175	2633819
10km	50%	35000	2	257	4398924	617447	3736866	2638040
10km	50%	35000	2	318	5025776	670405	4296063	2969886
10km	50%	35000	2	201	4361206	591741	3730788	2541987
10km	50%	35000	2	331	5299396	665974	4580112	2669400
10km	50%	35000	2	254	4373779	544870	3767727	2264758
10km	50%	35000	2	267	4626987	607136	3997887	2567551
10km	50%	35000	2	240	4527846	597868	3883019	2647344
10km	50%	35000	2	253	4341960	577793	3711364	2478964
10km	50%	35000	2	220	4442704	575701	3808965	2238070
10km	50%	35000	2	253	3681698	485262	3144137	2270249
10km	50%	35000	2	312	4564328	542913	3976137	2667158
10km	50%	35000	2	250	4333793	599238	3705139	2201444
10km	50%	35000	2	223	6010036	697790	5232787	3134003
10km	50%	35000	2	298	4269796	553803	3685874	2620629
10km	50%	35000	2	247	5090665	680830	4360223	3060488
10km	50%	35000	2	230	3839963	524162	3275346	2097097
10km	50%	35000	2	293	5697287	681757	4951054	2940992
10km	50%	35000	2	210	4279458	551134	3701551	2405546
10km	50%	35000	2	246	4908495	547174	4309939	2426261
10km	50%	35000	2	320	6021774	686537	5278509	3139616
10km	50%	35000	2	251	4451823	617496	3783815	2556075
10km	50%	35000	2	241	4866824	621092	4180970	2881277
10km	50%	35000	2	303	5216679	613272	4519596	2900244
10km	50%	35000	2	397	5624849	648880	4916385	3098093
10km	50%	35000	2	281	4433241	587330	3770946	2219537
10km	50%	35000	2	260	5776695	686902	5052345	2777402
10km	50%	35000	2	237	4476986	618280	3808349	2472342
10km	50%	35000	2	292	4680126	548780	4044510	2591913
10km	50%	35000	2	274	5343039	634206	4666277	2951246
10km	50%	35000	2	200	4732665	651884	4027392	2453752
10km	50%	35000	2	248	3795453	533475	3224797	2164824
10km	50%	35000	2	306	6660390	799995	5773806	3608960
10km	50%	35000	2	226	4949430	614062	4295441	2669029
10km	50%	35000	2	228	5290258	637994	4583926	2823431
10km	50%	35000	2	291	5068620	556946	4471371	2863789
10km	50%	35000	2	288	5148850	698699	4398946	2754338
10km	50%	35000	2	258	4810916	636375	4118308	2624757
10km	50%	35000	2	312	4395245	606307	3729605	2444047
10km	50%	35000	2	247	5689336	685292	4938006	3345243
10km	50%	35000	2	261	4697229	633677	4018037	2530690
10km	50%	35000	2	269	5529109	660952	4825141	3517499
10km	50%	35000	2	220	4977881	597639	4332052	2536637
10km	50%	35000	2	210	5692926	672749	4939980	2853013
10km	50%	35000	2	236	4491428	633524	3790983	2527925
10km	50%	35000	2	286	3856563	525359	3290832	2193472
10km	50%	35000	2	279	4738264	625784	4044197	3064144
10km	50%	35000	2	302	5752496	621356	5078451	3195941
10km	50%	35000	2	307	4078301	582843	3463440	2774994
10km	50%	35000	2	244	4203736	565802	3602996	2332415
10km	50%	35000	2	209	3779714	520547	3195334	2055475
10km	50%	35000	2	247	4372817	592323	3717392	2741871
10km	50%	35000	2	228	3987174	543473	3411330	2175828
10km	50%	35000	2	284	5831270	623554	5146049	3074047
10km	50%	35000	2	265	4163990	554021	3558410	2234845
10km	50%	35000	2	231	4385735	549145	3776136	2489727
10km	50%	35000	2	327	4963470	622750	4292936	2807138
10km	50%	35000	2	247	5507969	654178	4792078	2814112
10km	50%	35000	2	294	4540787	541115	3951876	2469266
10km	50%	35000	2	500	5825552	735880	5051139	3159321
10km	50%	35000	2	215	3973639	523643	3405878	2349016
10km	50%	35000	2	261	5285925	736606	4470514	2527336
10km	50%	35000	2	243	5923368	806246	5002299	3133102
10km	50%	35000	2	254	3854393	529410	3281846	2202471
10km	50%	35000	2	239	4107937	529971	3539032	2228952
10km	50%	35000	2	281	4426379	603871	3765640	2486555
10km	50%	35000	2	219	4630055	635652	3941573	2049415
10km	50%	35000	2	259	5512669	672846	4774444	2885399
10km	50%	35000	2	292	4692439	591565	4039228	2402415
10km	50%	35000	2	256	5890632	752760	5062039	3255172
10km	50%	35000	2	277	5864051	732136	5085635	3226096
10km	50%	35000	2	272	4424416	580028	3798167	2339656
10km	50%	35000	2	301	4426395	606245	3778284	2516959
10km	50%	35000	2	279	5705834	692239	4962770	2999831
10km	50%	35000	2	285	5529477	690527	4782972	2769515
10km	50%	35000	2	257	5194866	663276	4493231	3118672
10km	50%	35000	2	377	4787724	638101	4091827	2944199
10km	50%	35000	2	224	5048487	665354	4304428	2743438
10km	50%	35000	2	252	5451649	721117	4649949	3016481
10km	50%	35000	2	253	5148612	625449	4466565	2676525
10km	50%	35000	2	328	5986331	681130	5254550	3236849
10km	50%	35000	2	212	4963775	637675	4268229	2695165
10km	50%	35000	2	256	3787147	496659	3257038	2240354
10km	50%	35000	2	411	5739680	682169	5010511	3010287
10km	50%	35000	2	291	6104669	748184	5241366	3687285
10km	50%	35000	2	215	5370852	645668	4685035	2867301
10km	50%	35000	2	265	4573548	612531	3915179	2333587
10km	50%	35000	2	270	6332590	666263	5607757	3064138
10km	50%	35000	2	439	5986123	682971	5230048	3277948
10km	50%	35000	2	270	5680437	655887	4983165	2942044
10km	50%	35000	2	356	6004217	702468	5247585	3052243
10km	50%	35000	2	337	4959338	654903	4256396	2966192
10km	50%	35000	2	245	4302383	535032	3702031	2285158
10km	50%	35000	2	319	5112789	628151	4432353	2962701
10km	50%	35000	2	203	4254413	567291	3641272	2249862
10km	50%	35000	2	304	4762267	574440	4133345	2575022
10km	50%	35000	2	245	5204530	621806	4521660	2790380
10km	50%	35000	2	238	4884816	565206	4289352	2697475
10km	50%	35000	2	213	5600422	680492	4866046	3052091
10km	50%	35000	2	286	6101567	720832	5324056	3557834
10km	50%	35000	2	254	4160133	532732	3589978	2192531
10km	50%	35000	2	193	4234208	556287	3636251	2617865
10km	50%	35000	2	197	5268004	658073	4553772	2824780
10km	50%	35000	2	245	4012624	551883	3432564	2483301
10km	50%	35000	2	317	4719626	637108	4031047	2216949
10km	50%	35000	2	276	4399108	609298	3734527	2472698
10km	50%	35000	2	292	4985587	674712	4255955	2716571
10km	50%	35000	2	294	4447575	581118	3823655	2801148
10km	50%	35000	2	266	4154438	551134	3557382	2258804
10km	50%	35000	2	195	4549603	585404	3924414	2583936
10km	50%	35000	2	242	4346317	574748	3722371	2387250
10km	50%	35000	2	293	5275263	678100	4521399	3048282
10km	50%	35000	2	368	3939851	517729	3380333	2120546
10km	50%	35000	2	414	6035674	705719	5230820	3170717
10km	50%	35000	2	345	5253623	669478	4537912	3013394
10km	50%	35000	2	190	4597477	582557	3950684	2599987
10km	50%	35000	2	201	4090369	558151	3483469	2191450
10km	50%	35000	2	295	4424077	574874	3796886	2164107
10km	50%	35000	2	210	4860186	630566	4185308	2435693
10km	50%	35000	2	342	4705734	646680	4003187	2362466
10km	50%	35000	2	231	3962079	524587	3383684	2552003
10km	50%	35000	2	225	4475772	564703	3865142	2207775
10km	50%	35000	2	248	4842498	665046	4132313	2409326
10km	50%	35000	2	197	4633883	609696	3976832	2436565
10km	50%	35000	2	219	4301449	565029	3659565	2050466
10km	50%	35000	2	215	4200743	585661	3564493	2478342
10km	50%	35000	2	264	4089273	558281	3489851	2464474
10km	50%	35000	2	326	4836494	674919	4108637	2985352
10km	50%	35000	2	330	4811063	586623	4178837	3011811
10km	50%	35000	2	271	3855626	522193	3283602	2420392
10km	50%	35000	2	373	4030753	562218	3424350	2078225
10km	50%	35000	2	303	4232321	552680	3620991	2384511
10km	50%	35000	2	477	4933795	586053	4287473	2911864
10km	50%	35000	2	282	4611821	605573	3957595	2571098
10km	50%	35000	2	297	4993029	616851	4332246	2823497
10km	50%	35000	2	277	4716697	623946	4035534	3269027
10km	50%	35000	2	291	4238885	548496	3651543	2563016
10km	50%	35000	2	296	4529595	581337	3880112	2610209
10km	50%	35000	2	246	4998454	579473	4377608	2366027
10km	50%	35000	2	312	4783613	634796	4096934	3024553
10km	50%	35000	2	242	4971474	606381	4314940	2539278
10km	50%	35000	2	282	6177875	661885	5457818	3191401
10km	50%	35000	2	327	4846802	637679	4163772	3291391
10km	50%	35000	2	293	5760437	677714	5038230	3079432
10km	50%	35000	2	274	6133525	726526	5354948	3347985
10km	50%	35000	2	296	4404739	577878	3754575	2682004
10km	50%	35000	2	206	4232136	555570	3641632	2159253
10km	50%	35000	2	263	6456325	743077	5660382	3376485
10km	50%	35000	2	256	4243108	524264	3660332	2257877
10km	50%	35000	2	270	4555186	600149	3900553	2760296
10km	50%	35000	2	270	5274943	698575	4527847	2721883
10km	50%	35000	2	376	4717966	596733	4060654	2606136
10km	50%	35000	2	233	3957135	546789	3379410	2174536
10km	50%	35000	2	330	6529133	754599	5703748	3841485
10km	50%	35000	2	432	5830448	662395	5125480	3357432
10km	50%	35000	2	225	3891998	510572	3350494	1970995
10km	50%	35000	2	230	4044559	495754	3496316	2496742
10km	50%	35000	2	284	5562890	673927	4811463	3068804
10km	50%	35000	2	320	4480883	611242	3816368	2703573
10km	50%	35000	2	320	4648559	632329	3952748	2649060
10km	50%	35000	2	221	4638178	566868	4012512	2443675
10km	50%	35000	2	267	4038259	583321	3401235	2315874
10km	50%	35000	2	222	4610837	590786	3957459	2541986
10km	50%	35000	2	297	4275565	558191	3675161	2189275
10km	50%	35000	2	363	5354797	700782	4576019	2926669
10km	50%	35000	2	301	5291334	662204	4544124	2569360
10km	50%	35000	2	303	6615852	737994	5794666	3391088
10km	50%	35000	2	277	5542270	725390	4749538	3642593
10km	50%	35000	2	298	4791455	652656	4084677	2896357
10km	50%	35000	2	240	4621432	567466	3995324	2411014
10km	50%	35000	2	375	4982002	622883	4296724	2753172
10km	50%	35000	2	310	5726637	665217	5014519	3117987
10km	50%	35000	2	199	5426806	708672	4659794	3204062
10km	50%	35000	2	343	5042777	606308	4387293	3072334
10km	50%	35000	2	324	5204381	647445	4480541	2798535
10km	50%	35000	2	375	5822618	698658	5075693	3075122
10km	50%	35000	2	227	3908264	488561	3362350	1976580
10km	50%	35000	2	216	5122612	701494	4369043	2955305
10km	50%	35000	2	227	4141740	550201	3540313	2290784
10km	50%	35000	2	185	3378251	441517	2911190	1926196
10km	50%	35000	2	281	4347790	550993	3729002	2485574
10km	50%	35000	2	236	5762255	658615	5064406	2742247
10km	50%	35000	2	335	3916068	525010	3341573	2041980
10km	50%	35000	2	351	3791270	530511	3226219	2631377
10km	50%	35000	2	190	3089568	439582	2624901	2013783
10km	50%	35000	2	233	4534675	576490	3898336	2755363
10km	50%	35000	2	279	4886161	624529	4175960	3129066
10km	50%	35000	2	269	6091369	678210	5366735	2991741
10km	50%	35000	2	311	6301691	779800	5443187	3585039
10km	50%	35000	2	341	3775196	492594	3246284	2093914
10km	50%	35000	2	275	5113804	640870	4409471	2551522
10km	50%	35000	2	243	4204291	536080	3618662	2446065
10km	50%	35000	2	250	4894520	627135	4213930	3203366
10km	50%	35000	2	325	3902443	516296	3308482	2119337
10km	50%	35000	2	269	4958545	659407	4242337	2663149
10km	50%	35000	2	287	3959470	530633	3374528	1994279
10km	50%	35000	2	196	5632080	588530	4991569	2953340
10km	50%	35000	2	332	4249945	587946	3607993	2240570
10km	50%	35000	2	326	5034284	641726	4361409	2828542
10km	50%	35000	2	288	5336888	673232	4603018	3137747
10km	50%	35000	2	237	4273706	608660	3597862	2549866
10km	50%	35000	2	389	5025303	645081	4328473	2636590
10km	50%	35000	2	253	4913879	639469	4208278	3239249
10km	50%	35000	2	237	4685221	545460	4100779	2758896
10km	50%	35000	2	254	5060217	648294	4365468	2679776
10km	50%	35000	2	279	4866326	600493	4195509	3094908
10km	50%	35000	2	342	3844217	510516	3289598	2004297
10km	50%	35000	2	317	4742300	643504	4045475	2347875
10km	50%	35000	2	276	4135855	542253	3551015	2150014
10km	50%	35000	2	288	5961108	646246	5270662	3106954
10km	50%	35000	2	281	6051114	672889	5315852	3447673
10km	50%	35000	2	311	5448621	649580	4729107	3020000
10km	50%	35000	2	396	5681764	674956	4953566	3630632
10km	50%	35000	2	314	5724735	663755	5004406	3296988
10km	50%	35000	2	248	5924434	709353	5176936	3447512
10km	50%	35000	2	314	5195875	619276	4499809	3289563
10km	50%	35000	2	351	5759509	657730	5022763	3321583
10km	50%	35000	2	221	4169874	553320	3569034	2197324
10km	50%	35000	2	259	3898991	552649	3308558	2327745
10km	50%	35000	2	188	4841566	618510	4162477	2302197
10km	50%	35000	2	192	4039258	588676	3416811	2071726
10km	50%	35000	2	271	4415633	537365	3840562	2472669
10km	50%	35000	2	236	4449955	550288	3868539	2260078
10km	50%	35000	2	232	5529703	672670	4802513	3184135
10km	50%	35000	2	265	5579465	705521	4823643	3609249
10km	50%	35000	2	308	4608916	605436	3924934	2965027
10km	50%	35000	2	292	4659545	616312	3991136	2879629
10km	50%	35000	2	222	4392914	574195	3763934	1935647
10km	50%	35000	2	282	5321066	635055	4623144	2898896
10km	50%	35000	2	276	5441135	613903	4779517	2919311
10km	50%	35000	2	224	4976003	632841	4279441	2764405
10km	50%	35000	2	257	4368220	587926	3727090	2333991
10km	50%	35000	2	284	5260282	650680	4561118	2752742
10km	50%	35000	2	238	4128032	536784	3548181	2258737
10km	50%	35000	2	309	5940610	713542	5128454	2661672
10km	50%	35000	2	324	4311319	568691	3696746	2203097
10km	50%	35000	2	260	6201544	683729	5445010	3161404
10km	50%	35000	2	239	4473508	603072	3824085	2454198
10km	50%	35000	2	358	4806074	663710	4096836	2405959
10km	50%	35000	2	289	5330837	585266	4696072	2974796
10km	50%	35000	2	277	4786452	602794	4135892	2913204
10km	50%	35000	2	302	3916062	548011	3319823	2313211
10km	50%	35000	2	217	4837798	615511	4160321	2826381
10km	50%	35000	2	247	5419033	664115	4689191	3046110
10km	50%	35000	2	373	5979766	655447	5259167	3078778
10km	50%	35000	2	354	5676337	666815	4960198	2919084
10km	50%	35000	2	273	5194241	670951	4470783	2879749
10km	50%	35000	2	308	4348161	594868	3720548	2728468
10km	50%	35000	2	350	5996900	670460	5263541	3365534
10km	50%	35000	2	299	6929788	800605	6052166	3588061
10km	50%	35000	2	386	4685640	565277	4076467	2889075
10km	50%	35000	2	357	5466823	682977	4741185	3118439
10km	50%	35000	2	264	4499192	546506	3917117	2754369
10km	50%	35000	2	257	4188322	554604	3571877	2131924
10km	50%	35000	2	331	4702226	622815	3995691	2576362
10km	50%	35000	2	286	4998282	642715	4314933	2937291
10km	50%	35000	2	257	4539356	586641	3888205	2306968
10km	50%	35000	2	245	4743042	565353	4131532	2686760
10km	50%	35000	2	270	5024992	627792	4340623	2877613
10km	50%	35000	2	270	4372649	609550	3733922	2521877
10km	50%	35000	2	297	4875983	624607	4190486	2928017
10km	50%	35000	2	297	5000862	634727	4309331	2837790
10km	50%	35000	2	267	4776568	623605	4102437	2569046
10km	50%	35000	2	174	4171523	522480	3595950	2292038
10km	50%	35000	2	247	5119244	688240	4366699	2731422
10km	50%	35000	2	280	4494522	592464	3862088	2513579
10km	50%	35000	2	191	4041691	544959	3452697	2070289
10km	50%	35000	2	203	4170513	521599	3605497	2080675
10km	50%	35000	2	291	5044478	616658	4381573	2954473
10km	50%	35000	2	290	4856110	650942	4154775	2533861
10km	50%	35000	2	435	4341311	541822	3758261	2524871
10km	50%	35000	2	289	6356452	704867	5599833	3249472
10km	50%	35000	2	418	4594580	576765	3970697	2652181
10km	50%	35000	2	275	4070354	514215	3518444	2515016
10km	50%	35000	2	193	4140415	557972	3532365	2335594
10km	50%	35000	2	237	4582412	630263	3868417	2675886
10km	50%	35000	2	266	3914689	518233	3352949	2272674
10km	50%	35000	2	357	3758626	531565	3196114	2091324
10km	50%	35000	2	259	4752666	564893	4156989	2687733
10km	50%	35000	2	249	4794178	659232	4083262	3056537
10km	50%	35000	2	178	3220467	482511	2701207	2241329
10km	50%	35000	2	263	3493396	441433	3028080	2208792
10km	50%	35000	2	296	4754658	614308	4102795	3003369
10km	50%	35000	2	513	6422762	716464	5650628	3865584
10km	50%	35000	2	342	6558184	748160	5755600	3855317
10km	50%	35000	2	268	4554251	557304	3952938	2804955
10km	50%	35000	2	353	5640627	638328	4966821	3210994
10km	50%	35000	2	306	4705073	685574	3972263	3014038
10km	50%	35000	2	284	4088293	498047	3524777	2237496
10km	50%	35000	2	315	4964675	648173	4270711	2514446
10km	50%	35000	2	246	4190218	564541	3566082	2198618
10km	50%	35000	2	286	4164911	569045	3561983	2438875
10km	50%	35000	2	270	5302177	640976	4599254	2789135
10km	50%	35000	2	513	5628783	717614	4831519	3488978
10km	50%	35000	2	231	6214287	709644	5440892	3011887
10km	50%	35000	2	313	5581379	709739	4771831	3209184
10km	50%	35000	2	250	4301826	577683	3688259	2182097
10km	50%	35000	2	227	4641745	582638	3997616	2183709
10km	50%	35000	2	306	5986535	683010	5257389	3310694
10km	50%	35000	2	307	6295953	750384	5484077	3606044
10km	50%	35000	2	288	4774383	527383	4190756	2602758
10km	50%	35000	2	217	4337860	574988	3725905	2607710
10km	50%	35000	2	417	4918206	584464	4294123	3193111
10km	50%	35000	2	274	4477482	591805	3808915	2781277
10km	50%	35000	2	310	5924313	709696	5114707	3504145
10km	50%	35000	2	347	5365524	621451	4699672	3129536
10km	50%	35000	2	298	5638909	668761	4907051	2814840
10km	50%	35000	2	346	5856271	694671	5098606	3148077
10km	50%	35000	2	245	5832460	706826	5066171	2977920
10km	50%	35000	2	285	5075620	673101	4347176	2850395
10km	50%	35000	2	343	5820958	685863	5087439	3022529
10km	50%	35000	2	331	6067914	751564	5221315	3756044
10km	50%	35000	2	203	4998810	637687	4312720	2542736
10km	50%	35000	2	311	5799072	663411	5065610	3415942
10km	50%	35000	2	265	4868302	605190	4190792	2749478
10km	50%	35000	2	322	4239302	541077	3659085	2351722
10km	50%	35000	2	306	5288444	661755	4572718	3204163
10km	50%	35000	2	353	5799001	653528	5079541	3234189
10km	50%	35000	2	282	4924504	585347	4271024	2849779
10km	50%	35000	2	270	4196947	548242	3617449	2203964
10km	50%	35000	2	254	3945906	538175	3358460	2112607
10km	50%	35000	2	294	4523417	593632	3888943	2116001
10km	50%	35000	2	315	4528390	575376	3909117	2366117
10km	50%	35000	2	216	4057583	555795	3467244	2352406
10km	50%	35000	2	241	4328393	567200	3714053	2551635
10km	50%	35000	2	268	5480160	673530	4763024	3017465
10km	50%	35000	2	249	4475792	601938	3824919	2298544
10km	50%	35000	2	285	5135074	650174	4429698	3192481
10km	50%	35000	2	265	4634205	596421	3969149	2232458
10km	50%	35000	2	306	5214950	660730	4502775	2620556
10km	50%	35000	2	277	5039158	654694	4331392	2849166
10km	50%	35000	2	321	4045728	508607	3483401	2424985
10km	50%	35000	2	264	3823612	542240	3232534	2219096
10km	50%	35000	2	389	4433512	483074	3909590	2284130
10km	50%	35000	2	331	5016024	694077	4260793	2408585
10km	50%	35000	2	318	5884782	628833	5209712	3071130
10km	50%	35000	2	280	4560189	590852	3923333	2440936
10km	50%	35000	2	196	4164996	560471	3568721	2396853
10km	50%	35000	2	333	4596843	611950	3936329	2694072
10km	50%	35000	2	232	4770624	686533	4039380	2667287
10km	50%	35000	2	219	4520107	624491	3850639	2831463
10km	50%	35000	2	235	4105277	538570	3528024	2727437
10km	50%	35000	2	307	4890354	638033	4189290	2589444
10km	50%	35000	2	204	5209761	683102	4457745	2937319
10km	50%	35000	2	511	4362884	585706	3709378	2730231
10km	50%	35000	2	250	4220066	559755	3614872	2748607
10km	50%	35000	2	321	4875921	604383	4198641	2624526
10km	50%	35000	2	290	5454416	617962	4798352	2824032
10km	50%	35000	2	305	3988598	499062	3449786	2093542
10km	50%	35000	2	367	4238057	553472	3643782	2481124
10km	50%	35000	2	311	3985154	507534	3429706	2120539
10km	50%	35000	2	204	3932698	535757	3349038	1985520
10km	50%	35000	2	361	4362373	581693	3736706	2245340
10km	50%	35000	2	302	5142130	614640	4450510	2805612
10km	50%	35000	2	235	4304859	588568	3661226	2812554
10km	50%	35000	2	433	4789315	623923	4121950	3205437
10km	50%	35000	2	291	5915788	690320	5167818	3386735
10km	50%	35000	2	261	4780770	585103	4140589	2498855
10km	50%	35000	2	345	5223095	687858	4460987	3069183
10km	50%	35000	2	317	4871147	628251	4191449	2666874
10km	50%	35000	2	251	4920266	609206	4255794	2826303
10km	50%	35000	2	258	5081982	610137	4413940	3131614
10km	50%	35000	2	331	6873404	817449	5980134	3547164
10km	50%	35000	2	284	4351932	561573	3742325	2356773
10km	50%	35000	2	323	6072893	740816	5272635	3002086
10km	50%	35000	2	361	5318255	654432	4585944	2875093
10km	50%	35000	2	342	5406310	654337	4708717	3149660
10km	50%	35000	2	429	4451599	556725	3830611	2326220
10km	50%	35000	2	254	4345728	542524	3747609	2484590
10km	50%	35000	2	288	4460274	561656	3851903	2374419
10km	50%	35000	2	275	4367000	523894	3787894	2629431
10km	50%	35000	2	352	5756367	666385	5040776	3241405
10km	50%	35000	2	258	4434039	611236	3781167	2574625
10km	50%	35000	2	252	4677064	619652	4012139	2406935
10km	50%	35000	2	208	3483735	464029	2969946	1930457
10km	50%	35000	2	243	4518936	578705	3879423	2529491
10km	50%	35000	2	236	4921611	586544	4240400	2429305
10km	50%	35000	2	244	4859608	600017	4215431	3000462
10km	50%	35000	2	222	3586066	508200	3048095	2141610
10km	50%	35000	2	253	5724649	676671	5000998	2866740
10km	50%	35000	2	365	3903073	485858	3379960	2202999
10km	50%	35000	2	294	5508529	606508	4789618	2810362
10km	50%	35000	2	229	4409460	591250	3753843	2761464
10km	50%	35000	2	264	4368603	580626	3739592	2378952
10km	50%	35000	2	305	4513450	647362	3814344	2535547
10km	50%	35000	2	213	4780443	631094	4096327	2355488
10km	50%	35000	2	304	5287065	615714	4622846	3105024
10km	50%	35000	2	241	5109884	588576	4479871	2653029
10km	50%	35000	2	231	4199240	529094	3630893	2216884
10km	50%	35000	2	253	3589361	497145	3068552	2297990
10km	50%	35000	2	226	4097999	492063	3572736	2552881
10km	50%	35000	2	268	4259114	562861	3654164	2044608
10km	50%	35000	2	256	5007193	612915	4356833	2580684
10km	50%	35000	2	289	5515226	667267	4769801	3058220
10km	50%	35000	2	307	6005028	713010	5228986	3249868
10km	50%	35000	2	244	3730755	490270	3204722	2230400
10km	50%	35000	2	349	4638800	588895	3997272	2484396
10km	50%	35000	2	289	5067638	625107	4389720	3084193
10km	50%	35000	2	443	6337209	785397	5497635	3529748
10km	50%	35000	2	221	5344724	726038	4567564	2973236
10km	50%	35000	2	270	4568489	593028	3896654	2444675
10km	50%	35000	2	241	4890109	630799	4213621	2570125
10km	50%	35000	2	261	4684802	573389	4075094	2460142
10km	50%	35000	2	235	5063889	691068	4323063	3236887
10km	50%	35000	2	332	3514120	477635	2997064	2052607
10km	50%	35000	2	308	4080495	517180	3513739	2358436
10km	50%	35000	2	565	4750717	595863	4099044	2980852
10km	50%	35000	2	386	4856337	634702	4184407	2795724
10km	50%	35000	2	333	4491891	569889	3883976	2316448
10km	50%	35000	2	230	4907464	656155	4210772	2525696
10km	50%	35000	2	313	6804554	793306	5957355	3321031
10km	50%	35000	2	316	4197252	552334	3625569	2472100
10km	50%	35000	2	318	4391913	560343	3797319	2640483
10km	50%	35000	2	258	4115593	562151	3500922	2409894
10km	50%	35000	2	237	3903793	531682	3305576	2249309
10km	50%	35000	2	247	4640502	626431	3954539	2642121
10km	50%	35000	2	289	5677085	756152	4854737	3056989
10km	50%	35000	2	264	4612108	601906	3954598	2904794
10km	50%	35000	2	268	4424726	557539	3805212	2742703
10km	50%	35000	2	425	6119203	658237	5409115	3005215
10km	50%	35000	2	284	4953686	694043	4200469	2948968
10km	50%	35000	2	252	4744454	629149	4040302	2906285
10km	50%	35000	2	335	5536716	641897	4812141	3279403
10km	50%	35000	2	223	4799070	604663	4159697	2664104
10km	50%	35000	2	325	4298185	620561	3641699	2996471
10km	50%	35000	2	265	4455415	580146	3779946	2599144
10km	50%	35000	2	250	4692261	602210	4011893	2703537
10km	50%	35000	2	308	4795721	618600	4129030	3200746
10km	50%	35000	2	281	4228931	549746	3630461	2194440
10km	50%	35000	2	264	4671679	615068	3984453	2817722
10km	50%	35000	2	280	4504641	555440	3887486	2362656
10km	50%	35000	2	342	4030209	484857	3495977	2402944
10km	50%	35000	2	253	5453911	611200	4758979	2788239
10km	50%	35000	2	299	5956805	696025	5201251	3031878
10km	50%	35000	2	243	4732524	561586	4124615	2728554
10km	50%	35000	2	290	4851659	599735	4197974	2554392
10km	50%	35000	2	281	4782747	616363	4121315	2799982
10km	50%	35000	2	250	4789083	555621	4190799	2466600
10km	50%	35000	2	266	4681915	602783	4015371	2476438
10km	50%	35000	2	242	4356797	610721	3712818	2573763
10km	50%	35000	2	321	6512592	757467	5661270	3358154
10km	50%	35000	2	341	4341591	611475	3695840	2301618
10km	50%	35000	2	212	3577854	493537	3027996	2146200
10km	50%	35000	2	306	4399459	569818	3794012	2527191
10km	50%	35000	2	237	5129507	601320	4467705	3076876
10km	50%	35000	2	267	4839791	613041	4165032	2577216
10km	50%	35000	2	414	5907775	736467	5125479	3544862
10km	50%	35000	2	297	4562687	607109	3917892	2672053
10km	50%	35000	2	276	3840250	546376	3240903	2136962
10km	50%	35000	2	325	4307062	592471	3655406	2296337
10km	50%	35000	2	284	5170128	562410	4548611	2631157
10km	50%	35000	2	304	5262242	622986	4594970	2851007
10km	50%	35000	2	325	4182267	597018	3531466	2361673
10km	50%	35000	2	280	3471189	502595	2923948	2118581
10km	50%	35000	2	260	4653831	636224	3958217	2895388
10km	50%	35000	2	357	4593862	559433	3996473	2774835
10km	50%	35000	2	245	4606009	567236	4009402	2669075
10km	50%	35000	2	281	4358477	565912	3744917	2593105
10km	50%	35000	2	279	4540940	587785	3898759	2286499
10km	50%	35000	2	199	5276291	681119	4553458	2810194
10km	50%	35000	2	248	5713980	676866	4992530	3057627
10km	50%	35000	2	250	5693418	727004	4898394	3529565
10km	50%	35000	2	318	5095104	606862	4422012	2625638
10km	50%	35000	2	287	5042305	613144	4367937	2338008
10km	50%	35000	2	248	4761135	624166	4086540	2613321
10km	50%	35000	2	291	4739667	668520	4029288	2688776
10km	50%	35000	2	323	5109425	667521	4378888	2929563
10km	50%	35000	2	350	7023460	834034	6095960	3713642
10km	50%	35000	2	282	5244616	717151	4457899	2813036
10km	50%	35000	2	226	4537704	568356	3889635	2287480
10km	50%	35000	2	316	5344009	625150	4658656	2569983
10km	50%	35000	2	341	4434389	566484	3818812	2301012
10km	50%	35000	2	329	5750145	699490	4986858	3027833
10km	50%	35000	2	369	6089143	670642	5366979	3385519
10km	50%	35000	2	276	6245791	731213	5475534	3198800
10km	50%	35000	2	296	5250569	570132	4644611	3006169
10km	50%	35000	2	350	5046112	602872	4381794	2776374
10km	50%	35000	2	259	6298289	765983	5472223	3569497
10km	50%	35000	2	371	4715546	640957	4012979	2257608
10km	50%	35000	2	304	4833454	591560	4191866	2514180
10km	50%	35000	2	286	4693921	617145	4013835	2440890
10km	50%	35000	2	376	5040874	668264	4320604	2908594
10km	50%	35000	2	280	5279470	656222	4557893	2866600
10km	50%	35000	2	229	5334312	665741	4625212	3222717
10km	50%	35000	2	241	6370788	720194	5598768	3157967
10km	50%	35000	2	281	5788903	682240	5040257	3443100
10km	50%	35000	2	250	4751994	599985	4068490	2716581
10km	50%	35000	2	232	6153462	622745	5476569	3022505
10km	50%	35000	2	340	4521297	565030	3903472	2657755
10km	50%	35000	2	224	5352963	660875	4630976	2959318
10km	50%	35000	2	225	4537836	560447	3925110	2818188
10km	50%	35000	2	281	4467132	597049	3804936	2678489
10km	50%	35000	2	243	4662074	643138	3974738	2707808
10km	50%	35000	2	249	4481351	628717	3801573	2498279
10km	50%	35000	2	273	4142290	564872	3536210	2484285
10km	50%	35000	2	404	5424497	602571	4749022	2625911
10km	50%	35000	2	258	5084992	651755	4364603	3188440
10km	50%	35000	2	317	3767437	532333	3188925	2456681
10km	50%	35000	2	339	6801876	759889	5950580	3364052
10km	50%	35000	2	295	5593376	608009	4903966	3336138
10km	50%	35000	2	323	5992326	753377	5161677	3442017
10km	50%	35000	2	369	5396282	656988	4672814	2895365
10km	50%	35000	2	248	5386034	715608	4592741	3265297
10km	50%	35000	2	266	5792014	700130	5029386	3386112
10km	50%	35000	2	341	5306344	694732	4558633	3140705
10km	50%	35000	2	299	4399431	574597	3790950	2134421
10km	50%	35000	2	306	4332347	552384	3735910	2742203
10km	50%	35000	2	210	4303128	586757	3649237	2427159
10km	50%	35000	2	210	4166703	566967	3516061	2518208
10km	50%	35000	2	242	5373928	679730	4643132	2912126
10km	50%	35000	2	205	4467789	609772	3812559	2481079
10km	50%	35000	2	222	5433192	726504	4646436	2909279
10km	50%	35000	2	227	4069917	538510	3486711	2081245
10km	50%	35000	2	238	4450206	583699	3830577	2396640
10km	50%	35000	2	203	4206422	564755	3587169	2565032
10km	50%	35000	2	250	4585918	632330	3911074	2827449
10km	50%	35000	2	218	3878394	538848	3306521	2256109
10km	50%	35000	2	264	5818412	690638	5079823	2980622
10km	50%	35000	2	208	3989327	532590	3420994	1998015
10km	50%	35000	2	293	5850077	762663	5028950	3046978
10km	50%	35000	2	399	5120884	673946	4394607	2788162
10km	50%	35000	2	265	4800828	605375	4139890	2792437
10km	50%	35000	2	265	4447622	586192	3797054	2474806
10km	50%	35000	2	249	5237557	605581	4573471	2724442
10km	50%	35000	2	301	5774529	662066	5046459	2952514
10km	50%	35000	2	267	4766490	540106	4173851	2592745
10km	50%	35000	2	364	5049684	670713	4341072	2809218
10km	50%	35000	2	347	5229174	722224	4434323	2996213
10km	50%	35000	2	245	3841126	522029	3290483	2201295
10km	50%	35000	2	316	5131467	546313	4525327	3095762
10km	50%	35000	2	425	6018652	698282	5239331	3446663
10km	50%	35000	2	263	5107311	628186	4438251	2789159
10km	50%	35000	2	257	4438256	588519	3799826	2410142
10km	50%	35000	2	229	4527481	589402	3886807	2634970
10km	50%	35000	2	277	5018326	592356	4359578	2645355
10km	50%	35000	2	221	5914938	669752	5168980	3250103
10km	50%	35000	2	238	4674825	604331	4021408	2455935
10km	50%	35000	2	295	5148409	589869	4497072	2692729
10km	50%	35000	2	245	4314955	578881	3680424	2356600
10km	50%	35000	2	322	4918834	640280	4246621	2864416
10km	50%	35000	2	285	4416595	611976	3734017	2642257
10km	50%	35000	2	237	4708166	604176	4041369	2664796
10km	50%	35000	2	312	4504649	540275	3914260	2519138
10km	50%	35000	2	218	3295026	476043	2787701	1996342
10km	50%	35000	2	303	4087939	524951	3505401	2329879
10km	50%	35000	2	238	4614633	548236	4019967	2480502
10km	50%	35000	2	279	5058082	599190	4409230	2500057
10km	50%	35000	2	216	4517571	615014	3866657	2310868
10km	50%	35000	2	233	4853154	615157	4156866	2668429
10km	50%	35000	2	321	6748106	790477	5884602	4023896
10km	50%	35000	2	427	6074660	667571	5338919	3167372
10km	50%	35000	2	429	5280144	627765	4590093	3175234
10km	50%	35000	2	301	6237634	733257	5422380	3538334
10km	50%	35000	2	305	4907713	618595	4245544	2645542
10km	50%	35000	2	346	4162451	539573	3589572	2291358
10km	50%	35000	2	229	5567943	629103	4898489	2998720
10km	50%	35000	2	301	5590535	674030	4857541	3077408
10km	50%	35000	2	268	3558393	467220	3047018	2028214
10km	50%	35000	2	301	3926110	528042	3314177	2362024
10km	50%	35000	2	253	4731549	617854	4063727	2706795
10km	50%	35000	2	283	5142002	593557	4510589	2690604
10km	50%	35000	2	248	5050655	646760	4364670	2845733
10km	50%	35000	2	238	4599053	640186	3904841	2241658
10km	50%	35000	2	261	4369257	564104	3765084	2291212
10km	50%	35000	2	266	6340879	707497	5532127	3394565
10km	50%	35000	2	311	4683891	618908	3970507	2716658
10km	50%	35000	2	526	5128224	640883	4424377	2613981
10km	50%	35000	2	304	4002392	566836	3366421	2239638
10km	50%	35000	2	306	5330499	666919	4591353	2857126
10km	50%	35000	2	393	3688440	486558	3146536	2103459
10km	50%	35000	2	274	4986735	683223	4244674	2937740
10km	50%	35000	2	303	4327204	581211	3710734	2575026
10km	50%	35000	2	281	5692790	713003	4910539	3393495
10km	50%	35000	2	388	5686818	712098	4924663	3488946
10km	50%	35000	2	294	5133329	685551	4383840	2806043
10km	50%	35000	2	312	5713969	714374	4936130	3547165
10km	50%	35000	2	313	6536931	796973	5688347	3316921
10km	50%	35000	2	254	5150676	618931	4458052	3206444
10km	50%	35000	2	251	4824406	642588	4128734	2556483
10km	50%	35000	2	222	3503096	451973	3007956	2019544
10km	50%	35000	2	321	4087940	531873	3512384	2674881
10km	50%	35000	2	327	4729925	549084	4132231	2704145
10km	50%	35000	2	398	5830301	719646	5047058	3506838
10km	50%	35000	2	230	4363095	571641	3744113	2298493
10km	50%	35000	2	228	4856991	543404	4283953	2856044
10km	50%	35000	2	241	4416776	617764	3737480	2897447
10km	50%	35000	2	248	4847620	601018	4188995	2495904
10km	50%	35000	2	253	4337030	586340	3712147	2497742
10km	50%	35000	2	259	4173952	567924	3555420	2287633
10km	50%	35000	2	344	5847717	683768	5116106	3189648
10km	50%	35000	2	269	4729129	592697	4088365	2507993
10km	50%	35000	2	285	4298753	578102	3667648	2612977
10km	50%	35000	2	349	4196340	536420	3606354	2617837
10km	50%	35000	2	437	4707852	604204	4069574	2545070
10km	50%	35000	2	352	5007031	601078	4353656	2914683
10km	50%	35000	2	406	6930127	821368	6032775	3554001
10km	50%	35000	2	255	5844194	746276	5017689	3274626
10km	50%	35000	2	250	6596783	796350	5752511	3606092
10km	50%	35000	2	298	5337175	585272	4689026	2953122
10km	50%	35000	2	189	3884813	525722	3317595	2197233
10km	50%	35000	2	252	4896914	575446	4278687	2572828
10km	50%	35000	2	245	3684173	489596	3152610	2174904
10km	50%	35000	2	302	4049627	515091	3489632	2268700
10km	50%	35000	2	335	4196819	523178	3614825	2172798
10km	50%	35000	2	233	5714072	671361	4967361	3130636
10km	50%	35000	2	354	5563031	630779	4870332	2891485
10km	50%	35000	2	302	4976526	631079	4296577	2305782
10km	50%	35000	2	228	4048193	506399	3462311	2064008
10km	50%	35000	2	267	6033672	724667	5223010	3396882
10km	50%	35000	2	292	4547250	601128	3908657	2422021
10km	50%	35000	2	392	4612766	582256	3993097	2381808
10km	50%	35000	2	301	6387496	731201	5576879	2983668
10km	50%	35000	2	317	4386167	584995	3751995	2387492
10km	50%	35000	2	296	5263796	648733	4562856	2972697
10km	50%	35000	2	282	4954719	616513	4285048	2986305
10km	50%	35000	2	227	4341634	611790	3681391	2786476
10km	50%	35000	2	247	4298836	569918	3677663	2406190
10km	50%	35000	2	213	4402325	566806	3796573	2344022
10km	50%	35000	2	254	4450398	626094	3764856	2235654
10km	50%	35000	2	210	4118308	547113	3541215	2623761
10km	50%	35000	2	270	4881712	619222	4203200	2850162
10km	50%	35000	2	321	4229528	531118	3664259	2264761
10km	50%	35000	2	251	4344182	610202	3694548	2370377
10km	50%	35000	2	505	5238834	604540	4572825	3014681
10km	50%	35000	2	204	4346620	556415	3758586	2274402
10km	50%	35000	2	260	5128015	633037	4438498	2865066
10km	50%	35000	2	314	4284223	583136	3641534	2464384
10km	50%	35000	2	252	4595257	623800	3928823	2559994
10km	50%	35000	2	310	4923728	557387	4317606	2499807
10km	50%	35000	2	296	6178458	730472	5385119	3085020
10km	50%	35000	2	289	5659827	728570	4833986	2944809
10km	50%	35000	2	416	4777185	614987	4096910	2465971
10km	50%	35000	2	282	5457000	658749	4738596	3319096
10km	50%	35000	2	240	4648108	571632	4038760	2429262
10km	50%	35000	2	365	6157801	696735	5418150	3183533
10km	50%	35000	2	326	4398640	591578	3762086	2386100
10km	50%	35000	2	261	5748107	664081	5033504	3245725
10km	50%	35000	2	275	5254652	626848	4539464	3384546
10km	50%	35000	2	226	4008115	536189	3440224	1807352
10km	50%	35000	2	223	4274646	592219	3641818	2456382
10km	50%	35000	2	284	5349147	613724	4691147	2945223
10km	50%	35000	2	393	4750262	526138	4181600	2585692
10km	50%	35000	2	278	5848797	681876	5117802	3265592
10km	50%	35000	2	195	4767567	655073	4072295	2280291
10km	50%	35000	2	309	5413069	675396	4675714	2672682
10km	50%	35000	2	271	5260315	729451	4481276	3265123
10km	50%	35000	2	211	4254049	544302	3675570	2285644
10km	50%	35000	2	261	4206199	550464	3605224	2123770
10km	50%	35000	2	263	4304253	588145	3670715	2460130
10km	50%	35000	2	437	4149058	519832	3582761	2253015
10km	50%	35000	2	241	4910847	568495	4287622	2547674
10km	50%	35000	2	305	3670096	469337	3164697	2348405
10km	50%	35000	2	235	4007591	521141	3444345	2280183
10km	50%	35000	2	270	4398505	567797	3788751	2013990
10km	50%	35000	2	280	5732141	675593	4981529	3047414
10km	50%	35000	2	286	5567203	656921	4859986	3140329
10km	50%	35000	2	302	3804867	484959	3278591	2187237
10km	50%	35000	2	299	4389777	590264	3735038	2873413
10km	50%	35000	2	257	5199931	596185	4559904	2539373
10km	50%	35000	2	257	4861549	578612	4202013	2839184
10km	50%	35000	2	362	4063074	556380	3451952	2402935
10km	50%	35000	2	472	6646288	725177	5843828	3701500
10km	50%	35000	2	259	5756940	714050	4976120	3672519
10km	50%	35000	2	286	4589888	576923	3968883	2577571
10km	50%	35000	2	343	5476615	642830	4775024	3185389
10km	50%	35000	2	209	4547459	556260	3951463	2708336
10km	50%	35000	2	409	6209390	778649	5378099	3756713
10km	50%	35000	2	253	4583567	545480	3989648	2409126
10km	50%	35000	2	258	4439809	591919	3813493	2226015
10km	50%	35000	2	346	5702472	693741	4929734	3141197
10km	50%	35000	2	212	3803310	523791	3233332	2033814
10km	50%	35000	2	386	5553412	593655	4893927	2797998
10km	50%	35000	2	278	4194334	552868	3592312	2734261
10km	50%	35000	2	215	4538282	624334	3867817	2134369
10km	50%	35000	2	232	5042680	636993	4340683	2597022
10km	50%	35000	2	280	4955633	683699	4205529	2961988
10km	50%	35000	2	251	4011260	527089	3408999	2188165
10km	50%	35000	2	329	6047825	687006	5304240	2890732
10km	50%	35000	2	334	4372317	621646	3691634	2539240
10km	50%	35000	2	312	5723166	697738	4960901	3061043
10km	50%	35000	2	247	4397897	562907	3778374	2632802
10km	50%	35000	2	252	4854252	621877	4161467	2564322
10km	50%	35000	2	226	4903898	544676	4321617	2659670
10km	50%	35000	2	273	3650407	497693	3108172	1972732
10km	50%	35000	2	209	4433222	582639	3805953	2394885
10km	50%	35000	2	255	4712248	596979	4051267	2229374
10km	50%	35000	2	343	4979380	624556	4316572	2382862
10km	50%	35000	2	316	5824805	686926	5071085	2861232
10km	50%	35000	2	309	6118929	731784	5331646	3547132
10km	50%	35000	2	264	6046250	772043	5198073	3093294
10km	50%	35000	2	296	5308405	660474	4583972	2581008
10km	50%	35000	2	290	5781474	636941	5088167	3057562
10km	50%	35000	2	289	4516673	600002	3871077	2549866
10km	50%	35000	2	238	4307746	591302	3663331	2200229
10km	50%	35000	2	255	4309144	513034	3754954	2627174
10km	50%	35000	2	265	5895963	671586	5152564	2976985
10km	50%	35000	2	325	4664500	664247	3948462	2784540
10km	50%	35000	2	402	4232185	547842	3623764	2329538
10km	50%	35000	2	368	6527997	818633	5638298	3419776
10km	50%	35000	2	256	4947179	659028	4228797	2437992
10km	50%	35000	2	377	6803727	805291	5935088	3464324
10km	50%	35000	2	273	4854714	657643	4146156	2382504
10km	50%	35000	2	263	4583404	578282	3948144	2271420
10km	50%	35000	2	287	3054823	414008	2606490	1932875
10km	50%	35000	2	337	5791777	641644	5091545	3590795
10km	50%	35000	2	242	4670151	578178	4033202	2394066
10km	50%	35000	2	261	3815745	517783	3265447	2280000
10km	50%	35000	2	203	3803964	503375	3243891	2244201
10km	50%	35000	2	339	6055631	710972	5290667	3015799
10km	50%	35000	2	235	4005989	484389	3456420	2347568
10km	50%	35000	2	199	3647549	506505	3096897	2053985
10km	50%	35000	2	275	4385585	584287	3735880	2791792
10km	50%	35000	2	326	5122148	659593	4409470	3269171
10km	50%	35000	2	264	4873416	699649	4120485	2478469
10km	50%	35000	2	335	5751694	635487	5062444	2953383
10km	50%	35000	2	219	4488586	532480	3894363	2666163
10km	50%	35000	2	276	4460896	590694	3797058	2493717
10km	50%	35000	2	195	4276382	593105	3638172	2318288
10km	50%	35000	2	351	5371599	700970	4581397	2903313
10km	50%	35000	2	334	4816262	642862	4085362	2898486
10km	50%	35000	2	389	5070593	611063	4418907	2779891
10km	50%	35000	2	326	4058183	523144	3486517	2655352
10km	50%	35000	2	316	4564734	583374	3933660	2514878
10km	50%	35000	2	258	4329495	548824	3736298	2281136
10km	50%	35000	2	324	4224421	555774	3616676	2344503
10km	50%	35000	2	361	4118945	523212	3559199	1937936
10km	50%	35000	2	214	4678538	659859	3969785	2372705
10km	50%	35000	2	243	4533466	591206	3904824	2887413
10km	50%	35000	2	231	4218448	560028	3594967	2373657
10km	50%	35000	2	194	3644355	530192	3083682	2128510
10km	50%	35000	2	328	5773248	656650	5070960	3206530
10km	50%	35000	2	279	5016446	639410	4328979	2654120
10km	50%	35000	2	292	5119907	602192	4454352	2971369
10km	50%	35000	2	327	5206213	633237	4525913	2763898
10km	50%	35000	2	287	4266702	575056	3655659	2240174
10km	50%	35000	2	200	4421858	565311	3798477	2376967
10km	50%	35000	2	262	4894565	614383	4229103	2673765
10km	50%	35000	2	315	4329884	533063	3763635	2633121
10km	50%	35000	2	201	4213891	596176	3562116	2386002
10km	50%	35000	2	430	5968270	782617	5124391	3576896
10km	50%	35000	2	286	5642789	703049	4879516	2895280
10km	50%	35000	2	341	5840728	760445	5013258	3157565
10km	50%	35000	2	285	4757035	646444	4059950	2576742
10km	50%	35000	2	385	4286194	592631	3643677	2507078
10km	50%	35000	2	402	5651891	625143	4984073	3208744
10km	50%	35000	2	427	5302369	697585	4539516	3362676
10km	50%	35000	2	187	4560886	566180	3946549	2593749
10km	50%	35000	2	232	4295021	574018	3683200	2278341
10km	50%	35000	2	279	5635064	728727	4857981	2945509
10km	50%	35000	2	220	4485380	575225	3864793	2790136
10km	50%	35000	2	262	5128283	612349	4446259	2780784
10km	50%	35000	2	259	5244239	669196	4520352	2448888
10km	50%	35000	2	235	3964699	529661	3386410	2201942
10km	50%	35000	2	267	4608942	571309	3983810	2493819
10km	50%	35000	2	288	4540109	625227	3871265	2464661
10km	50%	35000	2	254	6390687	721965	5611719	2830251
10km	50%	35000	2	612	5368664	774327	4530523	2971543
10km	50%	35000	2	225	4986178	594324	4347446	3026934
10km	50%	35000	2	267	4052115	539637	3460838	2031833
10km	50%	35000	2	279	4233387	532094	3642160	2236542
10km	50%	35000	2	327	5383748	659227	4678319	3143371
10km	50%	35000	2	248	4703172	640129	4019255	2857283
10km	50%	35000	2	260	3780973	516210	3223618	2540300
10km	50%	35000	2	322	5252974	625336	4584862	2968829
10km	50%	35000	2	243	5136587	661611	4396901	2765496
10km	50%	35000	2	281	4332017	565276	3714002	2480941
10km	50%	35000	2	269	4234892	540660	3653658	2499105
10km	50%	35000	2	293	5133790	598344	4476710	2800550
10km	50%	35000	2	371	3975938	523429	3400371	2469827
10km	50%	35000	2	300	4313476	570015	3695424	2576768
10km	50%	35000	2	280	4630699	660021	3928999	2547492
10km	50%	35000	2	356	4486017	585829	3853693	2211649
10km	50%	35000	2	312	5358686	676393	4626061	2960191
10km	50%	35000	2	254	4611128	607702	3928637	2927640
10km	50%	35000	2	446	4287034	549348	3698360	2255821
10km	50%	35000	2	280	5786689	670093	5021447	3088079
10km	50%	35000	2	329	5301227	654676	4594393	2972668
10km	50%	35000	2	239	4514885	578257	3904931	2408221
10km	50%	35000	2	273	4188816	572095	3587798	2155931
10km	50%	35000	2	335	5220178	665272	4504552	2975508
10km	50%	35000	2	253	4670809	610877	4026868	2622127
10km	50%	35000	2	206	5350967	692729	4602039	2763034
10km	50%	35000	2	226	5945761	703276	5195029	2701322
10km	50%	35000	2	235	5198261	691524	4448173	2865772
10km	50%	35000	2	259	3812573	486013	3289253	2003859
10km	50%	35000	2	202	4729791	652813	4019256	2875308
10km	50%	35000	2	278	5992446	708871	5203287	3123813
10km	50%	35000	2	328	5068553	625627	4400294	2990029
10km	50%	35000	2	309	5157711	712034	4345076	3256088
10km	50%	35000	2	263	6040997	739333	5236968	3345077
10km	50%	35000	2	358	5325158	653646	4623131	2962168
10km	50%	35000	2	234	4327751	569879	3721986	2101447
10km	50%	35000	2	286	5603157	652868	4891019	2902702
10km	50%	35000	2	315	4013582	543285	3422255	2593776
10km	50%	35000	2	256	5300261	616503	4621188	2777165
10km	50%	35000	2	257	4554897	622444	3877783	2860185
10km	50%	35000	2	356	6911669	759922	6069509	3835358
10km	50%	35000	2	215	4295948	555268	3695351	2480539
10km	50%	35000	2	310	6596039	792051	5737714	3521404
10km	50%	35000	2	219	5176462	593803	4529598	3191032
10km	50%	35000	2	241	4419939	529256	3842673	2269785
10km	50%	35000	2	265	4735329	621813	4046947	2566379
10km	50%	35000	2	352	4779943	659130	4049054	3168816
10km	50%	35000	2	486	4246177	575061	3625473	2656393
10km	50%	35000	2	229	4483455	572530	3866732	2402601
10km	50%	35000	2	252	5699741	680976	4971473	3069365
10km	50%	35000	2	233	4488651	569759	3867618	2785987
10km	50%	35000	2	211	4777821	627476	4082676	2761248
10km	50%	35000	2	238	4231620	575367	3564069	2198569
10km	50%	35000	2	348	4208550	572889	3576347	2867052
10km	50%	35000	2	241	4559905	547985	3974464	2376839
10km	50%	35000	2	278	5956220	656610	5240299	3031620
10km	50%	35000	2	262	5735248	648578	5037498	3252102
10km	50%	35000	2	309	6491425	683796	5741599	3403502
10km	50%	35000	2	251	5276712	665152	4554348	2902036
10km	50%	35000	2	347	5429522	696086	4663872	2983470
10km	50%	35000	2	404	5466015	662641	4750139	2802807
10km	50%	35000	2	345	5761490	633099	5084058	2920708
10km	50%	35000	2	440	4607788	639199	3931613	2602979
10km	50%	35000	2	272	4227430	571826	3621980	2276147
10km	50%	35000	2	277	5287167	638786	4602656	2853652
10km	50%	35000	2	318	5123894	688587	4377789	2655171
10km	50%	35000	2	308	6446956	705637	5649242	2968569
10km	50%	35000	2	264	4165009	572576	3551871	2238045
10km	50%	35000	2	272	5316677	693778	4571295	2727072
10km	50%	35000	2	269	4206100	596151	3567305	2248141
10km	50%	35000	2	443	4613658	568981	3974124	2197649
10km	50%	35000	2	331	5925619	678235	5184281	3279471
10km	50%	35000	2	305	6151241	649621	5392918	3496802
10km	50%	35000	2	296	5400603	613568	4724174	3128657
10km	50%	35000	2	300	4494165	586114	3860212	2065752
10km	50%	35000	2	247	4770331	658493	4036564	2627421
10km	50%	35000	2	277	5059404	688984	4295790	2932053
10km	50%	35000	2	188	4387510	562877	3775360	2607781
10km	50%	35000	2	400	4143086	536240	3572856	2369215
10km	50%	35000	2	219	4663402	559314	4045737	2746409
10km	50%	35000	2	205	3991576	526231	3421557	2363315
10km	50%	35000	2	362	6414531	748767	5611304	3338704
10km	50%	35000	2	326	6140160	701317	5381174	3397269
10km	50%	35000	2	252	4296879	579159	3657040	2334737
10km	50%	35000	2	291	4909368	592593	4256729	2750732
10km	50%	35000	2	296	4316590	587893	3694642	2261933
10km	50%	35000	2	242	4315779	565930	3673284	2584126
10km	50%	35000	2	196	4623601	593217	3985634	2695879
10km	50%	35000	2	285	4034429	544296	3465294	2223820
10km	50%	35000	2	218	5067016	668158	4331068	2692478
10km	50%	35000	2	243	4636924	633456	3922712	2576004
10km	50%	35000	2	234	5869747	781840	4991162	3409958
10km	50%	35000	2	240	4887514	615794	4230550	2513161
10km	50%	35000	2	236	4469439	614456	3805769	2686266
10km	50%	35000	2	244	4094614	529802	3527396	2392657
10km	50%	35000	2	322	5535499	712310	4727389	2982055
10km	50%	35000	2	248	5084157	620373	4405847	2978083
10km	50%	35000	2	252	4933133	635106	4250411	2689852
10km	50%	35000	2	252	4929528	644803	4233833	2713453
10km	50%	35000	2	216	5095019	663649	4342429	2977309
10km	50%	35000	2	198	3926624	529464	3368370	1948688
10km	50%	35000	2	239	5201082	589362	4554630	2812722
10km	50%	35000	2	252	4075428	542572	3493069	2409444
10km	50%	35000	2	245	5550533	699676	4802690	2761700
10km	50%	35000	2	256	4411142	562392	3822061	2708636
10km	50%	35000	2	228	4008177	510234	3449512	2291382
10km	50%	35000	2	266	4907322	605319	4252790	2562234
10km	50%	35000	2	280	5477635	677503	4756442	2805079
10km	50%	35000	2	245	4766274	609908	4118231	2786517
10km	50%	35000	2	261	6415575	708372	5652578	3169914
10km	50%	35000	2	247	4464334	645129	3760251	2319728
10km	50%	35000	2	361	5701185	632240	5007724	2909062
10km	50%	35000	2	245	4749626	592701	4101379	2576707
10km	50%	35000	2	267	5241074	639960	4557485	3016275
10km	50%	35000	2	338	4618163	614948	3943294	2527564
10km	50%	35000	2	311	4600917	602878	3946128	2293423
10km	50%	35000	2	247	4976229	608362	4329266	3358036
10km	50%	35000	2	325	5004753	638501	4306530	2695791
10km	50%	35000	2	250	5529396	704715	4780276	2536091
10km	50%	35000	2	205	5239421	688978	4495456	2765641
10km	50%	35000	2	316	5025202	575670	4395894	2644778
10km	50%	35000	2	338	6089316	666938	5357856	3350763
10km	50%	35000	2	287	5694314	681431	4953044	3210651
10km	50%	35000	2	254	5511419	664372	4790740	3220046
10km	50%	35000	2	268	4423426	544872	3826148	2254589
10km	50%	35000	2	308	5035970	675306	4287374	2901813
10km	50%	35000	2	253	4319085	563081	3671215	2187096
10km	50%	35000	2	266	4033508	555850	3437468	2376038
10km	50%	35000	2	351	5771670	698507	5021409	3431635
10km	50%	35000	2	200	3997969	501197	3424860	1973866
10km	50%	35000	2	282	4758512	638151	4073055	2741329
10km	50%	35000	2	416	4316396	549399	3724382	2360172
10km	50%	35000	2	288	5189035	674083	4460218	2939551
10km	50%	35000	2	222	4680045	688887	3937052	2704278
10km	50%	35000	2	347	6503284	741071	5696193	3189102
10km	50%	35000	2	284	6851395	790481	6017231	3658472
10km	50%	35000	2	322	4571265	602776	3914776	2738463
10km	50%	35000	2	290	5053012	656779	4340911	3232108
10km	50%	35000	2	239	4639003	593263	3991414	2957038
10km	50%	35000	2	289	4903989	625821	4234344	2585326
10km	50%	35000	2	376	5529111	627004	4841044	3181135
10km	50%	35000	2	251	4578991	570053	3969920	2425326
10km	50%	35000	2	228	4502352	582747	3880260	2789715
10km	50%	35000	2	294	5361522	609726	4699512	3054561
10km	50%	35000	2	242	4115804	511865	3573230	2354468
10km	50%	35000	2	340	6025136	706310	5240958	3394539
10km	50%	35000	2	329	4666679	587884	4032892	3047114
10km	50%	35000	2	208	4255291	574057	3623182	2389902
10km	50%	35000	2	252	3802648	481350	3269213	2726580
10km	50%	35000	2	186	3188757	452089	2697895	2096734
10km	50%	35000	2	270	5243160	617295	4559668	2999882
10km	50%	35000	2	248	4868364	634598	4176557	3249359
10km	50%	35000	2	247	6673096	771896	5860648	3321496
10km	50%	35000	2	259	4246876	576771	3630381	2115465
10km	50%	35000	2	215	5234466	680875	4499403	2636086
10km	50%	35000	2	270	5075848	663775	4334968	2593318
10km	50%	35000	2	223	4540123	609441	3896060	2919502
10km	50%	35000	2	320	5700312	685729	4971747	3230771
10km	50%	35000	2	201	3904612	560527	3297197	2313739
10km	50%	35000	2	249	5200281	609316	4517746	3055551
10km	50%	35000	2	314	5306984	686150	4563833	3418373
10km	50%	35000	2	308	3893270	491418	3369354	2118711
10km	50%	35000	2	276	3862430	541641	3288427	2252556
10km	50%	35000	2	218	3627819	488387	3085677	2108940
10km	50%	35000	2	204	5005182	647529	4294540	3124712
10km	50%	35000	2	248	3951133	521438	3386707	2197839
10km	50%	35000	2	289	5925464	699006	5169486	2853785
10km	50%	35000	2	316	5173704	742952	4323003	3224680
10km	50%	35000	2	269	4838919	607326	4152458	2782538
10km	50%	35000	2	247	5646837	716309	4875347	2701078
10km	50%	35000	2	336	6594949	701361	5824039	3451333
10km	50%	35000	2	252	4573434	578174	3938111	2616057
10km	50%	35000	2	339	4989474	651240	4277818	3146296
10km	50%	35000	2	274	4104469	532736	3514212	2143193
10km	50%	35000	2	230	4483124	551747	3860225	2705533
10km	50%	35000	2	291	5925880	732667	5118634	3169741
10km	50%	35000	2	303	3810613	516036	3220547	2287141
10km	50%	35000	2	421	5615095	692250	4839264	3629133
10km	50%	35000	2	322	5728470	663138	5010635	3165785
10km	50%	35000	2	364	6738319	783026	5860498	3960852
10km	50%	35000	2	351	4201808	553745	3579740	2091945
10km	50%	35000	2	297	6372173	726169	5590161	3065240
10km	50%	35000	2	312	4418478	591141	3790005	2357309
10km	50%	35000	2	284	4839619	635457	4153658	3052666
10km	50%	35000	2	316	4653549	559606	4037877	3160378
10km	50%	35000	2	326	4461141	579841	3846074	2652362
10km	50%	35000	2	277	5188618	671677	4437832	3547218
10km	50%	35000	2	245	4150709	579067	3528117	2598400
10km	50%	35000	2	240	4654985	567087	4049918	2745490
10km	50%	35000	2	383	6312404	733093	5527716	3975120
10km	50%	35000	2	403	6287130	778461	5452883	3760264
10km	50%	35000	2	220	7048161	837916	6142026	3718487
10km	50%	35000	2	250	5791479	681964	5066108	3229103
10km	50%	35000	2	198	3503619	470098	2987695	2023664
10km	50%	35000	2	243	4635322	590939	4003634	2606116
10km	50%	35000	2	327	4241529	570980	3629438	2309213
10km	50%	35000	2	244	4479048	589583	3864118	2511907
10km	50%	35000	2	273	5275285	634022	4583516	2526569
10km	50%	35000	2	249	5300275	644399	4603637	3071686
10km	50%	35000	2	311	6010947	721105	5206782	3064776
10km	50%	35000	2	233	4207694	559946	3595896	2289151
10km	50%	35000	2	375	4009624	499152	3451049	2092115
10km	50%	35000	2	261	5337148	659589	4625964	2645481
10km	50%	35000	2	300	6708080	740132	5925646	2988488
10km	50%	35000	2	438	6365266	653857	5637710	3281844
10km	50%	35000	2	269	4826573	641960	4131802	2783833
10km	50%	35000	2	315	4739531	605182	4093405	2627389
10km	50%	35000	2	378	5854647	637747	5144329	3087506
10km	50%	35000	2	321	6220972	749583	5402024	3540085
10km	50%	35000	2	394	5077811	637297	4381317	2819741
10km	50%	35000	2	277	4582262	592830	3936973	2821791
10km	50%	35000	2	305	4350591	597764	3697032	2537134
10km	50%	35000	2	204	4705239	624234	4040904	2852591
10km	50%	35000	2	266	4733006	636028	4063285	2418148
10km	50%	35000	2	294	4464631	609224	3809109	2533738
10km	50%	35000	2	308	3791554	510814	3230087	1955071
10km	50%	35000	2	265	4931306	633454	4252685	2850457
10km	50%	35000	2	321	5108645	605761	4457502	2800200
10km	50%	35000	2	190	4694890	666617	3952027	2543942
10km	50%	35000	2	252	4575552	593015	3913340	2463427
10km	50%	35000	2	251	3757809	548096	3156253	2437326
10km	50%	35000	2	294	5762778	654667	5042619	2950389
10km	50%	35000	2	218	4657681	634577	3946283	2528354
10km	50%	35000	2	286	5067010	621351	4391516	2455866
10km	50%	35000	2	269	4200196	587230	3570443	2845599
10km	50%	35000	2	269	3978815	558183	3370828	2487636
10km	50%	35000	2	352	4227485	571859	3618108	2262090
10km	50%	35000	2	188	3509811	466448	3000411	1877844
10km	50%	35000	2	253	3887212	591970	3260101	2533941
10km	50%	35000	2	226	3418786	482283	2897717	2253883
10km	50%	35000	2	247	4075541	550315	3468886	2703126
10km	50%	35000	2	257	4751409	591172	4133710	2674879
10km	50%	35000	2	267	4650266	536363	4069773	2876113
10km	50%	35000	2	248	5937734	646676	5217733	2977882
10km	50%	35000	2	255	4210454	501020	3630163	2320434
10km	50%	35000	2	308	4871410	591507	4247459	2597319
10km	50%	35000	2	269	4203480	569211	3582786	2314332
10km	50%	35000	2	278	4648832	616746	3979677	2490955
10km	50%	35000	2	398	4294867	554392	3689363	2297218
10km	50%	35000	2	198	3395746	469388	2898952	2140048
10km	50%	35000	2	290	4359582	561848	3749381	2363584
10km	50%	35000	2	320	4243574	610753	3590274	2781075
10km	50%	35000	2	293	4281436	544390	3701070	2416872
10km	50%	35000	2	277	3969681	555809	3370581	2118227
10km	50%	35000	2	232	4755184	648689	4051968	2661544
10km	50%	35000	2	316	5672840	682110	4946230	3061333
10km	50%	35000	2	333	5207415	665128	4473624	2896886
10km	50%	35000	2	253	4583159	629057	3896920	2480736
10km	50%	35000	2	287	5245892	677474	4524860	2636329
10km	50%	35000	2	195	3552875	480137	3029042	2383661
10km	50%	35000	2	355	4983058	615519	4297452	2455857
10km	50%	35000	2	241	4896058	660114	4199954	2908213
10km	50%	35000	2	279	5494164	646458	4800397	3457351
10km	50%	35000	2	256	4043750	494965	3490502	2053537
10km	50%	35000	2	210	5362089	681899	4645667	2709313
10km	50%	35000	2	312	4321797	563296	3713274	1980607
10km	50%	35000	2	214	4200130	570396	3566468	2164332
10km	50%	35000	2	192	4077019	584808	3417210	2614572
10km	50%	35000	2	249	4788395	673369	4052400	2859099
10km	50%	35000	2	320	6175257	698024	5392662	3177236
10km	50%	35000	2	548	4489024	537493	3896431	3086547
10km	50%	35000	2	301	4942889	661635	4206865	2722421
10km	50%	35000	2	301	4276142	591593	3628931	2866325
10km	50%	35000	2	306	3849999	522976	3290588	2160357
10km	50%	35000	2	454	6150032	668591	5410392	3072183
10km	50%	35000	2	314	5333588	664874	4615789	3012726
10km	50%	35000	2	269	5168813	640109	4491370	3214075
10km	50%	35000	2	296	4314381	609358	3658514	2335406
10km	50%	35000	2	466	5804901	646131	5108776	2822924
10km	50%	35000	2	344	5819234	676790	5078320	3017535
10km	50%	35000	2	314	4492631	600333	3840803	2449790
10km	50%	35000	2	324	4521239	660701	3804652	2764373
10km	50%	35000	2	311	5197478	701726	4434501	2903426
10km	50%	35000	2	388	5216453	676588	4453683	2952700
10km	50%	35000	2	295	4776221	634526	4092634	3067893
10km	50%	35000	2	320	5484066	642019	4788772	2938909
10km	50%	35000	2	342	4787736	554252	4175520	2566420
10km	50%	35000	2	357	4110400	538607	3505147	2497718
10km	50%	35000	2	227	4613008	595918	3968245	2629489
10km	50%	35000	2	287	5236463	594165	4585084	3137991
10km	50%	35000	2	278	5234198	650657	4531580	2722096
10km	50%	35000	2	427	4550021	557631	3955038	2413390
10km	50%	35000	2	385	6529311	693209	5785689	3347087
10km	50%	35000	2	291	4768750	605147	4106678	2372238
10km	50%	35000	2	201	4812646	652099	4101467	2335391
10km	50%	35000	2	339	4936703	649891	4234923	2263119
10km	50%	35000	2	222	4516819	604048	3845568	2229160
10km	50%	35000	2	304	5517886	645600	4822771	3087282
10km	50%	35000	2	200	4620163	555843	4015076	2524204
10km	50%	35000	2	306	6886636	804859	6011229	3653184
10km	50%	35000	2	285	5316914	661173	4609288	2679529
10km	50%	35000	2	239	4243882	543304	3659447	2129120
10km	50%	35000	2	240	5616752	677436	4877175	2741484
10km	50%	35000	2	405	6920465	795052	6074330	3335269
10km	50%	35000	2	243	4651094	626665	3965917	2665168
10km	50%	35000	2	221	3938692	480042	3417971	2315779
10km	50%	35000	2	213	4417562	581484	3774098	2554734
10km	50%	35000	2	210	5243787	684291	4507375	2563579
10km	50%	35000	2	332	4884117	672946	4172303	2850275
10km	50%	35000	2	304	6286364	723273	5479357	3453935
10km	50%	35000	2	285	4378227	580828	3760068	2405039
10km	50%	35000	2	381	4771371	625437	4098750	2538218
10km	50%	35000	2	304	4687122	620284	4024624	2368061
10km	50%	35000	2	264	4833037	581209	4194176	2702175
10km	50%	35000	2	351	4339509	571287	3732274	2273259
10km	50%	35000	2	284	4978155	617730	4305196	2783279
10km	50%	35000	2	382	5039211	674491	4291761	2963185
10km	50%	35000	2	262	5462098	703938	4722943	2935425
10km	50%	35000	2	292	4528516	557961	3939443	2461125
10km	50%	35000	2	377	4429870	578268	3786279	2330638
10km	50%	35000	2	269	6221537	763353	5396372	2923026
10km	50%	35000	2	412	4997185	629619	4325144	3341371
10km	50%	35000	2	511	4918608	589249	4286852	2904668
10km	50%	35000	2	250	5178671	622317	4495221	2858889
10km	50%	35000	2	298	5646770	658792	4952474	3499869
10km	50%	35000	2	355	4866795	581613	4238409	2711960
10km	50%	35000	2	308	3641416	493521	3082010	2249790
10km	50%	35000	2	338	4931966	637974	4243608	2649736
10km	50%	35000	2	299	5571262	697564	4822557	3058213
10km	50%	35000	2	301	6435870	780655	5580087	3310177
10km	50%	35000	2	379	4409921	578029	3782820	2595850
10km	50%	35000	2	284	4402108	576144	3777415	2666954
10km	50%	35000	2	242	4992109	648494	4287225	3158739
10km	50%	35000	2	198	4309021	589705	3671415	2169777
10km	50%	35000	2	432	5644397	728721	4871380	2992544
10km	50%	35000	2	211	4334301	591170	3686074	2460758
10km	50%	35000	2	214	4373154	580473	3765835	2606790
10km	50%	35000	2	244	4851581	647467	4143104	2500906
10km	50%	35000	2	320	5107595	666019	4361144	2818491
10km	50%	35000	2	293	5628766	670371	4894360	2808400
10km	50%	35000	2	361	5848833	741485	5053894	3415388
10km	50%	35000	2	225	4600173	600587	3971636	2498561
10km	50%	35000	2	211	5217480	667781	4473664	2498603
10km	50%	35000	2	259	4323931	532942	3749391	2645394
10km	50%	35000	2	272	6137469	661711	5378325	3438736
10km	50%	35000	2	274	3773785	521250	3210234	2414425
10km	50%	35000	2	295	3946742	541239	3353682	2105891
10km	50%	35000	2	270	4496751	568472	3883471	2628367
10km	50%	35000	2	301	4249688	521455	3693534	2194534
10km	50%	35000	2	260	4765420	643577	4069827	2586963
10km	50%	35000	2	405	5596877	634593	4914926	3174369
10km	50%	35000	2	264	5417589	660006	4710306	2767356
10km	50%	35000	2	268	4838953	601137	4180160	2469268
10km	50%	35000	2	292	4735528	591577	4042732	2977936
10km	50%	35000	2	333	3984270	571782	3352699	2240693
10km	50%	35000	2	289	5586007	627514	4908818	3156637
10km	50%	35000	2	261	4720199	633286	4031371	2824762
10km	50%	35000	2	304	4296578	568617	3660913	2553975
10km	50%	35000	2	388	4428005	557319	3820738	2209365
10km	50%	35000	2	365	4644053	604545	3977644	2845029
10km	50%	35000	2	326	6032271	715561	5238160	3369304
10km	50%	35000	2	315	4358085	541227	3767744	2110153
10km	50%	35000	2	311	4406870	564413	3781597	2336508
10km	50%	35000	2	307	5738473	669944	5027429	3396531
10km	50%	35000	2	244	5237381	640586	4559225	2493355
10km	50%	35000	2	254	4939025	637758	4248519	2570626
10km	50%	35000	2	331	4883625	572483	4267321	2796573
10km	50%	35000	2	336	4739271	610368	4088761	2465925
10km	50%	35000	2	494	5975540	698838	5230100	2827406
10km	50%	35000	2	237	5816829	666986	5083124	3465303
10km	50%	35000	2	305	4088859	553404	3502079	2045044
10km	50%	35000	2	337	4176691	523397	3620523	2533052
10km	50%	35000	2	294	5124202	591565	4481593	2809264
10km	50%	35000	2	313	4378823	552040	3781883	2369683
10km	50%	35000	2	318	4151758	549788	3545924	2309876
10km	50%	35000	2	297	4892897	671867	4178254	3327024
10km	50%	35000	2	284	4728959	634796	4023356	2525244
10km	50%	35000	2	273	5242104	712079	4472176	2512700
10km	50%	35000	2	229	4785111	651862	4077285	2614021
10km	50%	35000	2	235	5467595	572275	4848773	2854628
10km	50%	35000	2	304	5271106	675366	4533219	2709978
10km	50%	35000	2	278	4528757	610408	3873146	2658217
10km	50%	35000	2	312	5894217	688012	5158413	3116510
10km	50%	35000	2	242	4725141	596997	4078563	2919077
10km	50%	35000	2	388	4342467	584456	3715236	2699492
10km	50%	35000	2	294	5416552	681536	4676474	2760097
10km	50%	35000	2	358	6310454	637676	5634128	3252295
10km	50%	35000	2	205	4644372	586231	4011441	2519557
10km	50%	35000	2	265	5260392	670793	4528498	3025144
10km	50%	35000	2	356	5068805	658828	4347661	2742403
10km	50%	35000	2	231	4494149	610487	3839927	2456864
10km	50%	35000	2	435	6277751	754463	5441093	3596569
10km	50%	35000	2	322	5356144	632984	4649301	2994958
10km	50%	35000	2	234	3803599	474964	3287388	2185492
10km	50%	35000	2	223	4589332	561212	3982244	2403897
10km	50%	35000	2	229	4603215	595751	3960613	2747384
10km	50%	35000	2	218	4123893	522396	3578929	2546965
10km	50%	35000	2	247	4341927	568180	3734539	2694698
10km	50%	35000	2	282	4602676	593009	3959019	2869267
10km	50%	35000	2	268	4258756	592710	3618764	2861065
10km	50%	35000	2	274	4274086	548928	3653901	2449816
10km	50%	35000	2	265	5308350	664484	4544649	3258320
10km	50%	35000	2	384	4681097	581884	4064408	2347952
10km	50%	35000	2	202	4341940	567578	3743330	2192406
10km	50%	35000	2	241	3884813	557737	3295483	2419810
10km	50%	35000	2	227	5733606	690209	5004062	2893641
10km	50%	35000	2	430	5181278	629965	4493334	2536938
10km	50%	35000	2	293	4744952	568478	4140454	2684531
10km	50%	35000	2	325	6605300	726405	5821163	3322899
10km	50%	35000	2	338	4249229	540237	3656958	2290642
10km	50%	35000	2	362	4608469	589188	3961613	3243779
10km	50%	35000	2	261	4439149	590976	3804630	2501806
10km	50%	35000	2	209	4931849	608796	4275729	2449636
10km	50%	35000	2	361	5923009	664576	5204705	3062851
10km	50%	35000	2	299	5585060	706536	4807617	3105759
10km	50%	35000	2	434	4845389	625097	4178021	2811175
10km	50%	35000	2	331	4657678	623868	3980925	2543835
10km	50%	35000	2	365	4913129	622687	4246510	3061664
10km	50%	35000	2	270	3866659	524769	3273834	2114143
10km	50%	35000	2	317	4416210	519028	3832007	2666548
10km	50%	35000	2	215	4624361	630240	3950965	2522526
10km	50%	35000	2	234	4714265	591025	4082377	2897130
10km	50%	35000	2	275	5496741	652814	4790946	3031360
10km	50%	35000	2	253	6102019	636665	5378157	3054492
[truncated: 1 more rows]
