# Supplementary material for: Quantifying the Value of Perfect Information in Emergency Vaccination Campaigns
Source: PLoS Comput Biol. 2017 Feb 16;13(2):e1005318. doi: 10.1371/journal.pcbi.1005318 (PMC5312803; doi:10.1371/journal.pcbi.1005318)
Supplement: S1 Data — (ZIP) [file pcbi.1005318.s013.zip › Data/10km vaccination/data5.txt]

vacc_radius	efficacy	capacity	delay	outbreak_duration	livestock_culled	cattle_culled	sheep_culled	vaccinations
10km	50%	35000	4	227	5267533	637444	4578600	3206313
10km	50%	35000	4	270	5617381	637335	4927370	3167942
10km	50%	35000	4	262	5538881	641472	4843286	3144221
10km	50%	35000	4	212	3322960	460409	2822907	2270300
10km	50%	35000	4	367	4928147	669067	4203185	2986859
10km	50%	35000	4	274	5892467	722670	5131457	3303081
10km	50%	35000	4	266	5929154	679714	5181614	2954575
10km	50%	35000	4	343	4190156	541076	3611333	2661067
10km	50%	35000	4	280	3887075	492519	3337209	2399270
10km	50%	35000	4	359	5445366	650827	4751163	3348221
10km	50%	35000	4	285	4376094	600770	3738434	2738173
10km	50%	35000	4	242	3974859	525844	3401737	2636437
10km	50%	35000	4	312	4979817	654284	4273946	2951377
10km	50%	35000	4	311	3755198	462924	3238520	2354230
10km	50%	35000	4	235	4790167	598910	4139136	3062867
10km	50%	35000	4	381	4834904	585281	4191292	3005062
10km	50%	35000	4	276	4542769	588905	3906186	2633106
10km	50%	35000	4	256	6127664	729380	5351720	3694440
10km	50%	35000	4	299	5638000	658373	4915737	3111075
10km	50%	35000	4	378	4222559	552675	3623395	2441635
10km	50%	35000	4	288	5218653	633004	4523271	3485602
10km	50%	35000	4	191	3713368	494959	3179918	2229333
10km	50%	35000	4	212	3679281	480600	3164409	2263648
10km	50%	35000	4	274	4026328	526794	3470414	2566882
10km	50%	35000	4	281	4611844	599438	3956628	2763389
10km	50%	35000	4	208	4755720	665071	4025130	3116368
10km	50%	35000	4	396	5378664	575661	4769125	3156348
10km	50%	35000	4	311	4578565	579459	3945049	2940076
10km	50%	35000	4	276	5878412	724122	5111429	3320937
10km	50%	35000	4	253	5685952	596960	5021055	3016501
10km	50%	35000	4	332	3989139	519153	3418033	2321859
10km	50%	35000	4	246	4066071	514597	3503415	2171282
10km	50%	35000	4	345	4299792	513774	3757094	2494686
10km	50%	35000	4	269	3559853	447388	3070181	2190299
10km	50%	35000	4	272	4423832	560932	3813016	2572114
10km	50%	35000	4	296	5324575	662645	4600742	3049368
10km	50%	35000	4	507	5478701	615189	4806133	3666418
10km	50%	35000	4	226	4697214	548970	4094803	2572629
10km	50%	35000	4	308	4778782	620273	4079223	3117418
10km	50%	35000	4	245	4334107	564205	3725563	2497659
10km	50%	35000	4	330	5357137	615429	4682371	3130760
10km	50%	35000	4	264	5288626	638686	4604549	3361779
10km	50%	35000	4	247	4745584	593269	4090823	2694742
10km	50%	35000	4	245	5271909	705836	4486681	3340689
10km	50%	35000	4	374	4973212	626350	4315783	3615978
10km	50%	35000	4	278	4322216	555523	3723867	2460217
10km	50%	35000	4	250	4552194	556487	3949434	2729762
10km	50%	35000	4	320	4319444	577708	3701761	2430289
10km	50%	35000	4	234	4752708	608803	4077170	2781873
10km	50%	35000	4	287	5239666	636215	4553983	2944007
10km	50%	35000	4	212	4873613	635535	4190501	2342139
10km	50%	35000	4	225	5274614	668658	4551359	3009384
10km	50%	35000	4	268	5653819	609678	4971690	3144426
10km	50%	35000	4	224	5355313	604713	4703207	2824023
10km	50%	35000	4	326	4341563	522171	3774331	2711204
10km	50%	35000	4	368	5038233	554239	4427232	3266989
10km	50%	35000	4	428	4379890	596066	3743660	3050564
10km	50%	35000	4	371	4770999	561114	4172909	2849857
10km	50%	35000	4	230	4682420	631182	3996667	2594818
10km	50%	35000	4	327	4183302	524714	3632339	2823732
10km	50%	35000	4	341	4453381	578501	3804883	2571065
10km	50%	35000	4	257	4846543	636611	4180684	2726174
10km	50%	35000	4	245	3963141	501985	3419243	2712145
10km	50%	35000	4	263	4374128	570182	3763827	2662692
10km	50%	35000	4	165	3470126	483945	2950766	2081256
10km	50%	35000	4	332	3932338	486568	3403713	2357768
10km	50%	35000	4	236	4552517	627145	3867910	2804472
10km	50%	35000	4	224	4798192	585279	4135971	3199070
10km	50%	35000	4	312	3866846	520632	3308900	2560963
10km	50%	35000	4	197	5367860	637271	4666881	2809759
10km	50%	35000	4	451	6580293	735588	5792846	4065536
10km	50%	35000	4	273	4499529	588184	3875918	2629955
10km	50%	35000	4	224	4180324	552258	3600327	2324867
10km	50%	35000	4	402	6051417	727532	5273383	3520060
10km	50%	35000	4	287	5618647	622586	4936544	3259099
10km	50%	35000	4	277	3099543	415018	2635131	2186734
10km	50%	35000	4	276	4570581	568046	3924596	3004897
10km	50%	35000	4	367	4298648	572673	3692349	2827776
10km	50%	35000	4	241	5119972	588382	4484961	3008449
10km	50%	35000	4	318	4487146	528506	3920541	3078293
10km	50%	35000	4	224	4842567	564235	4241617	2824488
10km	50%	35000	4	176	4206037	572956	3569705	2579773
10km	50%	35000	4	429	5450485	598551	4776188	3173252
10km	50%	35000	4	322	5289017	690361	4547819	2876443
10km	50%	35000	4	213	4365392	538705	3786727	2344074
10km	50%	35000	4	259	4211500	534421	3636321	2606062
10km	50%	35000	4	292	5103658	614438	4445599	3196948
10km	50%	35000	4	206	4800022	675288	4078212	3109251
10km	50%	35000	4	181	4393733	579972	3731400	2482932
10km	50%	35000	4	265	5381330	560670	4763565	3129437
10km	50%	35000	4	352	5364976	588333	4708737	3239611
10km	50%	35000	4	223	4828265	608559	4176841	2986131
10km	50%	35000	4	239	4952380	631993	4275112	2713665
10km	50%	35000	4	370	6959338	770856	6113302	4005009
10km	50%	35000	4	419	5601500	655676	4896846	3203793
10km	50%	35000	4	276	4286364	567086	3667290	2388162
10km	50%	35000	4	260	5238373	600623	4575979	2964172
10km	50%	35000	4	262	4801952	565226	4180001	2690031
10km	50%	35000	4	234	4454062	576518	3833066	2653875
10km	50%	35000	4	249	6327183	648290	5616487	3201044
10km	50%	35000	4	351	5412166	645028	4719143	3270826
10km	50%	35000	4	191	4401616	589899	3759600	2430195
10km	50%	35000	4	232	4635261	577014	4009581	2647510
10km	50%	35000	4	421	4540941	565085	3939153	2787864
10km	50%	35000	4	222	4174595	510445	3599514	2338974
10km	50%	35000	4	319	4621604	578196	4010550	2936821
10km	50%	35000	4	213	3501500	460791	3017011	2160240
10km	50%	35000	4	314	3695353	476941	3175515	2319696
10km	50%	35000	4	260	4013881	579222	3382437	2602586
10km	50%	35000	4	261	3931294	524461	3364749	2629961
10km	50%	35000	4	245	3947543	567446	3346006	2896148
10km	50%	35000	4	452	5585997	593183	4925621	3621144
10km	50%	35000	4	293	5283867	608454	4612034	2791891
10km	50%	35000	4	348	6012426	648789	5295052	3555187
10km	50%	35000	4	180	3459052	481561	2930696	2361354
10km	50%	35000	4	636	6076012	718817	5296897	3830475
10km	50%	35000	4	262	4921382	629115	4244988	2741473
10km	50%	35000	4	265	5022661	678926	4296301	2444264
10km	50%	35000	4	215	5309834	620426	4615808	3097767
10km	50%	35000	4	294	4822654	570578	4206367	3188684
10km	50%	35000	4	297	4426477	529560	3855876	2645584
10km	50%	35000	4	269	4342959	558544	3729590	2505170
10km	50%	35000	4	278	5102131	637675	4392623	3132031
10km	50%	35000	4	242	4011062	517814	3453977	2358572
10km	50%	35000	4	178	3766401	525795	3176577	2338212
10km	50%	35000	4	220	4776975	522129	4211207	2936323
10km	50%	35000	4	305	4990092	625675	4318556	3207277
10km	50%	35000	4	398	4365817	538725	3786125	2613196
10km	50%	35000	4	305	5280585	632475	4537961	2737906
10km	50%	35000	4	430	5866659	646809	5167649	3551324
10km	50%	35000	4	217	4543492	522598	3969276	2687290
10km	50%	35000	4	275	4551175	537106	3940826	2559714
10km	50%	35000	4	226	4525084	562592	3913142	2686042
10km	50%	35000	4	332	5988676	717296	5195065	3726132
10km	50%	35000	4	375	5428544	650019	4709787	3535115
10km	50%	35000	4	214	3777492	470549	3259510	2190289
10km	50%	35000	4	339	4836367	600379	4211141	2779731
10km	50%	35000	4	296	6074429	726714	5280924	3203220
10km	50%	35000	4	218	4188741	533447	3620326	2309943
10km	50%	35000	4	269	5833502	628294	5148118	3221912
10km	50%	35000	4	348	4975572	630994	4284209	2900658
10km	50%	35000	4	275	3784479	483606	3270296	2201516
10km	50%	35000	4	268	4574299	607779	3916746	2657477
10km	50%	35000	4	178	3618995	502531	3086620	2253073
10km	50%	35000	4	232	4472151	552247	3868500	2818816
10km	50%	35000	4	269	4603249	597121	3930346	2791029
10km	50%	35000	4	278	5460847	675882	4729120	3388110
10km	50%	35000	4	348	5338878	612833	4672946	3255289
10km	50%	35000	4	319	4684804	591636	4021220	2901377
10km	50%	35000	4	212	5311153	749071	4490136	2773374
10km	50%	35000	4	232	5318748	591829	4670209	3048878
10km	50%	35000	4	344	4808916	653751	4099360	3118502
10km	50%	35000	4	199	4536544	551710	3920656	2636640
10km	50%	35000	4	341	5151774	591082	4510043	2952104
10km	50%	35000	4	160	3771973	494632	3238186	2335883
10km	50%	35000	4	319	4759515	580034	4114114	2764700
10km	50%	35000	4	252	4913869	649529	4207756	2671671
10km	50%	35000	4	225	4488656	628543	3806837	2670726
10km	50%	35000	4	426	5314885	622667	4634753	3748730
10km	50%	35000	4	305	4062307	527074	3492583	2493002
10km	50%	35000	4	245	5116565	629102	4428252	2934465
10km	50%	35000	4	209	4236088	546254	3644281	2435751
10km	50%	35000	4	248	5354964	703496	4584800	2966051
10km	50%	35000	4	390	4823794	613012	4115383	2900515
10km	50%	35000	4	296	4949931	646569	4253153	3033933
10km	50%	35000	4	352	5545228	627658	4864301	3219171
10km	50%	35000	4	207	4864636	564149	4248330	3027899
10km	50%	35000	4	318	4651977	543311	4047319	2812918
10km	50%	35000	4	244	4410058	624296	3718742	2733636
10km	50%	35000	4	281	4725093	594010	4094308	2874005
10km	50%	35000	4	289	4483826	555223	3878219	2781618
10km	50%	35000	4	280	5722703	661517	5003018	3561171
10km	50%	35000	4	354	4873242	598459	4227059	2978890
10km	50%	35000	4	218	4338565	570938	3719096	2465618
10km	50%	35000	4	285	4267033	536045	3678893	2606095
10km	50%	35000	4	269	4319095	538087	3722768	2775649
10km	50%	35000	4	287	3895895	531930	3300730	2124008
10km	50%	35000	4	361	5571623	686819	4832937	3710540
10km	50%	35000	4	306	5206951	680443	4470772	3016832
10km	50%	35000	4	285	5588199	666912	4858603	2989539
10km	50%	35000	4	348	4898052	527028	4311678	2870713
10km	50%	35000	4	251	4172716	517250	3620858	2428186
10km	50%	35000	4	326	4618174	605707	3965088	2611813
10km	50%	35000	4	274	4900319	580601	4261422	3141591
10km	50%	35000	4	310	4968884	664439	4258097	2863346
10km	50%	35000	4	320	6721974	780865	5879833	3859274
10km	50%	35000	4	252	4090698	510561	3537250	2471725
10km	50%	35000	4	311	5093707	658557	4360363	3172996
10km	50%	35000	4	252	4934554	611474	4261875	2921043
10km	50%	35000	4	286	4014983	528002	3446181	2371522
10km	50%	35000	4	308	4310951	546828	3707924	2357393
10km	50%	35000	4	165	3533963	474702	3039265	2220728
10km	50%	35000	4	288	3874573	466464	3368605	2534460
10km	50%	35000	4	255	5280988	611088	4618266	2992852
10km	50%	35000	4	347	4269647	555339	3657971	3043035
10km	50%	35000	4	345	6325820	726164	5541937	3936284
10km	50%	35000	4	326	6022465	719501	5240192	3233896
10km	50%	35000	4	275	4287716	558351	3674682	2649662
10km	50%	35000	4	253	3784993	529422	3203565	2370711
10km	50%	35000	4	302	4720677	576443	4118987	2767826
10km	50%	35000	4	311	4820086	630255	4118726	2508535
10km	50%	35000	4	260	5588515	678526	4852947	2913165
10km	50%	35000	4	239	4597743	619476	3936671	2325208
10km	50%	35000	4	361	4676898	552038	4075648	2447939
10km	50%	35000	4	205	3864927	492803	3328412	2294056
10km	50%	35000	4	200	4735119	616615	4062715	2721572
10km	50%	35000	4	250	4085477	506655	3532480	2776366
10km	50%	35000	4	324	5919373	660451	5213600	3088271
10km	50%	35000	4	380	5573871	619704	4911736	3177790
10km	50%	35000	4	223	5888381	749521	5064985	3718756
10km	50%	35000	4	269	4874734	606914	4203788	2626064
10km	50%	35000	4	308	4554539	588306	3924076	2813730
10km	50%	35000	4	240	3951858	529043	3381587	2638680
10km	50%	35000	4	331	4977864	603303	4315514	3115268
10km	50%	35000	4	288	4968958	660438	4227033	3127072
10km	50%	35000	4	204	3886266	479423	3367822	2252363
10km	50%	35000	4	379	4655094	614028	3985327	2652408
10km	50%	35000	4	385	5577832	632224	4901104	3118681
10km	50%	35000	4	194	4066766	564341	3447411	2234971
10km	50%	35000	4	430	4268143	563053	3660174	2694419
10km	50%	35000	4	264	4548298	562508	3922705	2746767
10km	50%	35000	4	275	5063726	573180	4443515	3185293
10km	50%	35000	4	260	5119001	594162	4456745	3377438
10km	50%	35000	4	246	4908505	609726	4217068	2688188
10km	50%	35000	4	245	4346993	556631	3743218	2737494
10km	50%	35000	4	326	5829193	714764	5059194	3365765
10km	50%	35000	4	262	5770315	667839	5039578	3243052
10km	50%	35000	4	369	6713711	716595	5941649	3585331
10km	50%	35000	4	323	4181486	516848	3606877	2489087
10km	50%	35000	4	355	4395505	584257	3743660	2710605
10km	50%	35000	4	265	5557928	674438	4818862	3753264
10km	50%	35000	4	269	4518420	569518	3876946	2523719
10km	50%	35000	4	251	4551208	552218	3956631	3079950
10km	50%	35000	4	274	5799054	686814	5065492	3373512
10km	50%	35000	4	269	5826245	683925	5097644	3521200
10km	50%	35000	4	256	4600622	509215	4053990	3256469
10km	50%	35000	4	303	4869792	595592	4233907	3304904
10km	50%	35000	4	357	6450681	776295	5618511	3880786
10km	50%	35000	4	315	4894180	587486	4242043	3098020
10km	50%	35000	4	323	3895139	498125	3363352	2426664
10km	50%	35000	4	234	4693555	613718	4020352	2986306
10km	50%	35000	4	247	4931649	586951	4304119	2895320
10km	50%	35000	4	266	4547853	538479	3969781	2717446
10km	50%	35000	4	289	4254135	551615	3661963	2460639
10km	50%	35000	4	392	4718724	596021	4071538	2687577
10km	50%	35000	4	327	3775944	508859	3212066	2462281
10km	50%	35000	4	223	4811848	604686	4144426	2985687
10km	50%	35000	4	202	4989083	656037	4269067	2838583
10km	50%	35000	4	274	5152092	602676	4490173	2741348
10km	50%	35000	4	324	5045769	636156	4350093	3559404
10km	50%	35000	4	208	5692083	679336	4941123	3071096
10km	50%	35000	4	383	4812420	634100	4113673	3172767
10km	50%	35000	4	328	5871875	663143	5151640	3272914
10km	50%	35000	4	200	4913331	674658	4184161	2651304
10km	50%	35000	4	225	3978433	552405	3379042	2453595
10km	50%	35000	4	228	5640437	676356	4921865	3202017
10km	50%	35000	4	304	4516058	613641	3856063	2668246
10km	50%	35000	4	221	4562805	579438	3950540	2746700
10km	50%	35000	4	223	4029263	541160	3447507	2473126
10km	50%	35000	4	281	4974952	549998	4361600	2780284
10km	50%	35000	4	266	4628462	582353	4000125	2751679
10km	50%	35000	4	263	4903872	652894	4206501	2943137
10km	50%	35000	4	258	5188959	672648	4465281	2698464
10km	50%	35000	4	329	5027362	557265	4425843	3035251
10km	50%	35000	4	251	3933335	534186	3340616	2508595
10km	50%	35000	4	262	4056924	527756	3498398	2435681
10km	50%	35000	4	257	4824230	613472	4149039	3304798
10km	50%	35000	4	292	4427105	587150	3798620	2582407
10km	50%	35000	4	247	4660831	596918	3997871	3043466
10km	50%	35000	4	254	3771665	516475	3202483	2687114
10km	50%	35000	4	261	4227130	519485	3681097	2867221
10km	50%	35000	4	394	4317426	554469	3714860	2566628
10km	50%	35000	4	323	5079183	653921	4369897	2733363
10km	50%	35000	4	270	3918706	518321	3333466	2506120
10km	50%	35000	4	210	4231914	578241	3618161	2470971
10km	50%	35000	4	223	5768706	744001	4948835	3269742
10km	50%	35000	4	323	5589194	644859	4889710	3248968
10km	50%	35000	4	233	5040511	694024	4297568	2914425
10km	50%	35000	4	368	6606889	728139	5808807	3928937
10km	50%	35000	4	215	4800305	596971	4166112	2389889
10km	50%	35000	4	178	4084099	548809	3470361	2314428
10km	50%	35000	4	279	3630107	485926	3110369	2286712
10km	50%	35000	4	250	4434174	595226	3770975	2483761
10km	50%	35000	4	237	4156445	563665	3538016	2854720
10km	50%	35000	4	252	5709614	700641	4964536	3179588
10km	50%	35000	4	276	4674492	631192	3993133	2823145
10km	50%	35000	4	217	3988159	548524	3395862	2867636
10km	50%	35000	4	301	5033295	644268	4332534	3107363
10km	50%	35000	4	380	4827797	599543	4185841	2829350
10km	50%	35000	4	212	4375105	624141	3698742	2822276
10km	50%	35000	4	270	4962152	571280	4335297	3420295
10km	50%	35000	4	353	5705765	683691	4943433	3480028
10km	50%	35000	4	285	5591328	615991	4917206	3751672
10km	50%	35000	4	299	3910274	508996	3346919	2212349
10km	50%	35000	4	324	4830667	578748	4198065	2892183
10km	50%	35000	4	302	5752827	727375	4932715	3632203
10km	50%	35000	4	333	4950099	566617	4343999	3033490
10km	50%	35000	4	231	4525396	584837	3902856	2392810
10km	50%	35000	4	333	4996895	680909	4270512	2962910
10km	50%	35000	4	242	5598310	683989	4870572	3069739
10km	50%	35000	4	260	5313276	657719	4566808	3217227
10km	50%	35000	4	264	5962172	751265	5124277	3220746
10km	50%	35000	4	299	4936135	605296	4278862	2905187
10km	50%	35000	4	231	4806474	601492	4162662	2636133
10km	50%	35000	4	265	4678354	614427	4019045	2639995
10km	50%	35000	4	208	4621914	596430	3959279	2496001
10km	50%	35000	4	236	5971967	727154	5180933	3515219
10km	50%	35000	4	242	4077448	547010	3481760	2399303
10km	50%	35000	4	248	4534209	586571	3890548	2675131
10km	50%	35000	4	219	4731211	623392	4076081	3129153
10km	50%	35000	4	296	5572155	583100	4921134	3080335
10km	50%	35000	4	238	4552579	587978	3910295	2524414
10km	50%	35000	4	243	5063378	651986	4368075	2689638
10km	50%	35000	4	431	4633662	572596	3987648	2723543
10km	50%	35000	4	285	5436177	665896	4711118	3140313
10km	50%	35000	4	354	6658365	715541	5884850	3544154
10km	50%	35000	4	319	3030745	371501	2636061	2151654
10km	50%	35000	4	256	4511221	598716	3881260	2729131
10km	50%	35000	4	288	5036959	662805	4346124	3024402
10km	50%	35000	4	273	4759931	591580	4131980	2630530
10km	50%	35000	4	240	4090140	518075	3503417	2598444
10km	50%	35000	4	249	4340001	543256	3741357	2336812
10km	50%	35000	4	294	4405819	566725	3792836	2836331
10km	50%	35000	4	290	5472465	720244	4685638	3307926
10km	50%	35000	4	406	5677805	664484	4951878	3136647
10km	50%	35000	4	232	4608925	595282	3976981	3365800
10km	50%	35000	4	224	4132490	506086	3584672	2264970
10km	50%	35000	4	249	4572022	578350	3956863	2983243
10km	50%	35000	4	296	3930175	491602	3382822	2509227
10km	50%	35000	4	368	5134148	624200	4424121	3193105
10km	50%	35000	4	228	4579282	628188	3910897	2586915
10km	50%	35000	4	291	6367416	731302	5573658	3252598
10km	50%	35000	4	288	4497335	596575	3842490	2958709
10km	50%	35000	4	275	6252636	715038	5469528	3445561
10km	50%	35000	4	182	4017129	523511	3443666	2064771
10km	50%	35000	4	244	4939408	641888	4244324	2692057
10km	50%	35000	4	196	4703602	597831	4058799	2861834
10km	50%	35000	4	254	5012377	597111	4347860	3407251
10km	50%	35000	4	384	4714159	552414	4126182	2954977
10km	50%	35000	4	252	4057958	529065	3489126	2548664
10km	50%	35000	4	261	4377215	564060	3769593	2799071
10km	50%	35000	4	485	6090653	688100	5323556	3577995
10km	50%	35000	4	225	5134611	646230	4430929	2925811
10km	50%	35000	4	329	5164836	585838	4527079	2953883
10km	50%	35000	4	422	4493067	574937	3863270	2876214
10km	50%	35000	4	249	5207453	618613	4522367	3133060
10km	50%	35000	4	372	6358851	717652	5572967	3431361
10km	50%	35000	4	273	5551221	664367	4844242	3256907
10km	50%	35000	4	337	5396055	653470	4670429	3244468
10km	50%	35000	4	256	4640548	649637	3945256	2689135
10km	50%	35000	4	175	4220478	530632	3649415	2287018
10km	50%	35000	4	351	3995995	533543	3387473	2261349
10km	50%	35000	4	147	3250659	468240	2753495	2165071
10km	50%	35000	4	318	3642354	471679	3142517	2235519
10km	50%	35000	4	261	4922801	639811	4230760	2980325
10km	50%	35000	4	366	4847377	633489	4165665	3092978
10km	50%	35000	4	247	4750039	632554	4065992	2587534
10km	50%	35000	4	239	4641448	614521	3989170	2854680
10km	50%	35000	4	308	4409134	549025	3827384	2454489
10km	50%	35000	4	242	5260528	656495	4549882	3051947
10km	50%	35000	4	410	5934029	641032	5233775	3402169
10km	50%	35000	4	347	4209582	558566	3604163	2673835
10km	50%	35000	4	301	5916559	656852	5206836	3540836
10km	50%	35000	4	263	4829379	618692	4154288	2773094
10km	50%	35000	4	448	4289137	593579	3651205	2573098
10km	50%	35000	4	358	6041397	725681	5262664	3322520
10km	50%	35000	4	295	4236058	496818	3673754	2986929
10km	50%	35000	4	327	4869175	620962	4197550	2901056
10km	50%	35000	4	216	3447959	491436	2926069	2450770
10km	50%	35000	4	213	4725605	658352	4012039	2714239
10km	50%	35000	4	395	4875210	575934	4250966	3380262
10km	50%	35000	4	265	3658909	491281	3111139	2726121
10km	50%	35000	4	281	5706857	680522	4977911	3066155
10km	50%	35000	4	319	6299808	741573	5493899	3680324
10km	50%	35000	4	203	4090351	477556	3578251	2376622
10km	50%	35000	4	408	5203487	591282	4557885	3097000
10km	50%	35000	4	225	4589709	570424	3984291	2487479
10km	50%	35000	4	185	4578790	588247	3944611	2881681
10km	50%	35000	4	189	5862661	698666	5095642	3208383
10km	50%	35000	4	246	5103045	623351	4428416	3060388
10km	50%	35000	4	258	5499435	698268	4735317	3061276
10km	50%	35000	4	256	4707428	619835	4045749	2582977
10km	50%	35000	4	212	3550976	475219	3042304	2142120
10km	50%	35000	4	224	4467546	548014	3886851	2550126
10km	50%	35000	4	281	5452780	643176	4719321	3063882
10km	50%	35000	4	291	5769699	694054	5039429	2847729
10km	50%	35000	4	317	4934339	584005	4291089	3030402
10km	50%	35000	4	264	4309563	522929	3741378	2525740
10km	50%	35000	4	315	5051418	637244	4353701	2902784
10km	50%	35000	4	349	3702872	468209	3206565	2537302
10km	50%	35000	4	329	4772151	568623	4166557	2529229
10km	50%	35000	4	232	5320450	633679	4638121	3033430
10km	50%	35000	4	351	5707847	693146	4932998	3191554
10km	50%	35000	4	302	4385337	576404	3755157	3059642
10km	50%	35000	4	332	5355810	604098	4712195	3298292
10km	50%	35000	4	251	4661158	584733	4007427	3185835
10km	50%	35000	4	211	4512980	621661	3848081	2649227
10km	50%	35000	4	182	5385919	770780	4565717	2828618
10km	50%	35000	4	270	4227990	545167	3627637	2622085
10km	50%	35000	4	331	4175631	578563	3533116	2401798
10km	50%	35000	4	247	4515863	574811	3907336	2603052
10km	50%	35000	4	293	4294691	572474	3664706	2426387
10km	50%	35000	4	232	3892313	540145	3314720	2225433
10km	50%	35000	4	244	4353427	575551	3738914	2557243
10km	50%	35000	4	307	6078631	674567	5344500	3421976
10km	50%	35000	4	288	5353974	627868	4661324	3025485
10km	50%	35000	4	396	5913791	628583	5245364	3290510
10km	50%	35000	4	341	4372853	537224	3772981	2487977
10km	50%	35000	4	253	4538457	557880	3932468	2633701
10km	50%	35000	4	222	4419069	543138	3835194	2406897
10km	50%	35000	4	326	5529840	596398	4884770	3072684
10km	50%	35000	4	249	4581509	601583	3925006	2845187
10km	50%	35000	4	281	6466152	703964	5702631	3487891
10km	50%	35000	4	289	5845106	658031	5127583	3349845
10km	50%	35000	4	362	5483493	601101	4843074	3325316
10km	50%	35000	4	341	4968455	550581	4380968	3034300
10km	50%	35000	4	288	4144935	539674	3561521	2279173
10km	50%	35000	4	228	4667582	552318	4054512	2374709
10km	50%	35000	4	410	4667208	603589	4018869	3020156
10km	50%	35000	4	265	4572495	594229	3918165	2927142
10km	50%	35000	4	265	5562061	631896	4878183	3181327
10km	50%	35000	4	219	4461482	594906	3790584	2477288
10km	50%	35000	4	211	4039856	505006	3474118	2520663
10km	50%	35000	4	262	4154928	566639	3552966	2676498
10km	50%	35000	4	219	4159939	538687	3577914	2810215
10km	50%	35000	4	416	5403305	621071	4721369	3300837
10km	50%	35000	4	253	4915158	603791	4268512	2662684
10km	50%	35000	4	217	4038495	543611	3440817	2621112
10km	50%	35000	4	287	4031479	533155	3448150	2525377
10km	50%	35000	4	275	3848894	532483	3264043	2311171
10km	50%	35000	4	299	4945426	604116	4296785	2702155
10km	50%	35000	4	325	6093544	729871	5271248	3514763
10km	50%	35000	4	335	5554295	675358	4813449	3578096
10km	50%	35000	4	285	4678874	612248	4010782	2356084
10km	50%	35000	4	199	4276405	612343	3631265	2409092
10km	50%	35000	4	271	4606251	615789	3962647	2676418
10km	50%	35000	4	308	4206671	539818	3638581	2384886
10km	50%	35000	4	280	6497242	762280	5667436	3320147
10km	50%	35000	4	282	6235823	734851	5451648	3745403
10km	50%	35000	4	225	5208952	644935	4523094	3636490
10km	50%	35000	4	245	4744094	596192	4107824	2637836
10km	50%	35000	4	252	5542500	674810	4740759	3003708
10km	50%	35000	4	219	4608327	587771	3979465	2261581
10km	50%	35000	4	313	5716676	691348	4974723	3382508
10km	50%	35000	4	408	4164240	557553	3561654	2687124
10km	50%	35000	4	222	5411859	651420	4720263	2927299
10km	50%	35000	4	302	5066339	688513	4332012	3172050
10km	50%	35000	4	204	5131519	633244	4445205	3048608
10km	50%	35000	4	378	5481769	611233	4825104	3435134
10km	50%	35000	4	349	5881864	696140	5130813	3307138
10km	50%	35000	4	354	5456718	629212	4777104	3061127
10km	50%	35000	4	248	4844089	610017	4178585	2972169
10km	50%	35000	4	261	5372063	686852	4630728	3080583
10km	50%	35000	4	328	3982348	472889	3467787	2670015
10km	50%	35000	4	255	4760349	625898	4089370	2781829
10km	50%	35000	4	282	4906782	665753	4194257	2773383
10km	50%	35000	4	314	5451621	634009	4754229	3327226
10km	50%	35000	4	197	3752759	482075	3230892	2409497
10km	50%	35000	4	390	5579691	640054	4874418	3174934
10km	50%	35000	4	279	4803424	665923	4087003	3222377
10km	50%	35000	4	212	4039329	501578	3490860	2339417
10km	50%	35000	4	288	4973462	568499	4351933	2755200
10km	50%	35000	4	248	5662178	661787	4963161	3121794
10km	50%	35000	4	497	4460879	585978	3826751	2613415
10km	50%	35000	4	311	5696857	633781	5006294	3271302
10km	50%	35000	4	398	3897255	485579	3362504	2355873
10km	50%	35000	4	227	4512429	604367	3848966	2491176
10km	50%	35000	4	244	4236761	577552	3608664	2553063
10km	50%	35000	4	294	5067714	651784	4380553	2730965
10km	50%	35000	4	261	5793413	651013	5094130	3436805
10km	50%	35000	4	291	4321862	558553	3725293	2579474
10km	50%	35000	4	241	4584461	563993	3973601	2580849
10km	50%	35000	4	245	4595474	630309	3909804	2718183
10km	50%	35000	4	247	3882454	512472	3320213	2201099
10km	50%	35000	4	242	3931303	501761	3408004	2228859
10km	50%	35000	4	441	5115661	644857	4408609	2981763
10km	50%	35000	4	246	4534610	614506	3863033	2117846
10km	50%	35000	4	249	4972356	633032	4281263	3010723
10km	50%	35000	4	219	5419202	734247	4629468	3687098
10km	50%	35000	4	321	4548449	558905	3934175	3195813
10km	50%	35000	4	294	6149425	670811	5416426	3219683
10km	50%	35000	4	240	3298730	461441	2810726	2253082
10km	50%	35000	4	352	4971530	538621	4378614	3198343
10km	50%	35000	4	263	4908085	645661	4205792	3054181
10km	50%	35000	4	322	5013727	566249	4413203	3267049
10km	50%	35000	4	239	4265055	559105	3642469	2441573
10km	50%	35000	4	235	4146647	550214	3552838	2448388
10km	50%	35000	4	354	5097142	641662	4389614	2741065
10km	50%	35000	4	288	4977353	570799	4344246	2868040
10km	50%	35000	4	298	4327193	578017	3706856	2494873
10km	50%	35000	4	328	5687392	643808	4963986	3468593
10km	50%	35000	4	241	4978874	648525	4281897	2599727
10km	50%	35000	4	272	4522889	550871	3893052	2585563
10km	50%	35000	4	287	4734649	609097	4049093	2706106
10km	50%	35000	4	341	5448817	605135	4784790	3508276
10km	50%	35000	4	292	5359527	655212	4634200	2829352
10km	50%	35000	4	219	4993235	672407	4265488	2981290
10km	50%	35000	4	296	5160277	588979	4484689	3158128
10km	50%	35000	4	290	5702737	660385	4979887	3449525
10km	50%	35000	4	218	5193980	708288	4432905	3064432
10km	50%	35000	4	292	5909446	726294	5116415	3370144
10km	50%	35000	4	230	5455532	631053	4766281	3254891
10km	50%	35000	4	218	6408610	764701	5567246	3382136
10km	50%	35000	4	310	5203813	600274	4558753	3082187
10km	50%	35000	4	245	3687225	497257	3151484	2330084
10km	50%	35000	4	288	4281632	552418	3681465	2805105
10km	50%	35000	4	267	5374097	632360	4702782	3202808
10km	50%	35000	4	301	7148909	816332	6242610	3892428
10km	50%	35000	4	251	5129879	652726	4419061	3028959
10km	50%	35000	4	364	5524771	760831	4660773	3135265
10km	50%	35000	4	253	4305988	610227	3663352	2363803
10km	50%	35000	4	296	6035904	668351	5318526	3386991
10km	50%	35000	4	314	4068544	482756	3545179	2416872
10km	50%	35000	4	356	6344914	746588	5530599	3372799
10km	50%	35000	4	316	5394007	661128	4681394	3178850
10km	50%	35000	4	288	5135716	580627	4498972	3054183
10km	50%	35000	4	231	4189368	517427	3611325	2434661
10km	50%	35000	4	247	4786847	618657	4096114	3115845
10km	50%	35000	4	246	4016934	482515	3497782	2307248
10km	50%	35000	4	249	5458335	653251	4762183	2845660
10km	50%	35000	4	205	5481941	618686	4837253	2877047
10km	50%	35000	4	208	5044349	618732	4377287	3059913
10km	50%	35000	4	315	5663297	746735	4862861	3088427
10km	50%	35000	4	294	4425395	551152	3839144	2611862
10km	50%	35000	4	281	4052394	515423	3471937	2638780
10km	50%	35000	4	239	5762212	664902	5038079	3453287
10km	50%	35000	4	262	4758520	562454	4160896	2907384
10km	50%	35000	4	286	4687431	609778	4033305	2672516
10km	50%	35000	4	277	5404857	601063	4758343	2852353
10km	50%	35000	4	320	4020193	558868	3424797	2546260
10km	50%	35000	4	262	4211585	555799	3605977	2314807
10km	50%	35000	4	303	4656401	608393	4007674	2919818
10km	50%	35000	4	317	5074618	652070	4376640	2954531
10km	50%	35000	4	274	4044974	509133	3490818	2584003
10km	50%	35000	4	306	4379929	535050	3795167	2484736
10km	50%	35000	4	225	4616494	619560	3931043	3057677
10km	50%	35000	4	259	4997722	654677	4275775	3121220
10km	50%	35000	4	323	5442601	687221	4660894	2986036
10km	50%	35000	4	281	4390021	569582	3750820	2614621
10km	50%	35000	4	226	4820487	660263	4118852	2765669
10km	50%	35000	4	268	4781221	571623	4165952	2672863
10km	50%	35000	4	291	4913834	604968	4230342	2754984
10km	50%	35000	4	313	6294825	693406	5538443	3167611
10km	50%	35000	4	291	4678203	597560	4019629	2839692
10km	50%	35000	4	314	4509759	521317	3939171	2775861
10km	50%	35000	4	343	4963597	646219	4257167	2628595
10km	50%	35000	4	193	4292716	575265	3653083	2338041
10km	50%	35000	4	349	6231132	717289	5456193	3178348
10km	50%	35000	4	290	4097759	551209	3517988	2206180
10km	50%	35000	4	245	5959940	641309	5264218	2994253
10km	50%	35000	4	345	3951669	500203	3410569	2790926
10km	50%	35000	4	401	4678684	515773	4130452	2951892
10km	50%	35000	4	297	5701108	691893	4961339	3271699
10km	50%	35000	4	237	4686594	640056	3978166	2764459
10km	50%	35000	4	382	5211034	627265	4504876	3438223
10km	50%	35000	4	511	5097813	602284	4431272	2906489
10km	50%	35000	4	312	4155056	556529	3570821	2546092
10km	50%	35000	4	231	4474964	588849	3837281	2598596
10km	50%	35000	4	297	3987231	506086	3445768	2350927
10km	50%	35000	4	319	4821653	549216	4223968	2555214
10km	50%	35000	4	281	5708399	635429	5027509	3019011
10km	50%	35000	4	268	4514932	572358	3875678	2785742
10km	50%	35000	4	214	4574595	580946	3923147	2872415
10km	50%	35000	4	293	4955831	546776	4371019	2907829
10km	50%	35000	4	281	4064052	522052	3481817	2244085
10km	50%	35000	4	344	4326971	549346	3734595	2512976
10km	50%	35000	4	364	3960646	516333	3412512	2513475
10km	50%	35000	4	206	3840848	512203	3288845	2092164
10km	50%	35000	4	184	4033569	536761	3445222	2506481
10km	50%	35000	4	215	5043570	635722	4346706	2814630
10km	50%	35000	4	298	5597094	692519	4836420	3580172
10km	50%	35000	4	266	4149970	563309	3514924	2434703
10km	50%	35000	4	229	5301540	668749	4565415	3068579
10km	50%	35000	4	303	4905117	650501	4188386	2988309
10km	50%	35000	4	224	4351015	565846	3739523	2664612
10km	50%	35000	4	251	5478766	716371	4671151	3193852
10km	50%	35000	4	462	4789940	534357	4215080	2932178
10km	50%	35000	4	239	5515651	686986	4769167	3385898
10km	50%	35000	4	203	4609746	579959	3975640	2408997
10km	50%	35000	4	320	4414090	526949	3842612	2690793
10km	50%	35000	4	306	4603772	591493	3967808	2688644
10km	50%	35000	4	273	4315790	554572	3733508	2886696
10km	50%	35000	4	198	4531580	599519	3885563	2602568
10km	50%	35000	4	243	4825405	626970	4156968	2590268
10km	50%	35000	4	325	4420345	581258	3779038	2811995
10km	50%	35000	4	226	5241432	652810	4524397	3280966
10km	50%	35000	4	236	4660121	646727	3975488	2652342
10km	50%	35000	4	261	5623900	685736	4885265	3268124
10km	50%	35000	4	232	5578580	677838	4852997	3133648
10km	50%	35000	4	215	5232011	603977	4583374	2909741
10km	50%	35000	4	303	4542492	557110	3942397	2440705
10km	50%	35000	4	459	5137414	622431	4451842	2941777
10km	50%	35000	4	329	4652100	534215	4081113	2786443
10km	50%	35000	4	308	4050402	539982	3486921	2523973
10km	50%	35000	4	236	4935007	635488	4246428	2650634
10km	50%	35000	4	347	5695131	599361	5044252	3121739
10km	50%	35000	4	235	4405481	534970	3830131	2554392
10km	50%	35000	4	391	4740894	611060	4082131	3027718
10km	50%	35000	4	259	5077110	613077	4418982	2599854
10km	50%	35000	4	228	4998026	652021	4297310	3185859
10km	50%	35000	4	329	5133342	622854	4433944	3288269
10km	50%	35000	4	278	4849591	633226	4155288	3056686
10km	50%	35000	4	256	4021232	519460	3454005	2493761
10km	50%	35000	4	279	6151525	719873	5366556	3399177
10km	50%	35000	4	256	4864511	643016	4151588	2641725
10km	50%	35000	4	254	5340930	657708	4632835	2977806
10km	50%	35000	4	314	3915581	509069	3362475	2094419
10km	50%	35000	4	193	4349156	577606	3722164	2792270
10km	50%	35000	4	270	4168501	530707	3596154	2374934
10km	50%	35000	4	272	5605793	689168	4877783	3279588
10km	50%	35000	4	216	4523387	624322	3836978	2545801
10km	50%	35000	4	354	4489121	580039	3856097	2589023
10km	50%	35000	4	260	5198392	676584	4456792	3366829
10km	50%	35000	4	230	4153426	544714	3578890	2575059
10km	50%	35000	4	217	5416265	658795	4699979	3081056
10km	50%	35000	4	364	4944548	646556	4252768	3089029
10km	50%	35000	4	186	4948131	661016	4216542	2834118
10km	50%	35000	4	319	4060855	537238	3480841	2647986
10km	50%	35000	4	236	5914347	795455	5047735	3224827
10km	50%	35000	4	266	4840426	631706	4149750	2854195
10km	50%	35000	4	272	5495891	637627	4811455	3462495
10km	50%	35000	4	214	4367041	600858	3715961	2804494
10km	50%	35000	4	253	3746398	511527	3205050	2293454
10km	50%	35000	4	282	4203423	552241	3600955	2772397
10km	50%	35000	4	269	5442625	626808	4747341	3104910
10km	50%	35000	4	235	4999612	676203	4261378	2820377
10km	50%	35000	4	282	4485073	619418	3822971	2697556
10km	50%	35000	4	232	3507167	466962	2994147	2431869
10km	50%	35000	4	264	6020278	666301	5291472	2978480
10km	50%	35000	4	292	4730179	580605	4104719	3011025
10km	50%	35000	4	300	4432151	614763	3773706	2842319
10km	50%	35000	4	246	3527046	498175	2980389	2554096
10km	50%	35000	4	268	5116637	570848	4503226	3302694
10km	50%	35000	4	304	4980095	623843	4301535	3007696
10km	50%	35000	4	241	4113303	568722	3501802	2467204
10km	50%	35000	4	324	4879625	618613	4198549	3239468
10km	50%	35000	4	295	3636712	530555	3064748	2656467
10km	50%	35000	4	207	4463400	538066	3860008	2670917
10km	50%	35000	4	299	5307027	631458	4626238	3369013
10km	50%	35000	4	249	4418580	531626	3837591	2530614
10km	50%	35000	4	299	5715395	673322	4967753	3336372
10km	50%	35000	4	289	3699901	489165	3167289	2347884
10km	50%	35000	4	235	4213713	542626	3633912	2465335
10km	50%	35000	4	332	4736601	603164	4079395	3304304
10km	50%	35000	4	256	5735070	691924	4990700	3497597
10km	50%	35000	4	277	4899952	603371	4248649	3166572
10km	50%	35000	4	380	6240415	686537	5486817	3598892
10km	50%	35000	4	426	4458983	548869	3873579	2600466
10km	50%	35000	4	228	4804530	635710	4111792	2689689
10km	50%	35000	4	244	4634742	599486	3969523	2990269
10km	50%	35000	4	254	3654080	534389	3090824	2543474
10km	50%	35000	4	237	5598117	686757	4853834	3390918
10km	50%	35000	4	227	4662854	630796	3994001	2610940
10km	50%	35000	4	269	4128601	518286	3575589	2580068
10km	50%	35000	4	275	4437206	569997	3829325	2503295
10km	50%	35000	4	291	4624534	580032	3974644	2796256
10km	50%	35000	4	346	5371780	635011	4669450	2984439
10km	50%	35000	4	282	3893072	506461	3333589	2232556
10km	50%	35000	4	259	5710967	625370	5008100	3199139
10km	50%	35000	4	361	5662598	672033	4942529	3136903
10km	50%	35000	4	418	3923726	535050	3352524	2552489
10km	50%	35000	4	273	5734074	651645	5028306	3592274
10km	50%	35000	4	321	5479744	700271	4736547	3148206
10km	50%	35000	4	331	4391658	535173	3823887	2638129
10km	50%	35000	4	287	4709084	636506	4007994	2604259
10km	50%	35000	4	343	5514050	596700	4881167	2784486
10km	50%	35000	4	307	5680550	766298	4837706	3417118
10km	50%	35000	4	340	5922577	702573	5179081	3357071
10km	50%	35000	4	243	3965721	510361	3406162	2332254
10km	50%	35000	4	269	4655505	610931	4002834	3065754
10km	50%	35000	4	303	4448335	591167	3791389	2451937
10km	50%	35000	4	209	5287051	691118	4545440	3110405
10km	50%	35000	4	240	4131410	545185	3538446	2440000
10km	50%	35000	4	249	4352075	523813	3755308	2261658
10km	50%	35000	4	292	5318430	644477	4614314	3337666
10km	50%	35000	4	209	4765692	609835	4106169	2732122
10km	50%	35000	4	396	6776982	763471	5937765	3928250
10km	50%	35000	4	369	4878199	620878	4221140	3153178
10km	50%	35000	4	219	4022034	497509	3478408	2399506
10km	50%	35000	4	321	5408385	641190	4708617	3517980
10km	50%	35000	4	331	4610222	582573	3991850	2832073
10km	50%	35000	4	313	5147645	646316	4452624	2669313
10km	50%	35000	4	268	4493635	577066	3879179	2454719
10km	50%	35000	4	321	4885058	677654	4155139	3448468
10km	50%	35000	4	243	4857292	601217	4217782	2580545
10km	50%	35000	4	213	4472386	573963	3853776	2835129
10km	50%	35000	4	250	4701489	608010	4040090	2789998
10km	50%	35000	4	357	4780041	639594	4094096	3405799
10km	50%	35000	4	313	4562967	521463	4007658	2882882
10km	50%	35000	4	200	4287120	544329	3704265	2591378
10km	50%	35000	4	291	4368456	552934	3750664	2550936
10km	50%	35000	4	328	4959216	635256	4270636	2970320
10km	50%	35000	4	275	4658666	608765	4006020	2731945
10km	50%	35000	4	263	4592632	601981	3934315	2512074
10km	50%	35000	4	278	4660101	601568	4018692	2656223
10km	50%	35000	4	216	4453657	566154	3827697	2471219
10km	50%	35000	4	258	5704874	637519	5009517	3360512
10km	50%	35000	4	188	4647630	581781	4001997	2519577
10km	50%	35000	4	253	4737858	596244	4097935	3121476
10km	50%	35000	4	397	5402255	643070	4689871	3218103
10km	50%	35000	4	276	4079784	538217	3500868	2669462
10km	50%	35000	4	216	4364427	587097	3687633	2335489
10km	50%	35000	4	312	4225321	562913	3620945	2453245
10km	50%	35000	4	247	5720231	678713	4972723	3143828
10km	50%	35000	4	310	5977405	665568	5230579	3161803
10km	50%	35000	4	367	5182385	618350	4501297	2886012
10km	50%	35000	4	313	5097248	691018	4344938	3037657
10km	50%	35000	4	226	4733230	555158	4143841	3114843
10km	50%	35000	4	242	3573206	474809	3044164	2148230
10km	50%	35000	4	261	4336132	539319	3765325	2655781
10km	50%	35000	4	285	5453953	670224	4725302	3368677
10km	50%	35000	4	282	5071392	702935	4295277	2733866
10km	50%	35000	4	239	4638201	549173	4028012	2739713
10km	50%	35000	4	357	4818194	514102	4271108	2806791
10km	50%	35000	4	267	5091343	599321	4429721	3052335
10km	50%	35000	4	280	5720816	661569	5010631	3356033
10km	50%	35000	4	357	5731809	653956	5032804	3385218
10km	50%	35000	4	292	5460128	709470	4694708	3382804
10km	50%	35000	4	330	5750867	647062	5050806	3107378
10km	50%	35000	4	277	5894534	616616	5228900	3243816
10km	50%	35000	4	263	6458563	729564	5653689	3539929
10km	50%	35000	4	267	4586894	604011	3941748	2603836
10km	50%	35000	4	321	4117613	501255	3567760	2528377
10km	50%	35000	4	257	4301427	517925	3734722	2322676
10km	50%	35000	4	357	5153411	600212	4480502	2833522
10km	50%	35000	4	257	4085608	505867	3545343	2132689
10km	50%	35000	4	340	3577127	513928	3032633	2370290
10km	50%	35000	4	325	5617524	661958	4914823	3176849
10km	50%	35000	4	256	6248831	770546	5384524	3441728
10km	50%	35000	4	246	4807957	539338	4218786	2933548
10km	50%	35000	4	257	5068073	610286	4380819	2922260
10km	50%	35000	4	352	6401514	748653	5591464	3571517
10km	50%	35000	4	295	5543904	680832	4792448	3641442
10km	50%	35000	4	330	4225582	500404	3644998	3021161
10km	50%	35000	4	294	5731216	647934	5031237	3301757
10km	50%	35000	4	301	5431940	667680	4709407	3406405
10km	50%	35000	4	239	4299487	575490	3662932	2486434
10km	50%	35000	4	238	4616448	612135	3932935	2616551
10km	50%	35000	4	239	4265002	560254	3655665	2781611
10km	50%	35000	4	291	5534851	710005	4750142	3476694
10km	50%	35000	4	254	4795833	605353	4139847	2772688
10km	50%	35000	4	463	3685893	489585	3166677	2844912
10km	50%	35000	4	297	3762963	453185	3267653	2383932
10km	50%	35000	4	261	6863679	817409	5985200	3702156
10km	50%	35000	4	371	6248062	706760	5460749	3362031
10km	50%	35000	4	230	4343669	589340	3710386	2614696
10km	50%	35000	4	230	4612000	522032	4045094	2682243
10km	50%	35000	4	253	4756033	590202	4098521	2831320
10km	50%	35000	4	213	4777750	647348	4080174	2886767
10km	50%	35000	4	218	5264603	610184	4577661	3276594
10km	50%	35000	4	282	4568323	586545	3921403	2565678
10km	50%	35000	4	262	2925804	388906	2514073	1894911
10km	50%	35000	4	236	4818543	647637	4135892	2917115
10km	50%	35000	4	230	4678648	590458	4046813	2705620
10km	50%	35000	4	246	5554129	636907	4851549	3592166
10km	50%	35000	4	412	4129747	564165	3535903	2600123
10km	50%	35000	4	254	4612523	626404	3930860	2798101
10km	50%	35000	4	288	6236281	744248	5390717	3259554
10km	50%	35000	4	257	4883871	633007	4201187	2943512
10km	50%	35000	4	294	6294264	797169	5429968	3665188
10km	50%	35000	4	330	4804604	553819	4199450	3069878
10km	50%	35000	4	303	5812855	689677	5093121	3644628
10km	50%	35000	4	388	4731639	608431	4074989	2820003
10km	50%	35000	4	248	4440317	587748	3801254	2907427
10km	50%	35000	4	267	5063783	641689	4379541	2988685
10km	50%	35000	4	289	4732168	554771	4102120	2724961
10km	50%	35000	4	345	4821327	584699	4185639	3406908
10km	50%	35000	4	312	4540590	561367	3926381	2494728
10km	50%	35000	4	276	4169550	518852	3615837	2574965
10km	50%	35000	4	208	4175828	583150	3555475	2692641
10km	50%	35000	4	309	4964272	578945	4316268	2675387
10km	50%	35000	4	301	4389300	586404	3761183	2769204
10km	50%	35000	4	295	4220906	536153	3649514	2679458
10km	50%	35000	4	183	4667401	637879	3982376	2616090
10km	50%	35000	4	213	5317246	673471	4595758	3047004
10km	50%	35000	4	296	4580900	561374	3969744	2681533
10km	50%	35000	4	323	5071824	673172	4330909	2833496
10km	50%	35000	4	296	4135853	596098	3504356	2750531
10km	50%	35000	4	245	4204534	485040	3682094	2560254
10km	50%	35000	4	244	4970512	643602	4284901	2474979
10km	50%	35000	4	210	4012763	505860	3456053	2206038
10km	50%	35000	4	249	5963102	720505	5182652	3179717
10km	50%	35000	4	218	6055490	691516	5321123	3110792
10km	50%	35000	4	260	4860372	650255	4137955	3013411
10km	50%	35000	4	240	4006641	468867	3484467	2521188
10km	50%	35000	4	225	4676927	620047	3982527	2768757
10km	50%	35000	4	333	5276491	577268	4651387	2961577
10km	50%	35000	4	253	4820731	603835	4152663	2481129
10km	50%	35000	4	211	4036834	532110	3468772	2086182
10km	50%	35000	4	269	4617953	576043	3990413	2686501
10km	50%	35000	4	346	4096624	530036	3498256	2546019
10km	50%	35000	4	284	4479544	557124	3869081	2385631
10km	50%	35000	4	359	4462415	543079	3831669	2682533
10km	50%	35000	4	271	4375964	543619	3792396	2510499
10km	50%	35000	4	267	4734708	535076	4136508	2590799
10km	50%	35000	4	220	4392342	602120	3752201	2898287
10km	50%	35000	4	228	5700470	755717	4863246	3396552
10km	50%	35000	4	294	5165724	636737	4478762	2935444
10km	50%	35000	4	237	6015679	679733	5279852	2896329
10km	50%	35000	4	247	4620612	623841	3938834	3094314
10km	50%	35000	4	327	5701421	664082	4993803	3327229
10km	50%	35000	4	300	5631182	654729	4911825	3545914
10km	50%	35000	4	244	4677483	556673	4040187	2815679
10km	50%	35000	4	281	5137264	635713	4441250	2808255
10km	50%	35000	4	271	5950626	738994	5166475	3608612
10km	50%	35000	4	326	4012397	537678	3436754	2404244
10km	50%	35000	4	283	5134751	662596	4439252	2823680
10km	50%	35000	4	289	4554642	580201	3924368	2637728
10km	50%	35000	4	226	4642454	557356	4023707	2443260
10km	50%	35000	4	294	5022302	580985	4377023	2960357
10km	50%	35000	4	282	5829017	728156	5039501	3190771
10km	50%	35000	4	207	3399806	466073	2910227	2083100
10km	50%	35000	4	361	3953219	534643	3371730	2218780
10km	50%	35000	4	277	5818719	743085	5016191	3279301
10km	50%	35000	4	507	4815527	582353	4180984	2763145
10km	50%	35000	4	216	4366690	576601	3736709	2254817
10km	50%	35000	4	234	4756297	590071	4097613	2960760
10km	50%	35000	4	305	4983626	641760	4286193	3226179
10km	50%	35000	4	372	6900899	747026	6081927	3901433
10km	50%	35000	4	282	3993833	508180	3441927	2309902
10km	50%	35000	4	315	5562795	710122	4782290	3184563
10km	50%	35000	4	231	5815473	622315	5120840	2961874
10km	50%	35000	4	210	4152508	546047	3566375	2457001
10km	50%	35000	4	373	3856802	508270	3282477	2258994
10km	50%	35000	4	279	3911891	492566	3368350	2670873
10km	50%	35000	4	263	5245618	647107	4563825	3005854
10km	50%	35000	4	367	5971438	674826	5245866	3765085
10km	50%	35000	4	256	4466863	552869	3884657	2551370
10km	50%	35000	4	281	4187701	504764	3646726	2620172
10km	50%	35000	4	238	5202279	652548	4485615	2960669
10km	50%	35000	4	247	4716207	595406	4064765	2586098
10km	50%	35000	4	339	5594130	662591	4887948	3610570
10km	50%	35000	4	271	5064406	612007	4395896	2972850
10km	50%	35000	4	280	4070678	542070	3480232	2785918
10km	50%	35000	4	191	3553677	474722	3053340	2506199
10km	50%	35000	4	222	5257178	652759	4518302	2967574
10km	50%	35000	4	249	4468156	565669	3854427	2858157
10km	50%	35000	4	292	4946331	615785	4274563	2754359
10km	50%	35000	4	206	3060040	454632	2572583	2309087
10km	50%	35000	4	241	4508815	612684	3864857	2590426
10km	50%	35000	4	269	4991092	615540	4322641	2959961
10km	50%	35000	4	294	4477868	589386	3838695	2399270
10km	50%	35000	4	193	3983590	539420	3418295	2209518
10km	50%	35000	4	322	3991102	502475	3437715	2494878
10km	50%	35000	4	201	4643568	639747	3966158	2772125
10km	50%	35000	4	296	4617939	620716	3956665	2634863
10km	50%	35000	4	254	5032601	650989	4329714	2820869
10km	50%	35000	4	375	6381871	726029	5598233	3407030
10km	50%	35000	4	247	4672369	626736	3994265	2632819
10km	50%	35000	4	279	5198501	574978	4568142	3121299
10km	50%	35000	4	297	5367026	602116	4665203	2929075
10km	50%	35000	4	272	5155916	598718	4500418	2796634
10km	50%	35000	4	264	4070454	507940	3521302	2298251
10km	50%	35000	4	188	4564451	566770	3949987	2683927
10km	50%	35000	4	190	4067528	505239	3508820	2628670
10km	50%	35000	4	326	5477183	628156	4800257	3384887
10km	50%	35000	4	193	4462305	582268	3826691	3147520
10km	50%	35000	4	281	3683627	482329	3153825	2832751
10km	50%	35000	4	276	4848568	578185	4202833	3175682
10km	50%	35000	4	235	4290074	556018	3690405	2515551
10km	50%	35000	4	287	5082086	641318	4388703	3163792
10km	50%	35000	4	442	6211974	632875	5519505	3712916
10km	50%	35000	4	196	4441035	600909	3779790	2361821
10km	50%	35000	4	293	4403579	554497	3814878	2600480
10km	50%	35000	4	268	5142704	663811	4431838	3586637
10km	50%	35000	4	370	3745234	451596	3250198	2340384
10km	50%	35000	4	278	5482532	650036	4771696	3368628
10km	50%	35000	4	260	4415222	530532	3834953	2906860
10km	50%	35000	4	285	5369688	655093	4665099	3217910
10km	50%	35000	4	220	4596710	622692	3920133	2760306
10km	50%	35000	4	360	6308033	741362	5496800	3728560
10km	50%	35000	4	360	6267418	744791	5453356	3269399
10km	50%	35000	4	380	4246039	529880	3663407	2383565
10km	50%	35000	4	225	4056654	520086	3474408	2258650
10km	50%	35000	4	301	4449422	528944	3894825	2772080
10km	50%	35000	4	362	4963832	565828	4341677	3072448
10km	50%	35000	4	224	4569779	592353	3921393	2543257
10km	50%	35000	4	264	4506830	583898	3874670	2586741
10km	50%	35000	4	251	4405469	561243	3797877	3178946
10km	50%	35000	4	254	4984938	682127	4251410	3543708
10km	50%	35000	4	344	5091090	666547	4375062	2947496
10km	50%	35000	4	221	5744719	696415	4994302	3467052
10km	50%	35000	4	272	5254080	569372	4608321	2941619
10km	50%	35000	4	246	4957111	650333	4259732	2327198
10km	50%	35000	4	367	6225208	659625	5517482	3336558
10km	50%	35000	4	303	4863533	631160	4196150	3015723
10km	50%	35000	4	202	5087050	667240	4365680	2873020
10km	50%	35000	4	232	4647682	585869	4014848	2481261
10km	50%	35000	4	363	4813004	634515	4075244	3104133
10km	50%	35000	4	212	5357887	693884	4589588	2830137
10km	50%	35000	4	235	4105783	543312	3533304	2349646
10km	50%	35000	4	257	5432429	737716	4584964	3063490
10km	50%	35000	4	266	4307115	547450	3719019	2700575
10km	50%	35000	4	197	4729189	641300	3990089	2889607
10km	50%	35000	4	203	3758615	507283	3203655	2417325
10km	50%	35000	4	257	5043788	639923	4348444	2952473
10km	50%	35000	4	332	3711419	466017	3205556	2537142
10km	50%	35000	4	305	3543682	475676	3028519	2383166
10km	50%	35000	4	243	5064640	670387	4354615	3052384
10km	50%	35000	4	254	4766695	593252	4142943	2894675
10km	50%	35000	4	283	4898129	591872	4246452	3154258
10km	50%	35000	4	283	4669882	601219	3969158	3219912
10km	50%	35000	4	281	4713743	606748	4051257	2953954
10km	50%	35000	4	361	5953647	693664	5221963	3275539
10km	50%	35000	4	302	5376022	733363	4591043	3221521
10km	50%	35000	4	209	3958952	564815	3353861	2796907
10km	50%	35000	4	314	4365862	573733	3744083	2703431
10km	50%	35000	4	253	4078956	530942	3514747	2410646
10km	50%	35000	4	435	5634373	673479	4906078	3247897
10km	50%	35000	4	316	5633672	643292	4917250	3538854
10km	50%	35000	4	182	4615798	587231	3964586	2502404
10km	50%	35000	4	258	4469035	535704	3891785	2512954
10km	50%	35000	4	327	4198634	540261	3623463	2581134
10km	50%	35000	4	243	4455162	592434	3821653	2769766
10km	50%	35000	4	397	5599661	622594	4925684	3403477
10km	50%	35000	4	286	5228960	696633	4493890	2994002
10km	50%	35000	4	327	3814884	525414	3244811	2297340
10km	50%	35000	4	261	4906678	554903	4308787	2627300
10km	50%	35000	4	220	5162016	622834	4489738	2906885
10km	50%	35000	4	322	5112300	573225	4489072	3202075
10km	50%	35000	4	277	5453375	672858	4745432	3184171
10km	50%	35000	4	258	5782615	641475	5075355	3379126
10km	50%	35000	4	356	5204715	675852	4466023	2879717
10km	50%	35000	4	270	4086173	556002	3485118	2603028
10km	50%	35000	4	350	4253656	563356	3627300	2499128
10km	50%	35000	4	270	5347718	646514	4658328	3156798
10km	50%	35000	4	307	5936671	729958	5152631	3251206
10km	50%	35000	4	307	4187677	517488	3628828	2331026
10km	50%	35000	4	346	5475065	644314	4757127	3618053
10km	50%	35000	4	333	4357949	539561	3775312	2623939
10km	50%	35000	4	324	5116711	566955	4483861	2938504
10km	50%	35000	4	305	4001509	472978	3479003	2548524
10km	50%	35000	4	287	4779568	594042	4140695	3210922
10km	50%	35000	4	268	5096217	618253	4408803	3391894
10km	50%	35000	4	214	3320513	490390	2802324	2354120
10km	50%	35000	4	248	4587529	551919	3951231	2501246
10km	50%	35000	4	225	4598300	579982	3982408	2767862
10km	50%	35000	4	307	5967870	740103	5171815	3868357
10km	50%	35000	4	321	6193650	721679	5408789	3584146
10km	50%	35000	4	411	6642472	805895	5786343	3364302
10km	50%	35000	4	279	4941378	637702	4265769	2842891
10km	50%	35000	4	262	4273129	559149	3662102	2547967
10km	50%	35000	4	245	3612286	471959	3107714	2525219
10km	50%	35000	4	295	5257415	612697	4604652	3007103
10km	50%	35000	4	332	5703349	657178	4992911	3207765
10km	50%	35000	4	232	4171079	554892	3562966	2297476
10km	50%	35000	4	320	4840789	600473	4168669	3204248
10km	50%	35000	4	250	4421994	558098	3804356	3025966
10km	50%	35000	4	213	5255474	610475	4593718	2876093
10km	50%	35000	4	307	3973352	496540	3421505	2404542
10km	50%	35000	4	332	5518755	637700	4816174	3054043
10km	50%	35000	4	332	5431166	661120	4705242	3440496
10km	50%	35000	4	253	5868272	624939	5192318	3066437
10km	50%	35000	4	282	4324462	565586	3711044	2417999
10km	50%	35000	4	292	5162828	647101	4454097	2825429
10km	50%	35000	4	229	3983047	530795	3401145	2244907
10km	50%	35000	4	243	5188399	597400	4534849	2866690
10km	50%	35000	4	273	5933341	622943	5252955	3287212
10km	50%	35000	4	240	4505876	617599	3835837	2603232
10km	50%	35000	4	294	5298003	591816	4651581	2884765
10km	50%	35000	4	215	3657764	455030	3158295	2386880
10km	50%	35000	4	288	5499780	701065	4731871	3673189
10km	50%	35000	4	385	6419631	665347	5672094	3578562
10km	50%	35000	4	230	3710801	501569	3167331	2533458
10km	50%	35000	4	269	4513822	546734	3918310	2789882
10km	50%	35000	4	277	4382618	563891	3769132	2568626
10km	50%	35000	4	342	4967308	612281	4300960	3125678
10km	50%	35000	4	371	4444901	550546	3847875	2479234
10km	50%	35000	4	340	6394785	721955	5576625	3999663
10km	50%	35000	4	280	4612412	593157	3992712	2851764
10km	50%	35000	4	329	5146837	609821	4489326	3188439
10km	50%	35000	4	315	5210145	601582	4575210	2955600
10km	50%	35000	4	252	4785484	576365	4152851	2575551
10km	50%	35000	4	256	4597501	588656	3963532	2748417
10km	50%	35000	4	207	5339702	725341	4561842	2750665
10km	50%	35000	4	384	4505056	547871	3908692	2867443
10km	50%	35000	4	277	5259205	620518	4601042	3089313
10km	50%	35000	4	246	5084797	628011	4410453	3497911
10km	50%	35000	4	309	5418674	740663	4597505	4163177
10km	50%	35000	4	232	4389500	568425	3759757	2922784
10km	50%	35000	4	195	4750662	647174	4048901	2996649
10km	50%	35000	4	285	4545383	607129	3887854	2838558
10km	50%	35000	4	214	4277390	533912	3682888	2374939
10km	50%	35000	4	263	3835792	553911	3251868	2216058
10km	50%	35000	4	383	4531577	568839	3926126	2790945
10km	50%	35000	4	264	5564923	645275	4865838	3298770
10km	50%	35000	4	251	5232637	648267	4535182	2605494
10km	50%	35000	4	222	4449969	611696	3787443	2534749
10km	50%	35000	4	273	3497124	501215	2968014	2579207
10km	50%	35000	4	233	4546843	639160	3864746	2485361
10km	50%	35000	4	367	6276264	762665	5409248	3737553
10km	50%	35000	4	202	5184210	609143	4520043	2985287
10km	50%	35000	4	294	4724531	647191	4004213	2824561
10km	50%	35000	4	194	5230039	598745	4576101	2925807
10km	50%	35000	4	232	5233315	658213	4493086	2707360
10km	50%	35000	4	407	4139275	524075	3572239	2725242
10km	50%	35000	4	204	4435355	601727	3803145	2583400
10km	50%	35000	4	358	5156323	652626	4449036	3180176
10km	50%	35000	4	296	4729141	560649	4111010	2727073
10km	50%	35000	4	230	4541537	570986	3924692	2348696
10km	50%	35000	4	313	3797789	467046	3295949	2215781
10km	50%	35000	4	263	4024572	498627	3486101	2318556
10km	50%	35000	4	291	4864040	593623	4235021	3008639
10km	50%	35000	4	304	3214523	418540	2764868	2362917
10km	50%	35000	4	239	5856595	716060	5090337	3081700
10km	50%	35000	4	344	4938221	694223	4185094	3462414
10km	50%	35000	4	414	4114591	525812	3528138	2530811
10km	50%	35000	4	289	6394723	768292	5576493	3701998
10km	50%	35000	4	300	4972833	577910	4342558	2951351
10km	50%	35000	4	220	5101325	589967	4472041	2934391
10km	50%	35000	4	213	4994586	694873	4250918	2817188
10km	50%	35000	4	272	5169579	627847	4464775	3042418
10km	50%	35000	4	266	4588770	564426	3946766	2631552
10km	50%	35000	4	262	4130042	505108	3588442	2734962
10km	50%	35000	4	258	5654685	688151	4905447	3514980
10km	50%	35000	4	238	4171968	575819	3552779	2589166
10km	50%	35000	4	293	4201639	525545	3639452	2345273
10km	50%	35000	4	356	3705946	499308	3163259	2402420
10km	50%	35000	4	300	5816241	652138	5113761	3170244
10km	50%	35000	4	223	4491102	550953	3903700	2781027
10km	50%	35000	4	328	5005770	555677	4408663	3031994
10km	50%	35000	4	221	4750305	630634	4078155	3053318
10km	50%	35000	4	234	4778924	542700	4175348	2663110
10km	50%	35000	4	245	4905051	652730	4215654	2968894
10km	50%	35000	4	213	4515832	580712	3903747	2950019
10km	50%	35000	4	278	4128854	534632	3536348	2560509
10km	50%	35000	4	262	5834153	660680	5115914	3256881
10km	50%	35000	4	291	6007820	677977	5274413	3607360
10km	50%	35000	4	311	5181239	692706	4449468	2988358
10km	50%	35000	4	287	5818896	714871	5060934	3563674
10km	50%	35000	4	316	5371692	734844	4577429	3768848
10km	50%	35000	4	331	5534258	628722	4841896	3117729
10km	50%	35000	4	233	4176061	540654	3578122	2743701
10km	50%	35000	4	218	4727493	605338	4066222	2982352
10km	50%	35000	4	367	6933988	772688	6084466	3919598
10km	50%	35000	4	246	4355224	558584	3752713	3145617
10km	50%	35000	4	269	4973382	545705	4392531	2711781
10km	50%	35000	4	265	4140631	544820	3543129	2604028
10km	50%	35000	4	259	3563835	479835	3004158	2708733
10km	50%	35000	4	221	4898444	641024	4221914	3042663
10km	50%	35000	4	242	4816628	671782	4099399	3099109
10km	50%	35000	4	424	5993294	664497	5276492	3589780
10km	50%	35000	4	226	4283155	561816	3679059	2533941
10km	50%	35000	4	411	5249402	653716	4524727	2832132
10km	50%	35000	4	293	4498525	576218	3872644	2550926
10km	50%	35000	4	314	5020620	582207	4392033	3106412
10km	50%	35000	4	302	4332330	604904	3685269	2754144
10km	50%	35000	4	330	5521492	652017	4820338	3453697
10km	50%	35000	4	233	3822127	527185	3249425	2658886
10km	50%	35000	4	254	4126578	540040	3545144	2655126
10km	50%	35000	4	286	5026418	608561	4377621	3177850
10km	50%	35000	4	257	5107590	647685	4398989	2690972
10km	50%	35000	4	331	3970311	553133	3369499	3427781
10km	50%	35000	4	350	4483726	603281	3812487	2707103
10km	50%	35000	4	287	4849171	573319	4236346	2634227
10km	50%	35000	4	305	5861365	638593	5166019	3024039
10km	50%	35000	4	285	6242058	669225	5516614	2967241
10km	50%	35000	4	385	5470457	624622	4801584	3393410
10km	50%	35000	4	264	4729105	661371	4016659	2583040
10km	50%	35000	4	223	5852393	673948	5126843	3334869
10km	50%	35000	4	287	4768769	589506	4138239	2972595
10km	50%	35000	4	184	3370977	503262	2836565	2144810
10km	50%	35000	4	239	4266698	571726	3633198	2500248
10km	50%	35000	4	372	4320743	485731	3787765	2896855
10km	50%	35000	4	268	5185812	569311	4575286	2925412
10km	50%	35000	4	316	4503460	548381	3909950	2977205
10km	50%	35000	4	227	5108694	616211	4446487	2739638
10km	50%	35000	4	262	4711173	587941	4068871	2803427
10km	50%	35000	4	233	4611010	603413	3947908	2863006
10km	50%	35000	4	280	4072850	529015	3509448	2430529
10km	50%	35000	4	240	4415764	579139	3782456	3751132
10km	50%	35000	4	295	3814916	481288	3288348	2333079
10km	50%	35000	4	200	4255333	563633	3627450	2611531
10km	50%	35000	4	354	5187368	657574	4497051	2670213
10km	50%	35000	4	316	5998778	709291	5235037	3375430
10km	50%	35000	4	228	4632728	662961	3910136	2787864
10km	50%	35000	4	279	5335986	673099	4610891	2764170
10km	50%	35000	4	208	4396013	578524	3780761	2879370
10km	50%	35000	4	235	5061071	614890	4419837	2899705
10km	50%	35000	4	283	4287778	592984	3654401	2547689
10km	50%	35000	4	245	6000312	683236	5267502	3221468
10km	50%	35000	4	293	5794483	707849	5027434	2818023
10km	50%	35000	4	221	3763159	467667	3249775	2208474
10km	50%	35000	4	415	4735932	640883	4037592	2748811
10km	50%	35000	4	183	4568769	612129	3877905	2394144
10km	50%	35000	4	375	3780797	476450	3257398	2719790
10km	50%	35000	4	424	5180442	655656	4476510	3393105
10km	50%	35000	4	230	4411694	597311	3776266	2815858
10km	50%	35000	4	277	5339171	626968	4643553	3083759
10km	50%	35000	4	302	3830756	486174	3291967	2510797
10km	50%	35000	4	215	4574566	552174	3975563	2855743
10km	50%	35000	4	224	4202159	558386	3568355	2362389
10km	50%	35000	4	272	5291909	674331	4567786	3550230
10km	50%	35000	4	260	4619421	603185	3971115	2614837
10km	50%	35000	4	199	4137594	613712	3430604	2960866
10km	50%	35000	4	238	3881345	519335	3320066	2467609
10km	50%	35000	4	228	5661237	733618	4877863	3014004
10km	50%	35000	4	314	5298739	654214	4588474	3276624
10km	50%	35000	4	301	4812648	585241	4173800	2977758
10km	50%	35000	4	284	4698682	554930	4093896	2740376
10km	50%	35000	4	358	3973231	531794	3399410	2416884
10km	50%	35000	4	330	5957018	669876	5219528	3334964
10km	50%	35000	4	296	5258755	703613	4504575	2989157
10km	50%	35000	4	200	4274084	587230	3640929	2369034
10km	50%	35000	4	349	4745629	546859	4142254	2506974
10km	50%	35000	4	227	4330247	576975	3712445	2527935
10km	50%	35000	4	258	4749141	610913	4066825	2790102
10km	50%	35000	4	215	4776316	588905	4141425	2708966
10km	50%	35000	4	279	3607921	482980	3092679	2417495
10km	50%	35000	4	225	5312770	680238	4588142	3104356
10km	50%	35000	4	295	3893750	494815	3352957	2603701
10km	50%	35000	4	370	4037767	512905	3447908	2390396
10km	50%	35000	4	243	4601371	656124	3908285	2366328
10km	50%	35000	4	270	4821595	619245	4138702	2929032
10km	50%	35000	4	320	5052195	581374	4427808	3228488
10km	50%	35000	4	228	5151863	581201	4523450	3284706
10km	50%	35000	4	283	5404850	605685	4719172	3124083
10km	50%	35000	4	164	3854612	503037	3306049	2096362
10km	50%	35000	4	407	5953869	677967	5234018	3478055
10km	50%	35000	4	375	5238926	655708	4499844	3199849
10km	50%	35000	4	363	6499849	717145	5696051	3908352
10km	50%	35000	4	262	3877340	511847	3333372	2760447
10km	50%	35000	4	351	4368641	572406	3743762	2541690
10km	50%	35000	4	235	3756863	498480	3211276	2358678
10km	50%	35000	4	270	5660574	694762	4900059	3455196
10km	50%	35000	4	247	4480963	592531	3825538	2773522
10km	50%	35000	4	295	5835915	690479	5091272	3896390
10km	50%	35000	4	267	4316845	601116	3667981	2476444
10km	50%	35000	4	314	5579481	652693	4879670	3410222
10km	50%	35000	4	331	4615580	568762	3989037	2505536
10km	50%	35000	4	206	4665050	615775	4012260	2545756
10km	50%	35000	4	295	4448667	570835	3841781	2804655
10km	50%	35000	4	398	5083656	607498	4414828	2862073
10km	50%	35000	4	262	4997566	640770	4300934	2925698
10km	50%	35000	4	237	4968611	637887	4277614	2771396
10km	50%	35000	4	318	5478021	638326	4795049	3258667
10km	50%	35000	4	253	4756750	577226	4145206	3033789
10km	50%	35000	4	290	4063564	498894	3523897	2472183
10km	50%	35000	4	257	4436222	583069	3811551	2848441
10km	50%	35000	4	250	4373161	541369	3793280	2675405
10km	50%	35000	4	406	5010392	563736	4399239	3286599
10km	50%	35000	4	235	4299130	621077	3643648	2816481
10km	50%	35000	4	242	4978323	554838	4398958	3517680
10km	50%	35000	4	318	3947300	484342	3414260	2303688
10km	50%	35000	4	307	4267644	523861	3700413	2526838
10km	50%	35000	4	213	4392656	528426	3815216	2747971
10km	50%	35000	4	264	4179018	510107	3629457	2482690
10km	50%	35000	4	263	5161841	709705	4396702	2998437
10km	50%	35000	4	253	5533607	577043	4918343	2991404
10km	50%	35000	4	233	4593163	607442	3901484	2999966
10km	50%	35000	4	227	4624266	638021	3945222	2955886
10km	50%	35000	4	415	5500723	602664	4850628	2921243
10km	50%	35000	4	328	6326599	743222	5513237	3878454
10km	50%	35000	4	225	4556896	550031	3965019	2992162
10km	50%	35000	4	371	5262570	633719	4572093	3096034
10km	50%	35000	4	245	4277144	566618	3661964	2768679
10km	50%	35000	4	263	5981452	600010	5333771	3140518
10km	50%	35000	4	192	5051653	690863	4322111	2825643
10km	50%	35000	4	302	4468583	593152	3796577	3002420
10km	50%	35000	4	323	4470028	595452	3822777	2778669
10km	50%	35000	4	301	5077546	657022	4347343	2682029
10km	50%	35000	4	294	6059050	733459	5257657	3749209
10km	50%	35000	4	373	4825092	554883	4221874	2741592
10km	50%	35000	4	419	6801907	730709	6001000	3546404
10km	50%	35000	4	266	4343170	577619	3700159	2856412
10km	50%	35000	4	297	4796406	545028	4205945	2959455
10km	50%	35000	4	436	4837544	623070	4169965	2864571
10km	50%	35000	4	316	4875304	646952	4170376	2687744
10km	50%	35000	4	266	4502715	513168	3943901	3250486
10km	50%	35000	4	243	3887796	520351	3333570	2520221
10km	50%	35000	4	300	5789293	654539	5056228	3336153
10km	50%	35000	4	333	6266310	722788	5489746	3595385
10km	50%	35000	4	268	5295044	634494	4611324	3004021
10km	50%	35000	4	314	4684551	593315	4043902	3143617
10km	50%	35000	4	263	3879098	499907	3337375	3254828
10km	50%	35000	4	406	3732687	471173	3203891	2341654
10km	50%	35000	4	263	4514518	521363	3948739	2490597
10km	50%	35000	4	266	4239638	531078	3671397	2406710
10km	50%	35000	4	286	4590299	648362	3894202	3055987
10km	50%	35000	4	201	4000150	537617	3427997	2421162
10km	50%	35000	4	223	3296594	429392	2829743	2080976
10km	50%	35000	4	378	5444808	663319	4694760	3289692
10km	50%	35000	4	373	5602069	642524	4884996	3571270
10km	50%	35000	4	259	4711422	641803	4009929	2813383
10km	50%	35000	4	266	4197103	578811	3581100	2452050
10km	50%	35000	4	322	4014411	532239	3452016	2566320
10km	50%	35000	4	372	5228150	606108	4568143	3639990
10km	50%	35000	4	218	4024676	552928	3432477	2493475
10km	50%	35000	4	245	3600693	491241	3068903	2283229
10km	50%	35000	4	251	3880960	496804	3337181	2768474
10km	50%	35000	4	315	4842040	636358	4170493	2584033
10km	50%	35000	4	232	5612108	657298	4891890	3294409
10km	50%	35000	4	383	5563276	617772	4906440	3003860
10km	50%	35000	4	335	4511605	578567	3884485	2613176
10km	50%	35000	4	267	5092705	619281	4403109	3199838
10km	50%	35000	4	264	5908887	743314	5090523	3895028
10km	50%	35000	4	326	4707623	596458	4069877	2826130
10km	50%	35000	4	277	5224137	635732	4537739	2901079
10km	50%	35000	4	244	4676929	609736	4020110	2890952
10km	50%	35000	4	352	4479315	558388	3863586	2475345
10km	50%	35000	4	263	5153507	666569	4436940	3141039
10km	50%	35000	4	219	5246005	695256	4470749	3151330
10km	50%	35000	4	321	4596538	577475	3973877	2611930
10km	50%	35000	4	266	4659302	566390	4026212	2915874
10km	50%	35000	4	223	5333410	626830	4660792	2835208
10km	50%	35000	4	421	4756512	667083	4043872	2889978
10km	50%	35000	4	283	4956670	614306	4281621	3008706
10km	50%	35000	4	248	4833201	557431	4226405	2768454
10km	50%	35000	4	328	4931028	618793	4255462	2975661
10km	50%	35000	4	260	4338578	594910	3693023	2704546
10km	50%	35000	4	212	4896272	615664	4205115	2946072
10km	50%	35000	4	287	4899642	668048	4175778	2943755
10km	50%	35000	4	261	4677607	625140	3987820	3234968
10km	50%	35000	4	241	4747336	625975	4073656	2865869
10km	50%	35000	4	383	4893290	605557	4246161	2732660
10km	50%	35000	4	334	5235719	573514	4614007	3209303
10km	50%	35000	4	402	4812812	648377	4093092	3425831
10km	50%	35000	4	301	5117672	632075	4423238	2543194
10km	50%	35000	4	216	5017368	687979	4260492	3180907
10km	50%	35000	4	247	5997698	735484	5195753	3476682
10km	50%	35000	4	249	4627885	597273	3979287	2904134
10km	50%	35000	4	238	4734844	617253	4040972	2854831
10km	50%	35000	4	223	4920607	590656	4283037	2855529
10km	50%	35000	4	403	6401564	766672	5577115	3293670
10km	50%	35000	4	244	3919871	494052	3390570	2546755
10km	50%	35000	4	301	5545381	738639	4751995	3177536
10km	50%	35000	4	291	4088139	533902	3479759	2591599
10km	50%	35000	4	338	3658388	510473	3104509	2144746
10km	50%	35000	4	239	4274925	576383	3660283	2715482
10km	50%	35000	4	241	5956659	679876	5240801	3487597
10km	50%	35000	4	271	4330495	530586	3739111	2345649
10km	50%	35000	4	250	4931769	610198	4272760	2989536
10km	50%	35000	4	236	4374071	589001	3752061	2824270
10km	50%	35000	4	252	5806816	723232	5030963	3207800
10km	50%	35000	4	247	4584804	573876	3952621	2734272
10km	50%	35000	4	196	4877377	665603	4166885	2913603
10km	50%	35000	4	337	3898898	517416	3345079	2220475
10km	50%	35000	4	226	4553486	573312	3924392	3004828
10km	50%	35000	4	342	5800828	671213	5073969	3277317
10km	50%	35000	4	186	3864294	519277	3323018	2572576
10km	50%	35000	4	227	5188265	669682	4476946	2874461
10km	50%	35000	4	392	6084535	722408	5286903	3593207
10km	50%	35000	4	377	3899684	524103	3329081	2449138
10km	50%	35000	4	432	5392026	634282	4710058	3100962
10km	50%	35000	4	265	4782846	579969	4156597	2943964
10km	50%	35000	4	186	4240805	555675	3657658	2318477
10km	50%	35000	4	233	4299416	552167	3712982	2449592
10km	50%	35000	4	289	4384822	553429	3783222	2477040
10km	50%	35000	4	264	5148506	601330	4469478	2741953
10km	50%	35000	4	236	4365900	555027	3767259	2916363
10km	50%	35000	4	251	4564044	613863	3906838	3125255
10km	50%	35000	4	234	4714749	578307	4050566	2609060
10km	50%	35000	4	221	4877622	581012	4242577	2743103
10km	50%	35000	4	281	4616460	613780	3970443	2563263
10km	50%	35000	4	321	4591887	598069	3949697	3105200
10km	50%	35000	4	247	4245196	561317	3642652	2629594
10km	50%	35000	4	298	6596996	741145	5789712	3894213
10km	50%	35000	4	302	5027473	626174	4336416	2743504
10km	50%	35000	4	287	4217551	516561	3656336	2193650
10km	50%	35000	4	321	5236796	568967	4630944	2902140
10km	50%	35000	4	259	5403663	619069	4740675	3045641
10km	50%	35000	4	256	4382449	564442	3763394	2683271
10km	50%	35000	4	209	4557365	587530	3933532	2846221
10km	50%	35000	4	337	5715154	650374	5018441	2863645
10km	50%	35000	4	218	4546597	602446	3885754	2642021
10km	50%	35000	4	308	5998253	690345	5206896	3241014
10km	50%	35000	4	228	4622009	574436	3985063	2684696
10km	50%	35000	4	212	5411903	689911	4668420	2992219
10km	50%	35000	4	371	4884880	578277	4247415	2880622
10km	50%	35000	4	339	6313096	732025	5518612	3769716
10km	50%	35000	4	308	5340976	622988	4672462	3373631
10km	50%	35000	4	260	4799073	641332	4111074	3295312
10km	50%	35000	4	465	6515126	779312	5688071	3509614
10km	50%	35000	4	236	4402910	613607	3745762	3053336
10km	50%	35000	4	302	4477493	602898	3823741	2592088
10km	50%	35000	4	241	4633202	614282	3959056	3161978
10km	50%	35000	4	307	6196730	679289	5462187	3411497
10km	50%	35000	4	245	5401369	671910	4683765	3162575
10km	50%	35000	4	241	4812793	650863	4122792	2933205
10km	50%	35000	4	242	4608229	620375	3946016	2633864
10km	50%	35000	4	196	4515974	594410	3850467	2876093
10km	50%	35000	4	312	5217168	621057	4552778	3112596
10km	50%	35000	4	219	4155178	548716	3570645	2679523
10km	50%	35000	4	308	5039894	614083	4384454	2728327
10km	50%	35000	4	410	3933521	494268	3397741	2454141
10km	50%	35000	4	226	4720184	654692	4005199	3209846
10km	50%	35000	4	230	5044951	663721	4342914	2862759
10km	50%	35000	4	268	4832661	622860	4146957	2687125
10km	50%	35000	4	251	3616077	515834	3061804	2265731
10km	50%	35000	4	309	4286609	606291	3619149	2820405
10km	50%	35000	4	201	4214530	569784	3595056	2543502
10km	50%	35000	4	340	5034798	586838	4405640	3506725
10km	50%	35000	4	216	4309176	553068	3704773	2442133
10km	50%	35000	4	258	6234793	800826	5376275	3664632
10km	50%	35000	4	293	5862760	646414	5159401	3202013
10km	50%	35000	4	226	3591360	423525	3115610	2159014
10km	50%	35000	4	314	5784176	663242	5066423	2980278
10km	50%	35000	4	242	4603571	554182	4013914	2566973
10km	50%	35000	4	362	4523058	621749	3857807	2454743
10km	50%	35000	4	283	4788329	591449	4135260	2958254
10km	50%	35000	4	260	5686017	661173	4970415	3009457
10km	50%	35000	4	465	5658708	603161	5011526	3607718
10km	50%	35000	4	324	3649005	505047	3115901	2603260
10km	50%	35000	4	285	4388141	566455	3754192	3024859
10km	50%	35000	4	395	5022882	553597	4411372	3489959
10km	50%	35000	4	250	4881924	611263	4237384	2787008
10km	50%	35000	4	218	5093576	655567	4375178	2785941
10km	50%	35000	4	291	5186327	692965	4450226	3170849
10km	50%	35000	4	207	3973191	525080	3409787	2490998
10km	50%	35000	4	372	5435939	696499	4672395	3225777
10km	50%	35000	4	393	4939518	542336	4328343	2901322
10km	50%	35000	4	228	3664970	473707	3135746	2229555
10km	50%	35000	4	290	4392111	537971	3785324	2498995
10km	50%	35000	4	174	4343327	586728	3711307	2507866
10km	50%	35000	4	413	5289804	551999	4696654	2922505
10km	50%	35000	4	370	5828364	653868	5113603	3167301
10km	50%	35000	4	208	4484419	590831	3836808	2555600
10km	50%	35000	4	383	5462936	666324	4748834	3650792
10km	50%	35000	4	296	5332967	661987	4601263	2635371
10km	50%	35000	4	256	4608882	601806	3956152	2784197
10km	50%	35000	4	289	4573784	649821	3880261	3285074
10km	50%	35000	4	332	5109289	602263	4474939	3040008
10km	50%	35000	4	235	4114366	515875	3551453	2323079
10km	50%	35000	4	205	4424303	582234	3794476	2747638
10km	50%	35000	4	259	5031469	658575	4316756	2724464
10km	50%	35000	4	251	4729505	614081	4088465	3113577
10km	50%	35000	4	164	3703322	497074	3155270	2619241
10km	50%	35000	4	280	5791638	720270	5018446	3060645
10km	50%	35000	4	307	5349378	642100	4625513	3152385
10km	50%	35000	4	196	4598911	570417	3978387	2749625
10km	50%	35000	4	236	4644414	627054	3956060	2955543
10km	50%	35000	4	186	4014381	539174	3432388	2353759
10km	50%	35000	4	324	6062263	700197	5298159	3265560
10km	50%	35000	4	369	6153358	672423	5415802	3524151
10km	50%	35000	4	178	4132060	582247	3512033	2313963
10km	50%	35000	4	260	5064203	603077	4402563	2765394
10km	50%	35000	4	205	4089257	520382	3539163	2502268
10km	50%	35000	4	242	3709687	475846	3201432	2182185
10km	50%	35000	4	294	4744478	606119	4079407	2708053
10km	50%	35000	4	320	4992405	602247	4348993	3034288
10km	50%	35000	4	289	4705130	548773	4111961	2545147
10km	50%	35000	4	334	4318884	552266	3712660	2777537
10km	50%	35000	4	236	4225172	558124	3614188	2488750
10km	50%	35000	4	293	5429293	645932	4738474	3265707
10km	50%	35000	4	334	4606214	610204	3948649	2763802
10km	50%	35000	4	227	6765593	773919	5919864	3762880
10km	50%	35000	4	441	4375932	495686	3843008	2892804
10km	50%	35000	4	294	4069245	530452	3505279	2440573
10km	50%	35000	4	234	5013873	639987	4296424	3099847
10km	50%	35000	4	202	5380478	731185	4591592	3027917
10km	50%	35000	4	283	4214496	543289	3626737	2795459
10km	50%	35000	4	197	4141166	556095	3542078	2648270
10km	50%	35000	4	305	4839569	604723	4202921	3237116
10km	50%	35000	4	267	6140369	660928	5433475	3424716
10km	50%	35000	4	229	4422886	596468	3735010	2545845
10km	50%	35000	4	270	5106844	633986	4427370	2900678
10km	50%	35000	4	344	4147303	501438	3595998	2267842
10km	50%	35000	4	221	3844651	480181	3328329	2360986
10km	50%	35000	4	296	4481249	603664	3786924	2892883
10km	50%	35000	4	265	4938376	601192	4271705	2748454
10km	50%	35000	4	318	4958369	656606	4254538	3146660
10km	50%	35000	4	279	6092029	711470	5332748	3829887
10km	50%	35000	4	239	4379324	597648	3736764	2626193
10km	50%	35000	4	315	3978465	538722	3399694	2741432
10km	50%	35000	4	291	6582715	731970	5792787	3471417
10km	50%	35000	4	274	5638808	714266	4857187	3414458
10km	50%	35000	4	194	3788776	506018	3221606	2157380
10km	50%	35000	4	291	4677820	599074	4022047	2692098
10km	50%	35000	4	355	5288237	620786	4609203	2831717
10km	50%	35000	4	270	4491672	609661	3814889	2532040
10km	50%	35000	4	210	6267159	737591	5465861	3638234
10km	50%	35000	4	298	4721877	552379	4128122	3175860
10km	50%	35000	4	268	4156396	547953	3551767	2349670
10km	50%	35000	4	230	4262741	537430	3681277	2497855
10km	50%	35000	4	234	4833925	615128	4152481	2829516
10km	50%	35000	4	269	4128085	546009	3540644	2292993
10km	50%	35000	4	216	4071920	578865	3457722	2354331
10km	50%	35000	4	334	5413284	570622	4782974	2974026
10km	50%	35000	4	242	4253626	525536	3701732	2570039
10km	50%	35000	4	231	3862167	525328	3253139	2274727
10km	50%	35000	4	287	5556253	752088	4727176	3284207
10km	50%	35000	4	258	4840130	623640	4161988	2859981
10km	50%	35000	4	232	4521948	601830	3856603	2608512
10km	50%	35000	4	272	5080733	581945	4430177	3125994
10km	50%	35000	4	420	4595971	551313	4003802	2606856
10km	50%	35000	4	376	5019849	683994	4283285	3168902
10km	50%	35000	4	211	3975751	506853	3418029	2612578
10km	50%	35000	4	242	5314835	555613	4720729	2860563
10km	50%	35000	4	313	5223243	592466	4580686	2909609
10km	50%	35000	4	205	4221995	555947	3614985	2800620
10km	50%	35000	4	236	4166351	538401	3569108	2446089
10km	50%	35000	4	222	4875575	634660	4209685	2886726
10km	50%	35000	4	273	4614351	605044	3948991	2583184
10km	50%	35000	4	235	4464907	585255	3830966	2898482
10km	50%	35000	4	250	4924775	679810	4201377	2465447
10km	50%	35000	4	217	4284817	513125	3713998	2970364
10km	50%	35000	4	362	4570268	562270	3967291	3354631
10km	50%	35000	4	264	4515514	592147	3880068	2465772
10km	50%	35000	4	247	3942746	534302	3385767	2403163
10km	50%	35000	4	290	4293092	554871	3698355	2603474
10km	50%	35000	4	350	3564975	478370	3058565	2368826
10km	50%	35000	4	374	5933838	639669	5226491	3255191
10km	50%	35000	4	294	4091188	523262	3525493	2872015
10km	50%	35000	4	209	4934419	697591	4186266	3073547
10km	50%	35000	4	218	4096779	520300	3522406	2451971
10km	50%	35000	4	219	4960371	570501	4310313	2709228
10km	50%	35000	4	242	4662503	554103	4048568	3103663
10km	50%	35000	4	310	4532285	634085	3844728	3311007
10km	50%	35000	4	257	4886165	588267	4251622	3176262
10km	50%	35000	4	233	5991522	816171	5113376	3001255
10km	50%	35000	4	245	3753991	496171	3221472	2595416
10km	50%	35000	4	292	5510761	641647	4803746	3032249
10km	50%	35000	4	268	4558544	525265	3971219	2882213
10km	50%	35000	4	304	4299460	567761	3693605	2614577
10km	50%	35000	4	287	4560663	579445	3949409	2857781
10km	50%	35000	4	303	4240906	566171	3638534	2305129
10km	50%	35000	4	237	3986829	528024	3414558	2605066
10km	50%	35000	4	519	4245630	533165	3648783	2575791
10km	50%	35000	4	343	5085507	687961	4333275	2822839
10km	50%	35000	4	321	5940121	687884	5188086	3187677
10km	50%	35000	4	192	4932664	599257	4284634	2618837
10km	50%	35000	4	192	4899525	664655	4173137	2973918
10km	50%	35000	4	157	3484027	451338	2995732	2211121
10km	50%	35000	4	169	5059164	648966	4358526	2650029
10km	50%	35000	4	270	5613159	654975	4904360	3188488
10km	50%	35000	4	207	3799945	488698	3285906	2261900
10km	50%	35000	4	286	5334119	709936	4512756	3575497
10km	50%	35000	4	182	3242994	438507	2778590	2145319
10km	50%	35000	4	261	4330897	512942	3768893	3238318
10km	50%	35000	4	283	4957460	647883	4268106	2794021
10km	50%	35000	4	364	4954163	626638	4295718	2782310
10km	50%	35000	4	350	5146247	601719	4500624	3483927
10km	50%	35000	4	332	5869744	631473	5189518	3418075
10km	50%	35000	4	358	4632569	604123	3940232	3164048
10km	50%	35000	4	309	3742880	513572	3185410	2611209
10km	50%	35000	4	235	4572113	550996	3986162	2511581
10km	50%	35000	4	358	6072728	681935	5342803	3555662
10km	50%	35000	4	394	3783749	466783	3282439	2656043
10km	50%	35000	4	331	5271132	604026	4610407	2931420
10km	50%	35000	4	301	4973946	584149	4351892	2923850
10km	50%	35000	4	251	5537726	668760	4820081	3742315
10km	50%	35000	4	415	5083882	671013	4346805	3512130
10km	50%	35000	4	315	7363197	729364	6564698	3825247
10km	50%	35000	4	268	5052333	661000	4334618	3069927
10km	50%	35000	4	379	6542786	740741	5729736	3512508
10km	50%	35000	4	342	3627490	481376	3107323	2405871
10km	50%	35000	4	291	4361879	533415	3781177	2855739
10km	50%	35000	4	388	5550701	637360	4860838	2994212
10km	50%	35000	4	253	4627612	562935	4027515	2901806
10km	50%	35000	4	240	4193391	563790	3590698	2577046
10km	50%	35000	4	255	3732461	499835	3191546	2629535
10km	50%	35000	4	323	6129133	728789	5360242	3585479
10km	50%	35000	4	221	3650479	480239	3133327	2324870
10km	50%	35000	4	284	4049170	549456	3457217	2500669
10km	50%	35000	4	233	4262157	552989	3668900	2533346
10km	50%	35000	4	339	4352912	581815	3717830	2500315
10km	50%	35000	4	330	4669281	603126	4016415	2790974
10km	50%	35000	4	259	6016631	698968	5237524	3316625
10km	50%	35000	4	325	6751797	749784	5921083	3853200
10km	50%	35000	4	251	6010865	664607	5296956	3209508
10km	50%	35000	4	292	6205112	720568	5408298	3698128
10km	50%	35000	4	228	4241218	577351	3611981	2721257
10km	50%	35000	4	460	4618515	576874	3938746	2692988
10km	50%	35000	4	230	4158918	533278	3550750	2441326
10km	50%	35000	4	205	4733750	629490	4057594	2499744
10km	50%	35000	4	264	5647649	673889	4935333	2883866
10km	50%	35000	4	197	4446935	581632	3829129	2483504
10km	50%	35000	4	282	6229561	730937	5428360	3349764
10km	50%	35000	4	581	5731687	643493	5041347	3246787
10km	50%	35000	4	276	4174447	503881	3626297	2260258
10km	50%	35000	4	228	4628772	556627	4034426	2720111
10km	50%	35000	4	214	5398953	654356	4693457	3092293
10km	50%	35000	4	211	4530243	564571	3926426	2746167
10km	50%	35000	4	289	5310417	624941	4624595	2984679
10km	50%	35000	4	235	5302212	688052	4541209	3085928
10km	50%	35000	4	316	4170864	530714	3569451	2294022
10km	50%	35000	4	411	4729225	607255	4053742	2813857
10km	50%	35000	4	329	4319554	513687	3757120	2768393
10km	50%	35000	4	255	4461737	555287	3853799	2755787
10km	50%	35000	4	279	6419928	726193	5641526	3379168
10km	50%	35000	4	271	4314728	543545	3733585	2901618
10km	50%	35000	4	339	5371309	640027	4675663	3147513
10km	50%	35000	4	259	4364010	568891	3713387	2620932
10km	50%	35000	4	274	4571570	579006	3942695	2560615
10km	50%	35000	4	320	6058721	659907	5344727	3818465
10km	50%	35000	4	257	4580595	549342	3986044	3065612
10km	50%	35000	4	243	4502358	572105	3861959	2764765
10km	50%	35000	4	317	5925516	751868	5112992	3620781
10km	50%	35000	4	298	5579747	599785	4912843	2993461
10km	50%	35000	4	336	6257114	723818	5478327	3816308
10km	50%	35000	4	307	5437359	663086	4698608	3220244
10km	50%	35000	4	280	4947091	648035	4264212	2745608
10km	50%	35000	4	251	5362965	656882	4647084	3049535
10km	50%	35000	4	345	4798351	568420	4183418	2409587
10km	50%	35000	4	197	3679783	483533	3154782	2002798
10km	50%	35000	4	301	4304269	571618	3692226	2064422
10km	50%	35000	4	318	5662157	665795	4947891	3197114
10km	50%	35000	4	285	4736297	602407	4071654	3350631
10km	50%	35000	4	284	4440140	540051	3849951	2878972
10km	50%	35000	4	336	5282426	633280	4611230	3157934
10km	50%	35000	4	203	3963690	538371	3399732	2441530
10km	50%	35000	4	235	4759842	603685	4108510	2886269
10km	50%	35000	4	189	4660893	629868	4000483	2422515
10km	50%	35000	4	287	5713927	677636	4976591	3647947
10km	50%	35000	4	315	4370555	588998	3736980	2541577
10km	50%	35000	4	349	5638941	641269	4941816	3353212
10km	50%	35000	4	263	5123265	604258	4480554	2649590
10km	50%	35000	4	274	4721192	611023	4070611	3062380
10km	50%	35000	4	305	4902402	583782	4277121	2508672
10km	50%	35000	4	282	5045894	540327	4432981	3268500
10km	50%	35000	4	294	5037972	591050	4388029	3021298
10km	50%	35000	4	322	5073634	596890	4440872	3201570
10km	50%	35000	4	301	4818582	588857	4177166	2920034
10km	50%	35000	4	298	5248584	653225	4549808	3171302
10km	50%	35000	4	386	4546987	546915	3944716	3204787
10km	50%	35000	4	319	4680744	615534	3991159	2859992
10km	50%	35000	4	258	3898816	495386	3344396	2693798
10km	50%	35000	4	219	5129209	600649	4494781	2742970
10km	50%	35000	4	262	4617082	601575	3966378	3033744
10km	50%	35000	4	294	4023309	550588	3429103	2204929
10km	50%	35000	4	238	5087835	666737	4373203	3144749
10km	50%	35000	4	270	4676626	550477	4060262	2842679
10km	50%	35000	4	293	4458344	603159	3814612	2495091
10km	50%	35000	4	242	4948808	659055	4217766	2889849
10km	50%	35000	4	267	4867486	565662	4226138	3105215
10km	50%	35000	4	315	5431319	679353	4690907	3302119
10km	50%	35000	4	300	4564194	626458	3897391	2992505
10km	50%	35000	4	346	4498791	565591	3888521	2815058
10km	50%	35000	4	211	4710104	638321	4008172	3197860
10km	50%	35000	4	275	4456953	570172	3835439	2679225
10km	50%	35000	4	242	4941178	642057	4238828	3101052
10km	50%	35000	4	406	4796341	562032	4196204	3140606
10km	50%	35000	4	231	4068984	509147	3497271	2370284
10km	50%	35000	4	266	4928240	654406	4213274	2546539
10km	50%	35000	4	266	4547202	571187	3907904	2739370
10km	50%	35000	4	190	4400845	597545	3742556	2464658
10km	50%	35000	4	251	4502310	613008	3832128	2638661
10km	50%	35000	4	320	5547101	638961	4831924	3322016
10km	50%	35000	4	563	6259000	680797	5519639	3730977
10km	50%	35000	4	277	4905174	576386	4279307	2953844
10km	50%	35000	4	320	4240503	559987	3637911	2507484
10km	50%	35000	4	309	6086070	704324	5318674	3237627
10km	50%	35000	4	313	3739472	506321	3196657	2700183
10km	50%	35000	4	329	5108092	627538	4435074	2792076
10km	50%	35000	4	350	4413289	577158	3782867	2424739
10km	50%	35000	4	250	5417722	671022	4690051	3476614
10km	50%	35000	4	327	4633447	512668	4094449	2787138
10km	50%	35000	4	253	4362116	597899	3680041	2721347
10km	50%	35000	4	318	4370706	576796	3738261	2725165
10km	50%	35000	4	352	6513755	795364	5668471	3887285
10km	50%	35000	4	303	4287509	541547	3699415	2651313
10km	50%	35000	4	307	5400757	634526	4720702	3164350
10km	50%	35000	4	165	3120275	424918	2651743	2425467
10km	50%	35000	4	224	5210159	673912	4487668	2888653
10km	50%	35000	4	289	4846149	609426	4201817	2587259
10km	50%	35000	4	304	5502985	582313	4861152	3010793
10km	50%	35000	4	247	5014419	705015	4253930	2517623
10km	50%	35000	4	196	5042959	636504	4354015	3066260
10km	50%	35000	4	208	4461920	570822	3838157	2661211
10km	50%	35000	4	264	4025128	543712	3455447	2531640
10km	50%	35000	4	297	5928730	680360	5197908	3241011
10km	50%	35000	4	228	4660846	566722	4037370	2731981
10km	50%	35000	4	287	4713455	571922	4066372	3104281
10km	50%	35000	4	265	4804196	599952	4157556	2533105
10km	50%	35000	4	217	5550464	656817	4860796	3274420
10km	50%	35000	4	233	4708072	636656	4019071	2572495
10km	50%	35000	4	312	4352528	612149	3693843	2834958
10km	50%	35000	4	238	3834431	511026	3267683	2529565
10km	50%	35000	4	257	4812107	600366	4141827	2861541
10km	50%	35000	4	232	4861001	618495	4206283	2553201
10km	50%	35000	4	310	5016555	611284	4353605	2906688
10km	50%	35000	4	225	4685256	600666	4022603	3095758
10km	50%	35000	4	221	4879476	612374	4207988	2670542
10km	50%	35000	4	198	4543313	616227	3888213	2766232
10km	50%	35000	4	228	4511856	591438	3878736	2718453
10km	50%	35000	4	256	5280555	649817	4565654	3207833
10km	50%	35000	4	263	5037591	673290	4301475	3121172
10km	50%	35000	4	302	5955650	672647	5207660	3448603
10km	50%	35000	4	321	4365719	557123	3769009	2743097
10km	50%	35000	4	295	5935736	738052	5144611	3369415
10km	50%	35000	4	248	4815139	620276	4131070	2974070
10km	50%	35000	4	310	5953532	679428	5203910	3669623
10km	50%	35000	4	298	5480697	632215	4800143	2933561
10km	50%	35000	4	309	5227728	645623	4510287	2981028
10km	50%	35000	4	393	4527752	580311	3873896	2572740
10km	50%	35000	4	284	4128124	501072	3604855	2709252
10km	50%	35000	4	243	4597580	567242	3981198	2621484
10km	50%	35000	4	181	4459383	602598	3795032	2539110
10km	50%	35000	4	228	5069028	598221	4418473	3074944
10km	50%	35000	4	264	4171435	569992	3571417	2301216
10km	50%	35000	4	281	5256640	669001	4540125	3510236
10km	50%	35000	4	233	4502637	553285	3910583	2528502
10km	50%	35000	4	332	5863710	699198	5102795	3741520
10km	50%	35000	4	258	4662072	595426	3996168	3192271
10km	50%	35000	4	279	3831156	507163	3295435	2389608
10km	50%	35000	4	272	4634434	571764	4007159	2683647
10km	50%	35000	4	244	5116341	641778	4427948	2781769
10km	50%	35000	4	231	4566220	616111	3904174	2434357
10km	50%	35000	4	307	5390245	621421	4708596	3059674
10km	50%	35000	4	237	4337621	565948	3716682	2604190
10km	50%	35000	4	284	5082011	677504	4344153	3033852
10km	50%	35000	4	336	4584961	593393	3923548	3183891
10km	50%	35000	4	270	3625498	465455	3118995	2361436
10km	50%	35000	4	314	5676419	620063	4999629	3279080
10km	50%	35000	4	296	4467896	606245	3753226	2749010
10km	50%	35000	4	190	5022114	606356	4356588	3083872
10km	50%	35000	4	361	5554037	585370	4890775	2894221
10km	50%	35000	4	497	6127940	696601	5376511	3121721
10km	50%	35000	4	302	5638302	590176	4974745	2910516
10km	50%	35000	4	246	4353037	572709	3743189	2306695
10km	50%	35000	4	304	4950126	617112	4284826	3061524
10km	50%	35000	4	302	5363784	645494	4676146	2881033
10km	50%	35000	4	356	4799571	607856	4144480	2728718
10km	50%	35000	4	299	6138308	714371	5359198	3108650
10km	50%	35000	4	201	4992583	613870	4328657	2995224
10km	50%	35000	4	314	6260675	696463	5464919	3694883
10km	50%	35000	4	276	4613966	587340	3964845	2996757
10km	50%	35000	4	272	4797900	618408	4094707	3206780
10km	50%	35000	4	262	3833470	485578	3299757	2755746
10km	50%	35000	4	258	4547740	570665	3922027	2493487
10km	50%	35000	4	350	3926902	540377	3338568	2607887
10km	50%	35000	4	292	5853964	692945	5064319	3915241
10km	50%	35000	4	232	4983327	664448	4258843	2839680
10km	50%	35000	4	238	4287040	561401	3673268	2691512
10km	50%	35000	4	244	5454750	663321	4731785	2789336
10km	50%	35000	4	441	6521741	724438	5731114	3446580
10km	50%	35000	4	295	4399451	555177	3785520	2458769
10km	50%	35000	4	335	5202198	653270	4497421	3012381
10km	50%	35000	4	284	6157004	696047	5396775	3758598
10km	50%	35000	4	239	5560239	742032	4745130	3101652
10km	50%	35000	4	253	5774015	726512	4985297	3368609
10km	50%	35000	4	265	4193417	547110	3594306	2435337
10km	50%	35000	4	275	5050345	642824	4367389	3094812
10km	50%	35000	4	436	6183445	686899	5451694	3062899
10km	50%	35000	4	326	5058386	590353	4411506	3160268
10km	50%	35000	4	347	4411179	538457	3806029	2679460
10km	50%	35000	4	369	5603137	628766	4911403	3178627
10km	50%	35000	4	334	5029720	593273	4393190	2910975
10km	50%	35000	4	272	4783208	619869	4109892	2676210
10km	50%	35000	4	223	4811347	635708	4123648	3133982
10km	50%	35000	4	280	4753402	581357	4141589	2707621
10km	50%	35000	4	294	5548862	638098	4850928	3310640
10km	50%	35000	4	295	4556232	489652	4017645	2792312
10km	50%	35000	4	269	4638222	571376	4021853	2546735
10km	50%	35000	4	260	4691470	581932	4062524	3205917
10km	50%	35000	4	294	6224349	708402	5433014	3508443
10km	50%	35000	4	356	4753534	674351	4038031	2835634
10km	50%	35000	4	248	5556608	652094	4850520	3026281
10km	50%	35000	4	306	5154017	636153	4483536	3077020
10km	50%	35000	4	223	3756049	500573	3215797	2335631
10km	50%	35000	4	301	4964220	667342	4255805	2685784
10km	50%	35000	4	280	4350945	527305	3768703	2468012
10km	50%	35000	4	228	4379864	585963	3749157	2446246
10km	50%	35000	4	215	4513814	592985	3888352	2546429
10km	50%	35000	4	229	4705699	616316	4035300	2645940
10km	50%	35000	4	232	4992922	635175	4315820	3073855
10km	50%	35000	4	333	3976237	504817	3437576	2238724
10km	50%	35000	4	258	5352847	697952	4601869	2919070
10km	50%	35000	4	354	5076920	580532	4437164	3084673
10km	50%	35000	4	290	5249688	612471	4579275	3036916
10km	50%	35000	4	326	4603877	588442	3960338	2835920
10km	50%	35000	4	271	4928005	640157	4226197	2952946
10km	50%	35000	4	317	5819506	646508	5132625	3389735
10km	50%	35000	4	278	3469452	467792	2970042	2606043
10km	50%	35000	4	231	4863928	568333	4261426	2734825
10km	50%	35000	4	300	4946473	616274	4292308	2683687
10km	50%	35000	4	572	5678639	747781	4822364	3873077
10km	50%	35000	4	219	4356548	553354	3768572	2720945
10km	50%	35000	4	366	4574214	562282	3969382	2582867
10km	50%	35000	4	254	5342298	659781	4600184	2606936
10km	50%	35000	4	220	3877797	514110	3290792	2920701
10km	50%	35000	4	221	3733213	497097	3202621	2309843
10km	50%	35000	4	252	4900675	630853	4214029	2738404
10km	50%	35000	4	202	4075359	530099	3508379	2197904
10km	50%	35000	4	263	4343562	531084	3777817	2704925
10km	50%	35000	4	279	4819778	661645	4113317	2927291
10km	50%	35000	4	276	4373556	562352	3785031	2491866
10km	50%	35000	4	339	5102398	615220	4434758	3388935
10km	50%	35000	4	256	4531460	565827	3932175	2463700
10km	50%	35000	4	274	4090591	507542	3550984	2794054
10km	50%	35000	4	231	4940998	653154	4235426	3143292
10km	50%	35000	4	284	3955486	533429	3382419	2640739
10km	50%	35000	4	297	5678379	605152	5026386	3182271
10km	50%	35000	4	280	4196444	515834	3611196	2149729
10km	50%	35000	4	263	4206274	589970	3570150	3045914
10km	50%	35000	4	187	4072978	589672	3436582	2499265
10km	50%	35000	4	224	5086588	576935	4478602	2818167
10km	50%	35000	4	303	4663150	550551	4062448	2893692
10km	50%	35000	4	223	5287978	625487	4626467	3233581
10km	50%	35000	4	442	6463208	694778	5714220	3443995
10km	50%	35000	4	256	6184096	743181	5381925	3587401
10km	50%	35000	4	266	4520632	556988	3901815	2819612
10km	50%	35000	4	262	4834971	659451	4129775	2930909
10km	50%	35000	4	261	5693405	639885	5004009	2933669
10km	50%	35000	4	288	4335009	564304	3732119	2464606
10km	50%	35000	4	254	5083280	616718	4424242	3344645
10km	50%	35000	4	210	4217234	530266	3550615	2558832
10km	50%	35000	4	292	5312121	678731	4599832	3126855
10km	50%	35000	4	247	4247411	575289	3627279	2628368
10km	50%	35000	4	307	4007142	543273	3427554	2174179
10km	50%	35000	4	206	5550300	654273	4846126	3162255
10km	50%	35000	4	266	4477329	618937	3816218	2855424
10km	50%	35000	4	248	4321258	541762	3719625	2647460
10km	50%	35000	4	263	4501432	527810	3920245	2468091
10km	50%	35000	4	226	4601473	588891	3975442	2723212
10km	50%	35000	4	322	4450463	582727	3820591	2794943
10km	50%	35000	4	342	4320274	557102	3700170	2408090
10km	50%	35000	4	361	5408669	670834	4633451	3355215
10km	50%	35000	4	304	5030603	642828	4334730	3221725
10km	50%	35000	4	345	6002089	675235	5275850	3137656
10km	50%	35000	4	291	4449245	593619	3783041	2836404
10km	50%	35000	4	202	4768919	634795	4085992	2516746
10km	50%	35000	4	255	5237538	629658	4562413	2957909
10km	50%	35000	4	323	4644135	602537	3994222	2673539
10km	50%	35000	4	207	4356645	611941	3694536	2651018
10km	50%	35000	4	305	6085613	688140	5342313	3624208
10km	50%	35000	4	274	4382317	566511	3756276	2375611
10km	50%	35000	4	356	4267881	562446	3683063	2324933
10km	50%	35000	4	371	4363074	546873	3760920	2684396
10km	50%	35000	4	271	4318390	569002	3706819	3290292
10km	50%	35000	4	271	5184737	651050	4472192	3026973
10km	50%	35000	4	276	4239648	553588	3646013	2532281
10km	50%	35000	4	309	5049996	612291	4380993	3022561
10km	50%	35000	4	311	4137359	515331	3573123	2594085
10km	50%	35000	4	212	4286602	531320	3714953	2522030
10km	50%	35000	4	316	5003750	613443	4339255	3021132
10km	50%	35000	4	253	3887846	474458	3382131	2120614
10km	50%	35000	4	320	6471910	665877	5716252	3708363
10km	50%	35000	4	248	4867292	661335	4163845	3011596
10km	50%	35000	4	363	4498172	593273	3854920	3085945
10km	50%	35000	4	245	3867394	488699	3342594	2430280
10km	50%	35000	4	263	3777531	509711	3228123	2565041
10km	50%	35000	4	273	4348084	567218	3735640	2406633
10km	50%	35000	4	252	5655348	652897	4943681	3286659
10km	50%	35000	4	261	4225026	528128	3649507	3122754
10km	50%	35000	4	216	3885787	521847	3309175	2446247
10km	50%	35000	4	369	5606329	666271	4873916	3230901
10km	50%	35000	4	291	4506825	599859	3843055	2498801
10km	50%	35000	4	277	4665148	563399	4055071	2476010
10km	50%	35000	4	347	4944179	643647	4203917	2946230
10km	50%	35000	4	250	5019300	674597	4284859	2924619
10km	50%	35000	4	241	5176871	654003	4450725	2806484
10km	50%	35000	4	299	4806346	646087	4095226	3065632
10km	50%	35000	4	244	5836169	678955	5102930	3357904
10km	50%	35000	4	309	4773289	646244	4084937	2595574
10km	50%	35000	4	302	4679109	658773	3963635	2938501
10km	50%	35000	4	239	4555223	560274	3940466	2598868
10km	50%	35000	4	269	5081880	623801	4412219	2961129
10km	50%	35000	4	234	5540502	644690	4837380	3578586
10km	50%	35000	4	250	5850637	711598	5078013	3259643
10km	50%	35000	4	255	4529086	591824	3891687	2503245
10km	50%	35000	4	366	5766169	638360	5066088	3293482
10km	50%	35000	4	302	4573543	577268	3944493	2962110
10km	50%	35000	4	245	5194918	652021	4460655	2845836
10km	50%	35000	4	262	5042148	660171	4314755	2823991
10km	50%	35000	4	342	6421383	701694	5663383	3745331
10km	50%	35000	4	288	5531473	688500	4794017	3396293
10km	50%	35000	4	255	4408172	540506	3831070	2496669
10km	50%	35000	4	274	6143056	698951	5384649	3476907
10km	50%	35000	4	273	5154099	636997	4439679	3149975
10km	50%	35000	4	431	4734514	569894	4100354	3091771
10km	50%	35000	4	248	4893041	627304	4210662	3067242
10km	50%	35000	4	310	6230731	682455	5490971	3377172
10km	50%	35000	4	235	5056126	633795	4366197	3061213
10km	50%	35000	4	284	4910002	655365	4208424	3089986
10km	50%	35000	4	252	4698337	556635	4111572	2817771
10km	50%	35000	4	226	4238570	576320	3594223	2665278
10km	50%	35000	4	373	5889589	711264	5128949	3569463
10km	50%	35000	4	212	3686107	458574	3191096	2698377
10km	50%	35000	4	323	5969438	671891	5247148	3366015
10km	50%	35000	4	240	5036213	609325	4382583	3093049
10km	50%	35000	4	344	5118961	561729	4499514	3039797
10km	50%	35000	4	284	5738888	690382	5001502	3193838
10km	50%	35000	4	456	6303968	700354	5548630	4007495
10km	50%	35000	4	330	4961264	631268	4291879	3159631
10km	50%	35000	4	254	4642591	628009	3956015	3084799
10km	50%	35000	4	252	5581983	612575	4926372	3117625
10km	50%	35000	4	216	4303903	536577	3700995	2770157
10km	50%	35000	4	244	5187676	588624	4541355	2790860
10km	50%	35000	4	251	5658694	795450	4809324	3216292
10km	50%	35000	4	256	4684506	611734	4017568	2522987
10km	50%	35000	4	307	5369500	607780	4708566	3054680
10km	50%	35000	4	244	3177223	420301	2714742	2061534
10km	50%	35000	4	251	4986594	673712	4256042	3117837
10km	50%	35000	4	256	4828923	645741	4119871	3046851
10km	50%	35000	4	300	5567555	638564	4887420	3267320
10km	50%	35000	4	202	5040395	668132	4304138	2886851
10km	50%	35000	4	248	4358661	579944	3732718	2781403
10km	50%	35000	4	225	5093267	649642	4376915	2777339
10km	50%	35000	4	303	4129465	515430	3564829	2620718
10km	50%	35000	4	386	4743747	525240	4187525	2903927
10km	50%	35000	4	302	5534098	616683	4882842	2901584
10km	50%	35000	4	411	5439422	636927	4758840	3082153
10km	50%	35000	4	308	5956523	668788	5225201	3304979
10km	50%	35000	4	225	4456594	569471	3841632	2547750
10km	50%	35000	4	321	4643771	560248	4045652	2591421
10km	50%	35000	4	263	4320634	535066	3740046	2788095
10km	50%	35000	4	361	4740043	645944	4051589	2974027
10km	50%	35000	4	335	5626322	649668	4924847	3314408
10km	50%	35000	4	352	5395550	584914	4768469	2690675
10km	50%	35000	4	222	4638415	578781	4020549	2891365
10km	50%	35000	4	219	3816112	464515	3310818	2293664
10km	50%	35000	4	389	4279957	613473	3642875	2886359
10km	50%	35000	4	229	4667098	558130	4059624	2628845
10km	50%	35000	4	224	4437946	581547	3816104	2453475
10km	50%	35000	4	321	4780045	646281	4090404	3048887
10km	50%	35000	4	315	3517158	497713	2998485	2156572
10km	50%	35000	4	277	4415264	574875	3775264	2838847
10km	50%	35000	4	256	6086402	714603	5319218	3192064
10km	50%	35000	4	306	5972696	738640	5176642	3492204
10km	50%	35000	4	252	5691208	662867	4979939	2999284
10km	50%	35000	4	302	5590775	706093	4822034	3206429
10km	50%	35000	4	414	4957472	664575	4227204	2857008
10km	50%	35000	4	304	4564039	612972	3896643	2560950
10km	50%	35000	4	205	3952063	569984	3324789	2316629
10km	50%	35000	4	423	5621353	706121	4842508	3738434
10km	50%	35000	4	217	3418502	465313	2910006	2130714
10km	50%	35000	4	255	4432727	560804	3823189	3005134
10km	50%	35000	4	330	4783069	564985	4148211	2915850
10km	50%	35000	4	280	4384728	545159	3778378	2790956
10km	50%	35000	4	337	5096100	581370	4469411	3096086
10km	50%	35000	4	389	4475594	558108	3873040	2780681
10km	50%	35000	4	305	4409406	520850	3856508	2662024
10km	50%	35000	4	272	5407828	604274	4742727	3335717
10km	50%	35000	4	206	4641105	563033	4034143	2848478
10km	50%	35000	4	320	4580976	604979	3932336	2674020
10km	50%	35000	4	223	5189243	665850	4456936	2959596
10km	50%	35000	4	227	5515649	624845	4844184	3220173
10km	50%	35000	4	361	5115536	634455	4400602	2667505
10km	50%	35000	4	325	5440371	700144	4684082	3069916
10km	50%	35000	4	404	5422182	616030	4753756	3295839
10km	50%	35000	4	241	4254263	514779	3683760	2669883
10km	50%	35000	4	406	5690365	636795	4991743	3276622
10km	50%	35000	4	265	4566703	545297	3985005	2955767
10km	50%	35000	4	323	6213582	672167	5489732	3756799
10km	50%	35000	4	409	5910659	668038	5192548	3555977
10km	50%	35000	4	271	4495112	579407	3869264	2661331
10km	50%	35000	4	341	5365099	681537	4630471	2686701
10km	50%	35000	4	260	4549897	606055	3874161	2710757
10km	50%	35000	4	198	5221828	629900	4543426	2703337
10km	50%	35000	4	370	4413443	535265	3830720	2609202
10km	50%	35000	4	381	5422134	712323	4655942	3143144
10km	50%	35000	4	215	5029781	597458	4387289	3202656
10km	50%	35000	4	229	3353580	476016	2850745	2031630
10km	50%	35000	4	432	4845268	582327	4224127	3050367
10km	50%	35000	4	279	4281991	534886	3680095	2400098
10km	50%	35000	4	245	3500063	495232	2978814	2323754
10km	50%	35000	4	232	4461839	568917	3838028	2687025
10km	50%	35000	4	250	3854438	489897	3285721	2611011
10km	50%	35000	4	315	4271029	543608	3687877	2618892
10km	50%	35000	4	260	5970271	710223	5191545	3759649
10km	50%	35000	4	249	5116826	694560	4373825	3060603
10km	50%	35000	4	265	5184846	626680	4514414	2651138
10km	50%	35000	4	244	4219386	537965	3618453	2499717
10km	50%	35000	4	371	4925969	652235	4233345	3034503
10km	50%	35000	4	193	4412985	546828	3814476	2442229
10km	50%	35000	4	223	4429915	556861	3808958	2492432
10km	50%	35000	4	290	5133982	637134	4450135	3015661
10km	50%	35000	4	213	4475432	621884	3823240	2960400
10km	50%	35000	4	250	4987981	635012	4299405	2952358
10km	50%	35000	4	254	5053768	713876	4268545	3218250
10km	50%	35000	4	390	5519908	616900	4844299	3320577
10km	50%	35000	4	335	4705536	631336	4008020	2551177
10km	50%	35000	4	262	4129404	517964	3563207	2573115
10km	50%	35000	4	371	4907971	625628	4236907	3146396
10km	50%	35000	4	258	6018216	709887	5254442	3377697
10km	50%	35000	4	223	3645504	493006	3124953	2369660
10km	50%	35000	4	317	6118970	767602	5258212	3975166
10km	50%	35000	4	221	4250898	541538	3658787	2364920
10km	50%	35000	4	248	5570442	667424	4831091	2962291
10km	50%	35000	4	286	6289725	717143	5504087	3563062
10km	50%	35000	4	272	4213165	542323	3612228	2193983
10km	50%	35000	4	308	5196457	646410	4486278	3100086
10km	50%	35000	4	329	4874626	594365	4233231	2779171
10km	50%	35000	4	242	5707660	706670	4939479	3316004
10km	50%	35000	4	231	4349553	564357	3750515	2602989
10km	50%	35000	4	222	4395042	569376	3782255	2825671
10km	50%	35000	4	250	3940676	482321	3397908	2397433
10km	50%	35000	4	373	4840138	636076	4156502	2740779
10km	50%	35000	4	266	5132108	587210	4472331	3094141
10km	50%	35000	4	321	6542744	748487	5722222	3920613
10km	50%	35000	4	214	3668044	480914	3138815	2283766
10km	50%	35000	4	385	5746898	674656	5005209	3798890
10km	50%	35000	4	342	4966614	642304	4263328	3121837
10km	50%	35000	4	293	4571752	569167	3946961	3057574
10km	50%	35000	4	262	4138069	527789	3555508	2707762
10km	50%	35000	4	363	5073763	668605	4335945	2948754
10km	50%	35000	4	222	5061128	611866	4410040	3169617
10km	50%	35000	4	241	4778702	596462	4117681	2556917
10km	50%	35000	4	283	5623036	633182	4919227	2796275
10km	50%	35000	4	237	5293581	704140	4542157	3148400
10km	50%	35000	4	382	6000954	728506	5223321	3344021
10km	50%	35000	4	318	4099281	495512	3560260	2784232
10km	50%	35000	4	285	4909733	647377	4209707	3008622
10km	50%	35000	4	436	6278581	743591	5476548	3666398
10km	50%	35000	4	280	4602108	528954	4043281	2818429
10km	50%	35000	4	210	4189152	559951	3597958	2519326
10km	50%	35000	4	304	5711380	672049	4970413	3119498
10km	50%	35000	4	368	4230116	525357	3664036	2567634
10km	50%	35000	4	326	5686716	686136	4926130	3367197
10km	50%	35000	4	289	4215621	509905	3650454	2669071
10km	50%	35000	4	408	5285370	721685	4496892	3132392
10km	50%	35000	4	245	4723744	597039	4083906	2842811
10km	50%	35000	4	363	4290176	584569	3642323	2585875
10km	50%	35000	4	303	5500716	683440	4766806	3383627
10km	50%	35000	4	240	4904106	574229	4277861	2766162
10km	50%	35000	4	442	4439967	585439	3795350	2935589
10km	50%	35000	4	176	3504799	464995	3001931	2509585
10km	50%	35000	4	353	3617560	424866	3136094	2565702
10km	50%	35000	4	310	4269132	563748	3668878	2588465
10km	50%	35000	4	227	4576658	595834	3933537	2683141
10km	50%	35000	4	203	4179044	522795	3587963	2707305
10km	50%	35000	4	288	4934171	657184	4211791	2959487
10km	50%	35000	4	243	4688523	613975	4020332	3016787
10km	50%	35000	4	319	4508776	553632	3915098	3078250
10km	50%	35000	4	279	5909557	669028	5177393	3423856
10km	50%	35000	4	261	4612944	621067	3947018	2805705
10km	50%	35000	4	264	4209572	577365	3597101	2278109
10km	50%	35000	4	323	4994621	638931	4313282	3260675
10km	50%	35000	4	337	6385110	706217	5621939	3304521
10km	50%	35000	4	357	4894598	585214	4264845	3392785
10km	50%	35000	4	408	5380613	714448	4605699	2990948
10km	50%	35000	4	288	4377233	553711	3792780	2278640
10km	50%	35000	4	283	4622542	561714	4021968	2396652
10km	50%	35000	4	245	5043224	620047	4373681	2771886
10km	50%	35000	4	260	4669095	545503	4075890	2851186
10km	50%	35000	4	270	4798499	604073	4135406	2605576
10km	50%	35000	4	209	4510693	577961	3888707	2626890
10km	50%	35000	4	259	4498143	575486	3869373	2987401
10km	50%	35000	4	204	3984188	556075	3381851	2328967
10km	50%	35000	4	216	5181023	661708	4459479	3167236
10km	50%	35000	4	278	6046481	718741	5231043	3585777
10km	50%	35000	4	238	4167758	535970	3571749	2755071
10km	50%	35000	4	258	5133797	674286	4385086	3077462
10km	50%	35000	4	369	5814420	639965	5133246	3185088
10km	50%	35000	4	273	4654644	574300	4039190	2936391
10km	50%	35000	4	269	4112599	568411	3503869	2644914
10km	50%	35000	4	275	4306099	543811	3681272	2906639
10km	50%	35000	4	254	4580742	651983	3883925	2988535
10km	50%	35000	4	239	4792227	627975	4112959	2730187
10km	50%	35000	4	299	4171104	566365	3564694	2611908
10km	50%	35000	4	247	4473196	549478	3889130	2531270
10km	50%	35000	4	209	5184896	679752	4438127	3132044
10km	50%	35000	4	212	4301625	579059	3681231	2778325
10km	50%	35000	4	239	4226246	546253	3631240	2632416
10km	50%	35000	4	219	4274935	548277	3667416	2502154
10km	50%	35000	4	245	4625489	553095	4038357	2581895
10km	50%	35000	4	273	4167609	580687	3542960	2794260
10km	50%	35000	4	241	4942218	651157	4251116	3045245
10km	50%	35000	4	240	4396660	529051	3816603	2335218
10km	50%	35000	4	242	4091214	541861	3506195	2567789
10km	50%	35000	4	274	5402889	661431	4703751	3498593
10km	50%	35000	4	271	6054330	658133	5340293	3430320
10km	50%	35000	4	242	3884114	513255	3333572	2425791
10km	50%	35000	4	305	6053875	633694	5360355	3280825
10km	50%	35000	4	275	4829243	623454	4129942	2947520
10km	50%	35000	4	343	5663662	662026	4922724	3158491
10km	50%	35000	4	250	4991059	655325	4287673	3004689
10km	50%	35000	4	273	5812781	677848	5069748	3230215
10km	50%	35000	4	333	4772524	565743	4170455	3243135
10km	50%	35000	4	281	4014935	534736	3434961	2649455
10km	50%	35000	4	217	4954053	547698	4352218	2849469
10km	50%	35000	4	299	3823686	542993	3243221	2647612
10km	50%	35000	4	183	3639275	495643	3107268	2178489
10km	50%	35000	4	254	5902932	692719	5152418	3906861
10km	50%	35000	4	262	4873560	601523	4227061	3116283
10km	50%	35000	4	330	5944175	715162	5168150	3487711
10km	50%	35000	4	518	6403955	704071	5628248	4019197
10km	50%	35000	4	229	3230516	440978	2752748	2412702
10km	50%	35000	4	208	4026494	539438	3455885	2608209
10km	50%	35000	4	305	6283424	696495	5540212	3334118
10km	50%	35000	4	359	7297335	754632	6480838	3854470
10km	50%	35000	4	326	5223144	635451	4538807	3289266
10km	50%	35000	4	338	4428737	595081	3792745	3096407
10km	50%	35000	4	357	6759592	739695	5965701	3632289
10km	50%	35000	4	352	4225437	585927	3595377	2592995
10km	50%	35000	4	450	5575693	718867	4765512	3720511
10km	50%	35000	4	257	4559014	637573	3857246	2575289
10km	50%	35000	4	374	5168002	632295	4457386	3277811
10km	50%	35000	4	308	4505891	568245	3876193	2643751
10km	50%	35000	4	403	5283664	572544	4659038	3190570
10km	50%	35000	4	319	5694384	629141	4994822	3466402
10km	50%	35000	4	202	3911940	491588	3375390	2722791
10km	50%	35000	4	297	3958665	539543	3363359	2425700
10km	50%	35000	4	323	4548240	573680	3907530	3147412
10km	50%	35000	4	268	4255203	567610	3645229	2591264
10km	50%	35000	4	298	4723286	609565	4063270	2607016
10km	50%	35000	4	225	4934823	627873	4260314	3200756
10km	50%	35000	4	224	4155103	520171	3605302	2529338
10km	50%	35000	4	320	4810993	570585	4180986	2389747
10km	50%	35000	4	264	4997838	638038	4320105	2974294
10km	50%	35000	4	271	4204053	552661	3605542	2561240
10km	50%	35000	4	271	4795004	604732	4149162	3210197
10km	50%	35000	4	239	4772650	589370	4136055	2761163
10km	50%	35000	4	287	3922252	524939	3344871	2657196
10km	50%	35000	4	274	5769349	612640	5107741	3145403
10km	50%	35000	4	197	6120039	699456	5360907	3419356
10km	50%	35000	4	215	4036964	555067	3445739	2442616
10km	50%	35000	4	264	4508683	528312	3957708	2564263
[truncated: 1 more rows]
