# Supplementary material for: Quantifying the Value of Perfect Information in Emergency Vaccination Campaigns
Source: PLoS Comput Biol. 2017 Feb 16;13(2):e1005318. doi: 10.1371/journal.pcbi.1005318 (PMC5312803; doi:10.1371/journal.pcbi.1005318)
Supplement: S1 Data — (ZIP) [file pcbi.1005318.s013.zip › Data/10km vaccination/data6.txt]

vacc_radius	efficacy	capacity	delay	outbreak_duration	livestock_culled	cattle_culled	sheep_culled	vaccinations
10km	50%	35000	6	281	5210699	559714	4609161	3591916
10km	50%	35000	6	186	3249193	386475	2823283	2192584
10km	50%	35000	6	233	4298375	503630	3751664	2683422
10km	50%	35000	6	258	3905499	467061	3399127	2557915
10km	50%	35000	6	301	5289462	606652	4634372	3470766
10km	50%	35000	6	383	5535438	588633	4882018	3511846
10km	50%	35000	6	289	4910746	538342	4336183	3163413
10km	50%	35000	6	228	4384937	479679	3877770	2911527
10km	50%	35000	6	320	3960670	490431	3433402	2965927
10km	50%	35000	6	289	4553059	504826	3994541	3111395
10km	50%	35000	6	330	4293578	517134	3745585	2756090
10km	50%	35000	6	242	4070367	497841	3521841	2752667
10km	50%	35000	6	286	3743691	450970	3240839	2727415
10km	50%	35000	6	259	4530717	535467	3943027	3004796
10km	50%	35000	6	247	4020010	480216	3495386	2919256
10km	50%	35000	6	292	3874900	475270	3363148	2868267
10km	50%	35000	6	497	4166201	461621	3641089	2866547
10km	50%	35000	6	237	4181430	474979	3662432	2904827
10km	50%	35000	6	241	5035721	563919	4396348	3135068
10km	50%	35000	6	264	4668933	530065	4099945	3208073
10km	50%	35000	6	247	4083496	471222	3552810	2664308
10km	50%	35000	6	196	3496495	434009	3031696	2396117
10km	50%	35000	6	284	4813904	585436	4182920	2939252
10km	50%	35000	6	307	4695937	539579	4131891	2737243
10km	50%	35000	6	314	4365505	524543	3784553	3157716
10km	50%	35000	6	273	3641354	458168	3137322	2334988
10km	50%	35000	6	256	5072093	585015	4442894	3317546
10km	50%	35000	6	257	3971769	474810	3460480	2877037
10km	50%	35000	6	285	4610707	543337	4019923	2829825
10km	50%	35000	6	363	4347306	486672	3819997	2847753
10km	50%	35000	6	299	5406972	584590	4766495	3360793
10km	50%	35000	6	301	4734892	540029	4139306	3260003
10km	50%	35000	6	303	3877671	444976	3392362	2471336
10km	50%	35000	6	257	3550191	431605	3095484	2929081
10km	50%	35000	6	290	4654556	527389	4066614	3063478
10km	50%	35000	6	250	4138923	463157	3630940	2690363
10km	50%	35000	6	276	3610096	465253	3123964	2510939
10km	50%	35000	6	295	4283420	499588	3756885	2596632
10km	50%	35000	6	274	4817832	583273	4192896	3248488
10km	50%	35000	6	318	4104706	463027	3589877	2715525
10km	50%	35000	6	312	4395689	520949	3837525	3116081
10km	50%	35000	6	311	4307975	502565	3760678	2698963
10km	50%	35000	6	454	5027452	510848	4469796	3281277
10km	50%	35000	6	261	4613698	552618	4018877	2918404
10km	50%	35000	6	246	4221710	496372	3671706	2979952
10km	50%	35000	6	221	3533763	452906	3048953	2859211
10km	50%	35000	6	213	3668014	400081	3237663	2874651
10km	50%	35000	6	308	4354193	539307	3766905	2915420
10km	50%	35000	6	295	3824343	480353	3312958	2642968
10km	50%	35000	6	286	4671549	503641	4128834	3138722
10km	50%	35000	6	319	4796689	596921	4144085	3164706
10km	50%	35000	6	196	4797103	530632	4221480	2948916
10km	50%	35000	6	269	4480984	513930	3931518	3205378
10km	50%	35000	6	213	3885016	477351	3381318	2401616
10km	50%	35000	6	255	4182571	503332	3639136	2935046
10km	50%	35000	6	255	5618110	680475	4865133	3542486
10km	50%	35000	6	463	3882225	500499	3342191	2680177
10km	50%	35000	6	400	4004153	496862	3471656	2478134
10km	50%	35000	6	266	3644639	443634	3163957	2494062
10km	50%	35000	6	303	4390293	525837	3803184	2877204
10km	50%	35000	6	328	3584185	424391	3111798	2371541
10km	50%	35000	6	264	3884899	481390	3352737	2758860
10km	50%	35000	6	262	4549227	522297	3980776	3072282
10km	50%	35000	6	333	4173505	444707	3671103	3292276
10km	50%	35000	6	283	4871472	542771	4279069	3198233
10km	50%	35000	6	262	4096991	496054	3533050	2712552
10km	50%	35000	6	400	4712681	566064	4099291	3350132
10km	50%	35000	6	264	4241453	483905	3699139	3020118
10km	50%	35000	6	240	3909518	458934	3409894	2832212
10km	50%	35000	6	185	4403101	530204	3820233	2979152
10km	50%	35000	6	241	3816343	457500	3311490	2678133
10km	50%	35000	6	237	3412363	427501	2936932	2682433
10km	50%	35000	6	229	4205881	475139	3686254	2668238
10km	50%	35000	6	279	4794114	520084	4222518	3301683
10km	50%	35000	6	359	6302977	701450	5539742	4369964
10km	50%	35000	6	275	5035916	535971	4448256	3219433
10km	50%	35000	6	332	5605826	600197	4952380	3245548
10km	50%	35000	6	293	4047372	451596	3566853	2761364
10km	50%	35000	6	287	4129770	490119	3587427	2668433
10km	50%	35000	6	319	4280094	455902	3795894	3460296
10km	50%	35000	6	362	5575675	597844	4936145	3370292
10km	50%	35000	6	227	5467751	611595	4785288	3197244
10km	50%	35000	6	331	4039024	493251	3515584	2738235
10km	50%	35000	6	231	4172699	499344	3617849	2579958
10km	50%	35000	6	234	4074048	491793	3530680	3135518
10km	50%	35000	6	266	4233940	492384	3676526	2720660
10km	50%	35000	6	243	6015538	664641	5298287	3766275
10km	50%	35000	6	230	4262317	468959	3747742	2812659
10km	50%	35000	6	272	4895884	538132	4322861	3368222
10km	50%	35000	6	312	4070899	451618	3576407	2743577
10km	50%	35000	6	296	5405833	591190	4764729	3875924
10km	50%	35000	6	268	4970087	541183	4383055	3207947
10km	50%	35000	6	326	5841154	592088	5194376	3680966
10km	50%	35000	6	254	3737724	451822	3257075	2436371
10km	50%	35000	6	270	3801081	459476	3289851	2461621
10km	50%	35000	6	309	4202758	513030	3634129	2648738
10km	50%	35000	6	234	4350239	524729	3767914	2712932
10km	50%	35000	6	285	4624964	460860	4124892	2973137
10km	50%	35000	6	226	4361564	523731	3801556	3216531
10km	50%	35000	6	352	4596516	489867	4055649	2903649
10km	50%	35000	6	286	4757253	519291	4188338	3129313
10km	50%	35000	6	328	3737653	470750	3224714	2657605
10km	50%	35000	6	253	5123506	582796	4472600	3496202
10km	50%	35000	6	263	4121320	447866	3638272	2761385
10km	50%	35000	6	212	4707905	546642	4120443	2918210
10km	50%	35000	6	192	3959534	501180	3431636	3012171
10km	50%	35000	6	369	3687236	466278	3160832	2422593
10km	50%	35000	6	223	4170088	547815	3580148	3050897
10km	50%	35000	6	287	4770003	490267	4218639	2968827
10km	50%	35000	6	272	5068331	577343	4395496	3307913
10km	50%	35000	6	299	5468070	566750	4820687	3362909
10km	50%	35000	6	326	4975683	563055	4365243	3341519
10km	50%	35000	6	241	4694635	573762	4054697	3451007
10km	50%	35000	6	238	5074412	561757	4450176	3575890
10km	50%	35000	6	200	4797882	583215	4168533	3213639
10km	50%	35000	6	242	3864135	435547	3395926	2549969
10km	50%	35000	6	268	3728984	446839	3252745	2306282
10km	50%	35000	6	337	4373870	501962	3830904	2722445
10km	50%	35000	6	246	4102777	448237	3625046	2494057
10km	50%	35000	6	221	4162193	478391	3647843	2726259
10km	50%	35000	6	215	3649454	425472	3192898	2511055
10km	50%	35000	6	370	3828415	441589	3335494	2613994
10km	50%	35000	6	225	3592389	422871	3130865	2933578
10km	50%	35000	6	271	5441340	578815	4817923	3670805
10km	50%	35000	6	278	4447842	472143	3926485	3103529
10km	50%	35000	6	229	4194617	497999	3662296	2789837
10km	50%	35000	6	248	4193881	487124	3654465	2894984
10km	50%	35000	6	286	4848311	547331	4257955	3443100
10km	50%	35000	6	228	4350929	542526	3742538	2882228
10km	50%	35000	6	244	3738058	443775	3247819	2858742
10km	50%	35000	6	338	5407535	641189	4693133	3590485
10km	50%	35000	6	255	4714037	482775	4199407	2667126
10km	50%	35000	6	341	4617079	488739	4069643	3496768
10km	50%	35000	6	265	4153371	533949	3565483	2826175
10km	50%	35000	6	286	4931727	603464	4270768	3360543
10km	50%	35000	6	246	4180066	505423	3643799	2800531
10km	50%	35000	6	455	6191667	625158	5508281	3960407
10km	50%	35000	6	255	4372316	520142	3778830	2811172
10km	50%	35000	6	281	4157104	513066	3594501	2834008
10km	50%	35000	6	244	5894279	639322	5196324	3480594
10km	50%	35000	6	229	4219940	508106	3667218	2620818
10km	50%	35000	6	335	5072234	605054	4385409	3664701
10km	50%	35000	6	268	4386019	557459	3791970	2951879
10km	50%	35000	6	222	3596304	444352	3128135	2416166
10km	50%	35000	6	355	4544394	530905	3963854	2672646
10km	50%	35000	6	388	4745008	579907	4112255	3222107
10km	50%	35000	6	233	3713887	446174	3237134	2774427
10km	50%	35000	6	316	4339393	504531	3797910	3128233
10km	50%	35000	6	247	5098430	553370	4503769	3195387
10km	50%	35000	6	306	4452959	525725	3878317	3232161
10km	50%	35000	6	265	5045195	557245	4436554	3207747
10km	50%	35000	6	262	4551736	546829	3950616	2657081
10km	50%	35000	6	402	4198060	476539	3677711	2936890
10km	50%	35000	6	259	4216010	469415	3703441	2588159
10km	50%	35000	6	251	4350623	511541	3793281	2701813
10km	50%	35000	6	243	3940941	433654	3470797	2756024
10km	50%	35000	6	344	3926478	474389	3414530	2451839
10km	50%	35000	6	254	3792133	434643	3333463	2503004
10km	50%	35000	6	269	5459721	586935	4794786	3640883
10km	50%	35000	6	283	4942073	583942	4315098	3572568
10km	50%	35000	6	288	4071607	480031	3540778	2731020
10km	50%	35000	6	273	4278962	513538	3720977	3118242
10km	50%	35000	6	243	4681411	593919	4013751	2941871
10km	50%	35000	6	279	4969941	606089	4306220	3155595
10km	50%	35000	6	285	5692137	595323	5034972	4068312
10km	50%	35000	6	280	5437427	648231	4738368	3581023
10km	50%	35000	6	258	4364636	488592	3831826	2856841
10km	50%	35000	6	234	4423186	500341	3872520	2845913
10km	50%	35000	6	253	6027594	601130	5339875	3635171
10km	50%	35000	6	495	6861462	722396	6092168	4235091
10km	50%	35000	6	245	4114682	463609	3612544	2806180
10km	50%	35000	6	306	4986364	517407	4425299	3112912
10km	50%	35000	6	225	3810583	447743	3309389	2583812
10km	50%	35000	6	192	4597500	522978	4019357	2797597
10km	50%	35000	6	261	5185142	570561	4567415	3417076
10km	50%	35000	6	341	4753518	574902	4110952	3107075
10km	50%	35000	6	248	4400485	488451	3863676	2953107
10km	50%	35000	6	251	4285418	481975	3737516	2598662
10km	50%	35000	6	319	4830242	503167	4288366	3362679
10km	50%	35000	6	196	3680519	467899	3165053	2984544
10km	50%	35000	6	234	3490704	423078	3037325	2605166
10km	50%	35000	6	256	3926329	462375	3414785	2629423
10km	50%	35000	6	334	4214793	455572	3707514	2634363
10km	50%	35000	6	334	4723298	564932	4055357	3335456
10km	50%	35000	6	363	5317245	532721	4744661	3127800
10km	50%	35000	6	282	5593675	600948	4928630	3785694
10km	50%	35000	6	215	4463733	538441	3881194	2695363
10km	50%	35000	6	329	4056913	456554	3556003	2905711
10km	50%	35000	6	279	4064198	483289	3517738	3046323
10km	50%	35000	6	321	4640617	512939	4059026	3307977
10km	50%	35000	6	343	5246683	551143	4661463	3414169
10km	50%	35000	6	299	4452387	524578	3871268	2953557
10km	50%	35000	6	250	3802954	450259	3290045	2461972
10km	50%	35000	6	263	4362393	537175	3759365	3189787
10km	50%	35000	6	238	4803000	549126	4187490	3024349
10km	50%	35000	6	348	3683099	411977	3241695	2521835
10km	50%	35000	6	295	3218159	370667	2820413	2524743
10km	50%	35000	6	251	4859867	580567	4236936	3426931
10km	50%	35000	6	367	5086888	552081	4481837	3288527
10km	50%	35000	6	280	4267673	506330	3724715	2740334
10km	50%	35000	6	244	2682535	345247	2324075	2264290
10km	50%	35000	6	264	4359892	517042	3781729	2887247
10km	50%	35000	6	247	6143790	619919	5465675	3640919
10km	50%	35000	6	304	5249583	567927	4622748	3493743
10km	50%	35000	6	311	4071435	489747	3519840	2680006
10km	50%	35000	6	270	3841281	461351	3339345	2565643
10km	50%	35000	6	248	5118540	552923	4503349	3079129
10km	50%	35000	6	294	4212855	513532	3666006	3052067
10km	50%	35000	6	239	3483568	458622	2992903	2531960
10km	50%	35000	6	181	3272621	394082	2852579	2149987
10km	50%	35000	6	337	4003820	452829	3518296	2378292
10km	50%	35000	6	233	3998097	494779	3468718	2982257
10km	50%	35000	6	233	4387426	540202	3779226	2870421
10km	50%	35000	6	235	4363968	555294	3776903	3046088
10km	50%	35000	6	293	5393445	535508	4806344	3444177
10km	50%	35000	6	383	3997358	505111	3441521	2735674
10km	50%	35000	6	338	5294127	551510	4694908	3482400
10km	50%	35000	6	226	3619510	434016	3133416	2578461
10km	50%	35000	6	315	4483783	544487	3899736	2943660
10km	50%	35000	6	215	4839721	485588	4310226	3048388
10km	50%	35000	6	258	3485388	411781	3038643	2497850
10km	50%	35000	6	167	3361297	427729	2895037	2602421
10km	50%	35000	6	255	4455243	475168	3942143	3040456
10km	50%	35000	6	356	4288829	510711	3732484	2988127
10km	50%	35000	6	233	5552174	544386	4945864	3525144
10km	50%	35000	6	314	4118063	485440	3590218	2776256
10km	50%	35000	6	297	4382004	487545	3833958	2927579
10km	50%	35000	6	394	4157231	501052	3585079	3070123
10km	50%	35000	6	321	4339903	505905	3796687	2850884
10km	50%	35000	6	210	4177298	490730	3645716	2609741
10km	50%	35000	6	375	4327361	518390	3774778	2674612
10km	50%	35000	6	327	5135966	589679	4503418	3165946
10km	50%	35000	6	207	3238580	402923	2790669	2473370
10km	50%	35000	6	220	4573446	496451	4026778	2674037
10km	50%	35000	6	239	3373267	416570	2932747	2245018
10km	50%	35000	6	252	4339542	493406	3774130	3138699
10km	50%	35000	6	344	4561935	466176	4046717	3240709
10km	50%	35000	6	200	3432480	435158	2982922	2346746
10km	50%	35000	6	224	4005420	427472	3530698	2673826
10km	50%	35000	6	195	3355847	389302	2912001	2731770
10km	50%	35000	6	407	4754275	572899	4134833	3158508
10km	50%	35000	6	354	4704573	514666	4147998	3191756
10km	50%	35000	6	244	5407278	584491	4754010	3462072
10km	50%	35000	6	458	5915673	630331	5207248	4038845
10km	50%	35000	6	320	3999664	466995	3494234	2527403
10km	50%	35000	6	208	4698284	514986	4133840	3278082
10km	50%	35000	6	299	4838291	566308	4223222	3455276
10km	50%	35000	6	167	3368267	401413	2888179	2103114
10km	50%	35000	6	273	4200725	530995	3623084	3128865
10km	50%	35000	6	270	5174327	601115	4527660	3531794
10km	50%	35000	6	211	5088212	603977	4427191	3413185
10km	50%	35000	6	302	4034679	455729	3529418	2524100
10km	50%	35000	6	259	4686935	546011	4086653	2973602
10km	50%	35000	6	243	4185129	509319	3611277	2551929
10km	50%	35000	6	275	3641505	425083	3159563	2646487
10km	50%	35000	6	419	4708121	587213	4030704	3242336
10km	50%	35000	6	298	5387013	563841	4750096	3204607
10km	50%	35000	6	379	5274488	576587	4645618	3212603
10km	50%	35000	6	308	4597242	548199	3996318	2874400
10km	50%	35000	6	289	4590048	507211	4031711	2870945
10km	50%	35000	6	260	4387570	549868	3781240	3260653
10km	50%	35000	6	244	3874133	457574	3371743	2819424
10km	50%	35000	6	314	5539353	581984	4900957	3204061
10km	50%	35000	6	256	3682071	455112	3201655	2650839
10km	50%	35000	6	269	4873667	597378	4231393	3320802
10km	50%	35000	6	242	3642542	426296	3163014	2683193
10km	50%	35000	6	197	5462056	569922	4839378	3228792
10km	50%	35000	6	250	4715236	516699	4162159	3168530
10km	50%	35000	6	419	5326697	580531	4689240	3356576
10km	50%	35000	6	235	4625155	502202	4097228	2640914
10km	50%	35000	6	229	3551524	442658	3034274	2531629
10km	50%	35000	6	247	3387803	424219	2916523	2555796
10km	50%	35000	6	273	4894175	495729	4346164	3469458
10km	50%	35000	6	354	5647389	583261	5010498	3549648
10km	50%	35000	6	223	3741612	458189	3251826	2490926
10km	50%	35000	6	236	3729662	439829	3255564	2780182
10km	50%	35000	6	236	5200461	587055	4570870	2974387
10km	50%	35000	6	297	3722572	396326	3288857	2439184
10km	50%	35000	6	333	5262518	544439	4677798	3608519
10km	50%	35000	6	275	5260808	591229	4620330	3098462
10km	50%	35000	6	248	5072164	574541	4459929	3080511
10km	50%	35000	6	307	5095037	502420	4551908	3376897
10km	50%	35000	6	324	5565275	581547	4925981	3364085
10km	50%	35000	6	238	4897841	504513	4348740	2915552
10km	50%	35000	6	277	4573536	557113	3970866	3348155
10km	50%	35000	6	235	4210204	468606	3699664	3186150
10km	50%	35000	6	313	5051220	548486	4457380	3370378
10km	50%	35000	6	316	4377186	516764	3801922	2796450
10km	50%	35000	6	347	4312752	516656	3729643	2953813
10km	50%	35000	6	229	3988892	499235	3431324	2859462
10km	50%	35000	6	250	4346796	533955	3761753	2856645
10km	50%	35000	6	345	4300206	492720	3762329	3159372
10km	50%	35000	6	344	5882099	634887	5189655	3913652
10km	50%	35000	6	370	4733944	565680	4127062	3701258
10km	50%	35000	6	172	4271365	523020	3717680	2964238
10km	50%	35000	6	243	4906740	560343	4291217	3446968
10km	50%	35000	6	294	5261174	593654	4617672	3178752
10km	50%	35000	6	259	4997729	608101	4352461	3168205
10km	50%	35000	6	281	5442363	579247	4809185	3634875
10km	50%	35000	6	358	4487681	528846	3918170	2884098
10km	50%	35000	6	244	4894422	536522	4329318	3339961
10km	50%	35000	6	253	4235752	503629	3681724	3030735
10km	50%	35000	6	357	5114733	612473	4428385	3685181
10km	50%	35000	6	343	4710752	537180	4131831	3127794
10km	50%	35000	6	267	4299951	495018	3749384	2780825
10km	50%	35000	6	289	4358969	509314	3814837	3018150
10km	50%	35000	6	279	4072064	453706	3580575	2989112
10km	50%	35000	6	222	3989170	478405	3465344	2745338
10km	50%	35000	6	257	4952233	560069	4335401	3573689
10km	50%	35000	6	296	5070672	615139	4399853	3252979
10km	50%	35000	6	272	5329272	562063	4701088	3082088
10km	50%	35000	6	300	3650213	412874	3203391	2331581
10km	50%	35000	6	266	4759292	524742	4190761	3048126
10km	50%	35000	6	414	6050357	623857	5372931	3881199
10km	50%	35000	6	296	5641245	587073	4991730	3016344
10km	50%	35000	6	230	3528594	435152	3053187	2445985
10km	50%	35000	6	317	3875054	491575	3354807	2713401
10km	50%	35000	6	213	5189189	595966	4544526	3239180
10km	50%	35000	6	336	4627077	505205	4067069	2863970
10km	50%	35000	6	281	5492003	605575	4834044	3585012
10km	50%	35000	6	350	4374503	506333	3829320	2952161
10km	50%	35000	6	355	4568341	563117	3955096	2927126
10km	50%	35000	6	241	4103422	458129	3605543	2749771
10km	50%	35000	6	214	4547069	511574	3991275	2835343
10km	50%	35000	6	368	4489192	554830	3879621	3149791
10km	50%	35000	6	282	4344423	499132	3791023	3194928
10km	50%	35000	6	234	4631134	511988	4067556	2951901
10km	50%	35000	6	286	4540109	519232	3997089	3368950
10km	50%	35000	6	300	3804036	454123	3313524	2650287
10km	50%	35000	6	223	3783809	431381	3316134	2503411
10km	50%	35000	6	282	5616479	579039	4974761	3471938
10km	50%	35000	6	317	3469778	407307	3020493	2406784
10km	50%	35000	6	299	5227293	576120	4617666	2949103
10km	50%	35000	6	243	4041020	512837	3472915	2850968
10km	50%	35000	6	303	5029676	546087	4430416	3371741
10km	50%	35000	6	278	5147353	553083	4531682	3709754
10km	50%	35000	6	283	4313885	530946	3709907	2898934
10km	50%	35000	6	302	5932754	589173	5276758	3453393
10km	50%	35000	6	201	3592487	425011	3141690	2513768
10km	50%	35000	6	282	3767444	455023	3265084	2574466
10km	50%	35000	6	283	4387873	473403	3836248	2482721
10km	50%	35000	6	280	5355129	569024	4722101	3603897
10km	50%	35000	6	375	4099486	488912	3572026	2598191
10km	50%	35000	6	303	3396839	424279	2948796	2486052
10km	50%	35000	6	241	5255983	525867	4667178	2993996
10km	50%	35000	6	373	3669074	422449	3174632	2833468
10km	50%	35000	6	270	4355808	514116	3798395	3175101
10km	50%	35000	6	164	4051980	486030	3529734	2550023
10km	50%	35000	6	261	4054973	531367	3460416	2964098
10km	50%	35000	6	276	5178114	556106	4569959	3733509
10km	50%	35000	6	236	4103997	475192	3569107	2970435
10km	50%	35000	6	245	4697116	527797	4117231	3129824
10km	50%	35000	6	297	3632530	395937	3188674	2631207
10km	50%	35000	6	284	4564853	515079	3996857	2810222
10km	50%	35000	6	289	4432709	533829	3860693	2804018
10km	50%	35000	6	181	3930665	450679	3438448	2389854
10km	50%	35000	6	222	3921127	459282	3425533	2576594
10km	50%	35000	6	208	3692731	456837	3196672	2261423
10km	50%	35000	6	240	4728103	539273	4152492	3126282
10km	50%	35000	6	291	5135240	626737	4455539	2839017
10km	50%	35000	6	263	5829856	684480	5076347	3991297
10km	50%	35000	6	238	4285107	459813	3788197	2817180
10km	50%	35000	6	253	4031947	538659	3435111	3222366
10km	50%	35000	6	271	5653705	629416	4959349	3819739
10km	50%	35000	6	303	4578328	525045	4017828	3026731
10km	50%	35000	6	275	5314600	591435	4671716	3829159
10km	50%	35000	6	262	4636850	527733	4072885	2759328
10km	50%	35000	6	267	4400348	548925	3799149	2596574
10km	50%	35000	6	315	4527988	539464	3956095	3183120
10km	50%	35000	6	393	4955280	549843	4361640	3073681
10km	50%	35000	6	241	4047378	454665	3549594	2627994
10km	50%	35000	6	277	4686369	552278	4079803	3509311
10km	50%	35000	6	267	5281324	517501	4697539	3203459
10km	50%	35000	6	258	4412804	506303	3838006	2770706
10km	50%	35000	6	298	4411688	551480	3812295	3261561
10km	50%	35000	6	354	4493272	520211	3901591	2797241
10km	50%	35000	6	268	4538606	488469	4015823	2924064
10km	50%	35000	6	229	4990481	525299	4417199	3362385
10km	50%	35000	6	316	4339125	527233	3766302	2866324
10km	50%	35000	6	329	5750218	576397	5115031	3741272
10km	50%	35000	6	216	4371152	555774	3762195	2905319
10km	50%	35000	6	267	4078529	514807	3519643	2814498
10km	50%	35000	6	228	4695847	510111	4113415	2706278
10km	50%	35000	6	235	4733091	540764	4162027	2971959
10km	50%	35000	6	326	4391438	520250	3822670	2822633
10km	50%	35000	6	262	4288802	507080	3731157	2714973
10km	50%	35000	6	236	4759771	526924	4181466	3345715
10km	50%	35000	6	241	4644316	588647	4017944	3399840
10km	50%	35000	6	258	4281391	493367	3736937	2802289
10km	50%	35000	6	196	5309187	555450	4707363	3150887
10km	50%	35000	6	182	4039136	466445	3548530	2713791
10km	50%	35000	6	282	4237868	507146	3668187	2712641
10km	50%	35000	6	437	4589633	540408	3986857	2849857
10km	50%	35000	6	352	5515825	575598	4911063	3542812
10km	50%	35000	6	290	4382468	504152	3835503	2860800
10km	50%	35000	6	218	4363813	520406	3815556	2936156
10km	50%	35000	6	286	4330160	550140	3746281	2658641
10km	50%	35000	6	195	4350195	505578	3800107	2760383
10km	50%	35000	6	295	4126182	504325	3567782	2602142
10km	50%	35000	6	348	6037960	651883	5330677	3863249
10km	50%	35000	6	278	4247741	483917	3726489	2902490
10km	50%	35000	6	288	4100179	487006	3531649	3139113
10km	50%	35000	6	263	4895346	514974	4327064	3097109
10km	50%	35000	6	312	4511196	532302	3935086	2858611
10km	50%	35000	6	290	4525205	557331	3900578	3310122
10km	50%	35000	6	264	4680333	517946	4118199	2819318
10km	50%	35000	6	229	3849427	457156	3346391	2751976
10km	50%	35000	6	235	4564143	517865	4016578	2926705
10km	50%	35000	6	245	5058327	560734	4447279	3118045
10km	50%	35000	6	198	3702602	465179	3200944	2442709
10km	50%	35000	6	202	5842766	636784	5153495	3526099
10km	50%	35000	6	255	4431958	535512	3840555	2775491
10km	50%	35000	6	313	5175885	542563	4582399	3436209
10km	50%	35000	6	280	5594439	622384	4921227	3936979
10km	50%	35000	6	417	5067492	546235	4478004	3606407
10km	50%	35000	6	184	4115926	488230	3581381	2478986
10km	50%	35000	6	213	3984232	498483	3446854	2887022
10km	50%	35000	6	244	5357304	566426	4708823	3483253
10km	50%	35000	6	325	5252581	532724	4679382	2960754
10km	50%	35000	6	227	4140980	481903	3617123	2643545
10km	50%	35000	6	263	6092275	622241	5417339	3394412
10km	50%	35000	6	292	5401754	526303	4787858	3075900
10km	50%	35000	6	221	4341342	512678	3774295	3093133
10km	50%	35000	6	332	3817359	452045	3318995	2742728
10km	50%	35000	6	330	4839547	552960	4228156	2881057
10km	50%	35000	6	298	3855451	471113	3345622	2426317
10km	50%	35000	6	375	5028431	548301	4435113	2880860
10km	50%	35000	6	288	4592897	510302	4030428	3083372
10km	50%	35000	6	375	3787083	459696	3263681	2638381
10km	50%	35000	6	256	3615919	433735	3156909	2672523
10km	50%	35000	6	260	4165172	526880	3602346	2974588
10km	50%	35000	6	273	4195054	516395	3645426	2950470
10km	50%	35000	6	256	4589654	537724	4014944	2812332
10km	50%	35000	6	250	5277143	557928	4639660	3570378
10km	50%	35000	6	229	3361616	430442	2897186	2395667
10km	50%	35000	6	232	5702445	661487	4961803	3855403
10km	50%	35000	6	234	3878683	461654	3382857	2728035
10km	50%	35000	6	341	5856142	609843	5193288	4060409
10km	50%	35000	6	350	4298494	547025	3706934	2327620
10km	50%	35000	6	331	4488497	486483	3955984	2963101
10km	50%	35000	6	222	4156241	494005	3620736	2866718
10km	50%	35000	6	346	4623015	481001	4100400	3156539
10km	50%	35000	6	206	4080031	466811	3577886	2596740
10km	50%	35000	6	274	4649430	486183	4099335	3093139
10km	50%	35000	6	205	4677712	582592	4023858	3197861
10km	50%	35000	6	239	3425456	403327	2975077	2570880
10km	50%	35000	6	262	6701211	679912	5924122	3907907
10km	50%	35000	6	473	4669234	541335	4082804	2942924
10km	50%	35000	6	246	4342084	504818	3766227	2771416
10km	50%	35000	6	403	4666980	516205	4090181	3236020
10km	50%	35000	6	235	4601028	532220	4033601	3247306
10km	50%	35000	6	282	4002667	488515	3465504	2748711
10km	50%	35000	6	379	4876400	521238	4306945	3351044
10km	50%	35000	6	396	5379696	606635	4687187	3690592
10km	50%	35000	6	226	3664222	455293	3178632	2769640
10km	50%	35000	6	337	5548850	592121	4897827	3834351
10km	50%	35000	6	302	6166590	578945	5553694	3642662
10km	50%	35000	6	328	4262817	482386	3747555	2671896
10km	50%	35000	6	453	4108303	459877	3604840	2534957
10km	50%	35000	6	315	3565127	436235	3097484	2604847
10km	50%	35000	6	325	5630542	604325	4984966	3921025
10km	50%	35000	6	306	5049254	553328	4449047	3360669
10km	50%	35000	6	279	5769052	671376	5046320	3748605
10km	50%	35000	6	244	4042832	513018	3484772	2749312
10km	50%	35000	6	232	4877800	571462	4260281	3543402
10km	50%	35000	6	403	5425632	565031	4783705	3585215
10km	50%	35000	6	278	4502352	510293	3936478	2615296
10km	50%	35000	6	273	4218869	459649	3711609	3077927
10km	50%	35000	6	382	5506383	612512	4839199	3790452
10km	50%	35000	6	215	4131845	509623	3556622	2843653
10km	50%	35000	6	274	4085242	487442	3556812	2644011
10km	50%	35000	6	244	4838358	593384	4203126	3248152
10km	50%	35000	6	282	3475563	455113	2979256	3191325
10km	50%	35000	6	261	4860684	525027	4282999	3360035
10km	50%	35000	6	305	6759386	676251	6028445	3790625
10km	50%	35000	6	304	4165373	474395	3644671	3002876
10km	50%	35000	6	254	4600283	555051	4009256	3236911
10km	50%	35000	6	331	3742179	452522	3252042	2734048
10km	50%	35000	6	324	4128546	511572	3574198	2952576
10km	50%	35000	6	300	4155648	478518	3630108	2857845
10km	50%	35000	6	279	4787155	499016	4245877	3117420
10km	50%	35000	6	331	5371635	564446	4729459	3411467
10km	50%	35000	6	350	5667788	635231	4991379	4047737
10km	50%	35000	6	286	4122301	500811	3564024	3111102
10km	50%	35000	6	298	4437874	501912	3901044	2810151
10km	50%	35000	6	282	4806883	532489	4241423	3052443
10km	50%	35000	6	311	4244213	513936	3681094	3229597
10km	50%	35000	6	271	4015221	502827	3464354	2802079
10km	50%	35000	6	221	5493117	571850	4876215	3452731
10km	50%	35000	6	300	3874317	479563	3362402	2935051
10km	50%	35000	6	257	4241903	471989	3721741	3021431
10km	50%	35000	6	217	5473312	562180	4858246	3422241
10km	50%	35000	6	230	4256362	494010	3721093	2544835
10km	50%	35000	6	291	4775832	554956	4173636	3047377
10km	50%	35000	6	409	4401511	511849	3826527	2977895
10km	50%	35000	6	325	6047621	689002	5298784	4096926
10km	50%	35000	6	268	5556040	632053	4852506	3859569
10km	50%	35000	6	296	4595584	475436	4074952	2927636
10km	50%	35000	6	187	3460044	435931	2981790	2618909
10km	50%	35000	6	251	3833230	477944	3313171	3049247
10km	50%	35000	6	262	4454948	542130	3863825	3018320
10km	50%	35000	6	215	5395484	581563	4766029	3277581
10km	50%	35000	6	254	5257979	560512	4644228	3644977
10km	50%	35000	6	285	5671238	581604	5029777	3799087
10km	50%	35000	6	296	4427594	527969	3858009	2865388
10km	50%	35000	6	228	4837718	557343	4220400	3192972
10km	50%	35000	6	324	4152168	447483	3663515	2910021
10km	50%	35000	6	237	5151757	586800	4504378	3279042
10km	50%	35000	6	401	5471308	534100	4903414	3539594
10km	50%	35000	6	265	4278993	506636	3722645	2656758
10km	50%	35000	6	257	4173000	470772	3673586	2861746
10km	50%	35000	6	218	4213153	521618	3650979	2829829
10km	50%	35000	6	275	4646907	570899	4002669	3237553
10km	50%	35000	6	293	3970172	493434	3430584	3002803
10km	50%	35000	6	217	4466433	508945	3916127	2952275
10km	50%	35000	6	372	5658373	567035	5021444	3516105
10km	50%	35000	6	281	3503107	423781	3033487	2379121
10km	50%	35000	6	243	4900390	560220	4276257	3430708
10km	50%	35000	6	248	3769185	458763	3278789	2711105
10km	50%	35000	6	287	4317460	531287	3734732	3036395
10km	50%	35000	6	260	5562112	565111	4945821	3323010
10km	50%	35000	6	290	4520523	525883	3956705	3247036
10km	50%	35000	6	280	4713402	526248	4129922	3268701
10km	50%	35000	6	305	5029522	586581	4394087	3150840
10km	50%	35000	6	275	4533135	541192	3950145	3154271
10km	50%	35000	6	249	5324447	589144	4691311	3151870
10km	50%	35000	6	233	4035248	495030	3506016	2925701
10km	50%	35000	6	314	4539349	484584	3984671	3366688
10km	50%	35000	6	390	4779307	544791	4184395	3795113
10km	50%	35000	6	263	4587938	553182	3982290	2925957
10km	50%	35000	6	244	4964606	519387	4398809	3356332
10km	50%	35000	6	254	4501560	486131	3976692	3207774
10km	50%	35000	6	319	4657679	490850	4115111	3439581
10km	50%	35000	6	327	4428060	530786	3846848	2801068
10km	50%	35000	6	289	5063909	567074	4443294	2818073
10km	50%	35000	6	182	4699123	566199	4068527	3076606
10km	50%	35000	6	391	5121139	521812	4557997	3074527
10km	50%	35000	6	312	4774684	509087	4208173	2935082
10km	50%	35000	6	274	3821808	474989	3279601	3366807
10km	50%	35000	6	328	4013523	447570	3492663	2558501
10km	50%	35000	6	262	3903896	481424	3383427	2760173
10km	50%	35000	6	293	6134781	617764	5471901	3562195
10km	50%	35000	6	312	4046171	487016	3508860	2753293
10km	50%	35000	6	292	3991325	481553	3464020	2826175
10km	50%	35000	6	340	4884911	525543	4324457	3051384
10km	50%	35000	6	356	4793686	545146	4203091	3404029
10km	50%	35000	6	306	4324787	518392	3757583	3065129
10km	50%	35000	6	281	5500383	558516	4888953	3437895
10km	50%	35000	6	248	3187519	388018	2727968	2467555
10km	50%	35000	6	335	4023092	512910	3465685	3055052
10km	50%	35000	6	379	5353291	598091	4683626	3384655
10km	50%	35000	6	219	3946926	482392	3401465	3039706
10km	50%	35000	6	261	4167442	503791	3630262	3171151
10km	50%	35000	6	408	4983234	529058	4404612	3259149
10km	50%	35000	6	348	5705314	612775	5036701	3662055
10km	50%	35000	6	356	4313975	538020	3739322	3116189
10km	50%	35000	6	238	4444484	524009	3874851	3167214
10km	50%	35000	6	262	5611921	576954	4986247	3249697
10km	50%	35000	6	243	4670759	539097	4080396	3063045
10km	50%	35000	6	294	4417923	536229	3839325	2953862
10km	50%	35000	6	296	4065293	447323	3582970	2443029
10km	50%	35000	6	240	4144548	495058	3584016	2848006
10km	50%	35000	6	319	5164939	604194	4485151	3312679
10km	50%	35000	6	437	3692646	460600	3177088	2699282
10km	50%	35000	6	227	5356940	525184	4781991	3089323
10km	50%	35000	6	281	4947801	578410	4303584	3164064
10km	50%	35000	6	198	3933172	492372	3398817	2517680
10km	50%	35000	6	311	5352813	587570	4720845	3560014
10km	50%	35000	6	473	5088058	520759	4528252	2818117
10km	50%	35000	6	324	6232244	645769	5541330	3483849
10km	50%	35000	6	357	4407538	506668	3845268	2919433
10km	50%	35000	6	332	4478450	519450	3912508	2764242
10km	50%	35000	6	258	4994218	552238	4376441	3125049
10km	50%	35000	6	241	4806987	573790	4210194	3170477
10km	50%	35000	6	339	5316267	577277	4696329	3500160
10km	50%	35000	6	284	4864841	557219	4256029	3172021
10km	50%	35000	6	307	3833141	459593	3310830	2420695
10km	50%	35000	6	260	4511137	492110	3974050	2816201
10km	50%	35000	6	302	3557707	426072	3100066	2381431
10km	50%	35000	6	233	4105357	500240	3566615	2454202
10km	50%	35000	6	267	4248365	533633	3646438	3003911
10km	50%	35000	6	248	4774201	523506	4209858	3371619
10km	50%	35000	6	225	4036955	491209	3506494	2793613
10km	50%	35000	6	308	5746812	589780	5107633	3535127
10km	50%	35000	6	214	4097476	502452	3549983	2896290
10km	50%	35000	6	239	5401181	562418	4792537	3262164
10km	50%	35000	6	296	5342336	581379	4695500	3265503
10km	50%	35000	6	218	3782952	459812	3276073	2630312
10km	50%	35000	6	213	3893991	466351	3386963	2602225
10km	50%	35000	6	316	5780499	652838	5063448	3852750
10km	50%	35000	6	297	4652189	544033	4069449	3396094
10km	50%	35000	6	264	4255291	522711	3686513	2949451
10km	50%	35000	6	257	4641916	561595	4026455	2983497
10km	50%	35000	6	271	5532491	563386	4902099	3495768
10km	50%	35000	6	223	4815274	556186	4222423	2763347
10km	50%	35000	6	221	4176401	478158	3655038	2916601
10km	50%	35000	6	240	4177220	503987	3631454	2641553
10km	50%	35000	6	250	4313165	491373	3777279	2946788
10km	50%	35000	6	224	4005301	466845	3492929	2620520
10km	50%	35000	6	199	3871000	491334	3334001	2639559
10km	50%	35000	6	250	4602703	582322	3966974	3148191
10km	50%	35000	6	255	4629745	554081	4022419	2787898
10km	50%	35000	6	350	3770830	450112	3255794	2683119
10km	50%	35000	6	201	3590644	439993	3124619	2693980
10km	50%	35000	6	334	4366970	542813	3759959	3000031
10km	50%	35000	6	371	4109678	494165	3576254	2623385
10km	50%	35000	6	450	4421138	522418	3850506	2797997
10km	50%	35000	6	448	3695829	447265	3212889	2450457
10km	50%	35000	6	299	4437663	511076	3871445	2820934
10km	50%	35000	6	189	3474384	436342	3011833	2700722
10km	50%	35000	6	292	4436736	536172	3866628	3204944
10km	50%	35000	6	241	4608217	462259	4079732	2834909
10km	50%	35000	6	280	4083477	524957	3521340	2997866
10km	50%	35000	6	222	4481552	479063	3956240	2858769
10km	50%	35000	6	260	3601720	471848	3089511	2461702
10km	50%	35000	6	298	4411746	530290	3817472	3419018
10km	50%	35000	6	328	5227028	561818	4622565	3149638
10km	50%	35000	6	337	4236108	521999	3674752	3009723
10km	50%	35000	6	392	3783662	461221	3289926	2621245
10km	50%	35000	6	357	5582965	535236	4993978	3411942
10km	50%	35000	6	345	4543475	541302	3950227	3051187
10km	50%	35000	6	267	4569445	476899	4039522	3002552
10km	50%	35000	6	366	4357104	498355	3818190	2820008
10km	50%	35000	6	240	5029349	577360	4403282	3191045
10km	50%	35000	6	227	4639829	524207	4077529	2956847
10km	50%	35000	6	236	3949177	504755	3402583	2617689
10km	50%	35000	6	274	4417821	514720	3845249	3024345
10km	50%	35000	6	403	5888295	671654	5138671	4122175
10km	50%	35000	6	308	3683171	425452	3224017	2666082
10km	50%	35000	6	350	4103217	536532	3522339	2962056
10km	50%	35000	6	268	5418582	601745	4771773	3704398
10km	50%	35000	6	261	4281246	524297	3723096	2942338
10km	50%	35000	6	245	4164578	496075	3604415	2950623
10km	50%	35000	6	229	3802979	456760	3274656	2812557
10km	50%	35000	6	349	5366435	545092	4763531	2995901
10km	50%	35000	6	422	4901218	572517	4219683	3120547
10km	50%	35000	6	161	3608450	450643	3098544	2694501
10km	50%	35000	6	274	4613336	552123	4033804	3265685
10km	50%	35000	6	329	5410758	575955	4793560	3379100
10km	50%	35000	6	353	5233791	527821	4659254	3508517
10km	50%	35000	6	302	4104294	491234	3550619	2790291
10km	50%	35000	6	346	5383538	523838	4794519	3175209
10km	50%	35000	6	226	4402936	513677	3855086	2816031
10km	50%	35000	6	236	5341344	630526	4657478	3805567
10km	50%	35000	6	308	4029950	489956	3504260	3041001
10km	50%	35000	6	360	4865957	546917	4227218	3050572
10km	50%	35000	6	312	4654014	522921	4081845	3191875
10km	50%	35000	6	245	4679694	543606	4087214	2980668
10km	50%	35000	6	206	4454797	535748	3876996	3073633
10km	50%	35000	6	254	5256517	525466	4677413	3512568
10km	50%	35000	6	244	3506559	451540	3006840	2524694
10km	50%	35000	6	221	4263377	489328	3716544	3006434
10km	50%	35000	6	367	4045514	501256	3507253	2814406
10km	50%	35000	6	229	4825018	549729	4196499	2794765
10km	50%	35000	6	201	4583520	511095	4030765	3035204
10km	50%	35000	6	331	5219574	555373	4617373	3477701
10km	50%	35000	6	211	4925857	583401	4273618	3146682
10km	50%	35000	6	230	5132441	622754	4429278	3614824
10km	50%	35000	6	373	3805846	458161	3303780	2835681
10km	50%	35000	6	295	3780032	437252	3301490	2774474
10km	50%	35000	6	181	4196598	507439	3651977	2902124
10km	50%	35000	6	349	4746367	546796	4141950	2997998
10km	50%	35000	6	363	4835125	531658	4262243	2838372
10km	50%	35000	6	226	4219242	523479	3659742	2748263
10km	50%	35000	6	243	4773698	536940	4191770	2736989
10km	50%	35000	6	273	4129581	511653	3569213	3149356
10km	50%	35000	6	377	4125971	482331	3592430	2663613
10km	50%	35000	6	307	3808993	456224	3309098	2734569
10km	50%	35000	6	205	5062423	611724	4415452	3473825
10km	50%	35000	6	266	4150932	496437	3616011	3124895
10km	50%	35000	6	249	3806946	450482	3317959	2839624
10km	50%	35000	6	261	3818222	463411	3313799	2844545
10km	50%	35000	6	231	4706179	491329	4167699	2849778
10km	50%	35000	6	194	3851417	476593	3343643	2800533
10km	50%	35000	6	330	4873782	552668	4271694	3247527
10km	50%	35000	6	251	5334059	579677	4712705	3116737
10km	50%	35000	6	287	4828033	555413	4218990	3190057
10km	50%	35000	6	258	4030309	468774	3492993	2743098
10km	50%	35000	6	268	5014276	629616	4331094	3603365
10km	50%	35000	6	214	4144783	467650	3616545	2668399
10km	50%	35000	6	232	5156000	609871	4488818	3464508
10km	50%	35000	6	237	4026061	491096	3489905	2702809
10km	50%	35000	6	272	4352963	478779	3835741	3181975
10km	50%	35000	6	294	5263594	528581	4673791	3378717
10km	50%	35000	6	369	4484499	471618	3973815	2792942
10km	50%	35000	6	282	4129580	479289	3609357	2624093
10km	50%	35000	6	429	5014797	492596	4472664	3490231
10km	50%	35000	6	323	4007833	460648	3524532	2586467
10km	50%	35000	6	212	4418964	509737	3868799	2845474
10km	50%	35000	6	320	5640983	533959	5050878	3193498
10km	50%	35000	6	253	4889336	520343	4317949	3045602
10km	50%	35000	6	239	5085530	559591	4475669	3056155
10km	50%	35000	6	275	3579534	444435	3093856	2401298
10km	50%	35000	6	244	4442089	525620	3870464	3061820
10km	50%	35000	6	343	5308591	551278	4701808	3539270
10km	50%	35000	6	317	6164476	629061	5460252	3788990
10km	50%	35000	6	232	4922986	582901	4289242	3233438
10km	50%	35000	6	258	4069523	490715	3538346	2825990
10km	50%	35000	6	318	4483566	543057	3881770	3024312
10km	50%	35000	6	277	3826771	434820	3353419	2335802
10km	50%	35000	6	276	4801223	526787	4224362	3504195
10km	50%	35000	6	261	4515238	519400	3961767	3203767
10km	50%	35000	6	366	3856540	435941	3385131	2768953
10km	50%	35000	6	254	4421028	461514	3911508	2792228
10km	50%	35000	6	202	4382447	534084	3793297	2762569
10km	50%	35000	6	314	4824112	517477	4257747	3546347
10km	50%	35000	6	265	4870694	533622	4298289	3195133
10km	50%	35000	6	406	4161651	514361	3596594	3047903
10km	50%	35000	6	244	6170205	662426	5438759	3933382
10km	50%	35000	6	164	4192921	542986	3608811	2856891
10km	50%	35000	6	234	3991260	499032	3452615	2807662
10km	50%	35000	6	252	5862635	639942	5138307	3595659
10km	50%	35000	6	263	3819708	475143	3310404	2788761
10km	50%	35000	6	187	3327648	392349	2914155	2355846
10km	50%	35000	6	333	6001349	622664	5313240	3884143
10km	50%	35000	6	231	4236164	525057	3679151	3088498
10km	50%	35000	6	313	4300137	485308	3773512	3082155
10km	50%	35000	6	312	6034321	619490	5361325	3968446
10km	50%	35000	6	239	4934710	551736	4329275	3513577
10km	50%	35000	6	310	4574511	501036	3990288	2969426
10km	50%	35000	6	309	5260128	637237	4563654	3454162
10km	50%	35000	6	314	4647419	486249	4113597	3013828
10km	50%	35000	6	274	4152526	481965	3633214	2752790
10km	50%	35000	6	231	4333662	463812	3826106	2725001
10km	50%	35000	6	293	3565201	404346	3119862	2691595
10km	50%	35000	6	244	4066919	495486	3528183	2786985
10km	50%	35000	6	423	4669936	533351	4080759	2971611
10km	50%	35000	6	308	4249335	512280	3688587	2699976
10km	50%	35000	6	228	4758012	512169	4206845	2825925
10km	50%	35000	6	325	5234425	551360	4616440	3265864
10km	50%	35000	6	403	3647504	406747	3187554	2540161
10km	50%	35000	6	325	4665891	562267	4046262	3207895
10km	50%	35000	6	295	4509134	539112	3926420	3353673
10km	50%	35000	6	280	4235089	523002	3653607	3002290
10km	50%	35000	6	341	4806508	554251	4187543	3324122
10km	50%	35000	6	329	3812246	495295	3277242	3170282
10km	50%	35000	6	247	4261944	530898	3684569	2910776
10km	50%	35000	6	445	3915273	478828	3397725	2892698
10km	50%	35000	6	300	4343751	484044	3810164	2620124
10km	50%	35000	6	234	5325002	630902	4600128	3596003
10km	50%	35000	6	239	4310787	527446	3754546	2722286
10km	50%	35000	6	329	6118157	649970	5398612	3976114
10km	50%	35000	6	214	3480548	426681	3029918	2805573
10km	50%	35000	6	242	4039371	490022	3507239	2927291
10km	50%	35000	6	192	4091016	492192	3566428	2923034
10km	50%	35000	6	255	4560866	536866	3991205	2783414
10km	50%	35000	6	275	4763981	513951	4195919	3348797
10km	50%	35000	6	275	3520972	415777	3071992	2403569
10km	50%	35000	6	373	5080369	498001	4553632	3190112
10km	50%	35000	6	213	3919520	500484	3368627	2853394
10km	50%	35000	6	277	5231173	569950	4621139	3637943
10km	50%	35000	6	249	5036444	576429	4415551	2975402
10km	50%	35000	6	274	4051160	465191	3559877	2938714
10km	50%	35000	6	271	4395141	522275	3826020	3335312
10km	50%	35000	6	280	4643582	551027	3994269	2842438
10km	50%	35000	6	221	4227207	514721	3677723	3317716
10km	50%	35000	6	283	5862864	632546	5178726	3871783
10km	50%	35000	6	362	5374368	615635	4674123	3590205
10km	50%	35000	6	372	5517803	576267	4860394	3630150
10km	50%	35000	6	375	5006971	529616	4430971	3593350
10km	50%	35000	6	355	5434784	548098	4846557	3424265
10km	50%	35000	6	309	4785615	560367	4176172	3239464
10km	50%	35000	6	324	4663960	559691	4034596	3209044
10km	50%	35000	6	275	5737410	583058	5096464	3790301
10km	50%	35000	6	231	3998096	488523	3461540	2786895
10km	50%	35000	6	301	5635490	619714	4959206	3788961
10km	50%	35000	6	264	4949840	563215	4349693	3353602
10km	50%	35000	6	326	3738065	421885	3279309	2343752
10km	50%	35000	6	347	3623734	417796	3171356	2297481
10km	50%	35000	6	302	4883314	532547	4300280	3089163
10km	50%	35000	6	338	4472895	457788	3979546	2877385
10km	50%	35000	6	312	5248118	541783	4660698	3477389
10km	50%	35000	6	396	4743017	506107	4179039	2896635
10km	50%	35000	6	259	5883603	648182	5186428	3686224
10km	50%	35000	6	235	3550302	425836	3098523	2357141
10km	50%	35000	6	239	4225502	514412	3671962	2917837
10km	50%	35000	6	268	3728339	438464	3257134	2785670
10km	50%	35000	6	215	4539136	541404	3959582	2882638
10km	50%	35000	6	211	4192717	478644	3666835	2780449
10km	50%	35000	6	217	3982229	466452	3473640	2260309
10km	50%	35000	6	194	3986338	516373	3425474	2664473
10km	50%	35000	6	254	3905713	475673	3395498	2484555
10km	50%	35000	6	347	5328691	557750	4709264	3420357
10km	50%	35000	6	442	5015883	535046	4418513	3517400
10km	50%	35000	6	230	4223420	489920	3670930	2941550
10km	50%	35000	6	226	4529506	549379	3931187	2943097
10km	50%	35000	6	225	4406439	503456	3846044	2848607
10km	50%	35000	6	282	4373729	498474	3817205	2729841
10km	50%	35000	6	234	4164309	476924	3632803	2731085
10km	50%	35000	6	307	4243439	467825	3736111	2986457
10km	50%	35000	6	284	4565785	513618	4010060	2881871
10km	50%	35000	6	309	5761450	588357	5121082	3484337
10km	50%	35000	6	383	4854726	489590	4336239	2945865
10km	50%	35000	6	254	5162808	575564	4534527	3135021
10km	50%	35000	6	223	4118849	532005	3522806	3031975
10km	50%	35000	6	285	4858530	586176	4222444	3374860
10km	50%	35000	6	347	3932801	464902	3408607	2462092
10km	50%	35000	6	313	3055891	369752	2656359	2129527
10km	50%	35000	6	239	2875671	334298	2513579	2127620
10km	50%	35000	6	258	4374163	478290	3855080	2844250
10km	50%	35000	6	189	4492587	510435	3926687	2672204
10km	50%	35000	6	207	3428719	412844	2989011	2750362
10km	50%	35000	6	293	4490281	505899	3923467	3005215
10km	50%	35000	6	210	3734619	458449	3219072	2732273
10km	50%	35000	6	242	4069010	499357	3524363	3251763
10km	50%	35000	6	316	4141319	482726	3596783	2744673
10km	50%	35000	6	219	3907479	437307	3417515	2560664
10km	50%	35000	6	310	5561700	559096	4962544	3699099
10km	50%	35000	6	306	4338922	492109	3815296	2565275
10km	50%	35000	6	240	3355525	421407	2894232	2758347
10km	50%	35000	6	233	4730970	557326	4132275	2714146
10km	50%	35000	6	314	6278009	674011	5558591	3789091
10km	50%	35000	6	262	3599780	471764	3095952	2372427
10km	50%	35000	6	334	4439509	519345	3849252	3136520
10km	50%	35000	6	335	4008623	484674	3464352	2615010
10km	50%	35000	6	228	4512170	531923	3910948	2771151
10km	50%	35000	6	231	4353691	531612	3771335	2856743
10km	50%	35000	6	272	5834107	589525	5196259	3593317
10km	50%	35000	6	260	3883037	445128	3383108	2714943
10km	50%	35000	6	304	4676318	572099	4040901	2678154
10km	50%	35000	6	272	4303364	500902	3756489	3056580
10km	50%	35000	6	327	3460668	432795	2991484	2204108
10km	50%	35000	6	324	4496284	536638	3910875	2950529
10km	50%	35000	6	415	5155684	550885	4542307	3319366
10km	50%	35000	6	274	5155997	597635	4504865	3382167
10km	50%	35000	6	293	4237177	473516	3706770	2436047
10km	50%	35000	6	288	3926786	430639	3460476	2449753
10km	50%	35000	6	417	4146524	456565	3645742	2610039
10km	50%	35000	6	313	5237558	564762	4617007	3542863
10km	50%	35000	6	231	3418742	426053	2954998	2316693
10km	50%	35000	6	229	4656463	524412	4075674	2862766
10km	50%	35000	6	229	3503815	438210	3030427	2466800
10km	50%	35000	6	237	4095945	474714	3567478	2946211
10km	50%	35000	6	329	5425027	580975	4794533	3401126
10km	50%	35000	6	366	4458516	471121	3951743	2877505
10km	50%	35000	6	243	3688964	429826	3227599	2720684
10km	50%	35000	6	243	3519730	413717	3060958	2347434
10km	50%	35000	6	208	3501589	433803	3015853	2173472
10km	50%	35000	6	426	5935601	622459	5272008	3745729
10km	50%	35000	6	370	4078420	476832	3545618	2543378
10km	50%	35000	6	322	4817993	550601	4208511	3158840
10km	50%	35000	6	381	5519592	584471	4870664	3706927
10km	50%	35000	6	242	3781330	472834	3277724	2607147
10km	50%	35000	6	384	4053275	474960	3540435	2635296
10km	50%	35000	6	229	4134616	502678	3585524	3041448
10km	50%	35000	6	409	5794640	601378	5154534	4028294
10km	50%	35000	6	243	3291226	397864	2834741	2443090
10km	50%	35000	6	326	4549901	516339	3994615	2980304
10km	50%	35000	6	240	5059647	585013	4425574	3336393
10km	50%	35000	6	217	3862024	466108	3364585	2694908
10km	50%	35000	6	348	4950441	586098	4280264	3441977
10km	50%	35000	6	234	4637049	547935	4042242	3168375
10km	50%	35000	6	247	4705550	534852	4120459	3117025
10km	50%	35000	6	225	4564332	572413	3925408	3129728
10km	50%	35000	6	307	6108193	599159	5460986	3672620
10km	50%	35000	6	269	5609091	609484	4930989	3782385
10km	50%	35000	6	241	4958417	534175	4380097	3057145
10km	50%	35000	6	369	5573447	559554	4965628	3330505
10km	50%	35000	6	250	4792813	569811	4179071	2881663
10km	50%	35000	6	320	4152139	490479	3618836	2957611
10km	50%	35000	6	467	3295844	405524	2833063	2537958
10km	50%	35000	6	309	5415880	603261	4757175	3614124
10km	50%	35000	6	522	5010394	534047	4427673	3101790
10km	50%	35000	6	266	4724824	516454	4158473	3117104
10km	50%	35000	6	343	4580490	514568	4030143	2814463
10km	50%	35000	6	229	3997930	485192	3462365	3121463
10km	50%	35000	6	241	4054649	492084	3513604	2920412
10km	50%	35000	6	212	3527919	451691	3038888	2760431
10km	50%	35000	6	199	3288318	441228	2810869	2585640
10km	50%	35000	6	332	3755878	446272	3272685	2409256
10km	50%	35000	6	341	5855969	607735	5195764	3524749
10km	50%	35000	6	341	4768217	520745	4210835	3596149
10km	50%	35000	6	395	4581428	499990	4027770	3051273
10km	50%	35000	6	318	4769756	564420	4158340	2985003
10km	50%	35000	6	239	5088282	547638	4490296	3238147
10km	50%	35000	6	292	5032179	547001	4430285	3190123
10km	50%	35000	6	206	4648820	516775	4094179	2860175
10km	50%	35000	6	272	3994007	477030	3467037	2640371
10km	50%	35000	6	337	5441065	581970	4808736	3653178
10km	50%	35000	6	353	5921767	608046	5264700	3553753
10km	50%	35000	6	317	6359933	641468	5660451	3771178
10km	50%	35000	6	295	6239505	689825	5493464	4336842
10km	50%	35000	6	252	4358368	499758	3777054	2744329
10km	50%	35000	6	275	4824789	554014	4207730	3569901
10km	50%	35000	6	244	4692296	471127	4192064	2799295
10km	50%	35000	6	287	6083800	634260	5409862	3965035
10km	50%	35000	6	222	4051163	504311	3517348	2668488
10km	50%	35000	6	226	3999140	461463	3468621	2491464
10km	50%	35000	6	294	5060521	581612	4400766	3718936
10km	50%	35000	6	261	3680238	436424	3215172	2857167
10km	50%	35000	6	264	4535752	544374	3930097	3301225
10km	50%	35000	6	301	3962065	448144	3445657	3150278
10km	50%	35000	6	255	4125868	447672	3639737	2582790
10km	50%	35000	6	380	4120426	466521	3613855	3079545
10km	50%	35000	6	277	4280283	555532	3688726	3176370
10km	50%	35000	6	266	5147827	563900	4532387	3174694
10km	50%	35000	6	246	3614620	450679	3123411	2564392
10km	50%	35000	6	466	5135817	520450	4542109	3347783
10km	50%	35000	6	240	3615983	440402	3148289	2159150
10km	50%	35000	6	205	4941026	584635	4294808	2925245
10km	50%	35000	6	307	4350766	514912	3799450	2835840
10km	50%	35000	6	267	5184444	607874	4500604	3348414
10km	50%	35000	6	293	4399639	530575	3824154	2800417
10km	50%	35000	6	259	5186343	558111	4581970	3452723
10km	50%	35000	6	247	4142168	495038	3608598	2800170
10km	50%	35000	6	378	5585929	614292	4926204	3575522
10km	50%	35000	6	233	3211308	380531	2799899	2332263
10km	50%	35000	6	247	3841656	480062	3317087	2627230
10km	50%	35000	6	249	5358561	565152	4734595	3517824
10km	50%	35000	6	250	4533085	567682	3912871	2852818
10km	50%	35000	6	286	5139880	580510	4492287	4063859
10km	50%	35000	6	260	5555143	591788	4895689	3459863
10km	50%	35000	6	194	3725214	452282	3227909	2757901
10km	50%	35000	6	333	3816124	479586	3309860	2746738
10km	50%	35000	6	254	3637125	403912	3193912	2435921
10km	50%	35000	6	199	4538881	546447	3938818	3147532
10km	50%	35000	6	314	3886470	446891	3380913	2576931
10km	50%	35000	6	364	4107662	508511	3550494	3292861
10km	50%	35000	6	318	3971098	494096	3441842	2784290
10km	50%	35000	6	226	5164688	581544	4532438	3629524
10km	50%	35000	6	332	4102451	483450	3565965	2871977
10km	50%	35000	6	253	5025980	546981	4431418	3428139
10km	50%	35000	6	284	4118036	472108	3586877	2846614
10km	50%	35000	6	263	3553012	416511	3090416	2250545
10km	50%	35000	6	207	3778222	491214	3251554	2724855
10km	50%	35000	6	276	4437701	543507	3841459	3368860
10km	50%	35000	6	214	3299997	413739	2862824	2301245
10km	50%	35000	6	297	4116462	489977	3574399	2690316
10km	50%	35000	6	250	3645759	440023	3181147	2492814
10km	50%	35000	6	295	5068529	560496	4459040	3191682
10km	50%	35000	6	221	4059412	482837	3506020	2564386
10km	50%	35000	6	272	5279357	590849	4641201	3462921
10km	50%	35000	6	409	5162780	586185	4524106	3291901
10km	50%	35000	6	231	3947907	503964	3392000	2906495
10km	50%	35000	6	182	4584585	542172	3994296	3163575
10km	50%	35000	6	308	5252390	599805	4608310	3584554
10km	50%	35000	6	218	4177395	476275	3653469	3187870
10km	50%	35000	6	281	4464208	528942	3892635	3099686
10km	50%	35000	6	168	3621510	433866	3158334	2441334
10km	50%	35000	6	266	4044465	478424	3521158	2618345
10km	50%	35000	6	260	4213373	484503	3686536	2702942
10km	50%	35000	6	373	4386203	534244	3791808	3452141
10km	50%	35000	6	256	5113507	541825	4511315	3276137
10km	50%	35000	6	333	5640226	566807	5001077	3261469
10km	50%	35000	6	219	3363450	403998	2929509	2259515
10km	50%	35000	6	287	5344297	562144	4726874	3415490
10km	50%	35000	6	242	3945669	443517	3462152	2425445
10km	50%	35000	6	360	3085633	366748	2681693	2357935
10km	50%	35000	6	252	5009283	539431	4417614	3151915
10km	50%	35000	6	314	3969149	437197	3499083	2893223
10km	50%	35000	6	314	4867267	565748	4211561	2807228
10km	50%	35000	6	228	4232526	474973	3718472	2724681
10km	50%	35000	6	251	4190569	507221	3649803	2793932
10km	50%	35000	6	190	4876121	513600	4296803	3103910
10km	50%	35000	6	282	3684725	459857	3202669	2296327
10km	50%	35000	6	274	5506943	623667	4812499	3555646
10km	50%	35000	6	202	4808047	565360	4160027	3412028
10km	50%	35000	6	294	4776626	568002	4162973	3074287
10km	50%	35000	6	346	6197953	667348	5474833	3981954
10km	50%	35000	6	250	4379295	489508	3838414	2566249
10km	50%	35000	6	271	4081441	516095	3521534	3032478
10km	50%	35000	6	280	4425130	505965	3873321	3138504
10km	50%	35000	6	214	4379633	526192	3800509	2845158
10km	50%	35000	6	259	4351042	506193	3801052	2741979
10km	50%	35000	6	306	5275879	588581	4639651	3570794
10km	50%	35000	6	224	4794328	516219	4216825	2948901
10km	50%	35000	6	274	5523912	617920	4835668	3731103
10km	50%	35000	6	273	4352422	506600	3809011	2589140
10km	50%	35000	6	305	5775179	637163	5090619	3874082
10km	50%	35000	6	284	3452604	428026	2986533	2513874
10km	50%	35000	6	312	4504441	520564	3935200	2865589
10km	50%	35000	6	164	4108578	486303	3591297	2641215
10km	50%	35000	6	310	4833465	541946	4237547	3353166
10km	50%	35000	6	229	5458784	612847	4784959	3824251
10km	50%	35000	6	296	4575674	581669	3943930	3145418
10km	50%	35000	6	414	4375055	495337	3851289	3279588
10km	50%	35000	6	302	4051130	456936	3549447	2666224
10km	50%	35000	6	233	4766817	547367	4166655	2775181
10km	50%	35000	6	262	3666795	416005	3218207	2380368
10km	50%	35000	6	236	5007585	564969	4363781	3296870
10km	50%	35000	6	235	4359399	526781	3773898	2868961
10km	50%	35000	6	307	4641353	538974	4050666	3715048
10km	50%	35000	6	379	4799936	551785	4202511	3386000
10km	50%	35000	6	192	3671703	460799	3170914	2287252
10km	50%	35000	6	286	5463933	545115	4838663	3442199
10km	50%	35000	6	267	4055169	468286	3560931	2747110
10km	50%	35000	6	319	4095315	512920	3548750	2858214
10km	50%	35000	6	210	4098119	510146	3558909	2899325
10km	50%	35000	6	288	5171034	609191	4508817	3244255
10km	50%	35000	6	328	4480245	516748	3908835	2568039
10km	50%	35000	6	259	5294341	527341	4717647	3214828
10km	50%	35000	6	249	4654924	512300	4096825	3052065
10km	50%	35000	6	274	4690914	497290	4150851	3150798
10km	50%	35000	6	278	4258134	529302	3686899	2695722
10km	50%	35000	6	388	4026009	478815	3491215	2574224
10km	50%	35000	6	226	4316990	520576	3742140	2429719
10km	50%	35000	6	295	3853599	481854	3331641	2801868
10km	50%	35000	6	245	5419678	559137	4808593	3241776
10km	50%	35000	6	244	4496955	509405	3925192	2847327
10km	50%	35000	6	387	5459713	580483	4814679	3445582
10km	50%	35000	6	299	4187118	501070	3633172	2655172
10km	50%	35000	6	180	3765910	450595	3277884	2369441
10km	50%	35000	6	392	4086818	490936	3552407	2594865
10km	50%	35000	6	274	4119766	523350	3548245	3195508
10km	50%	35000	6	451	4225578	504025	3653254	2609137
10km	50%	35000	6	247	4517824	535874	3920115	3414802
10km	50%	35000	6	336	5814518	550473	5227704	3130299
10km	50%	35000	6	208	4490478	572385	3857834	3103175
10km	50%	35000	6	262	5342552	609177	4679293	3619814
10km	50%	35000	6	257	4929118	567934	4284604	3293731
10km	50%	35000	6	277	5876739	638498	5175616	3670369
10km	50%	35000	6	234	4361622	483717	3844647	2708592
10km	50%	35000	6	344	5292621	525708	4712164	3210500
10km	50%	35000	6	296	4155315	502378	3619522	2854640
10km	50%	35000	6	272	5037368	571475	4414914	3030824
10km	50%	35000	6	223	4759501	519250	4188309	2914800
10km	50%	35000	6	347	4899986	530745	4323674	3032349
10km	50%	35000	6	246	4707148	555782	4114827	3249778
10km	50%	35000	6	270	5081876	522409	4519629	3596831
10km	50%	35000	6	320	3780741	431225	3311795	2449449
10km	50%	35000	6	439	5761273	584700	5108758	3902326
10km	50%	35000	6	356	3766478	440873	3276495	2282820
10km	50%	35000	6	225	3837460	501578	3292066	2793232
10km	50%	35000	6	328	5303176	531890	4719551	3559366
10km	50%	35000	6	422	3936020	494663	3374296	2479640
10km	50%	35000	6	326	4364759	549890	3778642	2904842
10km	50%	35000	6	284	3572266	467573	3066027	2870443
10km	50%	35000	6	282	4727594	520209	4151737	2880857
10km	50%	35000	6	217	4402602	501151	3867781	2894116
10km	50%	35000	6	297	6141455	632344	5459849	3464910
10km	50%	35000	6	209	4245643	490893	3687128	2943979
10km	50%	35000	6	349	4466602	532938	3901940	2663362
10km	50%	35000	6	223	4010011	491311	3469099	2988139
10km	50%	35000	6	438	4504245	508434	3968144	2995693
10km	50%	35000	6	290	6052830	630945	5364350	3653903
10km	50%	35000	6	319	4591041	577094	3972950	3435062
10km	50%	35000	6	250	5965478	627776	5273147	3877351
10km	50%	35000	6	274	4419099	513037	3856941	3237955
10km	50%	35000	6	289	4743109	589205	4106290	3129275
10km	50%	35000	6	293	3920019	479057	3390356	2542587
10km	50%	35000	6	310	4603826	553797	4002871	2920067
10km	50%	35000	6	242	4755571	530883	4154677	3101821
10km	50%	35000	6	318	5196328	547917	4600283	3499292
10km	50%	35000	6	199	3931520	477900	3415975	2582359
10km	50%	35000	6	353	4768115	515605	4208666	3165016
10km	50%	35000	6	306	4012031	490414	3481111	3646051
10km	50%	35000	6	257	4471711	530698	3907423	2913925
10km	50%	35000	6	329	4669759	565701	4071878	2776340
10km	50%	35000	6	266	4762477	597801	4104762	3526325
10km	50%	35000	6	302	3968078	476279	3452549	2474720
10km	50%	35000	6	206	3573209	424270	3116966	2553867
10km	50%	35000	6	365	4583178	597318	3940614	3265209
10km	50%	35000	6	409	4814015	549537	4230316	3752782
10km	50%	35000	6	250	4122335	471840	3607088	2445045
10km	50%	35000	6	292	5080073	597179	4434538	3657667
10km	50%	35000	6	240	5854207	585360	5185554	3563966
10km	50%	35000	6	182	4740002	556704	4124742	3501289
10km	50%	35000	6	205	4055507	487525	3537834	2479716
10km	50%	35000	6	332	3689975	445887	3205312	2437631
10km	50%	35000	6	243	4094336	464957	3590625	2799057
10km	50%	35000	6	287	4130951	502917	3580567	2859342
10km	50%	35000	6	284	4533303	483402	4005212	2886108
10km	50%	35000	6	284	4599363	561555	3972310	2972823
10km	50%	35000	6	346	4562524	520057	3976287	3826861
10km	50%	35000	6	248	4192358	489439	3666240	2715630
10km	50%	35000	6	261	5393128	578336	4771456	3257733
10km	50%	35000	6	245	3744145	436454	3276715	2475520
10km	50%	35000	6	269	4642130	556556	4037901	3085762
10km	50%	35000	6	288	5039572	537433	4448273	3261444
10km	50%	35000	6	243	4641357	510368	4099255	3413197
10km	50%	35000	6	298	4094270	497195	3550600	3054109
10km	50%	35000	6	249	4366647	501347	3822510	2702655
10km	50%	35000	6	249	4390789	513660	3842110	2711978
10km	50%	35000	6	256	4414080	481907	3865409	2547143
10km	50%	35000	6	375	4632339	541675	4036830	2918713
10km	50%	35000	6	198	4795635	548397	4173490	2891651
10km	50%	35000	6	289	4151226	517416	3598304	2628835
10km	50%	35000	6	276	4966351	515165	4406346	3266603
10km	50%	35000	6	270	3949631	515743	3369634	3063742
10km	50%	35000	6	278	5693387	644876	4996421	3431112
10km	50%	35000	6	219	3284140	396587	2865624	2505171
10km	50%	35000	6	275	5135237	599226	4481367	3361311
10km	50%	35000	6	302	4434245	463844	3926037	3083496
10km	50%	35000	6	285	4540902	537400	3952554	2597773
10km	50%	35000	6	413	6408239	659491	5671821	3833553
10km	50%	35000	6	264	4083563	484615	3556841	2471142
10km	50%	35000	6	289	4341264	508036	3776353	2712278
10km	50%	35000	6	235	3894501	476814	3379710	2864985
10km	50%	35000	6	295	3907389	462690	3403672	2601436
10km	50%	35000	6	287	5096103	531403	4515860	3156497
10km	50%	35000	6	230	4968180	535757	4375099	3018441
10km	50%	35000	6	221	5645600	632635	4947380	3236162
10km	50%	35000	6	203	4743595	510218	4194490	3057040
10km	50%	35000	6	272	3654569	431797	3180801	2481213
10km	50%	35000	6	299	4984352	516434	4421643	3233628
10km	50%	35000	6	373	3833730	457669	3345053	2648730
10km	50%	35000	6	293	4176629	508793	3612453	2523681
10km	50%	35000	6	316	5893314	588184	5249892	3654911
10km	50%	35000	6	402	3810336	472132	3299245	2659236
10km	50%	35000	6	240	6043330	623795	5349450	3567573
10km	50%	35000	6	229	4834261	508072	4275187	3122772
10km	50%	35000	6	234	3787173	458037	3299583	2468995
10km	50%	35000	6	315	5073433	517383	4512767	3312612
10km	50%	35000	6	277	3864141	438408	3384647	2890645
10km	50%	35000	6	270	4675326	549206	4072979	3532926
10km	50%	35000	6	266	4282225	535301	3710598	2866149
10km	50%	35000	6	305	5131028	566578	4539519	3467122
10km	50%	35000	6	264	3575679	455097	3085357	2560372
10km	50%	35000	6	248	3817975	441793	3341458	2470552
10km	50%	35000	6	257	5125168	568229	4496202	3548114
10km	50%	35000	6	252	4375671	546989	3786972	3198411
10km	50%	35000	6	258	3529520	394674	3074003	2550667
10km	50%	35000	6	206	3456914	431122	2998356	2616268
10km	50%	35000	6	268	4410235	510993	3849773	3085770
10km	50%	35000	6	282	5152560	556203	4550050	3331101
10km	50%	35000	6	278	3919440	462307	3404833	2767948
10km	50%	35000	6	294	5440498	581047	4800582	3375867
10km	50%	35000	6	216	4984719	523160	4396428	2936708
10km	50%	35000	6	253	3998428	487221	3469265	2667792
10km	50%	35000	6	214	4350909	562018	3750380	2905864
10km	50%	35000	6	382	3269372	374431	2847902	2297089
10km	50%	35000	6	311	4505444	504957	3960319	3063397
10km	50%	35000	6	271	4726739	540883	4124755	2721315
10km	50%	35000	6	242	5547891	567185	4930224	3499564
10km	50%	35000	6	227	3828492	428684	3349125	2412989
10km	50%	35000	6	217	4097763	491011	3550627	3023580
10km	50%	35000	6	381	3744197	432840	3264510	2306932
10km	50%	35000	6	250	4977694	583894	4355231	3513478
10km	50%	35000	6	318	5628575	577554	5007252	3798255
10km	50%	35000	6	279	3547963	436315	3079431	2690410
10km	50%	35000	6	248	5328120	613957	4652784	3163573
10km	50%	35000	6	229	4449090	501037	3906432	2600597
10km	50%	35000	6	285	4229592	475483	3715028	2694915
10km	50%	35000	6	207	4048993	499710	3507425	2791484
10km	50%	35000	6	304	5617400	585391	4996543	3440972
10km	50%	35000	6	254	4799830	538303	4227485	3235067
10km	50%	35000	6	240	4681547	534672	4102912	3151685
10km	50%	35000	6	276	4831054	605258	4164462	3334918
10km	50%	35000	6	292	4640008	502781	4102106	3456034
10km	50%	35000	6	257	3719942	449948	3234516	2671921
10km	50%	35000	6	354	5377882	641492	4690431	3356839
10km	50%	35000	6	400	5335535	532370	4772348	3465128
10km	50%	35000	6	347	5427111	571375	4808297	3376788
10km	50%	35000	6	283	3904626	451102	3406391	2642087
10km	50%	35000	6	238	4479511	523636	3900448	2814834
10km	50%	35000	6	205	4057041	521923	3488723	3205530
10km	50%	35000	6	391	4234841	479717	3722114	2770156
10km	50%	35000	6	294	4035600	497805	3493559	2865097
10km	50%	35000	6	272	3549301	441221	3071566	2323235
10km	50%	35000	6	342	5419788	586394	4777719	3659563
10km	50%	35000	6	276	3794297	452497	3291395	2723023
10km	50%	35000	6	251	4215119	553560	3620018	3312642
10km	50%	35000	6	248	4182824	470696	3682724	3223414
10km	50%	35000	6	224	5205840	631859	4520813	3621345
10km	50%	35000	6	227	4654109	526360	4091334	3089993
10km	50%	35000	6	260	4766825	503401	4215366	3186274
10km	50%	35000	6	452	5883014	600838	5222162	3824198
10km	50%	35000	6	243	4023450	464532	3514685	2881616
10km	50%	35000	6	233	4451896	479219	3940139	3035330
10km	50%	35000	6	418	5113848	551572	4503472	3463903
10km	50%	35000	6	313	5589808	566193	4984619	3479594
10km	50%	35000	6	405	4248804	476801	3727244	2829357
10km	50%	35000	6	284	4510500	531523	3942244	3065387
10km	50%	35000	6	239	5250861	597078	4586778	3648029
10km	50%	35000	6	361	3670247	437343	3173151	2558227
10km	50%	35000	6	285	3899678	464658	3385569	3161093
10km	50%	35000	6	247	4666785	555029	4058073	2974491
10km	50%	35000	6	356	3996147	474937	3481639	2879544
10km	50%	35000	6	249	4956429	569902	4341113	3102406
10km	50%	35000	6	290	5464179	561679	4865068	3418582
10km	50%	35000	6	229	5104831	587716	4470311	3067428
10km	50%	35000	6	251	4643486	511079	4088655	3174230
10km	50%	35000	6	350	4513336	497333	3970853	3408720
10km	50%	35000	6	235	4339112	507548	3748660	3453363
10km	50%	35000	6	342	4143946	488544	3601746	2890939
10km	50%	35000	6	271	3627799	443414	3131585	2668962
10km	50%	35000	6	253	4179276	496215	3648176	2917665
10km	50%	35000	6	272	4312273	517169	3747625	3163582
10km	50%	35000	6	339	5454521	604560	4804022	2921825
10km	50%	35000	6	348	5199917	562368	4571432	2860225
10km	50%	35000	6	279	5051811	573115	4406092	3276931
10km	50%	35000	6	377	5565840	603698	4900047	3706472
10km	50%	35000	6	271	4528277	517518	3973404	3616425
10km	50%	35000	6	287	4046220	471796	3531809	2778870
10km	50%	35000	6	281	3982989	516243	3433048	2649527
10km	50%	35000	6	228	4844939	514912	4295235	3195951
10km	50%	35000	6	299	3936664	444877	3457463	2639980
10km	50%	35000	6	267	4676686	548740	4068599	3373388
10km	50%	35000	6	256	5193896	589708	4551426	3195222
10km	50%	35000	6	249	4314553	501473	3782416	2950139
10km	50%	35000	6	293	3761728	434857	3266960	2542812
10km	50%	35000	6	275	4045629	483248	3532664	2431417
10km	50%	35000	6	261	4930020	535028	4335063	2934611
10km	50%	35000	6	251	3017764	362076	2633195	2273031
10km	50%	35000	6	358	5295545	570868	4691671	3474983
10km	50%	35000	6	386	6203630	636081	5526895	3584455
10km	50%	35000	6	236	4395567	487039	3867455	2796707
10km	50%	35000	6	359	3710249	456175	3188253	2827137
10km	50%	35000	6	372	5352510	537551	4766529	3227441
10km	50%	35000	6	277	4163250	491841	3624086	2887461
10km	50%	35000	6	429	6499944	682540	5761517	3717904
10km	50%	35000	6	262	3963364	526641	3389695	3093660
10km	50%	35000	6	291	4093660	496337	3567534	2831892
10km	50%	35000	6	214	5210108	533751	4613288	3347611
10km	50%	35000	6	208	2815334	352253	2445927	1980071
10km	50%	35000	6	197	3673687	426563	3223396	2461643
10km	50%	35000	6	275	4088362	505300	3536889	2790710
10km	50%	35000	6	267	4689871	514224	4104211	3066871
10km	50%	35000	6	257	4688269	556478	4086968	2969088
10km	50%	35000	6	332	4503490	476234	3979762	2854020
10km	50%	35000	6	320	4432570	542970	3827213	3273695
10km	50%	35000	6	284	3943461	491063	3397562	2877399
10km	50%	35000	6	381	4694208	545126	4104888	3063434
10km	50%	35000	6	202	4269279	525434	3689899	2585347
10km	50%	35000	6	231	4174681	520469	3603431	2997554
10km	50%	35000	6	269	3966220	487532	3436629	2739787
10km	50%	35000	6	471	4461130	528225	3898894	2667027
10km	50%	35000	6	290	4430848	482326	3881970	2687198
10km	50%	35000	6	337	4768987	573524	4153463	3860835
10km	50%	35000	6	279	4631763	516248	4083838	2881951
10km	50%	35000	6	396	3865168	489578	3296080	3235573
10km	50%	35000	6	318	5143381	562200	4537912	3233939
10km	50%	35000	6	222	4295293	522798	3708014	2907574
10km	50%	35000	6	264	4318915	469771	3798066	2977840
10km	50%	35000	6	237	4349867	503872	3792437	2669597
10km	50%	35000	6	299	5196521	625683	4504613	3331668
10km	50%	35000	6	274	5467990	563394	4860360	3322956
10km	50%	35000	6	266	4683208	495695	4142317	2913773
10km	50%	35000	6	221	5172245	582766	4544157	3228530
10km	50%	35000	6	268	5199431	560332	4595185	3232725
10km	50%	35000	6	336	4842626	499517	4295169	3482412
10km	50%	35000	6	306	4210431	503597	3667400	3011402
10km	50%	35000	6	303	5301556	556469	4710216	3434024
10km	50%	35000	6	304	6177033	636915	5503103	3792934
10km	50%	35000	6	297	5899060	623502	5244856	3773322
10km	50%	35000	6	275	4745845	572459	4132996	3075263
10km	50%	35000	6	191	4114042	509476	3550034	2695523
10km	50%	35000	6	310	4573563	554845	3977393	3064189
10km	50%	35000	6	343	5603472	624633	4930731	3610639
10km	50%	35000	6	255	4147857	490098	3596202	2580830
10km	50%	35000	6	350	5697442	612123	5030498	3673284
10km	50%	35000	6	391	4582288	535914	4006265	3035165
10km	50%	35000	6	338	4203765	474954	3687357	2425453
10km	50%	35000	6	355	5023805	552470	4420329	3341011
10km	50%	35000	6	367	4239050	517419	3676336	2900174
10km	50%	35000	6	228	5341527	560795	4732512	3494889
10km	50%	35000	6	237	4365324	519620	3797485	2833550
10km	50%	35000	6	259	5257999	580431	4626437	3390638
10km	50%	35000	6	287	5116057	525595	4551824	3372155
10km	50%	35000	6	280	4825684	572675	4193232	3267946
10km	50%	35000	6	259	5482681	589772	4856976	3442628
10km	50%	35000	6	270	5118185	557218	4517671	3128999
10km	50%	35000	6	277	4742700	534247	4166700	3248555
10km	50%	35000	6	239	3940386	489596	3414387	2554407
10km	50%	35000	6	452	5430597	557266	4831932	3666811
10km	50%	35000	6	286	4611822	535588	4029736	3470376
10km	50%	35000	6	257	4057987	455993	3548933	2491672
10km	50%	35000	6	359	3498349	443287	2983514	2750610
10km	50%	35000	6	252	4652514	545518	4047295	2996828
10km	50%	35000	6	273	5329788	532687	4746525	3344375
10km	50%	35000	6	422	5942483	605861	5287358	3459289
10km	50%	35000	6	323	5229349	556944	4643643	3512235
10km	50%	35000	6	247	4178266	487126	3637010	2521521
10km	50%	35000	6	249	5032611	589594	4383303	3341097
10km	50%	35000	6	275	3807560	453367	3328258	2460128
10km	50%	35000	6	331	5242530	567819	4587689	3629560
10km	50%	35000	6	344	3807352	430505	3324207	2483260
10km	50%	35000	6	219	4763832	574386	4129919	3339532
10km	50%	35000	6	225	4759720	563813	4141282	3344499
10km	50%	35000	6	273	5808319	583561	5160713	3588572
10km	50%	35000	6	334	4709926	501481	4166532	2811142
10km	50%	35000	6	215	4421773	527876	3848382	3557071
10km	50%	35000	6	198	3704468	449416	3197032	2656594
10km	50%	35000	6	198	4319710	491818	3773361	2707286
10km	50%	35000	6	219	4307121	501543	3755035	2871364
10km	50%	35000	6	234	4051355	460586	3538401	2386929
10km	50%	35000	6	368	4062145	488347	3532024	2780187
10km	50%	35000	6	290	4519288	530230	3936595	3033059
10km	50%	35000	6	222	3729496	463093	3225492	2670940
10km	50%	35000	6	419	4310828	490015	3787606	2521254
10km	50%	35000	6	234	4835827	513557	4294233	3352585
10km	50%	35000	6	186	3826553	470471	3310725	2405209
10km	50%	35000	6	309	5208754	591500	4569246	3490730
10km	50%	35000	6	208	4438190	516635	3873324	2944918
10km	50%	35000	6	246	5638188	588344	4999379	3456644
10km	50%	35000	6	264	4844128	512305	4262336	3037991
10km	50%	35000	6	232	4906188	559113	4294260	3407100
10km	50%	35000	6	256	4042145	464600	3526653	2824430
10km	50%	35000	6	250	5271121	560438	4660053	3171754
10km	50%	35000	6	307	4824228	547908	4226527	3168518
10km	50%	35000	6	335	4039073	471149	3529039	2751048
10km	50%	35000	6	206	3359913	422334	2894855	2484942
10km	50%	35000	6	323	5757951	568329	5119513	3431806
10km	50%	35000	6	224	4419218	470398	3917033	2867223
10km	50%	35000	6	231	3206936	387975	2769918	2344480
10km	50%	35000	6	351	4734322	551337	4139260	2874768
10km	50%	35000	6	272	4330698	517499	3743743	2974200
10km	50%	35000	6	230	4602738	488738	4077687	3026156
10km	50%	35000	6	379	5872618	608150	5192479	3429331
10km	50%	35000	6	252	3872012	463390	3380160	3119786
10km	50%	35000	6	232	4958188	576472	4333891	3187270
10km	50%	35000	6	387	4868745	512849	4289852	3104426
10km	50%	35000	6	196	3768760	433420	3282381	2653949
10km	50%	35000	6	287	3746356	481342	3217951	2763616
10km	50%	35000	6	284	4034219	530145	3481514	2513999
10km	50%	35000	6	278	6177447	649335	5477267	4014346
10km	50%	35000	6	240	5631172	618385	4963497	3465279
10km	50%	35000	6	320	4578918	548690	3981066	3037563
10km	50%	35000	6	287	4590981	507209	4046503	2924412
10km	50%	35000	6	306	4473441	507546	3907063	3196921
10km	50%	35000	6	303	5415714	628668	4713110	3363943
10km	50%	35000	6	477	5951615	575427	5297135	3410517
10km	50%	35000	6	322	5383195	558467	4782469	3434456
10km	50%	35000	6	231	4705946	556035	4095512	3085802
10km	50%	35000	6	210	4088138	461614	3580942	2594525
10km	50%	35000	6	209	4142860	487127	3598567	2691122
10km	50%	35000	6	270	4402965	494697	3862340	2911378
10km	50%	35000	6	230	3709810	474807	3198899	2676056
10km	50%	35000	6	349	6235464	666929	5518557	3657896
10km	50%	35000	6	309	5902278	620426	5220991	3763289
10km	50%	35000	6	195	3859362	461929	3347991	2531176
10km	50%	35000	6	222	4374098	535754	3772618	3006102
10km	50%	35000	6	304	4461035	557788	3869262	2767451
10km	50%	35000	6	283	4628333	538349	4048559	3321438
10km	50%	35000	6	225	4177857	517991	3619671	2825589
10km	50%	35000	6	268	4476755	536337	3897180	3024139
10km	50%	35000	6	219	4007388	466446	3488729	2727577
10km	50%	35000	6	404	5392277	551429	4789039	3370355
10km	50%	35000	6	214	3342023	414598	2887774	2441511
10km	50%	35000	6	262	4777148	525882	4186025	3044402
10km	50%	35000	6	328	5343760	557999	4730329	3111857
10km	50%	35000	6	220	3520241	417145	3067100	2336209
10km	50%	35000	6	236	4519605	540329	3932190	2820688
10km	50%	35000	6	285	4708145	574087	4084099	3022281
10km	50%	35000	6	306	5743756	624620	5050163	3528212
10km	50%	35000	6	198	4301316	502543	3737263	3028442
10km	50%	35000	6	243	3419755	411255	2975689	2225863
10km	50%	35000	6	281	4618231	483057	4096543	2811464
10km	50%	35000	6	254	4156982	485242	3622213	2636565
10km	50%	35000	6	403	3914597	447368	3426558	2749925
10km	50%	35000	6	267	3887318	462030	3390643	2457635
10km	50%	35000	6	193	4173663	507923	3625350	2704921
10km	50%	35000	6	228	4098758	485173	3564373	2694568
10km	50%	35000	6	231	3173774	364252	2755423	2357064
10km	50%	35000	6	313	5028662	605473	4360511	3630474
10km	50%	35000	6	282	5509641	537454	4925527	3194835
10km	50%	35000	6	283	4744220	515828	4168474	3324734
10km	50%	35000	6	300	3766120	479445	3243656	2599833
10km	50%	35000	6	238	4756366	531709	4173934	2966318
10km	50%	35000	6	259	5334515	582804	4713301	3382942
10km	50%	35000	6	490	4977860	560210	4352994	3020821
10km	50%	35000	6	211	4812651	567637	4181285	2958283
10km	50%	35000	6	313	4824097	531606	4250276	3567940
10km	50%	35000	6	270	4526438	571089	3897829	3016696
10km	50%	35000	6	249	3431121	406265	2983315	2418907
10km	50%	35000	6	270	5454496	589160	4819661	3381339
10km	50%	35000	6	226	3459913	403170	3024708	2435080
10km	50%	35000	6	320	4530603	523236	3948447	2498500
10km	50%	35000	6	317	4579273	522650	4005346	3027454
10km	50%	35000	6	244	3885705	490054	3354273	2492085
10km	50%	35000	6	281	3453819	435197	2977790	2315927
10km	50%	35000	6	212	5067535	561000	4430068	3105081
10km	50%	35000	6	269	4490866	518876	3919882	3134099
10km	50%	35000	6	486	3486180	424016	3017661	2489991
10km	50%	35000	6	330	4986641	568685	4365480	3121711
10km	50%	35000	6	241	4107600	461988	3620496	2411629
10km	50%	35000	6	272	5525643	577983	4899536	3222363
10km	50%	35000	6	254	3988094	464719	3480695	2553081
10km	50%	35000	6	391	5076981	600119	4418949	3405454
10km	50%	35000	6	255	3952771	476879	3432309	2476888
10km	50%	35000	6	290	5336246	562596	4718360	3381076
10km	50%	35000	6	275	5125800	626755	4464592	3175708
10km	50%	35000	6	333	5741899	577896	5116721	3335822
10km	50%	35000	6	241	5530531	603554	4846652	3683268
10km	50%	35000	6	262	4027357	504527	3477570	2524121
10km	50%	35000	6	207	4193288	497472	3654258	2549467
10km	50%	35000	6	345	6224257	582901	5586220	3613951
10km	50%	35000	6	283	3869966	452591	3385248	2625295
10km	50%	35000	6	297	4161793	502236	3622471	2673586
10km	50%	35000	6	325	4407923	479658	3893184	2840122
10km	50%	35000	6	230	4278490	516290	3683653	3009705
10km	50%	35000	6	329	4512603	518877	3938696	2821756
10km	50%	35000	6	288	4214272	504763	3674229	3166128
10km	50%	35000	6	221	4012945	505325	3476407	2884895
10km	50%	35000	6	258	4751127	575635	4128467	2974456
10km	50%	35000	6	308	4510574	519580	3931307	2907646
10km	50%	35000	6	428	5933508	588313	5279387	3642913
10km	50%	35000	6	329	3664452	441893	3179054	2613066
10km	50%	35000	6	358	5148880	509181	4600741	3443277
10km	50%	35000	6	420	4460677	488384	3942432	3181311
10km	50%	35000	6	253	5179568	590389	4510137	3580487
10km	50%	35000	6	226	4613721	555630	4006202	2837115
10km	50%	35000	6	247	5697973	611988	5042402	3890027
10km	50%	35000	6	273	4210075	517355	3638042	3332178
10km	50%	35000	6	354	5448200	618657	4770667	3697488
10km	50%	35000	6	209	4399338	491791	3873794	2629677
10km	50%	35000	6	377	6108630	685166	5381041	4030199
10km	50%	35000	6	251	4687554	549792	4083522	2959548
10km	50%	35000	6	449	5289059	556568	4664839	4074441
10km	50%	35000	6	269	5479547	607264	4824660	3677714
10km	50%	35000	6	281	3511320	434967	3037549	2148622
10km	50%	35000	6	296	4566809	573968	3938751	3025126
10km	50%	35000	6	297	5383596	544232	4790059	3138306
10km	50%	35000	6	246	5182172	556133	4572658	3385874
10km	50%	35000	6	304	4745586	539923	4144056	3342115
10km	50%	35000	6	277	5365804	551663	4765865	3345128
10km	50%	35000	6	220	4785019	544473	4190128	3083250
10km	50%	35000	6	305	4111802	487141	3576094	3007055
10km	50%	35000	6	234	4821805	571376	4209604	2705330
10km	50%	35000	6	326	4662113	542940	4076596	3021181
10km	50%	35000	6	257	4201395	496090	3646251	2722240
10km	50%	35000	6	277	5220498	521078	4660899	2957447
10km	50%	35000	6	230	4201089	526768	3617150	3190731
10km	50%	35000	6	320	4119618	507837	3573610	2917862
10km	50%	35000	6	225	3993812	480197	3473381	2557171
10km	50%	35000	6	225	4837789	568429	4218528	3159214
10km	50%	35000	6	188	3757021	408016	3304683	2469120
10km	50%	35000	6	200	4405908	523573	3816166	2678611
10km	50%	35000	6	241	5569366	658320	4839430	3695202
10km	50%	35000	6	270	4319045	468698	3814782	3030927
10km	50%	35000	6	247	4271371	519017	3719700	2692386
10km	50%	35000	6	286	5066744	547457	4463100	3133518
10km	50%	35000	6	230	4420055	498664	3866637	3107799
10km	50%	35000	6	353	5260418	569434	4652111	3828711
10km	50%	35000	6	231	3669186	447843	3182965	2627746
10km	50%	35000	6	230	3899505	467628	3410607	2540844
10km	50%	35000	6	350	4486284	538319	3882452	3283667
10km	50%	35000	6	228	4329864	522141	3755131	2698933
10km	50%	35000	6	341	3669025	450539	3179593	2510092
10km	50%	35000	6	245	3672229	446380	3188172	2699234
10km	50%	35000	6	346	3958155	490752	3424036	2699441
10km	50%	35000	6	360	6228704	638856	5538688	4010318
10km	50%	35000	6	373	4259668	494545	3726756	3281349
10km	50%	35000	6	272	4335785	523485	3764465	3348908
10km	50%	35000	6	270	3803154	487831	3272122	2562219
10km	50%	35000	6	326	5460535	568293	4822096	3393032
10km	50%	35000	6	287	5263441	585747	4638270	3179720
10km	50%	35000	6	366	5966062	608582	5300967	3582748
10km	50%	35000	6	396	4318246	538849	3729992	3069949
10km	50%	35000	6	288	4349576	516824	3770768	2777364
10km	50%	35000	6	218	4355178	527736	3766851	2847073
10km	50%	35000	6	290	4720266	587578	4085802	3258559
10km	50%	35000	6	385	5554969	609843	4876712	3713364
10km	50%	35000	6	263	4355545	501129	3753816	2791644
10km	50%	35000	6	293	4350922	529209	3800134	2574379
10km	50%	35000	6	286	4590723	529826	3995394	2865368
10km	50%	35000	6	321	5312192	571592	4696466	3683962
10km	50%	35000	6	293	4363166	502031	3829014	2723788
10km	50%	35000	6	204	3736938	422153	3275888	2370671
10km	50%	35000	6	223	4069546	518736	3493775	2800187
10km	50%	35000	6	276	5187180	509082	4631801	3414885
10km	50%	35000	6	312	5455489	585808	4808590	3532434
10km	50%	35000	6	263	3990712	468933	3464588	2658199
10km	50%	35000	6	277	4024775	489603	3472624	2942785
10km	50%	35000	6	323	3723525	437542	3238228	2829702
10km	50%	35000	6	220	4215241	508388	3669526	2640499
10km	50%	35000	6	304	5780150	563122	5178208	3436591
10km	50%	35000	6	247	4306239	525438	3704295	2733235
10km	50%	35000	6	259	4160353	448819	3662605	2793033
10km	50%	35000	6	280	4800168	493981	4267168	3255196
10km	50%	35000	6	324	4082117	445737	3598509	2856317
10km	50%	35000	6	254	5451418	616788	4787124	3883251
10km	50%	35000	6	289	4140473	506048	3589787	2895737
10km	50%	35000	6	242	3415685	399598	2982880	2353659
10km	50%	35000	6	307	4560159	541293	3968777	2836608
10km	50%	35000	6	253	4842872	580886	4193100	2922478
10km	50%	35000	6	185	4042281	503613	3502379	2921007
10km	50%	35000	6	210	4081501	494023	3556701	2585896
10km	50%	35000	6	196	4196541	523027	3598621	2500037
10km	50%	35000	6	223	3416277	413507	2982307	2393101
10km	50%	35000	6	367	5895904	605353	5216733	3878516
10km	50%	35000	6	244	4159648	487378	3605462	2836271
10km	50%	35000	6	334	3926526	469412	3425870	2953964
10km	50%	35000	6	227	2972231	378466	2570826	2534898
10km	50%	35000	6	242	3628838	408221	3167430	2570124
10km	50%	35000	6	375	4552009	523654	3987593	3030407
10km	50%	35000	6	242	3344988	409623	2882882	2349199
10km	50%	35000	6	229	3739629	480202	3221777	2668451
10km	50%	35000	6	259	4839360	556851	4233513	2996423
10km	50%	35000	6	306	4655133	547097	4049752	3048587
10km	50%	35000	6	262	4922950	587478	4279503	3481066
10km	50%	35000	6	393	5537183	592713	4907465	3519829
10km	50%	35000	6	288	5335740	566355	4709813	3580615
10km	50%	35000	6	231	4184754	477575	3678319	2616239
10km	50%	35000	6	336	6337069	633060	5658313	3958618
10km	50%	35000	6	193	3809801	469138	3292690	2521457
10km	50%	35000	6	270	3428192	414094	2993867	2517386
10km	50%	35000	6	283	4656246	511098	4077959	3312262
10km	50%	35000	6	223	5541897	639603	4851587	3500682
10km	50%	35000	6	277	3767936	452383	3248628	2797134
10km	50%	35000	6	258	3597677	425932	3117519	2442516
10km	50%	35000	6	359	4236142	510918	3681242	2738747
10km	50%	35000	6	384	4001651	474097	3497068	2827253
10km	50%	35000	6	308	4047067	489478	3510708	2679476
10km	50%	35000	6	256	3806875	461825	3311566	2702465
10km	50%	35000	6	275	5044703	595918	4387601	3156740
10km	50%	35000	6	271	3954675	485585	3421362	2934640
10km	50%	35000	6	255	4141583	512919	3581482	3241228
10km	50%	35000	6	274	5009945	567864	4376940	3344829
10km	50%	35000	6	254	5373949	600212	4718925	3419725
10km	50%	35000	6	380	5232722	586374	4584547	3658761
10km	50%	35000	6	245	3839635	450279	3341046	2584562
10km	50%	35000	6	307	3835873	463057	3327775	2909499
10km	50%	35000	6	328	4868041	511734	4309492	3348029
10km	50%	35000	6	219	5171529	608953	4502134	3535780
10km	50%	35000	6	287	4804409	563763	4193250	3109127
10km	50%	35000	6	266	4037911	462933	3512485	2768718
10km	50%	35000	6	254	4267293	541342	3682762	2908752
10km	50%	35000	6	219	3779861	486275	3229882	2797318
10km	50%	35000	6	275	3821543	464443	3321439	3016451
10km	50%	35000	6	309	5303474	551127	4699640	3450942
10km	50%	35000	6	377	3708535	456778	3211339	2626714
10km	50%	35000	6	297	4648652	532977	4037171	2750406
10km	50%	35000	6	360	4982847	555694	4357694	3162017
10km	50%	35000	6	288	4512990	503594	3958484	3049618
10km	50%	35000	6	211	3756842	419098	3263087	2704861
10km	50%	35000	6	252	5184555	581163	4562665	3257858
10km	50%	35000	6	265	5807618	654767	5094459	3713401
10km	50%	35000	6	199	3682764	450256	3175654	2733189
10km	50%	35000	6	256	5931236	651176	5230381	3499148
10km	50%	35000	6	241	3998950	459251	3478186	2581388
10km	50%	35000	6	297	5068902	544749	4461121	3255621
10km	50%	35000	6	243	3956917	469527	3443768	2769903
10km	50%	35000	6	264	5271524	561601	4647772	3201665
10km	50%	35000	6	386	4845941	560703	4247103	2895937
10km	50%	35000	6	377	6451853	653367	5716723	4049424
10km	50%	35000	6	343	5180484	598825	4514678	3254669
10km	50%	35000	6	294	6372659	642436	5673373	4084451
10km	50%	35000	6	251	4370304	491032	3818996	2773840
10km	50%	35000	6	225	3901180	460653	3386160	2488597
10km	50%	35000	6	236	4033624	468066	3539892	2697424
10km	50%	35000	6	288	4792655	587073	4158554	3211050
10km	50%	35000	6	218	4453361	552350	3850799	2899639
10km	50%	35000	6	243	4324644	551192	3714639	2825409
10km	50%	35000	6	178	4135259	468197	3634382	2587142
10km	50%	35000	6	254	4007045	465849	3491925	2671638
10km	50%	35000	6	282	3512619	446211	3019496	2689695
10km	50%	35000	6	288	4124628	469319	3604876	3012177
10km	50%	35000	6	400	5559797	591764	4920962	3356340
10km	50%	35000	6	284	4651925	562307	4037164	2895763
10km	50%	35000	6	235	4128951	475016	3622766	2480032
10km	50%	35000	6	276	3849668	491117	3329304	2466353
10km	50%	35000	6	239	4626758	565325	4007562	3017022
10km	50%	35000	6	279	4273060	491613	3739642	3033353
10km	50%	35000	6	292	4920622	599825	4257685	3590301
10km	50%	35000	6	287	4448171	522449	3856235	2810060
10km	50%	35000	6	293	4325729	498672	3781966	3146053
10km	50%	35000	6	257	3707605	432030	3248524	2399293
10km	50%	35000	6	252	4908902	522984	4341361	2941999
10km	50%	35000	6	202	3770751	413609	3322277	2498867
10km	50%	35000	6	379	4572433	520602	4005560	3167785
10km	50%	35000	6	277	4089880	513685	3533040	2909768
10km	50%	35000	6	327	4389053	535887	3817940	3141426
10km	50%	35000	6	226	4461474	532291	3884089	2831927
10km	50%	35000	6	241	4097616	476667	3560054	2489968
10km	50%	35000	6	301	4355655	508950	3792568	2679270
10km	50%	35000	6	304	4078460	480279	3553028	3192761
10km	50%	35000	6	374	5020213	546924	4420033	3521666
10km	50%	35000	6	246	5075686	584776	4426048	3495322
10km	50%	35000	6	210	4078533	475841	3564024	3036163
10km	50%	35000	6	208	3905429	456738	3410160	2427035
10km	50%	35000	6	302	5873103	640764	5156757	3584930
10km	50%	35000	6	296	4830164	492265	4300527	2998890
10km	50%	35000	6	276	4955516	548533	4350915	2924457
10km	50%	35000	6	290	4302040	487092	3756496	3349084
10km	50%	35000	6	301	5692470	622681	4988800	3951649
10km	50%	35000	6	286	4740903	502366	4198361	2831371
10km	50%	35000	6	332	4122199	526742	3533983	2933044
10km	50%	35000	6	204	4240566	514272	3689716	2975128
10km	50%	35000	6	239	4301835	509006	3745116	2777092
10km	50%	35000	6	270	5207540	583248	4571857	3798598
10km	50%	35000	6	335	4828539	535525	4234338	3310160
10km	50%	35000	6	289	6150686	612656	5494304	3587853
10km	50%	35000	6	247	4443144	481546	3878073	2608057
10km	50%	35000	6	306	3565934	452859	3076071	2570403
10km	50%	35000	6	315	4090208	430427	3607239	2838270
10km	50%	35000	6	233	4133230	470136	3626490	2604542
10km	50%	35000	6	309	3743801	446354	3255426	2220507
10km	50%	35000	6	517	5855086	568010	5242446	3461815
10km	50%	35000	6	326	4246724	483700	3728281	2814094
10km	50%	35000	6	321	4193850	501512	3615700	3228626
10km	50%	35000	6	312	4937187	558039	4347144	3004806
10km	50%	35000	6	263	3929048	486685	3411774	2961885
10km	50%	35000	6	283	4622301	562018	4017207	3013110
10km	50%	35000	6	286	3916452	460448	3413931	2712605
10km	50%	35000	6	296	4064030	492458	3525336	2960410
10km	50%	35000	6	321	4914511	524993	4343662	2894541
10km	50%	35000	6	200	3657415	446399	3175507	2565714
10km	50%	35000	6	288	5575855	573090	4933915	3408367
10km	50%	35000	6	344	6052796	651518	5357787	4128290
10km	50%	35000	6	301	4791924	498401	4245467	3287162
10km	50%	35000	6	265	3723189	420623	3269744	2626342
10km	50%	35000	6	255	4522958	511767	3963571	3216263
10km	50%	35000	6	307	4191888	488158	3665139	2775145
10km	50%	35000	6	232	5706220	623390	5020099	4034055
10km	50%	35000	6	249	4436743	514456	3861697	3138102
10km	50%	35000	6	189	4677456	558340	4069941	3088808
10km	50%	35000	6	348	4608335	570926	3956498	3142491
10km	50%	35000	6	264	4585975	561204	3964137	2869429
10km	50%	35000	6	318	3497511	451485	3018139	2371232
10km	50%	35000	6	247	5078387	550110	4487267	3299221
10km	50%	35000	6	303	4476622	489172	3915725	3004601
10km	50%	35000	6	267	4565749	501963	4027611	3018735
10km	50%	35000	6	230	4253657	497305	3712986	2975227
10km	50%	35000	6	241	3805768	487698	3278246	2773222
10km	50%	35000	6	284	4372032	475428	3842155	2881385
10km	50%	35000	6	299	3788904	468938	3269923	2893484
10km	50%	35000	6	323	5595066	644543	4881927	4159508
10km	50%	35000	6	424	5674429	568826	5053072	3273073
10km	50%	35000	6	281	3763292	463268	3249541	2796324
10km	50%	35000	6	338	4792456	493526	4253669	3325525
10km	50%	35000	6	301	3998491	478100	3474891	2883994
10km	50%	35000	6	195	3729534	473906	3223901	2912011
10km	50%	35000	6	252	5077885	570062	4445090	3355187
10km	50%	35000	6	260	4349906	458820	3846102	2576414
10km	50%	35000	6	255	3164560	379109	2750261	2437882
10km	50%	35000	6	296	5355006	618114	4688950	3531344
10km	50%	35000	6	319	3816582	449085	3342791	2792487
10km	50%	35000	6	299	5292644	547759	4699876	3197891
10km	50%	35000	6	326	4731663	547350	4118871	3606793
10km	50%	35000	6	303	5338071	609831	4658064	3409184
10km	50%	35000	6	317	5855360	632393	5155357	3644840
10km	50%	35000	6	317	4024688	503932	3446975	2895924
10km	50%	35000	6	188	3575905	422102	3122877	2373393
10km	50%	35000	6	291	3878469	463915	3363696	2529147
10km	50%	35000	6	275	5614597	637931	4910736	3379144
10km	50%	35000	6	218	4411994	543960	3825870	2824409
10km	50%	35000	6	293	5248753	573819	4644462	3567506
10km	50%	35000	6	237	4128637	485339	3601199	2587766
10km	50%	35000	6	275	5009026	591755	4383172	3280721
10km	50%	35000	6	282	4722161	546948	4136620	2767139
10km	50%	35000	6	261	5266126	507799	4701549	3356069
10km	50%	35000	6	331	3799624	462085	3294727	2737979
10km	50%	35000	6	282	4459555	493336	3924446	2722006
10km	50%	35000	6	277	5340459	574786	4706675	3406191
10km	50%	35000	6	276	4611617	537250	4021906	2932690
10km	50%	35000	6	256	3968495	474904	3463441	3064626
10km	50%	35000	6	276	5665855	596378	5017797	3372856
10km	50%	35000	6	220	4461874	525494	3898525	2670432
10km	50%	35000	6	245	4414979	532432	3837108	2632528
10km	50%	35000	6	205	5615422	637969	4899623	3459987
10km	50%	35000	6	288	5217327	554736	4619973	3629525
10km	50%	35000	6	262	4479004	529292	3898751	2916286
10km	50%	35000	6	430	4729809	573010	4085399	3350882
10km	50%	35000	6	286	3975459	452932	3484914	2643593
10km	50%	35000	6	314	4444459	580330	3799484	3713338
10km	50%	35000	6	294	5081834	680716	4319991	3707708
10km	50%	35000	6	214	5039170	622127	4329314	3006072
10km	50%	35000	6	248	4148413	494407	3600294	2818984
10km	50%	35000	6	182	5011567	543331	4431745	3293396
10km	50%	35000	6	387	5190065	544766	4597608	3377015
10km	50%	35000	6	240	4826469	550992	4225112	3107688
10km	50%	35000	6	431	4568127	539611	3984068	3196771
10km	50%	35000	6	230	5427154	579383	4801176	3234033
10km	50%	35000	6	238	4607827	572423	3963182	3159567
10km	50%	35000	6	226	4259229	536840	3664490	2967147
10km	50%	35000	6	390	5935449	642735	5244282	3830777
10km	50%	35000	6	259	4650333	481056	4136636	2759925
10km	50%	35000	6	257	5376956	564441	4763968	3405170
10km	50%	35000	6	273	4553968	571201	3902890	2798320
10km	50%	35000	6	263	4447680	486476	3913089	2817280
10km	50%	35000	6	328	3944166	434174	3480598	2682848
10km	50%	35000	6	387	4793492	486285	4259597	3138811
10km	50%	35000	6	377	3776427	444886	3274909	2270656
10km	50%	35000	6	281	4648116	509998	4101003	3079230
10km	50%	35000	6	382	5244440	576470	4620731	3418076
10km	50%	35000	6	213	5926936	641399	5231553	3809548
10km	50%	35000	6	339	5990897	637951	5298087	3683973
10km	50%	35000	6	265	4254250	503391	3705048	3022089
10km	50%	35000	6	262	4521506	511294	3966767	3062725
10km	50%	35000	6	227	3841040	474532	3332574	3051354
10km	50%	35000	6	233	3291728	407343	2865811	2306827
10km	50%	35000	6	219	4246761	480404	3722389	2682967
10km	50%	35000	6	401	5426480	541447	4819207	3703989
10km	50%	35000	6	227	4484478	523225	3912407	2765293
10km	50%	35000	6	220	3573084	446757	3085988	2453103
10km	50%	35000	6	333	4551114	539923	3961744	2923376
10km	50%	35000	6	223	5062326	526289	4457969	3259766
10km	50%	35000	6	248	5734749	601431	5087225	3375571
10km	50%	35000	6	258	4282822	516958	3704880	2993434
10km	50%	35000	6	303	5116697	604932	4465592	3809911
10km	50%	35000	6	269	4646486	544658	4059907	3318747
10km	50%	35000	6	347	5745811	620069	5058737	3754033
10km	50%	35000	6	311	3794662	443447	3282285	2404871
10km	50%	35000	6	272	3889082	472686	3379807	2840105
10km	50%	35000	6	267	4395266	530003	3807845	3026665
10km	50%	35000	6	430	3528872	401194	3071872	2254931
10km	50%	35000	6	350	4513586	460938	4013300	3188641
10km	50%	35000	6	500	5985553	587388	5330238	3894276
10km	50%	35000	6	215	3888141	436931	3409120	2599157
10km	50%	35000	6	238	6499844	662705	5759487	3953172
10km	50%	35000	6	375	4984828	534680	4413999	3478986
10km	50%	35000	6	234	5305542	553599	4686988	3409190
10km	50%	35000	6	383	5117857	488060	4591691	3486405
10km	50%	35000	6	228	4052991	482332	3504881	2545343
10km	50%	35000	6	180	3597937	411425	3132186	2929479
10km	50%	35000	6	238	4582216	537506	3998269	3124692
10km	50%	35000	6	381	6061033	656318	5346498	3604487
10km	50%	35000	6	316	5348072	541518	4748174	3292582
10km	50%	35000	6	295	3910064	471441	3352053	2417647
10km	50%	35000	6	257	5612965	580535	4979575	3483460
10km	50%	35000	6	190	4064902	444449	3575621	2656686
10km	50%	35000	6	328	4255066	487564	3729852	2981247
10km	50%	35000	6	305	4629464	496516	4068343	3141328
10km	50%	35000	6	315	5240062	581677	4618453	3717407
10km	50%	35000	6	325	4266582	490974	3730194	2719617
10km	50%	35000	6	295	5714828	644402	5006688	3721576
10km	50%	35000	6	246	4523411	548349	3921236	3086545
10km	50%	35000	6	280	5034866	543137	4448604	3256449
10km	50%	35000	6	466	4268977	503832	3711589	3124048
10km	50%	35000	6	188	3385778	401054	2952983	2550624
10km	50%	35000	6	311	4700098	505036	4146086	2754602
10km	50%	35000	6	215	3760116	459465	3273018	2422322
10km	50%	35000	6	341	4677940	575245	4055777	3264158
10km	50%	35000	6	227	4041108	475124	3523898	2378513
10km	50%	35000	6	230	4051880	476905	3512385	2903066
10km	50%	35000	6	205	4429024	504500	3873224	2550213
10km	50%	35000	6	288	5138030	535091	4551801	3411607
10km	50%	35000	6	360	3387792	435781	2917924	2548214
10km	50%	35000	6	357	4480353	492468	3954329	2885524
10km	50%	35000	6	207	4259858	503358	3718230	2942101
10km	50%	35000	6	311	4645058	579307	4011782	3170715
10km	50%	35000	6	273	4053753	489858	3523974	2728520
10km	50%	35000	6	214	4275421	433604	3809976	2762040
10km	50%	35000	6	215	4078119	490473	3546004	3074079
10km	50%	35000	6	279	4598586	577766	3957460	3089240
10km	50%	35000	6	248	3592893	414449	3132458	2682816
10km	50%	35000	6	212	4498517	505402	3933266	3251689
10km	50%	35000	6	353	4566068	527885	3972065	3096624
10km	50%	35000	6	199	3700916	441280	3194252	2824265
10km	50%	35000	6	231	4388964	500472	3845928	2769646
10km	50%	35000	6	172	3865433	443162	3354186	2688056
10km	50%	35000	6	241	4852882	513404	4288726	3407829
10km	50%	35000	6	236	5574232	623370	4901642	3653687
10km	50%	35000	6	239	4530043	515153	3973973	2527339
10km	50%	35000	6	298	3779148	481153	3217816	2608959
10km	50%	35000	6	223	3890064	466020	3384289	2620888
10km	50%	35000	6	251	5684136	605037	5013989	4038797
10km	50%	35000	6	213	4418952	572150	3798022	3343521
10km	50%	35000	6	307	5785703	627302	5100293	3767868
10km	50%	35000	6	238	3724630	468035	3209979	3193638
10km	50%	35000	6	324	5409268	624707	4690494	3484405
10km	50%	35000	6	297	5197635	523835	4630294	3078273
10km	50%	35000	6	221	3409793	413616	2963359	2511546
10km	50%	35000	6	276	3693502	453982	3209463	2509915
10km	50%	35000	6	266	4458446	500831	3894607	3005461
10km	50%	35000	6	251	4319963	508903	3763641	2689283
10km	50%	35000	6	268	6269467	641087	5567555	3959964
10km	50%	35000	6	299	6467043	658656	5737912	3842218
10km	50%	35000	6	225	4163531	502892	3613162	2777203
10km	50%	35000	6	243	3788164	426376	3329500	2221629
10km	50%	35000	6	322	4466874	496778	3895735	2977834
10km	50%	35000	6	281	4545305	554318	3922856	3207960
10km	50%	35000	6	188	3757647	463602	3244594	2732904
10km	50%	35000	6	282	4182716	509044	3649885	2875730
10km	50%	35000	6	482	4333310	523484	3762459	2908611
10km	50%	35000	6	206	3943680	473096	3425682	2839424
10km	50%	35000	6	259	4020049	494047	3480609	2903251
10km	50%	35000	6	358	5782364	676947	5038753	4021611
10km	50%	35000	6	289	4137534	522743	3560492	3059360
10km	50%	35000	6	328	4643884	511755	4087861	3438022
10km	50%	35000	6	229	3768892	436982	3269716	2548828
10km	50%	35000	6	349	3955553	429298	3478465	3085948
10km	50%	35000	6	444	3320366	407761	2869329	2347893
10km	50%	35000	6	255	4647320	495641	4107301	3084595
10km	50%	35000	6	343	5082010	549106	4475359	3716416
10km	50%	35000	6	194	4728395	534049	4139397	3124203
10km	50%	35000	6	292	5510927	591205	4864823	3075742
10km	50%	35000	6	254	4902653	555875	4288388	3333543
10km	50%	35000	6	414	4996638	524037	4428945	3261291
10km	50%	35000	6	194	4295299	546937	3714118	3189148
10km	50%	35000	6	297	5110960	595212	4459987	3200460
10km	50%	35000	6	319	5720301	638120	4982698	3973004
10km	50%	35000	6	219	4447636	544526	3827479	2757506
10km	50%	35000	6	234	4432773	525380	3849580	3274830
10km	50%	35000	6	422	3988138	474849	3474896	2603902
10km	50%	35000	6	273	5990750	615369	5323341	3615633
10km	50%	35000	6	211	4011753	521534	3450186	2639811
10km	50%	35000	6	168	4914909	555635	4314126	3189703
10km	50%	35000	6	331	4147932	501718	3585121	3364494
10km	50%	35000	6	311	4849481	508207	4297581	3218663
10km	50%	35000	6	349	4855339	513131	4280504	3610394
10km	50%	35000	6	307	3828309	481741	3309011	2727564
10km	50%	35000	6	210	4319989	535537	3734604	2775946
10km	50%	35000	6	290	4236001	492549	3700770	2674679
10km	50%	35000	6	297	4275563	524861	3716326	3076706
10km	50%	35000	6	297	4035678	482869	3506794	2670855
10km	50%	35000	6	301	5661108	613660	4998351	3772959
10km	50%	35000	6	330	4332705	468023	3782974	2612837
10km	50%	35000	6	341	4122660	468090	3609992	2701845
10km	50%	35000	6	296	4726214	502138	4193297	3021145
10km	50%	35000	6	301	5532798	547563	4942832	3414590
10km	50%	35000	6	253	5174842	608486	4505604	3420872
10km	50%	35000	6	282	4798997	569045	4185821	3578575
10km	50%	35000	6	276	3987884	462424	3484434	3006445
10km	50%	35000	6	285	5219926	609454	4553020	3643769
10km	50%	35000	6	345	3907412	485670	3392869	2755201
10km	50%	35000	6	185	4441032	524600	3866539	2785954
10km	50%	35000	6	208	4522302	508995	3944528	2955836
10km	50%	35000	6	265	3793968	442885	3309246	2724098
10km	50%	35000	6	306	4119847	470496	3603828	2366248
10km	50%	35000	6	398	5068255	530345	4492086	3307364
10km	50%	35000	6	333	4001876	462019	3499749	2840022
10km	50%	35000	6	281	4426687	520521	3844379	3119788
10km	50%	35000	6	224	4101499	529388	3529583	2898915
10km	50%	35000	6	377	4543087	507816	3995816	3001243
10km	50%	35000	6	265	3974685	458182	3476832	3045958
10km	50%	35000	6	296	3946298	434083	3464343	2556863
10km	50%	35000	6	240	4219011	486796	3701204	2496128
10km	50%	35000	6	240	4869741	558940	4251734	3228979
10km	50%	35000	6	233	3858626	453547	3365872	2637702
10km	50%	35000	6	259	3810845	468349	3299159	3126119
10km	50%	35000	6	268	3747808	468579	3243264	2466319
10km	50%	35000	6	259	4730920	538561	4128461	2763854
10km	50%	35000	6	290	5847752	620010	5174172	3566778
10km	50%	35000	6	227	4057538	496353	3510542	2769490
10km	50%	35000	6	285	4849468	576409	4235340	3475400
10km	50%	35000	6	318	3890120	447941	3365158	2567951
10km	50%	35000	6	218	4160220	500253	3616123	2948906
10km	50%	35000	6	338	5189365	562811	4557886	3547788
10km	50%	35000	6	267	3910593	456310	3417268	2702069
10km	50%	35000	6	352	3617687	444361	3136826	2515970
10km	50%	35000	6	247	3942482	426629	3459249	2553429
10km	50%	35000	6	272	4369032	484449	3849756	3609589
10km	50%	35000	6	419	5506272	577502	4867218	3700723
10km	50%	35000	6	296	4781812	568572	4158880	3212300
10km	50%	35000	6	254	3653594	457723	3150609	2870159
10km	50%	35000	6	329	4105615	496970	3560639	2723765
10km	50%	35000	6	208	5192332	570490	4580422	3502773
10km	50%	35000	6	374	4598383	514883	4042207	3176379
10km	50%	35000	6	284	5615291	600664	4976074	3691640
10km	50%	35000	6	226	4305966	492133	3763629	2607143
10km	50%	35000	6	224	3992508	468733	3475327	2960319
10km	50%	35000	6	285	4330310	501190	3798977	2988143
10km	50%	35000	6	252	3456409	425651	2996705	2488604
10km	50%	35000	6	222	2978468	368558	2571206	2225405
10km	50%	35000	6	263	4198613	490625	3642553	2935677
10km	50%	35000	6	262	4309158	552817	3719426	3168978
10km	50%	35000	6	341	5109682	558254	4490088	3184238
10km	50%	35000	6	346	4922500	505215	4372713	3281262
10km	50%	35000	6	233	3689285	432513	3228512	2447556
10km	50%	35000	6	330	5704666	579665	5070668	3354741
10km	50%	35000	6	448	4050510	479654	3534511	2739554
10km	50%	35000	6	226	4631722	557927	4036101	3118050
10km	50%	35000	6	211	4407818	503852	3833594	2827487
10km	50%	35000	6	237	4572307	492714	4055811	2790848
10km	50%	35000	6	321	3450217	418794	2966054	2635759
10km	50%	35000	6	251	4867532	594259	4206517	3230028
10km	50%	35000	6	216	4554727	567335	3910821	3103981
10km	50%	35000	6	207	4438263	511201	3889894	2621492
10km	50%	35000	6	303	4491997	499136	3956605	3160200
10km	50%	35000	6	208	5007475	501512	4468140	3028333
10km	50%	35000	6	249	5148599	613255	4474905	3665992
10km	50%	35000	6	241	3940123	453789	3444369	2437549
10km	50%	35000	6	266	4512013	534055	3917379	2672382
10km	50%	35000	6	216	5414774	566996	4777828	3473273
10km	50%	35000	6	280	4223007	500231	3687241	3248313
10km	50%	35000	6	343	5881278	565122	5272662	3445888
10km	50%	35000	6	254	4384535	540704	3786443	3250612
10km	50%	35000	6	178	4280261	489054	3747605	2402552
10km	50%	35000	6	246	3746754	453156	3268191	2616551
10km	50%	35000	6	262	4524798	566279	3901237	2609520
10km	50%	35000	6	237	4954553	567434	4342083	3709018
10km	50%	35000	6	227	4361785	483609	3838020	2804869
10km	50%	35000	6	273	5472015	580988	4828428	3461221
10km	50%	35000	6	327	4095555	480024	3558816	2760474
10km	50%	35000	6	226	3686471	466820	3165835	2636410
10km	50%	35000	6	385	5556204	583593	4931058	3386271
10km	50%	35000	6	505	5578197	571615	4942952	3545836
10km	50%	35000	6	325	6985075	734515	6195091	4023544
10km	50%	35000	6	199	3400124	408756	2928924	2336829
10km	50%	35000	6	236	4199619	483907	3661991	3435945
10km	50%	35000	6	282	4522559	474150	3997083	3306279
10km	50%	35000	6	216	5192601	578779	4539573	3610749
10km	50%	35000	6	229	4204289	511751	3649350	2782423
10km	50%	35000	6	190	4353573	522802	3764486	2901021
10km	50%	35000	6	223	4735249	579848	4105813	3077074
10km	50%	35000	6	253	3514514	404724	3062261	2609192
10km	50%	35000	6	288	6210639	686393	5466095	4160531
10km	50%	35000	6	248	4493062	548014	3902988	3113740
10km	50%	35000	6	232	3900281	494106	3369643	2724290
10km	50%	35000	6	240	5573806	639551	4858142	3782021
10km	50%	35000	6	198	5244768	594718	4597133	3266868
10km	50%	35000	6	274	4571989	503433	4015669	2794332
10km	50%	35000	6	357	5371524	593758	4726595	3661773
10km	50%	35000	6	205	3557253	456450	3063367	2525089
10km	50%	35000	6	179	3677112	429381	3178468	2871772
10km	50%	35000	6	233	3300540	399139	2870950	2652736
10km	50%	35000	6	313	5465236	640005	4777961	3694963
10km	50%	35000	6	248	4509912	499555	3967610	3154483
10km	50%	35000	6	258	4428862	512634	3864064	2930131
10km	50%	35000	6	188	4568489	490216	3996666	2917930
10km	50%	35000	6	350	5494802	613912	4826495	3561870
10km	50%	35000	6	347	4401184	523701	3818539	2996196
10km	50%	35000	6	211	3395103	420591	2941856	2380149
10km	50%	35000	6	245	3978501	482317	3441676	2814318
10km	50%	35000	6	237	4817710	524195	4241498	3015299
10km	50%	35000	6	269	5063736	590817	4435610	3363810
10km	50%	35000	6	261	4586375	554772	4001969	2760961
10km	50%	35000	6	272	4232607	532023	3645215	2967884
10km	50%	35000	6	320	4352423	499492	3801819	3129272
10km	50%	35000	6	259	3890712	511298	3353659	2623594
10km	50%	35000	6	255	4634833	488032	4101097	2916343
10km	50%	35000	6	249	4510557	549273	3921876	3085305
10km	50%	35000	6	295	4837779	600629	4173347	3446990
10km	50%	35000	6	251	4465321	516558	3869687	2978998
10km	50%	35000	6	350	5781686	569033	5167234	3162939
10km	50%	35000	6	286	3867498	476069	3357166	2730702
10km	50%	35000	6	338	5749455	580074	5125120	3565853
10km	50%	35000	6	343	5880198	626819	5183645	3777263
10km	50%	35000	6	394	4884445	557640	4270335	3450975
10km	50%	35000	6	247	4317147	467249	3808436	2975944
10km	50%	35000	6	288	4960711	485474	4428624	3212498
10km	50%	35000	6	260	4005582	494325	3461383	2932812
10km	50%	35000	6	249	5181323	587813	4546599	3034155
10km	50%	35000	6	330	4922717	538480	4336827	2981677
10km	50%	35000	6	310	4333327	510601	3772905	3175695
10km	50%	35000	6	218	4976411	548856	4375048	3371048
10km	50%	35000	6	213	4121195	492100	3596856	2713010
10km	50%	35000	6	254	4503707	538064	3913058	2823957
10km	50%	35000	6	282	4588491	563782	3989311	3101428
10km	50%	35000	6	251	4383783	537291	3784667	2773189
10km	50%	35000	6	484	4824063	492227	4269802	3443058
10km	50%	35000	6	270	4253304	478186	3723222	3162076
10km	50%	35000	6	395	4834641	513850	4282109	3412490
10km	50%	35000	6	346	5301174	565180	4670641	3603839
10km	50%	35000	6	247	5013378	518979	4453369	3273737
10km	50%	35000	6	317	3758557	434271	3269192	2595558
10km	50%	35000	6	213	3782883	437916	3290029	2373421
10km	50%	35000	6	327	4233291	490617	3660414	3347121
10km	50%	35000	6	241	4022128	491846	3487865	2825895
10km	50%	35000	6	241	4129350	462896	3628832	2922235
10km	50%	35000	6	377	5764071	560421	5165901	3276806
10km	50%	35000	6	263	3888591	470591	3378971	3229673
10km	50%	35000	6	293	4305821	513203	3747478	2917289
10km	50%	35000	6	227	5380855	657366	4681965	3529645
10km	50%	35000	6	306	4303547	486344	3744954	2980477
10km	50%	35000	6	229	4389498	517777	3825200	2498664
10km	50%	35000	6	350	5647509	543849	5053135	3643298
10km	50%	35000	6	275	5136087	597973	4474302	3139464
10km	50%	35000	6	221	4465746	501742	3911844	2975668
10km	50%	35000	6	213	3379722	420810	2911520	2638699
10km	50%	35000	6	274	4421380	522491	3855559	3134376
10km	50%	35000	6	272	5045225	574596	4421836	3066415
10km	50%	35000	6	249	4876538	544534	4279441	3272442
10km	50%	35000	6	285	4394178	531790	3810745	2870959
10km	50%	35000	6	277	4582092	535490	3986472	2864246
10km	50%	35000	6	286	4044082	500613	3508079	2783817
10km	50%	35000	6	250	3768818	427294	3256302	2468065
10km	50%	35000	6	289	3598459	454795	3116825	2436667
10km	50%	35000	6	486	4137542	467394	3626207	3094813
10km	50%	35000	6	251	4132175	505941	3575823	2734452
10km	50%	35000	6	227	5023444	599786	4376559	3649256
10km	50%	35000	6	313	4158834	459438	3654567	2761883
10km	50%	35000	6	252	4662696	539504	4065652	2897664
10km	50%	35000	6	243	4506955	566024	3893134	3298943
10km	50%	35000	6	222	3475444	436373	3014608	2576868
10km	50%	35000	6	250	4863700	539076	4260004	3098393
10km	50%	35000	6	342	3486112	396129	3049560	2504538
10km	50%	35000	6	330	4302031	473494	3781126	2932508
10km	50%	35000	6	291	4758496	562377	4112544	3246593
10km	50%	35000	6	295	5024331	572668	4381979	3378938
10km	50%	35000	6	310	4054618	457010	3564446	2542716
10km	50%	35000	6	242	4992581	542722	4392384	3170243
10km	50%	35000	6	219	4232711	489896	3696041	2730939
10km	50%	35000	6	247	4619098	500320	4065798	2857287
10km	50%	35000	6	198	3630843	424534	3175500	2350067
10km	50%	35000	6	240	4603521	528662	4021811	2797261
10km	50%	35000	6	353	5352107	534558	4768420	3505794
10km	50%	35000	6	252	4012573	475521	3496196	2922772
10km	50%	35000	6	265	5376151	615784	4681843	3256204
10km	50%	35000	6	333	5052950	534134	4446484	3406504
10km	50%	35000	6	197	4612161	549648	3993869	3131979
10km	50%	35000	6	275	4822045	583083	4188185	3418887
10km	50%	35000	6	244	4411187	496353	3883240	2798359
10km	50%	35000	6	280	4470291	519793	3913474	2960077
10km	50%	35000	6	265	4798448	531929	4195133	2980294
10km	50%	35000	6	371	3985795	451940	3472358	2494650
10km	50%	35000	6	436	4458811	508864	3888971	2925275
10km	50%	35000	6	404	4486232	481645	3953969	2837304
10km	50%	35000	6	303	3345322	395510	2900353	2325937
10km	50%	35000	6	303	4917221	582090	4285761	2908029
10km	50%	35000	6	280	4289325	523468	3709614	3100474
10km	50%	35000	6	401	4870104	556476	4256860	2940954
10km	50%	35000	6	352	5016223	531495	4418077	3359905
10km	50%	35000	6	445	4156322	436399	3688737	3021724
10km	50%	35000	6	314	4009987	486332	3467224	2437999
10km	50%	35000	6	307	4175617	476098	3641009	2750040
10km	50%	35000	6	233	4551194	519371	3977396	2685713
10km	50%	35000	6	283	4521305	506543	3956821	2953593
10km	50%	35000	6	215	5042733	555654	4453497	2859474
10km	50%	35000	6	287	4830219	543481	4243596	2840802
10km	50%	35000	6	276	5486366	566943	4856223	3191460
10km	50%	35000	6	235	2921773	361167	2527357	2095647
10km	50%	35000	6	227	3289786	393583	2859404	2599240
10km	50%	35000	6	266	5034603	526790	4462000	3488160
10km	50%	35000	6	260	3354342	431897	2880595	2503858
10km	50%	35000	6	216	3260058	407891	2790195	2134591
10km	50%	35000	6	275	4451880	535743	3862218	3094167
[truncated: 1 more rows]
