# Supplementary material for: Quantifying the Value of Perfect Information in Emergency Vaccination Campaigns
Source: PLoS Comput Biol. 2017 Feb 16;13(2):e1005318. doi: 10.1371/journal.pcbi.1005318 (PMC5312803; doi:10.1371/journal.pcbi.1005318)
Supplement: S1 Data — (ZIP) [file pcbi.1005318.s013.zip › Data/10km vaccination/data7.txt]

vacc_radius	efficacy	capacity	delay	outbreak_duration	livestock_culled	cattle_culled	sheep_culled	vaccinations
10km	50%	50000	2	202	4715132	544000	4121087	2683704
10km	50%	50000	2	275	4271809	529892	3689456	2872048
10km	50%	50000	2	295	4083260	496049	3538172	2515342
10km	50%	50000	2	282	4801265	518402	4216732	3334611
10km	50%	50000	2	256	3674951	415238	3221596	2452056
10km	50%	50000	2	269	4798611	562163	4191426	3215178
10km	50%	50000	2	370	3783876	451871	3299692	2331934
10km	50%	50000	2	250	4266145	489017	3739425	3112194
10km	50%	50000	2	397	4515786	532026	3935655	2886661
10km	50%	50000	2	252	4733579	552001	4109057	3546041
10km	50%	50000	2	241	3854916	502591	3310888	2625815
10km	50%	50000	2	265	3371852	407959	2928077	2326004
10km	50%	50000	2	316	5285463	582201	4654575	3592103
10km	50%	50000	2	346	4973896	541992	4371992	2986823
10km	50%	50000	2	219	3467629	412568	3024663	2389697
10km	50%	50000	2	334	5233507	494851	4687627	3456739
10km	50%	50000	2	373	4683233	509818	4132919	2958324
10km	50%	50000	2	330	4353159	520800	3754554	2967650
10km	50%	50000	2	240	4884079	552782	4266667	3198608
10km	50%	50000	2	332	4379492	462221	3891209	3151643
10km	50%	50000	2	260	5912646	593464	5255040	3570883
10km	50%	50000	2	397	4498033	503851	3936254	2905910
10km	50%	50000	2	327	4785354	558480	4184677	2882430
10km	50%	50000	2	356	4532529	552538	3940961	3014296
10km	50%	50000	2	381	3606742	432359	3131147	2502580
10km	50%	50000	2	308	4450993	499952	3886015	3501947
10km	50%	50000	2	462	5077716	532399	4494190	3576579
10km	50%	50000	2	225	4127435	502515	3587751	2778133
10km	50%	50000	2	362	3580398	404394	3131646	2489181
10km	50%	50000	2	285	4702666	536407	4109163	3179800
10km	50%	50000	2	302	5124803	564298	4517372	3386565
10km	50%	50000	2	310	5630591	572799	4988455	3020960
10km	50%	50000	2	252	3834892	461775	3311447	2551840
10km	50%	50000	2	349	4030885	485918	3511821	2702147
10km	50%	50000	2	295	3975713	459754	3474238	2847312
10km	50%	50000	2	358	4715682	563161	4096007	3082286
10km	50%	50000	2	346	5752176	616302	5071586	3856462
10km	50%	50000	2	264	4065601	462684	3538354	3157820
10km	50%	50000	2	273	4774240	560289	4152515	3034734
10km	50%	50000	2	284	4293742	510946	3741222	2785369
10km	50%	50000	2	300	4971279	555385	4352443	3624913
10km	50%	50000	2	244	5120941	600293	4469766	3424437
10km	50%	50000	2	226	5101235	553039	4505914	3663072
10km	50%	50000	2	269	3928354	448071	3437704	2684160
10km	50%	50000	2	271	4476330	562714	3863711	2988364
10km	50%	50000	2	365	5514824	581646	4893615	3494475
10km	50%	50000	2	243	3515840	421533	3058829	2511500
10km	50%	50000	2	241	3814070	433488	3345852	2835642
10km	50%	50000	2	313	4084585	473925	3532177	2512822
10km	50%	50000	2	334	5094932	593240	4444186	3517445
10km	50%	50000	2	370	4632526	580167	3991077	2845491
10km	50%	50000	2	251	3630928	412938	3185348	2606751
10km	50%	50000	2	294	5435321	543368	4833361	3681063
10km	50%	50000	2	293	5822003	565158	5187141	3606962
10km	50%	50000	2	227	3801247	470881	3306396	2586796
10km	50%	50000	2	249	4092022	473063	3576031	2354815
10km	50%	50000	2	274	3900968	462092	3401405	2678444
10km	50%	50000	2	261	3710107	447730	3227469	2679798
10km	50%	50000	2	431	4806811	512414	4227189	3090615
10km	50%	50000	2	302	4398231	501731	3866683	2935699
10km	50%	50000	2	318	5089455	522393	4518831	3288884
10km	50%	50000	2	384	5143040	580037	4491252	3876357
10km	50%	50000	2	344	5643830	567018	5028119	3586186
10km	50%	50000	2	266	3954574	425499	3482802	2757673
10km	50%	50000	2	238	3832214	465609	3326695	2685530
10km	50%	50000	2	256	5029745	550063	4444281	3191217
10km	50%	50000	2	251	5468080	581394	4833063	3434106
10km	50%	50000	2	287	3761722	432406	3261676	2441502
10km	50%	50000	2	251	5263340	592760	4598126	3025696
10km	50%	50000	2	265	5766403	577803	5130527	3428960
10km	50%	50000	2	243	3676996	469857	3168275	3026694
10km	50%	50000	2	259	3924664	487872	3390242	2799676
10km	50%	50000	2	239	5150985	573651	4507206	3673451
10km	50%	50000	2	321	4211498	507047	3665205	2777656
10km	50%	50000	2	197	3859903	511873	3319747	2997873
10km	50%	50000	2	285	3722359	431863	3259393	2906316
10km	50%	50000	2	351	4257210	513971	3702558	2789125
10km	50%	50000	2	233	3272565	399769	2834169	2357811
10km	50%	50000	2	395	5843630	572990	5224656	3398579
10km	50%	50000	2	292	4406101	537132	3828951	2835160
10km	50%	50000	2	266	4974626	533444	4400278	3281198
10km	50%	50000	2	273	3956963	490474	3423817	3031854
10km	50%	50000	2	262	3925244	454540	3411579	2585858
10km	50%	50000	2	276	3886760	428165	3417443	2819739
10km	50%	50000	2	242	4573691	561786	3960922	3499671
10km	50%	50000	2	217	4250072	510774	3698312	2860340
10km	50%	50000	2	220	5009367	564837	4358967	3288817
10km	50%	50000	2	262	4002297	496894	3466184	2940096
10km	50%	50000	2	151	3124759	393676	2689182	2038798
10km	50%	50000	2	196	3577545	438462	3094317	2381844
10km	50%	50000	2	396	4071842	490298	3534572	2823333
10km	50%	50000	2	244	4618249	557004	4001827	3054164
10km	50%	50000	2	319	4658041	496341	4091258	3372399
10km	50%	50000	2	360	4193361	492245	3639568	3027947
10km	50%	50000	2	321	5300482	611801	4594552	3281230
10km	50%	50000	2	238	5039080	482745	4483954	3420508
10km	50%	50000	2	216	4695060	569750	4062504	3241097
10km	50%	50000	2	274	4157944	472258	3636280	2783582
10km	50%	50000	2	204	5854521	592695	5212612	4089321
10km	50%	50000	2	304	4392838	501600	3834552	2962874
10km	50%	50000	2	435	5399360	577938	4751335	3623342
10km	50%	50000	2	305	5111594	563733	4509835	3708113
10km	50%	50000	2	248	4542932	527520	3981984	2858678
10km	50%	50000	2	228	4321382	508317	3769899	2708605
10km	50%	50000	2	233	5171247	551856	4544638	3511277
10km	50%	50000	2	281	4301120	505505	3758761	3134237
10km	50%	50000	2	335	3423806	394681	2978933	2231466
10km	50%	50000	2	307	5321053	532760	4735647	3428556
10km	50%	50000	2	233	3892868	506423	3342496	2795157
10km	50%	50000	2	246	4068983	504236	3530523	2814470
10km	50%	50000	2	258	4383705	489565	3840598	2967070
10km	50%	50000	2	330	4296244	517552	3745159	3153301
10km	50%	50000	2	248	5531411	602224	4876105	3851886
10km	50%	50000	2	296	4510018	578232	3887976	3205642
10km	50%	50000	2	371	4244382	487538	3716957	2945139
10km	50%	50000	2	218	4000853	513150	3441790	3377928
10km	50%	50000	2	380	5098099	534578	4514782	3420584
10km	50%	50000	2	263	3529583	424275	3067827	2566740
10km	50%	50000	2	316	4537699	476145	4019207	2882370
10km	50%	50000	2	206	4327401	485505	3805289	2865486
10km	50%	50000	2	320	4265138	444527	3756308	3074968
10km	50%	50000	2	204	3862054	470088	3355221	2873108
10km	50%	50000	2	294	4462933	514362	3891342	2898383
10km	50%	50000	2	301	4203614	507501	3616449	3037358
10km	50%	50000	2	312	4528915	532383	3932365	2953908
10km	50%	50000	2	265	5166306	577766	4511136	3336752
10km	50%	50000	2	241	4651513	551475	4057833	3055609
10km	50%	50000	2	354	4381989	503754	3822810	3003208
10km	50%	50000	2	259	4376289	537635	3805234	3166370
10km	50%	50000	2	461	3507656	420885	3031519	2655645
10km	50%	50000	2	259	4120630	523386	3546078	3030031
10km	50%	50000	2	232	3614289	422813	3152147	2653870
10km	50%	50000	2	383	4166013	479072	3626459	2797224
10km	50%	50000	2	336	4920626	578219	4268729	3233109
10km	50%	50000	2	269	3921777	474244	3399608	2759335
10km	50%	50000	2	274	4056029	498607	3514843	2869848
10km	50%	50000	2	211	4654340	516549	4101075	2948342
10km	50%	50000	2	308	4085879	480911	3557075	2838401
10km	50%	50000	2	278	4465438	523220	3876740	2944399
10km	50%	50000	2	443	4409044	498258	3850352	2880973
10km	50%	50000	2	256	5042562	543474	4450051	3458776
10km	50%	50000	2	335	5138913	552992	4538783	3214064
10km	50%	50000	2	227	4016410	505435	3456689	2921672
10km	50%	50000	2	307	4418850	533073	3825695	3226841
10km	50%	50000	2	253	5430339	546899	4842599	3726521
10km	50%	50000	2	471	5873106	627142	5200105	3437626
10km	50%	50000	2	242	4443086	536101	3836772	2849791
10km	50%	50000	2	421	6019953	591212	5360810	3829371
10km	50%	50000	2	359	5002700	542218	4403108	3582701
10km	50%	50000	2	317	4822316	504577	4263780	3027618
10km	50%	50000	2	242	4273695	492349	3746953	2697906
10km	50%	50000	2	356	4109121	500735	3546866	2954231
10km	50%	50000	2	475	5244656	535804	4657287	3380581
10km	50%	50000	2	225	3942564	490920	3411829	2669132
10km	50%	50000	2	339	4106325	482904	3561435	2761363
10km	50%	50000	2	262	3774185	457673	3271186	2496479
10km	50%	50000	2	248	4871852	541379	4239471	2949084
10km	50%	50000	2	273	4036971	467599	3519928	2635515
10km	50%	50000	2	319	4849083	569307	4236514	3204425
10km	50%	50000	2	217	3973127	450226	3482038	2396572
10km	50%	50000	2	299	4729252	513618	4176315	3426343
10km	50%	50000	2	339	5499498	581495	4875035	3497028
10km	50%	50000	2	310	6478090	652363	5767610	3861480
10km	50%	50000	2	323	5534806	564903	4883614	4035502
10km	50%	50000	2	232	3412007	406403	2971238	2275349
10km	50%	50000	2	327	4023478	485002	3501871	2760367
10km	50%	50000	2	294	4108179	497698	3579336	3323626
10km	50%	50000	2	333	4879438	533849	4293741	3614873
10km	50%	50000	2	212	4735096	516417	4128652	3000342
10km	50%	50000	2	230	5201454	502757	4659936	3016177
10km	50%	50000	2	325	4880663	471684	4370121	3549704
10km	50%	50000	2	218	4501924	540298	3927602	2646273
10km	50%	50000	2	309	4091683	483606	3553852	2674673
10km	50%	50000	2	501	3770961	445976	3248084	2479580
10km	50%	50000	2	231	4043704	483557	3517317	2464360
10km	50%	50000	2	306	5121421	537708	4521261	3315691
10km	50%	50000	2	237	4432274	514785	3865102	2778532
10km	50%	50000	2	234	4513314	550977	3912934	2918267
10km	50%	50000	2	249	5103987	597277	4453128	3484492
10km	50%	50000	2	277	3496057	418815	3029772	2450208
10km	50%	50000	2	360	5326308	535986	4737050	3316710
10km	50%	50000	2	358	4192644	492435	3657022	2686227
10km	50%	50000	2	310	4405843	494730	3856142	3061728
10km	50%	50000	2	205	4571079	587856	3937170	2992103
10km	50%	50000	2	226	3642540	465693	3142791	2963173
10km	50%	50000	2	284	4344312	519843	3794622	2892649
10km	50%	50000	2	371	4704190	511824	4145407	3220824
10km	50%	50000	2	347	4669057	498075	4099423	3433377
10km	50%	50000	2	230	3879789	453021	3364741	2454827
10km	50%	50000	2	214	3973267	476101	3443368	2762303
10km	50%	50000	2	225	5170991	566207	4545261	3484730
10km	50%	50000	2	273	3735885	440185	3259475	2365815
10km	50%	50000	2	400	4718365	517281	4147227	3585068
10km	50%	50000	2	295	3216154	413182	2767509	2566560
10km	50%	50000	2	218	4623125	530159	4044722	2957194
10km	50%	50000	2	444	4196724	474470	3688944	2783307
10km	50%	50000	2	242	4586081	539945	3984475	2936670
10km	50%	50000	2	267	4412619	530323	3832292	2973301
10km	50%	50000	2	265	4097718	475617	3560397	2812271
10km	50%	50000	2	349	4952117	525475	4393141	3579286
10km	50%	50000	2	283	4712592	529542	4122180	2868037
10km	50%	50000	2	312	3975259	460258	3489655	2737147
10km	50%	50000	2	318	5484002	595074	4821807	3517602
10km	50%	50000	2	274	4919849	494875	4347441	3119164
10km	50%	50000	2	324	4397856	499628	3832280	2938489
10km	50%	50000	2	268	4602879	512853	4043145	2650292
10km	50%	50000	2	323	4234203	445130	3746280	3136178
10km	50%	50000	2	245	4913048	511984	4347816	3124535
10km	50%	50000	2	268	4766920	545240	4177014	3391824
10km	50%	50000	2	243	5917514	627315	5238747	3568386
10km	50%	50000	2	211	4065809	480886	3540748	2436222
10km	50%	50000	2	226	4899582	511856	4331263	3216508
10km	50%	50000	2	404	5894877	675294	5154893	4274287
10km	50%	50000	2	349	4904182	560930	4268039	3657169
10km	50%	50000	2	294	4214611	493701	3672383	2831001
10km	50%	50000	2	227	4833681	523018	4252463	3035494
10km	50%	50000	2	312	4131055	495822	3587448	3085239
10km	50%	50000	2	249	3797986	465710	3287675	2575414
10km	50%	50000	2	378	4471482	527636	3889485	2984241
10km	50%	50000	2	283	4812643	575698	4159665	2944746
10km	50%	50000	2	215	3894861	461195	3382635	2746721
10km	50%	50000	2	223	3490045	416545	3035753	2317785
10km	50%	50000	2	391	5525434	547595	4902600	3243964
10km	50%	50000	2	269	5044317	586724	4382665	3508955
10km	50%	50000	2	590	5375222	541157	4774080	3239089
10km	50%	50000	2	275	5032670	559472	4423343	3324133
10km	50%	50000	2	254	4001208	459886	3508323	2751812
10km	50%	50000	2	325	4654543	564412	4018259	3174779
10km	50%	50000	2	212	5479714	572009	4864210	3192639
10km	50%	50000	2	249	5102478	543966	4533144	3311216
10km	50%	50000	2	269	4321191	484347	3801866	2583278
10km	50%	50000	2	210	4221454	470583	3675896	2906401
10km	50%	50000	2	225	3533952	424869	3068764	2761649
10km	50%	50000	2	214	4444232	541201	3837461	2977288
10km	50%	50000	2	414	5243798	519778	4676535	3218905
10km	50%	50000	2	308	4641060	509555	4090151	3166078
10km	50%	50000	2	315	5955510	575842	5334227	3729960
10km	50%	50000	2	336	4596237	524052	4042959	2887543
10km	50%	50000	2	248	4238795	509391	3688427	2691096
10km	50%	50000	2	211	4546453	546127	3957631	3034082
10km	50%	50000	2	249	4384647	490563	3851655	3083323
10km	50%	50000	2	303	3634526	412476	3189534	2706728
10km	50%	50000	2	335	4169582	490426	3630905	2860861
10km	50%	50000	2	249	4900057	523581	4343097	3063463
10km	50%	50000	2	293	3622839	426533	3146950	2273313
10km	50%	50000	2	247	4332047	469893	3809157	3000250
10km	50%	50000	2	278	4278544	495892	3736563	3046840
10km	50%	50000	2	380	5333887	553036	4717529	3401797
10km	50%	50000	2	377	5118973	567441	4497142	3200666
10km	50%	50000	2	310	4197301	516716	3627248	2966401
10km	50%	50000	2	234	4187242	522589	3603272	3190113
10km	50%	50000	2	260	3750035	457295	3250776	2614011
10km	50%	50000	2	237	4302064	543286	3696037	3499483
10km	50%	50000	2	398	4271856	538675	3690779	2694992
10km	50%	50000	2	276	4045297	465145	3535435	2593484
10km	50%	50000	2	192	3749286	462391	3238023	2836590
10km	50%	50000	2	311	4474815	510478	3900158	2994061
10km	50%	50000	2	166	4352456	481577	3831746	2729633
10km	50%	50000	2	232	4151981	505827	3580428	2982864
10km	50%	50000	2	327	4572378	519282	3993129	3203898
10km	50%	50000	2	206	4653348	565287	4007294	3016424
10km	50%	50000	2	176	3737519	476353	3222980	2592575
10km	50%	50000	2	349	4411255	537322	3822363	3132124
10km	50%	50000	2	229	4259158	509925	3665004	3003345
10km	50%	50000	2	331	4066359	477074	3549470	2524069
10km	50%	50000	2	238	4487786	529292	3888010	2896690
10km	50%	50000	2	259	4713133	527161	4130132	3218514
10km	50%	50000	2	274	4121784	476773	3609163	2722408
10km	50%	50000	2	397	4700409	495701	4170629	3052959
10km	50%	50000	2	338	4733151	503954	4178095	2979646
10km	50%	50000	2	199	4036950	500490	3498777	2391155
10km	50%	50000	2	253	4421881	503619	3878189	3059459
10km	50%	50000	2	242	5252944	581919	4620414	3180576
10km	50%	50000	2	367	4214898	516105	3637742	3008259
10km	50%	50000	2	273	4304530	525596	3712310	2758810
10km	50%	50000	2	305	4657299	532273	4084930	3119037
10km	50%	50000	2	330	4664481	499179	4103353	3010449
10km	50%	50000	2	357	5141450	516331	4585531	3442693
10km	50%	50000	2	260	4508190	484635	3984815	3148234
10km	50%	50000	2	246	3658007	440319	3174048	2504481
10km	50%	50000	2	287	5135693	563215	4533055	3559290
10km	50%	50000	2	288	4714156	523536	4138982	2979487
10km	50%	50000	2	297	4439534	510664	3876651	2777701
10km	50%	50000	2	317	4658186	551024	4059635	3277381
10km	50%	50000	2	233	4078881	479887	3562007	3217416
10km	50%	50000	2	346	3339426	426715	2862620	2594985
10km	50%	50000	2	284	5042693	584249	4423420	3012205
10km	50%	50000	2	284	4956655	572910	4333547	2850283
10km	50%	50000	2	303	5025376	535860	4454363	3148738
10km	50%	50000	2	339	5372695	595350	4742506	3720535
10km	50%	50000	2	334	4621778	539012	4044196	2728166
10km	50%	50000	2	352	5075714	565654	4449395	2878825
10km	50%	50000	2	287	4517926	523787	3937456	3009612
10km	50%	50000	2	286	3897043	452778	3386052	3184417
10km	50%	50000	2	279	3600646	426455	3133454	2377668
10km	50%	50000	2	271	4244703	461741	3724972	3217761
10km	50%	50000	2	309	4471339	528214	3882310	3273949
10km	50%	50000	2	285	3926588	448507	3442727	2682523
10km	50%	50000	2	293	4501908	536173	3913286	2869696
10km	50%	50000	2	270	4533664	513484	3969530	2799031
10km	50%	50000	2	294	4490044	506473	3947549	2988575
10km	50%	50000	2	245	5221656	587100	4592228	3587214
10km	50%	50000	2	239	4520473	500719	3940602	2584793
10km	50%	50000	2	344	3878472	475828	3360613	2811221
10km	50%	50000	2	253	4272078	515325	3653990	2640337
10km	50%	50000	2	221	3757716	466251	3253524	2774926
10km	50%	50000	2	237	3938595	428829	3470604	2936112
10km	50%	50000	2	222	4731718	561406	4111640	3381426
10km	50%	50000	2	300	5739490	635379	5055071	3335795
10km	50%	50000	2	281	3879797	491513	3334306	2554605
10km	50%	50000	2	266	4202546	471403	3692347	2860135
10km	50%	50000	2	376	6889362	731875	6055360	4280332
10km	50%	50000	2	346	4256292	476291	3689525	2412119
10km	50%	50000	2	233	3761547	454483	3252924	2591544
10km	50%	50000	2	349	4781655	558106	4184073	2981128
10km	50%	50000	2	227	4041683	506759	3495876	2676781
10km	50%	50000	2	232	4421528	541498	3821601	3183417
10km	50%	50000	2	234	4263573	527423	3702087	2974272
10km	50%	50000	2	330	5409448	569775	4804535	3369701
10km	50%	50000	2	297	4582795	513300	4023213	2866670
10km	50%	50000	2	281	4924261	545628	4329384	3592669
10km	50%	50000	2	244	4329959	475621	3812946	2577514
10km	50%	50000	2	238	3359932	411258	2911996	2529117
10km	50%	50000	2	244	3789801	453596	3288140	2660012
10km	50%	50000	2	351	4020613	481274	3500734	2775709
10km	50%	50000	2	274	4752044	567410	4123319	2954680
10km	50%	50000	2	284	4965279	534583	4388538	3285715
10km	50%	50000	2	248	4423864	463344	3924649	3041464
10km	50%	50000	2	299	5961441	623752	5303400	3846139
10km	50%	50000	2	360	5941873	587825	5292897	3422438
10km	50%	50000	2	296	4000521	465042	3487093	2568763
10km	50%	50000	2	250	4828104	554889	4224655	3642789
10km	50%	50000	2	268	3502034	434304	3030655	2797206
10km	50%	50000	2	266	4594069	537717	4025861	3001178
10km	50%	50000	2	277	3833324	490897	3294522	3177951
10km	50%	50000	2	310	5526181	570226	4902164	3423442
10km	50%	50000	2	287	3876830	445926	3396635	2618701
10km	50%	50000	2	219	3813567	460742	3323251	2646736
10km	50%	50000	2	477	5395584	603881	4757148	3578451
10km	50%	50000	2	299	5327467	616660	4634015	4041971
10km	50%	50000	2	277	5005726	532793	4424193	3592504
10km	50%	50000	2	253	3459738	426811	3005448	2463737
10km	50%	50000	2	317	3862845	466317	3342417	2985397
10km	50%	50000	2	201	4104347	484957	3568199	2637490
10km	50%	50000	2	458	4428734	534655	3839651	2439526
10km	50%	50000	2	315	4689728	532868	4115592	3182035
10km	50%	50000	2	261	4455539	535635	3878072	2885349
10km	50%	50000	2	223	4340905	522267	3748254	2823141
10km	50%	50000	2	317	5167081	577459	4547305	3515540
10km	50%	50000	2	209	4008042	487131	3456113	3012291
10km	50%	50000	2	249	4830115	529327	4263847	3198630
10km	50%	50000	2	372	3593379	460492	3090821	2638970
10km	50%	50000	2	262	4171476	514577	3612953	2468308
10km	50%	50000	2	215	4215684	493890	3675468	2626789
10km	50%	50000	2	343	4647873	499810	4108708	2974035
10km	50%	50000	2	302	4080324	468693	3569881	3168171
10km	50%	50000	2	233	4937719	566202	4287610	3348116
10km	50%	50000	2	344	4265495	480461	3719018	2565066
10km	50%	50000	2	242	3976213	477055	3462148	3033554
10km	50%	50000	2	410	4355467	523073	3779687	3016993
10km	50%	50000	2	240	4705070	510881	4132000	3124999
10km	50%	50000	2	264	5131287	540577	4540580	3515740
10km	50%	50000	2	250	4885461	598100	4243436	3203616
10km	50%	50000	2	234	5423692	592704	4746624	3577661
10km	50%	50000	2	249	3815587	450609	3315220	2470002
10km	50%	50000	2	277	3080204	374259	2670346	2383463
10km	50%	50000	2	345	4468671	510020	3910387	2756709
10km	50%	50000	2	315	4031407	445308	3527026	2628548
10km	50%	50000	2	331	4331961	466124	3825617	2880163
10km	50%	50000	2	208	4640369	491804	4095887	2646305
10km	50%	50000	2	291	4287533	530640	3708794	3022433
10km	50%	50000	2	364	5199411	583406	4578471	2886236
10km	50%	50000	2	352	5345072	538974	4760834	2971275
10km	50%	50000	2	256	4481978	500373	3925558	2923655
10km	50%	50000	2	312	3931101	471515	3410462	2732827
10km	50%	50000	2	315	4264573	484484	3710632	3118404
10km	50%	50000	2	235	4400946	480094	3873145	2855486
10km	50%	50000	2	317	3606637	425101	3143666	2407214
10km	50%	50000	2	245	3768728	441508	3266559	2657569
10km	50%	50000	2	314	3578662	448113	3088056	2361041
10km	50%	50000	2	299	5065993	537740	4466175	3184697
10km	50%	50000	2	324	4214119	518468	3637840	3000345
10km	50%	50000	2	394	4081748	502581	3510900	3245052
10km	50%	50000	2	261	3775374	474859	3266186	2662569
10km	50%	50000	2	346	4282105	490843	3733927	2736623
10km	50%	50000	2	306	4920735	506260	4363620	2977913
10km	50%	50000	2	242	4291095	477615	3749147	2797257
10km	50%	50000	2	251	4980986	526509	4418455	3271742
10km	50%	50000	2	293	4316917	513997	3757460	3222580
10km	50%	50000	2	244	4789221	567584	4177216	3399447
10km	50%	50000	2	255	4141353	513112	3578017	2714521
10km	50%	50000	2	252	5291021	549956	4698540	3358465
10km	50%	50000	2	258	3684042	439646	3186326	2854185
10km	50%	50000	2	229	3842517	470918	3316420	2656741
10km	50%	50000	2	208	4362225	523501	3775651	2510607
10km	50%	50000	2	277	4161280	500462	3605614	2678721
10km	50%	50000	2	343	5267759	585149	4622236	3635683
10km	50%	50000	2	251	3696080	445006	3217203	2798131
10km	50%	50000	2	275	3298683	430229	2821206	2285731
10km	50%	50000	2	210	4972782	529578	4398523	3378783
10km	50%	50000	2	281	3331340	403297	2892690	2626201
10km	50%	50000	2	299	5179275	543185	4590234	3324103
10km	50%	50000	2	289	4165833	479127	3650198	2741066
10km	50%	50000	2	269	4118808	486716	3586373	2623355
10km	50%	50000	2	367	5402079	600467	4753012	3550284
10km	50%	50000	2	308	4285041	512106	3737045	2980882
10km	50%	50000	2	271	3510177	423059	3036821	2459018
10km	50%	50000	2	226	4346825	506808	3765519	3232789
10km	50%	50000	2	273	5237695	598401	4593170	3260535
10km	50%	50000	2	251	3927327	466728	3412535	2801456
10km	50%	50000	2	257	5784735	590661	5154372	3627382
10km	50%	50000	2	223	4754480	528320	4192575	2844563
10km	50%	50000	2	226	4586983	526688	4007857	3056623
10km	50%	50000	2	320	5984523	648145	5290044	3387559
10km	50%	50000	2	261	3783772	430340	3304718	2922581
10km	50%	50000	2	272	5407376	601463	4731187	3609632
10km	50%	50000	2	261	3780762	434919	3307869	2550569
10km	50%	50000	2	211	4476242	533417	3910144	3308211
10km	50%	50000	2	264	4561708	533115	3977215	3156673
10km	50%	50000	2	378	5147238	582435	4516689	3465129
10km	50%	50000	2	294	4779204	506441	4224723	3323253
10km	50%	50000	2	261	5153603	589662	4499225	3347325
10km	50%	50000	2	283	5064581	560154	4470852	2995141
10km	50%	50000	2	247	5317642	576641	4688920	3285272
10km	50%	50000	2	360	3988140	462899	3484753	2649662
10km	50%	50000	2	341	4813230	535663	4236189	2913648
10km	50%	50000	2	249	4316177	519379	3738119	2646626
10km	50%	50000	2	282	4320944	519805	3771155	3026427
10km	50%	50000	2	285	4447174	507262	3896695	2980369
10km	50%	50000	2	302	5543671	608251	4886883	3537593
10km	50%	50000	2	218	3825976	455900	3339792	2699653
10km	50%	50000	2	258	4495537	535987	3902610	3269699
10km	50%	50000	2	381	4410810	494293	3880107	3105754
10km	50%	50000	2	268	4657275	568359	4039277	3066057
10km	50%	50000	2	313	4240331	475462	3730021	2949691
10km	50%	50000	2	215	2863104	375862	2437654	2562061
10km	50%	50000	2	235	4789313	563809	4174419	3125200
10km	50%	50000	2	226	4533066	440008	4053131	2854975
10km	50%	50000	2	237	4482025	522622	3921984	2901559
10km	50%	50000	2	198	3981519	485704	3451893	3177248
10km	50%	50000	2	310	4523546	558591	3906602	2781132
10km	50%	50000	2	395	4289186	508038	3717860	3159742
10km	50%	50000	2	268	4212533	505966	3656279	3100369
10km	50%	50000	2	319	4408679	492095	3895322	3134782
10km	50%	50000	2	302	5017511	547162	4394909	3316173
10km	50%	50000	2	218	5132661	572831	4515223	3015575
10km	50%	50000	2	295	3730026	424874	3230883	2980003
10km	50%	50000	2	239	5323316	600695	4656848	3284599
10km	50%	50000	2	260	5192085	592865	4529434	3231436
10km	50%	50000	2	235	4946060	510412	4399290	3058210
10km	50%	50000	2	263	3908142	463508	3388976	2560924
10km	50%	50000	2	267	3982816	509659	3417448	2979461
10km	50%	50000	2	274	4135268	490125	3596153	2540967
10km	50%	50000	2	248	4259582	476095	3752494	2520096
10km	50%	50000	2	334	4538150	517461	3938897	3034725
10km	50%	50000	2	273	4627632	524057	4078657	3000213
10km	50%	50000	2	307	4181234	499853	3645085	2793128
10km	50%	50000	2	240	4854884	541216	4254949	3360878
10km	50%	50000	2	299	4928490	536535	4343308	2806346
10km	50%	50000	2	254	4668761	524701	4073032	3065893
10km	50%	50000	2	247	4452209	519868	3886495	2957415
10km	50%	50000	2	252	5258184	583662	4606760	3580624
10km	50%	50000	2	273	3493144	394321	3078966	2349059
10km	50%	50000	2	261	4125584	479909	3603113	2720562
10km	50%	50000	2	209	4037600	461806	3537352	2639204
10km	50%	50000	2	274	4468529	498711	3928867	2913700
10km	50%	50000	2	345	4829495	512241	4265720	3628149
10km	50%	50000	2	369	5718866	578520	5079062	3602900
10km	50%	50000	2	303	4215534	504349	3668631	3397073
10km	50%	50000	2	259	3551550	411147	3109554	2256264
10km	50%	50000	2	288	4347020	460662	3836397	2742742
10km	50%	50000	2	282	4803202	512499	4241846	3476514
10km	50%	50000	2	402	4081286	500600	3530411	2740811
10km	50%	50000	2	276	4232106	470308	3726981	2638614
10km	50%	50000	2	317	5608053	602609	4955178	3365010
10km	50%	50000	2	199	4168800	490047	3629821	2642788
10km	50%	50000	2	255	4486132	529490	3902591	2895624
10km	50%	50000	2	259	4036492	511330	3489285	2885001
10km	50%	50000	2	231	4931678	526385	4367951	3238759
10km	50%	50000	2	434	4295186	496269	3750388	2951021
10km	50%	50000	2	253	3562751	441514	3078450	2384270
10km	50%	50000	2	268	4816803	505967	4253546	3109575
10km	50%	50000	2	377	3710464	440956	3233273	3106536
10km	50%	50000	2	246	4278888	517342	3707215	3142287
10km	50%	50000	2	282	5321518	549144	4720431	3203569
10km	50%	50000	2	242	3746269	448945	3253350	2777401
10km	50%	50000	2	255	3955931	484854	3410555	3024582
10km	50%	50000	2	182	4212155	501464	3658572	2521725
10km	50%	50000	2	292	3854486	452254	3366872	2698406
10km	50%	50000	2	374	5989469	664085	5257285	4190870
10km	50%	50000	2	408	4718038	471407	4199209	3259768
10km	50%	50000	2	212	3854348	442540	3371587	2826299
10km	50%	50000	2	239	3861162	462464	3355427	2984185
10km	50%	50000	2	279	4398764	561154	3804894	3152213
10km	50%	50000	2	279	5326822	560975	4716322	3742985
10km	50%	50000	2	352	5468301	580294	4831276	3735240
10km	50%	50000	2	286	5168076	569527	4550302	3418521
10km	50%	50000	2	228	4733249	503998	4188779	3137192
10km	50%	50000	2	384	3665096	449731	3183360	2566169
10km	50%	50000	2	433	4849072	505848	4311955	3257024
10km	50%	50000	2	333	4752675	523680	4199667	3180466
10km	50%	50000	2	374	5410655	611719	4749412	3552737
10km	50%	50000	2	388	6900356	749391	6082705	4408576
10km	50%	50000	2	273	3737131	445467	3249140	2616875
10km	50%	50000	2	234	4640237	521854	4067395	2623618
10km	50%	50000	2	273	4154788	490586	3620450	2824014
10km	50%	50000	2	252	4698624	530884	4101263	3544121
10km	50%	50000	2	328	4893944	534525	4311004	3285154
10km	50%	50000	2	286	4185667	464093	3679945	2806644
10km	50%	50000	2	351	4037419	444254	3553589	2433000
10km	50%	50000	2	346	4688658	556768	4070262	2868929
10km	50%	50000	2	220	4249206	501525	3686588	2733953
10km	50%	50000	2	397	5570291	545640	4985123	3320123
10km	50%	50000	2	313	3559542	444877	3091321	2259590
10km	50%	50000	2	345	4787648	524787	4201002	3469182
10km	50%	50000	2	257	3656216	412373	3202927	2538709
10km	50%	50000	2	213	3442132	418861	2971226	2296735
10km	50%	50000	2	212	4316457	498995	3737957	2727498
10km	50%	50000	2	277	4979727	551198	4385217	3364373
10km	50%	50000	2	234	3907018	476576	3410989	2944017
10km	50%	50000	2	357	4803450	527043	4225886	3281255
10km	50%	50000	2	235	3156990	403049	2719272	2312646
10km	50%	50000	2	270	4569244	545730	3954323	2882765
10km	50%	50000	2	289	5534229	675649	4803061	3955259
10km	50%	50000	2	315	5032571	520684	4461584	3278490
10km	50%	50000	2	262	3407147	403999	2961130	2468001
10km	50%	50000	2	375	4136471	441957	3670090	2895236
10km	50%	50000	2	175	3503224	422680	3030385	2444186
10km	50%	50000	2	319	4603699	493631	4083531	2776901
10km	50%	50000	2	223	4002986	484914	3472493	2686269
10km	50%	50000	2	193	4100607	476350	3580882	2674960
10km	50%	50000	2	225	3709227	411514	3230955	2654507
10km	50%	50000	2	261	4438013	487085	3917725	2858273
10km	50%	50000	2	270	5539781	586760	4913734	3494090
10km	50%	50000	2	211	4439957	518972	3886565	2975084
10km	50%	50000	2	352	4934915	540459	4347587	3163324
10km	50%	50000	2	325	5141846	588438	4515966	3664993
10km	50%	50000	2	223	3881882	499481	3348742	2473058
10km	50%	50000	2	289	4442726	526156	3857270	2545364
10km	50%	50000	2	323	4387631	509799	3840647	3189729
10km	50%	50000	2	302	4585972	493024	4049456	2978244
10km	50%	50000	2	428	3991102	492972	3448565	2731953
10km	50%	50000	2	247	4396705	534593	3821869	2715456
10km	50%	50000	2	327	4821595	549990	4223174	3330446
10km	50%	50000	2	405	3913407	466047	3397395	2893025
10km	50%	50000	2	356	5398175	572928	4770542	3577787
10km	50%	50000	2	261	4376581	469130	3872010	3014098
10km	50%	50000	2	334	4387626	497620	3843612	2736705
10km	50%	50000	2	263	4543256	514674	3976390	2773384
10km	50%	50000	2	264	4253700	496369	3703580	2654844
10km	50%	50000	2	357	4966725	600430	4318145	3603446
10km	50%	50000	2	259	4296898	507381	3733428	2813201
10km	50%	50000	2	361	4829739	567821	4198059	2949653
10km	50%	50000	2	256	4811969	537852	4224329	3063220
10km	50%	50000	2	230	3680034	454068	3179239	2530086
10km	50%	50000	2	301	5544886	564081	4921658	3555183
10km	50%	50000	2	260	4847156	545751	4253502	3313884
10km	50%	50000	2	239	4258702	549482	3651126	3241149
10km	50%	50000	2	320	4114849	497308	3588475	2942350
10km	50%	50000	2	258	5657787	596452	5015081	3490581
10km	50%	50000	2	275	4587773	500508	4046532	3094266
10km	50%	50000	2	276	4466621	514782	3918384	3391214
10km	50%	50000	2	284	4499875	528748	3920684	2618351
10km	50%	50000	2	437	5671516	593073	5018454	3522672
10km	50%	50000	2	304	4713515	549876	4122713	2537871
10km	50%	50000	2	385	4167564	503002	3601842	2880213
10km	50%	50000	2	319	5021235	536240	4428092	3236281
10km	50%	50000	2	307	4767143	526167	4208696	3371276
10km	50%	50000	2	383	4158706	493920	3626641	2516327
10km	50%	50000	2	228	3508492	432411	3041448	2644802
10km	50%	50000	2	195	4892739	561014	4289085	3463736
10km	50%	50000	2	395	4076375	488392	3548417	3168146
10km	50%	50000	2	228	3754734	453891	3230404	2492505
10km	50%	50000	2	246	4161095	491448	3616176	2624518
10km	50%	50000	2	327	6103648	616930	5434639	3668972
10km	50%	50000	2	255	4671377	535231	4108102	3474331
10km	50%	50000	2	257	4191419	495808	3647014	2918750
10km	50%	50000	2	297	4160060	522511	3590729	2780367
10km	50%	50000	2	328	4837231	586574	4179761	2934716
10km	50%	50000	2	290	3762644	450697	3275871	2549140
10km	50%	50000	2	247	4870954	539336	4276450	3422605
10km	50%	50000	2	301	3800424	467796	3293344	2809094
10km	50%	50000	2	222	4701570	558324	4107557	2850322
10km	50%	50000	2	420	5541704	555249	4944193	3263737
10km	50%	50000	2	237	3516602	433434	3046509	2494380
10km	50%	50000	2	294	4860721	576707	4230015	3011210
10km	50%	50000	2	358	5124256	578814	4470681	4078696
10km	50%	50000	2	270	3954077	482573	3404056	2650768
10km	50%	50000	2	262	5015498	538436	4431958	3326234
10km	50%	50000	2	321	4192023	494104	3644783	2777806
10km	50%	50000	2	456	4188660	482349	3665176	2504691
10km	50%	50000	2	248	4687513	531451	4117747	3293663
10km	50%	50000	2	225	3939029	433444	3458651	2369276
10km	50%	50000	2	253	4015947	469241	3482989	2727467
10km	50%	50000	2	305	5296136	564044	4695241	3369842
10km	50%	50000	2	303	5486642	624307	4819618	3728314
10km	50%	50000	2	389	4237216	543594	3636159	2997216
10km	50%	50000	2	250	3842542	454725	3347819	2617749
10km	50%	50000	2	312	4704373	528707	4114840	3461249
10km	50%	50000	2	376	5325392	548106	4729501	3244902
10km	50%	50000	2	266	4585461	515741	4000363	2957931
10km	50%	50000	2	291	4324721	509223	3752921	2404737
10km	50%	50000	2	207	4324518	512209	3757290	2494801
10km	50%	50000	2	282	3619831	424286	3171852	2374832
10km	50%	50000	2	298	4405060	493035	3856322	2721296
10km	50%	50000	2	281	4437258	530034	3853296	2781345
10km	50%	50000	2	249	4679264	557005	4076313	3283242
10km	50%	50000	2	339	5329089	547221	4740625	3619354
10km	50%	50000	2	310	4502277	528000	3934234	2712205
10km	50%	50000	2	247	4010945	497912	3477429	2920027
10km	50%	50000	2	252	4774780	502146	4231991	2895803
10km	50%	50000	2	272	3973832	466387	3454363	3159718
10km	50%	50000	2	319	6143048	653741	5420252	4106801
10km	50%	50000	2	331	4396441	512213	3830707	2591979
10km	50%	50000	2	325	4531522	558790	3929220	3411128
10km	50%	50000	2	298	3992749	478140	3489618	2754055
10km	50%	50000	2	426	4643211	506327	4094597	3110948
10km	50%	50000	2	337	4679983	488151	4134892	3238386
10km	50%	50000	2	251	5184477	532724	4609121	3207534
10km	50%	50000	2	286	4464346	518641	3894415	3379218
10km	50%	50000	2	337	4412861	514046	3833217	2905343
10km	50%	50000	2	214	4044455	464509	3530269	2823760
10km	50%	50000	2	196	4616760	560216	4016216	3164968
10km	50%	50000	2	258	3983772	493874	3441025	2903544
10km	50%	50000	2	312	4306207	470850	3774361	2649594
10km	50%	50000	2	285	4867837	532851	4288944	3163404
10km	50%	50000	2	246	5088465	531970	4495750	3036076
10km	50%	50000	2	361	4379214	548942	3777898	3015285
10km	50%	50000	2	293	4590171	502893	4015682	3115174
10km	50%	50000	2	366	4318260	504851	3779840	2709681
10km	50%	50000	2	237	3965692	475452	3448312	2634858
10km	50%	50000	2	273	4342790	515895	3784319	3389719
10km	50%	50000	2	296	4822329	465439	4306509	2843281
10km	50%	50000	2	432	5032808	573864	4385157	3767105
10km	50%	50000	2	406	5063305	514803	4499395	2943993
10km	50%	50000	2	327	6552893	652449	5837023	3953249
10km	50%	50000	2	277	3608395	434672	3131462	2422797
10km	50%	50000	2	314	4387532	533377	3801090	3184472
10km	50%	50000	2	296	4332592	478166	3820740	2691388
10km	50%	50000	2	310	4449096	538463	3858804	2855878
10km	50%	50000	2	280	4704692	504843	4132550	2787120
10km	50%	50000	2	250	4709479	515009	4169628	3165823
10km	50%	50000	2	366	4341004	511148	3786587	2987019
10km	50%	50000	2	305	3775967	419908	3327066	2776071
10km	50%	50000	2	414	4981596	547110	4390699	3264729
10km	50%	50000	2	363	4810200	512784	4248484	3261320
10km	50%	50000	2	310	4412834	538851	3817882	2743258
10km	50%	50000	2	340	4575816	534390	3986373	3227019
10km	50%	50000	2	342	5754041	555317	5159226	3350626
10km	50%	50000	2	209	4282758	467973	3770013	2807926
10km	50%	50000	2	224	3963594	475322	3417270	2451554
10km	50%	50000	2	258	3870474	476565	3310147	2741367
10km	50%	50000	2	303	4767567	516438	4201979	2893837
10km	50%	50000	2	254	5674755	565467	5059865	3545512
10km	50%	50000	2	334	5145517	609953	4456973	3550066
10km	50%	50000	2	296	4960945	561462	4353094	2915562
10km	50%	50000	2	236	3682312	469571	3183214	2620047
10km	50%	50000	2	205	3853784	498188	3318226	2861813
10km	50%	50000	2	233	4002331	482706	3467846	2677750
10km	50%	50000	2	317	4646564	523536	4059228	2806006
10km	50%	50000	2	304	3867153	467358	3359145	2662923
10km	50%	50000	2	300	3851969	482521	3321966	2936254
10km	50%	50000	2	298	3089374	393891	2658745	2184010
10km	50%	50000	2	356	4401655	519160	3855457	2871164
10km	50%	50000	2	222	4673956	498764	4142975	2845426
10km	50%	50000	2	229	4149798	490346	3601340	2921152
10km	50%	50000	2	251	3903987	453180	3407829	2817261
10km	50%	50000	2	212	4831154	563068	4210946	3813771
10km	50%	50000	2	210	4523715	486000	3999858	2777466
10km	50%	50000	2	300	4511258	496140	3980178	3127865
10km	50%	50000	2	286	4435014	497240	3877507	2745116
10km	50%	50000	2	318	3649284	408951	3198304	2305788
10km	50%	50000	2	224	4434738	480637	3932066	2942472
10km	50%	50000	2	214	4881850	588602	4242675	3348724
10km	50%	50000	2	244	4954138	506072	4385053	3206655
10km	50%	50000	2	250	4455707	524209	3879112	3001600
10km	50%	50000	2	225	3575987	446676	3083788	2366416
10km	50%	50000	2	257	4655857	495689	4122091	2804701
10km	50%	50000	2	283	3632095	429193	3153317	2331064
10km	50%	50000	2	441	4380383	506394	3817341	3007878
10km	50%	50000	2	211	4223922	500939	3673210	2911361
10km	50%	50000	2	225	3767576	459266	3272535	2712736
10km	50%	50000	2	300	4020277	487050	3487002	2903559
10km	50%	50000	2	327	3943273	470674	3411912	2744205
10km	50%	50000	2	223	4828254	549580	4232618	2677990
10km	50%	50000	2	300	4934716	559676	4319911	3294010
10km	50%	50000	2	253	4985120	525658	4396246	3036923
10km	50%	50000	2	338	5461148	544980	4850182	3298551
10km	50%	50000	2	226	4433887	483026	3910585	3030254
10km	50%	50000	2	270	5436175	547090	4829288	3309649
10km	50%	50000	2	372	4314451	495610	3775665	2710440
10km	50%	50000	2	270	4947484	541358	4377451	3056281
10km	50%	50000	2	352	3784165	451479	3302545	2860971
10km	50%	50000	2	245	4746407	527627	4181684	2977634
10km	50%	50000	2	344	4888051	548970	4285922	2979410
10km	50%	50000	2	238	3896485	463847	3385678	2580407
10km	50%	50000	2	321	5431701	570779	4799373	3630137
10km	50%	50000	2	287	4078568	488565	3550836	2664770
10km	50%	50000	2	469	3935122	529164	3365633	3070108
10km	50%	50000	2	257	3985329	479070	3409479	2687301
10km	50%	50000	2	288	4171625	463411	3661161	2815475
10km	50%	50000	2	265	3462675	422558	3008223	2795602
10km	50%	50000	2	335	4530278	511528	3975537	2979722
10km	50%	50000	2	372	4498658	532523	3926866	2803303
10km	50%	50000	2	276	4014449	442972	3527916	3032749
10km	50%	50000	2	306	4445335	490348	3922817	3275281
10km	50%	50000	2	263	5061469	515542	4488513	2930273
10km	50%	50000	2	232	5461481	603339	4810547	3486634
10km	50%	50000	2	194	3819519	466812	3316459	2954285
10km	50%	50000	2	402	5127327	569070	4491074	3021839
10km	50%	50000	2	251	3711440	476110	3180331	2737253
10km	50%	50000	2	355	5420957	572699	4811519	3571495
10km	50%	50000	2	441	4928933	550026	4327709	3322710
10km	50%	50000	2	280	5291989	559487	4682142	3200413
10km	50%	50000	2	285	4874346	578322	4240618	3439687
10km	50%	50000	2	398	4536081	533217	3942157	3199258
10km	50%	50000	2	279	4934538	587139	4305472	3410297
10km	50%	50000	2	285	5156929	562392	4558986	3423797
10km	50%	50000	2	188	4540127	494885	4003513	2570930
10km	50%	50000	2	295	3704405	461933	3195776	2653104
10km	50%	50000	2	257	4689230	526498	4096996	3222899
10km	50%	50000	2	219	4232434	472977	3724534	2672332
10km	50%	50000	2	234	4264743	521074	3706240	2796710
10km	50%	50000	2	340	4909417	563236	4291849	3358592
10km	50%	50000	2	440	4169736	509987	3612439	3127641
10km	50%	50000	2	269	3782539	446474	3309173	2673157
10km	50%	50000	2	406	3599863	424773	3135459	2677324
10km	50%	50000	2	274	4106464	472589	3600756	2560497
10km	50%	50000	2	238	3099343	366580	2687961	2349794
10km	50%	50000	2	413	5598923	581607	4969482	3497784
10km	50%	50000	2	251	4892919	549807	4268758	3303769
10km	50%	50000	2	253	4073016	512703	3517024	2843422
10km	50%	50000	2	252	4500504	492441	3957870	2974722
10km	50%	50000	2	323	5333296	606135	4637551	3533927
10km	50%	50000	2	369	5052477	567467	4442593	3129625
10km	50%	50000	2	351	4865596	551721	4251367	2976216
10km	50%	50000	2	256	4491507	490163	3961730	3164569
10km	50%	50000	2	340	4901678	516643	4328880	2945465
10km	50%	50000	2	270	4486030	531410	3897829	3171509
10km	50%	50000	2	311	6189551	678522	5438534	3941466
10km	50%	50000	2	366	5596881	581041	4974711	3623698
10km	50%	50000	2	240	4128812	477792	3600820	2857278
10km	50%	50000	2	298	4333254	499915	3749994	3649709
10km	50%	50000	2	255	4270435	535513	3694865	2899724
10km	50%	50000	2	241	4141422	514870	3593831	2581478
10km	50%	50000	2	247	4623400	474297	4100198	2945069
10km	50%	50000	2	281	4717933	524064	4122110	3024456
10km	50%	50000	2	331	4328447	559463	3728184	3227315
10km	50%	50000	2	270	4462803	519744	3897574	3049219
10km	50%	50000	2	240	4422951	516799	3826434	2916782
10km	50%	50000	2	282	4014674	475141	3491673	2674755
10km	50%	50000	2	287	5260106	562569	4631121	2967741
10km	50%	50000	2	268	3647368	455364	3158352	2701327
10km	50%	50000	2	318	3307451	417054	2861331	2986931
10km	50%	50000	2	281	4642056	523518	4073132	3119524
10km	50%	50000	2	354	4672704	497572	4105853	3135817
10km	50%	50000	2	274	5216181	505695	4665006	3320097
10km	50%	50000	2	222	4441801	509740	3876246	3367990
10km	50%	50000	2	267	4667616	530553	4057461	2827638
10km	50%	50000	2	260	6153971	640872	5449808	3589751
10km	50%	50000	2	265	3828538	455179	3319736	2579801
10km	50%	50000	2	323	4731851	512688	4178896	3255076
10km	50%	50000	2	279	4969126	546602	4369083	3529247
10km	50%	50000	2	289	4322437	514345	3748145	3278100
10km	50%	50000	2	269	3951364	471013	3422303	2922971
10km	50%	50000	2	312	5267499	561374	4650017	3219003
10km	50%	50000	2	300	4796682	545712	4211087	3212668
10km	50%	50000	2	453	4782298	528325	4205643	3411155
10km	50%	50000	2	351	3995215	464520	3489454	2999602
10km	50%	50000	2	308	4195400	498908	3655897	2789086
10km	50%	50000	2	298	4325148	494969	3783308	2906081
10km	50%	50000	2	197	3983748	493869	3419242	3178881
10km	50%	50000	2	256	4555407	512096	4000019	2940619
10km	50%	50000	2	247	4391069	515047	3832561	2863658
10km	50%	50000	2	268	4252706	487853	3720824	3095508
10km	50%	50000	2	260	4181631	507812	3628532	2730079
10km	50%	50000	2	269	4389318	510793	3830138	3262319
10km	50%	50000	2	458	4519859	457139	3996373	3030030
10km	50%	50000	2	274	4423980	530627	3836557	3092346
10km	50%	50000	2	326	4496211	519220	3922955	3031427
10km	50%	50000	2	264	4696585	556392	4082855	3439587
10km	50%	50000	2	299	4624323	519623	4040906	3461099
10km	50%	50000	2	263	4168106	475027	3662230	2657619
10km	50%	50000	2	283	4182792	513853	3633100	3111251
10km	50%	50000	2	218	4049018	503244	3509793	3198939
10km	50%	50000	2	239	4631462	530477	4030113	2627314
10km	50%	50000	2	225	3756838	444761	3283722	2410204
10km	50%	50000	2	249	4897666	533123	4291511	2810229
10km	50%	50000	2	232	3602379	460787	3096134	2389337
10km	50%	50000	2	317	5098644	519139	4526181	3149885
10km	50%	50000	2	262	5928809	578914	5289520	3444263
10km	50%	50000	2	363	4434438	497904	3896487	2680123
10km	50%	50000	2	410	4726492	586960	4090655	3231893
10km	50%	50000	2	256	4163458	497514	3626166	2852781
10km	50%	50000	2	273	4492697	537982	3911803	3145567
10km	50%	50000	2	273	4496289	515511	3931134	2715871
10km	50%	50000	2	305	5069782	548876	4486840	3406056
10km	50%	50000	2	299	4119548	514532	3567428	2826721
10km	50%	50000	2	288	4543292	538474	3932499	3583212
10km	50%	50000	2	328	3787029	466356	3263186	2372781
10km	50%	50000	2	339	5126831	560475	4514890	3120531
10km	50%	50000	2	313	5466327	552833	4854534	3825047
10km	50%	50000	2	289	3945998	460445	3435372	2727488
10km	50%	50000	2	205	4271455	494052	3729862	2562860
10km	50%	50000	2	253	4559761	543390	3961660	2944915
10km	50%	50000	2	270	4116790	493940	3578340	2682531
10km	50%	50000	2	278	4048782	438963	3569631	3033367
10km	50%	50000	2	323	3996491	465149	3488298	2555618
10km	50%	50000	2	255	5141108	554617	4536400	3724767
10km	50%	50000	2	301	4361275	523633	3787936	2788814
10km	50%	50000	2	184	3241167	390662	2803081	2340567
10km	50%	50000	2	390	5153410	559043	4515427	3323383
10km	50%	50000	2	303	5002515	561412	4385392	3410904
10km	50%	50000	2	312	4589128	527401	4006954	3226144
10km	50%	50000	2	336	4124474	487987	3572813	2859717
10km	50%	50000	2	509	3846968	467467	3335773	2541849
10km	50%	50000	2	238	3635229	423412	3169733	2743176
10km	50%	50000	2	320	5720041	599047	5058473	3718968
10km	50%	50000	2	317	5329291	588777	4683164	3582728
10km	50%	50000	2	255	5412096	578901	4783315	3559522
10km	50%	50000	2	335	4677066	566958	4072609	3004865
10km	50%	50000	2	277	3959010	487811	3415475	2839027
10km	50%	50000	2	258	3941635	459019	3438913	2490532
10km	50%	50000	2	263	4548164	529944	3978103	3157996
10km	50%	50000	2	253	3865278	475394	3342303	2546489
10km	50%	50000	2	267	5519130	577123	4884784	3637465
10km	50%	50000	2	319	4932414	524506	4359993	3163835
10km	50%	50000	2	249	4075733	488619	3544038	2782061
10km	50%	50000	2	247	3987718	461661	3496304	2504234
10km	50%	50000	2	352	4606501	536365	4011210	2872461
10km	50%	50000	2	261	4790881	516582	4223291	3300438
10km	50%	50000	2	215	4349971	498486	3788681	2652426
10km	50%	50000	2	261	3486668	442674	2994959	2499374
10km	50%	50000	2	279	5308574	572499	4661140	3483801
10km	50%	50000	2	323	4835807	528091	4245153	3178725
10km	50%	50000	2	204	4064536	472452	3558247	3110837
10km	50%	50000	2	279	3617723	443357	3140720	2479773
10km	50%	50000	2	360	4812159	576399	4168036	3641835
10km	50%	50000	2	275	4037790	485039	3499083	2790299
10km	50%	50000	2	253	4511667	516156	3941751	2605255
10km	50%	50000	2	324	4418061	518063	3834592	2930354
10km	50%	50000	2	415	3813680	478644	3280030	2892373
10km	50%	50000	2	290	4369479	506551	3792491	2908395
10km	50%	50000	2	249	4481527	551537	3870713	2944433
10km	50%	50000	2	298	4158422	453330	3668956	2704266
10km	50%	50000	2	216	4568737	551704	3968819	3003971
10km	50%	50000	2	256	3790844	464276	3275477	2803809
10km	50%	50000	2	220	4244540	496501	3699618	3006781
10km	50%	50000	2	276	4544155	476080	4027882	3282308
10km	50%	50000	2	382	4484160	508168	3914456	3180060
10km	50%	50000	2	242	5241888	606946	4569851	3312354
10km	50%	50000	2	311	5257751	547764	4643869	3395076
10km	50%	50000	2	381	5091268	589716	4428944	3180364
10km	50%	50000	2	207	3828794	440101	3313820	2390881
10km	50%	50000	2	257	3711190	467872	3190209	2564028
10km	50%	50000	2	315	4673784	505641	4124017	3331788
10km	50%	50000	2	250	3845119	481777	3335100	2483523
10km	50%	50000	2	291	4962398	546826	4386152	3017796
10km	50%	50000	2	471	5370356	537307	4763139	3329493
10km	50%	50000	2	247	4597965	548418	4013177	3254788
10km	50%	50000	2	242	4598082	536535	4017016	3031227
10km	50%	50000	2	262	5130943	542103	4534850	3636210
10km	50%	50000	2	271	6042932	598828	5379451	3578922
10km	50%	50000	2	282	4223903	489950	3691881	2587944
10km	50%	50000	2	265	5761317	623424	5072840	3556204
10km	50%	50000	2	346	4911565	496479	4368593	3189167
10km	50%	50000	2	286	5464108	636428	4782551	3466274
10km	50%	50000	2	324	4490325	539638	3889896	3054012
10km	50%	50000	2	336	4963820	576493	4343505	3163540
10km	50%	50000	2	254	4948483	555711	4345191	3034367
10km	50%	50000	2	358	4730832	484375	4205642	3243748
10km	50%	50000	2	235	4880197	556208	4254473	3540269
10km	50%	50000	2	228	3674555	423141	3219868	2804008
10km	50%	50000	2	248	4673775	530195	4074902	2952347
10km	50%	50000	2	226	3784657	396724	3360335	2505923
10km	50%	50000	2	365	4000839	520743	3438842	2950325
10km	50%	50000	2	324	4049959	462674	3508636	2867113
10km	50%	50000	2	322	5278609	536918	4685867	3462937
10km	50%	50000	2	288	4506312	518410	3950015	2632701
10km	50%	50000	2	226	4689231	575951	4076673	2970983
10km	50%	50000	2	317	4689776	535265	4124433	2937337
10km	50%	50000	2	194	4060884	523306	3501886	3281251
10km	50%	50000	2	425	4297438	499485	3724311	3195892
10km	50%	50000	2	267	5216810	549842	4631740	3042437
10km	50%	50000	2	245	5939222	642577	5245126	3857192
10km	50%	50000	2	240	5094204	519596	4508484	3153454
10km	50%	50000	2	254	5371419	541648	4783108	3459168
10km	50%	50000	2	278	5573691	584024	4930303	3922707
10km	50%	50000	2	279	4929140	496264	4393937	3137611
10km	50%	50000	2	468	4124917	497178	3597482	2564066
10km	50%	50000	2	226	4311420	528025	3740334	2816182
10km	50%	50000	2	224	4881642	563179	4278515	2820239
10km	50%	50000	2	341	4300617	523365	3730708	3035178
10km	50%	50000	2	256	3689220	434606	3214375	2701431
10km	50%	50000	2	211	4422730	461102	3917966	2774233
10km	50%	50000	2	294	5800947	588342	5132423	3610868
10km	50%	50000	2	336	5412445	576074	4772972	3631846
10km	50%	50000	2	322	3865348	449418	3381905	2979844
10km	50%	50000	2	314	4182407	491807	3664533	2738435
10km	50%	50000	2	239	4686581	543850	4098285	2956229
10km	50%	50000	2	266	5295496	565540	4662130	3892239
10km	50%	50000	2	353	3886463	435694	3412676	2533347
10km	50%	50000	2	243	4512509	517592	3950230	3120787
10km	50%	50000	2	349	5570824	565051	4958246	3489197
10km	50%	50000	2	288	5051756	576073	4369424	3355335
10km	50%	50000	2	234	4890366	558443	4269200	3149083
10km	50%	50000	2	278	3820263	474871	3304778	2839901
10km	50%	50000	2	295	4083587	502812	3541436	2879761
10km	50%	50000	2	254	4346285	503840	3787627	2769058
10km	50%	50000	2	200	3544471	401231	3102296	2885074
10km	50%	50000	2	282	5202198	545961	4606615	3253612
10km	50%	50000	2	235	4609856	541618	4017233	2973714
10km	50%	50000	2	238	4681916	480538	4157127	3016563
10km	50%	50000	2	228	4423311	509830	3868409	2708968
10km	50%	50000	2	300	3903172	466282	3401276	2591023
10km	50%	50000	2	279	4320803	484396	3758562	3517256
10km	50%	50000	2	205	2984290	363306	2588719	2119271
10km	50%	50000	2	306	3698936	449690	3209029	2425062
10km	50%	50000	2	285	4022828	488244	3487229	2626522
10km	50%	50000	2	218	4218975	488574	3697389	2715147
10km	50%	50000	2	295	3765025	456953	3260699	2506977
10km	50%	50000	2	376	3865273	422637	3375999	2459856
10km	50%	50000	2	243	4546195	499338	4004503	3110017
10km	50%	50000	2	258	4424428	506547	3817283	2957214
10km	50%	50000	2	223	4731783	544999	4153236	2752009
10km	50%	50000	2	318	5341344	557648	4738426	3105514
10km	50%	50000	2	277	4811471	494878	4282030	3092508
10km	50%	50000	2	200	4145931	496710	3603426	2981642
10km	50%	50000	2	296	4628075	544011	4012508	3137413
10km	50%	50000	2	216	3679580	450284	3192596	2503027
10km	50%	50000	2	302	4385942	476551	3858126	2949179
10km	50%	50000	2	329	4683436	605778	4035887	2899302
10km	50%	50000	2	298	4174200	493176	3628396	2622606
10km	50%	50000	2	271	3979134	485525	3455515	3017993
10km	50%	50000	2	264	3856479	470592	3332836	2732225
10km	50%	50000	2	244	3907691	499264	3379348	2805407
10km	50%	50000	2	435	4427659	526658	3860843	2810098
10km	50%	50000	2	280	4213746	514404	3645408	2663319
10km	50%	50000	2	258	5337968	566159	4728777	3212015
10km	50%	50000	2	333	5530066	598777	4858179	3616167
10km	50%	50000	2	469	4289290	499525	3755756	3070953
10km	50%	50000	2	294	4133937	444896	3636881	2715842
10km	50%	50000	2	236	3943331	486890	3414881	2938984
10km	50%	50000	2	272	5490431	580094	4853335	3341684
10km	50%	50000	2	349	4327961	478531	3791687	2775380
10km	50%	50000	2	216	4134417	485438	3627694	2590153
10km	50%	50000	2	323	3540303	449046	3056649	2933865
10km	50%	50000	2	246	4796805	588712	4147502	3332215
10km	50%	50000	2	269	3700658	437552	3216850	2297631
10km	50%	50000	2	338	4676502	535694	4087762	3246102
10km	50%	50000	2	254	4708102	471002	4200342	3427434
10km	50%	50000	2	357	4264981	549841	3673919	3463578
10km	50%	50000	2	254	4257956	474156	3723631	2928603
10km	50%	50000	2	267	3204722	402542	2773318	2444269
10km	50%	50000	2	241	5287003	535177	4703535	3110119
10km	50%	50000	2	326	5159304	512520	4598565	3018184
10km	50%	50000	2	238	3825569	472968	3300212	2722233
10km	50%	50000	2	390	4055041	521572	3487942	3211742
10km	50%	50000	2	185	3201410	372692	2795186	2119639
10km	50%	50000	2	332	4897153	521186	4347572	3487611
10km	50%	50000	2	335	4665770	531512	4095330	2805407
10km	50%	50000	2	206	5456788	575482	4827119	3544053
10km	50%	50000	2	257	5350242	557895	4732239	3305119
10km	50%	50000	2	324	4109206	471141	3574652	2915536
10km	50%	50000	2	216	3851370	453758	3337900	2343383
10km	50%	50000	2	256	4612002	546940	4024821	3104023
10km	50%	50000	2	309	4360144	497299	3808269	2711206
10km	50%	50000	2	227	4774333	507486	4229273	3355199
10km	50%	50000	2	181	2824037	366959	2429224	2279089
10km	50%	50000	2	330	5055361	547134	4451964	3426570
10km	50%	50000	2	328	3932807	451802	3427115	2964995
10km	50%	50000	2	299	4810659	553242	4180345	2691917
10km	50%	50000	2	286	4297252	499443	3753403	3104630
10km	50%	50000	2	299	3902961	483663	3368322	2948824
10km	50%	50000	2	236	4199945	535301	3611944	3145563
10km	50%	50000	2	340	4981146	584514	4343190	3200893
10km	50%	50000	2	316	4023113	500093	3494235	2492319
10km	50%	50000	2	401	3672068	415254	3210158	2552137
10km	50%	50000	2	431	4735947	589507	4101191	3146140
10km	50%	50000	2	292	5287973	578135	4666891	3404324
10km	50%	50000	2	357	4700694	494289	4151473	2983748
10km	50%	50000	2	191	4198351	508279	3643232	2617519
10km	50%	50000	2	300	5266338	579571	4610142	3499649
10km	50%	50000	2	247	4592258	519873	4019369	3134940
10km	50%	50000	2	320	5173561	594994	4511959	3347769
10km	50%	50000	2	212	3945612	475591	3431095	3542378
10km	50%	50000	2	346	5055946	581170	4422184	3383826
10km	50%	50000	2	260	4492486	530074	3926723	2475815
10km	50%	50000	2	249	5759820	621806	5063318	3881023
10km	50%	50000	2	183	3341694	390012	2929818	2067384
10km	50%	50000	2	297	4565812	545465	3939201	3257361
10km	50%	50000	2	396	4101854	480858	3584971	2614992
10km	50%	50000	2	360	4766388	536758	4168507	3191257
10km	50%	50000	2	235	5353559	550096	4763987	3470911
10km	50%	50000	2	274	3765703	457751	3249503	2485338
10km	50%	50000	2	345	5835926	629694	5130050	3393418
10km	50%	50000	2	307	4005141	447081	3488620	2516711
10km	50%	50000	2	243	3910931	433329	3433364	2302587
10km	50%	50000	2	180	2947217	367480	2562670	1853961
10km	50%	50000	2	283	5458613	589024	4836110	3344530
10km	50%	50000	2	269	4088492	485233	3564445	2455000
10km	50%	50000	2	397	5183234	610096	4512196	3055579
10km	50%	50000	2	263	4269815	525633	3701310	2682167
10km	50%	50000	2	300	3877332	448544	3392021	2510648
10km	50%	50000	2	323	5034078	572246	4408855	3614152
10km	50%	50000	2	224	4230373	517107	3671848	2937263
10km	50%	50000	2	376	4277355	499512	3745045	3145068
10km	50%	50000	2	229	4365905	529092	3795615	2684497
10km	50%	50000	2	240	5027051	571709	4387307	2961833
10km	50%	50000	2	267	4488589	513143	3920709	2812732
10km	50%	50000	2	310	4289551	504880	3729283	2684985
10km	50%	50000	2	426	3854376	469400	3352846	2842061
10km	50%	50000	2	265	4391768	538056	3817171	2583147
10km	50%	50000	2	254	3676090	453640	3179954	2584481
10km	50%	50000	2	255	3891364	448358	3412094	2442236
10km	50%	50000	2	287	4203407	488173	3667877	2885761
10km	50%	50000	2	388	5358530	539703	4756448	3532161
10km	50%	50000	2	259	4048901	491443	3510817	2629834
10km	50%	50000	2	245	4289073	495837	3733697	2549415
10km	50%	50000	2	216	4166207	500115	3629698	2959471
10km	50%	50000	2	286	5385301	554803	4729213	3482957
10km	50%	50000	2	376	4300929	516147	3740866	3111247
10km	50%	50000	2	325	5024338	607659	4360149	3270154
10km	50%	50000	2	196	4051811	496544	3491694	2540617
10km	50%	50000	2	308	4794932	576432	4173794	3193521
10km	50%	50000	2	272	4697459	519553	4130841	2901275
10km	50%	50000	2	366	3817180	471603	3293394	3335102
10km	50%	50000	2	263	4165970	478479	3621188	2365656
10km	50%	50000	2	300	4340470	511709	3771596	3046907
10km	50%	50000	2	303	4808038	522903	4240204	3636700
10km	50%	50000	2	320	4478931	535455	3893275	2970067
10km	50%	50000	2	275	4309418	475030	3805049	2794713
10km	50%	50000	2	220	4235431	507878	3682856	2682901
10km	50%	50000	2	224	4298759	507155	3750715	2968169
10km	50%	50000	2	238	3935373	451775	3438587	2590863
10km	50%	50000	2	309	4895019	511024	4338527	2960619
10km	50%	50000	2	412	4486098	550564	3888527	3084125
10km	50%	50000	2	243	4713299	535671	4140497	2530475
10km	50%	50000	2	257	4200379	439379	3730789	2778053
10km	50%	50000	2	224	4203856	486626	3676145	3055367
10km	50%	50000	2	202	3842047	476900	3340815	2857797
10km	50%	50000	2	320	5906188	624047	5210911	3744372
10km	50%	50000	2	289	4378624	549933	3776563	3188760
10km	50%	50000	2	252	4709707	501747	4164464	3227715
10km	50%	50000	2	251	4302589	484753	3778792	2778582
10km	50%	50000	2	213	4834393	532512	4269398	2968118
10km	50%	50000	2	218	4125397	454639	3612490	2894848
10km	50%	50000	2	289	5687591	547799	5063844	3394917
10km	50%	50000	2	220	4434244	475083	3916319	2753185
10km	50%	50000	2	303	4758361	498905	4210458	3480827
10km	50%	50000	2	305	5319928	600859	4660771	3627614
10km	50%	50000	2	273	4270398	495140	3688359	2755305
10km	50%	50000	2	249	4197981	498310	3653019	2702515
10km	50%	50000	2	229	4167949	492737	3635845	2657949
10km	50%	50000	2	260	5140408	510554	4550182	2977761
10km	50%	50000	2	245	4031678	481207	3503096	2694222
10km	50%	50000	2	293	4665707	518260	4083138	2640224
10km	50%	50000	2	322	4399772	507812	3833799	3254219
10km	50%	50000	2	401	4810693	560481	4179738	3151743
10km	50%	50000	2	470	4621606	539999	4031243	3366991
10km	50%	50000	2	287	4642414	521595	4058812	2903524
10km	50%	50000	2	283	5217357	585884	4589180	3622298
10km	50%	50000	2	199	4059898	455001	3569135	2717788
10km	50%	50000	2	257	3401558	416622	2946493	2568886
10km	50%	50000	2	201	4332502	489489	3801023	3142501
10km	50%	50000	2	283	4589312	552486	3983943	2996213
10km	50%	50000	2	206	4037483	474595	3517864	2567402
10km	50%	50000	2	253	3779987	452247	3294669	2234389
10km	50%	50000	2	317	5374759	566844	4754531	3441719
10km	50%	50000	2	289	5675939	588881	5043176	3644031
10km	50%	50000	2	246	3912144	480177	3390501	2455501
10km	50%	50000	2	277	4488132	499041	3949220	3111982
10km	50%	50000	2	287	5704703	556346	5095375	3153782
10km	50%	50000	2	239	3976155	492646	3442989	2669379
10km	50%	50000	2	265	4607083	553474	3997381	3237257
10km	50%	50000	2	235	4399712	587424	3744291	2852776
10km	50%	50000	2	194	3673776	451908	3184854	2366995
10km	50%	50000	2	291	4437768	506366	3880748	2881913
10km	50%	50000	2	307	4352006	512499	3776183	2767481
10km	50%	50000	2	378	5236520	500803	4699201	3585361
10km	50%	50000	2	224	3712114	449543	3215449	2468849
10km	50%	50000	2	245	5177095	582465	4540150	3269598
10km	50%	50000	2	271	4726054	497166	4185905	2965764
10km	50%	50000	2	326	5715879	545557	5101903	3438493
10km	50%	50000	2	416	3894868	493608	3343103	2648789
10km	50%	50000	2	346	3662105	440920	3188700	2806534
10km	50%	50000	2	246	4424426	511794	3853514	2982871
10km	50%	50000	2	290	4727569	537413	4145458	2960379
10km	50%	50000	2	263	4185167	504126	3635680	2656939
10km	50%	50000	2	352	4534861	477608	3992918	3113193
10km	50%	50000	2	365	3462803	420139	3006512	2557593
10km	50%	50000	2	349	4389829	534893	3799102	2744080
10km	50%	50000	2	203	4579247	516233	3994411	2695226
10km	50%	50000	2	258	4555460	540260	3975408	3035692
10km	50%	50000	2	280	5044481	574347	4429207	2982586
10km	50%	50000	2	248	3618253	436244	3140324	2319098
10km	50%	50000	2	295	4199557	456885	3695672	3006980
10km	50%	50000	2	258	4582327	530843	4009733	2904871
10km	50%	50000	2	335	4435619	493836	3879741	2590954
10km	50%	50000	2	282	5506161	612089	4826556	3509575
10km	50%	50000	2	278	3990633	475052	3479645	2652604
10km	50%	50000	2	225	4370255	554792	3750146	3256315
10km	50%	50000	2	203	3713197	442744	3236605	2667817
10km	50%	50000	2	311	4622187	505609	4061220	2833530
10km	50%	50000	2	293	4092453	479889	3545667	3112716
10km	50%	50000	2	257	4792765	520221	4222591	3139124
10km	50%	50000	2	177	4799336	530357	4204588	3339844
10km	50%	50000	2	303	4015988	503061	3467178	3139138
10km	50%	50000	2	230	4317925	538471	3732039	2722819
10km	50%	50000	2	279	6093817	642889	5389179	3673926
10km	50%	50000	2	298	5286229	544427	4709537	3352016
10km	50%	50000	2	261	3786923	485367	3264349	2770490
10km	50%	50000	2	257	4235909	485733	3685633	2419749
10km	50%	50000	2	489	4876851	526827	4306036	2911298
10km	50%	50000	2	274	5176230	533112	4586846	3191533
10km	50%	50000	2	311	3624033	468350	3104960	2403834
10km	50%	50000	2	217	3959189	472352	3457493	2671818
10km	50%	50000	2	241	4448467	490847	3904409	3210131
10km	50%	50000	2	267	4216726	510357	3659387	3085084
10km	50%	50000	2	259	5498534	591998	4846108	3256507
10km	50%	50000	2	238	4435603	532232	3866228	3027540
10km	50%	50000	2	238	4441803	469264	3920966	2848293
10km	50%	50000	2	273	4570457	517102	4010098	2938064
10km	50%	50000	2	290	5615408	606558	4944138	3700760
10km	50%	50000	2	274	5764385	634333	5036990	3847447
10km	50%	50000	2	235	5271732	527982	4707982	3607170
10km	50%	50000	2	302	5288752	582215	4664924	3650858
10km	50%	50000	2	267	4906765	538292	4322433	3376772
10km	50%	50000	2	222	5027446	606407	4367529	3227812
10km	50%	50000	2	363	5138353	559842	4511314	3353490
10km	50%	50000	2	347	4723862	523445	4163791	2808728
10km	50%	50000	2	277	4537416	555851	3938675	3043863
10km	50%	50000	2	337	4491108	507375	3936127	2987192
10km	50%	50000	2	302	4162688	492068	3621048	3008057
10km	50%	50000	2	305	4251220	500335	3675372	2877267
10km	50%	50000	2	259	4119100	473004	3613343	2923548
10km	50%	50000	2	308	4067340	514306	3519308	2822914
10km	50%	50000	2	321	4240352	484957	3696060	2869305
10km	50%	50000	2	265	3507497	408962	3059814	2468454
10km	50%	50000	2	247	4634703	548087	4030281	2830889
10km	50%	50000	2	294	4960714	501042	4381740	3491725
10km	50%	50000	2	205	4536131	530663	3947352	2706697
10km	50%	50000	2	223	4920591	582339	4274417	3361066
10km	50%	50000	2	273	4576213	516788	4017534	2775336
10km	50%	50000	2	404	3185972	395576	2776561	2227373
10km	50%	50000	2	249	5070604	568016	4454530	3201024
10km	50%	50000	2	300	4193955	532435	3605050	3360553
10km	50%	50000	2	323	4980689	555879	4384220	3406397
10km	50%	50000	2	360	4947725	562179	4326626	3211229
10km	50%	50000	2	225	4645759	526762	4064093	2863752
10km	50%	50000	2	322	3878334	475963	3368683	2609618
10km	50%	50000	2	404	3952412	495030	3419154	2877077
10km	50%	50000	2	291	4024540	489867	3470407	2730270
10km	50%	50000	2	305	4511435	544625	3927949	2798510
10km	50%	50000	2	362	4014457	494925	3474633	2795836
10km	50%	50000	2	228	4425855	526836	3860362	2960963
10km	50%	50000	2	238	4187596	428226	3730672	3172095
10km	50%	50000	2	280	5212746	509144	4650099	3115090
10km	50%	50000	2	452	5086752	516754	4520330	3199384
10km	50%	50000	2	387	3945876	470112	3432429	2745111
10km	50%	50000	2	315	4834063	552729	4218867	3606141
10km	50%	50000	2	289	4340567	532948	3741973	2916003
10km	50%	50000	2	305	4252766	479160	3740303	3260515
10km	50%	50000	2	258	3616150	455820	3112671	2395878
10km	50%	50000	2	305	4718057	489362	4183639	3275037
10km	50%	50000	2	222	4538477	508622	3974230	3059212
10km	50%	50000	2	271	3859870	458612	3356427	2706058
10km	50%	50000	2	367	3703727	453571	3211376	2809335
10km	50%	50000	2	234	3574410	424987	3100884	2352499
10km	50%	50000	2	299	4149944	491781	3608616	3048068
10km	50%	50000	2	274	3887862	492461	3361548	2752812
10km	50%	50000	2	240	4363772	518753	3796218	3211840
10km	50%	50000	2	331	3824132	463514	3306129	2761082
10km	50%	50000	2	265	5157063	578529	4503980	3082788
10km	50%	50000	2	288	5445179	551221	4818903	3195931
10km	50%	50000	2	326	5322686	555579	4716576	3597470
10km	50%	50000	2	367	4571970	530286	3954251	2568706
10km	50%	50000	2	262	4261636	465203	3747620	3033621
10km	50%	50000	2	326	5122079	563345	4525165	3492438
10km	50%	50000	2	234	4645588	555803	4049455	2743394
10km	50%	50000	2	294	4173783	459853	3683305	2756835
10km	50%	50000	2	312	3884707	458257	3376188	2775982
10km	50%	50000	2	220	4216325	501315	3672454	3051232
10km	50%	50000	2	338	4433526	523689	3850581	2749194
10km	50%	50000	2	240	4016745	480271	3488087	2850249
10km	50%	50000	2	199	4275441	507382	3689124	3312947
10km	50%	50000	2	202	4691066	507566	4131232	2907841
10km	50%	50000	2	274	5661409	643167	4960336	4070925
10km	50%	50000	2	232	4384307	463116	3884292	2989436
10km	50%	50000	2	199	3997113	460258	3489209	2753984
10km	50%	50000	2	394	5019643	515963	4447053	3418385
10km	50%	50000	2	278	4199606	468642	3667284	2712220
10km	50%	50000	2	269	4489297	493931	3937749	2946832
10km	50%	50000	2	265	5183283	603331	4525735	3489093
10km	50%	50000	2	324	4755128	560566	4136613	2721985
10km	50%	50000	2	356	5096453	504493	4545521	3549768
10km	50%	50000	2	254	6140398	642660	5450271	3627294
10km	50%	50000	2	257	4468990	528463	3899437	2924649
10km	50%	50000	2	190	3258016	396529	2819054	2664949
10km	50%	50000	2	263	4014122	461839	3497900	2615616
10km	50%	50000	2	313	4316696	500728	3759765	2683086
10km	50%	50000	2	294	3927733	475277	3406286	2612263
10km	50%	50000	2	241	5030655	524773	4451386	3172450
10km	50%	50000	2	196	3866686	480821	3344756	2772197
10km	50%	50000	2	274	3984838	478163	3468119	2688528
10km	50%	50000	2	314	4564113	529668	3994227	2991212
10km	50%	50000	2	267	4412683	526160	3842654	3215079
10km	50%	50000	2	248	4182414	457756	3666187	2713433
10km	50%	50000	2	322	3821381	451101	3314091	2223627
10km	50%	50000	2	238	5299131	593826	4634131	3898222
10km	50%	50000	2	297	4727217	553119	4121502	3035500
10km	50%	50000	2	298	3756259	480790	3225696	2877174
10km	50%	50000	2	404	5057372	577191	4423709	3769424
10km	50%	50000	2	266	3934482	448768	3403991	3090015
10km	50%	50000	2	265	4085886	479993	3566861	3077908
10km	50%	50000	2	261	5875255	569215	5233951	3376071
10km	50%	50000	2	197	3178504	420462	2718111	2683512
10km	50%	50000	2	286	4166789	506663	3599747	2871387
10km	50%	50000	2	276	4718190	513898	4151403	3481398
10km	50%	50000	2	210	4627239	550870	4006081	2997374
10km	50%	50000	2	266	4628387	508655	4069676	3098012
10km	50%	50000	2	287	4531973	511550	3983568	3374797
10km	50%	50000	2	271	4897295	589459	4208204	3030674
10km	50%	50000	2	316	4795805	558875	4201175	3468923
10km	50%	50000	2	237	3722902	429356	3255050	2390745
10km	50%	50000	2	182	3952118	466096	3441778	2628210
10km	50%	50000	2	205	4261742	527312	3694288	3333434
10km	50%	50000	2	322	4116993	487435	3581735	2794317
10km	50%	50000	2	191	3495212	429959	3033900	2492186
10km	50%	50000	2	281	4191128	496566	3643433	2989059
10km	50%	50000	2	226	4078056	496947	3544533	2465458
10km	50%	50000	2	280	3717811	490804	3187232	2578045
10km	50%	50000	2	279	4674186	532368	4094830	2780825
10km	50%	50000	2	286	4950461	588369	4298517	3355259
10km	50%	50000	2	226	4212343	509575	3664826	3008957
10km	50%	50000	2	256	4264333	480097	3756065	2992807
10km	50%	50000	2	303	4372333	513812	3808327	2789298
10km	50%	50000	2	254	3298452	397752	2867011	2344770
10km	50%	50000	2	423	5200976	551114	4581180	3547788
10km	50%	50000	2	332	4765820	559185	4150165	3125801
10km	50%	50000	2	240	3730393	436445	3231407	2428002
10km	50%	50000	2	225	5144493	512191	4579372	3070859
10km	50%	50000	2	389	3918372	468405	3412331	2687518
10km	50%	50000	2	241	4819869	475049	4295377	3141937
10km	50%	50000	2	300	3944864	448562	3448171	2813836
10km	50%	50000	2	273	4781471	514505	4214363	2807464
10km	50%	50000	2	354	6159787	686255	5414064	3803383
10km	50%	50000	2	351	4611995	546892	4018863	2751973
10km	50%	50000	2	240	4937274	567565	4323132	3179788
10km	50%	50000	2	224	4070179	445066	3589708	2475523
10km	50%	50000	2	247	4834049	493456	4273308	3101318
10km	50%	50000	2	238	3977729	480758	3468089	2499745
10km	50%	50000	2	216	4816938	579107	4180363	3201411
10km	50%	50000	2	331	5389506	577934	4770797	3236728
10km	50%	50000	2	317	5526514	610000	4865599	3694980
10km	50%	50000	2	290	5387089	544679	4787672	3387059
10km	50%	50000	2	241	4901588	528616	4328539	3056093
10km	50%	50000	2	296	4615842	543524	4006172	3043185
10km	50%	50000	2	354	5687945	577178	5046144	3677122
10km	50%	50000	2	330	4566704	563558	3934665	3170961
10km	50%	50000	2	279	4807574	557390	4191750	3274652
10km	50%	50000	2	358	4946024	513833	4394084	2868505
10km	50%	50000	2	316	4299919	511145	3748115	2904918
10km	50%	50000	2	262	5154418	524819	4579660	3127271
10km	50%	50000	2	275	3596421	451399	3085978	2550344
10km	50%	50000	2	313	4349128	498371	3794197	2907816
10km	50%	50000	2	237	3965349	486145	3450807	2616697
10km	50%	50000	2	262	2817386	369549	2425406	2014379
10km	50%	50000	2	264	4817897	525181	4246879	3169332
10km	50%	50000	2	285	4714282	506525	4168409	3182802
10km	50%	50000	2	360	4082011	489742	3519352	2482818
10km	50%	50000	2	428	5403047	627984	4704455	3446819
10km	50%	50000	2	282	4008827	490060	3469247	2513040
10km	50%	50000	2	270	5542057	580448	4907453	3106459
10km	50%	50000	2	282	4560550	514872	4004613	2651636
10km	50%	50000	2	249	3902582	483328	3361584	2553707
10km	50%	50000	2	254	4180094	490404	3646417	2889038
10km	50%	50000	2	239	4090363	478174	3575811	2761450
10km	50%	50000	2	375	4754721	498294	4189540	2984140
10km	50%	50000	2	258	3695215	458323	3206947	2534084
10km	50%	50000	2	317	3847898	454626	3358787	2364098
10km	50%	50000	2	214	4753903	604669	4063759	3581723
10km	50%	50000	2	236	3524101	422472	3069843	2483218
10km	50%	50000	2	227	4844226	541035	4248613	3444504
10km	50%	50000	2	247	3706710	440928	3221549	2484101
10km	50%	50000	2	316	3951867	482251	3436808	2643584
10km	50%	50000	2	390	6252060	639565	5539953	4332792
10km	50%	50000	2	335	4402800	537470	3813662	2849580
10km	50%	50000	2	310	5164599	523337	4585911	3024826
10km	50%	50000	2	459	4631395	542148	4051563	3210178
10km	50%	50000	2	390	3839075	452783	3344811	2704741
10km	50%	50000	2	301	3815824	484334	3286353	3074822
10km	50%	50000	2	256	5333199	554701	4735618	3535867
10km	50%	50000	2	299	5108103	527264	4492435	3356979
10km	50%	50000	2	315	5030794	565542	4422558	2990172
10km	50%	50000	2	259	4255469	460952	3738031	2922227
10km	50%	50000	2	196	3727350	450825	3214976	2507366
10km	50%	50000	2	304	4490544	530835	3908435	2988673
10km	50%	50000	2	349	5498062	553285	4883767	3628046
10km	50%	50000	2	314	4508672	525163	3914922	2991393
10km	50%	50000	2	212	4578377	541911	3992340	3128462
10km	50%	50000	2	243	3289014	410452	2841762	2562746
10km	50%	50000	2	216	4495905	497281	3958995	2940389
10km	50%	50000	2	318	3058404	385375	2596392	2573847
10km	50%	50000	2	276	3808348	463216	3295830	3041065
10km	50%	50000	2	356	5684618	638434	4988729	3737382
10km	50%	50000	2	327	4785249	493066	4253614	2961747
10km	50%	50000	2	307	3708119	442746	3228988	2557527
10km	50%	50000	2	276	5099917	601791	4455139	3318678
10km	50%	50000	2	279	3618255	443425	3149734	2278999
10km	50%	50000	2	233	4777808	534373	4164554	2743544
10km	50%	50000	2	196	3419580	452372	2927541	2646608
10km	50%	50000	2	249	4747306	565016	4119471	2780863
10km	50%	50000	2	281	4746909	503047	4186496	2824293
10km	50%	50000	2	388	6389038	632755	5684599	4213288
10km	50%	50000	2	272	4954668	538260	4370945	3189897
10km	50%	50000	2	200	3854614	485358	3332193	2918041
10km	50%	50000	2	367	4577807	539545	3991051	3696187
10km	50%	50000	2	329	5595312	565068	4976626	3502464
10km	50%	50000	2	336	4015866	454667	3510802	2616880
10km	50%	50000	2	228	4022888	509976	3468868	2723610
10km	50%	50000	2	323	5067023	539370	4473477	3411064
10km	50%	50000	2	260	4028008	455708	3535045	2573539
10km	50%	50000	2	315	3812949	461119	3304775	2834281
10km	50%	50000	2	351	3953382	443913	3468829	2388886
10km	50%	50000	2	257	5212790	505751	4658753	3401928
10km	50%	50000	2	195	5389591	598382	4731807	3477015
10km	50%	50000	2	280	5263477	561182	4637336	3306495
10km	50%	50000	2	244	3927078	452762	3439543	2780387
10km	50%	50000	2	313	4532201	506783	3955902	2732506
10km	50%	50000	2	337	3944081	482641	3418935	2870762
10km	50%	50000	2	127	2996356	372337	2588821	1942659
10km	50%	50000	2	275	4752935	500301	4212089	3009949
10km	50%	50000	2	333	3753433	454276	3242766	2655511
10km	50%	50000	2	332	3773585	460633	3286882	2723761
10km	50%	50000	2	264	4773672	502220	4238104	2972466
10km	50%	50000	2	190	3744598	461747	3241936	2633491
10km	50%	50000	2	345	4594217	528153	4001630	2781050
10km	50%	50000	2	276	4914293	532454	4315391	3087051
10km	50%	50000	2	241	4481641	506079	3925728	2547966
10km	50%	50000	2	320	4422056	521235	3827633	3290665
10km	50%	50000	2	317	6168798	644496	5453919	3805700
10km	50%	50000	2	271	4075130	484746	3533546	3133340
10km	50%	50000	2	264	3845503	460157	3345640	2377438
10km	50%	50000	2	298	6450889	629784	5747129	3537947
10km	50%	50000	2	225	3798884	498133	3266382	2988426
10km	50%	50000	2	255	4466812	528058	3885196	2817109
10km	50%	50000	2	289	5998449	651386	5277568	3582159
10km	50%	50000	2	302	5211883	592065	4570514	3260749
10km	50%	50000	2	315	5677611	599182	5010524	3480101
10km	50%	50000	2	270	4764801	553622	4156699	3024219
10km	50%	50000	2	218	3560991	439332	3088500	2695820
10km	50%	50000	2	302	5212173	590779	4574146	3647727
10km	50%	50000	2	305	3882694	491531	3341892	2437342
10km	50%	50000	2	370	3995931	485532	3463679	3021707
10km	50%	50000	2	263	4154797	499758	3613813	2846573
10km	50%	50000	2	219	3781001	468138	3275630	2820434
10km	50%	50000	2	189	3577893	430671	3107711	3055079
10km	50%	50000	2	370	6033885	635780	5337084	3522822
10km	50%	50000	2	257	5979197	670831	5270472	3599055
10km	50%	50000	2	316	5524217	578002	4895200	3190404
10km	50%	50000	2	218	4585858	520451	4026990	2876337
10km	50%	50000	2	449	4498379	485357	3966048	3208992
10km	50%	50000	2	219	3498769	393472	3067983	2362674
10km	50%	50000	2	253	3469913	420616	3012675	2345105
10km	50%	50000	2	316	4119941	516287	3569268	2860870
10km	50%	50000	2	207	4551915	523808	3980748	3132541
10km	50%	50000	2	306	4588052	542553	4005432	2920090
10km	50%	50000	2	458	4323256	434566	3850152	3042297
10km	50%	50000	2	320	3754037	471029	3249382	2607011
10km	50%	50000	2	378	4444474	540784	3826644	3170868
10km	50%	50000	2	252	4177741	550618	3594551	2881063
10km	50%	50000	2	278	5070674	570843	4458191	3189784
10km	50%	50000	2	272	4001735	488213	3449081	2596297
10km	50%	50000	2	266	4227707	528247	3647806	2780514
10km	50%	50000	2	305	4323793	508102	3766243	2512874
10km	50%	50000	2	256	4909493	574712	4292591	3013323
10km	50%	50000	2	270	3803416	461052	3289678	2852100
10km	50%	50000	2	360	4095157	490859	3564584	2638446
10km	50%	50000	2	294	3718545	466872	3209948	3033153
10km	50%	50000	2	309	4898964	533561	4327915	3478975
10km	50%	50000	2	410	4954168	571154	4317104	3545936
10km	50%	50000	2	329	5328674	606840	4643828	3266386
10km	50%	50000	2	259	3930230	472302	3414821	2703313
10km	50%	50000	2	206	4149054	507391	3597630	2963759
10km	50%	50000	2	292	4353128	521265	3773283	2947456
10km	50%	50000	2	258	3524543	450884	3042581	2535539
10km	50%	50000	2	246	5452435	644090	4735820	3666875
10km	50%	50000	2	330	4457250	538505	3875639	2773032
10km	50%	50000	2	268	4379400	522678	3801401	3180702
10km	50%	50000	2	326	4970901	507134	4396078	3246796
10km	50%	50000	2	226	3718658	485805	3181662	2583327
10km	50%	50000	2	255	4930894	565038	4295136	3204900
10km	50%	50000	2	347	4502632	526885	3905934	2745514
10km	50%	50000	2	318	4270347	511830	3717608	2566783
10km	50%	50000	2	223	3574360	436919	3087650	2468626
10km	50%	50000	2	333	3830587	485768	3308223	2932083
10km	50%	50000	2	269	4364848	499869	3839815	2837874
10km	50%	50000	2	307	4444624	514090	3880028	2829892
10km	50%	50000	2	277	4820355	551389	4214495	2956656
10km	50%	50000	2	335	5146010	561589	4515513	3250540
10km	50%	50000	2	207	3730697	480237	3206324	2719416
10km	50%	50000	2	303	4142052	507198	3601224	2889629
10km	50%	50000	2	329	5202408	525581	4632595	3384239
10km	50%	50000	2	291	3304167	413005	2838839	2303301
10km	50%	50000	2	284	4413685	526333	3838027	3303176
10km	50%	50000	2	349	5413781	548253	4828897	3555511
10km	50%	50000	2	322	4860729	581512	4237775	3142816
10km	50%	50000	2	255	4853759	550403	4259392	3032579
10km	50%	50000	2	223	4204409	481218	3671708	2853743
10km	50%	50000	2	397	4687145	520103	4129478	3300270
10km	50%	50000	2	270	3965051	469394	3438733	2667996
10km	50%	50000	2	214	3645124	409722	3205150	2453385
10km	50%	50000	2	325	5734045	615904	5056150	3797141
10km	50%	50000	2	402	5665219	564909	5054826	3222869
10km	50%	50000	2	312	5260487	541903	4662795	3278338
10km	50%	50000	2	271	4503174	537766	3929962	3655255
10km	50%	50000	2	326	4270034	493828	3707087	2980962
10km	50%	50000	2	361	4471460	511908	3909010	2724432
10km	50%	50000	2	261	3876638	465917	3379029	2345487
10km	50%	50000	2	210	3796656	499427	3262755	2627023
10km	50%	50000	2	315	5329985	597429	4685668	3628055
10km	50%	50000	2	182	3490672	411206	3041915	2345092
10km	50%	50000	2	288	4484070	530005	3891598	2992887
10km	50%	50000	2	254	4404995	506500	3851583	2609574
10km	50%	50000	2	331	5430771	558588	4816914	3451233
10km	50%	50000	2	246	5440948	579302	4797360	3259694
10km	50%	50000	2	340	4391035	507919	3820637	2960101
10km	50%	50000	2	265	4667082	577715	4009529	3660239
10km	50%	50000	2	463	4229093	480343	3704161	2573796
10km	50%	50000	2	229	4787147	564108	4171467	3147826
10km	50%	50000	2	204	4505543	500338	3954768	2778479
10km	50%	50000	2	287	5127814	526031	4557110	3364897
10km	50%	50000	2	207	3639015	414796	3194973	2647604
10km	50%	50000	2	297	4873710	526654	4290648	3258364
10km	50%	50000	2	226	5016823	620279	4329859	3395317
10km	50%	50000	2	281	4721931	544272	4099511	3296395
10km	50%	50000	2	306	4408934	485613	3870702	2682868
10km	50%	50000	2	266	3991643	446315	3504804	2604186
10km	50%	50000	2	287	5623248	584659	4952331	3792144
10km	50%	50000	2	271	4252841	501615	3709655	3174098
10km	50%	50000	2	209	4123815	466474	3611297	2578123
10km	50%	50000	2	264	4255091	476870	3726720	3115632
10km	50%	50000	2	314	4180280	485450	3655765	2671303
10km	50%	50000	2	198	4763228	589071	4134264	3025725
10km	50%	50000	2	231	5788635	612925	5083768	3416603
10km	50%	50000	2	241	4165926	506633	3622602	2514950
10km	50%	50000	2	215	4014052	446202	3529142	2455605
10km	50%	50000	2	232	3598377	442734	3129127	2545429
10km	50%	50000	2	374	5648709	630752	4969948	3771968
10km	50%	50000	2	359	4063869	499709	3534787	2752428
10km	50%	50000	2	279	4331499	548644	3736678	3213844
10km	50%	50000	2	337	5223761	589321	4589953	3225377
10km	50%	50000	2	297	4110899	478406	3588943	2868831
10km	50%	50000	2	255	3126448	372367	2720930	2603311
10km	50%	50000	2	248	4564911	514003	3996733	3327117
10km	50%	50000	2	375	4867489	519117	4302760	3975157
10km	50%	50000	2	278	4586384	493018	4045334	2828344
10km	50%	50000	2	197	4146469	459710	3628339	2743414
10km	50%	50000	2	202	3306529	422112	2859782	2467330
10km	50%	50000	2	222	5130775	559716	4497089	3074229
10km	50%	50000	2	356	4289239	471907	3741068	2875412
10km	50%	50000	2	276	4986215	601350	4324010	3103539
10km	50%	50000	2	372	4184763	492127	3619173	2859791
10km	50%	50000	2	294	4755123	519491	4190660	3145921
10km	50%	50000	2	225	4401421	518311	3831239	2793372
10km	50%	50000	2	241	4089807	483940	3551459	2879217
10km	50%	50000	2	238	4372667	539657	3777695	2703800
10km	50%	50000	2	242	4035187	473445	3519899	2774829
10km	50%	50000	2	294	4627287	522124	4051827	2754446
10km	50%	50000	2	265	4958745	539289	4378888	3291098
10km	50%	50000	2	246	5035796	573290	4406464	3405441
10km	50%	50000	2	376	6451077	729425	5662288	4207931
10km	50%	50000	2	363	4172469	464145	3672914	2867602
10km	50%	50000	2	216	5144043	542350	4568224	2994977
10km	50%	50000	2	314	4752268	545561	4160278	2850603
10km	50%	50000	2	290	5405867	594194	4759013	3475865
10km	50%	50000	2	280	4312314	478154	3790074	2673064
10km	50%	50000	2	612	4235254	498242	3690024	3201054
10km	50%	50000	2	320	4384001	525038	3801383	2802308
10km	50%	50000	2	207	4365145	503560	3809968	2640333
10km	50%	50000	2	229	3045568	371267	2647637	2307275
10km	50%	50000	2	249	5406022	581427	4752444	3490089
10km	50%	50000	2	267	4197330	448828	3700222	2813835
10km	50%	50000	2	216	3782493	450249	3284136	2413804
10km	50%	50000	2	315	5813153	586801	5172426	3729596
10km	50%	50000	2	233	5592360	592037	4958226	3671270
10km	50%	50000	2	239	4198988	479993	3683085	2793224
10km	50%	50000	2	285	4602177	526001	4039900	3083005
10km	50%	50000	2	234	4338965	505676	3798277	2943414
10km	50%	50000	2	264	5928617	630066	5234798	3652801
10km	50%	50000	2	385	4072796	451198	3575880	2689563
10km	50%	50000	2	164	3165339	385879	2753753	2247150
10km	50%	50000	2	199	4290203	498198	3748096	3268614
10km	50%	50000	2	244	3960460	454163	3452731	2636954
10km	50%	50000	2	247	4915340	527749	4341096	3036501
10km	50%	50000	2	391	5197290	595789	4556817	3563800
10km	50%	50000	2	303	4267210	523566	3695904	3167195
10km	50%	50000	2	267	5198798	573497	4560299	3486028
10km	50%	50000	2	332	4160238	487851	3634180	2409146
10km	50%	50000	2	245	3418499	415822	2967003	2767869
10km	50%	50000	2	388	3576600	440317	3093405	2863607
10km	50%	50000	2	230	3717759	442275	3227193	2297007
10km	50%	50000	2	238	4639576	532156	4057226	3239358
10km	50%	50000	2	278	4052072	512045	3485021	2929199
10km	50%	50000	2	259	3673607	453131	3191561	2724214
10km	50%	50000	2	215	3503651	430465	3030761	2626402
10km	50%	50000	2	259	5141291	540228	4529096	3273818
10km	50%	50000	2	314	3935165	474922	3405938	2452954
10km	50%	50000	2	269	4768883	493010	4243904	2931281
10km	50%	50000	2	238	4247011	510054	3692716	2831421
10km	50%	50000	2	254	4027109	477267	3500503	2537108
10km	50%	50000	2	333	3717536	442413	3230057	2871031
10km	50%	50000	2	338	3697573	440132	3217378	2486001
10km	50%	50000	2	246	4809972	555798	4199496	3337536
10km	50%	50000	2	382	5168862	527097	4600001	3248856
10km	50%	50000	2	280	4285362	496385	3748341	2676030
10km	50%	50000	2	296	4384390	506208	3808627	2780031
10km	50%	50000	2	275	4585017	560003	3957207	3292488
10km	50%	50000	2	265	3635900	470239	3135024	2306220
10km	50%	50000	2	302	5061754	567395	4401141	3204592
10km	50%	50000	2	240	4140401	511604	3567997	2826205
10km	50%	50000	2	276	4420759	525396	3846094	2911471
10km	50%	50000	2	264	4162227	478575	3640207	2751069
10km	50%	50000	2	376	4934125	583063	4277608	3531812
10km	50%	50000	2	241	3947020	475817	3435550	2592144
10km	50%	50000	2	250	3493976	440512	3006206	2447218
10km	50%	50000	2	216	4397746	533164	3785585	3388545
10km	50%	50000	2	239	4373061	496406	3830704	2678207
10km	50%	50000	2	396	5701778	639031	5003164	3767046
10km	50%	50000	2	304	3784509	467213	3281830	2480579
10km	50%	50000	2	362	5619848	593479	4952572	3868166
10km	50%	50000	2	321	5318643	577304	4684704	3787370
10km	50%	50000	2	296	4919008	558939	4309828	3016895
10km	50%	50000	2	225	4056609	525572	3480430	3050988
10km	50%	50000	2	252	4122830	481998	3579057	2643195
10km	50%	50000	2	276	5602134	576931	4973399	3463539
10km	50%	50000	2	212	4741272	547745	4146402	2887401
10km	50%	50000	2	244	3645641	444549	3176114	2493719
10km	50%	50000	2	352	4449754	542154	3868677	3239760
10km	50%	50000	2	311	4638603	521084	4069344	2970285
10km	50%	50000	2	195	4245298	429542	3784971	2807660
10km	50%	50000	2	308	5307255	573420	4681816	3219409
10km	50%	50000	2	220	3341651	398600	2921926	2341858
10km	50%	50000	2	351	4414970	517377	3862735	3043101
10km	50%	50000	2	342	3901196	454997	3393943	2713321
10km	50%	50000	2	190	4102904	487292	3574551	2641234
10km	50%	50000	2	334	4765368	494477	4219313	2892040
10km	50%	50000	2	297	5441711	587899	4803569	3237362
10km	50%	50000	2	311	4502801	505600	3953163	3057994
10km	50%	50000	2	218	4121156	509839	3569914	2678883
10km	50%	50000	2	243	4083507	484685	3552453	2576459
10km	50%	50000	2	279	4670338	535189	4094500	3037108
10km	50%	50000	2	286	4597191	524298	4028041	3134833
10km	50%	50000	2	261	4805166	511591	4233744	3489602
10km	50%	50000	2	386	3868506	466744	3355681	2607627
10km	50%	50000	2	184	3248223	400676	2812893	2402094
10km	50%	50000	2	276	4919008	590483	4240840	3368203
10km	50%	50000	2	364	4347133	519956	3754798	3134618
10km	50%	50000	2	434	4721799	530599	4144725	3282764
10km	50%	50000	2	313	4414749	487923	3860766	3025182
10km	50%	50000	2	256	4533363	527542	3954836	2787757
10km	50%	50000	2	233	5199920	561752	4571972	2956526
10km	50%	50000	2	231	3856524	474175	3329206	2778906
10km	50%	50000	2	315	5790124	520587	5212060	3359423
10km	50%	50000	2	312	4385934	500570	3846782	3168978
10km	50%	50000	2	266	5149635	569217	4528352	3296142
10km	50%	50000	2	254	5206821	523415	4638745	3262521
10km	50%	50000	2	289	3767839	454429	3271920	2713551
10km	50%	50000	2	443	5986420	604703	5338713	3883400
10km	50%	50000	2	296	4825081	557052	4224895	3285364
10km	50%	50000	2	504	5232169	569307	4595576	3168558
10km	50%	50000	2	333	5207549	600339	4543888	3274302
10km	50%	50000	2	232	4061285	466802	3548181	2465774
10km	50%	50000	2	323	5092963	529146	4505528	3665936
10km	50%	50000	2	279	3813273	436359	3331212	2555444
10km	50%	50000	2	291	4442024	518781	3875448	2502222
10km	50%	50000	2	309	5643700	594860	4991316	3553340
10km	50%	50000	2	307	4787477	570357	4174743	3333853
10km	50%	50000	2	208	3956348	464771	3449311	2733363
10km	50%	50000	2	319	4736986	506017	4166849	3177862
10km	50%	50000	2	207	4333301	521338	3775163	2680571
10km	50%	50000	2	297	5041011	643471	4350217	3254910
10km	50%	50000	2	274	4447092	513964	3883822	3042558
10km	50%	50000	2	281	5570825	548385	4971645	3305763
10km	50%	50000	2	327	4154765	511781	3605716	3191555
10km	50%	50000	2	217	5012863	555772	4390721	3888668
10km	50%	50000	2	258	5508999	568695	4866804	3532071
10km	50%	50000	2	266	5356519	534874	4764057	3511996
10km	50%	50000	2	226	4205551	514752	3651819	2886947
10km	50%	50000	2	276	5815830	641680	5085786	3634492
10km	50%	50000	2	269	4311295	507879	3753158	2730800
10km	50%	50000	2	371	4407548	508912	3867017	2736215
10km	50%	50000	2	231	4142611	477409	3594918	2804436
10km	50%	50000	2	265	4808832	546544	4217603	3224117
10km	50%	50000	2	292	5800015	615986	5122739	3736278
10km	50%	50000	2	264	5153071	563671	4529845	3077327
10km	50%	50000	2	206	3579607	446327	3103350	2437793
10km	50%	50000	2	204	3836329	466213	3329852	2537847
10km	50%	50000	2	296	3900074	452342	3361625	2804097
10km	50%	50000	2	334	3905015	436859	3403714	2974656
10km	50%	50000	2	294	4207745	484367	3674096	3118063
10km	50%	50000	2	204	4529611	544179	3919785	3166013
10km	50%	50000	2	253	4451693	496793	3885633	3280752
10km	50%	50000	2	304	4898911	548116	4289374	3322725
10km	50%	50000	2	186	3776613	474375	3261569	2753994
10km	50%	50000	2	228	3827282	466977	3307827	2371134
10km	50%	50000	2	220	3983327	477368	3462221	2677601
10km	50%	50000	2	267	4711736	535411	4130662	3558125
10km	50%	50000	2	314	4637363	560057	3996365	3130023
10km	50%	50000	2	426	4359475	508402	3808079	3292994
10km	50%	50000	2	248	3643512	449409	3163917	3005842
10km	50%	50000	2	231	3699049	440034	3223962	2532569
10km	50%	50000	2	300	3509044	460097	3007325	2630915
10km	50%	50000	2	241	5137798	577105	4502803	3204398
10km	50%	50000	2	204	3742848	456858	3244801	2883248
10km	50%	50000	2	243	3569147	420183	3113196	2405370
10km	50%	50000	2	223	5024977	545834	4415936	3168586
10km	50%	50000	2	364	3569044	454057	3056146	2788153
10km	50%	50000	2	359	5426636	624484	4731716	3445234
10km	50%	50000	2	340	4204526	510390	3653014	2841902
10km	50%	50000	2	196	4034397	470508	3496399	2964892
10km	50%	50000	2	312	3828926	453170	3350251	2413582
10km	50%	50000	2	244	4688424	539042	4104278	2962648
10km	50%	50000	2	201	3556706	416859	3100618	2348093
10km	50%	50000	2	289	4000532	483243	3477097	2868672
10km	50%	50000	2	238	4185288	544731	3600276	3334541
10km	50%	50000	2	286	4070183	485982	3543048	2558574
10km	50%	50000	2	284	5505724	586130	4874003	3982133
10km	50%	50000	2	286	4168882	515977	3617071	2723077
10km	50%	50000	2	261	3613132	458703	3106512	2591927
10km	50%	50000	2	209	3595680	431760	3140876	2426361
10km	50%	50000	2	354	5138030	573621	4514170	3719896
10km	50%	50000	2	382	4874596	528516	4290867	3708146
10km	50%	50000	2	282	5615720	598047	4980270	3769473
10km	50%	50000	2	399	4863539	516467	4272845	3189163
10km	50%	50000	2	470	3780620	460543	3277488	2395045
10km	50%	50000	2	266	3791533	450151	3305535	2534087
10km	50%	50000	2	360	4627542	581996	3999051	3019067
10km	50%	50000	2	214	3763005	435217	3268192	2277213
10km	50%	50000	2	273	5660804	566940	5041770	3646047
10km	50%	50000	2	236	5833691	606857	5171679	3477338
10km	50%	50000	2	345	4299300	448025	3805385	3152964
10km	50%	50000	2	302	5606509	615907	4932662	3670947
10km	50%	50000	2	249	4047847	481867	3513559	2806449
10km	50%	50000	2	420	4731241	558044	4133870	3111326
10km	50%	50000	2	527	4832827	488174	4273326	2872947
10km	50%	50000	2	295	5360522	555074	4754181	3526012
10km	50%	50000	2	293	4058034	508974	3495808	2823472
10km	50%	50000	2	312	4258230	506152	3704497	2925912
10km	50%	50000	2	321	4988932	565360	4380734	3286050
10km	50%	50000	2	213	5166908	549478	4573917	3700036
10km	50%	50000	2	223	3681631	437900	3178827	2626425
10km	50%	50000	2	256	3655438	440643	3179147	2482217
10km	50%	50000	2	228	4322610	490838	3777831	2489243
10km	50%	50000	2	255	4164502	548785	3570236	3194420
10km	50%	50000	2	264	4027175	485210	3474151	2592659
10km	50%	50000	2	262	3873127	461722	3347737	2661310
10km	50%	50000	2	246	4441394	499315	3896824	2709775
10km	50%	50000	2	454	4738563	544472	4136211	3457016
10km	50%	50000	2	250	3420756	435977	2939485	2509561
10km	50%	50000	2	298	4992062	511374	4411888	2908748
10km	50%	50000	2	337	5399271	550180	4813578	3324329
10km	50%	50000	2	317	5700758	620237	5020543	3884461
10km	50%	50000	2	291	4059978	417268	3596967	2710698
10km	50%	50000	2	304	4967093	511747	4416449	3204545
10km	50%	50000	2	212	4788810	539762	4210514	3117995
10km	50%	50000	2	259	5513392	574017	4880815	3205436
10km	50%	50000	2	356	4300789	492118	3742383	3042277
10km	50%	50000	2	403	3468407	425909	2998008	2453525
10km	50%	50000	2	275	5614737	557105	4999442	3383022
10km	50%	50000	2	200	4258234	516139	3685352	2873649
10km	50%	50000	2	341	3844585	447157	3355063	2610895
10km	50%	50000	2	229	3724075	436002	3266058	2456497
10km	50%	50000	2	266	4301530	510336	3739833	3037495
10km	50%	50000	2	342	4473306	512002	3919388	3183884
10km	50%	50000	2	255	3935947	478632	3415634	3326215
10km	50%	50000	2	207	4909752	516821	4342676	3462421
10km	50%	50000	2	237	3928926	464519	3424895	2983130
10km	50%	50000	2	366	5769818	638218	5078184	4320346
10km	50%	50000	2	389	5969424	620862	5287795	3644250
10km	50%	50000	2	243	4185829	501900	3641114	2690823
10km	50%	50000	2	301	4379380	512414	3821698	2587639
10km	50%	50000	2	263	4103885	447054	3620602	2723744
10km	50%	50000	2	213	4325174	519069	3774408	2853251
10km	50%	50000	2	272	4549498	502775	3987299	2818535
10km	50%	50000	2	228	4736766	560469	4140980	3060679
10km	50%	50000	2	331	5570802	670094	4833612	4186582
10km	50%	50000	2	317	5493878	521616	4933977	3210437
10km	50%	50000	2	231	4578128	523220	4014574	3195548
10km	50%	50000	2	289	5549638	610473	4880228	3498429
10km	50%	50000	2	276	5139590	561907	4531563	3151522
10km	50%	50000	2	330	4444806	453190	3959321	3258019
10km	50%	50000	2	247	4531290	509653	3966642	2880893
10km	50%	50000	2	254	3794325	490156	3259369	2809674
10km	50%	50000	2	292	5715779	610927	5045815	3584626
10km	50%	50000	2	273	3991013	511289	3433062	3056104
10km	50%	50000	2	327	4284245	503655	3734264	2747153
10km	50%	50000	2	234	4085368	482626	3550662	2766210
10km	50%	50000	2	439	4895010	541434	4304591	2909550
10km	50%	50000	2	260	4250887	482085	3729828	2747977
10km	50%	50000	2	305	4309419	449037	3821433	2905195
10km	50%	50000	2	306	4902809	540711	4297561	3294161
10km	50%	50000	2	239	5073126	571480	4445953	3206789
10km	50%	50000	2	324	4114070	473755	3579442	2934839
10km	50%	50000	2	260	4325380	513966	3762912	2828411
10km	50%	50000	2	358	5344249	535619	4766789	3160149
10km	50%	50000	2	247	4308350	499379	3777015	2953275
10km	50%	50000	2	264	4503272	505839	3954702	2983179
10km	50%	50000	2	301	5554106	588621	4918111	3975574
10km	50%	50000	2	252	3851501	452268	3378561	2852433
10km	50%	50000	2	229	3978816	467590	3466474	3017077
10km	50%	50000	2	295	3940107	452947	3455598	2521311
10km	50%	50000	2	244	4249414	495888	3688383	2951295
10km	50%	50000	2	209	4590248	562378	3996280	3010907
10km	50%	50000	2	303	4838806	479289	4309392	3334710
10km	50%	50000	2	313	4604261	506608	4056695	2662492
10km	50%	50000	2	352	3685643	457099	3186117	2487671
10km	50%	50000	2	278	5119174	542484	4505533	3001741
10km	50%	50000	2	231	3987673	471529	3469413	2807759
10km	50%	50000	2	393	4741996	553139	4140436	3109067
10km	50%	50000	2	259	4310646	516381	3766909	2803297
10km	50%	50000	2	346	5315315	532591	4719767	3209825
10km	50%	50000	2	245	4539648	543634	3943387	3220604
10km	50%	50000	2	231	3725912	457950	3241777	2757739
10km	50%	50000	2	313	4916403	522758	4340853	2953411
10km	50%	50000	2	254	4798167	554645	4182667	3781204
10km	50%	50000	2	314	4142516	495231	3613476	2621190
10km	50%	50000	2	322	5507796	583877	4861737	3667342
10km	50%	50000	2	264	4557838	559233	3958916	2804852
10km	50%	50000	2	290	4771068	583655	4148760	3299375
10km	50%	50000	2	320	4197348	505698	3633474	2568050
10km	50%	50000	2	268	4807664	490472	4254895	3402902
10km	50%	50000	2	249	4490737	531401	3922969	2759046
10km	50%	50000	2	293	4980842	550064	4366443	3417234
10km	50%	50000	2	269	3761638	475099	3222514	2704439
10km	50%	50000	2	282	4067872	514043	3520668	2640170
10km	50%	50000	2	286	5681688	596116	5023288	3729993
10km	50%	50000	2	306	3659966	435551	3190927	2614875
10km	50%	50000	2	376	4161173	491504	3640728	3315411
10km	50%	50000	2	313	4483716	499353	3956924	2614302
10km	50%	50000	2	201	4458383	473247	3962760	2938035
10km	50%	50000	2	293	4203832	475957	3675289	2870863
10km	50%	50000	2	275	3427901	442492	2956931	2460838
10km	50%	50000	2	259	5026490	534047	4449190	3518497
10km	50%	50000	2	282	4277094	469224	3754179	2875321
10km	50%	50000	2	289	4803288	514810	4246837	3267902
10km	50%	50000	2	305	4181196	512808	3620379	3520760
10km	50%	50000	2	236	4063648	478465	3554695	3025756
10km	50%	50000	2	388	3853112	493369	3322384	2476729
10km	50%	50000	2	324	3735083	469004	3210893	2577992
10km	50%	50000	2	270	4119813	490621	3582704	2749298
10km	50%	50000	2	255	3900182	467444	3398266	2514613
10km	50%	50000	2	203	3375077	452469	2886006	2581798
10km	50%	50000	2	209	4660395	537064	4080639	3354907
10km	50%	50000	2	287	4955254	513929	4377197	3410955
10km	50%	50000	2	277	5077328	523385	4504797	3129498
10km	50%	50000	2	401	4451725	515706	3867485	3032648
10km	50%	50000	2	226	4309605	497343	3774427	3233471
10km	50%	50000	2	227	3943009	474928	3397485	2585491
10km	50%	50000	2	245	4730556	535554	4144664	2956735
10km	50%	50000	2	270	4891085	499678	4359521	3196096
10km	50%	50000	2	292	4915561	545312	4335455	2925634
10km	50%	50000	2	343	4236293	514094	3669187	2959190
10km	50%	50000	2	205	4228988	505124	3682784	2864949
10km	50%	50000	2	239	3650881	432506	3186410	2391157
10km	50%	50000	2	228	4008705	468929	3476810	2534127
10km	50%	50000	2	335	4247808	505337	3698908	3343146
10km	50%	50000	2	318	4225227	463081	3728539	3112313
10km	50%	50000	2	293	4665949	504771	4090101	2969296
10km	50%	50000	2	249	5521750	546300	4923384	3402773
10km	50%	50000	2	250	3707622	484114	3193258	2698802
10km	50%	50000	2	227	4868985	565662	4260987	3073829
10km	50%	50000	2	269	3582546	418267	3128735	2405706
10km	50%	50000	2	244	4375331	501350	3831220	2949008
10km	50%	50000	2	365	3782284	446887	3307103	2599041
10km	50%	50000	2	244	4044167	474813	3513817	2706043
10km	50%	50000	2	355	4076465	488221	3525392	2799997
10km	50%	50000	2	305	5862579	606003	5212826	3508871
10km	50%	50000	2	210	4890548	579068	4273315	3584773
10km	50%	50000	2	273	4529978	542185	3931869	2844409
10km	50%	50000	2	267	3587311	408647	3121635	2635553
10km	50%	50000	2	373	4284910	511136	3734150	2928792
10km	50%	50000	2	291	4265029	535818	3702176	2725308
10km	50%	50000	2	282	3924408	466071	3392048	2522271
10km	50%	50000	2	290	4917839	588181	4276707	3308959
10km	50%	50000	2	227	4102486	468458	3592587	2520420
10km	50%	50000	2	230	4677777	499182	4139615	3023001
10km	50%	50000	2	234	5418197	578236	4792212	3337231
10km	50%	50000	2	323	5489822	567026	4853871	3444636
10km	50%	50000	2	285	4039682	453576	3539613	2859971
10km	50%	50000	2	250	3645660	430856	3167156	2747120
10km	50%	50000	2	271	4903561	555621	4309119	2961806
10km	50%	50000	2	271	4013663	479973	3503298	2629288
10km	50%	50000	2	245	3865222	466770	3364918	2642842
10km	50%	50000	2	278	4571865	518255	4006643	3535842
10km	50%	50000	2	338	5122831	513736	4556429	3128527
10km	50%	50000	2	312	4545782	554621	3925198	2828830
10km	50%	50000	2	252	4472201	540074	3888874	2837609
10km	50%	50000	2	222	3451185	421983	3004325	2446014
10km	50%	50000	2	258	6368137	679739	5642754	3834725
10km	50%	50000	2	198	4211517	493538	3672744	2961758
10km	50%	50000	2	340	5957083	596107	5298071	3636811
10km	50%	50000	2	265	4454484	473591	3924299	2861422
10km	50%	50000	2	274	5315066	602675	4672748	3452766
10km	50%	50000	2	253	4796117	551683	4187797	3120359
10km	50%	50000	2	261	4410680	513991	3848689	3106579
10km	50%	50000	2	231	4284120	514472	3742854	3004986
10km	50%	50000	2	280	4479402	500577	3929596	3616624
10km	50%	50000	2	375	3797389	448445	3304589	2821436
10km	50%	50000	2	318	4579097	536635	3998206	3123078
10km	50%	50000	2	240	5315808	559898	4699029	3148175
10km	50%	50000	2	235	5518875	578793	4887714	3363502
10km	50%	50000	2	243	5339420	565504	4711603	3503019
10km	50%	50000	2	292	4324621	487430	3797364	3070147
10km	50%	50000	2	359	4145515	487397	3604058	2929239
10km	50%	50000	2	339	4819441	496476	4277249	3168136
10km	50%	50000	2	335	4223387	542548	3620795	3068477
10km	50%	50000	2	285	4271633	477787	3747150	2668158
10km	50%	50000	2	319	4139890	479909	3584744	2764402
10km	50%	50000	2	306	5192652	545669	4602407	3788425
10km	50%	50000	2	264	3780019	448354	3259627	2469161
10km	50%	50000	2	258	4158387	464532	3653488	2843620
10km	50%	50000	2	204	3238860	414093	2764823	2505577
10km	50%	50000	2	316	4066679	516028	3496202	2714657
10km	50%	50000	2	318	4812187	526640	4225264	3247522
10km	50%	50000	2	327	5604181	602509	4922467	3685192
10km	50%	50000	2	287	4246189	554137	3643023	3032316
10km	50%	50000	2	264	5329137	538169	4746278	3786364
10km	50%	50000	2	310	4443914	475689	3924746	3391390
10km	50%	50000	2	240	4832748	501536	4272755	2987724
10km	50%	50000	2	365	5577902	600992	4917647	3323868
10km	50%	50000	2	327	4051819	480412	3523848	2802838
10km	50%	50000	2	216	4970548	505581	4406031	3397306
10km	50%	50000	2	280	5065931	552456	4467706	3133387
10km	50%	50000	2	278	4291345	526958	3732339	3311535
10km	50%	50000	2	273	4857030	533935	4273132	3475538
10km	50%	50000	2	261	4895881	520192	4345117	2909609
10km	50%	50000	2	391	4245122	486502	3721058	2858675
10km	50%	50000	2	210	4019756	494673	3481243	2452409
10km	50%	50000	2	261	4656527	554036	4053470	2870774
10km	50%	50000	2	289	4201998	514287	3625515	3245093
10km	50%	50000	2	349	4886022	572483	4268029	3549569
10km	50%	50000	2	415	3726955	443410	3261969	2565928
10km	50%	50000	2	254	3666972	441003	3178499	2380181
10km	50%	50000	2	308	3680196	456853	3156909	3012022
10km	50%	50000	2	176	3647632	443809	3161328	2435878
10km	50%	50000	2	294	4678906	563975	4064022	2987382
10km	50%	50000	2	224	3695513	460898	3196656	2613911
10km	50%	50000	2	323	5779803	588298	5144543	3293898
10km	50%	50000	2	214	4069292	505465	3507607	3120202
10km	50%	50000	2	338	3424265	419713	2969308	2526829
10km	50%	50000	2	316	4263066	472694	3761678	2748432
10km	50%	50000	2	282	5504724	528359	4924283	3367544
10km	50%	50000	2	325	4650166	536775	4065032	2748935
10km	50%	50000	2	325	3848509	461461	3346461	2373611
10km	50%	50000	2	340	4217763	479169	3698517	2700254
10km	50%	50000	2	310	5485893	553004	4877983	3281385
10km	50%	50000	2	238	3866408	433967	3403561	2574114
10km	50%	50000	2	358	5416030	587572	4769749	3420262
10km	50%	50000	2	279	4812160	548660	4219285	3272275
10km	50%	50000	2	312	5688615	566703	5084486	3671541
10km	50%	50000	2	348	5559431	578369	4933016	3019898
10km	50%	50000	2	300	4248194	525867	3681477	2848198
10km	50%	50000	2	255	4724100	522815	4164450	3032593
10km	50%	50000	2	223	4396587	510642	3837423	2661096
10km	50%	50000	2	407	4991747	589702	4344652	3064090
10km	50%	50000	2	357	3813226	480878	3305291	2516195
10km	50%	50000	2	267	6141921	651170	5434900	3571962
10km	50%	50000	2	340	4133610	491574	3606935	2684020
10km	50%	50000	2	272	3562692	429912	3075799	2661198
10km	50%	50000	2	193	3258754	387720	2838896	2474341
10km	50%	50000	2	190	4362593	525649	3795411	2925276
10km	50%	50000	2	239	4038575	480074	3524419	2737298
10km	50%	50000	2	272	3762947	444431	3251634	2462220
10km	50%	50000	2	256	4254467	517339	3686161	2918627
10km	50%	50000	2	270	4525122	534915	3940015	3107095
10km	50%	50000	2	346	3384061	442872	2909240	2388196
10km	50%	50000	2	261	4560134	537752	3965461	3354497
10km	50%	50000	2	261	4840328	538711	4265832	3468126
10km	50%	50000	2	294	4876519	563949	4265119	3393109
10km	50%	50000	2	269	4370169	535305	3781464	2888858
10km	50%	50000	2	320	4106477	501967	3552704	2815112
10km	50%	50000	2	278	5340817	634434	4623052	3356724
10km	50%	50000	2	230	3371638	410750	2938240	2472870
10km	50%	50000	2	294	4101721	495267	3559099	2710312
10km	50%	50000	2	258	4034690	490353	3518105	2841766
10km	50%	50000	2	261	5512967	602257	4843193	3610022
10km	50%	50000	2	226	3521742	449567	3038309	2331280
10km	50%	50000	2	241	3712207	413476	3265089	2808789
10km	50%	50000	2	256	4455495	532618	3883386	3104862
10km	50%	50000	2	252	3918301	469778	3393640	2506981
10km	50%	50000	2	301	3640898	468717	3121029	3156474
10km	50%	50000	2	298	3960277	453615	3461439	3181333
10km	50%	50000	2	280	3999449	462657	3500390	2583914
10km	50%	50000	2	334	4385768	496931	3855403	2782822
10km	50%	50000	2	333	3481052	434900	3008861	2491918
10km	50%	50000	2	278	3944203	455480	3431146	2679077
10km	50%	50000	2	268	4710511	560323	4093561	2934617
10km	50%	50000	2	230	4174185	500311	3638058	2783835
10km	50%	50000	2	390	4779567	560505	4171682	2838225
10km	50%	50000	2	202	3570745	428318	3100041	2210826
10km	50%	50000	2	247	4067603	475849	3554672	2495638
10km	50%	50000	2	306	5152057	625995	4481801	3042934
10km	50%	50000	2	412	4760059	517581	4171605	2873083
10km	50%	50000	2	303	4668229	530542	4097634	2834132
10km	50%	50000	2	379	4294890	496858	3752960	2904267
10km	50%	50000	2	211	4567184	508535	4012775	2822726
10km	50%	50000	2	224	4241987	525873	3671095	2572000
10km	50%	50000	2	245	4403204	517611	3830451	3015994
10km	50%	50000	2	250	4998868	523861	4403877	2992021
10km	50%	50000	2	264	5604801	611390	4942017	3516963
10km	50%	50000	2	305	3810036	433043	3335544	2331602
10km	50%	50000	2	289	4159930	465337	3654828	2591025
10km	50%	50000	2	250	3936950	473133	3414849	2377993
10km	50%	50000	2	317	5489690	535082	4890775	3267562
10km	50%	50000	2	251	4675694	502775	4111446	3574280
10km	50%	50000	2	264	4139204	506996	3581103	2866918
10km	50%	50000	2	334	4354205	515097	3803815	2729483
10km	50%	50000	2	349	5066683	523022	4475540	3680724
10km	50%	50000	2	208	3944197	467732	3434449	2383328
10km	50%	50000	2	311	4565186	540824	3973556	3007117
10km	50%	50000	2	371	6180649	651957	5471456	4043956
10km	50%	50000	2	241	4162922	531785	3579267	2954405
10km	50%	50000	2	198	4256826	506215	3689635	2919408
10km	50%	50000	2	307	4588068	502944	4036636	3245465
10km	50%	50000	2	248	4434812	505954	3884569	3005959
10km	50%	50000	2	287	4476551	510546	3931551	2863641
10km	50%	50000	2	256	3734421	446223	3259934	2738617
10km	50%	50000	2	318	4614009	477720	4090592	2727246
10km	50%	50000	2	370	4778253	499600	4240537	3348364
10km	50%	50000	2	235	4417702	498084	3870991	3005751
10km	50%	50000	2	263	4825051	575266	4197483	3141911
10km	50%	50000	2	247	4528186	530054	3951113	2882057
10km	50%	50000	2	456	4074152	484529	3549136	2805585
10km	50%	50000	2	241	4539762	508206	3979406	3151662
10km	50%	50000	2	264	6116440	645902	5418174	4097367
10km	50%	50000	2	316	4426435	512097	3866501	2838209
10km	50%	50000	2	240	4025938	482497	3496131	2970432
10km	50%	50000	2	293	4568595	537738	3973628	2706542
10km	50%	50000	2	218	3719898	425173	3258845	2347601
10km	50%	50000	2	245	4619511	569611	3987474	3627160
10km	50%	50000	2	302	4323388	506808	3767013	2957518
10km	50%	50000	2	232	4072299	473139	3539731	2387237
10km	50%	50000	2	249	4276151	483134	3745082	2592739
10km	50%	50000	2	393	4331619	502935	3758226	2935508
10km	50%	50000	2	249	3266059	441515	2783540	2764012
10km	50%	50000	2	290	3795567	464986	3278923	2653136
10km	50%	50000	2	274	4325152	472303	3812652	2719544
10km	50%	50000	2	249	3952860	465780	3441300	2904810
10km	50%	50000	2	445	5609161	541918	4995747	3503783
10km	50%	50000	2	302	3584868	448568	3107584	2416087
10km	50%	50000	2	269	5608147	630801	4904561	3990111
10km	50%	50000	2	315	4180273	502097	3616336	3306983
10km	50%	50000	2	266	4455879	507290	3898481	2978461
10km	50%	50000	2	270	4695284	550284	4092702	3155211
10km	50%	50000	2	280	4332458	548863	3750525	3241604
10km	50%	50000	2	379	4302918	509498	3749988	2838143
10km	50%	50000	2	352	4614738	559803	4004353	2847553
10km	50%	50000	2	282	4127158	526290	3545009	2801348
10km	50%	50000	2	246	3887396	417606	3428210	2684574
10km	50%	50000	2	280	5514625	631204	4808807	3558614
10km	50%	50000	2	179	3969369	486796	3441922	2634529
10km	50%	50000	2	245	4658762	515833	4085525	3185163
10km	50%	50000	2	405	5673049	559273	5062638	3717536
10km	50%	50000	2	275	3482949	428865	2995875	2484236
10km	50%	50000	2	385	4663010	526058	4071384	3256505
10km	50%	50000	2	367	4290393	505673	3740023	2959304
10km	50%	50000	2	277	3418696	402175	2988540	2333689
10km	50%	50000	2	302	4161060	498770	3635959	2866507
10km	50%	50000	2	416	5892320	602055	5240689	3921247
10km	50%	50000	2	239	3437831	447376	2935708	3127702
10km	50%	50000	2	297	3852033	475152	3345577	2633064
10km	50%	50000	2	251	3709457	418088	3260458	2842239
10km	50%	50000	2	225	4533436	515757	3984325	3099664
10km	50%	50000	2	251	4183401	464809	3676465	2753582
10km	50%	50000	2	249	4469865	520779	3892837	2908244
10km	50%	50000	2	329	4275768	484747	3712280	2557920
10km	50%	50000	2	318	4151702	475251	3572685	2779204
10km	50%	50000	2	336	4119153	474159	3589347	2811885
10km	50%	50000	2	335	4133852	500330	3593966	3155072
10km	50%	50000	2	188	5515121	542959	4904427	3338804
10km	50%	50000	2	205	4597134	516785	4024786	3133643
10km	50%	50000	2	219	3471211	422669	3023913	2301443
10km	50%	50000	2	420	3569114	446340	3092405	2657433
10km	50%	50000	2	254	3776293	457218	3278207	2822582
10km	50%	50000	2	279	4069211	497579	3537497	2708890
10km	50%	50000	2	221	4026627	466832	3516280	2452430
10km	50%	50000	2	257	3968537	460830	3454154	2591887
10km	50%	50000	2	317	4448823	521359	3883193	2623300
10km	50%	50000	2	248	4216873	526319	3646264	2680755
10km	50%	50000	2	261	4277549	505943	3732585	3268461
10km	50%	50000	2	228	3829035	450668	3342515	3169663
10km	50%	50000	2	234	4547402	523043	3962913	3050784
10km	50%	50000	2	333	5824066	596159	5166607	3952870
10km	50%	50000	2	332	4766977	536721	4169480	2779879
10km	50%	50000	2	377	5870633	605402	5184798	3921970
10km	50%	50000	2	242	4880871	580246	4255154	3413008
10km	50%	50000	2	272	5740271	580051	5105982	3669642
[truncated: 1 more rows]
