# Supplementary material for: Quantifying the Value of Perfect Information in Emergency Vaccination Campaigns
Source: PLoS Comput Biol. 2017 Feb 16;13(2):e1005318. doi: 10.1371/journal.pcbi.1005318 (PMC5312803; doi:10.1371/journal.pcbi.1005318)
Supplement: S1 Data — (ZIP) [file pcbi.1005318.s013.zip › Data/10km vaccination/data8.txt]

vacc_radius	efficacy	capacity	delay	outbreak_duration	livestock_culled	cattle_culled	sheep_culled	vaccinations
10km	50%	50000	4	319	4428453	519988	3878743	3050717
10km	50%	50000	4	307	4116147	481969	3590056	2635713
10km	50%	50000	4	259	4269537	517259	3691185	3112640
10km	50%	50000	4	257	4055880	475272	3533305	2786927
10km	50%	50000	4	337	4017502	491241	3491651	2812344
10km	50%	50000	4	293	4329571	514388	3769432	2904796
10km	50%	50000	4	316	5885134	626496	5200064	3631371
10km	50%	50000	4	330	5093183	525831	4523674	3002513
10km	50%	50000	4	401	4201861	464249	3687505	2785609
10km	50%	50000	4	307	4604864	514013	4036432	2819337
10km	50%	50000	4	261	5081626	519890	4518756	3270815
10km	50%	50000	4	258	4414096	537207	3830269	3008907
10km	50%	50000	4	290	4287688	493402	3742763	2956913
10km	50%	50000	4	255	4187670	487217	3664150	2817486
10km	50%	50000	4	238	4355097	512166	3771334	2684506
10km	50%	50000	4	273	5787529	612923	5102991	4043661
10km	50%	50000	4	301	4214477	490807	3674312	2617399
10km	50%	50000	4	338	4314237	523666	3746579	3264164
10km	50%	50000	4	297	4866139	587805	4229639	3420797
10km	50%	50000	4	239	3884786	465904	3356418	2783822
10km	50%	50000	4	309	5745265	583640	5119565	3515059
10km	50%	50000	4	383	5619887	572053	5002989	3131267
10km	50%	50000	4	258	4198054	487167	3671833	2647354
10km	50%	50000	4	340	4087814	520164	3526708	2761964
10km	50%	50000	4	219	3263377	396089	2829946	2519260
10km	50%	50000	4	205	4543745	528351	3961106	2687525
10km	50%	50000	4	225	4015139	481687	3493395	2541192
10km	50%	50000	4	215	3805780	454308	3317659	2543874
10km	50%	50000	4	307	3951428	451876	3436368	2971080
10km	50%	50000	4	264	4420759	474812	3896104	2668314
10km	50%	50000	4	188	3776146	478266	3263794	2805229
10km	50%	50000	4	226	4183501	496921	3649038	2820125
10km	50%	50000	4	350	5464799	569996	4841519	3759271
10km	50%	50000	4	331	5133195	537766	4517499	3440192
10km	50%	50000	4	304	3621836	397499	3153061	3012003
10km	50%	50000	4	297	4542576	526513	3964798	2679379
10km	50%	50000	4	399	4802148	527351	4235753	3524284
10km	50%	50000	4	267	5068061	561233	4445328	3303369
10km	50%	50000	4	309	3913698	507745	3352367	2725836
10km	50%	50000	4	301	5168571	570122	4551290	3549827
10km	50%	50000	4	222	5604075	583913	4950635	3391016
10km	50%	50000	4	243	4701153	578133	4056299	3463183
10km	50%	50000	4	293	4674986	566783	4060881	3265422
10km	50%	50000	4	239	5234620	557999	4629340	2908474
10km	50%	50000	4	275	4346334	492300	3805373	2618164
10km	50%	50000	4	398	4857117	538895	4261236	3494557
10km	50%	50000	4	281	4698789	544326	4106543	3464140
10km	50%	50000	4	327	4160332	527165	3565678	2717488
10km	50%	50000	4	262	4251813	485975	3719915	2850325
10km	50%	50000	4	324	4733508	508287	4176483	2921777
10km	50%	50000	4	381	5952408	586827	5320042	3494435
10km	50%	50000	4	357	3576572	408421	3137993	2627317
10km	50%	50000	4	255	4066615	475952	3553246	2649129
10km	50%	50000	4	246	3943284	485033	3409010	3027908
10km	50%	50000	4	323	4133382	469209	3611159	2930527
10km	50%	50000	4	271	4559421	496330	3983914	3223399
10km	50%	50000	4	362	4994579	589014	4323101	3367354
10km	50%	50000	4	279	4556546	542946	3962772	3067549
10km	50%	50000	4	236	3727345	430444	3268791	2455875
10km	50%	50000	4	356	4538876	540318	3927723	2937144
10km	50%	50000	4	231	3847365	453096	3346136	2615162
10km	50%	50000	4	305	3942653	481888	3404395	2778308
10km	50%	50000	4	320	5584040	595993	4942653	3514202
10km	50%	50000	4	464	4902920	534092	4308224	3514847
10km	50%	50000	4	269	5176351	532279	4577181	3459438
10km	50%	50000	4	283	4369718	511174	3798835	2833130
10km	50%	50000	4	292	4499857	552749	3890940	2984321
10km	50%	50000	4	249	3817548	491656	3274022	2953833
10km	50%	50000	4	227	3693759	441333	3214372	2409003
10km	50%	50000	4	329	4909916	549242	4321433	2986262
10km	50%	50000	4	495	5742431	599306	5096937	4070887
10km	50%	50000	4	317	4787253	555999	4144746	2953998
10km	50%	50000	4	167	3923253	451391	3423525	2735877
10km	50%	50000	4	266	4477530	507993	3934016	2897271
10km	50%	50000	4	272	4357476	532685	3761482	2893739
10km	50%	50000	4	247	4074490	535530	3487437	3148781
10km	50%	50000	4	293	4073224	521499	3505713	3143006
10km	50%	50000	4	291	5257472	558036	4636606	3498539
10km	50%	50000	4	221	4072026	499890	3542326	3074240
10km	50%	50000	4	238	5688481	675030	4962165	3942541
10km	50%	50000	4	252	4218197	461853	3704858	2604732
10km	50%	50000	4	303	3781786	425216	3321457	2660534
10km	50%	50000	4	186	4737527	544514	4123401	3694040
10km	50%	50000	4	370	6683032	647897	5965372	3764938
10km	50%	50000	4	336	4271484	461496	3733830	3029322
10km	50%	50000	4	301	3772446	485729	3255283	2584513
10km	50%	50000	4	313	4338040	494902	3782972	2590950
10km	50%	50000	4	341	5563598	605472	4894887	3729024
10km	50%	50000	4	317	5429785	594369	4781214	3563272
10km	50%	50000	4	295	3781945	425369	3316574	2447179
10km	50%	50000	4	215	3660575	451451	3171138	2654171
10km	50%	50000	4	242	3861347	461859	3349113	2859107
10km	50%	50000	4	294	4705537	520313	4141838	3133041
10km	50%	50000	4	231	4348399	507805	3801524	2986345
10km	50%	50000	4	313	4401146	542957	3825435	2933546
10km	50%	50000	4	305	5388897	609718	4729876	3428705
10km	50%	50000	4	282	4525483	542313	3925745	3139424
10km	50%	50000	4	261	4345105	506880	3793702	2867253
10km	50%	50000	4	269	4285947	473834	3734794	2763793
10km	50%	50000	4	352	5243798	554178	4599082	3468029
10km	50%	50000	4	515	4833349	556745	4223091	2985859
10km	50%	50000	4	254	3866436	452909	3348133	2889930
10km	50%	50000	4	316	5617940	566933	4995983	3538839
10km	50%	50000	4	266	4595426	576495	3961392	2909383
10km	50%	50000	4	240	3963990	493922	3431992	3140166
10km	50%	50000	4	218	4558428	544515	3969552	2970478
10km	50%	50000	4	264	4416642	517919	3850057	3048650
10km	50%	50000	4	253	3960869	453654	3456807	2479615
10km	50%	50000	4	246	5079739	566812	4450875	3713811
10km	50%	50000	4	222	5587626	587310	4932409	3638559
10km	50%	50000	4	288	3619121	418315	3171606	2643797
10km	50%	50000	4	319	4446783	473727	3952917	2928023
10km	50%	50000	4	340	4434314	501939	3899354	3184584
10km	50%	50000	4	258	5777767	567892	5152972	3586906
10km	50%	50000	4	262	4539885	538417	3967354	3112501
10km	50%	50000	4	292	5155780	506966	4599483	3451657
10km	50%	50000	4	260	4299222	530660	3731904	2931004
10km	50%	50000	4	256	4214195	531754	3641380	2920177
10km	50%	50000	4	213	3724308	448016	3255119	2505451
10km	50%	50000	4	287	4331777	477840	3807083	3131586
10km	50%	50000	4	440	4289957	534028	3715332	2820303
10km	50%	50000	4	285	4433868	498982	3890563	3218400
10km	50%	50000	4	271	4545672	436457	4070871	2907059
10km	50%	50000	4	189	3728641	467720	3222701	2933398
10km	50%	50000	4	244	3871370	458670	3368438	2682167
10km	50%	50000	4	320	4248108	487028	3714803	2726375
10km	50%	50000	4	387	4592427	542666	4001752	2779820
10km	50%	50000	4	322	5351085	592810	4708754	4032846
10km	50%	50000	4	359	4480183	506710	3916299	2692385
10km	50%	50000	4	243	4492192	558443	3873784	3286593
10km	50%	50000	4	300	5375960	535892	4800388	3041965
10km	50%	50000	4	287	5078548	554252	4477366	3367007
10km	50%	50000	4	239	4727049	528416	4142164	2848220
10km	50%	50000	4	224	3937207	465800	3434061	2726856
10km	50%	50000	4	305	3955902	445698	3442880	2996105
10km	50%	50000	4	288	5571665	538807	4964854	3244044
10km	50%	50000	4	338	4648039	535431	4075854	3300109
10km	50%	50000	4	596	6770753	705040	5997813	4392573
10km	50%	50000	4	241	3886687	452531	3396222	2380801
10km	50%	50000	4	364	4104560	482584	3571038	2535314
10km	50%	50000	4	241	4945775	560029	4340070	3061782
10km	50%	50000	4	286	4856057	568681	4244119	2574478
10km	50%	50000	4	267	4038805	495264	3477308	2895208
10km	50%	50000	4	288	3672480	421814	3214331	2666520
10km	50%	50000	4	283	4367303	562532	3736545	2993608
10km	50%	50000	4	289	5709311	576500	5091456	3329625
10km	50%	50000	4	247	4753973	548174	4159634	2986400
10km	50%	50000	4	247	3214391	410126	2772233	2666884
10km	50%	50000	4	316	3889529	461102	3389853	2977311
10km	50%	50000	4	338	4245932	452362	3750717	3309805
10km	50%	50000	4	200	3037566	391627	2620934	2109889
10km	50%	50000	4	344	5852167	579910	5206640	3543198
10km	50%	50000	4	300	6034774	563440	5405632	3874599
10km	50%	50000	4	249	3843919	463723	3332191	2688745
10km	50%	50000	4	287	5582158	582385	4924493	3753444
10km	50%	50000	4	292	4814404	534573	4225451	3498727
10km	50%	50000	4	233	4384756	519237	3829610	2592697
10km	50%	50000	4	412	5610113	561399	5002982	3474945
10km	50%	50000	4	328	4965284	521125	4393510	3219734
10km	50%	50000	4	315	5436981	568652	4809267	3555645
10km	50%	50000	4	228	3951800	459650	3442688	2603240
10km	50%	50000	4	270	5240008	582315	4608355	3357576
10km	50%	50000	4	252	4068054	503249	3510495	3162565
10km	50%	50000	4	345	3733076	446062	3234425	2373183
10km	50%	50000	4	263	3952098	467482	3422542	2878293
10km	50%	50000	4	245	3340866	408568	2896458	2375468
10km	50%	50000	4	363	5339018	601023	4684859	3742606
10km	50%	50000	4	333	6653137	677114	5896960	4227474
10km	50%	50000	4	374	5380003	549751	4780742	3326816
10km	50%	50000	4	294	4588186	513869	4043301	2678900
10km	50%	50000	4	263	4148644	502926	3615816	2709220
10km	50%	50000	4	390	4245932	513837	3677276	2631346
10km	50%	50000	4	303	3970020	481011	3447471	2735093
10km	50%	50000	4	515	5677776	573403	5054542	3530339
10km	50%	50000	4	381	4369430	530238	3778114	2924969
10km	50%	50000	4	289	5118844	561770	4501120	3456413
10km	50%	50000	4	358	6079647	611653	5395018	3685493
10km	50%	50000	4	192	4154726	482822	3616313	2732111
10km	50%	50000	4	349	3854488	462457	3334251	2816348
10km	50%	50000	4	233	4486806	538549	3894306	3314029
10km	50%	50000	4	226	4410066	521700	3843680	2929098
10km	50%	50000	4	320	4965657	584957	4315178	3220141
10km	50%	50000	4	287	3767654	460511	3264568	2640842
10km	50%	50000	4	238	3783197	475318	3270010	2718950
10km	50%	50000	4	198	3780847	466510	3258743	2608336
10km	50%	50000	4	270	4221210	484256	3703437	2989870
10km	50%	50000	4	262	4061037	494585	3528475	2696597
10km	50%	50000	4	348	4167205	461363	3664326	2999797
10km	50%	50000	4	260	5060223	588044	4432182	3522706
10km	50%	50000	4	424	5124061	533726	4522749	3304405
10km	50%	50000	4	201	4753409	505587	4194678	2999319
10km	50%	50000	4	270	3935005	462192	3430774	2561920
10km	50%	50000	4	353	4909328	541939	4285900	3674398
10km	50%	50000	4	334	3742113	443894	3242595	2713486
10km	50%	50000	4	289	5460527	564224	4843188	3400666
10km	50%	50000	4	227	4325549	486881	3797582	2705075
10km	50%	50000	4	269	3692510	430464	3229813	2849503
10km	50%	50000	4	230	3100364	366951	2705125	2446244
10km	50%	50000	4	319	4384724	519666	3825120	3344490
10km	50%	50000	4	288	4054157	472584	3549754	3108690
10km	50%	50000	4	274	3989204	490968	3447454	2751367
10km	50%	50000	4	226	4251489	506233	3707424	3039180
10km	50%	50000	4	366	6689119	692186	5953961	4167291
10km	50%	50000	4	303	4392222	532011	3817777	2735006
10km	50%	50000	4	292	5724796	609257	5057234	3590815
10km	50%	50000	4	295	5653687	594546	5005175	3278958
10km	50%	50000	4	358	4660273	541767	4083655	3252506
10km	50%	50000	4	247	3947271	473854	3442554	2825801
10km	50%	50000	4	231	4089445	473967	3571747	2486925
10km	50%	50000	4	258	5415504	554353	4809608	3117377
10km	50%	50000	4	276	4630452	528664	4056208	2956039
10km	50%	50000	4	264	3748585	451051	3269846	2858069
10km	50%	50000	4	225	3970841	473362	3452335	2626802
10km	50%	50000	4	360	6483969	608482	5809738	3773236
10km	50%	50000	4	263	4860989	577700	4220653	3315374
10km	50%	50000	4	353	4617337	494078	4070172	3362160
10km	50%	50000	4	314	5186372	560984	4586186	3381859
10km	50%	50000	4	209	3941658	485200	3411752	2841600
10km	50%	50000	4	177	3508279	434483	3027349	2400833
10km	50%	50000	4	273	4504331	543603	3921978	2897345
10km	50%	50000	4	296	4658900	507332	4098375	3546731
10km	50%	50000	4	246	4602832	525293	4024501	3035293
10km	50%	50000	4	527	3867132	465154	3362398	2581591
10km	50%	50000	4	294	3787290	475550	3282322	2428404
10km	50%	50000	4	242	4154750	488227	3636286	3067957
10km	50%	50000	4	177	3092547	398794	2662816	2550753
10km	50%	50000	4	322	4296476	501104	3751840	2967082
10km	50%	50000	4	357	4907806	541110	4318452	3359398
10km	50%	50000	4	287	4378404	528455	3802563	3109109
10km	50%	50000	4	422	5219388	521364	4665759	3432818
10km	50%	50000	4	258	4989505	521711	4418331	3394106
10km	50%	50000	4	197	4774296	562642	4154937	2948840
10km	50%	50000	4	301	3536971	422850	3058110	2736358
10km	50%	50000	4	285	4548259	545984	3963399	3083091
10km	50%	50000	4	333	5047431	559457	4424003	3540581
10km	50%	50000	4	229	4203970	491506	3652644	2604878
10km	50%	50000	4	336	4170237	474799	3650392	3042788
10km	50%	50000	4	219	4469227	504389	3908936	2868123
10km	50%	50000	4	242	4491687	546236	3895082	3006499
10km	50%	50000	4	333	4270742	524319	3689626	3213157
10km	50%	50000	4	244	4288711	528062	3702426	3106513
10km	50%	50000	4	276	5412198	578391	4772051	3502572
10km	50%	50000	4	250	4055452	477697	3542821	2661293
10km	50%	50000	4	368	4779710	459819	4274387	3064651
10km	50%	50000	4	315	5366380	579321	4741310	3703780
10km	50%	50000	4	324	5881098	613921	5199511	3380136
10km	50%	50000	4	378	5951001	605306	5301790	3682421
10km	50%	50000	4	303	3803075	453689	3299758	2604488
10km	50%	50000	4	265	4722539	512592	4148493	3014905
10km	50%	50000	4	256	3790777	453468	3304106	2822156
10km	50%	50000	4	312	3700457	428724	3230774	2533205
10km	50%	50000	4	240	4708778	554854	4118893	2798613
10km	50%	50000	4	313	4478476	502418	3925874	2894765
10km	50%	50000	4	294	4897196	518035	4324531	3031562
10km	50%	50000	4	274	3301539	365603	2914154	2533271
10km	50%	50000	4	311	4083382	483475	3558937	2858602
10km	50%	50000	4	246	5304295	566079	4646733	3086756
10km	50%	50000	4	279	4634684	528683	4073006	2820160
10km	50%	50000	4	256	5470193	598896	4826554	3234804
10km	50%	50000	4	297	3692969	429451	3195524	2439452
10km	50%	50000	4	227	4529831	520092	3970368	3553297
10km	50%	50000	4	267	4595776	494448	4036095	2923771
10km	50%	50000	4	280	4280095	522520	3707997	3332508
10km	50%	50000	4	266	3832585	464060	3319572	2518489
10km	50%	50000	4	244	4455692	509146	3898790	2937065
10km	50%	50000	4	256	4264559	503286	3730724	3122586
10km	50%	50000	4	313	4123227	489098	3575498	2567356
10km	50%	50000	4	216	4614665	558563	4006509	3331594
10km	50%	50000	4	342	4658513	479376	4125126	3029585
10km	50%	50000	4	208	4060730	470618	3549510	2633604
10km	50%	50000	4	278	5337939	585584	4705532	3417518
10km	50%	50000	4	402	4607162	489569	4075662	3370931
10km	50%	50000	4	385	5474364	596567	4830599	3564115
10km	50%	50000	4	231	3646545	450232	3154198	2833521
10km	50%	50000	4	314	4670297	535043	4089134	3627987
10km	50%	50000	4	268	5602229	585241	4964492	3507525
10km	50%	50000	4	259	4068031	484772	3528129	2325969
10km	50%	50000	4	282	5209088	639544	4514619	3542643
10km	50%	50000	4	339	4164096	489038	3620461	2677917
10km	50%	50000	4	338	4209812	494024	3660906	2569679
10km	50%	50000	4	205	3754245	466952	3246937	2653879
10km	50%	50000	4	224	3605778	432332	3125697	2291558
10km	50%	50000	4	206	4096887	483269	3571739	2448644
10km	50%	50000	4	186	4203409	484461	3660221	3029609
10km	50%	50000	4	461	6516338	634205	5829067	3971520
10km	50%	50000	4	315	3687934	432210	3207822	2506220
10km	50%	50000	4	302	4357416	535196	3780877	3110615
10km	50%	50000	4	280	4425538	536755	3831766	2940781
10km	50%	50000	4	221	4738949	548596	4139887	3091368
10km	50%	50000	4	293	4425855	500843	3878549	3349630
10km	50%	50000	4	245	4103236	480212	3578693	2803378
10km	50%	50000	4	231	3784482	467022	3271375	2634542
10km	50%	50000	4	359	3824230	451030	3344989	2699623
10km	50%	50000	4	291	3769913	496174	3237322	3120023
10km	50%	50000	4	277	3976089	482959	3454355	2702352
10km	50%	50000	4	379	4527014	562737	3915646	2709375
10km	50%	50000	4	288	5076247	533848	4479699	3004193
10km	50%	50000	4	371	4172770	489931	3610813	2763730
10km	50%	50000	4	332	4085973	464232	3565418	2866819
10km	50%	50000	4	248	4583190	540340	3974104	3184499
10km	50%	50000	4	245	3868110	451901	3358005	2585978
10km	50%	50000	4	336	3610327	436050	3126889	2519148
10km	50%	50000	4	213	4557934	544187	3981184	2808637
10km	50%	50000	4	255	5021278	580090	4368669	3366153
10km	50%	50000	4	246	4681516	540128	4092484	2998787
10km	50%	50000	4	265	4001787	475503	3462844	2891459
10km	50%	50000	4	218	4224025	484591	3695610	3301582
10km	50%	50000	4	354	4922856	498406	4365922	3192344
10km	50%	50000	4	283	4337514	496292	3789970	3597090
10km	50%	50000	4	358	3772530	432997	3279516	2526927
10km	50%	50000	4	340	5340042	599600	4696502	3796085
10km	50%	50000	4	368	5450018	591932	4811050	3154284
10km	50%	50000	4	346	5569080	608619	4885644	3590601
10km	50%	50000	4	328	4359260	490642	3796297	3047343
10km	50%	50000	4	312	4109841	464794	3595631	2673500
10km	50%	50000	4	300	4242835	461761	3737553	3120888
10km	50%	50000	4	229	4486890	515263	3914393	2938600
10km	50%	50000	4	231	4794555	525692	4212495	3001978
10km	50%	50000	4	249	5091757	555125	4476184	3150359
10km	50%	50000	4	298	5395045	586949	4760701	3367699
10km	50%	50000	4	270	5589970	618547	4902111	3795828
10km	50%	50000	4	253	4039281	511250	3490597	2808463
10km	50%	50000	4	355	4361973	482500	3834138	2691574
10km	50%	50000	4	305	4279649	501111	3736791	2920954
10km	50%	50000	4	395	4223701	541629	3623372	2949813
10km	50%	50000	4	439	5405123	568460	4797867	3413895
10km	50%	50000	4	226	3981746	492966	3410546	2859061
10km	50%	50000	4	264	3660920	412364	3193446	2651543
10km	50%	50000	4	341	4353802	524792	3785621	2615447
10km	50%	50000	4	228	5773366	638447	5075247	3441231
10km	50%	50000	4	267	3912219	446986	3437309	2454428
10km	50%	50000	4	358	4131738	473557	3622792	2763588
10km	50%	50000	4	206	4115606	477004	3610576	2683825
10km	50%	50000	4	180	3931585	481882	3414158	2486461
10km	50%	50000	4	226	4450320	523137	3881915	3115604
10km	50%	50000	4	307	5730419	613726	5059558	3652970
10km	50%	50000	4	275	4872680	535938	4261104	3516828
10km	50%	50000	4	297	4817040	548748	4207924	3300472
10km	50%	50000	4	335	4563611	525451	3995390	3382267
10km	50%	50000	4	299	4737544	526754	4161954	3140878
10km	50%	50000	4	261	4445463	548638	3853299	3340490
10km	50%	50000	4	343	4014925	487798	3489976	2846964
10km	50%	50000	4	275	3986707	490317	3449170	2567988
10km	50%	50000	4	384	3669028	466301	3133183	2738024
10km	50%	50000	4	233	3985818	494194	3452847	2652737
10km	50%	50000	4	176	3119842	395194	2698702	2424835
10km	50%	50000	4	386	4487563	541016	3885122	3076192
10km	50%	50000	4	186	3811230	465230	3291438	2630603
10km	50%	50000	4	345	4383880	474533	3869960	2961909
10km	50%	50000	4	220	3393437	444787	2911632	2286527
10km	50%	50000	4	355	3894886	471526	3371267	2651664
10km	50%	50000	4	337	4176898	510634	3619843	2950333
10km	50%	50000	4	327	5822122	622419	5142539	3706641
10km	50%	50000	4	239	4038628	472242	3511058	2742729
10km	50%	50000	4	246	3260037	401844	2818961	2025033
10km	50%	50000	4	271	4903502	534558	4313669	3164700
10km	50%	50000	4	359	4181082	460906	3673080	2304216
10km	50%	50000	4	284	4708155	535342	4137071	3156542
10km	50%	50000	4	378	5113365	564738	4461570	3371667
10km	50%	50000	4	280	5168955	554768	4555021	3273444
10km	50%	50000	4	274	5034224	560529	4428520	3189712
10km	50%	50000	4	305	4127556	496621	3570424	2807231
10km	50%	50000	4	344	4565352	519950	4006419	3377229
10km	50%	50000	4	174	4267576	533516	3684155	2810457
10km	50%	50000	4	263	4118285	506131	3552900	2793221
10km	50%	50000	4	301	3826867	450400	3336319	2599314
10km	50%	50000	4	226	4398836	530508	3822151	3062787
10km	50%	50000	4	332	4442249	523001	3883861	2788322
10km	50%	50000	4	249	4155129	497306	3612731	2688552
10km	50%	50000	4	381	3518070	434525	3042296	2731640
10km	50%	50000	4	271	5826278	611715	5171996	4073810
10km	50%	50000	4	334	4312971	491738	3791322	2953291
10km	50%	50000	4	272	4805760	497873	4251657	3226406
10km	50%	50000	4	271	4904416	534460	4319665	3047357
10km	50%	50000	4	285	4238117	524159	3665883	2744772
10km	50%	50000	4	403	5400038	536176	4818442	3108664
10km	50%	50000	4	203	4154788	506455	3609185	3128806
10km	50%	50000	4	453	4763095	549243	4123938	3029458
10km	50%	50000	4	268	4874861	529933	4311881	3328651
10km	50%	50000	4	245	4837575	489787	4297082	3059777
10km	50%	50000	4	245	3433226	419973	2992207	2658699
10km	50%	50000	4	216	4652331	577039	4031478	3008523
10km	50%	50000	4	229	3841185	465880	3336795	2366272
10km	50%	50000	4	306	5621466	572998	4951302	3778349
10km	50%	50000	4	342	4484475	467784	3978998	2799125
10km	50%	50000	4	338	6213541	634640	5491140	3957941
10km	50%	50000	4	256	4759100	489984	4228414	2842498
10km	50%	50000	4	283	3712742	427274	3256956	2716355
10km	50%	50000	4	311	4539538	479827	4031272	2730732
10km	50%	50000	4	216	5282432	605593	4630291	3845729
10km	50%	50000	4	279	3902658	455453	3394554	2582630
10km	50%	50000	4	326	4600862	533012	4028063	3388216
10km	50%	50000	4	345	4849183	558902	4234607	3342840
10km	50%	50000	4	258	4124684	509828	3578993	2798265
10km	50%	50000	4	284	3935872	462603	3444388	2808319
10km	50%	50000	4	279	4205886	477130	3683542	2714730
10km	50%	50000	4	239	4683477	574624	4069342	3044160
10km	50%	50000	4	232	4060656	491608	3539477	2832417
10km	50%	50000	4	500	5984031	561667	5370531	3749368
10km	50%	50000	4	395	3916060	496835	3373162	2870289
10km	50%	50000	4	206	4622815	563308	3987485	2882008
10km	50%	50000	4	558	5526394	582699	4881710	3156394
10km	50%	50000	4	317	4042736	498321	3505717	2648995
10km	50%	50000	4	404	4439000	489050	3901832	2612598
10km	50%	50000	4	274	4039220	460123	3538824	3122805
10km	50%	50000	4	231	4028633	471130	3518594	2628360
10km	50%	50000	4	236	4379041	530080	3802277	3078074
10km	50%	50000	4	238	4535904	529602	3953515	3012482
10km	50%	50000	4	208	5053133	570092	4429880	2942933
10km	50%	50000	4	331	5486295	590693	4803095	3671819
10km	50%	50000	4	289	4119628	499886	3542713	2786305
10km	50%	50000	4	245	4738763	568954	4119076	3215320
10km	50%	50000	4	278	5115561	572564	4496023	3119111
10km	50%	50000	4	306	3693922	436550	3210153	2762785
10km	50%	50000	4	259	4625273	564455	4021965	3415481
10km	50%	50000	4	332	3881803	454390	3386997	2792892
10km	50%	50000	4	203	3799979	469230	3272041	2765314
10km	50%	50000	4	278	4294409	493784	3745782	2993187
10km	50%	50000	4	230	4357613	541841	3780938	3003144
10km	50%	50000	4	225	3609887	425498	3150572	2349451
10km	50%	50000	4	247	4999123	552881	4408061	3148909
10km	50%	50000	4	251	4747846	550938	4143214	3018469
10km	50%	50000	4	279	4460503	497931	3901545	2662326
10km	50%	50000	4	237	4179315	489929	3655755	2797866
10km	50%	50000	4	289	4051425	504438	3504467	2787533
10km	50%	50000	4	410	4155935	519011	3606987	2969055
10km	50%	50000	4	297	5213422	519055	4649020	3204139
10km	50%	50000	4	213	3005771	368818	2605392	2252934
10km	50%	50000	4	313	3660043	434526	3184352	2427569
10km	50%	50000	4	259	4113815	462987	3621654	2787534
10km	50%	50000	4	236	4321248	503237	3781843	2888447
10km	50%	50000	4	280	5073848	521607	4505374	3183945
10km	50%	50000	4	213	3801493	433970	3330267	2725283
10km	50%	50000	4	347	4503795	513270	3936511	2699125
10km	50%	50000	4	234	3818230	444940	3346359	2483147
10km	50%	50000	4	272	4092215	481354	3579038	2727410
10km	50%	50000	4	329	6206260	607605	5542628	3547178
10km	50%	50000	4	330	4994339	612183	4312522	3258667
10km	50%	50000	4	174	4070101	478653	3542046	2589251
10km	50%	50000	4	250	5929127	632449	5219874	3566539
10km	50%	50000	4	271	5218650	555161	4626021	3502680
10km	50%	50000	4	267	4090524	458163	3597947	2902897
10km	50%	50000	4	220	3688062	458540	3184389	2913228
10km	50%	50000	4	534	3520785	423171	3062558	2252208
10km	50%	50000	4	325	3978877	461219	3469570	2868006
10km	50%	50000	4	217	3563635	429927	3083728	2420445
10km	50%	50000	4	278	4115998	465232	3599146	3102492
10km	50%	50000	4	281	4271909	500495	3694634	3004884
10km	50%	50000	4	269	4485577	522709	3925255	2916159
10km	50%	50000	4	330	4640901	545800	4038533	3218693
10km	50%	50000	4	185	2965756	390854	2549964	2538818
10km	50%	50000	4	268	4142455	511514	3570543	2878913
10km	50%	50000	4	262	4111754	455288	3620402	2911559
10km	50%	50000	4	276	4600773	556582	3994394	3189639
10km	50%	50000	4	387	5210305	538276	4620002	3191989
10km	50%	50000	4	205	3651512	445494	3143212	2564165
10km	50%	50000	4	240	3548860	416614	3094747	2703351
10km	50%	50000	4	232	5324327	579136	4699244	3450203
10km	50%	50000	4	347	4155859	515822	3591258	2433056
10km	50%	50000	4	279	4531213	464816	4037520	2747695
10km	50%	50000	4	238	3697184	464868	3181078	3381534
10km	50%	50000	4	276	4502421	551695	3892297	3180540
10km	50%	50000	4	347	4366904	488311	3844002	3075493
10km	50%	50000	4	444	5295757	536765	4717685	3125181
10km	50%	50000	4	262	4316034	516386	3766050	2876576
10km	50%	50000	4	249	4977426	521797	4394425	3116393
10km	50%	50000	4	200	4502390	535785	3918466	2528474
10km	50%	50000	4	261	3464190	396680	3023871	2367986
10km	50%	50000	4	260	3746043	445706	3255680	2896177
10km	50%	50000	4	217	4035754	499100	3505891	2354869
10km	50%	50000	4	433	3877170	456262	3371055	2539480
10km	50%	50000	4	292	5077282	515437	4526445	3444578
10km	50%	50000	4	293	5352456	559939	4752713	3458200
10km	50%	50000	4	333	4052045	485884	3504394	2443103
10km	50%	50000	4	244	4256377	485052	3738863	2836968
10km	50%	50000	4	296	4214500	500063	3667440	2792467
10km	50%	50000	4	336	5659377	583476	5018107	3342101
10km	50%	50000	4	252	4939561	555990	4357083	3310525
10km	50%	50000	4	277	4298581	527303	3713742	2862990
10km	50%	50000	4	331	4486888	540441	3892044	3149798
10km	50%	50000	4	443	5993979	646647	5278695	4099950
10km	50%	50000	4	362	4471084	542550	3865783	3399818
10km	50%	50000	4	300	5127169	628738	4439450	3539698
10km	50%	50000	4	253	3922865	484603	3402351	2942527
10km	50%	50000	4	256	5122882	547288	4529927	3742169
10km	50%	50000	4	266	4506360	482995	3984035	3096540
10km	50%	50000	4	207	3780743	441617	3302943	2533885
10km	50%	50000	4	341	6001094	572757	5352138	3620796
10km	50%	50000	4	290	4199633	475642	3653300	2833378
10km	50%	50000	4	309	3957343	491070	3429425	2660941
10km	50%	50000	4	321	4226059	507040	3669096	3057884
10km	50%	50000	4	437	4431120	496495	3883651	2896326
10km	50%	50000	4	311	5746416	617354	5079863	3783172
10km	50%	50000	4	331	4951683	605959	4295038	3774921
10km	50%	50000	4	183	4231708	481362	3709832	2899684
10km	50%	50000	4	225	4577870	485815	4025304	2964008
10km	50%	50000	4	209	3923813	472251	3394039	2587214
10km	50%	50000	4	285	4658732	567380	4034887	3246830
10km	50%	50000	4	230	3937464	452132	3420450	2277753
10km	50%	50000	4	267	4299780	545737	3692012	2958971
10km	50%	50000	4	221	3514036	429238	3040621	2513216
10km	50%	50000	4	353	3552101	426884	3094446	2623816
10km	50%	50000	4	365	4555812	444300	4066810	2839813
10km	50%	50000	4	253	5978371	608584	5330774	3628587
10km	50%	50000	4	259	3291973	413430	2843655	2403314
10km	50%	50000	4	347	3656225	435196	3178152	2597027
10km	50%	50000	4	310	5358674	563321	4747187	3433051
10km	50%	50000	4	302	4441766	521011	3871185	3428768
10km	50%	50000	4	259	4583984	511455	4020125	3127473
10km	50%	50000	4	336	4066588	486858	3507048	2677446
10km	50%	50000	4	235	4427903	525699	3853414	2890687
10km	50%	50000	4	261	4523734	525146	3927844	2634980
10km	50%	50000	4	272	4353384	512761	3803314	2749651
10km	50%	50000	4	355	3658842	462553	3169289	2643926
10km	50%	50000	4	373	4848878	579686	4222801	3266137
10km	50%	50000	4	313	5139494	599807	4488272	3668062
10km	50%	50000	4	329	5002312	493118	4467060	3278951
10km	50%	50000	4	332	4879809	563382	4248682	3316221
10km	50%	50000	4	300	3598892	447084	3117269	2968856
10km	50%	50000	4	236	3944694	478824	3432477	2420835
10km	50%	50000	4	252	4422211	467902	3918442	2950039
10km	50%	50000	4	244	4168256	519901	3612980	2810877
10km	50%	50000	4	257	4408328	475999	3863940	2688798
10km	50%	50000	4	292	3800447	451951	3314770	2886998
10km	50%	50000	4	428	4742119	567470	4135790	3355637
10km	50%	50000	4	314	3474465	423242	3014281	2659225
10km	50%	50000	4	240	4480110	564771	3863658	3128087
10km	50%	50000	4	229	4231238	473564	3712554	2705237
10km	50%	50000	4	250	4313080	522092	3742576	2568880
10km	50%	50000	4	255	4318435	492150	3793164	2361831
10km	50%	50000	4	259	3963826	458281	3458493	2595536
10km	50%	50000	4	320	4128612	510370	3562957	3056427
10km	50%	50000	4	235	3296572	409776	2841455	2410772
10km	50%	50000	4	387	4366442	506433	3825556	3031029
10km	50%	50000	4	338	4432720	497114	3895040	2884291
10km	50%	50000	4	280	4690614	518315	4128601	3030845
10km	50%	50000	4	270	4992271	537927	4388432	3138417
10km	50%	50000	4	232	4815345	564827	4206754	2724818
10km	50%	50000	4	294	4089130	464958	3570269	2472746
10km	50%	50000	4	349	4439658	526208	3874593	3304846
10km	50%	50000	4	372	4255721	459760	3758591	2987122
10km	50%	50000	4	273	4215448	475490	3680622	2575847
10km	50%	50000	4	253	5261555	542181	4678639	3312440
10km	50%	50000	4	301	4993557	561465	4384026	3461977
10km	50%	50000	4	240	3768608	472745	3256324	2745825
10km	50%	50000	4	182	4106586	483241	3556054	2785973
10km	50%	50000	4	303	4617570	510190	4061605	2679115
10km	50%	50000	4	279	4368780	550693	3762077	2981069
10km	50%	50000	4	272	4682474	522122	4120298	2878019
10km	50%	50000	4	262	4071848	476665	3525680	2613209
10km	50%	50000	4	305	6156418	658252	5419727	3733978
10km	50%	50000	4	274	4519657	474385	3998913	3045001
10km	50%	50000	4	224	4469290	539324	3871241	2853169
10km	50%	50000	4	240	3786938	416604	3342398	2988286
10km	50%	50000	4	315	5235423	622741	4536776	3589680
10km	50%	50000	4	360	5154012	527324	4574583	2994262
10km	50%	50000	4	271	4128018	485795	3605006	2765272
10km	50%	50000	4	221	4085663	508785	3527334	2775124
10km	50%	50000	4	311	4438086	536535	3861474	3267616
10km	50%	50000	4	249	4493989	496041	3939557	3188924
10km	50%	50000	4	412	5129293	500560	4584739	2870400
10km	50%	50000	4	255	4454798	576833	3827912	3051114
10km	50%	50000	4	334	3937331	508045	3385026	2605190
10km	50%	50000	4	327	4572562	557687	3978602	2681521
10km	50%	50000	4	309	4182585	514663	3613687	2578370
10km	50%	50000	4	352	4371080	528180	3786196	3179883
10km	50%	50000	4	243	4313106	480544	3771307	3079559
10km	50%	50000	4	252	3863938	438806	3382257	2693976
10km	50%	50000	4	266	5247553	595803	4588105	3603446
10km	50%	50000	4	359	3679188	424281	3186876	2492090
10km	50%	50000	4	259	4487452	520563	3933358	2709778
10km	50%	50000	4	328	3590377	438006	3119819	2277975
10km	50%	50000	4	214	4178814	498563	3643993	2731968
10km	50%	50000	4	353	4038049	417898	3574821	3113199
10km	50%	50000	4	315	5378099	612084	4713906	3999508
10km	50%	50000	4	323	4221501	485559	3687095	2524343
10km	50%	50000	4	478	5571453	595714	4915998	3370255
10km	50%	50000	4	348	3978088	486649	3449016	2968382
10km	50%	50000	4	251	4641273	548014	4045525	2766453
10km	50%	50000	4	325	4150720	495911	3601537	2870869
10km	50%	50000	4	349	4590872	526237	4002334	3052608
10km	50%	50000	4	301	5238209	574543	4604237	3214742
10km	50%	50000	4	273	4698889	560277	4078037	3487586
10km	50%	50000	4	370	6067660	675697	5320455	3991846
10km	50%	50000	4	325	5041394	588536	4406869	3291457
10km	50%	50000	4	394	3796488	453833	3304818	2401368
10km	50%	50000	4	318	4551390	499831	4004684	3030321
10km	50%	50000	4	366	5067691	560377	4466058	3290359
10km	50%	50000	4	357	4793486	546811	4188496	3449797
10km	50%	50000	4	237	3968401	451700	3447630	3120477
10km	50%	50000	4	199	4370992	499420	3804396	2646270
10km	50%	50000	4	357	5002830	568207	4400527	3485899
10km	50%	50000	4	269	5073106	526910	4477065	2666344
10km	50%	50000	4	351	5454048	596472	4799282	3749881
10km	50%	50000	4	302	6276746	646328	5587633	3730877
10km	50%	50000	4	346	3997518	490991	3476652	2803321
10km	50%	50000	4	280	6260285	672758	5520929	3720208
10km	50%	50000	4	264	4863941	497803	4332594	3040286
10km	50%	50000	4	275	4362315	540954	3763631	2982257
10km	50%	50000	4	374	6096213	654814	5384943	3629249
10km	50%	50000	4	241	4286447	496469	3747543	2806613
10km	50%	50000	4	253	4726211	528186	4113560	3353538
10km	50%	50000	4	423	5384105	563947	4770838	3456064
10km	50%	50000	4	358	3381661	392504	2939883	2409136
10km	50%	50000	4	254	4625270	528199	4055561	2909492
10km	50%	50000	4	245	4300276	489173	3766679	2632010
10km	50%	50000	4	264	5601836	618982	4935327	3633786
10km	50%	50000	4	321	5008628	557844	4382820	3152592
10km	50%	50000	4	222	4371872	539402	3785390	2825624
10km	50%	50000	4	224	4569866	493409	4024682	3007785
10km	50%	50000	4	291	4399957	538509	3811121	2847224
10km	50%	50000	4	297	4723575	571193	4080103	3189336
10km	50%	50000	4	242	3814047	478294	3294181	2553991
10km	50%	50000	4	240	3702331	457804	3204363	2459439
10km	50%	50000	4	236	5576140	554931	4936695	3529155
10km	50%	50000	4	222	4515456	574374	3902007	3237244
10km	50%	50000	4	235	3488297	446761	3008369	2233539
10km	50%	50000	4	328	5856621	605559	5191517	3621449
10km	50%	50000	4	273	5036205	569379	4397392	3213680
10km	50%	50000	4	294	4595829	542132	3986285	2980241
10km	50%	50000	4	357	4631608	519350	4067963	2931610
10km	50%	50000	4	364	3962789	472145	3437865	2713425
10km	50%	50000	4	315	4050063	502299	3510944	2866496
10km	50%	50000	4	267	3950993	452871	3446705	2779971
10km	50%	50000	4	357	3764711	459864	3266664	2629775
10km	50%	50000	4	241	4278196	501317	3706295	3049378
10km	50%	50000	4	347	3738699	436859	3255531	2628233
10km	50%	50000	4	339	5338474	589781	4703467	3649563
10km	50%	50000	4	251	3972683	477755	3447720	2800664
10km	50%	50000	4	247	4368638	434915	3904114	2659717
10km	50%	50000	4	260	4556833	537237	3949281	3047658
10km	50%	50000	4	336	4166550	496539	3628670	2938388
10km	50%	50000	4	256	4154389	502722	3606761	2748349
10km	50%	50000	4	331	3770317	440670	3289225	2756771
10km	50%	50000	4	308	5599508	582208	4967939	3975556
10km	50%	50000	4	240	3613946	450973	3126388	2704623
10km	50%	50000	4	233	3796621	442980	3314738	2791163
10km	50%	50000	4	316	4245865	497426	3707370	2904653
10km	50%	50000	4	277	4631085	500842	4088904	2858782
10km	50%	50000	4	260	4601507	515281	4044416	2626745
10km	50%	50000	4	355	4601619	525675	3974846	2885089
10km	50%	50000	4	257	5668296	592383	5023337	3671143
10km	50%	50000	4	363	5105920	505430	4555903	3147549
10km	50%	50000	4	309	4682741	527407	4118536	3380539
10km	50%	50000	4	258	4319999	498309	3767026	3148156
10km	50%	50000	4	307	4135800	481729	3578468	2682522
10km	50%	50000	4	255	5207946	592774	4573076	3639441
10km	50%	50000	4	263	4242582	539250	3677660	2989715
10km	50%	50000	4	255	4228005	477532	3709733	2698320
10km	50%	50000	4	279	4559138	519272	4007321	3209480
10km	50%	50000	4	328	5692611	619515	5017321	3470263
10km	50%	50000	4	265	4860677	516926	4278280	2955682
10km	50%	50000	4	199	3768829	460206	3265642	2603811
10km	50%	50000	4	217	4154084	473343	3649214	2466748
10km	50%	50000	4	309	3880460	448475	3383257	2652367
10km	50%	50000	4	434	4117811	495992	3583655	2639216
10km	50%	50000	4	259	3799291	456604	3301544	2846924
10km	50%	50000	4	242	4512695	529612	3940268	2800913
10km	50%	50000	4	375	3690836	431526	3229453	2585823
10km	50%	50000	4	306	4153027	469364	3645982	2509390
10km	50%	50000	4	444	5465856	579754	4824786	3431332
10km	50%	50000	4	346	5185207	549741	4589108	3402548
10km	50%	50000	4	321	3991812	455391	3507884	2662144
10km	50%	50000	4	424	4299266	530923	3711617	3299867
10km	50%	50000	4	275	3990623	508650	3424975	2640906
10km	50%	50000	4	260	3368806	424625	2904561	2821515
10km	50%	50000	4	288	5099991	563996	4481663	3619577
10km	50%	50000	4	250	5988968	622925	5296622	4068578
10km	50%	50000	4	253	4297893	518453	3712465	3067452
10km	50%	50000	4	205	4037216	476848	3510476	2640729
10km	50%	50000	4	205	4826582	584309	4183317	3158992
10km	50%	50000	4	430	5312276	513336	4741810	3151738
10km	50%	50000	4	225	4616974	550115	4022146	3165328
10km	50%	50000	4	248	4780494	521300	4222454	2824296
10km	50%	50000	4	289	3675260	432938	3214100	2355520
10km	50%	50000	4	436	4689210	562220	4092898	3171735
10km	50%	50000	4	449	3938146	482772	3433145	2730609
10km	50%	50000	4	233	3461346	450907	2975803	2862307
10km	50%	50000	4	278	3023198	377363	2620311	2681727
10km	50%	50000	4	259	3663195	431038	3198360	2360405
10km	50%	50000	4	209	4297370	486805	3763538	3098571
10km	50%	50000	4	281	4453910	469891	3948714	2982387
10km	50%	50000	4	233	4861618	565644	4254412	3086325
10km	50%	50000	4	251	4350530	534399	3752901	3509794
10km	50%	50000	4	266	3898374	446687	3419802	2575648
10km	50%	50000	4	345	5428757	576543	4755479	3544063
10km	50%	50000	4	337	5530380	643643	4831822	3841166
10km	50%	50000	4	286	6620445	707422	5839302	4708225
10km	50%	50000	4	263	6052053	622903	5376135	3521503
10km	50%	50000	4	326	5742077	619894	5063803	3858231
10km	50%	50000	4	241	4631659	517887	4084611	2982121
10km	50%	50000	4	375	5625148	569628	5006090	3553976
10km	50%	50000	4	380	3898576	482519	3394628	2451531
10km	50%	50000	4	246	4151488	503300	3597348	2843656
10km	50%	50000	4	308	3511137	405553	3076067	2538058
10km	50%	50000	4	183	3639757	469161	3144786	2849440
10km	50%	50000	4	240	4600982	544297	3989737	2778155
10km	50%	50000	4	324	4208954	499298	3645630	2925528
10km	50%	50000	4	298	5190079	606725	4536371	3811144
10km	50%	50000	4	350	4363424	501278	3826182	2837395
10km	50%	50000	4	394	3501317	399358	3065367	2525417
10km	50%	50000	4	295	4636867	517420	4068354	3298796
10km	50%	50000	4	315	5753050	568605	5135891	3735961
10km	50%	50000	4	364	3928887	466618	3399821	3116726
10km	50%	50000	4	220	3526788	425583	3056519	2556451
10km	50%	50000	4	284	4730324	591028	4096835	3488216
10km	50%	50000	4	328	4104592	477595	3590511	2642680
10km	50%	50000	4	236	4420562	549905	3810731	2672344
10km	50%	50000	4	276	5128560	496867	4577736	3298290
10km	50%	50000	4	333	5207008	564079	4594217	3723694
10km	50%	50000	4	358	4679797	532196	4083243	3224508
10km	50%	50000	4	332	5089593	549737	4475495	3223661
10km	50%	50000	4	317	5772487	632995	5075076	3790992
10km	50%	50000	4	247	4591044	535869	4009833	2936016
10km	50%	50000	4	217	3419605	409019	2937234	2547242
10km	50%	50000	4	321	5490527	617985	4819946	3469896
10km	50%	50000	4	221	4698143	538852	4110439	2952878
10km	50%	50000	4	220	3716503	426933	3235208	2994256
10km	50%	50000	4	195	3530546	408467	3076078	2655161
10km	50%	50000	4	207	3988234	437837	3497080	3055877
10km	50%	50000	4	245	4130186	511497	3573871	3108322
10km	50%	50000	4	279	4240343	519593	3671402	2698133
10km	50%	50000	4	196	4762651	554769	4153250	2849672
10km	50%	50000	4	384	3722767	452969	3236895	2660692
10km	50%	50000	4	316	5613213	646775	4896490	3485690
10km	50%	50000	4	280	4825110	539130	4231142	3145603
10km	50%	50000	4	255	4912746	562296	4285655	3353872
10km	50%	50000	4	250	3796289	446399	3317280	2752444
10km	50%	50000	4	242	4307254	473318	3778645	2999102
10km	50%	50000	4	333	4278988	483854	3724506	2582699
10km	50%	50000	4	352	4262118	526915	3696398	3125130
10km	50%	50000	4	172	4132093	507551	3559216	2923044
10km	50%	50000	4	284	4879446	516366	4287863	3167491
10km	50%	50000	4	356	5059145	578479	4423287	3751727
10km	50%	50000	4	265	4678037	542915	4075102	3011496
10km	50%	50000	4	284	4314900	500045	3758027	2914255
10km	50%	50000	4	363	4134179	466479	3626780	2548210
10km	50%	50000	4	196	3320436	389704	2905396	2223876
10km	50%	50000	4	229	4049785	482938	3516363	2764382
10km	50%	50000	4	209	3903261	460134	3401012	3148887
10km	50%	50000	4	305	4325970	536971	3756328	3223518
10km	50%	50000	4	270	4129200	489480	3608937	2659334
10km	50%	50000	4	299	3378113	425557	2916668	2444008
10km	50%	50000	4	209	3279755	434377	2819000	2444408
10km	50%	50000	4	241	5378077	604052	4706666	3776717
10km	50%	50000	4	304	4526192	561721	3899007	3005272
10km	50%	50000	4	430	4608679	540327	4024725	3064165
10km	50%	50000	4	236	3709923	506351	3149917	3012547
10km	50%	50000	4	241	4434955	511601	3874123	2774779
10km	50%	50000	4	249	5643548	566989	5014746	3035847
10km	50%	50000	4	320	5181487	520116	4572292	3134598
10km	50%	50000	4	271	3968816	469955	3457150	2538403
10km	50%	50000	4	268	4783300	470127	4277023	2823237
10km	50%	50000	4	286	4321761	525197	3729434	3411829
10km	50%	50000	4	173	3598773	450450	3118834	2221929
10km	50%	50000	4	247	3974359	502365	3432113	3056366
10km	50%	50000	4	218	3104449	398204	2675141	2229999
10km	50%	50000	4	360	4659591	558558	4022893	2760261
10km	50%	50000	4	319	5362809	570608	4731834	3693907
10km	50%	50000	4	310	5022657	550523	4411418	3272469
10km	50%	50000	4	247	3943298	462698	3421169	2504510
10km	50%	50000	4	323	4140147	488150	3612275	2877076
10km	50%	50000	4	184	3807347	480857	3263160	2496586
10km	50%	50000	4	257	4834120	522134	4257888	3189389
10km	50%	50000	4	293	4412942	528263	3854629	3007535
10km	50%	50000	4	283	4149921	493980	3599561	2787334
10km	50%	50000	4	287	3903207	429883	3436563	2437255
10km	50%	50000	4	203	4062454	516192	3498112	2903046
10km	50%	50000	4	284	5310466	566447	4657048	3322790
10km	50%	50000	4	279	4161716	520516	3608621	2953846
10km	50%	50000	4	366	4551827	532459	3970776	3150790
10km	50%	50000	4	287	4896312	542013	4300741	3173611
10km	50%	50000	4	230	4110638	484422	3598840	2751406
10km	50%	50000	4	364	5368088	534447	4785553	3258817
10km	50%	50000	4	244	4427878	528290	3847891	2986729
10km	50%	50000	4	224	4167322	514604	3629196	2783365
10km	50%	50000	4	310	4893980	564331	4284055	3060739
10km	50%	50000	4	313	3586558	442796	3076818	2588574
10km	50%	50000	4	301	4398389	507949	3847539	3034920
10km	50%	50000	4	256	4284582	489609	3757374	2482657
10km	50%	50000	4	250	4757559	550262	4156215	3282646
10km	50%	50000	4	383	5122975	568114	4513554	3257388
10km	50%	50000	4	254	5509041	585020	4875565	3411393
10km	50%	50000	4	270	4583205	515230	4016572	3088513
10km	50%	50000	4	269	4940846	553734	4339355	2849699
10km	50%	50000	4	313	4660156	554086	4052906	3175855
10km	50%	50000	4	256	4041889	446726	3539529	3169810
10km	50%	50000	4	266	5461073	574807	4842735	3531766
10km	50%	50000	4	328	3428373	432681	2966428	2785694
10km	50%	50000	4	240	4202580	430921	3714543	2740045
10km	50%	50000	4	308	3653014	452682	3163341	2514198
10km	50%	50000	4	347	5371842	604227	4722733	3490183
10km	50%	50000	4	217	4105517	517628	3535153	2753782
10km	50%	50000	4	264	4194127	501770	3620902	2875334
10km	50%	50000	4	319	3862728	457664	3375932	2516944
10km	50%	50000	4	331	4991395	510307	4439838	3112405
10km	50%	50000	4	330	4339212	489240	3807492	2975785
10km	50%	50000	4	263	4474835	545783	3888699	3066707
10km	50%	50000	4	348	3807102	455696	3322731	2656532
10km	50%	50000	4	256	4914107	550555	4318353	2876573
10km	50%	50000	4	406	3915304	488392	3404756	2582621
10km	50%	50000	4	285	5062065	586415	4433233	3806373
10km	50%	50000	4	263	5546858	570313	4919566	3908498
10km	50%	50000	4	231	4591191	509783	4019672	3195887
10km	50%	50000	4	219	4662093	493627	4121785	3334134
10km	50%	50000	4	254	4027561	479972	3485352	2549764
10km	50%	50000	4	210	4746298	559685	4117312	2895385
10km	50%	50000	4	195	3966685	474514	3463999	2368392
10km	50%	50000	4	284	3952389	452575	3457910	2684167
10km	50%	50000	4	341	5546677	563422	4924715	3542476
10km	50%	50000	4	252	5017089	603297	4359331	3307437
10km	50%	50000	4	223	4763597	529919	4195414	3087557
10km	50%	50000	4	301	3889717	462025	3393520	2704403
10km	50%	50000	4	250	3703077	446111	3232596	2431326
10km	50%	50000	4	289	4659072	548662	4064606	3405291
10km	50%	50000	4	252	4228057	485659	3709453	3009064
10km	50%	50000	4	253	4749158	533902	4167587	3145017
10km	50%	50000	4	359	4174857	486725	3633788	2820699
10km	50%	50000	4	222	4008149	476845	3472486	2629377
10km	50%	50000	4	255	4275549	517952	3693008	2857718
10km	50%	50000	4	271	3562362	463505	3029796	2270962
10km	50%	50000	4	232	4711993	542999	4123782	3061302
10km	50%	50000	4	236	3997378	478832	3484254	2623935
10km	50%	50000	4	257	4696390	517564	4139386	2933458
10km	50%	50000	4	274	4057168	482749	3531932	3055911
10km	50%	50000	4	353	4378707	516517	3807316	3077053
10km	50%	50000	4	502	4101817	505560	3551832	3004856
10km	50%	50000	4	220	3772767	421151	3307918	2443221
10km	50%	50000	4	302	3909480	434309	3429557	2384102
10km	50%	50000	4	314	3562205	440434	3090096	2871751
10km	50%	50000	4	230	4080806	509788	3530776	2593141
10km	50%	50000	4	249	3995966	495297	3461843	2584160
10km	50%	50000	4	303	4686130	497804	4145933	2782465
10km	50%	50000	4	384	5187227	633021	4492675	3236895
10km	50%	50000	4	344	4063342	474473	3501524	2433880
10km	50%	50000	4	274	4343156	511385	3798595	3036419
10km	50%	50000	4	231	4948907	578012	4322541	3450918
10km	50%	50000	4	290	4599736	535907	4025778	3314959
10km	50%	50000	4	237	4782662	556836	4162079	3453848
10km	50%	50000	4	278	4102020	480996	3561121	2916950
10km	50%	50000	4	334	4891535	584401	4218555	3118443
10km	50%	50000	4	294	4974321	564261	4351016	3217183
10km	50%	50000	4	294	4110150	480987	3565050	2687284
10km	50%	50000	4	284	4719597	564921	4120097	2964939
10km	50%	50000	4	239	4239138	489841	3695275	2868998
10km	50%	50000	4	250	4197779	475063	3682033	2791175
10km	50%	50000	4	269	4275197	498484	3726996	3000726
10km	50%	50000	4	390	6359751	641282	5659030	3892963
10km	50%	50000	4	309	4400721	512540	3821996	2584517
10km	50%	50000	4	298	4619869	508641	4058082	3314690
10km	50%	50000	4	303	3915777	492795	3381189	2921037
10km	50%	50000	4	329	3714255	437899	3226817	2429131
10km	50%	50000	4	350	5582385	567122	4971342	3167370
10km	50%	50000	4	247	5623345	594190	4970349	3523610
10km	50%	50000	4	252	4206509	492948	3667936	2890904
10km	50%	50000	4	350	3680278	435531	3205990	2801552
10km	50%	50000	4	206	3554119	430102	3098162	2280092
10km	50%	50000	4	304	5647643	566917	5024298	3254838
10km	50%	50000	4	277	5241784	541580	4650046	2973518
10km	50%	50000	4	256	4635567	571176	4011393	2938326
10km	50%	50000	4	324	4398055	519844	3826249	3148568
10km	50%	50000	4	254	4207217	489299	3660648	2929927
10km	50%	50000	4	273	5221744	596206	4560436	3732231
10km	50%	50000	4	288	5170690	588777	4493552	3269789
10km	50%	50000	4	309	3956492	489403	3437704	2821718
10km	50%	50000	4	258	4662132	539780	4066166	3028762
10km	50%	50000	4	248	4278111	540227	3694330	2894319
10km	50%	50000	4	344	4758611	495548	4210448	3148946
10km	50%	50000	4	343	4821884	584243	4154154	3678459
10km	50%	50000	4	293	4441858	556506	3830157	3060257
10km	50%	50000	4	309	4502153	504758	3928594	3000623
10km	50%	50000	4	396	4321412	487221	3769398	3092519
10km	50%	50000	4	256	4570014	555420	3947047	3396483
10km	50%	50000	4	195	4789061	530661	4228469	3355702
10km	50%	50000	4	261	4194606	516003	3631755	2599499
10km	50%	50000	4	352	5152112	560489	4534182	3605868
10km	50%	50000	4	274	3958019	455523	3450529	2572855
10km	50%	50000	4	326	4347656	498408	3802963	2942071
10km	50%	50000	4	220	3862955	437662	3387818	2661493
10km	50%	50000	4	343	4184722	492394	3649319	2690387
10km	50%	50000	4	335	4135899	487138	3593649	2845793
10km	50%	50000	4	207	4795031	537625	4222302	3155715
10km	50%	50000	4	256	3999149	499519	3454511	3280121
10km	50%	50000	4	223	5013481	601702	4348403	3490688
10km	50%	50000	4	220	4170858	497151	3611655	2668650
10km	50%	50000	4	295	4495965	501108	3953659	3572127
10km	50%	50000	4	270	4983652	565557	4363183	3579273
10km	50%	50000	4	457	5142453	516917	4582682	3351721
10km	50%	50000	4	299	4442247	531415	3831715	3482915
10km	50%	50000	4	412	5999155	610953	5316176	3926203
10km	50%	50000	4	277	5094981	519174	4523917	3322783
10km	50%	50000	4	355	4767951	536326	4173305	2895615
10km	50%	50000	4	242	4060823	493928	3523958	2800279
10km	50%	50000	4	232	4522801	560884	3920319	2779464
10km	50%	50000	4	326	4888722	558967	4295812	3026478
10km	50%	50000	4	200	4085067	520561	3521460	2583554
10km	50%	50000	4	235	3842962	462889	3352379	2464003
10km	50%	50000	4	271	4295287	488631	3776602	3145569
10km	50%	50000	4	395	6125046	601901	5450604	3595597
10km	50%	50000	4	333	4740165	562181	4121674	3603823
10km	50%	50000	4	288	4221434	488678	3682930	3189281
10km	50%	50000	4	269	3584797	441583	3095140	2293165
10km	50%	50000	4	268	4781490	542232	4176128	3062030
10km	50%	50000	4	254	4616849	550633	4012288	2814881
10km	50%	50000	4	199	5174114	574570	4522038	3710483
10km	50%	50000	4	232	4533518	570256	3913960	3358944
10km	50%	50000	4	230	4070503	440996	3585864	2792179
10km	50%	50000	4	260	4617453	517293	4060434	3378443
10km	50%	50000	4	240	4099780	468334	3579240	2982499
10km	50%	50000	4	301	4986050	510989	4436705	2939209
10km	50%	50000	4	310	3785895	493300	3246618	2618977
10km	50%	50000	4	233	3809166	448871	3322710	2650140
10km	50%	50000	4	318	6105534	611538	5453359	3565420
10km	50%	50000	4	296	5212604	540299	4628103	3280495
10km	50%	50000	4	266	4447973	505874	3891811	2947343
10km	50%	50000	4	247	4919692	525939	4349312	3104577
10km	50%	50000	4	424	3563992	411850	3114741	2465306
10km	50%	50000	4	255	3763005	486788	3222668	2864075
10km	50%	50000	4	210	3771377	477983	3264420	2394285
10km	50%	50000	4	278	4718276	553050	4080358	2849197
10km	50%	50000	4	232	4492367	486472	3954461	3332500
10km	50%	50000	4	324	4428062	526569	3852963	3104451
10km	50%	50000	4	269	5931142	619323	5261343	3926504
10km	50%	50000	4	214	5106767	564837	4498445	3005856
10km	50%	50000	4	307	5463033	603501	4806530	3784141
10km	50%	50000	4	327	4072894	463501	3543937	2331897
10km	50%	50000	4	317	4997211	528889	4409599	3127158
10km	50%	50000	4	281	4787986	504157	4225611	3293441
10km	50%	50000	4	252	4356875	517096	3789437	2888866
10km	50%	50000	4	404	5348247	526517	4768199	3425168
10km	50%	50000	4	260	4754735	497322	4198841	2726082
10km	50%	50000	4	323	4614829	526156	4050982	2799543
10km	50%	50000	4	200	4125842	479308	3596760	2852668
10km	50%	50000	4	194	4931226	575039	4316125	3255865
10km	50%	50000	4	284	4724645	579756	4088276	3020622
10km	50%	50000	4	331	3274404	417444	2823803	2364132
10km	50%	50000	4	335	4197049	502833	3650724	2826586
10km	50%	50000	4	253	5069139	541523	4479374	3201943
10km	50%	50000	4	288	3882555	475720	3369290	2611412
10km	50%	50000	4	297	4176370	491881	3625024	2666796
10km	50%	50000	4	258	4728417	572768	4080099	3082218
10km	50%	50000	4	233	4470015	533400	3889162	3305169
10km	50%	50000	4	226	4011348	462750	3520073	2936212
10km	50%	50000	4	300	5199110	567974	4607461	3322195
10km	50%	50000	4	241	4647623	495948	4115202	2982209
10km	50%	50000	4	399	3878364	499506	3325941	2719229
10km	50%	50000	4	328	4606891	492463	4048425	2976716
10km	50%	50000	4	298	4332918	515507	3755215	2893483
10km	50%	50000	4	201	4533125	551539	3921867	2990228
10km	50%	50000	4	238	4211841	498018	3669610	2719546
10km	50%	50000	4	253	4260648	518271	3706970	3321759
10km	50%	50000	4	210	4631040	507392	4081163	2818892
10km	50%	50000	4	265	4168029	513939	3609006	2726909
10km	50%	50000	4	201	4155103	511872	3606180	2975134
10km	50%	50000	4	222	4851696	498243	4295651	3148252
10km	50%	50000	4	232	4273666	483783	3716093	3300846
10km	50%	50000	4	298	5616525	577471	4982237	3590868
10km	50%	50000	4	286	5500144	555330	4881988	3478983
10km	50%	50000	4	284	4394987	481082	3866727	2644713
10km	50%	50000	4	301	3965117	491973	3445516	2517500
10km	50%	50000	4	229	4794472	570619	4165468	3277736
10km	50%	50000	4	271	3747130	428387	3283336	2818407
10km	50%	50000	4	291	4061775	453599	3577932	2464226
10km	50%	50000	4	253	4754036	536525	4165167	3075706
10km	50%	50000	4	318	5364420	530327	4782635	3101199
10km	50%	50000	4	335	4944359	546889	4335839	3178774
10km	50%	50000	4	243	4229186	515526	3669849	2542992
10km	50%	50000	4	332	4499313	502333	3911638	2742209
10km	50%	50000	4	235	3753422	461922	3243155	2440747
10km	50%	50000	4	331	4789802	511674	4238773	3100694
10km	50%	50000	4	374	5248289	552065	4653156	3600101
10km	50%	50000	4	178	5434417	569837	4817297	3052854
10km	50%	50000	4	258	4511616	533091	3934421	2827541
10km	50%	50000	4	291	4199717	504521	3654998	2867688
10km	50%	50000	4	374	6688442	657164	5963729	3730390
10km	50%	50000	4	337	4628169	490410	4083229	3327479
10km	50%	50000	4	320	5141910	568830	4518660	3744086
10km	50%	50000	4	275	4162809	487010	3632359	3055948
10km	50%	50000	4	254	4654400	477095	4134669	3110083
10km	50%	50000	4	164	3320478	411935	2856291	2387434
10km	50%	50000	4	312	3490523	393964	3057419	2487906
10km	50%	50000	4	469	4687987	572756	4049963	3393000
10km	50%	50000	4	244	3514920	426540	3059013	2412885
10km	50%	50000	4	270	5150833	521140	4590352	3302708
10km	50%	50000	4	294	5343805	575768	4700577	3526451
10km	50%	50000	4	315	5244967	552917	4641155	3581124
10km	50%	50000	4	246	4240691	519053	3673318	2776632
10km	50%	50000	4	280	4156073	528150	3579259	2619436
10km	50%	50000	4	312	5081211	581354	4437988	2936277
10km	50%	50000	4	211	4126858	501754	3585996	2938753
10km	50%	50000	4	297	3670870	438736	3185717	2621390
10km	50%	50000	4	298	4501387	467581	3979919	2879752
10km	50%	50000	4	267	5199264	469728	4675372	3263291
10km	50%	50000	4	280	4970893	570849	4312972	3321828
10km	50%	50000	4	282	4348574	499074	3810668	2834057
10km	50%	50000	4	245	4532393	535868	3960104	3172942
10km	50%	50000	4	214	4298034	522923	3732195	2998833
10km	50%	50000	4	257	4373208	514052	3819184	2634275
10km	50%	50000	4	265	3694458	458247	3191345	2459400
10km	50%	50000	4	295	5224486	541116	4623897	3428223
10km	50%	50000	4	204	4599232	536975	4005447	2717660
10km	50%	50000	4	264	4814093	587326	4168824	3369662
10km	50%	50000	4	211	3798133	501412	3251364	2834805
10km	50%	50000	4	346	4555827	541361	3941232	3071858
10km	50%	50000	4	304	5104622	556053	4506132	3167750
10km	50%	50000	4	303	6164536	645422	5473178	3972990
10km	50%	50000	4	255	3980200	469984	3470804	2595103
10km	50%	50000	4	226	3703992	458588	3211187	2737270
10km	50%	50000	4	260	4131291	474632	3611237	2621912
10km	50%	50000	4	202	4773193	528625	4199168	3188884
10km	50%	50000	4	231	5043374	534035	4443793	3166888
10km	50%	50000	4	311	5076532	516975	4517409	2997310
10km	50%	50000	4	261	5349019	601448	4702408	3501846
10km	50%	50000	4	296	5265242	515289	4700181	3507569
10km	50%	50000	4	331	4617010	541756	4039436	2894252
10km	50%	50000	4	220	4270433	542483	3699496	2884488
10km	50%	50000	4	302	4771851	561052	4168501	2858427
10km	50%	50000	4	250	4841276	523612	4266169	2862460
10km	50%	50000	4	345	4508068	482622	3983752	3134800
10km	50%	50000	4	276	4979282	513970	4428300	3122805
10km	50%	50000	4	378	5289579	652551	4580084	4228260
10km	50%	50000	4	294	4181054	507199	3632420	2956726
10km	50%	50000	4	238	3730214	467657	3237105	2718037
10km	50%	50000	4	274	5028847	555347	4413368	3333955
10km	50%	50000	4	225	4622611	507973	4027929	2916527
10km	50%	50000	4	357	4701077	508412	4154751	3189430
10km	50%	50000	4	237	3299652	429946	2839112	2390017
10km	50%	50000	4	272	4566984	546697	3961558	3404017
10km	50%	50000	4	288	3887764	465042	3372539	2657605
10km	50%	50000	4	306	3987906	494943	3444154	3130085
10km	50%	50000	4	299	3945981	457494	3450741	2709658
10km	50%	50000	4	282	4187345	507463	3632180	2798799
10km	50%	50000	4	334	6122390	616487	5429801	4174533
10km	50%	50000	4	310	4842332	475486	4326144	3121835
10km	50%	50000	4	291	4405681	526925	3830163	2782977
10km	50%	50000	4	249	3350741	427530	2881983	2388491
10km	50%	50000	4	333	6329400	624206	5654453	3859817
10km	50%	50000	4	392	4573889	484304	4021863	3040343
10km	50%	50000	4	305	4353657	498330	3800759	2759439
10km	50%	50000	4	282	5822179	652570	5122914	3583670
10km	50%	50000	4	349	5981419	645293	5295076	3498132
10km	50%	50000	4	242	4739643	551126	4136109	3050176
10km	50%	50000	4	304	3718911	468842	3210234	2622151
10km	50%	50000	4	284	4131759	470773	3631585	2768581
10km	50%	50000	4	341	4463438	481081	3941155	3160109
10km	50%	50000	4	337	3880280	451019	3388790	2765369
10km	50%	50000	4	276	4315334	464129	3808827	2888659
10km	50%	50000	4	291	4261349	508308	3710154	2846352
10km	50%	50000	4	251	4487805	511341	3909700	2870890
10km	50%	50000	4	297	4673737	522977	4110510	3021110
10km	50%	50000	4	296	3796826	464882	3290084	2588995
10km	50%	50000	4	265	3721305	427990	3263414	2433464
10km	50%	50000	4	255	3947513	464413	3436538	2490874
10km	50%	50000	4	234	4010837	473396	3500484	2624167
10km	50%	50000	4	272	5082159	571115	4455361	3336216
10km	50%	50000	4	462	4482003	468639	3952793	2954385
10km	50%	50000	4	308	5554167	555826	4937753	3835564
10km	50%	50000	4	315	4563347	544428	3972984	3233043
10km	50%	50000	4	311	3722383	440198	3258755	2415166
10km	50%	50000	4	236	3308936	413593	2862677	2500369
10km	50%	50000	4	268	3582135	453876	3086705	2772467
10km	50%	50000	4	303	4783477	576788	4136634	3374674
10km	50%	50000	4	257	4877138	584792	4235076	3063413
10km	50%	50000	4	293	4620088	516158	4050748	3259057
10km	50%	50000	4	206	3800173	456799	3306498	2659973
10km	50%	50000	4	238	4736911	554760	4137218	2844725
10km	50%	50000	4	259	4225180	499238	3677217	2746767
10km	50%	50000	4	274	6053444	596045	5411995	3677106
10km	50%	50000	4	249	4713237	540625	4133162	3256849
10km	50%	50000	4	203	4799699	502211	4242904	3279907
10km	50%	50000	4	264	4471345	499575	3911964	2976749
10km	50%	50000	4	280	3628161	413329	3192566	2763292
10km	50%	50000	4	288	4082673	452710	3598533	2791673
10km	50%	50000	4	379	3793599	482438	3271887	2703590
10km	50%	50000	4	365	5826587	651008	5107996	3963879
10km	50%	50000	4	288	4442318	540283	3844261	2985605
10km	50%	50000	4	259	4481660	549522	3886815	2819071
10km	50%	50000	4	247	4501229	527783	3918335	2944287
10km	50%	50000	4	273	5093069	590856	4469221	3502628
10km	50%	50000	4	198	3979766	433812	3520251	2665253
10km	50%	50000	4	365	3919377	466208	3397420	3142953
10km	50%	50000	4	354	4365251	496011	3817883	3196499
10km	50%	50000	4	327	5797600	559145	5174073	3635397
10km	50%	50000	4	284	4658882	530414	4078313	2770624
10km	50%	50000	4	232	5310084	563358	4693315	3264212
10km	50%	50000	4	246	4394939	529497	3816529	2878614
10km	50%	50000	4	271	4852545	505565	4301295	3096758
10km	50%	50000	4	316	3932780	482636	3411513	2420003
10km	50%	50000	4	262	3450785	433358	2987368	2645308
10km	50%	50000	4	252	5433832	575654	4789263	3431165
10km	50%	50000	4	258	6114983	627317	5428279	3747544
10km	50%	50000	4	497	5357906	570519	4741173	3402788
10km	50%	50000	4	255	4798328	557871	4185411	2856261
10km	50%	50000	4	279	3884597	465880	3368606	3015861
10km	50%	50000	4	248	5292357	546570	4704306	3289078
10km	50%	50000	4	367	5465738	579749	4844114	3501052
10km	50%	50000	4	705	5989781	588826	5342710	4175240
10km	50%	50000	4	328	3695668	460456	3199154	2591783
10km	50%	50000	4	267	4969474	575576	4334694	3113178
10km	50%	50000	4	309	4107611	468906	3615267	2277990
10km	50%	50000	4	245	4643477	595704	4007987	3399983
10km	50%	50000	4	297	3876385	463070	3377561	2347100
10km	50%	50000	4	261	5957702	630606	5240816	3637911
10km	50%	50000	4	439	3828346	460772	3323369	2657997
10km	50%	50000	4	282	3986885	476472	3464870	3024460
10km	50%	50000	4	282	4471887	545150	3878919	3160647
10km	50%	50000	4	367	4826842	516191	4254792	2909927
10km	50%	50000	4	274	4208109	485255	3690073	3122572
10km	50%	50000	4	298	4302971	501702	3756530	2716107
10km	50%	50000	4	303	4248909	490104	3702502	2879173
10km	50%	50000	4	236	4584459	527897	4002364	2886842
10km	50%	50000	4	234	5289853	540832	4701718	3446952
10km	50%	50000	4	363	4227751	496822	3692657	2619820
10km	50%	50000	4	218	3392220	444257	2918451	2515334
10km	50%	50000	4	300	5773863	590722	5139870	3491903
10km	50%	50000	4	297	4434432	523221	3863736	3248979
10km	50%	50000	4	336	4794474	564384	4171748	3203662
10km	50%	50000	4	285	3239347	420165	2773683	2225815
10km	50%	50000	4	237	3838153	472380	3325031	2577390
10km	50%	50000	4	388	5623145	552378	5000585	3394447
10km	50%	50000	4	250	5907435	634372	5229042	3583367
10km	50%	50000	4	272	3663390	457873	3171920	2806711
10km	50%	50000	4	358	6187212	608156	5519061	4106683
10km	50%	50000	4	304	4120917	518976	3567511	2795972
10km	50%	50000	4	227	4696684	542274	4094634	3019860
10km	50%	50000	4	329	4213352	511077	3620639	3137215
10km	50%	50000	4	274	4805091	525530	4230610	2923026
10km	50%	50000	4	268	4933677	610381	4272130	3430824
10km	50%	50000	4	391	3478862	415934	3030239	2355882
10km	50%	50000	4	177	3176893	398304	2753541	2362621
10km	50%	50000	4	359	4230012	456974	3739929	2675838
10km	50%	50000	4	271	4418918	514348	3853245	3025529
10km	50%	50000	4	321	5165641	617306	4486724	3864942
10km	50%	50000	4	304	4386479	524024	3809864	2919051
10km	50%	50000	4	320	4080787	480991	3531350	2579070
10km	50%	50000	4	209	4641467	533842	4039097	2996162
10km	50%	50000	4	357	5112052	567435	4513356	3477256
10km	50%	50000	4	223	4016421	494302	3467375	2916787
10km	50%	50000	4	278	4893408	537979	4290095	3265527
10km	50%	50000	4	418	5337367	562770	4719303	3212529
10km	50%	50000	4	282	5727566	601635	5077712	3486368
10km	50%	50000	4	319	4574322	515513	3997624	3317716
10km	50%	50000	4	200	5070825	536925	4483952	3297069
10km	50%	50000	4	265	4504074	500831	3935968	2979813
10km	50%	50000	4	244	4063719	457663	3566654	2737900
10km	50%	50000	4	267	4009653	458849	3514710	2573796
10km	50%	50000	4	278	3802559	472621	3286323	2931350
10km	50%	50000	4	329	4179327	512883	3625682	3204702
10km	50%	50000	4	245	4419716	505401	3844300	3184098
10km	50%	50000	4	411	4166937	509382	3622906	3082140
10km	50%	50000	4	267	4270850	516832	3706746	3076786
10km	50%	50000	4	289	5176030	543090	4574102	3301285
10km	50%	50000	4	283	5427457	563840	4811942	3298753
10km	50%	50000	4	287	4889316	564061	4282816	2917461
10km	50%	50000	4	279	5514395	615383	4835825	3587050
10km	50%	50000	4	278	3992988	483175	3469589	2619528
10km	50%	50000	4	371	4034798	483872	3498189	2813142
10km	50%	50000	4	303	4439090	501919	3916084	3281575
10km	50%	50000	4	288	3880628	417923	3435822	2622612
10km	50%	50000	4	237	4836738	574660	4216856	2894719
10km	50%	50000	4	238	4631560	540983	4046330	3486351
10km	50%	50000	4	286	4477822	538662	3869549	3371665
10km	50%	50000	4	333	4074312	463218	3573270	2450681
10km	50%	50000	4	344	4327075	516946	3750092	3115285
10km	50%	50000	4	301	4632500	577976	3997158	3159380
10km	50%	50000	4	242	4006347	499983	3463977	2733033
10km	50%	50000	4	292	3704190	435225	3217394	2737348
10km	50%	50000	4	228	3993881	476528	3475255	2611113
10km	50%	50000	4	269	3999157	523397	3433059	3074217
10km	50%	50000	4	269	4509354	520597	3943766	2971372
10km	50%	50000	4	260	4684726	545897	4068726	3310238
10km	50%	50000	4	219	3767453	435527	3278981	2475708
10km	50%	50000	4	291	4317715	503190	3739685	2890344
10km	50%	50000	4	387	5639871	613143	4974808	3414298
10km	50%	50000	4	246	4055549	481024	3530322	3243647
10km	50%	50000	4	293	4031165	464435	3528998	2576715
10km	50%	50000	4	294	5050640	534964	4466809	3686734
10km	50%	50000	4	209	3864324	472988	3348135	2402205
10km	50%	50000	4	314	4479367	511030	3915681	2895201
10km	50%	50000	4	305	5517134	556951	4904822	3665278
10km	50%	50000	4	265	4270680	524737	3714783	3467275
10km	50%	50000	4	336	3552477	453813	3059172	2415045
10km	50%	50000	4	176	4873993	529764	4289719	3065726
10km	50%	50000	4	256	5204027	575903	4583615	3729159
10km	50%	50000	4	472	4929366	532947	4304886	3334151
10km	50%	50000	4	316	4759258	545267	4170996	3577708
10km	50%	50000	4	254	5280494	591583	4637793	3383067
10km	50%	50000	4	427	6812674	660665	6078976	4271892
10km	50%	50000	4	309	5006731	540494	4433750	3773298
10km	50%	50000	4	321	3572902	428533	3115940	2594432
10km	50%	50000	4	287	5804324	578736	5179056	3356387
10km	50%	50000	4	428	5986264	649083	5254312	3848213
10km	50%	50000	4	254	4067375	469440	3560727	2717218
10km	50%	50000	4	249	6012462	650463	5287401	3971799
10km	50%	50000	4	288	4796256	534228	4194232	3502937
10km	50%	50000	4	381	3333441	444232	2856347	2388998
10km	50%	50000	4	320	5045594	582179	4428154	3656250
10km	50%	50000	4	449	5860589	579178	5219115	3321467
10km	50%	50000	4	292	4866041	563846	4237581	3148689
10km	50%	50000	4	395	3290118	409715	2848018	2562092
10km	50%	50000	4	408	5828965	553021	5228543	3426903
10km	50%	50000	4	315	5430421	567302	4827047	3155940
10km	50%	50000	4	402	5017516	549468	4401976	3280591
10km	50%	50000	4	237	4014779	483041	3496937	2313529
10km	50%	50000	4	317	3828004	486422	3284830	2768554
10km	50%	50000	4	240	4534513	535452	3951208	3096465
10km	50%	50000	4	381	3899816	457461	3390034	2918515
10km	50%	50000	4	280	4796179	543827	4209845	3276203
10km	50%	50000	4	374	4322041	517055	3742063	2907197
10km	50%	50000	4	300	4584817	492224	4011051	3181257
10km	50%	50000	4	265	4026573	460219	3523855	2510580
10km	50%	50000	4	415	4518845	502373	3984038	3003995
10km	50%	50000	4	261	4626615	552344	4008406	3467129
10km	50%	50000	4	207	4306912	477141	3794957	2668508
10km	50%	50000	4	342	4014273	440967	3520034	2790228
10km	50%	50000	4	273	4267161	507321	3710650	2611840
10km	50%	50000	4	304	4043126	469579	3529961	2581852
10km	50%	50000	4	270	3741464	462038	3233572	2772774
10km	50%	50000	4	235	4575756	559088	3989194	2994436
10km	50%	50000	4	246	4583281	508295	4019465	3185193
10km	50%	50000	4	342	4311058	461316	3811548	2800622
10km	50%	50000	4	278	4657334	507521	4082440	3123150
10km	50%	50000	4	444	5921083	617070	5216898	3880860
10km	50%	50000	4	290	5353378	582500	4700779	3532880
10km	50%	50000	4	394	5620330	591102	4976006	3952377
10km	50%	50000	4	306	4544734	523072	3973568	2738849
10km	50%	50000	4	327	5790910	617581	5109306	3568889
10km	50%	50000	4	283	4832219	535267	4251171	2680985
10km	50%	50000	4	356	4387584	516928	3821401	3139825
10km	50%	50000	4	246	4114223	483240	3591838	2513392
10km	50%	50000	4	235	3949275	459856	3445978	2805467
10km	50%	50000	4	233	4444206	543200	3836565	3185495
10km	50%	50000	4	286	4599864	534518	4013424	2939810
10km	50%	50000	4	248	4997703	498527	4457106	3419172
10km	50%	50000	4	241	4355219	492551	3806371	2884370
10km	50%	50000	4	296	4389880	514359	3838785	3048840
10km	50%	50000	4	360	3956102	478654	3430883	2814666
10km	50%	50000	4	424	4264856	517511	3688011	2824486
10km	50%	50000	4	249	4092656	490531	3560604	2567039
10km	50%	50000	4	290	5952428	605405	5300436	3718597
10km	50%	50000	4	284	4344517	515418	3791946	2723254
10km	50%	50000	4	230	3928681	480582	3404214	3272999
10km	50%	50000	4	249	4735321	541130	4142710	3034438
10km	50%	50000	4	305	3921299	479821	3398315	2394530
10km	50%	50000	4	256	5431089	563958	4813950	3195540
10km	50%	50000	4	241	4178716	484700	3650245	2516140
10km	50%	50000	4	298	4630087	541476	4037494	3155243
10km	50%	50000	4	323	4454407	535800	3859066	3348188
10km	50%	50000	4	286	4448348	489327	3909420	2533543
10km	50%	50000	4	330	4213875	496014	3684316	2744110
10km	50%	50000	4	293	5513015	609259	4857114	3297970
10km	50%	50000	4	353	5198153	534828	4612100	3296484
10km	50%	50000	4	261	4176593	505175	3634625	3031338
10km	50%	50000	4	320	4311098	501844	3753689	3447641
10km	50%	50000	4	349	5559296	570648	4940359	3267114
10km	50%	50000	4	320	4568006	522707	3973046	3282138
10km	50%	50000	4	248	4494779	505532	3950868	2899164
10km	50%	50000	4	293	4386823	477795	3856186	2960601
10km	50%	50000	4	252	4145356	452121	3665751	3073430
10km	50%	50000	4	294	3469104	414486	3016276	2524400
10km	50%	50000	4	287	4149542	489788	3600198	2541818
10km	50%	50000	4	192	4364596	543631	3741321	2623500
10km	50%	50000	4	259	4339793	527160	3757327	3275565
10km	50%	50000	4	427	4824264	522703	4242956	3789223
10km	50%	50000	4	260	4212189	472826	3691671	2469569
10km	50%	50000	4	296	5428729	577191	4772511	3726644
10km	50%	50000	4	465	4202928	505993	3653933	2615018
10km	50%	50000	4	270	5046189	556469	4419496	3160296
10km	50%	50000	4	263	4842601	541973	4245879	3006072
10km	50%	50000	4	254	5668734	592764	5030467	3535377
10km	50%	50000	4	213	3742475	458883	3252509	2775518
10km	50%	50000	4	207	3210629	431941	2740630	2240419
10km	50%	50000	4	481	5296357	518966	4737465	3346451
10km	50%	50000	4	338	5502640	608064	4839841	3836574
10km	50%	50000	4	284	6823913	701407	6065604	4200190
10km	50%	50000	4	337	4319819	525204	3735711	2931274
10km	50%	50000	4	279	4371176	533331	3796331	2991826
10km	50%	50000	4	347	4301329	542805	3724184	2839745
10km	50%	50000	4	228	4452406	504201	3867249	2947540
10km	50%	50000	4	307	3890664	529349	3323389	3156278
10km	50%	50000	4	293	5032695	577751	4400477	3267705
10km	50%	50000	4	234	5075460	568725	4457177	3031082
10km	50%	50000	4	265	4662469	500399	4103916	3138268
10km	50%	50000	4	269	4266793	468826	3747253	2991842
10km	50%	50000	4	235	4987406	634729	4284346	3451985
10km	50%	50000	4	267	4127653	521402	3575599	3405579
10km	50%	50000	4	323	5570911	570600	4953933	3372238
10km	50%	50000	4	458	4105023	459289	3606350	2449500
10km	50%	50000	4	235	4677956	527863	4104441	3540033
10km	50%	50000	4	254	4552498	518973	3992151	2960671
10km	50%	50000	4	257	3841245	460514	3321771	2699098
10km	50%	50000	4	320	4586384	540234	4011175	3127295
10km	50%	50000	4	272	4013801	485499	3495887	2772078
10km	50%	50000	4	373	4807473	508045	4255623	3337495
10km	50%	50000	4	261	4578721	540650	3984477	3426278
10km	50%	50000	4	295	5182389	573847	4558513	3779436
10km	50%	50000	4	392	4727464	530608	4121730	2961018
10km	50%	50000	4	436	6001554	587903	5315632	3681830
10km	50%	50000	4	405	4304399	512799	3739127	2709808
10km	50%	50000	4	350	4679405	531695	4070721	2901526
10km	50%	50000	4	259	5021903	541960	4415891	3770595
10km	50%	50000	4	323	3766203	459242	3267345	2482273
10km	50%	50000	4	291	4011369	488866	3479175	3201915
10km	50%	50000	4	377	4614414	531698	4031306	2722082
10km	50%	50000	4	336	4385918	501243	3833599	3220855
10km	50%	50000	4	319	4822279	540416	4251428	3276176
10km	50%	50000	4	322	5037601	541066	4444750	3015165
10km	50%	50000	4	316	4297573	498656	3754243	2961462
10km	50%	50000	4	290	4528936	543326	3928104	3007657
10km	50%	50000	4	258	3993707	448574	3493705	2688804
10km	50%	50000	4	251	3962948	482683	3437356	2783906
10km	50%	50000	4	294	3861291	468412	3346881	3121970
10km	50%	50000	4	460	5870032	621560	5173764	3544382
10km	50%	50000	4	401	3953876	487952	3422807	2588048
10km	50%	50000	4	286	5164500	583837	4533433	3296897
10km	50%	50000	4	207	4505347	541865	3912933	3054110
10km	50%	50000	4	342	4706045	537427	4099621	3163486
10km	50%	50000	4	326	4728493	562689	4125488	2992044
10km	50%	50000	4	298	5660583	633528	4961356	4087674
10km	50%	50000	4	328	4706444	501126	4170407	2857939
10km	50%	50000	4	291	5974497	581885	5341341	3628407
10km	50%	50000	4	275	4961163	581165	4328945	3338919
10km	50%	50000	4	321	4590740	521864	3998767	2839865
10km	50%	50000	4	257	4124519	452443	3639760	3088861
10km	50%	50000	4	277	4958840	543610	4356543	3007253
10km	50%	50000	4	238	4446454	492448	3922299	2708262
10km	50%	50000	4	318	4763702	524541	4189520	3467192
10km	50%	50000	4	259	5147596	538180	4561103	3467389
10km	50%	50000	4	365	4640353	579018	4014758	3493405
10km	50%	50000	4	334	3704852	434138	3210642	2391329
10km	50%	50000	4	462	4421864	490563	3889434	3120004
10km	50%	50000	4	223	3879092	473415	3357263	3096280
10km	50%	50000	4	328	4110653	494503	3562736	3034359
10km	50%	50000	4	314	4240453	458157	3733813	3221519
10km	50%	50000	4	273	4693294	550155	4110086	2946960
10km	50%	50000	4	245	3743408	455650	3236041	3052445
10km	50%	50000	4	343	4169758	486020	3641107	2529211
10km	50%	50000	4	229	4642694	525548	4036435	2945521
10km	50%	50000	4	278	4782649	507144	4250096	3177122
10km	50%	50000	4	305	4840429	598980	4192225	3209301
10km	50%	50000	4	262	3687049	448485	3191829	2634335
10km	50%	50000	4	331	3994322	501976	3450028	2646824
10km	50%	50000	4	273	4373404	525353	3806787	3062436
10km	50%	50000	4	340	3934778	481499	3408376	3076728
10km	50%	50000	4	407	3668642	462472	3135979	2449262
10km	50%	50000	4	409	4705190	573968	4069063	3013411
10km	50%	50000	4	245	4693810	511289	4142774	3029917
10km	50%	50000	4	244	4260565	496192	3705047	2541567
10km	50%	50000	4	351	4042193	490160	3497554	2911792
10km	50%	50000	4	241	4217181	497198	3658062	2846243
10km	50%	50000	4	277	4378212	517431	3807452	2459317
10km	50%	50000	4	293	4488560	484324	3971086	2714515
10km	50%	50000	4	349	6134319	599075	5478790	3590458
10km	50%	50000	4	329	6083546	659511	5366890	4230698
10km	50%	50000	4	280	4834610	538489	4256824	3441374
10km	50%	50000	4	205	3729533	449769	3223819	2896226
10km	50%	50000	4	299	4741592	514523	4163522	3463296
10km	50%	50000	4	204	3487303	445667	3004758	2719947
10km	50%	50000	4	264	3850231	452494	3346127	2540253
10km	50%	50000	4	323	4584516	508044	4052113	2596367
10km	50%	50000	4	341	4121677	499989	3543785	2961398
10km	50%	50000	4	338	3783811	455446	3281815	2594962
10km	50%	50000	4	287	4398407	524526	3829420	3023945
10km	50%	50000	4	241	4355741	520469	3793115	3284874
10km	50%	50000	4	344	4037218	441668	3542873	2823078
10km	50%	50000	4	384	4165442	487995	3632017	3120972
10km	50%	50000	4	262	4140367	467783	3629412	3108361
10km	50%	50000	4	308	3995525	498376	3449970	3086159
10km	50%	50000	4	395	4439588	552606	3844423	3192358
10km	50%	50000	4	189	4886800	548933	4284826	2972996
10km	50%	50000	4	354	5515840	576104	4891145	3833840
10km	50%	50000	4	239	4921063	554724	4331372	3375354
10km	50%	50000	4	257	4185706	484233	3654166	2717409
10km	50%	50000	4	290	5206104	556228	4618858	3513303
10km	50%	50000	4	323	4240880	517587	3681393	2794548
10km	50%	50000	4	360	4316000	484316	3792977	2321804
10km	50%	50000	4	348	4147606	531341	3577798	3138756
10km	50%	50000	4	330	5185913	594819	4519319	3172762
10km	50%	50000	4	295	4599756	484424	4067433	3224546
10km	50%	50000	4	308	3927556	483940	3392961	2888563
10km	50%	50000	4	342	4792350	591274	4132064	3474771
10km	50%	50000	4	315	3866348	444438	3381670	2719745
10km	50%	50000	4	235	4543448	503043	4005281	3113738
10km	50%	50000	4	311	4943280	532512	4365602	3096393
10km	50%	50000	4	266	3873318	468589	3351734	2629443
10km	50%	50000	4	357	4185740	516780	3628777	2823530
10km	50%	50000	4	349	3824380	457257	3318914	2649373
10km	50%	50000	4	387	4793410	490665	4255850	3403284
10km	50%	50000	4	243	4374908	558137	3772845	2977424
10km	50%	50000	4	327	4541450	508269	3990697	2789425
10km	50%	50000	4	357	3977684	498644	3455768	2563285
10km	50%	50000	4	251	5528471	548533	4930881	3560296
10km	50%	50000	4	269	4343647	518243	3780050	2777263
10km	50%	50000	4	343	4466574	456230	3970240	2831667
10km	50%	50000	4	249	3721568	486963	3192798	2853683
10km	50%	50000	4	273	3862590	447226	3356625	2399302
10km	50%	50000	4	166	4038356	494157	3497280	2516846
10km	50%	50000	4	296	4230162	532844	3651411	2739334
10km	50%	50000	4	241	4454247	537526	3883221	2986399
10km	50%	50000	4	355	4810083	516408	4253378	2890002
10km	50%	50000	4	319	4407607	540469	3824411	2847595
10km	50%	50000	4	279	3841581	447057	3365100	2470809
10km	50%	50000	4	330	5039099	554711	4429206	3487352
10km	50%	50000	4	390	5528044	575210	4870409	3127287
10km	50%	50000	4	321	3937357	470291	3435063	2741128
10km	50%	50000	4	264	3915172	441463	3422893	2802013
10km	50%	50000	4	250	3960145	472955	3437123	2641088
10km	50%	50000	4	260	4708807	534565	4134636	3335061
10km	50%	50000	4	183	3640984	432906	3178017	2427877
10km	50%	50000	4	259	3463781	398894	3018783	2494667
10km	50%	50000	4	305	5268597	554139	4658264	4082606
10km	50%	50000	4	175	3470626	421016	3028927	2504182
10km	50%	50000	4	182	4098744	500146	3524247	2874959
10km	50%	50000	4	611	6116224	696288	5361976	4416185
10km	50%	50000	4	242	3837806	465594	3343158	2842156
10km	50%	50000	4	267	3980111	465926	3469711	2575272
10km	50%	50000	4	298	4556292	522009	3982468	3004274
10km	50%	50000	4	298	3919839	485580	3400264	2447430
10km	50%	50000	4	273	5439555	557855	4832468	3243696
10km	50%	50000	4	274	4372778	531396	3770553	2789144
10km	50%	50000	4	213	4634437	508247	4056613	3264952
10km	50%	50000	4	279	3726950	433295	3257279	2518282
10km	50%	50000	4	254	3534506	427063	3067816	2525580
10km	50%	50000	4	245	4494597	516033	3942459	3372351
10km	50%	50000	4	265	3566287	410293	3099092	2430884
10km	50%	50000	4	279	4357157	496954	3811283	2772619
10km	50%	50000	4	358	4167161	525570	3607841	2836387
10km	50%	50000	4	275	5152963	579234	4521408	3047432
10km	50%	50000	4	247	4290492	488452	3757073	2648339
10km	50%	50000	4	219	5598691	589319	4949203	3412395
10km	50%	50000	4	301	4224827	452924	3743309	2825999
10km	50%	50000	4	308	4136934	460070	3645635	2850901
10km	50%	50000	4	269	4697240	537691	4117379	2741512
10km	50%	50000	4	240	3802527	475574	3293315	2704524
10km	50%	50000	4	215	4307888	515094	3750599	2909230
10km	50%	50000	4	288	4429378	526892	3840698	2766108
10km	50%	50000	4	308	4760672	540351	4151833	2682917
10km	50%	50000	4	236	4938632	528522	4360627	3333708
10km	50%	50000	4	216	3891211	452875	3389401	2516244
10km	50%	50000	4	342	5130613	550701	4531031	3175186
10km	50%	50000	4	280	5724716	603219	5066887	3645863
10km	50%	50000	4	393	3927429	466962	3427270	2685078
10km	50%	50000	4	278	5000606	611352	4320597	3511391
10km	50%	50000	4	248	4069778	470920	3559623	2885448
10km	50%	50000	4	259	3554655	460063	3080344	2617718
10km	50%	50000	4	339	4403120	512358	3839843	2953501
10km	50%	50000	4	274	4963873	562198	4359278	3172856
10km	50%	50000	4	212	3667868	451764	3184742	2701688
10km	50%	50000	4	212	5184647	551816	4562869	2900782
10km	50%	50000	4	324	4661618	547464	4067749	3353134
10km	50%	50000	4	386	4781325	497847	4241656	3158729
10km	50%	50000	4	287	4028123	457578	3518969	2539576
10km	50%	50000	4	317	4840751	580618	4204958	3229357
10km	50%	50000	4	337	5464056	564519	4804959	3297551
10km	50%	50000	4	259	4987546	599078	4333844	3246094
10km	50%	50000	4	382	4828519	551375	4210379	3200614
10km	50%	50000	4	171	3031155	396095	2589589	2726053
10km	50%	50000	4	245	4471327	549316	3886946	2847804
10km	50%	50000	4	280	4609293	508919	4061525	3333729
10km	50%	50000	4	227	3091355	385013	2654536	2311124
10km	50%	50000	4	252	4646035	547608	4066450	2995731
10km	50%	50000	4	412	4941547	568423	4320472	3158439
10km	50%	50000	4	310	5049225	564565	4435910	3435020
10km	50%	50000	4	177	3856945	470263	3351192	2589836
10km	50%	50000	4	295	3836859	460278	3335722	2663719
10km	50%	50000	4	197	4339584	516485	3762608	2952603
10km	50%	50000	4	311	4551940	571305	3930604	3302773
10km	50%	50000	4	270	4833419	498001	4275784	3239756
10km	50%	50000	4	285	4465724	511360	3903800	2822977
10km	50%	50000	4	319	4607907	572791	3961111	3177430
10km	50%	50000	4	240	5340133	549765	4726626	3190647
10km	50%	50000	4	357	4132683	475920	3617487	2710299
10km	50%	50000	4	305	4230309	544742	3604433	3461579
10km	50%	50000	4	365	4050296	488199	3528452	2842524
10km	50%	50000	4	278	4704683	547599	4099486	2905860
10km	50%	50000	4	263	4754771	522195	4190614	2753229
10km	50%	50000	4	358	5528280	580869	4867155	3639203
10km	50%	50000	4	377	3265677	391264	2832162	2755195
10km	50%	50000	4	330	4138047	496266	3584166	3012709
10km	50%	50000	4	300	3969926	497122	3444709	2943339
10km	50%	50000	4	395	5275076	541434	4682916	3193914
10km	50%	50000	4	322	4019861	478224	3514000	2703515
10km	50%	50000	4	253	4259026	519026	3701019	2952666
10km	50%	50000	4	394	3738850	439704	3251772	2268683
10km	50%	50000	4	291	3795989	420165	3333638	2490722
10km	50%	50000	4	294	4240848	490683	3719301	2775440
10km	50%	50000	4	361	4696776	539774	4092013	3115486
10km	50%	50000	4	265	5066463	575356	4444162	3377075
10km	50%	50000	4	205	3905412	469903	3400552	2843288
10km	50%	50000	4	206	3957953	486979	3427233	2766226
10km	50%	50000	4	346	4492558	511363	3934502	2737961
10km	50%	50000	4	403	4929178	497979	4385213	3052033
10km	50%	50000	4	220	4243230	456262	3728107	2781417
10km	50%	50000	4	280	3874691	438679	3380001	2641582
10km	50%	50000	4	230	4014827	480940	3479340	2394886
10km	50%	50000	4	322	4790306	541431	4185482	3167692
10km	50%	50000	4	263	4491286	557049	3868117	2639355
10km	50%	50000	4	238	4607142	485389	4073376	3577746
10km	50%	50000	4	346	4365849	486330	3836025	2945901
10km	50%	50000	4	315	5408580	558835	4801951	3491608
10km	50%	50000	4	247	4022804	479388	3499878	2459907
10km	50%	50000	4	267	4664008	507955	4100428	2876376
10km	50%	50000	4	257	4010072	465545	3511256	2648656
10km	50%	50000	4	270	4472874	516749	3896279	3089469
10km	50%	50000	4	233	3974931	465394	3478662	2538029
10km	50%	50000	4	242	4714563	552939	4108522	3065111
10km	50%	50000	4	190	3902124	500511	3367969	2716636
10km	50%	50000	4	336	3829242	478375	3302110	2661611
10km	50%	50000	4	377	4826750	498064	4273218	3632054
10km	50%	50000	4	384	4355733	466578	3854417	3079128
10km	50%	50000	4	227	4089782	479709	3573240	2834216
10km	50%	50000	4	443	5277591	550261	4660930	3162624
10km	50%	50000	4	328	3775435	436091	3289648	2515800
10km	50%	50000	4	338	5381259	604622	4741429	3289868
10km	50%	50000	4	388	4545300	516038	3957978	2806661
10km	50%	50000	4	295	4554372	529778	3977677	3520044
10km	50%	50000	4	236	3519071	435960	3045135	2282281
10km	50%	50000	4	228	4383032	490869	3838359	2985345
10km	50%	50000	4	286	4685450	556757	4073523	2868521
10km	50%	50000	4	367	5678373	553402	5070424	3673931
10km	50%	50000	4	433	5635461	578369	4960872	3716587
10km	50%	50000	4	258	4954519	587975	4282218	3408339
10km	50%	50000	4	221	4575144	503626	4027858	2942515
10km	50%	50000	4	215	4385593	521572	3817505	2727885
10km	50%	50000	4	254	4575318	528152	3999113	3596395
10km	50%	50000	4	261	3745352	471242	3223926	2769047
10km	50%	50000	4	227	4512630	526558	3942049	3127891
10km	50%	50000	4	313	5293862	559267	4656789	3265094
10km	50%	50000	4	248	4897891	555708	4240242	3150982
10km	50%	50000	4	222	4136530	501647	3599446	3026599
10km	50%	50000	4	309	4110779	472358	3589228	2956404
10km	50%	50000	4	270	4092684	476955	3571706	2710070
10km	50%	50000	4	349	4431332	505957	3847661	3276920
10km	50%	50000	4	284	3913232	449359	3418003	2566757
10km	50%	50000	4	263	4014801	457264	3509394	2681087
10km	50%	50000	4	363	3808014	456196	3315932	2637178
10km	50%	50000	4	331	4120445	479854	3605279	2637751
10km	50%	50000	4	303	4381142	539134	3791535	2984053
10km	50%	50000	4	334	4630772	536521	4033362	3019401
10km	50%	50000	4	363	4299961	516095	3746825	2999631
10km	50%	50000	4	219	5131966	565929	4491191	3201385
10km	50%	50000	4	213	3979305	470963	3478436	2663094
10km	50%	50000	4	300	3912630	466728	3391771	2796369
10km	50%	50000	4	262	4459625	520970	3885706	2983833
10km	50%	50000	4	233	4756532	551521	4139870	2880105
10km	50%	50000	4	266	4498900	537633	3883816	3452576
10km	50%	50000	4	307	3891407	493498	3367350	2687159
10km	50%	50000	4	317	6072499	648645	5349791	3894356
10km	50%	50000	4	348	4357772	473694	3855601	2837977
10km	50%	50000	4	329	4210182	482280	3695798	2507355
10km	50%	50000	4	300	3683015	427283	3212368	2677986
10km	50%	50000	4	299	3490448	406342	3034187	2289172
10km	50%	50000	4	316	4997690	546189	4416440	3103012
10km	50%	50000	4	357	4678729	569029	4061588	3302944
10km	50%	50000	4	266	3581623	478402	3078415	2682762
10km	50%	50000	4	535	3966124	483096	3427663	2724609
10km	50%	50000	4	220	4718808	523486	4146804	3486357
10km	50%	50000	4	245	3539610	414970	3095455	2451182
10km	50%	50000	4	204	3340583	452956	2855832	2373457
10km	50%	50000	4	281	4292795	483503	3772375	2758053
10km	50%	50000	4	220	4832040	531519	4253729	3013292
10km	50%	50000	4	250	4435382	538945	3836274	2933737
10km	50%	50000	4	288	4544872	496544	4012825	3140357
10km	50%	50000	4	320	3688380	445450	3202954	2524282
10km	50%	50000	4	224	3646732	452605	3159796	2795436
10km	50%	50000	4	275	4490090	519281	3917841	2963975
10km	50%	50000	4	411	5242145	499709	4678942	3171681
10km	50%	50000	4	360	3762181	471884	3237417	2865910
10km	50%	50000	4	207	3950634	465625	3449415	2719771
10km	50%	50000	4	209	4900055	540132	4314571	2843226
10km	50%	50000	4	273	3770010	457895	3273343	2330227
10km	50%	50000	4	335	3946473	467145	3439487	2888835
10km	50%	50000	4	327	4267238	506437	3713778	2920681
10km	50%	50000	4	379	4845078	551288	4264433	3572425
10km	50%	50000	4	305	4279130	502766	3733277	2869555
10km	50%	50000	4	305	5677353	593030	4990729	3474923
10km	50%	50000	4	294	3981984	499333	3427744	2829138
10km	50%	50000	4	199	4070443	490237	3541298	2583264
10km	50%	50000	4	336	4542154	490338	4018478	2910448
10km	50%	50000	4	249	4201109	512287	3649250	2740047
10km	50%	50000	4	225	4763975	534712	4164080	3101090
10km	50%	50000	4	348	3587601	433585	3117046	2591027
10km	50%	50000	4	296	6029132	630432	5314657	4054357
10km	50%	50000	4	299	4438621	490149	3887596	2978424
10km	50%	50000	4	321	3807066	472127	3299085	2768995
10km	50%	50000	4	329	3960906	493614	3431393	2516943
10km	50%	50000	4	257	4017310	470652	3491363	2612646
10km	50%	50000	4	294	5856985	562874	5244948	3305027
10km	50%	50000	4	284	4508526	548189	3903394	3379108
10km	50%	50000	4	360	3336146	404897	2890371	2467113
10km	50%	50000	4	219	3579108	434145	3093518	2853699
10km	50%	50000	4	295	5126612	578925	4511710	3518830
10km	50%	50000	4	401	4851122	568734	4243636	3370866
10km	50%	50000	4	241	4578288	577653	3958269	3625036
10km	50%	50000	4	272	4247663	508917	3668718	2816394
10km	50%	50000	4	254	4893465	501622	4330652	2886342
10km	50%	50000	4	320	5715730	598913	5049291	4017844
10km	50%	50000	4	244	4403274	543540	3816839	3056518
10km	50%	50000	4	226	5005993	617464	4322422	3017443
10km	50%	50000	4	249	3990212	468046	3485704	2961291
10km	50%	50000	4	273	5084889	514002	4520275	3062659
10km	50%	50000	4	244	5553580	577305	4930918	3657040
10km	50%	50000	4	211	4148013	485001	3631356	2391497
10km	50%	50000	4	232	4713089	555537	4110524	2872487
10km	50%	50000	4	293	4717026	570935	4081308	3446943
10km	50%	50000	4	289	3858727	467474	3352171	2607462
10km	50%	50000	4	251	3922152	472346	3395193	2917883
10km	50%	50000	4	469	5092102	541908	4488261	3545215
10km	50%	50000	4	352	4387188	487782	3839414	3144163
10km	50%	50000	4	262	5119248	610374	4430138	3449627
10km	50%	50000	4	200	3648944	440124	3149005	2654993
10km	50%	50000	4	438	3613206	469439	3089263	3054808
10km	50%	50000	4	329	4214837	478916	3659579	2848165
10km	50%	50000	4	243	4520737	503219	3984948	2669285
10km	50%	50000	4	326	4073241	488713	3532619	2568248
10km	50%	50000	4	336	4973314	533869	4375380	3718116
10km	50%	50000	4	223	4021677	464351	3507420	2553963
10km	50%	50000	4	261	3834985	459426	3335407	2566615
10km	50%	50000	4	383	4483954	468341	3967828	2727977
10km	50%	50000	4	264	3757892	513399	3208184	2785268
10km	50%	50000	4	236	4555700	490289	4014678	3271367
10km	50%	50000	4	198	3990903	497395	3447588	2564570
10km	50%	50000	4	278	6235316	669441	5509745	3649325
10km	50%	50000	4	208	3897184	483014	3386343	2241158
10km	50%	50000	4	404	5170503	552357	4578126	3398434
10km	50%	50000	4	365	4596865	530907	4014890	3020337
10km	50%	50000	4	245	3832006	463881	3332722	2783893
10km	50%	50000	4	230	5950354	602084	5261553	3583126
10km	50%	50000	4	221	4396758	496234	3822841	2864091
10km	50%	50000	4	395	3935981	474614	3424583	2700193
10km	50%	50000	4	268	4378259	506922	3817784	2888199
10km	50%	50000	4	310	6165415	626974	5472442	3666189
10km	50%	50000	4	403	4888262	534142	4296404	2879778
10km	50%	50000	4	259	4278649	478929	3754457	2824924
10km	50%	50000	4	320	5356212	566398	4743656	3799898
10km	50%	50000	4	310	4068756	509867	3519962	3084406
10km	50%	50000	4	255	4902104	531865	4326341	3210135
10km	50%	50000	4	290	4909830	546123	4306824	2739582
10km	50%	50000	4	241	4202516	506262	3644169	3019324
10km	50%	50000	4	245	4437233	522037	3835833	2934832
10km	50%	50000	4	339	4766779	557168	4143561	3079190
10km	50%	50000	4	255	3525225	433886	3066519	2352108
10km	50%	50000	4	272	4571254	515272	4015453	3429379
10km	50%	50000	4	233	3890664	385964	3477111	2844537
10km	50%	50000	4	315	4262554	502848	3710736	2539097
10km	50%	50000	4	216	4414135	491033	3880486	2958434
10km	50%	50000	4	264	4539649	522903	3971551	2772047
10km	50%	50000	4	243	4787425	529733	4211147	3211379
10km	50%	50000	4	339	3788902	448405	3307440	3053431
10km	50%	50000	4	294	3529133	443637	3054087	2706848
10km	50%	50000	4	239	5925095	609402	5266834	3974032
10km	50%	50000	4	329	5421632	540195	4834665	3245668
10km	50%	50000	4	299	5561374	557854	4964530	3435450
10km	50%	50000	4	253	4465411	533664	3874871	3153368
10km	50%	50000	4	252	4364512	503926	3773214	3067404
10km	50%	50000	4	280	4155713	483798	3640452	2538143
10km	50%	50000	4	401	4431369	551673	3826562	2989290
10km	50%	50000	4	210	3824534	448156	3317099	2287771
10km	50%	50000	4	221	4321474	492852	3791466	2638432
10km	50%	50000	4	338	4404133	536429	3831221	2911872
10km	50%	50000	4	307	4319975	513961	3758756	2528819
10km	50%	50000	4	346	5109119	602801	4428299	3525983
10km	50%	50000	4	367	5555522	544558	4967230	3539065
10km	50%	50000	4	213	2969730	395894	2545848	2488681
10km	50%	50000	4	223	4251483	468676	3741271	2446282
10km	50%	50000	4	226	3859632	442272	3385337	2862672
10km	50%	50000	4	360	5240684	517060	4675963	3412519
10km	50%	50000	4	373	4624884	545559	4023692	3433513
10km	50%	50000	4	291	4167893	515563	3600300	2713973
10km	50%	50000	4	231	3926358	421990	3475373	2464439
10km	50%	50000	4	354	4325321	492191	3793428	3111454
10km	50%	50000	4	324	5082342	522939	4490261	3495666
10km	50%	50000	4	260	4027051	476873	3512222	2751981
10km	50%	50000	4	422	4927300	585183	4277037	3505975
10km	50%	50000	4	350	4423468	495642	3892250	3135462
10km	50%	50000	4	274	4253979	509458	3701769	2728488
10km	50%	50000	4	268	3856154	467617	3341565	2430346
10km	50%	50000	4	214	4330260	455466	3842747	2934866
10km	50%	50000	4	220	4316683	500416	3766328	2695800
10km	50%	50000	4	255	4027264	457537	3527796	2525108
10km	50%	50000	4	341	4534295	514515	3968594	3103255
10km	50%	50000	4	427	5914032	661926	5193065	4081936
10km	50%	50000	4	288	4574614	570633	3947141	3250054
10km	50%	50000	4	300	5011019	611097	4355367	3022173
10km	50%	50000	4	274	5330818	583436	4669292	3505493
10km	50%	50000	4	410	4657754	513894	4083835	3221376
10km	50%	50000	4	280	3228789	407581	2797045	2560603
10km	50%	50000	4	247	4672684	568058	4048744	3088512
10km	50%	50000	4	382	3989905	473803	3458889	2587360
10km	50%	50000	4	241	3851927	480706	3333138	2817801
10km	50%	50000	4	266	3950905	496829	3416865	3089336
10km	50%	50000	4	306	4835065	547628	4216380	3302989
10km	50%	50000	4	344	4309409	522732	3754545	3019381
10km	50%	50000	4	220	5150117	548061	4549925	3275816
10km	50%	50000	4	335	5266726	571353	4613873	3308832
10km	50%	50000	4	197	3776079	468455	3275004	2714737
10km	50%	50000	4	210	5106069	532127	4510491	3598017
10km	50%	50000	4	232	4480256	494517	3929542	2895853
10km	50%	50000	4	382	4680156	518567	4111692	2871751
10km	50%	50000	4	341	4088426	492583	3546390	2773780
10km	50%	50000	4	288	4146918	485234	3638090	2828428
10km	50%	50000	4	235	4789258	577051	4133260	3000834
10km	50%	50000	4	266	3451890	416455	3009670	2533422
10km	50%	50000	4	318	4551289	530302	3970081	3496528
10km	50%	50000	4	300	4808917	551180	4199683	2923360
10km	50%	50000	4	245	4230364	485728	3711148	2628188
10km	50%	50000	4	243	4269671	456956	3772659	2812899
10km	50%	50000	4	387	5250381	599854	4605355	3944018
10km	50%	50000	4	268	4443162	524943	3878522	2682484
10km	50%	50000	4	289	3833398	431531	3373319	2755960
10km	50%	50000	4	326	4680993	566705	4061771	3077213
10km	50%	50000	4	249	4649382	542648	4057466	2678427
10km	50%	50000	4	286	3879812	466501	3359924	2609947
10km	50%	50000	4	258	4120152	478418	3586211	3067275
10km	50%	50000	4	227	4549581	505923	4008478	2969263
10km	50%	50000	4	244	4165128	481681	3640309	2961476
10km	50%	50000	4	223	4305869	507513	3750707	3093969
10km	50%	50000	4	285	4643396	537410	4056678	3003608
10km	50%	50000	4	247	4103680	502846	3561523	2676224
10km	50%	50000	4	230	4109657	463616	3606859	3025126
10km	50%	50000	4	317	5166675	524053	4578089	3403183
10km	50%	50000	4	244	4182830	488879	3622788	2857817
10km	50%	50000	4	194	4155380	491750	3625599	3067259
10km	50%	50000	4	265	4088767	489938	3553168	3092180
10km	50%	50000	4	232	3958677	475667	3451769	2523727
10km	50%	50000	4	308	3780034	445274	3286431	2305663
10km	50%	50000	4	272	4569893	530959	3989113	3042731
10km	50%	50000	4	238	3875616	470563	3367071	2879535
10km	50%	50000	4	262	4927185	528799	4350920	2967992
10km	50%	50000	4	354	3930241	461978	3431618	2786760
10km	50%	50000	4	268	5284474	553117	4692272	3157118
10km	50%	50000	4	294	4301100	485923	3758546	2554481
10km	50%	50000	4	265	4149460	476811	3618545	3158673
10km	50%	50000	4	304	4621602	489644	4077785	2881615
10km	50%	50000	4	367	4758385	490520	4238838	3180825
10km	50%	50000	4	240	5645911	604781	4981104	3285608
10km	50%	50000	4	247	4167351	485854	3644535	3054986
10km	50%	50000	4	231	4302662	483394	3785207	2862416
10km	50%	50000	4	285	3620369	423316	3155239	2663133
10km	50%	50000	4	220	4248551	502394	3696287	2749973
10km	50%	50000	4	279	6197604	647291	5510016	3820210
10km	50%	50000	4	236	3680333	446491	3182379	2580004
10km	50%	50000	4	311	5393008	560637	4779811	3093197
10km	50%	50000	4	350	4660090	527889	4075789	3232153
10km	50%	50000	4	304	4796596	504025	4209513	3076444
10km	50%	50000	4	267	3073940	370544	2666942	2785810
10km	50%	50000	4	278	3990205	469330	3470075	2617492
10km	50%	50000	4	340	5149476	575431	4531770	3915880
10km	50%	50000	4	265	3810109	411800	3355645	2660982
10km	50%	50000	4	283	4617770	560864	4004374	3026046
10km	50%	50000	4	274	4967261	574158	4330308	3262199
10km	50%	50000	4	347	4405049	534300	3833137	3115569
10km	50%	50000	4	328	4125346	464779	3620105	2662911
10km	50%	50000	4	325	5603858	564144	4975615	3783466
10km	50%	50000	4	271	3783944	454583	3259998	2508953
10km	50%	50000	4	282	5952408	615157	5267721	3693008
10km	50%	50000	4	233	3798709	448167	3295660	2610059
10km	50%	50000	4	273	4181268	518971	3624111	2976087
10km	50%	50000	4	267	4483801	517088	3919430	3116004
10km	50%	50000	4	392	5097985	512737	4549767	3229389
10km	50%	50000	4	237	4470345	488771	3951380	2890054
10km	50%	50000	4	261	4518970	531461	3952502	2558588
10km	50%	50000	4	273	4887774	569358	4250750	3747701
10km	50%	50000	4	316	3788366	447184	3297902	2534053
10km	50%	50000	4	226	4351015	490575	3802651	2664002
10km	50%	50000	4	261	4632917	570087	4016328	2798111
10km	50%	50000	4	261	3580684	418343	3139919	2425173
10km	50%	50000	4	278	4003943	481106	3478792	2869450
10km	50%	50000	4	295	4244423	495087	3708239	2836623
10km	50%	50000	4	197	3815769	440741	3336023	2627737
10km	50%	50000	4	349	3989495	441366	3521153	3405957
10km	50%	50000	4	277	5985073	606286	5310638	3802041
10km	50%	50000	4	406	5412280	624168	4740335	3894408
10km	50%	50000	4	303	4177865	495063	3623528	2726598
10km	50%	50000	4	306	5715209	571977	5109865	3413017
10km	50%	50000	4	454	4188571	497976	3607274	3136695
10km	50%	50000	4	269	5669740	626068	4953360	3925188
10km	50%	50000	4	282	4564494	521525	3977288	3309839
10km	50%	50000	4	249	4379697	518072	3826049	3125125
10km	50%	50000	4	285	5155463	575867	4537686	3294028
10km	50%	50000	4	282	4739408	525979	4171764	3005873
10km	50%	50000	4	200	4852885	575056	4220494	3313739
10km	50%	50000	4	254	4131090	474052	3610356	2277365
10km	50%	50000	4	284	5298669	605631	4640806	3526170
10km	50%	50000	4	293	4352417	511982	3793154	2780903
10km	50%	50000	4	317	3917118	472449	3402066	2523045
10km	50%	50000	4	274	3915586	454267	3415887	2511462
10km	50%	50000	4	269	4397138	503909	3837467	2617186
10km	50%	50000	4	242	3931026	455943	3436069	2744370
10km	50%	50000	4	273	5437178	585910	4802787	3846937
10km	50%	50000	4	274	4309033	469313	3796838	2910784
10km	50%	50000	4	289	5120031	543664	4535212	3273979
10km	50%	50000	4	317	4806131	577844	4190965	3482767
10km	50%	50000	4	313	5120083	508376	4547030	3232931
10km	50%	50000	4	239	4073279	472059	3573661	2440078
10km	50%	50000	4	299	4644574	550893	4024809	3108369
10km	50%	50000	4	278	4082210	470281	3565418	2727973
10km	50%	50000	4	233	4052956	441421	3567020	2749669
10km	50%	50000	4	242	4825366	502178	4279940	3103430
10km	50%	50000	4	208	4960552	554692	4333692	3270749
10km	50%	50000	4	247	4688759	546986	4089968	3123844
10km	50%	50000	4	301	4269837	487047	3719705	2681609
10km	50%	50000	4	212	3748430	458821	3231314	2451462
10km	50%	50000	4	270	4854536	508117	4290886	2870463
10km	50%	50000	4	429	3767594	444691	3284417	2601115
10km	50%	50000	4	231	5074071	580675	4434688	3493612
10km	50%	50000	4	332	4966853	540245	4367078	3316243
10km	50%	50000	4	251	3996854	454291	3500357	2721736
10km	50%	50000	4	224	4688870	541402	4084148	2739517
10km	50%	50000	4	291	5017755	551924	4417832	3494356
10km	50%	50000	4	253	3919633	451985	3431904	2652229
10km	50%	50000	4	438	4084704	489736	3564561	2919617
10km	50%	50000	4	246	3717899	461392	3191957	2594965
10km	50%	50000	4	223	4293152	537457	3724580	2833241
10km	50%	50000	4	283	4631197	546079	4033482	3583096
10km	50%	50000	4	280	3985760	463495	3455350	2482051
10km	50%	50000	4	249	4041142	480187	3522796	2464063
10km	50%	50000	4	387	4999933	541949	4408940	3318221
10km	50%	50000	4	264	4926329	593743	4277807	3028764
10km	50%	50000	4	256	5347647	561265	4740801	3696738
10km	50%	50000	4	281	4187308	473245	3671216	2893326
10km	50%	50000	4	187	4377495	524791	3819007	2873305
10km	50%	50000	4	275	4497810	529337	3931087	2934560
10km	50%	50000	4	252	3721155	441345	3229184	2552246
10km	50%	50000	4	364	5226094	537281	4633383	3423377
10km	50%	50000	4	205	4605029	496059	4068487	3100089
10km	50%	50000	4	305	4524505	545838	3937656	3074298
10km	50%	50000	4	256	3754230	421705	3305845	2369330
10km	50%	50000	4	216	3912073	467545	3408424	2515342
10km	50%	50000	4	219	3343831	396114	2911314	2469142
10km	50%	50000	4	363	4100257	442464	3593458	3472739
10km	50%	50000	4	349	4800919	580733	4149663	3187014
10km	50%	50000	4	266	4805632	528165	4209504	3088064
10km	50%	50000	4	270	4701799	520212	4117951	2773727
10km	50%	50000	4	313	5259587	559858	4661190	3299672
10km	50%	50000	4	325	4189452	516111	3633162	2785621
10km	50%	50000	4	333	4474569	534475	3897339	3309900
10km	50%	50000	4	242	3138925	390444	2709509	2373794
10km	50%	50000	4	284	4202038	504803	3631915	2659323
10km	50%	50000	4	292	4508826	506937	3947287	2657861
10km	50%	50000	4	316	3875700	468088	3372913	2658905
10km	50%	50000	4	434	4745934	485899	4188077	3213441
10km	50%	50000	4	236	4072199	488005	3501439	2741263
10km	50%	50000	4	358	3966488	468404	3443737	2583526
10km	50%	50000	4	283	5800818	650196	5082845	3697476
10km	50%	50000	4	254	3617363	435597	3148817	2188461
10km	50%	50000	4	252	3787730	449139	3300757	2510006
10km	50%	50000	4	320	3759217	471168	3245687	2496189
10km	50%	50000	4	228	4686774	530812	4109388	2960069
10km	50%	50000	4	242	4358319	519909	3774071	2884181
10km	50%	50000	4	408	4374773	436757	3890407	2958983
10km	50%	50000	4	273	3750650	455990	3259702	2679215
10km	50%	50000	4	226	4355063	520667	3778999	2922806
10km	50%	50000	4	255	5108211	522650	4536836	3342883
10km	50%	50000	4	246	4778561	509787	4217947	3233855
10km	50%	50000	4	237	4225687	479974	3700160	2714774
10km	50%	50000	4	409	4187294	498208	3642341	2803250
10km	50%	50000	4	478	5516789	602985	4854825	3801005
10km	50%	50000	4	261	3641023	444362	3152774	2176851
10km	50%	50000	4	315	4519389	559622	3910779	2894962
10km	50%	50000	4	333	4119491	462183	3602898	2813424
10km	50%	50000	4	207	4019071	480394	3498509	2440370
10km	50%	50000	4	335	4945569	589843	4296723	3643647
10km	50%	50000	4	375	3722064	440831	3251957	2770515
10km	50%	50000	4	273	3732663	435014	3239432	2757166
10km	50%	50000	4	304	4921367	529948	4309591	3101206
10km	50%	50000	4	272	4551797	526191	3970511	3259469
10km	50%	50000	4	283	4802502	569165	4175854	3361517
10km	50%	50000	4	241	4766072	536911	4164099	2839684
10km	50%	50000	4	305	5313452	540205	4697661	3490970
10km	50%	50000	4	290	4163246	518503	3603217	3133849
10km	50%	50000	4	243	3991278	480519	3482304	2813070
10km	50%	50000	4	304	3956402	491311	3413601	2814031
10km	50%	50000	4	413	4254245	542306	3647613	3201026
10km	50%	50000	4	261	4526568	511219	3982857	2773173
10km	50%	50000	4	362	4573006	506185	4023928	3256338
10km	50%	50000	4	229	4622529	562642	4002001	3139287
10km	50%	50000	4	383	3965016	451601	3425389	2543647
10km	50%	50000	4	321	4839300	502622	4272118	3338475
10km	50%	50000	4	263	4107521	443783	3603293	2998788
10km	50%	50000	4	278	4219559	485879	3687625	2899337
10km	50%	50000	4	261	4316907	517339	3751744	3073136
10km	50%	50000	4	296	4936209	517343	4383017	3205930
10km	50%	50000	4	284	3940157	464824	3421739	2299318
10km	50%	50000	4	237	4458373	532353	3878662	2992411
10km	50%	50000	4	443	4056388	473423	3533958	2560300
10km	50%	50000	4	254	4521419	528792	3938693	3107985
10km	50%	50000	4	244	5005232	533896	4412292	3642542
10km	50%	50000	4	292	5718132	639344	5030155	3489246
10km	50%	50000	4	287	3918446	470625	3407844	2887016
10km	50%	50000	4	191	3485054	424460	2997457	2590880
10km	50%	50000	4	256	4075822	454111	3583336	3016661
10km	50%	50000	4	369	4713895	561674	4104609	3234259
10km	50%	50000	4	298	3868040	452159	3357724	2528454
10km	50%	50000	4	267	3835010	445636	3355160	2440632
10km	50%	50000	4	239	3851610	481133	3325611	2685922
10km	50%	50000	4	245	4179274	527169	3610916	2896394
10km	50%	50000	4	266	4409049	523004	3850742	2893449
10km	50%	50000	4	257	4353076	503791	3809712	3175479
10km	50%	50000	4	270	6231029	617048	5555008	3854485
10km	50%	50000	4	272	5076185	561572	4441891	3216946
10km	50%	50000	4	230	4881560	548836	4268493	3414380
10km	50%	50000	4	272	3785769	451073	3275979	2575070
10km	50%	50000	4	476	4147450	490223	3573087	2997221
10km	50%	50000	4	258	4963604	531207	4361270	3053162
10km	50%	50000	4	224	5393343	585198	4751730	3420843
10km	50%	50000	4	356	4695718	560379	4061822	3124067
10km	50%	50000	4	254	5340363	568172	4723085	3824313
10km	50%	50000	4	278	4470344	480452	3957774	3563730
10km	50%	50000	4	194	3724385	441623	3242122	2308429
10km	50%	50000	4	262	4102656	481079	3568342	2842935
10km	50%	50000	4	203	4322093	515451	3746029	3202251
10km	50%	50000	4	355	5860181	553654	5243902	3621326
10km	50%	50000	4	232	3742645	468820	3209655	2361749
10km	50%	50000	4	319	4917312	582698	4268063	3231775
10km	50%	50000	4	267	3855917	483605	3336540	2539131
10km	50%	50000	4	303	4198302	459800	3683577	2984295
10km	50%	50000	4	253	4685468	559516	4074417	3257120
10km	50%	50000	4	262	5219177	548873	4611325	3563722
10km	50%	50000	4	318	4574380	537608	3985290	2925251
10km	50%	50000	4	225	3858118	481842	3321131	2530363
10km	50%	50000	4	191	4566339	571681	3924352	3039090
10km	50%	50000	4	279	4359616	513603	3780477	2577931
10km	50%	50000	4	318	4969716	504479	4387296	3539179
10km	50%	50000	4	262	4684323	552148	4091141	2909438
10km	50%	50000	4	272	3895935	482077	3376109	2775195
10km	50%	50000	4	258	4108280	512106	3552941	3032592
10km	50%	50000	4	236	4253560	495432	3712260	2781134
10km	50%	50000	4	412	4502034	511567	3948502	3137481
10km	50%	50000	4	228	4352861	509687	3804467	2908036
10km	50%	50000	4	240	4611192	530061	4047765	3074488
10km	50%	50000	4	230	4491749	491365	3957962	3165968
10km	50%	50000	4	242	4729993	506027	4182309	3042411
10km	50%	50000	4	347	4102372	508270	3543969	2965715
10km	50%	50000	4	279	4512401	514821	3949816	3020342
10km	50%	50000	4	297	4494476	538794	3908656	2920877
10km	50%	50000	4	447	4561347	566154	3933484	2934723
10km	50%	50000	4	317	5124610	572381	4498827	3116349
10km	50%	50000	4	396	4591642	511217	4036305	3285783
10km	50%	50000	4	203	4411866	499368	3864233	3434838
10km	50%	50000	4	367	5040747	552390	4417239	3145314
10km	50%	50000	4	253	4561600	539293	3956257	3074756
10km	50%	50000	4	239	4990923	548542	4409878	3314433
10km	50%	50000	4	219	4586321	549494	3997033	3304841
10km	50%	50000	4	192	4333206	495294	3778526	3135467
10km	50%	50000	4	336	3780045	484719	3247525	2656386
10km	50%	50000	4	223	3907302	484533	3376904	2444582
10km	50%	50000	4	227	4110124	434078	3636432	3056432
10km	50%	50000	4	214	3867382	456584	3360307	2443151
10km	50%	50000	4	267	5080924	590702	4433447	3190311
10km	50%	50000	4	569	5508525	551933	4911518	3725233
10km	50%	50000	4	199	4273770	512149	3729263	2829764
10km	50%	50000	4	286	5140863	549268	4534276	3655561
10km	50%	50000	4	281	4704041	551443	4110770	3077129
10km	50%	50000	4	333	6400260	623440	5735348	3894580
10km	50%	50000	4	327	5129514	545212	4546752	3258782
10km	50%	50000	4	274	5059838	584287	4412141	3411579
10km	50%	50000	4	234	4145633	489983	3550560	2738016
10km	50%	50000	4	309	5047680	608401	4404152	3491305
10km	50%	50000	4	260	5225797	565920	4617500	3210907
10km	50%	50000	4	270	6161092	644649	5433085	3856746
10km	50%	50000	4	271	4669123	500625	4111924	3227129
10km	50%	50000	4	204	3586492	433078	3121883	2506298
10km	50%	50000	4	246	4698896	530309	4120702	2933372
10km	50%	50000	4	255	3884792	490835	3346881	3132670
10km	50%	50000	4	359	4322539	471178	3801060	2891691
10km	50%	50000	4	302	4263681	501902	3709545	2581219
10km	50%	50000	4	421	5037019	548040	4448998	3555800
10km	50%	50000	4	223	4777008	558962	4155303	3118166
10km	50%	50000	4	263	3968119	506819	3430497	2916511
10km	50%	50000	4	188	3922433	487661	3377905	2841963
10km	50%	50000	4	218	4032876	475110	3523622	2966846
10km	50%	50000	4	312	4728672	539722	4155271	3116119
10km	50%	50000	4	231	4008664	486207	3479552	2537943
10km	50%	50000	4	266	4508207	501127	3964574	2975614
10km	50%	50000	4	242	5170329	601100	4515464	3748551
10km	50%	50000	4	373	4402345	468000	3876326	3159059
10km	50%	50000	4	530	4051070	475226	3539839	2551564
10km	50%	50000	4	376	5075441	579430	4448547	3139776
10km	50%	50000	4	430	5074209	521639	4511946	3361343
10km	50%	50000	4	270	4317582	514526	3763091	2768172
10km	50%	50000	4	352	4366620	480959	3848264	3002735
10km	50%	50000	4	273	3918451	480152	3343547	2742867
10km	50%	50000	4	240	3806075	446157	3315353	3316132
10km	50%	50000	4	258	4433927	530908	3844025	2776158
10km	50%	50000	4	210	3990250	468103	3483572	2757846
10km	50%	50000	4	224	4880529	528354	4270412	2861383
10km	50%	50000	4	373	4551411	508516	4003776	3152507
10km	50%	50000	4	207	3312185	395337	2889477	2090472
10km	50%	50000	4	299	4512064	487986	3990629	3194906
10km	50%	50000	4	229	4483284	482545	3961774	2901567
10km	50%	50000	4	304	4635619	519951	4038814	2940693
10km	50%	50000	4	284	3903075	483906	3366243	2782570
10km	50%	50000	4	219	3261620	411576	2816612	2225141
10km	50%	50000	4	193	5367494	592506	4695653	3448289
10km	50%	50000	4	349	4463247	534424	3881886	3318976
10km	50%	50000	4	236	5228166	580117	4602135	3834122
10km	50%	50000	4	261	4008821	489832	3488428	3010653
10km	50%	50000	4	272	4434857	557980	3845146	3270056
[truncated: 1 more rows]
