# Supplementary material for: Quantifying the Value of Perfect Information in Emergency Vaccination Campaigns
Source: PLoS Comput Biol. 2017 Feb 16;13(2):e1005318. doi: 10.1371/journal.pcbi.1005318 (PMC5312803; doi:10.1371/journal.pcbi.1005318)
Supplement: S1 Data — (ZIP) [file pcbi.1005318.s013.zip › Data/10km vaccination/data9.txt]

vacc_radius	efficacy	capacity	delay	outbreak_duration	livestock_culled	cattle_culled	sheep_culled	vaccinations
10km	50%	50000	6	210	3617454	426405	3124451	2417105
10km	50%	50000	6	270	4733233	563314	4087864	3263758
10km	50%	50000	6	352	6547428	662586	5808270	4477833
10km	50%	50000	6	244	4475043	507662	3918960	2858610
10km	50%	50000	6	310	4096137	507094	3544211	2765258
10km	50%	50000	6	410	4599628	525657	4022581	3204475
10km	50%	50000	6	394	5578472	587656	4935101	3603078
10km	50%	50000	6	362	4164959	508630	3615350	3219032
10km	50%	50000	6	264	4184286	489105	3656585	2662431
10km	50%	50000	6	246	4644958	537025	4061771	3139570
10km	50%	50000	6	248	3825420	442208	3335079	2753475
10km	50%	50000	6	327	4703225	551585	4107534	3714987
10km	50%	50000	6	231	3790289	430597	3313984	2529173
10km	50%	50000	6	264	4847874	579910	4210676	2956831
10km	50%	50000	6	190	4712296	588674	4081832	2867418
10km	50%	50000	6	333	4356312	505226	3812351	2876692
10km	50%	50000	6	221	4432725	474239	3891254	2640266
10km	50%	50000	6	271	5059805	572946	4455707	3143426
10km	50%	50000	6	265	4682823	523619	4122816	3088427
10km	50%	50000	6	387	3812158	478605	3270956	2792396
10km	50%	50000	6	347	5339189	573569	4718685	3249154
10km	50%	50000	6	247	4024952	471720	3483626	2761201
10km	50%	50000	6	244	3910977	441518	3428040	2809139
10km	50%	50000	6	214	3068484	428742	2615010	2421844
10km	50%	50000	6	250	4826036	571918	4198802	3203663
10km	50%	50000	6	282	4168058	523514	3581501	3033261
10km	50%	50000	6	277	4299646	492851	3763446	2480257
10km	50%	50000	6	296	4769434	550036	4169790	3025736
10km	50%	50000	6	301	5140112	522744	4557651	3335187
10km	50%	50000	6	245	4520093	543291	3933023	2964047
10km	50%	50000	6	315	4782218	516706	4210123	3040485
10km	50%	50000	6	250	4178855	476395	3664295	3484411
10km	50%	50000	6	203	4415004	551705	3821899	2921937
10km	50%	50000	6	258	4800817	527168	4218245	3138455
10km	50%	50000	6	410	3585000	444102	3101047	2585653
10km	50%	50000	6	331	5930965	576611	5279426	3591567
10km	50%	50000	6	224	3555732	420445	3096400	2260372
10km	50%	50000	6	221	5872722	617106	5203066	3667466
10km	50%	50000	6	243	4544202	511714	3980596	2905475
10km	50%	50000	6	206	3682333	448247	3206129	2613087
10km	50%	50000	6	216	4695793	540035	4109127	3154146
10km	50%	50000	6	179	3497848	415058	3048217	2396380
10km	50%	50000	6	274	5192063	555501	4584922	3104900
10km	50%	50000	6	183	3908342	463702	3405364	2826401
10km	50%	50000	6	246	4469303	528117	3894295	2978950
10km	50%	50000	6	305	5521259	598245	4875356	3588887
10km	50%	50000	6	248	3839243	449221	3341630	2570710
10km	50%	50000	6	262	3886585	483223	3362127	2794899
10km	50%	50000	6	330	4200446	509652	3637103	2586731
10km	50%	50000	6	263	4392816	503824	3829033	2449692
10km	50%	50000	6	319	4536862	507504	3990385	2941620
10km	50%	50000	6	283	4196310	511481	3634701	2688146
10km	50%	50000	6	373	3994107	452470	3477835	2906486
10km	50%	50000	6	290	4764205	549699	4155467	2875935
10km	50%	50000	6	463	4925206	528251	4354523	3179690
10km	50%	50000	6	232	4543692	537451	3966427	2720131
10km	50%	50000	6	282	4983940	541225	4365562	3259103
10km	50%	50000	6	240	4264936	473447	3734244	2677256
10km	50%	50000	6	225	4161532	464373	3650092	2780311
10km	50%	50000	6	326	4424018	559778	3815130	3237107
10km	50%	50000	6	247	5745481	593640	5112245	3536713
10km	50%	50000	6	374	5334561	578800	4710800	3298507
10km	50%	50000	6	311	4273875	500077	3725249	3384345
10km	50%	50000	6	308	5251028	614482	4575556	3441881
10km	50%	50000	6	267	4188183	517292	3632068	2760243
10km	50%	50000	6	273	4882464	583586	4256883	2809535
10km	50%	50000	6	186	4154255	493071	3621542	2769712
10km	50%	50000	6	290	4940055	491697	4395318	2925742
10km	50%	50000	6	378	5507489	572834	4869093	4002984
10km	50%	50000	6	235	4572228	527666	3990441	2990803
10km	50%	50000	6	329	3744110	455216	3246871	2860650
10km	50%	50000	6	266	4358165	458831	3849408	3408742
10km	50%	50000	6	206	3989406	475138	3476149	2545533
10km	50%	50000	6	328	4540539	533548	3930158	2914706
10km	50%	50000	6	314	4712005	524129	4115798	3452328
10km	50%	50000	6	354	4486103	464685	3973393	3104758
10km	50%	50000	6	350	3854028	445892	3370128	2380488
10km	50%	50000	6	318	5216669	549010	4599709	2930142
10km	50%	50000	6	378	5102109	604466	4428795	3453631
10km	50%	50000	6	275	4697624	565666	4074361	3092681
10km	50%	50000	6	276	4068917	418694	3604619	2920932
10km	50%	50000	6	267	4212327	492133	3676923	2725578
10km	50%	50000	6	275	4214809	532474	3633556	3349939
10km	50%	50000	6	251	4963306	536117	4384479	3245778
10km	50%	50000	6	336	4659210	515707	4062818	2921648
10km	50%	50000	6	228	4498061	540890	3915629	2949471
10km	50%	50000	6	248	3734566	444043	3236369	2605712
10km	50%	50000	6	287	4372753	506972	3826865	2931930
10km	50%	50000	6	205	3653580	459236	3167694	2751949
10km	50%	50000	6	263	5606544	560678	4999529	3247804
10km	50%	50000	6	359	5528086	534112	4925782	3788634
10km	50%	50000	6	265	3780861	430827	3314322	2344197
10km	50%	50000	6	253	4738224	540787	4137444	3132811
10km	50%	50000	6	269	4804323	583937	4148699	3323617
10km	50%	50000	6	325	5251566	549965	4626537	3197580
10km	50%	50000	6	258	3674573	481686	3160462	2827801
10km	50%	50000	6	333	4188262	514438	3631292	2869517
10km	50%	50000	6	246	3847523	465530	3356798	2554622
10km	50%	50000	6	318	3991498	473524	3466159	2649562
10km	50%	50000	6	239	3762509	465003	3262238	2630638
10km	50%	50000	6	274	5048332	550976	4451699	3387644
10km	50%	50000	6	268	5197493	577323	4561004	3788905
10km	50%	50000	6	235	4068152	518458	3505786	2629806
10km	50%	50000	6	255	3771189	463717	3263304	2455172
10km	50%	50000	6	198	3721457	467344	3223174	2608076
10km	50%	50000	6	251	4656308	558580	4040287	3197498
10km	50%	50000	6	313	5385236	559024	4767055	3659485
10km	50%	50000	6	269	5519693	550168	4894590	3177678
10km	50%	50000	6	297	4764093	497830	4232357	3302388
10km	50%	50000	6	270	4494909	509252	3940696	2806503
10km	50%	50000	6	260	4927606	555607	4328322	3120866
10km	50%	50000	6	363	5223056	573952	4594734	3938087
10km	50%	50000	6	268	3604599	431050	3123845	2377836
10km	50%	50000	6	299	4539384	538360	3922709	2971783
10km	50%	50000	6	190	4497809	502601	3941226	3102548
10km	50%	50000	6	373	4247656	496653	3688005	2772895
10km	50%	50000	6	175	3979615	469866	3462625	2949381
10km	50%	50000	6	259	4669353	497895	4094032	2970765
10km	50%	50000	6	241	5036482	561488	4428514	3268249
10km	50%	50000	6	284	5400576	569305	4777919	3273868
10km	50%	50000	6	300	4753869	534826	4167517	3344888
10km	50%	50000	6	320	5024010	593374	4390695	3154245
10km	50%	50000	6	316	5353663	573389	4731355	3532707
10km	50%	50000	6	222	4114600	508063	3561564	2638293
10km	50%	50000	6	345	3323885	417041	2871184	2541755
10km	50%	50000	6	212	4266458	479174	3741148	2567179
10km	50%	50000	6	246	4816133	566480	4182042	3025414
10km	50%	50000	6	205	2490044	306222	2155949	1943113
10km	50%	50000	6	361	4798717	523108	4207941	2911128
10km	50%	50000	6	241	4237523	504996	3690555	2912017
10km	50%	50000	6	253	4384704	519950	3808806	3106262
10km	50%	50000	6	324	4534073	550495	3938434	3355324
10km	50%	50000	6	266	4536041	533168	3956441	2954955
10km	50%	50000	6	218	3893135	456723	3392738	2535442
10km	50%	50000	6	295	4870361	514653	4312941	2945963
10km	50%	50000	6	273	4581408	538834	3987640	3068101
10km	50%	50000	6	286	4532719	529974	3947511	3364069
10km	50%	50000	6	319	4791547	562276	4155859	2939278
10km	50%	50000	6	332	4188737	503147	3645198	2645149
10km	50%	50000	6	247	3880102	460747	3391570	2899448
10km	50%	50000	6	358	4591503	541413	4009832	2785391
10km	50%	50000	6	273	3541720	448218	3040167	2542470
10km	50%	50000	6	224	4495806	524740	3923591	3213755
10km	50%	50000	6	255	4309953	488636	3770825	2861745
10km	50%	50000	6	281	4288165	511930	3711997	2862351
10km	50%	50000	6	170	2585634	351309	2218213	1997305
10km	50%	50000	6	279	4202921	474263	3685417	2990218
10km	50%	50000	6	496	4081545	495504	3532031	2672480
10km	50%	50000	6	312	5417433	600626	4729032	3297324
10km	50%	50000	6	265	4805611	533452	4228942	3059831
10km	50%	50000	6	298	5098640	553377	4488987	3289107
10km	50%	50000	6	250	4862559	502851	4326061	3057325
10km	50%	50000	6	244	4151611	474890	3626303	2547096
10km	50%	50000	6	237	5415072	571067	4794424	4004684
10km	50%	50000	6	264	6625445	698665	5878482	4227508
10km	50%	50000	6	239	4204932	528899	3637670	2798027
10km	50%	50000	6	495	4536594	498953	3986353	3196377
10km	50%	50000	6	286	4821585	539135	4248128	3290108
10km	50%	50000	6	258	4774287	536525	4186899	3013822
10km	50%	50000	6	294	4033093	486276	3506803	2752390
10km	50%	50000	6	328	4578156	503693	3988298	2954157
10km	50%	50000	6	216	3841981	458540	3352336	2536466
10km	50%	50000	6	408	4123645	486368	3602224	2654470
10km	50%	50000	6	324	3684253	441136	3220486	2437419
10km	50%	50000	6	292	4830823	541353	4227719	2725601
10km	50%	50000	6	325	5244321	541268	4664292	3493175
10km	50%	50000	6	333	6362520	614537	5678782	3859308
10km	50%	50000	6	301	4374285	574456	3747866	3292229
10km	50%	50000	6	229	4753461	495627	4216581	2789265
10km	50%	50000	6	337	5083363	502706	4521806	3050706
10km	50%	50000	6	262	4314102	531794	3699553	2904924
10km	50%	50000	6	287	4130637	485877	3585894	2789548
10km	50%	50000	6	289	4030804	491469	3499009	2734061
10km	50%	50000	6	297	5094313	552419	4462303	3168507
10km	50%	50000	6	255	4576930	513685	3985271	2594806
10km	50%	50000	6	271	4347464	539345	3737473	3259183
10km	50%	50000	6	216	3480628	449990	3002617	2517916
10km	50%	50000	6	282	5281708	536138	4696841	2917579
10km	50%	50000	6	271	4587851	509524	4038446	2749545
10km	50%	50000	6	266	4698498	505123	4150482	3054382
10km	50%	50000	6	329	4919926	510428	4373587	3233151
10km	50%	50000	6	260	4252028	521057	3692634	2624299
10km	50%	50000	6	295	5424797	584288	4792482	3944316
10km	50%	50000	6	246	4068728	473915	3511881	2480367
10km	50%	50000	6	356	4263499	488645	3705122	3091370
10km	50%	50000	6	342	5343513	577057	4717145	3479814
10km	50%	50000	6	282	4545402	516268	3992466	3431984
10km	50%	50000	6	287	4307806	517977	3747539	3038484
10km	50%	50000	6	261	5285045	560613	4680485	3389221
10km	50%	50000	6	247	3897779	475184	3373764	2836369
10km	50%	50000	6	303	4517725	538988	3931754	2965974
10km	50%	50000	6	256	4476463	508657	3912997	2686458
10km	50%	50000	6	253	4307152	506495	3729457	2622730
10km	50%	50000	6	357	4672572	447684	4180665	3236752
10km	50%	50000	6	304	5016144	592540	4317808	3723903
10km	50%	50000	6	196	3460267	425280	2989569	2558141
10km	50%	50000	6	167	3467611	418757	3018743	2331182
10km	50%	50000	6	255	5737464	592593	5045607	3622865
10km	50%	50000	6	369	3609372	438373	3128596	2602365
10km	50%	50000	6	256	4272066	518543	3703295	2915750
10km	50%	50000	6	303	5155582	587038	4472994	2887131
10km	50%	50000	6	244	4103160	508761	3526977	2976460
10km	50%	50000	6	216	3980435	485714	3443169	2697859
10km	50%	50000	6	327	5236319	519568	4658311	3179638
10km	50%	50000	6	264	4358081	517087	3798475	2953314
10km	50%	50000	6	318	4748187	550452	4151634	3074190
10km	50%	50000	6	296	4232116	440251	3747953	3095837
10km	50%	50000	6	387	5094626	596157	4444478	3369328
10km	50%	50000	6	251	4690438	542717	4097879	3095441
10km	50%	50000	6	280	5057466	545552	4468543	3178536
10km	50%	50000	6	402	5860410	614449	5189313	3731095
10km	50%	50000	6	444	5621100	604524	4942828	3858011
10km	50%	50000	6	249	4657846	501184	4084919	2838400
10km	50%	50000	6	436	4837875	516796	4276198	3448216
10km	50%	50000	6	242	4288369	507707	3728809	2614403
10km	50%	50000	6	224	4902106	515660	4347957	3044130
10km	50%	50000	6	217	3995372	474915	3486419	2749765
10km	50%	50000	6	310	4447541	490042	3925228	2999796
10km	50%	50000	6	322	4414289	521760	3849812	3017099
10km	50%	50000	6	305	4815399	556499	4211001	2912526
10km	50%	50000	6	306	4101315	498044	3548588	2984744
10km	50%	50000	6	408	4263207	521376	3707518	2736108
10km	50%	50000	6	233	3739416	442806	3251052	2496257
10km	50%	50000	6	245	4479234	542916	3844834	2946752
10km	50%	50000	6	257	5517808	588463	4869195	3693812
10km	50%	50000	6	285	3906978	476813	3394248	2659501
10km	50%	50000	6	287	4556946	559916	3941620	3394491
10km	50%	50000	6	300	4486391	532549	3916398	2578331
10km	50%	50000	6	320	5961677	692602	5207599	4078011
10km	50%	50000	6	275	4791495	578608	4168912	3602934
10km	50%	50000	6	227	4343907	518488	3768592	3025458
10km	50%	50000	6	270	4277723	522541	3709075	3041716
10km	50%	50000	6	349	5164851	597478	4522143	3450881
10km	50%	50000	6	253	3936697	481881	3412951	2894326
10km	50%	50000	6	221	4065547	463671	3556375	2766770
10km	50%	50000	6	395	4306399	455617	3798624	3051121
10km	50%	50000	6	393	5682153	576349	5043542	3516030
10km	50%	50000	6	354	4765945	562368	4154769	3026423
10km	50%	50000	6	384	3819460	454878	3336427	2620353
10km	50%	50000	6	340	3579892	449910	3094380	2287189
10km	50%	50000	6	308	4017942	480171	3461185	2960421
10km	50%	50000	6	263	5050939	558586	4445587	3055588
10km	50%	50000	6	302	5477209	592395	4805540	3670003
10km	50%	50000	6	254	4371609	513722	3798090	2987538
10km	50%	50000	6	263	3424187	420439	2946562	3082060
10km	50%	50000	6	227	4365470	507363	3814277	2816255
10km	50%	50000	6	228	4845907	583610	4201174	3033130
10km	50%	50000	6	258	4122495	490003	3564471	2713303
10km	50%	50000	6	340	4241002	532490	3644974	3113780
10km	50%	50000	6	234	3442910	390532	3022364	2616607
10km	50%	50000	6	268	3965852	463404	3456638	2785781
10km	50%	50000	6	234	4159847	474824	3641299	2983981
10km	50%	50000	6	265	4461544	521310	3897812	2822757
10km	50%	50000	6	200	4187611	518974	3631328	2647283
10km	50%	50000	6	310	5196273	575682	4577167	3351427
10km	50%	50000	6	230	4316994	512719	3768464	3054526
10km	50%	50000	6	335	5303387	584074	4672497	3135879
10km	50%	50000	6	341	4511638	486970	3987888	3008993
10km	50%	50000	6	258	4981633	506294	4429637	3136218
10km	50%	50000	6	271	3916971	481086	3397281	2672598
10km	50%	50000	6	305	3827560	463714	3297823	2653972
10km	50%	50000	6	367	4690921	571961	4052055	3082928
10km	50%	50000	6	300	4122668	479080	3601114	2650317
10km	50%	50000	6	276	4020757	490331	3473816	2884457
10km	50%	50000	6	312	5032156	584173	4398654	3366892
10km	50%	50000	6	237	4218755	476545	3704477	3000026
10km	50%	50000	6	222	4200351	495660	3669015	2819739
10km	50%	50000	6	379	3838661	478367	3310493	3043155
10km	50%	50000	6	294	3940642	477620	3438869	2741294
10km	50%	50000	6	357	5678875	613683	5005922	4034450
10km	50%	50000	6	318	4938848	578687	4283291	2782077
10km	50%	50000	6	226	4145577	504699	3570553	3158616
10km	50%	50000	6	304	4068921	516834	3519485	2735033
10km	50%	50000	6	226	4146063	471963	3628561	2625816
10km	50%	50000	6	325	3743532	456140	3240193	2400493
10km	50%	50000	6	251	4077095	496580	3541404	3211798
10km	50%	50000	6	194	3425377	406250	2978998	2352760
10km	50%	50000	6	245	3441251	402015	3023192	2360210
10km	50%	50000	6	213	5022162	513928	4450958	3414243
10km	50%	50000	6	452	4421571	508535	3852983	2781153
10km	50%	50000	6	261	4412718	536813	3807933	2775517
10km	50%	50000	6	372	3768889	459924	3284188	2692770
10km	50%	50000	6	289	4404125	519551	3824074	2938878
10km	50%	50000	6	243	4130926	475625	3609319	3028087
10km	50%	50000	6	287	4801735	545661	4165106	2836429
10km	50%	50000	6	209	4547015	520659	3972377	3032269
10km	50%	50000	6	321	5355628	545842	4728826	3180550
10km	50%	50000	6	281	4663902	573162	4053649	3261558
10km	50%	50000	6	337	4551604	518845	3983354	3117146
10km	50%	50000	6	228	4616779	522711	4052612	3071284
10km	50%	50000	6	308	5054541	534949	4460475	3662483
10km	50%	50000	6	301	5149776	575027	4520994	3284364
10km	50%	50000	6	314	3865151	483917	3338604	2669640
10km	50%	50000	6	267	4931831	537039	4354919	3230668
10km	50%	50000	6	524	4184960	512605	3622797	2895748
10km	50%	50000	6	318	5413542	572673	4797628	3440018
10km	50%	50000	6	294	4021386	455799	3509916	2553574
10km	50%	50000	6	272	4866672	529877	4295941	3250605
10km	50%	50000	6	264	4351821	490747	3818515	2970510
10km	50%	50000	6	314	4265583	527638	3700487	2770242
10km	50%	50000	6	430	4129502	485234	3586358	2551373
10km	50%	50000	6	271	4249849	494067	3709107	3043344
10km	50%	50000	6	327	3898458	460019	3378609	2618224
10km	50%	50000	6	335	4894564	517944	4310863	2797064
10km	50%	50000	6	271	4095021	527985	3526089	3367189
10km	50%	50000	6	218	4035022	469336	3493269	2454351
10km	50%	50000	6	210	4245692	459531	3726684	2611871
10km	50%	50000	6	252	4345908	508576	3793378	3158994
10km	50%	50000	6	358	4438147	522920	3846923	2725019
10km	50%	50000	6	338	4713308	529115	4129710	3084963
10km	50%	50000	6	176	4721648	588014	4045633	3361542
10km	50%	50000	6	238	3938770	491841	3401903	2471666
10km	50%	50000	6	325	3427941	407023	3002798	2621103
10km	50%	50000	6	293	3623901	448893	3119861	2551638
10km	50%	50000	6	354	5985377	604091	5330746	3947829
10km	50%	50000	6	266	5084044	558918	4487740	3139302
10km	50%	50000	6	269	3655473	435117	3173449	2406571
10km	50%	50000	6	250	4147252	500774	3613873	2678031
10km	50%	50000	6	230	4052232	449248	3568008	2431941
10km	50%	50000	6	355	4555101	546032	3963650	3366794
10km	50%	50000	6	322	4436904	499320	3871957	2846261
10km	50%	50000	6	216	3984252	483646	3443602	3189267
10km	50%	50000	6	241	3992101	477681	3455074	3018072
10km	50%	50000	6	297	4804664	550724	4216033	3084658
10km	50%	50000	6	339	4116982	497806	3579272	3114634
10km	50%	50000	6	237	4639107	559596	4020658	2712225
10km	50%	50000	6	288	4268770	527119	3684077	2978929
10km	50%	50000	6	258	4319682	509034	3773002	2850980
10km	50%	50000	6	281	4513439	477630	3971770	2926578
10km	50%	50000	6	385	3140300	363794	2756873	2162595
10km	50%	50000	6	275	4291132	526192	3697183	2489431
10km	50%	50000	6	328	3475764	439394	3014301	2721429
10km	50%	50000	6	291	4700974	522134	4144270	3389479
10km	50%	50000	6	283	4988131	556973	4355859	3194419
10km	50%	50000	6	235	3791672	468380	3271700	2781229
10km	50%	50000	6	415	4376914	508044	3829094	2966977
10km	50%	50000	6	324	4229525	529795	3656915	2596868
10km	50%	50000	6	223	5209687	604076	4536259	3159286
10km	50%	50000	6	209	4812522	510769	4235949	3132566
10km	50%	50000	6	321	4586084	538200	4016789	2906395
10km	50%	50000	6	335	4408678	510797	3853690	2951927
10km	50%	50000	6	282	4302913	517480	3740702	3322852
10km	50%	50000	6	275	5902267	581734	5267953	3564555
10km	50%	50000	6	263	3522168	411568	3070945	2608497
10km	50%	50000	6	421	4810787	544841	4221733	3404973
10km	50%	50000	6	266	4559419	549341	3964333	2805612
10km	50%	50000	6	270	4567303	530282	3997442	2875285
10km	50%	50000	6	296	4938504	561333	4331582	3417123
10km	50%	50000	6	282	4757570	519034	4211855	3727445
10km	50%	50000	6	256	4063217	466158	3508216	2498154
10km	50%	50000	6	271	4637124	530077	4032798	3053452
10km	50%	50000	6	285	4297459	456729	3795262	3178901
10km	50%	50000	6	303	4557935	564553	3943520	2848734
10km	50%	50000	6	487	4050693	515254	3478170	3101998
10km	50%	50000	6	216	3738043	460372	3215434	2454761
10km	50%	50000	6	211	4822216	591688	4179464	3107867
10km	50%	50000	6	284	4840130	532778	4267263	3164314
10km	50%	50000	6	347	4342259	508781	3771995	3209885
10km	50%	50000	6	303	5234511	535503	4653004	3453785
10km	50%	50000	6	227	3069011	393295	2651818	2480553
10km	50%	50000	6	214	3786374	462410	3268121	2609474
10km	50%	50000	6	381	4508677	541965	3883942	2972846
10km	50%	50000	6	325	5404893	566646	4780359	3318308
10km	50%	50000	6	382	5605581	586225	4962785	3636941
10km	50%	50000	6	290	4366878	526993	3787583	3111216
10km	50%	50000	6	321	4677168	532362	4086998	3901681
10km	50%	50000	6	369	3681275	414429	3235106	2385843
10km	50%	50000	6	238	4626934	553757	4025604	3084118
10km	50%	50000	6	212	4951942	570297	4340937	3271030
10km	50%	50000	6	303	3756311	455240	3254911	2640778
10km	50%	50000	6	252	5019535	565266	4388573	3545084
10km	50%	50000	6	297	4616002	563686	3993642	3052358
10km	50%	50000	6	197	4103451	479176	3580755	2571334
10km	50%	50000	6	246	4735828	570029	4121135	3387567
10km	50%	50000	6	294	4417597	500651	3889035	2885505
10km	50%	50000	6	247	5285908	542802	4708362	3582157
10km	50%	50000	6	269	4882075	571023	4252295	3313027
10km	50%	50000	6	305	6115837	647740	5408615	4178502
10km	50%	50000	6	317	4547849	516701	3971937	2801216
10km	50%	50000	6	279	4717770	534132	4145220	3106427
10km	50%	50000	6	285	5085017	611140	4427151	2955312
10km	50%	50000	6	409	6222009	652162	5505873	4140388
10km	50%	50000	6	340	4059227	465810	3551127	2544621
10km	50%	50000	6	185	4085274	449831	3594821	2407099
10km	50%	50000	6	282	4316620	481958	3793028	2850571
10km	50%	50000	6	347	3961445	521184	3382906	3191099
10km	50%	50000	6	199	3876556	465756	3344845	2544488
10km	50%	50000	6	221	3956016	486527	3407560	2986144
10km	50%	50000	6	241	4742007	486882	4188065	2927038
10km	50%	50000	6	341	5197222	561878	4594106	3433541
10km	50%	50000	6	262	4587678	520719	4026809	3071793
10km	50%	50000	6	216	3819003	490384	3276213	3086026
10km	50%	50000	6	319	4165396	527901	3595442	3136305
10km	50%	50000	6	384	5915088	638289	5216669	3707868
10km	50%	50000	6	243	4661963	532503	4088256	3205549
10km	50%	50000	6	368	4364936	526856	3785828	2878959
10km	50%	50000	6	424	4221556	476110	3691136	3454721
10km	50%	50000	6	404	4763677	556142	4141847	2842529
10km	50%	50000	6	297	4027342	490731	3502944	3091921
10km	50%	50000	6	247	5125176	592871	4456063	2980685
10km	50%	50000	6	238	4754175	501405	4191541	3272903
10km	50%	50000	6	276	4066794	483695	3552831	2945840
10km	50%	50000	6	312	4257909	500421	3693571	2603756
10km	50%	50000	6	254	4582028	491059	4039570	3390674
10km	50%	50000	6	253	4896336	534827	4317325	2993318
10km	50%	50000	6	378	6177657	609392	5518548	3492294
10km	50%	50000	6	210	4069500	466344	3554011	2489658
10km	50%	50000	6	272	4400076	524415	3831436	3012977
10km	50%	50000	6	273	4274171	511598	3711435	3087791
10km	50%	50000	6	310	4494051	528999	3930554	3241967
10km	50%	50000	6	216	3692953	447461	3195507	2520937
10km	50%	50000	6	212	3953319	476961	3442459	2541438
10km	50%	50000	6	259	4350718	496766	3792153	2887802
10km	50%	50000	6	240	4475141	491697	3931180	2596228
10km	50%	50000	6	267	4761237	567195	4154107	3175664
10km	50%	50000	6	333	4373046	499905	3829459	3030618
10km	50%	50000	6	254	5010971	616262	4352640	3263858
10km	50%	50000	6	282	6206461	672053	5467805	4016543
10km	50%	50000	6	222	4453626	519195	3886160	3413866
10km	50%	50000	6	282	4055367	473894	3546117	2672830
10km	50%	50000	6	373	4007906	474894	3491680	2955850
10km	50%	50000	6	243	4039043	469328	3527818	2804099
10km	50%	50000	6	229	5812287	589975	5129487	3511078
10km	50%	50000	6	281	3869135	444434	3376392	2349445
10km	50%	50000	6	224	3140038	407019	2699912	2361297
10km	50%	50000	6	290	5762050	557430	5165163	3224231
10km	50%	50000	6	327	5385698	582029	4750214	3481742
10km	50%	50000	6	343	4350704	560589	3743856	3123436
10km	50%	50000	6	265	4050613	519712	3489375	2792018
10km	50%	50000	6	442	5183452	569396	4545855	3651979
10km	50%	50000	6	264	4468504	568290	3845338	3006158
10km	50%	50000	6	267	4806411	543736	4201840	3616434
10km	50%	50000	6	236	4528036	516708	3951007	3622531
10km	50%	50000	6	437	5215872	570698	4573016	3539399
10km	50%	50000	6	216	3881148	457472	3378208	2898822
10km	50%	50000	6	284	4396379	522044	3821025	3184822
10km	50%	50000	6	269	5316281	569771	4686666	3577991
10km	50%	50000	6	301	4261767	528291	3688838	2577404
10km	50%	50000	6	346	3768703	433286	3295739	2579785
10km	50%	50000	6	298	5433994	562640	4837928	3206584
10km	50%	50000	6	282	4522418	505458	3945745	3228933
10km	50%	50000	6	295	4518940	555387	3905982	2762594
10km	50%	50000	6	274	6042517	615087	5370857	4096814
10km	50%	50000	6	253	4732835	566652	4115997	3229284
10km	50%	50000	6	379	5187555	547299	4599668	2993374
10km	50%	50000	6	255	5334318	545600	4717759	3061435
10km	50%	50000	6	334	4734443	512704	4189069	2919564
10km	50%	50000	6	297	5330777	559300	4709581	3212110
10km	50%	50000	6	245	4524025	546998	3938470	3115073
10km	50%	50000	6	301	4632844	530476	4034795	3594974
10km	50%	50000	6	334	4877612	523585	4308940	3050455
10km	50%	50000	6	434	4978438	506739	4416305	3294693
10km	50%	50000	6	295	5449024	602728	4792327	3280986
10km	50%	50000	6	333	4695931	549360	4087718	2831729
10km	50%	50000	6	327	4718759	556172	4113855	3204639
10km	50%	50000	6	272	4351268	498114	3824476	2792698
10km	50%	50000	6	216	4415988	509385	3835928	2750587
10km	50%	50000	6	263	5128243	560907	4507965	3678613
10km	50%	50000	6	237	4584175	553161	3981046	2833150
10km	50%	50000	6	280	5042507	532532	4461953	3150091
10km	50%	50000	6	296	4926673	566696	4284221	3897632
10km	50%	50000	6	305	5831083	639797	5117651	3440907
10km	50%	50000	6	263	5682194	607963	5012777	3844472
10km	50%	50000	6	258	4371510	522353	3800933	2667947
10km	50%	50000	6	266	3778109	473464	3254586	2907457
10km	50%	50000	6	319	4323306	504418	3776075	3261025
10km	50%	50000	6	291	4138461	534955	3546822	2743388
10km	50%	50000	6	243	4288121	519031	3732233	2547262
10km	50%	50000	6	325	4611024	505375	4032698	3082941
10km	50%	50000	6	338	4770224	502385	4222203	3304592
10km	50%	50000	6	199	3679744	460426	3191659	2833207
10km	50%	50000	6	257	4422675	509797	3859363	2940200
10km	50%	50000	6	338	4819075	490154	4281717	2878535
10km	50%	50000	6	275	4518765	521943	3930348	2625967
10km	50%	50000	6	335	4614903	532352	4043163	2872576
10km	50%	50000	6	328	5584456	555428	4964840	3482494
10km	50%	50000	6	231	4682020	563654	4058247	3137276
10km	50%	50000	6	284	5376996	591258	4729366	3446819
10km	50%	50000	6	327	4724900	549110	4137931	3335598
10km	50%	50000	6	293	4160302	486677	3600206	2724398
10km	50%	50000	6	232	5652464	635694	4952333	3917435
10km	50%	50000	6	202	4191469	487312	3662329	2700896
10km	50%	50000	6	344	5491538	593083	4836519	4044626
10km	50%	50000	6	226	3501373	415571	3037399	2372193
10km	50%	50000	6	344	4723219	507699	4176444	3186815
10km	50%	50000	6	346	5367947	645560	4672676	3582840
10km	50%	50000	6	412	4748385	513890	4165268	2987686
10km	50%	50000	6	307	4991855	546371	4356288	3306486
10km	50%	50000	6	290	5094617	507636	4538456	2825308
10km	50%	50000	6	313	5313649	532111	4744760	2939718
10km	50%	50000	6	347	4222179	492918	3639063	2678152
10km	50%	50000	6	288	4913982	533636	4346572	3211618
10km	50%	50000	6	306	4276595	500977	3736255	2983819
10km	50%	50000	6	265	5166622	541357	4566240	3359407
10km	50%	50000	6	335	4401794	474124	3873957	2601747
10km	50%	50000	6	255	3619661	448275	3123323	2805022
10km	50%	50000	6	321	4671117	520337	4108860	2960962
10km	50%	50000	6	399	5081615	543643	4507249	3291747
10km	50%	50000	6	349	4242486	500994	3706152	2656084
10km	50%	50000	6	303	5089915	583870	4451235	3444008
10km	50%	50000	6	356	4365760	521552	3799152	3392751
10km	50%	50000	6	268	4558882	589775	3920545	3183773
10km	50%	50000	6	337	5263006	539195	4678876	3559310
10km	50%	50000	6	208	4684780	514835	4131392	2866912
10km	50%	50000	6	272	5549813	567070	4920879	3555661
10km	50%	50000	6	262	4434747	484963	3872457	2956310
10km	50%	50000	6	306	4767811	522543	4192184	2840848
10km	50%	50000	6	256	4961603	624868	4267626	3559406
10km	50%	50000	6	230	3756019	433977	3290882	2461251
10km	50%	50000	6	242	5234048	556920	4638830	2817292
10km	50%	50000	6	311	3020038	394536	2602557	2062148
10km	50%	50000	6	299	5308346	585212	4659581	3478249
10km	50%	50000	6	267	4610831	518101	4038240	2832821
10km	50%	50000	6	357	4213981	507180	3656143	2634387
10km	50%	50000	6	272	4834646	535894	4266440	3418604
10km	50%	50000	6	233	5115429	553467	4515177	3252039
10km	50%	50000	6	340	4295876	508573	3742504	2649677
10km	50%	50000	6	268	4050037	465852	3540870	2860017
10km	50%	50000	6	278	4779925	535590	4203253	2994845
10km	50%	50000	6	275	4365857	472131	3858496	2743551
10km	50%	50000	6	312	5285050	619541	4618651	3464731
10km	50%	50000	6	217	3836562	452310	3337811	2234311
10km	50%	50000	6	393	4913609	548884	4321340	3936998
10km	50%	50000	6	328	4228650	505342	3681490	2932698
10km	50%	50000	6	267	5061061	531224	4473960	3541367
10km	50%	50000	6	366	5590889	628031	4907996	3913980
10km	50%	50000	6	249	5520303	582098	4890899	3699433
10km	50%	50000	6	217	3960375	467238	3457399	2524186
10km	50%	50000	6	279	4124671	493880	3585886	3107527
10km	50%	50000	6	324	3882006	461965	3387625	2893686
10km	50%	50000	6	281	4086776	513075	3518380	2871660
10km	50%	50000	6	276	5193461	499653	4639420	3265089
10km	50%	50000	6	305	4600764	522724	4007088	3137762
10km	50%	50000	6	334	4100828	488554	3560279	2926815
10km	50%	50000	6	322	5860044	616946	5182575	3484840
10km	50%	50000	6	281	4428533	530758	3843252	2792569
10km	50%	50000	6	217	4837412	567820	4221943	3723140
10km	50%	50000	6	254	3856169	463714	3352104	2580742
10km	50%	50000	6	274	3881407	430943	3404244	2847951
10km	50%	50000	6	227	4487841	515724	3921251	2686382
10km	50%	50000	6	428	5649631	550900	5042247	3402903
10km	50%	50000	6	243	4282294	497377	3743746	2738615
10km	50%	50000	6	250	4601139	538218	4020316	3396475
10km	50%	50000	6	426	4818291	545216	4204613	3035500
10km	50%	50000	6	267	5043491	566691	4428280	3306624
10km	50%	50000	6	278	4396278	535904	3794159	2984742
10km	50%	50000	6	229	4761397	527144	4190454	3409776
10km	50%	50000	6	292	5283494	539931	4693475	3434626
10km	50%	50000	6	243	4845392	534782	4270596	3117877
10km	50%	50000	6	279	4448628	519259	3886312	2839937
10km	50%	50000	6	306	4035164	512512	3481889	2648701
10km	50%	50000	6	411	4633406	495127	4095473	3321669
10km	50%	50000	6	321	4787479	560403	4158573	3399325
10km	50%	50000	6	269	5188663	514528	4635049	3468868
10km	50%	50000	6	270	4668312	536119	4098149	3197985
10km	50%	50000	6	404	6465079	622696	5787482	3939452
10km	50%	50000	6	287	4571240	507607	4016656	3029745
10km	50%	50000	6	230	4380305	492774	3831353	2768614
10km	50%	50000	6	316	3975216	487027	3442347	2901766
10km	50%	50000	6	248	3842045	448768	3328675	2285506
10km	50%	50000	6	273	4485996	533615	3902729	3372428
10km	50%	50000	6	325	5921218	645395	5198905	4192634
10km	50%	50000	6	249	4925096	534025	4352916	3335415
10km	50%	50000	6	256	3364296	421142	2895647	2635173
10km	50%	50000	6	292	4268455	534974	3657405	2928320
10km	50%	50000	6	218	5259412	607384	4582218	3427440
10km	50%	50000	6	265	3840277	467418	3339426	2687306
10km	50%	50000	6	255	3952289	470284	3439519	2526469
10km	50%	50000	6	249	3810842	476850	3275386	2427104
10km	50%	50000	6	260	4196000	499563	3650980	2807586
10km	50%	50000	6	225	4181758	484451	3626453	2677301
10km	50%	50000	6	257	4611317	518798	3993028	3053352
10km	50%	50000	6	321	4303309	496613	3736465	2874157
10km	50%	50000	6	332	4530502	482264	3997657	2709783
10km	50%	50000	6	291	5524648	621138	4836081	3697994
10km	50%	50000	6	269	5549827	592595	4908050	3292190
10km	50%	50000	6	223	4080447	466084	3566479	2549772
10km	50%	50000	6	333	4072565	477547	3559186	2858851
10km	50%	50000	6	229	4429896	496281	3891927	2967064
10km	50%	50000	6	263	4090737	484618	3582223	2583665
10km	50%	50000	6	291	5935989	583483	5293853	4134655
10km	50%	50000	6	266	4092479	475645	3580951	2439796
10km	50%	50000	6	291	4445990	525374	3848537	3256850
10km	50%	50000	6	259	4759522	551564	4168891	3059769
10km	50%	50000	6	208	3642570	442602	3155761	2545547
10km	50%	50000	6	408	3945126	471404	3419620	2748208
10km	50%	50000	6	266	5508004	593936	4858479	3643390
10km	50%	50000	6	295	4037246	473642	3524045	2948166
10km	50%	50000	6	326	3831244	435619	3355383	2755638
10km	50%	50000	6	233	4512691	491620	3984203	3239702
10km	50%	50000	6	327	5065477	561484	4463379	3282906
10km	50%	50000	6	423	4976196	560000	4341505	3555999
10km	50%	50000	6	307	5609790	555321	5000346	3137910
10km	50%	50000	6	196	4559814	562339	3956695	2972157
10km	50%	50000	6	415	5654784	577732	5027928	3241844
10km	50%	50000	6	317	4653428	510326	4103102	3232297
10km	50%	50000	6	347	5071048	559403	4466983	3302542
10km	50%	50000	6	298	4744306	560701	4137916	3358617
10km	50%	50000	6	372	4889129	530469	4303866	2961717
10km	50%	50000	6	298	3718699	449990	3206291	2322915
10km	50%	50000	6	255	5030791	547081	4407871	3365971
10km	50%	50000	6	231	4267886	535423	3676579	2998964
10km	50%	50000	6	267	4530354	511024	3970596	2962579
10km	50%	50000	6	287	4345261	467994	3833035	3075610
10km	50%	50000	6	233	4261052	508077	3688957	2718499
10km	50%	50000	6	308	5258804	599925	4596427	3793294
10km	50%	50000	6	234	4518720	534297	3942719	2746641
10km	50%	50000	6	298	4306459	458959	3809359	2777135
10km	50%	50000	6	262	4329077	515846	3739643	3095934
10km	50%	50000	6	206	4750106	566986	4128694	3279387
10km	50%	50000	6	287	3425298	404410	2983721	2507361
10km	50%	50000	6	373	6122022	609913	5445313	3888391
10km	50%	50000	6	303	5003657	577957	4348093	3251166
10km	50%	50000	6	321	4313880	536206	3741672	2801547
10km	50%	50000	6	324	5216637	604393	4579294	3504826
10km	50%	50000	6	291	3811893	453781	3315956	2501662
10km	50%	50000	6	285	4557840	503488	3995755	3076209
10km	50%	50000	6	466	5344029	559723	4744808	3409650
10km	50%	50000	6	374	6112829	570377	5463173	3531733
10km	50%	50000	6	391	5401344	522804	4836966	2969896
10km	50%	50000	6	300	4362942	547863	3760424	2858961
10km	50%	50000	6	304	4467242	501053	3912227	2705797
10km	50%	50000	6	512	4823146	558675	4221840	3319480
10km	50%	50000	6	305	4928480	579178	4301563	3367279
10km	50%	50000	6	325	3948277	480325	3417509	2835620
10km	50%	50000	6	274	3873501	459494	3366449	2576760
10km	50%	50000	6	402	4992534	524414	4418070	3371523
10km	50%	50000	6	309	4076707	466097	3548783	2551746
10km	50%	50000	6	229	4224838	479680	3689156	3164411
10km	50%	50000	6	217	4584147	510556	4010751	3067254
10km	50%	50000	6	358	5428876	551732	4820367	3856267
10km	50%	50000	6	388	4848272	490695	4302902	2842200
10km	50%	50000	6	289	5433537	526797	4824790	3214544
10km	50%	50000	6	277	4559179	582960	3937019	3126339
10km	50%	50000	6	435	5358264	548086	4748592	3158652
10km	50%	50000	6	258	3806778	469092	3292590	2912637
10km	50%	50000	6	279	4150563	484527	3616056	2785006
10km	50%	50000	6	279	5198352	547444	4577615	3357240
10km	50%	50000	6	357	4182171	510824	3618881	3153492
10km	50%	50000	6	301	3831325	447159	3348288	2713798
10km	50%	50000	6	225	4221482	471126	3706349	2680221
10km	50%	50000	6	299	5157912	549509	4557627	3217585
10km	50%	50000	6	261	4375758	542432	3783215	3127259
10km	50%	50000	6	246	4482388	537475	3919598	2834057
10km	50%	50000	6	240	4346457	478129	3822176	2884076
10km	50%	50000	6	385	4405739	519600	3849244	2498101
10km	50%	50000	6	262	5744241	570182	5123011	3718105
10km	50%	50000	6	221	3663381	447245	3168384	2556214
10km	50%	50000	6	235	5270027	576997	4631518	3430091
10km	50%	50000	6	265	4473467	527428	3916668	3076043
10km	50%	50000	6	315	4333626	478469	3824881	3070450
10km	50%	50000	6	254	4560312	526108	3975754	2813634
10km	50%	50000	6	375	5698984	578097	5039158	3530753
10km	50%	50000	6	335	5280461	612192	4614587	3502605
10km	50%	50000	6	225	4448619	545352	3849051	3178818
10km	50%	50000	6	335	4296508	538140	3712759	2805248
10km	50%	50000	6	267	4353400	497574	3786104	3032711
10km	50%	50000	6	376	4815247	589096	4174149	3418728
10km	50%	50000	6	340	5264937	591721	4628183	3130041
10km	50%	50000	6	270	5129280	530438	4541545	3521260
10km	50%	50000	6	327	3553348	432268	3094552	2693982
10km	50%	50000	6	279	4533660	526690	3944346	2851327
10km	50%	50000	6	290	4816310	497668	4267357	3198626
10km	50%	50000	6	271	5527583	593817	4866617	3604401
10km	50%	50000	6	280	4880997	555488	4244734	2983372
10km	50%	50000	6	300	5572238	588963	4938096	3553097
10km	50%	50000	6	360	5668154	597601	5012969	3599185
10km	50%	50000	6	408	3668730	466591	3178560	2551090
10km	50%	50000	6	312	4781866	535146	4210020	3201972
10km	50%	50000	6	338	4559346	576453	3929424	3254367
10km	50%	50000	6	241	5099342	554421	4486259	3167735
10km	50%	50000	6	206	4464447	476360	3926261	2891405
10km	50%	50000	6	437	4683377	528550	4101695	3130837
10km	50%	50000	6	381	4260767	499360	3726488	2721319
10km	50%	50000	6	257	4184892	499184	3640878	2624920
10km	50%	50000	6	238	4170757	500861	3628064	2696416
10km	50%	50000	6	190	3580323	448669	3081992	2747537
10km	50%	50000	6	307	5482224	544091	4896837	3218279
10km	50%	50000	6	253	4310114	512866	3678079	2932235
10km	50%	50000	6	268	5131647	554100	4537841	3021021
10km	50%	50000	6	243	3708353	430042	3199084	2802120
10km	50%	50000	6	321	3832572	454330	3346991	2665981
10km	50%	50000	6	288	4544437	532392	3954600	2919117
10km	50%	50000	6	317	4104935	475798	3574054	2645911
10km	50%	50000	6	252	4734773	535278	4146974	3101084
10km	50%	50000	6	331	4525359	520075	3921804	3184594
10km	50%	50000	6	328	4241661	484301	3701427	2836013
10km	50%	50000	6	247	4754651	573152	4092378	3061462
10km	50%	50000	6	496	5217715	554023	4606629	3595245
10km	50%	50000	6	274	5026344	536744	4448112	3380899
10km	50%	50000	6	287	5546227	600504	4868227	3710669
10km	50%	50000	6	287	4847698	545842	4251667	3380426
10km	50%	50000	6	392	5683000	585038	5027007	3420943
10km	50%	50000	6	296	4886528	584547	4251715	3032134
10km	50%	50000	6	274	4258101	521168	3689823	3030851
10km	50%	50000	6	217	4104457	473025	3590835	2563142
10km	50%	50000	6	329	4821234	516037	4268850	3200005
10km	50%	50000	6	239	3359029	403893	2916876	2249518
10km	50%	50000	6	299	4712566	535729	4112671	2985442
10km	50%	50000	6	241	4468632	524131	3906897	2711582
10km	50%	50000	6	287	5579758	595414	4935729	3451597
10km	50%	50000	6	240	4297882	514636	3749204	2946561
10km	50%	50000	6	266	4572751	535674	3994907	3420753
10km	50%	50000	6	379	4461106	483703	3920341	2911644
10km	50%	50000	6	226	4065593	493094	3538078	2675766
10km	50%	50000	6	286	4827373	509930	4274259	2971606
10km	50%	50000	6	352	4769622	574444	4132194	3252323
10km	50%	50000	6	280	4333351	512976	3773628	2897936
10km	50%	50000	6	268	5160963	561443	4539579	3423553
10km	50%	50000	6	369	3713874	433930	3238159	2414516
10km	50%	50000	6	245	4862139	589792	4222687	3182716
10km	50%	50000	6	241	4594447	523794	4017666	3023431
10km	50%	50000	6	171	3584444	447033	3080049	2590925
10km	50%	50000	6	287	5010714	490935	4490201	3093917
10km	50%	50000	6	293	3306828	417303	2852582	2763110
10km	50%	50000	6	248	5354421	583115	4720327	3467204
10km	50%	50000	6	362	6910812	729986	6128006	4491988
10km	50%	50000	6	357	6346163	660941	5612261	4168995
10km	50%	50000	6	284	3525315	424511	3060685	2667902
10km	50%	50000	6	273	4588172	542948	4004250	3145991
10km	50%	50000	6	301	4158172	514523	3600697	2876552
10km	50%	50000	6	284	4112987	517510	3550488	2808148
10km	50%	50000	6	330	4459411	528169	3897553	3112269
10km	50%	50000	6	340	5294299	603948	4619603	3500526
10km	50%	50000	6	330	4584215	468607	4056269	3249265
10km	50%	50000	6	286	4826870	514039	4251622	3218744
10km	50%	50000	6	281	4126741	483682	3601467	2512287
10km	50%	50000	6	292	4672270	558573	4068700	3094089
10km	50%	50000	6	283	4388563	528418	3795503	3001854
10km	50%	50000	6	429	3989617	481224	3464233	2604185
10km	50%	50000	6	231	5149355	537825	4527155	3382600
10km	50%	50000	6	292	4177596	481331	3669396	3157405
10km	50%	50000	6	307	5933765	597785	5283547	3906226
10km	50%	50000	6	243	4247819	476000	3717058	2826618
10km	50%	50000	6	240	5803665	573672	5167101	3228211
10km	50%	50000	6	305	5067480	576651	4451764	3653575
10km	50%	50000	6	375	5326291	545096	4719567	3524979
10km	50%	50000	6	296	3688247	427151	3225825	2627473
10km	50%	50000	6	315	3834932	435884	3335550	2750033
10km	50%	50000	6	260	4145868	480311	3626057	2800885
10km	50%	50000	6	312	4240179	498965	3692688	3291842
10km	50%	50000	6	234	4054933	510411	3504647	2628237
10km	50%	50000	6	231	3956402	481889	3434963	2711273
10km	50%	50000	6	274	3960942	481884	3438897	2730814
10km	50%	50000	6	274	3628065	435363	3153990	2499625
10km	50%	50000	6	236	4945176	542773	4354923	2959864
10km	50%	50000	6	278	4572988	560104	3950337	3505516
10km	50%	50000	6	298	4036056	467702	3497321	2781726
10km	50%	50000	6	231	4419198	538826	3840214	3491527
10km	50%	50000	6	290	4625703	521550	4050355	3303584
10km	50%	50000	6	254	4843423	543617	4236329	3469654
10km	50%	50000	6	252	4471429	554243	3885043	3482334
10km	50%	50000	6	297	3791672	466420	3294145	2694172
10km	50%	50000	6	288	4403413	517024	3841327	2817900
10km	50%	50000	6	225	3974024	484530	3435848	2671702
10km	50%	50000	6	400	4769411	580088	4140161	3288298
10km	50%	50000	6	228	3700800	452725	3200746	2718873
10km	50%	50000	6	348	5072012	583413	4446257	3346654
10km	50%	50000	6	333	4610301	573211	3991528	2857512
10km	50%	50000	6	329	4506479	546986	3904924	2907892
10km	50%	50000	6	358	5487972	576886	4875318	3235075
10km	50%	50000	6	319	6519189	634034	5834095	3800285
10km	50%	50000	6	248	4021951	509259	3464308	2636168
10km	50%	50000	6	278	4373100	507366	3834717	3279467
10km	50%	50000	6	403	4053253	484786	3528142	2540709
10km	50%	50000	6	296	3695535	473438	3192686	3033854
10km	50%	50000	6	347	4091373	506312	3546242	2729283
10km	50%	50000	6	249	4709860	550362	4101387	3094517
10km	50%	50000	6	390	5632953	584418	4998141	3715728
10km	50%	50000	6	313	3467278	433052	2983198	2448533
10km	50%	50000	6	314	4827918	491647	4295301	3383242
10km	50%	50000	6	368	4191792	481276	3658360	3192807
10km	50%	50000	6	205	4535604	541270	3956938	3065537
10km	50%	50000	6	253	6012929	629225	5319679	3848546
10km	50%	50000	6	312	5381267	549231	4787605	3541348
10km	50%	50000	6	255	5166371	580401	4503882	4041236
10km	50%	50000	6	323	4255458	523299	3691163	2773076
10km	50%	50000	6	336	3747247	476740	3208467	2963720
10km	50%	50000	6	309	4929702	592838	4270268	3499384
10km	50%	50000	6	272	4533237	496760	3976750	3363896
10km	50%	50000	6	263	5132599	569719	4514846	3574135
10km	50%	50000	6	249	4388104	478911	3865697	2913811
10km	50%	50000	6	295	3561735	443492	3091316	2472564
10km	50%	50000	6	289	5420634	560962	4816130	3718011
10km	50%	50000	6	200	3842991	442298	3350477	2288276
10km	50%	50000	6	284	3997613	498414	3449592	2790457
10km	50%	50000	6	346	4018745	469785	3512477	2854312
10km	50%	50000	6	362	4369139	461722	3841127	2786914
10km	50%	50000	6	344	4165521	499187	3600142	3192213
10km	50%	50000	6	244	5052291	585024	4402703	3096673
10km	50%	50000	6	277	4063670	466631	3565364	2507092
10km	50%	50000	6	413	6429637	637070	5716720	3912801
10km	50%	50000	6	443	5791649	623110	5108522	3676098
10km	50%	50000	6	298	6597200	674079	5863531	3845345
10km	50%	50000	6	277	5373767	574703	4737344	3065289
10km	50%	50000	6	302	4590928	483501	4030884	3141554
10km	50%	50000	6	277	5919844	614452	5261355	3894032
10km	50%	50000	6	241	4534808	542855	3957376	3301224
10km	50%	50000	6	320	5846031	608777	5196217	3648585
10km	50%	50000	6	350	4943057	525482	4368372	3228624
10km	50%	50000	6	254	5367623	574126	4731033	3249839
10km	50%	50000	6	229	4167194	491682	3637868	2752074
10km	50%	50000	6	278	3959731	481631	3413678	2813044
10km	50%	50000	6	326	4288323	525322	3696167	2722110
10km	50%	50000	6	376	4145705	490593	3577213	2387091
10km	50%	50000	6	311	5788204	612319	5120984	3838351
10km	50%	50000	6	320	4150087	491663	3614506	2876000
10km	50%	50000	6	201	3596718	452498	3101326	2542257
10km	50%	50000	6	315	4460777	584382	3827503	3184586
10km	50%	50000	6	275	5594882	566610	4951197	3484371
10km	50%	50000	6	265	6824388	655059	6108521	4107961
10km	50%	50000	6	285	4787944	527589	4214290	3110257
10km	50%	50000	6	214	3486761	430996	3003659	2492899
10km	50%	50000	6	258	4694100	506691	4157774	3249903
10km	50%	50000	6	347	5103869	553547	4507735	3462128
10km	50%	50000	6	231	4129877	483832	3588370	2739553
10km	50%	50000	6	230	3617456	438113	3129474	2345833
10km	50%	50000	6	295	4187768	469880	3661790	2615365
10km	50%	50000	6	310	4572113	551871	3964905	3125610
10km	50%	50000	6	328	4875614	521642	4315371	2918754
10km	50%	50000	6	224	5627149	594367	4986866	3493538
10km	50%	50000	6	361	5315953	545561	4726248	3615337
10km	50%	50000	6	348	4812942	559279	4198846	3485662
10km	50%	50000	6	203	4469271	523321	3865343	2895022
10km	50%	50000	6	276	4873156	598507	4225181	3532128
10km	50%	50000	6	211	4483433	496764	3942749	3289676
10km	50%	50000	6	465	5412908	589298	4777169	3542675
10km	50%	50000	6	215	3976331	460768	3486779	2647016
10km	50%	50000	6	241	4353315	480165	3826421	3145983
10km	50%	50000	6	244	5059051	483157	4513118	3166422
10km	50%	50000	6	295	4815931	513898	4248358	3491623
10km	50%	50000	6	310	4215732	506122	3672919	2590032
10km	50%	50000	6	329	5122429	551471	4535820	3167429
10km	50%	50000	6	209	3814560	453981	3278490	2838685
10km	50%	50000	6	402	5443836	576027	4834689	3603682
10km	50%	50000	6	346	4589283	511441	4005323	2876832
10km	50%	50000	6	450	4490886	525088	3918911	2826250
10km	50%	50000	6	332	4870095	566905	4251552	3319214
10km	50%	50000	6	259	4467022	537774	3893993	3031407
10km	50%	50000	6	204	2508224	342908	2139312	2602074
10km	50%	50000	6	310	5163188	573728	4528958	3793275
10km	50%	50000	6	194	5317509	627957	4616332	3673601
10km	50%	50000	6	304	3892784	471592	3364349	2640865
10km	50%	50000	6	381	4236822	487873	3693244	2755600
10km	50%	50000	6	225	4780234	580382	4136206	3110912
10km	50%	50000	6	219	3780058	474644	3278162	2376971
10km	50%	50000	6	385	4916056	617048	4231638	3538583
10km	50%	50000	6	259	3519535	416405	3069386	2564332
10km	50%	50000	6	429	4656727	519810	4047304	3653463
10km	50%	50000	6	405	4032866	522184	3462186	2872852
10km	50%	50000	6	288	4042691	490449	3523579	2678105
10km	50%	50000	6	219	3753804	468399	3239206	2647911
10km	50%	50000	6	329	4212559	529633	3635734	2831206
10km	50%	50000	6	306	5112622	539130	4544686	3224375
10km	50%	50000	6	306	4889623	527555	4322481	3201822
10km	50%	50000	6	411	3588271	452644	3092818	2418350
10km	50%	50000	6	379	4216313	510371	3669102	2701654
10km	50%	50000	6	267	4362384	496003	3818951	2826833
10km	50%	50000	6	246	4709889	513563	4144710	3312828
10km	50%	50000	6	202	4641474	537014	4047347	2934484
10km	50%	50000	6	327	4083519	466893	3580390	2507883
10km	50%	50000	6	214	5956317	587524	5305467	3440919
10km	50%	50000	6	276	3980541	481272	3456794	2953250
10km	50%	50000	6	252	4756981	561089	4143342	3543773
10km	50%	50000	6	278	4704120	481586	4191484	3077217
10km	50%	50000	6	276	4956466	576335	4309116	3378670
10km	50%	50000	6	412	6203163	658486	5474349	4438353
10km	50%	50000	6	316	5337722	545276	4748527	3436833
10km	50%	50000	6	292	3905518	456391	3403421	2731086
10km	50%	50000	6	353	4684683	478019	4146628	2928999
10km	50%	50000	6	292	3933657	485446	3408363	2444703
10km	50%	50000	6	357	5213353	599906	4528925	3261285
10km	50%	50000	6	275	3959244	484695	3437664	2623578
10km	50%	50000	6	579	3867274	472169	3339511	2576741
10km	50%	50000	6	310	3777855	475987	3245800	3152465
10km	50%	50000	6	367	5087832	527489	4498311	3469647
10km	50%	50000	6	281	4185565	485262	3643292	2560998
10km	50%	50000	6	236	4121049	506340	3579646	2601443
10km	50%	50000	6	378	5614381	599701	4962975	3466975
10km	50%	50000	6	235	5130975	549350	4538436	3123670
10km	50%	50000	6	315	3722519	461843	3219518	2752531
10km	50%	50000	6	371	4557229	495626	4016780	3346522
10km	50%	50000	6	325	4528023	523633	3949655	2669501
10km	50%	50000	6	249	4418044	497358	3855843	2987819
10km	50%	50000	6	291	4213049	479617	3699690	2639466
10km	50%	50000	6	271	5036551	573232	4419833	2913981
10km	50%	50000	6	260	5024931	591228	4377995	3438529
10km	50%	50000	6	249	3617789	436856	3157574	2175577
10km	50%	50000	6	511	4268903	532529	3671185	2948176
10km	50%	50000	6	329	5143522	538546	4556876	3163323
10km	50%	50000	6	341	5316555	596914	4643142	3332842
10km	50%	50000	6	326	4218232	485192	3670526	2595107
10km	50%	50000	6	414	4415887	529563	3854759	2556438
10km	50%	50000	6	272	4469444	461272	3963797	3194090
10km	50%	50000	6	281	3412457	402350	2972468	2361069
10km	50%	50000	6	289	4379080	497248	3840207	2655710
10km	50%	50000	6	293	4521739	538394	3942313	2888422
10km	50%	50000	6	226	4265605	503517	3716126	2846782
10km	50%	50000	6	287	4134781	506507	3576484	2707201
10km	50%	50000	6	397	4103520	510908	3550236	2705147
10km	50%	50000	6	298	4251363	496015	3704324	2832916
10km	50%	50000	6	307	5120170	601279	4473115	3553047
10km	50%	50000	6	285	4467389	547303	3847333	3359864
10km	50%	50000	6	223	4367336	508454	3794624	2977141
10km	50%	50000	6	261	4291913	504504	3731513	2971119
10km	50%	50000	6	324	3156131	403498	2734079	2351546
10km	50%	50000	6	234	5013805	534614	4444249	3239995
10km	50%	50000	6	363	4404349	499330	3861549	2336230
10km	50%	50000	6	308	4189726	509123	3645184	2348404
10km	50%	50000	6	221	4339175	499878	3795194	2633582
10km	50%	50000	6	316	4417690	514975	3857083	3065894
10km	50%	50000	6	310	3480278	437950	2997802	2651705
10km	50%	50000	6	205	3460916	440800	2973554	2813179
10km	50%	50000	6	277	4228624	487334	3700212	2633198
10km	50%	50000	6	249	4438726	524381	3853791	3057511
10km	50%	50000	6	256	5866465	565961	5260869	3616835
10km	50%	50000	6	328	3926279	460016	3413152	2682140
10km	50%	50000	6	292	3765801	438504	3289850	2693691
10km	50%	50000	6	225	4561245	525716	3975371	2693286
10km	50%	50000	6	290	5372677	586527	4723497	3368651
10km	50%	50000	6	353	4504266	553410	3902961	2843631
10km	50%	50000	6	243	4917042	562096	4298778	3173206
10km	50%	50000	6	317	3913045	497306	3367791	2611542
10km	50%	50000	6	293	4455170	496867	3917141	3030562
10km	50%	50000	6	308	3582020	446219	3097833	2359383
10km	50%	50000	6	259	3990296	473562	3472244	2435828
10km	50%	50000	6	176	3968965	494417	3440466	2452903
10km	50%	50000	6	392	5359804	619182	4649807	3775475
10km	50%	50000	6	355	4207648	477354	3679551	2773267
10km	50%	50000	6	299	3985737	457254	3489845	2709016
10km	50%	50000	6	347	5121732	632608	4409309	3556404
10km	50%	50000	6	301	4579596	498149	4033155	3072422
10km	50%	50000	6	263	3906801	464882	3406054	3313861
10km	50%	50000	6	250	4928767	531834	4349600	2925376
10km	50%	50000	6	277	4281496	503152	3723911	2785179
10km	50%	50000	6	403	5765145	569966	5154410	3570175
10km	50%	50000	6	334	4939599	508477	4379874	2740732
10km	50%	50000	6	387	4350252	484288	3819649	2816794
10km	50%	50000	6	311	4049497	476442	3516188	2689474
10km	50%	50000	6	297	5322682	555724	4710383	3443597
10km	50%	50000	6	212	3906427	429096	3414236	2696528
10km	50%	50000	6	237	4333173	525089	3757877	3066931
10km	50%	50000	6	250	4141045	484781	3618506	2365747
10km	50%	50000	6	342	4973191	515744	4395948	3372634
10km	50%	50000	6	244	3791870	414722	3335160	2756582
10km	50%	50000	6	227	4069353	495791	3539266	2666284
10km	50%	50000	6	193	3962676	467339	3436004	2547090
10km	50%	50000	6	237	3938730	489972	3410228	2948368
10km	50%	50000	6	242	4011066	479852	3475322	2771950
10km	50%	50000	6	220	3644881	420044	3191530	2658301
10km	50%	50000	6	263	4011393	453853	3486990	2783393
10km	50%	50000	6	190	4078123	484793	3560884	2760446
10km	50%	50000	6	329	4614924	526879	4034006	2982477
10km	50%	50000	6	351	4149381	487554	3624900	2740981
10km	50%	50000	6	419	3989041	501203	3423332	2860811
10km	50%	50000	6	326	4402522	484753	3843830	2867754
10km	50%	50000	6	337	4672593	522309	4091703	3050012
10km	50%	50000	6	254	4240843	485904	3681925	2890712
10km	50%	50000	6	351	4948463	564117	4332002	3254396
10km	50%	50000	6	346	4184278	527865	3618917	2863337
10km	50%	50000	6	273	4409014	517728	3845547	2627046
10km	50%	50000	6	353	3923823	469529	3406306	2618636
10km	50%	50000	6	338	4119813	498952	3566986	2937065
10km	50%	50000	6	226	4641815	522449	4061511	2931171
10km	50%	50000	6	237	4938659	535432	4342211	3364160
10km	50%	50000	6	231	4289950	520388	3717752	2818006
10km	50%	50000	6	460	4878578	510858	4314348	3320158
10km	50%	50000	6	335	4609821	501096	4057317	2997985
10km	50%	50000	6	313	3733690	447276	3260942	2411078
10km	50%	50000	6	356	5687752	590242	5047683	3656468
10km	50%	50000	6	312	4210592	464181	3694379	2945611
10km	50%	50000	6	316	4579095	558564	3991159	3468755
10km	50%	50000	6	234	3631162	464011	3105017	2573383
10km	50%	50000	6	429	4420166	545452	3832920	3094018
10km	50%	50000	6	308	5590115	630441	4901540	3500770
10km	50%	50000	6	242	3957252	472415	3459169	2735665
10km	50%	50000	6	335	4214349	514250	3649580	2636463
10km	50%	50000	6	238	4072398	456768	3561222	2554256
10km	50%	50000	6	444	4730981	552554	4134635	3632331
10km	50%	50000	6	520	5132581	529977	4543667	3084231
10km	50%	50000	6	265	5011910	535213	4445438	3029351
10km	50%	50000	6	291	3483000	418214	3030980	2254884
10km	50%	50000	6	278	4314658	521533	3760823	3314191
10km	50%	50000	6	293	4334958	467624	3796470	2667420
10km	50%	50000	6	261	4259099	483979	3738227	2870010
10km	50%	50000	6	246	3586056	435223	3110446	2699081
10km	50%	50000	6	252	4192276	468889	3678396	3274898
10km	50%	50000	6	244	4194095	507709	3660812	2524910
10km	50%	50000	6	213	4094847	452761	3608006	2570358
10km	50%	50000	6	303	5151662	612498	4497226	3823438
10km	50%	50000	6	324	4073834	503792	3534776	2839892
10km	50%	50000	6	319	4204524	488941	3654201	2477357
10km	50%	50000	6	350	5382176	551517	4783747	3206185
10km	50%	50000	6	254	3842639	436598	3375445	2337430
10km	50%	50000	6	405	3448485	449060	2962127	2391531
10km	50%	50000	6	250	4547957	495259	4019508	3194279
10km	50%	50000	6	215	5071763	512130	4522382	3047302
10km	50%	50000	6	278	4626944	562397	3985237	2995147
10km	50%	50000	6	329	4151512	492968	3617116	3056900
10km	50%	50000	6	396	4186635	488359	3651945	2569898
10km	50%	50000	6	236	4059872	467536	3538503	2660290
10km	50%	50000	6	345	4952736	573173	4325526	3431021
10km	50%	50000	6	186	3435788	434784	2936625	2516632
10km	50%	50000	6	194	4261224	489622	3742152	2437043
10km	50%	50000	6	311	4742979	529146	4150031	3073298
10km	50%	50000	6	335	5642190	628209	4966910	3934616
10km	50%	50000	6	286	4620494	529546	4050753	3589924
10km	50%	50000	6	253	4595080	511358	4017250	3300118
10km	50%	50000	6	321	3786960	395412	3364393	2578542
10km	50%	50000	6	272	3935862	500744	3388070	2992058
10km	50%	50000	6	276	4649158	548976	4018017	2896995
10km	50%	50000	6	233	4348035	527786	3779587	3057329
10km	50%	50000	6	296	3794982	470040	3269541	2812802
10km	50%	50000	6	277	4028057	502525	3475009	2697251
10km	50%	50000	6	258	4214710	478676	3661923	2588548
10km	50%	50000	6	208	4111834	490894	3574463	2862131
10km	50%	50000	6	447	4613848	490160	4067521	3073521
10km	50%	50000	6	321	4367595	520232	3798291	3093695
10km	50%	50000	6	248	4397228	527388	3820576	2803290
10km	50%	50000	6	318	3909153	463077	3411039	2938478
10km	50%	50000	6	294	3525545	421828	3043002	2447568
10km	50%	50000	6	344	4477092	534240	3863747	2784125
10km	50%	50000	6	281	4172266	488002	3657645	2538034
10km	50%	50000	6	261	4504004	537052	3906551	3092906
10km	50%	50000	6	205	3227936	405044	2780850	2538284
10km	50%	50000	6	271	4353865	519701	3778540	2937134
10km	50%	50000	6	210	4456575	501815	3899133	2599094
10km	50%	50000	6	221	3751541	452085	3254677	2422117
10km	50%	50000	6	259	5900336	674927	5155806	3987116
10km	50%	50000	6	275	4815718	498241	4251180	3343888
10km	50%	50000	6	375	4495900	483330	3972794	3076351
10km	50%	50000	6	323	5104066	539523	4513690	3348749
10km	50%	50000	6	241	4732586	508366	4199823	3116952
10km	50%	50000	6	193	3740989	442465	3264430	2526702
10km	50%	50000	6	266	4383401	509082	3844331	3100628
10km	50%	50000	6	326	4136872	477851	3598314	2564890
10km	50%	50000	6	271	5113940	565741	4501878	3527935
10km	50%	50000	6	316	4269467	521855	3692078	3095349
10km	50%	50000	6	279	5345047	545981	4739391	3624294
10km	50%	50000	6	296	4473222	533157	3874142	3010299
10km	50%	50000	6	426	5534796	544768	4935012	3201993
10km	50%	50000	6	293	5046043	550845	4446606	3263338
10km	50%	50000	6	314	4382243	499799	3851475	3004396
10km	50%	50000	6	237	4843306	523631	4257374	3233265
10km	50%	50000	6	336	4573592	494748	4040219	2951228
10km	50%	50000	6	235	3902758	473191	3393477	2912370
10km	50%	50000	6	252	3696730	453116	3188570	3147572
10km	50%	50000	6	354	5343090	609859	4678294	3044703
10km	50%	50000	6	296	4053820	461728	3551144	2381206
10km	50%	50000	6	254	3997574	477863	3485949	2458756
10km	50%	50000	6	221	3241071	400483	2794699	2378719
10km	50%	50000	6	368	5635320	575942	4984118	3800311
10km	50%	50000	6	236	4911795	578604	4291786	3426638
10km	50%	50000	6	283	4272778	527576	3674245	3368408
10km	50%	50000	6	246	4810717	521441	4244505	2916594
10km	50%	50000	6	246	4692924	570349	4062902	3079787
10km	50%	50000	6	276	3714803	446659	3224751	2565868
10km	50%	50000	6	241	4917144	577455	4293461	2875243
10km	50%	50000	6	350	4619084	551704	3970581	2817373
10km	50%	50000	6	303	4196356	498496	3661408	3501217
10km	50%	50000	6	278	4678155	528614	4091527	3234817
10km	50%	50000	6	232	5440051	594001	4773373	3200838
10km	50%	50000	6	292	5140678	579386	4479086	3248900
10km	50%	50000	6	283	6264342	645702	5572994	3606506
10km	50%	50000	6	276	4012898	499522	3437853	2842658
10km	50%	50000	6	289	3802630	442249	3321005	2402509
10km	50%	50000	6	181	3521726	453154	3015254	2354489
10km	50%	50000	6	275	4369284	525666	3780754	2741675
10km	50%	50000	6	479	4018686	425021	3538837	2836472
10km	50%	50000	6	295	4328623	485331	3788807	2983450
10km	50%	50000	6	363	6609408	650101	5891351	3715804
10km	50%	50000	6	393	4403158	524040	3823677	2877610
10km	50%	50000	6	189	4349822	487022	3829441	3151487
10km	50%	50000	6	247	4381491	520234	3800347	2971572
10km	50%	50000	6	215	6032352	633023	5341423	3773153
10km	50%	50000	6	218	3610574	442535	3119225	2380156
10km	50%	50000	6	295	4497712	521819	3931877	2943368
10km	50%	50000	6	201	3620693	444089	3141059	2266111
10km	50%	50000	6	238	3539207	448045	3046341	2429145
10km	50%	50000	6	248	4086689	471259	3576023	3036031
10km	50%	50000	6	246	4987544	539673	4401936	3138462
10km	50%	50000	6	321	3671543	440614	3202331	2323979
10km	50%	50000	6	314	4536704	562198	3926651	3646344
10km	50%	50000	6	257	5566523	556676	4930250	3716719
10km	50%	50000	6	249	5369409	594369	4723233	3124167
10km	50%	50000	6	266	3778804	450516	3292262	2781547
10km	50%	50000	6	268	4382673	548540	3792397	2904855
10km	50%	50000	6	309	4387791	498628	3838367	2601742
10km	50%	50000	6	230	4139305	479381	3602658	2517833
10km	50%	50000	6	311	4798089	501692	4267335	3136381
10km	50%	50000	6	411	4916801	547117	4314461	3203461
10km	50%	50000	6	234	4618262	556505	3994190	2830166
10km	50%	50000	6	239	4799632	548028	4194540	3423150
10km	50%	50000	6	194	4455366	542681	3873840	2876534
10km	50%	50000	6	304	4265070	507652	3728526	2664404
10km	50%	50000	6	239	4032684	462705	3526758	2649817
10km	50%	50000	6	249	3912901	479309	3380927	2776015
10km	50%	50000	6	292	4235200	528172	3659728	2974671
10km	50%	50000	6	333	5050576	563443	4436973	3279031
10km	50%	50000	6	175	3361192	418499	2906675	2891612
10km	50%	50000	6	313	4923306	549349	4339944	3519335
10km	50%	50000	6	283	4426601	483668	3871845	2579335
10km	50%	50000	6	299	4753170	548960	4154490	2960485
10km	50%	50000	6	294	5136489	554995	4525557	3337592
10km	50%	50000	6	334	4731819	525697	4159237	3064241
10km	50%	50000	6	193	4444138	526804	3860806	2791923
10km	50%	50000	6	360	5603644	592081	4952315	3822084
10km	50%	50000	6	261	4248740	520669	3676981	2999631
10km	50%	50000	6	210	4493749	547846	3888849	3128537
10km	50%	50000	6	377	5296179	561213	4668464	3336799
10km	50%	50000	6	298	4250426	490836	3708267	2917618
10km	50%	50000	6	372	5103128	569562	4485999	3318240
10km	50%	50000	6	275	5994504	629208	5311992	3671013
10km	50%	50000	6	434	4571776	536843	4002308	3367612
10km	50%	50000	6	241	4118914	507726	3576893	2758750
10km	50%	50000	6	257	4172715	498171	3628442	2602546
10km	50%	50000	6	248	4108919	503433	3574247	2850146
10km	50%	50000	6	262	4226233	504705	3686309	2982038
10km	50%	50000	6	281	3785318	460746	3297644	2705606
10km	50%	50000	6	299	5153585	516446	4602856	3123958
10km	50%	50000	6	275	4433531	515402	3862203	2821038
10km	50%	50000	6	272	5030607	541021	4436847	3214121
10km	50%	50000	6	337	4840796	551293	4240475	3194359
10km	50%	50000	6	301	5069317	586372	4399965	3048560
10km	50%	50000	6	251	4765115	540769	4181355	3047335
10km	50%	50000	6	303	3724092	442118	3241128	2763164
10km	50%	50000	6	290	3763350	462118	3241042	2804468
10km	50%	50000	6	336	5595722	631297	4896949	3678342
10km	50%	50000	6	280	4710437	531884	4125324	3177014
10km	50%	50000	6	295	4851289	522599	4274409	3195766
10km	50%	50000	6	338	5209346	577515	4583061	3226593
10km	50%	50000	6	223	4137228	525392	3555124	2951699
10km	50%	50000	6	322	5585570	583888	4950655	3417942
10km	50%	50000	6	359	4346891	562679	3737039	3141910
10km	50%	50000	6	319	4180756	525879	3581989	2824654
10km	50%	50000	6	232	3760855	426556	3304041	2488472
10km	50%	50000	6	289	4363459	523324	3807983	3186970
10km	50%	50000	6	230	4729339	547495	4117650	3229643
10km	50%	50000	6	306	4410878	543539	3825677	2808134
10km	50%	50000	6	363	4481119	529871	3869869	3070082
10km	50%	50000	6	277	5767427	599663	5080276	4039670
10km	50%	50000	6	248	4123211	471649	3609836	2701666
10km	50%	50000	6	300	5524544	573394	4899297	3233029
10km	50%	50000	6	343	5515729	604064	4859475	3200057
10km	50%	50000	6	258	5440168	543845	4846986	3691503
10km	50%	50000	6	264	3752406	484545	3226641	2457579
10km	50%	50000	6	258	4457778	539898	3877402	3055775
10km	50%	50000	6	256	4635684	510462	4072116	2913493
10km	50%	50000	6	262	3853213	460592	3353130	2565748
10km	50%	50000	6	243	4926826	583135	4274446	3439335
10km	50%	50000	6	221	3331116	410330	2880869	2545032
10km	50%	50000	6	255	3762829	478109	3189393	2867218
10km	50%	50000	6	284	3608076	435744	3133126	2649582
10km	50%	50000	6	418	5314782	614748	4637132	3720001
10km	50%	50000	6	242	3959090	497363	3421197	2633877
10km	50%	50000	6	343	4122212	521401	3572552	2550856
10km	50%	50000	6	306	4089425	509386	3533127	2719802
10km	50%	50000	6	245	3907493	486045	3362330	3154489
10km	50%	50000	6	259	4749722	557173	4142218	3074122
10km	50%	50000	6	391	5579388	617732	4893283	3729939
10km	50%	50000	6	201	3877645	469251	3341593	2956043
10km	50%	50000	6	401	6104878	581213	5463477	3642865
10km	50%	50000	6	252	3762365	434980	3285581	2854294
10km	50%	50000	6	283	3992055	475446	3467402	2818646
10km	50%	50000	6	380	5316565	535807	4724480	3424001
10km	50%	50000	6	333	3796968	464046	3297163	2340726
10km	50%	50000	6	408	5291409	563100	4689937	3474983
10km	50%	50000	6	256	4303609	517724	3734659	2855210
10km	50%	50000	6	221	3963042	447597	3436300	2613265
10km	50%	50000	6	213	4677637	527207	4088638	3029611
10km	50%	50000	6	344	5628779	648251	4926806	3914636
10km	50%	50000	6	273	3468670	450577	2971635	2597122
10km	50%	50000	6	283	4362318	497782	3810202	2979341
10km	50%	50000	6	343	5396396	555527	4780463	3909834
10km	50%	50000	6	308	4615041	553468	3995106	3074395
10km	50%	50000	6	380	4045794	466462	3540688	2852770
10km	50%	50000	6	261	3731655	432147	3241863	2605757
10km	50%	50000	6	285	5187667	548138	4612325	3384673
10km	50%	50000	6	256	4113727	527754	3544898	3384584
10km	50%	50000	6	273	4506695	547815	3903572	3326581
10km	50%	50000	6	347	5562574	563925	4950368	3433055
10km	50%	50000	6	257	3824936	480593	3311368	2770412
10km	50%	50000	6	246	3640705	438502	3162200	3048206
10km	50%	50000	6	393	4890520	547299	4287705	3244840
10km	50%	50000	6	279	5322589	575711	4680335	3339351
10km	50%	50000	6	229	5012881	518632	4447255	3219328
10km	50%	50000	6	394	4186684	471066	3674067	2693026
10km	50%	50000	6	290	4199275	476956	3668146	2890560
10km	50%	50000	6	282	3736168	452778	3239297	2717641
10km	50%	50000	6	354	4099812	495374	3552003	2970709
10km	50%	50000	6	241	4341454	515572	3779834	2890338
10km	50%	50000	6	184	3749904	445153	3256984	2448661
10km	50%	50000	6	222	3801540	427408	3338872	2783014
10km	50%	50000	6	354	5257711	607247	4590963	3245951
10km	50%	50000	6	249	5954060	628097	5257237	3778156
10km	50%	50000	6	314	4332450	539007	3735940	3045708
10km	50%	50000	6	236	4010990	474987	3502325	2678602
10km	50%	50000	6	265	4548321	543859	3960038	3219979
10km	50%	50000	6	224	4698725	518226	4139605	2778090
10km	50%	50000	6	228	3205773	398541	2750157	2584224
10km	50%	50000	6	329	5277608	556513	4653184	3483723
10km	50%	50000	6	197	4464281	541629	3869444	2746125
10km	50%	50000	6	264	4485165	509872	3921529	2789203
10km	50%	50000	6	276	5567422	640284	4864002	3744031
10km	50%	50000	6	316	4303637	516129	3744077	3127898
10km	50%	50000	6	402	4540417	510890	3981615	3042832
10km	50%	50000	6	252	5344154	522238	4772175	3102337
10km	50%	50000	6	400	4230994	472363	3720749	2919936
10km	50%	50000	6	370	5003030	555170	4407340	3384350
10km	50%	50000	6	226	3927009	450570	3427384	2475716
10km	50%	50000	6	224	4868950	467318	4372167	3187432
10km	50%	50000	6	301	4758348	513586	4193839	3262217
10km	50%	50000	6	359	4094284	464812	3557750	2853030
10km	50%	50000	6	335	4829006	562403	4231783	3114190
10km	50%	50000	6	301	4838705	527079	4272420	3322656
10km	50%	50000	6	387	4079707	483117	3545607	2686265
10km	50%	50000	6	229	4982290	502441	4436360	3354266
10km	50%	50000	6	212	4269664	526751	3695258	2969586
10km	50%	50000	6	309	3745662	451413	3206800	2627878
10km	50%	50000	6	215	3407631	430038	2950203	2656641
10km	50%	50000	6	241	4993232	594389	4353070	3138522
10km	50%	50000	6	302	4071385	503379	3520130	3051462
10km	50%	50000	6	351	3645547	442650	3164730	2617665
10km	50%	50000	6	245	4477979	509671	3908265	2805358
10km	50%	50000	6	307	5205907	601476	4559290	3214111
10km	50%	50000	6	216	3915389	469634	3406593	2694923
10km	50%	50000	6	340	4317258	526504	3739764	3177066
10km	50%	50000	6	241	4921379	533171	4322487	3239845
10km	50%	50000	6	280	4168099	486363	3619594	3345464
10km	50%	50000	6	198	4446009	485889	3929560	3362349
10km	50%	50000	6	269	3842347	457447	3331430	2755747
10km	50%	50000	6	332	4803174	594780	4134640	3546948
10km	50%	50000	6	470	4463177	481738	3944019	2775244
10km	50%	50000	6	231	3951166	507538	3405367	3249708
10km	50%	50000	6	238	4942937	538535	4356577	3049524
10km	50%	50000	6	219	5625180	600036	4981472	3266236
10km	50%	50000	6	219	4232354	493304	3688873	2899339
10km	50%	50000	6	327	3871811	456885	3365074	2825271
10km	50%	50000	6	255	4587523	568559	3974390	3099864
10km	50%	50000	6	214	3854112	465163	3327008	2626854
10km	50%	50000	6	323	4131335	516601	3578356	2964710
10km	50%	50000	6	361	4216934	504181	3659386	2775580
10km	50%	50000	6	342	4932256	533684	4324483	3276916
10km	50%	50000	6	274	4943714	531755	4319892	2916403
10km	50%	50000	6	215	3686927	473949	3173435	2498860
10km	50%	50000	6	310	4208442	527777	3610458	3155746
10km	50%	50000	6	373	4272351	510314	3693401	3475607
10km	50%	50000	6	430	4198079	463635	3700788	3122846
10km	50%	50000	6	282	4672121	532318	4092227	3183896
10km	50%	50000	6	311	4361497	458205	3866154	3034399
10km	50%	50000	6	332	4584022	485308	4051199	2805725
10km	50%	50000	6	283	4895308	573872	4242789	3460718
10km	50%	50000	6	223	4612778	542454	4009887	3002951
10km	50%	50000	6	371	4948118	504165	4406117	3342417
10km	50%	50000	6	230	4912478	564703	4276937	3263856
10km	50%	50000	6	209	3493467	437727	3007150	2453842
10km	50%	50000	6	244	5908434	592257	5259582	3509974
10km	50%	50000	6	330	4059436	473104	3518361	2642625
10km	50%	50000	6	243	4287617	530350	3695820	3349265
10km	50%	50000	6	236	4169721	514076	3611984	2617628
10km	50%	50000	6	207	4257475	452015	3774290	2483381
10km	50%	50000	6	414	5906411	614998	5232022	3380932
10km	50%	50000	6	251	4590488	553397	3977883	3026022
10km	50%	50000	6	251	4279381	504048	3744075	2449304
10km	50%	50000	6	289	5101188	535135	4516947	3351226
10km	50%	50000	6	370	5920430	633305	5236655	3573674
10km	50%	50000	6	335	5974773	647331	5272550	3984684
10km	50%	50000	6	366	4043490	478832	3504171	2738714
10km	50%	50000	6	234	4812559	517378	4243668	3390755
10km	50%	50000	6	245	3942282	442123	3438827	2614491
10km	50%	50000	6	302	4679301	549141	4057432	3520000
10km	50%	50000	6	316	4059343	495189	3522388	2686637
10km	50%	50000	6	282	5425485	580121	4797380	3489920
10km	50%	50000	6	476	4646873	544351	4050507	3980995
10km	50%	50000	6	243	3886232	454715	3383658	2342405
10km	50%	50000	6	217	4499835	527816	3910988	2595418
10km	50%	50000	6	235	5891468	623314	5216491	3552498
10km	50%	50000	6	325	5532562	564854	4921635	3357327
10km	50%	50000	6	197	3921433	468618	3421980	2643546
10km	50%	50000	6	235	4422620	481710	3898148	2967359
10km	50%	50000	6	368	5087219	535032	4512720	3481658
10km	50%	50000	6	253	4397987	526518	3820559	3029096
10km	50%	50000	6	283	4085082	489155	3567415	2549013
10km	50%	50000	6	341	4871693	546703	4291383	3185616
10km	50%	50000	6	267	6046805	655433	5345341	3733523
10km	50%	50000	6	306	5928942	622585	5259996	3987498
10km	50%	50000	6	241	4393089	529886	3812253	2773263
10km	50%	50000	6	302	3991602	495819	3449526	2985353
10km	50%	50000	6	210	4387657	532120	3814712	2947344
10km	50%	50000	6	300	6651397	697249	5896995	4129192
10km	50%	50000	6	490	6329736	622881	5652664	3902040
10km	50%	50000	6	266	4343758	518672	3794583	2719853
10km	50%	50000	6	335	5528524	588594	4893784	3513427
10km	50%	50000	6	269	5768457	595607	5113569	3465232
10km	50%	50000	6	414	4485457	489606	3946378	3006976
10km	50%	50000	6	269	4387109	521506	3808880	2631186
10km	50%	50000	6	215	4107420	505420	3569137	3069667
10km	50%	50000	6	225	4452555	512935	3895785	2959021
10km	50%	50000	6	297	4967415	514888	4381737	3010892
10km	50%	50000	6	278	5233617	555158	4615462	3461057
10km	50%	50000	6	261	4242539	480262	3693524	2995566
10km	50%	50000	6	428	4475416	520489	3891348	2956336
10km	50%	50000	6	284	4908160	498083	4356005	3260038
10km	50%	50000	6	198	3728580	461312	3218595	2810394
10km	50%	50000	6	279	4193421	483880	3665483	2802847
10km	50%	50000	6	182	4030220	516169	3483076	2793815
10km	50%	50000	6	167	4720800	499450	4167648	3266075
10km	50%	50000	6	290	4522654	520505	3961525	2854772
10km	50%	50000	6	331	4306414	494834	3745625	2609953
10km	50%	50000	6	199	4870005	554525	4261668	3266313
10km	50%	50000	6	213	5644000	542202	5053787	3204417
10km	50%	50000	6	316	4263159	481313	3736136	2785120
10km	50%	50000	6	219	4144220	469185	3636822	2799507
10km	50%	50000	6	330	3855856	466338	3348188	2892450
10km	50%	50000	6	216	4121925	441738	3609196	2682984
10km	50%	50000	6	260	4113619	467387	3603567	3231830
10km	50%	50000	6	296	4258420	530712	3666443	3055770
10km	50%	50000	6	174	4020294	470062	3500466	2547908
10km	50%	50000	6	287	4744956	513027	4177921	3506451
10km	50%	50000	6	372	5541917	573884	4923119	3281531
10km	50%	50000	6	393	5274495	567070	4625401	3874972
10km	50%	50000	6	291	4020696	471213	3504226	2712827
10km	50%	50000	6	290	4079803	518215	3513842	2833775
10km	50%	50000	6	273	4235642	527604	3650346	3164818
10km	50%	50000	6	381	4483725	520721	3914102	3320369
10km	50%	50000	6	237	4270392	471912	3742571	2969658
10km	50%	50000	6	321	4653773	492375	4095923	2913431
10km	50%	50000	6	413	4811574	503282	4256373	3360026
10km	50%	50000	6	269	5283373	573666	4667878	3370647
10km	50%	50000	6	289	5333581	581240	4696396	3239499
10km	50%	50000	6	305	4491915	482903	3960384	3236265
10km	50%	50000	6	291	5282836	534991	4686485	3647677
10km	50%	50000	6	274	4292242	465612	3784055	3030237
10km	50%	50000	6	254	5729961	591769	5084321	3635278
10km	50%	50000	6	291	3817027	470131	3289946	2953998
10km	50%	50000	6	255	4557441	559996	3936197	3242644
10km	50%	50000	6	237	4146359	490395	3611231	3024665
10km	50%	50000	6	234	4148721	529621	3567806	2759206
10km	50%	50000	6	335	3674414	429268	3194600	2605482
10km	50%	50000	6	335	3791962	431944	3329288	2503952
10km	50%	50000	6	301	4285353	491629	3748931	2982133
10km	50%	50000	6	289	4278773	501051	3711811	2577540
10km	50%	50000	6	272	4510553	494472	3965755	3004171
10km	50%	50000	6	195	5011803	540913	4416340	3196529
10km	50%	50000	6	231	4124543	503670	3585781	2823247
10km	50%	50000	6	272	4143931	479508	3589142	2611017
10km	50%	50000	6	235	3912507	490636	3379215	2854659
10km	50%	50000	6	316	4321227	490790	3793895	2746724
10km	50%	50000	6	267	4308632	508139	3756380	2878715
10km	50%	50000	6	215	3534642	407058	3090760	2777115
10km	50%	50000	6	282	3981435	490931	3439214	2451893
10km	50%	50000	6	373	5684810	553849	5069629	3474940
10km	50%	50000	6	356	3961033	508886	3395337	2668229
10km	50%	50000	6	249	4060564	468101	3562667	2653628
10km	50%	50000	6	269	4437502	520106	3835711	2686642
10km	50%	50000	6	279	5034419	516153	4444794	3161192
10km	50%	50000	6	304	3488495	404735	3053047	2435652
10km	50%	50000	6	281	4594218	478698	4044523	2628280
10km	50%	50000	6	298	4827950	530532	4242798	3222148
10km	50%	50000	6	230	3945206	513075	3397910	2541501
10km	50%	50000	6	332	4502857	522028	3933610	3369407
10km	50%	50000	6	202	3941521	486274	3423290	2947660
10km	50%	50000	6	296	4910186	547252	4303993	3529081
10km	50%	50000	6	276	4646494	533181	4050817	3180096
10km	50%	50000	6	183	3442549	447174	2975357	2379486
10km	50%	50000	6	363	3858174	459727	3337356	2687256
10km	50%	50000	6	259	3730708	438777	3244611	2499336
10km	50%	50000	6	250	4255067	512014	3686757	2975259
10km	50%	50000	6	451	4847877	568579	4232622	3365042
10km	50%	50000	6	312	4499752	491040	3967897	2795988
10km	50%	50000	6	338	3961048	502166	3393295	3222522
10km	50%	50000	6	351	4651137	503999	4108487	3126964
10km	50%	50000	6	268	4063726	499142	3541086	2901699
10km	50%	50000	6	346	4040966	464270	3524572	2586787
10km	50%	50000	6	258	3820333	464961	3310104	2781466
10km	50%	50000	6	387	4865044	532166	4293641	3218604
10km	50%	50000	6	331	4188065	472926	3659670	2798640
10km	50%	50000	6	339	6749433	728167	5931294	4035806
10km	50%	50000	6	299	5933689	607486	5266370	3698214
10km	50%	50000	6	278	4053278	468034	3545957	2639416
10km	50%	50000	6	361	5209702	542333	4616000	3178738
10km	50%	50000	6	312	4137886	503547	3589643	2873212
10km	50%	50000	6	309	5178150	526377	4604684	3501174
10km	50%	50000	6	278	4883463	500403	4340318	2980656
10km	50%	50000	6	359	4915984	537071	4325656	3060343
10km	50%	50000	6	244	4286292	524501	3716505	3045068
10km	50%	50000	6	323	5838496	607098	5183914	3491930
10km	50%	50000	6	245	5275255	576067	4641418	3274882
10km	50%	50000	6	321	3710166	416519	3246183	3133604
10km	50%	50000	6	487	4927795	520142	4354998	3288915
10km	50%	50000	6	299	4423020	510079	3855471	2725193
10km	50%	50000	6	295	4908249	535198	4337947	3478883
10km	50%	50000	6	254	5409689	557589	4812633	3743126
10km	50%	50000	6	402	3860808	470197	3333242	2904792
10km	50%	50000	6	324	5751331	618479	5097890	3803493
10km	50%	50000	6	251	4671206	563636	4059100	3371798
10km	50%	50000	6	256	3907122	474859	3370343	2571537
10km	50%	50000	6	190	4052391	496592	3513370	3111455
10km	50%	50000	6	306	4846034	526109	4265461	3449459
10km	50%	50000	6	341	3869926	459643	3373393	2662889
10km	50%	50000	6	332	4774884	486195	4231861	3380056
10km	50%	50000	6	252	4454867	471499	3899831	2966749
10km	50%	50000	6	297	5654763	555450	5056485	3294977
10km	50%	50000	6	299	5312086	538003	4734780	3142714
10km	50%	50000	6	235	4492941	498161	3949167	2793208
10km	50%	50000	6	324	3771619	445442	3293092	2843977
10km	50%	50000	6	353	5192195	612233	4525514	3576251
10km	50%	50000	6	252	4923264	548906	4329636	3056898
10km	50%	50000	6	298	4710520	538974	4139757	2897788
10km	50%	50000	6	344	4867654	536697	4271331	3183556
10km	50%	50000	6	234	3381589	417424	2927445	2270172
10km	50%	50000	6	329	4411959	536428	3833141	3398447
10km	50%	50000	6	335	4321038	507941	3739206	2904206
10km	50%	50000	6	382	4244976	487206	3703543	2951887
10km	50%	50000	6	278	4821467	524844	4230933	3499620
10km	50%	50000	6	273	4599124	551805	3985747	3271027
10km	50%	50000	6	268	4598339	543550	4004476	3070672
10km	50%	50000	6	276	4734590	540170	4115973	3275921
10km	50%	50000	6	254	5316314	564582	4702069	3347366
10km	50%	50000	6	249	4763846	488384	4229550	2878986
10km	50%	50000	6	248	5552766	608142	4863929	3554056
10km	50%	50000	6	272	4766156	523286	4212555	3324653
10km	50%	50000	6	266	4303985	497784	3778159	2861596
10km	50%	50000	6	266	4583586	539698	3996254	2917409
10km	50%	50000	6	278	3829910	459639	3327462	2416973
10km	50%	50000	6	281	4175160	523101	3608709	2843410
10km	50%	50000	6	303	5741036	559608	5147582	3487442
10km	50%	50000	6	352	4181862	484982	3659178	2938790
10km	50%	50000	6	238	4402874	554156	3805699	2862645
10km	50%	50000	6	269	4321348	505347	3784221	2619087
10km	50%	50000	6	373	4356183	488356	3815305	2868198
10km	50%	50000	6	241	4511776	540778	3919071	3066578
10km	50%	50000	6	292	4245017	516419	3686085	2813232
10km	50%	50000	6	324	5571184	588616	4934248	3856565
10km	50%	50000	6	191	4236354	526515	3660545	3051428
10km	50%	50000	6	329	4306028	479925	3793639	2955266
10km	50%	50000	6	326	4919489	490480	4394097	3328381
10km	50%	50000	6	282	5105121	484142	4590171	3214293
10km	50%	50000	6	232	3889163	483153	3361573	2546932
10km	50%	50000	6	344	4619857	535905	4037539	2900751
10km	50%	50000	6	237	4147043	503750	3608481	3121539
10km	50%	50000	6	318	5719628	587393	5063296	3950485
10km	50%	50000	6	302	5160879	544404	4576661	3334321
10km	50%	50000	6	280	3684572	447338	3178873	2439461
10km	50%	50000	6	299	4663660	571360	4021292	3424486
10km	50%	50000	6	286	4401682	531968	3813899	2796392
10km	50%	50000	6	373	5789744	603415	5127735	4332779
10km	50%	50000	6	335	5132395	558680	4536836	3548382
10km	50%	50000	6	306	4212201	484430	3684475	2763283
10km	50%	50000	6	353	4131144	506519	3566111	3221369
10km	50%	50000	6	398	6188492	621507	5528565	4133923
10km	50%	50000	6	337	4544914	561962	3926921	2840555
10km	50%	50000	6	220	3965030	439717	3478309	2568125
10km	50%	50000	6	317	4950727	581341	4306896	3430153
10km	50%	50000	6	291	5061156	586602	4418222	4060583
10km	50%	50000	6	273	4446224	512676	3894250	3085714
10km	50%	50000	6	305	5481844	575738	4865140	3477795
10km	50%	50000	6	210	3898392	488723	3360640	2738112
10km	50%	50000	6	325	4259705	533368	3654248	3173945
10km	50%	50000	6	333	3783908	467660	3277442	2173312
10km	50%	50000	6	252	4651734	550317	4064163	3187631
10km	50%	50000	6	281	4989814	528933	4413924	3352142
10km	50%	50000	6	234	4504087	505474	3945555	3067404
10km	50%	50000	6	243	4605047	512466	4034564	2909220
10km	50%	50000	6	255	4938086	568830	4324034	3547186
10km	50%	50000	6	217	3981276	475361	3473956	2917823
10km	50%	50000	6	423	5038903	567035	4416585	3204092
10km	50%	50000	6	276	4409379	524617	3826519	2867110
10km	50%	50000	6	269	4376880	534436	3784238	2898531
10km	50%	50000	6	326	5356875	554840	4730256	3523209
10km	50%	50000	6	221	4972170	513461	4389913	3182194
10km	50%	50000	6	284	4303846	493334	3758272	2939908
10km	50%	50000	6	362	4929845	577518	4275438	3827145
10km	50%	50000	6	402	4548933	538297	3957442	3146527
10km	50%	50000	6	462	5414194	538870	4781782	3844717
10km	50%	50000	6	201	3865187	469645	3336491	2655471
10km	50%	50000	6	295	3922701	453110	3397572	2496744
10km	50%	50000	6	254	4369506	533728	3789687	2922031
10km	50%	50000	6	277	4647261	532200	4076434	2928867
10km	50%	50000	6	364	4618727	538542	4002537	3099973
10km	50%	50000	6	385	3944205	461783	3433123	2341337
10km	50%	50000	6	180	3289699	405162	2851841	2434086
10km	50%	50000	6	229	4050436	493400	3501719	2755131
10km	50%	50000	6	325	4643681	558046	4046510	2771276
10km	50%	50000	6	261	3831749	515291	3276376	3126341
10km	50%	50000	6	359	4731113	559975	4130553	3626498
10km	50%	50000	6	329	4644478	541562	4073200	3284221
10km	50%	50000	6	311	5221789	554414	4610533	3451664
10km	50%	50000	6	256	4162607	520049	3592081	2620030
10km	50%	50000	6	252	4239826	470707	3720404	2738655
10km	50%	50000	6	300	4042604	497071	3495849	2917289
10km	50%	50000	6	245	4636391	557866	4006124	2912418
10km	50%	50000	6	228	4507096	518300	3937773	2925499
10km	50%	50000	6	209	3972581	467529	3466937	2908946
10km	50%	50000	6	427	5227590	531118	4618595	3318667
10km	50%	50000	6	395	4207115	503710	3675688	2753012
10km	50%	50000	6	275	4461241	527600	3886254	2809238
10km	50%	50000	6	331	4631229	533646	4044466	3250545
10km	50%	50000	6	239	4079993	502986	3543380	3135243
10km	50%	50000	6	221	3578611	433313	3109434	2731529
10km	50%	50000	6	227	4100883	489248	3556989	2586084
10km	50%	50000	6	420	4519379	544076	3934433	2836199
10km	50%	50000	6	271	4903099	568239	4293631	2777690
10km	50%	50000	6	287	4587262	524256	4025924	3136422
10km	50%	50000	6	421	4666824	543577	4076393	3491305
10km	50%	50000	6	202	3746081	465955	3225034	2517814
10km	50%	50000	6	350	5602719	599998	4914222	3687316
10km	50%	50000	6	184	4004577	485171	3478554	2457726
10km	50%	50000	6	274	4299702	481020	3765967	2814842
10km	50%	50000	6	237	3602777	410317	3151379	2802839
10km	50%	50000	6	351	6191401	632685	5484439	4007857
10km	50%	50000	6	268	5154795	553743	4545597	3203957
10km	50%	50000	6	297	4128658	506299	3582307	3147065
10km	50%	50000	6	218	3720717	476933	3199316	2650291
10km	50%	50000	6	273	5059705	555701	4467318	3205181
10km	50%	50000	6	276	4749011	568566	4112467	3365461
10km	50%	50000	6	244	5205611	596449	4544081	3535977
10km	50%	50000	6	282	4274521	492088	3747457	2799734
10km	50%	50000	6	268	5890581	605692	5252024	3521518
10km	50%	50000	6	244	4310942	514647	3742472	2878034
10km	50%	50000	6	304	3539077	425408	3058486	2192605
10km	50%	50000	6	327	5048324	579789	4409541	3280547
10km	50%	50000	6	242	4188450	471436	3664704	2359349
10km	50%	50000	6	345	4989577	540597	4409320	3354417
10km	50%	50000	6	364	4542902	514891	3978951	3081439
10km	50%	50000	6	318	5319608	574357	4692988	3602312
10km	50%	50000	6	264	4332958	502719	3790808	2762260
10km	50%	50000	6	273	4009766	452443	3522646	2612753
10km	50%	50000	6	383	3902045	460610	3403017	2333099
10km	50%	50000	6	321	4562828	508645	4021164	2939584
10km	50%	50000	6	319	4641186	504695	4093513	3190695
10km	50%	50000	6	306	4308102	506862	3767479	2686945
10km	50%	50000	6	278	4915278	527015	4325835	3603017
10km	50%	50000	6	283	4814973	565756	4197252	2847844
10km	50%	50000	6	275	5318211	587125	4659889	3436159
10km	50%	50000	6	281	3858493	460866	3355024	2859995
10km	50%	50000	6	284	5169425	586629	4528182	3636346
10km	50%	50000	6	257	4859984	511644	4298040	2819046
10km	50%	50000	6	385	4524017	456738	4032328	2937960
10km	50%	50000	6	307	4995690	538522	4417152	3079731
10km	50%	50000	6	250	3969942	461423	3473481	2576991
10km	50%	50000	6	318	4851679	537359	4250170	3037456
10km	50%	50000	6	342	4423751	471217	3902253	3059595
10km	50%	50000	6	253	4492117	497159	3952129	3226272
10km	50%	50000	6	211	4461831	526774	3901214	2660733
10km	50%	50000	6	331	3373426	435214	2894594	2414253
10km	50%	50000	6	373	5701443	608279	5041006	3694264
10km	50%	50000	6	278	4078026	509809	3513711	2688220
10km	50%	50000	6	262	4264867	520300	3673865	2671157
10km	50%	50000	6	312	4154491	500634	3615969	3013743
10km	50%	50000	6	249	3258223	385499	2848068	2007775
10km	50%	50000	6	247	3980010	454535	3476918	2383392
10km	50%	50000	6	377	3681668	432957	3215084	2477460
10km	50%	50000	6	256	3952253	500077	3410722	2445185
10km	50%	50000	6	294	3940698	436473	3457380	2607359
10km	50%	50000	6	247	3993332	482946	3443691	2732211
10km	50%	50000	6	275	5594199	582516	4972341	3560159
10km	50%	50000	6	248	5360976	583215	4722979	3435365
10km	50%	50000	6	223	3448919	470779	2949726	2592374
10km	50%	50000	6	209	3945281	434599	3480829	2614727
10km	50%	50000	6	353	4512854	504050	3982048	2752732
10km	50%	50000	6	331	5137237	531182	4571822	3296949
10km	50%	50000	6	341	5521532	599437	4854462	4038618
10km	50%	50000	6	324	4123812	523344	3571869	3279201
10km	50%	50000	6	296	4446136	550424	3842978	3249494
10km	50%	50000	6	229	4109471	497408	3574412	2833868
10km	50%	50000	6	298	3795098	447731	3304618	2369682
10km	50%	50000	6	290	4138627	491179	3589765	2625287
10km	50%	50000	6	306	4493494	526059	3909713	2942446
10km	50%	50000	6	323	4853374	507491	4308988	3133005
10km	50%	50000	6	279	5366145	587296	4724950	3541591
10km	50%	50000	6	320	4122228	489019	3559417	2903641
10km	50%	50000	6	334	4448712	532230	3855102	2902925
10km	50%	50000	6	335	4641433	534587	4068028	3077487
10km	50%	50000	6	248	3979548	470971	3481702	2623899
10km	50%	50000	6	246	4741507	562447	4140396	3203784
10km	50%	50000	6	365	5229533	564929	4629271	3459433
10km	50%	50000	6	272	4333495	487800	3804205	3001956
10km	50%	50000	6	233	4116301	493194	3583422	2701469
10km	50%	50000	6	271	4776057	566125	4152577	2963931
10km	50%	50000	6	287	4808110	555332	4206604	3463540
10km	50%	50000	6	289	4362548	509715	3811268	2730472
10km	50%	50000	6	363	3841017	431166	3375974	2474823
10km	50%	50000	6	346	4341584	508639	3793555	2939698
10km	50%	50000	6	288	4054931	485539	3529020	2829962
10km	50%	50000	6	361	4920255	546769	4329279	3353238
10km	50%	50000	6	269	3755207	444251	3264136	2440592
10km	50%	50000	6	260	3885692	480057	3368456	2964466
10km	50%	50000	6	264	4202080	463611	3697467	2736444
10km	50%	50000	6	281	4464075	492108	3909601	2981920
10km	50%	50000	6	240	4156081	453187	3651639	2686399
10km	50%	50000	6	452	6395210	647835	5658809	3904478
10km	50%	50000	6	249	5404746	572966	4785734	4021097
10km	50%	50000	6	287	4250948	515377	3700833	2641136
10km	50%	50000	6	230	4221936	497570	3683442	2662550
10km	50%	50000	6	332	4076132	511516	3508159	3013404
10km	50%	50000	6	243	3864820	482604	3348495	2877477
10km	50%	50000	6	409	5290952	535328	4708250	3246257
10km	50%	50000	6	243	4513933	536846	3921757	3124504
10km	50%	50000	6	250	3635258	454509	3146674	2400117
10km	50%	50000	6	210	5424075	573521	4818264	3482105
10km	50%	50000	6	249	4260981	562073	3648511	2926863
10km	50%	50000	6	365	3999927	492304	3479317	2994520
10km	50%	50000	6	467	4632574	527577	4052075	3047570
10km	50%	50000	6	211	3896175	457172	3371593	2611527
10km	50%	50000	6	296	4063025	492795	3520797	2885837
10km	50%	50000	6	306	4659732	582978	3995219	3517981
10km	50%	50000	6	271	5897121	618296	5221174	4279529
10km	50%	50000	6	360	5178405	546739	4582588	3472493
10km	50%	50000	6	241	4310651	530848	3732594	3431007
10km	50%	50000	6	249	4144987	514562	3566171	2730331
10km	50%	50000	6	327	4276473	516997	3714880	3196645
10km	50%	50000	6	224	4886801	593362	4231155	3170646
10km	50%	50000	6	311	3843408	481291	3325085	2674175
10km	50%	50000	6	351	6398315	632521	5702240	4170163
10km	50%	50000	6	311	4494815	494712	3964696	2763491
10km	50%	50000	6	281	4103377	519372	3534112	2729343
10km	50%	50000	6	357	5497632	604854	4844678	3973601
10km	50%	50000	6	287	3303916	373747	2896997	2469774
10km	50%	50000	6	226	4284585	482545	3739266	3435485
10km	50%	50000	6	269	4496016	475695	3977065	3001164
10km	50%	50000	6	295	5024776	562497	4422834	3369301
10km	50%	50000	6	233	4999481	560753	4373513	3313482
10km	50%	50000	6	360	5842637	601606	5146825	4022651
10km	50%	50000	6	531	5110730	618466	4441619	3243107
10km	50%	50000	6	283	4778272	525813	4218617	3175646
10km	50%	50000	6	367	3529870	401342	3043305	2592844
10km	50%	50000	6	205	4682296	518125	4113307	3414867
10km	50%	50000	6	343	4963558	515215	4399264	3011296
10km	50%	50000	6	339	5348613	551759	4745078	3381872
10km	50%	50000	6	322	4294540	463390	3791495	3069762
10km	50%	50000	6	300	5230630	560388	4608347	3052225
10km	50%	50000	6	319	3505146	425961	3025218	2597395
10km	50%	50000	6	336	5122057	539517	4544190	3207961
10km	50%	50000	6	250	4444068	516151	3886645	2847267
10km	50%	50000	6	238	4384655	509323	3835060	2838103
10km	50%	50000	6	258	5228422	565836	4612343	3577964
10km	50%	50000	6	264	4389957	544350	3811676	2916384
10km	50%	50000	6	215	4168067	482974	3637108	2821574
10km	50%	50000	6	280	3859361	462721	3361245	2902470
10km	50%	50000	6	236	4317328	524258	3746647	2885532
10km	50%	50000	6	430	5440974	599158	4791999	3534934
10km	50%	50000	6	301	5529078	570641	4918501	3338990
10km	50%	50000	6	298	5259973	637104	4564501	3252751
10km	50%	50000	6	236	4054323	506575	3509373	2950677
10km	50%	50000	6	228	4040403	457373	3531685	2555503
10km	50%	50000	6	292	3676619	452966	3173874	2580439
10km	50%	50000	6	303	5478612	566389	4859921	3424403
10km	50%	50000	6	441	6433064	657502	5683163	3637982
10km	50%	50000	6	359	5079877	537865	4491328	3563546
10km	50%	50000	6	290	4435431	519201	3864905	2638795
10km	50%	50000	6	281	4524244	537182	3935756	2752717
10km	50%	50000	6	236	3792575	478140	3283514	2605818
10km	50%	50000	6	256	5321901	545265	4738495	3534527
10km	50%	50000	6	312	4382809	493408	3848536	3190801
10km	50%	50000	6	245	4505287	559258	3870612	3106719
10km	50%	50000	6	246	4206128	475759	3666826	2476653
10km	50%	50000	6	167	3605750	453284	3086132	2401435
10km	50%	50000	6	256	4740823	561546	4130260	3068123
10km	50%	50000	6	232	3790382	454956	3291102	2560688
10km	50%	50000	6	348	4373609	507976	3829109	2824183
10km	50%	50000	6	313	4350759	506477	3794881	2759130
10km	50%	50000	6	380	4450695	512017	3864426	2782099
10km	50%	50000	6	345	6243953	676829	5475375	4156470
10km	50%	50000	6	307	5363725	560162	4762919	3380178
10km	50%	50000	6	322	4638768	513452	4055258	3418403
10km	50%	50000	6	255	4556928	503038	4016569	3447654
10km	50%	50000	6	233	5299132	532374	4727383	3276790
10km	50%	50000	6	387	4211250	481739	3686966	2321438
10km	50%	50000	6	337	6156230	634615	5455941	4060616
10km	50%	50000	6	402	5391053	584261	4746033	3607944
10km	50%	50000	6	244	4665537	486030	4130079	2958798
10km	50%	50000	6	365	4689482	549255	4084578	3148628
10km	50%	50000	6	234	4183372	534239	3585008	2762439
10km	50%	50000	6	299	4097221	489407	3576923	2801350
10km	50%	50000	6	276	3861024	456980	3363282	2628606
10km	50%	50000	6	249	4947772	566729	4319629	3229984
10km	50%	50000	6	319	5142879	560453	4505912	3384888
10km	50%	50000	6	358	4470323	490348	3937512	2950862
10km	50%	50000	6	283	5652369	583843	4982871	3765532
10km	50%	50000	6	281	5464016	609634	4810754	3533689
10km	50%	50000	6	331	4275222	522030	3712607	3298654
10km	50%	50000	6	248	3877218	470341	3357584	2290449
10km	50%	50000	6	322	4691945	533313	4094041	3111955
10km	50%	50000	6	260	3856407	459382	3357493	2381060
10km	50%	50000	6	357	4530419	553483	3930821	3125355
10km	50%	50000	6	297	4447389	521745	3864026	3070685
10km	50%	50000	6	221	4818192	562181	4187924	2741070
10km	50%	50000	6	330	4431060	510928	3852036	2755713
10km	50%	50000	6	306	4058013	498041	3491739	2433428
10km	50%	50000	6	469	4698750	506570	4103102	2901465
10km	50%	50000	6	340	4851860	571276	4229795	3098970
10km	50%	50000	6	365	5769664	596102	5127281	3478600
10km	50%	50000	6	275	4578973	574815	3944337	3308002
10km	50%	50000	6	319	3581530	433658	3121909	3117231
10km	50%	50000	6	234	4494792	482348	3969643	3035047
10km	50%	50000	6	273	4481430	485035	3957359	3024485
10km	50%	50000	6	379	4118090	451984	3623397	2643173
10km	50%	50000	6	393	4720531	512465	4152786	2779035
10km	50%	50000	6	419	5057755	581258	4421278	3167649
10km	50%	50000	6	215	3666273	460636	3169326	2384313
10km	50%	50000	6	253	5225148	571287	4598391	3449906
10km	50%	50000	6	262	5401082	543482	4811619	3403496
10km	50%	50000	6	315	4276870	540464	3691648	3273635
10km	50%	50000	6	238	4423071	518463	3846062	3003127
10km	50%	50000	6	259	5300118	550823	4695289	3449989
10km	50%	50000	6	330	4795119	579424	4176568	3363010
10km	50%	50000	6	286	5084781	566594	4467316	3430598
10km	50%	50000	6	299	3773681	462067	3267999	2949631
10km	50%	50000	6	407	4529678	523741	3957345	3186946
10km	50%	50000	6	252	4589388	517260	4005362	2763816
10km	50%	50000	6	316	4349857	493236	3803374	3008682
10km	50%	50000	6	221	4238748	488673	3677700	2728151
10km	50%	50000	6	248	3857177	444745	3370484	2381733
10km	50%	50000	6	283	4379760	527964	3792977	3166814
10km	50%	50000	6	345	3834251	460991	3335521	2989287
10km	50%	50000	6	321	4407575	502449	3865105	2877815
10km	50%	50000	6	342	5793138	557299	5177651	3892189
10km	50%	50000	6	383	3316648	408512	2839088	2763167
10km	50%	50000	6	262	4569866	505782	4004009	2897756
10km	50%	50000	6	233	3989034	472728	3486570	2321409
10km	50%	50000	6	255	4228335	465220	3718057	2992189
10km	50%	50000	6	337	3568657	442374	3076705	2676215
10km	50%	50000	6	227	4254328	478994	3742691	2665187
10km	50%	50000	6	431	4145739	492321	3610599	3039341
10km	50%	50000	6	289	5386498	571401	4745668	3029563
10km	50%	50000	6	281	4484613	526542	3918725	2663215
10km	50%	50000	6	277	5862698	563689	5253912	3933889
10km	50%	50000	6	290	5429563	585818	4791552	3885017
10km	50%	50000	6	421	4462510	533099	3866067	3163911
10km	50%	50000	6	202	3942530	503262	3394455	2582989
10km	50%	50000	6	330	4342912	506027	3780657	2851512
10km	50%	50000	6	235	3849505	463543	3305609	2878594
10km	50%	50000	6	296	4043105	490110	3498441	2933704
10km	50%	50000	6	251	4115610	515977	3539686	2927621
10km	50%	50000	6	214	3913067	460569	3424308	2967352
10km	50%	50000	6	357	4818479	574254	4178937	3596868
10km	50%	50000	6	366	5479161	547371	4885439	3229397
10km	50%	50000	6	281	3957376	491223	3416420	2946682
10km	50%	50000	6	279	4168832	497820	3611264	2862108
10km	50%	50000	6	293	5336944	601965	4688537	3498865
10km	50%	50000	6	226	4410073	518814	3826874	2836334
10km	50%	50000	6	286	4153550	495879	3613644	2721897
10km	50%	50000	6	195	3114905	375265	2721477	2103406
10km	50%	50000	6	281	4479400	564655	3839122	3341923
10km	50%	50000	6	360	4263631	493059	3707116	2917023
10km	50%	50000	6	301	4080421	487693	3543072	3187237
10km	50%	50000	6	355	5758988	618096	5057444	3828722
10km	50%	50000	6	274	4957970	538960	4355791	3177471
10km	50%	50000	6	427	4673596	560816	4063516	3112697
10km	50%	50000	6	232	3575224	435190	3095363	2852881
10km	50%	50000	6	211	3869595	480416	3357670	2545278
10km	50%	50000	6	428	4427012	509755	3868789	2828753
10km	50%	50000	6	350	4013425	496997	3484408	2608287
10km	50%	50000	6	459	5607729	579560	4966053	3584271
10km	50%	50000	6	240	3781202	442345	3306938	2757160
10km	50%	50000	6	202	2945914	353490	2560611	2232631
10km	50%	50000	6	272	4526031	522959	3951277	2876555
10km	50%	50000	6	224	3997487	468236	3486372	2459197
10km	50%	50000	6	295	4265512	481207	3732017	2963767
10km	50%	50000	6	228	3966379	483985	3392455	2741491
10km	50%	50000	6	258	3978665	478788	3456487	3133692
10km	50%	50000	6	177	3124987	381649	2724920	2476131
10km	50%	50000	6	286	4854995	544280	4260229	3157875
10km	50%	50000	6	244	4875442	499184	4329945	3233509
10km	50%	50000	6	216	3689585	454596	3184350	2610739
10km	50%	50000	6	279	4696634	504877	4134535	3006770
10km	50%	50000	6	370	5087424	591815	4454165	2863535
10km	50%	50000	6	208	4038632	476915	3520129	2725268
10km	50%	50000	6	290	4867615	523992	4315383	3308783
10km	50%	50000	6	263	4095166	475869	3582450	2615903
10km	50%	50000	6	256	3620163	434175	3114378	2827266
10km	50%	50000	6	307	5588236	570880	4962707	3575970
10km	50%	50000	6	254	4427649	513735	3857328	3030502
10km	50%	50000	6	319	3501523	433978	3027578	2294393
10km	50%	50000	6	287	4524064	500651	3972380	2943803
10km	50%	50000	6	353	5289924	554170	4678448	3340386
10km	50%	50000	6	347	3812388	447073	3325285	2670432
10km	50%	50000	6	230	4444425	505385	3896584	2692790
10km	50%	50000	6	294	4241099	512617	3682988	2695527
10km	50%	50000	6	327	6495682	645596	5800873	3652751
10km	50%	50000	6	400	4253815	516351	3707351	3136495
10km	50%	50000	6	276	3847686	484615	3318836	3225730
10km	50%	50000	6	254	3751546	445087	3240515	2644445
10km	50%	50000	6	227	4078929	457707	3581049	2597255
10km	50%	50000	6	322	5437369	522003	4867733	3284365
10km	50%	50000	6	342	3960611	457825	3458645	2449581
10km	50%	50000	6	261	4018665	490826	3487310	2815462
10km	50%	50000	6	328	5183331	553130	4582721	3554608
10km	50%	50000	6	227	3965988	479552	3446076	2560235
10km	50%	50000	6	274	4949318	555248	4342107	3290078
10km	50%	50000	6	342	4741930	464015	4235243	3264050
10km	50%	50000	6	252	3297870	382814	2894176	2405442
10km	50%	50000	6	247	4416773	534942	3829282	2902126
10km	50%	50000	6	220	4346786	507498	3806002	2824682
10km	50%	50000	6	526	4246237	496210	3682851	2976984
10km	50%	50000	6	259	4925824	553038	4333077	3214521
10km	50%	50000	6	380	4373363	503260	3811631	2965863
10km	50%	50000	6	326	4638809	527843	4057308	3497565
10km	50%	50000	6	276	5653595	608515	4965159	3412808
10km	50%	50000	6	242	5263181	537571	4667585	3276687
10km	50%	50000	6	318	4858739	556623	4253070	2681364
10km	50%	50000	6	343	4663036	473051	4136323	3155154
10km	50%	50000	6	341	4537873	539576	3931838	2890100
10km	50%	50000	6	309	4307523	512034	3746138	2721724
10km	50%	50000	6	200	4055270	460598	3561911	2913081
10km	50%	50000	6	219	4320012	502226	3761928	2771180
10km	50%	50000	6	215	4849303	542615	4265046	2922580
10km	50%	50000	6	222	4159155	493988	3606039	2670361
10km	50%	50000	6	408	5815427	564487	5207289	3524603
10km	50%	50000	6	304	4764860	537310	4188224	3411821
10km	50%	50000	6	210	3866695	462687	3360788	2562273
10km	50%	50000	6	290	3874647	488926	3320214	2688907
10km	50%	50000	6	257	4072612	501475	3506836	2518652
10km	50%	50000	6	257	4579575	494300	4050106	2704313
10km	50%	50000	6	258	3869018	477549	3352014	2940064
10km	50%	50000	6	322	4757663	541134	4138521	2975581
10km	50%	50000	6	226	4070952	484710	3553110	2491111
10km	50%	50000	6	229	4247306	521032	3682552	2977611
10km	50%	50000	6	186	3584343	446804	3095702	2881983
10km	50%	50000	6	355	4106828	484759	3582161	2825737
10km	50%	50000	6	349	4122130	478835	3602544	2882289
10km	50%	50000	6	316	5059106	530777	4470703	3348511
10km	50%	50000	6	214	3341266	418452	2896295	2503412
10km	50%	50000	6	214	4260046	512818	3703638	2586148
10km	50%	50000	6	304	4098176	469603	3600791	3101301
10km	50%	50000	6	285	4638911	516913	4074241	3288727
10km	50%	50000	6	202	3986721	478457	3465125	2703011
10km	50%	50000	6	296	4023329	460796	3499315	2653948
10km	50%	50000	6	198	3609653	435609	3131246	2628569
10km	50%	50000	6	402	5833671	640457	5102419	3556439
10km	50%	50000	6	241	4574804	534988	3993165	3276402
10km	50%	50000	6	315	4316674	491818	3791591	2737723
10km	50%	50000	6	231	3990756	462061	3492978	2428858
10km	50%	50000	6	234	5096721	556937	4486244	3489221
10km	50%	50000	6	191	4644509	544418	4005667	3074826
10km	50%	50000	6	226	4349978	505953	3793925	2985374
10km	50%	50000	6	288	3941102	465671	3392983	2605085
10km	50%	50000	6	245	4770428	553391	4165760	3817772
10km	50%	50000	6	216	3942360	473506	3435158	2306769
10km	50%	50000	6	251	4157241	490084	3625295	2743848
10km	50%	50000	6	264	4218911	528408	3632908	3138909
10km	50%	50000	6	276	4618494	555801	4023689	3303850
10km	50%	50000	6	288	5611469	582513	4971561	3531516
10km	50%	50000	6	360	5419914	588256	4773498	3750804
10km	50%	50000	6	226	5211687	575588	4575867	3130694
10km	50%	50000	6	196	3689746	457015	3171214	2671275
10km	50%	50000	6	287	4125816	497609	3581929	2389540
10km	50%	50000	6	270	4308072	496658	3752146	2730618
10km	50%	50000	6	210	3727649	473753	3204046	2432629
10km	50%	50000	6	232	3546887	436704	3061897	2509018
10km	50%	50000	6	336	5389402	553092	4771918	3442320
10km	50%	50000	6	288	5326103	535026	4731089	3280804
10km	50%	50000	6	272	4449913	514114	3896788	2639646
10km	50%	50000	6	375	5443325	550823	4846861	3233748
10km	50%	50000	6	355	3611191	444190	3134278	2688665
10km	50%	50000	6	418	5621350	596066	4971473	4053661
10km	50%	50000	6	217	3982870	484524	3451469	2689639
10km	50%	50000	6	206	3058328	396505	2617450	2371128
10km	50%	50000	6	313	5598228	555380	4918679	3440216
10km	50%	50000	6	256	3851614	459126	3339223	2681120
10km	50%	50000	6	262	4672171	543071	4076887	3163085
10km	50%	50000	6	250	3912564	492930	3378790	2706472
10km	50%	50000	6	330	4883372	525139	4292424	3387003
10km	50%	50000	6	354	4913383	568115	4304349	3266056
10km	50%	50000	6	198	4275297	519629	3705184	2925518
10km	50%	50000	6	259	3895454	477945	3389682	2808738
10km	50%	50000	6	301	5111490	573147	4489760	3309573
10km	50%	50000	6	319	4609755	509799	4066562	2999651
10km	50%	50000	6	282	4849958	494646	4305553	3274288
10km	50%	50000	6	310	4499351	504978	3962708	2656657
10km	50%	50000	6	397	4292866	492222	3749549	2850761
10km	50%	50000	6	212	4120713	499471	3582353	2852235
10km	50%	50000	6	225	4867445	521498	4306602	3039802
10km	50%	50000	6	385	4639444	537385	4052220	3022468
10km	50%	50000	6	222	4635128	506882	4080218	3026586
10km	50%	50000	6	234	3780483	457430	3279091	2389600
10km	50%	50000	6	341	4185469	522715	3621828	2810935
10km	50%	50000	6	266	4939457	575040	4298088	3439463
10km	50%	50000	6	233	4946010	515735	4388186	3295835
10km	50%	50000	6	412	4237574	504582	3691546	2722135
10km	50%	50000	6	253	4838605	564395	4227917	3118749
10km	50%	50000	6	265	3982652	488536	3434560	2587705
10km	50%	50000	6	284	3441231	398803	3010039	2186562
10km	50%	50000	6	222	4921617	537424	4332015	3554438
10km	50%	50000	6	304	4759056	567194	4126255	3065536
10km	50%	50000	6	215	5121982	542645	4533686	3293335
10km	50%	50000	6	303	4239431	525982	3659880	2600999
10km	50%	50000	6	298	4399416	499265	3862920	3018834
10km	50%	50000	6	305	4250729	502201	3685801	2921743
10km	50%	50000	6	283	3999926	477106	3498003	2934038
10km	50%	50000	6	246	5436281	585809	4772727	3457357
10km	50%	50000	6	232	4585674	532908	4012197	2767138
10km	50%	50000	6	286	4912360	550994	4301667	3213592
10km	50%	50000	6	305	4055901	489200	3525960	2830837
10km	50%	50000	6	259	4858268	587885	4209462	3554649
10km	50%	50000	6	314	4308912	511027	3755955	2634365
10km	50%	50000	6	216	3371272	413080	2932125	2238319
10km	50%	50000	6	355	4325845	476342	3795294	2674601
10km	50%	50000	6	398	5669658	549422	5070330	3540076
10km	50%	50000	6	217	4979506	589730	4317921	3366246
10km	50%	50000	6	287	4464187	525820	3896237	2677535
10km	50%	50000	6	312	4231138	519050	3660565	3083331
10km	50%	50000	6	404	4292746	538287	3716891	3006232
10km	50%	50000	6	442	4922074	547889	4317693	3218713
10km	50%	50000	6	273	5184399	548538	4582908	3110903
10km	50%	50000	6	365	4620337	498320	4073141	2816461
10km	50%	50000	6	224	5705044	570220	5090659	3472121
10km	50%	50000	6	275	4386059	552299	3792677	3118865
10km	50%	50000	6	245	4473331	528633	3906794	2669716
10km	50%	50000	6	171	3880475	493001	3343599	2820670
10km	50%	50000	6	284	5355225	543216	4736860	3531211
10km	50%	50000	6	244	4774602	495716	4241041	3360584
10km	50%	50000	6	221	4741908	572951	4106361	3494794
10km	50%	50000	6	291	5561581	606166	4884929	3424025
10km	50%	50000	6	266	4354176	517183	3754174	2876150
10km	50%	50000	6	260	4985397	521517	4388704	3218200
10km	50%	50000	6	293	4163392	491703	3633797	2861013
10km	50%	50000	6	355	5464211	584172	4826646	3508995
10km	50%	50000	6	358	5000590	534523	4426229	3203797
10km	50%	50000	6	226	3589440	435538	3119720	2587420
10km	50%	50000	6	314	4228868	484116	3689719	3081190
10km	50%	50000	6	346	4770787	511957	4226777	3151685
10km	50%	50000	6	256	4124784	508093	3560431	2806753
10km	50%	50000	6	236	4744596	536435	4163596	3531828
10km	50%	50000	6	261	4180837	489114	3638587	2911776
10km	50%	50000	6	400	4177025	492091	3611295	2754400
10km	50%	50000	6	270	3762696	482297	3223205	3063643
10km	50%	50000	6	278	4346906	512452	3770333	3021773
10km	50%	50000	6	236	4604399	520490	4033890	2780723
10km	50%	50000	6	278	4654596	546592	4041098	3194377
10km	50%	50000	6	333	4243405	503143	3673914	2801883
10km	50%	50000	6	189	3953430	487964	3418470	2733622
10km	50%	50000	6	276	5009956	567078	4400812	3291542
10km	50%	50000	6	327	4703814	534064	4120933	2984875
10km	50%	50000	6	243	4621806	564124	4007715	3126971
10km	50%	50000	6	216	4517908	532688	3903103	3069251
10km	50%	50000	6	205	3734697	438433	3263951	2457841
10km	50%	50000	6	509	4337265	536990	3731657	2870882
10km	50%	50000	6	340	5246709	579342	4632201	3073510
10km	50%	50000	6	243	3767233	441684	3283516	2662918
10km	50%	50000	6	310	4317360	496200	3748842	2940503
10km	50%	50000	6	220	4405790	522329	3848095	2846122
10km	50%	50000	6	322	3449139	396413	3015884	2569085
10km	50%	50000	6	240	3828365	463430	3320389	2637135
10km	50%	50000	6	274	4430123	543842	3854917	2847991
10km	50%	50000	6	258	6217306	628009	5531497	3622564
10km	50%	50000	6	395	3668000	471219	3159890	2634251
10km	50%	50000	6	213	3579826	440035	3108575	2595062
10km	50%	50000	6	322	4291287	521986	3715539	3172479
10km	50%	50000	6	443	3937667	436419	3436953	2780314
10km	50%	50000	6	264	4408686	538733	3828036	2578210
10km	50%	50000	6	318	5104403	534443	4518717	3347379
10km	50%	50000	6	233	4888514	559914	4282243	3010318
10km	50%	50000	6	392	4898620	582351	4256950	3022739
10km	50%	50000	6	239	3914656	443437	3433402	2564977
10km	50%	50000	6	216	3955932	459423	3465616	2992917
10km	50%	50000	6	271	4676807	520777	4104191	3135814
10km	50%	50000	6	257	3512549	438762	3031540	2439510
10km	50%	50000	6	227	3807220	445095	3306780	2748014
10km	50%	50000	6	323	4046915	481757	3507235	2739340
10km	50%	50000	6	266	4115008	477022	3565829	3168582
10km	50%	50000	6	271	4454492	514890	3887175	2886617
10km	50%	50000	6	244	4684994	492206	4159303	2791660
10km	50%	50000	6	433	4018932	497677	3480807	2733217
10km	50%	50000	6	234	4298004	497678	3755698	3192061
10km	50%	50000	6	235	4077724	485593	3549097	2556296
10km	50%	50000	6	273	4398504	515560	3845824	3267116
10km	50%	50000	6	223	3582493	429519	3114073	2397698
10km	50%	50000	6	194	4280623	546326	3695188	2700114
10km	50%	50000	6	215	3591885	454011	3088442	2428291
10km	50%	50000	6	336	4509697	506771	3959324	2989276
10km	50%	50000	6	259	4241097	444946	3758005	2791992
10km	50%	50000	6	240	4873268	546145	4265186	2916610
10km	50%	50000	6	177	4112098	530526	3540378	2922423
10km	50%	50000	6	236	5236483	541988	4649651	3814621
10km	50%	50000	6	224	3481730	439478	2999626	3073278
10km	50%	50000	6	236	3591968	432218	3109277	2637674
10km	50%	50000	6	386	4643373	572634	4019645	3163920
10km	50%	50000	6	340	5504158	559050	4909561	3477903
10km	50%	50000	6	387	3791056	468746	3283805	2865726
10km	50%	50000	6	322	4916028	526275	4325923	2743735
10km	50%	50000	6	318	4738809	557542	4134849	2998000
10km	50%	50000	6	238	4349016	509663	3772590	3054106
10km	50%	50000	6	250	4194802	504400	3649699	2683907
10km	50%	50000	6	244	4306395	523135	3722731	2923706
10km	50%	50000	6	319	4548317	539551	3951850	3358104
10km	50%	50000	6	346	5280783	538598	4687508	3293455
10km	50%	50000	6	421	4973870	548767	4362870	3251262
10km	50%	50000	6	281	4006021	469228	3500073	2560102
10km	50%	50000	6	219	4207354	498505	3643116	2674217
10km	50%	50000	6	311	4350577	525063	3771675	2761444
10km	50%	50000	6	332	4640574	547184	4039608	3028048
10km	50%	50000	6	312	5445885	585993	4820702	3628178
10km	50%	50000	6	321	4853124	532649	4244721	3179124
10km	50%	50000	6	275	4717843	515632	4147611	2683077
10km	50%	50000	6	290	3907724	461569	3421068	2533949
10km	50%	50000	6	288	4577339	486182	4023416	2862498
10km	50%	50000	6	248	3790648	485327	3270865	2809222
[truncated: 1 more rows]
