# Supplementary material for: Quantifying the Value of Perfect Information in Emergency Vaccination Campaigns
Source: PLoS Comput Biol. 2017 Feb 16;13(2):e1005318. doi: 10.1371/journal.pcbi.1005318 (PMC5312803; doi:10.1371/journal.pcbi.1005318)
Supplement: S1 Data — (ZIP) [file pcbi.1005318.s013.zip › Data/15km vaccination/data1.txt]

vacc_radius	efficacy	capacity	delay	outbreak_duration	livestock_culled	cattle_culled	sheep_culled	vaccinations
15km	50%	20000	2	241	5877110	902588	4917296	2931327
15km	50%	20000	2	315	6178117	949691	5151515	3363689
15km	50%	20000	2	373	6566019	915419	5572042	3523136
15km	50%	20000	2	372	7510882	1013170	6404057	3709022
15km	50%	20000	2	302	6774079	1067773	5635968	3357926
15km	50%	20000	2	307	5618586	842647	4718370	2717411
15km	50%	20000	2	252	5824803	812646	4952983	3035756
15km	50%	20000	2	377	8085243	1192434	6743668	4077926
15km	50%	20000	2	353	7389165	1103355	6190714	4163820
15km	50%	20000	2	228	5707942	890066	4715973	3005850
15km	50%	20000	2	490	6239491	884547	5248099	3397085
15km	50%	20000	2	296	5537086	810017	4676467	2871025
15km	50%	20000	2	261	5364393	835916	4451698	2644354
15km	50%	20000	2	320	6645835	1102499	5444497	3815981
15km	50%	20000	2	239	5541537	773886	4693730	2548777
15km	50%	20000	2	378	6579814	971609	5528405	3357617
15km	50%	20000	2	370	6019950	843281	5089450	3272684
15km	50%	20000	2	242	5690956	880427	4758635	3024126
15km	50%	20000	2	218	6207431	921361	5215983	2800233
15km	50%	20000	2	336	8271850	1200227	6962390	3805100
15km	50%	20000	2	306	7952553	1062144	6798584	3578448
15km	50%	20000	2	279	8576433	1251332	7204422	4054167
15km	50%	20000	2	233	5784937	872899	4791875	2826128
15km	50%	20000	2	247	5928918	916013	4935694	3041225
15km	50%	20000	2	205	6592398	1042225	5471821	2892585
15km	50%	20000	2	296	8443429	1214188	7110190	4158084
15km	50%	20000	2	310	8776559	1226630	7442653	4107919
15km	50%	20000	2	270	5391938	825975	4501145	3030599
15km	50%	20000	2	281	5317192	775026	4464060	2701897
15km	50%	20000	2	361	7999627	1119304	6790487	3707057
15km	50%	20000	2	360	7730989	1040131	6606453	3914645
15km	50%	20000	2	268	6698391	929429	5686236	3500944
15km	50%	20000	2	278	6733127	941706	5718873	3165274
15km	50%	20000	2	269	5462860	800540	4579221	3000801
15km	50%	20000	2	304	6028918	924354	5032052	2973673
15km	50%	20000	2	219	7122541	1033101	6029062	3163776
15km	50%	20000	2	234	7622506	1051513	6490922	3385727
15km	50%	20000	2	309	8656543	1264413	7228772	4373598
15km	50%	20000	2	364	5949391	813647	5074279	3120867
15km	50%	20000	2	264	5587185	877480	4615788	3139048
15km	50%	20000	2	333	7852863	1079764	6684845	3674035
15km	50%	20000	2	383	6759123	944807	5727395	4149957
15km	50%	20000	2	216	5756767	878173	4801854	2453818
15km	50%	20000	2	282	7625494	1063253	6482974	3766004
15km	50%	20000	2	280	6484508	957800	5475969	3026707
15km	50%	20000	2	261	7725913	1117348	6538683	3786697
15km	50%	20000	2	278	7427484	999960	6319297	3609415
15km	50%	20000	2	248	5860976	876474	4901000	3090486
15km	50%	20000	2	357	6790740	928255	5780414	3156650
15km	50%	20000	2	252	5675754	866459	4752613	2950785
15km	50%	20000	2	312	8397365	1258095	7035518	4101949
15km	50%	20000	2	233	4961007	762454	4146462	2174934
15km	50%	20000	2	206	5559099	870271	4597760	2632724
15km	50%	20000	2	238	6278382	1059050	5099849	3385702
15km	50%	20000	2	259	7628578	1136209	6383205	3743529
15km	50%	20000	2	300	6194808	888805	5242805	3259641
15km	50%	20000	2	222	6514739	1064438	5366422	3197560
15km	50%	20000	2	288	7138039	1010102	6057445	3418012
15km	50%	20000	2	292	7410073	1098647	6231285	3928771
15km	50%	20000	2	278	8120549	1174757	6846039	4025077
15km	50%	20000	2	338	5833457	823890	4940301	2791807
15km	50%	20000	2	273	5799748	923160	4803194	3024989
15km	50%	20000	2	427	6430847	959989	5378768	3731451
15km	50%	20000	2	291	5612282	866187	4677182	2922217
15km	50%	20000	2	217	5909089	885993	4918367	2651478
15km	50%	20000	2	220	5763142	871334	4804141	2662153
15km	50%	20000	2	243	7042678	952133	5977615	3369842
15km	50%	20000	2	223	5504797	817608	4647911	2729874
15km	50%	20000	2	274	6093057	872595	5138013	2932345
15km	50%	20000	2	353	8684224	1129589	7412108	4071842
15km	50%	20000	2	238	7307132	1037878	6183859	3453007
15km	50%	20000	2	234	5753173	853969	4808345	2918257
15km	50%	20000	2	276	6956115	1013457	5880096	3702677
15km	50%	20000	2	367	5557024	893758	4594197	3419400
15km	50%	20000	2	456	8007831	1073476	6844575	3983580
15km	50%	20000	2	262	6199097	897842	5216567	3166194
15km	50%	20000	2	235	6043865	981152	4963411	3282930
15km	50%	20000	2	302	6827234	943576	5774041	3570716
15km	50%	20000	2	277	6288192	982195	5230824	3558063
15km	50%	20000	2	347	6671980	902552	5678793	3345455
15km	50%	20000	2	321	5590398	870989	4650613	2781910
15km	50%	20000	2	254	8000311	1083027	6804346	3683295
15km	50%	20000	2	325	9540384	1273760	8182910	4409761
15km	50%	20000	2	345	7481140	1032113	6375524	3812276
15km	50%	20000	2	311	5956374	856121	5021915	2980452
15km	50%	20000	2	216	5649359	877015	4687979	2809147
15km	50%	20000	2	274	6947912	980807	5883296	3623378
15km	50%	20000	2	358	7677386	997265	6584333	3633388
15km	50%	20000	2	298	7176653	945287	6161980	3624307
15km	50%	20000	2	295	7899306	1078943	6730062	4033324
15km	50%	20000	2	357	7564482	1052585	6440071	3901899
15km	50%	20000	2	332	7826353	1124320	6601540	3647718
15km	50%	20000	2	281	7200319	1116204	5986198	3315379
15km	50%	20000	2	293	6223692	1027918	5108052	3423305
15km	50%	20000	2	244	6434641	1039078	5306387	2965861
15km	50%	20000	2	304	6863183	996348	5780060	3390929
15km	50%	20000	2	243	5048927	802077	4190321	2599488
15km	50%	20000	2	296	7906265	1051849	6766796	3346955
15km	50%	20000	2	381	8243397	1114844	7004507	3825681
15km	50%	20000	2	290	8549118	1154490	7282197	3951740
15km	50%	20000	2	237	4881267	778951	4055081	2585332
15km	50%	20000	2	294	7855809	1128414	6629123	3780812
15km	50%	20000	2	256	7077076	1060519	5904830	3394126
15km	50%	20000	2	317	7367242	1087907	6191764	3922357
15km	50%	20000	2	341	8568408	1097208	7345945	4189387
15km	50%	20000	2	277	6774273	1073305	5620622	3236428
15km	50%	20000	2	283	7309953	968380	6241435	3671546
15km	50%	20000	2	276	7695077	1103179	6484254	3610490
15km	50%	20000	2	214	6693472	1022954	5595316	3083429
15km	50%	20000	2	267	6618709	1010400	5532129	2943355
15km	50%	20000	2	240	7145277	1071488	5995629	3312926
15km	50%	20000	2	204	7058103	993271	5998351	2939623
15km	50%	20000	2	304	6293279	976828	5245477	3226078
15km	50%	20000	2	333	8784648	1251169	7401192	4233804
15km	50%	20000	2	272	7343521	961661	6287699	3429751
15km	50%	20000	2	227	6595145	960514	5565241	3128161
15km	50%	20000	2	247	7282625	1030790	6167605	3410616
15km	50%	20000	2	260	5526055	868507	4578000	3178471
15km	50%	20000	2	325	7397773	1023848	6266553	4007443
15km	50%	20000	2	305	5415519	817690	4528826	2903169
15km	50%	20000	2	271	7264418	969170	6203828	3455630
15km	50%	20000	2	290	5837894	867884	4877538	2802025
15km	50%	20000	2	258	6537575	870619	5569965	3209848
15km	50%	20000	2	247	6140725	1001933	5031377	3406806
15km	50%	20000	2	243	5872513	826201	4983958	3081540
15km	50%	20000	2	452	7702456	1002268	6614054	3693971
15km	50%	20000	2	326	6974445	994499	5881514	3378035
15km	50%	20000	2	268	5796736	882197	4853087	2732097
15km	50%	20000	2	288	7664623	1036003	6566482	3479418
15km	50%	20000	2	422	7309700	1004576	6209048	3906834
15km	50%	20000	2	352	8376487	1135881	7157532	3910782
15km	50%	20000	2	293	7250799	1010217	6163528	3701194
15km	50%	20000	2	293	5260971	786313	4432772	2861758
15km	50%	20000	2	219	5893277	896488	4918028	3163052
15km	50%	20000	2	305	7554370	1109920	6344094	3824562
15km	50%	20000	2	258	5281039	816539	4379760	2740508
15km	50%	20000	2	345	8029042	1087889	6850388	3803991
15km	50%	20000	2	240	5743923	858983	4815867	2841075
15km	50%	20000	2	346	6451065	1038266	5313175	3264330
15km	50%	20000	2	269	6229241	928917	5195669	3117536
15km	50%	20000	2	360	6662382	998290	5596543	3494034
15km	50%	20000	2	299	7614600	1172661	6326739	3727182
15km	50%	20000	2	239	5703653	866110	4769682	3024652
15km	50%	20000	2	322	6228779	905890	5262108	3218306
15km	50%	20000	2	320	7915284	1064529	6782398	3880799
15km	50%	20000	2	298	6325940	942262	5281771	3527389
15km	50%	20000	2	299	6774619	944355	5731190	3369947
15km	50%	20000	2	324	7541144	1118414	6285996	4104915
15km	50%	20000	2	291	8684904	1229984	7357555	3951468
15km	50%	20000	2	366	6477971	954078	5457009	2963362
15km	50%	20000	2	259	5407585	821365	4519731	2630307
15km	50%	20000	2	264	6816153	980906	5732602	3336551
15km	50%	20000	2	310	7177271	956023	6139070	3834257
15km	50%	20000	2	258	5517691	821287	4613126	3086627
15km	50%	20000	2	300	6657262	923622	5686053	3090146
15km	50%	20000	2	289	6985814	923305	6004028	3637812
15km	50%	20000	2	361	5346023	833686	4430692	2890632
15km	50%	20000	2	327	7068418	1022158	5951196	3674887
15km	50%	20000	2	359	7842174	1063089	6699477	3608752
15km	50%	20000	2	277	4397905	701680	3648237	2671956
15km	50%	20000	2	257	6043876	923285	5030342	2918193
15km	50%	20000	2	386	8002356	1082905	6809845	3698233
15km	50%	20000	2	282	6838314	968350	5810881	3087445
15km	50%	20000	2	297	5454500	852003	4525870	3198645
15km	50%	20000	2	250	6593183	987202	5529245	3574223
15km	50%	20000	2	262	8094886	1146092	6864974	3797517
15km	50%	20000	2	360	7779138	1072917	6606420	3547067
15km	50%	20000	2	283	5584380	865786	4641353	2942967
15km	50%	20000	2	297	7550258	1127918	6305425	3644198
15km	50%	20000	2	253	6251353	902270	5255299	2868030
15km	50%	20000	2	290	6762341	1031927	5648045	3602968
15km	50%	20000	2	271	5979156	887067	4999276	2744181
15km	50%	20000	2	363	6569752	994093	5465286	3823904
15km	50%	20000	2	240	6690672	921752	5688309	3331825
15km	50%	20000	2	254	5775485	827471	4896459	2891466
15km	50%	20000	2	228	6564063	1018092	5426288	3128672
15km	50%	20000	2	288	6133110	997181	5067507	3658934
15km	50%	20000	2	258	5819024	910793	4829918	3106346
15km	50%	20000	2	355	6496158	923689	5482253	3351901
15km	50%	20000	2	332	7764189	1001343	6700839	3618132
15km	50%	20000	2	271	5484874	868278	4558783	2799742
15km	50%	20000	2	243	7904625	1191722	6591235	3519020
15km	50%	20000	2	337	5141422	749604	4317758	2924852
15km	50%	20000	2	272	6610711	907100	5641260	3189234
15km	50%	20000	2	272	6231494	985796	5115439	3125426
15km	50%	20000	2	371	7528685	1001063	6455312	3451703
15km	50%	20000	2	293	7055466	1006763	5944095	3552381
15km	50%	20000	2	442	7614593	1038361	6499557	3697567
15km	50%	20000	2	330	7740046	1087143	6544660	3944286
15km	50%	20000	2	225	5800295	923491	4815655	3068113
15km	50%	20000	2	288	5978270	843257	5060582	3164145
15km	50%	20000	2	260	6151529	909768	5164797	3117540
15km	50%	20000	2	213	5843582	890978	4875350	2903351
15km	50%	20000	2	275	6935630	1001219	5840470	3683168
15km	50%	20000	2	249	5500241	824310	4608297	2636330
15km	50%	20000	2	249	5901499	894896	4939172	3057038
15km	50%	20000	2	282	6589867	902270	5549392	2866335
15km	50%	20000	2	303	6996981	1091751	5819696	3377710
15km	50%	20000	2	408	6382217	887835	5443831	3316978
15km	50%	20000	2	231	7627094	1120899	6432026	3342028
15km	50%	20000	2	393	7704111	1101799	6550995	4104454
15km	50%	20000	2	215	6265603	975342	5210385	2979881
15km	50%	20000	2	289	7054575	1075027	5854607	3619235
15km	50%	20000	2	280	5988371	934950	4990623	3291722
15km	50%	20000	2	419	7767311	1094915	6582962	3919437
15km	50%	20000	2	226	5836326	887221	4889323	2816223
15km	50%	20000	2	250	7919056	1122684	6695883	3507047
15km	50%	20000	2	352	5424753	810979	4545416	3514442
15km	50%	20000	2	290	7567031	1007092	6478852	3409525
15km	50%	20000	2	239	4766022	694147	3982326	2465706
15km	50%	20000	2	552	6628903	848439	5688420	3193536
15km	50%	20000	2	239	9511732	1354317	8027588	3462040
15km	50%	20000	2	237	6887269	1044627	5729063	2947768
15km	50%	20000	2	254	7052100	958143	6002938	3690830
15km	50%	20000	2	284	7028260	1063911	5906586	3663875
15km	50%	20000	2	216	6323125	992071	5211987	3126228
15km	50%	20000	2	273	5793740	866271	4830100	2837444
15km	50%	20000	2	244	6427002	1001711	5348610	3543392
15km	50%	20000	2	265	4958275	769199	4148964	2720211
15km	50%	20000	2	426	5852374	827482	4945649	3160857
15km	50%	20000	2	274	5691960	930640	4695208	3263607
15km	50%	20000	2	339	8164612	1090085	6976981	3724607
15km	50%	20000	2	349	7214310	982507	6154891	3090856
15km	50%	20000	2	250	6823294	960024	5783112	2987111
15km	50%	20000	2	345	7309106	1031099	6166650	3618132
15km	50%	20000	2	297	8128505	1088704	6926766	3790002
15km	50%	20000	2	366	6992907	862739	6049477	3160893
15km	50%	20000	2	274	7304691	1044525	6191926	3548857
15km	50%	20000	2	255	5387408	810477	4515906	2692296
15km	50%	20000	2	371	6846076	936482	5810073	3973188
15km	50%	20000	2	278	6912746	968317	5868668	3463548
15km	50%	20000	2	271	5519692	868950	4583352	3030236
15km	50%	20000	2	258	6544677	1010670	5464737	3249984
15km	50%	20000	2	193	5235335	839217	4329035	2550843
15km	50%	20000	2	286	8293892	1149186	7067376	3769743
15km	50%	20000	2	283	6735210	955147	5706166	2918002
15km	50%	20000	2	317	7633206	1081180	6459231	4159339
15km	50%	20000	2	352	7074197	1029505	5947595	3810274
15km	50%	20000	2	261	5863397	885596	4911691	3355158
15km	50%	20000	2	245	6762048	911463	5769985	3070142
15km	50%	20000	2	299	6526895	916808	5524213	3225733
15km	50%	20000	2	382	8678798	1208972	7397913	4109025
15km	50%	20000	2	271	6531160	932360	5513688	3335755
15km	50%	20000	2	331	7442223	1090081	6268439	3830147
15km	50%	20000	2	278	6640414	1079141	5476890	3266065
15km	50%	20000	2	325	7736026	1040882	6604125	3758323
15km	50%	20000	2	263	6505052	920376	5516360	3177535
15km	50%	20000	2	336	7079341	934664	6060648	3355896
15km	50%	20000	2	265	5685577	828360	4811541	3182899
15km	50%	20000	2	263	7153155	1114674	5965732	3448360
15km	50%	20000	2	390	8025223	1076603	6857228	3907986
15km	50%	20000	2	230	5145846	822773	4262489	3051074
15km	50%	20000	2	341	7537214	1031146	6435816	4221643
15km	50%	20000	2	248	5881226	840519	4998125	2673815
15km	50%	20000	2	223	5575442	818396	4678854	2557507
15km	50%	20000	2	317	8036255	1210694	6718025	4106456
15km	50%	20000	2	383	8892795	1255640	7530617	4204466
15km	50%	20000	2	322	8177684	1173804	6867584	4108188
15km	50%	20000	2	463	6845083	1016966	5752232	3971485
15km	50%	20000	2	426	6742931	1032687	5640390	3538877
15km	50%	20000	2	301	6629674	1005043	5495524	2869735
15km	50%	20000	2	316	6615916	921998	5593553	3516973
15km	50%	20000	2	249	5688188	878529	4727890	3167883
15km	50%	20000	2	270	6273736	982813	5211271	3344390
15km	50%	20000	2	466	6789039	949942	5780538	3319960
15km	50%	20000	2	281	7368178	1161588	6091068	3910670
15km	50%	20000	2	296	6880179	925734	5864558	3135462
15km	50%	20000	2	323	7020719	956460	6006969	3054212
15km	50%	20000	2	481	9446423	1260229	8090310	4268166
15km	50%	20000	2	258	5878846	898688	4928015	3374709
15km	50%	20000	2	332	5400864	807521	4535353	2924424
15km	50%	20000	2	212	5787906	858346	4832344	2488926
15km	50%	20000	2	310	6658089	1013774	5540279	3229716
15km	50%	20000	2	311	7540985	1048267	6403152	3907614
15km	50%	20000	2	267	6155554	936491	5144720	3197923
15km	50%	20000	2	253	6041054	902032	5072908	2732972
15km	50%	20000	2	358	8444442	1181236	7177432	4374409
15km	50%	20000	2	281	7466214	1134324	6244020	4082146
15km	50%	20000	2	305	8361093	1147478	7098511	3938322
15km	50%	20000	2	275	7176028	987516	6089386	3475059
15km	50%	20000	2	278	5880162	874540	4938415	3052189
15km	50%	20000	2	267	6762486	880057	5794782	3181053
15km	50%	20000	2	318	7682978	1067039	6533861	3792438
15km	50%	20000	2	254	7252056	1067850	6057754	3567172
15km	50%	20000	2	249	7082912	978075	6024607	3593621
15km	50%	20000	2	213	5523373	870584	4569829	2776076
15km	50%	20000	2	301	8128570	1124690	6931067	4040837
15km	50%	20000	2	316	7521287	1101351	6292118	3656944
15km	50%	20000	2	278	5987330	916805	4993239	2972920
15km	50%	20000	2	236	5981766	896554	4995607	2874185
15km	50%	20000	2	309	7146025	997894	6068038	3454442
15km	50%	20000	2	220	5253455	831053	4367449	2797414
15km	50%	20000	2	343	7103960	1103231	5922973	3862102
15km	50%	20000	2	234	6053601	949795	5041630	3061765
15km	50%	20000	2	295	5819746	812062	4956427	2820441
15km	50%	20000	2	300	7882824	1135702	6618460	4135887
15km	50%	20000	2	254	6256946	969107	5210093	2781160
15km	50%	20000	2	234	5378574	862855	4451739	2811895
15km	50%	20000	2	337	7322225	1138817	6059855	4164487
15km	50%	20000	2	367	7594475	1085676	6422794	4276127
15km	50%	20000	2	290	8216745	1245532	6863828	3993756
15km	50%	20000	2	263	6646802	1054207	5471058	3715088
15km	50%	20000	2	274	5877765	961878	4830921	3207486
15km	50%	20000	2	286	4679100	722140	3913567	2479600
15km	50%	20000	2	293	6300841	886222	5321253	3216624
15km	50%	20000	2	331	8540949	1130393	7332975	3913415
15km	50%	20000	2	230	5409099	865613	4460821	2573716
15km	50%	20000	2	287	5100682	782381	4241238	2799033
15km	50%	20000	2	266	6258611	840972	5358347	2834389
15km	50%	20000	2	304	8911044	1257238	7568044	4102419
15km	50%	20000	2	372	6075015	893385	5097020	2810622
15km	50%	20000	2	244	5768060	885149	4797355	2878589
15km	50%	20000	2	314	7104377	965700	6056641	3371403
15km	50%	20000	2	298	7014902	1006914	5920763	3382494
15km	50%	20000	2	257	5999704	920869	4981575	3019716
15km	50%	20000	2	221	5772843	867642	4837146	2766557
15km	50%	20000	2	269	6750252	1010072	5636678	3887569
15km	50%	20000	2	267	5894231	943725	4865545	3205016
15km	50%	20000	2	251	5142702	791138	4266609	3038572
15km	50%	20000	2	264	6362963	996901	5293004	2990898
15km	50%	20000	2	336	7473094	1043466	6314936	3767035
15km	50%	20000	2	287	7391846	1087856	6219059	3925047
15km	50%	20000	2	285	6214327	1001871	5136943	3199008
15km	50%	20000	2	232	6330756	1011811	5216783	3172480
15km	50%	20000	2	249	6296856	942272	5246369	2868074
15km	50%	20000	2	291	6990851	1136421	5718919	3626938
15km	50%	20000	2	253	5982883	941195	4952310	3033082
15km	50%	20000	2	322	5848118	925448	4853355	2805079
15km	50%	20000	2	342	4800678	745304	4003151	2540241
15km	50%	20000	2	260	7535768	1094940	6378567	3445774
15km	50%	20000	2	241	7603720	1105229	6399917	3492552
15km	50%	20000	2	360	7125310	1030682	5994974	4114530
15km	50%	20000	2	259	6005039	912545	5007277	2932926
15km	50%	20000	2	307	8417202	1133350	7196994	3370160
15km	50%	20000	2	273	6641066	1027011	5514283	3743444
15km	50%	20000	2	295	7122154	1037537	6005832	3406088
15km	50%	20000	2	269	6134999	948631	5127589	3275779
15km	50%	20000	2	315	6514047	930810	5471714	3035049
15km	50%	20000	2	406	6437883	1005074	5314672	3176166
15km	50%	20000	2	258	5851044	883489	4878336	2740127
15km	50%	20000	2	312	6482625	964521	5456968	3722750
15km	50%	20000	2	275	7203247	1079668	6034084	3483995
15km	50%	20000	2	271	7257898	1012577	6165805	3521437
15km	50%	20000	2	299	8036007	1059582	6875911	3386670
15km	50%	20000	2	333	7071363	1094103	5896744	3550378
15km	50%	20000	2	292	8450573	1194717	7142988	3989072
15km	50%	20000	2	212	6865585	950305	5838875	2944831
15km	50%	20000	2	318	9140177	1228991	7793574	4184986
15km	50%	20000	2	300	7137445	1068882	5984822	3888553
15km	50%	20000	2	286	6615300	897873	5666655	3393932
15km	50%	20000	2	322	7478506	1045842	6358837	3346296
15km	50%	20000	2	219	5427618	861302	4491350	2843504
15km	50%	20000	2	333	7023362	1045605	5854711	3575330
15km	50%	20000	2	300	6569186	870882	5638724	3365702
15km	50%	20000	2	297	6869512	944019	5861016	3467349
15km	50%	20000	2	245	5457006	846260	4513826	3354942
15km	50%	20000	2	299	7805576	1156490	6531807	3846707
15km	50%	20000	2	208	6067374	992685	4988746	2930826
15km	50%	20000	2	241	6621709	946232	5607296	3313243
15km	50%	20000	2	257	6714316	1034150	5619871	3590381
15km	50%	20000	2	360	6869020	906011	5904420	3518275
15km	50%	20000	2	287	5788650	856413	4875534	3487937
15km	50%	20000	2	253	4631208	676279	3882639	2459553
15km	50%	20000	2	262	6034076	972003	5007004	3804625
15km	50%	20000	2	247	7692269	1073610	6508255	3589689
15km	50%	20000	2	297	6524251	982844	5419169	2868795
15km	50%	20000	2	257	6341839	923852	5349350	3463242
15km	50%	20000	2	329	5466674	850634	4544579	2727328
15km	50%	20000	2	298	6513507	992530	5463710	3957371
15km	50%	20000	2	286	8394417	1168932	7127064	4020431
15km	50%	20000	2	440	7703045	1039715	6590628	3538369
15km	50%	20000	2	255	5702430	935167	4656274	2850749
15km	50%	20000	2	289	6618949	983273	5541206	3511560
15km	50%	20000	2	265	6695431	990221	5606336	3238239
15km	50%	20000	2	254	7014621	996694	5965476	3236107
15km	50%	20000	2	412	6967152	1000931	5858310	3610503
15km	50%	20000	2	307	8757976	1135982	7508433	3976448
15km	50%	20000	2	259	5845892	827660	4956475	3421112
15km	50%	20000	2	300	5978688	853786	5067218	3299528
15km	50%	20000	2	323	7529740	939989	6509968	3577359
15km	50%	20000	2	257	8539416	1162338	7292049	3577933
15km	50%	20000	2	250	5743970	941739	4729453	3333042
15km	50%	20000	2	310	7017663	993270	5925301	3224141
15km	50%	20000	2	314	5693171	896954	4725588	2984127
15km	50%	20000	2	258	6949240	1080247	5774354	3750277
15km	50%	20000	2	207	5949010	926697	4939818	2983389
15km	50%	20000	2	274	7182598	1023246	6084254	3595467
15km	50%	20000	2	268	5768477	919155	4757701	3046864
15km	50%	20000	2	287	8188656	1321626	6706610	4172193
15km	50%	20000	2	240	6381014	970044	5337610	3315085
15km	50%	20000	2	205	5979565	956317	4925674	2952941
15km	50%	20000	2	316	7206339	994291	6129488	3892867
15km	50%	20000	2	225	6601310	951979	5581661	3203059
15km	50%	20000	2	278	8484120	1125452	7233219	3587376
15km	50%	20000	2	226	5462911	803134	4587749	2554601
15km	50%	20000	2	309	8019997	997691	6940434	3905368
15km	50%	20000	2	340	8821534	1196877	7525050	4176335
15km	50%	20000	2	224	5784806	869569	4852463	3037538
15km	50%	20000	2	306	7545120	1050296	6405032	3721884
15km	50%	20000	2	296	5703937	896893	4715081	3571312
15km	50%	20000	2	298	7362291	1045791	6204059	3769392
15km	50%	20000	2	278	6901210	972826	5871165	3293709
15km	50%	20000	2	305	6988240	987205	5909537	3495966
15km	50%	20000	2	247	6285218	876614	5328078	2738184
15km	50%	20000	2	257	5311342	843151	4402091	2846959
15km	50%	20000	2	240	6779702	1052897	5663610	3061011
15km	50%	20000	2	309	6426977	864365	5459511	3396184
15km	50%	20000	2	289	6998010	976196	5935787	3502157
15km	50%	20000	2	249	5642736	918592	4653554	3229234
15km	50%	20000	2	279	5400226	826217	4497757	3176013
15km	50%	20000	2	267	6515110	1001152	5454869	3118719
15km	50%	20000	2	250	5388660	842328	4471911	2819368
15km	50%	20000	2	272	7365067	1055037	6231743	3654681
15km	50%	20000	2	353	5933961	923112	4947020	2787247
15km	50%	20000	2	315	6562325	1028755	5453936	3648361
15km	50%	20000	2	328	7804501	1119622	6591487	3599307
15km	50%	20000	2	293	6755653	1015597	5656305	3479264
15km	50%	20000	2	216	7035341	1012227	5952293	3118292
15km	50%	20000	2	317	8255592	1159614	6959992	4011239
15km	50%	20000	2	208	5118634	819246	4222714	2592955
15km	50%	20000	2	315	8144529	1096020	6978397	3841932
15km	50%	20000	2	198	6071333	940108	5051669	2841956
15km	50%	20000	2	248	6739102	949025	5731529	3394661
15km	50%	20000	2	325	6393620	954755	5330526	3881619
15km	50%	20000	2	249	7204502	970878	6165817	3515646
15km	50%	20000	2	274	7815299	1152101	6579391	3870513
15km	50%	20000	2	231	5979290	806521	5102638	2868908
15km	50%	20000	2	285	6032065	968449	4972052	3256446
15km	50%	20000	2	253	6323878	961168	5283597	3089935
15km	50%	20000	2	277	6128876	853879	5206705	3082901
15km	50%	20000	2	448	7036167	976968	5981636	3150078
15km	50%	20000	2	229	6550176	988899	5442431	3172020
15km	50%	20000	2	328	6796854	964342	5734869	3487599
15km	50%	20000	2	294	8671093	1317361	7237154	4278645
15km	50%	20000	2	342	7303525	1038368	6168606	3807821
15km	50%	20000	2	241	6901839	1044733	5785788	3498546
15km	50%	20000	2	287	6775897	943224	5759055	3163037
15km	50%	20000	2	226	5680892	825616	4779486	2908304
15km	50%	20000	2	333	6007928	800127	5136271	3135163
15km	50%	20000	2	326	7929606	1095863	6710891	4353488
15km	50%	20000	2	394	8165741	1089176	7000700	3715815
15km	50%	20000	2	305	7680572	1051283	6549517	3706999
15km	50%	20000	2	232	5630597	899652	4651150	3144115
15km	50%	20000	2	270	7512195	1101594	6352679	3493991
15km	50%	20000	2	268	6530656	1058629	5399646	3276469
15km	50%	20000	2	303	5454432	759935	4649292	2856799
15km	50%	20000	2	257	6658931	1002948	5573049	3092706
15km	50%	20000	2	246	6313791	1006352	5215973	3245832
15km	50%	20000	2	211	5931240	1009962	4824812	3044743
15km	50%	20000	2	199	6525613	968462	5484803	2863488
15km	50%	20000	2	280	7993557	1090973	6810618	4061220
15km	50%	20000	2	237	5865051	917318	4837940	3048768
15km	50%	20000	2	326	8193337	1126002	7000266	3663842
15km	50%	20000	2	314	6940169	1015961	5856058	3621870
15km	50%	20000	2	321	8176488	1167167	6923683	4255637
15km	50%	20000	2	293	8257412	1053603	7112668	3890847
15km	50%	20000	2	212	5780104	857600	4841394	2768609
15km	50%	20000	2	250	5204475	815425	4306599	2511823
15km	50%	20000	2	341	7441568	1045848	6331760	4077590
15km	50%	20000	2	206	4635368	721746	3828798	2461513
15km	50%	20000	2	304	7768048	1053463	6617376	3857064
15km	50%	20000	2	260	5828184	870383	4878953	3052772
15km	50%	20000	2	246	7800968	1154820	6555714	3564424
15km	50%	20000	2	282	8968508	1219202	7657856	3954362
15km	50%	20000	2	375	8620074	1274102	7249772	4419713
15km	50%	20000	2	294	7533282	1109610	6344933	3689239
15km	50%	20000	2	267	6889073	1104166	5663257	3759301
15km	50%	20000	2	229	5664476	869341	4728186	3073290
15km	50%	20000	2	226	6274089	968810	5235518	3267921
15km	50%	20000	2	241	6464150	1043482	5341252	3024408
15km	50%	20000	2	255	5828445	917712	4839865	3090883
15km	50%	20000	2	265	6541771	960260	5474832	3183617
15km	50%	20000	2	357	9119446	1271889	7756071	3538423
15km	50%	20000	2	271	6265404	939836	5235903	3215245
15km	50%	20000	2	333	8425398	1138283	7175635	3831645
15km	50%	20000	2	379	7940792	1057840	6798708	3656313
15km	50%	20000	2	290	7711302	1055207	6582395	3391316
15km	50%	20000	2	363	7296897	956635	6253250	3509731
15km	50%	20000	2	248	5662327	894845	4677638	2768636
15km	50%	20000	2	324	6138657	871766	5216677	3209397
15km	50%	20000	2	471	7100340	990958	6012188	3869293
15km	50%	20000	2	257	6096260	944130	5069826	3013593
15km	50%	20000	2	289	7110021	994864	6029921	3036900
15km	50%	20000	2	312	5288393	850339	4366515	2739124
15km	50%	20000	2	356	8081452	1098767	6894963	3742609
15km	50%	20000	2	230	6851883	1036543	5752325	3320682
15km	50%	20000	2	304	6156751	896072	5174680	3487768
15km	50%	20000	2	279	6134582	966978	5084019	3314760
15km	50%	20000	2	288	6907055	964697	5873092	3724743
15km	50%	20000	2	303	6927698	1068816	5768048	3197390
15km	50%	20000	2	295	6371302	985111	5316129	3097051
15km	50%	20000	2	281	7663460	1096628	6481784	3712513
15km	50%	20000	2	274	6973531	1009208	5818101	3722793
15km	50%	20000	2	503	7346193	903462	6355893	3464426
15km	50%	20000	2	339	6076167	860592	5161973	3152146
15km	50%	20000	2	229	6517523	946702	5506117	3315256
15km	50%	20000	2	252	5813332	918292	4807750	3145454
15km	50%	20000	2	271	6535127	929557	5521410	3484465
15km	50%	20000	2	326	6832427	946621	5796100	3594696
15km	50%	20000	2	319	7046909	1002479	5974120	3728481
15km	50%	20000	2	320	8064552	1157755	6799345	3987841
15km	50%	20000	2	400	7616655	1025766	6508871	3849783
15km	50%	20000	2	296	7089748	1045929	5962836	3573845
15km	50%	20000	2	389	8192614	1124810	6934532	3918849
15km	50%	20000	2	236	7704300	1071329	6518086	3415554
15km	50%	20000	2	273	4855637	769498	4034211	2421284
15km	50%	20000	2	271	6306009	911009	5329376	3265634
15km	50%	20000	2	249	4640719	696613	3874115	2432139
15km	50%	20000	2	241	5871872	945832	4842585	2614654
15km	50%	20000	2	286	8488426	1171145	7240604	3980386
15km	50%	20000	2	395	6581059	1036259	5444246	3310415
15km	50%	20000	2	384	7347761	1011883	6208986	3807860
15km	50%	20000	2	341	5618812	871540	4680742	3123540
15km	50%	20000	2	306	6275977	843753	5341411	2921426
15km	50%	20000	2	316	7388356	1016646	6269126	3917605
15km	50%	20000	2	230	5082084	849154	4162695	2848636
15km	50%	20000	2	315	9345590	1309027	7918804	4295890
15km	50%	20000	2	434	7461885	1046169	6345312	3652632
15km	50%	20000	2	227	5481114	767994	4654003	2361425
15km	50%	20000	2	357	6124407	857815	5189473	3271037
15km	50%	20000	2	243	5178376	770383	4350790	2626762
15km	50%	20000	2	265	6058690	816162	5159293	3151519
15km	50%	20000	2	324	7384949	1037492	6258706	3575234
15km	50%	20000	2	257	6307320	1031744	5205077	3268427
15km	50%	20000	2	313	8019056	1117710	6817086	4021369
15km	50%	20000	2	253	5866850	914539	4862206	3243629
15km	50%	20000	2	493	8211487	1107209	6984022	4168536
15km	50%	20000	2	319	8085784	1094336	6918199	3760685
15km	50%	20000	2	395	6396147	951912	5342338	3285937
15km	50%	20000	2	350	5428798	860949	4506902	2660950
15km	50%	20000	2	228	7095361	1027083	5954585	3305282
15km	50%	20000	2	262	6205924	901651	5248893	3086109
15km	50%	20000	2	213	5548185	840374	4639317	2541083
15km	50%	20000	2	302	5419950	798278	4580104	2757300
15km	50%	20000	2	258	7713674	1036498	6554781	3332226
15km	50%	20000	2	331	6049083	938381	5043348	3310195
15km	50%	20000	2	309	5750742	924536	4765402	2934840
15km	50%	20000	2	247	5879596	929701	4902579	2993561
15km	50%	20000	2	259	5046901	774776	4207446	2714267
15km	50%	20000	2	251	6692689	929824	5680124	3490852
15km	50%	20000	2	357	8248236	1178264	6984554	4291992
15km	50%	20000	2	318	6375571	873199	5440067	3314896
15km	50%	20000	2	329	6732918	918796	5717033	3640735
15km	50%	20000	2	305	8169614	1183664	6871154	3887304
15km	50%	20000	2	312	8314008	1144909	7068478	3842199
15km	50%	20000	2	304	7999390	1059761	6844628	3716769
15km	50%	20000	2	312	6231240	917265	5214975	3757669
15km	50%	20000	2	266	7068532	1033299	5934579	3462018
15km	50%	20000	2	252	6513009	1079799	5351626	3644945
15km	50%	20000	2	246	5817628	922796	4816596	3144866
15km	50%	20000	2	203	5820894	877592	4886189	2747642
15km	50%	20000	2	330	6616655	967840	5590265	3811663
15km	50%	20000	2	252	6333094	967713	5290824	3305154
15km	50%	20000	2	283	5758429	919784	4747899	2893632
15km	50%	20000	2	307	7401580	961291	6340356	3449513
15km	50%	20000	2	248	6775136	956211	5723746	3399531
15km	50%	20000	2	246	6052158	959794	4970505	2960423
15km	50%	20000	2	232	6016776	919743	5032265	3126039
15km	50%	20000	2	260	6300899	955265	5276651	2858733
15km	50%	20000	2	268	6840261	1087930	5650695	3324133
15km	50%	20000	2	327	7949089	1035879	6820038	3800615
15km	50%	20000	2	284	6323280	980376	5272300	3060438
15km	50%	20000	2	280	5659039	852702	4759841	3144625
15km	50%	20000	2	249	5855747	829744	4958513	2727183
15km	50%	20000	2	236	5443022	819657	4548368	2971467
15km	50%	20000	2	280	6919478	950632	5904167	3610386
15km	50%	20000	2	292	6614420	945445	5610857	3421676
15km	50%	20000	2	324	5581273	883954	4622072	3233324
15km	50%	20000	2	254	5152501	744823	4363313	2553517
15km	50%	20000	2	346	6781713	959589	5757615	3386330
15km	50%	20000	2	304	5331524	774592	4501750	2555771
15km	50%	20000	2	258	7431250	1088301	6260002	3449384
15km	50%	20000	2	258	7249311	971100	6196859	3319749
15km	50%	20000	2	273	5471502	839261	4568359	2555553
15km	50%	20000	2	246	5483455	830469	4598617	3102069
15km	50%	20000	2	413	6044445	755457	5221010	3225435
15km	50%	20000	2	365	7522896	1060816	6370843	3625711
15km	50%	20000	2	298	6529696	1059693	5392154	3599987
15km	50%	20000	2	419	8066079	1075378	6895157	3817641
15km	50%	20000	2	302	7936366	1134050	6700113	3766308
15km	50%	20000	2	254	5976451	909705	4980751	3066267
15km	50%	20000	2	296	6809756	1042858	5675679	3129357
15km	50%	20000	2	322	8478212	1171592	7200541	3786321
15km	50%	20000	2	270	6779785	952977	5767111	3233877
15km	50%	20000	2	363	6008002	947143	4980410	3350838
15km	50%	20000	2	261	5688558	915518	4690896	3264046
15km	50%	20000	2	328	7927441	1126861	6703363	4018940
15km	50%	20000	2	321	7859948	1009139	6781375	3363856
15km	50%	20000	2	223	6233237	984914	5123330	3090070
15km	50%	20000	2	276	6025575	940805	5000422	3276843
15km	50%	20000	2	482	7434553	944700	6407258	3756010
15km	50%	20000	2	316	7181430	1113389	5974190	3673019
15km	50%	20000	2	285	7045798	925198	6022205	3629696
15km	50%	20000	2	267	6937551	1008889	5828596	3583562
15km	50%	20000	2	303	6949182	934502	5912045	3010639
15km	50%	20000	2	590	6999275	985248	5938825	3698822
15km	50%	20000	2	250	5430037	781788	4569694	2891773
15km	50%	20000	2	422	6160302	938229	5149924	3228054
15km	50%	20000	2	205	5991102	897804	4993813	2954595
15km	50%	20000	2	385	7326931	1051577	6182267	3835608
15km	50%	20000	2	223	5200932	790619	4342709	3050303
15km	50%	20000	2	286	7784978	1072844	6650435	3822011
15km	50%	20000	2	302	7122214	1075684	5960338	3410218
15km	50%	20000	2	232	6624452	1005705	5539919	3168557
15km	50%	20000	2	316	8888310	1258453	7524233	4112380
15km	50%	20000	2	319	7276071	1145348	6047223	4293223
15km	50%	20000	2	235	5773293	873365	4826244	2755989
15km	50%	20000	2	281	9690817	1303138	8279207	4076487
15km	50%	20000	2	289	8406384	1104446	7228489	3568962
15km	50%	20000	2	406	6492777	1059863	5339289	3422856
15km	50%	20000	2	253	5795885	916838	4812447	3058172
15km	50%	20000	2	266	7343574	1003427	6260880	3862039
15km	50%	20000	2	381	7784531	1063367	6642012	3712199
15km	50%	20000	2	230	5692257	880137	4736676	2937619
15km	50%	20000	2	325	5537795	863087	4608350	3179349
15km	50%	20000	2	299	6993554	968484	5967571	3413767
15km	50%	20000	2	394	8855615	1195692	7571108	4393299
15km	50%	20000	2	294	6943572	972498	5886275	3401255
15km	50%	20000	2	267	6446080	910823	5461426	3198184
15km	50%	20000	2	266	5550947	818268	4629759	2992389
15km	50%	20000	2	291	6924661	962614	5873916	3386246
15km	50%	20000	2	237	5519269	851383	4599307	2690512
15km	50%	20000	2	339	6343062	964281	5311223	3055089
15km	50%	20000	2	310	6537428	905196	5528862	3531640
15km	50%	20000	2	313	7522619	1063669	6335533	3989111
15km	50%	20000	2	275	7100083	1009833	5979129	3513739
15km	50%	20000	2	282	7754566	1094643	6569898	3940621
15km	50%	20000	2	297	6786741	1034100	5624743	3543102
15km	50%	20000	2	266	7262163	1004095	6173569	3188552
15km	50%	20000	2	245	5845153	954826	4811005	3086731
15km	50%	20000	2	285	6322820	898281	5357158	3081736
15km	50%	20000	2	259	7788215	1081300	6618773	3766544
15km	50%	20000	2	270	4987879	757979	4182876	2898358
15km	50%	20000	2	278	7928911	1060214	6789790	3615644
15km	50%	20000	2	448	7039301	1072778	5876176	3745049
15km	50%	20000	2	365	8359166	1208747	7014515	4141543
15km	50%	20000	2	335	7218842	1131317	5982698	3917770
15km	50%	20000	2	202	5267006	833362	4375916	2611497
15km	50%	20000	2	320	6409356	963620	5368433	3504452
15km	50%	20000	2	239	5297816	779088	4458371	2707015
15km	50%	20000	2	294	6218871	993333	5166499	3258348
15km	50%	20000	2	313	5945694	909627	4959384	2948442
15km	50%	20000	2	317	7425746	1112769	6234104	3907039
15km	50%	20000	2	399	8122699	1086547	6932159	3967349
15km	50%	20000	2	220	7714355	1015914	6600359	3184029
15km	50%	20000	2	291	8366122	1170367	7122178	4233287
15km	50%	20000	2	293	8378825	1191977	7078327	4104983
15km	50%	20000	2	280	9008585	1295658	7614447	4069830
15km	50%	20000	2	244	6474897	899354	5509415	3129135
15km	50%	20000	2	268	6943953	994981	5856661	3365228
15km	50%	20000	2	294	8356668	1140986	7118697	3714564
15km	50%	20000	2	363	6735688	1039380	5626489	3033076
15km	50%	20000	2	270	8126123	1072620	6952267	3413208
15km	50%	20000	2	296	4888266	749999	4082139	2621537
15km	50%	20000	2	210	5884073	963032	4837563	2903475
15km	50%	20000	2	340	6300455	896413	5334359	3891060
15km	50%	20000	2	347	7198834	1020928	6080778	3773362
15km	50%	20000	2	276	7480932	1100077	6268240	4013281
15km	50%	20000	2	318	8117880	1186614	6821948	4019351
15km	50%	20000	2	358	8515078	1087980	7317240	4232953
15km	50%	20000	2	261	7204361	1029067	6105764	3597236
15km	50%	20000	2	287	6816333	968378	5765340	3509601
15km	50%	20000	2	196	5340174	817411	4465346	2527685
15km	50%	20000	2	320	7440788	1046856	6305135	3980199
15km	50%	20000	2	322	5804052	932031	4796380	3324176
15km	50%	20000	2	236	5733606	851883	4807138	3175234
15km	50%	20000	2	450	9179786	1251310	7801656	4351268
15km	50%	20000	2	294	6660652	1032576	5577449	3103055
15km	50%	20000	2	339	6283536	962786	5239717	3559362
15km	50%	20000	2	291	7424652	1101200	6234152	3765808
15km	50%	20000	2	313	6745975	971989	5699539	3785062
15km	50%	20000	2	224	5490300	825040	4598525	2951807
15km	50%	20000	2	228	5238405	853492	4278122	2853179
15km	50%	20000	2	296	7957140	1153381	6714515	4313790
15km	50%	20000	2	265	5362076	769925	4518164	2568013
15km	50%	20000	2	239	7612546	1111850	6407536	3458781
15km	50%	20000	2	353	6600672	871790	5655233	3275249
15km	50%	20000	2	277	7348761	1069757	6178989	3891072
15km	50%	20000	2	264	6467060	918348	5489065	3263013
15km	50%	20000	2	307	6540201	859648	5616513	3182999
15km	50%	20000	2	310	8352917	1214252	7024359	4242389
15km	50%	20000	2	277	6218161	970298	5148203	3006390
15km	50%	20000	2	297	5917992	869208	4983445	3125531
15km	50%	20000	2	270	5407230	839040	4481259	2696899
15km	50%	20000	2	265	5408639	819360	4512603	2503442
15km	50%	20000	2	224	5796992	839660	4838380	3123427
15km	50%	20000	2	294	7132758	975533	6069654	3722928
15km	50%	20000	2	236	6091009	907639	5114336	2643308
15km	50%	20000	2	335	6869398	979416	5800692	3358070
15km	50%	20000	2	274	6359962	969772	5311219	3379528
15km	50%	20000	2	282	7206526	1011639	6132858	3596317
15km	50%	20000	2	358	5349952	834576	4462267	3249920
15km	50%	20000	2	248	6943034	992725	5853128	3541732
15km	50%	20000	2	219	5603172	863970	4676791	3164987
15km	50%	20000	2	262	6356423	953798	5318658	3100761
15km	50%	20000	2	277	6040440	960791	4985612	3398790
15km	50%	20000	2	304	6359837	956964	5323255	2738830
15km	50%	20000	2	347	7656587	1019016	6517878	3709809
15km	50%	20000	2	230	5582874	809831	4696266	2789899
15km	50%	20000	2	379	7494215	1050085	6320566	3347323
15km	50%	20000	2	267	6219249	986976	5135229	3055672
15km	50%	20000	2	295	5998407	950868	4984057	2897191
15km	50%	20000	2	353	8808675	1207907	7493689	3816707
15km	50%	20000	2	345	8184377	1067138	7013433	3529255
15km	50%	20000	2	483	8439909	1101434	7244885	3743618
15km	50%	20000	2	274	5596618	872185	4656095	2859534
15km	50%	20000	2	228	5323276	819325	4419109	2767017
15km	50%	20000	2	317	9195983	1249594	7850344	4251769
15km	50%	20000	2	271	5992441	887124	5056679	3036362
15km	50%	20000	2	367	6222048	975885	5166220	3962239
15km	50%	20000	2	353	7076902	993234	5995086	4003322
15km	50%	20000	2	241	7524996	1024613	6411236	3486819
15km	50%	20000	2	320	5824670	922405	4829742	3200318
15km	50%	20000	2	301	5956430	876683	5008818	3414735
15km	50%	20000	2	284	7936333	1189858	6658829	3874453
15km	50%	20000	2	311	8651281	1190531	7338640	4152523
15km	50%	20000	2	260	7743072	1035554	6634097	3638069
15km	50%	20000	2	260	7265185	973860	6227322	3752850
15km	50%	20000	2	261	7291153	1127833	6079666	3788295
15km	50%	20000	2	430	8932894	1238495	7581794	4069763
15km	50%	20000	2	364	7597763	1095193	6433065	3719608
15km	50%	20000	2	311	8028643	1142079	6782091	3801318
15km	50%	20000	2	250	7171829	1048865	6043665	3396534
15km	50%	20000	2	267	6740564	908261	5754183	3589413
15km	50%	20000	2	330	7536305	1042750	6417251	4018631
15km	50%	20000	2	307	7597666	1073468	6430000	3949904
15km	50%	20000	2	328	7298288	1034202	6178775	3625906
15km	50%	20000	2	419	7950921	1066100	6810737	3910939
15km	50%	20000	2	374	7912194	1222059	6589014	4002190
15km	50%	20000	2	248	7927249	1089009	6748521	3601059
15km	50%	20000	2	288	5922828	903464	4909120	3022536
15km	50%	20000	2	227	6207771	928354	5216094	2901149
15km	50%	20000	2	370	5880564	944667	4879754	3686123
15km	50%	20000	2	255	6227449	1017472	5109104	3250063
15km	50%	20000	2	290	5920514	864153	4989783	3204851
15km	50%	20000	2	307	7125587	995927	6040700	3520301
15km	50%	20000	2	239	5522885	833377	4612423	2646422
15km	50%	20000	2	344	6881722	1001808	5786683	3420179
15km	50%	20000	2	371	7079449	1004232	5969413	3494498
15km	50%	20000	2	312	7337439	1120595	6129842	3817333
15km	50%	20000	2	299	4266307	659997	3560936	2163596
15km	50%	20000	2	265	7706895	1072020	6549550	3609128
15km	50%	20000	2	377	8254717	1126000	7030946	3918166
15km	50%	20000	2	281	5121785	746163	4311786	3077328
15km	50%	20000	2	260	5865836	971202	4809189	2970091
15km	50%	20000	2	270	8040622	1129224	6793305	3799375
15km	50%	20000	2	215	5779225	943559	4764382	2797981
15km	50%	20000	2	234	5501227	859975	4561600	3077251
15km	50%	20000	2	254	5487704	850647	4583512	2616366
15km	50%	20000	2	256	5933620	945944	4898279	3249318
15km	50%	20000	2	236	5603696	892175	4651785	2945949
15km	50%	20000	2	266	6797168	952992	5780189	3573122
15km	50%	20000	2	273	5554271	822142	4650020	2590712
15km	50%	20000	2	305	5769971	883002	4812924	2720799
15km	50%	20000	2	290	8170709	1139092	6926316	3487511
15km	50%	20000	2	305	6043076	942573	5004689	3449280
15km	50%	20000	2	325	7286912	1101212	6068498	3803189
15km	50%	20000	2	269	6347342	1005405	5270976	3910294
15km	50%	20000	2	214	5365570	874179	4411064	2712966
15km	50%	20000	2	274	6351516	899834	5395833	3402465
15km	50%	20000	2	256	6894497	920828	5879114	3458442
15km	50%	20000	2	282	6559609	988075	5480960	3326347
15km	50%	20000	2	315	7313504	977736	6226355	3310805
15km	50%	20000	2	259	6777616	970478	5727901	3233414
15km	50%	20000	2	251	6700382	971044	5644380	3108539
15km	50%	20000	2	372	8380298	1152292	7109831	3972798
15km	50%	20000	2	239	5233650	730028	4435484	2543751
15km	50%	20000	2	289	6385494	1040718	5267977	3333757
15km	50%	20000	2	242	6272366	982185	5205180	3285010
15km	50%	20000	2	305	6442167	948830	5427190	3377378
15km	50%	20000	2	286	6098118	926381	5099791	3324009
15km	50%	20000	2	264	6552038	943490	5541091	3024546
15km	50%	20000	2	268	8190372	1182134	6913561	3898626
15km	50%	20000	2	280	6327798	1016245	5216738	3134819
15km	50%	20000	2	248	7768597	1035197	6629927	3607210
15km	50%	20000	2	347	7223953	1002952	6139196	3980953
15km	50%	20000	2	289	4921015	728596	4123794	2574642
15km	50%	20000	2	296	8001973	1173163	6735522	4059874
15km	50%	20000	2	262	6135563	873573	5210174	2869730
15km	50%	20000	2	277	6450264	972073	5414110	3104902
15km	50%	20000	2	277	6535130	927464	5551423	3545613
15km	50%	20000	2	244	6286006	998034	5188708	3018856
15km	50%	20000	2	342	6741117	963867	5704729	3993895
15km	50%	20000	2	319	6174359	957363	5149183	3323572
15km	50%	20000	2	280	6641522	1056778	5487207	3616455
15km	50%	20000	2	198	5367014	824764	4454847	2752053
15km	50%	20000	2	236	8596580	1246375	7254448	3405977
15km	50%	20000	2	286	7687235	1119322	6471613	3983165
15km	50%	20000	2	266	7596466	1078349	6420813	3723569
15km	50%	20000	2	215	6215649	964389	5166049	3097894
15km	50%	20000	2	269	6886243	972520	5796964	3635064
15km	50%	20000	2	233	7674661	1025678	6592831	3369372
15km	50%	20000	2	351	8666274	1192702	7373425	4075296
15km	50%	20000	2	300	5325145	769902	4504623	2601438
15km	50%	20000	2	303	7728038	1114232	6505087	3353564
15km	50%	20000	2	332	7730921	1135649	6481539	4282857
15km	50%	20000	2	236	5338380	810857	4454557	2596989
15km	50%	20000	2	311	6984725	882815	6019268	3624309
15km	50%	20000	2	266	4987174	772426	4159043	2887747
15km	50%	20000	2	269	7583861	1027234	6439062	3533856
15km	50%	20000	2	306	7749260	1069889	6571285	4141814
15km	50%	20000	2	258	5952967	853980	5026792	3172474
15km	50%	20000	2	326	5752376	858414	4812625	2946271
15km	50%	20000	2	280	5957729	885342	4936014	2784087
15km	50%	20000	2	325	6839100	948706	5806350	3558321
15km	50%	20000	2	304	5207932	832148	4325003	3057648
15km	50%	20000	2	194	5988995	1020344	4821452	2792335
15km	50%	20000	2	264	5378788	799554	4512504	2657265
15km	50%	20000	2	374	6888513	976407	5830644	3396894
15km	50%	20000	2	271	7390288	979127	6354061	3429974
15km	50%	20000	2	288	6204318	954008	5196185	2935675
15km	50%	20000	2	353	7505452	1068009	6364248	3829993
15km	50%	20000	2	240	7235827	982673	6194774	3462155
15km	50%	20000	2	231	6333574	1065958	5178745	3337833
15km	50%	20000	2	280	6748266	1041365	5614539	3210009
15km	50%	20000	2	247	5991436	913012	4982319	3031809
15km	50%	20000	2	321	6990273	941184	5950189	3782770
15km	50%	20000	2	253	6207204	1004618	5114136	3465620
15km	50%	20000	2	355	6535604	908066	5532024	3183606
15km	50%	20000	2	318	6446677	843044	5537187	3242818
15km	50%	20000	2	258	6293293	925774	5264120	3148439
15km	50%	20000	2	271	5225742	775378	4390928	2885493
15km	50%	20000	2	322	8640153	1231336	7291660	4132910
15km	50%	20000	2	346	7307727	1028424	6199558	3448347
15km	50%	20000	2	287	7984771	1157236	6711986	4032604
15km	50%	20000	2	222	5563544	859209	4624410	2423102
15km	50%	20000	2	304	8457707	1221295	7104753	3987492
15km	50%	20000	2	207	6206135	957876	5180817	2944799
15km	50%	20000	2	364	7125460	1021984	6030540	3583626
15km	50%	20000	2	273	6889121	924662	5885771	3287375
15km	50%	20000	2	314	8203198	1126741	6965428	3917553
15km	50%	20000	2	318	7614508	1088021	6453043	3728051
15km	50%	20000	2	369	8762376	1234792	7426450	3828331
15km	50%	20000	2	370	9420216	1258466	8078304	4271984
15km	50%	20000	2	361	7647589	1051982	6501533	3387614
15km	50%	20000	2	375	6724471	886976	5766565	3213737
15km	50%	20000	2	327	7778532	1105436	6603098	3721659
15km	50%	20000	2	185	5255228	849657	4354602	2656113
15km	50%	20000	2	358	8257551	1151764	6984792	4257234
15km	50%	20000	2	237	5631762	894153	4661299	2981790
15km	50%	20000	2	227	4800708	710779	4044766	2795935
15km	50%	20000	2	229	5741940	884370	4784443	2799412
15km	50%	20000	2	283	6563831	1038165	5453119	3304586
15km	50%	20000	2	245	7141801	1027392	6016917	3413329
15km	50%	20000	2	303	8300876	1183340	7002553	4216840
15km	50%	20000	2	282	7502924	1075187	6337918	4106822
15km	50%	20000	2	274	5447091	813648	4546205	2978987
15km	50%	20000	2	347	8855098	1223735	7516591	4205147
15km	50%	20000	2	226	6474962	924890	5491149	3273427
15km	50%	20000	2	181	5949644	953517	4921241	2602914
15km	50%	20000	2	250	7084256	1052883	5953164	3497807
15km	50%	20000	2	444	7941484	1052906	6818634	4090879
15km	50%	20000	2	412	6974795	989768	5917166	3487807
15km	50%	20000	2	294	6308661	915903	5338705	2856914
15km	50%	20000	2	263	7772503	1039992	6587496	3814943
15km	50%	20000	2	464	8359952	1190312	7073058	4352103
15km	50%	20000	2	370	8681052	1193938	7358073	4144328
15km	50%	20000	2	318	7565410	1082646	6365159	3743409
15km	50%	20000	2	267	6128452	923644	5128708	3178823
15km	50%	20000	2	243	8273266	1127411	7039410	3518031
15km	50%	20000	2	275	7994830	1105971	6765931	3728774
15km	50%	20000	2	233	5270952	787803	4402134	2478797
15km	50%	20000	2	294	7093858	945234	6074171	3233979
15km	50%	20000	2	276	7108860	968334	6055952	3372923
15km	50%	20000	2	201	5378295	814895	4489868	2733967
15km	50%	20000	2	250	6134241	937560	5144606	3190580
15km	50%	20000	2	369	7412765	982113	6342969	3991321
15km	50%	20000	2	300	6069822	885451	5086322	2967642
15km	50%	20000	2	290	6283515	844694	5371739	3511902
15km	50%	20000	2	284	7304938	1115498	6074878	3612576
15km	50%	20000	2	280	7986922	1176588	6701295	3869508
15km	50%	20000	2	264	6334897	916037	5343294	3176536
15km	50%	20000	2	247	5549904	820111	4664787	2695270
15km	50%	20000	2	271	5956499	893891	4996765	2861970
15km	50%	20000	2	286	5867387	811458	4999521	3468682
15km	50%	20000	2	251	7428714	1093683	6206902	3635072
15km	50%	20000	2	285	8472941	1216954	7143581	4152826
15km	50%	20000	2	279	6096303	954300	5070797	3448832
15km	50%	20000	2	398	7126362	1001040	6036801	3176369
15km	50%	20000	2	262	6422467	1016490	5325014	3655937
15km	50%	20000	2	228	5381532	834474	4499005	2756887
15km	50%	20000	2	262	5835525	813280	4952128	2833436
15km	50%	20000	2	522	7951876	1015631	6853066	3833578
15km	50%	20000	2	281	7824211	1089748	6638678	3851631
15km	50%	20000	2	378	8522584	1186944	7190066	4190884
15km	50%	20000	2	315	7678224	1040727	6506937	4057025
15km	50%	20000	2	217	5926146	908380	4917948	2900596
15km	50%	20000	2	267	6767478	940060	5732185	3345810
15km	50%	20000	2	322	7110532	990359	6055134	3880230
15km	50%	20000	2	247	5649060	866508	4675831	2945574
15km	50%	20000	2	259	6301315	985352	5216897	3240123
15km	50%	20000	2	310	8958676	1282494	7579694	3893174
15km	50%	20000	2	284	5526389	864286	4624100	2981843
15km	50%	20000	2	503	8082854	1080438	6901687	3797157
15km	50%	20000	2	324	5683856	832825	4777065	2660834
15km	50%	20000	2	266	5054392	790705	4190895	2767312
15km	50%	20000	2	296	7152176	1076181	5959213	3091535
15km	50%	20000	2	277	6525643	968034	5494925	3677248
15km	50%	20000	2	181	6065773	925151	5082309	2596794
15km	50%	20000	2	286	6422668	1065495	5271778	3523123
15km	50%	20000	2	250	6388502	925400	5405235	2935048
15km	50%	20000	2	265	5386728	824855	4480154	2952044
15km	50%	20000	2	205	5938587	888138	4992406	2759903
15km	50%	20000	2	274	7151915	1059867	5998147	3321071
15km	50%	20000	2	292	6390922	910841	5410101	3428091
15km	50%	20000	2	247	6115512	949320	5091180	3057657
15km	50%	20000	2	234	5746488	896702	4785732	2948297
15km	50%	20000	2	331	7341098	1030814	6247603	4213527
15km	50%	20000	2	256	6728400	977548	5688505	3433075
15km	50%	20000	2	370	5833867	909787	4822811	3360605
15km	50%	20000	2	315	5255449	854759	4330257	3047081
15km	50%	20000	2	294	7615512	1055700	6452676	3877398
15km	50%	20000	2	340	6051718	891246	5069136	3210924
15km	50%	20000	2	321	8083556	1212081	6779193	3902667
15km	50%	20000	2	235	6342660	986608	5268926	3149259
15km	50%	20000	2	332	8493030	1201579	7151865	4145533
15km	50%	20000	2	331	8788882	1169242	7519525	4007519
15km	50%	20000	2	235	6678033	975886	5593165	3326310
15km	50%	20000	2	338	7346746	1069944	6220271	3844724
15km	50%	20000	2	284	8231667	1131630	7009287	3870191
15km	50%	20000	2	368	5905695	868238	4940652	2929598
15km	50%	20000	2	222	5035453	736124	4244602	2462470
15km	50%	20000	2	247	6615594	980914	5549953	3453596
15km	50%	20000	2	288	8337564	1191674	7054278	3800317
15km	50%	20000	2	246	8036651	1105271	6823912	3561568
15km	50%	20000	2	334	8326613	1141582	7093295	4059694
15km	50%	20000	2	339	6176716	887746	5220400	3123603
15km	50%	20000	2	258	6256429	994451	5171237	3095380
15km	50%	20000	2	344	8549184	1180858	7269086	3798912
15km	50%	20000	2	349	7347991	1097146	6137724	3674085
15km	50%	20000	2	231	6473222	926606	5467703	3342425
15km	50%	20000	2	330	8364849	1156818	7122257	4010593
15km	50%	20000	2	254	6419622	1030880	5318726	3460866
15km	50%	20000	2	400	6212207	854585	5289636	3166029
15km	50%	20000	2	293	5304434	865142	4378737	2791584
15km	50%	20000	2	240	5494064	853622	4580015	2764474
15km	50%	20000	2	338	7612002	1016998	6520600	3872162
15km	50%	20000	2	356	7398284	983218	6338950	3840054
15km	50%	20000	2	270	7119422	966622	6094498	3734973
15km	50%	20000	2	361	7301928	935776	6282210	3611994
15km	50%	20000	2	251	5907809	930860	4877379	3230978
15km	50%	20000	2	233	6098104	977387	5051585	3287335
15km	50%	20000	2	282	8233218	1218701	6896071	3947974
15km	50%	20000	2	253	6997051	1015961	5915325	3504161
15km	50%	20000	2	230	5485698	906728	4505989	3137384
15km	50%	20000	2	304	7671253	1095853	6493367	3583755
15km	50%	20000	2	292	7404452	1097909	6222102	3713233
15km	50%	20000	2	255	5165480	791637	4323742	2361901
15km	50%	20000	2	284	6008202	913609	5037589	3032912
15km	50%	20000	2	238	7482280	1047150	6281201	3155426
15km	50%	20000	2	220	6514964	1011916	5414983	3185665
15km	50%	20000	2	219	5308592	822752	4390395	2479851
15km	50%	20000	2	203	5826686	937350	4823431	2855651
15km	50%	20000	2	382	7713610	1027052	6573948	3857158
15km	50%	20000	2	239	6134308	885015	5170663	3060715
15km	50%	20000	2	243	7012668	971430	5977373	3475486
15km	50%	20000	2	350	8387662	1183570	7111246	4278605
15km	50%	20000	2	371	6276739	1001941	5194153	2889344
15km	50%	20000	2	268	6369888	1008509	5242439	3359916
15km	50%	20000	2	236	7243289	1127633	6007134	3411753
15km	50%	20000	2	235	5287563	799679	4421404	2911688
15km	50%	20000	2	304	5791650	915171	4818205	2995391
15km	50%	20000	2	277	5023250	805378	4176102	2733837
15km	50%	20000	2	303	8076490	1189583	6785630	3736899
15km	50%	20000	2	436	7380403	1144220	6108764	3741879
15km	50%	20000	2	251	8089078	1117564	6865223	3637580
15km	50%	20000	2	302	7753232	1070360	6599181	4034996
15km	50%	20000	2	230	6724728	894542	5733757	3266142
15km	50%	20000	2	377	6414269	893704	5457900	3365798
15km	50%	20000	2	278	8092238	1132680	6858216	3526949
15km	50%	20000	2	292	6740523	945587	5730545	3380544
15km	50%	20000	2	232	5541194	842424	4651267	2538733
15km	50%	20000	2	292	8099138	1050108	6982626	3625964
15km	50%	20000	2	351	8606111	1254413	7187596	4384301
15km	50%	20000	2	231	6020204	957934	4977522	2993318
15km	50%	20000	2	189	5148539	819305	4233394	2723705
15km	50%	20000	2	278	6372799	1070823	5216900	3635836
15km	50%	20000	2	294	5582859	843531	4642685	2771917
15km	50%	20000	2	240	6535343	1104760	5317712	3483382
15km	50%	20000	2	256	6442552	967562	5354175	3591930
15km	50%	20000	2	226	5937003	971340	4894151	3150008
15km	50%	20000	2	271	6766597	950973	5727066	3683760
15km	50%	20000	2	263	7844366	1151439	6572157	3646764
15km	50%	20000	2	484	4869709	734401	4074188	2370992
15km	50%	20000	2	244	5633904	860848	4677182	3150553
15km	50%	20000	2	229	6352814	864055	5387577	3032993
15km	50%	20000	2	302	6886745	1039314	5748624	3432511
15km	50%	20000	2	333	6657215	1036244	5525463	3766422
15km	50%	20000	2	317	6571146	967952	5516909	3581636
15km	50%	20000	2	332	7589789	1094721	6415288	3526813
15km	50%	20000	2	258	6485923	969406	5428891	3299227
15km	50%	20000	2	301	6044116	954430	4987238	3523816
15km	50%	20000	2	364	7678719	968239	6646994	3546870
15km	50%	20000	2	273	5949523	945988	4888764	3377940
15km	50%	20000	2	270	6660559	1048369	5539140	3019122
15km	50%	20000	2	272	6125851	903994	5151523	3118898
15km	50%	20000	2	254	7182637	1028297	6094398	3390604
15km	50%	20000	2	255	8129542	1044957	6983213	3663502
15km	50%	20000	2	269	7918785	1071178	6741551	3634448
15km	50%	20000	2	240	6221928	940021	5184885	3446837
15km	50%	20000	2	333	7396057	1007865	6320859	3553478
15km	50%	20000	2	270	5464268	835029	4556149	2885239
15km	50%	20000	2	320	5209809	800688	4365987	2931803
15km	50%	20000	2	331	4971436	758309	4147178	2886889
15km	50%	20000	2	250	6278287	981214	5176074	3324378
15km	50%	20000	2	245	6383389	1001931	5307232	3519619
15km	50%	20000	2	350	9204097	1341206	7726522	4839367
15km	50%	20000	2	303	7156146	986303	6092602	3174280
15km	50%	20000	2	352	8334207	1101256	7129422	4183601
15km	50%	20000	2	319	9310330	1288462	7915555	4297871
15km	50%	20000	2	290	6699796	1087718	5547173	3228753
15km	50%	20000	2	328	5813477	858655	4881565	2895323
15km	50%	20000	2	308	7456457	1086719	6291284	4023185
15km	50%	20000	2	362	6558955	1076078	5395085	3571618
15km	50%	20000	2	298	5134571	753937	4331192	2733670
15km	50%	20000	2	288	7812155	1035817	6711095	3574595
15km	50%	20000	2	335	5614174	715657	4851562	2901088
15km	50%	20000	2	248	5909547	912471	4913706	3071701
15km	50%	20000	2	294	7138934	1026903	5999353	3530754
15km	50%	20000	2	311	7814770	1099890	6594308	3906168
15km	50%	20000	2	263	5389405	914388	4398616	2883983
15km	50%	20000	2	384	8962229	1267097	7555383	4433329
15km	50%	20000	2	244	6995173	1005772	5909871	3532930
15km	50%	20000	2	280	7215154	993186	6151183	3640091
15km	50%	20000	2	270	6714750	1029877	5590206	3165085
15km	50%	20000	2	331	5857570	956728	4800881	3198313
15km	50%	20000	2	288	6374513	860496	5422560	2983168
15km	50%	20000	2	330	7668556	1064932	6508974	3789568
15km	50%	20000	2	283	5743010	854094	4831354	2824578
15km	50%	20000	2	222	5474777	818994	4590642	2497742
15km	50%	20000	2	317	5493198	827009	4557175	3034882
15km	50%	20000	2	289	7465163	1129030	6252327	3581891
15km	50%	20000	2	243	5929241	937387	4920144	2907536
15km	50%	20000	2	298	7673243	1007944	6591000	3656877
15km	50%	20000	2	233	5238910	830926	4331735	2728349
15km	50%	20000	2	371	5637358	871063	4683535	2857482
15km	50%	20000	2	338	6455777	960276	5365236	3580828
15km	50%	20000	2	274	8197424	1177943	6921806	3926345
15km	50%	20000	2	260	8242108	1239501	6871086	3746948
15km	50%	20000	2	263	6843681	974215	5763470	3457383
15km	50%	20000	2	300	6436939	881991	5470479	3072984
15km	50%	20000	2	294	5462700	824376	4592737	2583624
15km	50%	20000	2	257	5825330	873124	4876278	2905233
15km	50%	20000	2	286	7984132	1096591	6792133	4035061
15km	50%	20000	2	407	6334511	943545	5317493	3210403
15km	50%	20000	2	237	7121923	1032024	6037075	3415268
15km	50%	20000	2	287	5523811	810489	4633219	2680883
15km	50%	20000	2	290	7305950	1087103	6125580	3421243
15km	50%	20000	2	309	5724692	903562	4748903	2943496
15km	50%	20000	2	343	7300960	1039341	6146958	4187779
15km	50%	20000	2	273	6631005	1020674	5487321	3640964
15km	50%	20000	2	252	6152909	924032	5122443	3015289
15km	50%	20000	2	284	5852744	816119	4940783	2740979
15km	50%	20000	2	291	8013252	1142219	6749673	3782349
15km	50%	20000	2	286	8768492	1271579	7367170	3970001
15km	50%	20000	2	303	6339559	930872	5329222	2751396
15km	50%	20000	2	253	5985965	891014	5009456	2715715
15km	50%	20000	2	248	4965645	764062	4157367	2360573
15km	50%	20000	2	338	4565804	690550	3830965	2665755
15km	50%	20000	2	322	5532434	855983	4613970	2680268
15km	50%	20000	2	281	5766257	906110	4792975	2795466
15km	50%	20000	2	311	6737375	1024429	5647213	3323303
15km	50%	20000	2	238	5346287	818316	4445178	2669725
15km	50%	20000	2	227	6175339	844809	5277614	2718192
15km	50%	20000	2	329	8926612	1214246	7573878	4146733
15km	50%	20000	2	276	7078045	1116043	5866763	3932232
15km	50%	20000	2	273	8740561	1290635	7371339	3958098
15km	50%	20000	2	251	5740074	857636	4802792	2954719
15km	50%	20000	2	376	7758653	1119427	6555350	3934616
15km	50%	20000	2	284	5969091	913084	4977069	2901297
15km	50%	20000	2	337	7342813	988362	6269448	3503659
15km	50%	20000	2	370	6562075	970255	5527310	3832737
15km	50%	20000	2	358	8114863	1050925	6987464	3611358
15km	50%	20000	2	251	6484777	962829	5439080	2986252
15km	50%	20000	2	414	7717313	1140445	6489501	4624608
15km	50%	20000	2	330	7686061	1016945	6578154	3323045
15km	50%	20000	2	207	6272346	977355	5239850	2968519
15km	50%	20000	2	327	7329325	921992	6314793	3553165
15km	50%	20000	2	296	7410627	995793	6329143	3562555
15km	50%	20000	2	208	4474644	679724	3738126	2240568
15km	50%	20000	2	257	5272424	796610	4417236	2628025
15km	50%	20000	2	227	5488075	886268	4537367	2723578
15km	50%	20000	2	281	6451462	1016873	5349505	3292942
15km	50%	20000	2	354	7279963	1103794	6086023	4156482
15km	50%	20000	2	276	6507448	955060	5471254	3228055
15km	50%	20000	2	351	7265667	980708	6202743	3904976
15km	50%	20000	2	432	6644995	920020	5652199	3414650
15km	50%	20000	2	317	8305522	1094427	7115267	3875845
15km	50%	20000	2	228	6648339	955733	5621603	2901336
15km	50%	20000	2	304	7594297	1097560	6408882	3840225
15km	50%	20000	2	290	6824965	1014521	5736213	3253727
15km	50%	20000	2	282	5087763	782951	4257468	2466694
15km	50%	20000	2	348	9014703	1225506	7682361	4192436
15km	50%	20000	2	310	7468480	1111554	6243472	3730024
15km	50%	20000	2	315	7881564	1163244	6622359	3934096
15km	50%	20000	2	281	5972131	889219	5026394	2985425
15km	50%	20000	2	306	6486747	1018661	5380086	3269657
15km	50%	20000	2	239	5833237	865228	4894717	2944193
15km	50%	20000	2	374	6228849	901044	5215213	3703191
15km	50%	20000	2	295	8255828	1143227	7004594	3958979
15km	50%	20000	2	346	8270185	1019441	7165633	3734519
15km	50%	20000	2	317	7406344	1017360	6293977	3741968
15km	50%	20000	2	250	6781281	1046960	5656880	3393363
15km	50%	20000	2	341	7458820	1045391	6310784	3871381
15km	50%	20000	2	210	5919848	929025	4919968	3024585
15km	50%	20000	2	306	7561777	1008139	6471154	3656076
15km	50%	20000	2	298	8098474	1090794	6894858	3740146
15km	50%	20000	2	316	5634337	948440	4620361	2707741
15km	50%	20000	2	255	7869485	1146842	6614369	3671153
15km	50%	20000	2	291	6804685	1006403	5729204	3968746
15km	50%	20000	2	190	6271873	1009776	5189379	2734177
15km	50%	20000	2	323	6693605	893110	5724161	3252204
15km	50%	20000	2	359	6536545	909666	5564719	3216163
15km	50%	20000	2	273	5952766	907855	4958458	2729325
15km	50%	20000	2	302	5757484	878689	4820772	3145648
15km	50%	20000	2	276	7626321	1080827	6460747	3799913
15km	50%	20000	2	287	5913837	912723	4919735	3163801
15km	50%	20000	2	241	5710407	846066	4797678	2742429
15km	50%	20000	2	280	7066195	910451	6087113	3183692
15km	50%	20000	2	259	6005216	875382	5064884	2993035
15km	50%	20000	2	320	7606095	1067670	6438908	3868625
15km	50%	20000	2	305	6868301	1072782	5690286	3660200
15km	50%	20000	2	251	4799746	684788	4058806	2331579
15km	50%	20000	2	255	6817263	1022090	5714027	3698760
15km	50%	20000	2	267	6068986	940931	5058673	3234680
15km	50%	20000	2	288	7505240	1083009	6313315	3899140
15km	50%	20000	2	279	5821062	973362	4736760	3275246
15km	50%	20000	2	386	6023691	864748	5091198	3277693
15km	50%	20000	2	204	6616605	1054086	5453936	2933439
15km	50%	20000	2	198	5433937	868330	4503269	2757459
15km	50%	20000	2	224	6049111	923110	5066783	3164971
15km	50%	20000	2	315	9084501	1318812	7643221	4304573
15km	50%	20000	2	392	8035256	1026391	6912286	3853761
15km	50%	20000	2	243	6875269	1092347	5713791	3527913
15km	50%	20000	2	251	7269294	1014941	6170056	3398180
15km	50%	20000	2	340	8420357	1206403	7117422	4400987
15km	50%	20000	2	453	8381756	1066701	7197811	4014877
15km	50%	20000	2	276	7084259	1059994	5917288	3628368
15km	50%	20000	2	309	6805998	988405	5711590	3134452
15km	50%	20000	2	180	6075377	924963	5027763	2582901
15km	50%	20000	2	264	4771488	718165	3995204	2495354
15km	50%	20000	2	305	7857464	1128208	6603029	3948635
15km	50%	20000	2	276	7900581	1219030	6572997	3972455
15km	50%	20000	2	282	6620539	1006958	5539413	3547225
15km	50%	20000	2	265	7306837	1085184	6069528	3840005
15km	50%	20000	2	321	7855705	1078605	6714047	3558589
15km	50%	20000	2	301	4438272	658460	3718071	2561387
15km	50%	20000	2	317	7199996	1064534	6040948	3758804
15km	50%	20000	2	307	7453666	1054843	6340696	3597970
15km	50%	20000	2	213	5177062	815213	4282695	2612445
15km	50%	20000	2	339	7616002	992645	6535550	3631519
15km	50%	20000	2	372	8294964	1158518	7038288	3481348
15km	50%	20000	2	183	5722407	947537	4718920	2621886
15km	50%	20000	2	342	6755230	901816	5784137	3298222
15km	50%	20000	2	275	6391306	924586	5404504	3201421
15km	50%	20000	2	326	5696587	900154	4687985	3646386
15km	50%	20000	2	277	5112750	757084	4311053	2732832
15km	50%	20000	2	248	5920418	919528	4900920	2858709
15km	50%	20000	2	269	7758178	1052816	6626769	3517682
15km	50%	20000	2	221	6342367	991625	5270814	2701268
15km	50%	20000	2	316	7919765	1174105	6653385	3997685
15km	50%	20000	2	352	7214430	1059313	6079221	3608498
15km	50%	20000	2	287	7042128	991515	5974449	3688166
15km	50%	20000	2	517	8410163	1160181	7143832	4068990
15km	50%	20000	2	313	6740159	991611	5671435	3433147
15km	50%	20000	2	292	5925036	889207	4962551	3648421
15km	50%	20000	2	287	5272253	775669	4416851	2728387
15km	50%	20000	2	338	7361954	1135578	6115353	3814667
15km	50%	20000	2	246	5345150	837121	4445151	2885768
15km	50%	20000	2	242	5522355	839546	4619907	3030747
15km	50%	20000	2	305	8412498	1137038	7182995	4321101
15km	50%	20000	2	282	7224510	1066891	6078780	3886638
15km	50%	20000	2	215	5808840	932131	4810854	2976412
15km	50%	20000	2	257	7138463	1002847	6048879	3741119
15km	50%	20000	2	246	5754323	886322	4793884	2833682
15km	50%	20000	2	242	5780578	918482	4789800	3076443
15km	50%	20000	2	289	6385635	930296	5381092	3124579
15km	50%	20000	2	305	7168048	1048165	6041859	3694491
15km	50%	20000	2	254	7057365	1016402	5948725	3274839
15km	50%	20000	2	301	7496205	1110352	6300534	3681311
15km	50%	20000	2	274	6329890	1003379	5264888	3518382
15km	50%	20000	2	246	5487670	816668	4594397	2493075
15km	50%	20000	2	345	8222738	1093436	7035241	3787965
15km	50%	20000	2	295	7552025	1012836	6478922	3756561
15km	50%	20000	2	392	7734674	1077600	6571008	3785078
15km	50%	20000	2	262	5878833	943630	4845397	3549810
15km	50%	20000	2	326	6438772	877305	5497316	3047752
15km	50%	20000	2	270	7374719	963639	6303186	3722392
15km	50%	20000	2	221	5820545	888298	4852612	2687188
15km	50%	20000	2	290	7038954	967019	6001615	3189888
15km	50%	20000	2	235	6691276	1074657	5525002	3194580
15km	50%	20000	2	296	6824274	1029117	5700122	3263308
15km	50%	20000	2	216	6893048	997617	5827054	3119504
15km	50%	20000	2	307	6690351	898361	5696159	3357245
15km	50%	20000	2	273	5301107	772149	4469628	2520921
15km	50%	20000	2	251	6211884	1017005	5085104	3292049
15km	50%	20000	2	331	8231508	1129789	7002258	3870067
15km	50%	20000	2	315	9467798	1395004	7955715	4589925
15km	50%	20000	2	217	5798361	855181	4882675	3091711
15km	50%	20000	2	467	7256916	983480	6170283	3821622
15km	50%	20000	2	284	7666996	1186063	6380098	4134074
15km	50%	20000	2	371	6356197	944542	5301105	3165255
15km	50%	20000	2	254	6334872	917592	5350172	3295120
15km	50%	20000	2	224	6372488	985019	5294335	3235396
15km	50%	20000	2	237	7207553	1004669	6118959	3415052
15km	50%	20000	2	244	6223333	914568	5232724	3543962
15km	50%	20000	2	276	7844407	1123783	6617471	3996790
15km	50%	20000	2	343	6571176	946509	5520136	3020168
15km	50%	20000	2	306	5125535	822811	4238683	2642828
15km	50%	20000	2	346	7164132	908526	6170511	3466925
15km	50%	20000	2	310	6240373	990924	5155773	2970855
15km	50%	20000	2	228	7389225	1001626	6302325	3297964
15km	50%	20000	2	268	6198625	913514	5205807	3281558
15km	50%	20000	2	314	7112600	1039813	5985328	3625419
15km	50%	20000	2	310	7597101	1034712	6486214	3228720
15km	50%	20000	2	265	5420694	850526	4508339	2879036
15km	50%	20000	2	213	5250583	819693	4354321	2830488
15km	50%	20000	2	295	4874577	750232	4076160	2363756
15km	50%	20000	2	233	7861943	1219520	6561648	3375388
15km	50%	20000	2	303	6270942	779362	5409055	3195890
15km	50%	20000	2	224	5652869	893997	4673154	3006610
15km	50%	20000	2	285	7144877	1040594	6034925	3717456
15km	50%	20000	2	321	6946191	1081059	5779483	4107416
15km	50%	20000	2	340	6381709	916329	5394917	2948365
15km	50%	20000	2	509	6960408	943622	5964203	3763450
15km	50%	20000	2	374	8090238	1069281	6907393	4036365
15km	50%	20000	2	457	8151510	1090975	6933206	3980700
15km	50%	20000	2	258	6803929	1046943	5649703	3255846
15km	50%	20000	2	321	5870686	922690	4879666	2983060
15km	50%	20000	2	352	8570415	1175532	7259076	4128665
15km	50%	20000	2	242	5913487	898108	4942663	3104306
15km	50%	20000	2	261	8020430	1117091	6807659	3600635
15km	50%	20000	2	299	6232753	879586	5274798	3456273
15km	50%	20000	2	347	8142049	1028114	7030777	3920359
15km	50%	20000	2	293	7787179	1073276	6617980	3623963
15km	50%	20000	2	285	6389256	987129	5289253	3179543
15km	50%	20000	2	304	6798397	1029303	5683896	3476910
15km	50%	20000	2	311	7153370	1036669	6028597	3261576
15km	50%	20000	2	378	6943269	966677	5887965	3579267
15km	50%	20000	2	209	7632782	1066720	6500107	3012020
15km	50%	20000	2	311	8304449	1141985	7042788	3840444
15km	50%	20000	2	249	5657350	904348	4667833	2916166
15km	50%	20000	2	268	7692753	1020055	6574682	3322735
15km	50%	20000	2	333	7233746	1169296	5978701	4150841
15km	50%	20000	2	294	6338035	1052532	5225733	3152599
15km	50%	20000	2	369	6648331	905105	5664283	3343567
15km	50%	20000	2	310	7488634	1074683	6316686	3763999
15km	50%	20000	2	374	6759928	952668	5728445	3697565
15km	50%	20000	2	268	5530888	877796	4577483	2713125
15km	50%	20000	2	261	5804153	885014	4820743	3009835
15km	50%	20000	2	296	7441121	1055296	6301282	3597151
15km	50%	20000	2	269	6178142	959510	5152993	3117237
15km	50%	20000	2	392	7732174	1033606	6612585	3646175
15km	50%	20000	2	339	8834481	1292585	7377212	4350211
15km	50%	20000	2	264	5199836	833842	4289928	2777984
15km	50%	20000	2	314	7299111	1095446	6113316	3862737
15km	50%	20000	2	346	8547319	1157659	7305758	4198093
15km	50%	20000	2	286	6267624	910944	5284412	3040284
15km	50%	20000	2	281	5403280	816203	4504798	2798240
15km	50%	20000	2	286	6281376	918077	5294513	2900923
15km	50%	20000	2	273	5866962	925564	4841986	2830471
15km	50%	20000	2	281	6637661	1136894	5416721	3727353
15km	50%	20000	2	270	8034238	1094379	6819886	3918587
15km	50%	20000	2	343	7649078	1047645	6495543	3759793
15km	50%	20000	2	251	6756818	959333	5689731	3425472
15km	50%	20000	2	369	7465319	1021590	6386112	3550158
15km	50%	20000	2	234	5704518	888988	4726874	3035719
15km	50%	20000	2	251	5669641	885594	4706158	3134668
15km	50%	20000	2	375	6823880	975590	5783302	3702595
15km	50%	20000	2	272	6220303	932787	5224149	3130019
15km	50%	20000	2	267	6742887	1047516	5574588	3513537
15km	50%	20000	2	358	6245904	978706	5182292	3151468
15km	50%	20000	2	263	5419963	824563	4537590	3063001
15km	50%	20000	2	364	7298824	1026703	6181388	3673382
15km	50%	20000	2	245	6356921	1012248	5268483	3179763
15km	50%	20000	2	251	5882264	916119	4908806	3327251
15km	50%	20000	2	258	4759172	774415	3933830	2475262
15km	50%	20000	2	343	8795322	1220798	7438944	4150860
15km	50%	20000	2	266	6658678	970146	5617760	3533176
15km	50%	20000	2	351	7246890	1003415	6132561	3789482
15km	50%	20000	2	411	7078764	974803	6034025	3122992
15km	50%	20000	2	375	7241564	1021469	6136741	3685052
15km	50%	20000	2	275	6298403	888734	5331981	3149931
15km	50%	20000	2	353	7917313	1104164	6702506	3921400
15km	50%	20000	2	227	6644443	977727	5595195	3160046
15km	50%	20000	2	263	6150910	942856	5119523	3594095
15km	50%	20000	2	290	6429135	968652	5393094	3028747
15km	50%	20000	2	215	6671395	1080958	5509267	3101766
15km	50%	20000	2	300	7314262	1021169	6226181	3818466
15km	50%	20000	2	283	5663126	855464	4756883	2731350
15km	50%	20000	2	525	8035757	1174669	6775559	4222089
15km	50%	20000	2	297	6747065	968148	5663422	3641636
15km	50%	20000	2	275	7012434	934525	5990475	3602198
15km	50%	20000	2	307	5283180	832473	4395159	3074163
15km	50%	20000	2	315	6328993	935183	5320549	3074153
15km	50%	20000	2	233	5846326	868483	4878125	2747139
15km	50%	20000	2	364	7616194	1087684	6429440	3957902
15km	50%	20000	2	282	7831807	1090816	6650199	3364434
15km	50%	20000	2	313	7827633	1091913	6665195	3731303
15km	50%	20000	2	311	7896851	1039133	6786607	4230834
15km	50%	20000	2	414	7795689	988563	6709248	3383677
15km	50%	20000	2	346	8448022	1140456	7247362	3958104
15km	50%	20000	2	347	7257469	1016709	6176800	3936749
15km	50%	20000	2	269	7068551	957353	6037755	3387461
15km	50%	20000	2	263	6846161	1019100	5748595	3066518
15km	50%	20000	2	435	9491653	1266086	8138053	4511161
15km	50%	20000	2	322	8268181	1090175	7046509	4072981
15km	50%	20000	2	199	4916953	764544	4087550	2296584
15km	50%	20000	2	356	7092762	1038355	5936937	3306072
15km	50%	20000	2	253	5714708	919972	4666193	3192028
15km	50%	20000	2	262	5588730	846391	4692338	2597871
15km	50%	20000	2	239	6066635	903184	5099669	3248723
15km	50%	20000	2	304	6675716	902375	5695597	3401634
15km	50%	20000	2	346	7732694	1117552	6537277	3532962
15km	50%	20000	2	293	6659621	1065154	5505646	3337186
15km	50%	20000	2	343	7072561	1053233	5878131	3686273
15km	50%	20000	2	336	8760419	1244566	7376901	4090987
15km	50%	20000	2	297	7301828	991314	6252264	3908629
15km	50%	20000	2	227	5732998	896429	4756975	2938643
15km	50%	20000	2	222	5379714	831391	4488976	2913211
15km	50%	20000	2	278	6330192	996565	5269397	2708343
15km	50%	20000	2	315	7377763	1041946	6276160	4340491
15km	50%	20000	2	356	7621914	921623	6587992	3323252
15km	50%	20000	2	248	5833941	921754	4840493	2937856
15km	50%	20000	2	370	7242230	919955	6238283	3469070
15km	50%	20000	2	245	5778406	905181	4769795	2835398
15km	50%	20000	2	256	6189123	908732	5197450	2926758
15km	50%	20000	2	230	5726240	854151	4801815	2726406
15km	50%	20000	2	272	5550540	858517	4613262	2596245
15km	50%	20000	2	296	6462377	1062565	5319543	3366941
15km	50%	20000	2	277	7557666	1118116	6285329	3997181
15km	50%	20000	2	364	7911622	1104675	6727203	3850963
15km	50%	20000	2	244	6085208	985982	5012867	3289436
15km	50%	20000	2	273	7278141	976941	6200907	3392471
15km	50%	20000	2	222	5426328	886088	4466711	2690540
15km	50%	20000	2	258	8267428	1153033	7015708	3730584
15km	50%	20000	2	281	7351914	998820	6269673	3338717
15km	50%	20000	2	316	7502138	1018892	6380632	3992508
15km	50%	20000	2	313	6582012	998814	5501170	3453148
15km	50%	20000	2	262	6608842	952182	5546819	3509578
15km	50%	20000	2	247	7599543	1023016	6486894	3443284
15km	50%	20000	2	295	5942983	962364	4918331	3224576
15km	50%	20000	2	301	6495717	1017310	5373806	3652725
15km	50%	20000	2	246	7397811	1123064	6178442	2911107
15km	50%	20000	2	341	10059236	1344625	8570243	4221450
15km	50%	20000	2	210	6122402	912880	5152979	3030965
15km	50%	20000	2	327	7829834	1071247	6653206	3791617
15km	50%	20000	2	327	7660993	1047137	6522494	3776569
15km	50%	20000	2	340	6180350	1017426	5080846	2975239
15km	50%	20000	2	271	4520702	723049	3743789	3012409
15km	50%	20000	2	273	5867532	974923	4820603	3389278
15km	50%	20000	2	281	7953494	1108856	6753062	3539433
15km	50%	20000	2	376	7316411	1127344	6102024	3938932
15km	50%	20000	2	248	6246090	867977	5309247	3002545
15km	50%	20000	2	245	5140368	819015	4262636	2672204
15km	50%	20000	2	242	7792970	1146692	6530863	3505527
15km	50%	20000	2	276	7662756	1124176	6462198	3695798
15km	50%	20000	2	287	5819451	931118	4798230	3532226
15km	50%	20000	2	233	6954154	1057817	5805332	3376908
15km	50%	20000	2	246	6168679	952693	5154873	3145384
15km	50%	20000	2	374	8896905	1278734	7515551	4105022
15km	50%	20000	2	267	7150696	971469	6120574	3494647
15km	50%	20000	2	217	6386292	1028391	5276509	3135919
15km	50%	20000	2	279	5438305	842505	4530394	2832242
15km	50%	20000	2	246	5623889	917297	4635189	3241874
15km	50%	20000	2	314	5658462	915940	4665792	2864800
15km	50%	20000	2	242	7258212	1048507	6130475	3510974
15km	50%	20000	2	295	7699971	1025602	6592070	3498505
15km	50%	20000	2	211	5231036	866431	4308582	3037161
15km	50%	20000	2	355	6914582	952709	5862377	3862817
15km	50%	20000	2	440	6803469	1014193	5692705	3794900
15km	50%	20000	2	297	5735757	861451	4819108	3183710
15km	50%	20000	2	348	5950730	952437	4928265	3143718
15km	50%	20000	2	404	7194097	989678	6140584	3327621
15km	50%	20000	2	306	8954788	1265697	7561853	4003532
15km	50%	20000	2	257	7235033	998478	6154572	3192212
15km	50%	20000	2	276	5680457	880807	4741731	3263449
15km	50%	20000	2	302	6330680	1038544	5206894	3774571
15km	50%	20000	2	276	6828311	1011878	5673043	3420358
15km	50%	20000	2	256	5292098	821985	4378062	2714692
15km	50%	20000	2	310	5732729	858689	4820476	2957166
15km	50%	20000	2	301	6862624	940836	5855736	3313784
15km	50%	20000	2	302	6229310	880454	5289532	3615806
15km	50%	20000	2	310	5871716	863778	4915825	3172836
15km	50%	20000	2	284	6156475	930980	5162279	3421938
15km	50%	20000	2	310	7876175	1108507	6652438	3807994
15km	50%	20000	2	266	6243503	968968	5230877	3310854
15km	50%	20000	2	223	5198743	784556	4350586	2975732
15km	50%	20000	2	314	7082675	948984	6029216	3378360
15km	50%	20000	2	280	5957722	886188	5007814	3096382
15km	50%	20000	2	285	8080908	1137267	6845972	4011948
15km	50%	20000	2	315	5852971	841960	4935757	3224986
15km	50%	20000	2	284	8300138	1192669	7000355	4004343
15km	50%	20000	2	283	8254076	1101557	7061610	3427662
15km	50%	20000	2	200	6083089	963308	5011823	2882426
15km	50%	20000	2	202	5109208	781445	4270707	2640565
15km	50%	20000	2	266	6471256	1022919	5315566	3132566
15km	50%	20000	2	235	6599035	962379	5542037	3007604
15km	50%	20000	2	220	5565860	828553	4674338	2667537
15km	50%	20000	2	269	6912454	1041672	5805898	3272349
15km	50%	20000	2	265	6341807	1008628	5252295	3312335
15km	50%	20000	2	301	7046044	979726	5988098	3502794
15km	50%	20000	2	350	5559044	849389	4662802	2503567
15km	50%	20000	2	293	5205957	786676	4377031	2688828
15km	50%	20000	2	343	6927662	960929	5855534	3589222
15km	50%	20000	2	273	7715891	1056351	6590151	3485212
15km	50%	20000	2	295	5626240	863213	4710247	2943587
15km	50%	20000	2	259	6213230	1008934	5111662	3426869
15km	50%	20000	2	339	6318497	895584	5351648	3892123
15km	50%	20000	2	247	7248963	1104688	6037917	3576221
15km	50%	20000	2	220	6411225	934339	5376022	2987042
15km	50%	20000	2	375	8715604	1158922	7432557	3600272
15km	50%	20000	2	291	9905051	1351038	8453015	4079908
15km	50%	20000	2	269	7910417	1090220	6738601	3387139
15km	50%	20000	2	225	5654206	914197	4669440	2864247
15km	50%	20000	2	313	5946174	935146	4935535	2798681
15km	50%	20000	2	302	6265904	945329	5246090	3463295
15km	50%	20000	2	324	7710240	1128186	6479618	3914562
15km	50%	20000	2	313	5591294	883963	4648697	3643299
15km	50%	20000	2	229	5846880	855745	4912050	2941227
15km	50%	20000	2	234	4595263	720561	3832959	2387488
15km	50%	20000	2	477	7729143	1162755	6483383	3752048
15km	50%	20000	2	278	8558382	1229834	7226913	3882515
15km	50%	20000	2	314	7521316	1061379	6357796	3865152
15km	50%	20000	2	291	6208811	916077	5211298	3571683
15km	50%	20000	2	235	6020806	899431	5030350	3164819
15km	50%	20000	2	289	8142862	1158368	6824520	3955953
15km	50%	20000	2	245	7281148	1015500	6185212	3093979
15km	50%	20000	2	352	6772518	1035548	5658711	3400891
15km	50%	20000	2	336	7704788	1161987	6391607	3998746
15km	50%	20000	2	255	6282440	1066614	5139631	3296795
15km	50%	20000	2	379	6962480	936725	5940319	3328609
15km	50%	20000	2	339	7025837	1001061	5958219	3618646
15km	50%	20000	2	321	6127587	946305	5125906	2881780
15km	50%	20000	2	375	5186684	823064	4307079	3312813
15km	50%	20000	2	310	5505145	880688	4566752	2927503
15km	50%	20000	2	357	6646724	980616	5591938	3382483
15km	50%	20000	2	249	6547940	1008206	5452360	3389730
15km	50%	20000	2	258	5134231	800218	4257384	2837709
15km	50%	20000	2	245	7319362	1052263	6173934	3376309
15km	50%	20000	2	303	7884265	1190348	6554442	3875624
15km	50%	20000	2	275	4897285	778796	4063725	2872062
15km	50%	20000	2	370	6756767	968739	5713559	3355411
15km	50%	20000	2	311	8295249	1188497	6990231	3982120
15km	50%	20000	2	261	5558752	844393	4597332	2755549
15km	50%	20000	2	434	4952478	757783	4117812	2982504
15km	50%	20000	2	302	7986241	1081924	6827663	3706051
15km	50%	20000	2	373	8233178	1079960	7081595	3929486
15km	50%	20000	2	310	5845324	820795	4960198	2939652
15km	50%	20000	2	258	6251100	899972	5261100	3194319
15km	50%	20000	2	252	4966055	767008	4132285	2558889
15km	50%	20000	2	198	5639149	844168	4740162	2617564
15km	50%	20000	2	405	5611421	841797	4696926	2929130
15km	50%	20000	2	247	5854975	893488	4890937	3223449
15km	50%	20000	2	208	5864398	951712	4841074	3003312
15km	50%	20000	2	241	6322719	832958	5416538	2751668
15km	50%	20000	2	274	6523039	955549	5497214	3183692
15km	50%	20000	2	242	7994299	1123304	6791639	3500047
15km	50%	20000	2	235	6618074	937965	5541092	2824466
15km	50%	20000	2	232	5612482	868942	4663716	2734986
15km	50%	20000	2	257	5811399	835641	4908659	2943857
15km	50%	20000	2	256	7353490	1045543	6228231	3561821
15km	50%	20000	2	388	7337450	969617	6269975	3663872
15km	50%	20000	2	284	5085319	738993	4280995	2606275
15km	50%	20000	2	373	8417410	1222497	7062212	4197201
15km	50%	20000	2	260	5945327	881766	4968093	2888738
15km	50%	20000	2	296	7842639	1097017	6678715	3260221
15km	50%	20000	2	231	5029603	744587	4231883	2470742
15km	50%	20000	2	253	6598444	1013858	5502227	3275905
15km	50%	20000	2	266	7333816	1025607	6222836	3555996
15km	50%	20000	2	289	6159511	995882	5098880	3228609
15km	50%	20000	2	317	6996557	936586	5990978	3496407
15km	50%	20000	2	256	8643880	1241895	7282262	3719778
15km	50%	20000	2	323	7516239	1013097	6443404	3302174
15km	50%	20000	2	365	7123152	1002232	6059041	4009717
15km	50%	20000	2	247	5507220	845633	4547088	2609829
15km	50%	20000	2	321	6779083	963010	5730714	3440555
15km	50%	20000	2	274	7870857	1108027	6649668	3831790
15km	50%	20000	2	323	8266208	1219371	6904840	4226975
15km	50%	20000	2	467	8073234	1065707	6916552	4097338
15km	50%	20000	2	240	5138350	776330	4269909	2591465
15km	50%	20000	2	401	7843806	1028624	6687639	3808198
15km	50%	20000	2	264	6908022	1041109	5695905	3426048
15km	50%	20000	2	272	8453708	1135608	7228862	3520701
15km	50%	20000	2	283	7028800	926552	6028581	3436223
15km	50%	20000	2	335	7598429	1010771	6487223	3642594
15km	50%	20000	2	264	5231082	850190	4316444	2855358
15km	50%	20000	2	341	7439273	1076053	6257192	4129374
15km	50%	20000	2	269	7678486	1037694	6532830	3361937
15km	50%	20000	2	244	6731303	1095907	5506458	3151627
15km	50%	20000	2	257	6803991	920720	5809591	3733410
15km	50%	20000	2	273	7190868	1044930	6071389	3436585
15km	50%	20000	2	326	7338363	951049	6280807	3412867
15km	50%	20000	2	311	5978657	889238	5010594	2672493
15km	50%	20000	2	297	7633761	988620	6583040	3281691
15km	50%	20000	2	334	7957989	1111596	6716103	3871795
15km	50%	20000	2	275	6574261	986573	5489881	2853985
15km	50%	20000	2	233	6323536	919832	5333450	3212398
15km	50%	20000	2	238	9745483	1359208	8254039	3440295
15km	50%	20000	2	349	8056615	1073321	6901200	3546357
15km	50%	20000	2	275	8749548	1194215	7473385	4001233
15km	50%	20000	2	308	6492544	914013	5515314	2995118
15km	50%	20000	2	199	5837908	910025	4824161	2530362
15km	50%	20000	2	243	5909942	916485	4927519	2885335
15km	50%	20000	2	329	5580072	889171	4600866	3023765
15km	50%	20000	2	262	5763307	891124	4821634	2561149
15km	50%	20000	2	312	5989482	790325	5139618	3035078
15km	50%	20000	2	288	5919488	847499	5003807	2831830
15km	50%	20000	2	347	6955529	1008199	5860958	3399535
15km	50%	20000	2	328	6276145	965687	5176633	3472936
15km	50%	20000	2	330	6900932	1077385	5737953	3615480
15km	50%	20000	2	310	8599548	1248451	7237133	3986459
15km	50%	20000	2	290	6333632	953960	5328207	3468493
15km	50%	20000	2	291	6660554	957816	5619418	3502681
15km	50%	20000	2	283	4886076	779826	4053193	2639097
15km	50%	20000	2	271	6343758	922004	5329262	3532523
15km	50%	20000	2	259	6286671	964856	5244759	3323878
15km	50%	20000	2	296	7670598	1042947	6526004	3894462
15km	50%	20000	2	336	8049331	1105331	6860073	3700013
15km	50%	20000	2	382	6584696	888971	5631560	3552289
15km	50%	20000	2	299	6696737	916660	5710803	3315919
15km	50%	20000	2	307	7987663	1071102	6845703	3739662
15km	50%	20000	2	307	7147302	1124540	5921899	3929417
15km	50%	20000	2	282	8572678	1164298	7282684	4110012
15km	50%	20000	2	270	9336396	1354873	7846556	3913499
15km	50%	20000	2	277	8480162	1239413	7139004	3989973
15km	50%	20000	2	311	6909065	1056995	5747798	3573906
15km	50%	20000	2	349	7693198	994084	6639748	3832168
15km	50%	20000	2	205	5531278	826034	4652719	2779724
15km	50%	20000	2	249	7569148	1017165	6454481	3066081
15km	50%	20000	2	287	6153440	917601	5166429	3108909
15km	50%	20000	2	368	7620116	1022520	6529830	3367717
15km	50%	20000	2	244	6487199	970813	5445647	3064897
15km	50%	20000	2	343	8770424	1296388	7405541	4460004
15km	50%	20000	2	244	6775708	1043776	5650231	2920254
15km	50%	20000	2	303	6636519	1027453	5522155	3069879
15km	50%	20000	2	187	5206640	795727	4350823	2566619
15km	50%	20000	2	269	6181823	1020129	5097612	3034518
15km	50%	20000	2	309	6269210	952875	5236448	2973011
15km	50%	20000	2	382	7356903	964379	6333250	3425097
15km	50%	20000	2	351	5604951	882263	4631354	3324507
15km	50%	20000	2	289	5275508	797141	4419058	2860517
15km	50%	20000	2	254	6670016	982690	5604733	3281221
15km	50%	20000	2	219	5434891	806878	4578763	2266785
15km	50%	20000	2	274	7330502	999943	6240943	3378044
15km	50%	20000	2	220	5990989	930174	4977307	2857013
15km	50%	20000	2	239	6071096	916500	5078686	2837381
15km	50%	20000	2	254	5600296	889541	4653091	2974945
15km	50%	20000	2	252	6970349	977943	5912640	3048959
15km	50%	20000	2	310	7734908	1086336	6570255	3706797
15km	50%	20000	2	286	5125906	798023	4259628	2505443
15km	50%	20000	2	295	6975688	1074416	5814128	3477110
15km	50%	20000	2	307	6822456	961933	5796443	3262725
15km	50%	20000	2	290	8776417	1239287	7451273	4177158
15km	50%	20000	2	299	6067475	906255	5062516	3162623
15km	50%	20000	2	321	7476993	943568	6447386	3551726
15km	50%	20000	2	274	5951132	901141	4971993	2997511
15km	50%	20000	2	278	6212616	1025204	5102714	3411189
15km	50%	20000	2	395	6439268	898074	5476148	3184227
15km	50%	20000	2	252	5336755	835764	4436023	2830531
15km	50%	20000	2	292	5962081	891924	4983802	2728088
15km	50%	20000	2	229	5702581	923566	4699099	2969794
15km	50%	20000	2	249	6211187	914624	5230051	3388475
15km	50%	20000	2	311	6323542	906875	5347170	3210775
15km	50%	20000	2	288	7032807	1103328	5804647	3574186
15km	50%	20000	2	359	6763562	948544	5753880	3605740
15km	50%	20000	2	257	5326733	842084	4399236	2681318
15km	50%	20000	2	288	7163581	1075341	5985454	3113242
15km	50%	20000	2	299	7539058	1090965	6353471	3861405
15km	50%	20000	2	262	6603164	1073029	5424882	3293232
15km	50%	20000	2	330	6846403	1089136	5647464	3329182
15km	50%	20000	2	357	7803426	1112821	6584623	3854127
15km	50%	20000	2	271	6159709	984157	5091595	3169411
15km	50%	20000	2	328	7620057	1017951	6527598	3690069
15km	50%	20000	2	377	8409608	1164509	7131926	3852451
15km	50%	20000	2	321	7050573	968440	5998858	3419510
15km	50%	20000	2	286	7637761	1162660	6379498	3908811
15km	50%	20000	2	260	6673804	943414	5676645	3407942
15km	50%	20000	2	263	7010362	937405	6015850	3303509
15km	50%	20000	2	309	7324460	1046964	6203059	4170420
15km	50%	20000	2	326	7133772	934447	6137100	3907459
15km	50%	20000	2	332	5639928	883053	4680023	3091711
15km	50%	20000	2	320	4744841	728595	3961307	2556370
15km	50%	20000	2	384	7845695	1082170	6647511	3908667
15km	50%	20000	2	268	5992129	934358	5002683	3219268
15km	50%	20000	2	297	8077347	1121436	6875100	4075605
15km	50%	20000	2	233	5739526	888728	4780517	2935964
15km	50%	20000	2	246	5069720	786850	4214307	2575070
15km	50%	20000	2	318	7474437	1122831	6232922	3515552
15km	50%	20000	2	342	8337896	1170448	7042554	4048230
15km	50%	20000	2	409	7660324	1112364	6464145	3984271
15km	50%	20000	2	300	8228234	1134168	6998798	3960383
15km	50%	20000	2	322	7549362	1050140	6380579	3850054
15km	50%	20000	2	280	7023855	1065946	5849889	4082702
15km	50%	20000	2	268	6035549	840602	5139892	2839310
15km	50%	20000	2	291	6340635	1043318	5185168	3658843
15km	50%	20000	2	312	5932918	907684	4949028	2656257
15km	50%	20000	2	282	7737088	1102820	6507875	3689920
15km	50%	20000	2	286	7958300	1056603	6815413	3726382
15km	50%	20000	2	237	5887611	851574	4978455	2817294
15km	50%	20000	2	347	7452588	1015241	6357414	3512489
15km	50%	20000	2	312	7893047	1142938	6632309	3698264
15km	50%	20000	2	282	6315158	896815	5338873	2977028
15km	50%	20000	2	281	6144018	895614	5169220	3261528
15km	50%	20000	2	374	6164183	862874	5237863	3238235
15km	50%	20000	2	264	6291386	905584	5301660	3546293
15km	50%	20000	2	461	6552522	851020	5642210	2980978
15km	50%	20000	2	349	7634752	1024796	6498129	4047564
15km	50%	20000	2	286	7091653	1090635	5900157	3871375
15km	50%	20000	2	356	6552853	824613	5638923	3347704
15km	50%	20000	2	435	7841648	1109784	6649586	4239002
15km	50%	20000	2	270	7303152	1018821	6161046	3411362
15km	50%	20000	2	237	6244877	894319	5277531	2862538
15km	50%	20000	2	347	7688864	1058622	6536929	3663580
15km	50%	20000	2	305	6191829	943410	5172126	3367584
15km	50%	20000	2	277	5450754	835941	4549756	3218169
15km	50%	20000	2	379	7875168	1035553	6742035	3843211
15km	50%	20000	2	285	6800252	971386	5768918	3218059
15km	50%	20000	2	290	5317423	830231	4406485	2921254
15km	50%	20000	2	341	7048358	992494	5974370	3795985
15km	50%	20000	2	410	5641311	797486	4798425	3432032
15km	50%	20000	2	244	5844308	934654	4829595	2954965
15km	50%	20000	2	342	6111620	856663	5187746	3072935
15km	50%	20000	2	258	6145171	929213	5067868	3091666
15km	50%	20000	2	298	7708301	1072144	6535319	3668297
15km	50%	20000	2	231	6275948	1001955	5184786	3017976
15km	50%	20000	2	317	8210087	1091864	7010882	3745924
15km	50%	20000	2	231	6072967	1013599	4960581	3063062
15km	50%	20000	2	330	7565133	1126132	6356979	3762467
15km	50%	20000	2	390	5171026	780662	4337127	2546964
15km	50%	20000	2	260	6737757	1072467	5589306	3344550
15km	50%	20000	2	196	5611036	850474	4701498	2520389
15km	50%	20000	2	232	6342245	924388	5338174	2915758
15km	50%	20000	2	491	7515948	947136	6441744	3806662
15km	50%	20000	2	248	5252654	831929	4365165	3034944
15km	50%	20000	2	258	5938719	879585	4973634	2717145
15km	50%	20000	2	252	5909427	886448	4903559	2910168
15km	50%	20000	2	368	8022807	1053248	6891178	3689518
15km	50%	20000	2	391	8322578	1184430	7053524	4390092
15km	50%	20000	2	277	7913573	1046739	6770376	3851081
15km	50%	20000	2	352	8019413	1089272	6848502	4343975
15km	50%	20000	2	240	7288438	1081889	6140480	3477817
15km	50%	20000	2	277	6295158	956120	5275033	3277695
15km	50%	20000	2	280	6631538	1013535	5572746	3737985
15km	50%	20000	2	278	6064357	961658	5021427	3210162
15km	50%	20000	2	283	8304114	1238909	6954324	4120689
15km	50%	20000	2	256	5762829	904038	4795092	2806014
15km	50%	20000	2	316	8107622	1080548	6942833	4075080
15km	50%	20000	2	320	6296510	860702	5389261	3022978
15km	50%	20000	2	270	5654181	922575	4648679	3193824
15km	50%	20000	2	381	5309855	801573	4463528	2761005
15km	50%	20000	2	263	5483314	823274	4594538	3145908
15km	50%	20000	2	305	7520472	1009252	6387781	3842893
15km	50%	20000	2	292	7633525	1005641	6548521	3429706
15km	50%	20000	2	388	7610103	1035638	6471348	3815557
15km	50%	20000	2	264	5923020	900592	4972030	3061147
15km	50%	20000	2	319	6659803	990827	5575942	3173838
15km	50%	20000	2	264	6011840	843144	5079234	2994920
15km	50%	20000	2	225	6007065	886469	5047868	2760052
15km	50%	20000	2	437	5738652	865167	4799043	3508474
15km	50%	20000	2	238	6371275	966185	5324204	3326412
15km	50%	20000	2	209	5999890	885994	5047258	2788943
15km	50%	20000	2	453	5987536	938853	4986044	3504894
15km	50%	20000	2	289	4696893	710858	3938297	2413070
15km	50%	20000	2	209	4950354	779536	4109072	2512196
15km	50%	20000	2	343	7872655	1083054	6728551	3589700
15km	50%	20000	2	262	5321830	871558	4385425	2733677
15km	50%	20000	2	314	7190475	979763	6121187	3335390
15km	50%	20000	2	269	6619726	957687	5583526	3228109
15km	50%	20000	2	321	4969395	787051	4086984	2576791
15km	50%	20000	2	311	8450463	1123214	7214388	3927996
15km	50%	20000	2	193	5465051	880568	4532687	2768248
15km	50%	20000	2	262	6905025	1068873	5734674	3336937
15km	50%	20000	2	258	6624253	953692	5587227	3555425
15km	50%	20000	2	337	7527483	1025038	6443195	3357506
15km	50%	20000	2	213	5852068	899375	4872650	2522139
15km	50%	20000	2	229	6578048	993821	5502266	3312879
15km	50%	20000	2	336	6145960	944451	5116676	3313541
15km	50%	20000	2	233	6329531	887418	5381156	3113203
15km	50%	20000	2	312	7691367	998241	6575990	3430978
15km	50%	20000	2	339	5405200	858137	4471180	3001381
15km	50%	20000	2	307	6855054	987893	5738276	3735366
15km	50%	20000	2	320	6562432	968431	5518477	3557167
15km	50%	20000	2	326	7996198	1141058	6758869	3907871
15km	50%	20000	2	258	6308117	882303	5360700	3310921
15km	50%	20000	2	313	6816552	1113841	5609544	3749151
15km	50%	20000	2	316	8590815	1120940	7378367	4074875
15km	50%	20000	2	371	9939578	1368172	8458926	4674264
15km	50%	20000	2	245	7466240	1079267	6304208	3556004
15km	50%	20000	2	282	5338704	816744	4472692	3122836
15km	50%	20000	2	451	6282499	949355	5260607	3164400
15km	50%	20000	2	271	7865743	1113689	6640101	3489929
15km	50%	20000	2	185	7696075	1110649	6512688	2661203
15km	50%	20000	2	367	4898910	715731	4125066	2534183
15km	50%	20000	2	296	7649459	1108712	6438554	4311054
15km	50%	20000	2	237	6286306	946834	5245766	2909427
15km	50%	20000	2	281	7317792	961266	6265946	3374977
15km	50%	20000	2	407	7587835	1046272	6461252	3840790
15km	50%	20000	2	370	6472094	883754	5497771	3349729
15km	50%	20000	2	271	7766734	1013052	6679468	3477308
15km	50%	20000	2	364	6459680	914004	5460119	3365697
15km	50%	20000	2	294	6927817	1044448	5797143	3493006
15km	50%	20000	2	294	7190064	1187623	5826857	3573620
15km	50%	20000	2	271	5415322	826317	4546473	2975716
15km	50%	20000	2	311	8760778	1267681	7390716	4198088
15km	50%	20000	2	255	5892359	905149	4896525	3146555
15km	50%	20000	2	253	5822506	961172	4799055	2875455
15km	50%	20000	2	265	6610206	939525	5587461	3328767
15km	50%	20000	2	335	5734046	879792	4789181	3037622
15km	50%	20000	2	313	8042336	1222889	6719611	4019545
15km	50%	20000	2	367	7038696	876025	6095500	3221950
15km	50%	20000	2	329	7673969	1059777	6514121	4086994
15km	50%	20000	2	300	7392590	995531	6296550	3546735
15km	50%	20000	2	266	6780546	1008076	5710623	3538757
15km	50%	20000	2	322	5508051	894968	4535356	2862347
15km	50%	20000	2	321	7430293	1056178	6285062	3592028
15km	50%	20000	2	243	5337376	855618	4409826	2710032
15km	50%	20000	2	295	8430874	1229937	7083328	3995027
15km	50%	20000	2	273	6196130	915952	5192246	2686207
15km	50%	20000	2	317	8005335	1003918	6887406	3555706
15km	50%	20000	2	315	8761346	1238093	7418616	4503763
15km	50%	20000	2	329	7423341	1014706	6332754	3693922
15km	50%	20000	2	211	4932826	754310	4128418	2567459
15km	50%	20000	2	299	7571546	1141040	6309454	4123896
15km	50%	20000	2	253	7257921	1088442	6081076	3666166
15km	50%	20000	2	255	6247775	943559	5237390	3067221
15km	50%	20000	2	334	7955282	1057202	6789879	3678581
15km	50%	20000	2	250	6048161	923826	5052506	3292588
15km	50%	20000	2	403	7520478	1000326	6413896	3961280
15km	50%	20000	2	235	5599567	831602	4710716	2868423
15km	50%	20000	2	271	7507972	1028852	6400610	3483806
15km	50%	20000	2	241	5266245	763339	4416333	2521077
15km	50%	20000	2	300	7264221	1068848	6108785	3839735
15km	50%	20000	2	316	6027236	896482	5026651	2910608
15km	50%	20000	2	231	5993229	950298	4976715	3039861
15km	50%	20000	2	284	8566817	1130301	7350594	3809062
15km	50%	20000	2	358	6895317	1011739	5793478	3949342
15km	50%	20000	2	301	7154721	1057171	5928594	3380989
15km	50%	20000	2	246	6184782	1024663	5091825	3123714
15km	50%	20000	2	276	6660724	1056171	5515126	3547483
15km	50%	20000	2	317	8487627	1206556	7188321	4194635
15km	50%	20000	2	276	6621493	1022301	5525982	3480392
15km	50%	20000	2	278	6429301	983050	5376376	3128978
15km	50%	20000	2	246	5350627	861196	4438437	3048223
15km	50%	20000	2	307	5743653	902118	4757085	3492750
15km	50%	20000	2	224	6042865	951234	5016577	2879775
15km	50%	20000	2	239	6202563	959064	5161077	3179630
15km	50%	20000	2	360	8078158	1180828	6800923	3578087
15km	50%	20000	2	305	7738112	1155797	6441188	3948927
15km	50%	20000	2	353	8600287	1211797	7291987	4110904
15km	50%	20000	2	277	8170709	1140834	6937276	3942218
15km	50%	20000	2	294	7910882	1028969	6803490	3282476
15km	50%	20000	2	378	8973348	1290512	7583630	4235581
15km	50%	20000	2	290	4777773	750754	3965828	2542367
15km	50%	20000	2	249	5438466	862455	4516931	2996319
15km	50%	20000	2	276	5795419	867145	4857346	2842186
15km	50%	20000	2	218	5850609	881668	4891226	2606790
15km	50%	20000	2	242	6126381	953986	5111402	2991204
15km	50%	20000	2	329	8592028	1265324	7213620	4134511
15km	50%	20000	2	243	7495867	1057293	6356613	3242197
15km	50%	20000	2	269	7520822	1031530	6410985	3752065
15km	50%	20000	2	288	6562289	1017314	5484558	3624979
15km	50%	20000	2	289	5953994	941698	4926718	3810524
15km	50%	20000	2	415	6687459	904689	5711120	3286018
15km	50%	20000	2	219	5908858	878420	4934844	2817679
15km	50%	20000	2	342	7979442	1163010	6694810	4082711
15km	50%	20000	2	426	6815970	915347	5839649	3519140
15km	50%	20000	2	309	4536062	669063	3802429	2387853
15km	50%	20000	2	226	6457426	991247	5351866	3042904
15km	50%	20000	2	280	6721280	1022147	5597066	3453705
15km	50%	20000	2	271	7674926	1127202	6478752	3691998
15km	50%	20000	2	290	7725498	994872	6621415	3413293
15km	50%	20000	2	314	6757601	942399	5700482	3029183
15km	50%	20000	2	340	8666609	1249038	7303764	4142764
15km	50%	20000	2	360	6254032	1004672	5168413	3384095
15km	50%	20000	2	283	9424663	1362296	7921988	3901011
15km	50%	20000	2	233	4762573	715126	4000701	2565181
15km	50%	20000	2	281	7804583	1192351	6477967	3717983
15km	50%	20000	2	289	7056899	1008117	5967954	3621896
15km	50%	20000	2	340	7229059	952832	6164563	3528669
15km	50%	20000	2	266	5778594	903683	4764999	2983872
15km	50%	20000	2	285	6308908	971355	5249683	3237576
15km	50%	20000	2	206	6663311	1050738	5520918	2966525
15km	50%	20000	2	301	5697929	874258	4750492	2951073
15km	50%	20000	2	254	8169555	1166817	6888992	3680514
15km	50%	20000	2	390	6493627	1026642	5383472	3393720
15km	50%	20000	2	283	5881437	945492	4875282	3470656
15km	50%	20000	2	273	7249870	1034256	6138301	3307801
15km	50%	20000	2	211	6460019	1002397	5364574	2843939
15km	50%	20000	2	381	8114872	1168249	6863599	4061266
15km	50%	20000	2	238	8141279	1178127	6876672	3450620
15km	50%	20000	2	264	8051066	1111256	6877061	3689401
15km	50%	20000	2	305	8092255	1211370	6758497	4281169
15km	50%	20000	2	317	6809670	997492	5728633	3656649
15km	50%	20000	2	341	7665465	1048528	6556762	3643495
15km	50%	20000	2	339	6508802	988000	5421443	3254646
15km	50%	20000	2	299	7656704	1076420	6490226	3816139
15km	50%	20000	2	311	7756322	1042604	6629771	3757309
15km	50%	20000	2	260	5879457	926358	4872154	2725510
15km	50%	20000	2	330	6081952	992653	5027681	3305551
15km	50%	20000	2	343	6874976	1092110	5674735	3541560
15km	50%	20000	2	265	7011682	1045451	5884796	3619468
15km	50%	20000	2	275	5645534	858088	4711232	3000555
15km	50%	20000	2	279	5518459	817561	4640875	2539408
15km	50%	20000	2	278	6271900	925482	5289909	3101722
15km	50%	20000	2	241	5593678	870801	4643993	3329010
15km	50%	20000	2	324	6696741	1056306	5527559	3544910
15km	50%	20000	2	287	6931193	1021613	5814997	3316541
15km	50%	20000	2	251	6866391	1111107	5669827	3211406
15km	50%	20000	2	302	7473865	1115028	6259043	3750122
15km	50%	20000	2	266	7976202	1142418	6699295	3802334
15km	50%	20000	2	293	5284263	829166	4388999	3089767
15km	50%	20000	2	278	6423989	970266	5392276	2892631
15km	50%	20000	2	239	6344895	956537	5307252	3241735
15km	50%	20000	2	294	7428807	981067	6389561	3531661
15km	50%	20000	2	271	6427242	974085	5379989	3111446
15km	50%	20000	2	324	6574627	869112	5620697	3382770
15km	50%	20000	2	389	7429983	1020375	6337686	3240836
15km	50%	20000	2	255	7675861	1017231	6584297	3594642
15km	50%	20000	2	310	7525799	1062968	6398766	3937393
15km	50%	20000	2	235	6183669	927310	5187085	2839665
15km	50%	20000	2	319	8685747	1161643	7443098	3984996
15km	50%	20000	2	355	4939223	783721	4093353	3410563
15km	50%	20000	2	325	6078207	960096	5033289	3072270
15km	50%	20000	2	282	6698245	1034378	5567400	3171823
15km	50%	20000	2	351	8469561	1107158	7280639	3690277
15km	50%	20000	2	325	6582461	888724	5634212	3051861
15km	50%	20000	2	296	6596178	982555	5541125	3065609
15km	50%	20000	2	258	7142915	995901	6031952	3475755
15km	50%	20000	2	347	6173710	853470	5260054	3137754
15km	50%	20000	2	250	5994660	971959	4960768	2984211
15km	50%	20000	2	262	6290761	969598	5270383	3036151
15km	50%	20000	2	247	6431647	1026845	5313890	3029273
15km	50%	20000	2	361	6925158	1040338	5758507	3556734
15km	50%	20000	2	239	6200739	1002294	5096606	3464963
15km	50%	20000	2	282	5735564	794275	4878647	2628114
15km	50%	20000	2	297	7493408	1090172	6301512	4023626
15km	50%	20000	2	303	6829332	892046	5874618	3422418
15km	50%	20000	2	300	6250443	895934	5296852	3135466
15km	50%	20000	2	277	8187725	1188777	6879766	3948115
15km	50%	20000	2	220	7318821	1016648	6224058	3175491
15km	50%	20000	2	310	8102892	1124696	6872308	3915359
15km	50%	20000	2	261	5468239	860814	4502111	2639672
15km	50%	20000	2	272	5916511	890290	4920593	3121051
15km	50%	20000	2	410	7747443	1136717	6527141	3773314
15km	50%	20000	2	396	7954649	1191848	6620196	4195745
15km	50%	20000	2	280	8099751	1027713	6989937	3662753
15km	50%	20000	2	265	8072453	1127577	6863911	3805086
15km	50%	20000	2	271	6404844	934643	5395246	3257459
15km	50%	20000	2	466	5222536	841209	4317892	3424887
15km	50%	20000	2	352	8175035	1157725	6922286	3796836
15km	50%	20000	2	222	6763564	1038973	5570744	2917413
15km	50%	20000	2	289	7639206	1013438	6535812	3452634
15km	50%	20000	2	255	6216812	998855	5136516	3407158
15km	50%	20000	2	243	5263514	795222	4410885	2299586
15km	50%	20000	2	264	6120819	917956	5121539	2751920
15km	50%	20000	2	317	6889549	996716	5820798	3456568
15km	50%	20000	2	283	6892256	945531	5860515	3256999
15km	50%	20000	2	220	5086204	782545	4238828	2441236
15km	50%	20000	2	308	7356709	1061417	6184679	3534593
15km	50%	20000	2	335	7403025	1024293	6312634	3702257
15km	50%	20000	2	269	5879715	954558	4838698	2995990
15km	50%	20000	2	247	6772657	1011207	5676699	3464637
15km	50%	20000	2	294	6173263	888381	5186025	3031765
15km	50%	20000	2	255	5714268	857867	4764253	3081651
15km	50%	20000	2	215	5991547	914009	4986011	3043685
15km	50%	20000	2	273	8048499	1137333	6781334	3699152
15km	50%	20000	2	275	6117175	1046235	4986735	3420733
15km	50%	20000	2	339	7376684	995094	6297071	3795459
15km	50%	20000	2	316	6372832	868532	5390221	3199378
15km	50%	20000	2	239	6495530	1036002	5372198	3428752
15km	50%	20000	2	234	6538901	1027401	5425420	3073944
15km	50%	20000	2	292	7500985	992737	6440229	3472841
15km	50%	20000	2	271	6609255	892291	5619521	2945728
15km	50%	20000	2	372	8724115	1192380	7434133	4271982
15km	50%	20000	2	260	6504900	1012061	5408566	3245399
15km	50%	20000	2	255	6483135	996103	5405505	3148604
15km	50%	20000	2	223	6082072	920352	5099125	2950657
15km	50%	20000	2	285	5782392	896701	4817342	3036957
15km	50%	20000	2	350	8221375	1024919	7096752	3997474
15km	50%	20000	2	303	7474306	971502	6419195	3706021
15km	50%	20000	2	311	6800235	1051685	5663988	3654982
15km	50%	20000	2	294	6959331	991874	5889567	3446345
15km	50%	20000	2	297	7796482	1122916	6607098	3674136
15km	50%	20000	2	322	5732030	892360	4770223	3578975
15km	50%	20000	2	229	5608465	884210	4660752	2810048
15km	50%	20000	2	317	8502074	1150475	7237223	3996430
15km	50%	20000	2	323	5478676	869770	4565715	3082079
15km	50%	20000	2	288	5204129	804988	4337319	2818390
15km	50%	20000	2	381	6697088	972362	5640060	3287623
15km	50%	20000	2	248	7032444	933439	6006789	3147047
15km	50%	20000	2	287	6171755	975067	5082419	3368900
15km	50%	20000	2	385	7512887	1052709	6388608	3532028
15km	50%	20000	2	246	7097927	994028	5988755	3572919
15km	50%	20000	2	320	8493103	1158138	7250080	3786949
15km	50%	20000	2	306	8657889	1295261	7239568	4309983
15km	50%	20000	2	336	7129627	966951	6090953	3620564
15km	50%	20000	2	340	6859937	937980	5834431	3677226
15km	50%	20000	2	263	5498595	826775	4585418	2412222
15km	50%	20000	2	309	5929870	823454	5023506	3108640
15km	50%	20000	2	302	4926265	754820	4123503	2573925
15km	50%	20000	2	341	6270208	868501	5351187	3426838
15km	50%	20000	2	396	10350121	1453968	8770875	4593471
15km	50%	20000	2	344	8236600	1136772	7017191	3642051
15km	50%	20000	2	212	5888650	920303	4908702	3055777
15km	50%	20000	2	280	7302213	1055149	6194556	3437970
15km	50%	20000	2	265	7522400	1040522	6389356	3480923
15km	50%	20000	2	296	8306113	1293941	6892333	4061953
15km	50%	20000	2	349	6521501	1003847	5380009	2952777
15km	50%	20000	2	230	5729620	927054	4710352	2980146
15km	50%	20000	2	228	5253305	795584	4361146	2636488
15km	50%	20000	2	354	7735756	1121708	6531474	3715995
15km	50%	20000	2	265	6719987	952167	5709132	3502678
15km	50%	20000	2	290	5511967	811281	4611457	2776997
15km	50%	20000	2	341	7806223	1108372	6624901	3959263
15km	50%	20000	2	327	5777718	922456	4787711	3458989
15km	50%	20000	2	293	7169574	922597	6183900	3344464
15km	50%	20000	2	229	5603316	821856	4696643	2575317
15km	50%	20000	2	328	6484808	1024326	5377468	3713358
15km	50%	20000	2	278	6287607	997814	5190489	3370941
15km	50%	20000	2	306	8230927	1072698	7050588	3412531
15km	50%	20000	2	326	6315986	886186	5338901	3479347
15km	50%	20000	2	273	6247624	908728	5252573	3387180
15km	50%	20000	2	243	5457335	841472	4551644	2523370
15km	50%	20000	2	244	5996466	913325	5020331	3120548
15km	50%	20000	2	332	8277861	1024548	7171312	3575307
15km	50%	20000	2	257	6358979	936982	5344050	3067322
15km	50%	20000	2	265	6605916	1011194	5512104	2987896
15km	50%	20000	2	277	7917015	1063513	6773210	3548098
15km	50%	20000	2	309	8793615	1225265	7461589	4235855
15km	50%	20000	2	383	7209270	984965	6150005	3478464
15km	50%	20000	2	304	8031844	1111678	6831644	3930769
15km	50%	20000	2	240	6491482	917573	5509119	3125392
15km	50%	20000	2	211	6211414	918390	5192283	3050513
15km	50%	20000	2	295	6500815	1029795	5398824	3304839
15km	50%	20000	2	303	6440870	902595	5476511	3375833
15km	50%	20000	2	335	7934798	1164687	6641502	4021225
15km	50%	20000	2	378	7853590	1034719	6738341	3935256
15km	50%	20000	2	304	7594180	1047762	6480675	3611637
15km	50%	20000	2	303	7668518	1167138	6400887	4304806
15km	50%	20000	2	265	7232705	1110631	6022844	3665258
15km	50%	20000	2	340	7289569	1035876	6166803	3948001
15km	50%	20000	2	243	6856202	1023349	5723932	3059990
15km	50%	20000	2	229	7224657	998172	6139917	3312470
15km	50%	20000	2	241	4933787	750238	4117667	2575264
15km	50%	20000	2	357	7656189	1041642	6554543	3812576
15km	50%	20000	2	221	6034037	996860	4985702	3009419
15km	50%	20000	2	248	7613524	1052143	6463599	3230658
15km	50%	20000	2	291	7271304	1015353	6185899	3260153
15km	50%	20000	2	231	6685080	974584	5627788	3339925
15km	50%	20000	2	332	8834067	1270452	7402651	4298439
15km	50%	20000	2	218	5962050	943639	4948532	3002548
15km	50%	20000	2	243	6271240	953617	5212283	2996997
15km	50%	20000	2	279	7804928	1027453	6668844	3853568
15km	50%	20000	2	280	6139860	927477	5109978	3210193
15km	50%	20000	2	270	5947351	897857	4956033	2998161
15km	50%	20000	2	301	7291881	995938	6224494	3417272
15km	50%	20000	2	303	5277999	799592	4418627	2850115
15km	50%	20000	2	263	7862386	1048537	6728741	3617231
15km	50%	20000	2	332	7717510	1050161	6588496	3746989
15km	50%	20000	2	369	5628978	879678	4694771	3112823
15km	50%	20000	2	335	8408618	1199354	7140391	3953658
15km	50%	20000	2	246	6316480	1003079	5229878	3147848
15km	50%	20000	2	312	8713600	1230098	7387782	4293618
15km	50%	20000	2	230	6290288	881231	5340224	3189607
15km	50%	20000	2	267	8483884	1145040	7212932	3845404
15km	50%	20000	2	324	7229531	1105401	6021800	3678175
15km	50%	20000	2	275	7379750	1133091	6157800	3642587
15km	50%	20000	2	224	6426255	1022272	5319481	3241746
15km	50%	20000	2	239	7435316	1029983	6323546	3156841
15km	50%	20000	2	237	6017745	926449	5028966	2599189
15km	50%	20000	2	251	5867930	926737	4879822	3037505
15km	50%	20000	2	380	7462009	1038251	6335703	3735647
15km	50%	20000	2	280	6645137	962014	5597965	3449405
15km	50%	20000	2	307	8614707	1190073	7327801	3849533
15km	50%	20000	2	301	5175698	776544	4348495	3108250
15km	50%	20000	2	271	7056487	1009115	5959692	3404807
15km	50%	20000	2	271	5949720	925483	4944345	3033150
15km	50%	20000	2	233	4434285	690724	3691551	2390302
15km	50%	20000	2	285	8584126	1197596	7249802	3740401
15km	50%	20000	2	300	7510300	1093084	6333516	3766380
15km	50%	20000	2	384	7282427	1073625	6129339	3871809
15km	50%	20000	2	225	6486381	940781	5454531	3018001
15km	50%	20000	2	309	5829058	909755	4857764	2750451
15km	50%	20000	2	269	5374600	830814	4477138	2993597
15km	50%	20000	2	263	5615737	893730	4633336	2809671
15km	50%	20000	2	292	6765049	994785	5675529	3642623
15km	50%	20000	2	347	5190758	801641	4332640	2724841
15km	50%	20000	2	258	6558171	968471	5501824	2640099
15km	50%	20000	2	315	8160312	1115374	6966880	4023106
15km	50%	20000	2	229	6488360	1021061	5366729	3013443
15km	50%	20000	2	387	7267209	984673	6193272	3459430
15km	50%	20000	2	304	9249067	1306326	7801932	4197703
15km	50%	20000	2	264	7143429	983967	6060354	3238052
15km	50%	20000	2	229	7565318	1000251	6474023	3312432
15km	50%	20000	2	372	7221152	967122	6189134	3628491
15km	50%	20000	2	257	6435723	969821	5370613	3735196
15km	50%	20000	2	232	6023545	921224	4974775	2907275
15km	50%	20000	2	235	8386374	1190353	7112485	3396241
[truncated: 1 more rows]
