# Supplementary material for: Quantifying the Value of Perfect Information in Emergency Vaccination Campaigns
Source: PLoS Comput Biol. 2017 Feb 16;13(2):e1005318. doi: 10.1371/journal.pcbi.1005318 (PMC5312803; doi:10.1371/journal.pcbi.1005318)
Supplement: S1 Data — (ZIP) [file pcbi.1005318.s013.zip › Data/15km vaccination/data10.txt]

vacc_radius	efficacy	capacity	delay	outbreak_duration	livestock_culled	cattle_culled	sheep_culled	vaccinations
15km	70%	20000	2	292	6801775	1037268	5686295	3345558
15km	70%	20000	2	253	6933087	1047656	5819382	3641552
15km	70%	20000	2	295	5866374	1039591	4732313	3336717
15km	70%	20000	2	294	6832923	1217751	5519511	3393883
15km	70%	20000	2	277	5616971	922335	4620939	2745459
15km	70%	20000	2	246	5807428	978188	4756740	2717024
15km	70%	20000	2	277	7038070	1163921	5795676	3429928
15km	70%	20000	2	265	6646697	1015875	5559743	3727040
15km	70%	20000	2	253	7217665	1173726	5948808	3586896
15km	70%	20000	2	240	5578673	958051	4518996	3327351
15km	70%	20000	2	278	7938611	1307118	6543300	3945623
15km	70%	20000	2	259	6888232	1181549	5605858	3731175
15km	70%	20000	2	193	5191902	906074	4227863	2632577
15km	70%	20000	2	311	6773838	1130658	5584144	3752981
15km	70%	20000	2	202	5205720	878104	4280330	2564867
15km	70%	20000	2	215	5399998	899689	4405386	2692073
15km	70%	20000	2	256	6611020	983383	5547643	3013527
15km	70%	20000	2	247	6251126	954650	5247701	3292310
15km	70%	20000	2	275	7296384	1182583	6042581	3681064
15km	70%	20000	2	256	6351267	1116113	5150701	3705215
15km	70%	20000	2	250	6892809	1008202	5820933	3434541
15km	70%	20000	2	282	6155599	1011553	5075483	3601960
15km	70%	20000	2	282	8313937	1248497	6968900	3876916
15km	70%	20000	2	294	5603162	906279	4640825	2972463
15km	70%	20000	2	333	6234426	1040387	5100435	3465415
15km	70%	20000	2	253	5901584	973464	4869085	3140893
15km	70%	20000	2	220	5825654	1024167	4730059	3166269
15km	70%	20000	2	315	5788187	885997	4836173	3370002
15km	70%	20000	2	269	7642110	1192968	6366313	3878728
15km	70%	20000	2	293	7453728	1171015	6204392	4090373
15km	70%	20000	2	203	5774591	1001840	4696071	2817975
15km	70%	20000	2	284	4649997	791493	3802425	2123930
15km	70%	20000	2	335	6744099	1110567	5555296	3822715
15km	70%	20000	2	363	6414027	984240	5358558	3222400
15km	70%	20000	2	305	6288078	1002086	5211566	3227187
15km	70%	20000	2	269	5718628	1035553	4615152	3339689
15km	70%	20000	2	287	6683259	930512	5677717	3399809
15km	70%	20000	2	278	7842669	1196545	6543308	3900643
15km	70%	20000	2	221	5904682	1003880	4833974	3181982
15km	70%	20000	2	257	6141510	1016892	5051930	2782220
15km	70%	20000	2	238	6874865	1093399	5700592	3372648
15km	70%	20000	2	275	5533475	943101	4526424	3128385
15km	70%	20000	2	196	5432875	957764	4408736	2698344
15km	70%	20000	2	315	7315247	1161590	6081487	3903880
15km	70%	20000	2	269	6068687	976885	5021548	3037228
15km	70%	20000	2	275	6183816	1020018	5094885	3181964
15km	70%	20000	2	304	6191019	996891	5136106	3386690
15km	70%	20000	2	213	5697788	972926	4660055	2856825
15km	70%	20000	2	229	5331066	929434	4333545	3108581
15km	70%	20000	2	250	6449733	991505	5405935	3406778
15km	70%	20000	2	233	8024649	1173652	6764599	3353379
15km	70%	20000	2	330	6195723	1038353	5104926	2988487
15km	70%	20000	2	274	5608410	932521	4621502	2540826
15km	70%	20000	2	273	6165462	1057675	5024859	3856319
15km	70%	20000	2	214	4846675	837675	3955642	2473328
15km	70%	20000	2	266	5088859	928016	4108687	2856603
15km	70%	20000	2	230	5375093	950956	4369696	2578547
15km	70%	20000	2	236	6131942	1060480	4999190	2941151
15km	70%	20000	2	311	6497747	1069409	5365393	3108331
15km	70%	20000	2	383	7399222	1216576	6116166	3995843
15km	70%	20000	2	256	6689768	1050873	5570468	3463376
15km	70%	20000	2	312	6703053	1143630	5482621	3097739
15km	70%	20000	2	304	5819871	970780	4783061	3303910
15km	70%	20000	2	244	6547495	1112693	5358513	3185448
15km	70%	20000	2	273	6655120	1103126	5493194	3693927
15km	70%	20000	2	258	6764297	988496	5707628	3290838
15km	70%	20000	2	194	5410253	858892	4506883	2768729
15km	70%	20000	2	218	6702156	1000205	5631960	3131394
15km	70%	20000	2	359	6057709	1022621	4971716	3213751
15km	70%	20000	2	271	4877836	813839	4005956	2892374
15km	70%	20000	2	272	6045447	992748	4999080	2738745
15km	70%	20000	2	249	5504345	962064	4474822	3009955
15km	70%	20000	2	274	5910493	1027479	4794903	3339776
15km	70%	20000	2	228	5918512	1027687	4825018	2725545
15km	70%	20000	2	327	7324563	1220664	6040091	3562026
15km	70%	20000	2	236	6891296	1062808	5727164	3381992
15km	70%	20000	2	196	5482052	939563	4495373	2432509
15km	70%	20000	2	249	6088831	980761	5045579	3089839
15km	70%	20000	2	229	6409663	1085865	5252896	3164818
15km	70%	20000	2	291	5788272	998238	4709104	3577290
15km	70%	20000	2	195	5920558	996091	4833682	2798005
15km	70%	20000	2	352	7394020	1128519	6194720	3815496
15km	70%	20000	2	261	7507898	1138548	6289354	3617080
15km	70%	20000	2	254	5280505	886529	4338973	2698680
15km	70%	20000	2	262	5852013	992664	4773336	2857898
15km	70%	20000	2	250	6203355	1047875	5085493	2874415
15km	70%	20000	2	265	5706732	953135	4693392	3046058
15km	70%	20000	2	287	5081161	831748	4207306	2288063
15km	70%	20000	2	210	6768948	1015344	5695983	3011329
15km	70%	20000	2	358	6516405	946281	5480599	3125395
15km	70%	20000	2	212	6238774	1028577	5148966	3048904
15km	70%	20000	2	369	7204253	1081018	6056386	3842298
15km	70%	20000	2	395	6713950	1007618	5646562	3425213
15km	70%	20000	2	214	5206525	919178	4229711	2934269
15km	70%	20000	2	218	5790524	1009975	4717144	2611682
15km	70%	20000	2	225	4879265	846540	3970488	2394291
15km	70%	20000	2	243	5247890	934063	4247982	3232834
15km	70%	20000	2	457	8092675	1148222	6827371	4266964
15km	70%	20000	2	247	6603192	1109784	5361177	3571006
15km	70%	20000	2	259	5115255	847963	4225807	3033278
15km	70%	20000	2	191	5596564	936342	4609191	2709181
15km	70%	20000	2	304	6016019	969894	4997052	3238101
15km	70%	20000	2	290	5659599	1021105	4592679	3511811
15km	70%	20000	2	407	7183252	1121703	5971448	4098057
15km	70%	20000	2	240	5974962	1014868	4891875	3402303
15km	70%	20000	2	258	8849954	1382174	7366378	3723817
15km	70%	20000	2	261	7294708	1206128	6008659	3770154
15km	70%	20000	2	408	6614060	1012643	5534044	3412265
15km	70%	20000	2	253	6214763	1084660	5047164	3053370
15km	70%	20000	2	272	6531301	1068457	5358324	3944527
15km	70%	20000	2	285	7856016	1184538	6591744	4122507
15km	70%	20000	2	406	6053763	1021479	4986815	3303884
15km	70%	20000	2	285	6451246	1086747	5285348	3801115
15km	70%	20000	2	306	6655893	1053232	5507044	3596759
15km	70%	20000	2	276	6292701	1092118	5153545	3243274
15km	70%	20000	2	271	7252922	1171670	5990999	3534548
15km	70%	20000	2	243	6182621	999898	5132982	3117638
15km	70%	20000	2	228	6012522	1065066	4868324	3286675
15km	70%	20000	2	262	7718765	1220336	6396167	3778494
15km	70%	20000	2	331	6717161	999365	5644839	3279680
15km	70%	20000	2	245	5709151	979657	4656519	2971810
15km	70%	20000	2	237	6292682	1031083	5184589	3251046
15km	70%	20000	2	236	5561799	941055	4542953	2891175
15km	70%	20000	2	245	5207064	864941	4297106	2661252
15km	70%	20000	2	251	5734467	958216	4720887	2877382
15km	70%	20000	2	308	7815930	1291044	6396340	3792882
15km	70%	20000	2	188	5228551	910673	4278896	2313918
15km	70%	20000	2	225	5250054	951055	4232945	2896018
15km	70%	20000	2	244	5699614	936146	4687678	3302599
15km	70%	20000	2	338	8412693	1195013	7118833	4177399
15km	70%	20000	2	303	6074284	1013798	4968032	3418254
15km	70%	20000	2	224	6271689	994276	5214155	2760087
15km	70%	20000	2	294	7005283	1134607	5791788	3804865
15km	70%	20000	2	260	6123934	1049026	5022833	2625248
15km	70%	20000	2	263	5451260	948313	4407813	2390912
15km	70%	20000	2	288	7424328	1169139	6185945	3846805
15km	70%	20000	2	303	7021422	978126	5965903	3733541
15km	70%	20000	2	194	5593038	947460	4578453	2491472
15km	70%	20000	2	242	5839157	862393	4925686	3040285
15km	70%	20000	2	293	5268741	912117	4311932	2867706
15km	70%	20000	2	354	7809192	1078763	6660861	3956639
15km	70%	20000	2	264	6187307	1057459	5018027	3288152
15km	70%	20000	2	321	5805285	869110	4866212	3084823
15km	70%	20000	2	323	7439223	1172960	6183172	3820147
15km	70%	20000	2	302	5784866	1052923	4659502	3512523
15km	70%	20000	2	182	6328159	1058273	5215605	2586153
15km	70%	20000	2	271	5768260	1011788	4678920	3164423
15km	70%	20000	2	242	5331184	888424	4400497	2991230
15km	70%	20000	2	212	5544081	945962	4520674	2630072
15km	70%	20000	2	236	6140958	981257	5100138	3406860
15km	70%	20000	2	467	7093362	1130236	5843974	3983389
15km	70%	20000	2	223	5501803	899640	4534081	2603564
15km	70%	20000	2	254	7885635	1134095	6661474	3669057
15km	70%	20000	2	321	7364093	1197399	6024985	4464136
15km	70%	20000	2	242	5773339	956884	4756760	3140353
15km	70%	20000	2	254	6230880	980657	5197475	2971752
15km	70%	20000	2	239	4994431	814697	4107514	2337305
15km	70%	20000	2	266	5593340	939931	4591329	3250023
15km	70%	20000	2	321	6374634	949896	5325277	3091712
15km	70%	20000	2	209	5380759	901118	4430775	2792762
15km	70%	20000	2	259	7099456	1131391	5901175	3509422
15km	70%	20000	2	193	6105681	1074969	4965556	2674874
15km	70%	20000	2	254	6751110	1095171	5522890	3192496
15km	70%	20000	2	251	4821516	746202	4039413	2780694
15km	70%	20000	2	342	8277212	1242193	6968207	4447758
15km	70%	20000	2	272	6826964	1148767	5583056	3522309
15km	70%	20000	2	194	5138703	894639	4192126	2638579
15km	70%	20000	2	212	5686199	925562	4686003	2401455
15km	70%	20000	2	261	6910137	1086098	5749733	3730190
15km	70%	20000	2	206	5203724	906963	4256683	2584351
15km	70%	20000	2	263	6117664	1020248	5031744	3801597
15km	70%	20000	2	275	7254277	1058985	6135874	3556948
15km	70%	20000	2	273	7840239	1069763	6708603	3284583
15km	70%	20000	2	237	5697053	1016576	4627484	2835642
15km	70%	20000	2	238	5126119	914697	4144563	2848329
15km	70%	20000	2	301	6966440	1066080	5797182	3665536
15km	70%	20000	2	317	5697213	905272	4711711	3213737
15km	70%	20000	2	274	6236986	1048615	5140747	3268392
15km	70%	20000	2	271	6597131	1051175	5432695	3797260
15km	70%	20000	2	257	5543311	973285	4474478	2867087
15km	70%	20000	2	265	7505365	1272622	6113871	3829466
15km	70%	20000	2	222	6788246	1019495	5697023	3185345
15km	70%	20000	2	191	5410637	891780	4470765	2723702
15km	70%	20000	2	263	7087127	1072758	5962613	3505919
15km	70%	20000	2	298	5584217	911475	4612014	2904085
15km	70%	20000	2	235	5813464	988881	4768484	2968315
15km	70%	20000	2	310	6555109	1122972	5344874	3920282
15km	70%	20000	2	204	5440311	886930	4489669	2536515
15km	70%	20000	2	255	5886267	968969	4862203	2719466
15km	70%	20000	2	273	6453903	1069243	5313157	3508254
15km	70%	20000	2	204	5355416	929498	4369656	2817700
15km	70%	20000	2	208	6028240	1013885	4958645	2688239
15km	70%	20000	2	234	7215301	1113632	6041539	3346647
15km	70%	20000	2	280	4698123	806586	3831683	3024403
15km	70%	20000	2	242	5941573	882729	5008974	3490496
15km	70%	20000	2	302	7204699	1111924	6009549	3286645
15km	70%	20000	2	220	6488321	1106532	5326175	3155919
15km	70%	20000	2	294	7362499	1092503	6200240	3983726
15km	70%	20000	2	258	6554582	1059867	5432470	3710416
15km	70%	20000	2	311	7019218	1193819	5743544	3439472
15km	70%	20000	2	275	6318461	1017812	5241520	3372519
15km	70%	20000	2	332	7103180	1158930	5880416	3981676
15km	70%	20000	2	261	7113161	1051738	5987369	3347705
15km	70%	20000	2	349	4963991	835645	4082739	3179529
15km	70%	20000	2	321	8022437	1242656	6692076	4479700
15km	70%	20000	2	245	5170081	846475	4272891	2654849
15km	70%	20000	2	248	6955127	1028250	5824626	3198308
15km	70%	20000	2	290	5626387	979587	4586431	3206818
15km	70%	20000	2	262	7827577	1338654	6369492	3780523
15km	70%	20000	2	265	6100173	1081898	4957178	3487092
15km	70%	20000	2	280	7319697	1116962	6130241	3886161
15km	70%	20000	2	243	6718391	1180064	5452019	3142217
15km	70%	20000	2	233	6410864	1041959	5299976	3365513
15km	70%	20000	2	346	6175470	1073486	5042084	3318741
15km	70%	20000	2	223	5482677	946912	4492753	3119507
15km	70%	20000	2	326	6423765	1043783	5321574	3574822
15km	70%	20000	2	227	5419971	963021	4387081	2896468
15km	70%	20000	2	231	5908784	1092696	4756969	3048316
15km	70%	20000	2	234	6057346	1016873	4972173	3328784
15km	70%	20000	2	249	5737738	899256	4774958	3423555
15km	70%	20000	2	289	6939068	1187349	5654700	4022598
15km	70%	20000	2	208	4446392	844750	3571731	2628962
15km	70%	20000	2	296	6400520	940007	5403937	3292476
15km	70%	20000	2	237	6511838	1079156	5368535	3428755
15km	70%	20000	2	205	5510032	923424	4519723	2947865
15km	70%	20000	2	282	5965831	1032121	4879367	3498153
15km	70%	20000	2	359	6151640	934668	5181973	3188239
15km	70%	20000	2	270	7117155	1092787	5916211	3771553
15km	70%	20000	2	255	5632512	968377	4606550	2548365
15km	70%	20000	2	250	6602765	1110399	5413172	2971813
15km	70%	20000	2	273	5544743	955614	4540403	3140431
15km	70%	20000	2	330	8064040	1278919	6687559	3505521
15km	70%	20000	2	293	6682388	1072825	5534422	3532941
15km	70%	20000	2	346	5290721	921015	4280863	3059463
15km	70%	20000	2	316	7235218	1143082	6000624	3714457
15km	70%	20000	2	245	6352545	1093129	5179713	3299595
15km	70%	20000	2	230	5304004	912218	4322530	2880538
15km	70%	20000	2	244	6675985	1038045	5567734	3522837
15km	70%	20000	2	276	5849222	992336	4796177	3551995
15km	70%	20000	2	289	7468836	1124357	6234899	3715136
15km	70%	20000	2	293	6219540	1136638	5006293	3647057
15km	70%	20000	2	204	5904112	954250	4886182	2782420
15km	70%	20000	2	303	7068130	1126970	5845938	3670990
15km	70%	20000	2	272	5456768	924164	4417600	2813805
15km	70%	20000	2	215	5583022	941062	4551446	3072982
15km	70%	20000	2	270	6762296	1068644	5629929	3214489
15km	70%	20000	2	301	6759028	1055139	5620528	3803842
15km	70%	20000	2	278	7811322	1145265	6584812	3801521
15km	70%	20000	2	287	4602026	779370	3767396	2465310
15km	70%	20000	2	240	6759499	998174	5700941	3385000
15km	70%	20000	2	230	5625400	969856	4571681	2828034
15km	70%	20000	2	240	5134224	868720	4218977	3320515
15km	70%	20000	2	229	6426521	1058034	5317739	3151253
15km	70%	20000	2	260	7155570	1211664	5862371	3713937
15km	70%	20000	2	273	5632389	931045	4627050	3226309
15km	70%	20000	2	293	6515614	1179389	5202945	4070754
15km	70%	20000	2	185	5036028	897075	4106040	2453611
15km	70%	20000	2	278	7274248	1130955	6074214	3876536
15km	70%	20000	2	250	5464529	911975	4457421	3034409
15km	70%	20000	2	253	4738783	808987	3878991	2271635
15km	70%	20000	2	197	6698720	1023499	5610509	2801124
15km	70%	20000	2	252	7626874	1108571	6440070	3633822
15km	70%	20000	2	309	5402847	904065	4437196	3034843
15km	70%	20000	2	197	5312050	943560	4265877	2824570
15km	70%	20000	2	312	6467552	1090461	5287623	3824151
15km	70%	20000	2	294	5890398	944524	4854504	3601451
15km	70%	20000	2	232	5560891	957600	4544224	2991365
15km	70%	20000	2	231	5347497	928154	4341675	2721662
15km	70%	20000	2	338	6662339	959880	5606514	3254945
15km	70%	20000	2	254	5469050	924267	4495337	2179695
15km	70%	20000	2	272	6103164	1050805	4992966	3082656
15km	70%	20000	2	181	5661684	1029868	4571520	2586007
15km	70%	20000	2	232	5463462	927555	4467806	2277763
15km	70%	20000	2	233	6479637	1054319	5331793	2943654
15km	70%	20000	2	289	5228469	894722	4266633	2955057
15km	70%	20000	2	270	6096696	1066107	4966529	3348889
15km	70%	20000	2	198	4230099	758706	3420489	2307986
15km	70%	20000	2	270	4815250	864427	3884303	3371794
15km	70%	20000	2	257	7480071	1163910	6224595	3554674
15km	70%	20000	2	287	6971142	1084244	5780070	3623481
15km	70%	20000	2	190	5497440	941898	4503941	2533961
15km	70%	20000	2	287	7835864	1199321	6556307	3848263
15km	70%	20000	2	444	6904259	1135595	5681076	3574606
15km	70%	20000	2	246	6158195	1045208	5009136	3157512
15km	70%	20000	2	281	5572351	939727	4583775	2692138
15km	70%	20000	2	318	7648425	1284956	6278434	4560458
15km	70%	20000	2	258	6141071	1030802	5044202	3180125
15km	70%	20000	2	339	8233488	1209505	6924104	4257875
15km	70%	20000	2	254	6760102	1030499	5663833	3656908
15km	70%	20000	2	305	6569141	1123453	5341416	3650548
15km	70%	20000	2	235	5948044	993729	4901094	2878680
15km	70%	20000	2	208	5604030	975240	4562718	2666601
15km	70%	20000	2	216	6432802	1051048	5301911	3106489
15km	70%	20000	2	227	6313790	1058815	5205841	3155931
15km	70%	20000	2	222	5734355	933202	4711597	2618679
15km	70%	20000	2	227	5273486	813168	4391063	2628452
15km	70%	20000	2	323	7489326	1167673	6259276	4135452
15km	70%	20000	2	274	5752112	974991	4700751	3015675
15km	70%	20000	2	247	6722379	1059755	5552100	3245182
15km	70%	20000	2	298	7494096	1079060	6341013	3581988
15km	70%	20000	2	283	5815252	1021469	4733092	3345622
15km	70%	20000	2	272	6575133	1024198	5468667	3430559
15km	70%	20000	2	234	5910701	934181	4912487	2731087
15km	70%	20000	2	277	7132017	965340	6089240	3402015
15km	70%	20000	2	344	7878199	1191387	6624745	3517277
15km	70%	20000	2	262	6361163	1049589	5198358	3797929
15km	70%	20000	2	285	5860341	932025	4875635	3162230
15km	70%	20000	2	256	6572704	996361	5495046	3135476
15km	70%	20000	2	377	6069848	1018851	4967612	3139309
15km	70%	20000	2	294	8111410	1189453	6849476	4140877
15km	70%	20000	2	212	6045430	1047756	4935371	3041839
15km	70%	20000	2	224	6216360	1121406	5002435	3210653
15km	70%	20000	2	254	6384284	1083887	5176752	3061807
15km	70%	20000	2	222	5196762	867093	4282803	2622961
15km	70%	20000	2	295	5872640	924624	4862351	3118951
15km	70%	20000	2	264	5969494	963977	4952448	3205411
15km	70%	20000	2	365	8066150	1291121	6674873	3998145
15km	70%	20000	2	262	6541481	984828	5462459	3509253
15km	70%	20000	2	252	7362400	1115900	6165123	3429521
15km	70%	20000	2	221	5933287	1007420	4869084	2979607
15km	70%	20000	2	222	5793356	948618	4777540	2629640
15km	70%	20000	2	225	5761257	968515	4752787	2584206
15km	70%	20000	2	187	5686533	971287	4633846	2654364
15km	70%	20000	2	266	6881655	1095116	5720586	3722765
15km	70%	20000	2	247	5423756	920581	4436004	2945294
15km	70%	20000	2	251	6217966	1080275	5044488	2938208
15km	70%	20000	2	249	7516373	1120163	6305372	3578678
15km	70%	20000	2	300	7080216	1109487	5893575	3367920
15km	70%	20000	2	261	5355830	903529	4368281	2734235
15km	70%	20000	2	277	6244170	944994	5226565	2707585
15km	70%	20000	2	395	6815458	1114569	5600784	3787654
15km	70%	20000	2	216	5878196	914386	4909570	3054879
15km	70%	20000	2	286	7801799	1124446	6592394	4125904
15km	70%	20000	2	180	5847065	983767	4786739	2572117
15km	70%	20000	2	211	5400256	948219	4387921	2708992
15km	70%	20000	2	206	5011725	854336	4089781	2508624
15km	70%	20000	2	255	7182788	1103972	5986904	3676515
15km	70%	20000	2	252	5682353	948237	4666693	2697805
15km	70%	20000	2	226	5777603	885396	4847147	2738969
15km	70%	20000	2	274	5804522	974741	4782000	3249315
15km	70%	20000	2	311	7666621	1132771	6457195	3419951
15km	70%	20000	2	250	6937386	1036382	5832684	3599238
15km	70%	20000	2	282	8198566	1251968	6865710	4088680
15km	70%	20000	2	287	8311035	1248962	6967675	4130244
15km	70%	20000	2	352	8033332	1202168	6740322	4139824
15km	70%	20000	2	207	5088204	895346	4119714	2918420
15km	70%	20000	2	244	7160544	1162362	5916027	3501950
15km	70%	20000	2	205	5659259	932161	4659804	2537783
15km	70%	20000	2	370	6947576	1093417	5762611	3173405
15km	70%	20000	2	338	7369313	1108590	6173503	4044805
15km	70%	20000	2	305	6301779	958207	5271771	2970366
15km	70%	20000	2	228	5660595	931752	4661013	2926838
15km	70%	20000	2	217	5743577	954384	4729425	2808641
15km	70%	20000	2	215	5612325	956655	4590340	3073208
15km	70%	20000	2	257	5290471	798946	4426148	2881154
15km	70%	20000	2	265	6021791	1004142	4912327	3237950
15km	70%	20000	2	216	5380439	886874	4438067	3078763
15km	70%	20000	2	266	5597660	958099	4560858	2929039
15km	70%	20000	2	340	6389739	1044246	5274633	4006264
15km	70%	20000	2	256	6323972	1086014	5182268	3695628
15km	70%	20000	2	212	5596513	867667	4691267	3039238
15km	70%	20000	2	234	5113410	890394	4155107	3230130
15km	70%	20000	2	355	7235117	1140466	6023359	3994956
15km	70%	20000	2	289	7210340	1192767	5932973	3574072
15km	70%	20000	2	231	6782712	1169272	5512161	3316864
15km	70%	20000	2	293	6317385	1092408	5162631	3284465
15km	70%	20000	2	217	4626812	767861	3818217	2501698
15km	70%	20000	2	231	5329774	931310	4340526	2971717
15km	70%	20000	2	309	5919352	895416	4957661	3302250
15km	70%	20000	2	242	5568227	953708	4529551	3327124
15km	70%	20000	2	262	5115799	821417	4248324	2697805
15km	70%	20000	2	201	5319568	885208	4374702	2531708
15km	70%	20000	2	322	6949580	1125942	5763461	3521221
15km	70%	20000	2	254	7378546	1070034	6241362	3222446
15km	70%	20000	2	308	7062237	1080571	5906801	3557597
15km	70%	20000	2	258	6572058	1098799	5424924	3243405
15km	70%	20000	2	298	7077033	1084715	5909685	3719192
15km	70%	20000	2	291	6864019	1050266	5749741	3376841
15km	70%	20000	2	344	5846631	905697	4867990	2854566
15km	70%	20000	2	237	6541849	1125371	5333977	3315305
15km	70%	20000	2	264	7228442	1094951	6072841	3608610
15km	70%	20000	2	278	6261762	961171	5237661	3640625
15km	70%	20000	2	226	5609296	937869	4639177	2912683
15km	70%	20000	2	230	4670152	816484	3813149	2312537
15km	70%	20000	2	327	8520212	1307559	7145903	4332415
15km	70%	20000	2	206	5659912	925964	4669251	2662226
15km	70%	20000	2	253	6769755	1122583	5575649	3394168
15km	70%	20000	2	231	5386974	907295	4420404	2820466
15km	70%	20000	2	208	6124675	996943	5038139	2963541
15km	70%	20000	2	227	5112202	802868	4255361	2650312
15km	70%	20000	2	265	7180642	1196344	5904611	3440574
15km	70%	20000	2	249	6413992	1116397	5225792	3172530
15km	70%	20000	2	331	8003229	1327852	6566499	4403377
15km	70%	20000	2	251	5507766	943478	4498338	2788809
15km	70%	20000	2	220	7333942	1127043	6116870	3158910
15km	70%	20000	2	246	6339223	1034119	5206264	3410931
15km	70%	20000	2	256	6517353	1122317	5286247	3667414
15km	70%	20000	2	264	6447586	966887	5376091	3752770
15km	70%	20000	2	226	4938475	876079	4034124	2775583
15km	70%	20000	2	270	6005010	939656	4993956	3391220
15km	70%	20000	2	223	6927204	1009409	5838078	3198089
15km	70%	20000	2	217	5090463	870172	4183495	2580951
15km	70%	20000	2	171	6262097	992126	5212503	2417341
15km	70%	20000	2	242	6043672	1088940	4889784	3489573
15km	70%	20000	2	300	6362896	986061	5306227	3592804
15km	70%	20000	2	214	6502079	1033826	5375950	3082439
15km	70%	20000	2	355	7100993	1079493	5929757	3805489
15km	70%	20000	2	264	5392607	906317	4445611	2851237
15km	70%	20000	2	294	7004309	1095381	5845095	3840556
15km	70%	20000	2	255	6015269	978696	4962361	3161534
15km	70%	20000	2	229	6145315	1000623	5073443	2799010
15km	70%	20000	2	301	8273098	1172366	7025267	4344997
15km	70%	20000	2	317	7573517	1180351	6326496	3569535
15km	70%	20000	2	270	6370756	1090533	5206896	3121570
15km	70%	20000	2	288	6662256	1065642	5502196	3435732
15km	70%	20000	2	255	5401120	886571	4466548	2939901
15km	70%	20000	2	233	6038117	988439	4971045	3253473
15km	70%	20000	2	237	5002689	818186	4135042	2721329
15km	70%	20000	2	231	5575317	947475	4560043	2952516
15km	70%	20000	2	227	5537749	949444	4524534	2555197
15km	70%	20000	2	208	5516399	938643	4489083	2938360
15km	70%	20000	2	220	5373081	953360	4377353	2758401
15km	70%	20000	2	272	6132263	1022142	5042897	3776830
15km	70%	20000	2	247	6361352	1010264	5289432	3577554
15km	70%	20000	2	231	5642405	990719	4544477	2894358
15km	70%	20000	2	266	4686645	857043	3789942	2963114
15km	70%	20000	2	290	7901512	1186726	6638924	3511793
15km	70%	20000	2	367	8428768	1290870	7025576	4517807
15km	70%	20000	2	229	6569501	1063484	5441796	3014593
15km	70%	20000	2	227	6104248	932568	5097769	3152182
15km	70%	20000	2	303	6896190	1074610	5747399	3430465
15km	70%	20000	2	318	5397181	884559	4440038	3383951
15km	70%	20000	2	265	5589330	879083	4651128	2920298
15km	70%	20000	2	403	7118521	1080858	5947824	3510142
15km	70%	20000	2	313	7204159	1049845	6038485	3859102
15km	70%	20000	2	257	6352475	1029639	5270654	3591682
15km	70%	20000	2	215	5127616	869997	4198747	2754214
15km	70%	20000	2	287	6292573	993148	5243167	3515319
15km	70%	20000	2	214	5344859	859568	4406331	2798712
15km	70%	20000	2	218	6005423	908999	5054770	2786552
15km	70%	20000	2	210	6208151	976034	5180385	3012090
15km	70%	20000	2	210	4788517	860979	3860208	2504297
15km	70%	20000	2	312	7291019	1163601	6065535	3787691
15km	70%	20000	2	276	7177697	1097284	5984340	3812499
15km	70%	20000	2	221	7047145	1143468	5830461	3172056
15km	70%	20000	2	221	6590325	1143116	5351881	3156241
15km	70%	20000	2	334	6573104	1155866	5326680	3778647
15km	70%	20000	2	253	5722001	965605	4674443	3263131
15km	70%	20000	2	398	8255305	1252636	6897370	4347391
15km	70%	20000	2	235	6936606	1026342	5823442	3207818
15km	70%	20000	2	354	7074374	1261523	5717655	3888063
15km	70%	20000	2	217	6200352	1040138	5098372	3033027
15km	70%	20000	2	197	6273737	1062191	5138770	2828038
15km	70%	20000	2	246	5761053	1032683	4622178	3559320
15km	70%	20000	2	349	6814209	1016310	5737078	3503620
15km	70%	20000	2	288	6241190	980520	5204311	3437637
15km	70%	20000	2	356	7699831	1135860	6457210	4191954
15km	70%	20000	2	396	7554441	1102976	6329530	3614777
15km	70%	20000	2	247	7844132	1245168	6472345	3549207
15km	70%	20000	2	242	5391998	891625	4430382	2434358
15km	70%	20000	2	254	7812053	1197557	6537397	3642086
15km	70%	20000	2	241	5960465	1007868	4870191	3120592
15km	70%	20000	2	323	6250096	1040681	5127572	3038612
15km	70%	20000	2	236	5530493	978427	4480040	2598497
15km	70%	20000	2	271	5472896	853211	4566848	3157814
15km	70%	20000	2	265	5402205	909674	4428013	3168764
15km	70%	20000	2	288	7829819	1186262	6533897	3866151
15km	70%	20000	2	282	7252621	1082687	6102910	3770861
15km	70%	20000	2	266	5835894	1015502	4754607	3282618
15km	70%	20000	2	318	6010368	925706	5022724	3299377
15km	70%	20000	2	263	6861254	1036822	5762009	3557627
15km	70%	20000	2	329	7035725	1082347	5838046	3934999
15km	70%	20000	2	227	7593859	1130483	6382000	3269186
15km	70%	20000	2	255	6147490	1052123	5037701	2819491
15km	70%	20000	2	207	5262820	909724	4292940	2903469
15km	70%	20000	2	161	5060169	848253	4139817	2282715
15km	70%	20000	2	231	5528525	940451	4530848	2725775
15km	70%	20000	2	273	5444745	923644	4454725	3654338
15km	70%	20000	2	211	5145358	824228	4240813	2317116
15km	70%	20000	2	271	6354170	1023673	5235827	2983792
15km	70%	20000	2	306	6471093	1119553	5271813	3184390
15km	70%	20000	2	219	6405679	1056411	5280617	2922848
15km	70%	20000	2	279	7515191	1127453	6279348	3677165
15km	70%	20000	2	367	7925304	1248324	6592376	3726852
15km	70%	20000	2	319	5835645	914040	4850945	3366573
15km	70%	20000	2	197	5881908	990349	4811385	2817147
15km	70%	20000	2	253	7490000	1127775	6301644	3632590
15km	70%	20000	2	312	6095834	1055648	4982173	3436281
15km	70%	20000	2	267	7152130	1078518	5982844	3863227
15km	70%	20000	2	338	7647089	1156769	6404639	3652007
15km	70%	20000	2	273	5450137	1000032	4384906	3325632
15km	70%	20000	2	321	7478730	1141821	6255661	4081802
15km	70%	20000	2	392	7565867	1104193	6368358	3617041
15km	70%	20000	2	245	5183944	867161	4265803	2608337
15km	70%	20000	2	318	7431460	1098091	6251002	3212178
15km	70%	20000	2	263	6399354	990171	5349832	3649478
15km	70%	20000	2	227	6765706	1079369	5628521	3269270
15km	70%	20000	2	265	6458153	1053647	5303970	3433441
15km	70%	20000	2	297	5967487	1030474	4874592	3397765
15km	70%	20000	2	281	5829680	958731	4770913	2881630
15km	70%	20000	2	240	5174564	900678	4225427	2501727
15km	70%	20000	2	168	5856846	989376	4803772	2395852
15km	70%	20000	2	282	6949871	1085603	5796251	3451889
15km	70%	20000	2	292	7884881	1179249	6615378	3952397
15km	70%	20000	2	225	5292227	922560	4320550	2795472
15km	70%	20000	2	292	5299582	870487	4358461	2915484
15km	70%	20000	2	200	5546062	920333	4533257	2677912
15km	70%	20000	2	224	5816975	965495	4801206	2829342
15km	70%	20000	2	238	5083791	869805	4185359	2510486
15km	70%	20000	2	251	5173609	889173	4227063	3285005
15km	70%	20000	2	296	6078072	1035944	4949251	3476928
15km	70%	20000	2	229	5720210	998329	4668313	3306701
15km	70%	20000	2	222	5680899	965717	4642293	2865855
15km	70%	20000	2	209	6581184	1054926	5452093	3018022
15km	70%	20000	2	275	5417379	960870	4391541	3147692
15km	70%	20000	2	224	4817734	819648	3953164	2773334
15km	70%	20000	2	261	7119674	1110092	5905330	3733933
15km	70%	20000	2	209	4744362	800050	3897260	2440259
15km	70%	20000	2	253	5923522	984767	4866501	2860185
15km	70%	20000	2	305	6546752	1035478	5452136	3969825
15km	70%	20000	2	224	5989295	984214	4924635	2781316
15km	70%	20000	2	290	7188900	1039234	6100808	3667224
15km	70%	20000	2	215	5546579	984697	4480787	2851470
15km	70%	20000	2	222	6259350	1065041	5147034	2759147
15km	70%	20000	2	190	5571106	964785	4542570	2524047
15km	70%	20000	2	242	6051829	1089897	4888009	3000884
15km	70%	20000	2	219	6283653	1108590	5102555	3050386
15km	70%	20000	2	222	5115929	839996	4203157	2852893
15km	70%	20000	2	308	6110946	1048343	4965171	3833561
15km	70%	20000	2	210	5172740	854207	4263827	2788613
15km	70%	20000	2	246	5926657	919244	4931663	2936015
15km	70%	20000	2	213	6639298	1191168	5389844	2934839
15km	70%	20000	2	260	6949043	1157278	5684408	3411687
15km	70%	20000	2	226	6277522	1084786	5151541	3119025
15km	70%	20000	2	312	5832157	909500	4853632	3765791
15km	70%	20000	2	313	7049216	1079189	5911311	3755563
15km	70%	20000	2	312	5339897	876593	4369496	2754510
15km	70%	20000	2	211	6426670	1095662	5241780	3025002
15km	70%	20000	2	273	8067929	1144053	6830661	3956732
15km	70%	20000	2	239	5731991	965602	4698596	2843999
15km	70%	20000	2	296	7313709	1072717	6175308	3835509
15km	70%	20000	2	278	6824011	1005028	5751592	3477976
15km	70%	20000	2	331	8872040	1368515	7405011	4355781
15km	70%	20000	2	195	5265212	905995	4269770	2589279
15km	70%	20000	2	305	7182794	1126320	5964968	3551424
15km	70%	20000	2	250	5431640	916139	4472096	2988294
15km	70%	20000	2	224	5283267	893747	4358167	2644329
15km	70%	20000	2	234	5900477	982278	4840488	3374179
15km	70%	20000	2	292	5958809	1034519	4816708	3424202
15km	70%	20000	2	256	5285128	908558	4324654	2686752
15km	70%	20000	2	236	6067387	1082706	4915217	2881447
15km	70%	20000	2	288	6102554	999077	5054301	3583838
15km	70%	20000	2	241	6105582	1038404	4985012	2790256
15km	70%	20000	2	295	7523610	1197442	6226717	3926420
15km	70%	20000	2	307	6904510	1077926	5757300	3862815
15km	70%	20000	2	290	5750749	916744	4757373	3007322
15km	70%	20000	2	280	6115100	977537	5041271	3018737
15km	70%	20000	2	240	5776641	1018496	4684390	3052308
15km	70%	20000	2	240	5760622	911573	4776765	3262705
15km	70%	20000	2	297	7808645	1184775	6564730	3632193
15km	70%	20000	2	322	6030560	934347	5038417	3326738
15km	70%	20000	2	300	7197498	1121192	5984904	3915578
15km	70%	20000	2	302	7799303	1175054	6526594	4085578
15km	70%	20000	2	295	5325933	871174	4389999	2832051
15km	70%	20000	2	244	6790564	1009171	5729183	3303461
15km	70%	20000	2	290	7124703	1043902	5969212	3491791
15km	70%	20000	2	260	8232755	1237474	6898164	3744278
15km	70%	20000	2	247	7102769	1000007	6028346	3130974
15km	70%	20000	2	230	5537338	921058	4557462	2658834
15km	70%	20000	2	227	6417189	1004791	5338422	3269316
15km	70%	20000	2	214	6007358	1006290	4914145	2817337
15km	70%	20000	2	269	5960280	1012556	4873355	2996708
15km	70%	20000	2	244	6408514	1073870	5271492	3305041
15km	70%	20000	2	261	8113841	1367101	6684905	3761391
15km	70%	20000	2	253	6819953	1097912	5641641	3410246
15km	70%	20000	2	234	5445727	867152	4509378	2932489
15km	70%	20000	2	278	5491306	916704	4482713	2841677
15km	70%	20000	2	250	7817659	1203733	6530288	3473637
15km	70%	20000	2	225	6353757	1033199	5236433	3252951
15km	70%	20000	2	355	6562432	995945	5510838	3440280
15km	70%	20000	2	235	5987207	900354	5014352	3124442
15km	70%	20000	2	217	5753960	950917	4737664	2554860
15km	70%	20000	2	268	6512108	1007284	5432885	3260020
15km	70%	20000	2	359	7850697	1217395	6514307	4428427
15km	70%	20000	2	273	5586951	926427	4605601	2886241
15km	70%	20000	2	268	6314667	1047786	5213201	3417675
15km	70%	20000	2	229	5592772	978107	4554521	3282366
15km	70%	20000	2	252	6284570	1088802	5086214	3294718
15km	70%	20000	2	204	5743872	969604	4695029	2928590
15km	70%	20000	2	215	6066985	1022077	4964013	2965295
15km	70%	20000	2	260	6929518	1058803	5805751	3437243
15km	70%	20000	2	215	5134181	883322	4199104	2663271
15km	70%	20000	2	388	6541937	1052745	5402616	3284673
15km	70%	20000	2	275	6550755	1067011	5401060	3674919
15km	70%	20000	2	374	6173368	943819	5162501	3465002
15km	70%	20000	2	343	6746674	1021487	5635263	3355359
15km	70%	20000	2	289	7411829	1123496	6221918	4093149
15km	70%	20000	2	261	5459972	931213	4450721	2614875
15km	70%	20000	2	266	5689433	981722	4644992	2999355
15km	70%	20000	2	243	4808143	846623	3920243	2624278
15km	70%	20000	2	301	7553729	1098344	6353952	4182836
15km	70%	20000	2	295	5433285	916601	4454973	3260204
15km	70%	20000	2	194	5537007	898680	4579784	2360115
15km	70%	20000	2	216	5110510	908054	4106972	2897058
15km	70%	20000	2	431	7511536	1095027	6360370	4198387
15km	70%	20000	2	266	6533858	1053615	5419023	3852784
15km	70%	20000	2	282	5830719	877821	4894036	3511929
15km	70%	20000	2	348	6555804	986499	5499365	3451333
15km	70%	20000	2	257	5436442	947378	4434856	2804426
15km	70%	20000	2	217	5303369	942481	4300198	2871870
15km	70%	20000	2	217	5247289	899210	4299295	2662842
15km	70%	20000	2	258	5664726	900043	4671903	2765045
15km	70%	20000	2	230	6231515	1028827	5138376	3305471
15km	70%	20000	2	315	6871222	1223059	5553178	3666328
15km	70%	20000	2	255	5148202	932761	4160118	3075726
15km	70%	20000	2	291	6891068	1061679	5764099	3672369
15km	70%	20000	2	192	5537150	932898	4526138	2503637
15km	70%	20000	2	368	5560934	983331	4503341	2978175
15km	70%	20000	2	242	6872405	1064719	5697522	3497459
15km	70%	20000	2	253	7160933	1146010	5919811	3635129
15km	70%	20000	2	291	6318222	1024196	5211638	3520579
15km	70%	20000	2	374	6975536	1047050	5866474	3630666
15km	70%	20000	2	198	5974513	981690	4935799	2826305
15km	70%	20000	2	278	7311107	1124918	6103402	3474508
15km	70%	20000	2	289	5611251	949866	4597135	2815310
15km	70%	20000	2	225	4958350	839493	4077387	2787706
15km	70%	20000	2	309	7045966	1108300	5866505	3679743
15km	70%	20000	2	249	6009025	1029526	4860368	3568980
15km	70%	20000	2	222	5798101	1050886	4666751	2932802
15km	70%	20000	2	286	7862355	1207938	6569380	4035730
15km	70%	20000	2	353	5295652	857167	4391471	2893149
15km	70%	20000	2	272	5783343	962050	4768460	3125589
15km	70%	20000	2	215	5091295	804690	4249335	2635005
15km	70%	20000	2	378	7491347	1091600	6351466	3540729
15km	70%	20000	2	321	6347177	1053576	5225357	3207681
15km	70%	20000	2	232	6233088	1020755	5139913	2966342
15km	70%	20000	2	274	6747617	950057	5726572	3258549
15km	70%	20000	2	269	7096362	1042004	5980280	3874981
15km	70%	20000	2	211	6166255	1095879	4976313	3047681
15km	70%	20000	2	274	7433107	1137213	6225739	3952310
15km	70%	20000	2	278	7069475	1075083	5923092	3735105
15km	70%	20000	2	285	7301807	1139623	6082038	4104077
15km	70%	20000	2	189	5653854	961634	4607356	2704782
15km	70%	20000	2	248	7534434	1145061	6295992	3571722
15km	70%	20000	2	243	5267605	863943	4353185	2599103
15km	70%	20000	2	348	8228463	1281125	6837320	4068970
15km	70%	20000	2	221	6453011	1079138	5310585	2967285
15km	70%	20000	2	393	6931431	968117	5910068	3911260
15km	70%	20000	2	253	5919751	1045820	4808890	2809450
15km	70%	20000	2	290	6157570	1028007	5053247	3054319
15km	70%	20000	2	239	6422182	1026765	5314526	3161178
15km	70%	20000	2	341	7548675	1119778	6362513	4018363
15km	70%	20000	2	251	7072531	1162415	5805160	3249864
15km	70%	20000	2	278	6779138	1177330	5508309	3805650
15km	70%	20000	2	286	7497113	1168058	6264524	3645916
15km	70%	20000	2	257	6199808	1074726	5036142	3006206
15km	70%	20000	2	282	5551623	912663	4574598	3498652
15km	70%	20000	2	272	6196174	1076083	5022244	3537068
15km	70%	20000	2	335	7503416	1191780	6240325	4269169
15km	70%	20000	2	215	5574903	908193	4596156	2972156
15km	70%	20000	2	279	7165692	1114680	5975792	4035530
15km	70%	20000	2	243	7390094	1105929	6183281	3484425
15km	70%	20000	2	232	6141350	1053267	5011395	3136130
15km	70%	20000	2	297	6210283	1030986	5094218	3201845
15km	70%	20000	2	225	7375553	1063088	6213746	3211055
15km	70%	20000	2	260	5637566	950066	4625331	3067502
15km	70%	20000	2	255	6424084	1070679	5273497	3337070
15km	70%	20000	2	261	6353402	1043921	5206308	3325105
15km	70%	20000	2	244	6739858	1092429	5583529	2988297
15km	70%	20000	2	227	5341154	905535	4377608	3194636
15km	70%	20000	2	251	5456670	953608	4417838	3074786
15km	70%	20000	2	296	6696267	1110004	5509153	3837166
15km	70%	20000	2	348	4775892	760117	3956276	3048848
15km	70%	20000	2	266	5096095	843058	4194766	2814111
15km	70%	20000	2	206	5707398	990418	4591450	2936885
15km	70%	20000	2	309	6454326	1093878	5283217	3363008
15km	70%	20000	2	247	5312093	876519	4388482	2589048
15km	70%	20000	2	222	5645316	926735	4647834	2736543
15km	70%	20000	2	237	5677312	966772	4624647	3067082
15km	70%	20000	2	360	6532041	1035263	5386448	2995910
15km	70%	20000	2	262	5860024	981548	4798339	2760821
15km	70%	20000	2	278	5949589	1042065	4835758	2561752
15km	70%	20000	2	263	6513971	1051833	5400467	3312949
15km	70%	20000	2	226	5508636	910861	4542780	3015265
15km	70%	20000	2	250	7074326	1009973	5994352	3477899
15km	70%	20000	2	284	6441744	1043279	5331744	3575294
15km	70%	20000	2	231	6176401	994030	5124242	2899089
15km	70%	20000	2	205	6642072	1078917	5478000	2570437
15km	70%	20000	2	218	5716426	941660	4703896	2972755
15km	70%	20000	2	308	6748810	1011494	5653474	3565057
15km	70%	20000	2	220	5198309	886842	4273299	2497986
15km	70%	20000	2	254	5243851	925502	4249000	3087031
15km	70%	20000	2	226	5926220	1046193	4799884	2788210
15km	70%	20000	2	271	5553447	905063	4595673	3066830
15km	70%	20000	2	252	5703136	1001963	4638155	3153232
15km	70%	20000	2	257	5182954	893531	4223347	2860493
15km	70%	20000	2	285	5430955	985536	4391666	3257645
15km	70%	20000	2	190	5013951	835843	4129989	2408843
15km	70%	20000	2	400	6778846	1098634	5615844	3328122
15km	70%	20000	2	265	6315343	1062112	5182998	3269013
15km	70%	20000	2	348	8264117	1278926	6884440	4467791
15km	70%	20000	2	202	5418162	949947	4403710	2625081
15km	70%	20000	2	293	7115430	1145310	5853318	3290000
15km	70%	20000	2	196	7020789	1184026	5782451	2798700
15km	70%	20000	2	224	6011857	1018940	4919928	3214857
15km	70%	20000	2	252	6408978	1019729	5343328	3347516
15km	70%	20000	2	359	8102654	1170248	6861681	3667792
15km	70%	20000	2	250	5617950	869552	4680808	3132887
15km	70%	20000	2	280	5649427	894010	4696808	2936345
15km	70%	20000	2	226	6775887	1167705	5495522	3241519
15km	70%	20000	2	251	5880641	951050	4871739	2835411
15km	70%	20000	2	246	6539474	1017985	5465561	3221613
15km	70%	20000	2	269	6528222	1151975	5264310	3470141
15km	70%	20000	2	274	4291804	759209	3491986	2642654
15km	70%	20000	2	344	5784595	956729	4769653	3051557
15km	70%	20000	2	222	5290931	944703	4277326	2865511
15km	70%	20000	2	231	5403669	919311	4426489	2849065
15km	70%	20000	2	206	6746617	1124201	5549806	2693030
15km	70%	20000	2	248	5480826	933063	4496413	2638085
15km	70%	20000	2	271	7477576	1140885	6267356	3757173
15km	70%	20000	2	264	6735111	1044743	5632470	3393342
15km	70%	20000	2	258	7196796	1129813	6013216	3497993
15km	70%	20000	2	220	7489432	1232849	6179122	3170680
15km	70%	20000	2	281	8397864	1271635	6984576	4045117
15km	70%	20000	2	295	7192423	1087722	6047236	3794380
15km	70%	20000	2	247	5920678	984414	4877220	2686402
15km	70%	20000	2	206	5267736	865876	4332772	2692521
15km	70%	20000	2	225	4787703	806507	3915796	2868751
15km	70%	20000	2	272	6441686	1031751	5337648	3418276
15km	70%	20000	2	246	6697399	1035844	5593305	3352691
15km	70%	20000	2	285	5667435	998157	4594921	3669243
15km	70%	20000	2	203	6052459	956871	5040432	2516785
15km	70%	20000	2	239	6568539	950752	5536416	3273765
15km	70%	20000	2	256	5085354	905732	4126779	2557280
15km	70%	20000	2	353	7769378	1142355	6544053	4160222
15km	70%	20000	2	284	6383080	956271	5381195	3316964
15km	70%	20000	2	266	7747401	1154572	6499889	3833355
15km	70%	20000	2	311	6479441	1038802	5377395	3505371
15km	70%	20000	2	210	6933325	1092217	5783537	3012479
15km	70%	20000	2	203	4867689	853731	3943478	2756540
15km	70%	20000	2	389	7096624	1129643	5886909	3783096
15km	70%	20000	2	329	7327038	1076286	6171661	3951928
15km	70%	20000	2	244	7315872	1073239	6138652	3517206
15km	70%	20000	2	270	5340131	954136	4322528	3153782
15km	70%	20000	2	214	4866283	827007	3985933	2586966
15km	70%	20000	2	244	7241869	1135797	6047417	3522962
15km	70%	20000	2	243	6407571	1098865	5250467	3438293
15km	70%	20000	2	202	6071508	1036162	4951035	2904781
15km	70%	20000	2	306	4949773	836943	4075225	3260956
15km	70%	20000	2	278	6983698	1082804	5826021	3610262
15km	70%	20000	2	331	8344915	1242046	7015621	4612729
15km	70%	20000	2	228	5983950	1031318	4894626	2847525
15km	70%	20000	2	257	6102979	1002589	5030758	3052349
15km	70%	20000	2	297	6459508	980429	5438912	3551676
15km	70%	20000	2	221	6327187	997197	5248800	3183278
15km	70%	20000	2	268	6264464	1166686	5030902	3643723
15km	70%	20000	2	321	6786829	1101332	5641563	3641185
15km	70%	20000	2	260	7019761	1176212	5738227	3551146
15km	70%	20000	2	238	6866692	1033148	5738615	3270900
15km	70%	20000	2	256	7131040	1076249	5969598	3345523
15km	70%	20000	2	269	6120473	937273	5127607	3179509
15km	70%	20000	2	226	6078027	954796	5025831	2844239
15km	70%	20000	2	262	5497929	898391	4538988	3061546
15km	70%	20000	2	288	8276614	1404585	6785568	4175933
15km	70%	20000	2	230	5876833	1021746	4782647	3094261
15km	70%	20000	2	231	5010361	870325	4071999	2793384
15km	70%	20000	2	285	5293704	911118	4335493	2596316
15km	70%	20000	2	212	6255443	988764	5223351	3046063
15km	70%	20000	2	220	6246382	1076006	5119517	3136581
15km	70%	20000	2	308	6700120	1101854	5521128	3602017
15km	70%	20000	2	182	3877707	731469	3106869	2465837
15km	70%	20000	2	269	6528280	1070423	5386704	3494779
15km	70%	20000	2	221	6525859	1135320	5325859	2986387
15km	70%	20000	2	338	5329741	879768	4370972	2689099
15km	70%	20000	2	434	6777900	956880	5752077	3621098
15km	70%	20000	2	237	5774465	934063	4783539	3424559
15km	70%	20000	2	272	5749785	988627	4709738	3204395
15km	70%	20000	2	242	6419510	1012465	5363868	3118192
15km	70%	20000	2	207	5269000	879748	4354977	2546677
15km	70%	20000	2	234	5996777	920108	5014658	3162973
15km	70%	20000	2	201	5797988	1012434	4700626	2611078
15km	70%	20000	2	224	6382536	949389	5362380	3170835
15km	70%	20000	2	228	5313109	914775	4328603	2639180
15km	70%	20000	2	253	5573716	987462	4529703	3382391
15km	70%	20000	2	375	7949701	1259574	6577953	4278751
15km	70%	20000	2	249	6602268	1042795	5490663	3588565
15km	70%	20000	2	263	7097704	1092308	5913693	3436690
15km	70%	20000	2	258	6279314	959690	5267562	3414671
15km	70%	20000	2	247	6786956	1087686	5635840	3549634
15km	70%	20000	2	217	6028036	1072363	4901812	3114044
15km	70%	20000	2	199	5274088	872118	4331529	2518226
15km	70%	20000	2	214	5278231	911805	4308455	2657584
15km	70%	20000	2	244	6321799	1074887	5182252	3521438
15km	70%	20000	2	227	5760031	953463	4753379	2670444
15km	70%	20000	2	307	6417675	952233	5391679	3041456
15km	70%	20000	2	259	5724864	1009380	4661595	3385238
15km	70%	20000	2	226	5522397	1004884	4455895	3224490
15km	70%	20000	2	247	6175186	1076203	5017553	3372504
15km	70%	20000	2	231	6583900	1000555	5506450	3191958
15km	70%	20000	2	214	5428374	911108	4458776	2434403
15km	70%	20000	2	343	5895806	973973	4797945	3609869
15km	70%	20000	2	271	6171287	1018085	5096075	3161554
15km	70%	20000	2	277	7741609	1244827	6396779	3923301
15km	70%	20000	2	228	6591396	1087881	5401975	3259398
15km	70%	20000	2	252	5605787	918093	4629409	2837123
15km	70%	20000	2	262	5939467	1020013	4844266	2982359
15km	70%	20000	2	355	7554908	1139116	6323624	3774664
15km	70%	20000	2	283	6164423	971491	5119683	3002377
15km	70%	20000	2	271	8688584	1339116	7244376	3910878
15km	70%	20000	2	262	5872478	1013035	4789487	3305054
15km	70%	20000	2	230	6460232	991302	5409177	3166809
15km	70%	20000	2	345	7072844	1078720	5922073	3514177
15km	70%	20000	2	314	6284977	1020198	5220862	2760638
15km	70%	20000	2	271	5858319	993152	4810145	3077016
15km	70%	20000	2	286	5913024	997845	4863645	3494927
15km	70%	20000	2	305	6185106	1066582	5033645	3201830
15km	70%	20000	2	278	6101532	1073646	4952537	2856539
15km	70%	20000	2	228	6113356	1093246	4975123	3111872
15km	70%	20000	2	386	8271882	1203736	6963285	4334118
15km	70%	20000	2	268	5885218	931538	4878902	3363250
15km	70%	20000	2	274	6734630	1070788	5609041	3762385
15km	70%	20000	2	317	6108455	990256	5056451	3750321
15km	70%	20000	2	242	5377839	959478	4345876	2603613
15km	70%	20000	2	235	5225725	883187	4297582	3280997
15km	70%	20000	2	245	7566538	1139094	6321948	3524943
15km	70%	20000	2	220	5621543	955236	4597491	3164012
15km	70%	20000	2	318	7109373	1074000	5924354	3484317
15km	70%	20000	2	238	5668622	983441	4625455	2716263
15km	70%	20000	2	191	5365875	868186	4420188	2743206
15km	70%	20000	2	248	5978611	970973	4951728	3076792
15km	70%	20000	2	191	5087786	834521	4204045	2445331
15km	70%	20000	2	266	5256688	896743	4314301	2647206
15km	70%	20000	2	250	6838169	1209117	5534560	3179005
15km	70%	20000	2	259	4724815	763649	3910986	2330765
15km	70%	20000	2	198	5083564	872125	4161573	2596996
15km	70%	20000	2	268	5867790	1046295	4721042	3131665
15km	70%	20000	2	237	5755401	976977	4675793	2632823
15km	70%	20000	2	211	5228321	848030	4333005	2483901
15km	70%	20000	2	200	5169983	822040	4272087	2423466
15km	70%	20000	2	237	5417536	946386	4403063	2648674
15km	70%	20000	2	275	6875998	1190801	5600853	3522123
15km	70%	20000	2	271	5731003	911822	4762603	3379865
15km	70%	20000	2	325	7324067	1097549	6171218	3787299
15km	70%	20000	2	269	6737668	1028230	5629706	3682235
15km	70%	20000	2	294	5687211	961868	4667930	3122985
15km	70%	20000	2	189	5396585	894408	4459583	2612873
15km	70%	20000	2	184	5411158	864718	4473686	2633919
15km	70%	20000	2	268	7361373	1199577	6098478	3870202
15km	70%	20000	2	230	5779882	1029979	4658811	3322882
15km	70%	20000	2	362	6035438	1023695	4956351	2974043
15km	70%	20000	2	203	6135187	1002900	5061759	2916781
15km	70%	20000	2	248	5660953	962478	4646556	3038193
15km	70%	20000	2	279	5731872	955883	4702850	3375621
15km	70%	20000	2	324	5581803	925453	4580990	3455624
15km	70%	20000	2	285	7513532	1160124	6256785	4017767
15km	70%	20000	2	235	6446622	1132706	5229125	3172734
15km	70%	20000	2	239	6115845	1117034	4919006	3344329
15km	70%	20000	2	254	8668395	1257730	7290426	3666008
15km	70%	20000	2	260	5032252	843859	4117520	2381110
15km	70%	20000	2	323	6032392	900297	5088105	3190061
15km	70%	20000	2	300	6067145	1024170	4975326	3560423
15km	70%	20000	2	308	7054514	1129495	5849580	3317535
15km	70%	20000	2	256	7149634	1153211	5918139	3683083
15km	70%	20000	2	178	6086180	993868	5007359	2540204
15km	70%	20000	2	249	4263866	743246	3478274	2325532
15km	70%	20000	2	268	6556399	1021190	5457799	3811899
15km	70%	20000	2	274	6625333	1089937	5448115	3393976
15km	70%	20000	2	258	6954035	1119396	5760329	3284721
15km	70%	20000	2	288	6275300	994745	5219869	3802368
15km	70%	20000	2	252	5511220	869690	4558501	2636520
15km	70%	20000	2	210	6257047	981454	5152180	3016791
15km	70%	20000	2	265	6500005	1062933	5348663	3364069
15km	70%	20000	2	255	7202539	1171399	5947769	3399400
15km	70%	20000	2	226	6451858	1085077	5307085	3239989
15km	70%	20000	2	338	7506298	1241673	6121331	4339977
15km	70%	20000	2	202	6202707	1013122	5099721	2888918
15km	70%	20000	2	242	6378805	1032873	5287906	2784134
15km	70%	20000	2	230	6813899	1120347	5620459	3310739
15km	70%	20000	2	268	7203953	1123411	6005379	3503232
15km	70%	20000	2	211	5514891	898350	4551260	2516900
15km	70%	20000	2	200	5977818	1060128	4825159	2690976
15km	70%	20000	2	256	4971134	912528	4010242	3053428
15km	70%	20000	2	226	6025764	949075	4972724	3157159
15km	70%	20000	2	245	7144708	1032469	6017896	3539286
15km	70%	20000	2	250	7135600	1113279	5938855	3599329
15km	70%	20000	2	371	6135474	1055803	5013939	3361717
15km	70%	20000	2	304	7061061	1007562	5993228	3736203
15km	70%	20000	2	248	5741587	896622	4763180	2518550
15km	70%	20000	2	258	7291345	1225672	5964280	3512084
15km	70%	20000	2	395	4209059	701483	3465986	2463502
15km	70%	20000	2	272	5892209	969844	4846699	3168752
15km	70%	20000	2	250	6167623	1030363	5047764	3392687
15km	70%	20000	2	244	5776927	970870	4718259	3531291
15km	70%	20000	2	242	6079691	958149	5060241	3153625
15km	70%	20000	2	257	5847591	927733	4852478	3088434
15km	70%	20000	2	243	5950441	1005356	4842810	2817597
15km	70%	20000	2	264	6125472	1030262	5018893	3346738
15km	70%	20000	2	253	5790414	985933	4746912	2918749
15km	70%	20000	2	307	7219616	1037198	6114149	3514899
15km	70%	20000	2	249	6633563	1029663	5542727	3342238
15km	70%	20000	2	280	7716374	1219948	6416713	4027323
15km	70%	20000	2	304	7445397	1125036	6220887	3947287
15km	70%	20000	2	293	4773841	796004	3939349	2486178
15km	70%	20000	2	255	6481595	1147652	5270867	3224553
15km	70%	20000	2	250	5214146	867612	4260036	2797696
15km	70%	20000	2	385	5660533	951151	4666520	2512021
15km	70%	20000	2	279	7392962	1161339	6161604	3274541
15km	70%	20000	2	303	7035454	1223745	5695840	4063271
15km	70%	20000	2	315	7083641	1066256	5961570	3807238
15km	70%	20000	2	366	5829732	898665	4883966	3194820
15km	70%	20000	2	245	5473961	909791	4514960	2786792
15km	70%	20000	2	254	6337358	1043957	5196267	3057276
15km	70%	20000	2	231	5436675	951872	4428290	3145600
15km	70%	20000	2	326	5478471	971128	4445706	3664453
15km	70%	20000	2	240	5819304	933498	4804694	2959665
15km	70%	20000	2	262	6797007	1137907	5580228	3769734
15km	70%	20000	2	273	6379384	987427	5305291	3155265
15km	70%	20000	2	225	6745604	1099444	5560210	2820034
15km	70%	20000	2	214	4981678	798272	4142068	3066743
15km	70%	20000	2	340	6164293	1006816	5105256	3841352
15km	70%	20000	2	187	4889045	832360	3999535	2385820
15km	70%	20000	2	250	5550941	970264	4509309	3437659
15km	70%	20000	2	308	5179040	860659	4254924	2679975
15km	70%	20000	2	339	7133204	1111145	5917421	4344816
15km	70%	20000	2	289	7409555	1177799	6134071	3898896
15km	70%	20000	2	242	5849406	1031146	4749100	3402360
15km	70%	20000	2	241	6403700	910009	5411252	3073519
15km	70%	20000	2	286	5351423	912075	4385340	3125063
15km	70%	20000	2	215	5437677	923000	4446356	2983187
15km	70%	20000	2	326	7072644	1131431	5848201	4394486
15km	70%	20000	2	236	6196470	1006039	5100650	2940958
15km	70%	20000	2	285	6295839	1051890	5163929	3645687
15km	70%	20000	2	278	6435514	989619	5395656	3354612
15km	70%	20000	2	255	4925582	816072	4058311	2781668
15km	70%	20000	2	195	5296684	874489	4362007	2782410
15km	70%	20000	2	290	5641496	928489	4653266	2766129
15km	70%	20000	2	204	5424431	920755	4454854	2918203
15km	70%	20000	2	296	6270219	1029392	5158976	3647975
15km	70%	20000	2	261	6183487	1013060	5075751	3305455
15km	70%	20000	2	231	5974350	948530	4949037	3030377
15km	70%	20000	2	193	5650286	944838	4638516	2369168
15km	70%	20000	2	321	5889637	975197	4859107	3479953
15km	70%	20000	2	277	6597895	1062596	5456406	3115159
15km	70%	20000	2	251	6325645	1002274	5249034	3488838
15km	70%	20000	2	261	5198960	875049	4273404	2654904
15km	70%	20000	2	215	5710518	944506	4687990	2663537
15km	70%	20000	2	326	7309996	1032035	6226180	3784085
15km	70%	20000	2	230	5538815	975003	4500635	3060672
15km	70%	20000	2	221	5851188	998713	4784503	3009807
15km	70%	20000	2	280	6402468	1011764	5304898	3928979
15km	70%	20000	2	242	5674616	1033329	4574965	3277973
15km	70%	20000	2	356	7531626	1131503	6311706	4410106
15km	70%	20000	2	240	6420133	1021793	5338316	3463012
15km	70%	20000	2	229	5285168	969367	4245138	2955040
15km	70%	20000	2	245	4776143	810735	3917840	2555785
15km	70%	20000	2	264	6734912	1040663	5623184	3639305
15km	70%	20000	2	321	5993335	1072150	4842333	3223020
15km	70%	20000	2	354	6936877	1103050	5765962	3728565
15km	70%	20000	2	248	6573216	1051502	5449296	3416767
15km	70%	20000	2	267	6085640	932483	5067591	3767264
15km	70%	20000	2	276	7411992	1052380	6295084	3699623
15km	70%	20000	2	235	6472179	961126	5459863	3393684
15km	70%	20000	2	281	7250931	1033021	6146182	3414570
15km	70%	20000	2	254	5996258	1058893	4837863	3100030
15km	70%	20000	2	285	5924174	1024898	4849721	2583293
15km	70%	20000	2	335	7426828	1039449	6319399	3827012
15km	70%	20000	2	439	6322263	949134	5279547	3310719
15km	70%	20000	2	285	6202957	969454	5154270	3146203
15km	70%	20000	2	273	5907563	1006076	4862049	3352772
15km	70%	20000	2	273	6920067	1102275	5752957	3650519
15km	70%	20000	2	220	6087490	967483	5062945	2884102
15km	70%	20000	2	227	5557794	957352	4548536	2836825
15km	70%	20000	2	243	6232878	1046211	5120999	3464795
15km	70%	20000	2	223	5900921	972434	4861464	3212744
15km	70%	20000	2	253	5134507	864662	4202677	2772629
15km	70%	20000	2	287	6639056	1053816	5503842	3473045
15km	70%	20000	2	281	8073456	1194467	6799893	3801437
15km	70%	20000	2	305	7080831	1072805	5950333	3369360
15km	70%	20000	2	241	5842036	927538	4835546	2890624
15km	70%	20000	2	213	6361866	990479	5305536	3041204
15km	70%	20000	2	301	5577759	861811	4675409	2574310
15km	70%	20000	2	233	6142467	1098411	4982646	3355189
15km	70%	20000	2	260	5070022	849633	4163505	2937738
15km	70%	20000	2	250	5121722	890324	4180558	2826107
15km	70%	20000	2	264	6023158	1019113	4938325	3362848
15km	70%	20000	2	240	5267531	847115	4353682	3185159
15km	70%	20000	2	228	6685904	1115843	5489678	3281127
15km	70%	20000	2	237	6276202	1127407	5068426	3271392
15km	70%	20000	2	210	5263710	858577	4335473	2783927
15km	70%	20000	2	309	8061620	1281511	6683509	4361446
15km	70%	20000	2	260	5552111	924853	4574899	2662301
15km	70%	20000	2	219	6051384	1050354	4912830	3145802
15km	70%	20000	2	203	5183901	880330	4240535	2910915
15km	70%	20000	2	330	6448942	929715	5449833	3733718
15km	70%	20000	2	246	4779701	804751	3895648	2301466
15km	70%	20000	2	216	5323927	878325	4388670	2788144
15km	70%	20000	2	263	6637452	978689	5607896	3291045
15km	70%	20000	2	233	6784803	1016928	5708829	3348657
15km	70%	20000	2	265	5389227	885289	4462584	2706669
15km	70%	20000	2	268	5921196	980840	4851192	3348591
15km	70%	20000	2	247	5799880	989463	4742787	3106318
15km	70%	20000	2	257	5772736	1050328	4655998	3238434
15km	70%	20000	2	265	5818716	999212	4773541	3217030
15km	70%	20000	2	257	7453459	1106954	6257812	3702632
15km	70%	20000	2	249	5560251	921588	4554502	3198715
15km	70%	20000	2	246	6986388	1139182	5754165	3447202
15km	70%	20000	2	354	7426324	1119195	6238514	4188874
15km	70%	20000	2	195	5438073	941843	4423405	2594497
15km	70%	20000	2	311	6528207	946408	5484385	3125422
15km	70%	20000	2	229	6270836	1013025	5172976	3237746
15km	70%	20000	2	234	5800454	941680	4776708	3311188
15km	70%	20000	2	288	7274205	1215172	5952594	3913595
15km	70%	20000	2	315	6523237	1089309	5323966	3988142
15km	70%	20000	2	252	6628055	1058468	5483558	3643119
15km	70%	20000	2	236	6241737	1017434	5144969	3244010
15km	70%	20000	2	255	6639519	957838	5607066	3288811
15km	70%	20000	2	255	6840762	1095167	5680726	3629699
15km	70%	20000	2	237	7566368	1125227	6349363	3398778
15km	70%	20000	2	259	6108130	1020255	5040150	3178072
15km	70%	20000	2	350	5973554	915638	4982384	3341782
15km	70%	20000	2	315	6484642	1028704	5366501	3479850
15km	70%	20000	2	223	6336693	1033123	5214655	3102228
15km	70%	20000	2	258	5667909	912026	4687499	3258414
15km	70%	20000	2	224	5801475	889715	4868415	3220388
15km	70%	20000	2	257	6079013	1035347	4980278	3073302
15km	70%	20000	2	250	6450497	974633	5428872	3404388
15km	70%	20000	2	423	5880687	928630	4894642	3282653
15km	70%	20000	2	255	6795243	1143078	5586094	3578280
15km	70%	20000	2	251	6810347	1168586	5558163	3629536
15km	70%	20000	2	331	7692501	1099049	6515204	4248476
15km	70%	20000	2	274	6800772	1070832	5671088	3570597
15km	70%	20000	2	288	7283320	1155323	6042056	4043198
15km	70%	20000	2	256	6446882	947579	5438138	3210360
15km	70%	20000	2	186	5288463	901487	4323355	2591393
15km	70%	20000	2	310	6464302	1039180	5339730	2846052
15km	70%	20000	2	262	5978190	948462	4962616	3362407
15km	70%	20000	2	335	7173329	1099252	6002034	3762137
15km	70%	20000	2	239	6108710	1038348	4975679	3147423
15km	70%	20000	2	204	5777334	932558	4763167	2656082
15km	70%	20000	2	328	7643839	1162644	6405170	4276503
15km	70%	20000	2	236	5681618	934567	4645722	2932279
15km	70%	20000	2	249	6223952	998900	5154539	2943192
15km	70%	20000	2	266	8300403	1226115	7004545	3743745
15km	70%	20000	2	354	8158090	1180160	6898761	4013692
15km	70%	20000	2	270	6385251	1090237	5213069	3661347
15km	70%	20000	2	219	5298029	935332	4315926	2793106
15km	70%	20000	2	209	5561722	944129	4560129	2787013
15km	70%	20000	2	343	6532861	997768	5486833	3595031
15km	70%	20000	2	371	6677036	1019522	5562334	3719188
15km	70%	20000	2	214	4718604	812214	3872761	2674727
15km	70%	20000	2	228	5420274	902840	4444991	2778871
15km	70%	20000	2	216	5649537	995353	4591311	2557304
15km	70%	20000	2	280	7049314	1074872	5909272	3756504
15km	70%	20000	2	278	5508214	916518	4519553	3242776
15km	70%	20000	2	309	7393406	1079860	6235235	3559080
15km	70%	20000	2	261	5554869	916657	4583643	3228557
15km	70%	20000	2	192	5444259	954951	4437272	2741532
15km	70%	20000	2	231	5292144	896369	4299152	3104241
15km	70%	20000	2	222	6360300	1063247	5222369	3199372
15km	70%	20000	2	224	5897114	986006	4814371	2704656
15km	70%	20000	2	245	8029040	1216083	6689354	3531674
15km	70%	20000	2	210	6358160	1142578	5130602	3012848
15km	70%	20000	2	294	6780057	1089041	5603452	3324612
15km	70%	20000	2	244	6639544	1179255	5376330	3520109
15km	70%	20000	2	245	5979459	903942	5032667	3015691
15km	70%	20000	2	242	5591407	964050	4536849	2966949
15km	70%	20000	2	227	5531865	899040	4564130	2983765
15km	70%	20000	2	224	6518077	1113186	5350591	3208710
15km	70%	20000	2	258	5596649	963809	4559054	3292031
15km	70%	20000	2	224	5192946	885243	4251196	2828220
15km	70%	20000	2	273	7590873	1144282	6358287	3943341
15km	70%	20000	2	336	7267933	1123229	6077236	3793432
15km	70%	20000	2	209	5942179	1007985	4885371	2988138
15km	70%	20000	2	198	5085004	893736	4129265	2564842
15km	70%	20000	2	372	8238262	1199713	6964442	4119113
15km	70%	20000	2	249	5960096	1007131	4892788	2727447
15km	70%	20000	2	283	7798684	1187798	6562043	3588004
15km	70%	20000	2	229	6301848	996671	5259488	2938767
15km	70%	20000	2	289	7293024	1208843	6003961	4160153
15km	70%	20000	2	218	4528437	773811	3703663	2786594
15km	70%	20000	2	266	5716663	928097	4721846	3106859
15km	70%	20000	2	218	6276290	1076475	5128537	3129997
15km	70%	20000	2	249	4967571	816748	4111012	2767593
15km	70%	20000	2	217	5622751	994968	4544003	2975923
15km	70%	20000	2	268	5104762	909964	4151018	2837792
15km	70%	20000	2	242	5796497	957639	4795685	3088781
15km	70%	20000	2	327	6952469	1015739	5873095	3816372
15km	70%	20000	2	299	6421015	1080873	5269223	3563900
15km	70%	20000	2	304	6508521	1094569	5311956	3859786
15km	70%	20000	2	266	7328418	1137160	6089168	3851048
15km	70%	20000	2	275	6094592	971415	5043360	3527791
15km	70%	20000	2	309	5686649	908394	4705046	3181160
15km	70%	20000	2	339	5906578	982051	4875445	3690157
15km	70%	20000	2	268	7158900	1018900	6063705	3531771
15km	70%	20000	2	258	6173844	1077656	5024338	3583556
15km	70%	20000	2	313	6619579	1062767	5475331	3889506
15km	70%	20000	2	318	6706259	1096695	5518779	3428276
15km	70%	20000	2	361	7113438	1124217	5920014	4484691
15km	70%	20000	2	210	5702967	992519	4651810	2743915
15km	70%	20000	2	239	5250747	845704	4332564	2425379
15km	70%	20000	2	221	5817858	994334	4745885	3104220
15km	70%	20000	2	273	6091171	1056081	4898131	3478770
15km	70%	20000	2	337	7038487	1099230	5878417	3550424
15km	70%	20000	2	266	5517244	888703	4571946	3156507
15km	70%	20000	2	226	5199258	905372	4207635	2958773
15km	70%	20000	2	243	5444721	914449	4432914	3153647
15km	70%	20000	2	208	5022046	861754	4108209	2532467
15km	70%	20000	2	294	4974914	801600	4127899	2741192
15km	70%	20000	2	307	7523162	1163338	6276410	3793912
15km	70%	20000	2	352	7061164	1120723	5854558	3943994
15km	70%	20000	2	357	5626531	886787	4674576	3379221
15km	70%	20000	2	271	6929720	1025856	5828162	3131233
15km	70%	20000	2	271	6835436	1069511	5691252	3544408
15km	70%	20000	2	196	4741588	826553	3863421	2314160
15km	70%	20000	2	303	8075033	1148693	6856507	3817896
15km	70%	20000	2	288	8135589	1197527	6832045	4174081
15km	70%	20000	2	251	5457966	922742	4416921	3039359
15km	70%	20000	2	229	5765768	882990	4819855	3021989
15km	70%	20000	2	226	7364555	1149783	6159475	3243771
15km	70%	20000	2	257	6640763	1109706	5430461	3418870
15km	70%	20000	2	233	6344089	975218	5300921	3154754
15km	70%	20000	2	263	5574490	906860	4602415	2817037
15km	70%	20000	2	301	6258240	1075848	5109352	3358831
15km	70%	20000	2	224	5667873	919216	4673130	3160152
15km	70%	20000	2	322	5622036	938911	4622332	2961995
15km	70%	20000	2	424	6411578	937797	5373244	3632396
15km	70%	20000	2	247	5922114	944985	4924779	3192371
15km	70%	20000	2	220	7057545	1137644	5848096	3157380
15km	70%	20000	2	258	6704639	1120535	5513358	3152775
15km	70%	20000	2	158	5063051	898099	4094372	2228987
15km	70%	20000	2	350	5443989	919877	4429033	3007843
15km	70%	20000	2	203	6804318	1076994	5650755	2910897
15km	70%	20000	2	252	6644798	1065849	5522930	3376768
15km	70%	20000	2	364	6818390	986862	5761124	3490247
15km	70%	20000	2	245	6516626	1124071	5295513	3485737
15km	70%	20000	2	378	7951062	1219203	6640033	4221822
15km	70%	20000	2	293	5498309	872182	4581633	3132967
15km	70%	20000	2	289	7457688	1241016	6143680	3951310
15km	70%	20000	2	195	5832438	978360	4796986	2548992
15km	70%	20000	2	246	4638690	815908	3755977	2893828
15km	70%	20000	2	239	5858537	992656	4823639	2763530
15km	70%	20000	2	244	5314294	894281	4377840	2850045
15km	70%	20000	2	260	5819965	968745	4785677	2861062
15km	70%	20000	2	261	5493489	969970	4456922	3304561
15km	70%	20000	2	327	5003177	762886	4197692	3066368
15km	70%	20000	2	274	6672641	1023643	5587393	3374443
15km	70%	20000	2	372	8485970	1214646	7199118	3989255
15km	70%	20000	2	315	6684293	996289	5609708	3211410
15km	70%	20000	2	198	6523788	1091541	5317298	2826775
15km	70%	20000	2	284	5284976	899757	4305388	3035256
15km	70%	20000	2	356	6881760	1033380	5778010	4038019
15km	70%	20000	2	211	5768977	960407	4747690	3013069
15km	70%	20000	2	267	6865533	1094926	5686543	3386368
15km	70%	20000	2	379	6945156	1102094	5769919	3242713
15km	70%	20000	2	205	5422058	908243	4428801	2838589
15km	70%	20000	2	293	5939487	954953	4908301	3518406
15km	70%	20000	2	277	6666387	1051377	5557149	3802740
15km	70%	20000	2	264	6175811	1034762	5078269	3222465
15km	70%	20000	2	281	7815418	1226514	6492758	4062910
15km	70%	20000	2	213	6320695	1110887	5132681	3056546
15km	70%	20000	2	228	6145183	948598	5142344	3291541
15km	70%	20000	2	240	5981686	992402	4938555	2949185
15km	70%	20000	2	329	6916808	1187940	5636839	4213046
15km	70%	20000	2	330	6062751	1070650	4926164	3595844
15km	70%	20000	2	200	5662059	950552	4652342	2861612
15km	70%	20000	2	449	5901654	1009868	4814553	3446839
15km	70%	20000	2	289	5679753	990549	4619700	3296165
15km	70%	20000	2	255	4453288	805520	3606875	2619890
15km	70%	20000	2	271	5121117	882506	4184052	2731198
15km	70%	20000	2	386	7082862	1056030	5952817	3908489
15km	70%	20000	2	232	5011681	817857	4120378	2510856
15km	70%	20000	2	190	5703095	993457	4650143	2575064
15km	70%	20000	2	283	7477062	1124240	6266125	3997424
15km	70%	20000	2	236	6208296	1039277	5080976	3026757
15km	70%	20000	2	278	5700299	918331	4706132	3189488
15km	70%	20000	2	229	5498296	902339	4526522	3109413
15km	70%	20000	2	227	4930876	860080	4037098	2654730
15km	70%	20000	2	262	5856127	952797	4845205	3446801
15km	70%	20000	2	211	5942492	1012375	4839404	2802315
15km	70%	20000	2	255	5032339	866290	4102947	2988378
15km	70%	20000	2	285	5703348	921315	4726255	3211604
15km	70%	20000	2	306	6942291	1032423	5829539	3484734
15km	70%	20000	2	265	8517833	1291463	7108815	3704454
15km	70%	20000	2	309	5992274	984816	4939398	3724339
15km	70%	20000	2	288	6634070	1013082	5572854	3284907
15km	70%	20000	2	308	5378604	895870	4436314	2868719
15km	70%	20000	2	192	5268662	916667	4303202	2586274
15km	70%	20000	2	228	5643096	931086	4669551	2824266
15km	70%	20000	2	382	6745859	1051621	5640175	3617859
15km	70%	20000	2	288	5718211	951482	4698509	3717337
15km	70%	20000	2	232	5365617	935696	4368662	2501300
15km	70%	20000	2	225	6497006	934513	5495765	3195104
15km	70%	20000	2	257	6699858	1056342	5596347	3377834
15km	70%	20000	2	233	5853746	915976	4867043	3365170
15km	70%	20000	2	290	6558418	1049965	5431580	3745948
15km	70%	20000	2	252	6929249	1063167	5775471	3544761
15km	70%	20000	2	201	5982510	985626	4921438	2882230
15km	70%	20000	2	203	6666526	1085351	5510455	2883434
15km	70%	20000	2	340	7410499	1152861	6163499	3569070
15km	70%	20000	2	244	6093746	1004679	4997549	2880028
15km	70%	20000	2	260	5544807	983275	4476203	3074048
15km	70%	20000	2	340	7609939	1161457	6377555	3685606
15km	70%	20000	2	281	7362430	1111988	6188040	3812971
15km	70%	20000	2	269	6194439	987502	5141191	3800170
15km	70%	20000	2	269	5862546	995987	4799687	2991245
15km	70%	20000	2	288	5413052	936105	4379429	3131534
15km	70%	20000	2	316	6818461	1241105	5482930	3416252
15km	70%	20000	2	292	5957272	968438	4869601	3850801
15km	70%	20000	2	306	6575210	983197	5534906	3625903
15km	70%	20000	2	293	6908482	1062734	5738139	3539664
15km	70%	20000	2	270	6511978	1087958	5355762	3676180
15km	70%	20000	2	257	5482033	774874	4659132	2980817
15km	70%	20000	2	270	5300463	881794	4382381	2834818
15km	70%	20000	2	249	7151326	1171867	5864578	3588805
15km	70%	20000	2	242	7066303	1134717	5857634	2935752
15km	70%	20000	2	342	6316888	975230	5272042	3679831
15km	70%	20000	2	284	5265065	884205	4282688	3042181
15km	70%	20000	2	375	7310105	1068745	6161711	4121059
15km	70%	20000	2	296	6210602	977771	5162315	2919461
15km	70%	20000	2	248	5326192	917129	4341430	3039962
15km	70%	20000	2	303	7259499	1097700	6049416	3736310
15km	70%	20000	2	279	6798351	1119833	5589718	3612781
15km	70%	20000	2	291	5548976	877096	4627576	2841657
15km	70%	20000	2	366	7967125	1125718	6757496	3685479
15km	70%	20000	2	233	5613421	943350	4591357	2850485
15km	70%	20000	2	274	5464966	886254	4494235	3262891
15km	70%	20000	2	239	5965242	1002031	4894127	2841180
15km	70%	20000	2	363	7023639	1078287	5855371	3749525
15km	70%	20000	2	272	6321176	1052390	5171221	3597983
15km	70%	20000	2	236	5503788	899269	4545457	2839273
15km	70%	20000	2	239	5795434	903181	4853625	3220044
15km	70%	20000	2	264	5396310	871918	4466853	2933727
15km	70%	20000	2	220	4902038	868249	3976809	2578713
15km	70%	20000	2	318	7112281	1073942	5939521	3546527
15km	70%	20000	2	227	6138008	1047574	5002699	2988363
15km	70%	20000	2	258	6755372	1077404	5612012	2996470
15km	70%	20000	2	235	5987465	983560	4941368	3028325
15km	70%	20000	2	235	5603558	931874	4571128	2654299
15km	70%	20000	2	220	5136647	910682	4158223	2637631
15km	70%	20000	2	297	7198103	1047891	6074635	3481363
15km	70%	20000	2	244	6967876	1166229	5725449	3079487
15km	70%	20000	2	239	5921789	1005780	4854502	2819129
15km	70%	20000	2	290	7045859	1128617	5836624	3389980
15km	70%	20000	2	251	6354997	1039324	5218931	3201095
15km	70%	20000	2	233	5339125	852644	4433922	2512519
15km	70%	20000	2	221	7346648	1044910	6230799	3170642
15km	70%	20000	2	267	4336239	788962	3522064	3024513
15km	70%	20000	2	221	5596239	983978	4515782	2939268
15km	70%	20000	2	217	5243770	948137	4266185	2745032
15km	70%	20000	2	256	5045905	839472	4111367	2644629
15km	70%	20000	2	269	7281982	1087850	6132664	3788549
15km	70%	20000	2	315	6537363	1048154	5382858	3285963
15km	70%	20000	2	188	7193774	1250256	5863256	2695942
15km	70%	20000	2	276	5982827	1051660	4860620	3019868
15km	70%	20000	2	198	5815240	945596	4809368	2507959
15km	70%	20000	2	239	5456116	964170	4425773	2649635
15km	70%	20000	2	225	5282741	873411	4363059	2391300
15km	70%	20000	2	278	6341129	1059332	5222075	3471513
15km	70%	20000	2	252	5761253	993741	4695566	3071780
15km	70%	20000	2	238	5837361	1032390	4732151	2915241
15km	70%	20000	2	217	6217555	954468	5208741	3111259
15km	70%	20000	2	226	4734451	854368	3831059	2531841
15km	70%	20000	2	254	5553575	961656	4517173	3145417
15km	70%	20000	2	228	6048604	1024721	4981416	2738488
15km	70%	20000	2	202	5820024	987826	4751296	2578350
15km	70%	20000	2	266	6655073	1093280	5458311	3724330
15km	70%	20000	2	233	6151786	960174	5099835	3017770
15km	70%	20000	2	314	7052545	1058684	5937855	3620792
15km	70%	20000	2	322	5678670	909239	4725023	3467229
15km	70%	20000	2	277	6776551	1063261	5633374	3568816
15km	70%	20000	2	187	5623160	1016632	4564162	2455713
15km	70%	20000	2	236	4983568	880006	4040415	2679341
15km	70%	20000	2	224	5386864	930790	4403524	2860176
15km	70%	20000	2	238	5904379	905714	4921566	2798034
15km	70%	20000	2	201	5926983	972344	4882893	2900534
15km	70%	20000	2	301	5718482	967119	4691948	2683489
15km	70%	20000	2	205	5436384	948296	4448031	2934592
15km	70%	20000	2	273	6072979	1008238	5004128	3683982
15km	70%	20000	2	276	6082512	972463	5026830	3070023
15km	70%	20000	2	345	8217328	1253249	6859031	4444408
15km	70%	20000	2	208	5945619	1050335	4802073	2987500
15km	70%	20000	2	233	6088016	1068654	4935331	3029182
15km	70%	20000	2	258	8567789	1251056	7241132	3719943
15km	70%	20000	2	201	5629307	966257	4612545	2575212
15km	70%	20000	2	226	5465778	969949	4403938	2777322
15km	70%	20000	2	265	6980275	1119943	5785742	3826384
15km	70%	20000	2	282	5672834	888633	4670075	3274661
15km	70%	20000	2	206	5950218	973725	4904977	2955228
15km	70%	20000	2	223	5151462	805110	4295012	3009167
15km	70%	20000	2	259	6506676	1065468	5362644	3481567
15km	70%	20000	2	414	5729598	929517	4752558	2813747
15km	70%	20000	2	226	5848144	1022373	4740044	3251635
15km	70%	20000	2	214	5804092	959560	4772264	2646773
15km	70%	20000	2	245	5994342	975767	4954404	3112476
15km	70%	20000	2	209	5674604	979078	4604850	2690709
15km	70%	20000	2	267	4887331	860906	3970102	2789538
15km	70%	20000	2	243	6290050	1046196	5165608	3218109
15km	70%	20000	2	244	5498232	870716	4557094	3075871
15km	70%	20000	2	204	5616187	931212	4619278	2760934
15km	70%	20000	2	304	6514777	1013724	5426841	3693484
15km	70%	20000	2	287	6526195	983303	5482080	3438922
15km	70%	20000	2	258	6712928	1121798	5506923	3396870
15km	70%	20000	2	244	5927208	970613	4883669	2838597
15km	70%	20000	2	230	5773465	1037606	4656992	2841293
15km	70%	20000	2	240	5722723	974121	4679287	3068589
15km	70%	20000	2	231	7085047	1119336	5864023	3083289
15km	70%	20000	2	199	5521126	964937	4487939	2623971
15km	70%	20000	2	311	6629071	1024699	5550263	3402631
15km	70%	20000	2	241	5341932	871889	4416470	2754801
15km	70%	20000	2	301	8045856	1183884	6777782	3858356
15km	70%	20000	2	253	6562270	1017580	5473736	3636199
15km	70%	20000	2	294	6180855	1089944	5023171	3169410
15km	70%	20000	2	330	7916241	1155345	6653485	4064703
15km	70%	20000	2	271	7778155	1270558	6368397	3913346
15km	70%	20000	2	280	7528273	1255558	6170749	4050412
15km	70%	20000	2	250	6066657	935650	5069797	3277633
15km	70%	20000	2	252	6650720	1071153	5490429	3444064
15km	70%	20000	2	262	7302189	1198406	6032231	3779552
15km	70%	20000	2	220	6141280	1016734	5079392	2786417
15km	70%	20000	2	212	6402961	1152275	5128154	3016589
15km	70%	20000	2	240	6806475	1107911	5623150	3223963
15km	70%	20000	2	287	6752650	1089615	5606200	3387414
15km	70%	20000	2	235	6307995	1082460	5165348	3052331
15km	70%	20000	2	294	7290467	1091261	6129200	3802454
15km	70%	20000	2	284	6003375	1034795	4893627	2868865
15km	70%	20000	2	214	5812292	906987	4849064	3063707
15km	70%	20000	2	259	5956436	997285	4889597	3174813
15km	70%	20000	2	348	7638989	1141608	6415850	4251625
15km	70%	20000	2	288	6640223	1011807	5534656	2830079
15km	70%	20000	2	249	5026088	859382	4109389	2917474
15km	70%	20000	2	301	6044996	941636	5038713	2821662
15km	70%	20000	2	263	5945177	1040842	4827489	3195524
15km	70%	20000	2	210	5456265	978896	4411003	2814489
15km	70%	20000	2	254	5103747	917225	4124785	3165423
15km	70%	20000	2	305	5847995	946496	4860322	3441766
15km	70%	20000	2	349	8626099	1210101	7329552	4374137
15km	70%	20000	2	320	6179805	1008373	5120323	3212634
15km	70%	20000	2	237	6076325	1041422	4974514	2998608
15km	70%	20000	2	259	5708007	917840	4727066	3264455
15km	70%	20000	2	233	6195985	1030376	5097184	3367392
15km	70%	20000	2	293	7093174	1204082	5821108	3562366
15km	70%	20000	2	183	5830665	895257	4890298	2631426
15km	70%	20000	2	287	7139459	1101367	5970335	3321366
15km	70%	20000	2	256	6266798	1057291	5139267	3339338
15km	70%	20000	2	302	6750840	1054649	5624234	3706010
15km	70%	20000	2	234	6333079	1079376	5184958	2984032
15km	70%	20000	2	182	4745885	838011	3828655	2380878
15km	70%	20000	2	233	6565567	1145298	5361285	3354893
15km	70%	20000	2	257	6699989	1081745	5527838	3312037
15km	70%	20000	2	196	4880545	847259	3973457	2394147
15km	70%	20000	2	263	6589192	990614	5513289	3345895
15km	70%	20000	2	251	6080583	991499	5035133	3340512
15km	70%	20000	2	214	5379832	900691	4380132	2761659
15km	70%	20000	2	215	5147963	873389	4201438	2694562
15km	70%	20000	2	291	7538007	1203219	6221260	4191691
15km	70%	20000	2	252	7689581	1090851	6532883	3628750
15km	70%	20000	2	216	5897593	1000736	4840107	3019343
15km	70%	20000	2	313	6166260	997262	5060261	2835068
15km	70%	20000	2	217	5671896	948280	4679336	2861145
15km	70%	20000	2	246	5415350	930810	4408405	3137741
15km	70%	20000	2	320	7814120	1193977	6537145	3761235
15km	70%	20000	2	201	5298754	926367	4323970	2581283
15km	70%	20000	2	241	6684933	1132840	5475797	3479262
15km	70%	20000	2	255	5947950	978672	4901014	2776258
15km	70%	20000	2	248	5961142	988339	4912241	2547125
15km	70%	20000	2	325	7134513	1063335	6004272	4130505
15km	70%	20000	2	300	5988768	988332	4909894	3307404
15km	70%	20000	2	258	6181877	999751	5109696	3527979
15km	70%	20000	2	212	5741594	1031138	4659810	2651943
15km	70%	20000	2	360	6896381	1051924	5771401	3771910
15km	70%	20000	2	175	5783670	1025838	4709367	2495568
15km	70%	20000	2	271	5988320	942499	4988676	2850159
15km	70%	20000	2	270	6976770	1207866	5675666	3905165
15km	70%	20000	2	268	7213263	1154762	6006381	3564580
15km	70%	20000	2	237	5746901	932965	4753125	3062210
15km	70%	20000	2	253	6543056	1138465	5314328	3435392
15km	70%	20000	2	290	6253286	1117746	5029747	3494092
15km	70%	20000	2	254	5993031	1043156	4866702	3666986
15km	70%	20000	2	210	4731461	808564	3877844	2486441
15km	70%	20000	2	286	6898110	1019875	5814507	3761904
15km	70%	20000	2	265	5704194	918474	4711490	3775069
15km	70%	20000	2	264	5362930	976186	4336202	3007179
15km	70%	20000	2	234	5918307	1036040	4829881	3146736
15km	70%	20000	2	274	7641290	1127766	6429704	3920483
15km	70%	20000	2	228	5524263	940784	4497715	3013636
15km	70%	20000	2	283	6273160	1069913	5147161	3384122
15km	70%	20000	2	287	6366235	1122074	5185484	3236618
15km	70%	20000	2	291	7674552	1267101	6300543	4125610
15km	70%	20000	2	235	4961490	869733	4051900	2879066
15km	70%	20000	2	306	5895670	1018493	4808831	3215899
15km	70%	20000	2	297	5984569	1037391	4876464	2900987
15km	70%	20000	2	350	7135279	1027041	6044423	4305630
15km	70%	20000	2	272	5045253	866981	4100303	2496056
15km	70%	20000	2	294	7109471	1166057	5886151	3691519
15km	70%	20000	2	321	5826899	967216	4790618	2803321
15km	70%	20000	2	335	8223274	1198309	6938749	3551198
15km	70%	20000	2	249	6192397	980792	5158190	3417032
15km	70%	20000	2	235	6130322	953907	5117486	3047781
15km	70%	20000	2	281	6419929	1082804	5268000	3708528
15km	70%	20000	2	272	5641434	904756	4689345	2919734
15km	70%	20000	2	266	5810558	942682	4806176	3175916
15km	70%	20000	2	233	5583026	949218	4571710	3243160
15km	70%	20000	2	259	6352133	1064727	5178341	3572435
15km	70%	20000	2	236	6663405	1124934	5441362	3390822
15km	70%	20000	2	305	5476660	906674	4498265	2966909
15km	70%	20000	2	175	5573399	925725	4559042	2496930
15km	70%	20000	2	226	6587640	1077658	5438016	3246305
15km	70%	20000	2	204	5645184	955206	4629144	2625415
15km	70%	20000	2	270	6460531	1060373	5347994	3672857
15km	70%	20000	2	279	5099877	899893	4148033	2826484
15km	70%	20000	2	279	5572390	901746	4604370	2910310
15km	70%	20000	2	207	3864714	709703	3108163	2641477
15km	70%	20000	2	205	4830487	841454	3956961	2655569
15km	70%	20000	2	329	6634664	1136782	5401742	3572027
15km	70%	20000	2	271	6373290	988098	5284294	3426308
15km	70%	20000	2	219	5449220	930556	4448109	2505031
15km	70%	20000	2	282	7067255	1145372	5861272	3801546
15km	70%	20000	2	286	6433690	1033933	5319288	2960291
15km	70%	20000	2	288	5772035	997479	4688105	2973061
15km	70%	20000	2	235	5665036	936013	4656099	3292013
15km	70%	20000	2	270	6553507	1119820	5303130	2842058
15km	70%	20000	2	298	7587879	1147681	6361311	4069702
15km	70%	20000	2	284	6289721	959180	5260038	3728639
15km	70%	20000	2	229	6403582	1052129	5244075	3019780
15km	70%	20000	2	209	6417750	1147358	5209514	2913019
15km	70%	20000	2	281	7392389	1201448	6096831	4063100
15km	70%	20000	2	203	6346427	1077861	5195818	2894267
15km	70%	20000	2	279	5380944	873636	4455292	2784760
15km	70%	20000	2	283	6021691	1023764	4924663	3421822
15km	70%	20000	2	301	6847019	1045526	5740115	3639204
15km	70%	20000	2	275	6549824	1122270	5355516	3860576
15km	70%	20000	2	228	5747566	940268	4739616	2959593
15km	70%	20000	2	247	5471705	961915	4438745	2837086
15km	70%	20000	2	245	6072061	946516	5057398	3435143
15km	70%	20000	2	386	7349744	1120855	6171730	3895129
15km	70%	20000	2	219	6487258	1118717	5270249	3162772
15km	70%	20000	2	312	6848266	1190626	5562994	3677760
15km	70%	20000	2	262	5872396	1014167	4804294	3201045
15km	70%	20000	2	199	6013034	926097	5035770	2823976
15km	70%	20000	2	281	6220901	986886	5191690	3243066
15km	70%	20000	2	231	5344023	915664	4386442	3114129
15km	70%	20000	2	255	8297361	1238759	6970355	3680032
15km	70%	20000	2	286	6266976	1043410	5156901	3266338
15km	70%	20000	2	305	7597098	1153415	6373772	3677833
15km	70%	20000	2	247	6702505	1087206	5543460	3573833
15km	70%	20000	2	234	6169629	1120005	4980098	3368107
15km	70%	20000	2	240	4669846	793496	3818707	2571942
15km	70%	20000	2	315	6508490	994134	5455208	3536201
15km	70%	20000	2	193	5704314	929805	4711718	2626621
15km	70%	20000	2	317	5386730	880643	4438411	2895992
15km	70%	20000	2	214	5449380	936275	4459928	2877545
15km	70%	20000	2	224	5495148	971009	4466059	2982885
15km	70%	20000	2	201	5164900	886145	4228245	2648302
15km	70%	20000	2	306	7062847	1157925	5820753	3783896
15km	70%	20000	2	327	6179165	1061475	5047480	3415384
15km	70%	20000	2	267	6134274	991358	5075198	3203120
15km	70%	20000	2	230	4938035	830457	4026463	2718188
15km	70%	20000	2	266	8161319	1168645	6845026	3766488
15km	70%	20000	2	240	5537663	894944	4575061	2936293
15km	70%	20000	2	287	7140004	1088433	5966386	3390505
15km	70%	20000	2	212	5658606	952662	4640828	2669645
15km	70%	20000	2	258	6255175	1052834	5121373	3284418
15km	70%	20000	2	278	6919395	1081930	5745689	4013144
15km	70%	20000	2	328	6331516	1062237	5205743	3282716
15km	70%	20000	2	306	7125109	1025323	6009908	3624485
15km	70%	20000	2	329	6939673	1034513	5855124	3544422
15km	70%	20000	2	329	6024971	1029007	4942299	3450171
15km	70%	20000	2	228	6202309	1042017	5087954	3280026
15km	70%	20000	2	329	6276653	1083724	5059110	3506009
15km	70%	20000	2	215	6658306	1106595	5492306	3083803
15km	70%	20000	2	276	7875014	1182157	6594899	3773902
15km	70%	20000	2	237	6403297	1125745	5142736	3269565
15km	70%	20000	2	323	5980598	1022116	4882924	3130612
15km	70%	20000	2	282	5831318	914423	4858808	3264743
15km	70%	20000	2	207	5858561	905385	4909962	2955369
15km	70%	20000	2	271	4787159	828797	3896779	2412796
15km	70%	20000	2	271	7736779	1207505	6439268	3453407
15km	70%	20000	2	229	6884422	1149610	5665990	3012891
15km	70%	20000	2	250	5038802	819107	4165706	2795053
15km	70%	20000	2	331	7935114	1190965	6652747	4152977
15km	70%	20000	2	308	8193492	1284321	6825770	4053619
15km	70%	20000	2	255	6045832	984130	4987350	2990353
15km	70%	20000	2	361	7084055	1135823	5852585	3814125
15km	70%	20000	2	241	7553700	1163648	6314620	3474801
15km	70%	20000	2	204	5639638	951571	4617524	2640027
15km	70%	20000	2	369	6533866	1077259	5360538	3822077
15km	70%	20000	2	316	8039202	1361210	6542293	4153360
15km	70%	20000	2	255	5512031	1003718	4450584	2779169
15km	70%	20000	2	261	5924547	1010217	4844100	3326628
15km	70%	20000	2	252	7465315	1192820	6158991	3634415
15km	70%	20000	2	303	6145560	1001929	5086369	3673192
15km	70%	20000	2	292	7081191	1121537	5854965	4165677
15km	70%	20000	2	198	6119014	1005578	5033881	2835953
15km	70%	20000	2	243	5777594	973304	4754342	2825216
15km	70%	20000	2	365	6477855	1076225	5336122	3561269
15km	70%	20000	2	246	6615977	1071016	5449251	3257500
15km	70%	20000	2	297	6909861	1010963	5808962	3493466
15km	70%	20000	2	284	5828390	928367	4825019	3177529
15km	70%	20000	2	260	5886198	1020364	4784216	3553996
15km	70%	20000	2	222	6317893	1016848	5229208	3144248
15km	70%	20000	2	244	7411308	1137364	6183235	3521821
15km	70%	20000	2	312	7837148	1234279	6495189	4069501
15km	70%	20000	2	192	5380378	911911	4414600	2502616
15km	70%	20000	2	293	6866046	1035575	5759396	3156729
15km	70%	20000	2	241	4682498	754642	3874697	2710867
15km	70%	20000	2	262	5531044	924059	4545495	3353207
15km	70%	20000	2	305	7232700	1045095	6108439	3992886
15km	70%	20000	2	281	7580663	1152575	6364213	4019119
15km	70%	20000	2	214	5633873	947027	4637811	3082565
15km	70%	20000	2	234	7757459	1164427	6495205	3364293
15km	70%	20000	2	292	5043971	819208	4178272	2584306
15km	70%	20000	2	246	5545813	925270	4554288	2575775
15km	70%	20000	2	240	6024974	1009171	4931630	2940403
15km	70%	20000	2	219	5881471	925608	4882194	3069041
15km	70%	20000	2	260	6647480	1024834	5534804	3232659
15km	70%	20000	2	281	6452812	1086454	5301024	3807397
15km	70%	20000	2	310	5141391	866048	4212468	3346789
15km	70%	20000	2	253	6580811	1188092	5296850	3631113
15km	70%	20000	2	198	5941818	1020162	4846993	2592376
15km	70%	20000	2	271	5764860	929541	4781427	2689755
15km	70%	20000	2	280	6582978	1050391	5480790	3334487
15km	70%	20000	2	245	5327480	924748	4345364	3047776
15km	70%	20000	2	219	6581428	1018904	5470342	3154223
15km	70%	20000	2	214	5051940	923975	4074337	3065697
15km	70%	20000	2	292	6151143	982346	5109979	2762512
15km	70%	20000	2	202	5093809	912916	4146786	2897327
15km	70%	20000	2	223	5745074	963132	4724027	2876812
15km	70%	20000	2	299	6323642	1047961	5183062	3654788
15km	70%	20000	2	276	5370409	874907	4434348	2751800
15km	70%	20000	2	246	7893187	1179238	6656814	3502360
15km	70%	20000	2	229	6824612	987263	5729333	3242980
15km	70%	20000	2	328	7078444	1070539	5941599	3916120
15km	70%	20000	2	215	5349407	892515	4418615	2718289
15km	70%	20000	2	241	5948611	1019323	4871984	2763407
15km	70%	20000	2	211	5906577	1009761	4821252	3012231
15km	70%	20000	2	361	9071509	1365568	7609322	4664611
15km	70%	20000	2	335	6151563	897602	5176972	3136952
15km	70%	20000	2	263	6568279	1024326	5462404	3239325
15km	70%	20000	2	257	7180961	1124752	5999688	3708119
15km	70%	20000	2	246	5459301	933838	4478831	3136449
15km	70%	20000	2	274	6300182	1023527	5208633	2828057
15km	70%	20000	2	259	5447666	902164	4510612	2769027
15km	70%	20000	2	276	5827716	994005	4778726	2643262
15km	70%	20000	2	240	5488828	984784	4410789	2959848
15km	70%	20000	2	277	6333261	1028434	5233867	3265537
15km	70%	20000	2	217	6065914	1001655	4995306	3030048
15km	70%	20000	2	309	7201755	1125453	5977282	4267544
15km	70%	20000	2	225	5468769	934042	4446041	2816425
15km	70%	20000	2	280	6551883	1084758	5385873	3682175
15km	70%	20000	2	360	7507556	1200193	6196394	4411725
15km	70%	20000	2	215	5951054	957579	4930918	2672175
15km	70%	20000	2	284	5499311	844608	4590604	3255612
15km	70%	20000	2	221	6237858	1003582	5168571	2841953
15km	70%	20000	2	198	5666345	1012886	4588949	2692392
15km	70%	20000	2	273	6480167	1152029	5271589	3675321
15km	70%	20000	2	220	5570475	955170	4552940	2923226
15km	70%	20000	2	199	5022948	841074	4079422	2387263
15km	70%	20000	2	216	6137179	1037590	5033341	3088458
15km	70%	20000	2	220	6169840	968305	5137625	2793177
15km	70%	20000	2	310	6588404	1000028	5520332	3405158
15km	70%	20000	2	302	7038524	1132287	5816987	3827096
15km	70%	20000	2	298	5917025	947078	4909102	3606862
15km	70%	20000	2	269	5401883	928644	4410963	2645309
15km	70%	20000	2	304	7046843	1018591	5926252	3337442
15km	70%	20000	2	235	6434181	1089923	5277504	3072730
15km	70%	20000	2	279	5893160	988462	4810443	3224802
15km	70%	20000	2	218	4459413	724203	3694068	2359133
15km	70%	20000	2	313	7190689	1122499	5994747	3745194
15km	70%	20000	2	266	6942650	1034272	5832004	3424647
15km	70%	20000	2	266	7822703	1196469	6500644	3829272
15km	70%	20000	2	243	6126399	1013309	5041779	3115318
15km	70%	20000	2	243	5909732	956084	4885162	2958935
15km	70%	20000	2	357	5731349	961913	4680021	3624481
15km	70%	20000	2	298	5292065	953375	4297597	3210726
15km	70%	20000	2	242	6818061	1045748	5733090	3470593
15km	70%	20000	2	231	5822402	916358	4836945	2548539
15km	70%	20000	2	233	4908892	880911	3983073	2854941
15km	70%	20000	2	266	6722919	1058129	5591623	3331548
15km	70%	20000	2	236	6112447	1003636	5027849	3269781
15km	70%	20000	2	203	5234817	825416	4348033	2771468
15km	70%	20000	2	195	6196060	1007686	5111670	2787433
15km	70%	20000	2	289	6929476	1013308	5819815	3846011
15km	70%	20000	2	284	7217300	1137563	6010108	3745227
15km	70%	20000	2	231	5416755	895707	4466491	3057114
15km	70%	20000	2	219	5044315	890145	4067700	2989942
15km	70%	20000	2	253	5108037	880102	4150646	2953621
15km	70%	20000	2	269	7259961	1140633	6055149	3479579
15km	70%	20000	2	228	7388974	1266563	6056062	3289429
15km	70%	20000	2	319	6088193	986231	4987611	3517453
15km	70%	20000	2	302	7044488	1084548	5853174	3807749
15km	70%	20000	2	201	6135492	992830	5065810	2881416
15km	70%	20000	2	223	5491070	986066	4451713	2589055
15km	70%	20000	2	225	6411848	988761	5353468	3232924
15km	70%	20000	2	245	6923006	1116285	5752436	3109065
15km	70%	20000	2	248	5973153	1015439	4895390	3570720
15km	70%	20000	2	250	6547056	1107520	5378364	3348647
15km	70%	20000	2	263	5951599	922997	4956204	3037789
15km	70%	20000	2	293	5851759	1052674	4723741	3141355
15km	70%	20000	2	240	5374193	970110	4326067	2442396
15km	70%	20000	2	183	5625167	936995	4603410	2611690
15km	70%	20000	2	250	6021541	1034417	4887588	3109590
15km	70%	20000	2	335	5213205	874725	4289711	3156994
15km	70%	20000	2	187	6085839	965772	5072910	2676466
15km	70%	20000	2	261	6723943	957552	5694683	3242605
15km	70%	20000	2	235	5390396	952963	4376224	3085271
15km	70%	20000	2	286	6478890	1067940	5343425	3221372
15km	70%	20000	2	234	6194248	1087689	5040942	2845328
15km	70%	20000	2	202	5696022	950012	4670124	2599153
15km	70%	20000	2	243	6073080	991627	5009099	3140885
15km	70%	20000	2	255	6964483	1031662	5869031	3490934
15km	70%	20000	2	258	6261197	1063086	5138759	3306110
15km	70%	20000	2	282	5924873	1035049	4784972	2621032
15km	70%	20000	2	242	5310105	902524	4355692	3008511
15km	70%	20000	2	265	6955064	1137705	5715277	3612932
15km	70%	20000	2	293	6799457	1092982	5642054	3334555
15km	70%	20000	2	231	5427784	879951	4500622	2332423
15km	70%	20000	2	225	5399752	875732	4465261	2598762
15km	70%	20000	2	240	6132986	926329	5147318	3449337
15km	70%	20000	2	328	6434767	1019295	5360671	3750659
15km	70%	20000	2	282	6202737	1126254	4980337	3402375
15km	70%	20000	2	315	6854066	1058450	5713037	3186910
15km	70%	20000	2	244	5242526	859733	4318981	2881854
15km	70%	20000	2	334	5435744	945333	4433550	3185441
15km	70%	20000	2	214	6916938	1068546	5787980	3052630
15km	70%	20000	2	420	7519022	1148083	6248455	3906678
15km	70%	20000	2	229	5577762	919370	4589937	2890173
15km	70%	20000	2	169	5915665	998349	4819796	2406716
15km	70%	20000	2	260	6644507	1086620	5480053	3412393
15km	70%	20000	2	258	5780048	1018783	4692972	3441477
15km	70%	20000	2	240	5814008	966624	4789582	3341368
15km	70%	20000	2	290	6677922	1142289	5440422	3821916
15km	70%	20000	2	222	5392955	918359	4406002	2725299
15km	70%	20000	2	288	6682350	1034308	5558064	3771256
15km	70%	20000	2	269	7293138	1158245	6044267	3774112
15km	70%	20000	2	230	6168968	1035180	5078462	2963994
15km	70%	20000	2	238	6446799	1135870	5260994	3002764
15km	70%	20000	2	213	5369111	899728	4414034	2712528
15km	70%	20000	2	287	5914081	973073	4858325	3168137
15km	70%	20000	2	252	5717909	960226	4681628	3003996
15km	70%	20000	2	277	5744123	906656	4747684	2856019
15km	70%	20000	2	229	5000729	825148	4107288	2400771
15km	70%	20000	2	219	5176527	879744	4251546	2116145
15km	70%	20000	2	257	5701042	959730	4667077	3214570
15km	70%	20000	2	291	7571529	1167656	6308737	4217723
15km	70%	20000	2	203	4935731	793253	4100534	2494304
15km	70%	20000	2	222	5376335	897464	4398968	2700913
15km	70%	20000	2	298	7048303	1089429	5897140	4061973
15km	70%	20000	2	229	5918511	1041012	4793019	3018056
15km	70%	20000	2	267	5744358	954605	4729945	3255519
15km	70%	20000	2	243	5710979	956665	4686315	3047758
15km	70%	20000	2	197	6207424	1061402	5097390	2819506
15km	70%	20000	2	217	5886837	978451	4855677	3030538
15km	70%	20000	2	272	7434441	1302909	6037423	3414581
15km	70%	20000	2	236	5817755	934347	4809977	2929486
15km	70%	20000	2	237	5278371	984674	4216010	2555720
15km	70%	20000	2	306	5533354	893781	4591222	3211276
15km	70%	20000	2	269	5966669	1005464	4870455	3668136
15km	70%	20000	2	251	6581124	1133282	5395169	3348320
15km	70%	20000	2	307	6208929	1012930	5120849	2916615
15km	70%	20000	2	266	5229801	913049	4248702	3173501
15km	70%	20000	2	282	6314881	942964	5303153	3158441
15km	70%	20000	2	240	5765635	954163	4746401	3094994
15km	70%	20000	2	291	5281496	915730	4311842	2738963
15km	70%	20000	2	262	5747833	961010	4700167	2804988
15km	70%	20000	2	226	6281844	1077035	5100675	3009277
15km	70%	20000	2	306	8689081	1274611	7345763	4107242
15km	70%	20000	2	289	6385567	1075625	5210952	3318041
15km	70%	20000	2	267	6868564	1093743	5696104	3503167
15km	70%	20000	2	264	6168103	1078031	5020945	3161899
15km	70%	20000	2	308	4976271	816911	4106688	3068816
15km	70%	20000	2	286	5203184	743278	4420709	3074454
15km	70%	20000	2	224	5680382	969452	4627298	2973516
15km	70%	20000	2	242	4967528	835817	4048302	3145588
15km	70%	20000	2	243	6233010	950282	5187994	3141976
15km	70%	20000	2	255	7624518	1211203	6311820	3676982
15km	70%	20000	2	351	5279722	889394	4307707	2788849
15km	70%	20000	2	303	7289205	1110842	6100146	3814181
15km	70%	20000	2	242	4962784	852087	4040937	2590780
15km	70%	20000	2	234	6400291	1005605	5322785	3181575
15km	70%	20000	2	285	7372723	1118073	6181207	3775397
15km	70%	20000	2	196	6406789	1168818	5168784	2810442
15km	70%	20000	2	329	5557873	946841	4556867	2854007
15km	70%	20000	2	252	6186442	1054129	5060589	3110044
15km	70%	20000	2	307	6179404	1036866	5077824	3672774
15km	70%	20000	2	276	5208798	891445	4246647	2614129
15km	70%	20000	2	275	5806405	1000480	4750715	3040248
15km	70%	20000	2	219	5660823	956735	4645355	2615800
15km	70%	20000	2	229	5603005	865488	4674386	2868207
15km	70%	20000	2	289	6566022	996041	5502301	3387057
15km	70%	20000	2	220	5580724	945466	4579271	2935458
15km	70%	20000	2	360	7393005	1131701	6155232	4089582
15km	70%	20000	2	250	6644965	989963	5576483	3068483
15km	70%	20000	2	249	4768838	828274	3906148	2752655
15km	70%	20000	2	278	6077464	1044196	4961703	2677255
15km	70%	20000	2	248	6510428	1028428	5393812	3582017
15km	70%	20000	2	218	5868266	997007	4797778	2857953
15km	70%	20000	2	289	6763604	997076	5696131	3949003
15km	70%	20000	2	208	5212523	880258	4279545	2766204
15km	70%	20000	2	212	6592030	1108379	5426539	3047302
15km	70%	20000	2	262	5526118	897543	4588162	2648410
15km	70%	20000	2	231	7141944	1154591	5909945	3321202
15km	70%	20000	2	240	6114151	1007693	5041483	2772313
15km	70%	20000	2	250	5566609	897256	4619797	3082513
15km	70%	20000	2	257	7012424	1213372	5720438	3708867
15km	70%	20000	2	254	7565414	1097707	6391744	3527390
15km	70%	20000	2	331	7443491	1111122	6259030	3887687
15km	70%	20000	2	280	6557447	979560	5495224	3483977
15km	70%	20000	2	288	6774688	1057024	5667574	3167287
15km	70%	20000	2	276	7053061	997373	5994172	3299168
15km	70%	20000	2	280	5832289	1002912	4756108	3237146
15km	70%	20000	2	231	5619804	982255	4585510	2807321
15km	70%	20000	2	253	6718795	1060384	5583491	3312020
15km	70%	20000	2	293	6925701	1125876	5704349	3507965
15km	70%	20000	2	265	5756226	926865	4747512	3176689
15km	70%	20000	2	339	7247989	1109305	6034943	3786910
15km	70%	20000	2	192	5470694	977691	4439890	2585085
15km	70%	20000	2	272	5452093	861096	4535570	3102602
15km	70%	20000	2	255	6679590	964494	5665601	3323162
15km	70%	20000	2	258	5178886	848112	4256682	2383189
15km	70%	20000	2	252	7377027	1183623	6074065	3349475
15km	70%	20000	2	277	5603085	883313	4647102	3133464
15km	70%	20000	2	253	5551767	978575	4513338	3043167
15km	70%	20000	2	240	6652307	1140980	5427000	3462165
15km	70%	20000	2	253	6671824	1081936	5522542	3663515
15km	70%	20000	2	250	6454692	1023998	5357174	3596076
15km	70%	20000	2	260	6257335	979611	5204129	3365737
15km	70%	20000	2	304	5842607	943460	4818318	3060907
15km	70%	20000	2	272	7626584	1184964	6369188	3723332
15km	70%	20000	2	221	5910611	938112	4916978	3184034
15km	70%	20000	2	302	6308731	1070996	5138541	3428952
15km	70%	20000	2	238	5776367	1016616	4667845	3244883
15km	70%	20000	2	283	6757388	1051586	5590187	4093436
15km	70%	20000	2	281	7204345	1148753	5992384	3702670
15km	70%	20000	2	315	6664178	1008601	5588541	3678064
15km	70%	20000	2	243	6398739	976641	5348384	3501904
15km	70%	20000	2	228	5154424	887487	4218071	2906638
15km	70%	20000	2	308	7267015	1122967	6028075	3698332
15km	70%	20000	2	243	6011242	1071681	4823641	3107639
15km	70%	20000	2	251	7495208	1120403	6297477	3451259
15km	70%	20000	2	266	5426312	899261	4484541	2569121
15km	70%	20000	2	318	6970060	998759	5910401	3501707
15km	70%	20000	2	251	6852892	1143898	5618711	3581299
15km	70%	20000	2	376	6531844	1009690	5446877	3747489
15km	70%	20000	2	263	6492576	1017410	5408707	3559575
15km	70%	20000	2	308	7110444	1077249	5943475	3542721
15km	70%	20000	2	310	7788125	1205303	6503062	4033245
15km	70%	20000	2	233	5491642	902976	4507609	2700989
15km	70%	20000	2	323	6614057	1038688	5519919	3671553
15km	70%	20000	2	382	6855442	1038682	5729776	3805139
15km	70%	20000	2	209	5226836	876135	4282231	2506545
15km	70%	20000	2	254	6691594	1090512	5534807	3511488
15km	70%	20000	2	274	7816473	1201558	6543094	3766262
15km	70%	20000	2	392	8816885	1360012	7351015	4661081
15km	70%	20000	2	278	6140403	1111149	4955919	3530936
15km	70%	20000	2	212	5044342	857723	4098393	2495215
15km	70%	20000	2	295	6367182	1096285	5179846	3483586
15km	70%	20000	2	312	6945280	1084433	5799270	3548417
15km	70%	20000	2	247	6397448	956652	5379368	3439127
15km	70%	20000	2	323	7220981	1119424	6004679	4021903
15km	70%	20000	2	288	5990371	952209	4973447	3329309
15km	70%	20000	2	280	6786592	980268	5749158	3506693
15km	70%	20000	2	362	6540219	935797	5553448	3662945
15km	70%	20000	2	243	7074303	1044603	5936049	3480848
15km	70%	20000	2	237	5326861	890255	4390035	2797373
15km	70%	20000	2	229	6409310	1095142	5226292	3292083
15km	70%	20000	2	277	7029479	1183437	5750818	4026719
15km	70%	20000	2	245	6215423	1098675	5023290	3356060
15km	70%	20000	2	233	6361349	1067582	5237158	2955038
15km	70%	20000	2	262	6280667	1068707	5121032	3647946
15km	70%	20000	2	268	5897554	972303	4860161	2758771
15km	70%	20000	2	325	5455932	900720	4486250	2784693
15km	70%	20000	2	287	6479048	1031502	5391828	3596949
15km	70%	20000	2	189	6183345	1024074	5084783	2706962
15km	70%	20000	2	239	5842890	1064048	4726373	2840849
15km	70%	20000	2	244	6466610	1136225	5252962	3507666
15km	70%	20000	2	247	7043449	1101018	5845777	3563341
15km	70%	20000	2	240	5380708	953059	4374689	2959885
15km	70%	20000	2	260	7645913	1198779	6369363	3733003
15km	70%	20000	2	340	5186752	886718	4229205	3418642
15km	70%	20000	2	224	6413391	1071480	5268150	3217859
15km	70%	20000	2	240	5511058	940081	4509433	3387265
15km	70%	20000	2	256	4613045	793741	3773554	2561176
15km	70%	20000	2	236	4812855	833027	3934133	2561416
15km	70%	20000	2	219	5733531	878243	4800803	3147966
15km	70%	20000	2	237	4743327	848747	3858305	2838971
15km	70%	20000	2	317	7917023	1216976	6588007	4452840
15km	70%	20000	2	213	6471742	978907	5423448	3058251
15km	70%	20000	2	319	8186722	1279214	6833638	3880241
15km	70%	20000	2	215	5242857	841461	4338433	2457155
15km	70%	20000	2	251	5625381	927423	4652761	3102820
15km	70%	20000	2	247	6007430	986205	4947614	3346070
15km	70%	20000	2	301	5738142	909162	4768642	3177845
15km	70%	20000	2	241	6561243	1031668	5470903	3231903
15km	70%	20000	2	255	5599000	917556	4609130	2909917
15km	70%	20000	2	234	5570037	861530	4653177	3086281
15km	70%	20000	2	230	5625371	973343	4608433	3320559
15km	70%	20000	2	309	5106982	891407	4138768	3324001
15km	70%	20000	2	287	6829345	1030972	5746095	3219461
15km	70%	20000	2	230	5151920	891754	4172606	2680569
15km	70%	20000	2	236	5645714	972637	4615331	2644433
15km	70%	20000	2	257	5637482	887155	4657234	2710688
15km	70%	20000	2	258	7243588	1088213	6064538	3257259
15km	70%	20000	2	225	6808420	1111440	5630258	3227442
15km	70%	20000	2	259	5904082	882351	4950143	2928331
15km	70%	20000	2	246	6574546	1123523	5356410	3133852
15km	70%	20000	2	283	5998928	1065568	4855235	3653233
15km	70%	20000	2	282	7116097	1088473	5936904	4078816
15km	70%	20000	2	237	6149471	968790	5122888	3353270
15km	70%	20000	2	233	7297529	1091691	6133043	3355539
15km	70%	20000	2	211	5674745	945570	4673559	2872779
15km	70%	20000	2	224	5048420	900065	4089140	2446842
15km	70%	20000	2	294	6610135	1138399	5377425	4027543
15km	70%	20000	2	244	7182816	1042931	6063274	3160299
15km	70%	20000	2	227	5466373	939798	4469174	2868341
15km	70%	20000	2	223	6581201	1110061	5401057	3153943
15km	70%	20000	2	372	6635844	1019252	5530306	3485760
15km	70%	20000	2	284	7929730	1146043	6699593	3928435
15km	70%	20000	2	217	5376816	876921	4447292	2794011
15km	70%	20000	2	245	6419039	964736	5386025	3252239
15km	70%	20000	2	224	6263866	1068750	5135459	2884046
15km	70%	20000	2	363	7716690	1172496	6449219	4214459
15km	70%	20000	2	250	6305428	990673	5245323	3387120
15km	70%	20000	2	237	5645561	997859	4578286	3109627
15km	70%	20000	2	256	7969414	1193037	6677629	3694013
15km	70%	20000	2	276	7198870	983275	6133773	3513063
15km	70%	20000	2	247	6851060	1070118	5699599	3553497
15km	70%	20000	2	289	7423456	1058032	6294606	3827456
15km	70%	20000	2	214	5747875	972723	4733354	2905904
15km	70%	20000	2	309	5229289	892608	4282014	3072295
15km	70%	20000	2	255	6065081	1052987	4935844	3143313
15km	70%	20000	2	260	6529148	1028767	5428936	3062650
15km	70%	20000	2	263	7933127	1263663	6578443	3802832
15km	70%	20000	2	204	5218069	886795	4250087	2324765
15km	70%	20000	2	297	5749053	973765	4688031	3857882
15km	70%	20000	2	272	6139439	990242	5057825	3657380
15km	70%	20000	2	244	5465377	949289	4456568	3165162
15km	70%	20000	2	348	6072821	1020108	4991449	3043789
15km	70%	20000	2	248	5150819	901705	4201896	3315700
15km	70%	20000	2	220	5469162	932661	4456741	2491882
15km	70%	20000	2	293	6796374	1136848	5583530	3490334
15km	70%	20000	2	268	6899674	1115592	5703422	3699620
15km	70%	20000	2	213	4812347	846224	3908800	2859813
15km	70%	20000	2	218	5028351	873571	4093480	3102824
15km	70%	20000	2	253	7238219	1073372	6076572	3641864
15km	70%	20000	2	260	5417958	943240	4424424	3001160
15km	70%	20000	2	261	7550772	1139338	6304445	3769044
15km	70%	20000	2	194	5589987	938994	4574580	2778268
15km	70%	20000	2	361	6748198	1106350	5552816	2947564
15km	70%	20000	2	254	6708259	1100109	5536245	3666983
15km	70%	20000	2	256	7323125	1105407	6150142	3675759
15km	70%	20000	2	282	7133778	1230983	5831320	3727057
15km	70%	20000	2	268	5643892	985967	4586314	3271278
15km	70%	20000	2	297	8549587	1283501	7145216	4163318
15km	70%	20000	2	269	6001403	984310	4946997	3666033
15km	70%	20000	2	283	6534198	1133762	5317857	3695945
15km	70%	20000	2	225	7068399	1075914	5929736	3228857
15km	70%	20000	2	228	6070781	1020725	4989315	3264130
15km	70%	20000	2	268	6772836	1039643	5673546	3747372
15km	70%	20000	2	259	6751176	1068880	5609077	3765806
15km	70%	20000	2	257	5503394	970693	4472394	2891460
15km	70%	20000	2	215	5790894	967233	4765608	2537949
15km	70%	20000	2	277	6484407	1014214	5397103	3693804
15km	70%	20000	2	230	5139538	843456	4254440	2879580
15km	70%	20000	2	238	6318108	991549	5265104	3125682
15km	70%	20000	2	250	6123275	1027202	5037639	2943719
15km	70%	20000	2	290	7448444	1145676	6238620	3921103
15km	70%	20000	2	316	5441768	905835	4478079	2806977
15km	70%	20000	2	266	6435438	1104218	5246729	2654076
15km	70%	20000	2	227	6200598	1030607	5079222	3265445
15km	70%	20000	2	387	5672479	871268	4720055	2824790
15km	70%	20000	2	251	6055177	1020938	4966436	3423812
15km	70%	20000	2	291	7584925	1139499	6387916	3668094
15km	70%	20000	2	251	5554741	870883	4610525	3314956
15km	70%	20000	2	234	6382560	1006367	5308273	3134862
15km	70%	20000	2	269	6923971	1079802	5777356	3664716
15km	70%	20000	2	268	4579161	770089	3759708	2459132
15km	70%	20000	2	241	5518264	933424	4518688	2984719
15km	70%	20000	2	277	5688382	989692	4612833	2705392
15km	70%	20000	2	348	6587497	1124018	5387442	3724147
15km	70%	20000	2	264	5915741	1016346	4833748	2814448
15km	70%	20000	2	310	6552791	1123657	5358254	3788083
15km	70%	20000	2	265	5845697	1038764	4733949	2998741
15km	70%	20000	2	202	4589155	786347	3736846	2668743
15km	70%	20000	2	254	5428644	903546	4474747	2782619
15km	70%	20000	2	214	6803985	1154757	5567041	3069471
15km	70%	20000	2	245	7402702	1122036	6221586	3534864
15km	70%	20000	2	260	6620696	1074247	5487737	3221455
15km	70%	20000	2	283	6366632	1105048	5198783	3234835
15km	70%	20000	2	181	5911575	998104	4823109	2543247
15km	70%	20000	2	230	6000376	979702	4940186	3318416
15km	70%	20000	2	267	6011528	1020880	4920064	2700119
15km	70%	20000	2	248	7004747	1182415	5739876	3460224
15km	70%	20000	2	278	6242540	1030499	5153042	3622519
15km	70%	20000	2	262	6328921	979261	5294530	3371819
15km	70%	20000	2	225	5039857	816923	4161421	3065743
15km	70%	20000	2	204	5871860	990495	4819921	2693820
15km	70%	20000	2	208	6209424	1078402	5075281	2990288
15km	70%	20000	2	259	6334016	1076903	5162679	2899032
15km	70%	20000	2	239	5778723	1028840	4672610	2761508
15km	70%	20000	2	275	6449136	1096467	5268266	3156568
15km	70%	20000	2	237	5689810	880296	4766715	2882280
15km	70%	20000	2	270	5768837	1017555	4691920	2793970
15km	70%	20000	2	370	7699247	1157384	6436938	3880236
15km	70%	20000	2	282	5289144	952853	4281735	2620082
15km	70%	20000	2	267	5138526	915135	4152223	2908992
15km	70%	20000	2	245	6181763	1082682	5027588	2982352
15km	70%	20000	2	273	6340186	1121531	5113040	3731863
15km	70%	20000	2	273	7292617	1179506	6029633	3950612
15km	70%	20000	2	316	7452161	1167751	6187095	4081102
15km	70%	20000	2	259	6839155	1130651	5590749	3571942
15km	70%	20000	2	432	7303176	1098581	6141181	3501329
15km	70%	20000	2	337	7720188	1257974	6376589	4035421
15km	70%	20000	2	233	6523091	969067	5470431	3351021
15km	70%	20000	2	226	6127539	962365	5086077	3270675
15km	70%	20000	2	221	5744043	980193	4688584	2857290
15km	70%	20000	2	196	5928503	997510	4861062	2796259
15km	70%	20000	2	310	8221132	1284567	6803051	4041982
15km	70%	20000	2	236	6392489	1100410	5221204	2840995
15km	70%	20000	2	290	7934442	1322412	6519352	4208596
15km	70%	20000	2	283	5921784	1034169	4805398	3121268
15km	70%	20000	2	234	5582816	893045	4634162	2765318
15km	70%	20000	2	251	5876959	927545	4884039	3327036
15km	70%	20000	2	218	6512244	988926	5439961	3137120
15km	70%	20000	2	240	5794596	925832	4769483	3087551
15km	70%	20000	2	245	6714657	1045637	5592034	3232489
15km	70%	20000	2	196	5315191	917215	4326153	2798336
15km	70%	20000	2	215	4753526	789502	3910942	2656608
15km	70%	20000	2	218	5432822	937814	4445113	2776978
15km	70%	20000	2	246	6170682	973133	5145407	3549629
15km	70%	20000	2	380	7000740	1148640	5790023	3983989
15km	70%	20000	2	228	6354926	1039440	5247934	3028962
15km	70%	20000	2	213	4927231	855396	3992653	2985390
15km	70%	20000	2	224	6200965	940817	5195760	2787388
15km	70%	20000	2	312	5847759	1005250	4767259	3444741
15km	70%	20000	2	332	5922158	959742	4903541	3131370
15km	70%	20000	2	262	6186622	1117936	4980503	3330816
15km	70%	20000	2	314	7623318	1227650	6302019	3719753
15km	70%	20000	2	304	5664058	933371	4675514	2713813
15km	70%	20000	2	321	7870061	1244805	6512828	3896325
15km	70%	20000	2	314	6645511	1005104	5572684	3857262
15km	70%	20000	2	256	4952035	838325	4065889	2642431
15km	70%	20000	2	315	7647884	1215354	6355844	3118677
15km	70%	20000	2	228	6921375	1024556	5824562	2855428
15km	70%	20000	2	238	6773010	1115105	5587108	3379541
15km	70%	20000	2	290	7337556	1067577	6209566	3880439
15km	70%	20000	2	305	5775570	1009198	4690403	2600018
15km	70%	20000	2	263	6516426	1041773	5406155	3790850
15km	70%	20000	2	270	6541303	1031964	5446694	3357839
15km	70%	20000	2	258	6956633	1066382	5808961	3551398
15km	70%	20000	2	241	5432848	938380	4423673	2824104
15km	70%	20000	2	270	5836660	918513	4836483	3078935
15km	70%	20000	2	228	5117866	905094	4176708	2356296
15km	70%	20000	2	237	5490560	887831	4525985	2853958
15km	70%	20000	2	277	6918309	1132469	5700457	3596421
15km	70%	20000	2	263	6330445	991690	5261334	3292738
15km	70%	20000	2	261	5722826	941726	4700819	2688451
15km	70%	20000	2	271	5806941	917634	4821413	3161309
15km	70%	20000	2	231	5998281	1010599	4921768	3341657
15km	70%	20000	2	238	5332822	908011	4376268	3127793
15km	70%	20000	2	269	7846764	1215193	6569697	3661171
15km	70%	20000	2	223	6646717	1052382	5519814	3076153
15km	70%	20000	2	234	6614605	1080584	5463784	3367926
15km	70%	20000	2	267	6728591	1167916	5452625	3646351
15km	70%	20000	2	229	5301922	928427	4294529	2656762
15km	70%	20000	2	253	5909457	919362	4943604	2816153
15km	70%	20000	2	215	6194406	932833	5205999	3098433
15km	70%	20000	2	277	5381808	910116	4419530	2303559
15km	70%	20000	2	226	4597309	780625	3744889	2481239
15km	70%	20000	2	260	4502543	769263	3706997	2673208
15km	70%	20000	2	199	5129171	892361	4185475	2437097
15km	70%	20000	2	322	7065850	1145713	5817329	3865599
15km	70%	20000	2	267	6748002	1009920	5659872	3485571
15km	70%	20000	2	244	6558088	999931	5487651	3460510
15km	70%	20000	2	286	8135903	1267853	6747248	4136932
15km	70%	20000	2	190	5964462	999425	4899884	2588723
15km	70%	20000	2	237	4547210	780794	3713771	2583338
15km	70%	20000	2	258	5156960	915269	4180680	2878422
15km	70%	20000	2	232	6983692	1174618	5708971	3352481
15km	70%	20000	2	260	6184836	1057548	5060256	3141108
15km	70%	20000	2	263	7809084	1198619	6517263	3801295
15km	70%	20000	2	234	6610858	1063070	5453566	3362414
15km	70%	20000	2	217	5719589	948927	4707201	2989830
15km	70%	20000	2	231	5283714	818394	4410764	2983391
15km	70%	20000	2	354	8120708	1192992	6855051	3731805
15km	70%	20000	2	242	6232413	1082631	5055361	3490860
15km	70%	20000	2	203	4851550	764444	4033095	2262073
15km	70%	20000	2	233	5140694	857663	4221260	2930939
15km	70%	20000	2	398	7487461	1163865	6233973	4334609
15km	70%	20000	2	252	5828374	885595	4863335	3149592
15km	70%	20000	2	330	6183083	1002895	5105539	3611921
15km	70%	20000	2	336	6471824	1031162	5315777	3544195
15km	70%	20000	2	253	7083983	1047832	5976360	3246443
15km	70%	20000	2	269	6843264	1163763	5608343	3628458
15km	70%	20000	2	216	5183706	871454	4243372	2560266
15km	70%	20000	2	192	6733851	1152791	5523621	2747637
15km	70%	20000	2	292	5494670	999316	4447184	3108131
15km	70%	20000	2	333	6823602	1023089	5723723	3830708
15km	70%	20000	2	189	5960787	993844	4915409	2677704
15km	70%	20000	2	227	7485112	1078578	6336186	3262172
[truncated: 1 more rows]
