# Supplementary material for: Quantifying the Value of Perfect Information in Emergency Vaccination Campaigns
Source: PLoS Comput Biol. 2017 Feb 16;13(2):e1005318. doi: 10.1371/journal.pcbi.1005318 (PMC5312803; doi:10.1371/journal.pcbi.1005318)
Supplement: S1 Data — (ZIP) [file pcbi.1005318.s013.zip › Data/15km vaccination/data11.txt]

vacc_radius	efficacy	capacity	delay	outbreak_duration	livestock_culled	cattle_culled	sheep_culled	vaccinations
15km	70%	20000	4	278	8525061	1226366	7220078	4003545
15km	70%	20000	4	323	7431946	1149464	6199573	3919405
15km	70%	20000	4	257	6301958	1119814	5081204	3174937
15km	70%	20000	4	346	6038691	974677	5000061	3197603
15km	70%	20000	4	291	5848979	921706	4832210	2940631
15km	70%	20000	4	214	4784832	830486	3923773	2609669
15km	70%	20000	4	257	5969335	937200	4969344	3114361
15km	70%	20000	4	295	6441535	970693	5408972	3597208
15km	70%	20000	4	263	5790173	968568	4768757	3750607
15km	70%	20000	4	277	6123120	1056078	4992781	3670390
15km	70%	20000	4	266	5710497	952255	4680663	2834458
15km	70%	20000	4	235	4570199	789647	3731916	3070163
15km	70%	20000	4	268	6119001	969627	5087477	3216443
15km	70%	20000	4	281	5115623	837791	4228286	3013558
15km	70%	20000	4	239	6025887	1004944	4934737	3013030
15km	70%	20000	4	314	5511668	849075	4602121	2715771
15km	70%	20000	4	200	6545218	992213	5481400	2864779
15km	70%	20000	4	283	6117271	1017709	5041732	3061361
15km	70%	20000	4	203	5444954	961960	4426393	2594919
15km	70%	20000	4	239	7439948	1148144	6196313	3432272
15km	70%	20000	4	309	6958325	1077662	5793106	3548132
15km	70%	20000	4	253	6477275	1006615	5383534	3450494
15km	70%	20000	4	331	8350656	1199435	7050809	4016166
15km	70%	20000	4	308	6807683	1001983	5753913	3682980
15km	70%	20000	4	299	6303697	1013241	5220067	3643397
15km	70%	20000	4	276	6633847	1087300	5455747	3388182
15km	70%	20000	4	281	6432344	984987	5379563	3411443
15km	70%	20000	4	215	6289629	1018033	5187894	2919559
15km	70%	20000	4	283	6225818	988159	5172818	3760517
15km	70%	20000	4	198	6251502	1004179	5165052	2840163
15km	70%	20000	4	201	5806065	956557	4786135	2766785
15km	70%	20000	4	232	5874940	992623	4821513	3347225
15km	70%	20000	4	297	7131023	1070183	6002128	3604856
15km	70%	20000	4	242	7179756	1167914	5935214	3488155
15km	70%	20000	4	257	8390765	1274593	6984246	3705863
15km	70%	20000	4	214	6242632	979672	5197715	3071608
15km	70%	20000	4	229	7580927	1124685	6375923	3290073
15km	70%	20000	4	286	6196075	1018937	5122971	3299533
15km	70%	20000	4	283	8613073	1291339	7251572	4095560
15km	70%	20000	4	327	7486322	1185719	6174823	3780624
15km	70%	20000	4	267	7338522	1191372	6064474	3840377
15km	70%	20000	4	255	5614330	936607	4614015	3131584
15km	70%	20000	4	226	6471874	1010145	5408607	3258695
15km	70%	20000	4	268	8270134	1161977	7040099	3868049
15km	70%	20000	4	248	5108894	878730	4164614	3109559
15km	70%	20000	4	268	7068190	1067000	5919328	3098725
15km	70%	20000	4	223	5246520	920226	4277327	3162869
15km	70%	20000	4	260	6598956	1095733	5432107	3377766
15km	70%	20000	4	230	5093555	884299	4131605	2685583
15km	70%	20000	4	196	5947710	963011	4899709	2820730
15km	70%	20000	4	234	6633412	1013716	5573195	3098430
15km	70%	20000	4	217	5976918	1017879	4888044	3121213
15km	70%	20000	4	183	6126361	999712	5064863	2601916
15km	70%	20000	4	271	6630224	1005362	5567033	3209650
15km	70%	20000	4	264	6444088	1010676	5338961	3264364
15km	70%	20000	4	293	5326687	928326	4328882	2950459
15km	70%	20000	4	290	7245023	1252534	5917157	4056172
15km	70%	20000	4	253	6389060	1086663	5218190	3005975
15km	70%	20000	4	284	7028273	1125735	5838934	3481714
15km	70%	20000	4	296	5990718	990685	4944396	3908289
15km	70%	20000	4	249	5513997	963843	4492175	2919201
15km	70%	20000	4	360	6556308	1087646	5380636	3541656
15km	70%	20000	4	263	6406560	1189435	5154249	3270387
15km	70%	20000	4	336	7506700	1223278	6222716	3775867
15km	70%	20000	4	212	5050095	869802	4130282	3044159
15km	70%	20000	4	353	5404331	905853	4437119	2668776
15km	70%	20000	4	295	5446663	908478	4474469	3195338
15km	70%	20000	4	235	5970225	1000702	4884255	2635889
15km	70%	20000	4	226	5254029	891756	4296179	2651994
15km	70%	20000	4	305	7705848	1204299	6408549	4280585
15km	70%	20000	4	173	5428606	910585	4470286	2462443
15km	70%	20000	4	233	7213932	1120160	5997896	3330943
15km	70%	20000	4	192	6010623	987629	4974293	2584560
15km	70%	20000	4	215	5076655	870863	4152768	2721235
15km	70%	20000	4	198	5686459	961319	4682358	2843338
15km	70%	20000	4	207	6251222	1033717	5176630	2783661
15km	70%	20000	4	281	5871970	907582	4903590	2689289
15km	70%	20000	4	325	6199907	981903	5124611	3520124
15km	70%	20000	4	245	6370001	988027	5329580	3464937
15km	70%	20000	4	255	5185889	859101	4262336	2945947
15km	70%	20000	4	234	5633386	969755	4618041	3054979
15km	70%	20000	4	271	6166497	998944	5090089	3103939
15km	70%	20000	4	265	4821771	784755	3975787	3191798
15km	70%	20000	4	246	6336241	1000258	5264505	3251747
15km	70%	20000	4	308	5024058	784622	4178751	2779922
15km	70%	20000	4	225	6401048	1028961	5290712	3232890
15km	70%	20000	4	210	5490723	918398	4503895	2406156
15km	70%	20000	4	181	4884311	845075	3971044	2231403
15km	70%	20000	4	220	5235357	931041	4257030	3173205
15km	70%	20000	4	223	5777623	1004022	4729739	2743690
15km	70%	20000	4	203	5835441	979842	4776331	2853609
15km	70%	20000	4	201	5369380	897864	4406128	2464654
15km	70%	20000	4	259	5590468	915153	4621840	3182101
15km	70%	20000	4	220	5735898	940763	4729128	2766779
15km	70%	20000	4	241	6390114	1078304	5252462	3168442
15km	70%	20000	4	291	6084803	988308	5018552	2981103
15km	70%	20000	4	208	5856046	1028010	4772742	2974828
15km	70%	20000	4	270	7724832	1151702	6510139	3898334
15km	70%	20000	4	279	7428001	1174555	6189413	3713383
15km	70%	20000	4	315	5137333	837340	4241756	2603720
15km	70%	20000	4	252	6791705	1034133	5657220	3638966
15km	70%	20000	4	415	7807946	1148397	6573206	4343748
15km	70%	20000	4	351	6507918	886254	5564931	3346872
15km	70%	20000	4	278	6285039	935113	5276756	3300899
15km	70%	20000	4	263	5241673	874764	4319958	2753006
15km	70%	20000	4	252	7521609	1254586	6142117	3646267
15km	70%	20000	4	372	7036542	1136818	5830524	4218381
15km	70%	20000	4	248	7139208	1089332	5994228	3135611
15km	70%	20000	4	259	5779601	887761	4835369	3472080
15km	70%	20000	4	319	8454322	1267550	7107118	4072928
15km	70%	20000	4	251	5621963	1012982	4530947	2699472
15km	70%	20000	4	210	4415729	826439	3552794	2662394
15km	70%	20000	4	195	5306714	893887	4340814	2789629
15km	70%	20000	4	292	7830616	1297732	6478043	3499453
15km	70%	20000	4	268	8042389	1124924	6821253	3635978
15km	70%	20000	4	258	6100428	1106409	4924954	3471588
15km	70%	20000	4	318	6434271	989262	5378585	3480666
15km	70%	20000	4	306	5909505	1044602	4793392	3611956
15km	70%	20000	4	301	5587646	902739	4645902	2997050
15km	70%	20000	4	293	6861356	1130730	5669305	3618630
15km	70%	20000	4	256	6754464	1044439	5626958	3589329
15km	70%	20000	4	275	5662878	924929	4690871	2535477
15km	70%	20000	4	225	5945167	1001092	4884955	2975233
15km	70%	20000	4	207	5814214	1030978	4724870	2534676
15km	70%	20000	4	361	6527159	1040674	5431678	3522640
15km	70%	20000	4	292	7503419	1118465	6282922	3811775
15km	70%	20000	4	229	5876451	999744	4812118	2963874
15km	70%	20000	4	328	8421694	1212793	7129753	4228287
15km	70%	20000	4	192	6114514	1041676	5005936	2688427
15km	70%	20000	4	218	5236804	901413	4249154	2675926
15km	70%	20000	4	184	5638910	900569	4666888	2575040
15km	70%	20000	4	208	6524053	1059911	5377607	2986218
15km	70%	20000	4	219	5840344	998477	4781254	3073950
15km	70%	20000	4	339	6954069	1034310	5835086	3519693
15km	70%	20000	4	226	5564727	925048	4577038	2934390
15km	70%	20000	4	220	5856304	976165	4815727	3170688
15km	70%	20000	4	258	6250562	1040867	5123903	3380774
15km	70%	20000	4	229	7700936	1097485	6540131	3267391
15km	70%	20000	4	304	6936690	1005964	5861509	3383733
15km	70%	20000	4	254	6781458	1035610	5678687	3515918
15km	70%	20000	4	227	5736520	923737	4714008	3267132
15km	70%	20000	4	299	5608383	956902	4595775	2746825
15km	70%	20000	4	294	5782017	981646	4729656	3652844
15km	70%	20000	4	199	5636915	945371	4575511	2698403
15km	70%	20000	4	232	6220743	1041858	5076419	3327933
15km	70%	20000	4	212	5345016	921606	4351423	2630608
15km	70%	20000	4	323	7493387	1058510	6384147	3600589
15km	70%	20000	4	232	6403965	1024645	5316261	3176253
15km	70%	20000	4	189	6009076	962166	4984457	2698322
15km	70%	20000	4	244	6839866	1113098	5667618	3522665
15km	70%	20000	4	262	6538967	1134710	5351164	3398616
15km	70%	20000	4	293	7087877	1122393	5885340	3790092
15km	70%	20000	4	201	6024352	1018557	4938500	2887653
15km	70%	20000	4	250	5434605	913694	4463831	2943622
15km	70%	20000	4	245	5225059	933667	4201124	2956766
15km	70%	20000	4	262	6938612	1087633	5787663	3629374
15km	70%	20000	4	258	5780113	956859	4763841	3169073
15km	70%	20000	4	231	6493638	986348	5448282	3320150
15km	70%	20000	4	285	7208512	1088005	6052292	3425221
15km	70%	20000	4	255	6484309	1011307	5394512	3571943
15km	70%	20000	4	334	6486713	950548	5430706	3238789
15km	70%	20000	4	344	7221455	1059340	6086169	4088201
15km	70%	20000	4	250	5182948	859237	4257151	2768025
15km	70%	20000	4	308	6314475	1001039	5236736	3428352
15km	70%	20000	4	320	7681002	1116139	6453514	3763000
15km	70%	20000	4	265	7211232	1111429	6017685	3524259
15km	70%	20000	4	278	6378294	1028135	5255709	3383361
15km	70%	20000	4	279	6369442	988513	5329201	3113972
15km	70%	20000	4	160	5709290	993172	4618417	2272817
15km	70%	20000	4	224	5544309	901562	4586836	2828610
15km	70%	20000	4	222	5900554	1064925	4782919	2783032
15km	70%	20000	4	255	6969048	1016826	5878065	3262100
15km	70%	20000	4	288	6741451	982486	5686803	3118739
15km	70%	20000	4	226	5182319	854369	4283968	2213602
15km	70%	20000	4	241	5913474	936543	4885120	3070132
15km	70%	20000	4	263	6674777	1087243	5511603	3350721
15km	70%	20000	4	253	7080419	1086202	5933670	3643053
15km	70%	20000	4	282	6377255	1059273	5259019	3631601
15km	70%	20000	4	241	5780753	1001139	4712362	3156036
15km	70%	20000	4	202	5626295	933004	4613560	2885951
15km	70%	20000	4	258	6329937	1080098	5162693	3095316
15km	70%	20000	4	216	7141636	1112900	5945543	3107626
15km	70%	20000	4	268	6338176	1048682	5219147	3553826
15km	70%	20000	4	231	5831860	928813	4842812	3138583
15km	70%	20000	4	319	6668169	988321	5606001	3222349
15km	70%	20000	4	282	7348679	1131869	6135759	3756553
15km	70%	20000	4	303	5249900	875853	4315258	3302297
15km	70%	20000	4	201	5243544	883934	4291999	2573677
15km	70%	20000	4	240	5314238	882867	4359279	2622280
15km	70%	20000	4	243	6064463	1025299	4976799	2910687
15km	70%	20000	4	322	7074825	1081061	5935779	4157897
15km	70%	20000	4	312	4664818	813118	3772697	2434115
15km	70%	20000	4	277	5404507	992093	4367479	3047467
15km	70%	20000	4	277	5612432	969403	4553228	3083403
15km	70%	20000	4	253	6253399	969319	5223835	3474536
15km	70%	20000	4	241	6342774	953193	5328912	3404768
15km	70%	20000	4	383	6893417	1075898	5746954	3921820
15km	70%	20000	4	224	6662621	1149454	5447927	3224738
15km	70%	20000	4	258	6210811	1038025	5122600	3288439
15km	70%	20000	4	252	6893760	1088258	5730849	3565761
15km	70%	20000	4	236	5784232	954500	4770631	3007967
15km	70%	20000	4	277	6045723	1023539	4910356	3231498
15km	70%	20000	4	266	6081159	1046686	4954799	3206562
15km	70%	20000	4	245	5748992	936997	4751085	2730418
15km	70%	20000	4	240	5892043	930261	4882466	2644826
15km	70%	20000	4	343	7946247	1177642	6683284	4070213
15km	70%	20000	4	231	7145129	1153514	5904420	3339541
15km	70%	20000	4	285	7376568	1138077	6118791	3936049
15km	70%	20000	4	229	5791631	952541	4787854	3081371
15km	70%	20000	4	291	7924792	1175385	6666909	4152916
15km	70%	20000	4	270	6592949	1157358	5342416	3836447
15km	70%	20000	4	272	5879484	973130	4817839	3788199
15km	70%	20000	4	278	6405570	1039644	5292165	3553570
15km	70%	20000	4	193	5283968	921552	4280289	2746726
15km	70%	20000	4	195	4997930	870688	4076370	2804039
15km	70%	20000	4	219	5763661	923006	4773186	3153989
15km	70%	20000	4	278	6850748	1108228	5626384	4014705
15km	70%	20000	4	260	5788446	984067	4763020	2823536
15km	70%	20000	4	257	4704878	803213	3859259	2792721
15km	70%	20000	4	259	6883746	1006803	5769787	3268644
15km	70%	20000	4	252	5963907	978772	4919106	3409444
15km	70%	20000	4	271	6793423	914614	5810791	3905510
15km	70%	20000	4	266	5775099	970409	4758749	2923929
15km	70%	20000	4	318	5375183	862955	4457841	3057256
15km	70%	20000	4	222	5478266	950675	4459134	3005701
15km	70%	20000	4	284	5486540	926623	4473608	3230372
15km	70%	20000	4	210	6417642	1083194	5264010	2671395
15km	70%	20000	4	304	8177899	1345261	6730806	4398006
15km	70%	20000	4	267	6567206	1089761	5358214	3382785
15km	70%	20000	4	279	6385572	992765	5317080	3011509
15km	70%	20000	4	229	5368903	888731	4414158	3285311
15km	70%	20000	4	253	6033376	992498	4996465	2712005
15km	70%	20000	4	203	5640022	988836	4605582	2909297
15km	70%	20000	4	254	8184180	1190150	6919414	3655351
15km	70%	20000	4	223	6055812	1021503	4948734	3111243
15km	70%	20000	4	246	7438641	1148963	6230128	3542501
15km	70%	20000	4	282	6694563	975838	5660259	3313350
15km	70%	20000	4	203	6645355	1034841	5513708	2908267
15km	70%	20000	4	284	5984422	948907	4963422	2680848
15km	70%	20000	4	245	6570941	1135369	5337040	3399597
15km	70%	20000	4	235	5700935	936726	4699624	3147440
15km	70%	20000	4	273	7760788	1105628	6569388	3591666
15km	70%	20000	4	182	5003227	830406	4121664	2388887
15km	70%	20000	4	201	6134855	1008941	5050554	2839409
15km	70%	20000	4	255	6554380	1010312	5459859	3687726
15km	70%	20000	4	229	5721112	926436	4736537	2510760
15km	70%	20000	4	242	6077023	1010319	5009892	3264104
15km	70%	20000	4	306	7087651	1137437	5853574	3351044
15km	70%	20000	4	247	6283579	1014220	5185875	3313863
15km	70%	20000	4	328	7948005	1133875	6728063	4207409
15km	70%	20000	4	274	6064760	950271	5054421	3363355
15km	70%	20000	4	239	5865495	904703	4915164	2802595
15km	70%	20000	4	227	5921569	1040683	4816531	3013868
15km	70%	20000	4	259	7105182	1075542	5947630	3360393
15km	70%	20000	4	194	4916467	858102	4001003	2432902
15km	70%	20000	4	323	5240469	898173	4292843	2906539
15km	70%	20000	4	194	5501004	982067	4452587	2779547
15km	70%	20000	4	285	5852551	926763	4853220	3112482
15km	70%	20000	4	288	6790935	994018	5726571	3681834
15km	70%	20000	4	251	6433446	1014356	5370202	3104454
15km	70%	20000	4	281	8643670	1342570	7188637	4080662
15km	70%	20000	4	233	5416115	827686	4531704	2907225
15km	70%	20000	4	259	5729477	929961	4743152	3041970
15km	70%	20000	4	263	6786703	1087996	5623133	3253328
15km	70%	20000	4	278	7645800	1210624	6365666	3648687
15km	70%	20000	4	250	5736561	1016013	4650945	3621496
15km	70%	20000	4	250	5571969	886465	4643351	3115353
15km	70%	20000	4	225	6927416	1144231	5693196	3224409
15km	70%	20000	4	255	5166475	888580	4207598	2810126
15km	70%	20000	4	210	5998137	992663	4935288	2867035
15km	70%	20000	4	285	5188521	944429	4178393	3328640
15km	70%	20000	4	303	7590521	1137228	6364029	4077042
15km	70%	20000	4	294	5724093	953491	4710974	3020522
15km	70%	20000	4	224	5466871	940416	4459911	3067899
15km	70%	20000	4	282	6370984	1166721	5145287	2885317
15km	70%	20000	4	262	6627732	1047632	5515834	3111760
15km	70%	20000	4	304	6895222	1136653	5704947	3237246
15km	70%	20000	4	255	6433076	1042216	5307297	3680746
15km	70%	20000	4	218	5859043	985397	4810639	3117894
15km	70%	20000	4	242	5305347	959435	4290490	3001277
15km	70%	20000	4	388	5656615	935280	4640582	3637044
15km	70%	20000	4	214	5930225	957177	4905968	2705406
15km	70%	20000	4	249	5865895	941724	4867599	3330790
15km	70%	20000	4	258	5849425	950498	4839380	3480043
15km	70%	20000	4	214	5327867	897391	4383670	2616596
15km	70%	20000	4	236	5967892	1012509	4895815	2885072
15km	70%	20000	4	226	5281367	944159	4258165	2853641
15km	70%	20000	4	348	7506031	1173717	6245307	3725329
15km	70%	20000	4	251	6301877	1017183	5185575	3572257
15km	70%	20000	4	212	5617266	949599	4614468	2887139
15km	70%	20000	4	227	5527745	998142	4445811	2721126
15km	70%	20000	4	208	5995090	984774	4922248	2921239
15km	70%	20000	4	308	7385042	1177013	6148209	3701814
15km	70%	20000	4	226	6913878	1071240	5759611	3226115
15km	70%	20000	4	235	7480071	1121860	6283300	3193180
15km	70%	20000	4	245	6315180	991849	5283378	3295752
15km	70%	20000	4	278	5365278	926170	4379461	2773633
15km	70%	20000	4	248	6258633	973839	5194725	3586440
15km	70%	20000	4	243	6853574	1163724	5628508	3296162
15km	70%	20000	4	220	6178772	903572	5214412	3158382
15km	70%	20000	4	235	6625031	994681	5583202	3395755
15km	70%	20000	4	238	5745267	955753	4728924	3328221
15km	70%	20000	4	228	5043341	894039	4072987	2533835
15km	70%	20000	4	286	6887209	1146596	5683618	3725932
15km	70%	20000	4	306	6924397	1070787	5810343	4014134
15km	70%	20000	4	264	5901855	1020558	4810226	3340707
15km	70%	20000	4	300	7439883	1093475	6272896	3656729
15km	70%	20000	4	227	5262214	870707	4334007	2764120
15km	70%	20000	4	273	7391110	1158461	6155518	3730635
15km	70%	20000	4	226	5831887	1010864	4769147	2886107
15km	70%	20000	4	337	6696333	1191961	5442785	3815305
15km	70%	20000	4	218	5650763	943247	4639966	2925020
15km	70%	20000	4	276	6391657	1023662	5318110	3164739
15km	70%	20000	4	241	8075575	1302421	6682545	3463630
15km	70%	20000	4	268	6075909	1028421	4990408	2991707
15km	70%	20000	4	249	4986815	816291	4070873	2862650
15km	70%	20000	4	277	6062655	1056440	4913155	3341559
15km	70%	20000	4	299	7032939	1066188	5904614	3079754
15km	70%	20000	4	328	7816288	1233284	6485982	4506138
15km	70%	20000	4	241	6730361	1047422	5562648	3099160
15km	70%	20000	4	353	6065323	1026299	4965693	3768901
15km	70%	20000	4	262	7011550	1088688	5840619	3773271
15km	70%	20000	4	423	6795326	1011577	5713098	3690175
15km	70%	20000	4	268	6527278	1012743	5433514	3500634
15km	70%	20000	4	255	5955503	1001687	4889373	3065680
15km	70%	20000	4	305	5244009	929254	4243831	3307918
15km	70%	20000	4	242	6358164	1099015	5197349	3116822
15km	70%	20000	4	252	5685682	914629	4720519	2915381
15km	70%	20000	4	241	5136165	855549	4231282	2664370
15km	70%	20000	4	310	6924289	1068569	5757103	4090128
15km	70%	20000	4	244	6434927	1017925	5347960	3174416
15km	70%	20000	4	236	6439165	1126411	5245852	2931574
15km	70%	20000	4	332	6825165	1234148	5478088	4010762
15km	70%	20000	4	318	5794600	992686	4764291	2796139
15km	70%	20000	4	252	5069411	879114	4141319	2816247
15km	70%	20000	4	261	6351052	986201	5296220	3333503
15km	70%	20000	4	284	7322676	1062857	6187710	3867139
15km	70%	20000	4	299	6618199	1132039	5374078	3583958
15km	70%	20000	4	338	7180319	1127227	5971942	3935718
15km	70%	20000	4	277	7151895	1135719	5899613	3901647
15km	70%	20000	4	309	7975609	1259768	6631314	4361059
15km	70%	20000	4	283	7659113	1150251	6403758	3591920
15km	70%	20000	4	236	7442587	1111616	6234106	3385562
15km	70%	20000	4	225	5844274	966815	4818155	2826817
15km	70%	20000	4	245	5668870	967988	4647079	3359297
15km	70%	20000	4	302	5530002	960051	4495420	3034587
15km	70%	20000	4	227	6854005	1007827	5794205	3248227
15km	70%	20000	4	230	5411934	932687	4434671	2616089
15km	70%	20000	4	263	5594507	954562	4584032	3070319
15km	70%	20000	4	231	4933631	829998	4046953	2627974
15km	70%	20000	4	261	6167071	1067605	5001209	3097296
15km	70%	20000	4	233	5661024	953684	4636784	2429017
15km	70%	20000	4	253	6568163	1038583	5476069	3651673
15km	70%	20000	4	230	6079820	1006395	4938082	3203887
15km	70%	20000	4	226	5592770	970237	4559693	2619877
15km	70%	20000	4	283	7386657	1136953	6175700	3828224
15km	70%	20000	4	207	6392005	1015282	5310349	2655513
15km	70%	20000	4	309	7260187	1127351	6042844	4252621
15km	70%	20000	4	237	7150503	1140040	5933923	3422869
15km	70%	20000	4	279	7028854	1160169	5795992	4027496
15km	70%	20000	4	230	5511598	897094	4537295	2930276
15km	70%	20000	4	333	6735431	1128116	5544209	3939389
15km	70%	20000	4	235	6016018	1041888	4901417	3392468
15km	70%	20000	4	242	5642833	979929	4564527	3217675
15km	70%	20000	4	243	6753460	1198438	5450467	3286673
15km	70%	20000	4	233	7012326	1108108	5832175	3354554
15km	70%	20000	4	247	6632775	995798	5559804	3335211
15km	70%	20000	4	336	6446684	1081101	5288588	3867757
15km	70%	20000	4	243	5612772	1006524	4544753	3077787
15km	70%	20000	4	223	5345119	906369	4340525	3205499
15km	70%	20000	4	300	6349966	1002419	5287001	3289251
15km	70%	20000	4	324	5534112	873100	4581773	2876806
15km	70%	20000	4	332	7109243	1142121	5853495	3879382
15km	70%	20000	4	266	7953941	1158161	6702475	3836118
15km	70%	20000	4	233	6615280	1012797	5541748	3246676
15km	70%	20000	4	259	5206637	890261	4257082	3281431
15km	70%	20000	4	295	6096226	1001529	4986814	3279130
15km	70%	20000	4	298	6034201	931325	5038641	3834875
15km	70%	20000	4	326	5591931	893180	4656186	3477458
15km	70%	20000	4	248	6862474	968306	5838376	3548140
15km	70%	20000	4	247	5042838	893168	4062388	3127878
15km	70%	20000	4	315	7196033	1101697	5998912	4001077
15km	70%	20000	4	232	7006370	1076746	5868777	3277333
15km	70%	20000	4	265	6361821	1073409	5188934	3550916
15km	70%	20000	4	299	7142708	1148542	5929030	3676083
15km	70%	20000	4	266	5794605	972502	4756622	2994929
15km	70%	20000	4	216	6144603	995742	5046569	2888228
15km	70%	20000	4	224	5259722	865069	4340991	2695840
15km	70%	20000	4	221	5245144	889836	4278478	2666143
15km	70%	20000	4	272	5298967	874277	4350634	3403838
15km	70%	20000	4	281	6451404	1083079	5296472	3719875
15km	70%	20000	4	226	5968188	1031880	4885657	2784652
15km	70%	20000	4	249	7597403	1194793	6318774	3594504
15km	70%	20000	4	295	6589057	1091427	5408630	3032288
15km	70%	20000	4	401	7452391	1063725	6254073	3886495
15km	70%	20000	4	205	6218611	1081910	5040230	2941118
15km	70%	20000	4	216	7301072	1170840	6059723	3096783
15km	70%	20000	4	260	6130704	1053386	5010659	3405088
15km	70%	20000	4	201	4993177	860056	4067996	2359499
15km	70%	20000	4	309	7865638	1105353	6668182	3785547
15km	70%	20000	4	272	6502662	1103098	5333082	3235084
15km	70%	20000	4	231	5232627	890523	4240771	2629281
15km	70%	20000	4	236	5713540	937766	4686751	2569496
15km	70%	20000	4	239	6173982	922931	5171265	3405081
15km	70%	20000	4	205	5741966	1001726	4662961	2873186
15km	70%	20000	4	273	6293172	1074611	5117947	3297336
15km	70%	20000	4	273	8218687	1211018	6908142	3937163
15km	70%	20000	4	255	5863686	920769	4899338	2851300
15km	70%	20000	4	259	6224324	1027968	5119284	3322345
15km	70%	20000	4	381	6515925	1079957	5372502	4116893
15km	70%	20000	4	207	6068897	1061134	4916059	2984291
15km	70%	20000	4	244	6910517	1069040	5771148	3296988
15km	70%	20000	4	228	5599998	997434	4533282	3102929
15km	70%	20000	4	215	5594468	946869	4611885	2599546
15km	70%	20000	4	293	5557499	856905	4657382	3130423
15km	70%	20000	4	368	5197825	859612	4294689	2494364
15km	70%	20000	4	246	5922446	985835	4877119	2691236
15km	70%	20000	4	227	5562255	969071	4495082	2711921
15km	70%	20000	4	302	7635868	1192872	6350924	3732952
15km	70%	20000	4	254	5199052	903725	4219644	3183434
15km	70%	20000	4	282	6011558	1050924	4901515	3548145
15km	70%	20000	4	207	6327021	1048003	5225983	2973600
15km	70%	20000	4	269	5684834	903908	4728339	2814368
15km	70%	20000	4	267	5361425	925198	4361194	3099600
15km	70%	20000	4	243	5921016	946965	4907237	2846111
15km	70%	20000	4	182	5437203	936397	4424915	2608597
15km	70%	20000	4	279	6403051	984338	5348115	2700581
15km	70%	20000	4	169	6499394	1095421	5320867	2415832
15km	70%	20000	4	176	6060835	984767	4994817	2493396
15km	70%	20000	4	256	5649987	952142	4621820	2911873
15km	70%	20000	4	271	6050544	914173	5066549	3292625
15km	70%	20000	4	228	7741262	1170719	6462475	3275842
15km	70%	20000	4	275	7180750	1132350	5967677	3475573
15km	70%	20000	4	305	5429108	824492	4566502	2916431
15km	70%	20000	4	256	6091433	1058961	4935207	3113793
15km	70%	20000	4	333	6606948	928309	5629228	3379283
15km	70%	20000	4	212	5014018	851233	4083721	2598422
15km	70%	20000	4	233	5463801	889841	4520432	2546505
15km	70%	20000	4	322	6865354	1059105	5706603	4144738
15km	70%	20000	4	239	4941537	849360	4012908	2558780
15km	70%	20000	4	229	6764905	1129381	5547863	3268186
15km	70%	20000	4	234	5202863	911862	4233594	2637903
15km	70%	20000	4	238	6440254	1097401	5255573	3185365
15km	70%	20000	4	296	6586625	1122631	5372362	3419263
15km	70%	20000	4	241	6078882	1020160	4950011	3280430
15km	70%	20000	4	283	7259285	1107161	6070740	3474668
15km	70%	20000	4	206	5891912	1061913	4733386	2950764
15km	70%	20000	4	251	6346783	980265	5289315	3599337
15km	70%	20000	4	274	6008797	984209	4938750	2873601
15km	70%	20000	4	229	6080232	1012570	4982565	2909276
15km	70%	20000	4	252	5030113	799220	4187278	2797630
15km	70%	20000	4	232	5228794	890201	4290224	2581321
15km	70%	20000	4	245	5701697	943481	4699384	2803709
15km	70%	20000	4	234	6693916	1134193	5488695	3361769
15km	70%	20000	4	322	6255126	1084125	5101939	3657730
15km	70%	20000	4	258	7249956	1144297	6045677	3723589
15km	70%	20000	4	242	5362796	904994	4408076	2691986
15km	70%	20000	4	225	6370786	1045413	5230816	3240714
15km	70%	20000	4	257	6840626	1038278	5732513	3711945
15km	70%	20000	4	249	6795100	1008504	5729310	3345511
15km	70%	20000	4	239	5607566	950295	4598002	2753011
15km	70%	20000	4	289	6447403	997625	5387349	3686889
15km	70%	20000	4	271	5808571	1001057	4756670	2559914
15km	70%	20000	4	274	5532610	909693	4539705	2812683
15km	70%	20000	4	277	6380342	1037318	5265237	3261794
15km	70%	20000	4	269	7244464	1151770	6018953	3550206
15km	70%	20000	4	258	5375506	852002	4453172	2821885
15km	70%	20000	4	271	6917183	1138893	5708100	3597595
15km	70%	20000	4	242	6777921	1144619	5554181	3281152
15km	70%	20000	4	203	5310174	903432	4365996	2605928
15km	70%	20000	4	198	5417243	884947	4466646	2339504
15km	70%	20000	4	281	7961506	1148870	6741597	3951137
15km	70%	20000	4	267	5486797	857254	4570025	2874099
15km	70%	20000	4	242	5343462	939838	4339078	2951305
15km	70%	20000	4	189	5298791	903283	4335094	2491584
15km	70%	20000	4	214	5650523	919505	4670289	3071994
15km	70%	20000	4	252	6260867	986133	5184663	3168850
15km	70%	20000	4	282	7255744	1137924	6041430	3819159
15km	70%	20000	4	223	7756340	1173088	6512433	3210003
15km	70%	20000	4	234	6342760	1017911	5253795	3358451
15km	70%	20000	4	251	4461453	775868	3646977	2348547
15km	70%	20000	4	215	5540283	890641	4565610	2805311
15km	70%	20000	4	215	5367118	838438	4462164	2874093
15km	70%	20000	4	274	6833489	1116242	5631213	3911372
15km	70%	20000	4	344	6967225	1098083	5802549	3437808
15km	70%	20000	4	301	7441982	1136262	6235068	3699980
15km	70%	20000	4	275	6709594	1068684	5595395	3225633
15km	70%	20000	4	260	7005336	1068184	5882118	3401580
15km	70%	20000	4	248	5389345	949765	4392619	3234812
15km	70%	20000	4	272	7579484	1238072	6254047	3649909
15km	70%	20000	4	224	5385634	954554	4393226	2453842
15km	70%	20000	4	225	5959730	1018269	4865482	3001058
15km	70%	20000	4	307	7630134	1175364	6356024	4116825
15km	70%	20000	4	275	7741485	1208340	6454454	3967844
15km	70%	20000	4	219	5414261	859385	4513827	2471575
15km	70%	20000	4	253	5796550	1010459	4726312	2989919
15km	70%	20000	4	270	6334622	1002851	5262536	3165044
15km	70%	20000	4	269	5766892	995743	4686887	3308626
15km	70%	20000	4	298	6836868	1069651	5689472	3424169
15km	70%	20000	4	238	7607030	1109905	6395771	3414031
15km	70%	20000	4	295	7676455	1144454	6465130	3878066
15km	70%	20000	4	332	5612859	892450	4665169	3482111
15km	70%	20000	4	216	5595363	936567	4608341	2659302
15km	70%	20000	4	246	6173448	1067891	5042267	2901440
15km	70%	20000	4	250	6232159	1146444	5020252	3598931
15km	70%	20000	4	235	5289687	920901	4306736	2700175
15km	70%	20000	4	226	6418051	1031088	5300452	3254433
15km	70%	20000	4	232	6058095	903044	5096342	3319643
15km	70%	20000	4	285	5771826	954831	4715349	3043420
15km	70%	20000	4	369	7411311	1087337	6259936	3786232
15km	70%	20000	4	218	5695161	882139	4767430	2686345
15km	70%	20000	4	331	6273637	1001968	5197145	3252607
15km	70%	20000	4	273	6839181	1007011	5772717	3751792
15km	70%	20000	4	333	6459377	1029149	5308296	3255663
15km	70%	20000	4	314	5038140	843242	4145243	2984080
15km	70%	20000	4	243	6746810	1128936	5518965	3512546
15km	70%	20000	4	237	6021367	992146	4953966	2850490
15km	70%	20000	4	310	6331824	982230	5295565	3328506
15km	70%	20000	4	275	6405760	1034997	5310827	3265063
15km	70%	20000	4	291	7702942	1200833	6407540	3759212
15km	70%	20000	4	299	5757445	977925	4719302	3039375
15km	70%	20000	4	274	5349391	735811	4559095	3184611
15km	70%	20000	4	358	7622003	1182068	6339485	3524996
15km	70%	20000	4	226	5150930	913493	4177646	2587623
15km	70%	20000	4	214	6140826	1059613	4977743	3081441
15km	70%	20000	4	227	6091160	1002143	4995255	3256068
15km	70%	20000	4	340	7861439	1265464	6519053	4153505
15km	70%	20000	4	317	7904144	1109346	6689348	3903140
15km	70%	20000	4	318	5340250	877069	4402989	2649697
15km	70%	20000	4	245	6285115	1008405	5210839	3530537
15km	70%	20000	4	238	5485899	927639	4496307	3096565
15km	70%	20000	4	299	7459454	1168819	6218416	4174734
15km	70%	20000	4	326	5757529	996847	4715055	3107301
15km	70%	20000	4	276	6824249	1088387	5603946	3836130
15km	70%	20000	4	264	7272055	1167795	6026151	3807101
15km	70%	20000	4	269	7816433	1216901	6514922	3900540
15km	70%	20000	4	333	6468719	954624	5433560	3705132
15km	70%	20000	4	239	5616243	889296	4665421	2717039
15km	70%	20000	4	341	7610370	1132232	6397660	3646172
15km	70%	20000	4	370	6366857	1066145	5225340	3979723
15km	70%	20000	4	190	5446457	966538	4419076	2714631
15km	70%	20000	4	214	6075824	1053744	4943688	3072870
15km	70%	20000	4	321	5399064	936094	4405640	2683509
15km	70%	20000	4	372	6655181	997032	5580241	3749156
15km	70%	20000	4	300	7152423	1147849	5938791	3782424
15km	70%	20000	4	271	6427057	978713	5404901	3200357
15km	70%	20000	4	224	5809171	990144	4742678	3227586
15km	70%	20000	4	273	6341976	1004940	5240874	3073632
15km	70%	20000	4	274	6366383	989119	5308306	3656510
15km	70%	20000	4	208	6693144	1040464	5575487	2981077
15km	70%	20000	4	262	5491272	842040	4532725	3094464
15km	70%	20000	4	250	5846577	1040928	4731599	2758301
15km	70%	20000	4	250	6288865	961988	5278435	3274599
15km	70%	20000	4	240	5085237	873672	4155917	2993601
15km	70%	20000	4	304	8142248	1243982	6797073	4164595
15km	70%	20000	4	355	6187710	1028078	5094444	3078658
15km	70%	20000	4	307	5960028	966674	4925306	3223722
15km	70%	20000	4	275	7810741	1203779	6523790	3983149
15km	70%	20000	4	221	4624417	837878	3749186	2578350
15km	70%	20000	4	270	7175944	1046137	6046552	3907621
15km	70%	20000	4	203	5804315	985590	4753915	2885675
15km	70%	20000	4	276	5074050	809181	4214211	2666634
15km	70%	20000	4	229	6076153	929328	5061141	2881861
15km	70%	20000	4	336	6941308	1092902	5746712	4066166
15km	70%	20000	4	202	5870171	1017902	4760355	2901881
15km	70%	20000	4	241	5337246	975930	4304500	2646780
15km	70%	20000	4	194	5675674	897541	4695602	2575824
15km	70%	20000	4	240	6341167	1089596	5188644	3008892
15km	70%	20000	4	334	7788372	1222286	6495164	3748244
15km	70%	20000	4	258	6394089	1015912	5320296	3297221
15km	70%	20000	4	236	5007909	834197	4131561	2456819
15km	70%	20000	4	283	6291414	939581	5265130	3281858
15km	70%	20000	4	222	5318609	877029	4375130	3025565
15km	70%	20000	4	226	5402080	907516	4451068	2865688
15km	70%	20000	4	251	5091433	906639	4086963	2789602
15km	70%	20000	4	229	5219726	914761	4249229	2713755
15km	70%	20000	4	260	5289098	837087	4391207	3171207
15km	70%	20000	4	264	6099568	1009943	5009165	3424865
15km	70%	20000	4	234	6481340	1034203	5320803	3375217
15km	70%	20000	4	238	6323147	1011804	5223821	3205688
15km	70%	20000	4	211	6779071	1174716	5502841	3024580
15km	70%	20000	4	263	6626379	1125481	5420242	3432978
15km	70%	20000	4	235	6054909	1057818	4928276	3176586
15km	70%	20000	4	267	5452661	947046	4461077	2562025
15km	70%	20000	4	239	6230610	1090286	5020516	2865812
15km	70%	20000	4	237	6642587	1068622	5495772	3279147
15km	70%	20000	4	330	5309213	935784	4280818	3671182
15km	70%	20000	4	225	5215834	819267	4329458	3217963
15km	70%	20000	4	218	5732409	1002467	4626873	3127227
15km	70%	20000	4	257	4535701	842261	3629923	2321020
15km	70%	20000	4	241	5665156	996338	4580016	2984425
15km	70%	20000	4	207	5089745	822471	4215971	2450835
15km	70%	20000	4	269	7040931	1254841	5678914	3720136
15km	70%	20000	4	252	6062952	971976	4987876	3228813
15km	70%	20000	4	258	6724702	1047935	5622839	3593989
15km	70%	20000	4	205	5156004	875226	4224145	2945186
15km	70%	20000	4	469	7740001	1146166	6477797	4024810
15km	70%	20000	4	272	7206460	1124604	6003498	3598848
15km	70%	20000	4	231	6317721	1053185	5207142	3321924
15km	70%	20000	4	268	6244644	1092201	5080648	2735535
15km	70%	20000	4	207	5617555	968284	4584110	2716292
15km	70%	20000	4	278	4773300	817845	3888338	3010965
15km	70%	20000	4	262	7321522	1117725	6107282	3402502
15km	70%	20000	4	231	5746291	945989	4732233	3049354
15km	70%	20000	4	270	7453035	1088654	6267458	3755997
15km	70%	20000	4	233	5443910	976608	4419389	2622933
15km	70%	20000	4	230	6018555	990704	4964005	3316181
15km	70%	20000	4	243	5712305	951065	4697887	2761198
15km	70%	20000	4	261	4743992	833088	3847340	3159076
15km	70%	20000	4	249	6382712	1012388	5316372	3542259
15km	70%	20000	4	270	5830680	972817	4776699	3121577
15km	70%	20000	4	272	5552631	971926	4514362	2626816
15km	70%	20000	4	297	5191245	874478	4273437	2891782
15km	70%	20000	4	406	7440679	1075980	6295361	3811917
15km	70%	20000	4	266	6462906	982229	5418574	3160408
15km	70%	20000	4	225	5790992	961880	4762784	3203412
15km	70%	20000	4	275	7068320	1130462	5886368	3752253
15km	70%	20000	4	251	5448438	933225	4444508	3280929
15km	70%	20000	4	254	5287228	900251	4309463	3116176
15km	70%	20000	4	239	5413418	971416	4374651	3448599
15km	70%	20000	4	251	5929551	1009219	4874521	2836129
15km	70%	20000	4	265	5542785	922442	4559584	2653252
15km	70%	20000	4	229	6574511	1165049	5320029	3292415
15km	70%	20000	4	264	7665257	1210600	6380781	3702113
15km	70%	20000	4	235	5522059	929638	4528163	2865099
15km	70%	20000	4	243	6321804	1006184	5246597	2859430
15km	70%	20000	4	358	7225491	1111683	6050248	3720432
15km	70%	20000	4	208	4934106	815598	4070766	2984162
15km	70%	20000	4	293	6330962	1076350	5188809	3757649
15km	70%	20000	4	249	5553325	940153	4560290	2999764
15km	70%	20000	4	314	5943001	1050242	4793582	3551668
15km	70%	20000	4	250	6433511	1058847	5282270	3588459
15km	70%	20000	4	220	5945972	973118	4884251	2783818
15km	70%	20000	4	256	6664718	984589	5610634	3520862
15km	70%	20000	4	196	5518815	812524	4666179	2807620
15km	70%	20000	4	240	5930873	1086608	4750003	3463950
15km	70%	20000	4	255	4879245	814840	3988152	2673676
15km	70%	20000	4	254	4803232	829438	3899408	2141199
15km	70%	20000	4	220	5988122	1012764	4923091	2603597
15km	70%	20000	4	236	5475950	929551	4491396	2799785
15km	70%	20000	4	278	6043405	1012258	4977712	3448957
15km	70%	20000	4	287	5328163	897723	4365173	3304354
15km	70%	20000	4	326	7252678	1099153	6097457	3725103
15km	70%	20000	4	241	6457573	1023446	5368856	3469690
15km	70%	20000	4	330	6599186	1042715	5476383	3423426
15km	70%	20000	4	287	5947230	1013262	4863112	3126218
15km	70%	20000	4	322	5534219	967819	4516111	3270108
15km	70%	20000	4	208	5594997	1033954	4503033	2673911
15km	70%	20000	4	253	6332687	1049177	5180719	3076711
15km	70%	20000	4	282	6018949	991841	4947964	3047365
15km	70%	20000	4	305	5951018	1057228	4814723	2841211
15km	70%	20000	4	268	4792548	823460	3927809	2185563
15km	70%	20000	4	276	6284000	1004531	5221350	3363001
15km	70%	20000	4	246	5964335	861346	5044801	2941923
15km	70%	20000	4	319	6485181	1062684	5312226	4171306
15km	70%	20000	4	251	5220780	882724	4287356	2869928
15km	70%	20000	4	278	7491841	1137898	6273118	4003227
15km	70%	20000	4	217	6239602	1072106	5089591	3107713
15km	70%	20000	4	266	6134672	1007112	5052892	3097083
15km	70%	20000	4	259	6197834	959794	5151478	3460521
15km	70%	20000	4	280	6450586	1093525	5292205	3338478
15km	70%	20000	4	249	5980835	899522	5029814	2991352
15km	70%	20000	4	257	5953582	1015575	4843761	2993757
15km	70%	20000	4	200	5331530	914856	4349305	2584476
15km	70%	20000	4	262	7595149	1233832	6235249	3738162
15km	70%	20000	4	225	5367726	903445	4394557	2682453
15km	70%	20000	4	383	6901892	1034312	5788142	3582254
15km	70%	20000	4	241	6020285	1015423	4925459	3012635
15km	70%	20000	4	209	5976486	1052196	4864210	3006231
15km	70%	20000	4	175	5028363	861059	4120643	2505587
15km	70%	20000	4	359	7094401	1066582	5948049	4106926
15km	70%	20000	4	256	6207706	1063902	5072422	2744252
15km	70%	20000	4	241	6158026	1009723	5086952	3055435
15km	70%	20000	4	223	5740603	996892	4691542	2992623
15km	70%	20000	4	275	5675249	997093	4620637	2707535
15km	70%	20000	4	244	6509451	999060	5427203	3271788
15km	70%	20000	4	253	8090932	1201230	6825457	3667806
15km	70%	20000	4	313	6545308	1047812	5429598	3474830
15km	70%	20000	4	295	6486251	970253	5418316	3356905
15km	70%	20000	4	281	7123098	1100068	5958578	3712733
15km	70%	20000	4	250	6607271	1097239	5418749	3464535
15km	70%	20000	4	228	5522114	925091	4524510	2408646
15km	70%	20000	4	380	7256509	1113725	6065945	3669757
15km	70%	20000	4	227	5939653	1077957	4779664	3027970
15km	70%	20000	4	273	6149156	1086934	4995770	3516196
15km	70%	20000	4	254	4958651	868792	4041690	2652845
15km	70%	20000	4	327	6533294	930669	5542510	3143949
15km	70%	20000	4	438	5643406	913550	4678993	3011374
15km	70%	20000	4	380	5657297	946012	4644947	3451065
15km	70%	20000	4	311	5944641	954937	4925127	2696500
15km	70%	20000	4	256	5960956	1013764	4892446	3039075
15km	70%	20000	4	242	5275991	903238	4319030	2504499
15km	70%	20000	4	309	6788395	1181791	5530129	3383753
15km	70%	20000	4	185	4752744	838091	3866285	2497284
15km	70%	20000	4	325	7995910	1175469	6751170	3802747
15km	70%	20000	4	305	7434761	1094326	6252839	4060328
15km	70%	20000	4	337	7226128	1005385	6143560	3574607
15km	70%	20000	4	265	7360771	1143101	6135386	3826222
15km	70%	20000	4	217	5548380	902576	4584450	2636757
15km	70%	20000	4	208	5925705	1027632	4824414	2494076
15km	70%	20000	4	228	5910277	1023559	4805628	2980953
15km	70%	20000	4	275	7970797	1116748	6748905	3911643
15km	70%	20000	4	215	6026941	954650	5004035	2738539
15km	70%	20000	4	218	5341860	989275	4286630	2932472
15km	70%	20000	4	255	7841449	1124763	6649386	3679790
15km	70%	20000	4	263	6540551	1063706	5392827	3239195
15km	70%	20000	4	214	6986056	1147527	5769403	3070152
15km	70%	20000	4	212	7042963	1117835	5848319	3017755
15km	70%	20000	4	213	5726099	952955	4717498	2611274
15km	70%	20000	4	297	7337012	1199708	6036475	3936988
15km	70%	20000	4	202	5407289	886015	4456111	2685064
15km	70%	20000	4	238	6616473	1014412	5515105	3178873
15km	70%	20000	4	241	5994675	1089303	4848119	3202741
15km	70%	20000	4	302	7247237	1126654	6024291	4151908
15km	70%	20000	4	287	6816996	1107898	5635215	3160723
15km	70%	20000	4	290	6965603	1162875	5685355	3649337
15km	70%	20000	4	234	6424512	1033971	5324223	2934655
15km	70%	20000	4	292	6694651	1027934	5614026	3414260
15km	70%	20000	4	275	5086210	862621	4169963	2937558
15km	70%	20000	4	289	7113296	1185367	5857728	4174759
15km	70%	20000	4	367	6241893	1063330	5100628	3334457
15km	70%	20000	4	245	6897649	1090535	5740134	3548059
15km	70%	20000	4	221	5537331	945336	4531225	2689005
15km	70%	20000	4	310	6266870	1033623	5180911	3585880
15km	70%	20000	4	218	6224596	1080536	5085724	3128112
15km	70%	20000	4	222	5270370	927279	4282835	2575021
15km	70%	20000	4	259	6913129	1009697	5832158	3489071
15km	70%	20000	4	341	7591816	1149033	6340992	3799537
15km	70%	20000	4	268	7387763	1091870	6223857	3838329
15km	70%	20000	4	235	7047414	1198667	5762611	3391240
15km	70%	20000	4	253	6479831	1130864	5265084	3232326
15km	70%	20000	4	361	6029874	889798	5062615	3435863
15km	70%	20000	4	277	7639099	1118778	6444380	3820052
15km	70%	20000	4	263	6051583	1045451	4936322	3668905
15km	70%	20000	4	281	7869186	1229385	6561079	4055931
15km	70%	20000	4	271	5809819	1003751	4737868	3027726
15km	70%	20000	4	263	6159459	1037040	5066640	3510197
15km	70%	20000	4	219	5226124	933981	4230180	2775075
15km	70%	20000	4	268	7881600	1195333	6585360	3586216
15km	70%	20000	4	261	8690047	1282525	7278706	3757248
15km	70%	20000	4	251	5286400	918789	4333821	2928723
15km	70%	20000	4	289	7048154	1169149	5800426	3448995
15km	70%	20000	4	251	7673426	1094488	6457154	3617005
15km	70%	20000	4	230	6026955	997590	4947346	2823134
15km	70%	20000	4	259	5426452	917779	4451981	2891808
15km	70%	20000	4	257	6475229	1088470	5335395	3726342
15km	70%	20000	4	276	6656729	1154528	5433453	3971911
15km	70%	20000	4	382	7337764	1116602	6124909	4016740
15km	70%	20000	4	265	7179426	1143718	5949218	3275317
15km	70%	20000	4	247	6440581	1033624	5338627	3558236
15km	70%	20000	4	242	4989711	835778	4089887	2500247
15km	70%	20000	4	213	5835714	970785	4801835	2948464
15km	70%	20000	4	365	6188583	890525	5216561	3174259
15km	70%	20000	4	237	5261031	892254	4320635	2664901
15km	70%	20000	4	249	5848138	1008613	4762915	3233599
15km	70%	20000	4	229	6110326	1085903	4957949	3072118
15km	70%	20000	4	307	7294720	996525	6207907	3313533
15km	70%	20000	4	201	5422384	954290	4422600	2807830
15km	70%	20000	4	212	6023959	1039290	4916055	2592197
15km	70%	20000	4	282	7603699	1143320	6381710	3506263
15km	70%	20000	4	317	6393924	1095236	5215819	3512293
15km	70%	20000	4	244	6387496	1127247	5214866	2958067
15km	70%	20000	4	210	5277731	848136	4362988	2698654
15km	70%	20000	4	228	5046059	898573	4102902	2664496
15km	70%	20000	4	266	6192719	926677	5192685	3212193
15km	70%	20000	4	320	5596103	948031	4575683	3056925
15km	70%	20000	4	232	6700948	1045538	5584356	3333364
15km	70%	20000	4	313	6200686	995674	5080848	3813170
15km	70%	20000	4	275	6078589	968105	5063296	3425938
15km	70%	20000	4	261	6497953	1036575	5381798	3630900
15km	70%	20000	4	263	6522867	971554	5500510	3739559
15km	70%	20000	4	284	7609459	1200090	6311671	3699227
15km	70%	20000	4	267	7365112	1077144	6202089	3554598
15km	70%	20000	4	301	7368582	1047646	6256942	3873895
15km	70%	20000	4	176	5593604	969404	4559529	2413359
15km	70%	20000	4	342	6174494	1052992	5037516	3311645
15km	70%	20000	4	287	8161629	1212103	6869400	4102146
15km	70%	20000	4	220	6291360	1075763	5106793	2910173
15km	70%	20000	4	283	6586073	1108688	5374663	3033206
15km	70%	20000	4	294	4875863	779517	4067011	2991159
15km	70%	20000	4	250	5807233	888976	4869669	3040476
15km	70%	20000	4	212	6210305	1040751	5082003	3051594
15km	70%	20000	4	213	5697489	978084	4669725	2549187
15km	70%	20000	4	209	6418158	1038339	5314106	2995115
15km	70%	20000	4	221	4769322	765812	3921186	2688174
15km	70%	20000	4	197	4423816	804555	3560280	2350820
15km	70%	20000	4	217	6370854	943895	5351441	2964211
15km	70%	20000	4	334	6284091	912650	5305815	3533730
15km	70%	20000	4	265	5467985	884250	4498598	2683161
15km	70%	20000	4	239	5649792	974126	4625250	2980085
15km	70%	20000	4	234	6194647	1074777	5037459	3089228
15km	70%	20000	4	402	6726903	1056101	5543963	3879841
15km	70%	20000	4	273	6768285	1103185	5602042	3866180
15km	70%	20000	4	355	7195708	1109152	5965582	3993732
15km	70%	20000	4	259	7656290	1191427	6379768	3736295
15km	70%	20000	4	347	5525440	933735	4550487	2713387
15km	70%	20000	4	230	6151538	1077996	5009719	3241612
15km	70%	20000	4	208	5609799	979456	4582481	2976907
15km	70%	20000	4	201	6079125	1050461	4959367	2646085
15km	70%	20000	4	296	7992774	1219059	6662266	4037467
15km	70%	20000	4	248	5770161	962245	4760027	3132372
15km	70%	20000	4	210	5288530	886672	4331588	2292917
15km	70%	20000	4	189	6865850	1102297	5691921	2698763
15km	70%	20000	4	221	6100809	1002058	5019663	3191418
15km	70%	20000	4	185	5556219	954698	4547814	2642048
15km	70%	20000	4	246	6096453	1012261	5031424	2515452
15km	70%	20000	4	259	7093779	1118215	5920300	3729914
15km	70%	20000	4	274	8013717	1288921	6630305	3955821
15km	70%	20000	4	232	6045672	983840	5005190	2795473
15km	70%	20000	4	249	7341367	1182705	6039867	3327368
15km	70%	20000	4	291	7413441	1160646	6194981	3765933
15km	70%	20000	4	245	6433768	1072072	5288042	3113895
15km	70%	20000	4	247	5873971	962091	4847464	3268631
15km	70%	20000	4	293	4676099	804522	3832389	2819901
15km	70%	20000	4	293	7309156	1016815	6212273	3638917
15km	70%	20000	4	260	6907768	1106532	5713439	3462267
15km	70%	20000	4	243	5027073	825393	4144815	2824976
15km	70%	20000	4	247	5458892	929458	4456118	2695939
15km	70%	20000	4	345	5153294	907475	4202227	2739568
15km	70%	20000	4	286	5457300	936381	4449270	2755119
15km	70%	20000	4	258	5615932	940949	4618914	2944975
15km	70%	20000	4	215	6837830	1045757	5735675	3091803
15km	70%	20000	4	253	6754934	1071961	5633883	3571559
15km	70%	20000	4	256	6315158	1030357	5222046	3357691
15km	70%	20000	4	258	5562316	959182	4538857	2989676
15km	70%	20000	4	289	7703114	1208493	6421345	4162881
15km	70%	20000	4	248	6887107	1075278	5750866	3452842
15km	70%	20000	4	297	7244988	1071100	6101389	3517876
15km	70%	20000	4	301	8762555	1365186	7270939	4366489
15km	70%	20000	4	280	6506059	1129500	5289789	3654265
15km	70%	20000	4	245	5499443	1003455	4456412	2981332
15km	70%	20000	4	283	6136746	995363	5074791	3860709
15km	70%	20000	4	239	4976602	829599	4105238	2427097
15km	70%	20000	4	274	7964667	1170106	6723066	3901421
15km	70%	20000	4	229	6013578	1032758	4919280	2965215
15km	70%	20000	4	320	6418139	964050	5392509	3815554
15km	70%	20000	4	244	5288640	914990	4336780	2870694
15km	70%	20000	4	342	6855955	983089	5792492	3454516
15km	70%	20000	4	326	6992680	1153364	5748865	4650580
15km	70%	20000	4	290	6501029	1005361	5447156	3319313
15km	70%	20000	4	237	7020294	1169812	5770844	3411389
15km	70%	20000	4	263	6070124	1126469	4840460	3732122
15km	70%	20000	4	220	7228481	1182339	5943751	3043688
15km	70%	20000	4	233	5649506	940383	4651170	3020580
15km	70%	20000	4	228	6036484	1028483	4933207	3251935
15km	70%	20000	4	192	4520928	766975	3694741	2559541
15km	70%	20000	4	304	6931909	1032601	5855316	3590471
15km	70%	20000	4	191	5797452	933156	4792735	2743424
15km	70%	20000	4	366	7547634	1131140	6324488	3820958
15km	70%	20000	4	272	5766088	967973	4753494	3119466
15km	70%	20000	4	386	6946240	1126166	5735634	3387538
15km	70%	20000	4	218	6230784	1050195	5118922	2936551
15km	70%	20000	4	242	5228140	840463	4324699	2564161
15km	70%	20000	4	253	6443633	1076676	5262135	3520596
15km	70%	20000	4	303	7499473	1130265	6297785	3701728
15km	70%	20000	4	229	4762609	780524	3905810	2390805
15km	70%	20000	4	258	5054760	830609	4174056	2569310
15km	70%	20000	4	205	5837103	952213	4798637	2935236
15km	70%	20000	4	279	8630491	1333390	7180492	4000624
15km	70%	20000	4	382	7097773	983756	6020115	3838542
15km	70%	20000	4	259	6260284	1063006	5115167	3659134
15km	70%	20000	4	287	6492389	1138751	5270460	3602777
15km	70%	20000	4	239	7310630	1214041	6007985	3437747
15km	70%	20000	4	214	4952813	881584	4006229	2850104
15km	70%	20000	4	251	7014203	1056342	5868846	3613372
15km	70%	20000	4	307	5928169	921590	4961086	2894661
15km	70%	20000	4	300	8701425	1356407	7230339	4347302
15km	70%	20000	4	207	6369609	1041278	5235640	2604517
15km	70%	20000	4	221	6890369	1186061	5628653	3168898
15km	70%	20000	4	294	6579403	1110046	5396034	3046738
15km	70%	20000	4	257	5061689	908314	4097168	3057017
15km	70%	20000	4	299	6831705	1098470	5659685	3592876
15km	70%	20000	4	296	6123161	925598	5146291	3362792
15km	70%	20000	4	195	5914620	1025299	4835141	2526456
15km	70%	20000	4	279	5587703	969581	4570255	2762597
15km	70%	20000	4	341	8432192	1273548	7063094	4364132
15km	70%	20000	4	235	5764465	1008335	4695717	3062065
15km	70%	20000	4	201	5288442	935890	4288253	2602671
15km	70%	20000	4	216	5922591	1006313	4793713	2858584
15km	70%	20000	4	232	4832383	849305	3937935	2583993
15km	70%	20000	4	250	6008004	1004598	4923319	3109489
15km	70%	20000	4	216	6044183	1022988	4940911	3103340
15km	70%	20000	4	269	6744526	1000949	5680352	3885681
15km	70%	20000	4	279	6331028	988884	5263502	3353600
15km	70%	20000	4	382	6379289	1034538	5267424	3647313
15km	70%	20000	4	278	7258563	1121211	6071981	3758497
15km	70%	20000	4	329	6588004	1070958	5462014	4081588
15km	70%	20000	4	204	5303185	853900	4407740	2857761
15km	70%	20000	4	241	5611593	987299	4575424	2485041
15km	70%	20000	4	274	6873110	1110585	5687710	3959880
15km	70%	20000	4	240	8144199	1257242	6786025	3454626
15km	70%	20000	4	194	5189953	901438	4198302	2473727
15km	70%	20000	4	266	7379113	1122783	6189155	3664851
15km	70%	20000	4	297	7940745	1187164	6658029	4043475
15km	70%	20000	4	208	5843508	997089	4794419	2973656
15km	70%	20000	4	257	5966090	937762	4957718	3335329
15km	70%	20000	4	273	5851301	974455	4812838	3331268
15km	70%	20000	4	193	5854125	960097	4843569	2759390
15km	70%	20000	4	203	4466175	791279	3602165	2564885
15km	70%	20000	4	213	5383307	894510	4421908	2496092
15km	70%	20000	4	232	5484664	945150	4474649	2847354
15km	70%	20000	4	230	6271762	1059467	5108350	3126877
15km	70%	20000	4	259	5466480	1001276	4411630	2837461
15km	70%	20000	4	277	7590654	1155825	6375873	3682597
15km	70%	20000	4	325	7368884	1185995	6089354	3740627
15km	70%	20000	4	269	5716024	901052	4755436	3115952
15km	70%	20000	4	268	7639457	1106164	6458871	3366863
15km	70%	20000	4	306	6832164	1041252	5727283	3868064
15km	70%	20000	4	269	6314251	1007759	5234949	3869936
15km	70%	20000	4	260	5296095	905049	4330088	3127736
15km	70%	20000	4	244	5495406	911980	4533539	2775540
15km	70%	20000	4	229	6343822	1077108	5211919	3296142
15km	70%	20000	4	215	5389103	931724	4364580	2943820
15km	70%	20000	4	234	5831871	960545	4793721	2941920
15km	70%	20000	4	195	5137086	882247	4213275	2609995
15km	70%	20000	4	198	5605389	1013324	4527853	2842586
15km	70%	20000	4	277	5175549	920421	4202259	2791980
15km	70%	20000	4	317	5089378	867584	4167435	2746562
15km	70%	20000	4	278	5946725	1045442	4815269	3359037
15km	70%	20000	4	300	7769284	1166147	6520532	3958685
15km	70%	20000	4	210	6455496	1035290	5325267	2925602
15km	70%	20000	4	231	6483234	1091934	5294998	3173139
15km	70%	20000	4	196	4711285	806918	3851741	2360400
15km	70%	20000	4	311	5593886	931725	4590933	3410869
15km	70%	20000	4	207	5268039	878748	4313803	2586741
15km	70%	20000	4	242	6555156	1040903	5450701	3249995
15km	70%	20000	4	241	6065988	998186	5000951	3089348
15km	70%	20000	4	252	6313838	1029046	5215196	3164583
15km	70%	20000	4	271	6622142	972598	5566659	3470890
15km	70%	20000	4	347	6652898	1023573	5533881	3576332
15km	70%	20000	4	258	6527855	1110431	5342169	3345633
15km	70%	20000	4	258	7499270	1166236	6226346	3714662
15km	70%	20000	4	233	7461932	1255684	6101148	3351227
15km	70%	20000	4	240	5415170	933397	4403557	2874927
15km	70%	20000	4	236	6342089	999318	5276150	3291455
15km	70%	20000	4	219	5798517	1001413	4733086	2986492
15km	70%	20000	4	266	5341327	895586	4385672	2612774
15km	70%	20000	4	308	7861669	1148935	6643364	3753913
15km	70%	20000	4	280	6867769	1009337	5791406	3585672
15km	70%	20000	4	223	5999217	980192	4947382	3200588
15km	70%	20000	4	214	5644394	951773	4630325	2776250
15km	70%	20000	4	257	5820747	960059	4798608	2576950
15km	70%	20000	4	295	5363400	951014	4365800	2628258
15km	70%	20000	4	284	6966767	1114234	5757425	3804179
15km	70%	20000	4	309	6340725	1038064	5253081	2759358
15km	70%	20000	4	257	7033852	1044094	5917917	3429176
15km	70%	20000	4	217	5720423	987931	4670570	2759584
15km	70%	20000	4	169	4477175	795435	3641072	2247610
15km	70%	20000	4	252	7640752	1110389	6416481	3647685
15km	70%	20000	4	220	4614092	776157	3786981	2146079
15km	70%	20000	4	362	7507124	1147220	6282779	3969288
15km	70%	20000	4	243	6146922	967353	5130205	2917200
15km	70%	20000	4	207	5892515	941973	4857829	2958386
15km	70%	20000	4	276	7348064	1161323	6119332	3412213
15km	70%	20000	4	223	6012655	955824	4988069	2776831
15km	70%	20000	4	310	6395979	973836	5361683	3112186
15km	70%	20000	4	239	5875645	957366	4807396	2608169
15km	70%	20000	4	258	5775709	915295	4797285	3000388
15km	70%	20000	4	295	5029400	835426	4149348	2495849
15km	70%	20000	4	202	5660181	972007	4623685	2888732
15km	70%	20000	4	237	5920956	1011117	4830193	3106649
15km	70%	20000	4	214	6092508	1017916	5005116	2925380
15km	70%	20000	4	200	5881818	958981	4878607	2877606
15km	70%	20000	4	234	5914981	1057332	4783272	3360765
15km	70%	20000	4	265	5719906	908526	4752287	2799414
15km	70%	20000	4	252	7076495	1012441	6002251	3437919
15km	70%	20000	4	293	5629676	925355	4639077	2920103
15km	70%	20000	4	267	5308580	891706	4358116	2823202
15km	70%	20000	4	241	5462172	879608	4504228	2744058
15km	70%	20000	4	228	5569159	875567	4614803	2873189
15km	70%	20000	4	248	6757522	1102473	5573671	3568853
15km	70%	20000	4	205	5446129	896615	4504114	2617042
15km	70%	20000	4	244	6212513	968066	5165039	3099823
15km	70%	20000	4	270	5735630	996522	4686524	3252234
15km	70%	20000	4	305	6549673	1080711	5369340	2971475
15km	70%	20000	4	289	5697325	913244	4719126	2664224
15km	70%	20000	4	226	6259171	1045970	5122689	3051273
15km	70%	20000	4	327	6178352	997475	5101393	3013553
15km	70%	20000	4	330	5862294	1010684	4791294	3380449
15km	70%	20000	4	314	5162514	868751	4243929	2983546
15km	70%	20000	4	242	5540443	968562	4477848	3181342
15km	70%	20000	4	223	5796664	975981	4726365	2965098
15km	70%	20000	4	304	6340230	1062439	5190885	3364133
15km	70%	20000	4	232	5324294	855007	4419714	2835007
15km	70%	20000	4	231	7067792	1121130	5874186	3338697
15km	70%	20000	4	230	5820803	971866	4790954	2912706
15km	70%	20000	4	250	5438448	942117	4449523	3086221
15km	70%	20000	4	245	6723641	1132091	5512741	3537686
15km	70%	20000	4	265	6187326	1090309	5017139	2945014
15km	70%	20000	4	292	6025821	1030711	4893882	3480506
15km	70%	20000	4	276	5426912	874278	4485315	2494696
15km	70%	20000	4	254	6136759	983652	5085214	3662741
15km	70%	20000	4	220	5874765	971524	4831503	3162928
15km	70%	20000	4	244	5288309	872517	4353539	2874199
15km	70%	20000	4	282	6828416	983087	5795927	3477538
15km	70%	20000	4	285	6309704	1074736	5155200	3211814
15km	70%	20000	4	194	6120836	1023493	5002164	2761336
15km	70%	20000	4	228	5374646	897482	4428524	3193346
15km	70%	20000	4	290	6892275	1073824	5725154	3755723
15km	70%	20000	4	246	7521173	1189786	6227220	3542657
15km	70%	20000	4	259	8027824	1291309	6615949	3735318
15km	70%	20000	4	326	6288060	1027731	5177006	3761000
15km	70%	20000	4	227	5617749	902983	4668541	2912816
15km	70%	20000	4	311	7075189	1081705	5909565	3539282
15km	70%	20000	4	289	6993623	1034983	5874057	3466780
15km	70%	20000	4	301	6268149	1001826	5193721	3787213
15km	70%	20000	4	189	6268092	959507	5238263	2680293
15km	70%	20000	4	292	5092118	894109	4110788	2959801
15km	70%	20000	4	252	5854053	949468	4768324	3605759
15km	70%	20000	4	339	7165156	1123875	5964544	3922542
15km	70%	20000	4	199	6051988	1062507	4939763	2833166
15km	70%	20000	4	293	6251307	1060875	5111896	3248233
15km	70%	20000	4	289	5755195	994078	4672789	3399819
15km	70%	20000	4	208	6030691	1034047	4943486	2993781
15km	70%	20000	4	286	7425675	1127589	6204606	4031922
15km	70%	20000	4	282	5229543	852987	4320889	2404093
15km	70%	20000	4	275	7694654	1181482	6436018	3841045
15km	70%	20000	4	283	7711076	1172323	6454105	3635543
15km	70%	20000	4	278	7142366	1083327	5989457	4023443
15km	70%	20000	4	259	6186778	955937	5151253	3124767
15km	70%	20000	4	299	6395003	1004948	5332896	3539642
15km	70%	20000	4	226	5238145	898230	4300707	2576045
15km	70%	20000	4	218	6102621	976674	5020217	3127130
15km	70%	20000	4	274	6766642	1049684	5652038	3345078
15km	70%	20000	4	218	5194766	886433	4258095	2684636
15km	70%	20000	4	282	6414520	1080719	5259111	3931176
15km	70%	20000	4	313	7773822	1172520	6516715	3988982
15km	70%	20000	4	293	7812021	1217748	6471623	4051147
15km	70%	20000	4	193	6069125	1043119	4956775	2759178
15km	70%	20000	4	321	6862557	986704	5798717	3702971
15km	70%	20000	4	268	6546323	1045035	5426204	3173980
15km	70%	20000	4	208	5415918	880142	4476108	2499520
15km	70%	20000	4	356	6538368	1056093	5417302	3984632
15km	70%	20000	4	217	4965867	855631	4063651	2619527
15km	70%	20000	4	216	5801477	962805	4783941	2685605
15km	70%	20000	4	283	7164114	1094155	6003085	3553433
15km	70%	20000	4	201	6103926	976065	5037825	2876642
15km	70%	20000	4	273	6155772	1031374	5021185	3510190
15km	70%	20000	4	236	5091663	912713	4131762	2579383
15km	70%	20000	4	284	7465038	1116514	6256832	3900730
15km	70%	20000	4	239	5182828	882623	4221478	2767079
15km	70%	20000	4	270	7622226	1104703	6422435	3363903
15km	70%	20000	4	180	6242782	1024339	5157780	2539154
15km	70%	20000	4	241	5238558	915862	4275719	3047889
15km	70%	20000	4	265	7083951	1066756	5937604	3699501
15km	70%	20000	4	272	6423191	1006515	5355426	3464319
15km	70%	20000	4	279	6031114	1063623	4919234	2947576
15km	70%	20000	4	258	7654586	1150264	6411810	3716284
15km	70%	20000	4	262	6372804	1034375	5272867	3610281
15km	70%	20000	4	231	6185649	1024976	5108840	3346002
15km	70%	20000	4	203	5666504	908308	4697611	2772575
15km	70%	20000	4	206	5898443	1011786	4811791	2760220
15km	70%	20000	4	291	6191402	1023457	5083346	3222714
15km	70%	20000	4	233	5527756	926158	4514429	3133319
15km	70%	20000	4	306	6626087	1137646	5422046	3562773
15km	70%	20000	4	232	5387396	951989	4391320	2701519
15km	70%	20000	4	177	5653067	909164	4677093	2481987
15km	70%	20000	4	267	6965828	1120399	5784405	3580526
15km	70%	20000	4	285	6588271	1038656	5461177	3024410
15km	70%	20000	4	189	6085590	1015330	5013884	2704557
15km	70%	20000	4	230	6076500	1002542	5017129	3313836
15km	70%	20000	4	211	4914010	893088	3973459	2460095
15km	70%	20000	4	201	5224424	885940	4273429	2545182
15km	70%	20000	4	182	5536488	930848	4533211	2601479
15km	70%	20000	4	223	7055779	1127802	5827262	3204616
15km	70%	20000	4	260	6813771	1119870	5609197	3496976
15km	70%	20000	4	218	6116725	985052	5086141	2876266
15km	70%	20000	4	198	5648144	943036	4646084	2583334
15km	70%	20000	4	283	5764146	960978	4769377	2843082
15km	70%	20000	4	269	6562846	1070194	5409495	3352583
15km	70%	20000	4	235	6263736	979684	5200548	2950327
15km	70%	20000	4	246	6595541	993388	5548809	3046914
15km	70%	20000	4	259	6238725	1085762	5046217	3395654
15km	70%	20000	4	215	5429102	904693	4446293	2867989
15km	70%	20000	4	273	6052577	1080109	4874151	3029140
15km	70%	20000	4	245	6431950	950014	5397844	3023980
15km	70%	20000	4	361	4916549	757250	4106772	3177777
15km	70%	20000	4	250	6286993	1153748	5052426	3412356
15km	70%	20000	4	304	6373066	1027461	5289304	3060483
15km	70%	20000	4	212	5928440	911894	4978708	3028710
15km	70%	20000	4	270	5944701	1003335	4862630	3164535
15km	70%	20000	4	272	5439033	914775	4469498	2660897
15km	70%	20000	4	301	5364320	917685	4379009	3163591
15km	70%	20000	4	225	5943277	1019152	4806699	3251225
15km	70%	20000	4	275	7022219	1122849	5850867	3457743
15km	70%	20000	4	282	7018723	1128546	5805977	4044464
15km	70%	20000	4	229	5865824	958776	4845415	3311592
15km	70%	20000	4	223	6055137	1053580	4927085	3195647
15km	70%	20000	4	284	5946581	1028925	4872566	3393079
15km	70%	20000	4	289	7333701	1086055	6177505	3902550
15km	70%	20000	4	212	6485158	1140605	5259655	3022688
15km	70%	20000	4	320	6076943	986234	5037314	3811913
15km	70%	20000	4	247	5893357	993228	4837845	2720030
15km	70%	20000	4	245	5639843	926839	4670728	2797165
15km	70%	20000	4	251	5477022	865627	4560493	3239620
15km	70%	20000	4	323	6724248	1051033	5595507	3763391
15km	70%	20000	4	216	6788018	1073424	5622054	3110777
15km	70%	20000	4	270	6480454	986020	5419889	3602068
15km	70%	20000	4	325	7215454	1035800	6101999	3342327
15km	70%	20000	4	235	5091018	859729	4177746	3045423
15km	70%	20000	4	290	6532051	1053896	5417402	3359841
15km	70%	20000	4	303	6830416	1063067	5702476	3145258
15km	70%	20000	4	232	6028640	948356	5014421	3056557
15km	70%	20000	4	242	4838108	782820	3986506	3122432
15km	70%	20000	4	236	5297793	913180	4308529	2868991
15km	70%	20000	4	291	4262606	716789	3512122	2537904
15km	70%	20000	4	316	8651985	1347432	7207489	4403397
15km	70%	20000	4	172	5710793	935264	4717448	2439195
15km	70%	20000	4	300	7511589	1126613	6298206	4116810
15km	70%	20000	4	367	8000039	1216327	6689309	4406815
15km	70%	20000	4	324	6518209	958686	5499166	3403983
15km	70%	20000	4	277	6489830	1090593	5321506	2834704
15km	70%	20000	4	235	5397642	936204	4381224	2923735
15km	70%	20000	4	314	7232213	1071912	6104097	3477065
15km	70%	20000	4	337	6809043	1022078	5701682	3148311
15km	70%	20000	4	288	6115684	979682	5046502	3290361
15km	70%	20000	4	302	7424998	1195827	6154431	3866193
15km	70%	20000	4	237	7190403	1162266	5925282	3419499
15km	70%	20000	4	275	5979605	939875	4945835	3459083
15km	70%	20000	4	216	5277787	896279	4320247	2725749
15km	70%	20000	4	272	5765236	973199	4721550	2744827
15km	70%	20000	4	249	6440985	1096914	5217228	3303222
15km	70%	20000	4	284	6951272	1036426	5863083	3454432
15km	70%	20000	4	209	5399306	878822	4467340	2696791
15km	70%	20000	4	263	5059278	847245	4168868	2600446
15km	70%	20000	4	217	5224375	894987	4286540	2559449
15km	70%	20000	4	253	5817123	934563	4825263	3355736
15km	70%	20000	4	160	5233220	906180	4284412	2281105
15km	70%	20000	4	292	7004519	1119507	5801914	3364647
15km	70%	20000	4	237	5789363	901793	4834254	2920909
15km	70%	20000	4	240	6488946	1030416	5379713	3373602
15km	70%	20000	4	236	5721275	928342	4729405	2840500
15km	70%	20000	4	236	5784702	1021207	4647208	3346280
15km	70%	20000	4	208	5956568	946184	4936019	2489563
15km	70%	20000	4	215	5208121	911530	4235263	2936945
15km	70%	20000	4	286	6905930	1078393	5733150	3923650
15km	70%	20000	4	260	5711817	970652	4663545	3436152
15km	70%	20000	4	255	5246229	914882	4264439	2996253
15km	70%	20000	4	212	5701218	947301	4699354	2333190
15km	70%	20000	4	248	6981814	1130073	5771062	3470658
15km	70%	20000	4	238	5272716	851017	4360976	2614771
15km	70%	20000	4	273	6711435	1014685	5639968	3238609
15km	70%	20000	4	232	6086763	980105	5063864	3013423
15km	70%	20000	4	269	6697388	973473	5647343	3376768
15km	70%	20000	4	233	6262976	1055147	5149489	3159234
15km	70%	20000	4	212	5344727	906409	4328226	3054436
15km	70%	20000	4	193	4856856	818454	3988872	2259885
15km	70%	20000	4	326	7298771	1023823	6201052	4043813
15km	70%	20000	4	219	5154660	871439	4221156	2890958
15km	70%	20000	4	259	6931521	1093058	5768906	3099320
15km	70%	20000	4	267	5826011	963179	4788195	2990376
15km	70%	20000	4	251	6800009	1042576	5674660	3395609
15km	70%	20000	4	221	6662351	1145818	5451836	3178955
15km	70%	20000	4	203	5300497	898556	4352012	2543327
15km	70%	20000	4	327	7956568	1260075	6585751	4392142
15km	70%	20000	4	296	4944546	835175	4053014	2992023
15km	70%	20000	4	216	5210752	899724	4264810	3053571
15km	70%	20000	4	266	4832502	839316	3959110	3157835
15km	70%	20000	4	281	5638323	950592	4608944	3115992
15km	70%	20000	4	206	5251402	903163	4289120	2435295
15km	70%	20000	4	264	6174026	1003662	5114139	3044996
15km	70%	20000	4	251	7267952	1081780	6119729	3177541
15km	70%	20000	4	308	6737515	1076817	5604575	3506412
15km	70%	20000	4	223	5181919	847240	4262782	2716060
15km	70%	20000	4	301	6183558	1104450	5019753	3267932
15km	70%	20000	4	229	5262594	865216	4330155	2883946
15km	70%	20000	4	295	5321427	889254	4371249	2786375
15km	70%	20000	4	236	5630958	910523	4628268	3177538
15km	70%	20000	4	277	6483362	1032372	5370755	3207860
15km	70%	20000	4	285	7964973	1204834	6696435	4127546
15km	70%	20000	4	273	5320829	910139	4360305	2815767
15km	70%	20000	4	352	6675226	1021313	5564506	3625272
15km	70%	20000	4	315	5712442	928507	4727059	3076127
15km	70%	20000	4	220	5222749	893046	4248599	2816491
15km	70%	20000	4	250	6385642	1095808	5190152	3297425
15km	70%	20000	4	237	7292677	1122403	6087664	3393351
15km	70%	20000	4	278	7653512	1127567	6445551	4007987
15km	70%	20000	4	263	5940683	1015842	4858001	3421021
15km	70%	20000	4	278	6034110	923975	5047059	3379082
15km	70%	20000	4	212	5390949	894677	4411906	2561611
15km	70%	20000	4	277	5830421	1002406	4778143	2923535
15km	70%	20000	4	253	7902947	1169325	6653932	3648050
15km	70%	20000	4	294	5832838	924152	4853209	3534829
15km	70%	20000	4	370	8101030	1284779	6726506	4138691
15km	70%	20000	4	248	6124059	959838	5061103	3347349
15km	70%	20000	4	329	8123476	1209585	6835993	3790690
15km	70%	20000	4	296	7642253	1090930	6464589	3360471
15km	70%	20000	4	266	6360453	1073699	5182619	3095441
15km	70%	20000	4	371	6411331	1131141	5208996	3950940
15km	70%	20000	4	362	7081675	1021414	5982699	3965841
15km	70%	20000	4	286	6597547	1013486	5512472	3709111
15km	70%	20000	4	239	4936074	820853	4045633	2422765
15km	70%	20000	4	232	5886952	1054783	4763394	3162754
15km	70%	20000	4	270	5503838	892947	4561744	2878116
15km	70%	20000	4	252	5311734	845840	4418515	3041394
15km	70%	20000	4	245	7465459	1146243	6233070	3533507
15km	70%	20000	4	274	7628307	1152728	6403253	3967043
15km	70%	20000	4	251	5260323	953810	4229916	2545938
15km	70%	20000	4	302	6694922	1113698	5455854	3287501
15km	70%	20000	4	234	5942294	1024238	4836351	2892174
15km	70%	20000	4	272	6510644	1021237	5427684	3475628
15km	70%	20000	4	289	6764894	960960	5707930	3240010
15km	70%	20000	4	251	5910285	917237	4952294	2928199
15km	70%	20000	4	262	5126772	840601	4218634	2443771
15km	70%	20000	4	261	7034064	1144004	5792987	3578072
15km	70%	20000	4	312	5648047	967613	4606520	3053298
15km	70%	20000	4	208	5919697	945346	4913552	2688212
15km	70%	20000	4	329	5945462	908719	4968898	3757418
15km	70%	20000	4	288	7258753	1104113	6065537	3317384
15km	70%	20000	4	232	5977434	1040903	4871883	3272443
15km	70%	20000	4	282	5910602	922462	4927004	3384746
15km	70%	20000	4	261	7179413	1141477	5960992	3750222
15km	70%	20000	4	278	6512848	1035322	5391114	2997326
15km	70%	20000	4	256	6378263	998046	5304158	3306134
15km	70%	20000	4	258	6037431	930131	5032024	3594077
15km	70%	20000	4	226	5841624	1028113	4752331	3257944
15km	70%	20000	4	275	6405940	980643	5364979	3193100
15km	70%	20000	4	266	6937322	1014278	5818603	3661590
15km	70%	20000	4	224	5765049	939894	4756779	3221528
15km	70%	20000	4	248	6136501	1050885	5001465	3333484
15km	70%	20000	4	259	6119520	1019467	5043867	3205323
15km	70%	20000	4	231	5692554	956313	4687189	3084488
15km	70%	20000	4	213	5876388	1053945	4734513	2607107
15km	70%	20000	4	284	7209762	1150151	5980613	3968193
15km	70%	20000	4	330	7481777	1062688	6355109	3916698
15km	70%	20000	4	255	6312126	1040711	5206121	3197829
15km	70%	20000	4	252	5386521	879583	4469852	2811691
15km	70%	20000	4	257	7288266	1126628	6083064	3712920
15km	70%	20000	4	283	5610208	965194	4579888	2909678
15km	70%	20000	4	348	6557457	969379	5522656	3330380
15km	70%	20000	4	296	6462601	1082056	5307705	3699696
15km	70%	20000	4	284	5979267	1025855	4869858	3002902
15km	70%	20000	4	316	6412685	914152	5446349	3301506
15km	70%	20000	4	287	6093782	983639	5048688	3565250
15km	70%	20000	4	222	5845219	942953	4852947	3083376
15km	70%	20000	4	228	6389000	1134518	5194451	3152284
15km	70%	20000	4	237	6309072	1092891	5132155	3140363
15km	70%	20000	4	288	7056309	1094442	5901155	3776460
15km	70%	20000	4	259	7129169	1045573	5997777	3593022
15km	70%	20000	4	199	5699515	989051	4655893	2853098
15km	70%	20000	4	234	6427430	985053	5382251	3372308
15km	70%	20000	4	208	6067787	963165	5011491	2992405
15km	70%	20000	4	273	5586330	866774	4673226	3425177
15km	70%	20000	4	233	5117505	843837	4228500	2725793
15km	70%	20000	4	322	7239896	1174516	5958070	3956208
15km	70%	20000	4	247	5954785	944774	4948940	3381704
15km	70%	20000	4	214	5178766	880236	4249602	2958230
15km	70%	20000	4	270	6682884	1194042	5412633	3750253
15km	70%	20000	4	256	6623802	1051576	5517379	3616132
15km	70%	20000	4	197	4548780	806331	3686917	2840239
15km	70%	20000	4	292	5380287	947580	4360272	2821193
15km	70%	20000	4	343	7908920	1181905	6640446	3957665
15km	70%	20000	4	214	5883332	1031812	4760017	2607608
15km	70%	20000	4	218	6341109	1087873	5177302	3039836
15km	70%	20000	4	246	5527301	907734	4568158	3312549
15km	70%	20000	4	296	6671753	1008745	5594727	3291322
15km	70%	20000	4	301	6977646	1021467	5861727	3508353
15km	70%	20000	4	214	6074492	1026441	4945182	3079157
15km	70%	20000	4	208	6019835	1035712	4906960	2844562
15km	70%	20000	4	174	5025422	860746	4107911	2317963
15km	70%	20000	4	253	6392053	1207167	5106314	3646589
15km	70%	20000	4	278	6336414	1039115	5237088	3297304
15km	70%	20000	4	191	5369273	989922	4318010	2505137
15km	70%	20000	4	335	6057898	893468	5064910	3850392
15km	70%	20000	4	198	5420321	976964	4389859	2828736
15km	70%	20000	4	231	6180219	1055096	5078594	3113783
15km	70%	20000	4	294	6351888	1050570	5248147	3220525
15km	70%	20000	4	251	5028264	867918	4096135	2786733
15km	70%	20000	4	263	6640156	1216219	5343765	3809602
15km	70%	20000	4	279	7642981	1183384	6348281	3946174
15km	70%	20000	4	244	6892405	1109995	5715540	3523078
15km	70%	20000	4	249	5236766	896883	4262173	3052561
15km	70%	20000	4	273	6345193	918968	5374113	3289174
15km	70%	20000	4	248	6682047	1141501	5452189	3213863
15km	70%	20000	4	290	6475805	945282	5490018	3520481
15km	70%	20000	4	311	7303950	1203766	6042448	3602171
15km	70%	20000	4	282	8441593	1309725	7024440	4013573
15km	70%	20000	4	308	7636363	1232671	6323360	4461105
15km	70%	20000	4	236	5833493	1029090	4747926	2867119
15km	70%	20000	4	227	4981286	848197	4082868	2564964
15km	70%	20000	4	213	6615829	1094139	5413496	3061915
15km	70%	20000	4	364	6118791	828666	5235706	3055062
15km	70%	20000	4	263	4878526	790506	4015846	2785742
15km	70%	20000	4	277	7630186	1224008	6331894	3762895
15km	70%	20000	4	262	6061722	934507	5071642	3423299
15km	70%	20000	4	300	5267774	866908	4308366	2821057
15km	70%	20000	4	215	4836035	838986	3931200	2695724
15km	70%	20000	4	217	5947010	973810	4914920	3117760
15km	70%	20000	4	260	6041756	1045013	4921614	3363964
15km	70%	20000	4	193	5870817	961655	4852170	2768032
15km	70%	20000	4	304	7007982	1171531	5781077	4180202
15km	70%	20000	4	268	5830304	960490	4830147	2961583
15km	70%	20000	4	230	7139646	1082281	5996402	3300687
15km	70%	20000	4	172	5021820	852064	4126502	2448765
15km	70%	20000	4	251	6408800	1085230	5232218	3237214
15km	70%	20000	4	309	7680159	1145108	6449711	4057338
15km	70%	20000	4	255	7049854	1128279	5822116	3678594
15km	70%	20000	4	233	5410159	933280	4406166	2983586
15km	70%	20000	4	221	5703737	942371	4697058	2663223
15km	70%	20000	4	240	6016159	1005052	4961546	3084925
15km	70%	20000	4	289	4874085	751483	4084539	2585043
15km	70%	20000	4	259	6749916	1144559	5537714	3229265
15km	70%	20000	4	253	5589069	917246	4599393	3537614
15km	70%	20000	4	231	6035555	1076449	4864847	2987074
15km	70%	20000	4	207	5868331	877676	4933100	2969258
15km	70%	20000	4	289	5550767	1003455	4472690	3215990
15km	70%	20000	4	217	6199167	1057251	5062802	2999921
15km	70%	20000	4	302	7323818	1144429	6115054	3940328
15km	70%	20000	4	299	5283309	901178	4328194	3328969
15km	70%	20000	4	212	6308638	1068578	5195203	3043487
15km	70%	20000	4	317	6335576	982296	5276470	3109544
15km	70%	20000	4	302	6328377	1042142	5202067	3371412
15km	70%	20000	4	273	5186584	873350	4262616	2530997
15km	70%	20000	4	261	7085688	1079346	5919944	3701033
15km	70%	20000	4	311	7971785	1198967	6696242	4009826
15km	70%	20000	4	283	6577595	983773	5551452	3494374
15km	70%	20000	4	301	8100357	1248213	6731350	4352479
15km	70%	20000	4	263	5810770	965714	4763442	2967998
15km	70%	20000	4	224	6057824	1113842	4853958	3231407
15km	70%	20000	4	318	6013913	1010932	4913239	3177603
15km	70%	20000	4	291	5617057	879880	4699611	3176227
15km	70%	20000	4	251	5489540	956262	4459110	3221694
15km	70%	20000	4	231	5511375	943222	4516849	2990727
15km	70%	20000	4	243	5917968	1005192	4841547	3201783
15km	70%	20000	4	281	6604034	960215	5572388	3377873
15km	70%	20000	4	376	6330011	1044622	5222117	3566501
15km	70%	20000	4	266	6162848	1068537	5016519	3390684
15km	70%	20000	4	291	6002808	916371	5019297	3475609
15km	70%	20000	4	297	8599831	1273548	7260289	3875847
15km	70%	20000	4	210	5411114	960592	4395657	2693758
15km	70%	20000	4	277	8029577	1185427	6754029	4004568
15km	70%	20000	4	240	7183143	1142421	5938167	3350055
15km	70%	20000	4	284	7181902	1078139	6004088	3973373
15km	70%	20000	4	262	6023380	1071251	4875320	3371788
15km	70%	20000	4	234	5446037	949664	4420473	3000581
15km	70%	20000	4	225	6052517	1009304	4961472	3217877
15km	70%	20000	4	258	7518418	1165287	6264757	3702719
15km	70%	20000	4	230	5931189	975795	4865376	2627230
15km	70%	20000	4	249	5310508	869303	4363761	2726236
15km	70%	20000	4	270	5873883	976973	4803281	3360451
15km	70%	20000	4	273	6577296	1026847	5469597	3151120
15km	70%	20000	4	301	6376588	1063149	5256959	2912936
15km	70%	20000	4	281	5072053	843279	4173980	3031171
15km	70%	20000	4	271	4984847	891835	4045589	2855863
15km	70%	20000	4	355	7379681	1067448	6246777	4138044
15km	70%	20000	4	306	6104076	979240	5056148	3311952
15km	70%	20000	4	217	4699444	801207	3847187	2686511
15km	70%	20000	4	289	6217361	1006501	5138626	3501134
15km	70%	20000	4	249	6602554	1074747	5466054	3202497
15km	70%	20000	4	257	7223523	1081422	6042139	3333034
15km	70%	20000	4	268	5199473	899256	4256067	2808400
15km	70%	20000	4	248	6664343	1044294	5547137	3580310
15km	70%	20000	4	263	6265514	1048391	5135211	3445480
15km	70%	20000	4	271	5306588	945763	4269514	2786583
15km	70%	20000	4	361	6030819	923291	5057214	3554172
15km	70%	20000	4	305	7052713	1167903	5812329	3503306
15km	70%	20000	4	243	5607360	975571	4563744	2792575
15km	70%	20000	4	375	6617052	1066002	5479644	3417078
15km	70%	20000	4	272	5908764	1044217	4797224	3119548
15km	70%	20000	4	286	6331859	1088448	5140845	3875998
15km	70%	20000	4	236	5732795	1001491	4660050	2934954
15km	70%	20000	4	225	5339156	923716	4349729	2734301
15km	70%	20000	4	250	5598071	987409	4562199	2912346
15km	70%	20000	4	215	6659262	1016238	5590398	3093221
15km	70%	20000	4	194	5471404	882418	4532498	2683996
15km	70%	20000	4	288	7096393	1051951	5990821	3596675
15km	70%	20000	4	291	6256334	1095101	5061350	3177063
15km	70%	20000	4	268	7184522	1053049	6053529	3644530
15km	70%	20000	4	221	6471662	1075461	5324448	3181553
15km	70%	20000	4	242	5861951	1000853	4805390	3103126
15km	70%	20000	4	321	6985385	1041011	5865048	3755664
15km	70%	20000	4	231	4604664	800480	3748544	2517032
15km	70%	20000	4	262	7409839	1232791	6084945	3598202
15km	70%	20000	4	248	4957082	891891	4002284	2718878
15km	70%	20000	4	300	6780484	1048912	5653060	3457875
15km	70%	20000	4	205	5293565	959316	4288458	2949835
15km	70%	20000	4	276	7829841	1218138	6534386	3991292
15km	70%	20000	4	209	6636565	1097629	5461192	3008381
15km	70%	20000	4	205	5600041	935806	4604124	2936245
15km	70%	20000	4	292	5663205	997741	4591723	3069166
15km	70%	20000	4	362	6631316	1029580	5532961	4007657
15km	70%	20000	4	329	6455128	1030351	5358978	3572091
15km	70%	20000	4	469	7268201	1081678	6118979	3582984
15km	70%	20000	4	196	5013708	849263	4076792	2576470
15km	70%	20000	4	247	6443403	1005914	5370150	3572228
15km	70%	20000	4	203	4507475	822981	3647392	2861991
15km	70%	20000	4	271	6142413	990417	5073746	2923628
15km	70%	20000	4	245	7166907	1064905	6002023	3523390
15km	70%	20000	4	245	6337444	1015516	5233316	3254921
15km	70%	20000	4	277	5398148	948226	4386867	2581429
15km	70%	20000	4	199	5998761	1050708	4844476	2710457
15km	70%	20000	4	317	6987970	1119344	5771021	3833627
15km	70%	20000	4	236	5020430	867122	4081763	2626341
15km	70%	20000	4	403	7417255	1072350	6280825	3677549
15km	70%	20000	4	336	7237244	978522	6164790	3414674
15km	70%	20000	4	297	8099961	1163747	6807720	3692360
15km	70%	20000	4	402	7501713	1157423	6253424	3848998
15km	70%	20000	4	273	5219606	908743	4279304	3118792
15km	70%	20000	4	260	5338810	913285	4367952	2788321
15km	70%	20000	4	254	6737790	1003464	5678018	3283996
15km	70%	20000	4	244	5281636	926374	4273247	2931088
15km	70%	20000	4	235	6056477	981250	4974427	2834543
15km	70%	20000	4	234	7170292	1127014	5980637	3260606
15km	70%	20000	4	285	7144864	1111651	5969848	3307123
15km	70%	20000	4	244	5838128	995748	4780237	3117457
15km	70%	20000	4	272	6116605	946656	5127799	3301490
15km	70%	20000	4	285	5341738	923834	4381335	2929197
15km	70%	20000	4	185	5777938	971197	4762769	2500732
15km	70%	20000	4	282	7005383	1131076	5780985	4094066
15km	70%	20000	4	251	5708573	913467	4742816	3623909
15km	70%	20000	4	297	6857159	1087965	5696533	3957210
15km	70%	20000	4	211	6070253	1075925	4902251	2987260
15km	70%	20000	4	230	6752034	1102242	5567804	3123520
15km	70%	20000	4	264	5454521	903051	4494303	2943331
15km	70%	20000	4	204	6297930	1060063	5150524	2917553
15km	70%	20000	4	271	7018954	1117437	5746344	3912113
15km	70%	20000	4	228	6771915	1044912	5623466	3188453
15km	70%	20000	4	266	6403964	1002041	5338658	3485505
15km	70%	20000	4	259	6197161	1052790	5094217	3149337
15km	70%	20000	4	212	5751726	1009941	4683143	3026889
15km	70%	20000	4	221	6512322	1112707	5303836	3177724
15km	70%	20000	4	278	7631604	1091606	6444571	3846347
15km	70%	20000	4	198	6229158	1028356	5135360	2821418
15km	70%	20000	4	204	5127790	898366	4162699	2541034
15km	70%	20000	4	272	6132490	1048183	5009441	3422770
15km	70%	20000	4	274	6531264	993302	5470532	3460396
15km	70%	20000	4	294	6305927	1013075	5210989	3811383
15km	70%	20000	4	221	5340392	893874	4386435	2646206
15km	70%	20000	4	273	6430990	1091203	5269389	3654029
15km	70%	20000	4	256	4783807	818834	3906331	2797225
15km	70%	20000	4	192	5870129	995391	4790367	2751805
15km	70%	20000	4	258	7348917	1061589	6213103	3281938
15km	70%	20000	4	241	6404028	1078624	5246367	3465341
15km	70%	20000	4	317	5715794	919493	4743051	2981773
15km	70%	20000	4	284	7404020	1078745	6262434	3847160
15km	70%	20000	4	236	5569820	911798	4606778	3135116
15km	70%	20000	4	212	6122603	1081487	4972056	3037747
15km	70%	20000	4	258	5952831	1010204	4864994	3333314
15km	70%	20000	4	227	5866507	992901	4809630	2624532
15km	70%	20000	4	238	6841609	963660	5790066	3136938
15km	70%	20000	4	229	6005446	951293	4987928	3050927
15km	70%	20000	4	263	6324559	985363	5270534	3245639
15km	70%	20000	4	297	6610886	1070387	5463575	3671001
15km	70%	20000	4	274	6260325	1012228	5183190	3646442
15km	70%	20000	4	200	5490018	918817	4492622	2865215
15km	70%	20000	4	199	5479906	975817	4448208	2843073
15km	70%	20000	4	369	7276934	1146217	6053658	4195837
15km	70%	20000	4	225	6225149	1141576	5014781	3225318
15km	70%	20000	4	309	6534398	1154470	5317451	4099497
15km	70%	20000	4	220	5399494	888809	4453442	2710475
15km	70%	20000	4	238	6475356	968727	5433117	3429142
15km	70%	20000	4	254	6428086	1130789	5240502	3161338
15km	70%	20000	4	216	5372481	882145	4394924	2884286
15km	70%	20000	4	248	5912019	1035103	4807486	2980197
15km	70%	20000	4	218	5793297	946633	4740665	2371326
15km	70%	20000	4	279	5491588	875542	4510654	3532858
15km	70%	20000	4	282	6177775	967743	5153341	3580099
15km	70%	20000	4	245	5653704	949893	4632402	2930338
15km	70%	20000	4	222	5450344	881573	4494289	2752837
15km	70%	20000	4	188	6514166	957690	5511382	2676906
15km	70%	20000	4	299	9000859	1395558	7522289	4255121
15km	70%	20000	4	200	6039912	997756	4952036	2860675
15km	70%	20000	4	194	5440642	900074	4463774	2644422
15km	70%	20000	4	232	5763931	970583	4736214	2912976
15km	70%	20000	4	214	5408668	909272	4420833	2441939
15km	70%	20000	4	226	5464753	937804	4419806	2877186
15km	70%	20000	4	265	5467393	935618	4471796	3404104
15km	70%	20000	4	195	5872175	962490	4823562	2773913
15km	70%	20000	4	281	5710843	921780	4717024	3039968
15km	70%	20000	4	287	6944929	1058510	5801530	3645754
15km	70%	20000	4	238	6055210	1031433	4953100	3210225
15km	70%	20000	4	254	7055361	1020107	5961447	3653795
15km	70%	20000	4	354	6905573	1030864	5795088	3669781
15km	70%	20000	4	229	5046634	850821	4130458	2448946
15km	70%	20000	4	298	6867004	1114057	5689647	3771205
15km	70%	20000	4	242	6984747	1231501	5688687	3474534
15km	70%	20000	4	257	5575100	956283	4543625	2877237
15km	70%	20000	4	249	5517818	929231	4517321	2833762
15km	70%	20000	4	346	7018783	1063352	5884477	3262509
15km	70%	20000	4	247	6323067	1053173	5198610	3277136
15km	70%	20000	4	255	6478799	1112394	5290157	3498735
15km	70%	20000	4	211	5032798	852231	4125649	3043291
15km	70%	20000	4	381	7181423	1058587	6015005	3576716
15km	70%	20000	4	304	6541898	1070906	5414121	3280760
15km	70%	20000	4	235	6638313	1067805	5487822	3228463
15km	70%	20000	4	208	5478871	967319	4463470	2570697
15km	70%	20000	4	226	6345706	1056036	5192888	3256951
15km	70%	20000	4	233	6083547	1009213	5003300	2731633
15km	70%	20000	4	228	5936338	1052650	4786316	3262072
15km	70%	20000	4	271	6390152	1033534	5265089	2973526
15km	70%	20000	4	242	7671993	1237914	6326823	3286781
15km	70%	20000	4	252	6369539	1123525	5169469	3476676
15km	70%	20000	4	245	6166085	1027608	5054043	2666881
15km	70%	20000	4	210	6160502	1091709	4995192	3031986
15km	70%	20000	4	280	6417317	992222	5347629	3586495
15km	70%	20000	4	275	7997585	1262794	6645363	3704491
15km	70%	20000	4	322	5933897	971871	4854412	3733967
15km	70%	20000	4	324	6299810	1010461	5233309	2986229
15km	70%	20000	4	395	6798760	1032674	5709393	3778400
15km	70%	20000	4	255	6338399	1026068	5232750	3600625
15km	70%	20000	4	231	5964278	1028262	4876126	3226521
15km	70%	20000	4	336	6685596	970997	5620994	3512615
15km	70%	20000	4	245	6410209	1017585	5301852	3144847
15km	70%	20000	4	326	5354373	891455	4392607	2801984
15km	70%	20000	4	217	6597041	1047910	5478348	2739354
15km	70%	20000	4	262	6162651	919306	5150572	3598409
15km	70%	20000	4	241	5256842	874221	4338864	2845163
15km	70%	20000	4	257	6791503	1075730	5633601	3355815
15km	70%	20000	4	252	5134954	863970	4228361	2904087
15km	70%	20000	4	276	6167611	1012193	5076129	3567011
15km	70%	20000	4	235	6203066	992520	5137599	3170276
15km	70%	20000	4	338	7427774	1111857	6203819	4272508
15km	70%	20000	4	269	6015158	1037292	4896144	3273040
15km	70%	20000	4	237	5384705	893394	4438235	2635672
15km	70%	20000	4	223	5544309	989577	4490253	2511570
15km	70%	20000	4	241	6122880	928016	5139021	2882384
15km	70%	20000	4	224	5601530	1006202	4551228	2666243
15km	70%	20000	4	232	4673695	817631	3791313	2442346
15km	70%	20000	4	260	5655038	909812	4685668	2687070
15km	70%	20000	4	256	5473766	961453	4423556	2995502
15km	70%	20000	4	263	5844265	955085	4840731	3350356
15km	70%	20000	4	257	7018031	1221674	5705525	3689646
15km	70%	20000	4	292	6747048	1020976	5667528	3407276
15km	70%	20000	4	267	4788166	805552	3945613	2494456
15km	70%	20000	4	267	5940194	979444	4891664	3364928
15km	70%	20000	4	236	5486748	901141	4502970	2909461
15km	70%	20000	4	225	6469288	1145232	5227979	3239207
15km	70%	20000	4	331	6366155	978147	5295277	3646152
15km	70%	20000	4	254	5997688	971544	4940670	2723574
15km	70%	20000	4	276	5954388	1014948	4845018	3038417
15km	70%	20000	4	256	6834682	1160094	5579404	3280414
15km	70%	20000	4	241	6303348	1064652	5172909	3476516
15km	70%	20000	4	266	5885735	1013673	4808391	3167234
15km	70%	20000	4	339	7244076	1139965	6011458	4002647
15km	70%	20000	4	204	5378088	922747	4399462	2526977
15km	70%	20000	4	341	7958074	1251890	6594558	4378494
15km	70%	20000	4	373	6736169	1031200	5646190	3506648
15km	70%	20000	4	430	6717239	1046486	5621411	3105327
15km	70%	20000	4	234	5608676	866804	4704266	3124511
15km	70%	20000	4	197	6910167	1084425	5766868	2823510
15km	70%	20000	4	301	5307036	936927	4304998	2807009
15km	70%	20000	4	249	7389690	1160565	6168519	3581947
15km	70%	20000	4	246	5186830	874701	4269657	2831318
15km	70%	20000	4	258	7007332	1183764	5743161	3715756
15km	70%	20000	4	207	6425811	1072702	5264502	2960347
15km	70%	20000	4	241	7455818	1095584	6313077	3448705
15km	70%	20000	4	251	6977861	1070164	5852698	3194634
15km	70%	20000	4	217	6729649	1112557	5548351	3069056
15km	70%	20000	4	276	6872131	1102222	5681184	3538856
15km	70%	20000	4	233	4943700	883770	4011934	3361661
15km	70%	20000	4	275	6322927	1074097	5167300	3118381
15km	70%	20000	4	287	6922764	1034605	5753095	3767551
15km	70%	20000	4	288	5923586	990958	4873816	3276437
15km	70%	20000	4	271	6004518	865409	5080332	2946566
15km	70%	20000	4	218	4861206	891975	3925595	2581451
15km	70%	20000	4	247	6645209	978830	5628015	3340756
15km	70%	20000	4	258	6362707	1152168	5133837	3508693
15km	70%	20000	4	315	7505585	1145974	6268749	3606029
15km	70%	20000	4	246	6943249	992777	5888139	3145114
15km	70%	20000	4	194	5894593	1037653	4773328	2774259
15km	70%	20000	4	426	6952070	986550	5900696	3518891
15km	70%	20000	4	239	4748178	807297	3849812	2353053
15km	70%	20000	4	279	7146199	1047150	5990107	3689035
15km	70%	20000	4	202	5183471	906040	4224909	2884083
15km	70%	20000	4	317	6857734	1038094	5762258	3226529
15km	70%	20000	4	236	6889791	1143183	5674662	3403709
15km	70%	20000	4	256	6352611	1016248	5261836	3675519
15km	70%	20000	4	192	6238660	932053	5219186	2739833
15km	70%	20000	4	252	6480099	1076263	5293132	3099737
15km	70%	20000	4	294	5777553	992111	4742957	3171434
15km	70%	20000	4	300	5871101	935969	4829367	3099360
15km	70%	20000	4	274	8491711	1218336	7179732	3945043
15km	70%	20000	4	281	8159390	1210900	6830650	4083079
15km	70%	20000	4	307	7286175	1135348	6051206	3872332
15km	70%	20000	4	234	5250402	895367	4251793	2867071
15km	70%	20000	4	286	5123164	873384	4202380	2808132
15km	70%	20000	4	255	5471064	906807	4494381	3030551
15km	70%	20000	4	332	5423523	934813	4427555	3518738
15km	70%	20000	4	298	7988766	1222284	6679281	4155548
15km	70%	20000	4	218	5984689	1007333	4917140	3124607
15km	70%	20000	4	247	5110728	897424	4168617	2417666
15km	70%	20000	4	258	6530525	1077482	5368321	3548041
15km	70%	20000	4	331	5902848	920837	4931542	3316202
15km	70%	20000	4	235	6573017	1219756	5285098	3246129
15km	70%	20000	4	273	5076702	886936	4145824	3095984
15km	70%	20000	4	255	6419542	1130150	5198845	3370612
15km	70%	20000	4	373	7341518	1037182	6237613	3405861
15km	70%	20000	4	263	5862944	914356	4885824	3478693
15km	70%	20000	4	236	5710615	965703	4652645	2856271
15km	70%	20000	4	196	6102854	1035130	5003033	2789033
15km	70%	20000	4	288	6649315	1097057	5480096	3721730
15km	70%	20000	4	337	7042953	1061834	5878548	3916677
15km	70%	20000	4	329	7372859	1121698	6168057	4067505
15km	70%	20000	4	307	5501790	1018731	4424696	2905685
15km	70%	20000	4	212	6259330	1129400	5048652	3042458
15km	70%	20000	4	239	5689152	973242	4661761	2902358
15km	70%	20000	4	231	6301981	986390	5257688	3313313
15km	70%	20000	4	249	6471566	1157875	5250389	3600778
15km	70%	20000	4	311	7177538	1088075	6012214	4313451
15km	70%	20000	4	250	5223410	924354	4241175	2823182
15km	70%	20000	4	279	5733631	1010765	4654733	3259673
15km	70%	20000	4	340	7753348	1175369	6475179	4256439
15km	70%	20000	4	220	5288806	891219	4349694	2786090
15km	70%	20000	4	277	6216185	1064918	5063636	3509402
15km	70%	20000	4	263	5533314	899862	4570439	2663635
15km	70%	20000	4	256	6621623	1001481	5555523	3641556
15km	70%	20000	4	243	5234501	887803	4312908	3111508
15km	70%	20000	4	245	5704020	960410	4687223	2794961
15km	70%	20000	4	270	6494563	1108626	5279844	3718992
15km	70%	20000	4	199	4801481	860984	3897964	2423370
15km	70%	20000	4	320	6186068	933180	5209424	3383343
15km	70%	20000	4	278	6297064	1011501	5195509	3468282
15km	70%	20000	4	244	6274626	1027584	5170867	3160413
15km	70%	20000	4	323	6229700	1018190	5161934	3419581
15km	70%	20000	4	299	7071621	1109544	5911232	3312531
15km	70%	20000	4	299	7858417	1173840	6576950	4245634
15km	70%	20000	4	247	5636725	915230	4644498	3009732
15km	70%	20000	4	205	5826606	972811	4779431	2939893
15km	70%	20000	4	255	7796120	1221137	6485931	3643813
15km	70%	20000	4	365	6362444	1019855	5288208	3872015
15km	70%	20000	4	313	4588968	782534	3762897	2439184
15km	70%	20000	4	267	5783479	976961	4721858	2969134
15km	70%	20000	4	250	5356347	890063	4400522	2716468
15km	70%	20000	4	219	6085546	1090062	4910286	3065795
15km	70%	20000	4	230	7318094	1210410	6023757	3298809
15km	70%	20000	4	251	6587036	1092406	5420401	3624644
15km	70%	20000	4	181	5942949	968008	4917807	2570733
15km	70%	20000	4	295	8416962	1252691	7070978	4280626
15km	70%	20000	4	358	8446703	1201719	7153866	3903504
15km	70%	20000	4	279	6484877	1124666	5271702	3669526
15km	70%	20000	4	297	7553567	1135464	6345634	3553934
15km	70%	20000	4	191	6420079	1054715	5272296	2622330
15km	70%	20000	4	236	5699660	970910	4625726	2864612
15km	70%	20000	4	232	6003699	1017164	4919419	2636554
15km	70%	20000	4	274	5386034	926059	4388092	3065129
15km	70%	20000	4	289	8476260	1258088	7157549	4183843
15km	70%	20000	4	302	6832281	1019979	5706396	3781558
15km	70%	20000	4	243	6534837	1104802	5324006	3404398
15km	70%	20000	4	281	6909479	1135690	5709897	3900649
15km	70%	20000	4	292	5667117	931773	4688659	2760700
15km	70%	20000	4	238	7371080	1229856	6073795	3440894
15km	70%	20000	4	256	5227868	860485	4317936	2691591
15km	70%	20000	4	230	5769936	1035973	4664845	3079467
15km	70%	20000	4	261	6736679	1136501	5530090	3354300
15km	70%	20000	4	229	6375814	979746	5336395	3291027
15km	70%	20000	4	271	5541361	1003066	4471039	3223554
15km	70%	20000	4	211	5787832	1005299	4712737	2673090
15km	70%	20000	4	197	4911054	841374	4013236	2276366
15km	70%	20000	4	207	6019694	1070455	4896121	2894761
15km	70%	20000	4	311	8583606	1389110	7116967	4526465
15km	70%	20000	4	316	6902009	1059352	5770006	3862037
15km	70%	20000	4	280	7335044	1070830	6159979	3774791
15km	70%	20000	4	300	8725518	1288618	7350000	3999168
15km	70%	20000	4	342	7311287	1164336	6068568	3767106
15km	70%	20000	4	243	6904648	1058639	5794162	3504753
15km	70%	20000	4	357	5849216	968311	4848773	3363680
15km	70%	20000	4	304	7104407	1211156	5818217	3755751
15km	70%	20000	4	242	5099127	840957	4209322	3120785
15km	70%	20000	4	234	5861170	967717	4828203	3381030
15km	70%	20000	4	239	7429390	1139271	6172318	3441822
15km	70%	20000	4	213	6105828	1011676	5029339	3053240
15km	70%	20000	4	208	5026767	806078	4162918	2334968
15km	70%	20000	4	238	5687900	900151	4709927	2951405
15km	70%	20000	4	285	5263734	917923	4300499	2704833
15km	70%	20000	4	247	5612804	938820	4631659	2832287
15km	70%	20000	4	233	6978645	1176351	5707885	3365869
15km	70%	20000	4	212	5999697	1061442	4825937	3045760
15km	70%	20000	4	238	5448304	941392	4458093	3024917
15km	70%	20000	4	239	5677902	953366	4636002	3146126
15km	70%	20000	4	230	4733406	797585	3863624	2561238
15km	70%	20000	4	266	8032172	1301831	6655194	3849960
15km	70%	20000	4	244	5727160	971562	4682196	2434788
15km	70%	20000	4	265	7525969	1187325	6267179	3829866
15km	70%	20000	4	272	8305099	1238903	6987050	3837748
15km	70%	20000	4	216	5527754	976182	4471446	3091677
15km	70%	20000	4	248	6077232	998921	4988785	3152140
15km	70%	20000	4	321	5826124	998096	4771041	3208405
15km	70%	20000	4	221	6549673	1041468	5448435	3143858
15km	70%	20000	4	268	7823169	1152235	6583193	3787040
15km	70%	20000	4	271	6494772	1041395	5357801	2744931
15km	70%	20000	4	268	7096586	1094273	5929544	3820809
15km	70%	20000	4	199	4838324	807883	3993296	2717637
15km	70%	20000	4	334	5772115	937086	4751132	3582698
15km	70%	20000	4	218	5856360	949390	4845505	3108834
15km	70%	20000	4	263	5534564	867555	4577721	3228142
15km	70%	20000	4	233	7619563	1186339	6375620	3206305
15km	70%	20000	4	225	6361973	1079592	5226019	3236716
15km	70%	20000	4	251	6723805	1068569	5591430	3466241
15km	70%	20000	4	218	6091537	1013240	5039393	2633215
15km	70%	20000	4	302	5913570	957794	4855685	3756720
15km	70%	20000	4	211	7128641	1115982	5936483	3037385
15km	70%	20000	4	196	6057523	1061116	4924810	2805561
15km	70%	20000	4	256	7131019	1186509	5874961	3689026
15km	70%	20000	4	248	5543157	936645	4544320	2960167
15km	70%	20000	4	304	8838310	1346814	7428965	4198121
15km	70%	20000	4	221	5505219	913039	4537162	3033552
15km	70%	20000	4	329	7817650	1143562	6611793	4263317
15km	70%	20000	4	214	5364716	905315	4410762	2576222
15km	70%	20000	4	245	6123993	1056578	4983684	3212322
15km	70%	20000	4	187	5397424	938778	4412642	2340086
15km	70%	20000	4	220	5582260	941465	4595166	3167160
15km	70%	20000	4	284	5437325	898401	4476704	2654439
15km	70%	20000	4	213	6023572	1049980	4915255	3011554
15km	70%	20000	4	243	5255941	892510	4315676	2422325
15km	70%	20000	4	280	5876134	929713	4895287	3253680
15km	70%	20000	4	248	5698806	1019967	4623253	2938947
15km	70%	20000	4	281	6443098	1060955	5295755	3762877
15km	70%	20000	4	224	4757679	831314	3889224	2502241
15km	70%	20000	4	239	6321984	1031551	5218512	3039159
15km	70%	20000	4	251	6288971	1013757	5189238	2950912
15km	70%	20000	4	211	6172068	1057862	5018874	2613791
15km	70%	20000	4	203	6380409	1104761	5185108	2825615
15km	70%	20000	4	279	6126744	952536	5126156	2825021
15km	70%	20000	4	278	6596326	951554	5591892	3531134
15km	70%	20000	4	237	5655339	903892	4690381	3181371
15km	70%	20000	4	275	6159085	987462	5108963	2919117
15km	70%	20000	4	271	5735859	879538	4818754	3072136
15km	70%	20000	4	242	6054188	1019138	4982360	3072528
15km	70%	20000	4	321	5447417	994241	4359118	3258174
15km	70%	20000	4	276	4950594	849556	4046879	2598690
15km	70%	20000	4	263	6948259	1105454	5775708	3597825
15km	70%	20000	4	275	5886178	931565	4876803	3151020
15km	70%	20000	4	316	5778254	987355	4741722	3115342
15km	70%	20000	4	257	5584991	920435	4612928	2929734
15km	70%	20000	4	218	6306886	1023851	5188165	3130329
15km	70%	20000	4	215	5611076	957546	4594079	2521128
15km	70%	20000	4	250	8548773	1287602	7158166	3600849
15km	70%	20000	4	241	6545035	1082119	5396405	3476845
15km	70%	20000	4	303	7246359	1212978	5931407	4318225
15km	70%	20000	4	289	6889524	1072729	5738894	3209884
15km	70%	20000	4	235	7436378	1071140	6284436	3195414
15km	70%	20000	4	250	5108854	814827	4237198	3029479
15km	70%	20000	4	253	5680215	908434	4713010	2706030
15km	70%	20000	4	282	7118838	1236458	5785437	3879589
15km	70%	20000	4	306	6300393	1020457	5231693	3507436
15km	70%	20000	4	253	5785976	954459	4781071	3131401
15km	70%	20000	4	262	5220222	869524	4307693	2727187
15km	70%	20000	4	237	6490933	963056	5459863	3340524
15km	70%	20000	4	250	4937527	825628	4066976	2618780
15km	70%	20000	4	260	5728444	927103	4730933	2772124
15km	70%	20000	4	295	8131723	1223231	6799395	3896554
15km	70%	20000	4	224	5369269	876322	4375847	2520059
15km	70%	20000	4	246	6574451	1037838	5458789	3540229
15km	70%	20000	4	205	5453833	823250	4559326	2450677
15km	70%	20000	4	239	4880863	876194	3935899	2806141
15km	70%	20000	4	229	4627831	774420	3813744	2221842
15km	70%	20000	4	260	6161880	943033	5155576	2956487
15km	70%	20000	4	214	6659574	1045173	5534209	3054499
15km	70%	20000	4	281	5686336	1011213	4590097	3640232
15km	70%	20000	4	213	6542392	1119105	5324071	3054125
15km	70%	20000	4	228	5313563	916457	4328670	2710701
15km	70%	20000	4	373	6819022	998811	5764638	3394171
15km	70%	20000	4	237	5718937	933008	4709585	3054521
15km	70%	20000	4	252	5939743	992094	4892154	2883865
15km	70%	20000	4	253	6301265	987409	5266229	3541371
15km	70%	20000	4	417	6171317	923120	5183702	3601638
15km	70%	20000	4	234	6325865	1059867	5204224	2847874
15km	70%	20000	4	262	7543836	1256454	6189847	3497950
15km	70%	20000	4	247	5092272	859510	4180944	2943396
15km	70%	20000	4	217	6511766	1008002	5450231	3100880
15km	70%	20000	4	217	5212012	866872	4294891	2433265
15km	70%	20000	4	230	7956291	1157200	6724665	3303924
15km	70%	20000	4	216	5362756	910917	4403389	3120114
15km	70%	20000	4	298	6123897	924010	5140944	3134371
15km	70%	20000	4	406	5175853	963084	4173323	3167890
15km	70%	20000	4	262	5877731	957286	4853244	3046923
15km	70%	20000	4	254	5648195	1010138	4572720	3129634
15km	70%	20000	4	242	5970078	921391	4984295	3378224
15km	70%	20000	4	292	7949888	1123840	6722880	4183154
15km	70%	20000	4	291	5322164	914464	4335901	2883290
15km	70%	20000	4	279	7200208	1145497	5971211	3928055
15km	70%	20000	4	355	7159574	1143851	5934125	3954750
15km	70%	20000	4	244	5179074	960738	4140105	3297347
15km	70%	20000	4	340	7098914	1082688	5958566	3798689
15km	70%	20000	4	256	6251709	1089822	5079787	2932983
15km	70%	20000	4	251	6715612	1026791	5603510	3616530
15km	70%	20000	4	241	5482556	922723	4482132	2830889
15km	70%	20000	4	233	6371832	998442	5314359	3347836
15km	70%	20000	4	286	7639229	1078031	6496006	3532182
15km	70%	20000	4	228	5842364	989145	4786961	2730513
15km	70%	20000	4	233	6246184	1100987	5029044	3205447
15km	70%	20000	4	237	7243811	1192440	5971780	3403114
15km	70%	20000	4	255	5522551	987921	4475788	3297986
15km	70%	20000	4	225	5855992	1053274	4737581	3057945
15km	70%	20000	4	222	5670129	992980	4628243	2865468
15km	70%	20000	4	268	5712322	854583	4815571	3260733
15km	70%	20000	4	235	5916756	1015175	4837575	3345666
15km	70%	20000	4	196	5838147	987536	4799375	2647590
15km	70%	20000	4	236	7243426	1123002	6025195	3266318
15km	70%	20000	4	196	6280506	1042071	5167489	2816906
15km	70%	20000	4	238	6677967	1114661	5507851	2956421
15km	70%	20000	4	221	5744428	954567	4727035	2620294
15km	70%	20000	4	238	6690613	1150692	5462598	3432573
15km	70%	20000	4	286	7131878	1106152	5949856	3743496
15km	70%	20000	4	253	8075267	1202845	6772218	3647992
15km	70%	20000	4	265	7548998	1064712	6398278	3423319
15km	70%	20000	4	487	7472294	1114172	6260886	4072435
15km	70%	20000	4	195	5322502	887568	4383416	2686100
15km	70%	20000	4	270	7243320	1124845	6053969	3900869
15km	70%	20000	4	243	6720120	1161353	5469990	3394477
15km	70%	20000	4	223	5241061	969723	4196739	2781556
15km	70%	20000	4	301	6175004	912498	5205051	3283719
15km	70%	20000	4	341	6823880	1148845	5571630	3542140
15km	70%	20000	4	224	5405306	857395	4508853	2645447
15km	70%	20000	4	195	5343338	877515	4411744	2768801
15km	70%	20000	4	262	5937687	958158	4920877	3123990
15km	70%	20000	4	257	6111000	1055306	4976439	3411787
15km	70%	20000	4	231	5922059	1079344	4772707	3117488
15km	70%	20000	4	301	5294071	857496	4390737	3410070
15km	70%	20000	4	220	4667067	808949	3794419	2507459
15km	70%	20000	4	272	5828486	946691	4795631	3090563
15km	70%	20000	4	220	5522684	924755	4541454	2684298
15km	70%	20000	4	248	5720079	921242	4731850	2740208
15km	70%	20000	4	204	5416812	949986	4418622	2854548
15km	70%	20000	4	356	6567800	963829	5503212	3467350
15km	70%	20000	4	324	7294937	1081681	6159600	3923481
15km	70%	20000	4	250	8447847	1252722	7089437	3596581
15km	70%	20000	4	217	6419227	989314	5351893	3114909
15km	70%	20000	4	259	5422224	953511	4411454	3094347
15km	70%	20000	4	216	6067358	1026470	4944984	3091720
15km	70%	20000	4	344	4847449	808137	3979791	2944082
15km	70%	20000	4	305	6960018	1015467	5860001	3346376
15km	70%	20000	4	348	7177677	1131529	5983114	3568488
15km	70%	20000	4	307	6789408	1026118	5680371	3721001
15km	70%	20000	4	227	6983913	1113551	5774391	3259301
15km	70%	20000	4	361	6931934	1106407	5757914	3634462
15km	70%	20000	4	264	5183608	920009	4220431	2786172
15km	70%	20000	4	241	6409288	993501	5349933	3457327
15km	70%	20000	4	261	5792032	994536	4745694	3244349
15km	70%	20000	4	195	6755324	1042225	5644108	2785718
15km	70%	20000	4	221	5584410	979582	4538094	3000123
15km	70%	20000	4	206	5799121	920202	4791383	2499387
15km	70%	20000	4	351	6718714	1176044	5464558	3711821
15km	70%	20000	4	266	5943216	1016445	4890444	3211869
15km	70%	20000	4	293	6766755	1044196	5644876	3800758
15km	70%	20000	4	359	6045373	1006781	4962549	3826904
15km	70%	20000	4	215	6680492	1107292	5508872	3087969
15km	70%	20000	4	286	5988427	930319	4995090	3266942
15km	70%	20000	4	314	7870352	1118130	6642929	4232356
15km	70%	20000	4	301	6471573	1092178	5277406	3608074
15km	70%	20000	4	331	7155502	1129264	5939300	3976917
15km	70%	20000	4	273	5476225	919435	4519918	2918319
15km	70%	20000	4	318	7342417	1060459	6211625	3966675
15km	70%	20000	4	318	6107947	1039079	5014653	2795775
15km	70%	20000	4	253	4951595	881824	4005820	2591520
15km	70%	20000	4	273	5753748	1003756	4679478	3027705
15km	70%	20000	4	292	7850802	1148607	6632869	3979456
15km	70%	20000	4	267	6807480	1076706	5649826	3670998
15km	70%	20000	4	228	6390693	1058285	5268464	3060955
15km	70%	20000	4	393	6187605	1024727	5035933	3221513
15km	70%	20000	4	235	6652410	1069957	5500436	3325700
15km	70%	20000	4	238	6861701	1070906	5709748	3423773
15km	70%	20000	4	227	7091695	1048772	5948534	3246937
15km	70%	20000	4	231	7019891	1093534	5867992	3334139
15km	70%	20000	4	264	5881541	1013343	4796682	3211318
15km	70%	20000	4	273	5756240	898708	4802171	3172433
15km	70%	20000	4	246	5740244	991769	4652398	2739668
15km	70%	20000	4	243	6574672	998723	5514564	3511508
15km	70%	20000	4	317	7318739	1167715	6055239	3765768
15km	70%	20000	4	259	6173367	986331	5120252	3749611
15km	70%	20000	4	275	6567841	1048768	5452351	3148720
15km	70%	20000	4	243	6663611	1072558	5492786	3249675
15km	70%	20000	4	214	5313068	932523	4330427	2709934
15km	70%	20000	4	208	5768478	1016325	4654594	2965944
15km	70%	20000	4	320	5055643	807927	4175669	2504673
15km	70%	20000	4	381	6457089	1131286	5237668	3724787
15km	70%	20000	4	213	5200261	935111	4210065	3071446
15km	70%	20000	4	230	6238488	1095562	5080253	3317105
15km	70%	20000	4	266	6438361	1092412	5265808	3186388
15km	70%	20000	4	242	5859189	984947	4787843	3064122
15km	70%	20000	4	280	7616539	1183013	6362789	3703762
15km	70%	20000	4	207	5205456	878594	4273160	2524226
15km	70%	20000	4	313	6787334	1021782	5681130	3740761
15km	70%	20000	4	240	5482683	888674	4506656	3102985
15km	70%	20000	4	243	5617258	929187	4626863	2839638
15km	70%	20000	4	294	6255824	1079692	5109486	3254035
15km	70%	20000	4	279	5763816	974193	4740693	3492966
15km	70%	20000	4	258	5829282	956191	4800604	2954120
15km	70%	20000	4	227	5461817	971021	4432545	2475887
15km	70%	20000	4	258	6140403	1015749	5049899	3088582
15km	70%	20000	4	263	6168975	936802	5177831	3391043
15km	70%	20000	4	264	6863411	1107629	5654897	3218524
15km	70%	20000	4	243	5635607	1011191	4562746	3276551
15km	70%	20000	4	248	6457470	1025698	5359019	3075386
15km	70%	20000	4	248	7463624	1149442	6254572	3575634
15km	70%	20000	4	246	6595882	1176838	5343350	3056887
15km	70%	20000	4	326	6195395	1008931	5097886	2580664
15km	70%	20000	4	277	7337104	1082531	6158418	4007908
15km	70%	20000	4	204	5823211	926824	4820321	2873931
15km	70%	20000	4	235	6220317	1064595	5082171	3061851
15km	70%	20000	4	224	5674422	910743	4717361	2660288
15km	70%	20000	4	232	5872509	972757	4831184	2963642
15km	70%	20000	4	283	6566479	959837	5546623	3570649
15km	70%	20000	4	329	5586001	915969	4628446	3192392
15km	70%	20000	4	213	4797692	819628	3942718	2842824
15km	70%	20000	4	297	6221493	980031	5168935	2884309
15km	70%	20000	4	283	6494021	1054040	5348439	3074372
15km	70%	20000	4	227	5940941	994439	4884210	3263860
15km	70%	20000	4	344	7545247	1230269	6198767	3804474
15km	70%	20000	4	303	7189186	1177864	5925899	3596239
15km	70%	20000	4	255	6061672	1043963	4945834	3584225
15km	70%	20000	4	249	5704583	1013323	4619181	2948743
15km	70%	20000	4	230	6042097	997831	4977986	3292671
15km	70%	20000	4	271	6281167	1013378	5184722	3255637
15km	70%	20000	4	357	7505988	1131259	6292002	3638334
15km	70%	20000	4	315	5807928	975448	4777481	3015380
15km	70%	20000	4	253	5790361	1002194	4704988	3194385
15km	70%	20000	4	268	8089779	1241301	6749029	3871351
15km	70%	20000	4	255	6096922	1041105	4969488	3432461
15km	70%	20000	4	252	5732634	1019971	4654232	3445289
15km	70%	20000	4	278	6581716	1128924	5392585	3774786
15km	70%	20000	4	220	6084864	921921	5094272	2761863
15km	70%	20000	4	224	5274279	871825	4325779	2651694
15km	70%	20000	4	227	6760718	1027938	5661885	3275160
15km	70%	20000	4	199	5344193	915910	4371608	2582687
15km	70%	20000	4	233	6398138	1011947	5317075	3098679
15km	70%	20000	4	291	6252628	982423	5211056	3685917
15km	70%	20000	4	244	6058635	1044088	4958394	3451205
15km	70%	20000	4	305	7282769	1162670	6045717	3778358
15km	70%	20000	4	280	7372110	1231428	6085441	3447373
15km	70%	20000	4	233	6593529	1109166	5392243	3352557
15km	70%	20000	4	236	6578813	1099687	5406218	3310508
15km	70%	20000	4	259	5694332	897407	4744096	2869058
15km	70%	20000	4	312	5774898	969356	4735885	3466806
15km	70%	20000	4	218	7180304	1155865	5900088	3116026
15km	70%	20000	4	204	5708191	956328	4690972	2712207
15km	70%	20000	4	239	6468423	1051592	5324868	3440305
15km	70%	20000	4	337	6966041	1052304	5819458	3196622
15km	70%	20000	4	290	6598910	1042977	5454046	3487284
15km	70%	20000	4	250	6648282	1020876	5524413	3393631
15km	70%	20000	4	242	5512566	895828	4557262	3162530
15km	70%	20000	4	284	6170976	1088723	4978420	3260717
15km	70%	20000	4	321	7331369	1146689	6083859	3308050
15km	70%	20000	4	273	7564458	1201266	6257925	3564083
15km	70%	20000	4	309	4902442	869971	3957822	2956723
15km	70%	20000	4	195	5695115	949102	4689228	2476691
15km	70%	20000	4	264	5983590	1049519	4857019	3433877
15km	70%	20000	4	315	7909898	1148122	6687356	4326563
15km	70%	20000	4	251	6397666	996558	5319406	3622304
15km	70%	20000	4	330	5935383	983071	4898974	2882996
15km	70%	20000	4	245	6539262	1117149	5314037	3532180
15km	70%	20000	4	202	4855055	839553	3959025	2650716
15km	70%	20000	4	246	5464124	929559	4476239	2773480
15km	70%	20000	4	197	6061337	997753	4988940	2696097
15km	70%	20000	4	192	5600598	979304	4557276	2750537
15km	70%	20000	4	236	5511389	942842	4511012	2759332
15km	70%	20000	4	258	6164997	1067593	5025210	2902272
15km	70%	20000	4	238	6769467	1030411	5667418	3424776
15km	70%	20000	4	315	6458204	1037750	5355096	3151761
15km	70%	20000	4	264	7562129	1193572	6270246	3817479
15km	70%	20000	4	265	8016489	1191193	6721926	3836859
15km	70%	20000	4	267	7372992	1178026	6144885	3322683
15km	70%	20000	4	220	4608368	837396	3717653	2686324
15km	70%	20000	4	248	5974352	966055	4948530	3158436
15km	70%	20000	4	311	6874473	1180617	5608806	3286608
15km	70%	20000	4	295	6263860	1016203	5162297	2914016
15km	70%	20000	4	229	6954621	1117455	5764510	3271149
15km	70%	20000	4	251	5900069	1054013	4791443	2888127
15km	70%	20000	4	239	6295124	1054521	5141929	3146400
15km	70%	20000	4	186	5485292	946489	4485210	2662251
15km	70%	20000	4	239	5704102	932203	4682175	3444927
15km	70%	20000	4	281	6341288	951617	5312338	3183473
15km	70%	20000	4	292	7288270	1179027	6019928	4056391
15km	70%	20000	4	248	5600796	936999	4615568	3176330
15km	70%	20000	4	245	7753584	1176499	6481956	3519311
15km	70%	20000	4	216	4997052	869825	4063271	2521785
15km	70%	20000	4	316	7488194	1113944	6276367	3582065
15km	70%	20000	4	276	6852420	1117991	5660407	3389825
15km	70%	20000	4	280	5609128	900825	4625772	3084483
15km	70%	20000	4	247	5544152	967586	4504593	3190605
15km	70%	20000	4	249	6646946	1101109	5427207	3526970
15km	70%	20000	4	244	5506130	916707	4515057	3097559
15km	70%	20000	4	232	5853400	1002518	4777522	2975721
15km	70%	20000	4	236	6010912	972445	4969934	3107707
15km	70%	20000	4	237	5679206	946468	4638901	3095263
15km	70%	20000	4	234	6775161	1056308	5642434	2929242
15km	70%	20000	4	309	5343629	887551	4370194	2597941
15km	70%	20000	4	213	5639713	971677	4578457	3066258
15km	70%	20000	4	211	5513917	884045	4558532	2684041
15km	70%	20000	4	289	7231316	1165103	5996994	3753962
15km	70%	20000	4	275	6518098	1142880	5292917	3275684
15km	70%	20000	4	269	5178997	887954	4249305	2605296
15km	70%	20000	4	255	4636725	810836	3784872	2496746
15km	70%	20000	4	287	5988219	1019663	4905061	3232980
15km	70%	20000	4	287	6878990	957440	5863965	3228042
15km	70%	20000	4	373	7166585	1045122	6045852	4061390
15km	70%	20000	4	264	5697126	930199	4714838	3223479
15km	70%	20000	4	344	7281706	1121432	6097353	3351700
15km	70%	20000	4	206	5776104	991669	4689318	2934837
15km	70%	20000	4	229	5700695	984191	4619319	3294033
15km	70%	20000	4	272	6133741	1022146	5028921	3137670
15km	70%	20000	4	401	7303785	1012137	6248908	3651923
15km	70%	20000	4	244	6781263	1068549	5652943	3418267
15km	70%	20000	4	246	6667903	1077551	5521578	3540701
15km	70%	20000	4	327	7542649	1206845	6220508	4071746
15km	70%	20000	4	251	6614609	1068563	5456930	2954658
15km	70%	20000	4	294	7882355	1177584	6585233	4018102
15km	70%	20000	4	255	7662883	1086131	6484423	3682002
15km	70%	20000	4	287	5984647	1007303	4904208	3357303
[truncated: 1 more rows]
