# Supplementary material for: Quantifying the Value of Perfect Information in Emergency Vaccination Campaigns
Source: PLoS Comput Biol. 2017 Feb 16;13(2):e1005318. doi: 10.1371/journal.pcbi.1005318 (PMC5312803; doi:10.1371/journal.pcbi.1005318)
Supplement: S1 Data — (ZIP) [file pcbi.1005318.s013.zip › Data/15km vaccination/data12.txt]

vacc_radius	efficacy	capacity	delay	outbreak_duration	livestock_culled	cattle_culled	sheep_culled	vaccinations
15km	70%	20000	6	231	5988592	950410	4983848	2969932
15km	70%	20000	6	242	4838910	850390	3924926	2946478
15km	70%	20000	6	350	4266409	763577	3436329	2525273
15km	70%	20000	6	425	6115061	982102	5069344	3332957
15km	70%	20000	6	303	8476739	1358979	7044554	4032039
15km	70%	20000	6	253	6218134	931204	5205429	3295691
15km	70%	20000	6	249	6592919	1117923	5404100	3071835
15km	70%	20000	6	247	5679269	1022091	4563690	3577452
15km	70%	20000	6	264	7494827	1152484	6233521	3784414
15km	70%	20000	6	205	5694701	918848	4708233	2726057
15km	70%	20000	6	315	8442248	1273589	7100351	3969899
15km	70%	20000	6	263	6025265	1080783	4876636	2862900
15km	70%	20000	6	234	5104879	837996	4187061	2545550
15km	70%	20000	6	338	7328560	1112533	6111392	4109512
15km	70%	20000	6	259	5901936	882313	4961628	3591341
15km	70%	20000	6	239	6104934	1020546	5022316	2656759
15km	70%	20000	6	233	5119788	862793	4197548	3089119
15km	70%	20000	6	279	7343246	1057981	6177240	3895821
15km	70%	20000	6	266	7342908	1223348	6039754	3831116
15km	70%	20000	6	285	6805963	1104689	5597288	3707501
15km	70%	20000	6	320	6932126	1146685	5702948	3692500
15km	70%	20000	6	236	6045128	986390	4993554	3389321
15km	70%	20000	6	247	5699168	888442	4758288	3306683
15km	70%	20000	6	232	4842431	853932	3922992	2683706
15km	70%	20000	6	198	5816098	968229	4754879	2817132
15km	70%	20000	6	291	6682704	1024389	5601510	3276924
15km	70%	20000	6	203	5022347	864300	4100832	2601398
15km	70%	20000	6	253	5927546	981974	4858565	2979551
15km	70%	20000	6	293	7455084	1166741	6185091	3886289
15km	70%	20000	6	237	6394505	1053120	5279721	3061770
15km	70%	20000	6	233	5602940	920467	4615260	3112310
15km	70%	20000	6	209	5998727	984737	4926612	2655031
15km	70%	20000	6	232	4557483	792636	3722773	2714578
15km	70%	20000	6	260	5010016	882098	4055841	3139801
15km	70%	20000	6	239	6117385	977709	5071528	2954163
15km	70%	20000	6	242	6905597	1161819	5673626	3021768
15km	70%	20000	6	206	5898903	1065874	4775273	2957422
15km	70%	20000	6	249	6297164	980111	5248622	3211461
15km	70%	20000	6	278	6260638	1066273	5117238	3475274
15km	70%	20000	6	205	5760403	996321	4656359	2251200
15km	70%	20000	6	360	5990983	866256	5061574	2879320
15km	70%	20000	6	231	5608156	986311	4524916	2983677
15km	70%	20000	6	262	7040856	995162	5931059	3436174
15km	70%	20000	6	252	5534955	944229	4523920	3069154
15km	70%	20000	6	336	7281442	1122652	6073789	3372007
15km	70%	20000	6	222	5175078	899014	4199606	2451694
15km	70%	20000	6	237	5299855	964396	4267963	2748771
15km	70%	20000	6	261	7823684	1256879	6480005	3741092
15km	70%	20000	6	244	6788650	1172535	5565696	3242789
15km	70%	20000	6	273	4959964	886528	4025943	2611560
15km	70%	20000	6	270	5670445	968923	4638834	3173318
15km	70%	20000	6	182	5296270	887585	4362709	2592028
15km	70%	20000	6	228	5757161	1067610	4614376	3271411
15km	70%	20000	6	215	5238072	936932	4231646	3033921
15km	70%	20000	6	268	5346002	916917	4345106	2703048
15km	70%	20000	6	250	5326260	850820	4424287	2720009
15km	70%	20000	6	227	6191759	1072751	5048469	3165364
15km	70%	20000	6	269	5851117	893855	4879224	3337942
15km	70%	20000	6	262	6537816	1100477	5357698	2795478
15km	70%	20000	6	273	6251765	1040616	5140845	2942856
15km	70%	20000	6	292	6758976	1100353	5571511	3965270
15km	70%	20000	6	300	8150428	1120450	6951070	3617675
15km	70%	20000	6	232	5881533	1047059	4775558	3320617
15km	70%	20000	6	282	4788123	843873	3865040	2690285
15km	70%	20000	6	308	7951670	1223500	6659924	3918099
15km	70%	20000	6	241	6549240	972829	5521627	3342219
15km	70%	20000	6	352	6989052	1063712	5860436	3696075
15km	70%	20000	6	231	5550157	952410	4549269	2971115
15km	70%	20000	6	163	5762068	956437	4734023	2296451
15km	70%	20000	6	252	5386307	922708	4408897	2753239
15km	70%	20000	6	302	6712567	990693	5667538	3411438
15km	70%	20000	6	255	4706695	806984	3841976	2768261
15km	70%	20000	6	260	5533698	947436	4534336	3285925
15km	70%	20000	6	270	6166719	982664	5106945	3031495
15km	70%	20000	6	310	7362531	1134594	6103445	3948196
15km	70%	20000	6	284	6637684	999398	5541461	2956703
15km	70%	20000	6	322	4966275	840175	4079948	2857498
15km	70%	20000	6	199	5564150	929454	4587471	2867575
15km	70%	20000	6	280	5669585	1008472	4611057	2724899
15km	70%	20000	6	320	5678394	1002151	4624553	2825497
15km	70%	20000	6	223	5949247	1051802	4815108	3168713
15km	70%	20000	6	296	7555584	1103575	6372827	4180946
15km	70%	20000	6	265	6912661	1072070	5755233	3544268
15km	70%	20000	6	242	6763284	1151247	5548961	3317571
15km	70%	20000	6	250	7263292	1029108	6175203	3213841
15km	70%	20000	6	251	6771077	1104238	5600576	3456963
15km	70%	20000	6	276	6204453	1065965	5072737	2783781
15km	70%	20000	6	269	5745166	999849	4652125	3475926
15km	70%	20000	6	184	5203508	901145	4240083	2354247
15km	70%	20000	6	241	6937292	1169240	5677904	3166445
15km	70%	20000	6	272	4153975	685211	3425238	2338902
15km	70%	20000	6	283	6374318	1052208	5270248	3377675
15km	70%	20000	6	212	6352696	1023071	5214177	3035693
15km	70%	20000	6	299	6175740	995063	5104015	3236358
15km	70%	20000	6	260	5714597	947316	4699327	3002602
15km	70%	20000	6	233	5569214	946771	4555501	3036516
15km	70%	20000	6	314	5774679	983511	4731471	3746991
15km	70%	20000	6	310	5835864	962305	4801388	2976916
15km	70%	20000	6	331	6185482	987922	5125523	3001574
15km	70%	20000	6	221	5992640	1043594	4877562	3182510
15km	70%	20000	6	231	5924705	1036466	4829559	3010545
15km	70%	20000	6	219	5243949	896766	4289052	2873843
15km	70%	20000	6	221	5843652	975716	4815366	3113883
15km	70%	20000	6	226	5565351	976622	4535139	2997276
15km	70%	20000	6	272	7120121	1023632	6035106	3547276
15km	70%	20000	6	345	6081828	955907	5070769	3490283
15km	70%	20000	6	230	4639296	774678	3789816	2789614
15km	70%	20000	6	223	5852959	908707	4885282	3074283
15km	70%	20000	6	271	6056588	967287	5026381	3226048
15km	70%	20000	6	261	5279585	923269	4272527	3261050
15km	70%	20000	6	366	6763180	1164938	5522878	3555419
15km	70%	20000	6	233	5547350	959487	4506131	2521314
15km	70%	20000	6	263	6004308	1058389	4840826	3139893
15km	70%	20000	6	266	6730783	1089803	5564787	3648223
15km	70%	20000	6	326	6522494	1032696	5409741	3493522
15km	70%	20000	6	253	8177298	1236167	6850749	3646240
15km	70%	20000	6	289	7235387	1211235	5949765	4110262
15km	70%	20000	6	294	6531010	1104928	5337204	3732620
15km	70%	20000	6	223	7007228	1085706	5797365	3211736
15km	70%	20000	6	245	5731155	964670	4711800	2998036
15km	70%	20000	6	230	5796291	972240	4778622	3308668
15km	70%	20000	6	233	5796948	912742	4817988	2555390
15km	70%	20000	6	327	6778837	1044288	5633410	3388497
15km	70%	20000	6	220	7011064	1170264	5752588	3143714
15km	70%	20000	6	214	5947396	1004745	4859023	2820442
15km	70%	20000	6	250	6298488	1082198	5144976	3569642
15km	70%	20000	6	285	5114141	864732	4179753	2701346
15km	70%	20000	6	292	7631486	1105832	6427138	3641946
15km	70%	20000	6	251	5155161	885321	4174449	2959819
15km	70%	20000	6	249	5914067	1004213	4842742	3089374
15km	70%	20000	6	305	6740093	1201127	5438976	3736800
15km	70%	20000	6	270	5987872	1032134	4882120	3520885
15km	70%	20000	6	246	6981614	1074565	5784259	3518052
15km	70%	20000	6	237	6407183	1130860	5214037	3086594
15km	70%	20000	6	323	6910543	1080784	5768727	3239073
15km	70%	20000	6	330	7504005	1181182	6231967	3945139
15km	70%	20000	6	284	5940077	1039447	4826566	2861757
15km	70%	20000	6	222	5401518	949043	4339610	2963462
15km	70%	20000	6	257	5820004	941133	4805697	2649319
15km	70%	20000	6	269	5031356	962000	4007587	3519804
15km	70%	20000	6	251	5757425	981779	4716104	3311170
15km	70%	20000	6	205	7101240	1203116	5834738	2937381
15km	70%	20000	6	231	6737097	1137256	5517693	3005329
15km	70%	20000	6	287	6690720	1109046	5477660	3407631
15km	70%	20000	6	313	5945674	954324	4918946	2862949
15km	70%	20000	6	248	5016918	860590	4122215	2826437
15km	70%	20000	6	259	7613952	1083441	6448105	3603066
15km	70%	20000	6	270	5016657	863322	4096519	2884322
15km	70%	20000	6	300	6273081	1085779	5131830	3216571
15km	70%	20000	6	212	6064189	957337	5045874	3032740
15km	70%	20000	6	307	6099877	985793	5059781	3061670
15km	70%	20000	6	226	4981092	849950	4086743	2835738
15km	70%	20000	6	226	6045402	987348	4970177	3231394
15km	70%	20000	6	252	6373424	997804	5323506	3001053
15km	70%	20000	6	223	5145607	921119	4144532	2614340
15km	70%	20000	6	211	5633881	1015277	4564741	2487937
15km	70%	20000	6	273	7150206	1108943	5957137	3753148
15km	70%	20000	6	305	7360625	1066924	6214618	3721342
15km	70%	20000	6	211	6433628	1099351	5268352	2747510
15km	70%	20000	6	257	6012230	1028832	4929095	3086084
15km	70%	20000	6	258	6006505	953331	4967766	2759093
15km	70%	20000	6	232	6982310	1128789	5766914	3336989
15km	70%	20000	6	284	6876591	1076551	5707825	3782260
15km	70%	20000	6	229	6935284	1020246	5844336	3284173
15km	70%	20000	6	260	8941737	1288530	7567301	3745478
15km	70%	20000	6	227	7077517	1081578	5907752	3267194
15km	70%	20000	6	287	5658788	960289	4620184	2758704
15km	70%	20000	6	309	8041032	1202444	6773153	4448792
15km	70%	20000	6	193	5909575	1025405	4829235	2746759
15km	70%	20000	6	258	5239454	917737	4278481	2794760
15km	70%	20000	6	326	6028187	1004487	4950349	3366190
15km	70%	20000	6	231	5511139	924111	4486715	2865719
15km	70%	20000	6	261	5222266	892472	4250967	3047757
15km	70%	20000	6	303	6800085	1081030	5621167	3970737
15km	70%	20000	6	197	5276399	880854	4336583	2324677
15km	70%	20000	6	232	5799293	944033	4779750	3353512
15km	70%	20000	6	213	6954285	1105406	5773259	3058980
15km	70%	20000	6	248	6128096	1057330	4996257	2936034
15km	70%	20000	6	234	5727795	978648	4687925	3103708
15km	70%	20000	6	267	7440569	1158706	6215285	3714788
15km	70%	20000	6	269	5828496	1037873	4720218	2995597
15km	70%	20000	6	214	6050608	1012132	4963104	3083532
15km	70%	20000	6	218	6772485	1156567	5515489	3127818
15km	70%	20000	6	196	5786101	979378	4719889	2647407
15km	70%	20000	6	268	7188447	1165467	5946611	3586590
15km	70%	20000	6	357	6813367	1074961	5686742	3604656
15km	70%	20000	6	326	6291963	985255	5213390	3443571
15km	70%	20000	6	258	6877751	1126874	5674776	3727748
15km	70%	20000	6	206	4940806	819575	4059402	2804603
15km	70%	20000	6	336	5704159	937693	4713513	3235196
15km	70%	20000	6	387	7666529	1073603	6528690	3953049
15km	70%	20000	6	216	5707359	984260	4657175	2823086
15km	70%	20000	6	235	5841022	1035005	4759731	2896355
15km	70%	20000	6	283	8056419	1225201	6711157	3964385
15km	70%	20000	6	214	5691458	954768	4646024	2775713
15km	70%	20000	6	321	7188217	1078979	6028260	3516233
15km	70%	20000	6	177	5172318	881227	4209037	2488977
15km	70%	20000	6	282	7367025	1073854	6224168	4045468
15km	70%	20000	6	247	6009720	1040197	4898283	3103584
15km	70%	20000	6	216	5890915	973067	4861177	3036654
15km	70%	20000	6	271	7164385	1159132	5940906	3516033
15km	70%	20000	6	277	6126920	906165	5135619	3480464
15km	70%	20000	6	223	5588119	886411	4646049	2903349
15km	70%	20000	6	297	7239545	1134063	6027364	4046464
15km	70%	20000	6	269	6113472	1011250	5021849	3474896
15km	70%	20000	6	291	8040184	1161836	6805906	3937359
15km	70%	20000	6	321	6389888	1012030	5312982	3965831
15km	70%	20000	6	200	5265596	869207	4315022	2519078
15km	70%	20000	6	285	7189652	1065235	6052408	3749305
15km	70%	20000	6	228	4795925	837635	3906260	2803085
15km	70%	20000	6	303	5743400	887074	4813282	2965490
15km	70%	20000	6	231	6381279	1021345	5311124	3322967
15km	70%	20000	6	225	6391079	1047731	5279046	3172177
15km	70%	20000	6	285	7630604	1170793	6343682	3771316
15km	70%	20000	6	193	5953130	1025686	4875201	2683757
15km	70%	20000	6	283	6985109	1038526	5845888	4091981
15km	70%	20000	6	209	6201729	996028	5126572	3000815
15km	70%	20000	6	343	8299393	1170267	7041916	3948736
15km	70%	20000	6	238	5783758	938665	4780428	2792187
15km	70%	20000	6	234	5717366	995952	4659091	2941659
15km	70%	20000	6	417	6607674	1052203	5468099	3298948
15km	70%	20000	6	274	6081545	991481	5044701	2963544
15km	70%	20000	6	248	5601721	981231	4568478	2499671
15km	70%	20000	6	290	7454424	1168014	6193453	3712262
15km	70%	20000	6	240	4974188	851066	4085099	2402565
15km	70%	20000	6	315	6765787	1020383	5654784	3403874
15km	70%	20000	6	247	7161371	1076256	5983796	3558709
15km	70%	20000	6	436	6236321	944871	5239787	3177142
15km	70%	20000	6	263	7696143	1145471	6484246	3673093
15km	70%	20000	6	267	6115514	1042524	4992580	3522048
15km	70%	20000	6	220	4993787	858413	4087683	3006368
15km	70%	20000	6	216	5719640	937886	4711378	2424702
15km	70%	20000	6	290	5569160	938829	4559126	2886013
15km	70%	20000	6	249	6079710	970441	5018283	3263834
15km	70%	20000	6	297	6263327	1037097	5165560	3903618
15km	70%	20000	6	318	7605553	1127983	6415350	3811240
15km	70%	20000	6	274	5534127	996549	4480551	3107804
15km	70%	20000	6	228	5814885	941933	4788590	3042174
15km	70%	20000	6	288	6585739	1165339	5309700	3892759
15km	70%	20000	6	200	6091175	1013182	5025075	2851727
15km	70%	20000	6	240	5041411	884852	4059198	2720280
15km	70%	20000	6	369	5734997	978052	4722882	3003340
15km	70%	20000	6	223	6536588	1114644	5328254	3203794
15km	70%	20000	6	235	5598723	945333	4586006	2885802
15km	70%	20000	6	224	5821629	963750	4763822	2865913
15km	70%	20000	6	205	5418823	917089	4436053	2802744
15km	70%	20000	6	236	5281107	816584	4379519	2636894
15km	70%	20000	6	330	7579841	1165591	6320788	4136605
15km	70%	20000	6	225	5282094	867686	4323970	2709825
15km	70%	20000	6	260	5479398	969301	4425822	2741815
15km	70%	20000	6	261	7655666	1129097	6451512	3746084
15km	70%	20000	6	297	5626461	964575	4567812	3374152
15km	70%	20000	6	415	6747260	978958	5677157	3602379
15km	70%	20000	6	267	5758513	970602	4731094	2980528
15km	70%	20000	6	210	4913260	846651	4019572	2624591
15km	70%	20000	6	215	6624813	1064594	5484102	3084585
15km	70%	20000	6	228	6841910	1040436	5744701	3039534
15km	70%	20000	6	256	5096278	830523	4204577	2665346
15km	70%	20000	6	291	7117461	1035501	6037967	3844578
15km	70%	20000	6	223	7224437	1049579	6090150	3196602
15km	70%	20000	6	295	6425558	1093001	5285238	3300871
15km	70%	20000	6	305	5532108	1001393	4460501	2895040
15km	70%	20000	6	270	5090333	842013	4195679	2725419
15km	70%	20000	6	330	4466864	785212	3635214	2472786
15km	70%	20000	6	224	6035579	993517	4952345	2965139
15km	70%	20000	6	220	4912138	802872	4057489	2748449
15km	70%	20000	6	282	7104616	1121837	5903853	3305879
15km	70%	20000	6	251	6414114	1095232	5232729	3115845
15km	70%	20000	6	203	5676289	958728	4668462	2909550
15km	70%	20000	6	222	5904089	988729	4863320	3155794
15km	70%	20000	6	272	5788789	899878	4816064	2990765
15km	70%	20000	6	242	5854470	984553	4792425	3360084
15km	70%	20000	6	303	6676808	1100422	5506859	3325419
15km	70%	20000	6	196	5019042	858748	4077175	2677654
15km	70%	20000	6	235	5405201	902068	4443429	2521212
15km	70%	20000	6	273	7896542	1174750	6619331	3952465
15km	70%	20000	6	254	6925879	966630	5890747	3470667
15km	70%	20000	6	248	5828827	1012745	4743555	3121248
15km	70%	20000	6	205	5477667	939170	4479538	2740444
15km	70%	20000	6	238	6390705	1003715	5327409	3216577
15km	70%	20000	6	237	6565302	1141678	5348983	3164606
15km	70%	20000	6	284	6709023	1057170	5595515	3399692
15km	70%	20000	6	210	5847047	995169	4786585	2807335
15km	70%	20000	6	216	5088397	876677	4156844	2754885
15km	70%	20000	6	296	7102802	1028378	6017763	3563580
15km	70%	20000	6	225	4501685	763475	3654781	2467094
15km	70%	20000	6	224	5584790	983956	4527183	2727392
15km	70%	20000	6	256	7531941	1151469	6294440	3695034
15km	70%	20000	6	342	6928484	1122742	5712560	3497374
15km	70%	20000	6	325	7343701	1087177	6160155	3382655
15km	70%	20000	6	223	6911039	1133740	5688754	3074028
15km	70%	20000	6	226	6173954	1017849	5080383	3094973
15km	70%	20000	6	288	7545964	1223262	6244645	4023004
15km	70%	20000	6	213	5189582	869590	4269336	2423010
15km	70%	20000	6	310	6654340	1029172	5559857	3679890
15km	70%	20000	6	223	5924694	978416	4879462	2664245
15km	70%	20000	6	252	6644884	1090543	5498694	3620598
15km	70%	20000	6	204	4573388	742003	3755155	2781852
15km	70%	20000	6	212	6477325	943955	5479669	3043471
15km	70%	20000	6	304	7343402	1071840	6200358	3860121
15km	70%	20000	6	245	6406141	1020202	5309839	3469929
15km	70%	20000	6	225	7303603	1156958	6054175	3227286
15km	70%	20000	6	284	6346243	1046087	5228820	3574887
15km	70%	20000	6	245	6803923	1147922	5566602	3492383
15km	70%	20000	6	247	5928670	1027789	4801059	2986182
15km	70%	20000	6	188	5872344	937665	4867737	2683978
15km	70%	20000	6	293	5549659	911254	4585266	3008031
15km	70%	20000	6	230	7722585	1127889	6520809	3306931
15km	70%	20000	6	205	5665371	939867	4655947	2500985
15km	70%	20000	6	254	5368184	908945	4383393	2830079
15km	70%	20000	6	233	5720536	904022	4742724	2812957
15km	70%	20000	6	236	5542766	926993	4542260	2696948
15km	70%	20000	6	258	6207611	1014822	5124200	2831749
15km	70%	20000	6	234	6289582	1066831	5142126	3196617
15km	70%	20000	6	271	6223336	1007204	5117430	3236431
15km	70%	20000	6	225	5507680	957412	4508933	3172416
15km	70%	20000	6	212	5222292	864027	4315499	2880544
15km	70%	20000	6	230	6587018	1070167	5401822	3292950
15km	70%	20000	6	204	4970429	852801	4049930	2750469
15km	70%	20000	6	283	7195376	1204534	5885070	3469866
15km	70%	20000	6	309	6291107	1082527	5098872	3239473
15km	70%	20000	6	216	5235056	857736	4318810	2845136
15km	70%	20000	6	213	5742171	952519	4706232	3078444
15km	70%	20000	6	219	6457871	1110323	5277674	2761046
15km	70%	20000	6	237	7017059	1135396	5803592	3123575
15km	70%	20000	6	257	7288461	1166907	6058159	3695354
15km	70%	20000	6	288	6612938	1083421	5433885	3582326
15km	70%	20000	6	274	5569847	955516	4569425	3120094
15km	70%	20000	6	251	7987172	1242139	6653292	3608827
15km	70%	20000	6	251	6416531	1116163	5228603	3120674
15km	70%	20000	6	235	5320558	926277	4331623	2944885
15km	70%	20000	6	242	7252743	1146266	5990902	3492534
15km	70%	20000	6	229	5244470	904335	4288207	3048494
15km	70%	20000	6	227	5996637	1045902	4883147	3243595
15km	70%	20000	6	236	5527511	955336	4511274	2415630
15km	70%	20000	6	232	5045840	863946	4129435	2597022
15km	70%	20000	6	230	5155302	848543	4262843	2909436
15km	70%	20000	6	223	5129223	857582	4223817	2985798
15km	70%	20000	6	235	5731319	954694	4693219	3058631
15km	70%	20000	6	240	6821382	1188385	5551285	3221591
15km	70%	20000	6	221	5185168	931515	4190656	3043570
15km	70%	20000	6	196	6910127	1140137	5712775	2788098
15km	70%	20000	6	218	5118549	889466	4160314	2554051
15km	70%	20000	6	312	6395050	1081417	5237839	3161626
15km	70%	20000	6	194	5956535	965421	4910340	2732629
15km	70%	20000	6	381	7389930	1094537	6199957	3445646
15km	70%	20000	6	244	6676288	1090410	5477220	3515592
15km	70%	20000	6	283	6223976	1076046	5078824	3173767
15km	70%	20000	6	235	5933332	966851	4907413	3062079
15km	70%	20000	6	217	6195317	1048786	5063276	3097780
15km	70%	20000	6	240	5792533	951073	4762174	2750643
15km	70%	20000	6	278	7158567	1124603	5947953	3840900
15km	70%	20000	6	372	7006761	1083057	5837983	3751059
15km	70%	20000	6	304	6713079	1012653	5654837	3417358
15km	70%	20000	6	228	5541199	924040	4569232	2864281
15km	70%	20000	6	256	5823383	1007140	4742109	3119152
15km	70%	20000	6	234	6480316	1043176	5338214	3208230
15km	70%	20000	6	259	7507329	1068150	6369000	3226694
15km	70%	20000	6	294	6106447	1100859	4912494	3290268
15km	70%	20000	6	228	5018152	864747	4102079	2889482
15km	70%	20000	6	348	8175393	1246930	6834352	4257485
15km	70%	20000	6	225	5435999	950980	4412324	2586683
15km	70%	20000	6	253	6841122	1156623	5600601	3155183
15km	70%	20000	6	309	7559693	1163887	6327911	4243743
15km	70%	20000	6	263	5798387	981204	4751353	2955589
15km	70%	20000	6	238	5514522	929785	4501367	2887720
15km	70%	20000	6	226	5879155	948889	4826810	3235052
15km	70%	20000	6	278	6503070	1021868	5402857	3545893
15km	70%	20000	6	273	5808245	992045	4747558	3207242
15km	70%	20000	6	253	6616620	1013733	5525300	3302059
15km	70%	20000	6	272	5778276	964420	4768482	2764643
15km	70%	20000	6	266	5619667	880732	4685935	3457795
15km	70%	20000	6	379	6541521	1067953	5390879	3137452
15km	70%	20000	6	233	5098541	896150	4148671	2940323
15km	70%	20000	6	259	7657685	1246529	6340321	3747112
15km	70%	20000	6	264	6364516	1137737	5103563	3818665
15km	70%	20000	6	386	7394612	1140009	6186006	3424005
15km	70%	20000	6	362	8125724	1267979	6773435	4513777
15km	70%	20000	6	397	7119597	1029320	6021150	3548659
15km	70%	20000	6	221	6222317	1084897	5042699	2944250
15km	70%	20000	6	304	5959499	992596	4898852	3150406
15km	70%	20000	6	318	6772609	1167499	5525765	3816836
15km	70%	20000	6	264	7913708	1205174	6628677	3806358
15km	70%	20000	6	286	5952579	951616	4915703	4137652
15km	70%	20000	6	262	6842632	1060044	5716995	3699744
15km	70%	20000	6	204	5965039	978629	4916237	2592787
15km	70%	20000	6	187	5201960	889419	4254699	2663699
15km	70%	20000	6	234	6860126	1082191	5680200	3365059
15km	70%	20000	6	201	5528808	964583	4514138	2740517
15km	70%	20000	6	241	6742728	1109194	5579974	3479402
15km	70%	20000	6	291	7567005	1102096	6399792	3941117
15km	70%	20000	6	267	5419732	950663	4411591	2953654
15km	70%	20000	6	234	6021444	968736	4985959	3132114
15km	70%	20000	6	242	5479958	939435	4469669	3353060
15km	70%	20000	6	187	4927944	843243	4041061	2243610
15km	70%	20000	6	315	7723932	1189520	6467199	4072236
15km	70%	20000	6	240	5591000	941057	4602678	2345403
15km	70%	20000	6	282	6153052	893998	5208424	3280239
15km	70%	20000	6	401	5742978	835249	4862419	3101883
15km	70%	20000	6	241	5481310	920091	4516676	2660822
15km	70%	20000	6	212	6327048	1093161	5175041	2825888
15km	70%	20000	6	271	6067383	1040562	4917905	3852198
15km	70%	20000	6	233	5562809	937404	4557432	2489854
15km	70%	20000	6	286	5953658	1021213	4884735	3220509
15km	70%	20000	6	273	6368078	1139886	5150046	3746272
15km	70%	20000	6	304	6131331	1058330	4999215	2921452
15km	70%	20000	6	203	6377566	1125346	5182253	2846883
15km	70%	20000	6	284	7321571	1076888	6198673	3783002
15km	70%	20000	6	258	6175415	1077708	5027919	3442380
15km	70%	20000	6	251	5956888	1037798	4859464	3144701
15km	70%	20000	6	203	6213568	1077004	5044825	2906459
15km	70%	20000	6	360	7517723	1007112	6439126	3661694
15km	70%	20000	6	250	5305515	865122	4378684	2399119
15km	70%	20000	6	212	5463005	867390	4544259	2660264
15km	70%	20000	6	241	6761160	1106167	5549357	3488266
15km	70%	20000	6	321	5532374	850258	4642220	3092668
15km	70%	20000	6	287	5624774	862514	4711356	3227430
15km	70%	20000	6	251	5463693	928433	4470010	2557081
15km	70%	20000	6	218	5999238	928346	5014465	3118486
15km	70%	20000	6	239	6102542	946862	5092542	3416596
15km	70%	20000	6	206	7084159	1111705	5898254	2958633
15km	70%	20000	6	297	6592765	1043956	5483559	3235310
15km	70%	20000	6	251	6418821	1108627	5261756	2822330
15km	70%	20000	6	219	6847322	1017762	5758983	3148878
15km	70%	20000	6	230	5729419	935960	4709162	3060161
15km	70%	20000	6	240	5571915	959619	4545384	2911435
15km	70%	20000	6	371	7397560	1329420	5955909	4622137
15km	70%	20000	6	234	5839009	1023135	4740412	3095008
15km	70%	20000	6	201	4693217	765038	3882634	2521850
15km	70%	20000	6	236	6099000	1030017	4990366	3279561
15km	70%	20000	6	327	7334644	1061574	6189778	4000794
15km	70%	20000	6	238	6219803	1001748	5120214	3062396
15km	70%	20000	6	302	8495919	1265231	7138582	4186202
15km	70%	20000	6	316	5895699	918959	4917561	3282117
15km	70%	20000	6	246	7196223	1014296	6115731	3509437
15km	70%	20000	6	274	6713797	1050293	5603086	3731354
15km	70%	20000	6	262	6648782	998672	5556959	3382051
15km	70%	20000	6	222	6156910	947723	5142357	3188090
15km	70%	20000	6	330	6272217	952259	5262156	3502295
15km	70%	20000	6	235	5664247	995088	4610251	3296548
15km	70%	20000	6	337	6021898	1018986	4937567	3740030
15km	70%	20000	6	235	5836833	982274	4757385	2913202
15km	70%	20000	6	214	4987127	871753	4048058	2718020
15km	70%	20000	6	208	6990607	1133264	5779636	2976945
15km	70%	20000	6	279	5707711	934207	4740721	3311709
15km	70%	20000	6	323	5720908	903157	4762793	2864376
15km	70%	20000	6	259	6065165	977188	5005694	3593297
15km	70%	20000	6	344	6320050	964768	5291971	3846993
15km	70%	20000	6	233	6427523	1096570	5248921	3097549
15km	70%	20000	6	267	5748343	987088	4708212	3192007
15km	70%	20000	6	319	7302605	1184063	6020504	3969583
15km	70%	20000	6	201	5526381	958206	4491874	2893939
15km	70%	20000	6	215	6123822	974632	5067934	3089209
15km	70%	20000	6	272	5818856	999304	4767761	3336364
15km	70%	20000	6	205	6034097	1003795	4942983	2806781
15km	70%	20000	6	269	5319465	952916	4311186	2949115
15km	70%	20000	6	234	6246027	1064516	5125004	2878548
15km	70%	20000	6	304	7271698	1071378	6091693	3970236
15km	70%	20000	6	285	5510719	945970	4522118	2793836
15km	70%	20000	6	252	6991922	1091492	5850319	3635587
15km	70%	20000	6	251	5875823	1005266	4804778	2788985
15km	70%	20000	6	347	6947918	1054932	5823884	3692653
15km	70%	20000	6	270	6021345	1017007	4945751	2931750
15km	70%	20000	6	306	6898200	1039730	5800264	3531910
15km	70%	20000	6	246	6138391	1079218	4989592	2698874
15km	70%	20000	6	234	6768448	1065208	5620957	3210269
15km	70%	20000	6	229	5414760	878188	4490424	2758683
15km	70%	20000	6	290	6915436	1030272	5819851	3727165
15km	70%	20000	6	185	4928446	846385	4042533	2514423
15km	70%	20000	6	268	5886577	1039216	4765420	3142913
15km	70%	20000	6	244	6320561	1058374	5177200	3513922
15km	70%	20000	6	221	5289528	889784	4338936	2873986
15km	70%	20000	6	330	8409078	1222453	7101641	3918319
15km	70%	20000	6	298	7281757	1110632	6094100	3700326
15km	70%	20000	6	219	5525238	907325	4555366	2506080
15km	70%	20000	6	417	6041406	969453	5009984	3650005
15km	70%	20000	6	278	5492515	922617	4486398	3185791
15km	70%	20000	6	271	4722810	824556	3859690	2546861
15km	70%	20000	6	269	5771956	917207	4780854	3072493
15km	70%	20000	6	250	4847973	873062	3908320	2997518
15km	70%	20000	6	283	6992107	1096496	5816417	4000962
15km	70%	20000	6	306	6766224	1035249	5648126	3239176
15km	70%	20000	6	304	6636917	999569	5566529	3835535
15km	70%	20000	6	284	5748806	950025	4736402	3141544
15km	70%	20000	6	293	6063604	987746	5020120	3196972
15km	70%	20000	6	311	5930415	995746	4857752	2959901
15km	70%	20000	6	254	5781838	1041182	4688365	3240120
15km	70%	20000	6	307	6990360	1060393	5866287	3309031
15km	70%	20000	6	203	5172070	891359	4202430	2921197
15km	70%	20000	6	247	8156638	1210793	6874341	3556499
15km	70%	20000	6	228	6403792	1073419	5269455	3280422
15km	70%	20000	6	242	6394431	1023427	5307073	3276817
15km	70%	20000	6	323	6789969	1089809	5625704	3995157
15km	70%	20000	6	312	6958836	1082838	5788515	4000383
15km	70%	20000	6	248	6564772	1098109	5359883	3440357
15km	70%	20000	6	230	6027230	1041358	4892482	2898341
15km	70%	20000	6	216	6464342	1034340	5381018	3024248
15km	70%	20000	6	363	6495729	945363	5480284	3477513
15km	70%	20000	6	290	7606784	1146415	6389299	3558198
15km	70%	20000	6	258	6217690	1087899	5025664	3709184
15km	70%	20000	6	266	7581384	1160693	6328344	3846634
15km	70%	20000	6	298	5684063	963845	4648890	3325370
15km	70%	20000	6	189	6260059	1028869	5179432	2694632
15km	70%	20000	6	249	5427240	952821	4414348	3311781
15km	70%	20000	6	264	6835655	1059276	5702784	3823981
15km	70%	20000	6	295	8109395	1230256	6802137	3948641
15km	70%	20000	6	251	6766816	1082218	5568668	3624918
15km	70%	20000	6	247	5477167	958789	4462740	2730284
15km	70%	20000	6	253	6838807	1030118	5733672	3277037
15km	70%	20000	6	269	5943143	1019648	4855179	3287783
15km	70%	20000	6	218	6253581	1117353	5001727	3138063
15km	70%	20000	6	238	5522593	962531	4509349	2588701
15km	70%	20000	6	197	5419848	942559	4426029	2738434
15km	70%	20000	6	231	6332046	1102236	5152196	3329980
15km	70%	20000	6	264	6321378	1115896	5135062	3541053
15km	70%	20000	6	243	6106830	1073712	4972223	2883010
15km	70%	20000	6	310	6830094	1248836	5467895	4145590
15km	70%	20000	6	298	6602828	1036024	5485636	3443063
15km	70%	20000	6	323	5605739	901664	4653310	3440665
15km	70%	20000	6	197	5395136	928732	4401477	2461445
15km	70%	20000	6	259	5275351	909334	4323478	3125115
15km	70%	20000	6	236	7761151	1186874	6503838	3385252
15km	70%	20000	6	284	6301287	1064897	5151856	3804344
15km	70%	20000	6	216	5484861	904344	4514652	2827973
15km	70%	20000	6	221	5368712	909911	4388962	2750811
15km	70%	20000	6	267	5887221	929176	4898957	2882172
15km	70%	20000	6	195	4858174	879142	3917258	2789195
15km	70%	20000	6	184	5340516	968759	4305262	2638806
15km	70%	20000	6	250	6118657	1031767	5025848	3017960
15km	70%	20000	6	264	6406580	1125727	5213142	3840886
15km	70%	20000	6	220	6746880	1096980	5558928	3160193
15km	70%	20000	6	260	6079809	992432	5032973	3172624
15km	70%	20000	6	246	5980495	857997	5039537	3364135
15km	70%	20000	6	254	9782718	1492757	8192559	3656877
15km	70%	20000	6	184	5712983	959927	4668456	2576975
15km	70%	20000	6	281	7463786	1080740	6268818	3796402
15km	70%	20000	6	227	5861060	1075437	4717382	3056523
15km	70%	20000	6	259	6127962	991042	5081399	3386260
15km	70%	20000	6	204	5183675	869467	4250166	2362172
15km	70%	20000	6	243	6478964	990545	5419142	2901381
15km	70%	20000	6	247	6173874	1036726	5063757	3252530
15km	70%	20000	6	270	6853327	1019085	5749837	3216501
15km	70%	20000	6	278	6154463	939360	5164263	3581983
15km	70%	20000	6	255	6079579	1065624	4950205	2965236
15km	70%	20000	6	317	6605400	971033	5565388	3208891
15km	70%	20000	6	248	5714615	910186	4752645	3303408
15km	70%	20000	6	180	5483320	957843	4471499	2398441
15km	70%	20000	6	295	7549337	1316290	6109825	4126579
15km	70%	20000	6	252	5551461	860210	4651040	3241197
15km	70%	20000	6	301	6735067	1065410	5582537	3776528
15km	70%	20000	6	230	6672111	1129255	5465767	3306570
15km	70%	20000	6	240	5646089	924402	4648877	2962191
15km	70%	20000	6	245	5835168	1050569	4723257	3108515
15km	70%	20000	6	253	7876164	1233706	6560970	3642918
15km	70%	20000	6	259	5366310	939501	4372764	3286438
15km	70%	20000	6	306	8176354	1225772	6813245	4154272
15km	70%	20000	6	310	6634044	1086774	5477972	3713458
15km	70%	20000	6	301	5002887	876022	4076222	2992345
15km	70%	20000	6	302	5566938	881272	4627761	3381408
15km	70%	20000	6	304	6681482	1061638	5534543	3358887
15km	70%	20000	6	197	5276617	895664	4329736	2479326
15km	70%	20000	6	224	5263556	884381	4345817	2605626
15km	70%	20000	6	260	5417367	968488	4403053	3058824
15km	70%	20000	6	250	5783972	967309	4753396	2805894
15km	70%	20000	6	246	6804976	1189606	5533797	3453188
15km	70%	20000	6	227	5755590	972477	4730414	3001794
15km	70%	20000	6	271	6605062	1074296	5440465	3770625
15km	70%	20000	6	287	6397511	1007013	5325870	3507995
15km	70%	20000	6	217	5126073	863747	4198864	2887897
15km	70%	20000	6	307	7217528	1117110	6006791	3668583
15km	70%	20000	6	305	8273367	1170960	7024384	3787350
15km	70%	20000	6	344	7077374	1145895	5870014	3753417
15km	70%	20000	6	230	5839991	964048	4776292	2903585
15km	70%	20000	6	249	6130318	1053169	5001496	3468563
15km	70%	20000	6	238	5555537	997251	4498657	3261825
15km	70%	20000	6	204	6213238	1037633	5083004	2909560
15km	70%	20000	6	252	6068440	1108577	4876179	3377571
15km	70%	20000	6	222	5429148	887886	4475069	2688896
15km	70%	20000	6	348	7143649	1023836	6036797	3974083
15km	70%	20000	6	283	5456016	916570	4450569	3166718
15km	70%	20000	6	296	6442634	1101653	5278503	4129976
15km	70%	20000	6	235	5648198	947696	4624557	2868428
15km	70%	20000	6	339	6531008	1037341	5418294	3968411
15km	70%	20000	6	358	6389474	1068193	5244066	3418114
15km	70%	20000	6	266	6820651	1028601	5724285	3106830
15km	70%	20000	6	281	5798039	955024	4778965	3035072
15km	70%	20000	6	322	6262370	965397	5235394	3419676
15km	70%	20000	6	210	6247596	973594	5191891	2840479
15km	70%	20000	6	222	5707195	929095	4712726	2614514
15km	70%	20000	6	324	7352924	1089341	6205746	3857697
15km	70%	20000	6	191	5801292	1012039	4721290	2724262
15km	70%	20000	6	231	6349013	932841	5326871	3314237
15km	70%	20000	6	226	5519848	873333	4581547	2442798
15km	70%	20000	6	233	6974834	1174265	5706558	3369671
15km	70%	20000	6	231	5983577	944749	4987546	2907577
15km	70%	20000	6	229	6184100	969487	5128894	2831771
15km	70%	20000	6	273	5462091	921731	4455697	2975230
15km	70%	20000	6	259	5923341	907823	4967605	3087497
15km	70%	20000	6	368	6524445	1008970	5416303	3352142
15km	70%	20000	6	258	5272771	840867	4370352	3259457
15km	70%	20000	6	281	6861582	1138620	5568861	3862916
15km	70%	20000	6	266	7042845	1121758	5843386	3809535
15km	70%	20000	6	228	5676094	945151	4648752	2794030
15km	70%	20000	6	213	6618878	1029700	5519807	3057727
15km	70%	20000	6	235	5858820	981521	4792050	2892148
15km	70%	20000	6	261	7126468	1114676	5889351	3756463
15km	70%	20000	6	305	5457078	894273	4498150	2899613
15km	70%	20000	6	226	5764120	973540	4702198	3152215
15km	70%	20000	6	283	5810383	1008618	4718997	3442562
15km	70%	20000	6	301	7399663	1056785	6288673	3472794
15km	70%	20000	6	239	5253985	898401	4280211	2608411
15km	70%	20000	6	338	7240922	1181045	5967252	3683703
15km	70%	20000	6	331	6865061	1099111	5673931	3766334
15km	70%	20000	6	196	5897353	1002767	4833634	2808513
15km	70%	20000	6	261	6941946	1167554	5719762	3210154
15km	70%	20000	6	217	5374807	909912	4403103	2420730
15km	70%	20000	6	364	6524920	1067610	5379015	3337468
15km	70%	20000	6	248	6210661	1028932	5111955	3384911
15km	70%	20000	6	258	4493647	795526	3658581	2704914
15km	70%	20000	6	298	5677949	922005	4707285	3150729
15km	70%	20000	6	247	8359368	1255693	7015996	3545463
15km	70%	20000	6	306	6000719	965927	4958325	3213821
15km	70%	20000	6	378	5292148	858158	4393446	2924628
15km	70%	20000	6	319	6658132	960413	5614539	3583390
15km	70%	20000	6	328	7578090	1112688	6402367	3477224
15km	70%	20000	6	291	6575269	1062396	5451861	3547846
15km	70%	20000	6	240	5474711	923675	4497155	2911780
15km	70%	20000	6	351	5927612	936897	4889907	2895986
15km	70%	20000	6	351	7298971	1166431	6049659	3645278
15km	70%	20000	6	369	5620891	878755	4702284	3366463
15km	70%	20000	6	264	5032351	850166	4090071	3275988
15km	70%	20000	6	209	5304204	875596	4371631	2792237
15km	70%	20000	6	223	6296295	1060216	5174006	3202085
15km	70%	20000	6	247	7130212	1034511	6034039	3427959
15km	70%	20000	6	290	5641506	960567	4617772	2942702
15km	70%	20000	6	231	5735744	997932	4644813	3216266
15km	70%	20000	6	309	6591589	1100690	5406389	3456238
15km	70%	20000	6	294	7985716	1118908	6806490	3793555
15km	70%	20000	6	344	6230453	928268	5225011	3135550
15km	70%	20000	6	304	6409408	1080248	5263527	3543016
15km	70%	20000	6	262	5423984	935583	4432771	2997412
15km	70%	20000	6	224	4730265	858152	3815987	2618993
15km	70%	20000	6	361	6321870	984558	5289114	3451833
15km	70%	20000	6	214	5367603	929424	4388712	2997905
15km	70%	20000	6	216	5760284	1010767	4677110	2974286
15km	70%	20000	6	250	6484495	1059374	5367036	3587423
15km	70%	20000	6	245	4966076	831033	4073447	2521955
15km	70%	20000	6	245	5077173	880823	4166542	2646646
15km	70%	20000	6	297	6404573	1027465	5302747	3718333
15km	70%	20000	6	262	7049957	1116008	5883299	3505149
15km	70%	20000	6	391	7725453	1181237	6457057	4063856
15km	70%	20000	6	237	5994440	971093	4952574	2735388
15km	70%	20000	6	258	6959064	1021781	5827099	3349777
15km	70%	20000	6	211	6701146	1078358	5559314	3031265
15km	70%	20000	6	188	5887062	991795	4797924	2684643
15km	70%	20000	6	306	7507311	1192621	6249007	3901431
15km	70%	20000	6	254	5387502	901111	4423154	2801955
15km	70%	20000	6	244	5309094	943934	4311353	2965605
15km	70%	20000	6	243	6293243	1025675	5190460	3445109
15km	70%	20000	6	229	6017627	1010709	4933594	3308002
15km	70%	20000	6	268	6218750	1048820	5121404	3028332
15km	70%	20000	6	309	7604980	1145012	6399262	3811470
15km	70%	20000	6	246	5891201	1036674	4782205	3046634
15km	70%	20000	6	216	5738675	965110	4681820	2482869
15km	70%	20000	6	256	5667566	971634	4616613	2729884
15km	70%	20000	6	221	6005630	914034	5017652	2811115
15km	70%	20000	6	268	6365240	1054039	5243354	2997723
15km	70%	20000	6	186	5301263	887092	4333026	2641028
15km	70%	20000	6	276	7025818	1091156	5856802	3678062
15km	70%	20000	6	387	6535024	1073689	5392972	3700221
15km	70%	20000	6	216	5974868	1039747	4880164	3104121
15km	70%	20000	6	221	5913819	971035	4851671	2680745
15km	70%	20000	6	292	6271080	976027	5220686	3074519
15km	70%	20000	6	262	5872109	1052855	4752443	2713330
15km	70%	20000	6	263	7050882	1022735	5982078	3299280
15km	70%	20000	6	275	6439941	1057549	5292793	3583588
15km	70%	20000	6	259	5618688	986630	4547580	3201494
15km	70%	20000	6	210	5713083	870118	4771612	2874691
15km	70%	20000	6	290	6149276	1007933	5057188	2863471
15km	70%	20000	6	272	6841542	1074952	5677644	3927797
15km	70%	20000	6	286	5641457	969291	4593222	3326337
15km	70%	20000	6	240	6377565	1022332	5289143	3457461
15km	70%	20000	6	328	8940817	1339937	7498023	4506849
15km	70%	20000	6	286	7338089	1178869	6095611	3947422
15km	70%	20000	6	228	5322245	869824	4398420	2675032
15km	70%	20000	6	278	6243307	1059951	5116085	3753135
15km	70%	20000	6	241	5651940	929290	4649507	2692350
15km	70%	20000	6	273	5517042	959797	4503708	3313658
15km	70%	20000	6	196	5876230	991475	4837227	2803568
15km	70%	20000	6	297	6667924	1077875	5506546	4193533
15km	70%	20000	6	258	6544391	1160157	5295870	3242639
15km	70%	20000	6	279	5728650	961414	4703573	2879058
15km	70%	20000	6	279	8336363	1224733	7018786	4044934
15km	70%	20000	6	284	5257303	898122	4261740	2711629
15km	70%	20000	6	310	7604281	1219830	6298885	4185032
15km	70%	20000	6	259	6456447	1062693	5322728	3486988
15km	70%	20000	6	263	6808050	1124928	5599196	3203483
15km	70%	20000	6	196	5508837	893832	4564460	2724813
15km	70%	20000	6	280	5935713	1000598	4866369	3761104
15km	70%	20000	6	304	7004442	1108075	5814313	3807083
15km	70%	20000	6	267	6102581	1016643	5026233	2854378
15km	70%	20000	6	328	7150830	1084368	5992528	3361884
15km	70%	20000	6	300	5072911	905496	4111427	3003933
15km	70%	20000	6	262	6622194	941659	5606938	3709594
15km	70%	20000	6	215	5846265	947190	4826145	2527240
15km	70%	20000	6	279	6463014	1201074	5176565	3709196
15km	70%	20000	6	306	6303485	991722	5251711	3178333
15km	70%	20000	6	298	7449877	1134620	6250245	3668051
15km	70%	20000	6	258	4802890	797968	3961939	2706081
15km	70%	20000	6	206	6573562	1015129	5467527	2960583
15km	70%	20000	6	302	6907719	1144766	5705614	3997338
15km	70%	20000	6	298	6789779	1184844	5507525	3415382
15km	70%	20000	6	287	6547021	1119975	5354671	3962697
15km	70%	20000	6	234	4721799	814967	3854359	2534330
15km	70%	20000	6	245	5978807	1007670	4856466	3333915
15km	70%	20000	6	320	6232681	975709	5188090	3279392
15km	70%	20000	6	312	8445037	1292161	7060791	4092926
15km	70%	20000	6	288	7340618	1099463	6156575	3397484
15km	70%	20000	6	289	7164834	1034279	6056935	3690767
15km	70%	20000	6	258	6118154	990427	5076719	3409376
15km	70%	20000	6	283	6273855	1060495	5139391	3559863
15km	70%	20000	6	240	5825051	905820	4856499	2457491
15km	70%	20000	6	335	7231640	1065767	6073894	3866146
15km	70%	20000	6	245	6321072	1137082	5117605	3041597
15km	70%	20000	6	339	7038238	1154307	5798407	3823515
15km	70%	20000	6	216	5226337	888464	4291291	2650743
15km	70%	20000	6	242	5916683	951162	4916409	3179635
15km	70%	20000	6	250	6738685	984714	5695387	3029753
15km	70%	20000	6	380	5792393	890047	4849486	3580797
15km	70%	20000	6	231	5533459	959418	4490392	2957503
15km	70%	20000	6	231	5791841	970199	4755367	2735601
15km	70%	20000	6	309	6995135	1133252	5754184	3944773
15km	70%	20000	6	242	7602672	1268587	6249919	3484422
15km	70%	20000	6	224	5916844	1020375	4840530	2601977
15km	70%	20000	6	264	7491748	1193546	6202859	3661828
15km	70%	20000	6	281	7990741	1158698	6721195	4063522
15km	70%	20000	6	225	4885093	851386	3969135	2396840
15km	70%	20000	6	228	5826134	972382	4790631	3000677
15km	70%	20000	6	291	6922737	1093046	5760684	3879032
15km	70%	20000	6	186	4625236	819578	3746094	2212921
15km	70%	20000	6	234	6153777	1068918	5038815	2668814
15km	70%	20000	6	219	5803566	1025515	4706067	3006262
15km	70%	20000	6	303	6321484	1075041	5190191	3058311
15km	70%	20000	6	290	6232329	1018272	5138971	3747033
15km	70%	20000	6	201	6114873	1018373	5039139	2887080
15km	70%	20000	6	239	5642888	872009	4714730	2884947
15km	70%	20000	6	224	5932464	952924	4882649	2955854
15km	70%	20000	6	199	6151432	1027183	5038364	2843509
15km	70%	20000	6	332	5251972	835463	4335367	3233817
15km	70%	20000	6	334	6414269	1059308	5282258	3465241
15km	70%	20000	6	258	5227754	920826	4252962	3087438
15km	70%	20000	6	304	6510859	1075635	5378674	3565245
15km	70%	20000	6	290	4723518	844399	3802172	3066174
15km	70%	20000	6	210	5829340	968420	4785410	3005318
15km	70%	20000	6	370	6084090	915605	5118907	3012295
15km	70%	20000	6	245	8532743	1257965	7165993	3507254
15km	70%	20000	6	218	6313693	1117609	5123473	3053777
15km	70%	20000	6	265	6425128	1002801	5315118	2908951
15km	70%	20000	6	244	6271352	1050320	5154316	2925482
15km	70%	20000	6	229	4952458	789484	4103042	2904349
15km	70%	20000	6	250	6419847	1008720	5330219	3535774
15km	70%	20000	6	261	6224970	1008912	5127614	2977114
15km	70%	20000	6	257	5255405	922253	4286160	3243643
15km	70%	20000	6	201	6341844	1007945	5253191	2872032
15km	70%	20000	6	271	7704336	1120496	6492476	3511127
15km	70%	20000	6	338	7344812	1099697	6161511	4187642
15km	70%	20000	6	255	5320219	927755	4328596	2846488
15km	70%	20000	6	290	5899778	989513	4860464	2847298
15km	70%	20000	6	364	8455682	1258412	7082824	4322140
15km	70%	20000	6	330	5631738	933951	4646456	2661639
15km	70%	20000	6	353	6008181	1022248	4926245	3290894
15km	70%	20000	6	219	6144571	1066262	4980531	2810958
15km	70%	20000	6	247	5607189	985177	4539441	3258725
15km	70%	20000	6	232	5213315	922928	4234302	2783513
15km	70%	20000	6	278	7602380	1165909	6349178	3792004
15km	70%	20000	6	221	5849252	961559	4838193	2609494
15km	70%	20000	6	309	6709742	1004725	5633951	3843590
15km	70%	20000	6	214	6244127	1082412	5090457	2889090
15km	70%	20000	6	294	5687676	1001884	4622599	3044069
15km	70%	20000	6	279	5720513	968562	4681708	3080333
15km	70%	20000	6	245	5842354	980264	4797181	3020783
15km	70%	20000	6	277	6050607	942089	5040282	3569184
15km	70%	20000	6	217	6120912	1029972	4989366	3124116
15km	70%	20000	6	320	6096109	1063268	4963563	3819210
15km	70%	20000	6	179	5806622	990756	4719122	2560931
15km	70%	20000	6	219	5548315	962192	4499811	3054070
15km	70%	20000	6	257	5722777	954754	4710744	2653503
15km	70%	20000	6	230	6328937	1078414	5201246	3166223
15km	70%	20000	6	227	5900943	1050665	4776109	3282908
15km	70%	20000	6	283	7333967	1167378	6032188	3717119
15km	70%	20000	6	244	5319768	869895	4375679	2735673
15km	70%	20000	6	266	6818123	1206857	5542693	3667309
15km	70%	20000	6	321	5618235	921994	4657494	2635726
15km	70%	20000	6	277	6103432	964222	5029548	3460262
15km	70%	20000	6	294	7897344	1251154	6580430	3802952
15km	70%	20000	6	317	5947255	905457	4982188	3346403
15km	70%	20000	6	215	5993313	981877	4889542	3076699
15km	70%	20000	6	362	6896965	1054132	5786501	3442044
15km	70%	20000	6	239	6217667	975841	5161579	2719418
15km	70%	20000	6	274	6229052	1040871	5128144	2692708
15km	70%	20000	6	246	5368069	897585	4399080	3166724
15km	70%	20000	6	247	5815764	998119	4759605	3272394
15km	70%	20000	6	323	7411008	1078604	6263196	3308120
15km	70%	20000	6	359	7148489	1086493	5984757	3945734
15km	70%	20000	6	249	6423898	988622	5366492	3439723
15km	70%	20000	6	217	4676457	788889	3829012	2389179
15km	70%	20000	6	269	6103610	1044138	5005621	3463250
15km	70%	20000	6	239	6069960	1060487	4938785	2965040
15km	70%	20000	6	359	6934822	951421	5907446	3360687
15km	70%	20000	6	263	6776268	1072113	5623527	3646678
15km	70%	20000	6	352	6825337	1130784	5610422	3773198
15km	70%	20000	6	327	6288760	1006325	5209683	3378668
15km	70%	20000	6	304	7725304	1219410	6369384	4177399
15km	70%	20000	6	230	6232107	1083982	5081179	3297244
15km	70%	20000	6	275	5050901	831192	4175236	2619792
15km	70%	20000	6	234	5464540	933323	4456549	2610462
15km	70%	20000	6	247	6554609	1029702	5435937	3571070
15km	70%	20000	6	242	6255881	969874	5243049	3472662
15km	70%	20000	6	318	7110252	1127489	5907692	4017941
15km	70%	20000	6	237	6860213	991492	5801253	3415882
15km	70%	20000	6	201	5358419	888438	4393417	2555746
15km	70%	20000	6	288	5943719	1082437	4789480	3956297
15km	70%	20000	6	263	7005290	1177415	5750947	3516429
15km	70%	20000	6	213	5053145	888636	4118983	2335477
15km	70%	20000	6	357	6867353	1016925	5781399	3252753
15km	70%	20000	6	244	6414064	1123922	5225170	3121289
15km	70%	20000	6	298	4813312	815312	3959148	2584459
15km	70%	20000	6	279	5670285	976487	4623944	3439902
15km	70%	20000	6	306	5883561	965412	4842253	3107167
15km	70%	20000	6	241	6124672	1063245	4977380	3368980
15km	70%	20000	6	235	5483884	952142	4471372	2997193
15km	70%	20000	6	363	7361755	1103432	6139404	4069096
15km	70%	20000	6	239	5445920	957683	4415078	2743996
15km	70%	20000	6	230	6207859	992503	5160174	2839612
15km	70%	20000	6	259	6598742	1151356	5353627	3753387
15km	70%	20000	6	270	5591039	992753	4558162	3069502
15km	70%	20000	6	351	7138842	1114794	5955381	3933627
15km	70%	20000	6	268	6588093	1119351	5407566	3314384
15km	70%	20000	6	246	6162578	974563	5131021	2839810
15km	70%	20000	6	294	6774217	1068691	5621094	4011490
15km	70%	20000	6	241	5399603	950391	4368893	2957518
15km	70%	20000	6	317	7662799	1173228	6413521	3749445
15km	70%	20000	6	279	8100736	1278635	6727803	3518677
15km	70%	20000	6	200	5448701	937755	4455395	2709625
15km	70%	20000	6	238	6913027	1184752	5663397	3395490
15km	70%	20000	6	221	5987789	1036679	4895695	2833411
15km	70%	20000	6	295	6745903	1036742	5634413	2933377
15km	70%	20000	6	278	4996669	793790	4120424	2945348
15km	70%	20000	6	267	5293987	905268	4329260	2796392
15km	70%	20000	6	218	5504483	912819	4519179	2771256
15km	70%	20000	6	200	5481532	949305	4453718	2464417
15km	70%	20000	6	264	5970140	1059649	4859894	2973832
15km	70%	20000	6	241	5854812	913114	4867586	2977151
15km	70%	20000	6	271	5489993	890008	4554150	3135025
15km	70%	20000	6	242	6203702	934785	5204745	3114846
15km	70%	20000	6	237	5017930	829362	4115859	2481950
15km	70%	20000	6	315	5741950	1021096	4627229	2832134
15km	70%	20000	6	210	5257350	904097	4314949	2608793
15km	70%	20000	6	316	5759140	969245	4724973	3352073
15km	70%	20000	6	249	5431746	919711	4436368	2669097
15km	70%	20000	6	235	5194028	870266	4264047	2782802
15km	70%	20000	6	253	6661764	1122396	5450665	3603462
15km	70%	20000	6	262	5737036	912007	4773269	2947497
15km	70%	20000	6	341	8099158	1157724	6865157	4276068
15km	70%	20000	6	206	7154954	1198652	5873322	2942168
15km	70%	20000	6	251	6119912	992675	5058010	2978374
15km	70%	20000	6	240	5279217	870671	4354653	2905235
15km	70%	20000	6	202	4967626	883630	4029322	2639844
15km	70%	20000	6	338	5424069	928636	4466287	3310444
15km	70%	20000	6	267	4337313	744606	3553621	2280751
15km	70%	20000	6	417	7615088	1128882	6385073	3955701
15km	70%	20000	6	241	6509153	1045006	5393222	3423276
15km	70%	20000	6	281	5723047	978305	4680742	3077375
15km	70%	20000	6	283	5921635	903397	4953040	3257940
15km	70%	20000	6	257	5435725	929252	4427753	2488004
15km	70%	20000	6	287	5703106	1008177	4623937	3474674
15km	70%	20000	6	211	5956870	975065	4913310	2982775
15km	70%	20000	6	447	6855345	1021793	5749296	4223157
15km	70%	20000	6	364	5336331	849363	4422255	2801142
15km	70%	20000	6	198	5769215	856244	4847898	2819302
15km	70%	20000	6	310	6949545	1056891	5814156	3583826
15km	70%	20000	6	278	8439105	1255685	7103510	4005125
15km	70%	20000	6	328	6682260	1061852	5549531	3139267
15km	70%	20000	6	239	6993392	1063451	5870813	3438532
15km	70%	20000	6	314	7852718	1190485	6572980	4216575
15km	70%	20000	6	234	5973123	1031300	4894213	2734081
15km	70%	20000	6	246	5645795	1009785	4568718	3562557
15km	70%	20000	6	334	6039079	997454	4966137	3364607
15km	70%	20000	6	228	4419309	793368	3564629	2621338
15km	70%	20000	6	250	5686853	940885	4714492	3088811
15km	70%	20000	6	229	5665130	929690	4692883	2637270
15km	70%	20000	6	245	6362426	1106553	5167073	3287953
15km	70%	20000	6	368	5189213	884321	4247002	3037197
15km	70%	20000	6	231	5422518	950001	4405355	2989987
15km	70%	20000	6	230	5676039	1020577	4576974	3081839
15km	70%	20000	6	300	6701156	1175765	5446345	3765773
15km	70%	20000	6	253	6854326	1171485	5592599	3562579
15km	70%	20000	6	291	6833869	1060082	5699555	3713108
15km	70%	20000	6	260	5271285	869174	4350307	2766909
15km	70%	20000	6	390	7448961	1103317	6277499	3961917
15km	70%	20000	6	293	7883410	1196869	6592956	3586551
15km	70%	20000	6	387	7739016	1188421	6456844	4070696
15km	70%	20000	6	250	5769950	960206	4717601	3339187
15km	70%	20000	6	262	8943554	1359584	7482601	3765214
15km	70%	20000	6	239	4902386	837031	4014386	2821739
15km	70%	20000	6	262	6341060	1047027	5194308	3253929
15km	70%	20000	6	345	5923622	960894	4885809	3703787
15km	70%	20000	6	202	6337221	1037428	5234698	2700565
15km	70%	20000	6	238	5564236	988089	4510378	3350840
15km	70%	20000	6	305	7310263	1067777	6177371	3836678
15km	70%	20000	6	375	7712986	1239977	6380065	4252972
15km	70%	20000	6	198	6239807	1031712	5146930	2826775
15km	70%	20000	6	237	7266482	1120477	6055919	3392325
15km	70%	20000	6	243	5770025	971070	4717237	3296228
15km	70%	20000	6	275	6666157	1073066	5539540	3441201
15km	70%	20000	6	224	5360302	902637	4406833	2783093
15km	70%	20000	6	232	6460890	931229	5464960	3144303
15km	70%	20000	6	230	5321305	857400	4393349	2675863
15km	70%	20000	6	211	6239564	1001401	5158553	2943470
15km	70%	20000	6	311	8003419	1261664	6651025	3627652
15km	70%	20000	6	255	8255399	1201353	6958138	3537569
15km	70%	20000	6	273	5994375	1090646	4841681	2935852
15km	70%	20000	6	225	5807731	995911	4725530	2795697
15km	70%	20000	6	250	6730305	1008316	5632224	3215997
15km	70%	20000	6	219	5387523	905988	4430544	2983480
15km	70%	20000	6	317	5397117	915082	4425232	2676857
15km	70%	20000	6	241	6944112	1108907	5738285	3225265
15km	70%	20000	6	294	6095273	1062278	4952460	3115895
15km	70%	20000	6	264	5564137	968015	4533130	3226718
15km	70%	20000	6	225	5813988	1007022	4725265	3235130
15km	70%	20000	6	214	5947253	921214	4962851	3064244
15km	70%	20000	6	403	8281748	1146705	7041195	4183284
15km	70%	20000	6	234	4927954	837195	4040084	2428565
15km	70%	20000	6	266	6534203	999348	5489201	3115366
15km	70%	20000	6	296	6678288	1217113	5368601	3711520
15km	70%	20000	6	242	5862088	973577	4824022	2858099
15km	70%	20000	6	297	5716531	930505	4714556	3067081
15km	70%	20000	6	239	6131026	1042741	5038784	3320037
15km	70%	20000	6	291	7521682	1100714	6325343	3568164
15km	70%	20000	6	238	5472999	971034	4423843	3059088
15km	70%	20000	6	202	5338951	887736	4390811	2524349
15km	70%	20000	6	276	6965418	1138005	5770169	3579714
15km	70%	20000	6	208	5462964	930012	4460840	2770081
15km	70%	20000	6	272	6467774	1047834	5355410	3305129
15km	70%	20000	6	243	5232733	933887	4230449	2944333
15km	70%	20000	6	231	6332896	1043430	5194695	3325659
15km	70%	20000	6	229	5597094	844049	4691256	2741426
15km	70%	20000	6	247	6422437	1031849	5326289	2789950
15km	70%	20000	6	277	7845628	1199175	6582203	3995350
15km	70%	20000	6	240	5369442	916264	4405935	2690380
15km	70%	20000	6	299	7421886	1250984	6062482	3796791
15km	70%	20000	6	269	4648269	762919	3823930	2385110
15km	70%	20000	6	219	6494685	926266	5518073	3149926
15km	70%	20000	6	249	5521480	928304	4532374	3085096
15km	70%	20000	6	240	6781070	1053033	5635688	3324915
15km	70%	20000	6	194	6059135	1036087	4938842	2766672
15km	70%	20000	6	290	6866741	1104636	5669402	3719579
15km	70%	20000	6	306	7544022	1121455	6356446	3715038
15km	70%	20000	6	236	5129653	964066	4102246	2917487
15km	70%	20000	6	224	6104198	1040750	4983751	3219035
15km	70%	20000	6	227	5453798	942253	4445475	2872724
15km	70%	20000	6	305	8142830	1285360	6751993	4150253
15km	70%	20000	6	302	6099079	926622	5119058	3224915
15km	70%	20000	6	255	5938638	913174	4955841	3348570
15km	70%	20000	6	247	6091648	949429	5104220	3005032
15km	70%	20000	6	290	7920911	1248994	6593582	4193622
15km	70%	20000	6	246	6409599	979042	5373599	3053618
15km	70%	20000	6	412	6662283	951277	5627052	3273652
15km	70%	20000	6	258	5640043	928971	4625027	3074174
15km	70%	20000	6	223	5502563	879545	4496055	2702305
15km	70%	20000	6	211	5763216	923893	4795593	2816500
15km	70%	20000	6	248	5710523	1019727	4585927	2930156
15km	70%	20000	6	214	5714175	970210	4693501	3012116
15km	70%	20000	6	272	5316843	943367	4328582	2890468
15km	70%	20000	6	260	6042986	1019867	4958689	2797282
15km	70%	20000	6	236	5773784	1048516	4668455	3399264
15km	70%	20000	6	227	5984216	1105970	4790190	3269972
15km	70%	20000	6	372	6442170	962739	5415755	3116909
15km	70%	20000	6	313	6766285	1055517	5619113	3738250
15km	70%	20000	6	337	6853480	1076965	5730491	3114955
15km	70%	20000	6	234	5622248	944570	4616279	3178188
15km	70%	20000	6	308	6881849	1186656	5599991	3411596
15km	70%	20000	6	330	9015619	1332438	7578968	4185608
15km	70%	20000	6	380	7512022	1084513	6346635	4030850
15km	70%	20000	6	288	7787664	1191560	6515867	4173742
15km	70%	20000	6	250	6433110	1135936	5195855	3188445
15km	70%	20000	6	276	7250111	1121866	6063912	3726793
15km	70%	20000	6	280	6031505	991190	4952959	3250417
15km	70%	20000	6	254	5496248	888047	4530683	2705767
15km	70%	20000	6	302	7215280	1068362	6089066	3570183
15km	70%	20000	6	235	5697827	959656	4660556	2801844
15km	70%	20000	6	325	6987886	1086459	5824961	3434335
15km	70%	20000	6	220	5253819	908249	4244982	2746848
15km	70%	20000	6	227	6048551	971713	5009522	3244573
15km	70%	20000	6	280	6897781	1127265	5668461	3473264
15km	70%	20000	6	243	6317494	1097384	5155474	3135003
15km	70%	20000	6	233	7267114	1009788	6180612	3316885
15km	70%	20000	6	343	5877763	1059847	4738435	3145533
15km	70%	20000	6	300	5992729	1049242	4871811	3097313
15km	70%	20000	6	207	5992572	1054131	4861840	2810860
15km	70%	20000	6	267	5741003	983944	4702997	3056529
15km	70%	20000	6	249	7499714	1279485	6095900	3593947
15km	70%	20000	6	210	6425012	1011560	5305054	3015863
15km	70%	20000	6	241	5402172	877487	4445011	2938339
15km	70%	20000	6	224	6985623	1043251	5862004	3220484
15km	70%	20000	6	264	6354628	1085326	5179477	3638747
15km	70%	20000	6	430	7402456	1217815	6095308	4080141
15km	70%	20000	6	264	7154853	1110738	5943750	3549967
15km	70%	20000	6	199	5497451	975237	4463438	2736145
15km	70%	20000	6	288	6124211	1005332	5047981	3056023
15km	70%	20000	6	264	8500085	1286343	7133975	3815677
15km	70%	20000	6	232	5730501	986283	4640842	2733031
15km	70%	20000	6	251	5494289	920296	4501342	2783305
15km	70%	20000	6	279	5895627	906398	4925176	2898163
15km	70%	20000	6	250	5656411	994834	4592075	3226443
15km	70%	20000	6	235	6461497	1082081	5267450	3383020
15km	70%	20000	6	210	6010017	978404	4975484	2916983
15km	70%	20000	6	229	5314783	867466	4405454	2443819
15km	70%	20000	6	250	8106383	1242335	6781824	3590188
15km	70%	20000	6	234	6746695	1071831	5613904	3297284
15km	70%	20000	6	430	8940145	1406440	7406655	4406560
15km	70%	20000	6	215	5640871	980252	4584015	2632570
15km	70%	20000	6	235	6509987	1184168	5273692	3366925
15km	70%	20000	6	263	5174151	888450	4235108	3252918
15km	70%	20000	6	247	6533258	1027211	5443843	3391844
15km	70%	20000	6	325	5622538	935402	4614243	3126909
15km	70%	20000	6	254	6045033	1038297	4928438	2902250
15km	70%	20000	6	275	7834157	1074439	6664931	3742236
15km	70%	20000	6	231	6212342	1043389	5099372	2927701
15km	70%	20000	6	250	5611940	942722	4598452	3139574
15km	70%	20000	6	218	5988979	983767	4903205	3142008
15km	70%	20000	6	256	6215083	1005103	5141653	3194199
15km	70%	20000	6	301	5363500	873053	4439167	2612022
15km	70%	20000	6	262	5337380	963312	4315009	2812474
15km	70%	20000	6	268	5345470	933603	4351746	3047820
15km	70%	20000	6	241	5443568	892093	4448851	3078041
15km	70%	20000	6	293	8226109	1177094	6942165	3863981
15km	70%	20000	6	220	5772941	945974	4779121	2678294
15km	70%	20000	6	264	7881040	1211428	6609075	3820525
15km	70%	20000	6	240	6834781	1176591	5577150	3071849
15km	70%	20000	6	339	7020061	1047692	5926263	3855102
15km	70%	20000	6	319	7748926	1104207	6569405	3921347
15km	70%	20000	6	281	7308326	1058501	6182798	3708168
15km	70%	20000	6	277	5004114	879502	4051304	3039793
15km	70%	20000	6	273	6646462	1127038	5461535	3295831
15km	70%	20000	6	251	6302161	1112060	5083499	3160444
15km	70%	20000	6	230	6290772	1064285	5157535	3319690
15km	70%	20000	6	310	6045900	1040193	4935077	3195900
15km	70%	20000	6	246	5155888	871057	4241253	2595166
15km	70%	20000	6	296	5759254	947604	4738498	3139992
15km	70%	20000	6	262	7337664	1065548	6193636	3776296
15km	70%	20000	6	255	6894572	1011610	5816835	3348903
15km	70%	20000	6	225	5863279	981789	4789840	2678068
15km	70%	20000	6	270	7653561	1179920	6412037	3884649
15km	70%	20000	6	240	5952403	979895	4905361	3358693
15km	70%	20000	6	231	5978717	991618	4924565	2979915
15km	70%	20000	6	181	6239532	1107843	5023898	2578755
15km	70%	20000	6	259	8392030	1288423	7019219	3733594
15km	70%	20000	6	242	4832972	823737	3959663	2547478
15km	70%	20000	6	228	5911347	1007486	4808777	2995269
15km	70%	20000	6	207	5630076	971464	4612466	2849904
15km	70%	20000	6	291	6039894	1074837	4863158	3400207
15km	70%	20000	6	229	6182545	1060283	5057800	2850379
15km	70%	20000	6	241	5103024	830014	4229269	2743464
15km	70%	20000	6	299	7049568	1103820	5876674	3901073
15km	70%	20000	6	197	5566719	942024	4547385	2829414
15km	70%	20000	6	245	6192703	1027979	5101546	3352438
15km	70%	20000	6	236	6010820	971484	4979254	3063802
15km	70%	20000	6	232	4989119	835095	4118706	2394224
15km	70%	20000	6	196	5110455	840762	4222502	2794976
15km	70%	20000	6	305	5823931	1003800	4732003	3034056
15km	70%	20000	6	302	5592719	946292	4590514	2852502
15km	70%	20000	6	270	5745633	932909	4766172	2650839
15km	70%	20000	6	298	5787193	983929	4754187	3433672
15km	70%	20000	6	255	8623981	1248980	7279351	3681178
15km	70%	20000	6	306	7732998	1237888	6390814	3310858
15km	70%	20000	6	202	5776039	927861	4764278	2675593
15km	70%	20000	6	223	5787158	987948	4718480	2888957
15km	70%	20000	6	255	5687260	894792	4709490	2705556
15km	70%	20000	6	269	4996901	833219	4096561	2848156
15km	70%	20000	6	227	6296453	1091478	5106590	3045474
15km	70%	20000	6	273	8172351	1193549	6920011	3681293
15km	70%	20000	6	254	5715758	950771	4693421	3220440
15km	70%	20000	6	197	5236029	888400	4268767	2435993
15km	70%	20000	6	237	6461567	1085006	5295269	3433777
15km	70%	20000	6	284	6444361	1034304	5339838	3296795
15km	70%	20000	6	274	5791491	997265	4692065	3153343
15km	70%	20000	6	238	5687558	896698	4673176	2918899
15km	70%	20000	6	197	4958931	905302	3995249	2663960
15km	70%	20000	6	300	6642818	1076631	5498788	3724997
15km	70%	20000	6	265	6619902	1040304	5509113	3490188
15km	70%	20000	6	201	5888739	992649	4830708	2878017
15km	70%	20000	6	292	5365821	874888	4412201	3087814
15km	70%	20000	6	243	6008598	965655	4958566	2781223
15km	70%	20000	6	288	5332594	873107	4389923	2836902
15km	70%	20000	6	296	6554103	1140101	5334836	3535096
15km	70%	20000	6	253	6092687	1049283	4996146	3237932
15km	70%	20000	6	227	5357299	919513	4397951	2834107
15km	70%	20000	6	299	5514898	957866	4480959	2507207
15km	70%	20000	6	212	6487487	1115392	5275850	3055367
15km	70%	20000	6	249	5479326	858990	4569642	2672997
15km	70%	20000	6	283	5505237	1014434	4444666	2344026
15km	70%	20000	6	353	7210812	1094838	6010209	4116635
15km	70%	20000	6	212	5112474	857974	4170267	2662057
15km	70%	20000	6	289	6454708	1038580	5343532	3785116
15km	70%	20000	6	218	6316831	913443	5344660	3134231
15km	70%	20000	6	296	5688550	1004697	4616150	3065668
15km	70%	20000	6	254	5797902	1044593	4688021	3680799
15km	70%	20000	6	220	5157872	899034	4217039	2455465
15km	70%	20000	6	239	5990081	1057659	4857670	3421766
15km	70%	20000	6	259	4974545	869808	4062259	2388907
15km	70%	20000	6	219	6449990	1112235	5268005	3160259
15km	70%	20000	6	277	6869021	1158039	5646205	3987104
15km	70%	20000	6	268	6320330	932624	5306525	3514320
15km	70%	20000	6	246	7418557	1079460	6261507	3553130
15km	70%	20000	6	229	6545275	1063161	5404215	2936075
15km	70%	20000	6	222	5537994	907297	4581638	2628167
15km	70%	20000	6	237	6197422	1035759	5091922	3406801
15km	70%	20000	6	243	6029653	991692	4968944	2792393
15km	70%	20000	6	253	5671722	991804	4604686	2785774
15km	70%	20000	6	229	7991353	1302442	6574584	3289048
15km	70%	20000	6	225	5660395	965081	4626004	2907052
15km	70%	20000	6	251	5273375	912318	4294974	3375237
15km	70%	20000	6	323	8639136	1279201	7269902	3695964
15km	70%	20000	6	281	6314092	1037346	5208533	3372263
15km	70%	20000	6	295	7419457	1107216	6202083	3878830
15km	70%	20000	6	213	5045990	867338	4125579	2457189
15km	70%	20000	6	284	6007024	941110	5005983	3034988
15km	70%	20000	6	198	5605905	935158	4583048	2838290
15km	70%	20000	6	255	6505087	1043887	5401261	3332798
15km	70%	20000	6	285	6986791	1097653	5832379	3425283
15km	70%	20000	6	264	6596840	1110453	5421879	3029277
15km	70%	20000	6	448	6008914	984866	4945305	3156548
15km	70%	20000	6	281	5700374	931192	4718814	2903345
15km	70%	20000	6	226	5069804	846559	4169118	2761796
15km	70%	20000	6	247	7217024	1174956	5951632	3517497
15km	70%	20000	6	207	5620014	979794	4554816	2662342
15km	70%	20000	6	355	7017073	1119900	5768000	4081849
15km	70%	20000	6	247	5397652	873142	4465412	2913800
15km	70%	20000	6	243	5568993	939128	4565026	2799542
15km	70%	20000	6	299	6453752	921302	5464164	3994434
15km	70%	20000	6	262	4859737	827904	3965422	2759121
15km	70%	20000	6	253	6235063	1025667	5109940	3470354
15km	70%	20000	6	267	5804696	1011242	4743317	2978021
15km	70%	20000	6	242	6092153	1014442	4996343	3010431
15km	70%	20000	6	234	6393318	971919	5357785	3343355
15km	70%	20000	6	278	5536970	931462	4527749	3077531
15km	70%	20000	6	237	6985593	1059550	5855096	3420315
15km	70%	20000	6	278	6109486	1044228	4984510	3344538
15km	70%	20000	6	222	5614582	975930	4578924	3001162
15km	70%	20000	6	297	6270540	973776	5234202	3557323
15km	70%	20000	6	184	4331946	740162	3526626	2326480
15km	70%	20000	6	248	5058169	867428	4132625	2791417
15km	70%	20000	6	226	5029638	889928	4076269	2466873
15km	70%	20000	6	214	5929346	975140	4867210	2962019
15km	70%	20000	6	193	5874338	1014365	4801660	2773421
15km	70%	20000	6	332	5889468	1012847	4807104	3630969
15km	70%	20000	6	260	5478499	947744	4471307	2946288
15km	70%	20000	6	237	6204926	1069493	5054621	3193057
15km	70%	20000	6	240	6852134	1107475	5684104	3196068
15km	70%	20000	6	301	5233417	933411	4209904	3265252
15km	70%	20000	6	288	5724509	868005	4807352	3106497
15km	70%	20000	6	283	7022034	1085276	5881795	3570189
15km	70%	20000	6	327	6917529	1107708	5712538	3520724
15km	70%	20000	6	280	7267806	1075189	6141913	3680688
15km	70%	20000	6	296	7310996	1104744	6090672	3434205
15km	70%	20000	6	272	7026255	1113281	5828265	3940387
15km	70%	20000	6	305	5989240	936644	4999260	3327805
15km	70%	20000	6	274	8362071	1250813	7015076	3960011
15km	70%	20000	6	261	5692031	976786	4647209	3048034
15km	70%	20000	6	212	4868859	808133	4010453	2621695
15km	70%	20000	6	264	6551246	1101628	5397909	3519869
15km	70%	20000	6	234	5525702	997589	4442518	3240936
15km	70%	20000	6	277	5761060	946747	4751110	2736880
15km	70%	20000	6	203	5556267	907951	4585693	2427531
15km	70%	20000	6	230	5244040	859818	4313200	2895735
15km	70%	20000	6	190	6124006	1028984	5009781	2720931
15km	70%	20000	6	255	6013592	1030022	4880149	3088866
15km	70%	20000	6	259	6082895	1040589	4975329	2897900
15km	70%	20000	6	219	5245188	938715	4234035	2832533
15km	70%	20000	6	291	5315987	876512	4372599	2618949
15km	70%	20000	6	228	7082271	1154847	5856727	3273951
15km	70%	20000	6	233	6686534	1073247	5537861	3362717
15km	70%	20000	6	218	6242560	1051458	5107218	3122837
15km	70%	20000	6	235	6937210	1028528	5832389	3126454
15km	70%	20000	6	294	5782943	1000507	4726404	3402704
15km	70%	20000	6	265	7711313	1149613	6484085	3834343
15km	70%	20000	6	242	5004473	862016	4090322	3044274
15km	70%	20000	6	217	5325344	880031	4385399	2709130
15km	70%	20000	6	235	6527499	1028105	5414088	2966135
15km	70%	20000	6	303	8044224	1307648	6648155	4218120
15km	70%	20000	6	293	5591120	1013972	4510423	3715764
15km	70%	20000	6	246	6196343	1153005	4983967	3540423
15km	70%	20000	6	209	5514847	910417	4510046	2711149
15km	70%	20000	6	316	8026712	1167116	6771557	3545252
15km	70%	20000	6	231	5631786	918573	4651969	3122733
15km	70%	20000	6	241	6135618	942264	5144314	2606353
15km	70%	20000	6	222	5248276	950920	4234066	2717161
15km	70%	20000	6	300	6324938	1046610	5190701	3756398
15km	70%	20000	6	232	5521912	886204	4566274	2727776
15km	70%	20000	6	315	7719827	1165310	6437049	4054945
15km	70%	20000	6	291	6997977	1116239	5812757	3462958
15km	70%	20000	6	185	6065618	953249	5059192	2624810
15km	70%	20000	6	264	5439296	951714	4396976	2904682
15km	70%	20000	6	461	6969273	1110047	5784343	3936807
15km	70%	20000	6	289	7138507	1174984	5890045	4183042
15km	70%	20000	6	249	6345602	1006734	5254807	3588670
15km	70%	20000	6	239	5518878	939034	4541583	2889528
15km	70%	20000	6	281	6730124	1101989	5574360	3664118
15km	70%	20000	6	240	7208839	1112708	5999017	3235347
15km	70%	20000	6	225	7054983	1091765	5861409	3240625
15km	70%	20000	6	230	5748349	949293	4720206	2869855
15km	70%	20000	6	385	7696931	1087717	6543697	3686160
15km	70%	20000	6	265	5363743	975361	4330941	2996001
15km	70%	20000	6	240	6072183	1003094	4963872	2787501
15km	70%	20000	6	226	5735392	925222	4737238	2967355
15km	70%	20000	6	314	7167104	1168064	5934092	3646730
15km	70%	20000	6	289	6141075	1079589	4986055	4207196
15km	70%	20000	6	201	6533552	1131478	5343751	2879919
15km	70%	20000	6	262	5108160	862124	4155248	2625673
15km	70%	20000	6	205	5359989	938563	4365896	2813322
15km	70%	20000	6	237	5237579	861245	4317793	2732173
15km	70%	20000	6	257	7610490	1076138	6422777	3690284
15km	70%	20000	6	299	5685995	965201	4651242	3159982
15km	70%	20000	6	241	6183725	966354	5156213	3267588
15km	70%	20000	6	244	5100601	851923	4180074	2908123
15km	70%	20000	6	221	5745936	932762	4721016	2757251
15km	70%	20000	6	372	8142892	1252845	6773852	4653518
15km	70%	20000	6	210	5532694	898024	4557480	2473802
15km	70%	20000	6	215	5700452	1018284	4628001	2677232
15km	70%	20000	6	205	5090222	877360	4152573	2756967
15km	70%	20000	6	351	6216362	1074019	5084280	3283971
15km	70%	20000	6	258	6824168	1039914	5718932	3417808
15km	70%	20000	6	200	5458560	945786	4450385	2454111
15km	70%	20000	6	351	7462205	1186013	6200841	3789110
15km	70%	20000	6	235	7467201	1124858	6278216	3392045
15km	70%	20000	6	196	5321219	884290	4358500	2806413
15km	70%	20000	6	249	7194538	1099278	6005780	3096535
15km	70%	20000	6	254	5043638	908696	4081766	2768614
15km	70%	20000	6	266	5551672	956083	4535474	2734635
15km	70%	20000	6	469	6810660	1092775	5641540	3799070
15km	70%	20000	6	321	6115331	999626	5005986	3573038
15km	70%	20000	6	237	6187752	1021098	5094790	3058476
15km	70%	20000	6	309	7688852	1097608	6533615	3421149
15km	70%	20000	6	275	6005594	1012299	4938669	3491209
15km	70%	20000	6	292	7809014	1140042	6597404	3937059
15km	70%	20000	6	273	5879276	982637	4815663	2995912
15km	70%	20000	6	205	5978934	925780	4975205	2916979
15km	70%	20000	6	245	5892952	949912	4862658	2773359
15km	70%	20000	6	269	5848870	907909	4888015	3160318
15km	70%	20000	6	234	7009932	1133469	5805281	3362852
15km	70%	20000	6	267	6239910	1088636	5094504	3074819
15km	70%	20000	6	306	7198427	1170307	5959667	4104501
15km	70%	20000	6	334	5991274	1009859	4859362	2882248
15km	70%	20000	6	260	5574424	918462	4595592	2810435
15km	70%	20000	6	261	6905794	1018425	5803011	3758806
15km	70%	20000	6	266	7214470	1188316	5961543	3850735
15km	70%	20000	6	302	7285821	1110810	6094472	3714082
15km	70%	20000	6	254	6015036	1031007	4911740	3065054
15km	70%	20000	6	281	6456364	1039899	5311261	3631131
15km	70%	20000	6	267	5376942	931462	4353372	2961825
15km	70%	20000	6	219	5513723	930866	4534945	2967652
15km	70%	20000	6	204	5219695	871227	4274463	2329439
15km	70%	20000	6	348	7007149	1134417	5773334	3915537
15km	70%	20000	6	271	7299990	1115829	6082610	3557255
15km	70%	20000	6	309	6482358	1142000	5255804	3711714
15km	70%	20000	6	193	6039771	1044687	4926248	2761354
15km	70%	20000	6	314	6759417	1026130	5637168	3236448
15km	70%	20000	6	280	6843034	1105441	5682388	3729339
15km	70%	20000	6	253	5728291	962110	4644132	3092643
15km	70%	20000	6	229	5664935	943441	4643046	2811977
15km	70%	20000	6	226	7946604	1245111	6621682	3252751
15km	70%	20000	6	212	6051551	1028030	4959901	3031374
15km	70%	20000	6	313	7303863	1108379	6085892	3926473
15km	70%	20000	6	210	6385678	1080802	5237885	3009295
15km	70%	20000	6	307	7732434	1178618	6476019	4181581
15km	70%	20000	6	181	5946589	1033849	4851776	2587345
15km	70%	20000	6	329	8781592	1300819	7381096	4191890
15km	70%	20000	6	382	7255022	1059963	6132051	4311253
15km	70%	20000	6	291	7102125	1053032	5952219	3683645
15km	70%	20000	6	226	5536055	859148	4585501	2419498
15km	70%	20000	6	236	5221625	859844	4307294	2617320
15km	70%	20000	6	234	6126338	949169	5119888	3162219
15km	70%	20000	6	356	7690136	1153357	6470525	4024056
15km	70%	20000	6	223	5465914	892884	4478259	2591956
15km	70%	20000	6	252	6128890	1112940	4943624	3241913
15km	70%	20000	6	313	6901275	1047179	5775008	3642634
15km	70%	20000	6	305	6615743	1090580	5426732	3907751
15km	70%	20000	6	383	6742542	1086503	5567088	3356219
15km	70%	20000	6	306	7403211	1172431	6139960	4084286
15km	70%	20000	6	246	5200291	848038	4301672	2892992
15km	70%	20000	6	267	5929669	988992	4878217	3011256
15km	70%	20000	6	282	7758002	1180314	6489591	4068482
15km	70%	20000	6	288	7170421	1122331	5959611	3446214
15km	70%	20000	6	234	5344975	872275	4399429	2920854
15km	70%	20000	6	273	5313926	906848	4351719	2390078
15km	70%	20000	6	252	5396368	943737	4360121	3067566
15km	70%	20000	6	214	6240460	976118	5184884	3082092
15km	70%	20000	6	285	5696497	983999	4643918	3112414
15km	70%	20000	6	220	6276472	1016724	5181500	3167134
15km	70%	20000	6	291	6633585	1003755	5561986	3883999
15km	70%	20000	6	239	5989217	1026068	4896871	3386961
15km	70%	20000	6	245	7105474	1139123	5876603	3446198
15km	70%	20000	6	222	6567553	1144902	5362965	3019355
15km	70%	20000	6	237	6067506	1044433	4946227	3276405
15km	70%	20000	6	261	5365992	878238	4419468	2411024
15km	70%	20000	6	201	4973223	862404	4071000	2576932
15km	70%	20000	6	255	6115593	956740	5104450	3690605
15km	70%	20000	6	227	6736718	1122419	5525344	3029689
15km	70%	20000	6	278	6811253	1111329	5636338	3379864
15km	70%	20000	6	244	6242590	1029358	5151697	2859729
15km	70%	20000	6	341	7666404	1114895	6470203	4045235
15km	70%	20000	6	254	6779386	1021551	5675358	3336837
15km	70%	20000	6	188	5232920	886332	4279687	2671322
15km	70%	20000	6	220	5805816	947783	4786809	2861419
15km	70%	20000	6	238	5424691	890244	4484939	3438077
15km	70%	20000	6	302	6132180	994817	5071167	3376172
15km	70%	20000	6	240	5532945	863375	4593161	2619118
15km	70%	20000	6	203	5801168	945349	4772495	2753151
15km	70%	20000	6	268	7035449	1069023	5896091	3750244
15km	70%	20000	6	260	4953342	940943	3970517	2722900
15km	70%	20000	6	195	4944125	851939	4046008	2668688
15km	70%	20000	6	297	6914629	976683	5877732	3946335
15km	70%	20000	6	214	5076042	867636	4159466	2520985
15km	70%	20000	6	276	5137417	816143	4257794	3195582
15km	70%	20000	6	249	6910968	1090104	5744969	3391660
15km	70%	20000	6	228	6064058	940185	5055945	2699186
15km	70%	20000	6	298	6532231	1072114	5367652	4253647
15km	70%	20000	6	210	5537773	981273	4484812	3017573
15km	70%	20000	6	239	8132916	1200032	6856608	3438646
15km	70%	20000	6	205	5131336	869684	4196698	2589184
15km	70%	20000	6	224	5313015	911739	4343752	2941740
15km	70%	20000	6	260	6579146	1008356	5491171	3628324
15km	70%	20000	6	216	5576817	938712	4564935	2777299
15km	70%	20000	6	229	8258152	1181230	6973061	3298453
15km	70%	20000	6	232	5873162	983464	4836513	3228965
15km	70%	20000	6	284	7333438	1187482	6003715	4099047
15km	70%	20000	6	257	7424925	1199125	6146786	3708207
15km	70%	20000	6	253	6583112	1009623	5480250	2985367
15km	70%	20000	6	226	5923678	994876	4855038	3222894
15km	70%	20000	6	298	6695074	1111421	5527906	2633563
15km	70%	20000	6	269	6193921	927067	5218592	3400759
15km	70%	20000	6	240	5494981	893851	4540683	3076691
15km	70%	20000	6	257	6165317	970618	5137558	3242172
15km	70%	20000	6	260	6031797	964095	4989034	3479093
15km	70%	20000	6	272	6371884	1015711	5306631	2840702
15km	70%	20000	6	253	5645818	1016676	4554783	2985548
15km	70%	20000	6	256	5082631	891764	4155423	2933992
15km	70%	20000	6	257	6541033	955965	5512104	3024296
15km	70%	20000	6	283	6130367	1014785	5030794	3550528
15km	70%	20000	6	262	6544299	1209215	5244557	3794831
15km	70%	20000	6	235	5257725	885498	4293943	2778676
15km	70%	20000	6	245	5407335	786264	4550465	3232397
15km	70%	20000	6	234	5349295	890502	4400358	2648176
15km	70%	20000	6	281	6069947	1023073	4973921	3487716
15km	70%	20000	6	247	5655998	927946	4644415	2825522
15km	70%	20000	6	238	5818891	896579	4843355	3440219
15km	70%	20000	6	227	6253328	1028313	5138921	3268844
15km	70%	20000	6	278	7097939	1088536	5936093	4024192
15km	70%	20000	6	366	8778554	1308783	7367207	4476339
15km	70%	20000	6	278	4757579	795853	3917383	2536002
15km	70%	20000	6	210	5847561	910893	4858769	3017424
15km	70%	20000	6	294	6118164	1020316	5015247	3233152
15km	70%	20000	6	212	5168470	887150	4226706	2744584
15km	70%	20000	6	210	6538243	1187191	5276280	3018510
15km	70%	20000	6	272	6501060	1030852	5353605	3324069
15km	70%	20000	6	254	7023676	1063782	5871983	3128887
15km	70%	20000	6	205	5330812	929648	4344467	2786354
15km	70%	20000	6	237	5765952	958714	4715082	2828539
15km	70%	20000	6	273	8171017	1273393	6820193	3741163
15km	70%	20000	6	335	7592704	1210281	6267369	4044257
15km	70%	20000	6	211	5897383	978590	4860109	2587217
15km	70%	20000	6	265	5449627	925430	4459023	2987814
15km	70%	20000	6	262	5412473	887071	4429083	2950963
15km	70%	20000	6	238	5815398	975818	4758177	3409587
15km	70%	20000	6	249	5699861	966360	4668890	3107793
15km	70%	20000	6	293	6223047	1105232	5045107	3271328
15km	70%	20000	6	228	6739824	1062471	5576059	3186844
15km	70%	20000	6	250	6528784	1022863	5455301	3363621
15km	70%	20000	6	244	6441028	991499	5388843	3085423
15km	70%	20000	6	200	7364038	1118537	6174176	2850361
15km	70%	20000	6	248	5639499	963252	4584539	3233496
15km	70%	20000	6	238	6444577	1097829	5272849	3095818
15km	70%	20000	6	231	5447683	957905	4416590	3193303
15km	70%	20000	6	253	5546019	995048	4515844	2705880
15km	70%	20000	6	349	7329197	1042181	6200823	3951535
15km	70%	20000	6	246	6730291	1132979	5533554	2959643
15km	70%	20000	6	223	5034757	854947	4134779	2400137
15km	70%	20000	6	275	6183272	998914	5125716	3299651
15km	70%	20000	6	220	5470249	916431	4506570	2858832
15km	70%	20000	6	248	6190343	959224	5191667	3471288
15km	70%	20000	6	333	6484707	1088055	5297277	3696460
15km	70%	20000	6	275	6567743	1029644	5478967	3503177
15km	70%	20000	6	305	6884274	998466	5809694	3827343
15km	70%	20000	6	274	6492907	1017698	5418137	3341600
15km	70%	20000	6	224	5784630	995843	4717542	2702654
15km	70%	20000	6	368	6964486	987539	5878552	3687727
15km	70%	20000	6	296	5682392	891699	4715346	3124239
15km	70%	20000	6	276	6983241	1107798	5777733	3976281
15km	70%	20000	6	341	6228092	996124	5147675	3707657
15km	70%	20000	6	243	6410117	1031815	5277391	3424703
15km	70%	20000	6	231	5029633	920035	4067717	3261437
15km	70%	20000	6	218	5912870	1057290	4801613	2973084
15km	70%	20000	6	265	5400041	905454	4439197	2866105
15km	70%	20000	6	291	6378576	1061652	5184439	3055750
15km	70%	20000	6	248	6423402	1102713	5231377	3579961
15km	70%	20000	6	280	6508590	975097	5478297	3508258
15km	70%	20000	6	217	6858456	1040065	5726262	3130292
15km	70%	20000	6	256	6663894	1123637	5477147	3681120
15km	70%	20000	6	266	7586454	1091311	6405935	3545490
15km	70%	20000	6	263	5721816	1006465	4616592	3218746
15km	70%	20000	6	251	5602581	928646	4606596	2978472
15km	70%	20000	6	301	6008202	934963	5014115	2908198
15km	70%	20000	6	284	7491380	1130030	6294115	3753990
15km	70%	20000	6	216	5380195	953718	4378216	2493241
15km	70%	20000	6	351	6362063	1050687	5241122	3394429
15km	70%	20000	6	232	5537426	951946	4518103	2616994
15km	70%	20000	6	279	6134926	1034431	5026971	3277221
15km	70%	20000	6	259	6691206	1110921	5514278	3205806
15km	70%	20000	6	228	5506154	967511	4465431	3283409
15km	70%	20000	6	262	6016534	975634	4955158	3320833
15km	70%	20000	6	310	7417074	1161502	6168385	4011962
15km	70%	20000	6	270	6592536	1056002	5452118	3369626
15km	70%	20000	6	288	5772403	934393	4792619	3151613
15km	70%	20000	6	216	5960731	999386	4901172	3117579
15km	70%	20000	6	287	5887041	911281	4933187	3437540
15km	70%	20000	6	241	4883949	821194	4025577	2676328
15km	70%	20000	6	213	5654591	953948	4628819	2702700
15km	70%	20000	6	241	6045659	979380	5005196	3015074
15km	70%	20000	6	219	5986257	1044053	4901285	3151952
15km	70%	20000	6	269	6984736	1153725	5774921	3378836
15km	70%	20000	6	312	7566309	1063358	6425419	3536939
15km	70%	20000	6	231	5082165	889135	4129336	2581622
15km	70%	20000	6	341	7375800	1076586	6228456	4193113
15km	70%	20000	6	189	6080423	987804	5023860	2698699
15km	70%	20000	6	263	6411145	1025127	5328796	3105935
15km	70%	20000	6	270	6764060	1070894	5610919	3596696
15km	70%	20000	6	360	6782732	1079897	5650759	3589875
15km	70%	20000	6	410	7636269	1065973	6501456	3937247
15km	70%	20000	6	243	5302360	926921	4301915	3105943
15km	70%	20000	6	242	5852973	1029014	4763098	2613706
15km	70%	20000	6	244	6625813	990693	5564243	3354896
15km	70%	20000	6	230	4942715	821291	4065757	2374482
15km	70%	20000	6	251	5268467	914430	4284897	3475915
15km	70%	20000	6	345	7284079	1250861	5909158	3946626
15km	70%	20000	6	296	6967865	1119007	5785705	3642909
15km	70%	20000	6	236	5396038	898875	4428625	2666568
15km	70%	20000	6	209	4922427	848312	4032603	2606985
15km	70%	20000	6	283	7136083	1081689	5972159	3902704
15km	70%	20000	6	275	6256879	948708	5242248	3705913
15km	70%	20000	6	230	6088862	936453	5077709	3207368
15km	70%	20000	6	239	6118349	935798	5125942	3439723
15km	70%	20000	6	237	5627150	1046433	4511937	2979486
15km	70%	20000	6	204	5455326	945373	4447353	2777969
15km	70%	20000	6	257	4823967	829504	3936505	2516083
15km	70%	20000	6	268	4683535	779626	3864393	2171328
15km	70%	20000	6	275	4880543	843836	3972679	2357219
15km	70%	20000	6	290	6370850	1103273	5204445	3137082
15km	70%	20000	6	214	4687353	800120	3838041	2326804
15km	70%	20000	6	211	6019616	1034917	4888320	3032964
15km	70%	20000	6	284	5225020	896603	4291345	2750253
15km	70%	20000	6	251	6115605	966827	5082891	3616448
15km	70%	20000	6	320	6129606	1009744	5063288	3160520
15km	70%	20000	6	322	7309137	1124576	6106631	4102236
15km	70%	20000	6	232	5267000	903080	4299743	3348665
15km	70%	20000	6	217	6101246	1049614	4966442	2564957
15km	70%	20000	6	202	5848384	965156	4824815	2844992
15km	70%	20000	6	289	6336653	1016660	5267009	3372872
15km	70%	20000	6	219	5712264	997594	4659227	3078997
15km	70%	20000	6	242	6424011	1079795	5272197	3385174
15km	70%	20000	6	230	6040155	1048539	4901829	3081570
15km	70%	20000	6	241	5375844	889524	4413604	2542849
15km	70%	20000	6	306	7408558	1123388	6166828	4129061
15km	70%	20000	6	308	6960792	1046844	5814867	3548650
15km	70%	20000	6	234	5019899	857436	4107970	2711094
15km	70%	20000	6	349	6657398	968712	5607795	3237274
15km	70%	20000	6	202	6166080	1059316	5042127	2894309
15km	70%	20000	6	272	7652216	1218380	6351397	3761533
15km	70%	20000	6	259	7499838	1122438	6303394	3735012
15km	70%	20000	6	287	6390263	1140235	5173492	3577970
15km	70%	20000	6	247	6995201	986588	5957381	3475604
15km	70%	20000	6	315	6049631	892887	5100552	2907932
15km	70%	20000	6	221	5889008	1001341	4817180	2826726
15km	70%	20000	6	256	6379882	967243	5350150	3087677
15km	70%	20000	6	217	5455910	891919	4510354	2804421
15km	70%	20000	6	230	6934259	1035444	5843920	3298707
15km	70%	20000	6	227	6511616	1014536	5426363	3272382
15km	70%	20000	6	237	6566938	1040592	5469100	3291711
15km	70%	20000	6	223	5271121	866119	4345231	3161040
15km	70%	20000	6	263	5703970	1006235	4578725	3742825
15km	70%	20000	6	267	6423281	1044559	5311568	2919024
15km	70%	20000	6	209	5147151	931980	4141721	2609132
15km	70%	20000	6	299	7826617	1206833	6508695	3656158
15km	70%	20000	6	213	4876283	810631	4004825	2693257
15km	70%	20000	6	243	5151980	967697	4147286	2789251
15km	70%	20000	6	186	5856979	1010420	4728342	2681205
15km	70%	20000	6	215	5687644	906200	4703635	3087494
15km	70%	20000	6	217	5690803	950750	4692595	2996486
15km	70%	20000	6	289	7144247	1141110	5940894	3916391
15km	70%	20000	6	224	7596565	1107002	6402847	3228992
15km	70%	20000	6	201	5059642	888328	4114240	2521766
15km	70%	20000	6	274	5470582	926379	4463862	2892382
15km	70%	20000	6	240	5292551	862042	4368328	3068382
15km	70%	20000	6	199	5678437	936384	4671346	2849812
15km	70%	20000	6	334	7349978	1160167	6115225	3825914
15km	70%	20000	6	272	6192383	1015766	5110291	3268610
15km	70%	20000	6	242	4767581	800747	3911782	2839828
15km	70%	20000	6	316	7602484	1170230	6352665	3772629
15km	70%	20000	6	299	7041559	1090597	5820608	3870335
15km	70%	20000	6	318	7133436	1118703	5937327	3915372
15km	70%	20000	6	234	6009605	1069524	4866133	3209374
15km	70%	20000	6	224	5295478	876728	4360661	3234895
15km	70%	20000	6	265	5443419	882072	4487296	3066518
15km	70%	20000	6	205	7010610	1049319	5876296	2933447
15km	70%	20000	6	237	6080305	988182	5044042	3104938
15km	70%	20000	6	249	6197580	992709	5116779	3033983
15km	70%	20000	6	252	6407498	1103933	5223092	3006808
15km	70%	20000	6	221	6541437	1086517	5378816	3167512
15km	70%	20000	6	261	7394268	1119130	6190603	3722628
15km	70%	20000	6	205	5467126	918541	4481927	2953389
15km	70%	20000	6	254	6000126	1040407	4865851	2972552
15km	70%	20000	6	206	6156061	1085141	4992758	2873181
15km	70%	20000	6	262	6028977	967112	4962968	2729851
15km	70%	20000	6	318	7574915	1163514	6325623	3458592
15km	70%	20000	6	228	6112326	1085347	4935326	3283972
15km	70%	20000	6	220	5364238	924327	4390716	2484969
15km	70%	20000	6	252	6862189	1124458	5648604	3640942
15km	70%	20000	6	211	5983723	1032703	4870239	3018689
15km	70%	20000	6	346	7213344	1091530	6012992	4020887
15km	70%	20000	6	261	6566436	1072071	5419681	3313228
15km	70%	20000	6	219	4649610	790761	3792495	2835070
15km	70%	20000	6	243	5781717	906454	4795471	2944810
15km	70%	20000	6	256	7052875	1097882	5876213	3552617
15km	70%	20000	6	198	5947568	964956	4914193	2836559
15km	70%	20000	6	334	6639175	1147404	5368117	3832011
15km	70%	20000	6	178	5247501	842762	4353475	2523586
15km	70%	20000	6	211	5881585	1001985	4833849	2728558
15km	70%	20000	6	292	8508721	1253830	7170556	4108151
15km	70%	20000	6	202	5977661	955131	4962917	2888732
15km	70%	20000	6	264	6095496	1042275	4974275	3087477
15km	70%	20000	6	268	6852308	1160095	5631188	3572101
15km	70%	20000	6	339	7647239	1136665	6425174	4184184
15km	70%	20000	6	248	5130898	828205	4220810	2427473
15km	70%	20000	6	227	6256507	959625	5215888	3098982
15km	70%	20000	6	290	7379800	1146038	6168876	3543521
15km	70%	20000	6	337	6808616	1076560	5617806	3999909
15km	70%	20000	6	241	8080398	1167406	6848015	3464463
15km	70%	20000	6	217	4889993	825094	4033162	2786066
15km	70%	20000	6	200	5597734	942024	4580298	2796205
15km	70%	20000	6	251	6922189	1105552	5770706	3635090
15km	70%	20000	6	198	5889152	1011681	4819799	2699488
15km	70%	20000	6	273	6048403	1082928	4903393	3066640
15km	70%	20000	6	302	7309253	1099886	6126784	3920241
15km	70%	20000	6	289	6992110	1037970	5881426	3713230
15km	70%	20000	6	261	5317780	910585	4355207	2852365
15km	70%	20000	6	276	6551502	1149040	5306562	3363987
15km	70%	20000	6	246	6406435	1029117	5308809	3388804
15km	70%	20000	6	329	7504129	1192530	6221083	4060912
15km	70%	20000	6	251	6507068	1134322	5284596	3290087
15km	70%	20000	6	238	6582475	1076776	5432961	2955141
15km	70%	20000	6	278	5959648	1007765	4890349	2738936
15km	70%	20000	6	278	7036030	1113090	5830144	3610179
15km	70%	20000	6	213	6051789	951335	5036843	3044057
15km	70%	20000	6	289	5434817	943157	4396541	3037973
15km	70%	20000	6	231	5685628	980916	4641711	3224923
15km	70%	20000	6	280	6261281	968463	5236770	3501634
15km	70%	20000	6	272	7048589	1068267	5895535	3789515
15km	70%	20000	6	233	5430716	969644	4393918	2797169
15km	70%	20000	6	247	8644597	1267007	7269326	3547085
15km	70%	20000	6	223	5776272	992074	4731746	2976835
15km	70%	20000	6	216	6808557	1144970	5614603	3117785
15km	70%	20000	6	228	5599046	999160	4560385	3113671
15km	70%	20000	6	277	5828643	1004164	4758172	3373021
15km	70%	20000	6	297	6850230	995553	5792688	3106495
15km	70%	20000	6	191	6305027	1029652	5199306	2721367
15km	70%	20000	6	335	6868568	1080718	5696181	3775206
15km	70%	20000	6	235	4700846	836692	3815462	3006787
15km	70%	20000	6	316	5810304	914561	4822968	3105546
15km	70%	20000	6	219	5582971	992502	4525897	3001402
15km	70%	20000	6	243	5963820	1032725	4851214	3206598
15km	70%	20000	6	315	6444771	997135	5390344	3628411
15km	70%	20000	6	342	7948135	1112920	6743621	3602306
15km	70%	20000	6	262	6829482	1073298	5642777	3468576
15km	70%	20000	6	277	6626622	1166142	5395359	3409721
15km	70%	20000	6	224	6167064	1028660	5075642	2936967
15km	70%	20000	6	340	6948755	1059028	5822766	3863555
15km	70%	20000	6	230	5202526	943346	4208175	2757677
15km	70%	20000	6	378	7018391	1146788	5768262	3650326
15km	70%	20000	6	289	5059804	820818	4197355	2469326
15km	70%	20000	6	320	6458700	1002754	5353839	3246546
15km	70%	20000	6	267	6013874	910327	5048919	3675470
15km	70%	20000	6	271	7842202	1195278	6580711	3828844
15km	70%	20000	6	270	6175697	998361	5122099	2844146
15km	70%	20000	6	233	4994161	860144	4091454	2198277
15km	70%	20000	6	222	6282894	939411	5274096	3141971
15km	70%	20000	6	234	5009768	830477	4106193	2689294
15km	70%	20000	6	257	5611011	856536	4707150	3223814
15km	70%	20000	6	276	6936206	1034206	5823820	3606752
15km	70%	20000	6	236	6677619	1035441	5583018	3255423
15km	70%	20000	6	241	5651458	902191	4673655	2989337
15km	70%	20000	6	229	5604069	952626	4536320	2783242
15km	70%	20000	6	247	6476768	1145142	5225433	3273931
15km	70%	20000	6	316	5716843	918318	4755674	3223194
15km	70%	20000	6	245	5841149	1047317	4734478	2780900
15km	70%	20000	6	195	4870783	855422	3965659	2791819
15km	70%	20000	6	264	5119458	845783	4197958	2773604
15km	70%	20000	6	321	5959796	877918	5003208	3381130
15km	70%	20000	6	226	4959390	847155	4060489	2386076
15km	70%	20000	6	234	6151663	1058285	5024826	3135618
15km	70%	20000	6	167	4965557	844865	4065343	2370154
15km	70%	20000	6	232	7443729	1100336	6242197	3333694
15km	70%	20000	6	326	7051984	1065785	5922560	3825954
15km	70%	20000	6	210	5511176	1001134	4449808	2720164
15km	70%	20000	6	274	6079635	1044475	4980849	3359455
15km	70%	20000	6	253	5942153	1079625	4789694	2722634
15km	70%	20000	6	296	6705811	1019479	5590555	3932454
15km	70%	20000	6	289	7811980	1170087	6553372	4092274
15km	70%	20000	6	211	5669894	982636	4618759	2618649
15km	70%	20000	6	275	6066141	915041	5094114	3265030
15km	70%	20000	6	278	6365861	1088512	5206856	3201060
15km	70%	20000	6	248	7017347	1127190	5820975	3573200
15km	70%	20000	6	248	6455989	993718	5411415	3540554
15km	70%	20000	6	285	6942928	1093681	5786676	3805792
15km	70%	20000	6	251	6394110	1082227	5238772	3579234
15km	70%	20000	6	282	5559870	896292	4610167	3047057
15km	70%	20000	6	200	5076532	894434	4132165	2334321
15km	70%	20000	6	364	5522052	895194	4563688	2823197
15km	70%	20000	6	369	6812833	1113292	5606124	4019436
15km	70%	20000	6	312	5673237	931092	4658660	2832817
15km	70%	20000	6	207	6244819	1094750	5077323	2956266
15km	70%	20000	6	237	5808593	975967	4759566	3162972
15km	70%	20000	6	271	6944086	1218748	5647655	3912558
15km	70%	20000	6	233	4884555	858947	3983348	2488752
15km	70%	20000	6	211	5876543	955679	4865531	2943468
15km	70%	20000	6	221	6194855	1087899	5022025	3176469
15km	70%	20000	6	292	6629153	1160219	5368679	3693739
15km	70%	20000	6	208	5670369	922117	4696966	2515893
15km	70%	20000	6	273	6106375	931914	5062493	3112374
15km	70%	20000	6	230	6523375	1052276	5381552	3121032
15km	70%	20000	6	289	6348338	979847	5292217	3193303
15km	70%	20000	6	236	6578838	1046027	5462921	2859653
15km	70%	20000	6	254	5817278	1001392	4751410	2541100
15km	70%	20000	6	287	6343267	1053941	5222789	3044443
15km	70%	20000	6	219	5668334	925554	4698960	2596339
15km	70%	20000	6	246	5567906	931909	4571619	3122364
15km	70%	20000	6	204	5174542	879859	4239504	2694273
15km	70%	20000	6	326	7832405	1203762	6551591	4309373
15km	70%	20000	6	334	7672758	1183398	6397179	3435874
15km	70%	20000	6	287	7488414	1181763	6228579	4115478
15km	70%	20000	6	255	5656825	959685	4634798	2958799
15km	70%	20000	6	268	6525795	975009	5456786	3389306
15km	70%	20000	6	224	5349301	885009	4411057	2425825
15km	70%	20000	6	277	6353757	1067547	5175505	3088432
15km	70%	20000	6	381	6402323	1057929	5268140	3933267
15km	70%	20000	6	289	5304031	920849	4320596	3149636
15km	70%	20000	6	239	6011245	961311	4985098	2928659
15km	70%	20000	6	191	5262838	823371	4404254	2559856
15km	70%	20000	6	279	6470335	1018707	5369207	3544504
15km	70%	20000	6	290	7716305	1282028	6353841	3518975
15km	70%	20000	6	273	5797947	926325	4803039	3412518
15km	70%	20000	6	212	5013431	841317	4114529	2534192
15km	70%	20000	6	241	6386707	1081474	5250611	3379716
15km	70%	20000	6	238	5080570	859807	4169259	2539461
15km	70%	20000	6	263	5024797	860075	4119765	2938080
15km	70%	20000	6	239	5938523	971449	4818422	3196549
15km	70%	20000	6	287	7244179	1164116	6001464	3517165
15km	70%	20000	6	261	6319061	1085277	5170795	3227336
15km	70%	20000	6	190	5959858	966866	4924482	2720789
15km	70%	20000	6	256	6608072	1073706	5473105	3094363
15km	70%	20000	6	247	5816976	1075970	4674072	3573471
15km	70%	20000	6	231	5937217	1040326	4807063	3201594
15km	70%	20000	6	332	7370282	1118729	6182180	3584547
15km	70%	20000	6	287	5259548	904160	4305079	2850675
15km	70%	20000	6	235	6349343	1098926	5192811	3177631
15km	70%	20000	6	220	9301471	1367799	7839707	3134974
15km	70%	20000	6	270	5357758	951067	4351316	2861282
15km	70%	20000	6	244	4812319	805698	3944906	2971423
15km	70%	20000	6	327	6139152	904611	5175590	3372825
15km	70%	20000	6	230	5504196	946033	4494965	2940470
15km	70%	20000	6	308	6798893	1025170	5713329	3463687
15km	70%	20000	6	271	5448234	899855	4489484	2802821
15km	70%	20000	6	200	5195109	885984	4223152	2864592
15km	70%	20000	6	383	7741239	1217097	6456990	4095738
15km	70%	20000	6	236	5880075	985585	4813218	3175658
15km	70%	20000	6	338	5082635	802833	4238837	3174448
15km	70%	20000	6	281	5562842	912679	4591353	3182473
15km	70%	20000	6	297	6350990	926576	5366670	2929612
15km	70%	20000	6	310	7051742	1063514	5926531	3468331
15km	70%	20000	6	229	5205641	899699	4265275	2891589
15km	70%	20000	6	216	6066506	1012892	4990233	2668531
15km	70%	20000	6	268	6241201	965256	5183222	2989107
15km	70%	20000	6	264	6129275	1027293	5035830	3378167
15km	70%	20000	6	222	5133528	824225	4227607	2451859
15km	70%	20000	6	310	6342588	1093821	5142976	3486047
15km	70%	20000	6	286	5575555	885070	4655917	3044603
15km	70%	20000	6	225	5560270	905269	4569071	3102538
15km	70%	20000	6	264	6155487	1123257	4958476	3455269
15km	70%	20000	6	211	6516237	983981	5427133	3022534
15km	70%	20000	6	321	7292456	1090353	6109412	3650285
15km	70%	20000	6	239	6143163	1043350	5042753	3013343
15km	70%	20000	6	273	5691802	980630	4656736	3166553
15km	70%	20000	6	233	5522127	965129	4478225	2782860
15km	70%	20000	6	278	7087878	1146055	5858640	3346933
15km	70%	20000	6	257	6074675	1002219	5005397	3255302
15km	70%	20000	6	244	5745391	977233	4707987	2787656
15km	70%	20000	6	274	7881943	1234726	6556212	3965831
15km	70%	20000	6	286	6099869	1014081	5005527	3862537
15km	70%	20000	6	366	6002863	1012254	4944919	2638039
15km	70%	20000	6	227	5876151	1013342	4800161	3105734
15km	70%	20000	6	244	5101191	843323	4191704	2471128
15km	70%	20000	6	263	7886661	1234703	6565209	3797709
15km	70%	20000	6	272	4904200	785945	4076627	2540392
15km	70%	20000	6	274	7078210	1135453	5817832	3872720
15km	70%	20000	6	361	6249789	903394	5302824	3417145
15km	70%	20000	6	249	7993406	1352034	6493584	3587333
15km	70%	20000	6	289	5738644	934950	4758550	3130693
15km	70%	20000	6	330	6357638	1078237	5222427	3186600
15km	70%	20000	6	256	5619243	972596	4577650	3346769
15km	70%	20000	6	247	7562274	1193723	6289491	3544368
15km	70%	20000	6	197	6298894	1060029	5149526	2824553
15km	70%	20000	6	256	6969594	1050271	5852659	3635634
15km	70%	20000	6	270	7246247	1024540	6146007	3613726
15km	70%	20000	6	262	5462943	920812	4460493	2731721
15km	70%	20000	6	191	5204812	915426	4234972	2592446
15km	70%	20000	6	241	6098338	1019812	5014510	3151335
15km	70%	20000	6	222	5828044	944126	4816727	2539583
15km	70%	20000	6	232	5105073	874870	4171098	2508190
15km	70%	20000	6	227	5081114	858445	4153749	2617515
15km	70%	20000	6	194	5175124	877906	4236852	2657162
15km	70%	20000	6	265	5966275	985475	4900034	3044939
15km	70%	20000	6	223	6038115	960760	5014728	3114242
15km	70%	20000	6	293	6458021	1106896	5253710	2973177
15km	70%	20000	6	301	6752715	1058861	5571355	3433336
15km	70%	20000	6	203	6113315	1005970	5054330	2915454
15km	70%	20000	6	366	7447319	1230956	6093574	4239819
15km	70%	20000	6	377	7435983	1179522	6182349	3714173
15km	70%	20000	6	189	5484013	950562	4450731	2669799
15km	70%	20000	6	302	5662167	911939	4707350	3184567
15km	70%	20000	6	352	5697257	823101	4823905	3105251
15km	70%	20000	6	281	6480531	1074005	5348647	3416424
15km	70%	20000	6	181	5662067	967914	4635865	2502411
15km	70%	20000	6	218	5543165	944312	4553463	2567698
15km	70%	20000	6	223	5604820	902872	4625786	2634800
15km	70%	20000	6	269	6950945	1136043	5741993	3783064
15km	70%	20000	6	385	5291198	894890	4301239	2875383
15km	70%	20000	6	229	5529422	938246	4545965	2984702
15km	70%	20000	6	258	7474920	1114886	6260218	3735573
15km	70%	20000	6	258	5724205	903174	4770428	2854665
15km	70%	20000	6	373	6066476	1014200	4983078	3212283
15km	70%	20000	6	242	4973443	848093	4080155	2942780
15km	70%	20000	6	321	7190480	1109796	6008694	3934427
15km	70%	20000	6	243	6439192	1014729	5356600	3137389
15km	70%	20000	6	248	4852773	903208	3902260	2872049
15km	70%	20000	6	226	4999590	880078	4082183	2871016
15km	70%	20000	6	236	4769258	866291	3868974	2788347
15km	70%	20000	6	198	5841790	998676	4768727	2832034
15km	70%	20000	6	252	4793243	841619	3901440	2205798
15km	70%	20000	6	261	5975152	907047	5010787	3061913
15km	70%	20000	6	243	5779318	1013177	4681466	3118090
15km	70%	20000	6	267	5623553	894783	4672000	2939082
15km	70%	20000	6	342	7758004	1124658	6576103	3740252
15km	70%	20000	6	345	4760015	791808	3927005	2392109
15km	70%	20000	6	397	7776142	1141040	6542314	3864210
15km	70%	20000	6	220	5999750	1049757	4873978	2641075
15km	70%	20000	6	256	5448137	929471	4460445	2830909
15km	70%	20000	6	230	5767607	957046	4773936	3023201
15km	70%	20000	6	293	7004903	1069260	5813889	3773023
15km	70%	20000	6	202	5747872	1044963	4609699	2901981
15km	70%	20000	6	245	6000592	951859	4976973	3089546
15km	70%	20000	6	329	7568624	1125726	6362415	3593804
15km	70%	20000	6	270	6981598	965537	5952349	3400635
15km	70%	20000	6	262	6299699	1062880	5163194	3112693
15km	70%	20000	6	290	6384394	1000470	5315131	3483093
15km	70%	20000	6	271	5334465	929741	4336325	3315462
15km	70%	20000	6	226	6079676	1074338	4954602	3183845
15km	70%	20000	6	261	6433956	1108721	5239960	2885746
15km	70%	20000	6	270	8107812	1230282	6813771	3910414
15km	70%	20000	6	250	5072394	859134	4168083	2984942
15km	70%	20000	6	240	5575991	943318	4574807	3358891
15km	70%	20000	6	229	6721508	1048625	5612953	3285046
15km	70%	20000	6	228	5812053	1082213	4675676	3191560
15km	70%	20000	6	240	6145604	968181	5117945	2995810
15km	70%	20000	6	296	5190618	868147	4272311	2788906
15km	70%	20000	6	274	5957547	950267	4927325	2912933
15km	70%	20000	6	313	5601894	929353	4580555	3081972
15km	70%	20000	6	242	6013838	1059062	4876395	2889669
15km	70%	20000	6	203	5867892	1035416	4725562	2897663
15km	70%	20000	6	230	5850348	965854	4827289	2792374
15km	70%	20000	6	265	5534249	960497	4492575	2694549
15km	70%	20000	6	283	7703173	1274477	6349584	4096128
15km	70%	20000	6	202	5502786	953787	4498917	2906471
15km	70%	20000	6	244	5351819	973353	4332092	3208949
15km	70%	20000	6	240	6862004	1060172	5737400	3153909
15km	70%	20000	6	308	4792590	806096	3945670	2698769
15km	70%	20000	6	239	6226033	968968	5202628	3124089
15km	70%	20000	6	224	6450820	1178047	5159178	3210070
15km	70%	20000	6	221	4586418	780513	3770967	2648150
15km	70%	20000	6	297	7508111	1138008	6312188	3459546
15km	70%	20000	6	247	6005842	1001416	4929020	3072529
15km	70%	20000	6	284	5092100	856775	4188495	2603882
15km	70%	20000	6	227	6496131	1013206	5407694	3259016
15km	70%	20000	6	309	6192922	918041	5226507	3436645
15km	70%	20000	6	268	7554640	1129038	6361385	3562003
15km	70%	20000	6	224	6901934	1178661	5645066	3079480
15km	70%	20000	6	250	6579246	951974	5568336	3523054
15km	70%	20000	6	316	7290555	1113847	6111559	3625896
15km	70%	20000	6	232	5489037	893028	4510643	2885382
15km	70%	20000	6	237	5527422	914098	4539226	2580019
15km	70%	20000	6	205	4539056	802898	3676276	2547268
15km	70%	20000	6	223	5983611	971349	4960913	2950192
15km	70%	20000	6	225	5270652	890573	4335223	2373320
15km	70%	20000	6	285	6429008	1041095	5328409	3102212
15km	70%	20000	6	228	5559126	974443	4513761	3233951
15km	70%	20000	6	290	7156185	1067099	5968612	3469401
15km	70%	20000	6	300	5872017	906657	4914604	3345314
15km	70%	20000	6	297	6990334	1093676	5812155	4041415
15km	70%	20000	6	218	4868659	875264	3933457	2815349
15km	70%	20000	6	332	7263885	1076023	6113832	3766076
15km	70%	20000	6	351	7331731	1200516	6069048	4090702
15km	70%	20000	6	222	6016960	929428	5008424	3134120
15km	70%	20000	6	270	6013643	952668	4999099	3296688
15km	70%	20000	6	273	7550327	1115645	6337182	3781131
15km	70%	20000	6	236	5374573	935798	4364991	3173768
15km	70%	20000	6	229	5200753	872004	4282431	2908764
15km	70%	20000	6	199	5570313	891913	4636880	2727780
15km	70%	20000	6	272	8079935	1249189	6755419	3941791
15km	70%	20000	6	200	7083958	1053124	5972517	2854443
15km	70%	20000	6	212	5977894	952869	4954500	2757027
15km	70%	20000	6	330	7188256	1058739	6056494	3371380
15km	70%	20000	6	343	7377558	1058848	6227857	4248834
15km	70%	20000	6	257	5830417	1041110	4739246	2966844
15km	70%	20000	6	246	5112661	852656	4212706	2818025
15km	70%	20000	6	272	6991391	1027626	5906113	3477326
15km	70%	20000	6	261	5617382	955861	4603579	2808323
15km	70%	20000	6	268	5666802	968814	4616608	2763397
15km	70%	20000	6	206	4790652	786564	3943534	2594069
15km	70%	20000	6	293	6882917	1122556	5646607	4140757
15km	70%	20000	6	219	5655925	941547	4645026	3099799
15km	70%	20000	6	206	7701356	1208921	6419799	2962372
15km	70%	20000	6	229	6182829	984256	5123367	2966208
15km	70%	20000	6	207	4639993	776921	3832674	2467834
15km	70%	20000	6	302	6780265	1103700	5600084	4191874
15km	70%	20000	6	265	6611902	1164795	5361603	3498055
15km	70%	20000	6	200	5812270	1041594	4700491	2876721
15km	70%	20000	6	259	8237763	1213844	6932722	3751122
15km	70%	20000	6	256	5413717	890061	4468444	2489118
15km	70%	20000	6	257	7066732	1063262	5940311	3463710
15km	70%	20000	6	278	6245477	1048490	5152106	3184833
15km	70%	20000	6	276	6006488	1007537	4929368	3107554
15km	70%	20000	6	269	6341098	1080801	5210183	3631697
15km	70%	20000	6	286	5597742	976263	4562916	3685812
15km	70%	20000	6	341	6738999	1010076	5659026	3306000
15km	70%	20000	6	258	6312819	976629	5265663	3141589
15km	70%	20000	6	242	5616671	1006061	4544058	3380799
15km	70%	20000	6	275	7504521	1169700	6235182	3989490
15km	70%	20000	6	320	6572386	1006172	5496767	3693376
15km	70%	20000	6	214	5922995	1007034	4859463	3065726
15km	70%	20000	6	268	6618560	1147700	5401510	3041816
15km	70%	20000	6	246	4637386	805491	3786200	2748155
15km	70%	20000	6	279	6128970	1057973	5019009	3050555
15km	70%	20000	6	300	6831844	1084842	5687825	3717353
15km	70%	20000	6	283	6895684	1157204	5635723	3826201
15km	70%	20000	6	277	5354897	914556	4377451	3043388
15km	70%	20000	6	257	5320528	931473	4329702	2911527
15km	70%	20000	6	238	7564518	1187897	6259834	3419816
15km	70%	20000	6	212	6131764	927257	5138091	3044738
15km	70%	20000	6	249	5646195	1001534	4561573	2996829
15km	70%	20000	6	319	6404233	1052104	5285509	3758058
15km	70%	20000	6	366	7796147	1184220	6527415	3979905
15km	70%	20000	6	242	4794396	863921	3892362	2551083
15km	70%	20000	6	291	7322514	1177171	6066165	4201126
15km	70%	20000	6	209	4936060	853027	4026613	2254217
15km	70%	20000	6	338	6214424	987329	5175364	3426104
15km	70%	20000	6	197	7177067	1097856	6017407	2822277
15km	70%	20000	6	320	5932459	1016409	4841937	3275459
15km	70%	20000	6	289	5495732	920421	4510703	2971137
15km	70%	20000	6	323	7035566	1035571	5927136	3860631
15km	70%	20000	6	230	6586294	947477	5598661	3299167
15km	70%	20000	6	260	7972903	1165690	6751085	3720031
15km	70%	20000	6	215	5155429	874816	4222999	2557721
15km	70%	20000	6	291	6003127	1003014	4949992	3009428
15km	70%	20000	6	362	7131438	1088835	5951465	4051780
15km	70%	20000	6	335	7040542	1007162	5954098	3542337
15km	70%	20000	6	220	4897918	856784	3989163	3037382
15km	70%	20000	6	225	5024231	855137	4101050	2607402
15km	70%	20000	6	254	6341412	1065777	5198739	3228121
15km	70%	20000	6	216	4734250	835850	3861283	2956426
15km	70%	20000	6	227	5140949	847861	4253589	2655066
15km	70%	20000	6	258	5471383	942189	4466294	2729858
15km	70%	20000	6	385	5956656	1011218	4886344	3963008
15km	70%	20000	6	247	8569216	1316413	7170138	3557346
15km	70%	20000	6	241	6462279	1030896	5347600	3473197
15km	70%	20000	6	231	5034890	898591	4083919	2236393
15km	70%	20000	6	405	6828528	1095856	5663148	3521039
15km	70%	20000	6	286	5792073	969053	4732532	2856043
15km	70%	20000	6	260	8000785	1227497	6665224	3436707
15km	70%	20000	6	240	7028579	1105811	5830975	3383888
15km	70%	20000	6	233	5800497	989719	4731251	3249560
15km	70%	20000	6	262	6183189	1038682	5069171	3120002
15km	70%	20000	6	371	7594316	1077633	6415439	4098267
15km	70%	20000	6	216	6961939	1092586	5804791	3091616
15km	70%	20000	6	211	5754520	949879	4755745	2659796
15km	70%	20000	6	245	5911463	1021018	4825841	3039661
15km	70%	20000	6	265	5917562	987120	4869382	3008358
15km	70%	20000	6	219	5441322	977155	4413913	3160679
15km	70%	20000	6	286	5959388	1025221	4860835	2947369
15km	70%	20000	6	274	6985011	1180563	5711741	3956273
15km	70%	20000	6	249	4825763	816685	3974029	2802976
15km	70%	20000	6	214	5650100	994357	4583883	2652185
15km	70%	20000	6	194	5586926	957159	4543867	2781245
15km	70%	20000	6	326	7858506	1144247	6616958	4115462
15km	70%	20000	6	278	5629460	922621	4655542	3044220
15km	70%	20000	6	232	6042660	1006826	4960441	2946251
15km	70%	20000	6	329	4553721	766324	3748580	2493824
15km	70%	20000	6	362	7528790	1085223	6350298	3854731
15km	70%	20000	6	276	6512466	1050285	5356104	3721717
15km	70%	20000	6	229	5598914	941053	4569064	2766703
15km	70%	20000	6	253	5590889	939294	4588682	2974194
15km	70%	20000	6	266	5361002	938421	4335677	3125851
15km	70%	20000	6	200	6105441	900638	5143451	2758795
15km	70%	20000	6	266	7230120	1092611	6047222	3531187
15km	70%	20000	6	210	5572863	990282	4503785	3023954
15km	70%	20000	6	230	5457337	966055	4420595	3136680
15km	70%	20000	6	275	6371081	1076261	5216280	3830022
15km	70%	20000	6	192	5336018	938802	4350229	2755738
15km	70%	20000	6	197	5922059	1011730	4841907	2820928
15km	70%	20000	6	222	6832975	1081630	5644959	3186837
15km	70%	20000	6	258	6034545	983912	4970221	3264831
15km	70%	20000	6	224	4900707	868620	3965098	2703120
15km	70%	20000	6	276	7163284	1079176	5991982	3736517
15km	70%	20000	6	299	5302184	881716	4353741	2944667
15km	70%	20000	6	206	5801734	934342	4816672	2944360
15km	70%	20000	6	282	7378804	1107936	6176598	3829932
15km	70%	20000	6	269	6853550	1103098	5665879	3393419
15km	70%	20000	6	209	6999623	1077173	5854782	2994535
15km	70%	20000	6	224	5802479	995548	4737165	3076711
15km	70%	20000	6	255	6012123	990222	4912148	3583377
15km	70%	20000	6	255	7047612	1096788	5857729	3437082
15km	70%	20000	6	213	5895795	1011010	4813543	2831052
15km	70%	20000	6	205	5570845	947881	4558191	2938251
15km	70%	20000	6	273	8054594	1138566	6819278	3719638
15km	70%	20000	6	271	5555604	915798	4569477	3024184
15km	70%	20000	6	230	6264987	1085380	5120613	3311221
15km	70%	20000	6	344	6315207	1076160	5181234	3334136
15km	70%	20000	6	224	4980202	840698	4081045	2545538
15km	70%	20000	6	298	8361254	1257953	7026138	4325045
15km	70%	20000	6	316	5451759	902577	4497079	2918788
15km	70%	20000	6	247	5220789	918826	4239198	3130289
15km	70%	20000	6	254	6817471	1009170	5735298	2948299
15km	70%	20000	6	266	7328597	1119831	6121854	3588281
15km	70%	20000	6	250	6996704	1018213	5916395	3612297
15km	70%	20000	6	250	4815108	816322	3921108	2831375
15km	70%	20000	6	316	6864566	1166547	5588376	4277509
15km	70%	20000	6	345	7917486	1184314	6664885	3442721
15km	70%	20000	6	203	6734586	1120550	5544245	2896733
15km	70%	20000	6	270	4921670	877074	3995714	2771329
15km	70%	20000	6	215	5885495	1040690	4756840	2962368
15km	70%	20000	6	243	5272428	888930	4330427	3131218
15km	70%	20000	6	217	6115590	961723	5099617	2589680
15km	70%	20000	6	264	7359859	1100348	6177050	3812720
15km	70%	20000	6	243	6974321	1025791	5871511	3465740
15km	70%	20000	6	263	6850720	1025905	5777753	3133755
15km	70%	20000	6	281	6521701	965617	5476363	3770006
15km	70%	20000	6	298	7279050	1090547	6090049	3543110
15km	70%	20000	6	191	5335178	906087	4374446	2432542
15km	70%	20000	6	294	5689039	905929	4697648	3664859
15km	70%	20000	6	253	5110672	868097	4200137	2788020
15km	70%	20000	6	369	6867762	954800	5857715	3612260
15km	70%	20000	6	252	5756905	966837	4732450	3168720
15km	70%	20000	6	241	6029785	1035755	4886270	3119034
15km	70%	20000	6	285	6799957	1008066	5735066	3638781
15km	70%	20000	6	263	5961298	996973	4909302	3535707
15km	70%	20000	6	321	6604997	1100144	5436381	3476003
15km	70%	20000	6	210	5439403	959675	4394418	2802745
15km	70%	20000	6	325	7267903	1060977	6137801	3169640
15km	70%	20000	6	232	7449269	1122503	6251075	3314973
15km	70%	20000	6	236	6429420	1014709	5324791	3412502
15km	70%	20000	6	276	6309582	1097961	5096565	3340693
15km	70%	20000	6	269	6391932	1033120	5306433	3475089
15km	70%	20000	6	259	6219645	1100871	5039356	3055921
15km	70%	20000	6	274	5170320	850908	4272445	3160839
15km	70%	20000	6	378	8115549	1180554	6837627	4250817
15km	70%	20000	6	266	7243805	1204718	5961527	3681502
15km	70%	20000	6	232	4726253	827599	3825948	2376349
15km	70%	20000	6	258	6138529	1040377	5017894	3170388
15km	70%	20000	6	289	5525814	885832	4591660	3348474
15km	70%	20000	6	244	5563057	905215	4609295	2895777
15km	70%	20000	6	229	5569304	916684	4588364	2772651
15km	70%	20000	6	317	5894446	903457	4926186	3598408
15km	70%	20000	6	261	5951843	929143	4964189	2895028
15km	70%	20000	6	200	4826872	802673	3966261	2504272
15km	70%	20000	6	218	5800786	1001152	4742619	2758837
15km	70%	20000	6	238	6349220	1025551	5261268	3257859
15km	70%	20000	6	247	5113934	864306	4204976	2910061
15km	70%	20000	6	266	5573574	939859	4590156	3085357
15km	70%	20000	6	208	5864338	1035076	4763170	2886129
15km	70%	20000	6	276	6718098	1058494	5588278	3287899
15km	70%	20000	6	261	6050145	1005738	4997356	3736540
15km	70%	20000	6	254	6237797	1020519	5148328	3070080
[truncated: 1 more rows]
