# Supplementary material for: Quantifying the Value of Perfect Information in Emergency Vaccination Campaigns
Source: PLoS Comput Biol. 2017 Feb 16;13(2):e1005318. doi: 10.1371/journal.pcbi.1005318 (PMC5312803; doi:10.1371/journal.pcbi.1005318)
Supplement: S1 Data — (ZIP) [file pcbi.1005318.s013.zip › Data/15km vaccination/data13.txt]

vacc_radius	efficacy	capacity	delay	outbreak_duration	livestock_culled	cattle_culled	sheep_culled	vaccinations
15km	70%	35000	2	163	3014986	417348	2567742	2391572
15km	70%	35000	2	189	3662734	438998	3193621	3261356
15km	70%	35000	2	268	3903510	548772	3312118	3072146
15km	70%	35000	2	159	4345219	612455	3686279	3240421
15km	70%	35000	2	194	3962605	516976	3424236	3237371
15km	70%	35000	2	188	4261625	595757	3617268	3356064
15km	70%	35000	2	343	4040302	480459	3517758	3810709
15km	70%	35000	2	229	5033745	637904	4342828	3876788
15km	70%	35000	2	356	4084997	535645	3508396	3510330
15km	70%	35000	2	247	5460537	626544	4775210	4003160
15km	70%	35000	2	217	4745482	576012	4123688	3968681
15km	70%	35000	2	331	4117025	581286	3500163	3261964
15km	70%	35000	2	286	4456072	517300	3884417	3456182
15km	70%	35000	2	217	3457986	486013	2934038	2850971
15km	70%	35000	2	331	3514826	427572	3058420	3164176
15km	70%	35000	2	321	4314447	609586	3669076	3497582
15km	70%	35000	2	251	4922934	670546	4193545	3458422
15km	70%	35000	2	179	3346391	454078	2868263	2756415
15km	70%	35000	2	239	4039370	520584	3497363	3804976
15km	70%	35000	2	231	4146879	506098	3618281	3460050
15km	70%	35000	2	196	3715378	506547	3173970	2942050
15km	70%	35000	2	207	3945699	506444	3402215	3844125
15km	70%	35000	2	197	3552774	525720	2993291	3218425
15km	70%	35000	2	196	4256731	637682	3586200	3304345
15km	70%	35000	2	220	3471984	504939	2934905	2878426
15km	70%	35000	2	223	3784535	468908	3244773	3207985
15km	70%	35000	2	190	3903946	547513	3310120	3109506
15km	70%	35000	2	200	3986304	536700	3410168	3163218
15km	70%	35000	2	351	4895241	651713	4193907	3512986
15km	70%	35000	2	198	2490674	304547	2169515	2900684
15km	70%	35000	2	315	5149348	668578	4427622	3468839
15km	70%	35000	2	223	3827643	512627	3264191	3252219
15km	70%	35000	2	192	3725180	435556	3266396	2970419
15km	70%	35000	2	197	4196513	477074	3691010	3300936
15km	70%	35000	2	255	3628779	492190	3096713	2986298
15km	70%	35000	2	302	4262037	532386	3676069	3199890
15km	70%	35000	2	357	3645807	444903	3167396	3234422
15km	70%	35000	2	287	5615883	605331	4970736	4294838
15km	70%	35000	2	201	5042431	621817	4376986	3832038
15km	70%	35000	2	199	3684419	513011	3140943	3061456
15km	70%	35000	2	237	5278553	583373	4654254	3922720
15km	70%	35000	2	225	3922095	557162	3340031	3394498
15km	70%	35000	2	234	4241298	571104	3623065	3652398
15km	70%	35000	2	264	4624007	583717	4008615	3187212
15km	70%	35000	2	221	4824107	537145	4255981	3558741
15km	70%	35000	2	233	3774602	518945	3215286	2754909
15km	70%	35000	2	195	3296472	439726	2832257	2448508
15km	70%	35000	2	271	4370270	648648	3686945	3732368
15km	70%	35000	2	241	4337263	540138	3746867	3335156
15km	70%	35000	2	178	3615876	494985	3085420	2991140
15km	70%	35000	2	244	5042962	527875	4451426	3558162
15km	70%	35000	2	159	3895240	538292	3312339	3409041
15km	70%	35000	2	188	3792831	478676	3285908	2826002
15km	70%	35000	2	366	3678726	414933	3216220	3159014
15km	70%	35000	2	356	5888872	672766	5175204	3645349
15km	70%	35000	2	220	3999552	547455	3402803	3392254
15km	70%	35000	2	254	3560324	449494	3064465	3059306
15km	70%	35000	2	194	3274505	469622	2773537	2985573
15km	70%	35000	2	207	5299241	660520	4582327	4004009
15km	70%	35000	2	202	3563299	487601	3053414	2881396
15km	70%	35000	2	186	3721091	494323	3194454	2881754
15km	70%	35000	2	186	3964155	483979	3445472	3530452
15km	70%	35000	2	194	4511980	559892	3901450	3584920
15km	70%	35000	2	229	4148928	501027	3601652	3221817
15km	70%	35000	2	204	4895108	692484	4137548	3368026
15km	70%	35000	2	238	3933778	527569	3356697	3551028
15km	70%	35000	2	282	4281459	562941	3648118	3475775
15km	70%	35000	2	229	3943513	576396	3330009	3265552
15km	70%	35000	2	220	3094503	425990	2641746	2658451
15km	70%	35000	2	479	3823533	509854	3258578	3417324
15km	70%	35000	2	246	4010245	476452	3486245	3246690
15km	70%	35000	2	176	2996059	413627	2559109	2725402
15km	70%	35000	2	252	3191476	405811	2755262	2470186
15km	70%	35000	2	190	3469176	486192	2950583	3408707
15km	70%	35000	2	235	4084319	563009	3478629	3025211
15km	70%	35000	2	241	4471425	599165	3843986	3509521
15km	70%	35000	2	273	4872899	657966	4182131	3845513
15km	70%	35000	2	319	3566065	486926	3040154	2948726
15km	70%	35000	2	273	3952294	522892	3383112	3034484
15km	70%	35000	2	156	4144723	574442	3510341	2748183
15km	70%	35000	2	242	3855003	554531	3244497	3505865
15km	70%	35000	2	283	3543818	467165	3051230	3444451
15km	70%	35000	2	269	4252353	559684	3653428	3247463
15km	70%	35000	2	203	4341889	607812	3692612	3380640
15km	70%	35000	2	220	4276683	568296	3672547	3322464
15km	70%	35000	2	177	3727381	512551	3171475	2718137
15km	70%	35000	2	228	4317263	576496	3695488	3284543
15km	70%	35000	2	257	4254717	543294	3673261	3596156
15km	70%	35000	2	237	4319136	473888	3811487	3710710
15km	70%	35000	2	386	4746546	499508	4208887	3565509
15km	70%	35000	2	187	6420399	780680	5585412	4200527
15km	70%	35000	2	206	4184657	574524	3566245	3220676
15km	70%	35000	2	304	4127656	464126	3620274	3544913
15km	70%	35000	2	300	3835186	505743	3290100	3402759
15km	70%	35000	2	204	4657934	567373	4034277	3318021
15km	70%	35000	2	259	4603401	503458	4065285	3634841
15km	70%	35000	2	227	3434941	423574	2969560	2782118
15km	70%	35000	2	212	3057659	418614	2621854	2607695
15km	70%	35000	2	250	3808845	506565	3260333	2877634
15km	70%	35000	2	217	3580174	507619	3035563	2788902
15km	70%	35000	2	208	5730525	674499	4981725	4589033
15km	70%	35000	2	336	3134667	427091	2656363	3442858
15km	70%	35000	2	269	5074245	588422	4455266	3733067
15km	70%	35000	2	331	4519337	608912	3869049	3415475
15km	70%	35000	2	235	4221219	592791	3588793	3514690
15km	70%	35000	2	237	4280318	593902	3649047	2864005
15km	70%	35000	2	302	4230972	542747	3642467	3197722
15km	70%	35000	2	210	4822117	645187	4103021	4000192
15km	70%	35000	2	252	4065750	513558	3483940	3496585
15km	70%	35000	2	243	3923022	561646	3319636	2773132
15km	70%	35000	2	190	4017601	546604	3408187	3342535
15km	70%	35000	2	178	4367849	628531	3704551	2827032
15km	70%	35000	2	237	4512650	547760	3936777	3125283
15km	70%	35000	2	326	4065759	537166	3482994	3201337
15km	70%	35000	2	243	3896217	556332	3304235	3390540
15km	70%	35000	2	389	4647101	521081	4079371	3689048
15km	70%	35000	2	219	3811732	502155	3268707	3365981
15km	70%	35000	2	220	4093644	557362	3475253	2964601
15km	70%	35000	2	188	4335319	593276	3693474	3285148
15km	70%	35000	2	162	3669364	555122	3086051	2998260
15km	70%	35000	2	271	3945810	537010	3387262	3205165
15km	70%	35000	2	313	4155797	562950	3555372	3416248
15km	70%	35000	2	279	3653830	496696	3126420	3039996
15km	70%	35000	2	263	4712972	562546	4105487	3541546
15km	70%	35000	2	229	3054606	457034	2568677	2668940
15km	70%	35000	2	353	2925073	395379	2505806	2603787
15km	70%	35000	2	195	3567701	465554	3060265	3122554
15km	70%	35000	2	270	3263430	433262	2799951	2818590
15km	70%	35000	2	252	4856609	600247	4206280	3843719
15km	70%	35000	2	236	4098141	566518	3494398	3459387
15km	70%	35000	2	216	4995880	599557	4358046	3631307
15km	70%	35000	2	254	4109582	540058	3500718	3354883
15km	70%	35000	2	299	3759467	477603	3235963	3252103
15km	70%	35000	2	250	3869414	523030	3312387	3350348
15km	70%	35000	2	210	2677068	378351	2277162	2435542
15km	70%	35000	2	237	3369491	393999	2933159	2850229
15km	70%	35000	2	205	3841692	574530	3222003	3288057
15km	70%	35000	2	342	4010375	570746	3389204	3251562
15km	70%	35000	2	339	4512318	591175	3891638	3484293
15km	70%	35000	2	268	3757110	442463	3256933	2802553
15km	70%	35000	2	326	4441101	563214	3829971	3177130
15km	70%	35000	2	230	3828517	525351	3268403	3135787
15km	70%	35000	2	210	4065000	557473	3445604	3352059
15km	70%	35000	2	197	3616953	524489	3052539	2906116
15km	70%	35000	2	179	3776761	524769	3213365	2813137
15km	70%	35000	2	269	3948174	490904	3367010	4252079
15km	70%	35000	2	223	3897212	500310	3360123	3669403
15km	70%	35000	2	149	2871747	421338	2433561	2937270
15km	70%	35000	2	436	3457717	462037	2964529	3486710
15km	70%	35000	2	260	4400437	631174	3723732	3567509
15km	70%	35000	2	183	4662508	542116	4081023	3586632
15km	70%	35000	2	238	5755104	706637	4973347	4344379
15km	70%	35000	2	240	3795025	511623	3243503	3223518
15km	70%	35000	2	230	4429404	523952	3874353	3413135
15km	70%	35000	2	220	3839180	539079	3253965	2913242
15km	70%	35000	2	276	4496513	536732	3921050	3716356
15km	70%	35000	2	206	4443753	582107	3831909	3450456
15km	70%	35000	2	199	3813561	500230	3269489	2777231
15km	70%	35000	2	301	4702710	538138	4122147	3454506
15km	70%	35000	2	263	3789939	460769	3277796	3428352
15km	70%	35000	2	212	4224033	584107	3602112	3162977
15km	70%	35000	2	199	3780741	487792	3267422	3117995
15km	70%	35000	2	344	4124232	467993	3617856	3291485
15km	70%	35000	2	209	4250189	611553	3609986	3458685
15km	70%	35000	2	202	3868204	559954	3268853	2949005
15km	70%	35000	2	203	3468123	456445	2989617	3407989
15km	70%	35000	2	227	3444485	527238	2890992	3107489
15km	70%	35000	2	269	4117274	471600	3604991	3353156
15km	70%	35000	2	318	3606383	436939	3133743	3394144
15km	70%	35000	2	265	3226968	429900	2765635	2915295
15km	70%	35000	2	189	5006200	621412	4336584	3996583
15km	70%	35000	2	238	3169992	462080	2672857	3028140
15km	70%	35000	2	182	4364443	612174	3688627	3097157
15km	70%	35000	2	244	4082457	544044	3485840	3495383
15km	70%	35000	2	224	4091409	549781	3494151	3240751
15km	70%	35000	2	221	4507504	640754	3822327	3545503
15km	70%	35000	2	210	4492262	620560	3826691	3461295
15km	70%	35000	2	211	4248799	583025	3626214	3235676
15km	70%	35000	2	181	4079566	489990	3535507	3493744
15km	70%	35000	2	314	4400216	568597	3780519	4100899
15km	70%	35000	2	296	4077385	569856	3465933	3418454
15km	70%	35000	2	265	3349023	455688	2872457	3035069
15km	70%	35000	2	305	4844212	609208	4203261	3654934
15km	70%	35000	2	196	4009190	539457	3421419	3925507
15km	70%	35000	2	278	5424951	671730	4697663	3873756
15km	70%	35000	2	267	4958090	601565	4308132	4412084
15km	70%	35000	2	297	3157285	423603	2703030	2937920
15km	70%	35000	2	253	4782776	586017	4145094	4101784
15km	70%	35000	2	195	4260847	544976	3650185	3245233
15km	70%	35000	2	239	4120671	545894	3524636	3305466
15km	70%	35000	2	303	4051972	493131	3529565	2698523
15km	70%	35000	2	228	4610075	630057	3936411	3011386
15km	70%	35000	2	187	4375987	610629	3715912	3360618
15km	70%	35000	2	220	4417602	601367	3793061	3472921
15km	70%	35000	2	278	4887023	583914	4268079	4030577
15km	70%	35000	2	208	3536191	526438	2973325	2740409
15km	70%	35000	2	204	3390796	456180	2895361	2657246
15km	70%	35000	2	341	3783992	516106	3235822	3300193
15km	70%	35000	2	280	3748394	512708	3205824	3442073
15km	70%	35000	2	262	3585913	456676	3091343	3381776
15km	70%	35000	2	184	3637423	506442	3094089	2849435
15km	70%	35000	2	224	4688559	578381	4073336	3362484
15km	70%	35000	2	255	3865393	515224	3310927	3140405
15km	70%	35000	2	214	4837332	617421	4163435	4358957
15km	70%	35000	2	275	4072839	576288	3447215	3750406
15km	70%	35000	2	198	3460728	447465	2980179	3298043
15km	70%	35000	2	270	3658060	479075	3145728	2983770
15km	70%	35000	2	216	5312600	723708	4510706	3627650
15km	70%	35000	2	271	5388723	672634	4670640	3954102
15km	70%	35000	2	209	3634228	454049	3158322	3121856
15km	70%	35000	2	310	4255337	560419	3663691	3077504
15km	70%	35000	2	235	3831367	522299	3274835	2994589
15km	70%	35000	2	144	2967525	453561	2482740	2772448
15km	70%	35000	2	172	3971236	523086	3416121	2978234
15km	70%	35000	2	266	4420665	581905	3790525	3020019
15km	70%	35000	2	190	3574054	495314	3042091	2834158
15km	70%	35000	2	239	4315464	457585	3829534	3568383
15km	70%	35000	2	208	4795367	604390	4145951	3480945
15km	70%	35000	2	221	3868125	534493	3296389	2717530
15km	70%	35000	2	254	3714872	423901	3263423	2882661
15km	70%	35000	2	269	4206465	497925	3666838	3502011
15km	70%	35000	2	204	5363698	666477	4652042	3265343
15km	70%	35000	2	133	2735523	418383	2287417	2769692
15km	70%	35000	2	281	2969833	392508	2543260	2767828
15km	70%	35000	2	233	3491144	408958	3051405	2873324
15km	70%	35000	2	211	3887970	487861	3359697	3604996
15km	70%	35000	2	198	3714053	495862	3177183	2864593
15km	70%	35000	2	257	4282030	572233	3653978	4017607
15km	70%	35000	2	246	4999854	639451	4310543	4299238
15km	70%	35000	2	311	3794640	460383	3282123	3384495
15km	70%	35000	2	284	4426527	489111	3879233	3701298
15km	70%	35000	2	242	3492614	434048	3021954	2895847
15km	70%	35000	2	197	3998795	496956	3469776	3328071
15km	70%	35000	2	265	5450270	667500	4742212	4322400
15km	70%	35000	2	211	4317591	604048	3664794	3376223
15km	70%	35000	2	194	4863667	588215	4217730	3803265
15km	70%	35000	2	251	4758719	568337	4147291	3405127
15km	70%	35000	2	191	4225432	533031	3640754	3520457
15km	70%	35000	2	212	4393046	573402	3784041	3069839
15km	70%	35000	2	194	4089502	537499	3522117	3118931
15km	70%	35000	2	325	2919407	378111	2506359	3149776
15km	70%	35000	2	205	3261157	447746	2780153	2788974
15km	70%	35000	2	265	4054572	598665	3428943	3174435
15km	70%	35000	2	305	4480410	542723	3897717	3430493
15km	70%	35000	2	176	3564756	520091	3017759	3113156
15km	70%	35000	2	430	3713843	515834	3155389	3651637
15km	70%	35000	2	249	3838301	486483	3323680	2873969
15km	70%	35000	2	326	4480318	530163	3916308	3864041
15km	70%	35000	2	267	3359468	469375	2856922	2828099
15km	70%	35000	2	191	3236664	459578	2745692	2901809
15km	70%	35000	2	187	3646958	497910	3110505	3195592
15km	70%	35000	2	280	5232019	596541	4593711	3871850
15km	70%	35000	2	251	4488374	656117	3772615	3994561
15km	70%	35000	2	258	3670855	455276	3185105	2829279
15km	70%	35000	2	262	5364541	618963	4676510	3757473
15km	70%	35000	2	210	3677235	491261	3155115	2856162
15km	70%	35000	2	351	3602182	453439	3101329	3166521
15km	70%	35000	2	229	3853649	500184	3319060	3120530
15km	70%	35000	2	183	3651533	482004	3142101	3239816
15km	70%	35000	2	249	3917655	562228	3326367	2745309
15km	70%	35000	2	196	3559162	495377	3039098	2993551
15km	70%	35000	2	139	3117300	443660	2638547	2996014
15km	70%	35000	2	180	2994864	408917	2564332	2880597
15km	70%	35000	2	290	3919049	527127	3363123	3144320
15km	70%	35000	2	252	3890137	484003	3349385	2841900
15km	70%	35000	2	343	4312234	503593	3753508	3337327
15km	70%	35000	2	293	3892888	587702	3269436	3078696
15km	70%	35000	2	272	4793526	648911	4102358	4153274
15km	70%	35000	2	340	3473324	484813	2960339	2989527
15km	70%	35000	2	293	4881353	558309	4282669	3526677
15km	70%	35000	2	242	3816284	527101	3237322	3037730
15km	70%	35000	2	218	6027568	840280	5131255	4286812
15km	70%	35000	2	182	3254245	434388	2791478	3232476
15km	70%	35000	2	302	3875959	527678	3296416	3085476
15km	70%	35000	2	301	3964089	498404	3423884	3472619
15km	70%	35000	2	164	3518223	483910	3003901	3401763
15km	70%	35000	2	186	3841592	491831	3271514	2904306
15km	70%	35000	2	225	4322744	593279	3670790	3521309
15km	70%	35000	2	278	4472053	592732	3834167	3985598
15km	70%	35000	2	197	3468182	426769	3005403	2872404
15km	70%	35000	2	263	4430875	564488	3827594	2999276
15km	70%	35000	2	227	4130115	500893	3590295	3367306
15km	70%	35000	2	262	3826455	502095	3293898	3242801
15km	70%	35000	2	247	4379788	509114	3809773	2981692
15km	70%	35000	2	223	4466525	575460	3778953	2913466
15km	70%	35000	2	264	4681989	640343	4005377	3521871
15km	70%	35000	2	263	4695408	596497	4047799	3931067
15km	70%	35000	2	281	3186173	391826	2747494	3121189
15km	70%	35000	2	200	3254358	519594	2691609	2990558
15km	70%	35000	2	230	3797351	429108	3336276	3129540
15km	70%	35000	2	195	4186077	533484	3604906	3666817
15km	70%	35000	2	297	4698391	534601	4109866	3790530
15km	70%	35000	2	272	4745724	626716	4082058	3394706
15km	70%	35000	2	319	4355709	478185	3844314	3339785
15km	70%	35000	2	323	4612950	475093	4118835	3802274
15km	70%	35000	2	218	3167158	414003	2724679	2788842
15km	70%	35000	2	230	4625759	621821	3962163	3846531
15km	70%	35000	2	252	4064634	521354	3497362	2958384
15km	70%	35000	2	267	6102226	788703	5252342	4466473
15km	70%	35000	2	194	4696419	691904	3953285	3177374
15km	70%	35000	2	225	3626572	491019	3075291	3012305
15km	70%	35000	2	181	3274757	431044	2810417	3069313
15km	70%	35000	2	160	3120176	467845	2598725	2708063
15km	70%	35000	2	260	4604129	598216	3965816	3772143
15km	70%	35000	2	216	4386961	601238	3745498	2816782
15km	70%	35000	2	238	4067164	502487	3538934	3127780
15km	70%	35000	2	189	3465910	464887	2961477	2557772
15km	70%	35000	2	154	4441038	584836	3831293	3089412
15km	70%	35000	2	249	5128545	622635	4445891	4176253
15km	70%	35000	2	194	4447642	638417	3774962	2919013
15km	70%	35000	2	171	3966682	618063	3293823	3537907
15km	70%	35000	2	345	5573217	664486	4827498	3904458
15km	70%	35000	2	255	3014146	417895	2553152	2694430
15km	70%	35000	2	238	3532413	481239	3004565	2668602
15km	70%	35000	2	336	2798107	399944	2366240	3344160
15km	70%	35000	2	207	4354758	540838	3751282	3102281
15km	70%	35000	2	289	4012895	529441	3436025	3490749
15km	70%	35000	2	191	4630502	683592	3893714	3550489
15km	70%	35000	2	230	3943838	493910	3425120	2923294
15km	70%	35000	2	252	3681004	560642	3095228	2824199
15km	70%	35000	2	214	5150707	599664	4514030	4115669
15km	70%	35000	2	263	4207130	504783	3663475	3682932
15km	70%	35000	2	271	4344645	559659	3753093	3240418
15km	70%	35000	2	419	4743131	619124	4091628	3990713
15km	70%	35000	2	245	4468452	561673	3859859	3548828
15km	70%	35000	2	207	3794680	506543	3247810	3148817
15km	70%	35000	2	252	4228469	547606	3635714	3265580
15km	70%	35000	2	201	3623945	500305	3078126	2825810
15km	70%	35000	2	209	3949484	546697	3349815	3395186
15km	70%	35000	2	207	4289763	599789	3650304	3070927
15km	70%	35000	2	247	3467688	452160	2968246	2964955
15km	70%	35000	2	199	4943125	540415	4355885	3574409
15km	70%	35000	2	213	4947244	688277	4209941	3799989
15km	70%	35000	2	288	4104372	537947	3531700	2964450
15km	70%	35000	2	276	3812517	500265	3254078	3455695
15km	70%	35000	2	165	3573865	514927	3008982	2849728
15km	70%	35000	2	229	3045669	422782	2596886	2776706
15km	70%	35000	2	181	3641807	488642	3110010	2811223
15km	70%	35000	2	255	4615186	588194	3975384	3335524
15km	70%	35000	2	282	4620830	644385	3930102	3128941
15km	70%	35000	2	257	3267594	418150	2817924	2945801
15km	70%	35000	2	209	3323849	437956	2848794	2508075
15km	70%	35000	2	260	4803840	536754	4230613	3510231
15km	70%	35000	2	203	3705667	529085	3134021	3535446
15km	70%	35000	2	370	4221542	498805	3697845	3561626
15km	70%	35000	2	335	3535229	509097	3001479	3512986
15km	70%	35000	2	201	3814122	542936	3242860	3134430
15km	70%	35000	2	156	3415887	523505	2864863	2544937
15km	70%	35000	2	169	4423811	622976	3760515	3431644
15km	70%	35000	2	296	5366206	670090	4649455	3868534
15km	70%	35000	2	201	3725706	553998	3126607	3350749
15km	70%	35000	2	211	3712934	513753	3173264	2972791
15km	70%	35000	2	224	4032932	538047	3453386	3056197
15km	70%	35000	2	237	4192657	441641	3709571	3520260
15km	70%	35000	2	316	5130411	589552	4491849	3427123
15km	70%	35000	2	222	2867407	363871	2470344	2573026
15km	70%	35000	2	208	4788681	582300	4154971	3562656
15km	70%	35000	2	202	4482518	610248	3831026	3264494
15km	70%	35000	2	196	3449748	470466	2938233	3335627
15km	70%	35000	2	212	3690892	473612	3186726	2906568
15km	70%	35000	2	167	4137592	540630	3554076	3180676
15km	70%	35000	2	288	4339859	578006	3730711	3563345
15km	70%	35000	2	210	4369191	538167	3792604	3510580
15km	70%	35000	2	260	4271217	531029	3695952	3522455
15km	70%	35000	2	272	4291702	558839	3676751	3274027
15km	70%	35000	2	225	4553556	576109	3943684	3351640
15km	70%	35000	2	224	3874569	544521	3304130	2925281
15km	70%	35000	2	175	4679653	646886	4001502	3467587
15km	70%	35000	2	197	3880778	514219	3320880	2968183
15km	70%	35000	2	264	3130463	387953	2708803	2780051
15km	70%	35000	2	231	4638398	526391	4069242	3444628
15km	70%	35000	2	256	4586012	518142	4037396	3354203
15km	70%	35000	2	174	3529212	457133	3034031	2993248
15km	70%	35000	2	242	3947219	551977	3354014	3367388
15km	70%	35000	2	204	4141026	551746	3551783	3487570
15km	70%	35000	2	216	4089260	586400	3455989	3098354
15km	70%	35000	2	233	3818350	487388	3268458	3180665
15km	70%	35000	2	248	4369060	585316	3751535	3684019
15km	70%	35000	2	249	4206867	527059	3620887	3706516
15km	70%	35000	2	191	4043584	581093	3426014	2753312
15km	70%	35000	2	250	4352716	613961	3686393	3323306
15km	70%	35000	2	215	4287781	584418	3655442	3012891
15km	70%	35000	2	271	5573803	718270	4812743	4460970
15km	70%	35000	2	188	4396969	561645	3786308	3120943
15km	70%	35000	2	278	4337079	515994	3784568	3360666
15km	70%	35000	2	203	3531851	465955	3028043	3788314
15km	70%	35000	2	255	5349823	631117	4674942	3940330
15km	70%	35000	2	370	3412689	459575	2933314	2980285
15km	70%	35000	2	254	3417699	478534	2907613	2767578
15km	70%	35000	2	181	3974938	551985	3387508	2826095
15km	70%	35000	2	188	3812479	495096	3264989	3068196
15km	70%	35000	2	219	5430325	578020	4809992	3759152
15km	70%	35000	2	306	4194869	547411	3590193	4073615
15km	70%	35000	2	266	4563236	594645	3933657	3230187
15km	70%	35000	2	323	4292754	534092	3721506	3125964
15km	70%	35000	2	243	3944873	543753	3353479	2804746
15km	70%	35000	2	195	3023841	421740	2576189	2741047
15km	70%	35000	2	229	3407497	472706	2908616	3342740
15km	70%	35000	2	188	3818546	568360	3221703	3349097
15km	70%	35000	2	254	3576018	437598	3103072	3021647
15km	70%	35000	2	256	3720750	442276	3251355	2938959
15km	70%	35000	2	225	4342552	558224	3741342	4010212
15km	70%	35000	2	208	3407230	490614	2892196	2754953
15km	70%	35000	2	238	5428644	641438	4740261	3974910
15km	70%	35000	2	189	4015670	543173	3437513	2777907
15km	70%	35000	2	258	4801220	581601	4176013	3750633
15km	70%	35000	2	251	5274768	675983	4535564	3487523
15km	70%	35000	2	228	4841212	608784	4171765	3493452
15km	70%	35000	2	276	3845596	483451	3332170	3067873
15km	70%	35000	2	228	4461179	513965	3903321	3524481
15km	70%	35000	2	347	4705862	613837	4063324	3666171
15km	70%	35000	2	189	3702388	469164	3204276	3067043
15km	70%	35000	2	224	4146560	564376	3548434	3666677
15km	70%	35000	2	216	3441358	464886	2950475	2771335
15km	70%	35000	2	280	5870017	705400	5119862	4610481
15km	70%	35000	2	200	4290211	530546	3720316	3624445
15km	70%	35000	2	229	3573619	486073	3057897	3179952
15km	70%	35000	2	288	4493961	575194	3873346	3706236
15km	70%	35000	2	242	5070504	592734	4427461	3586027
15km	70%	35000	2	232	4219162	600302	3557696	3475333
15km	70%	35000	2	300	4202068	542700	3611372	3542902
15km	70%	35000	2	281	3542496	457100	3057215	2973591
15km	70%	35000	2	285	3404004	422192	2941050	3140286
15km	70%	35000	2	251	4245017	540542	3654153	3794370
15km	70%	35000	2	256	3561985	444881	3079132	3375962
15km	70%	35000	2	276	4831009	627751	4151426	3865570
15km	70%	35000	2	186	3796972	478663	3281019	2899946
15km	70%	35000	2	215	3444595	482548	2932673	2805739
15km	70%	35000	2	274	3196574	450642	2712277	3039985
15km	70%	35000	2	380	4226001	550056	3662294	3438921
15km	70%	35000	2	212	4386163	507242	3851694	3516789
15km	70%	35000	2	212	3957819	507497	3426348	3515305
15km	70%	35000	2	262	3326444	452777	2828915	3175366
15km	70%	35000	2	226	3769996	483773	3253367	3248890
15km	70%	35000	2	218	4664334	574298	4036960	3563202
15km	70%	35000	2	248	3801238	526554	3234366	3011836
15km	70%	35000	2	181	4377211	542580	3795336	3150699
15km	70%	35000	2	204	5880569	761048	5054062	4548563
15km	70%	35000	2	211	4383108	560224	3782605	3056415
15km	70%	35000	2	209	4253181	604290	3610666	3233181
15km	70%	35000	2	266	4090238	573293	3471589	4045243
15km	70%	35000	2	217	4087486	597660	3453847	3699764
15km	70%	35000	2	228	4648938	598138	4011755	3381338
15km	70%	35000	2	185	3956722	516303	3387103	2898229
15km	70%	35000	2	384	4905444	561564	4303229	3849176
15km	70%	35000	2	291	4629825	610170	3980608	3378044
15km	70%	35000	2	246	3788667	515443	3219677	2840226
15km	70%	35000	2	232	4651443	549802	4065282	3549375
15km	70%	35000	2	236	3783760	505977	3230503	2715636
15km	70%	35000	2	259	4806857	572616	4183210	3833450
15km	70%	35000	2	274	4550036	635882	3886199	3254278
15km	70%	35000	2	244	4029423	546584	3445568	3206603
15km	70%	35000	2	240	5560123	692544	4830149	4048360
15km	70%	35000	2	247	4334195	517711	3787392	3311141
15km	70%	35000	2	264	5001017	583279	4335052	4429185
15km	70%	35000	2	255	3978988	481319	3461312	3350772
15km	70%	35000	2	213	3882501	555972	3289372	3118946
15km	70%	35000	2	158	3233050	424625	2775703	2773906
15km	70%	35000	2	256	4605032	613978	3953269	3865376
15km	70%	35000	2	274	3437579	467270	2946123	3204191
15km	70%	35000	2	244	3639008	446962	3138281	3166168
15km	70%	35000	2	334	3688734	488193	3166567	3121041
15km	70%	35000	2	170	3052489	425590	2582645	2878148
15km	70%	35000	2	183	4053421	589174	3412260	3251499
15km	70%	35000	2	222	5422789	718342	4668347	4015808
15km	70%	35000	2	191	3413558	445306	2924102	3510095
15km	70%	35000	2	206	7010363	899324	6011463	4385116
15km	70%	35000	2	343	4319950	528323	3764918	3484971
15km	70%	35000	2	288	3441417	492588	2903679	3420325
15km	70%	35000	2	175	3919999	513748	3348508	3158163
15km	70%	35000	2	198	5041603	619407	4331988	4363881
15km	70%	35000	2	184	3432267	465829	2931053	2533173
15km	70%	35000	2	255	5528522	610675	4872776	3569734
15km	70%	35000	2	180	3812501	495006	3274213	2657496
15km	70%	35000	2	233	3797634	524098	3205649	2960991
15km	70%	35000	2	199	4724687	611593	4052327	3463179
15km	70%	35000	2	232	3163054	425711	2697342	2492900
15km	70%	35000	2	243	3263639	464979	2766580	2674159
15km	70%	35000	2	282	5099533	579887	4482427	3924209
15km	70%	35000	2	220	3594371	485211	3038036	2901380
15km	70%	35000	2	221	4792176	672419	4075325	3670223
15km	70%	35000	2	194	4140292	568470	3546832	3016988
15km	70%	35000	2	155	4290779	615618	3628036	3699962
15km	70%	35000	2	260	4237643	557326	3638095	3080357
15km	70%	35000	2	205	4279524	572722	3659519	3179585
15km	70%	35000	2	234	5200055	709151	4452775	4054281
15km	70%	35000	2	193	4426210	565762	3812134	3555962
15km	70%	35000	2	233	4655437	672798	3912541	4118138
15km	70%	35000	2	189	3126476	418771	2662613	2818565
15km	70%	35000	2	269	3174724	429576	2715397	2560763
15km	70%	35000	2	263	5088503	632575	4419590	3584691
15km	70%	35000	2	260	5022949	656217	4332917	3759122
15km	70%	35000	2	154	4192955	633431	3524553	3312318
15km	70%	35000	2	214	4325083	607820	3684943	3473291
15km	70%	35000	2	221	4412356	498891	3884540	3430834
15km	70%	35000	2	181	3039384	435758	2590561	2630464
15km	70%	35000	2	283	4632088	536213	4055209	3938447
15km	70%	35000	2	160	3859872	566504	3261974	3022604
15km	70%	35000	2	311	4478803	603526	3811506	3228038
15km	70%	35000	2	270	4993350	585242	4336609	4000031
15km	70%	35000	2	224	3989492	569349	3375461	3214960
15km	70%	35000	2	258	4969790	591971	4343687	3705186
15km	70%	35000	2	254	4997777	573408	4376229	4045507
15km	70%	35000	2	292	4169952	566839	3557837	2980986
15km	70%	35000	2	312	3650729	528171	3076038	3113831
15km	70%	35000	2	211	3918912	528133	3352098	3570416
15km	70%	35000	2	302	3925878	526199	3348143	3439151
15km	70%	35000	2	250	3946255	457518	3453077	3108613
15km	70%	35000	2	264	5567659	652363	4870523	3733994
15km	70%	35000	2	241	4229027	577890	3625484	3118214
15km	70%	35000	2	218	4650706	634557	3978171	3455452
15km	70%	35000	2	298	5381050	689236	4638451	4073842
15km	70%	35000	2	179	3404868	415099	2947249	2718082
15km	70%	35000	2	198	3549551	456347	3055447	2681700
15km	70%	35000	2	216	3840733	490122	3304944	3758717
15km	70%	35000	2	213	4138477	543183	3541322	3209347
15km	70%	35000	2	276	3921308	482840	3395617	3244201
15km	70%	35000	2	187	3799499	518454	3250595	3069800
15km	70%	35000	2	329	3449557	391776	3014340	3132116
15km	70%	35000	2	169	4106036	564925	3511235	3658593
15km	70%	35000	2	200	4326740	518768	3772623	3246752
15km	70%	35000	2	187	4072681	492740	3540114	2667064
15km	70%	35000	2	287	3816663	443619	3329721	3631000
15km	70%	35000	2	207	3882580	448770	3381426	3464400
15km	70%	35000	2	202	4130718	483042	3611947	3169923
15km	70%	35000	2	187	4011528	615233	3354224	3119966
15km	70%	35000	2	263	4321194	524223	3763010	3223091
15km	70%	35000	2	170	5355299	700984	4606953	3850819
15km	70%	35000	2	269	4909965	562845	4291322	3339799
15km	70%	35000	2	299	3950846	475451	3438385	3316338
15km	70%	35000	2	214	3381685	422676	2943225	3017310
15km	70%	35000	2	291	4772472	550746	4154185	3515017
15km	70%	35000	2	221	3005090	447924	2536387	2644412
15km	70%	35000	2	233	3575697	476234	3064426	3277418
15km	70%	35000	2	172	4210831	575853	3610910	2770777
15km	70%	35000	2	267	4652031	613476	3994730	3929177
15km	70%	35000	2	234	4281290	489938	3764066	3435354
15km	70%	35000	2	202	3720408	516095	3156557	2857306
15km	70%	35000	2	207	3736220	469915	3233859	3810707
15km	70%	35000	2	167	3379288	467539	2877526	3326707
15km	70%	35000	2	227	3717462	476079	3175100	3362067
15km	70%	35000	2	212	4828881	668708	4093483	3718752
15km	70%	35000	2	312	3853617	523847	3298407	2803653
15km	70%	35000	2	267	4562634	543606	3957847	3355244
15km	70%	35000	2	198	3335508	454867	2859345	2843639
15km	70%	35000	2	239	4474159	516755	3920663	3469407
15km	70%	35000	2	177	3851364	503817	3316367	3979939
15km	70%	35000	2	244	4216617	453057	3731338	3394039
15km	70%	35000	2	277	3974061	489155	3416628	3395649
15km	70%	35000	2	201	4427936	556738	3832471	3283846
15km	70%	35000	2	257	3280255	478069	2773231	2625994
15km	70%	35000	2	258	5095348	561988	4483162	3957804
15km	70%	35000	2	296	4141488	600222	3493571	3585352
15km	70%	35000	2	213	4193432	576814	3563918	3619789
15km	70%	35000	2	256	4185932	548356	3580812	3018032
15km	70%	35000	2	236	4458120	567763	3826528	3452736
15km	70%	35000	2	201	3629855	415686	3187021	3103533
15km	70%	35000	2	179	4527764	567627	3920328	3543904
15km	70%	35000	2	310	4799711	576976	4173988	3104427
15km	70%	35000	2	211	4802842	642977	4087241	3479715
15km	70%	35000	2	241	4573561	644494	3865025	3745302
15km	70%	35000	2	339	3856167	528376	3303889	3567853
15km	70%	35000	2	223	3693175	514418	3136307	2798789
15km	70%	35000	2	257	3712155	478717	3190364	3442550
15km	70%	35000	2	202	3909422	505819	3374979	2942799
15km	70%	35000	2	270	4396766	612259	3737125	3248222
15km	70%	35000	2	275	3705723	506021	3158600	3033145
15km	70%	35000	2	245	4072894	529721	3510979	3011784
15km	70%	35000	2	204	3998481	478867	3460638	3310867
15km	70%	35000	2	272	3510636	459327	2999217	3776735
15km	70%	35000	2	223	3488384	467031	2969878	2898870
15km	70%	35000	2	308	4003360	495026	3460371	3514478
15km	70%	35000	2	172	3764819	562074	3163864	3105764
15km	70%	35000	2	189	3723238	500309	3190918	2764724
15km	70%	35000	2	232	4216588	568423	3605457	3115797
15km	70%	35000	2	243	3461057	415775	3008790	2672035
15km	70%	35000	2	167	2834272	405652	2395967	3003013
15km	70%	35000	2	265	3727566	462805	3227004	3132798
15km	70%	35000	2	239	4065961	468246	3564882	2857165
15km	70%	35000	2	284	4039462	521757	3472487	3113391
15km	70%	35000	2	260	4570520	570355	3947796	3414611
15km	70%	35000	2	206	3758114	537525	3172998	3226197
15km	70%	35000	2	276	4810731	591943	4178255	3717990
15km	70%	35000	2	274	4314450	557368	3703486	3272737
15km	70%	35000	2	169	3232767	461558	2744686	2721938
15km	70%	35000	2	247	5004250	574895	4396728	3567521
15km	70%	35000	2	330	3433601	415287	2989300	3432072
15km	70%	35000	2	239	5228655	690246	4489933	4027436
15km	70%	35000	2	182	3445015	506580	2909574	3481507
15km	70%	35000	2	313	4629731	583767	3986595	4046011
15km	70%	35000	2	244	4439905	581079	3816170	3443349
15km	70%	35000	2	247	4878128	634284	4177589	3928461
15km	70%	35000	2	265	4992003	684671	4254508	3915472
15km	70%	35000	2	284	3672740	418626	3216893	3006992
15km	70%	35000	2	283	4446943	529380	3873750	3375482
15km	70%	35000	2	238	5052311	563884	4449847	3727260
15km	70%	35000	2	202	3834315	525002	3272272	3039129
15km	70%	35000	2	277	4433507	507583	3881888	3512290
15km	70%	35000	2	217	4109261	580734	3491525	3452288
15km	70%	35000	2	229	4896377	665279	4185352	3069088
15km	70%	35000	2	211	4751560	624353	4083748	3702297
15km	70%	35000	2	228	4729257	571374	4110289	3803891
15km	70%	35000	2	196	4120180	571337	3507125	2995616
15km	70%	35000	2	176	3356304	373269	2963880	3193783
15km	70%	35000	2	202	4007452	504368	3472844	2772085
15km	70%	35000	2	257	3727667	496352	3192320	3180597
15km	70%	35000	2	193	4105742	538651	3532138	2955652
15km	70%	35000	2	193	3198463	437187	2731304	3080409
15km	70%	35000	2	173	4468540	569565	3872470	3315108
15km	70%	35000	2	196	3501841	513605	2959636	2906296
15km	70%	35000	2	266	4101287	495757	3553707	3757147
15km	70%	35000	2	235	3512029	495775	2961320	3125665
15km	70%	35000	2	199	3467536	474002	2961876	3120918
15km	70%	35000	2	217	3925664	566048	3317446	3330473
15km	70%	35000	2	182	3949847	585394	3340472	3144845
15km	70%	35000	2	221	5102503	670285	4394710	3713705
15km	70%	35000	2	165	2776371	380916	2375780	2631269
15km	70%	35000	2	193	4174269	592886	3535458	3590402
15km	70%	35000	2	253	3860142	505274	3321003	3129037
15km	70%	35000	2	158	3248902	423333	2811630	2696208
15km	70%	35000	2	200	3893682	506880	3331497	3443268
15km	70%	35000	2	226	5179674	648157	4488980	3937132
15km	70%	35000	2	231	4882743	675016	4161793	3444740
15km	70%	35000	2	218	4587088	573168	3983252	3510905
15km	70%	35000	2	194	5158048	674544	4446447	3868772
15km	70%	35000	2	240	3459624	482386	2929314	3057916
15km	70%	35000	2	254	3841012	476761	3324949	2923636
15km	70%	35000	2	188	4653820	543754	4069596	3027991
15km	70%	35000	2	302	3874677	529876	3317174	3443621
15km	70%	35000	2	223	4225793	596066	3587467	3330020
15km	70%	35000	2	263	4808459	651671	4122639	3358890
15km	70%	35000	2	178	3469272	475325	2960706	2408942
15km	70%	35000	2	261	5206396	675770	4454470	4248919
15km	70%	35000	2	189	3899158	486473	3339089	3168306
15km	70%	35000	2	178	4675029	611195	4005291	4098235
15km	70%	35000	2	168	3184991	416915	2726323	2696186
15km	70%	35000	2	281	4729497	508263	4172598	3686306
15km	70%	35000	2	174	3497401	495479	2971645	3328834
15km	70%	35000	2	255	4222393	509924	3677123	3569106
15km	70%	35000	2	259	4545456	510420	4003613	3360438
15km	70%	35000	2	245	2964131	374141	2555905	2939271
15km	70%	35000	2	173	3648794	520038	3083749	2916688
15km	70%	35000	2	171	3511745	473533	3018497	2781255
15km	70%	35000	2	230	3771356	445979	3301683	3225936
15km	70%	35000	2	313	4328609	571290	3712938	2891505
15km	70%	35000	2	256	3860928	521205	3300122	3234351
15km	70%	35000	2	250	4351221	549981	3759397	3636616
15km	70%	35000	2	319	5211276	630747	4526051	3641673
15km	70%	35000	2	230	3716284	451517	3232527	3290929
15km	70%	35000	2	186	3890922	573819	3275684	3477840
15km	70%	35000	2	203	3815393	521311	3242888	2852409
15km	70%	35000	2	188	4153953	548180	3569710	3398157
15km	70%	35000	2	315	3687781	489170	3152492	2661662
15km	70%	35000	2	161	3700803	541914	3133225	2763898
15km	70%	35000	2	260	3811440	484990	3292454	3052788
15km	70%	35000	2	237	4169377	528068	3595996	3427123
15km	70%	35000	2	177	5232796	674446	4523163	3364659
15km	70%	35000	2	215	3993700	539632	3406052	2781014
15km	70%	35000	2	350	4666088	567143	4063913	3923947
15km	70%	35000	2	208	3929439	556921	3330940	2998660
15km	70%	35000	2	212	4446524	465774	3917685	3644881
15km	70%	35000	2	232	3622737	477764	3116798	3156370
15km	70%	35000	2	255	4432474	550403	3839543	3370382
15km	70%	35000	2	203	4136568	561375	3540871	3208193
15km	70%	35000	2	202	4500650	630294	3835614	2883220
15km	70%	35000	2	307	3830012	473510	3328323	3225340
15km	70%	35000	2	198	3770534	469007	3271730	2955518
15km	70%	35000	2	219	4504919	565115	3910004	3219712
15km	70%	35000	2	270	3440971	465012	2959464	2964731
15km	70%	35000	2	328	4471995	542155	3856283	4043210
15km	70%	35000	2	184	3087989	428737	2618928	2986661
15km	70%	35000	2	241	4445342	539079	3853467	3526118
15km	70%	35000	2	234	4305032	561472	3701407	3257369
15km	70%	35000	2	193	5485780	751860	4686714	4162366
15km	70%	35000	2	207	4931073	632925	4246432	3481510
15km	70%	35000	2	185	4171825	613502	3524115	3251819
15km	70%	35000	2	204	3625520	490741	3103007	2822929
15km	70%	35000	2	203	4143606	494645	3614538	3259158
15km	70%	35000	2	236	4572142	636409	3893870	3268618
15km	70%	35000	2	271	4267083	509059	3708085	3544794
15km	70%	35000	2	215	3847469	481220	3324863	3508849
15km	70%	35000	2	220	4213471	588561	3584414	2702941
15km	70%	35000	2	253	4444134	577536	3826058	3083862
15km	70%	35000	2	266	3651684	502974	3116910	2686194
15km	70%	35000	2	271	4077903	523719	3507370	3411167
15km	70%	35000	2	252	4777772	643357	4069602	3201070
15km	70%	35000	2	263	3748279	468047	3255033	2968078
15km	70%	35000	2	197	4396970	553515	3813870	3283239
15km	70%	35000	2	204	4150468	488108	3633095	3312543
15km	70%	35000	2	183	3110688	417159	2660466	2836989
15km	70%	35000	2	259	4615137	504575	4041038	4276837
15km	70%	35000	2	309	4255500	586135	3629386	3311799
15km	70%	35000	2	264	3635635	431496	3179939	3469519
15km	70%	35000	2	237	3702426	452121	3223829	2717764
15km	70%	35000	2	218	4305967	619572	3654917	3096565
15km	70%	35000	2	153	3382625	476760	2870861	2898571
15km	70%	35000	2	214	3674471	453399	3192503	3001289
15km	70%	35000	2	202	3404657	487357	2891999	3115409
15km	70%	35000	2	449	3762630	493155	3239866	3645130
15km	70%	35000	2	296	4890543	581508	4265752	3639339
15km	70%	35000	2	201	4586929	614884	3931734	3307578
15km	70%	35000	2	304	3716672	471080	3208149	3381865
15km	70%	35000	2	267	3981411	512822	3434229	3071426
15km	70%	35000	2	235	4344161	561920	3728544	3569555
15km	70%	35000	2	246	4929456	629476	4265892	3634799
15km	70%	35000	2	293	6029383	759828	5218184	3970484
15km	70%	35000	2	255	3926423	493488	3408701	3278399
15km	70%	35000	2	248	3905497	503791	3368333	2896672
15km	70%	35000	2	196	4317354	610030	3674567	3872042
15km	70%	35000	2	212	3476777	411559	3027794	2791582
15km	70%	35000	2	273	4099411	516474	3532387	3239590
15km	70%	35000	2	223	4157112	512310	3606418	3165452
15km	70%	35000	2	248	5232702	758794	4414576	3870503
15km	70%	35000	2	205	4587440	561015	3994270	3564132
15km	70%	35000	2	191	4591414	733449	3809702	3806249
15km	70%	35000	2	297	3963950	524473	3370716	4160949
15km	70%	35000	2	213	3796233	483869	3288534	2972788
15km	70%	35000	2	234	4101132	557534	3500776	3218860
15km	70%	35000	2	199	3753245	502198	3219589	2775141
15km	70%	35000	2	198	3144033	396330	2708208	2668730
15km	70%	35000	2	250	5845332	633055	5137896	3976615
15km	70%	35000	2	243	4118376	606409	3461512	3401462
15km	70%	35000	2	284	4458940	625420	3787915	4032309
15km	70%	35000	2	238	4944204	573878	4338467	3408732
15km	70%	35000	2	243	4182975	476001	3663152	2966390
15km	70%	35000	2	206	4021908	601621	3387672	3546387
15km	70%	35000	2	239	5184408	673695	4460377	3547869
15km	70%	35000	2	237	4768186	668471	4052144	3654149
15km	70%	35000	2	185	4836570	610707	4181538	3351990
15km	70%	35000	2	225	3875525	538938	3290453	3225263
15km	70%	35000	2	167	4494039	648063	3803975	3207664
15km	70%	35000	2	179	4777085	608243	4139544	3199238
15km	70%	35000	2	167	3032310	450850	2549462	2552566
15km	70%	35000	2	197	4072893	576715	3465721	3444444
15km	70%	35000	2	307	4258547	515477	3700067	3655992
15km	70%	35000	2	223	3872028	533231	3280959	3657512
15km	70%	35000	2	214	4042815	542746	3457848	3680981
15km	70%	35000	2	281	3330327	471522	2829479	2974040
15km	70%	35000	2	234	3374825	423629	2929170	3220309
15km	70%	35000	2	254	4085130	511431	3525521	3344162
15km	70%	35000	2	192	3077642	417066	2627629	2986257
15km	70%	35000	2	208	3618931	494312	3094355	2912281
15km	70%	35000	2	339	4825558	598873	4187084	3776345
15km	70%	35000	2	191	3433295	458309	2947390	3038910
15km	70%	35000	2	190	3768108	467962	3245969	3023382
15km	70%	35000	2	281	3703805	440411	3225565	2759645
15km	70%	35000	2	257	4199841	558589	3600152	3163743
15km	70%	35000	2	203	3810565	475796	3308452	2897464
15km	70%	35000	2	203	3795898	537575	3216938	2705146
15km	70%	35000	2	214	3321863	438706	2840657	2787798
15km	70%	35000	2	206	4701238	609356	4001054	3722829
15km	70%	35000	2	209	4267330	573429	3647174	3208077
15km	70%	35000	2	150	3135319	483757	2622701	2594515
15km	70%	35000	2	211	4722644	566185	4129328	3545982
15km	70%	35000	2	190	3632173	467214	3125281	3339914
15km	70%	35000	2	197	3409924	494651	2879937	3109553
15km	70%	35000	2	257	3455796	392687	3028369	3235700
15km	70%	35000	2	153	2912169	427682	2439746	2974554
15km	70%	35000	2	365	4559364	529032	3950645	3802095
15km	70%	35000	2	191	4900876	694489	4147190	3428712
15km	70%	35000	2	294	3075854	406851	2645455	2588861
15km	70%	35000	2	220	4169406	495989	3627725	3268422
15km	70%	35000	2	254	3921243	537823	3352722	3210221
15km	70%	35000	2	193	3741694	497080	3209763	2827974
15km	70%	35000	2	276	3441443	459847	2933321	2838226
15km	70%	35000	2	281	3651578	455347	3146533	3196412
15km	70%	35000	2	260	5186859	595297	4548054	3952064
15km	70%	35000	2	192	4561153	625964	3891744	3742998
15km	70%	35000	2	164	3446350	429670	2988734	2927110
15km	70%	35000	2	291	3676633	462728	3187871	3809510
15km	70%	35000	2	266	4527676	645306	3845746	3226357
15km	70%	35000	2	286	3891660	494299	3344617	3014688
15km	70%	35000	2	177	4745846	576436	4124954	3474992
15km	70%	35000	2	218	4097152	499682	3563517	3228080
15km	70%	35000	2	284	3997542	501089	3474090	3397603
15km	70%	35000	2	196	3701665	485735	3185094	3097561
15km	70%	35000	2	218	3829063	505126	3263660	2871571
15km	70%	35000	2	220	4365773	535204	3776877	3259333
15km	70%	35000	2	265	4948308	567848	4348719	3497111
15km	70%	35000	2	368	5342469	588947	4706960	3808346
15km	70%	35000	2	231	5146308	633748	4449628	4181738
15km	70%	35000	2	437	3806755	496421	3280609	3197024
15km	70%	35000	2	300	4007820	541036	3433178	3420295
15km	70%	35000	2	157	3678474	528458	3114087	3010703
15km	70%	35000	2	192	4528176	574202	3874908	3434026
15km	70%	35000	2	158	3786923	523774	3223530	2982115
15km	70%	35000	2	273	3978725	595527	3359284	3026639
15km	70%	35000	2	230	5394570	652489	4703148	4234148
15km	70%	35000	2	185	2989371	496320	2469387	2699379
15km	70%	35000	2	260	4172708	462554	3675062	3538210
15km	70%	35000	2	161	3355065	451253	2875474	2829594
15km	70%	35000	2	238	4285974	514276	3740492	3332458
15km	70%	35000	2	205	3740215	529859	3171626	2819144
15km	70%	35000	2	183	4617094	632784	3935463	3485469
15km	70%	35000	2	201	4942061	593428	4313344	3971986
15km	70%	35000	2	242	3803137	541237	3232603	3017219
15km	70%	35000	2	175	3709755	510367	3172906	3285356
15km	70%	35000	2	241	3784785	560869	3180218	3351123
15km	70%	35000	2	235	4227202	588270	3612001	3576152
15km	70%	35000	2	302	4227600	537777	3639486	3286322
15km	70%	35000	2	256	4338461	546055	3746184	3118623
15km	70%	35000	2	237	3290728	429297	2820873	2903087
15km	70%	35000	2	287	4647066	533872	4088306	3673257
15km	70%	35000	2	280	4819410	627041	4130772	3879817
15km	70%	35000	2	235	3530654	516183	2990083	3105502
15km	70%	35000	2	270	3699548	407455	3259765	2811722
15km	70%	35000	2	196	4622558	603052	3981149	3819309
15km	70%	35000	2	185	3412234	456262	2900377	3028764
15km	70%	35000	2	199	3866182	522091	3315807	2687968
15km	70%	35000	2	154	4693899	617220	4039001	2800490
15km	70%	35000	2	222	4244592	546505	3664019	3545698
15km	70%	35000	2	185	3368227	450746	2871779	2901907
15km	70%	35000	2	296	4456447	551096	3858056	3206439
15km	70%	35000	2	257	3809644	509692	3272257	3558294
15km	70%	35000	2	242	3293231	472525	2779519	3343910
15km	70%	35000	2	203	3577752	445179	3102886	2996510
15km	70%	35000	2	233	4210279	563684	3613065	3457370
15km	70%	35000	2	232	3802879	480957	3285265	3229254
15km	70%	35000	2	218	3974311	497995	3430132	2885138
15km	70%	35000	2	156	3106238	453587	2614608	3277175
15km	70%	35000	2	230	4133628	520798	3578383	3402354
15km	70%	35000	2	274	5720313	677798	4979189	4427330
15km	70%	35000	2	154	3360131	483489	2819972	2954966
15km	70%	35000	2	191	4592217	638648	3893600	3147433
15km	70%	35000	2	203	3202538	410409	2754903	2535305
15km	70%	35000	2	174	3456131	472395	2961044	2811492
15km	70%	35000	2	245	4640723	656176	3957940	3294487
15km	70%	35000	2	241	4061484	492883	3534556	3359678
15km	70%	35000	2	243	4547967	599930	3914981	3783081
15km	70%	35000	2	197	4899796	562749	4286977	4095298
15km	70%	35000	2	266	4402954	534231	3836073	3525265
15km	70%	35000	2	187	4834051	675153	4116774	3719599
15km	70%	35000	2	256	4048585	495779	3509194	3668977
15km	70%	35000	2	235	4019786	488437	3489974	3268005
15km	70%	35000	2	300	4452369	577749	3826660	3796007
15km	70%	35000	2	216	4188132	527794	3608354	3302163
15km	70%	35000	2	163	3157623	441593	2681291	2512005
15km	70%	35000	2	218	5281056	733737	4503696	3552266
15km	70%	35000	2	308	3283391	408517	2841117	2720951
15km	70%	35000	2	299	3934159	521897	3362591	3016638
15km	70%	35000	2	201	4471880	512039	3926724	3728972
15km	70%	35000	2	288	4365916	537092	3778121	3500416
15km	70%	35000	2	238	4048542	498896	3507428	3430567
15km	70%	35000	2	221	4215941	547719	3633995	2913675
15km	70%	35000	2	296	3890127	442593	3399951	2920869
15km	70%	35000	2	155	4456942	609963	3805569	3416498
15km	70%	35000	2	215	4184592	576070	3574129	3092303
15km	70%	35000	2	248	4085133	572312	3456806	2610866
15km	70%	35000	2	206	3735490	464311	3230937	2892324
15km	70%	35000	2	178	3621099	498383	3094866	2678166
15km	70%	35000	2	215	4184222	589204	3557782	3445292
15km	70%	35000	2	427	5272943	635647	4581979	4400102
15km	70%	35000	2	215	3760467	510607	3208402	3062216
15km	70%	35000	2	233	3709037	467489	3201110	3206008
15km	70%	35000	2	439	5347239	616956	4666427	3840431
15km	70%	35000	2	271	3377124	439046	2880718	3635422
15km	70%	35000	2	256	4051915	542996	3454983	2692497
15km	70%	35000	2	184	3769954	489062	3247502	3011972
15km	70%	35000	2	188	4027776	599276	3395550	3167485
15km	70%	35000	2	196	3845837	517892	3286996	3590146
15km	70%	35000	2	315	4919791	624420	4258024	3455228
15km	70%	35000	2	276	5422795	726234	4636881	4153567
15km	70%	35000	2	206	3540322	449276	3067245	3010538
15km	70%	35000	2	169	3965807	539262	3380900	3301025
15km	70%	35000	2	255	4456346	571348	3853433	3228281
15km	70%	35000	2	264	4112475	549995	3534869	3230391
15km	70%	35000	2	358	4452985	492329	3915210	3409122
15km	70%	35000	2	178	3803779	558090	3190387	3644322
15km	70%	35000	2	353	4455323	565210	3846312	3379402
15km	70%	35000	2	232	5136341	605913	4480269	3465220
15km	70%	35000	2	265	3381294	441927	2879297	3390918
15km	70%	35000	2	298	4528785	526511	3953045	3999855
15km	70%	35000	2	316	3872117	559981	3268439	3254754
15km	70%	35000	2	304	4401686	506250	3866718	3685502
15km	70%	35000	2	204	4061351	512296	3518118	3437114
15km	70%	35000	2	165	3798704	539229	3234986	2995032
15km	70%	35000	2	198	4284623	574837	3668030	3403776
15km	70%	35000	2	240	4673021	666657	3950059	4045409
15km	70%	35000	2	313	4274831	513604	3723574	2991218
15km	70%	35000	2	269	4092779	569146	3435612	3806128
15km	70%	35000	2	219	3497951	462450	3009175	3389180
15km	70%	35000	2	181	3519332	467507	3010121	3003762
15km	70%	35000	2	239	4351129	544551	3770127	3254376
15km	70%	35000	2	235	4528094	566480	3907040	3915068
15km	70%	35000	2	352	4291129	551495	3701941	3870989
15km	70%	35000	2	222	3891128	451723	3411056	3349660
15km	70%	35000	2	319	3815521	524133	3252135	2869319
15km	70%	35000	2	206	3454642	446263	2961459	3170591
15km	70%	35000	2	180	4364555	618916	3686552	3409505
15km	70%	35000	2	281	4497565	612017	3842650	3584427
15km	70%	35000	2	239	5848446	681629	5106474	3973742
15km	70%	35000	2	196	3765324	518560	3201281	3139218
15km	70%	35000	2	212	2829330	380385	2423736	3513555
15km	70%	35000	2	244	5163348	662147	4459126	3565554
15km	70%	35000	2	170	3756888	505868	3227992	2837360
15km	70%	35000	2	290	3379850	475435	2867303	2717823
15km	70%	35000	2	287	4897094	631901	4222162	3351878
15km	70%	35000	2	273	4528846	588149	3893316	3635074
15km	70%	35000	2	276	2649302	344921	2273975	2826774
15km	70%	35000	2	210	3176137	460443	2688075	3083838
15km	70%	35000	2	203	5005629	580934	4375112	3521574
15km	70%	35000	2	293	3990015	455925	3504653	3786671
15km	70%	35000	2	315	4385790	499126	3854231	3596692
15km	70%	35000	2	285	4480808	515503	3923134	4030955
15km	70%	35000	2	174	3822457	511477	3285517	3362510
15km	70%	35000	2	372	4695449	662937	4000715	3656368
15km	70%	35000	2	223	3816672	487151	3288305	2859484
15km	70%	35000	2	196	3015095	422704	2570061	3117704
15km	70%	35000	2	182	4372744	590739	3719238	3967068
15km	70%	35000	2	205	4124378	591451	3496680	3456437
15km	70%	35000	2	274	4071911	617826	3401676	3623785
15km	70%	35000	2	181	2987772	377576	2582262	2869324
15km	70%	35000	2	228	3427325	442868	2938110	3049520
15km	70%	35000	2	312	4478702	503686	3938495	3402029
15km	70%	35000	2	300	3484102	486291	2966994	3109264
15km	70%	35000	2	207	5375222	780501	4500639	4194592
15km	70%	35000	2	255	5343743	680469	4611705	3773619
15km	70%	35000	2	195	3504547	503194	2964437	3142801
15km	70%	35000	2	213	3752622	498233	3208083	2990325
15km	70%	35000	2	225	4500855	622035	3807994	3083095
15km	70%	35000	2	254	4200207	531996	3646240	3465970
15km	70%	35000	2	259	4180866	527349	3616302	3367030
15km	70%	35000	2	158	4665867	669763	3943165	3024522
15km	70%	35000	2	269	3539379	518553	2997909	2712016
15km	70%	35000	2	180	3859554	533948	3291326	2866101
15km	70%	35000	2	323	4254303	519179	3696821	4635691
15km	70%	35000	2	237	4371787	568094	3758406	3404580
15km	70%	35000	2	253	4205521	573673	3566721	3567481
15km	70%	35000	2	207	4025093	523991	3467447	3241760
15km	70%	35000	2	193	3728167	480364	3207404	2899070
15km	70%	35000	2	202	3782909	541168	3188628	3077577
15km	70%	35000	2	247	2928249	440674	2467395	2856185
15km	70%	35000	2	230	4979210	578760	4352442	3612164
15km	70%	35000	2	238	3595081	468373	3086943	3172987
15km	70%	35000	2	221	4092705	582643	3476911	3727427
15km	70%	35000	2	239	5080507	621958	4396083	4155919
15km	70%	35000	2	248	4792287	628694	4130011	3523988
15km	70%	35000	2	193	3357032	463015	2832941	2875714
15km	70%	35000	2	237	4222245	542743	3644743	2990711
15km	70%	35000	2	288	4940151	548891	4354398	3569004
15km	70%	35000	2	298	4976740	653860	4271365	3702159
15km	70%	35000	2	183	4318628	506457	3771897	3366232
15km	70%	35000	2	297	5192742	662104	4465378	3791611
15km	70%	35000	2	275	3879045	534716	3308251	3676137
15km	70%	35000	2	228	3604495	466155	3093231	3421923
15km	70%	35000	2	168	3680249	514193	3125454	2726880
15km	70%	35000	2	285	3480942	472787	2965492	3487437
15km	70%	35000	2	210	3086875	396353	2661777	2753644
15km	70%	35000	2	161	3566742	486761	3049636	2818122
15km	70%	35000	2	249	4195651	540306	3600893	3027055
15km	70%	35000	2	209	3856448	524366	3295265	3224264
15km	70%	35000	2	215	4606956	594191	3969802	3217690
15km	70%	35000	2	200	3498611	456515	3004449	3100433
15km	70%	35000	2	181	3251834	452533	2746496	2944157
15km	70%	35000	2	223	3616171	478021	3094157	3438027
15km	70%	35000	2	184	3979094	516753	3413171	3473663
15km	70%	35000	2	249	4570842	633406	3904807	3734804
15km	70%	35000	2	182	4332613	528701	3756225	3425188
15km	70%	35000	2	323	3755131	516965	3199574	3208458
15km	70%	35000	2	222	4472437	607294	3822448	3341286
15km	70%	35000	2	235	4330417	526120	3761919	3433365
15km	70%	35000	2	217	4282925	558304	3684231	3854327
15km	70%	35000	2	177	3110276	407065	2683491	2842059
15km	70%	35000	2	199	3329402	441709	2846127	2477410
15km	70%	35000	2	175	3956329	521990	3400468	3449534
15km	70%	35000	2	288	4784984	651274	4087448	4129301
15km	70%	35000	2	207	4447064	624852	3783310	3383813
15km	70%	35000	2	177	4439317	614910	3782699	3093222
15km	70%	35000	2	239	4225819	577744	3604667	3524539
15km	70%	35000	2	165	3410404	454853	2915016	2781372
15km	70%	35000	2	253	3818013	532915	3242967	3283663
15km	70%	35000	2	230	4173384	560081	3578736	3872112
15km	70%	35000	2	229	4325834	557505	3717912	3511545
15km	70%	35000	2	343	4833070	682687	4101512	4045375
15km	70%	35000	2	397	5348981	611006	4688281	4008379
15km	70%	35000	2	183	4531464	537753	3959453	3039478
15km	70%	35000	2	173	3231259	506548	2680543	3084113
15km	70%	35000	2	262	4675617	605929	4023602	3384779
15km	70%	35000	2	225	3866175	490310	3315259	3018899
15km	70%	35000	2	243	3457351	447996	2982183	2600833
15km	70%	35000	2	204	4105938	555968	3501555	3599314
15km	70%	35000	2	211	4276039	560687	3654220	3312628
15km	70%	35000	2	236	3919730	511416	3372996	2931887
15km	70%	35000	2	308	4039323	581147	3428183	3224017
15km	70%	35000	2	157	3794163	495075	3266221	2921733
15km	70%	35000	2	301	5683199	667506	4977140	4293599
15km	70%	35000	2	352	4585380	537409	3972180	3213047
15km	70%	35000	2	233	4017915	542251	3430388	3428361
15km	70%	35000	2	189	4436331	568349	3835836	3423655
15km	70%	35000	2	205	4608049	580819	3983894	3317998
15km	70%	35000	2	230	4109157	504549	3573408	3520720
15km	70%	35000	2	295	4379167	554903	3764623	3331673
15km	70%	35000	2	377	4663446	589825	4033537	4075592
15km	70%	35000	2	271	5106703	555878	4505251	3993930
15km	70%	35000	2	220	4586329	651151	3865056	3752859
15km	70%	35000	2	207	3771047	506102	3217409	3315137
15km	70%	35000	2	189	3391262	443716	2925136	3117979
15km	70%	35000	2	260	3556370	525586	3015615	2474075
15km	70%	35000	2	182	4501648	604508	3861302	3520569
15km	70%	35000	2	254	4452503	531020	3889424	3249776
15km	70%	35000	2	204	4596072	610834	3942592	3839533
15km	70%	35000	2	165	3354841	490863	2818367	2686351
15km	70%	35000	2	348	4537562	639972	3859834	3348578
15km	70%	35000	2	196	4132631	520924	3567728	3332106
15km	70%	35000	2	197	4242039	547192	3654303	3073667
15km	70%	35000	2	239	3733655	555060	3119648	2746694
15km	70%	35000	2	324	5226095	663534	4487297	4019284
15km	70%	35000	2	180	3115839	429626	2646977	3048157
15km	70%	35000	2	261	4495115	527023	3923938	3697986
15km	70%	35000	2	278	4345165	579575	3705947	3639315
15km	70%	35000	2	273	3827249	528001	3269959	2897681
15km	70%	35000	2	259	3729514	539585	3165936	3116558
15km	70%	35000	2	191	2990250	411415	2549368	2654761
15km	70%	35000	2	235	3794929	519318	3249596	2898044
15km	70%	35000	2	208	4827783	666490	4116120	3843831
15km	70%	35000	2	242	3140640	417929	2687832	2913240
15km	70%	35000	2	193	3992718	574269	3349297	3440244
15km	70%	35000	2	254	3805755	475229	3292316	3185924
15km	70%	35000	2	306	4223508	599462	3569732	2890746
15km	70%	35000	2	249	3047241	417813	2591108	2764387
15km	70%	35000	2	196	3891763	471715	3387651	3052225
15km	70%	35000	2	252	3903228	565439	3300715	3255810
15km	70%	35000	2	194	4019542	535765	3457449	3266272
15km	70%	35000	2	210	4610389	563636	4008476	3701566
15km	70%	35000	2	306	3888598	488905	3361126	3041511
15km	70%	35000	2	293	5345518	671943	4628307	3568659
15km	70%	35000	2	290	4555748	636242	3884547	3590789
15km	70%	35000	2	202	3914214	510547	3381248	3436972
15km	70%	35000	2	253	4811539	623996	4147408	3396254
15km	70%	35000	2	226	4639572	577373	4016080	3799862
15km	70%	35000	2	249	3689863	506705	3137672	3440236
15km	70%	35000	2	191	4960241	597277	4314021	3713276
15km	70%	35000	2	199	4199381	577550	3564111	3145344
15km	70%	35000	2	230	4147540	544678	3563915	3265915
15km	70%	35000	2	388	5976139	734403	5187740	4015120
15km	70%	35000	2	221	3844162	448440	3365910	3259131
15km	70%	35000	2	230	3410781	414515	2965242	3314629
15km	70%	35000	2	342	3655255	478336	3153849	2815378
15km	70%	35000	2	267	3675805	484357	3140304	3356149
15km	70%	35000	2	240	3797541	533552	3194027	2983906
15km	70%	35000	2	298	3538184	466678	3040701	2793214
15km	70%	35000	2	252	3569080	445983	3093114	3183477
15km	70%	35000	2	188	3480948	481193	2965169	2525442
15km	70%	35000	2	235	3976876	566309	3377095	3147076
15km	70%	35000	2	304	5287376	591913	4656201	3603871
15km	70%	35000	2	282	4628739	551776	4039466	3445471
15km	70%	35000	2	351	5663957	691432	4921146	4053415
15km	70%	35000	2	212	3061400	367821	2655538	3034924
15km	70%	35000	2	287	4388629	500793	3849161	3374382
15km	70%	35000	2	257	4132092	443789	3655428	3139589
15km	70%	35000	2	392	4130311	591070	3491623	3360282
15km	70%	35000	2	243	4099361	516867	3540271	3253785
15km	70%	35000	2	173	4605405	633981	3915494	3372478
15km	70%	35000	2	229	3662279	496532	3125541	3117365
15km	70%	35000	2	204	4353383	519802	3788829	3564601
15km	70%	35000	2	247	4028692	534969	3459292	2818644
15km	70%	35000	2	213	3526965	388881	3109071	3161983
15km	70%	35000	2	255	5234930	665124	4522458	3832215
15km	70%	35000	2	286	5981351	589691	5322816	3667954
15km	70%	35000	2	257	5032406	639927	4361212	3665614
15km	70%	35000	2	283	5156100	596047	4516626	3606395
15km	70%	35000	2	234	3959199	531559	3382697	3170648
15km	70%	35000	2	225	4640649	549361	4042364	3744966
15km	70%	35000	2	225	4541332	593326	3899538	3685206
15km	70%	35000	2	183	4416756	600944	3765386	3514181
15km	70%	35000	2	204	5058541	612015	4403275	3421899
15km	70%	35000	2	249	3970749	552517	3381284	2824529
15km	70%	35000	2	210	4087078	512792	3550740	3394363
15km	70%	35000	2	272	4086236	514133	3526340	3388154
15km	70%	35000	2	206	3998593	520790	3430087	2964303
15km	70%	35000	2	318	3409608	473549	2855306	3021219
15km	70%	35000	2	239	4172326	523904	3601410	3520870
15km	70%	35000	2	479	3572919	455744	3075581	3521059
15km	70%	35000	2	190	4020198	530632	3449635	3073172
15km	70%	35000	2	237	4617105	642782	3907061	3706086
15km	70%	35000	2	213	4130576	531723	3550256	3594908
15km	70%	35000	2	210	4629976	516376	4072366	3350542
15km	70%	35000	2	337	4007517	530088	3436405	3099252
15km	70%	35000	2	317	4459317	575585	3832689	4235497
15km	70%	35000	2	211	4280223	529066	3714962	3416868
15km	70%	35000	2	236	5551825	671514	4842546	3878451
15km	70%	35000	2	261	3939863	489490	3422872	3240941
15km	70%	35000	2	264	4097354	530553	3524012	3066802
15km	70%	35000	2	284	4469577	604928	3804652	3571184
15km	70%	35000	2	328	5244890	558969	4624511	3524655
15km	70%	35000	2	209	4237993	565949	3612453	3585850
15km	70%	35000	2	226	3996065	589170	3348648	3573635
15km	70%	35000	2	211	4717095	535872	4148500	3803973
15km	70%	35000	2	236	4602824	595089	3963631	3092392
15km	70%	35000	2	212	3680717	499487	3131682	2966654
15km	70%	35000	2	206	4829498	653631	4130364	3444802
15km	70%	35000	2	177	3588911	538165	3008837	2691952
15km	70%	35000	2	227	4390663	606704	3745020	3276999
15km	70%	35000	2	216	3999470	491872	3459720	3353919
15km	70%	35000	2	170	3340491	496319	2814171	2759456
15km	70%	35000	2	198	4895338	653339	4210920	3398189
15km	70%	35000	2	300	3409633	436046	2937658	2911773
15km	70%	35000	2	376	4252897	579960	3625907	3330110
15km	70%	35000	2	209	4308496	563043	3714529	3352438
15km	70%	35000	2	166	3353486	457586	2877071	2910913
15km	70%	35000	2	190	3133025	377239	2717787	3023671
15km	70%	35000	2	184	3867325	571595	3264767	2951612
15km	70%	35000	2	239	4493217	499882	3972631	3324830
15km	70%	35000	2	174	3628401	523075	3066442	2317262
15km	70%	35000	2	290	4100267	537669	3523019	3718648
15km	70%	35000	2	277	4564974	525670	3998104	3753386
15km	70%	35000	2	227	3627183	464373	3108126	2716270
15km	70%	35000	2	286	4529360	585732	3889967	3618168
15km	70%	35000	2	243	4593923	612925	3936332	3733750
15km	70%	35000	2	189	4382507	582740	3753631	3550937
15km	70%	35000	2	291	3669212	467911	3159127	3122123
15km	70%	35000	2	296	4151578	578385	3531569	3242631
15km	70%	35000	2	278	6196627	735778	5417147	3955421
15km	70%	35000	2	222	4290241	612735	3648061	3109146
15km	70%	35000	2	212	4282695	621348	3631958	3267212
15km	70%	35000	2	179	4121493	487304	3601917	3451715
15km	70%	35000	2	188	3380083	465642	2875218	2862029
15km	70%	35000	2	199	3996812	560422	3398379	3493375
15km	70%	35000	2	183	3205016	447979	2734097	3038270
15km	70%	35000	2	216	4024374	518808	3476477	3495590
15km	70%	35000	2	249	3538601	486148	3034007	3454707
15km	70%	35000	2	234	4040763	529497	3465905	3290263
15km	70%	35000	2	195	4158699	589741	3525976	3513850
15km	70%	35000	2	176	5009461	649052	4316685	3624345
15km	70%	35000	2	169	3228532	428067	2759764	2938783
15km	70%	35000	2	291	4650902	493263	4126035	3864046
15km	70%	35000	2	235	4816070	723472	4041038	3643186
15km	70%	35000	2	221	3425422	431312	2973033	3029180
15km	70%	35000	2	261	4422817	584203	3797885	3486036
15km	70%	35000	2	226	4444143	577179	3810044	3210283
15km	70%	35000	2	211	3315740	438435	2844488	2563672
15km	70%	35000	2	275	3685923	441371	3181844	2728133
15km	70%	35000	2	217	4269995	469219	3769035	3461696
15km	70%	35000	2	183	3719168	520838	3175518	2888628
15km	70%	35000	2	342	4760594	579836	4126747	3685684
15km	70%	35000	2	178	4112344	545587	3525384	3095529
15km	70%	35000	2	190	4555841	627751	3869483	3359831
15km	70%	35000	2	236	4694400	559383	4071368	3340974
15km	70%	35000	2	168	3554591	514294	2995474	2942698
15km	70%	35000	2	232	5347593	640447	4659446	3944313
15km	70%	35000	2	233	4828164	595114	4187388	3632677
15km	70%	35000	2	242	5188038	569702	4570212	3477126
15km	70%	35000	2	272	3973197	528872	3400288	2800545
15km	70%	35000	2	200	3954906	545956	3367833	2862872
15km	70%	35000	2	222	5763444	725685	4986544	4064655
15km	70%	35000	2	255	4651688	535394	4069476	3540521
15km	70%	35000	2	197	3512658	430933	3049538	3755132
15km	70%	35000	2	304	4121646	521572	3559379	3405160
15km	70%	35000	2	283	3483096	405734	3037434	3236215
15km	70%	35000	2	202	2993816	406428	2522285	2608771
15km	70%	35000	2	221	3740311	517050	3174188	2966655
15km	70%	35000	2	249	4234635	491008	3708030	3662004
15km	70%	35000	2	207	4414145	618472	3761210	3458565
15km	70%	35000	2	181	5218153	634616	4539689	3720400
15km	70%	35000	2	250	4522375	587045	3854015	3290786
15km	70%	35000	2	208	3199399	489777	2682594	2924254
15km	70%	35000	2	289	4678062	554653	4088401	3867410
15km	70%	35000	2	214	3383216	476344	2884329	2582118
15km	70%	35000	2	290	4083013	505089	3547519	3303936
15km	70%	35000	2	173	4758286	653283	4066159	3511384
15km	70%	35000	2	239	4248097	565441	3636078	3546111
15km	70%	35000	2	183	4082452	572589	3482050	3322378
15km	70%	35000	2	189	5417289	667014	4696409	3431570
15km	70%	35000	2	204	3988120	536888	3394640	3306296
15km	70%	35000	2	297	4528762	529141	3966775	3529580
15km	70%	35000	2	190	4666548	564911	4060945	3580124
15km	70%	35000	2	237	3536664	448345	3056336	3496816
15km	70%	35000	2	250	3832715	477860	3326064	3286665
15km	70%	35000	2	233	4506051	586985	3872597	4186474
15km	70%	35000	2	213	3479413	536802	2916498	2797692
15km	70%	35000	2	213	4213678	588326	3576406	3484404
15km	70%	35000	2	253	4190619	562870	3590740	3064589
15km	70%	35000	2	219	4720108	604526	4066170	3454887
15km	70%	35000	2	236	3974815	490264	3418879	2920895
15km	70%	35000	2	314	5375543	703526	4618202	4499603
15km	70%	35000	2	339	4062006	544970	3479417	3033765
15km	70%	35000	2	281	4774807	603354	4130156	3567513
15km	70%	35000	2	211	3569448	509154	3027292	2483053
15km	70%	35000	2	241	4159270	532105	3550790	3581726
15km	70%	35000	2	302	4223855	579870	3613938	3676348
15km	70%	35000	2	238	4008313	493678	3470807	3084622
15km	70%	35000	2	231	4027691	566404	3423685	2991513
15km	70%	35000	2	220	5279989	649866	4586459	3587738
15km	70%	35000	2	161	3461693	462997	2959718	2861175
15km	70%	35000	2	191	4961264	613413	4309577	3878088
15km	70%	35000	2	197	3923488	517630	3382733	3041873
15km	70%	35000	2	191	3910801	547438	3332240	2948471
15km	70%	35000	2	203	4878919	638071	4183904	3701490
15km	70%	35000	2	329	4505712	585627	3863515	3262578
15km	70%	35000	2	393	3647070	539460	3070246	2864476
15km	70%	35000	2	214	3554707	513828	3009292	3113007
15km	70%	35000	2	253	3864805	554717	3281066	3362004
15km	70%	35000	2	264	3682889	469264	3180253	3230965
15km	70%	35000	2	223	4193539	626019	3509149	3661760
15km	70%	35000	2	324	3862077	530268	3284616	3340293
15km	70%	35000	2	262	5390401	658643	4680931	3792173
15km	70%	35000	2	290	4661285	591522	4021737	3706196
15km	70%	35000	2	183	3456908	495169	2930076	2667276
15km	70%	35000	2	253	4056669	541290	3455579	3381625
15km	70%	35000	2	244	3697014	489748	3166182	3132718
15km	70%	35000	2	289	3549775	473065	3047046	2899675
15km	70%	35000	2	169	3617905	506867	3077991	3149470
15km	70%	35000	2	250	4767405	608005	4100446	4004707
15km	70%	35000	2	283	5137832	633098	4467111	3621789
15km	70%	35000	2	274	4590704	635080	3919276	3654488
15km	70%	35000	2	276	3690400	509053	3141928	3083344
15km	70%	35000	2	193	4058476	552959	3456125	2879824
15km	70%	35000	2	174	3215830	467307	2719027	2485061
15km	70%	35000	2	208	3222282	424568	2768454	2812176
15km	70%	35000	2	208	3592148	446012	3100614	2663285
15km	70%	35000	2	193	3797651	519571	3250761	3268232
15km	70%	35000	2	165	3907125	532339	3315552	2968774
15km	70%	35000	2	207	4566898	644538	3876631	3617145
15km	70%	35000	2	286	4783040	624621	4127915	3465811
15km	70%	35000	2	281	3732196	488610	3215024	3111767
15km	70%	35000	2	211	3964691	508909	3399178	3351173
15km	70%	35000	2	232	4518990	538223	3925967	3387832
15km	70%	35000	2	204	4006048	601498	3349013	3489533
15km	70%	35000	2	214	3375501	423925	2916498	2819129
15km	70%	35000	2	273	4663431	618229	4005194	3349737
15km	70%	35000	2	300	4855463	587648	4226112	3691679
15km	70%	35000	2	268	4604644	553391	4008992	3947559
15km	70%	35000	2	232	4059867	539848	3472563	3308733
15km	70%	35000	2	270	3909019	519571	3343827	4129926
15km	70%	35000	2	258	4712056	540014	4138730	3339870
15km	70%	35000	2	272	3935813	577000	3312676	3383245
15km	70%	35000	2	256	4287662	559515	3702482	3165030
15km	70%	35000	2	250	4611920	558862	3998713	3349694
15km	70%	35000	2	167	3383532	487796	2870122	2797565
15km	70%	35000	2	434	4703638	579955	4078582	3241001
15km	70%	35000	2	233	3882273	545924	3302420	3420878
15km	70%	35000	2	351	3840376	511014	3282578	3320134
15km	70%	35000	2	215	4483879	541003	3898833	3704549
15km	70%	35000	2	181	3629392	492830	3109061	2761978
15km	70%	35000	2	219	3489557	514773	2936198	3082604
15km	70%	35000	2	246	4402081	625527	3718389	3158202
15km	70%	35000	2	255	4009340	526287	3455517	3069280
15km	70%	35000	2	187	4611362	591124	3958694	3461188
15km	70%	35000	2	232	3624296	512803	3086028	2828245
15km	70%	35000	2	415	2949765	389455	2532223	2968390
15km	70%	35000	2	168	3353968	478280	2849623	2823720
15km	70%	35000	2	248	3634084	370060	3239580	3393950
15km	70%	35000	2	203	3541847	483980	3016257	2867855
15km	70%	35000	2	199	3818263	583294	3203272	2595281
15km	70%	35000	2	265	4519193	597510	3866265	3820907
15km	70%	35000	2	240	5167027	686933	4432230	4012617
15km	70%	35000	2	351	4447461	620070	3780087	3446679
15km	70%	35000	2	192	4278519	509991	3741539	3617467
15km	70%	35000	2	255	3474623	475550	2953703	2992211
15km	70%	35000	2	199	4249986	542635	3672203	3310218
15km	70%	35000	2	285	4807787	644847	4115533	3295151
15km	70%	35000	2	190	4099159	514869	3535620	2877655
15km	70%	35000	2	385	4250821	569835	3621975	3681563
15km	70%	35000	2	205	3703769	531486	3135342	2628181
15km	70%	35000	2	224	3224620	497055	2697854	2725504
15km	70%	35000	2	297	3386435	416036	2933393	2797682
15km	70%	35000	2	194	2997901	369734	2605392	2584471
15km	70%	35000	2	220	4550436	563045	3923063	3571734
15km	70%	35000	2	207	4409376	577799	3790760	3310828
15km	70%	35000	2	187	4749921	645454	4046753	3837569
15km	70%	35000	2	182	4282405	568251	3677324	3315266
15km	70%	35000	2	283	3897675	520355	3354770	3270283
15km	70%	35000	2	283	4572692	607327	3915174	3517450
15km	70%	35000	2	242	4719401	560132	4121491	3584848
15km	70%	35000	2	260	4394486	551707	3812875	3360202
15km	70%	35000	2	250	3680892	497893	3155225	2821413
15km	70%	35000	2	283	4483566	515012	3933134	3792490
15km	70%	35000	2	209	3951271	530910	3369513	3187186
15km	70%	35000	2	310	3234611	413122	2786430	3010331
15km	70%	35000	2	346	4074110	519428	3509228	3119161
15km	70%	35000	2	181	3923346	574885	3320404	2774129
15km	70%	35000	2	209	4388149	588197	3754694	3154886
15km	70%	35000	2	197	3445331	454592	2954609	3332703
15km	70%	35000	2	291	3867069	521778	3309386	2666280
15km	70%	35000	2	161	4474864	580954	3839836	3276284
15km	70%	35000	2	338	4468854	493237	3934521	3527239
15km	70%	35000	2	215	4662254	578445	4032327	3401228
15km	70%	35000	2	259	3939020	447454	3442153	3219615
15km	70%	35000	2	162	2902224	402105	2466240	2504005
15km	70%	35000	2	314	4038865	507687	3488753	3161830
15km	70%	35000	2	330	4067863	517940	3508401	3278999
15km	70%	35000	2	358	4206174	597279	3536215	3528046
15km	70%	35000	2	182	3986602	499069	3457239	3262307
15km	70%	35000	2	233	4934950	562364	4316807	3766601
15km	70%	35000	2	180	3665083	446331	3180423	3179742
15km	70%	35000	2	362	6399887	746730	5588261	4426476
15km	70%	35000	2	269	5305762	690546	4550528	4511792
15km	70%	35000	2	277	4159667	599410	3524822	3046931
15km	70%	35000	2	202	4389548	568693	3783416	3150044
15km	70%	35000	2	213	3520252	479606	3002172	2663882
15km	70%	35000	2	182	3975762	567937	3337003	3529422
15km	70%	35000	2	475	5345280	585693	4702617	4149393
15km	70%	35000	2	252	3941724	545267	3332042	3330087
15km	70%	35000	2	270	3383786	482966	2865543	3152279
15km	70%	35000	2	221	4756400	631043	4081743	3089467
15km	70%	35000	2	176	4023429	501603	3476903	3262803
15km	70%	35000	2	257	3369268	450543	2885544	3160352
15km	70%	35000	2	219	3805537	505641	3264688	3172018
15km	70%	35000	2	241	4813066	582543	4203871	3702168
15km	70%	35000	2	235	4459096	590011	3820157	3379723
15km	70%	35000	2	247	5218142	644953	4537681	3826160
15km	70%	35000	2	206	3522692	505232	2980370	2747666
15km	70%	35000	2	298	4258143	514040	3700443	3511368
15km	70%	35000	2	215	4482240	597549	3855343	3355812
15km	70%	35000	2	186	3395329	471836	2888391	2861301
15km	70%	35000	2	286	4880008	547062	4287010	3583361
15km	70%	35000	2	260	4729105	567350	4110940	4172598
15km	70%	35000	2	217	3384417	458629	2896418	3075149
15km	70%	35000	2	185	4093065	562533	3487489	3228566
15km	70%	35000	2	291	5088935	601708	4436993	3971185
15km	70%	35000	2	160	3874630	567282	3258546	2848620
15km	70%	35000	2	228	4244638	517946	3682547	3798392
15km	70%	35000	2	218	4841957	602677	4200017	3212756
15km	70%	35000	2	227	3074987	387664	2639840	2850424
15km	70%	35000	2	213	4039436	522936	3479287	3290869
15km	70%	35000	2	220	5087946	703700	4340928	3677405
15km	70%	35000	2	221	4146642	531646	3562282	3005333
15km	70%	35000	2	208	4199060	456135	3713497	3427222
15km	70%	35000	2	192	5161929	642374	4470176	3762196
15km	70%	35000	2	281	3143159	406005	2699012	2496584
15km	70%	35000	2	234	3099132	405834	2633513	2499165
15km	70%	35000	2	244	4592952	642062	3909725	3180760
15km	70%	35000	2	263	4638939	630177	3957997	3186316
15km	70%	35000	2	197	4417088	599564	3776917	3297998
15km	70%	35000	2	220	4827924	580509	4196258	3734311
15km	70%	35000	2	211	4562797	555255	3981353	3654941
15km	70%	35000	2	188	3475566	486741	2957668	2447256
15km	70%	35000	2	368	4294804	572429	3688721	3412021
15km	70%	35000	2	205	3354773	451073	2880039	2821014
15km	70%	35000	2	289	3264173	427330	2810659	2499425
15km	70%	35000	2	228	3877161	471679	3384763	3115526
15km	70%	35000	2	226	3510605	464151	3010336	3143883
15km	70%	35000	2	243	5372627	639104	4684497	3932475
15km	70%	35000	2	287	3597415	488944	3067857	3351668
15km	70%	35000	2	256	4650691	583396	4022856	3413172
15km	70%	35000	2	180	3280394	434199	2797821	3357390
15km	70%	35000	2	176	4123715	578590	3482043	2731521
15km	70%	35000	2	282	3708673	490224	3166786	3663259
15km	70%	35000	2	282	4423870	553739	3832857	3787565
15km	70%	35000	2	315	4499564	553051	3909297	3425470
15km	70%	35000	2	281	4931531	638340	4233352	4318255
15km	70%	35000	2	255	3946180	471943	3434720	2975025
15km	70%	35000	2	276	4558754	565878	3933049	3556001
15km	70%	35000	2	283	3759434	483751	3240181	2938277
15km	70%	35000	2	184	4642897	686547	3907391	3705099
15km	70%	35000	2	225	3936678	489719	3414033	3047649
15km	70%	35000	2	231	4011605	504420	3456497	3401329
15km	70%	35000	2	245	3789025	504025	3253936	3289751
15km	70%	35000	2	240	3618476	548120	3034322	3250032
15km	70%	35000	2	218	3613570	501414	3081827	3155869
15km	70%	35000	2	200	4001463	550300	3410387	3155048
15km	70%	35000	2	297	3654540	501495	3107301	3004787
15km	70%	35000	2	188	3885507	549119	3315375	2532849
15km	70%	35000	2	304	3974422	537593	3384776	3056308
15km	70%	35000	2	230	4397841	599183	3741352	3592446
15km	70%	35000	2	369	4131315	528589	3572650	3126684
15km	70%	35000	2	223	4326162	602196	3686655	3251044
15km	70%	35000	2	206	2911526	397037	2469441	2824971
15km	70%	35000	2	253	3724055	550538	3141393	2878680
15km	70%	35000	2	229	4707154	597130	4057091	3553151
15km	70%	35000	2	244	3921715	494033	3376431	3053042
15km	70%	35000	2	281	4226900	552227	3634162	3660680
15km	70%	35000	2	354	3376645	472103	2853192	2569140
15km	70%	35000	2	196	3843180	554105	3263949	3134818
15km	70%	35000	2	224	3631907	475141	3108723	3065787
15km	70%	35000	2	227	3669701	460796	3187121	3137123
15km	70%	35000	2	276	3679939	517998	3121011	2936828
15km	70%	35000	2	176	3304799	467943	2812321	2618211
15km	70%	35000	2	246	3575247	518851	3023639	3271593
15km	70%	35000	2	220	4227999	559712	3623976	3102264
15km	70%	35000	2	177	5017117	612116	4337303	3746939
15km	70%	35000	2	229	4385007	579317	3772674	3651898
15km	70%	35000	2	173	3378531	420029	2915275	3239900
15km	70%	35000	2	222	3458649	441482	2970877	3368183
15km	70%	35000	2	181	4109668	547664	3513402	3164553
15km	70%	35000	2	268	4207835	486663	3686485	3374787
15km	70%	35000	2	375	3392229	441453	2909701	3243337
15km	70%	35000	2	358	3813013	408327	3367007	3384202
15km	70%	35000	2	234	4106457	538837	3524215	2965005
15km	70%	35000	2	293	4391855	563944	3783553	3700891
15km	70%	35000	2	259	4584469	576481	3970994	3523718
15km	70%	35000	2	257	4595385	598621	3947112	3782046
15km	70%	35000	2	199	3910377	572767	3304862	3600257
15km	70%	35000	2	227	5037617	595864	4406921	3502140
15km	70%	35000	2	332	3807660	421009	3347253	3550350
15km	70%	35000	2	250	3376045	443779	2912491	3244893
15km	70%	35000	2	264	4549547	598612	3883509	3535312
15km	70%	35000	2	253	4774964	649491	4086361	4096928
15km	70%	35000	2	306	3311375	405912	2872716	3232445
15km	70%	35000	2	181	4633666	576915	4015085	3531589
15km	70%	35000	2	187	4009279	525193	3432326	3617094
15km	70%	35000	2	215	4476019	576911	3838579	3702811
15km	70%	35000	2	255	3389122	473069	2880307	2907517
15km	70%	35000	2	329	4050907	477586	3542776	3311106
15km	70%	35000	2	289	4196986	558975	3604631	3673133
15km	70%	35000	2	228	3987012	492608	3449453	3105500
15km	70%	35000	2	244	4221327	585023	3595256	3556424
15km	70%	35000	2	274	4247138	564216	3646478	3496709
15km	70%	35000	2	237	3678346	469447	3190231	2870393
15km	70%	35000	2	267	4396593	515215	3832507	3320376
15km	70%	35000	2	156	3845334	535672	3267818	3341580
15km	70%	35000	2	256	3570348	435762	3090647	3083098
15km	70%	35000	2	213	5018112	663003	4289797	3484212
15km	70%	35000	2	203	4598081	593008	3967227	4005541
15km	70%	35000	2	232	3537014	512933	2999980	3032839
15km	70%	35000	2	257	5337425	651164	4621761	4100853
15km	70%	35000	2	244	3971581	555895	3380066	2964593
15km	70%	35000	2	200	4222643	565139	3589718	3316144
15km	70%	35000	2	204	4164809	563916	3565455	3175010
15km	70%	35000	2	195	3873172	542557	3301293	3101459
15km	70%	35000	2	161	3396947	428572	2925900	3175854
15km	70%	35000	2	197	4624841	575772	4014180	3360195
15km	70%	35000	2	191	3224764	436280	2748411	2919478
15km	70%	35000	2	202	4658583	660520	3950066	3860629
15km	70%	35000	2	276	5204274	554489	4595423	3669282
15km	70%	35000	2	301	3761202	521911	3211515	2807027
15km	70%	35000	2	256	5219546	602693	4572561	3867064
15km	70%	35000	2	198	3874725	542640	3274761	3048744
15km	70%	35000	2	240	3370696	458862	2877960	2900410
15km	70%	35000	2	177	3763531	484284	3240383	2957983
15km	70%	35000	2	274	3479181	460768	2979020	2908938
15km	70%	35000	2	224	3503475	400764	3073044	3064108
15km	70%	35000	2	260	3804977	539497	3230301	2758005
15km	70%	35000	2	228	3790195	457235	3302878	2754302
15km	70%	35000	2	328	4632075	626491	3961710	3669733
15km	70%	35000	2	259	4753642	645744	4063885	3662496
15km	70%	35000	2	195	4523118	530759	3954570	3751226
15km	70%	35000	2	332	3924898	531782	3347146	4323568
15km	70%	35000	2	241	3782084	470728	3282777	3243918
15km	70%	35000	2	188	3838961	539910	3254808	3013505
15km	70%	35000	2	230	3377103	494550	2837261	2636196
15km	70%	35000	2	227	4423411	538221	3841879	3929399
15km	70%	35000	2	309	4777114	550933	4190628	3751355
15km	70%	35000	2	182	4574693	641397	3896121	3711220
15km	70%	35000	2	189	5611995	721967	4836232	3815483
15km	70%	35000	2	298	3809061	496549	3278489	3124980
15km	70%	35000	2	251	3603048	492229	3077839	3041670
15km	70%	35000	2	211	3896922	526409	3316304	2846457
15km	70%	35000	2	146	3665746	524840	3111184	2949258
15km	70%	35000	2	195	3607262	462364	3098332	2554060
15km	70%	35000	2	283	4198836	569315	3585630	3664735
15km	70%	35000	2	280	5508666	637260	4833306	4052603
15km	70%	35000	2	207	4113594	491919	3580823	3282872
15km	70%	35000	2	171	2236396	306183	1906463	2654749
15km	70%	35000	2	266	3633833	442709	3159426	3099099
15km	70%	35000	2	183	3531873	447576	3041670	3311528
15km	70%	35000	2	155	4294681	653154	3593574	3494306
15km	70%	35000	2	274	3827929	504261	3245667	3342916
15km	70%	35000	2	277	4224235	581927	3588006	3636693
15km	70%	35000	2	364	3479423	443603	3001000	3304745
15km	70%	35000	2	192	4111152	561299	3509398	3032730
15km	70%	35000	2	219	4922508	544288	4339674	3588031
15km	70%	35000	2	383	4048418	530709	3474931	2956828
15km	70%	35000	2	214	4742838	637978	4053213	3744961
15km	70%	35000	2	177	3805368	483383	3292395	2891828
15km	70%	35000	2	261	5160886	619247	4479674	4760062
15km	70%	35000	2	298	4666987	538842	4076915	3584974
15km	70%	35000	2	179	5278445	672566	4545767	3492616
15km	70%	35000	2	348	3742226	429414	3279619	3407041
15km	70%	35000	2	184	3389222	414159	2944518	2889576
15km	70%	35000	2	303	3930568	477832	3416078	3589973
15km	70%	35000	2	259	3484212	496670	2949977	3081847
15km	70%	35000	2	193	5170355	601041	4526179	3848913
15km	70%	35000	2	173	3575685	495735	3049293	2828912
15km	70%	35000	2	178	4683490	582805	4051831	3466822
15km	70%	35000	2	203	4976083	632259	4272909	4432215
15km	70%	35000	2	269	4234257	500362	3694479	3893161
15km	70%	35000	2	300	4270390	569420	3669094	3077783
15km	70%	35000	2	228	3885925	495561	3351273	2911571
15km	70%	35000	2	217	4052890	561265	3440716	2607871
15km	70%	35000	2	250	3691890	434286	3223912	3215050
15km	70%	35000	2	206	4421735	595531	3770322	3035432
15km	70%	35000	2	247	4614903	519928	4021345	3715272
15km	70%	35000	2	250	4074258	482555	3561145	3489440
15km	70%	35000	2	248	5295943	672350	4586270	3801523
15km	70%	35000	2	203	3715230	529024	3144555	3064477
15km	70%	35000	2	282	4115743	539441	3541523	3277766
15km	70%	35000	2	187	4796565	614525	4142197	3462095
15km	70%	35000	2	221	4715323	540133	4114042	3311061
15km	70%	35000	2	359	5416097	619140	4752647	3896778
15km	70%	35000	2	316	4789941	575938	4175886	3443276
15km	70%	35000	2	293	3494720	457157	2993711	3088700
15km	70%	35000	2	192	4041721	573608	3420338	3254226
15km	70%	35000	2	328	4273636	574288	3668926	3141810
15km	70%	35000	2	219	3581705	470996	3059203	3230122
15km	70%	35000	2	183	3403471	492924	2884625	2938991
15km	70%	35000	2	236	4619204	656841	3908997	3682767
15km	70%	35000	2	301	4944421	621963	4292404	3236298
15km	70%	35000	2	190	3198413	452019	2729710	2860390
15km	70%	35000	2	232	5411282	689571	4661361	3751490
15km	70%	35000	2	295	4094973	566900	3454017	3120865
15km	70%	35000	2	199	4069663	565171	3452747	3333480
15km	70%	35000	2	234	4188361	565895	3577353	3278674
15km	70%	35000	2	248	4975604	588971	4325341	3895859
15km	70%	35000	2	229	4789990	633105	4116221	3707024
15km	70%	35000	2	259	4568782	715975	3806865	3589738
15km	70%	35000	2	215	4165786	543490	3582011	3981979
15km	70%	35000	2	308	5565556	658939	4852049	4769077
15km	70%	35000	2	231	3444896	488940	2925590	2926007
15km	70%	35000	2	207	3668988	525751	3108845	3467984
15km	70%	35000	2	197	4093152	567324	3488161	3068789
15km	70%	35000	2	171	4920799	645460	4229945	3335838
15km	70%	35000	2	218	4305895	603135	3665524	3061064
15km	70%	35000	2	210	4517503	547779	3920531	3858432
15km	70%	35000	2	312	3516627	440682	3054352	3140763
15km	70%	35000	2	239	4224269	533349	3634712	3261974
15km	70%	35000	2	240	3611966	400401	3168164	3551782
15km	70%	35000	2	354	2952755	419792	2503739	2890827
15km	70%	35000	2	187	3666281	493835	3128943	3115221
15km	70%	35000	2	263	3757535	516801	3205945	2877493
15km	70%	35000	2	165	2954038	442696	2498119	2298451
15km	70%	35000	2	210	4408192	582848	3797943	3729958
15km	70%	35000	2	236	4047116	543257	3468275	3277578
15km	70%	35000	2	179	3912017	534775	3343345	3059764
15km	70%	35000	2	225	4477840	599298	3836241	3413243
15km	70%	35000	2	204	3806388	468885	3291084	2770840
15km	70%	35000	2	271	2936172	359806	2541401	3226031
15km	70%	35000	2	186	4823763	585866	4175585	3905573
15km	70%	35000	2	301	4133094	642899	3443117	3590872
15km	70%	35000	2	228	3869267	464762	3353971	3327872
15km	70%	35000	2	260	4256231	594585	3627600	3117634
15km	70%	35000	2	215	3912088	519457	3362059	3289902
15km	70%	35000	2	192	4716912	651954	4014384	3693763
15km	70%	35000	2	289	4390418	562132	3781435	3587555
15km	70%	35000	2	263	4779267	685727	4056484	3620522
15km	70%	35000	2	212	3747868	515870	3191882	2878479
15km	70%	35000	2	182	3695068	533582	3104575	3169219
15km	70%	35000	2	257	3367123	468821	2869850	2964576
15km	70%	35000	2	168	3282320	442157	2802915	3149917
15km	70%	35000	2	188	3301134	395766	2880572	3118797
15km	70%	35000	2	244	4021900	594763	3403367	3371306
15km	70%	35000	2	216	4585877	574698	3972770	2933760
15km	70%	35000	2	328	3939152	491146	3414202	3314399
15km	70%	35000	2	194	3856659	445426	3389191	2953515
15km	70%	35000	2	210	4827406	601005	4187974	3671116
15km	70%	35000	2	192	4715559	599930	4081770	3369888
15km	70%	35000	2	304	5244054	592501	4592206	3672546
15km	70%	35000	2	210	4097942	584262	3474586	2977975
15km	70%	35000	2	219	4580480	508156	4033798	3620343
15km	70%	35000	2	194	4108067	604233	3461854	3405135
15km	70%	35000	2	257	3810274	503186	3262224	3556774
15km	70%	35000	2	179	3571805	489361	3036118	2956201
15km	70%	35000	2	281	4454138	617890	3778062	3078954
15km	70%	35000	2	211	4380058	600039	3734429	3400248
15km	70%	35000	2	299	3819738	487131	3291423	2855164
15km	70%	35000	2	240	4565909	641639	3883267	3847121
15km	70%	35000	2	203	4792679	577610	4179054	3819679
15km	70%	35000	2	253	3677692	518521	3100488	2818125
15km	70%	35000	2	275	4849159	571969	4249120	3785534
15km	70%	35000	2	216	4492526	645238	3811120	3098697
15km	70%	35000	2	312	4076707	507354	3523647	4138721
15km	70%	35000	2	262	3550995	479482	3021052	3128360
15km	70%	35000	2	171	2367975	342625	1995677	2742678
15km	70%	35000	2	190	3983445	524802	3401372	3295407
15km	70%	35000	2	200	3898562	518566	3345999	2918992
15km	70%	35000	2	170	4156889	526143	3598763	3120831
15km	70%	35000	2	246	2759693	345288	2369590	2528978
15km	70%	35000	2	201	3494514	506297	2959128	3260781
15km	70%	35000	2	279	3726312	524041	3169167	3422662
15km	70%	35000	2	266	4733785	657169	4026884	4233524
15km	70%	35000	2	211	4322241	608533	3667389	3535446
15km	70%	35000	2	218	4465723	595989	3826480	3443349
15km	70%	35000	2	209	4053031	554667	3463003	3268416
15km	70%	35000	2	286	3419042	417165	2958208	3027588
15km	70%	35000	2	282	5799953	664537	5074810	4333702
15km	70%	35000	2	187	3973387	535372	3401673	3186616
15km	70%	35000	2	246	4110301	559294	3509476	2804619
15km	70%	35000	2	215	4141494	552074	3540476	2846592
15km	70%	35000	2	249	4039134	435301	3558398	3517620
15km	70%	35000	2	176	3753830	526645	3195893	2845202
15km	70%	35000	2	294	4820103	506274	4271409	3634563
15km	70%	35000	2	217	3227022	427055	2758721	2979429
15km	70%	35000	2	240	3347970	445973	2866126	2866859
15km	70%	35000	2	241	3409712	452893	2918238	2598740
15km	70%	35000	2	411	4412626	498988	3878506	3662824
15km	70%	35000	2	237	3439999	451047	2956159	2554894
15km	70%	35000	2	200	4499808	634514	3815562	3251500
15km	70%	35000	2	223	4386582	603394	3730835	3045382
15km	70%	35000	2	223	4489170	496281	3956364	3328797
15km	70%	35000	2	263	3779680	519095	3210632	3153970
15km	70%	35000	2	261	3671368	481165	3157805	3029766
15km	70%	35000	2	310	3846726	505258	3309530	3232554
15km	70%	35000	2	195	4858353	669465	4127742	3586003
15km	70%	35000	2	216	4071796	515383	3511149	3750015
15km	70%	35000	2	271	3722974	505213	3178881	3008274
15km	70%	35000	2	237	4463025	566974	3853649	2880758
15km	70%	35000	2	252	4845422	552072	4243131	3559580
15km	70%	35000	2	280	3853548	544985	3273480	3052021
15km	70%	35000	2	176	3875938	532844	3292926	3353490
15km	70%	35000	2	200	2962335	375155	2552555	2937537
15km	70%	35000	2	169	4370397	616572	3701306	3603704
15km	70%	35000	2	247	3935558	491293	3399986	3357428
15km	70%	35000	2	298	4583335	552254	3999211	3751039
15km	70%	35000	2	224	4650639	603631	4007975	3650759
15km	70%	35000	2	330	3472920	459068	2987688	2818060
15km	70%	35000	2	203	3973744	513363	3437246	3597147
15km	70%	35000	2	289	4275900	492692	3742708	3287616
15km	70%	35000	2	267	4352406	565805	3742510	3824054
15km	70%	35000	2	176	3657930	496586	3114547	2841377
15km	70%	35000	2	247	4146888	565138	3551431	3245415
15km	70%	35000	2	196	4422812	609490	3770888	3561386
15km	70%	35000	2	263	4278456	534210	3677096	3122825
15km	70%	35000	2	272	4453929	548429	3859982	3376240
15km	70%	35000	2	201	4491796	586428	3846213	3862330
15km	70%	35000	2	256	6347835	739341	5543469	4570895
15km	70%	35000	2	173	3482696	495086	2950474	2880415
15km	70%	35000	2	221	3969287	525675	3402046	3251014
15km	70%	35000	2	192	3079090	436542	2611319	2613908
15km	70%	35000	2	278	4569374	617299	3893393	3458750
15km	70%	35000	2	264	3694838	446923	3211292	3782640
15km	70%	35000	2	230	3576511	491024	3030611	2664343
15km	70%	35000	2	189	3464979	508823	2933622	2925531
15km	70%	35000	2	244	3628388	579112	3006358	3315732
15km	70%	35000	2	244	3549886	474151	3040852	3165500
15km	70%	35000	2	243	4741083	564749	4106272	3564122
15km	70%	35000	2	228	4443827	598557	3809791	3386635
15km	70%	35000	2	339	3820956	486325	3305200	2774984
15km	70%	35000	2	257	4808754	566894	4211491	3251681
15km	70%	35000	2	152	4029851	571146	3422059	3465453
15km	70%	35000	2	275	5006514	592441	4373501	3657079
15km	70%	35000	2	343	4207993	579048	3566984	3796835
15km	70%	35000	2	230	3743373	477687	3221085	3326763
15km	70%	35000	2	228	4014713	562014	3421869	3428487
15km	70%	35000	2	273	4803753	597402	4142451	4045808
15km	70%	35000	2	268	3957685	551449	3369471	3427582
15km	70%	35000	2	210	4627494	548883	4044299	3496946
15km	70%	35000	2	196	4433013	626590	3761326	3674795
15km	70%	35000	2	194	4263944	587575	3592846	3869187
15km	70%	35000	2	219	4443654	599026	3813597	3293126
15km	70%	35000	2	193	3197700	429252	2742359	2624277
15km	70%	35000	2	261	3786299	499641	3245842	3328867
15km	70%	35000	2	175	3879165	550067	3300828	2887738
15km	70%	35000	2	214	4698838	572348	4069385	3785641
15km	70%	35000	2	233	4640392	566161	4024235	3597835
15km	70%	35000	2	215	5057974	598499	4424004	3792303
15km	70%	35000	2	218	4562734	599967	3919666	3578773
15km	70%	35000	2	200	3722514	530290	3156721	2783010
15km	70%	35000	2	202	3393928	463448	2901821	2782878
15km	70%	35000	2	345	4322483	539048	3737906	3802413
15km	70%	35000	2	330	4254823	573345	3648294	3409875
15km	70%	35000	2	246	3944559	491669	3413635	3197604
15km	70%	35000	2	190	3781213	472170	3255170	3020403
15km	70%	35000	2	199	3827074	497891	3297598	2617439
15km	70%	35000	2	300	3929923	484113	3393453	3416659
15km	70%	35000	2	222	3786985	491395	3254704	3075729
15km	70%	35000	2	263	4737668	588545	4106848	3733627
15km	70%	35000	2	255	4804093	600540	4154918	4007672
15km	70%	35000	2	239	3660207	511957	3107908	2980748
15km	70%	35000	2	293	4435105	598091	3795951	3438786
15km	70%	35000	2	223	4348014	508161	3792037	3297170
15km	70%	35000	2	172	4379212	657228	3678811	3312149
15km	70%	35000	2	209	3149945	386947	2735229	2959905
15km	70%	35000	2	199	3343549	482717	2833617	2982102
15km	70%	35000	2	270	4127393	570196	3514461	3128896
15km	70%	35000	2	216	4303151	518690	3751620	3311608
15km	70%	35000	2	150	3052488	424060	2600836	2723669
15km	70%	35000	2	181	4349967	562687	3733858	3557364
15km	70%	35000	2	223	4464548	554959	3856900	3476522
15km	70%	35000	2	200	3868724	518693	3301496	2980364
15km	70%	35000	2	230	4410447	579164	3793584	3370144
15km	70%	35000	2	160	3698002	523083	3142896	2752606
15km	70%	35000	2	230	3326073	475524	2825961	2767377
15km	70%	35000	2	213	4507205	563810	3899994	3256434
15km	70%	35000	2	211	4272874	626041	3610547	3776935
15km	70%	35000	2	340	3828403	525683	3258946	2950182
15km	70%	35000	2	191	4239476	535566	3675678	3053036
15km	70%	35000	2	205	4022590	559099	3416353	3411629
15km	70%	35000	2	225	4152205	518065	3571575	2995328
15km	70%	35000	2	266	3168776	421915	2712310	2868942
15km	70%	35000	2	258	5387989	716436	4620111	3847367
15km	70%	35000	2	221	3744672	490673	3206993	2657094
15km	70%	35000	2	187	4137025	538022	3535569	2948087
15km	70%	35000	2	283	4363560	587143	3735589	3334434
15km	70%	35000	2	222	5523605	712376	4761819	3670857
15km	70%	35000	2	187	3272697	435252	2797068	2788271
15km	70%	35000	2	297	3529731	496233	3000110	3093763
15km	70%	35000	2	237	4091718	580649	3466934	3009293
15km	70%	35000	2	218	4353175	646803	3661253	3666024
15km	70%	35000	2	252	4106081	505901	3550537	3241291
15km	70%	35000	2	239	4890026	601319	4253643	3749942
15km	70%	35000	2	322	5051063	634663	4376068	3643331
15km	70%	35000	2	160	3489385	476531	2984993	2709629
15km	70%	35000	2	261	2935602	426637	2481998	2790928
15km	70%	35000	2	246	4304749	532070	3738885	3201265
15km	70%	35000	2	382	5206692	609373	4555806	3838184
15km	70%	35000	2	221	4497074	526747	3929502	3625414
15km	70%	35000	2	212	4144312	491732	3611503	3307608
15km	70%	35000	2	191	3079411	385333	2669225	2445887
15km	70%	35000	2	205	4092889	562694	3460300	3202482
15km	70%	35000	2	161	4198934	647849	3513843	3124060
15km	70%	35000	2	205	3631886	513720	3083841	3279179
15km	70%	35000	2	328	4528588	520878	3971483	3280431
15km	70%	35000	2	233	3470690	477990	2956132	2907870
15km	70%	35000	2	211	4001285	476456	3492984	2966041
15km	70%	35000	2	324	3791388	519030	3222353	3179893
15km	70%	35000	2	266	4567072	561509	3938225	3247283
15km	70%	35000	2	233	5099009	685512	4349731	3025506
15km	70%	35000	2	213	3549608	512215	3006177	3173642
15km	70%	35000	2	271	3895306	508481	3361570	3433502
15km	70%	35000	2	262	4928716	621859	4265640	3758972
15km	70%	35000	2	301	4669656	597975	4017608	3573647
15km	70%	35000	2	245	4202552	555557	3593244	3714885
15km	70%	35000	2	227	4305461	528959	3743755	3451873
15km	70%	35000	2	225	4062152	535913	3490933	2963015
15km	70%	35000	2	174	4081392	539736	3509841	2873650
15km	70%	35000	2	298	3871356	490324	3337287	3093544
15km	70%	35000	2	275	5221318	583694	4589025	4037437
15km	70%	35000	2	226	3419707	535504	2850049	2951655
15km	70%	35000	2	217	3564594	494998	3031433	2667401
15km	70%	35000	2	199	3752165	509286	3197759	2869858
15km	70%	35000	2	205	2968216	435403	2500918	2440113
15km	70%	35000	2	220	3700211	519591	3150355	2844479
15km	70%	35000	2	169	3732347	543682	3161350	3163672
15km	70%	35000	2	309	4365592	539982	3781383	2890197
15km	70%	35000	2	249	3708582	494043	3183925	3184559
15km	70%	35000	2	176	2998419	449117	2528498	3294096
15km	70%	35000	2	231	3547418	439312	3075080	2480772
15km	70%	35000	2	208	4292275	539900	3699630	3458216
15km	70%	35000	2	231	4108875	515125	3563728	3356871
15km	70%	35000	2	207	3347067	487739	2826338	2961764
15km	70%	35000	2	261	3517993	463611	3034160	2728101
15km	70%	35000	2	177	4000285	511428	3466944	3051141
15km	70%	35000	2	215	3816654	479048	3283917	2841012
15km	70%	35000	2	216	4141828	553734	3547973	2972411
15km	70%	35000	2	172	3922368	545827	3334339	3012498
15km	70%	35000	2	196	4388298	559826	3789598	3642607
15km	70%	35000	2	179	3716412	504831	3177536	3000727
15km	70%	35000	2	265	3429452	483008	2917181	2744411
15km	70%	35000	2	255	3267157	403017	2839928	2784081
15km	70%	35000	2	175	3351314	450482	2869407	2637906
15km	70%	35000	2	241	5135630	681188	4400630	3253796
15km	70%	35000	2	195	3325729	469598	2833674	3022631
15km	70%	35000	2	352	4759235	540494	4164813	3437596
15km	70%	35000	2	322	3903328	572417	3279024	3493727
15km	70%	35000	2	255	5244203	686813	4495802	4357126
15km	70%	35000	2	151	3336721	458835	2848432	2767517
15km	70%	35000	2	216	3413585	462057	2905949	2952604
15km	70%	35000	2	204	2976173	360253	2578560	2881752
15km	70%	35000	2	228	4183168	491418	3659052	3195539
15km	70%	35000	2	245	5077777	607232	4434948	3550436
15km	70%	35000	2	182	4864557	588388	4244323	3629808
15km	70%	35000	2	215	5569277	709772	4815911	3806455
15km	70%	35000	2	222	3733765	518079	3198172	2736117
15km	70%	35000	2	194	4097849	536328	3504335	3369022
15km	70%	35000	2	245	5316818	620115	4665240	3877733
15km	70%	35000	2	200	4306421	581180	3672068	3641835
15km	70%	35000	2	229	4095699	572317	3491725	3038522
15km	70%	35000	2	199	3220243	411357	2777538	2874522
15km	70%	35000	2	225	3776583	507094	3216551	2984916
15km	70%	35000	2	186	3847107	533717	3286624	3017793
15km	70%	35000	2	254	4689671	618607	4014639	3859222
15km	70%	35000	2	228	4689822	592115	4036969	3246663
15km	70%	35000	2	272	5330209	688858	4597513	4336937
15km	70%	35000	2	400	4645932	584078	4023351	3190962
15km	70%	35000	2	208	4038583	527667	3480017	2931594
15km	70%	35000	2	286	3533190	434164	3064744	3252546
15km	70%	35000	2	263	4054023	525481	3485037	3263960
15km	70%	35000	2	202	3300181	474171	2795628	2817594
15km	70%	35000	2	221	3516769	422038	3064205	3401340
15km	70%	35000	2	299	3720188	546717	3129813	2623221
15km	70%	35000	2	282	3994974	534835	3429830	3219087
15km	70%	35000	2	242	3618019	492876	3097721	3021889
15km	70%	35000	2	345	5057287	578179	4416034	3397274
15km	70%	35000	2	249	4064858	535840	3473354	3336975
15km	70%	35000	2	276	5021676	659017	4329484	3828602
15km	70%	35000	2	266	4729158	568656	4128779	3819626
15km	70%	35000	2	196	4037292	553670	3446038	3345476
15km	70%	35000	2	189	5118836	646869	4422119	3811848
15km	70%	35000	2	198	4778015	662564	4066552	4103413
15km	70%	35000	2	231	4383610	534100	3818144	3582898
15km	70%	35000	2	208	4401097	605069	3740663	3563247
15km	70%	35000	2	200	3759339	546750	3171300	2762952
15km	70%	35000	2	291	4238629	543181	3648415	3532948
15km	70%	35000	2	299	3271204	371803	2869568	3315190
15km	70%	35000	2	237	4595504	612553	3934046	3569094
15km	70%	35000	2	220	3803352	490056	3283498	2997732
15km	70%	35000	2	220	4097060	533901	3527579	2993499
15km	70%	35000	2	207	3807498	563964	3212416	2922911
15km	70%	35000	2	168	4237372	649995	3539101	3834279
15km	70%	35000	2	267	3788006	498712	3249871	3147408
15km	70%	35000	2	254	4273414	577614	3649590	3559687
15km	70%	35000	2	260	4038504	563059	3428041	3390496
15km	70%	35000	2	172	3645233	490784	3130056	2453011
15km	70%	35000	2	342	4499573	513599	3944574	4461309
15km	70%	35000	2	235	3773823	541592	3184020	3016362
15km	70%	35000	2	239	4973350	552483	4377285	4030513
15km	70%	35000	2	246	4074201	581442	3462424	3371807
15km	70%	35000	2	333	4109421	492227	3577625	2867720
15km	70%	35000	2	294	3821700	494303	3289579	3096251
15km	70%	35000	2	185	3933484	589000	3313308	2512397
15km	70%	35000	2	275	5578744	639543	4873395	3748579
15km	70%	35000	2	297	4386115	537229	3816524	2892124
15km	70%	35000	2	257	4076128	515294	3524625	3120751
15km	70%	35000	2	268	3634162	429914	3178603	3038377
15km	70%	35000	2	251	4870230	579516	4242605	3561559
15km	70%	35000	2	246	3722752	476115	3215416	3203413
15km	70%	35000	2	189	4577757	585023	3954127	3687163
15km	70%	35000	2	211	4434586	660321	3712940	3398514
15km	70%	35000	2	212	3317150	406408	2875124	3062215
15km	70%	35000	2	274	4316503	537122	3732007	3257537
15km	70%	35000	2	270	3589190	481048	3070408	3765047
15km	70%	35000	2	214	3864853	484921	3349207	3623866
15km	70%	35000	2	215	3463097	453130	2987894	2912644
15km	70%	35000	2	205	3947147	524259	3369918	3024114
15km	70%	35000	2	349	5275371	659181	4564033	3739565
15km	70%	35000	2	204	5194210	754115	4385592	4016086
15km	70%	35000	2	312	3514156	443586	3031403	2645113
15km	70%	35000	2	208	3861087	483489	3342430	3124094
15km	70%	35000	2	170	3884227	538628	3313226	3022806
15km	70%	35000	2	215	3936725	463201	3440464	3324946
15km	70%	35000	2	205	3581730	563397	2982896	2994874
15km	70%	35000	2	283	3364665	475629	2857882	2899659
15km	70%	35000	2	279	5797942	626206	5103676	4250563
15km	70%	35000	2	158	3216298	463826	2710038	2365428
15km	70%	35000	2	276	5247706	656154	4517262	3489063
15km	70%	35000	2	237	4279604	574787	3677666	3669069
15km	70%	35000	2	209	4092305	564540	3480408	2941310
15km	70%	35000	2	295	3816267	538949	3227339	3438381
15km	70%	35000	2	203	3357002	442310	2892239	3310228
15km	70%	35000	2	180	4145962	545657	3566461	3463034
15km	70%	35000	2	318	4299104	573219	3687074	3929391
15km	70%	35000	2	232	4140592	587744	3518613	3616321
15km	70%	35000	2	261	3355056	489340	2836548	3076489
15km	70%	35000	2	205	3853498	551959	3271954	3040342
15km	70%	35000	2	221	4163161	526113	3604496	3002330
15km	70%	35000	2	196	3243637	479748	2744844	3264813
15km	70%	35000	2	208	4415388	585468	3799410	3202948
15km	70%	35000	2	223	5555730	660056	4835330	4049595
15km	70%	35000	2	192	4713813	649729	4009873	2939950
15km	70%	35000	2	203	3794306	537912	3221304	2645306
15km	70%	35000	2	259	4639225	558146	4023628	4244035
15km	70%	35000	2	181	4516891	643784	3839225	3663684
15km	70%	35000	2	173	3378872	494384	2859962	3061628
15km	70%	35000	2	203	4172249	584751	3543427	3245287
15km	70%	35000	2	433	3931589	488189	3400066	3090835
15km	70%	35000	2	273	4313471	568858	3690207	3324266
15km	70%	35000	2	328	3764547	505858	3209808	2563123
15km	70%	35000	2	203	3537052	434706	3070466	3050252
15km	70%	35000	2	157	3852988	512993	3300791	2773147
15km	70%	35000	2	174	4223534	579371	3610542	3175606
15km	70%	35000	2	236	3607198	457357	3122576	3127533
15km	70%	35000	2	223	3807836	534749	3226055	3104062
15km	70%	35000	2	197	4155743	534086	3577701	3925252
15km	70%	35000	2	283	4694198	568842	4072854	3972700
15km	70%	35000	2	248	4572158	528684	4007018	3889701
15km	70%	35000	2	211	3968202	482686	3455726	3021566
15km	70%	35000	2	192	4224333	616061	3572002	2971037
15km	70%	35000	2	204	4024904	602968	3400215	3069510
15km	70%	35000	2	232	4047182	535037	3488270	3129428
15km	70%	35000	2	211	4113706	562471	3508676	2962921
15km	70%	35000	2	185	4300679	555710	3700305	3138502
15km	70%	35000	2	227	4629997	602256	3986107	3514830
15km	70%	35000	2	199	3694708	493885	3175526	3148346
15km	70%	35000	2	199	3686235	528136	3120827	3047754
15km	70%	35000	2	279	5180633	581563	4548142	3953344
15km	70%	35000	2	237	5249111	668747	4532551	3904964
15km	70%	35000	2	224	3523522	479154	2997083	3370169
15km	70%	35000	2	234	4975977	664888	4237204	3682042
15km	70%	35000	2	193	4258153	534950	3680762	3202422
15km	70%	35000	2	232	5770478	751948	4975100	4064354
15km	70%	35000	2	184	3316264	471229	2812529	2787521
15km	70%	35000	2	256	3668562	488146	3154488	3207346
15km	70%	35000	2	216	4868882	648312	4178712	3783456
15km	70%	35000	2	231	3582697	517432	3020195	2949039
15km	70%	35000	2	230	3541213	506677	3011632	2831627
15km	70%	35000	2	267	4065414	505262	3533026	3195715
15km	70%	35000	2	222	3850627	458922	3347869	3198487
15km	70%	35000	2	195	3441368	469880	2918436	3216410
15km	70%	35000	2	235	4769457	579162	4151408	3665144
15km	70%	35000	2	262	5018134	637013	4334222	4095232
15km	70%	35000	2	252	4400387	534754	3827332	3499855
15km	70%	35000	2	159	4104168	496886	3573743	3230949
15km	70%	35000	2	214	3524580	508109	2975309	3026397
15km	70%	35000	2	273	4458952	512667	3900277	3901480
15km	70%	35000	2	192	4015131	516522	3454519	2768012
15km	70%	35000	2	183	4218279	634926	3537797	3454105
15km	70%	35000	2	225	4830267	654994	4116110	3540587
15km	70%	35000	2	184	5047186	635896	4359631	3646304
15km	70%	35000	2	179	4071658	573598	3440263	3228089
15km	70%	35000	2	249	3719324	485196	3178839	3734430
15km	70%	35000	2	208	3822148	469851	3299256	2733677
15km	70%	35000	2	211	4208368	579960	3570480	3449871
15km	70%	35000	2	260	5195018	604628	4530499	3744395
15km	70%	35000	2	438	3808199	526836	3249522	3297057
15km	70%	35000	2	258	5073433	596205	4422241	3541720
15km	70%	35000	2	406	4392665	530991	3817558	3781401
15km	70%	35000	2	408	5561266	622977	4871326	3480199
15km	70%	35000	2	229	3720718	540834	3139881	2881203
15km	70%	35000	2	217	4205107	518508	3654432	3649311
15km	70%	35000	2	219	3817407	492098	3297913	2820666
15km	70%	35000	2	236	4132603	559359	3541427	3474828
15km	70%	35000	2	333	5503261	575938	4888074	3924939
15km	70%	35000	2	246	5011776	589435	4387546	3456964
15km	70%	35000	2	258	4571731	542069	3970982	3354713
15km	70%	35000	2	195	3449986	489540	2931808	2465931
15km	70%	35000	2	321	5049087	570177	4432745	3580206
15km	70%	35000	2	294	3774521	494360	3238262	3111497
15km	70%	35000	2	237	4175161	502508	3634642	3336135
15km	70%	35000	2	203	4394796	512663	3839902	3644610
15km	70%	35000	2	234	3855394	492092	3336199	3165698
15km	70%	35000	2	258	3600426	539728	3029311	2979984
15km	70%	35000	2	280	3208555	436667	2738723	2750037
15km	70%	35000	2	210	4055494	553008	3455322	3064395
15km	70%	35000	2	184	3258992	455175	2772172	2659325
15km	70%	35000	2	277	4858673	579790	4239896	3397937
15km	70%	35000	2	210	3653479	462077	3136193	3379698
15km	70%	35000	2	175	3324158	473521	2829763	3018281
15km	70%	35000	2	200	4714853	544756	4131563	3726187
15km	70%	35000	2	173	3950012	562826	3324735	3174693
15km	70%	35000	2	218	3837680	486380	3323921	2916055
15km	70%	35000	2	203	3688851	542859	3117886	3445655
15km	70%	35000	2	197	4034369	510991	3467116	3776216
15km	70%	35000	2	300	4988281	590450	4359310	3093573
15km	70%	35000	2	213	5238662	643371	4562587	4151660
15km	70%	35000	2	225	4612373	508505	4064074	3341792
15km	70%	35000	2	152	3318253	455584	2825991	3023388
15km	70%	35000	2	181	3586670	494399	3071302	3599455
15km	70%	35000	2	196	4392291	555538	3800504	3467248
15km	70%	35000	2	204	3921612	537925	3328669	3323307
15km	70%	35000	2	137	2514384	373319	2100059	2337901
15km	70%	35000	2	280	5094676	592828	4457549	4007167
15km	70%	35000	2	202	4026129	538082	3430049	2866602
15km	70%	35000	2	239	4601380	609094	3926729	3724396
15km	70%	35000	2	234	4305737	608004	3643763	3633988
15km	70%	35000	2	216	4766969	552746	4170777	3935823
15km	70%	35000	2	197	4064950	581519	3434959	3180225
15km	70%	35000	2	202	4002508	541376	3422633	3103176
15km	70%	35000	2	273	4067488	554886	3472719	2885452
15km	70%	35000	2	194	4867678	610487	4229459	3541721
15km	70%	35000	2	374	3076821	396438	2628994	2487018
15km	70%	35000	2	297	4527277	568209	3922791	3993452
15km	70%	35000	2	260	3980487	577460	3367379	3626938
15km	70%	35000	2	183	4168986	552251	3576519	3149842
15km	70%	35000	2	209	3629771	484478	3122272	3130380
15km	70%	35000	2	264	3500694	453329	3012125	2994797
15km	70%	35000	2	252	5073111	628419	4375240	3677130
15km	70%	35000	2	225	3445083	452855	2961190	2821114
15km	70%	35000	2	199	3751137	535215	3188884	2950387
15km	70%	35000	2	335	5344418	593695	4714539	3771693
15km	70%	35000	2	280	4043619	529173	3475008	3797270
15km	70%	35000	2	214	3998215	519657	3451124	3046197
15km	70%	35000	2	205	4032035	548742	3452709	3702834
15km	70%	35000	2	165	4364097	603963	3719090	3409808
15km	70%	35000	2	155	4335310	553722	3723780	3273571
15km	70%	35000	2	190	3678609	473335	3179043	2524262
15km	70%	35000	2	181	4096509	520712	3525033	2953401
15km	70%	35000	2	193	4241850	559776	3640595	3315847
15km	70%	35000	2	260	3770086	509635	3220978	3063615
15km	70%	35000	2	204	3947114	571673	3327139	3031660
15km	70%	35000	2	403	4443694	585702	3828018	3235931
15km	70%	35000	2	333	5260829	634118	4560004	3629576
15km	70%	35000	2	231	3753610	493686	3221251	3220161
15km	70%	35000	2	202	3826876	501991	3286646	3456109
15km	70%	35000	2	305	4150504	537629	3572495	3099426
15km	70%	35000	2	193	3860310	553275	3264610	3378561
15km	70%	35000	2	243	4914376	616798	4252011	3550823
15km	70%	35000	2	233	5201891	659734	4518372	4108184
15km	70%	35000	2	376	3556604	461264	3060237	2797918
15km	70%	35000	2	250	4385653	542948	3813715	3483720
15km	70%	35000	2	416	4181864	595920	3522437	3788999
15km	70%	35000	2	261	4196166	515895	3647896	3656346
15km	70%	35000	2	182	4350070	658782	3649554	3489947
15km	70%	35000	2	224	3681186	475298	3167004	3020592
15km	70%	35000	2	167	4268123	620929	3616919	2966318
15km	70%	35000	2	259	4619132	607307	3972036	3553407
15km	70%	35000	2	294	3919070	481618	3397857	3546831
15km	70%	35000	2	249	4386205	529999	3806188	3942124
15km	70%	35000	2	217	4250646	507117	3699779	3243355
15km	70%	35000	2	225	3895709	549023	3296796	3011067
15km	70%	35000	2	266	5609444	689572	4877113	4194916
15km	70%	35000	2	234	5118670	594607	4491804	3506998
15km	70%	35000	2	235	4375828	590007	3752588	3257321
15km	70%	35000	2	180	4201366	503886	3669815	3221015
15km	70%	35000	2	243	4113870	522008	3564375	3887862
15km	70%	35000	2	211	3753754	502525	3210723	2890655
15km	70%	35000	2	194	4012624	541476	3425873	3082640
15km	70%	35000	2	250	3825183	551902	3233975	2957418
15km	70%	35000	2	232	3494789	454965	3021436	3336996
15km	70%	35000	2	302	4355329	579382	3744626	3445304
15km	70%	35000	2	242	2630757	386478	2227057	2577112
15km	70%	35000	2	273	4443884	614383	3794464	3452634
15km	70%	35000	2	204	2826965	350114	2447657	3010964
15km	70%	35000	2	196	3738117	561279	3156896	2881599
15km	70%	35000	2	266	5117497	579198	4467351	3536527
15km	70%	35000	2	179	2648009	380256	2214365	2709589
15km	70%	35000	2	298	4145679	560804	3549196	2608759
15km	70%	35000	2	282	4485524	503078	3960101	3083978
15km	70%	35000	2	230	4459163	591454	3816697	3478330
15km	70%	35000	2	292	4206220	474708	3695856	3405686
15km	70%	35000	2	205	4838547	641756	4139074	4227336
15km	70%	35000	2	180	4857361	645078	4165066	3359732
15km	70%	35000	2	217	3052828	416753	2606719	3040226
15km	70%	35000	2	206	3800511	496750	3282198	3010346
15km	70%	35000	2	293	3658331	497718	3132013	2593553
15km	70%	35000	2	226	4257549	544493	3673846	3426376
15km	70%	35000	2	218	4221180	573834	3600068	3213508
15km	70%	35000	2	215	3768541	483849	3254976	3096924
15km	70%	35000	2	210	4362307	524436	3806495	3545490
15km	70%	35000	2	172	3593475	525161	3041113	2996013
[truncated: 1 more rows]
