# Supplementary material for: Quantifying the Value of Perfect Information in Emergency Vaccination Campaigns
Source: PLoS Comput Biol. 2017 Feb 16;13(2):e1005318. doi: 10.1371/journal.pcbi.1005318 (PMC5312803; doi:10.1371/journal.pcbi.1005318)
Supplement: S1 Data — (ZIP) [file pcbi.1005318.s013.zip › Data/15km vaccination/data14.txt]

vacc_radius	efficacy	capacity	delay	outbreak_duration	livestock_culled	cattle_culled	sheep_culled	vaccinations
15km	70%	35000	4	219	3852790	499831	3303350	3092179
15km	70%	35000	4	258	4810439	617101	4154145	3708207
15km	70%	35000	4	265	4333118	554391	3743408	3179924
15km	70%	35000	4	251	3815216	519647	3253140	3280210
15km	70%	35000	4	220	4515989	611077	3853079	3353503
15km	70%	35000	4	158	5332458	747674	4533017	3645882
15km	70%	35000	4	286	3638040	510695	3090265	2840786
15km	70%	35000	4	247	4528940	595487	3903385	3787409
15km	70%	35000	4	209	4045005	543266	3467694	2952648
15km	70%	35000	4	264	4257793	598344	3621747	2916514
15km	70%	35000	4	154	3247204	514157	2694169	2467526
15km	70%	35000	4	319	4848431	658068	4135270	3953746
15km	70%	35000	4	305	4292644	564013	3684033	3124465
15km	70%	35000	4	170	4359924	574875	3735383	3027917
15km	70%	35000	4	276	4670868	512624	4121731	3306125
15km	70%	35000	4	203	4607408	635581	3923920	3097488
15km	70%	35000	4	216	4398369	596096	3763521	3468805
15km	70%	35000	4	340	3839233	507214	3283901	3699408
15km	70%	35000	4	232	4737216	648228	4018230	3248665
15km	70%	35000	4	226	3724536	546123	3122861	3009226
15km	70%	35000	4	243	5423422	638272	4732048	3982835
15km	70%	35000	4	214	3954051	522430	3407937	2950302
15km	70%	35000	4	222	3105851	456410	2616221	2933358
15km	70%	35000	4	407	3949173	469501	3454373	2985268
15km	70%	35000	4	210	3948699	558852	3367146	3458182
15km	70%	35000	4	194	3665708	485454	3148351	3014897
15km	70%	35000	4	232	3663840	492378	3123020	3118574
15km	70%	35000	4	236	4852699	586460	4225705	3437864
15km	70%	35000	4	224	4175636	588820	3536358	2883920
15km	70%	35000	4	254	3987264	533815	3424014	3014326
15km	70%	35000	4	244	4554035	594325	3916823	3938847
15km	70%	35000	4	253	4375493	540354	3792342	3273514
15km	70%	35000	4	218	5490095	658282	4774371	4414200
15km	70%	35000	4	167	2978750	413204	2536020	2392438
15km	70%	35000	4	375	3999916	524155	3441008	3305708
15km	70%	35000	4	165	4029116	576608	3406506	3332220
15km	70%	35000	4	251	4499867	555283	3919032	2943793
15km	70%	35000	4	226	4389590	562716	3788099	3571127
15km	70%	35000	4	196	4523237	644059	3843991	3039964
15km	70%	35000	4	184	3915717	553274	3323582	3018849
15km	70%	35000	4	190	3892933	547981	3309546	2972642
15km	70%	35000	4	244	4799709	525586	4237509	3663489
15km	70%	35000	4	307	3548992	512492	2999573	3342568
15km	70%	35000	4	212	3663931	467624	3143331	3396802
15km	70%	35000	4	235	3141259	481001	2637633	3026204
15km	70%	35000	4	334	4222893	530617	3650843	3548317
15km	70%	35000	4	178	3647653	502365	3102494	2885018
15km	70%	35000	4	242	5701322	684021	4973149	3995804
15km	70%	35000	4	221	3385561	418055	2935729	2821036
15km	70%	35000	4	238	3554261	462451	3056125	2962718
15km	70%	35000	4	267	4263323	582928	3650847	3332495
15km	70%	35000	4	193	3817689	470404	3305917	3154441
15km	70%	35000	4	354	4465744	562834	3847260	3559949
15km	70%	35000	4	203	4021429	560711	3426258	3131146
15km	70%	35000	4	242	5115046	587020	4474194	4340596
15km	70%	35000	4	285	4338264	582706	3718200	3065576
15km	70%	35000	4	184	5149621	583992	4529190	3662811
15km	70%	35000	4	215	3713289	546475	3123348	3606728
15km	70%	35000	4	275	4107380	572027	3500490	3217628
15km	70%	35000	4	283	4928839	616982	4255808	3576137
15km	70%	35000	4	284	4767634	604807	4122317	4061149
15km	70%	35000	4	282	4168322	569557	3540440	3198718
15km	70%	35000	4	215	3956545	562373	3362795	3158752
15km	70%	35000	4	233	3826574	468027	3322281	2764179
15km	70%	35000	4	237	4787076	601343	4141679	3879778
15km	70%	35000	4	225	3847657	529236	3289549	2985777
15km	70%	35000	4	219	4018501	575442	3406314	2499474
15km	70%	35000	4	179	3685023	457404	3189445	2742782
15km	70%	35000	4	254	3160221	454435	2679495	3345845
15km	70%	35000	4	222	5141734	576553	4529660	3826056
15km	70%	35000	4	163	3723258	527599	3164312	2825479
15km	70%	35000	4	193	3812625	514926	3267585	2740291
15km	70%	35000	4	229	3439040	481870	2936599	3035918
15km	70%	35000	4	193	3350686	452654	2866409	3081374
15km	70%	35000	4	211	3057961	361695	2676242	3057060
15km	70%	35000	4	253	3989043	519559	3434507	3205346
15km	70%	35000	4	204	4046007	527081	3489879	3628754
15km	70%	35000	4	244	3627561	535951	3057900	3007793
15km	70%	35000	4	229	4104580	499169	3561967	2884802
15km	70%	35000	4	201	4253723	534703	3668595	3016563
15km	70%	35000	4	259	4522930	579705	3913027	3491771
15km	70%	35000	4	187	3967972	524092	3386477	3276036
15km	70%	35000	4	178	3089543	428259	2623943	2678645
15km	70%	35000	4	271	4185169	494025	3646176	3370162
15km	70%	35000	4	260	4706409	554828	4111794	3373266
15km	70%	35000	4	233	4374358	580237	3752562	3247512
15km	70%	35000	4	232	4176300	593574	3558122	2972394
15km	70%	35000	4	168	4306103	586253	3681078	3060386
15km	70%	35000	4	211	5048559	623756	4356056	3767658
15km	70%	35000	4	180	3576639	529481	3022217	2870639
15km	70%	35000	4	257	4364406	633206	3684275	3336226
15km	70%	35000	4	236	4080737	580798	3465176	3088277
15km	70%	35000	4	238	4870054	549107	4274137	3610297
15km	70%	35000	4	246	4653108	564138	4041362	3672552
15km	70%	35000	4	224	4511084	585672	3869875	3401149
15km	70%	35000	4	326	3965247	421983	3495446	3627407
15km	70%	35000	4	259	3784875	447279	3293995	2648499
15km	70%	35000	4	226	4307118	510987	3776702	3350932
15km	70%	35000	4	238	4621120	614363	3950793	3599332
15km	70%	35000	4	200	4616015	601047	3972690	3418421
15km	70%	35000	4	249	3787824	506656	3241017	3310443
15km	70%	35000	4	177	3604648	515229	3041605	2645368
15km	70%	35000	4	327	3672853	489744	3140468	3097896
15km	70%	35000	4	208	5012971	647958	4316799	3599462
15km	70%	35000	4	243	4585144	507998	4034898	3697065
15km	70%	35000	4	215	4398626	461910	3905847	3034111
15km	70%	35000	4	256	3192457	420713	2738309	2719225
15km	70%	35000	4	163	3371156	480192	2852119	2990219
15km	70%	35000	4	210	3510358	504196	2968617	3176257
15km	70%	35000	4	230	4221363	565948	3606502	3695937
15km	70%	35000	4	203	4367406	559247	3776819	3728583
15km	70%	35000	4	347	4906068	598123	4272121	4092410
15km	70%	35000	4	257	5420788	657745	4714853	3822145
15km	70%	35000	4	212	3909534	529357	3325216	3024994
15km	70%	35000	4	195	3589174	549653	3003114	2765891
15km	70%	35000	4	296	5157117	582739	4514518	3812706
15km	70%	35000	4	269	4028208	458488	3521079	3285237
15km	70%	35000	4	256	2880048	414450	2428143	2839099
15km	70%	35000	4	233	3993924	455192	3502354	3418446
15km	70%	35000	4	237	3829621	496969	3294739	3651486
15km	70%	35000	4	229	4627246	604614	3976091	3225656
15km	70%	35000	4	286	4545051	547102	3966195	3467103
15km	70%	35000	4	200	4916468	623182	4222403	3563075
15km	70%	35000	4	338	3080495	394775	2657850	2741974
15km	70%	35000	4	276	5025268	560407	4414035	3690432
15km	70%	35000	4	206	3999232	519425	3439080	2991701
15km	70%	35000	4	346	4346437	557684	3746893	3196771
15km	70%	35000	4	209	3602486	482853	3081799	3210699
15km	70%	35000	4	280	4329431	538948	3756291	3487836
15km	70%	35000	4	214	3854365	523413	3280946	3280396
15km	70%	35000	4	200	4053123	573627	3443470	3739526
15km	70%	35000	4	277	4499314	517253	3935308	3747597
15km	70%	35000	4	232	5200170	616934	4553171	3810528
15km	70%	35000	4	286	4107966	527992	3544489	3297357
15km	70%	35000	4	353	4677762	591359	3974852	3345171
15km	70%	35000	4	237	3312998	478611	2799706	3576710
15km	70%	35000	4	292	3588634	474877	3095159	3236116
15km	70%	35000	4	241	3509776	446307	3024994	2765344
15km	70%	35000	4	204	4138853	580471	3534762	3102870
15km	70%	35000	4	190	3631411	483938	3114419	2993055
15km	70%	35000	4	213	4232944	540786	3645402	3451412
15km	70%	35000	4	208	5567030	633428	4875684	3595169
15km	70%	35000	4	199	3699408	530278	3131002	2985602
15km	70%	35000	4	328	5105738	588891	4478577	4131729
15km	70%	35000	4	208	4149014	503865	3608252	3003106
15km	70%	35000	4	314	3418385	442088	2949275	3038574
15km	70%	35000	4	202	4743101	581833	4122288	3989340
15km	70%	35000	4	211	3463906	487503	2904985	3293516
15km	70%	35000	4	181	3030340	454440	2541437	2767909
15km	70%	35000	4	192	4931154	607094	4278616	3504247
15km	70%	35000	4	250	5008230	627668	4327123	4251925
15km	70%	35000	4	204	4220352	566834	3611481	3429898
15km	70%	35000	4	221	3972536	475559	3467535	3780718
15km	70%	35000	4	233	4406644	551355	3792770	3530094
15km	70%	35000	4	335	4457998	569225	3853677	3198818
15km	70%	35000	4	357	4520418	562783	3909392	3398004
15km	70%	35000	4	242	3803328	510151	3235466	3378595
15km	70%	35000	4	266	3236505	493727	2703857	3057510
15km	70%	35000	4	273	4468976	586017	3843988	3426399
15km	70%	35000	4	314	5339322	656861	4622689	3874156
15km	70%	35000	4	219	4319889	489466	3798190	3096701
15km	70%	35000	4	242	4088660	521708	3533287	3228760
15km	70%	35000	4	240	4419552	584817	3783208	3515265
15km	70%	35000	4	320	4443013	500150	3904429	3437291
15km	70%	35000	4	193	4677691	619728	4012379	3373574
15km	70%	35000	4	170	4329905	511393	3779598	3236668
15km	70%	35000	4	214	5040924	647792	4360196	3617191
15km	70%	35000	4	233	4368686	550667	3756490	3807818
15km	70%	35000	4	193	3299903	429437	2850783	2713156
15km	70%	35000	4	198	4198073	575208	3586172	3243811
15km	70%	35000	4	196	3796715	518303	3213839	2836285
15km	70%	35000	4	461	3984288	533453	3408462	3232969
15km	70%	35000	4	243	4201272	530615	3637991	3018831
15km	70%	35000	4	237	3199385	417996	2750873	2898672
15km	70%	35000	4	273	4304304	582731	3683155	3432982
15km	70%	35000	4	295	5728319	715068	4962170	4858017
15km	70%	35000	4	364	3891573	508596	3350400	2730731
15km	70%	35000	4	223	4485388	631616	3809977	2725980
15km	70%	35000	4	279	6113866	682691	5380358	4454262
15km	70%	35000	4	386	4181350	506545	3615872	3599589
15km	70%	35000	4	240	3886948	575945	3269177	3172484
15km	70%	35000	4	220	4741953	609564	4070085	3215598
15km	70%	35000	4	247	4142811	560457	3550920	3748225
15km	70%	35000	4	186	4214202	579443	3591391	3520777
15km	70%	35000	4	217	3776687	513374	3218444	2680776
15km	70%	35000	4	184	4153882	594062	3502875	3123449
15km	70%	35000	4	298	4052499	548054	3471648	3262940
15km	70%	35000	4	196	4748103	602144	4094613	3551561
15km	70%	35000	4	220	3990753	551481	3404385	3111435
15km	70%	35000	4	188	4230006	594823	3600672	3240446
15km	70%	35000	4	225	4786197	620202	4120171	3431387
15km	70%	35000	4	179	3943983	522121	3395432	3206104
15km	70%	35000	4	155	3824321	525081	3268065	2504581
15km	70%	35000	4	194	4886314	605489	4232482	3867736
15km	70%	35000	4	170	3320938	445357	2838490	2923920
15km	70%	35000	4	228	3999247	534420	3402096	2858727
15km	70%	35000	4	365	5309000	713405	4537890	3441312
15km	70%	35000	4	216	4563475	581163	3928448	3333944
15km	70%	35000	4	276	4367779	530350	3793002	3147281
15km	70%	35000	4	258	4840734	587672	4202201	3544443
15km	70%	35000	4	218	3510565	408760	3035819	2770317
15km	70%	35000	4	201	3590132	489706	3067653	3113775
15km	70%	35000	4	253	4773139	651259	4080500	3658505
15km	70%	35000	4	264	5232011	669498	4514355	4107567
15km	70%	35000	4	172	3733476	510634	3203832	2767140
15km	70%	35000	4	282	3114700	435759	2646419	2599519
15km	70%	35000	4	298	3352801	440803	2891086	3284786
15km	70%	35000	4	294	4745357	527884	4173341	3655417
15km	70%	35000	4	192	3411783	414349	2961284	3271805
15km	70%	35000	4	439	5007015	630576	4316931	4329295
15km	70%	35000	4	157	3988310	558015	3398617	3358924
15km	70%	35000	4	349	5024947	525183	4464539	3901680
15km	70%	35000	4	216	4800439	652469	4102121	3787539
15km	70%	35000	4	289	3041215	472426	2537062	2628485
15km	70%	35000	4	229	4313310	570860	3688225	2744021
15km	70%	35000	4	305	4332639	622973	3668435	3068982
15km	70%	35000	4	201	4794521	663625	4084225	4083768
15km	70%	35000	4	187	3389409	510114	2852590	2603220
15km	70%	35000	4	339	4360510	577741	3744256	3649978
15km	70%	35000	4	219	3723565	491485	3192300	3028785
15km	70%	35000	4	199	4625261	572198	4012382	4019177
15km	70%	35000	4	223	4814431	656138	4094369	3455731
15km	70%	35000	4	270	5086629	566187	4479684	3712427
15km	70%	35000	4	242	4367532	588554	3725930	3687698
15km	70%	35000	4	208	4791339	578513	4181055	3699593
15km	70%	35000	4	273	4401144	543423	3828819	3271123
15km	70%	35000	4	184	4403775	600497	3749034	3319727
15km	70%	35000	4	204	4281629	571316	3665360	3399347
15km	70%	35000	4	183	4604124	589589	3966408	3793188
15km	70%	35000	4	253	3782761	502636	3238659	2712066
15km	70%	35000	4	184	4376758	630644	3706540	3203304
15km	70%	35000	4	252	3992150	499538	3464243	3201613
15km	70%	35000	4	226	3749500	519754	3198003	2980872
15km	70%	35000	4	224	6077828	760542	5275160	4119138
15km	70%	35000	4	178	4180410	612745	3530361	3457467
15km	70%	35000	4	323	3935170	531789	3366553	3415128
15km	70%	35000	4	209	4021592	579649	3395306	3334127
15km	70%	35000	4	195	3800065	520075	3244132	2711149
15km	70%	35000	4	241	3966361	487377	3449157	2961300
15km	70%	35000	4	230	3548993	474743	3044592	2715872
15km	70%	35000	4	192	2939932	422515	2478776	2579533
15km	70%	35000	4	251	4966208	665551	4249569	3877894
15km	70%	35000	4	260	2682557	387697	2272067	2645626
15km	70%	35000	4	360	3811881	512426	3270698	3045352
15km	70%	35000	4	204	4287580	580659	3654772	3059166
15km	70%	35000	4	174	3834254	496095	3303170	3104206
15km	70%	35000	4	232	3662986	485592	3151414	2774337
15km	70%	35000	4	234	3748632	493968	3219286	3117502
15km	70%	35000	4	312	5768661	661391	5045600	4502010
15km	70%	35000	4	273	4740391	602377	4045628	3452963
15km	70%	35000	4	217	4275729	646712	3583658	3475503
15km	70%	35000	4	273	5018640	655636	4315942	3848330
15km	70%	35000	4	254	3552489	402544	3121488	3010837
15km	70%	35000	4	364	4713365	570160	4116561	3675924
15km	70%	35000	4	217	4434503	499962	3886958	3570893
15km	70%	35000	4	248	5117889	634755	4399125	3630781
15km	70%	35000	4	232	3471666	442939	3004497	3422965
15km	70%	35000	4	178	3558386	455399	3074135	2972010
15km	70%	35000	4	393	5105462	586351	4471737	3984249
15km	70%	35000	4	221	3662678	523041	3104951	2973353
15km	70%	35000	4	143	3732582	536813	3163832	2776730
15km	70%	35000	4	265	4225325	464783	3725645	3298151
15km	70%	35000	4	186	4263834	572259	3643170	2984429
15km	70%	35000	4	328	4984720	598253	4343111	3614284
15km	70%	35000	4	158	3619610	489643	3094754	2739633
15km	70%	35000	4	197	3975460	551062	3373920	3514384
15km	70%	35000	4	179	4092615	584839	3472051	3209634
15km	70%	35000	4	284	3873433	455673	3383061	3363306
15km	70%	35000	4	191	4091522	593515	3470064	3208745
15km	70%	35000	4	165	3558542	539062	2976423	3220323
15km	70%	35000	4	245	4787076	627055	4124987	3646025
15km	70%	35000	4	223	4139952	514047	3587083	3073990
15km	70%	35000	4	216	3979095	608072	3316610	3293861
15km	70%	35000	4	172	3790760	522082	3245808	3177734
15km	70%	35000	4	172	4650620	682811	3881158	3869240
15km	70%	35000	4	184	3617476	459094	3132698	3099664
15km	70%	35000	4	258	3311869	467014	2818440	3059703
15km	70%	35000	4	222	4129506	561391	3542818	2920097
15km	70%	35000	4	252	4174279	526710	3607151	3471911
15km	70%	35000	4	208	4375976	481632	3848362	3061007
15km	70%	35000	4	182	4657154	662598	3943442	3432681
15km	70%	35000	4	228	3544265	449317	3047073	2998617
15km	70%	35000	4	280	3949443	533572	3363331	3322185
15km	70%	35000	4	235	4274606	566773	3664065	3539403
15km	70%	35000	4	182	3040930	437364	2574790	3103143
15km	70%	35000	4	288	5018963	566523	4412438	3547961
15km	70%	35000	4	222	4060292	513830	3522285	3403993
15km	70%	35000	4	215	3425431	451394	2944776	2902331
15km	70%	35000	4	165	3836634	513281	3294415	3016409
15km	70%	35000	4	306	3966445	441581	3489245	3420376
15km	70%	35000	4	251	4051592	562385	3442980	3678057
15km	70%	35000	4	332	4996167	654607	4292306	4434952
15km	70%	35000	4	210	4163975	517846	3594227	3223986
15km	70%	35000	4	265	4217223	611238	3561262	3583654
15km	70%	35000	4	226	3722020	492866	3171354	3436176
15km	70%	35000	4	218	3891014	550533	3308758	2970238
15km	70%	35000	4	234	4330600	595719	3687209	3599988
15km	70%	35000	4	216	4827162	624850	4145868	3798314
15km	70%	35000	4	177	3507054	441876	3038020	3107934
15km	70%	35000	4	276	3894452	479744	3367611	3145644
15km	70%	35000	4	223	4406036	588916	3767179	3507121
15km	70%	35000	4	234	4067642	539662	3493395	3600242
15km	70%	35000	4	249	3951025	520381	3377732	3013878
15km	70%	35000	4	226	3948850	503404	3399721	3408237
15km	70%	35000	4	345	4984177	516797	4443205	4157209
15km	70%	35000	4	197	4047116	566490	3443862	3032577
15km	70%	35000	4	216	4195772	594107	3561755	3193377
15km	70%	35000	4	174	4028051	537874	3448432	3051308
15km	70%	35000	4	210	4365304	571017	3735341	3020555
15km	70%	35000	4	287	4289019	582000	3648590	3446739
15km	70%	35000	4	279	4408567	616541	3721569	3962743
15km	70%	35000	4	154	3930202	545370	3353044	3245973
15km	70%	35000	4	338	3301194	407609	2875846	2654168
15km	70%	35000	4	341	4875929	558782	4281654	3739962
15km	70%	35000	4	238	3797976	512984	3249392	2817632
15km	70%	35000	4	255	3103396	454373	2608290	2801953
15km	70%	35000	4	217	3856661	513673	3301533	2710074
15km	70%	35000	4	275	4416328	606656	3773747	3010239
15km	70%	35000	4	179	4638189	606333	3997166	3018430
15km	70%	35000	4	318	4537616	510653	3979640	3724168
15km	70%	35000	4	265	3577153	443267	3091461	2687530
15km	70%	35000	4	256	4375477	580531	3744158	3435911
15km	70%	35000	4	180	3795670	517925	3216653	3463099
15km	70%	35000	4	301	4948463	596224	4304195	3988090
15km	70%	35000	4	238	4417373	517713	3854751	3161748
15km	70%	35000	4	315	5631347	674748	4891039	4280782
15km	70%	35000	4	227	3943019	558694	3333858	3120873
15km	70%	35000	4	195	4244191	543052	3643649	3017889
15km	70%	35000	4	194	4595060	661288	3869677	3302231
15km	70%	35000	4	220	5129269	653681	4448281	3311893
15km	70%	35000	4	248	4173568	553178	3569613	3163191
15km	70%	35000	4	273	3327502	430276	2850114	3132613
15km	70%	35000	4	197	3559337	561205	2964643	2968074
15km	70%	35000	4	385	4838871	654415	4119900	3458779
15km	70%	35000	4	255	3064769	357876	2686417	3022948
15km	70%	35000	4	257	4128482	556766	3523242	2974060
15km	70%	35000	4	255	4546385	637172	3849281	4108165
15km	70%	35000	4	259	4250796	574625	3624842	3394822
15km	70%	35000	4	256	3738116	444500	3248972	3811984
15km	70%	35000	4	229	4088507	537766	3504956	3387932
15km	70%	35000	4	203	2943769	397528	2514756	2932005
15km	70%	35000	4	284	4009615	545529	3418028	3553579
15km	70%	35000	4	253	3697795	478019	3189850	3180733
15km	70%	35000	4	233	5279876	698577	4535132	3820905
15km	70%	35000	4	219	3606383	508926	3062128	3336308
15km	70%	35000	4	210	4097162	578544	3448599	3445283
15km	70%	35000	4	205	3359798	440911	2864911	2927733
15km	70%	35000	4	189	3769576	506719	3216186	2657922
15km	70%	35000	4	181	4283393	607249	3638321	3297819
15km	70%	35000	4	248	3903137	486910	3373980	3125505
15km	70%	35000	4	171	3608075	504790	3065447	3017309
15km	70%	35000	4	217	3884179	545235	3312963	3149405
15km	70%	35000	4	185	4269288	499236	3730202	3529892
15km	70%	35000	4	242	4501797	625804	3832816	3338570
15km	70%	35000	4	219	3283732	423757	2811195	3156809
15km	70%	35000	4	218	3988479	593993	3351810	2894163
15km	70%	35000	4	191	3830102	473352	3321669	3396814
15km	70%	35000	4	235	4113171	560702	3520499	3150610
15km	70%	35000	4	176	3487725	483791	2971166	2895414
15km	70%	35000	4	246	3789423	467886	3274913	3410468
15km	70%	35000	4	184	4388877	569252	3776422	3406070
15km	70%	35000	4	213	4586378	579505	3982501	3251884
15km	70%	35000	4	194	4679148	560237	4079814	3765677
15km	70%	35000	4	435	3663223	446198	3189429	3206706
15km	70%	35000	4	205	3377973	456237	2879670	2621273
15km	70%	35000	4	269	4401829	543329	3830111	3300334
15km	70%	35000	4	208	2850300	365140	2465590	2778124
15km	70%	35000	4	238	4002736	490841	3469566	3758003
15km	70%	35000	4	189	3733572	543158	3168453	2827921
15km	70%	35000	4	181	3356804	461206	2867633	2723976
15km	70%	35000	4	228	3428291	470199	2927746	2921067
15km	70%	35000	4	252	4143554	523930	3578940	2832508
15km	70%	35000	4	195	3867148	541703	3287236	3158548
15km	70%	35000	4	290	3959981	522806	3404508	3263111
15km	70%	35000	4	152	3200731	511009	2657444	2182480
15km	70%	35000	4	212	3456115	494692	2920547	2869987
15km	70%	35000	4	235	4462667	542531	3876098	3386809
15km	70%	35000	4	203	3875080	556996	3284613	3018981
15km	70%	35000	4	318	4078116	469171	3574633	3480488
15km	70%	35000	4	162	3541850	437852	3088740	3006618
15km	70%	35000	4	273	4699445	569865	4092276	3377394
15km	70%	35000	4	149	4113339	549184	3522077	3125240
15km	70%	35000	4	235	3990739	575115	3377177	2938103
15km	70%	35000	4	186	3709538	474361	3209715	3194701
15km	70%	35000	4	198	4608177	610241	3950300	3193521
15km	70%	35000	4	230	4049984	552259	3457104	3071318
15km	70%	35000	4	250	3129854	456466	2640087	2488732
15km	70%	35000	4	303	4005674	587599	3380151	3478552
15km	70%	35000	4	202	2980691	377786	2572279	3047274
15km	70%	35000	4	344	4607340	596748	3969405	3531763
15km	70%	35000	4	257	5162043	652025	4466016	4193624
15km	70%	35000	4	244	4899941	555204	4296491	3555917
15km	70%	35000	4	170	4151243	579386	3526380	3328112
15km	70%	35000	4	211	3450652	466636	2949637	3240232
15km	70%	35000	4	251	5330789	690140	4588626	3999135
15km	70%	35000	4	312	4925845	551901	4331310	3982387
15km	70%	35000	4	203	4650555	609511	4000128	3658629
15km	70%	35000	4	184	4045902	570940	3443111	2720489
15km	70%	35000	4	161	3957103	604093	3301817	2985143
15km	70%	35000	4	178	4516262	575456	3892970	3400853
15km	70%	35000	4	207	4571180	635323	3908040	3421268
15km	70%	35000	4	239	4374855	604427	3714020	3597341
15km	70%	35000	4	258	4465535	519418	3910254	3364247
15km	70%	35000	4	170	4355560	558675	3751493	3331920
15km	70%	35000	4	315	3863086	468205	3353492	3148821
15km	70%	35000	4	197	5391039	724891	4609010	4110497
15km	70%	35000	4	226	4202839	491723	3653342	3087128
15km	70%	35000	4	217	4273780	519378	3716182	2906264
15km	70%	35000	4	226	5184472	625118	4525795	4375927
15km	70%	35000	4	263	2991042	449494	2516516	3244699
15km	70%	35000	4	212	4772619	525082	4209715	3225131
15km	70%	35000	4	226	4189988	565192	3567070	3104300
15km	70%	35000	4	203	3209723	425134	2757215	2994002
15km	70%	35000	4	200	4321918	470863	3802391	3461301
15km	70%	35000	4	215	4330793	582951	3697302	3078229
15km	70%	35000	4	247	4511602	620876	3852568	3099465
15km	70%	35000	4	297	4487195	548929	3893653	3816782
15km	70%	35000	4	284	4355172	539432	3778669	3554866
15km	70%	35000	4	232	3592841	482376	3067116	2791262
15km	70%	35000	4	353	4256381	480487	3745125	3137676
15km	70%	35000	4	320	3827302	538851	3244423	3310021
15km	70%	35000	4	256	4460582	570057	3813745	4381246
15km	70%	35000	4	329	4881319	555465	4231568	3918153
15km	70%	35000	4	250	4956945	623214	4286542	3777724
15km	70%	35000	4	272	3840862	474959	3324610	3198185
15km	70%	35000	4	185	3622046	457918	3121467	2877481
15km	70%	35000	4	229	3949102	573428	3335639	3070236
15km	70%	35000	4	233	3833163	493983	3313025	3601879
15km	70%	35000	4	240	3951982	465103	3438869	3105140
15km	70%	35000	4	350	3598117	486475	3075008	2694162
15km	70%	35000	4	217	4802201	640671	4122403	3883459
15km	70%	35000	4	176	3196278	456751	2708263	2605002
15km	70%	35000	4	232	3628442	526335	3062991	3307769
15km	70%	35000	4	257	3971560	467553	3454847	3425699
15km	70%	35000	4	194	4258747	560975	3664850	2986935
15km	70%	35000	4	236	3996377	519012	3443784	3388936
15km	70%	35000	4	242	3866925	461286	3362205	3121063
15km	70%	35000	4	243	3686058	549755	3120385	3399209
15km	70%	35000	4	186	4249477	533158	3678125	3688409
15km	70%	35000	4	211	3583978	449620	3101480	2744185
15km	70%	35000	4	194	4549214	570821	3935103	3090458
15km	70%	35000	4	290	3483727	439230	2994838	2765598
15km	70%	35000	4	230	3413164	420545	2954300	3153275
15km	70%	35000	4	308	4230922	509669	3679691	3318250
15km	70%	35000	4	168	3075668	408433	2616232	2882297
15km	70%	35000	4	226	4219241	561918	3626883	3256746
15km	70%	35000	4	233	4210602	581667	3582970	3468382
15km	70%	35000	4	183	3353768	533600	2792852	2808085
15km	70%	35000	4	220	4087010	626849	3429814	2916342
15km	70%	35000	4	186	4724662	603676	4079781	3276410
15km	70%	35000	4	253	3830427	545306	3251601	3177558
15km	70%	35000	4	228	4786291	581740	4143190	3355917
15km	70%	35000	4	232	4235955	598272	3586226	2954018
15km	70%	35000	4	204	4472304	577218	3860739	3212554
15km	70%	35000	4	260	4140255	466896	3644777	3072127
15km	70%	35000	4	130	3850039	573656	3241684	2954011
15km	70%	35000	4	230	4972718	560491	4382184	3967623
15km	70%	35000	4	254	4769073	554765	4148482	4093908
15km	70%	35000	4	199	4531227	614383	3888090	3748493
15km	70%	35000	4	197	4594732	600709	3957886	3341156
15km	70%	35000	4	263	3520097	434953	3031051	2946843
15km	70%	35000	4	347	3202100	481436	2687162	2401829
15km	70%	35000	4	194	3808029	521870	3257365	2889601
15km	70%	35000	4	247	3504207	502167	2980224	2765764
15km	70%	35000	4	185	3258744	494521	2719323	2574120
15km	70%	35000	4	210	4329403	531083	3756495	3348773
15km	70%	35000	4	283	4359696	569189	3757109	3034413
15km	70%	35000	4	222	3938464	535839	3358331	3332008
15km	70%	35000	4	298	4580591	619863	3911155	3739751
15km	70%	35000	4	234	3606295	504585	3061402	2892444
15km	70%	35000	4	231	3961864	528344	3396816	3274858
15km	70%	35000	4	248	3268078	420275	2822238	2975672
15km	70%	35000	4	227	4461868	598353	3808589	3584058
15km	70%	35000	4	163	3658775	499224	3119132	3178543
15km	70%	35000	4	342	4216857	520948	3641011	3893286
15km	70%	35000	4	221	3602435	444175	3119820	3227054
15km	70%	35000	4	179	3861697	552478	3259202	2832786
15km	70%	35000	4	259	3795080	522422	3233372	3380330
15km	70%	35000	4	246	4052699	559538	3454898	3555104
15km	70%	35000	4	167	4405822	666393	3688088	4063151
15km	70%	35000	4	207	4391787	601126	3731027	3461198
15km	70%	35000	4	269	4295420	522748	3750041	3019125
15km	70%	35000	4	279	3134709	436473	2678821	2350216
15km	70%	35000	4	314	3772632	551875	3185249	3016831
15km	70%	35000	4	219	5283021	708505	4504196	3404158
15km	70%	35000	4	210	3957457	527740	3398718	3124988
15km	70%	35000	4	219	3865196	547739	3258259	2988175
15km	70%	35000	4	199	4170354	499244	3628582	3408581
15km	70%	35000	4	386	4218078	488810	3679408	3697380
15km	70%	35000	4	175	3442531	497250	2907613	2748169
15km	70%	35000	4	241	5188801	627213	4485858	3569835
15km	70%	35000	4	182	3687850	506040	3151573	2997534
15km	70%	35000	4	251	4460792	548025	3858211	3534008
15km	70%	35000	4	252	4708449	619675	4026239	3387651
15km	70%	35000	4	178	4640602	640782	3954938	4170039
15km	70%	35000	4	217	3345115	457463	2858117	2705912
15km	70%	35000	4	172	4039140	537050	3470449	2957494
15km	70%	35000	4	250	3898185	550311	3298016	3242748
15km	70%	35000	4	210	3619696	486579	3074751	2810276
15km	70%	35000	4	192	4178406	529571	3609806	3103965
15km	70%	35000	4	220	4855965	684563	4101973	3922319
15km	70%	35000	4	259	5210708	639031	4530874	3742484
15km	70%	35000	4	202	3742933	561574	3150138	3105196
15km	70%	35000	4	194	3495289	466285	2993863	3002932
15km	70%	35000	4	250	3868678	493834	3333729	3359676
15km	70%	35000	4	227	4383504	607343	3718352	3453274
15km	70%	35000	4	226	4018570	594165	3393947	3657944
15km	70%	35000	4	179	3449244	445136	2962485	3299342
15km	70%	35000	4	299	4067519	548062	3482876	3723877
15km	70%	35000	4	239	3507648	452903	3032515	3175417
15km	70%	35000	4	249	5368090	663388	4647487	3932215
15km	70%	35000	4	183	3439891	434276	2979047	3063563
15km	70%	35000	4	205	4262261	571584	3647370	3540361
15km	70%	35000	4	229	3890198	518568	3337227	2945833
15km	70%	35000	4	207	3158455	368884	2743498	3356205
15km	70%	35000	4	250	4575358	567462	3951128	3636003
15km	70%	35000	4	236	3016373	416195	2563390	2604816
15km	70%	35000	4	191	4367918	551565	3770139	3816770
15km	70%	35000	4	231	3952457	504389	3413415	3577441
15km	70%	35000	4	351	3785632	472570	3264377	2832295
15km	70%	35000	4	253	2763122	338847	2408123	2912810
15km	70%	35000	4	263	5174843	622592	4513403	4205014
15km	70%	35000	4	246	5467637	720845	4707204	3906388
15km	70%	35000	4	161	3588057	506164	3057122	2914729
15km	70%	35000	4	244	4418709	604195	3768188	2928305
15km	70%	35000	4	378	3725738	554862	3142614	3101667
15km	70%	35000	4	225	4548955	639042	3875745	3852182
15km	70%	35000	4	211	4555080	613788	3894980	3588508
15km	70%	35000	4	178	4151656	538634	3583067	3585784
15km	70%	35000	4	176	3049330	452728	2575226	2568808
15km	70%	35000	4	266	3806744	476401	3297896	3326354
15km	70%	35000	4	224	5076522	633270	4361001	3813724
15km	70%	35000	4	168	3640372	524651	3074599	3037470
15km	70%	35000	4	225	3654067	470823	3152094	3291504
15km	70%	35000	4	347	3688950	444138	3212270	3510279
15km	70%	35000	4	262	4814826	685250	4067540	3436264
15km	70%	35000	4	218	2851870	380443	2451075	2589978
15km	70%	35000	4	277	5073209	680122	4355293	3364401
15km	70%	35000	4	193	3794062	494342	3265186	2860640
15km	70%	35000	4	174	3596169	510055	3037251	2939934
15km	70%	35000	4	238	4505672	601362	3866068	3473872
15km	70%	35000	4	168	3025151	477693	2519869	3308808
15km	70%	35000	4	192	3560491	508543	3013327	2680988
15km	70%	35000	4	210	4946913	644009	4260320	3439969
15km	70%	35000	4	175	4035697	525892	3463072	3502949
15km	70%	35000	4	212	4264877	506226	3706782	3720306
15km	70%	35000	4	254	4217600	583944	3601829	3389124
15km	70%	35000	4	259	5464529	726524	4681103	3855821
15km	70%	35000	4	262	3687154	521538	3141433	3387227
15km	70%	35000	4	251	3822513	549181	3238232	3587598
15km	70%	35000	4	242	4031790	522086	3468644	3519966
15km	70%	35000	4	230	4302749	498830	3778296	2896974
15km	70%	35000	4	233	4180861	616769	3532550	2970501
15km	70%	35000	4	200	3457824	488533	2935469	2821004
15km	70%	35000	4	301	3355339	499173	2837703	2676880
15km	70%	35000	4	342	3988940	549431	3391041	3259289
15km	70%	35000	4	204	4050372	562061	3440220	3570803
15km	70%	35000	4	267	3801357	470494	3289980	2968489
15km	70%	35000	4	327	3739615	466180	3252756	2950759
15km	70%	35000	4	252	4641745	564475	4030345	3300996
15km	70%	35000	4	229	4103806	555989	3498256	3669714
15km	70%	35000	4	228	5132431	707589	4384068	3789808
15km	70%	35000	4	205	4041378	489011	3514907	3720431
15km	70%	35000	4	327	4146604	518485	3534651	3610665
15km	70%	35000	4	232	3212917	446259	2734701	2667711
15km	70%	35000	4	192	4264198	605627	3627741	3291043
15km	70%	35000	4	196	3535686	453703	3023204	2903828
15km	70%	35000	4	200	3858152	536943	3280902	3312042
15km	70%	35000	4	235	4703571	618607	4011686	3676429
15km	70%	35000	4	320	4773160	595564	4144486	4052075
15km	70%	35000	4	217	4082399	506427	3536888	3046359
15km	70%	35000	4	258	3379883	412259	2919023	2686334
15km	70%	35000	4	283	4134879	574380	3517426	3135273
15km	70%	35000	4	226	4066130	529629	3511618	3305686
15km	70%	35000	4	186	4547132	596771	3905631	3119902
15km	70%	35000	4	202	3487736	504517	2943872	2957542
15km	70%	35000	4	273	4992622	664673	4281467	3577594
15km	70%	35000	4	233	3802260	531799	3233202	3489593
15km	70%	35000	4	233	3376012	480585	2863412	3015606
15km	70%	35000	4	214	3489855	423432	3036174	3345351
15km	70%	35000	4	202	4275235	591089	3610268	3016978
15km	70%	35000	4	174	3667351	501957	3135988	2743533
15km	70%	35000	4	227	3535948	473236	3025782	2977008
15km	70%	35000	4	213	4757995	574939	4140121	3702899
15km	70%	35000	4	247	3773732	501141	3226262	3301044
15km	70%	35000	4	313	3242265	430300	2775839	2788568
15km	70%	35000	4	250	4563540	551115	3964554	3891587
15km	70%	35000	4	219	3237054	457099	2753638	2859247
15km	70%	35000	4	306	5172393	656640	4462259	3470475
15km	70%	35000	4	375	4292963	537143	3698292	3240146
15km	70%	35000	4	219	3295758	471446	2769058	2659270
15km	70%	35000	4	233	3743194	448616	3261065	3596006
15km	70%	35000	4	208	4179593	576340	3525591	3526678
15km	70%	35000	4	208	3366575	412981	2923817	2770281
15km	70%	35000	4	193	4441274	571874	3819038	3500412
15km	70%	35000	4	184	2997930	409826	2535762	2837097
15km	70%	35000	4	301	3927395	539029	3350118	3076107
15km	70%	35000	4	200	4069959	470467	3562629	3133013
15km	70%	35000	4	304	4134428	529512	3573741	3251100
15km	70%	35000	4	245	3509311	498876	2971668	2970542
15km	70%	35000	4	318	3855398	498479	3327686	3385824
15km	70%	35000	4	213	4020070	567974	3392175	3063979
15km	70%	35000	4	268	4900531	628854	4229021	3516815
15km	70%	35000	4	230	3934020	466357	3423317	3173123
15km	70%	35000	4	238	4038197	557715	3440385	3066781
15km	70%	35000	4	205	4464137	504386	3920904	3284048
15km	70%	35000	4	186	3326019	420989	2875632	2948765
15km	70%	35000	4	203	3783475	550667	3190833	3143525
15km	70%	35000	4	270	4925356	563703	4324141	3904105
15km	70%	35000	4	276	4747928	591275	4109842	4051642
15km	70%	35000	4	205	4152796	535680	3567507	3199097
15km	70%	35000	4	275	3497956	469205	2990417	2850682
15km	70%	35000	4	324	4304784	520295	3737980	3142940
15km	70%	35000	4	215	5134098	654642	4412828	3681595
15km	70%	35000	4	191	3462319	451474	2968961	3091180
15km	70%	35000	4	240	4112565	505024	3579042	2789063
15km	70%	35000	4	198	4240882	548148	3653892	3165940
15km	70%	35000	4	205	4013378	554467	3416144	3059067
15km	70%	35000	4	194	4114984	565125	3493920	3321916
15km	70%	35000	4	205	4067970	528540	3506281	2635459
15km	70%	35000	4	255	4140806	532093	3562519	3234667
15km	70%	35000	4	189	3511064	477938	2990032	2689805
15km	70%	35000	4	241	3930641	539436	3350649	3159708
15km	70%	35000	4	228	3682474	514252	3144140	3162239
15km	70%	35000	4	205	3420578	490788	2896981	2667876
15km	70%	35000	4	290	4442338	483592	3935380	3785955
15km	70%	35000	4	264	4039139	536995	3462275	3060798
15km	70%	35000	4	213	4132423	584669	3505308	3011513
15km	70%	35000	4	207	5037395	704214	4281837	3895537
15km	70%	35000	4	199	4450010	600172	3816924	3307545
15km	70%	35000	4	180	3919548	538956	3345004	3110756
15km	70%	35000	4	247	3818685	512429	3258778	3399349
15km	70%	35000	4	283	4313435	507763	3725853	2860981
15km	70%	35000	4	251	3991241	580940	3384294	3071185
15km	70%	35000	4	226	5924833	674999	5172772	3862857
15km	70%	35000	4	239	4046166	501037	3509626	3135911
15km	70%	35000	4	263	3987638	502564	3444096	3273835
15km	70%	35000	4	340	5304308	673814	4594233	3835230
15km	70%	35000	4	149	5073226	687017	4304472	3096483
15km	70%	35000	4	273	3765584	472360	3230862	2938612
15km	70%	35000	4	272	5830694	651762	5128014	3876721
15km	70%	35000	4	285	4356006	583160	3726196	3369567
15km	70%	35000	4	243	4200268	505250	3646984	3210975
15km	70%	35000	4	222	3894381	524399	3338770	3416452
15km	70%	35000	4	246	4945975	565187	4343460	3607829
15km	70%	35000	4	263	4729629	637680	4050353	3645601
15km	70%	35000	4	242	4266207	573730	3645065	3549318
15km	70%	35000	4	157	4127276	550141	3542762	2935134
15km	70%	35000	4	390	4925414	593096	4292428	3548777
15km	70%	35000	4	214	3443151	432474	2988476	2832467
15km	70%	35000	4	258	3964177	575637	3349117	3238105
15km	70%	35000	4	241	4504319	611438	3860518	3214737
15km	70%	35000	4	302	4780069	563699	4174306	3538224
15km	70%	35000	4	310	5447706	580313	4812192	4016751
15km	70%	35000	4	233	4005598	515657	3445582	3245160
15km	70%	35000	4	271	3761372	493238	3246898	3037444
15km	70%	35000	4	328	4133002	550498	3528494	3252986
15km	70%	35000	4	270	4069634	453056	3572890	3769545
15km	70%	35000	4	207	2347674	343020	1982646	3011686
15km	70%	35000	4	257	4112186	552774	3528524	3431258
15km	70%	35000	4	179	3319316	421186	2852048	2982848
15km	70%	35000	4	298	4043390	526261	3486692	3367253
15km	70%	35000	4	313	5668498	640502	4970930	3896368
15km	70%	35000	4	226	5307524	668517	4578609	4244557
15km	70%	35000	4	266	4107845	518973	3538227	2871345
15km	70%	35000	4	255	4251385	531267	3682996	3010566
15km	70%	35000	4	190	4006957	579417	3370834	3604368
15km	70%	35000	4	195	4469968	628437	3796701	3153614
15km	70%	35000	4	177	3438145	527217	2886684	2679778
15km	70%	35000	4	241	5177184	608078	4521262	3839270
15km	70%	35000	4	285	4816567	523965	4259930	3405981
15km	70%	35000	4	299	4822809	531726	4222999	3615218
15km	70%	35000	4	234	3736609	471399	3243909	3318468
15km	70%	35000	4	182	3598187	493860	3060571	3097947
15km	70%	35000	4	205	3763915	497630	3240275	2955284
15km	70%	35000	4	243	4683876	545232	4096961	3385075
15km	70%	35000	4	449	4746154	591531	4117016	3814377
15km	70%	35000	4	246	4102954	543359	3508231	2834839
15km	70%	35000	4	203	4162394	546869	3587846	3391962
15km	70%	35000	4	150	3214773	454273	2727935	2608940
15km	70%	35000	4	230	3073359	421995	2614673	2834681
15km	70%	35000	4	175	3553207	463779	3053028	3446909
15km	70%	35000	4	390	4838989	579462	4223487	3933214
15km	70%	35000	4	298	4934698	548645	4345441	3678170
15km	70%	35000	4	264	3505536	485878	2989259	3208759
15km	70%	35000	4	272	3855720	521251	3299727	3182356
15km	70%	35000	4	210	4231964	508359	3684888	3543581
15km	70%	35000	4	242	5275055	678335	4564652	3890960
15km	70%	35000	4	228	3310808	487949	2780810	2642610
15km	70%	35000	4	270	3993099	506672	3446521	3083464
15km	70%	35000	4	214	4091792	513535	3549766	3328424
15km	70%	35000	4	199	4028741	528218	3454021	3001877
15km	70%	35000	4	187	3398148	427389	2928190	3020355
15km	70%	35000	4	232	3930477	560542	3338990	3124770
15km	70%	35000	4	258	5076155	644575	4364130	3673505
15km	70%	35000	4	235	4319446	565387	3725369	3241761
15km	70%	35000	4	341	4317555	573229	3697517	3399484
15km	70%	35000	4	245	4459145	638260	3767668	4410442
15km	70%	35000	4	189	4161234	508596	3595240	3313464
15km	70%	35000	4	265	4094220	528940	3541724	2990727
15km	70%	35000	4	225	4438902	543160	3856699	3042980
15km	70%	35000	4	181	3990953	570818	3384616	3363119
15km	70%	35000	4	188	3612779	464247	3123318	3396415
15km	70%	35000	4	289	4485565	462508	3994853	3632761
15km	70%	35000	4	278	5455356	578994	4818335	4017689
15km	70%	35000	4	194	3797826	483965	3275609	3110950
15km	70%	35000	4	218	4101843	564986	3506360	2953917
15km	70%	35000	4	237	3754222	506883	3218855	2663814
15km	70%	35000	4	183	3896340	523259	3337104	3260523
15km	70%	35000	4	323	4099504	490954	3566347	3310937
15km	70%	35000	4	302	4631908	652306	3931883	3589041
15km	70%	35000	4	272	3774510	519499	3212074	3547418
15km	70%	35000	4	262	4298537	585514	3666916	3412924
15km	70%	35000	4	243	5270198	693850	4512474	4506643
15km	70%	35000	4	212	3947838	504676	3404656	3054906
15km	70%	35000	4	221	4155886	512720	3619497	3253135
15km	70%	35000	4	174	4504219	586865	3834696	3196214
15km	70%	35000	4	213	3619078	468395	3111587	3041955
15km	70%	35000	4	324	4216164	543964	3617652	3070594
15km	70%	35000	4	210	3234375	450784	2758974	2969521
15km	70%	35000	4	200	5046642	658252	4337479	3574950
15km	70%	35000	4	286	3411845	452862	2920073	3544633
15km	70%	35000	4	241	4131387	541918	3555341	3723108
15km	70%	35000	4	241	3800344	509358	3257820	3007155
15km	70%	35000	4	193	4548115	607772	3897555	3544408
15km	70%	35000	4	299	4964057	565121	4372085	3952826
15km	70%	35000	4	273	5088498	530338	4528338	4184545
15km	70%	35000	4	245	5306009	635486	4635800	3890071
15km	70%	35000	4	184	4458613	608477	3797987	3738027
15km	70%	35000	4	248	4630270	574661	4018117	3805754
15km	70%	35000	4	276	4606435	560579	3988119	3965846
15km	70%	35000	4	244	3697999	529663	3128924	3489309
15km	70%	35000	4	155	3500828	520570	2932942	2797405
15km	70%	35000	4	225	4433026	557594	3839582	3682562
15km	70%	35000	4	206	3720375	489382	3166071	3099153
15km	70%	35000	4	351	4461113	592120	3817913	3493831
15km	70%	35000	4	299	3552925	434258	3083053	3019425
15km	70%	35000	4	219	3487175	459116	2976325	3491584
15km	70%	35000	4	252	4300473	569909	3689476	3389808
15km	70%	35000	4	307	4596057	585796	3962327	3684812
15km	70%	35000	4	190	3725650	543170	3146965	3330719
15km	70%	35000	4	217	3771603	481500	3262811	2932598
15km	70%	35000	4	230	4626967	647270	3926948	3997568
15km	70%	35000	4	223	5116971	652552	4428057	3803222
15km	70%	35000	4	319	5541891	579763	4926572	3668510
15km	70%	35000	4	186	4630948	665678	3873173	3467109
15km	70%	35000	4	236	3702371	532221	3138469	3097032
15km	70%	35000	4	312	5035110	594991	4394446	3919761
15km	70%	35000	4	214	3859947	496359	3331643	2701621
15km	70%	35000	4	202	5596716	675538	4848507	3665546
15km	70%	35000	4	182	3898509	571402	3281954	2818162
15km	70%	35000	4	229	3885061	548837	3306454	2962557
15km	70%	35000	4	272	3371696	460179	2854944	3046075
15km	70%	35000	4	203	4775376	658906	4071256	3427420
15km	70%	35000	4	210	3948045	547119	3356612	3073970
15km	70%	35000	4	257	3871436	523432	3307631	2869647
15km	70%	35000	4	229	4224143	582155	3599492	3405844
15km	70%	35000	4	332	3338869	487308	2822678	3025940
15km	70%	35000	4	212	3507506	448222	3027465	2591370
15km	70%	35000	4	233	3531889	424355	3074749	2876411
15km	70%	35000	4	209	4930053	631455	4260346	3607307
15km	70%	35000	4	199	3832585	520195	3275505	3141972
15km	70%	35000	4	234	4268302	560828	3669022	3246288
15km	70%	35000	4	198	4280885	568361	3665428	3389564
15km	70%	35000	4	242	4461745	557514	3858070	3716089
15km	70%	35000	4	203	4060983	496948	3536014	3706693
15km	70%	35000	4	196	4255824	522729	3712567	3322143
15km	70%	35000	4	225	4091836	548160	3479508	3177945
15km	70%	35000	4	256	4959851	637348	4257082	3805528
15km	70%	35000	4	261	2997952	412206	2560457	2673002
15km	70%	35000	4	298	3793469	508678	3247479	3591653
15km	70%	35000	4	200	3901981	506338	3365200	3160369
15km	70%	35000	4	226	2822074	367404	2424445	2598978
15km	70%	35000	4	330	3890777	539710	3295456	2927531
15km	70%	35000	4	425	3671803	500287	3139547	3242616
15km	70%	35000	4	239	3396899	432207	2939760	3104320
15km	70%	35000	4	206	3452030	461896	2957731	3169900
15km	70%	35000	4	300	3786019	559585	3197937	3200718
15km	70%	35000	4	221	4005529	504888	3466857	3073876
15km	70%	35000	4	360	4819402	575776	4209352	3422309
15km	70%	35000	4	306	4217041	548734	3627390	2745043
15km	70%	35000	4	233	3377577	444273	2894399	3132135
15km	70%	35000	4	178	4097562	588636	3455071	3281995
15km	70%	35000	4	165	3448352	495353	2914607	2938542
15km	70%	35000	4	266	4478398	524223	3911106	3370497
15km	70%	35000	4	247	4150763	575857	3530301	3146483
15km	70%	35000	4	262	5855943	699242	5121030	3881875
15km	70%	35000	4	266	3668195	482516	3143316	3527494
15km	70%	35000	4	158	4656235	675929	3937797	3193692
15km	70%	35000	4	187	3586584	506481	3046572	2768538
15km	70%	35000	4	220	4288217	526411	3682062	3272423
15km	70%	35000	4	232	4588124	592400	3950328	3606901
15km	70%	35000	4	302	5268575	584669	4640853	3907764
15km	70%	35000	4	249	3723624	470363	3218018	3085484
15km	70%	35000	4	268	4819850	635467	4133952	4053567
15km	70%	35000	4	216	4434204	593287	3791239	3604527
15km	70%	35000	4	266	3410136	418883	2937492	2928575
15km	70%	35000	4	215	3674586	487384	3139929	3023958
15km	70%	35000	4	252	4758206	622480	4102357	3874555
15km	70%	35000	4	203	3692135	496666	3148882	3100826
15km	70%	35000	4	161	3266014	453477	2788234	2624154
15km	70%	35000	4	222	3964094	512846	3417480	3445724
15km	70%	35000	4	245	4355936	672720	3633992	3273082
15km	70%	35000	4	302	3879955	531058	3274917	3174421
15km	70%	35000	4	196	3380467	445720	2909278	2863430
15km	70%	35000	4	270	5047644	576922	4436935	3626875
15km	70%	35000	4	197	3345867	453050	2862291	2777469
15km	70%	35000	4	343	4440196	517144	3877272	3699008
15km	70%	35000	4	259	4249022	540258	3658424	4089866
15km	70%	35000	4	251	4296034	489384	3769776	2962993
15km	70%	35000	4	212	3791715	502783	3259799	3273069
15km	70%	35000	4	239	5186670	701297	4449687	4100049
15km	70%	35000	4	335	3713300	437550	3251162	3254861
15km	70%	35000	4	211	3158545	478045	2641497	2895112
15km	70%	35000	4	371	4038717	519700	3498297	3035025
15km	70%	35000	4	205	3893735	573347	3281193	3495134
15km	70%	35000	4	188	4706492	622956	4017784	3422046
15km	70%	35000	4	189	3820258	539283	3258711	3409203
15km	70%	35000	4	342	5189457	680409	4459244	3940024
15km	70%	35000	4	275	4402426	550526	3811453	3648905
15km	70%	35000	4	195	3677984	482349	3176202	3135844
15km	70%	35000	4	194	3687335	474282	3175209	2968756
15km	70%	35000	4	241	4354774	593906	3720852	3538962
15km	70%	35000	4	224	3557217	511521	3006920	2952113
15km	70%	35000	4	240	4656240	673740	3937441	3211183
15km	70%	35000	4	295	4175469	467671	3669895	3338597
15km	70%	35000	4	262	5119346	645189	4426994	3333750
15km	70%	35000	4	199	3584835	502261	3031617	3145472
15km	70%	35000	4	240	4329555	496606	3798520	3692398
15km	70%	35000	4	211	3622855	534291	3039000	3257449
15km	70%	35000	4	223	3087121	426406	2631519	2949784
15km	70%	35000	4	291	3595067	447324	3094952	2791432
15km	70%	35000	4	172	3539871	508217	2978951	2883258
15km	70%	35000	4	183	3557023	539145	2985648	3040252
15km	70%	35000	4	202	4143712	497907	3599827	3356879
15km	70%	35000	4	253	4110073	545960	3496771	3055566
15km	70%	35000	4	314	4200236	574597	3574287	3233923
15km	70%	35000	4	401	5181912	664068	4475969	3751267
15km	70%	35000	4	190	4202892	617716	3534295	3236036
15km	70%	35000	4	420	4273253	616387	3616415	3340409
15km	70%	35000	4	279	3406601	450550	2896582	3764190
15km	70%	35000	4	246	4215856	519204	3622975	3163187
15km	70%	35000	4	291	3158668	407743	2721470	2393230
15km	70%	35000	4	220	4302111	627407	3600838	3310679
15km	70%	35000	4	272	5033365	575232	4407076	3989074
15km	70%	35000	4	225	3711157	480550	3199140	2873222
15km	70%	35000	4	279	3702822	398652	3268988	3281907
15km	70%	35000	4	209	4333599	569912	3722707	3525166
15km	70%	35000	4	207	4037790	554015	3426961	2995718
15km	70%	35000	4	166	3943014	509846	3412203	3081194
15km	70%	35000	4	230	4389138	623467	3723071	3499218
15km	70%	35000	4	196	4705270	611332	4037618	3398184
15km	70%	35000	4	286	4042210	599309	3406842	3384816
15km	70%	35000	4	168	4386752	603317	3741680	3394550
15km	70%	35000	4	266	3677747	430068	3194975	2770501
15km	70%	35000	4	228	3471121	466423	2964303	3125518
15km	70%	35000	4	215	4542995	630564	3865449	3619747
15km	70%	35000	4	201	3960720	517201	3415988	3176505
15km	70%	35000	4	158	3575459	467523	3077127	3243202
15km	70%	35000	4	182	3526602	524455	2959636	2713888
15km	70%	35000	4	218	3581470	493126	3037271	2619547
15km	70%	35000	4	191	4513355	612790	3840233	3651760
15km	70%	35000	4	294	2925707	391035	2481491	3048179
15km	70%	35000	4	206	4672524	594695	4028183	3632981
15km	70%	35000	4	293	5286428	567573	4687726	3829068
15km	70%	35000	4	278	5183469	632214	4494240	4508459
15km	70%	35000	4	240	3908129	464673	3412116	3400381
15km	70%	35000	4	218	4280093	604580	3635400	3562866
15km	70%	35000	4	225	4952619	620111	4265856	3240820
15km	70%	35000	4	161	3737792	482237	3212565	2792261
15km	70%	35000	4	210	3847140	509388	3292769	3446048
15km	70%	35000	4	268	5931115	669929	5211065	4620848
15km	70%	35000	4	227	4454064	497506	3915754	4088153
15km	70%	35000	4	207	3962280	498121	3434760	3618582
15km	70%	35000	4	222	5114855	590713	4454510	4076677
15km	70%	35000	4	158	3942490	551260	3336267	3494324
15km	70%	35000	4	188	4125983	547364	3545873	2980365
15km	70%	35000	4	174	3970023	566392	3361598	2467138
15km	70%	35000	4	195	5329099	677493	4613174	3901477
15km	70%	35000	4	272	3623243	484202	3110174	2853596
15km	70%	35000	4	236	4335639	601040	3689752	3255541
15km	70%	35000	4	198	3247594	449057	2766633	3280199
15km	70%	35000	4	275	3172408	449091	2681717	2786654
15km	70%	35000	4	324	3837294	468340	3328053	3092269
15km	70%	35000	4	190	3713122	520084	3145908	3264572
15km	70%	35000	4	294	3660234	520291	3108906	3020001
15km	70%	35000	4	307	4248579	575218	3640629	2915987
15km	70%	35000	4	272	4550158	601214	3906363	3892458
15km	70%	35000	4	218	4284142	585144	3655784	3748840
15km	70%	35000	4	213	4390399	531440	3801086	3259583
15km	70%	35000	4	205	2808730	339786	2435082	3252208
15km	70%	35000	4	239	5152125	574831	4528584	4079788
15km	70%	35000	4	322	3371485	452165	2866114	3370533
15km	70%	35000	4	153	3607521	510024	3065150	2723237
15km	70%	35000	4	267	4541972	571974	3929981	3666533
15km	70%	35000	4	196	3869781	606774	3240509	3074151
15km	70%	35000	4	252	3223939	428607	2766484	2669372
15km	70%	35000	4	269	3263312	402706	2828851	2853607
15km	70%	35000	4	202	3357115	413476	2908126	2691064
15km	70%	35000	4	196	4288366	580258	3670600	3100112
15km	70%	35000	4	316	3599897	532423	3025563	3403572
15km	70%	35000	4	206	3560261	477790	3036387	2420801
15km	70%	35000	4	176	3754460	524586	3182240	3355031
15km	70%	35000	4	251	3963933	515233	3406924	3199424
15km	70%	35000	4	285	4368094	491350	3838016	3595358
15km	70%	35000	4	276	3625031	514087	3084396	2912667
15km	70%	35000	4	298	4297074	571673	3667983	2980667
15km	70%	35000	4	210	3336110	444493	2856887	3101212
15km	70%	35000	4	195	3782114	540045	3184514	3125084
15km	70%	35000	4	158	3521612	470855	3019232	2682364
15km	70%	35000	4	187	3768484	490314	3228841	2916902
15km	70%	35000	4	226	4478516	574980	3849993	3882428
15km	70%	35000	4	313	4741120	567168	4120244	4234879
15km	70%	35000	4	277	3925418	491411	3393362	3082709
15km	70%	35000	4	196	4841475	544202	4260995	3372352
15km	70%	35000	4	217	3879316	512355	3340096	2982571
15km	70%	35000	4	201	4061429	578966	3456518	2921543
15km	70%	35000	4	236	5454080	668039	4744388	3790645
15km	70%	35000	4	293	3610817	515103	3052094	3380214
15km	70%	35000	4	304	3421494	491379	2887898	2858637
15km	70%	35000	4	335	4278505	477788	3758944	3380633
15km	70%	35000	4	213	3766598	466515	3260414	3218854
15km	70%	35000	4	252	4236653	523022	3673485	3447058
15km	70%	35000	4	165	3818986	497559	3286542	2636597
15km	70%	35000	4	185	3569713	518859	3005006	3348445
15km	70%	35000	4	224	4837702	585799	4215095	3780861
15km	70%	35000	4	244	3702884	513384	3164781	3117150
15km	70%	35000	4	181	4021037	537570	3432305	3358314
15km	70%	35000	4	210	4093894	539324	3517805	3373820
15km	70%	35000	4	181	3649855	491390	3131780	3262337
15km	70%	35000	4	208	3139551	422893	2684064	3124784
15km	70%	35000	4	235	4044234	541892	3469566	3365860
15km	70%	35000	4	212	4555789	657545	3842325	2680129
15km	70%	35000	4	174	2996844	446572	2521187	2611701
15km	70%	35000	4	336	4370095	492894	3835848	3659101
15km	70%	35000	4	298	3684772	541886	3118289	3574481
15km	70%	35000	4	173	3198329	430337	2739018	2385025
15km	70%	35000	4	274	4457242	523446	3881821	3135071
15km	70%	35000	4	227	3875488	577908	3268097	2984530
15km	70%	35000	4	203	4200861	473691	3687079	3347097
15km	70%	35000	4	164	3981635	487804	3440411	3302100
15km	70%	35000	4	302	3905298	527614	3332975	3539579
15km	70%	35000	4	289	4957383	607743	4304675	3742845
15km	70%	35000	4	318	4932399	676567	4220082	4085187
15km	70%	35000	4	266	4852779	584270	4233542	3634413
15km	70%	35000	4	244	4739186	585630	4113469	3919922
15km	70%	35000	4	205	3628640	517018	3069935	3033712
15km	70%	35000	4	281	5001402	599186	4363561	3670937
15km	70%	35000	4	239	3326837	476862	2829021	3072052
15km	70%	35000	4	251	3924885	482890	3398675	3331424
15km	70%	35000	4	266	3716729	444330	3240082	3523586
15km	70%	35000	4	226	4192492	570271	3578507	3320198
15km	70%	35000	4	254	5730934	654605	5042899	3959226
15km	70%	35000	4	186	2409836	341384	2050997	2684207
15km	70%	35000	4	174	3144182	454153	2671977	2706443
15km	70%	35000	4	245	4099350	568095	3451639	3639096
15km	70%	35000	4	291	4573549	672922	3854384	3187420
15km	70%	35000	4	272	3849848	565972	3257081	3495422
15km	70%	35000	4	196	4084193	551051	3485262	3278811
15km	70%	35000	4	193	4499869	582213	3862381	3942936
15km	70%	35000	4	206	4885517	633726	4192626	3475383
15km	70%	35000	4	249	3825132	516956	3250301	2862370
15km	70%	35000	4	276	3857636	467896	3340126	2949868
15km	70%	35000	4	230	2723364	349071	2345658	2899748
15km	70%	35000	4	219	4197680	500617	3659034	3084289
15km	70%	35000	4	239	4162185	497515	3635265	3287289
15km	70%	35000	4	234	4235862	605432	3594851	2954109
15km	70%	35000	4	217	3318111	490016	2773458	2722642
15km	70%	35000	4	235	5428609	631711	4750258	3666717
15km	70%	35000	4	211	3351995	437367	2885997	2803929
15km	70%	35000	4	194	3744170	514717	3189165	3061013
15km	70%	35000	4	212	4168071	554300	3578054	2957250
15km	70%	35000	4	194	4903218	600376	4256121	3091251
15km	70%	35000	4	342	5690873	701724	4909574	3941481
15km	70%	35000	4	187	4387298	491510	3870279	3398559
15km	70%	35000	4	213	2759638	413734	2314776	2568732
15km	70%	35000	4	201	3231157	425869	2772016	3107817
15km	70%	35000	4	242	5664310	627080	5001901	3802690
15km	70%	35000	4	270	4538813	628350	3866516	3773857
15km	70%	35000	4	253	3902345	486233	3376889	2961121
15km	70%	35000	4	186	3938856	559187	3323040	3529865
15km	70%	35000	4	244	4105631	555394	3511433	3626253
15km	70%	35000	4	231	3046288	364903	2645230	2950781
15km	70%	35000	4	202	4350311	612168	3698747	3406906
15km	70%	35000	4	205	3655090	511631	3112462	3468466
15km	70%	35000	4	187	4012545	547832	3423293	3246777
15km	70%	35000	4	307	4095924	523629	3524421	2858121
15km	70%	35000	4	234	4679023	585887	4049722	3565121
15km	70%	35000	4	274	5567573	746517	4742879	4613446
15km	70%	35000	4	214	3635079	565756	3029234	3003162
15km	70%	35000	4	244	3810391	452824	3330043	3119219
15km	70%	35000	4	262	3804608	510707	3226087	3208884
15km	70%	35000	4	227	4564310	513763	4012057	3442717
15km	70%	35000	4	237	4197928	572172	3582938	3796101
15km	70%	35000	4	207	3704258	501573	3171638	2940733
15km	70%	35000	4	183	3374332	500327	2839050	2856696
15km	70%	35000	4	198	3827091	534016	3253364	3225993
15km	70%	35000	4	242	3565503	509594	3019961	3307338
15km	70%	35000	4	256	4473259	542166	3887593	3950131
15km	70%	35000	4	238	4113578	549900	3532820	2789384
15km	70%	35000	4	182	3401137	478858	2879933	3400621
15km	70%	35000	4	262	3773789	489224	3225840	2898622
15km	70%	35000	4	184	3987446	566961	3385339	3112383
15km	70%	35000	4	266	4455385	608479	3809828	3495444
15km	70%	35000	4	235	4292536	521030	3746924	3662811
15km	70%	35000	4	224	4347878	511318	3804405	3600492
15km	70%	35000	4	226	4033589	541910	3438262	3213157
15km	70%	35000	4	200	3296702	515064	2739939	2975537
15km	70%	35000	4	229	3897229	539013	3320001	3129788
15km	70%	35000	4	198	3229290	426994	2759242	2842590
15km	70%	35000	4	303	4073736	458502	3571924	3496973
15km	70%	35000	4	213	4776435	646647	4056287	3439734
15km	70%	35000	4	190	3887270	534393	3309177	3563983
15km	70%	35000	4	364	5126986	621546	4452163	3699135
15km	70%	35000	4	235	3996487	457012	3487893	3423883
15km	70%	35000	4	240	4224408	569527	3611334	3169209
15km	70%	35000	4	268	4571050	561816	3956979	3853734
15km	70%	35000	4	207	4139950	528540	3568692	3238880
15km	70%	35000	4	190	3516165	409504	3077349	2892509
15km	70%	35000	4	233	3858107	556598	3261754	3206738
15km	70%	35000	4	314	3840163	517874	3275780	3191585
15km	70%	35000	4	192	4389438	593633	3744556	3040082
15km	70%	35000	4	346	3639747	460341	3160253	3096135
15km	70%	35000	4	180	3624090	528170	3064267	3021699
15km	70%	35000	4	242	3232312	372796	2812161	3102627
15km	70%	35000	4	185	5169905	622521	4511050	3494015
15km	70%	35000	4	187	3785471	485890	3261311	2671306
15km	70%	35000	4	225	5451182	636010	4753819	3723923
15km	70%	35000	4	249	4075082	573833	3449869	2811358
15km	70%	35000	4	211	3807234	506096	3262560	3282854
15km	70%	35000	4	212	4273191	580486	3658174	3354444
15km	70%	35000	4	231	4493123	620974	3836769	3438357
15km	70%	35000	4	230	3970254	570396	3351832	2689400
15km	70%	35000	4	212	3414887	473951	2916463	2823298
15km	70%	35000	4	244	4257134	623557	3594375	3153376
15km	70%	35000	4	226	3669201	511265	3123842	3020787
15km	70%	35000	4	204	4846008	581651	4203761	3469584
15km	70%	35000	4	215	4234244	540061	3656543	3472116
15km	70%	35000	4	155	2879656	416420	2425988	2863063
15km	70%	35000	4	181	3434105	467046	2930440	2757856
15km	70%	35000	4	189	3671498	519286	3109574	3274428
15km	70%	35000	4	266	4304066	552186	3727688	3364349
15km	70%	35000	4	247	3650633	501446	3103185	3503314
15km	70%	35000	4	208	5008206	626933	4326405	3373807
15km	70%	35000	4	177	5673069	683352	4937829	3898550
15km	70%	35000	4	202	3223983	391594	2808745	2867934
15km	70%	35000	4	243	3496923	450149	3013124	2524213
15km	70%	35000	4	224	4513088	620060	3841212	3841845
15km	70%	35000	4	221	3857528	506556	3312578	3234614
15km	70%	35000	4	262	5062778	588118	4440605	3746112
15km	70%	35000	4	279	5127388	536954	4555517	3593097
15km	70%	35000	4	220	4829469	706646	4076167	3144699
15km	70%	35000	4	222	4393447	554820	3803048	3602495
15km	70%	35000	4	270	3793947	459476	3300746	3690886
15km	70%	35000	4	318	4651180	632445	3980132	3527589
15km	70%	35000	4	238	4338909	633392	3645571	3643353
15km	70%	35000	4	205	4414522	577103	3790322	3337317
15km	70%	35000	4	248	4377569	490113	3853080	3370269
15km	70%	35000	4	165	3355842	425534	2899150	2966716
15km	70%	35000	4	178	3995960	527236	3434063	2919276
15km	70%	35000	4	168	4841512	702076	4097393	3175093
15km	70%	35000	4	302	3924876	508899	3355324	3384144
15km	70%	35000	4	209	3737817	449994	3260621	2966043
15km	70%	35000	4	174	3549152	470609	3014867	2957042
15km	70%	35000	4	253	4567072	562082	3964372	3733677
15km	70%	35000	4	219	3412598	414025	2975238	2742569
15km	70%	35000	4	202	4223338	538178	3641551	2917655
15km	70%	35000	4	245	3404549	461062	2890942	3068599
15km	70%	35000	4	207	5704795	707466	4933900	4326538
15km	70%	35000	4	252	3411398	439763	2927513	3078261
15km	70%	35000	4	192	4269420	570129	3666028	2849698
15km	70%	35000	4	286	4162605	579655	3550733	3129167
15km	70%	35000	4	229	3805686	552364	3230362	3576523
15km	70%	35000	4	336	4423059	584341	3796205	3629422
15km	70%	35000	4	217	4125811	536632	3551995	3245244
15km	70%	35000	4	204	3837078	485186	3304450	3101751
15km	70%	35000	4	226	3926217	490804	3407835	3017423
15km	70%	35000	4	155	3298916	458286	2796050	2916372
15km	70%	35000	4	288	3570036	446300	3101175	2948455
15km	70%	35000	4	327	3475785	476211	2960650	2818197
15km	70%	35000	4	192	4418917	620039	3761443	2901111
15km	70%	35000	4	309	4919592	643241	4211475	4132646
15km	70%	35000	4	244	3166664	454544	2682032	3135696
15km	70%	35000	4	325	3918857	479531	3414761	3629518
15km	70%	35000	4	237	3453931	454810	2978284	3019058
15km	70%	35000	4	327	4444063	569051	3833583	3646606
15km	70%	35000	4	202	3918163	532645	3348708	2787914
15km	70%	35000	4	225	4076339	588588	3449894	3323773
15km	70%	35000	4	187	3459879	426571	2993264	2775700
15km	70%	35000	4	249	4429586	562036	3810920	3867791
15km	70%	35000	4	306	3701521	511077	3134660	2834873
15km	70%	35000	4	279	3300693	455060	2819015	3101208
15km	70%	35000	4	195	3650020	492923	3122823	2936454
15km	70%	35000	4	232	4203524	503580	3673000	2977260
15km	70%	35000	4	322	4843226	639669	4160263	4273028
15km	70%	35000	4	242	3743428	511507	3174737	3663935
15km	70%	35000	4	194	3682376	520477	3120239	3303380
15km	70%	35000	4	240	4780033	588581	4144716	3789110
15km	70%	35000	4	219	4017146	482221	3499824	3097655
15km	70%	35000	4	202	3305732	454767	2821818	2482114
15km	70%	35000	4	218	3652470	488559	3137956	3287369
15km	70%	35000	4	234	3852116	531016	3285238	3306103
15km	70%	35000	4	207	4992683	645734	4269952	3353386
15km	70%	35000	4	185	4593625	666708	3851778	3327422
15km	70%	35000	4	191	5206998	678391	4464762	3936042
15km	70%	35000	4	352	5339181	589031	4710339	3871045
15km	70%	35000	4	368	3964802	408808	3505232	3700305
15km	70%	35000	4	154	3432449	543557	2857562	3402166
15km	70%	35000	4	211	4107266	563415	3498679	3364106
15km	70%	35000	4	221	4401294	553789	3797057	3622413
15km	70%	35000	4	280	5120286	651836	4415603	3563118
15km	70%	35000	4	204	3916135	503228	3368806	3314000
15km	70%	35000	4	181	4108975	525645	3543920	3410855
15km	70%	35000	4	240	5236826	665838	4535563	3693911
15km	70%	35000	4	353	3657676	518898	3091758	3073843
15km	70%	35000	4	240	4483851	522859	3922916	3385526
15km	70%	35000	4	183	3700665	537281	3134203	2948753
15km	70%	35000	4	368	4183310	538617	3613952	3219044
15km	70%	35000	4	204	5204889	707017	4452993	3715674
15km	70%	35000	4	188	4025629	568868	3431073	2930086
15km	70%	35000	4	266	4006789	551029	3418678	3691493
15km	70%	35000	4	191	3956943	597844	3298043	3106449
15km	70%	35000	4	249	3843209	510918	3296829	2687091
15km	70%	35000	4	298	4074143	492813	3549813	3059510
15km	70%	35000	4	255	4031776	583579	3415132	3342711
15km	70%	35000	4	251	3436093	447503	2953142	2862771
15km	70%	35000	4	188	3828479	540942	3250775	2754788
15km	70%	35000	4	249	5754360	658090	5031544	4455069
15km	70%	35000	4	268	3531295	507567	2993251	3037247
15km	70%	35000	4	243	3412704	400451	2984983	3001507
15km	70%	35000	4	189	3850972	585114	3238884	2631723
15km	70%	35000	4	194	4578010	602387	3943341	3566832
15km	70%	35000	4	173	3507052	489353	2984560	2653522
15km	70%	35000	4	209	4797607	668964	4092078	3351972
15km	70%	35000	4	274	4584308	599875	3929204	3729350
15km	70%	35000	4	200	5114168	628542	4402005	3711750
15km	70%	35000	4	233	3982537	474704	3489223	3329270
15km	70%	35000	4	269	4668583	522771	4098774	3917116
15km	70%	35000	4	231	3873592	500534	3329737	3623954
15km	70%	35000	4	239	3627064	480646	3119856	2784089
15km	70%	35000	4	272	3769173	544084	3197242	3238139
15km	70%	35000	4	174	4148244	559967	3551011	3424952
15km	70%	35000	4	290	4728098	593459	4090886	3779421
15km	70%	35000	4	248	3324213	397598	2901795	3112759
15km	70%	35000	4	231	4250145	528448	3685150	3500774
15km	70%	35000	4	209	3876227	469770	3359034	2981501
15km	70%	35000	4	182	3232552	473125	2734229	2774721
15km	70%	35000	4	207	3784832	536029	3204802	3518527
15km	70%	35000	4	315	3713898	541603	3138287	3043345
15km	70%	35000	4	190	4129781	526279	3558622	3422820
15km	70%	35000	4	264	3549654	440037	3077737	3293646
15km	70%	35000	4	300	2845552	442058	2380859	3307455
15km	70%	35000	4	246	4441573	561342	3823131	3661544
15km	70%	35000	4	175	4822958	621170	4172979	4269459
15km	70%	35000	4	213	3535157	451956	3056283	2673536
15km	70%	35000	4	221	3517527	474100	2998928	2674567
15km	70%	35000	4	265	3693452	490424	3171918	3039216
15km	70%	35000	4	189	2898492	415181	2465518	3070663
15km	70%	35000	4	222	4829421	626500	4166396	3344981
15km	70%	35000	4	196	4124911	505084	3579829	3325308
15km	70%	35000	4	194	4593069	619495	3925468	3345029
15km	70%	35000	4	210	3956305	566604	3357732	3510596
15km	70%	35000	4	195	4334685	640861	3652573	3687581
15km	70%	35000	4	221	3808875	523941	3245388	3093916
15km	70%	35000	4	204	4470672	613795	3822256	2981692
15km	70%	35000	4	216	3800503	529171	3243753	3283002
15km	70%	35000	4	230	4395293	571282	3775269	3048384
15km	70%	35000	4	182	3998928	567938	3365817	3150060
15km	70%	35000	4	209	3840482	533213	3280049	2753210
15km	70%	35000	4	232	3063101	421955	2604550	2749071
15km	70%	35000	4	232	3664787	473027	3153154	3190733
15km	70%	35000	4	249	4276921	545100	3673852	4051276
15km	70%	35000	4	277	3378484	454315	2879634	2981543
15km	70%	35000	4	227	3444439	460365	2959492	2308039
15km	70%	35000	4	279	4257522	521724	3677469	3425724
15km	70%	35000	4	206	3789896	506455	3243082	2955573
15km	70%	35000	4	371	3609037	404831	3158047	3449527
15km	70%	35000	4	224	3577301	465478	3047654	2784057
15km	70%	35000	4	250	3739975	486546	3225525	3034751
15km	70%	35000	4	226	5944870	751071	5127571	4058286
15km	70%	35000	4	202	4424819	619376	3761547	3798005
15km	70%	35000	4	185	4878982	690082	4149062	3879377
15km	70%	35000	4	256	3290910	461967	2795439	2694227
15km	70%	35000	4	199	4770836	648785	4071966	3498949
15km	70%	35000	4	244	3543738	441407	3077997	2851130
15km	70%	35000	4	274	3983938	487302	3460684	3292901
15km	70%	35000	4	216	4373961	542652	3751109	3112070
15km	70%	35000	4	287	3804792	516139	3248027	3154703
15km	70%	35000	4	188	4069437	517569	3517920	3227048
15km	70%	35000	4	209	5074925	553682	4456551	4143035
15km	70%	35000	4	263	4233942	537058	3660758	3891824
15km	70%	35000	4	264	3532942	487101	3013069	2940219
15km	70%	35000	4	187	3879586	508350	3326873	2812260
15km	70%	35000	4	226	4023343	562363	3413992	2829858
15km	70%	35000	4	244	3845416	588684	3208272	3062787
15km	70%	35000	4	284	3843079	510030	3292410	2936758
15km	70%	35000	4	229	4389223	558186	3788808	3826503
15km	70%	35000	4	245	3277619	430394	2808250	2765967
15km	70%	35000	4	221	3598251	500593	3066317	2941823
15km	70%	35000	4	149	3108575	420582	2654805	2702039
15km	70%	35000	4	274	4601054	569178	4003726	3417390
15km	70%	35000	4	246	3929682	483098	3396174	2870972
15km	70%	35000	4	232	4928779	596493	4279460	3579947
15km	70%	35000	4	227	5600181	690568	4847903	4097174
15km	70%	35000	4	230	3658072	516102	3089516	3404165
15km	70%	35000	4	242	3522496	477954	3023438	2651578
15km	70%	35000	4	196	3953378	584369	3326433	3068728
15km	70%	35000	4	226	3759503	467083	3256670	3190286
15km	70%	35000	4	326	3237658	437727	2779556	2719821
15km	70%	35000	4	222	5529960	695802	4779486	4078073
15km	70%	35000	4	181	4185930	582444	3576697	3245829
15km	70%	35000	4	228	4449608	587078	3811145	3749893
15km	70%	35000	4	191	4911249	572763	4292970	3571569
15km	70%	35000	4	172	3964992	543225	3395673	3108442
15km	70%	35000	4	193	3697145	497077	3166625	2965419
15km	70%	35000	4	242	4772826	600125	4122862	2977942
15km	70%	35000	4	269	3891983	463679	3375328	3420755
15km	70%	35000	4	268	5032369	601986	4382560	3786489
15km	70%	35000	4	214	4171769	521978	3609670	2706266
15km	70%	35000	4	308	4183316	490871	3651631	3187715
15km	70%	35000	4	188	3768843	525514	3188477	4178198
15km	70%	35000	4	355	3872479	468969	3374393	3155086
15km	70%	35000	4	218	3713588	504933	3158892	2929098
15km	70%	35000	4	209	4630550	617613	3944732	3315169
15km	70%	35000	4	305	4500850	576691	3893602	3514964
15km	70%	35000	4	201	5077198	575684	4434564	3592027
15km	70%	35000	4	314	4865221	598107	4208371	3846374
15km	70%	35000	4	208	3888953	525452	3312729	3664073
15km	70%	35000	4	190	5262312	673869	4526388	3872903
15km	70%	35000	4	239	3525499	448613	3023224	3082153
15km	70%	35000	4	259	4488063	558033	3902923	3900756
15km	70%	35000	4	230	4932866	591763	4302795	3319658
15km	70%	35000	4	292	4651153	467911	4122113	3604972
15km	70%	35000	4	202	4253355	663848	3555026	3700277
15km	70%	35000	4	247	3093754	409036	2653654	2675941
15km	70%	35000	4	182	4555507	614056	3911387	2991942
15km	70%	35000	4	198	3090505	404379	2659706	2937243
15km	70%	35000	4	185	3748619	463440	3242309	3161736
15km	70%	35000	4	238	4415540	562299	3812805	3544988
15km	70%	35000	4	247	3055828	429982	2600394	3219491
15km	70%	35000	4	205	3726466	483522	3201886	3157295
15km	70%	35000	4	270	3796768	564981	3203322	3390694
15km	70%	35000	4	203	4767769	683959	4024584	3602011
15km	70%	35000	4	212	3834407	557920	3245000	3308574
15km	70%	35000	4	191	3321976	441258	2839800	2762916
15km	70%	35000	4	214	5240539	658895	4536041	3809684
15km	70%	35000	4	198	3948274	516964	3391019	3182106
15km	70%	35000	4	235	4441292	568847	3829494	3064951
15km	70%	35000	4	200	3784691	482645	3263574	3044605
15km	70%	35000	4	240	4293594	547319	3693386	3652233
15km	70%	35000	4	260	4994763	603930	4343688	3676569
15km	70%	35000	4	382	4184784	541976	3601041	3472908
15km	70%	35000	4	322	3308176	438285	2825170	3046997
15km	70%	35000	4	272	4953678	547836	4376952	3762584
15km	70%	35000	4	212	4611583	599175	3951289	3329679
15km	70%	35000	4	348	4592924	628448	3920888	3705390
15km	70%	35000	4	277	3728062	489313	3219720	2959970
15km	70%	35000	4	211	2739781	391697	2324137	2528888
15km	70%	35000	4	269	4760883	610696	4115064	3559885
15km	70%	35000	4	244	4087609	463049	3577849	3549341
15km	70%	35000	4	333	4543105	554937	3941957	3435170
15km	70%	35000	4	198	4142368	522867	3579297	3384758
15km	70%	35000	4	214	3807169	456615	3311941	2853283
15km	70%	35000	4	191	4559725	606435	3926434	2924177
15km	70%	35000	4	249	3280321	464920	2780690	3151250
15km	70%	35000	4	203	3797500	510576	3257576	3119087
15km	70%	35000	4	237	4437551	602215	3792180	3172130
15km	70%	35000	4	173	3503400	507387	2972417	2850928
15km	70%	35000	4	253	4404382	516836	3836144	3410391
15km	70%	35000	4	289	4733623	610451	4072569	3287051
15km	70%	35000	4	220	4439389	560223	3828506	3482869
15km	70%	35000	4	210	3765167	540916	3184225	3319863
15km	70%	35000	4	205	4281350	533014	3711214	3539854
15km	70%	35000	4	211	4328609	638927	3651168	3515225
15km	70%	35000	4	165	2643672	358297	2266093	2604835
15km	70%	35000	4	246	4366989	591900	3735275	3203501
15km	70%	35000	4	260	3745479	525784	3190502	3220463
15km	70%	35000	4	239	4458902	572106	3801099	3383442
15km	70%	35000	4	236	4866292	566595	4256747	4051591
15km	70%	35000	4	213	4098695	576818	3483083	3159317
15km	70%	35000	4	250	5176626	666220	4473243	4220981
15km	70%	35000	4	247	3739622	513356	3171942	2932183
15km	70%	35000	4	283	4837842	575715	4199190	3878399
15km	70%	35000	4	216	3549675	466737	3048412	2833124
15km	70%	35000	4	307	4391572	569324	3778649	3677198
15km	70%	35000	4	182	4229510	549769	3648399	3326495
15km	70%	35000	4	209	3756408	524287	3192618	3385503
15km	70%	35000	4	241	4455558	495874	3924655	3827003
15km	70%	35000	4	213	3581424	447358	3100509	3149863
15km	70%	35000	4	263	3892317	554318	3308983	3098305
15km	70%	35000	4	201	3046110	432197	2593447	2736466
15km	70%	35000	4	201	4275160	571906	3658544	3273253
15km	70%	35000	4	201	3303673	426240	2854154	3261549
15km	70%	35000	4	236	3561516	511999	3015603	3231966
15km	70%	35000	4	175	3599652	485687	3070141	2975329
15km	70%	35000	4	357	3493847	455869	2998287	3326685
15km	70%	35000	4	177	4455036	535876	3867579	3325538
15km	70%	35000	4	190	2612706	407607	2182772	2570670
15km	70%	35000	4	262	3579455	493094	3051353	3236285
15km	70%	35000	4	177	4426928	592426	3804617	3249835
15km	70%	35000	4	222	3200781	430243	2736521	2796764
15km	70%	35000	4	220	3390735	454897	2896600	2934729
15km	70%	35000	4	291	3631928	480921	3120844	2678735
15km	70%	35000	4	195	3734530	433876	3242307	3093004
15km	70%	35000	4	273	4777540	611258	4106868	4240469
15km	70%	35000	4	168	3640568	507295	3112437	2637573
15km	70%	35000	4	201	3326495	428538	2871116	3802937
15km	70%	35000	4	226	4539127	637990	3864648	3569199
15km	70%	35000	4	268	4342386	550541	3753114	3523062
15km	70%	35000	4	259	3221661	399345	2789889	2775133
15km	70%	35000	4	286	3840031	510288	3298170	3017306
15km	70%	35000	4	358	4074668	553687	3480965	3663189
15km	70%	35000	4	301	4510842	599213	3879316	3019299
15km	70%	35000	4	200	5072462	617036	4371951	3906325
15km	70%	35000	4	245	4841786	482283	4322745	3557095
15km	70%	35000	4	228	4291218	566318	3698585	3141902
15km	70%	35000	4	237	4002817	510434	3438961	3038416
15km	70%	35000	4	319	3920764	496048	3382887	3023022
15km	70%	35000	4	332	4196382	435541	3730834	3164550
15km	70%	35000	4	277	4955762	630674	4292209	4061357
15km	70%	35000	4	259	3606703	516847	3062035	3453750
15km	70%	35000	4	223	3436575	485683	2921238	2715256
15km	70%	35000	4	201	5240720	638794	4544187	4096567
15km	70%	35000	4	215	3283365	433386	2822734	2600764
15km	70%	35000	4	199	3997648	506084	3467264	3356136
15km	70%	35000	4	242	5362845	566120	4743132	4106427
15km	70%	35000	4	193	3976216	528707	3409603	3036530
15km	70%	35000	4	189	3519370	493678	2998514	2855967
15km	70%	35000	4	234	4402344	623643	3720801	3298586
15km	70%	35000	4	181	3400209	478554	2900750	2555068
15km	70%	35000	4	235	4237332	577833	3623204	3576581
15km	70%	35000	4	233	3591427	464348	3103578	3309884
15km	70%	35000	4	381	3982617	541419	3378028	3192579
15km	70%	35000	4	193	3713587	534877	3127568	3159275
15km	70%	35000	4	212	3625630	416938	3153537	3455798
15km	70%	35000	4	236	4429545	525108	3860294	3331609
15km	70%	35000	4	225	3129111	443933	2659554	2853447
15km	70%	35000	4	181	4386012	623227	3727709	3630582
15km	70%	35000	4	189	3697429	455933	3199824	3123130
15km	70%	35000	4	312	4583887	620088	3908145	4157043
15km	70%	35000	4	239	3559409	513465	3015467	2661783
15km	70%	35000	4	186	5083823	627193	4406476	3338615
15km	70%	35000	4	208	4005508	528232	3444734	3235333
15km	70%	35000	4	251	4716431	644978	4021869	3960967
15km	70%	35000	4	251	3367288	514032	2819677	3344339
15km	70%	35000	4	195	4413060	648720	3729790	3611256
15km	70%	35000	4	163	2951893	490948	2432477	2329587
15km	70%	35000	4	305	4217349	511393	3675733	3231667
15km	70%	35000	4	171	4406341	634139	3735506	3238994
15km	70%	35000	4	232	4824036	572830	4199760	3361840
15km	70%	35000	4	263	4792388	588074	4168195	3481859
15km	70%	35000	4	335	4571515	588914	3950811	3904297
15km	70%	35000	4	309	3953760	510909	3411587	3463640
15km	70%	35000	4	200	4139206	599243	3496136	3027011
15km	70%	35000	4	281	4146242	546094	3559703	3071324
15km	70%	35000	4	193	4086665	548460	3497404	3016604
15km	70%	35000	4	368	3416768	482859	2910770	2718279
15km	70%	35000	4	212	3281479	426527	2822333	2972608
15km	70%	35000	4	247	4853475	590568	4206473	3450379
15km	70%	35000	4	297	4670928	582456	4007277	3648299
15km	70%	35000	4	224	4162340	474752	3630743	3145039
15km	70%	35000	4	243	4841213	564160	4226196	3289876
15km	70%	35000	4	229	4133766	518982	3583785	3211689
15km	70%	35000	4	236	3636534	420961	3182991	3124596
15km	70%	35000	4	179	2729898	366538	2339553	2585185
15km	70%	35000	4	196	3464150	494973	2942747	3043337
15km	70%	35000	4	207	3692069	501528	3149897	2988124
15km	70%	35000	4	244	5224782	605691	4580459	4410743
15km	70%	35000	4	219	4205415	571078	3599739	3152369
15km	70%	35000	4	402	4314540	518223	3754366	3413973
15km	70%	35000	4	212	3808612	497273	3277059	2851425
15km	70%	35000	4	265	5032631	642505	4360866	3745269
15km	70%	35000	4	272	3675743	486362	3153680	3220860
15km	70%	35000	4	234	3615420	473034	3108350	2955288
15km	70%	35000	4	193	3877750	541520	3306717	3574240
15km	70%	35000	4	268	4609916	597414	3969756	4246912
15km	70%	35000	4	277	4721124	635507	4027079	3391102
15km	70%	35000	4	348	3147955	397606	2735065	2602792
15km	70%	35000	4	226	4060656	471673	3550763	3558052
15km	70%	35000	4	187	3181600	434897	2722324	2757058
15km	70%	35000	4	168	3309741	463418	2810585	2705162
15km	70%	35000	4	231	4350488	560327	3727558	3703575
15km	70%	35000	4	174	4294094	550235	3693690	2988531
15km	70%	35000	4	237	4416272	577783	3797762	3483322
15km	70%	35000	4	228	4119243	524542	3551096	3277100
15km	70%	35000	4	281	3898473	477884	3386153	3949549
15km	70%	35000	4	281	4178926	468598	3670140	3433728
15km	70%	35000	4	344	4594990	589639	3957251	3854092
15km	70%	35000	4	236	4014981	489854	3481307	3223316
15km	70%	35000	4	318	4253689	590752	3617870	3382867
15km	70%	35000	4	315	4702980	573199	4095335	3331665
15km	70%	35000	4	195	4360897	611809	3720843	2862024
15km	70%	35000	4	175	3871016	535715	3283449	3277307
15km	70%	35000	4	200	4034564	523519	3481587	2950156
15km	70%	35000	4	298	3855644	489880	3322261	3588444
15km	70%	35000	4	212	4564306	613429	3905898	3205463
15km	70%	35000	4	300	3709994	497715	3183320	3320885
15km	70%	35000	4	293	3286736	449495	2808871	2970054
15km	70%	35000	4	166	3834836	498261	3281531	2956782
15km	70%	35000	4	174	3546962	489215	3022548	3214081
15km	70%	35000	4	202	3666869	510415	3127235	2805465
15km	70%	35000	4	241	3955525	473402	3448319	3597083
15km	70%	35000	4	238	2812048	374093	2406323	2611817
15km	70%	35000	4	197	4002302	519313	3438194	3100936
15km	70%	35000	4	185	4144781	597578	3521713	3055428
15km	70%	35000	4	294	4351841	526302	3793940	3470180
15km	70%	35000	4	264	4223133	539791	3663829	3300057
15km	70%	35000	4	183	3944179	525407	3380465	3725391
15km	70%	35000	4	241	4437812	560762	3838756	3680315
15km	70%	35000	4	155	2795597	417374	2345801	2822036
15km	70%	35000	4	217	4723463	536799	4150233	3632592
15km	70%	35000	4	196	4452883	584161	3823941	3682515
15km	70%	35000	4	217	3186072	393031	2761790	2701354
15km	70%	35000	4	274	4916214	624801	4238468	3887355
15km	70%	35000	4	246	3692103	495217	3132914	3358720
15km	70%	35000	4	234	3943364	490362	3402404	2927287
15km	70%	35000	4	259	4396098	486877	3845730	3482515
15km	70%	35000	4	222	4259980	523166	3699402	3191433
15km	70%	35000	4	152	3894866	538280	3325330	3333904
15km	70%	35000	4	272	4360599	522487	3795393	2950000
15km	70%	35000	4	205	3012508	416630	2560272	2591165
15km	70%	35000	4	162	4107301	607329	3462527	2971534
15km	70%	35000	4	218	4319881	602760	3680901	3611660
15km	70%	35000	4	271	3400985	400926	2961523	2672679
15km	70%	35000	4	223	4041653	567063	3430656	3096209
15km	70%	35000	4	328	4502074	544688	3901832	3413049
15km	70%	35000	4	226	3793807	471287	3292979	3250033
15km	70%	35000	4	206	4381275	614373	3739233	3350879
15km	70%	35000	4	230	3849739	465995	3352942	3539548
15km	70%	35000	4	236	4382721	601692	3745786	3649469
15km	70%	35000	4	338	4408509	622187	3721884	4102393
15km	70%	35000	4	255	4042166	495647	3513303	3430911
15km	70%	35000	4	179	4375818	610194	3722154	3912594
15km	70%	35000	4	278	4612808	479516	4086176	3794613
15km	70%	35000	4	187	3280827	454135	2807195	2645973
15km	70%	35000	4	247	3974063	582060	3350752	3851136
15km	70%	35000	4	211	4351561	613058	3703536	3474604
15km	70%	35000	4	297	4580977	585286	3954579	4060107
15km	70%	35000	4	341	3324988	382562	2914890	2810908
15km	70%	35000	4	216	3965333	518669	3414518	2829332
15km	70%	35000	4	203	4404652	548928	3821290	3428415
15km	70%	35000	4	247	4479558	549528	3886696	3174634
15km	70%	35000	4	304	5247528	584442	4631319	4048625
15km	70%	35000	4	192	4983721	641594	4278191	3417659
15km	70%	35000	4	220	3249403	434448	2785735	3028945
15km	70%	35000	4	189	3866706	585197	3251669	3824335
15km	70%	35000	4	218	3765613	504666	3220496	3296526
15km	70%	35000	4	252	3879299	580112	3259212	3817756
15km	70%	35000	4	229	4731563	636813	4068220	3610819
15km	70%	35000	4	183	5144128	636948	4432686	3381946
15km	70%	35000	4	247	5220492	625386	4542496	3612144
15km	70%	35000	4	248	3893804	533857	3301258	3126317
15km	70%	35000	4	211	4821459	605639	4163112	3502363
15km	70%	35000	4	217	4074360	568803	3454771	3111807
15km	70%	35000	4	260	3917927	478514	3417720	3012125
15km	70%	35000	4	232	4543737	601426	3901349	3444346
15km	70%	35000	4	243	4876946	567335	4262388	4057110
15km	70%	35000	4	190	3076819	428792	2625445	3432783
15km	70%	35000	4	237	3634597	480270	3124425	3110298
15km	70%	35000	4	256	4247584	496626	3716374	3302292
15km	70%	35000	4	208	4599156	609600	3918510	3739947
15km	70%	35000	4	210	4906448	597447	4275043	3502809
15km	70%	35000	4	256	3678810	495796	3153171	2874080
15km	70%	35000	4	228	3804798	478488	3294031	3296930
15km	70%	35000	4	293	5590640	653290	4896500	4637530
15km	70%	35000	4	204	3654113	481938	3144631	3014160
15km	70%	35000	4	308	3647421	451930	3166157	2640947
15km	70%	35000	4	257	3575165	455331	3093100	2988306
15km	70%	35000	4	250	4016605	512042	3461470	3130697
15km	70%	35000	4	208	4654487	629511	3975891	3367076
15km	70%	35000	4	296	4542959	553735	3934106	3476629
15km	70%	35000	4	220	3893551	533395	3308192	3863006
15km	70%	35000	4	198	4634433	626566	3967249	3639077
15km	70%	35000	4	241	4088087	538778	3517875	3519211
15km	70%	35000	4	156	3019796	427456	2566662	2497600
15km	70%	35000	4	391	3898556	519353	3356830	3460199
15km	70%	35000	4	235	3873699	512132	3319978	3221827
15km	70%	35000	4	268	2964664	385020	2543433	3371418
15km	70%	35000	4	263	5268881	647510	4593127	3926046
15km	70%	35000	4	271	3299041	434884	2829876	2981734
15km	70%	35000	4	212	3150303	397370	2719842	3127152
15km	70%	35000	4	193	3904990	499186	3360760	3106937
15km	70%	35000	4	275	4931614	597749	4297059	3692698
15km	70%	35000	4	175	3408594	471568	2894704	3052309
15km	70%	35000	4	209	3102998	409711	2659011	2904603
15km	70%	35000	4	255	2855060	398810	2439483	2378423
15km	70%	35000	4	222	4034367	494447	3503329	3131610
15km	70%	35000	4	211	3996897	507520	3447485	3028444
15km	70%	35000	4	224	6208729	668306	5497889	3830345
15km	70%	35000	4	169	3618964	485601	3101748	2814362
15km	70%	35000	4	177	3107801	469710	2601217	2939202
15km	70%	35000	4	201	4889818	631148	4220945	3699413
15km	70%	35000	4	232	4816633	711471	4072739	3127758
15km	70%	35000	4	348	4411899	595962	3762430	3773646
15km	70%	35000	4	182	3058816	390839	2605381	2738211
15km	70%	35000	4	229	4322263	538484	3736532	3037292
15km	70%	35000	4	224	4588630	572947	3964324	3335628
15km	70%	35000	4	290	4544908	506013	4004141	3419819
15km	70%	35000	4	248	4888569	639785	4194742	3832878
15km	70%	35000	4	286	3979270	498018	3452233	3579228
15km	70%	35000	4	304	4576621	551071	3987303	3848084
15km	70%	35000	4	378	3904925	566595	3307976	3170546
15km	70%	35000	4	228	4512467	612057	3875058	3344004
15km	70%	35000	4	207	4822545	652966	4121265	3892817
15km	70%	35000	4	207	5034206	696956	4289979	3795408
15km	70%	35000	4	342	3732215	478425	3227704	3338186
15km	70%	35000	4	230	4708812	597176	4066702	3843459
15km	70%	35000	4	222	4172833	580275	3565028	3328866
15km	70%	35000	4	321	4169489	512770	3613660	3028783
15km	70%	35000	4	225	5052300	627885	4382939	3896331
15km	70%	35000	4	197	5527431	751765	4707917	3598351
15km	70%	35000	4	183	4382612	611877	3719801	3448092
15km	70%	35000	4	351	4076380	535450	3491745	3474819
15km	70%	35000	4	167	3010976	413675	2551780	2524401
15km	70%	35000	4	272	3777977	470029	3280881	3359194
15km	70%	35000	4	197	3382944	452776	2894132	2663264
15km	70%	35000	4	315	5535502	676395	4787707	3395108
15km	70%	35000	4	149	3891505	535237	3324674	2482215
15km	70%	35000	4	230	4395676	497849	3847466	3361943
15km	70%	35000	4	235	4712563	608893	4059045	3482143
15km	70%	35000	4	225	5154413	741107	4359345	3750230
15km	70%	35000	4	237	4622825	614958	3967123	3466093
15km	70%	35000	4	281	4616120	526477	4054285	3725982
15km	70%	35000	4	218	3145640	388195	2725572	2868361
15km	70%	35000	4	300	4558039	528895	3973054	3612256
15km	70%	35000	4	224	4938285	570864	4298070	3766339
15km	70%	35000	4	210	4343408	613932	3686535	3662883
15km	70%	35000	4	434	5473225	605602	4806681	3762891
15km	70%	35000	4	312	4676148	498180	4135933	3946071
15km	70%	35000	4	261	4442338	603345	3796010	3856337
15km	70%	35000	4	262	3832488	513077	3276924	3138936
15km	70%	35000	4	192	5122985	648020	4428252	3988339
15km	70%	35000	4	241	3896781	482640	3359685	3128481
15km	70%	35000	4	231	3649817	478559	3144521	3248668
15km	70%	35000	4	179	3324885	457617	2838691	3063009
15km	70%	35000	4	229	4111222	553546	3510854	3563149
15km	70%	35000	4	222	3920252	506452	3372806	2895028
15km	70%	35000	4	209	4297400	529506	3733797	3374887
15km	70%	35000	4	243	4474106	589259	3840496	3460181
15km	70%	35000	4	215	3949658	568517	3351265	2701412
15km	70%	35000	4	290	3505854	509294	2973944	3093848
15km	70%	35000	4	248	4394432	621521	3736022	3690977
15km	70%	35000	4	168	4185558	589794	3571140	3133587
15km	70%	35000	4	256	3388150	469023	2889327	2937608
15km	70%	35000	4	371	4569425	575790	3932354	3250375
15km	70%	35000	4	193	3560539	474644	3047405	2847848
15km	70%	35000	4	205	3568314	533859	2990732	3528091
15km	70%	35000	4	226	4078679	629506	3411894	3140192
15km	70%	35000	4	268	4245093	548820	3636706	3977027
15km	70%	35000	4	189	3859200	459284	3356905	2793728
15km	70%	35000	4	212	3951558	568666	3338750	3585669
15km	70%	35000	4	186	3898022	532203	3319518	3102850
15km	70%	35000	4	245	4197356	501993	3663112	2960182
15km	70%	35000	4	420	4751965	536668	4172912	3547338
15km	70%	35000	4	188	4395038	560198	3801585	3507955
15km	70%	35000	4	160	3423607	473034	2919024	3033218
15km	70%	35000	4	222	3706613	500038	3171218	3314089
15km	70%	35000	4	174	3972561	563606	3353469	3315828
15km	70%	35000	4	277	3826113	426327	3367077	3233083
15km	70%	35000	4	223	3490201	422411	3019449	3061525
15km	70%	35000	4	239	3927226	579102	3305825	3709905
15km	70%	35000	4	230	4034045	496488	3500143	3061170
15km	70%	35000	4	199	3346244	462223	2864107	2730918
15km	70%	35000	4	245	4141598	561699	3537668	3319619
15km	70%	35000	4	221	3390703	460137	2893890	2876751
15km	70%	35000	4	217	4554138	602191	3911971	3554339
15km	70%	35000	4	209	3707367	500219	3163769	3690436
15km	70%	35000	4	223	3276840	438278	2798480	2716197
15km	70%	35000	4	262	4574117	543717	3995711	3333349
15km	70%	35000	4	205	4694697	662095	3965868	3498915
15km	70%	35000	4	249	4316961	602352	3671136	3696027
15km	70%	35000	4	267	4232781	512142	3677783	3595290
15km	70%	35000	4	224	3668750	479860	3160272	2804518
15km	70%	35000	4	262	4644949	591185	4019790	4123859
15km	70%	35000	4	183	3228385	438250	2757173	2895031
15km	70%	35000	4	261	4027412	512193	3480407	3041130
15km	70%	35000	4	216	4205539	555033	3606597	3133031
15km	70%	35000	4	235	3749221	539698	3177668	2955200
15km	70%	35000	4	202	5221705	707778	4472480	3831984
15km	70%	35000	4	301	4367774	609040	3710950	3569929
15km	70%	35000	4	217	3656765	493862	3127291	3586471
15km	70%	35000	4	228	4483160	523989	3928823	3377554
15km	70%	35000	4	241	4412011	580813	3788716	3690867
15km	70%	35000	4	232	4020336	534990	3453129	3314833
15km	70%	35000	4	167	3687283	491846	3157041	2842654
15km	70%	35000	4	230	3930001	515254	3374461	3513425
15km	70%	35000	4	167	4276285	607168	3638603	2750418
15km	70%	35000	4	194	3424873	436873	2953330	3005564
15km	70%	35000	4	237	5007757	741045	4222782	3866853
15km	70%	35000	4	205	4827310	570659	4205953	3237764
15km	70%	35000	4	177	3257617	471432	2738074	2627461
15km	70%	35000	4	279	3843908	529614	3276226	3144697
15km	70%	35000	4	323	4040149	494126	3508696	3222798
15km	70%	35000	4	228	4925658	630951	4259860	3808763
15km	70%	35000	4	340	4213278	536771	3625712	3760961
15km	70%	35000	4	210	4206664	557270	3622227	3258039
15km	70%	35000	4	199	3977240	555204	3381524	3256016
15km	70%	35000	4	234	4729504	627126	4070507	3510660
15km	70%	35000	4	199	3242955	477041	2731183	2578783
15km	70%	35000	4	182	3715578	498416	3183404	2689369
15km	70%	35000	4	233	4320968	554849	3714851	3527537
15km	70%	35000	4	199	4149737	566803	3558660	3613665
15km	70%	35000	4	202	4762463	558794	4173816	3320885
15km	70%	35000	4	249	3967952	541208	3378340	2657140
15km	70%	35000	4	247	4304597	501931	3743896	3253924
15km	70%	35000	4	237	4803528	598430	4159137	3505711
15km	70%	35000	4	214	4615868	518063	4055871	3561742
15km	70%	35000	4	332	3959819	471962	3424967	3068002
15km	70%	35000	4	231	4043389	561562	3447368	3159314
15km	70%	35000	4	232	4026477	551471	3430677	3121771
15km	70%	35000	4	314	4940512	628642	4248740	3382127
15km	70%	35000	4	249	3361053	397360	2927184	2861558
15km	70%	35000	4	201	4422368	581494	3805601	2928786
15km	70%	35000	4	197	4784248	545421	4200900	3223956
15km	70%	35000	4	232	4068936	486633	3529092	3168209
15km	70%	35000	4	233	3845615	526445	3292072	3311891
15km	70%	35000	4	200	3308870	453762	2816327	2911200
15km	70%	35000	4	204	3980900	533750	3398987	3196747
15km	70%	35000	4	213	4546707	549090	3949793	3329786
15km	70%	35000	4	242	4251743	510873	3700253	3372160
15km	70%	35000	4	277	4535853	606495	3885050	3787517
15km	70%	35000	4	250	3848516	520490	3277049	2745704
15km	70%	35000	4	185	3828605	530331	3269127	2900330
15km	70%	35000	4	220	4336367	528434	3780847	3411193
15km	70%	35000	4	231	3758448	479272	3244755	3172797
15km	70%	35000	4	290	4158471	544205	3570552	3120733
15km	70%	35000	4	288	3941140	527422	3370871	3038113
15km	70%	35000	4	185	4291660	556258	3688924	3774544
15km	70%	35000	4	294	3729436	502577	3186044	3020219
15km	70%	35000	4	369	6093698	684130	5356265	4482699
15km	70%	35000	4	232	4129263	542794	3559704	3043330
15km	70%	35000	4	222	4259114	559117	3662306	3132425
15km	70%	35000	4	178	4434643	617184	3786890	3419496
15km	70%	35000	4	304	4810580	612228	4130826	3736818
15km	70%	35000	4	194	4037810	608370	3403152	3612577
15km	70%	35000	4	204	4785290	642459	4098392	3920386
15km	70%	35000	4	335	4844817	602593	4171457	3587282
15km	70%	35000	4	221	4446895	577055	3827326	3111747
15km	70%	35000	4	200	3367710	455468	2873723	2886903
15km	70%	35000	4	239	4786294	649662	4075727	3353038
15km	70%	35000	4	260	4878560	661368	4157388	3524605
15km	70%	35000	4	203	3454501	468832	2961347	3073584
15km	70%	35000	4	196	4021914	535251	3454282	3199802
15km	70%	35000	4	238	3352463	419873	2896700	2745003
15km	70%	35000	4	294	4828708	580705	4206150	3338539
15km	70%	35000	4	223	3911354	546596	3320094	3050702
15km	70%	35000	4	205	4414070	638707	3729368	3339440
15km	70%	35000	4	254	5361857	644756	4667495	4146539
15km	70%	35000	4	258	5314688	685242	4584558	3645161
15km	70%	35000	4	283	4116883	487551	3561056	3895359
15km	70%	35000	4	284	4074835	522638	3528319	2758475
15km	70%	35000	4	211	4475202	544552	3886739	3592867
15km	70%	35000	4	231	3759528	559331	3162141	2974801
15km	70%	35000	4	251	4342355	605364	3686224	3179046
15km	70%	35000	4	285	5575946	674333	4849589	4381829
15km	70%	35000	4	225	3599891	544116	2998396	3216092
15km	70%	35000	4	210	3976960	513244	3405106	3171319
15km	70%	35000	4	199	4356022	567218	3752478	3178042
15km	70%	35000	4	159	4488315	621127	3820754	3069900
15km	70%	35000	4	318	5074421	650929	4383276	3477035
15km	70%	35000	4	295	3405948	493148	2871075	2741559
15km	70%	35000	4	268	4238674	563673	3635415	3024451
15km	70%	35000	4	193	2937519	429495	2479601	3185733
15km	70%	35000	4	186	3881207	508572	3333771	2873200
15km	70%	35000	4	193	4072488	579030	3458447	3289095
15km	70%	35000	4	198	4577259	496548	4035829	3513336
15km	70%	35000	4	301	4428700	622027	3753348	4355855
15km	70%	35000	4	231	4327067	607685	3670948	3340185
15km	70%	35000	4	291	4775634	532410	4196956	3963431
15km	70%	35000	4	201	3620430	501200	3071271	3093305
15km	70%	35000	4	232	3389842	417378	2935561	3074421
15km	70%	35000	4	251	4350880	500872	3801722	3264828
15km	70%	35000	4	234	3974385	525681	3420573	2896584
15km	70%	35000	4	231	3992565	548786	3408841	3339000
15km	70%	35000	4	213	3291607	444534	2819111	3003389
15km	70%	35000	4	215	3754986	520534	3204998	2901533
15km	70%	35000	4	275	3249003	392998	2824169	2977824
15km	70%	35000	4	211	4062307	582082	3455396	3529370
15km	70%	35000	4	220	4008441	525705	3446668	3163858
15km	70%	35000	4	202	3849544	470348	3343418	3243634
15km	70%	35000	4	271	3864152	487794	3330753	3522056
15km	70%	35000	4	251	4290637	556416	3679527	3298560
15km	70%	35000	4	190	3633565	526939	3075505	3033335
15km	70%	35000	4	273	4379523	585060	3747620	3784304
15km	70%	35000	4	200	2852169	430624	2392275	2738789
15km	70%	35000	4	312	4815725	581141	4180743	3598721
15km	70%	35000	4	272	3603362	492307	3072506	2905483
15km	70%	35000	4	171	4760629	657773	4058918	3554474
15km	70%	35000	4	207	4375878	562576	3764024	3329846
15km	70%	35000	4	266	4634667	649073	3912140	4251508
15km	70%	35000	4	285	5047223	641955	4365467	3689706
15km	70%	35000	4	208	3340133	432089	2870431	2923870
15km	70%	35000	4	207	5085499	677779	4348487	3311603
15km	70%	35000	4	320	4684629	537582	4109783	3836199
15km	70%	35000	4	288	3270679	418189	2820010	2390982
15km	70%	35000	4	190	4003543	554753	3387302	3706109
15km	70%	35000	4	213	4260309	586863	3620355	2845346
15km	70%	35000	4	196	4224614	545262	3626302	3246515
15km	70%	35000	4	186	4181524	566353	3584393	3387925
15km	70%	35000	4	263	4989452	572461	4389116	3425321
15km	70%	35000	4	267	3971337	570739	3371345	2975342
15km	70%	35000	4	187	4072763	548591	3485222	3286077
15km	70%	35000	4	360	4236808	552776	3661781	3575581
15km	70%	35000	4	214	3734202	490816	3217379	3035091
15km	70%	35000	4	196	4770509	573769	4158332	3495824
15km	70%	35000	4	264	4438326	610946	3787924	3173316
15km	70%	35000	4	152	3953130	526680	3381647	3124039
15km	70%	35000	4	272	4411096	565759	3800613	3522970
15km	70%	35000	4	260	3804143	449785	3329170	3098714
15km	70%	35000	4	174	5147794	608217	4493443	3657779
15km	70%	35000	4	226	4609948	621115	3941422	3349790
15km	70%	35000	4	206	3204629	461030	2712981	2886779
15km	70%	35000	4	251	3520380	458802	3015924	2955045
15km	70%	35000	4	233	4087069	578676	3459715	3125502
15km	70%	35000	4	219	4663570	608259	4020053	3115121
15km	70%	35000	4	202	3987558	537571	3421610	3524257
15km	70%	35000	4	250	5464325	607762	4811409	4023100
15km	70%	35000	4	183	4122683	583865	3501286	3211258
15km	70%	35000	4	241	4101489	559039	3505792	3595482
15km	70%	35000	4	212	4100922	459398	3600606	3136090
15km	70%	35000	4	184	3620063	494977	3078483	3161165
15km	70%	35000	4	197	3134342	428582	2675143	3151736
15km	70%	35000	4	296	5740577	738595	4926686	4877510
15km	70%	35000	4	220	4206230	538690	3628937	3027516
15km	70%	35000	4	395	5913777	735709	5129109	4340994
15km	70%	35000	4	211	4441121	575746	3836080	3060633
15km	70%	35000	4	243	4871814	634953	4189448	3860460
15km	70%	35000	4	202	5012394	615647	4356654	3578456
15km	70%	35000	4	217	4716293	637992	4035782	3499378
15km	70%	35000	4	314	3954776	502706	3429193	3069815
15km	70%	35000	4	299	4002351	490282	3467309	3303603
15km	70%	35000	4	247	4716756	538321	4141406	3618372
15km	70%	35000	4	188	4049859	552325	3460853	3049647
15km	70%	35000	4	264	4219012	570610	3588256	3643361
15km	70%	35000	4	250	3166225	414305	2727795	3248012
15km	70%	35000	4	248	3325528	399702	2887834	2494339
15km	70%	35000	4	182	3732151	499210	3201420	2909584
15km	70%	35000	4	234	4185312	590333	3526462	3297083
15km	70%	35000	4	256	4450698	665289	3711716	3267053
15km	70%	35000	4	233	3902432	524180	3351421	3280989
15km	70%	35000	4	215	4106113	532994	3518696	3596868
15km	70%	35000	4	230	4825638	618829	4158918	3986263
15km	70%	35000	4	183	3442642	505456	2919147	2859357
15km	70%	35000	4	237	3335569	419530	2895021	2680357
15km	70%	35000	4	227	3725473	501290	3194056	2936738
15km	70%	35000	4	291	3465701	471831	2951576	2853362
15km	70%	35000	4	174	3829020	491793	3305847	3504995
15km	70%	35000	4	237	4137441	571459	3528168	3187014
15km	70%	35000	4	213	4716526	640330	4008138	3830403
15km	70%	35000	4	277	4051169	540722	3469359	3241056
15km	70%	35000	4	233	4306391	634622	3626122	3232160
15km	70%	35000	4	306	4508413	494176	3978020	3868008
15km	70%	35000	4	192	4034860	560297	3445355	2852793
15km	70%	35000	4	255	4129297	545619	3531919	3097944
15km	70%	35000	4	166	3746517	509845	3206002	3230036
15km	70%	35000	4	228	3221716	472784	2713239	2831264
15km	70%	35000	4	233	4533823	642649	3851603	3335558
15km	70%	35000	4	277	3186337	410132	2741010	2822870
15km	70%	35000	4	337	4974819	666900	4257576	4025516
15km	70%	35000	4	142	4345864	648599	3652972	3219397
15km	70%	35000	4	214	4296766	564893	3682965	2972627
15km	70%	35000	4	203	4609347	585660	3983662	3166631
15km	70%	35000	4	199	4281789	543903	3694117	3049390
15km	70%	35000	4	256	4668572	626471	3977737	3445813
15km	70%	35000	4	275	4337907	523676	3767530	3793555
15km	70%	35000	4	321	5555417	707720	4797291	3920562
15km	70%	35000	4	195	3174165	405778	2735233	2851068
15km	70%	35000	4	231	3955421	574574	3346984	3425789
15km	70%	35000	4	278	4121940	535701	3557442	3055176
15km	70%	35000	4	214	4370872	572635	3761530	3838738
15km	70%	35000	4	365	3922737	574347	3309555	3463377
15km	70%	35000	4	208	4582293	561703	3980399	3828295
15km	70%	35000	4	210	3939831	485828	3417888	2891723
15km	70%	35000	4	198	4885965	567324	4284570	3265749
15km	70%	35000	4	200	3722793	493930	3192957	2897950
15km	70%	35000	4	237	3985085	561442	3384081	3130859
15km	70%	35000	4	246	4454318	530327	3882496	3196674
15km	70%	35000	4	222	3757242	498894	3230017	3229386
15km	70%	35000	4	228	3513960	496001	2956778	2909826
15km	70%	35000	4	274	3776803	525971	3214158	2702529
15km	70%	35000	4	285	2686487	364059	2301137	2654657
15km	70%	35000	4	255	4350328	548074	3766779	3089830
15km	70%	35000	4	257	4791176	674565	4054946	3597809
15km	70%	35000	4	324	3889220	511070	3340540	3143379
15km	70%	35000	4	220	5042489	597033	4401864	3429940
15km	70%	35000	4	243	4332386	561403	3732008	3091332
15km	70%	35000	4	319	4072877	561850	3472263	2950311
15km	70%	35000	4	233	3961274	552487	3371158	3185462
15km	70%	35000	4	209	3905472	520836	3347287	3242953
15km	70%	35000	4	271	4249968	549776	3660024	3310364
15km	70%	35000	4	250	4777374	600713	4139859	3897114
15km	70%	35000	4	281	3800037	482873	3286483	3750481
15km	70%	35000	4	218	3792582	523126	3232474	3629704
15km	70%	35000	4	209	4132251	557158	3524536	3393987
15km	70%	35000	4	220	4964681	562024	4364778	3831114
15km	70%	35000	4	271	4631194	513634	4079988	4093437
15km	70%	35000	4	196	5138390	642904	4438250	4119631
15km	70%	35000	4	164	3909346	493148	3372163	2819712
15km	70%	35000	4	209	4168076	546635	3596521	2681161
15km	70%	35000	4	183	5195580	703614	4418013	3214479
15km	70%	35000	4	238	4275445	549038	3680035	3498485
15km	70%	35000	4	156	2835674	407551	2393837	2511847
15km	70%	35000	4	283	3825732	502295	3288955	2911165
15km	70%	35000	4	241	3939335	444579	3450029	3262932
15km	70%	35000	4	191	3732811	495494	3198248	3339750
15km	70%	35000	4	177	4348665	612129	3697800	3226666
15km	70%	35000	4	184	3820046	536551	3252297	2809014
15km	70%	35000	4	185	4106741	569297	3497818	3307120
15km	70%	35000	4	187	3812253	463335	3301021	3352586
15km	70%	35000	4	173	4046260	559270	3462731	3084885
15km	70%	35000	4	211	4242891	555010	3639767	3354475
15km	70%	35000	4	187	4461034	534224	3897420	3315528
15km	70%	35000	4	165	3254509	517349	2703402	2932814
15km	70%	35000	4	276	3328614	453856	2839000	2912150
15km	70%	35000	4	222	4324717	544806	3733179	3597294
15km	70%	35000	4	256	5389363	656141	4674988	3721695
15km	70%	35000	4	292	3487940	459757	3007874	2884758
15km	70%	35000	4	282	3409188	456219	2918771	2875174
15km	70%	35000	4	207	3862080	503115	3321064	3131302
15km	70%	35000	4	277	4770730	622210	4096698	3127247
15km	70%	35000	4	184	3862381	516311	3314330	3066231
15km	70%	35000	4	286	4392885	585567	3766635	3490230
15km	70%	35000	4	234	3628386	476091	3126373	3210309
15km	70%	35000	4	226	4457599	621130	3778667	3126801
15km	70%	35000	4	215	4086811	525145	3528236	3264823
15km	70%	35000	4	255	4131399	578825	3512752	3275180
15km	70%	35000	4	243	4202410	555028	3585046	2768230
15km	70%	35000	4	232	5233830	670236	4515298	3928793
15km	70%	35000	4	242	4263516	544900	3667435	3205560
15km	70%	35000	4	205	4248078	560605	3636373	3088822
15km	70%	35000	4	320	3987181	543208	3396783	3207957
15km	70%	35000	4	200	4147700	522206	3586435	3444450
15km	70%	35000	4	279	3781461	452861	3289042	3472512
15km	70%	35000	4	238	3782648	468196	3295925	3054038
15km	70%	35000	4	315	3777410	489766	3242398	3017022
15km	70%	35000	4	236	3232761	418462	2782214	2423949
15km	70%	35000	4	236	5360097	651695	4649096	3916564
15km	70%	35000	4	193	4321700	526097	3729174	3157012
15km	70%	35000	4	261	3496705	438848	3032622	2910688
15km	70%	35000	4	204	4372100	610264	3713367	3320542
15km	70%	35000	4	178	3280284	435875	2814755	3009876
15km	70%	35000	4	244	4470620	572833	3835108	3455141
15km	70%	35000	4	288	4939069	564599	4320800	3950844
15km	70%	35000	4	167	3292121	433889	2826880	2739511
15km	70%	35000	4	184	3978742	514658	3436071	3006527
15km	70%	35000	4	201	3712846	502794	3171566	3022355
15km	70%	35000	4	223	4386979	644288	3703908	2951207
15km	70%	35000	4	223	2965027	442471	2494382	2511904
15km	70%	35000	4	281	4568238	554730	3956032	4030047
15km	70%	35000	4	219	4378538	593020	3747452	3303961
15km	70%	35000	4	231	3296944	486409	2776276	2916774
15km	70%	35000	4	236	4242318	537075	3662498	3076959
15km	70%	35000	4	341	3891941	480696	3376516	3369598
15km	70%	35000	4	203	4246017	593785	3600130	3486766
15km	70%	35000	4	326	3657286	471114	3142346	3415088
15km	70%	35000	4	194	4009443	486184	3490274	3368425
15km	70%	35000	4	272	4792124	570370	4177634	3382134
15km	70%	35000	4	324	3978044	543315	3380345	3409384
15km	70%	35000	4	257	4562142	620487	3878775	3549406
15km	70%	35000	4	230	3583753	475612	3062449	2726219
15km	70%	35000	4	227	4661169	599941	4022963	3678534
15km	70%	35000	4	212	5069764	664288	4371345	3754879
15km	70%	35000	4	193	3561595	510510	3027340	3187206
15km	70%	35000	4	204	3969442	538446	3398943	3988511
15km	70%	35000	4	267	3792019	417609	3349092	3100041
15km	70%	35000	4	261	4760253	618706	4113193	3626960
15km	70%	35000	4	302	3796806	439874	3312279	3298153
15km	70%	35000	4	148	3715618	557545	3126792	2641187
15km	70%	35000	4	241	4084775	535990	3509223	3208703
15km	70%	35000	4	294	3309577	454433	2819272	2702068
15km	70%	35000	4	262	4567413	570198	3968182	3478293
15km	70%	35000	4	241	4235224	547047	3643066	3162322
15km	70%	35000	4	193	3998961	512376	3455296	2962046
15km	70%	35000	4	327	5642330	663685	4944953	4078547
15km	70%	35000	4	241	4107953	540313	3530583	3234645
15km	70%	35000	4	226	3841006	522080	3282656	3163596
15km	70%	35000	4	269	4355866	546958	3767430	3445652
15km	70%	35000	4	206	4017518	566738	3421150	3049775
15km	70%	35000	4	226	3594759	445242	3078054	3035984
15km	70%	35000	4	190	3984315	586455	3369952	2944200
15km	70%	35000	4	248	3417698	423830	2963757	3466968
15km	70%	35000	4	229	4522018	551453	3896480	3435074
15km	70%	35000	4	254	3750715	439940	3265676	3163261
15km	70%	35000	4	267	4586504	531056	4008191	3654602
15km	70%	35000	4	220	4383740	503626	3839204	3113837
15km	70%	35000	4	192	3920001	537150	3314711	3086016
15km	70%	35000	4	207	3789104	539946	3225978	2582783
15km	70%	35000	4	226	4039838	489779	3510924	2936931
15km	70%	35000	4	332	4946284	606563	4294790	3995954
15km	70%	35000	4	233	3781303	490276	3237888	2665799
15km	70%	35000	4	299	4689904	538079	4097984	3973389
15km	70%	35000	4	294	3703699	542276	3137479	3868771
15km	70%	35000	4	296	4855463	594400	4222793	4136668
15km	70%	35000	4	209	4297767	500515	3721726	3560793
15km	70%	35000	4	202	4070231	544983	3480877	3170098
15km	70%	35000	4	271	4253353	510934	3693877	3335472
15km	70%	35000	4	271	4575986	590430	3926043	3728453
15km	70%	35000	4	216	4674946	580936	4056953	3725532
15km	70%	35000	4	357	3156611	393047	2735018	2606882
15km	70%	35000	4	266	3664696	488714	3138899	2922492
15km	70%	35000	4	211	3026527	423151	2580791	3061777
15km	70%	35000	4	264	3276803	404989	2840460	2829403
15km	70%	35000	4	216	3325179	439934	2829284	2885325
15km	70%	35000	4	217	4224857	577463	3610504	3042341
15km	70%	35000	4	294	3715235	534937	3126587	3139519
15km	70%	35000	4	224	3456362	472096	2955341	2528051
15km	70%	35000	4	157	3301937	474622	2797324	3184093
15km	70%	35000	4	255	5505684	693016	4750748	4013229
15km	70%	35000	4	200	4459782	598965	3814792	3058219
15km	70%	35000	4	202	3515573	484523	2980176	2855870
15km	70%	35000	4	295	4061405	543033	3494011	3530001
15km	70%	35000	4	235	4612786	565964	4008255	4082789
15km	70%	35000	4	233	3174419	451176	2676000	3174011
15km	70%	35000	4	246	4202015	496408	3642222	2935420
15km	70%	35000	4	254	4810333	653025	4107397	3704806
15km	70%	35000	4	238	3363683	457880	2879640	3014962
15km	70%	35000	4	217	4002051	514067	3459207	3828441
15km	70%	35000	4	221	3865093	504769	3315014	3309481
15km	70%	35000	4	195	4240655	554530	3645344	3212575
15km	70%	35000	4	152	3621873	544549	3051442	2601016
15km	70%	35000	4	226	4103806	555586	3504045	3071388
15km	70%	35000	4	246	4469137	560959	3866232	3285331
15km	70%	35000	4	186	3371740	456836	2882499	3138151
15km	70%	35000	4	329	4255840	557027	3648419	3846265
15km	70%	35000	4	244	4432527	547549	3839157	3448385
15km	70%	35000	4	203	3299164	470593	2803848	3158301
15km	70%	35000	4	247	3659906	503314	3120237	2842299
15km	70%	35000	4	214	3807036	500831	3272048	2729866
15km	70%	35000	4	158	3845660	555281	3265001	2895793
15km	70%	35000	4	290	3804101	520651	3256084	3232370
15km	70%	35000	4	300	4622194	550020	4025111	3760464
15km	70%	35000	4	300	4356123	521295	3775562	3062554
15km	70%	35000	4	238	3259737	420322	2803438	2539613
15km	70%	35000	4	196	4114066	592945	3459606	3620944
15km	70%	35000	4	335	4800380	583961	4169195	3449403
15km	70%	35000	4	241	4344998	588812	3717806	3161623
15km	70%	35000	4	289	3816938	496291	3278722	3150380
15km	70%	35000	4	176	3877690	518829	3314470	2764340
15km	70%	35000	4	272	3913730	540669	3304249	3145469
15km	70%	35000	4	159	4659423	672188	3941198	2952791
15km	70%	35000	4	204	3764531	471263	3256034	3221367
15km	70%	35000	4	288	4095042	471572	3590139	3363079
15km	70%	35000	4	199	4953561	552960	4349745	3704143
15km	70%	35000	4	340	4628738	482817	4108936	3454411
15km	70%	35000	4	233	4439215	571973	3843261	3932269
15km	70%	35000	4	191	3432307	469191	2931196	2719514
15km	70%	35000	4	183	3781717	485035	3268041	3310646
15km	70%	35000	4	264	4542190	589383	3896112	4205826
15km	70%	35000	4	282	5357816	610969	4705189	4588025
15km	70%	35000	4	195	3986982	546701	3391322	2846574
15km	70%	35000	4	277	3717588	487735	3202828	3418317
15km	70%	35000	4	221	4189040	546398	3614563	3936327
15km	70%	35000	4	239	3925875	480010	3392818	3006899
15km	70%	35000	4	170	4018348	526891	3457163	3897576
15km	70%	35000	4	181	4860368	585685	4229223	3410593
15km	70%	35000	4	262	4456373	608016	3788437	3497610
15km	70%	35000	4	241	4798405	584612	4171431	3611487
15km	70%	35000	4	239	4862570	537820	4269475	4196480
15km	70%	35000	4	284	4268208	483202	3733090	3711476
15km	70%	35000	4	213	4086419	551909	3495421	3284830
15km	70%	35000	4	184	3835448	504265	3301654	2608766
15km	70%	35000	4	156	3364467	451435	2881126	2580408
15km	70%	35000	4	238	4812791	602718	4148757	3806483
15km	70%	35000	4	301	3955552	523915	3407095	3335236
15km	70%	35000	4	234	3615801	524067	3063952	3485656
15km	70%	35000	4	218	4620483	594667	3979092	3312608
15km	70%	35000	4	287	3359653	440398	2898882	2750830
15km	70%	35000	4	235	4311201	565012	3703602	3492047
15km	70%	35000	4	266	3878833	552274	3287906	3480487
15km	70%	35000	4	217	4898925	626859	4232373	3637522
15km	70%	35000	4	221	4244237	587943	3628641	3264114
15km	70%	35000	4	317	4974108	601071	4313760	3931758
15km	70%	35000	4	227	3808356	469436	3304549	3415526
15km	70%	35000	4	279	5124855	701999	4328103	4257017
15km	70%	35000	4	357	4304264	501693	3765007	3764650
15km	70%	35000	4	210	4039041	502042	3497047	3216961
15km	70%	35000	4	235	3945971	545579	3370763	3513705
15km	70%	35000	4	251	4434099	594703	3795068	3967875
15km	70%	35000	4	315	5408475	636823	4715073	4036191
15km	70%	35000	4	260	4021675	534330	3447205	3214998
15km	70%	35000	4	248	5339691	602853	4692021	4216212
15km	70%	35000	4	208	3654616	533213	3090553	2834050
15km	70%	35000	4	283	3896148	568796	3286896	3005550
15km	70%	35000	4	280	4019476	453697	3526704	3352161
15km	70%	35000	4	275	4297029	565091	3691876	3773550
15km	70%	35000	4	189	4047350	600047	3407608	3164910
15km	70%	35000	4	236	3299635	439918	2822901	2764732
15km	70%	35000	4	230	3888358	504348	3353098	3016188
15km	70%	35000	4	283	4123682	443094	3635861	3635254
15km	70%	35000	4	210	3791197	511166	3252580	2791461
15km	70%	35000	4	261	3535140	453267	3053477	3705042
15km	70%	35000	4	244	3810408	515538	3261261	3054201
15km	70%	35000	4	223	4099125	560704	3501289	2987127
15km	70%	35000	4	279	3621853	453229	3136207	3020453
15km	70%	35000	4	295	4313544	512490	3766145	3142770
15km	70%	35000	4	286	4730113	512473	4182928	3652164
15km	70%	35000	4	292	4391544	543337	3801694	3355424
15km	70%	35000	4	250	4025516	491133	3503491	3251046
15km	70%	35000	4	172	2997674	406831	2554187	2495605
[truncated: 1 more rows]
