# Supplementary material for: Quantifying the Value of Perfect Information in Emergency Vaccination Campaigns
Source: PLoS Comput Biol. 2017 Feb 16;13(2):e1005318. doi: 10.1371/journal.pcbi.1005318 (PMC5312803; doi:10.1371/journal.pcbi.1005318)
Supplement: S1 Data — (ZIP) [file pcbi.1005318.s013.zip › Data/15km vaccination/data15.txt]

vacc_radius	efficacy	capacity	delay	outbreak_duration	livestock_culled	cattle_culled	sheep_culled	vaccinations
15km	70%	35000	6	199	3518991	471696	3015078	2699239
15km	70%	35000	6	205	3578813	437778	3099216	2976808
15km	70%	35000	6	216	4079578	477762	3575592	3433364
15km	70%	35000	6	190	3378827	458634	2889889	3051086
15km	70%	35000	6	355	4463641	568318	3831588	3122010
15km	70%	35000	6	196	4016300	488211	3486567	3090105
15km	70%	35000	6	231	3103807	396997	2678484	2744807
15km	70%	35000	6	438	3927236	544849	3350687	3068697
15km	70%	35000	6	187	4409521	527079	3829756	3560935
15km	70%	35000	6	223	4083655	498636	3549246	2767834
15km	70%	35000	6	218	3211324	445485	2738288	2665920
15km	70%	35000	6	262	4466568	597541	3827781	3356503
15km	70%	35000	6	192	3798540	546900	3214635	2830864
15km	70%	35000	6	306	3693509	547941	3109560	3285142
15km	70%	35000	6	325	4505082	629085	3815028	2894279
15km	70%	35000	6	189	4127378	552857	3522877	3189434
15km	70%	35000	6	168	3908064	561846	3303657	3086369
15km	70%	35000	6	284	3962401	534471	3381214	3346707
15km	70%	35000	6	225	4572276	624341	3910523	3108544
15km	70%	35000	6	265	4797511	544698	4204040	3502090
15km	70%	35000	6	246	4030807	545017	3437363	2894635
15km	70%	35000	6	194	4785701	652357	4061342	3521796
15km	70%	35000	6	292	4185339	597518	3559248	3183099
15km	70%	35000	6	302	4060633	572121	3436257	3641125
15km	70%	35000	6	257	3870663	442342	3388843	3434758
15km	70%	35000	6	206	3128422	443262	2655724	2717608
15km	70%	35000	6	189	4140298	580241	3520286	2529310
15km	70%	35000	6	199	3878486	545273	3269806	3682548
15km	70%	35000	6	208	3837624	450807	3338238	3566643
15km	70%	35000	6	217	4595158	544857	3998273	3341216
15km	70%	35000	6	185	3490797	462100	2993254	3081216
15km	70%	35000	6	171	3797779	510090	3254943	3170579
15km	70%	35000	6	253	4564716	522289	4003125	3541495
15km	70%	35000	6	243	3251685	423945	2786408	3089008
15km	70%	35000	6	219	3755250	464127	3248827	3449489
15km	70%	35000	6	191	3046166	422587	2603680	2790844
15km	70%	35000	6	209	3738238	523675	3173142	2661763
15km	70%	35000	6	234	3189847	476103	2676394	3569150
15km	70%	35000	6	350	3408042	449508	2919524	3316927
15km	70%	35000	6	211	3708518	515779	3151422	3587944
15km	70%	35000	6	248	4465040	618087	3801727	3613418
15km	70%	35000	6	249	4258727	540766	3661342	3494662
15km	70%	35000	6	203	3711675	516789	3149606	3369116
15km	70%	35000	6	200	3848243	499969	3314827	2657830
15km	70%	35000	6	204	3689148	484000	3169833	2919440
15km	70%	35000	6	227	4421682	547537	3820064	3577154
15km	70%	35000	6	170	4012023	552548	3436141	3235213
15km	70%	35000	6	230	3383330	460811	2889367	2661658
15km	70%	35000	6	291	3122865	393697	2705481	2762798
15km	70%	35000	6	237	3824501	474603	3323627	3516747
15km	70%	35000	6	244	3909540	489920	3377856	3510776
15km	70%	35000	6	261	4196658	583732	3574939	2846245
15km	70%	35000	6	277	4354883	525400	3793941	3629245
15km	70%	35000	6	208	3147704	435627	2683478	2807266
15km	70%	35000	6	267	4236826	605219	3567493	3177140
15km	70%	35000	6	202	4415050	641345	3728160	3049717
15km	70%	35000	6	165	3989712	566332	3381007	3914155
15km	70%	35000	6	203	3502292	502323	2952962	2904210
15km	70%	35000	6	275	4350044	553483	3757115	2832946
15km	70%	35000	6	334	3829598	545722	3232143	3064307
15km	70%	35000	6	248	3265028	394044	2846303	2940284
15km	70%	35000	6	181	4431811	606162	3772090	3427308
15km	70%	35000	6	289	3281515	406169	2845575	2899129
15km	70%	35000	6	228	3591261	526475	3034589	2598020
15km	70%	35000	6	216	5168820	623608	4509662	3685808
15km	70%	35000	6	267	4285533	555955	3681659	3055189
15km	70%	35000	6	140	2971614	430663	2512634	2491062
15km	70%	35000	6	219	3368273	491941	2847722	3195472
15km	70%	35000	6	210	3461777	459983	2970223	3130938
15km	70%	35000	6	229	3773074	475706	3265343	3264740
15km	70%	35000	6	201	4644538	676655	3916821	3367619
15km	70%	35000	6	271	5039948	627045	4373059	3821077
15km	70%	35000	6	171	3045689	419856	2595594	2670554
15km	70%	35000	6	193	4025085	601840	3400084	2909968
15km	70%	35000	6	209	4689707	643838	3984310	3652589
15km	70%	35000	6	216	4085257	561811	3472059	3191359
15km	70%	35000	6	215	4446049	528772	3876341	3363086
15km	70%	35000	6	219	4084504	478072	3568022	3245783
15km	70%	35000	6	200	4613816	575253	3992267	3578942
15km	70%	35000	6	211	3723124	475942	3213941	3056331
15km	70%	35000	6	220	4387154	556520	3779177	3470263
15km	70%	35000	6	202	3709842	501689	3179353	2644183
15km	70%	35000	6	163	4255597	608295	3595790	2746471
15km	70%	35000	6	281	4104194	516007	3541157	3503693
15km	70%	35000	6	212	4901875	630890	4236077	3380359
15km	70%	35000	6	227	3506701	477559	2995035	3330403
15km	70%	35000	6	287	3358901	405772	2930405	2699070
15km	70%	35000	6	178	3728534	483928	3167013	2689657
15km	70%	35000	6	197	4554481	655129	3842296	3448824
15km	70%	35000	6	275	4287646	567162	3686299	3169275
15km	70%	35000	6	273	3418624	507360	2891233	2683151
15km	70%	35000	6	338	3750297	477042	3234494	3135836
15km	70%	35000	6	308	3695867	493822	3153385	3009046
15km	70%	35000	6	264	4201428	541338	3633020	3216643
15km	70%	35000	6	192	3391529	435171	2917410	2919006
15km	70%	35000	6	222	3468353	435396	3005517	2708231
15km	70%	35000	6	164	3388580	457932	2896715	2870846
15km	70%	35000	6	280	4110330	501155	3575220	3089516
15km	70%	35000	6	168	3112259	418595	2673298	2690413
15km	70%	35000	6	302	4007661	537249	3446778	3319773
15km	70%	35000	6	227	4035777	534808	3464882	2927741
15km	70%	35000	6	182	5187452	662870	4481610	3895251
15km	70%	35000	6	217	3941978	553693	3360594	3277910
15km	70%	35000	6	241	4449029	570207	3842301	3169025
15km	70%	35000	6	202	4090725	565847	3495161	3044722
15km	70%	35000	6	207	4694294	615657	4044850	3303820
15km	70%	35000	6	210	3569840	503220	3032675	2939402
15km	70%	35000	6	241	4347906	616649	3673590	3696641
15km	70%	35000	6	183	3187021	418058	2738153	2886244
15km	70%	35000	6	192	4147185	553265	3561311	3427014
15km	70%	35000	6	241	4134102	567243	3510273	3284200
15km	70%	35000	6	254	3835831	509704	3289850	2850699
15km	70%	35000	6	386	4018458	527287	3442256	3359975
15km	70%	35000	6	186	3852901	492698	3330244	2808309
15km	70%	35000	6	232	3769089	501710	3223083	3114529
15km	70%	35000	6	230	3252131	416715	2805902	2841212
15km	70%	35000	6	209	4379134	540042	3807034	3695079
15km	70%	35000	6	198	4457730	569987	3855925	3378882
15km	70%	35000	6	275	3555503	492418	3019649	2991779
15km	70%	35000	6	216	4900577	631277	4217546	3806552
15km	70%	35000	6	185	3798496	532476	3225365	3238580
15km	70%	35000	6	222	3729208	464492	3236821	3334317
15km	70%	35000	6	278	4507480	621345	3841198	3216878
15km	70%	35000	6	233	4268736	588568	3608939	3286937
15km	70%	35000	6	258	3335618	392329	2911355	3001795
15km	70%	35000	6	189	3595235	503565	3051875	3602383
15km	70%	35000	6	288	4811507	539393	4228652	3537070
15km	70%	35000	6	190	3795149	536035	3233334	2820886
15km	70%	35000	6	193	3724683	482268	3197460	2916142
15km	70%	35000	6	223	5513415	654364	4810236	3555313
15km	70%	35000	6	190	4930207	637185	4243076	3995540
15km	70%	35000	6	218	4234044	572435	3608474	3323792
15km	70%	35000	6	266	3617821	500696	3081366	3073154
15km	70%	35000	6	223	4159351	509800	3607688	2850447
15km	70%	35000	6	255	5094538	633896	4405884	3666780
15km	70%	35000	6	235	3946138	533649	3358510	2965700
15km	70%	35000	6	295	3872895	542547	3283737	3504342
15km	70%	35000	6	196	3897903	566940	3300750	3168708
15km	70%	35000	6	231	5340979	598090	4689031	3496580
15km	70%	35000	6	226	4502913	573400	3875376	3456312
15km	70%	35000	6	276	4188720	540221	3613736	3050266
15km	70%	35000	6	216	4133897	528604	3567733	3258893
15km	70%	35000	6	251	3960243	557018	3370612	2990310
15km	70%	35000	6	273	4095503	530089	3532590	3552725
15km	70%	35000	6	308	3268898	444691	2788912	2837147
15km	70%	35000	6	257	4169206	544748	3584734	2780875
15km	70%	35000	6	185	4326661	531764	3768386	3468757
15km	70%	35000	6	284	2980795	407726	2545535	2815795
15km	70%	35000	6	268	3968892	518589	3433183	3167145
15km	70%	35000	6	206	3954916	466654	3454329	3068992
15km	70%	35000	6	226	4215508	574723	3609431	2841634
15km	70%	35000	6	280	3748195	519623	3180235	3142437
15km	70%	35000	6	279	3652266	483489	3129763	2593394
15km	70%	35000	6	282	5432600	601351	4795278	3671946
15km	70%	35000	6	314	5014405	602047	4366346	4265337
15km	70%	35000	6	279	4389331	608562	3733629	3796641
15km	70%	35000	6	220	4231660	593325	3584864	3108073
15km	70%	35000	6	200	3279268	397031	2860423	2729207
15km	70%	35000	6	309	4130808	542273	3543814	3271139
15km	70%	35000	6	213	4640807	579984	3992834	3590239
15km	70%	35000	6	305	3771138	484448	3261369	2978801
15km	70%	35000	6	204	3293430	425367	2833356	3256491
15km	70%	35000	6	266	4128154	523170	3562181	3581387
15km	70%	35000	6	155	4623552	621824	3965165	2944384
15km	70%	35000	6	230	3676907	548579	3094865	2920463
15km	70%	35000	6	181	3662789	461388	3168644	2528258
15km	70%	35000	6	269	4121721	602092	3482743	3425718
15km	70%	35000	6	213	4159064	602769	3518274	2782492
15km	70%	35000	6	250	4181118	517501	3612020	3544569
15km	70%	35000	6	256	4148106	557546	3525404	3515725
15km	70%	35000	6	162	3696833	530893	3117924	2596608
15km	70%	35000	6	182	4440451	606053	3797091	2722307
15km	70%	35000	6	256	3940077	462242	3440614	3363440
15km	70%	35000	6	251	4926381	605064	4281865	4091452
15km	70%	35000	6	181	3917591	485133	3399654	3213433
15km	70%	35000	6	210	3280619	436198	2810832	2514127
15km	70%	35000	6	248	3617791	493393	3085957	3012986
15km	70%	35000	6	219	3806193	513903	3254843	3097971
15km	70%	35000	6	176	3941942	513514	3395372	2805076
15km	70%	35000	6	274	4708766	614245	4051174	3618064
15km	70%	35000	6	317	3527783	508165	2988759	3233998
15km	70%	35000	6	220	4237561	526222	3664315	3477195
15km	70%	35000	6	246	4754389	568069	4142470	3527250
15km	70%	35000	6	194	4290338	633827	3619895	3471131
15km	70%	35000	6	271	3887243	582286	3248728	2925069
15km	70%	35000	6	206	4492366	638706	3807348	3369704
15km	70%	35000	6	264	3485664	478625	2985084	3597759
15km	70%	35000	6	191	4892128	697174	4146208	3516956
15km	70%	35000	6	234	3906533	532791	3345016	3222092
15km	70%	35000	6	308	4271966	530085	3703505	3716660
15km	70%	35000	6	362	3909152	555320	3321563	3502751
15km	70%	35000	6	254	4281026	545379	3699309	3268061
15km	70%	35000	6	188	3309714	471825	2792686	2922225
15km	70%	35000	6	263	4070665	547150	3493426	2998426
15km	70%	35000	6	297	4152513	561647	3554709	3156684
15km	70%	35000	6	185	4575496	614451	3912637	3344606
15km	70%	35000	6	205	3666870	540889	3093604	2876878
15km	70%	35000	6	231	4815017	573180	4199939	3543521
15km	70%	35000	6	276	4149289	579132	3541128	3763869
15km	70%	35000	6	238	4701835	601535	4033601	3690832
15km	70%	35000	6	311	3534234	501189	2996469	3217361
15km	70%	35000	6	246	3851258	465921	3362647	2867540
15km	70%	35000	6	180	4483419	587736	3852379	3053445
15km	70%	35000	6	275	4025524	544612	3438932	3665213
15km	70%	35000	6	248	3496741	456895	3000361	3186072
15km	70%	35000	6	293	5327171	595565	4703065	4011526
15km	70%	35000	6	259	3364657	470312	2862812	2791854
15km	70%	35000	6	406	3346855	408710	2905408	3287717
15km	70%	35000	6	215	5404490	740035	4599414	3952244
15km	70%	35000	6	216	4151948	491183	3625355	3786674
15km	70%	35000	6	223	4269627	590246	3629312	3004350
15km	70%	35000	6	295	4488807	553813	3899028	3769743
15km	70%	35000	6	192	5699696	809194	4809305	3465728
15km	70%	35000	6	175	4043902	547921	3458477	3175141
15km	70%	35000	6	277	3773623	491786	3243044	2888248
15km	70%	35000	6	283	3947473	507689	3412464	3333729
15km	70%	35000	6	223	3026464	428829	2578756	3707450
15km	70%	35000	6	257	3167772	456830	2683223	2827889
15km	70%	35000	6	341	5160753	586591	4544192	3487540
15km	70%	35000	6	252	4221864	549368	3608350	3380735
15km	70%	35000	6	240	3642830	520941	3095216	2609760
15km	70%	35000	6	330	4662198	552093	4064360	3780111
15km	70%	35000	6	361	4502238	668016	3796049	3526169
15km	70%	35000	6	274	3518479	439696	3042341	3102693
15km	70%	35000	6	313	3400779	423290	2953766	2716587
15km	70%	35000	6	260	4382457	647712	3686614	3313669
15km	70%	35000	6	248	4517216	589995	3904649	3614307
15km	70%	35000	6	229	4047636	560268	3450537	2790306
15km	70%	35000	6	296	4551326	541134	3962278	3966975
15km	70%	35000	6	216	3554355	494855	3028211	3192391
15km	70%	35000	6	243	3860602	519177	3313830	3211336
15km	70%	35000	6	258	3905749	530851	3339914	3072618
15km	70%	35000	6	236	4264353	551008	3673376	3510491
15km	70%	35000	6	213	3743703	483054	3220248	3101499
15km	70%	35000	6	300	5223963	684255	4475488	3599449
15km	70%	35000	6	222	3862912	551204	3258163	3199723
15km	70%	35000	6	206	3841185	491234	3312154	2924185
15km	70%	35000	6	239	5157322	659807	4458162	3555498
15km	70%	35000	6	242	3116159	466712	2624131	2755221
15km	70%	35000	6	239	4419548	586483	3805484	2959682
15km	70%	35000	6	173	3926599	532529	3345752	2911722
15km	70%	35000	6	245	4103245	559368	3507192	3226062
15km	70%	35000	6	215	3652890	504112	3094740	2774856
15km	70%	35000	6	185	4586578	693955	3861167	3249357
15km	70%	35000	6	176	2835784	420224	2385897	3089898
15km	70%	35000	6	245	4675809	613928	4014595	3210138
15km	70%	35000	6	375	3946644	498193	3414079	3444165
15km	70%	35000	6	174	4465437	580973	3835787	3407915
15km	70%	35000	6	204	3360744	471843	2859090	3038159
15km	70%	35000	6	145	3407206	460315	2899742	2740091
15km	70%	35000	6	249	4316643	567826	3710151	3242914
15km	70%	35000	6	193	2663913	350925	2296846	2721141
15km	70%	35000	6	235	4334098	600380	3673285	2797382
15km	70%	35000	6	234	4180164	600576	3553926	3603598
15km	70%	35000	6	169	3191901	444104	2693886	3066906
15km	70%	35000	6	224	3671237	551533	3055842	3158707
15km	70%	35000	6	215	3967235	498982	3413807	3182172
15km	70%	35000	6	233	3479097	453232	2992865	2945223
15km	70%	35000	6	196	2728721	375728	2328268	2553641
15km	70%	35000	6	216	4283551	562708	3682332	3279419
15km	70%	35000	6	216	5068179	631486	4391779	3617083
15km	70%	35000	6	252	5237572	573514	4598424	3667170
15km	70%	35000	6	173	4110760	582227	3480391	3369037
15km	70%	35000	6	208	3436213	413209	2989189	3163860
15km	70%	35000	6	221	5686196	680507	4944943	4158984
15km	70%	35000	6	167	3560647	560639	2958930	2851131
15km	70%	35000	6	319	2954373	406626	2510736	2749401
15km	70%	35000	6	309	4706015	605579	4053618	3643823
15km	70%	35000	6	183	4075401	608973	3394621	3503302
15km	70%	35000	6	195	4259811	570023	3644846	3211141
15km	70%	35000	6	179	4164540	550199	3580978	3359004
15km	70%	35000	6	300	4119774	489056	3586188	3466152
15km	70%	35000	6	243	5786421	730914	4999248	4256636
15km	70%	35000	6	248	4608574	622808	3925562	3822157
15km	70%	35000	6	264	3741274	477127	3230585	2956339
15km	70%	35000	6	284	4059914	503111	3511225	3379297
15km	70%	35000	6	232	3693516	560108	3090340	2930669
15km	70%	35000	6	273	4104014	562281	3492984	3104090
15km	70%	35000	6	230	4393227	533430	3790516	3073850
15km	70%	35000	6	261	3057717	396301	2626875	2886603
15km	70%	35000	6	208	4143904	569558	3552357	3100424
15km	70%	35000	6	232	3632895	467540	3127470	2811712
15km	70%	35000	6	270	5154972	653156	4430732	4063932
15km	70%	35000	6	376	3751184	516028	3187918	3326560
15km	70%	35000	6	266	4637824	546485	4032292	3767220
15km	70%	35000	6	249	4117754	541808	3530680	3063872
15km	70%	35000	6	209	4312669	510506	3766297	3499819
15km	70%	35000	6	200	3015016	427076	2561894	2912222
15km	70%	35000	6	282	4397081	503186	3858672	3509328
15km	70%	35000	6	261	4759931	649993	4033612	3600061
15km	70%	35000	6	339	5460819	690817	4704770	3861377
15km	70%	35000	6	306	4096245	620106	3446317	3169112
15km	70%	35000	6	215	4509373	541499	3930124	3305904
15km	70%	35000	6	278	3674581	469987	3154728	3888072
15km	70%	35000	6	200	4305046	590687	3678929	3188273
15km	70%	35000	6	150	3559367	524126	2992963	2525789
15km	70%	35000	6	216	3281359	442474	2809749	2810790
15km	70%	35000	6	276	3548503	511658	2995860	2831476
15km	70%	35000	6	261	5271248	658356	4549682	3813423
15km	70%	35000	6	192	3602970	464020	3100986	2865332
15km	70%	35000	6	225	4438199	537424	3857832	3177054
15km	70%	35000	6	183	3741852	516556	3183174	2815467
15km	70%	35000	6	168	3381361	405315	2941960	3015249
15km	70%	35000	6	254	3910041	530092	3341357	3345979
15km	70%	35000	6	232	4179906	523758	3629219	3606201
15km	70%	35000	6	342	3790270	454229	3297148	3179026
15km	70%	35000	6	364	5103288	607545	4433809	3793648
15km	70%	35000	6	199	3889253	522683	3336497	3316519
15km	70%	35000	6	128	2963526	430298	2510169	2254012
15km	70%	35000	6	207	2900940	405942	2461432	2767193
15km	70%	35000	6	196	3371803	472203	2871732	3024059
15km	70%	35000	6	201	4280409	587022	3637977	3352543
15km	70%	35000	6	185	4138142	485049	3612502	3243071
15km	70%	35000	6	254	4517022	547627	3937027	3762469
15km	70%	35000	6	197	3165310	431228	2710809	3106749
15km	70%	35000	6	184	4536484	579069	3922092	3235249
15km	70%	35000	6	178	4471955	603430	3830658	3799230
15km	70%	35000	6	206	4782175	611611	4121238	3480226
15km	70%	35000	6	294	4153400	505531	3602511	3401830
15km	70%	35000	6	223	4701920	621395	4002191	3272559
15km	70%	35000	6	205	4319695	571633	3710617	3308013
15km	70%	35000	6	213	4540864	594597	3896275	4076387
15km	70%	35000	6	209	4116265	638185	3445738	3398213
15km	70%	35000	6	187	4029972	582701	3397653	3584540
15km	70%	35000	6	202	4454085	564798	3847443	3688753
15km	70%	35000	6	234	3335392	450412	2852987	3189145
15km	70%	35000	6	197	3825298	492765	3295407	2926948
15km	70%	35000	6	288	4386045	581292	3756305	3921120
15km	70%	35000	6	269	4290065	519071	3733263	3153555
15km	70%	35000	6	252	3229014	404424	2767370	2633390
15km	70%	35000	6	193	3121928	463248	2617041	3640133
15km	70%	35000	6	331	4054659	567157	3451125	2818210
15km	70%	35000	6	285	4587008	565162	3977493	3922984
15km	70%	35000	6	242	5030205	576021	4416352	3678989
15km	70%	35000	6	159	3509993	453313	3022596	3015502
15km	70%	35000	6	185	4488632	571682	3869503	3452274
15km	70%	35000	6	259	4476595	618463	3820973	3759892
15km	70%	35000	6	189	4271790	575869	3658789	3121593
15km	70%	35000	6	241	4452747	510259	3897091	4086150
15km	70%	35000	6	247	4710874	615095	4068744	3233987
15km	70%	35000	6	241	3704381	470439	3190018	3419471
15km	70%	35000	6	189	3461311	483256	2923994	3299597
15km	70%	35000	6	207	4035158	498887	3487449	3308233
15km	70%	35000	6	220	4371555	580987	3722979	3832594
15km	70%	35000	6	227	3957610	516402	3402619	3582599
15km	70%	35000	6	242	4727205	625627	4018129	3920191
15km	70%	35000	6	215	4290889	558590	3696355	3438767
15km	70%	35000	6	231	4079486	527895	3505145	3210159
15km	70%	35000	6	230	3896883	529835	3340077	3063505
15km	70%	35000	6	296	3117817	419439	2677376	3095535
15km	70%	35000	6	209	4672981	610587	4017896	3664963
15km	70%	35000	6	296	4418776	597536	3781592	3674808
15km	70%	35000	6	168	3812704	516708	3248977	2952565
15km	70%	35000	6	209	4597960	600514	3937764	3906404
15km	70%	35000	6	221	3606405	486652	3079101	2820744
15km	70%	35000	6	188	5187284	637294	4504033	3611556
15km	70%	35000	6	261	3465292	446260	2987083	3525316
15km	70%	35000	6	201	3953600	470535	3443436	2960536
15km	70%	35000	6	205	3900555	561229	3318724	3283897
15km	70%	35000	6	202	3338247	444020	2865102	3243072
15km	70%	35000	6	175	3510002	504462	2944741	2788426
15km	70%	35000	6	265	3565670	410426	3110349	3252188
15km	70%	35000	6	305	3273145	465390	2788288	3025691
15km	70%	35000	6	141	2993886	440687	2516349	2393697
15km	70%	35000	6	323	3931237	596278	3310026	3712017
15km	70%	35000	6	204	4770533	626198	4087410	3692689
15km	70%	35000	6	203	3852426	511758	3291363	3105423
15km	70%	35000	6	249	4999515	709052	4254115	4120391
15km	70%	35000	6	322	3854163	473001	3338960	3157695
15km	70%	35000	6	264	4847708	599613	4178444	3786584
15km	70%	35000	6	208	3897471	520103	3327082	3320777
15km	70%	35000	6	313	3920209	570968	3310779	2956849
15km	70%	35000	6	264	3755162	513726	3207142	2761244
15km	70%	35000	6	209	4785803	573833	4167802	4238809
15km	70%	35000	6	223	4090260	524783	3523365	3367356
15km	70%	35000	6	188	4609160	701602	3851657	3776942
15km	70%	35000	6	205	4032889	528142	3473268	3413517
15km	70%	35000	6	156	3094789	455719	2605170	2587804
15km	70%	35000	6	218	3824189	498668	3286349	2950059
15km	70%	35000	6	272	4284322	578468	3652728	3706529
15km	70%	35000	6	268	3516032	496470	2983930	3330520
15km	70%	35000	6	171	3701840	538099	3126735	2932240
15km	70%	35000	6	202	4100081	533178	3529509	3134881
15km	70%	35000	6	236	3399134	509969	2853480	2547463
15km	70%	35000	6	193	3733665	505708	3185193	2812365
15km	70%	35000	6	186	4261154	538081	3663167	3947730
15km	70%	35000	6	285	3985963	516967	3430261	3095251
15km	70%	35000	6	320	3847283	522249	3282128	3135973
15km	70%	35000	6	263	3371577	460604	2885832	2724804
15km	70%	35000	6	200	4386228	616815	3730383	3019457
15km	70%	35000	6	180	3451793	503941	2916566	2603434
15km	70%	35000	6	219	3372648	428661	2900218	3031840
15km	70%	35000	6	215	3528995	421743	3073634	2669096
15km	70%	35000	6	206	4463281	584714	3848061	3937414
15km	70%	35000	6	248	3946152	499647	3419673	2872053
15km	70%	35000	6	247	5425853	695176	4660673	4096344
15km	70%	35000	6	190	4101010	538453	3526453	2994819
15km	70%	35000	6	283	3744018	456637	3229871	3183413
15km	70%	35000	6	184	4146033	576955	3541063	3056880
15km	70%	35000	6	328	4449421	532252	3882491	3687888
15km	70%	35000	6	275	4240206	574440	3631581	3256554
15km	70%	35000	6	230	4025213	562340	3418842	3335929
15km	70%	35000	6	294	4560889	569822	3915223	3780081
15km	70%	35000	6	204	4100252	549814	3512361	3080026
15km	70%	35000	6	274	4611602	606087	3968911	2958954
15km	70%	35000	6	206	2929867	424018	2480207	2867554
15km	70%	35000	6	243	3846320	516099	3286380	3217841
15km	70%	35000	6	272	5555223	607550	4887420	3566840
15km	70%	35000	6	217	4254203	526398	3700452	3261483
15km	70%	35000	6	355	4195957	540896	3619678	3256327
15km	70%	35000	6	390	4383078	532596	3812899	3600158
15km	70%	35000	6	241	5370718	616249	4706444	3935515
15km	70%	35000	6	207	4124899	544980	3543883	3314352
15km	70%	35000	6	261	4079344	479600	3558072	3466346
15km	70%	35000	6	374	3916388	494313	3373787	3709633
15km	70%	35000	6	221	3908426	528459	3331467	2995361
15km	70%	35000	6	272	4640475	510300	4084453	3559676
15km	70%	35000	6	215	3750799	532850	3178099	3268266
15km	70%	35000	6	337	5179867	601106	4537527	3880316
15km	70%	35000	6	181	3623890	512842	3080572	2752665
15km	70%	35000	6	230	3290826	435291	2838605	3046743
15km	70%	35000	6	210	3421765	422668	2958533	2947198
15km	70%	35000	6	213	4460924	611638	3800006	3372759
15km	70%	35000	6	366	4201079	572627	3587068	3655348
15km	70%	35000	6	252	4320971	535805	3741190	3184385
15km	70%	35000	6	205	4069773	513830	3525322	3545457
15km	70%	35000	6	320	3868964	542999	3275732	2734903
15km	70%	35000	6	205	5085560	635904	4411683	3675973
15km	70%	35000	6	204	4219599	602257	3567270	3260715
15km	70%	35000	6	206	3537411	532538	2970928	2792121
15km	70%	35000	6	264	3960006	480795	3446621	2862573
15km	70%	35000	6	170	3611732	501313	3080101	3118946
15km	70%	35000	6	261	3610986	474358	3110838	3529614
15km	70%	35000	6	171	3634142	511872	3084354	2609119
15km	70%	35000	6	204	3759585	476986	3234760	3491814
15km	70%	35000	6	212	4018447	543556	3451996	2995828
15km	70%	35000	6	263	5305733	643736	4611012	3730633
15km	70%	35000	6	231	3689234	469118	3185523	3142974
15km	70%	35000	6	193	4686742	604700	4023553	3417914
15km	70%	35000	6	219	3225129	397981	2791367	3257064
15km	70%	35000	6	221	4802935	603523	4163694	3110853
15km	70%	35000	6	252	3969125	529570	3381155	3117463
15km	70%	35000	6	239	5771800	679643	5048736	4323395
15km	70%	35000	6	216	4408794	562724	3805348	3778914
15km	70%	35000	6	208	5127209	713577	4317311	4082478
15km	70%	35000	6	242	4022201	498742	3473550	3226940
15km	70%	35000	6	226	3626890	502323	3090916	3175419
15km	70%	35000	6	295	4558205	548912	3960810	3351416
15km	70%	35000	6	319	4274749	611484	3600049	3380452
15km	70%	35000	6	189	4712492	664322	4009493	3812912
15km	70%	35000	6	217	4086244	526480	3521358	3453288
15km	70%	35000	6	258	4862938	723641	4108626	3435759
15km	70%	35000	6	252	4653442	604811	4005887	3842870
15km	70%	35000	6	222	4886594	633039	4210994	3679534
15km	70%	35000	6	229	3602899	516514	3044872	2640969
15km	70%	35000	6	211	4036107	526297	3486160	3799756
15km	70%	35000	6	200	3695089	510301	3152600	2745661
15km	70%	35000	6	231	3469757	474127	2958144	2861068
15km	70%	35000	6	215	3708970	495569	3162213	2492720
15km	70%	35000	6	311	4163656	496012	3637189	3574546
15km	70%	35000	6	236	4370328	579559	3733363	3363321
15km	70%	35000	6	257	4172749	467082	3654836	3426440
15km	70%	35000	6	216	4369885	544655	3778006	3267196
15km	70%	35000	6	317	4917411	565314	4308332	3456760
15km	70%	35000	6	232	4262986	603612	3615651	3388817
15km	70%	35000	6	196	3414751	471762	2924528	2779518
15km	70%	35000	6	207	4944947	602888	4262230	3364610
15km	70%	35000	6	244	3370732	463884	2871753	2743223
15km	70%	35000	6	248	4032495	478009	3528102	3304694
15km	70%	35000	6	174	4316700	592398	3692092	3044098
15km	70%	35000	6	223	3604323	482418	3082312	2714298
15km	70%	35000	6	197	4061676	549826	3473211	3047906
15km	70%	35000	6	238	3149925	435126	2688577	2613040
15km	70%	35000	6	222	4072015	568453	3459619	3234316
15km	70%	35000	6	279	5107301	674651	4372528	4169369
15km	70%	35000	6	184	4595830	632270	3890262	3626905
15km	70%	35000	6	328	3963038	513730	3418967	3502441
15km	70%	35000	6	213	5190872	579626	4560261	4110885
15km	70%	35000	6	332	4250491	591381	3636008	3077720
15km	70%	35000	6	345	4850109	667911	4133577	3856193
15km	70%	35000	6	268	4487727	551677	3894919	3492978
15km	70%	35000	6	196	4160302	583463	3541732	3344594
15km	70%	35000	6	200	5646890	656489	4884098	3686095
15km	70%	35000	6	251	4193348	509511	3647918	3042307
15km	70%	35000	6	207	4053036	533334	3486293	2978077
15km	70%	35000	6	197	3845290	524345	3273771	3348503
15km	70%	35000	6	188	4148663	572593	3549116	3321692
15km	70%	35000	6	182	3954505	551335	3358167	3430093
15km	70%	35000	6	191	3633660	494749	3103929	2797303
15km	70%	35000	6	301	3133205	407996	2694338	2876051
15km	70%	35000	6	317	4559677	580723	3947169	3257935
15km	70%	35000	6	172	3435609	503321	2899898	2782176
15km	70%	35000	6	247	3402908	437410	2939196	3340217
15km	70%	35000	6	250	4706213	562674	4082954	3848016
15km	70%	35000	6	288	3888036	485381	3373515	2884817
15km	70%	35000	6	293	3595350	471439	3102694	3393206
15km	70%	35000	6	286	3509475	469599	3004197	2870018
15km	70%	35000	6	237	3917167	528144	3348789	3487959
15km	70%	35000	6	205	2937486	380747	2530273	2717651
15km	70%	35000	6	199	4222774	632489	3535271	3054140
15km	70%	35000	6	207	3686530	534577	3099206	2618019
15km	70%	35000	6	268	4116261	577081	3499635	3303881
15km	70%	35000	6	333	4400736	519480	3845232	3431628
15km	70%	35000	6	219	3493426	487052	2971350	2827908
15km	70%	35000	6	335	3767022	435544	3281621	2946056
15km	70%	35000	6	244	4062925	581990	3436219	2853026
15km	70%	35000	6	201	3806937	488257	3290002	2927770
15km	70%	35000	6	247	3666753	471612	3160435	2838698
15km	70%	35000	6	208	3525144	446741	3034490	3010896
15km	70%	35000	6	207	2907341	392587	2495238	2498138
15km	70%	35000	6	201	3693490	525341	3138029	2984760
15km	70%	35000	6	296	4072334	509858	3540368	3670734
15km	70%	35000	6	246	3791951	510768	3252963	2897641
15km	70%	35000	6	389	4897497	525908	4327986	3570989
15km	70%	35000	6	176	3489978	468198	2992508	2882895
15km	70%	35000	6	253	3973718	476700	3463738	3146710
15km	70%	35000	6	255	4610936	536633	4034008	3640698
15km	70%	35000	6	253	4264517	518336	3710551	3501182
15km	70%	35000	6	217	3348670	462339	2833300	2657935
15km	70%	35000	6	169	3077738	438501	2619038	2507220
15km	70%	35000	6	234	3786473	474472	3283323	3004334
15km	70%	35000	6	231	4726954	640027	4034699	3379217
15km	70%	35000	6	191	5090191	700231	4331459	3458376
15km	70%	35000	6	211	4112262	541766	3526026	3731183
15km	70%	35000	6	303	3829632	508607	3290466	3686442
15km	70%	35000	6	177	4441136	675074	3723238	3450270
15km	70%	35000	6	333	4855117	610383	4190660	3404320
15km	70%	35000	6	248	4321596	599742	3653574	3929664
15km	70%	35000	6	243	4873563	574945	4247682	3540429
15km	70%	35000	6	242	4487721	485150	3968658	3211648
15km	70%	35000	6	288	3264189	449507	2780048	2871391
15km	70%	35000	6	169	4414475	629535	3748677	3238270
15km	70%	35000	6	224	3537978	453309	3059240	3133045
15km	70%	35000	6	235	4534354	563882	3924780	3678294
15km	70%	35000	6	351	5881100	720207	5111622	4621560
15km	70%	35000	6	227	3825842	544555	3247582	3427932
15km	70%	35000	6	197	5116366	540205	4526341	3864045
15km	70%	35000	6	238	5742632	689193	4999648	4255529
15km	70%	35000	6	167	3149684	473546	2648446	2425838
15km	70%	35000	6	242	4396620	568660	3779577	3692649
15km	70%	35000	6	209	5211477	702311	4455910	3921333
15km	70%	35000	6	248	5297132	595731	4648756	4143205
15km	70%	35000	6	217	4896446	694824	4148596	4093740
15km	70%	35000	6	167	3231999	433483	2772296	2539257
15km	70%	35000	6	252	4972631	649347	4283541	3680790
15km	70%	35000	6	319	4852176	544664	4258723	3452822
15km	70%	35000	6	357	4567496	508184	4028503	3523820
15km	70%	35000	6	262	4043628	482359	3525625	3774848
15km	70%	35000	6	223	3657678	460024	3157556	3136797
15km	70%	35000	6	215	4406840	538829	3834683	3130411
15km	70%	35000	6	233	4706793	596968	4058586	3256759
15km	70%	35000	6	219	4190271	571420	3585345	3614805
15km	70%	35000	6	273	5298289	671001	4591899	4445459
15km	70%	35000	6	206	3726530	530803	3158847	2789746
15km	70%	35000	6	246	3578599	521580	3010835	3942354
15km	70%	35000	6	253	4056559	494501	3522544	3819128
15km	70%	35000	6	251	4531816	569236	3919130	3403313
15km	70%	35000	6	291	4093527	498350	3547787	3347498
15km	70%	35000	6	391	4002245	517919	3443451	2888690
15km	70%	35000	6	232	4833702	550218	4247094	4194445
15km	70%	35000	6	265	4589120	567761	3974536	3199060
15km	70%	35000	6	237	3956010	495191	3398194	3124358
15km	70%	35000	6	237	4206332	534269	3640328	3042845
15km	70%	35000	6	183	4721725	677725	4012079	3359525
15km	70%	35000	6	199	3657829	544973	3081917	3435923
15km	70%	35000	6	278	5031582	562956	4427688	3463097
15km	70%	35000	6	232	4455610	607804	3799313	3178425
15km	70%	35000	6	254	4541509	613348	3883530	3275326
15km	70%	35000	6	218	3747658	556366	3150612	3375436
15km	70%	35000	6	230	4666735	555750	4078714	3562247
15km	70%	35000	6	219	4202708	533332	3628763	3770062
15km	70%	35000	6	237	4373728	561431	3771814	3916703
15km	70%	35000	6	336	4851937	633389	4179200	3458957
15km	70%	35000	6	228	3906742	532749	3325764	3088870
15km	70%	35000	6	192	4100103	536704	3509842	3375743
15km	70%	35000	6	241	2902530	406243	2464340	2726182
15km	70%	35000	6	170	3237335	417671	2784275	2821387
15km	70%	35000	6	260	4377276	598805	3727202	3814555
15km	70%	35000	6	185	4219806	626642	3563858	3361166
15km	70%	35000	6	153	3869751	569020	3267161	2998853
15km	70%	35000	6	202	5179671	682035	4416394	3983429
15km	70%	35000	6	169	4533144	689718	3796331	3734384
15km	70%	35000	6	227	5073174	667535	4351551	3928070
15km	70%	35000	6	295	3028045	435582	2564099	2808345
15km	70%	35000	6	294	3954992	481063	3440917	3294606
15km	70%	35000	6	189	3271202	446999	2804040	2845911
15km	70%	35000	6	163	3558422	501278	3025774	2991148
15km	70%	35000	6	201	4237589	562894	3628370	3079604
15km	70%	35000	6	266	3996354	531767	3431719	2919854
15km	70%	35000	6	390	4248609	550982	3649557	3290756
15km	70%	35000	6	287	4985901	555152	4367636	3406679
15km	70%	35000	6	198	4049207	564313	3438689	3076206
15km	70%	35000	6	274	3924523	496214	3387386	3063012
15km	70%	35000	6	169	4426393	647677	3739522	3081127
15km	70%	35000	6	222	5019481	610624	4355172	4276225
15km	70%	35000	6	279	4266004	606897	3609063	3644230
15km	70%	35000	6	340	5382552	619887	4717981	3731106
15km	70%	35000	6	201	4538810	594968	3903754	3236480
15km	70%	35000	6	183	3802490	538928	3230961	2862205
15km	70%	35000	6	249	3188809	412817	2747645	3511121
15km	70%	35000	6	222	4479554	607071	3830727	3210275
15km	70%	35000	6	226	3549824	443698	3049007	2879015
15km	70%	35000	6	368	4454851	474015	3941406	3740216
15km	70%	35000	6	240	4886032	565592	4281932	3643815
15km	70%	35000	6	249	4426742	603456	3775272	3137864
15km	70%	35000	6	265	4149724	547370	3568132	3179584
15km	70%	35000	6	205	3708198	563874	3114710	3244535
15km	70%	35000	6	262	4015481	493252	3466106	3730785
15km	70%	35000	6	211	4412383	533766	3860714	3650109
15km	70%	35000	6	282	5213796	653295	4521129	4258306
15km	70%	35000	6	290	4272722	564094	3657174	2988469
15km	70%	35000	6	266	4148898	540328	3545759	3415154
15km	70%	35000	6	252	4538319	534501	3944604	3750089
15km	70%	35000	6	314	4274478	545906	3654868	3374450
15km	70%	35000	6	218	4540883	589176	3890894	4105734
15km	70%	35000	6	217	3464922	532251	2904814	3258927
15km	70%	35000	6	207	4194963	596447	3573681	3556190
15km	70%	35000	6	270	3804524	518431	3264336	3038968
15km	70%	35000	6	357	3256465	414552	2803589	2572033
15km	70%	35000	6	285	4599204	662079	3879830	3496563
15km	70%	35000	6	240	3336077	488101	2817202	2878039
15km	70%	35000	6	299	4709462	581443	4084574	3410285
15km	70%	35000	6	211	4027975	573892	3417136	3840883
15km	70%	35000	6	277	3489166	451456	3007971	3156043
15km	70%	35000	6	246	5387579	542162	4818822	3512093
15km	70%	35000	6	213	3276938	494766	2756580	3211756
15km	70%	35000	6	207	3532178	489093	2990346	3279781
15km	70%	35000	6	314	4021285	582445	3396614	3300773
15km	70%	35000	6	196	3745392	458441	3252820	2971941
15km	70%	35000	6	242	4401168	553661	3816162	4007203
15km	70%	35000	6	225	3969721	543819	3382487	3522866
15km	70%	35000	6	181	3309782	504314	2781078	2698330
15km	70%	35000	6	279	4219223	479715	3706018	3504112
15km	70%	35000	6	217	3929668	552899	3333750	3071265
15km	70%	35000	6	225	3753636	491632	3224982	3654479
15km	70%	35000	6	218	3881278	480482	3361695	3030944
15km	70%	35000	6	254	3386030	478782	2851838	2932492
15km	70%	35000	6	215	3517533	484809	2985505	3156486
15km	70%	35000	6	335	3563673	464225	3074916	3307008
15km	70%	35000	6	212	4121211	463100	3623552	3509127
15km	70%	35000	6	251	3926556	492294	3396691	3009494
15km	70%	35000	6	202	4015802	520044	3450881	3297535
15km	70%	35000	6	207	3232661	432579	2773357	2606937
15km	70%	35000	6	249	3725288	502209	3184897	3582007
15km	70%	35000	6	202	4780235	647025	4109174	3689586
15km	70%	35000	6	278	4846508	620360	4173050	3707440
15km	70%	35000	6	325	4407603	545163	3820420	4054380
15km	70%	35000	6	230	4121516	552544	3547540	3253382
15km	70%	35000	6	198	3937187	440058	3450525	3096012
15km	70%	35000	6	183	4552951	568562	3934688	3384322
15km	70%	35000	6	233	5232408	668044	4508386	3352085
15km	70%	35000	6	233	4712426	677307	3983966	3109036
15km	70%	35000	6	215	5162275	638762	4477534	3795170
15km	70%	35000	6	268	3328073	531559	2781368	3275612
15km	70%	35000	6	344	4548705	557713	3946009	3196026
15km	70%	35000	6	241	4352757	603727	3673975	3584252
15km	70%	35000	6	223	3719805	431059	3263257	3128498
15km	70%	35000	6	177	3819399	523722	3254381	3481287
15km	70%	35000	6	200	3271652	414733	2826327	2907720
15km	70%	35000	6	290	5067959	642985	4354830	3818562
15km	70%	35000	6	221	4452580	540374	3850234	3645622
15km	70%	35000	6	260	3090976	452649	2618831	2890631
15km	70%	35000	6	247	4199840	544722	3612541	3222976
15km	70%	35000	6	271	4483173	581198	3854095	3139147
15km	70%	35000	6	301	4185505	527463	3611567	3434494
15km	70%	35000	6	199	3642065	518684	3094538	3078140
15km	70%	35000	6	216	4039343	571648	3422702	2919978
15km	70%	35000	6	264	3765090	504640	3226513	3535119
15km	70%	35000	6	307	4419734	476847	3910092	3409913
15km	70%	35000	6	246	3766394	524574	3192825	3263891
15km	70%	35000	6	228	4462863	568822	3866812	3003280
15km	70%	35000	6	284	4186999	552958	3589968	3036584
15km	70%	35000	6	186	3337025	448620	2862964	2845476
15km	70%	35000	6	258	4096202	505708	3562217	2880468
15km	70%	35000	6	252	3598106	505488	3062058	3071493
15km	70%	35000	6	214	4260743	635943	3582342	3029192
15km	70%	35000	6	277	4094977	553650	3480461	3249307
15km	70%	35000	6	146	3199827	431276	2724533	2617536
15km	70%	35000	6	198	4270856	588464	3640277	3366907
15km	70%	35000	6	167	3462169	479522	2955412	2781856
15km	70%	35000	6	192	4136258	595931	3504995	2758795
15km	70%	35000	6	217	3970797	533202	3413478	3103875
15km	70%	35000	6	198	4767165	556106	4169217	3265500
15km	70%	35000	6	273	5048364	588337	4423696	3554826
15km	70%	35000	6	236	3640737	525673	3086014	3052073
15km	70%	35000	6	215	3905588	551246	3295780	3037042
15km	70%	35000	6	323	4126473	547177	3555885	3145203
15km	70%	35000	6	251	4302214	576825	3692283	3567914
15km	70%	35000	6	273	3121848	425704	2660558	3082089
15km	70%	35000	6	248	3608165	503903	3058055	3038628
15km	70%	35000	6	199	3362985	429003	2903989	3143755
15km	70%	35000	6	272	3955524	546415	3364314	3491223
15km	70%	35000	6	329	4857869	498507	4324625	3638661
15km	70%	35000	6	244	4761530	636958	4057887	3859695
15km	70%	35000	6	250	4384157	526164	3810186	3451803
15km	70%	35000	6	222	3833474	553543	3233114	3257798
15km	70%	35000	6	171	3372342	436156	2893045	2953841
15km	70%	35000	6	244	3754026	539772	3163420	2887200
15km	70%	35000	6	432	3804825	472331	3306062	3194858
15km	70%	35000	6	266	3988247	529830	3420382	2991115
15km	70%	35000	6	287	4637088	554187	4039016	3020340
15km	70%	35000	6	186	3805574	511427	3266866	3062825
15km	70%	35000	6	178	3908912	534938	3333896	2717992
15km	70%	35000	6	219	5049474	595986	4400703	3872357
15km	70%	35000	6	181	3633177	509712	3085839	2882074
15km	70%	35000	6	205	4647891	597184	4022573	3644194
15km	70%	35000	6	158	3311996	477247	2800502	2519794
15km	70%	35000	6	176	4034541	545071	3437719	3082973
15km	70%	35000	6	258	5092635	604647	4451066	3433542
15km	70%	35000	6	212	4286931	575588	3683652	2941668
15km	70%	35000	6	339	3888950	513673	3340382	2989274
15km	70%	35000	6	153	3653831	474993	3113274	2884164
15km	70%	35000	6	229	4448671	608904	3793566	3549191
15km	70%	35000	6	203	3620372	486192	3076581	2956415
15km	70%	35000	6	250	3885666	576250	3280640	2901380
15km	70%	35000	6	191	4488939	605694	3832204	3585214
15km	70%	35000	6	195	3270164	475961	2754400	2646228
15km	70%	35000	6	188	4329477	601308	3678674	3564515
15km	70%	35000	6	238	5000472	664972	4304654	3984139
15km	70%	35000	6	183	3507081	500662	2969283	2985365
15km	70%	35000	6	384	3982276	507771	3442145	3324366
15km	70%	35000	6	196	3941457	524896	3360026	2955847
15km	70%	35000	6	219	3422201	495297	2909682	2640806
15km	70%	35000	6	282	4854210	575778	4241202	3620153
15km	70%	35000	6	234	3212124	364764	2814036	2812057
15km	70%	35000	6	253	3039668	388195	2623276	2640908
15km	70%	35000	6	237	4243354	543912	3667658	3512508
15km	70%	35000	6	275	4801312	587665	4167385	3963838
15km	70%	35000	6	172	3879130	588584	3250020	3150708
15km	70%	35000	6	207	4489742	613372	3818737	3436773
15km	70%	35000	6	177	3850750	562136	3251621	2929678
15km	70%	35000	6	191	3132423	447703	2653425	2667180
15km	70%	35000	6	283	4901879	602207	4252563	3958062
15km	70%	35000	6	207	3492868	471223	2989900	3124041
15km	70%	35000	6	188	3381175	438788	2905217	2806308
15km	70%	35000	6	237	3952026	547975	3363870	2877543
15km	70%	35000	6	231	4797983	514546	4206764	3794594
15km	70%	35000	6	263	3864877	579659	3246767	3018721
15km	70%	35000	6	266	3471603	433781	2998205	2780871
15km	70%	35000	6	195	4846500	658641	4124402	3673594
15km	70%	35000	6	181	4536328	551576	3960692	2868430
15km	70%	35000	6	192	3429752	456375	2941311	2637399
15km	70%	35000	6	199	4055206	575528	3446490	3051895
15km	70%	35000	6	259	4383015	641818	3690885	3721132
15km	70%	35000	6	229	3711764	494959	3194047	3297784
15km	70%	35000	6	223	4625495	553893	4028817	3356550
15km	70%	35000	6	198	3665175	487082	3133928	3223770
15km	70%	35000	6	177	5433647	672194	4706634	3635296
15km	70%	35000	6	235	5452287	677988	4724210	3901753
15km	70%	35000	6	189	4556510	645166	3866479	4416550
15km	70%	35000	6	272	3340061	453500	2857286	3391651
15km	70%	35000	6	184	3270499	466513	2779360	2629192
15km	70%	35000	6	326	5909672	702817	5154451	4629773
15km	70%	35000	6	241	4405281	629526	3718632	3393254
15km	70%	35000	6	301	4648771	571846	4038568	3574235
15km	70%	35000	6	258	4187369	536659	3613617	3193945
15km	70%	35000	6	255	4653223	579503	4011655	3489809
15km	70%	35000	6	280	4254064	573847	3623431	3100684
15km	70%	35000	6	303	6026661	725666	5247335	4050535
15km	70%	35000	6	207	3013509	368495	2621939	2673546
15km	70%	35000	6	259	4639586	578470	4011058	3770709
15km	70%	35000	6	209	3949014	526755	3398405	3032629
15km	70%	35000	6	270	4363931	594609	3728304	3582713
15km	70%	35000	6	201	3606294	518252	3056709	3103084
15km	70%	35000	6	264	3780482	523533	3234209	3391841
15km	70%	35000	6	233	3348787	484771	2837190	2922816
15km	70%	35000	6	327	4179084	535794	3601627	3005368
15km	70%	35000	6	242	3201713	460282	2706505	2989349
15km	70%	35000	6	309	3589562	487038	3075836	2949077
15km	70%	35000	6	173	4315308	589788	3686455	3412501
15km	70%	35000	6	243	5753640	717973	4976200	4072021
15km	70%	35000	6	222	4171550	481203	3663019	3296270
15km	70%	35000	6	244	5343079	665037	4633897	4104907
15km	70%	35000	6	290	4262990	543803	3683881	3257407
15km	70%	35000	6	217	4757294	627668	4080441	3296930
15km	70%	35000	6	218	3164980	484864	2657516	3242111
15km	70%	35000	6	254	4181375	485792	3668164	2977019
15km	70%	35000	6	201	4936128	678309	4216024	3651712
15km	70%	35000	6	170	4627726	662989	3905683	3236343
15km	70%	35000	6	231	3482143	502591	2948034	3233126
15km	70%	35000	6	224	3555152	476464	3039125	2750597
15km	70%	35000	6	226	4344960	570604	3744122	3328374
15km	70%	35000	6	314	5076317	633352	4385586	3511468
15km	70%	35000	6	247	4227951	519794	3664251	3432074
15km	70%	35000	6	294	4308505	533370	3747435	3528146
15km	70%	35000	6	160	3847578	560977	3244521	2849704
15km	70%	35000	6	211	3505470	460305	3000790	2918188
15km	70%	35000	6	206	3698009	473977	3183763	3237546
15km	70%	35000	6	181	4397964	640614	3705490	3234824
15km	70%	35000	6	360	3772383	492007	3233224	3013696
15km	70%	35000	6	252	4707532	545942	4112298	3690213
15km	70%	35000	6	198	4609556	576942	3988956	3326391
15km	70%	35000	6	220	4450320	632557	3764360	3304490
15km	70%	35000	6	257	3246956	397783	2816859	2994526
15km	70%	35000	6	206	4087737	562489	3487088	3445082
15km	70%	35000	6	252	4205463	498838	3674031	3319396
15km	70%	35000	6	220	3956131	523603	3394124	2647308
15km	70%	35000	6	184	4906235	597527	4268141	3250130
15km	70%	35000	6	198	3671673	498642	3144527	3474347
15km	70%	35000	6	210	4527570	595816	3892900	3315630
15km	70%	35000	6	246	4761591	638985	4076964	3315731
15km	70%	35000	6	159	3460375	489904	2934656	3418665
15km	70%	35000	6	275	4860935	645761	4175022	3584693
15km	70%	35000	6	252	5282908	811053	4403254	3979239
15km	70%	35000	6	233	4280645	638625	3612952	3559743
15km	70%	35000	6	172	3844518	500499	3299899	2967948
15km	70%	35000	6	197	3856419	483418	3336852	3061432
15km	70%	35000	6	280	4469673	526641	3891098	3346015
15km	70%	35000	6	265	4163742	451597	3681376	3358247
15km	70%	35000	6	239	4228104	500351	3694374	3140508
15km	70%	35000	6	206	3751200	510014	3206331	3197422
15km	70%	35000	6	194	3740317	526658	3190048	2595577
15km	70%	35000	6	185	4097653	601413	3460725	3286918
15km	70%	35000	6	236	4282434	517575	3718224	3412182
15km	70%	35000	6	278	4561547	624136	3906916	3746350
15km	70%	35000	6	385	4285615	599633	3646078	3356907
15km	70%	35000	6	158	3862545	585330	3242485	2741718
15km	70%	35000	6	210	3744596	487792	3201302	3282369
15km	70%	35000	6	183	4100235	541990	3522336	3173098
15km	70%	35000	6	265	3931677	494324	3411764	2884265
15km	70%	35000	6	188	3724298	548280	3133085	3359736
15km	70%	35000	6	188	4249506	558856	3654412	3473569
15km	70%	35000	6	290	3340567	344360	2940556	2933493
15km	70%	35000	6	284	3122524	413702	2669706	2649576
15km	70%	35000	6	226	4358843	588083	3731158	3357667
15km	70%	35000	6	289	4200749	588742	3577283	2823558
15km	70%	35000	6	251	4024829	506834	3481263	3539941
15km	70%	35000	6	273	4105764	551753	3528650	3339199
15km	70%	35000	6	187	4466810	544742	3877178	3123016
15km	70%	35000	6	291	4876670	612116	4224960	3980895
15km	70%	35000	6	256	4193410	569737	3562934	3616886
15km	70%	35000	6	289	3823861	487825	3309381	3517419
15km	70%	35000	6	217	3574822	418230	3115577	3087043
15km	70%	35000	6	185	3936126	514315	3374321	3284315
15km	70%	35000	6	211	4537295	620553	3858338	3253321
15km	70%	35000	6	240	6523514	729042	5751168	4521795
15km	70%	35000	6	237	3775520	473612	3271264	3041928
15km	70%	35000	6	276	3300126	468196	2801546	3340608
15km	70%	35000	6	225	3557173	501497	3017148	2671114
15km	70%	35000	6	310	3134125	445644	2660786	3142150
15km	70%	35000	6	228	4288106	581651	3664702	3866370
15km	70%	35000	6	284	3923302	589977	3296489	3255015
15km	70%	35000	6	267	4948327	611581	4286952	3572793
15km	70%	35000	6	248	4753921	583424	4135780	3571339
15km	70%	35000	6	197	4372450	604226	3725787	2937762
15km	70%	35000	6	217	4608473	608051	3939702	4119374
15km	70%	35000	6	251	3432008	451537	2939740	2928082
15km	70%	35000	6	225	5595039	649651	4912839	3227912
15km	70%	35000	6	258	4184281	523537	3610043	3191177
15km	70%	35000	6	198	3768472	557543	3181350	2940171
15km	70%	35000	6	245	3677010	482793	3156782	3311354
15km	70%	35000	6	169	2981669	447444	2510251	2566726
15km	70%	35000	6	200	3787921	529701	3218676	2629798
15km	70%	35000	6	215	3532874	471973	3029248	3214824
15km	70%	35000	6	259	4097930	520413	3548302	3332537
15km	70%	35000	6	424	4809688	585096	4163387	3455836
15km	70%	35000	6	228	3937503	513217	3385400	2800853
15km	70%	35000	6	238	4313814	584208	3678010	3625640
15km	70%	35000	6	226	4295556	591439	3670341	3001644
15km	70%	35000	6	185	3872397	540062	3301565	3114532
15km	70%	35000	6	189	3198216	442752	2731068	2674236
15km	70%	35000	6	244	3916390	530902	3344319	3052504
15km	70%	35000	6	294	4120069	551690	3534649	3392042
15km	70%	35000	6	262	3542962	510577	3002056	2625423
15km	70%	35000	6	298	4642577	565013	4042253	4014956
15km	70%	35000	6	188	2956635	452892	2481311	2665055
15km	70%	35000	6	204	3575843	497108	3052908	2533128
15km	70%	35000	6	245	5254261	629145	4585607	3610531
15km	70%	35000	6	282	4829516	658885	4111104	3532281
15km	70%	35000	6	194	4746251	586505	4113245	3818808
15km	70%	35000	6	247	3724842	471777	3228723	3415739
15km	70%	35000	6	201	2968574	439793	2508140	2754935
15km	70%	35000	6	192	3799318	458251	3311863	2992137
15km	70%	35000	6	248	3764617	505492	3217445	3155874
15km	70%	35000	6	260	4280007	599463	3635123	2911682
15km	70%	35000	6	220	5016068	612839	4365037	3607284
15km	70%	35000	6	220	5733716	658977	5033074	4091180
15km	70%	35000	6	232	4742494	577640	4121240	3936664
15km	70%	35000	6	203	3893010	506859	3353072	2750633
15km	70%	35000	6	221	3869938	515956	3297208	2926281
15km	70%	35000	6	195	4161773	562459	3519208	3544529
15km	70%	35000	6	167	3711054	569263	3110741	2640969
15km	70%	35000	6	224	4069034	496182	3538807	3245155
15km	70%	35000	6	251	4304426	588498	3672654	3259299
15km	70%	35000	6	373	3796388	499732	3238824	2919854
15km	70%	35000	6	271	3875714	544111	3271397	3063046
15km	70%	35000	6	219	3685215	541202	3111643	3135568
15km	70%	35000	6	264	5274963	748839	4468014	3592959
15km	70%	35000	6	199	4642837	636793	3963800	3134933
15km	70%	35000	6	235	3451879	400742	3027985	3191455
15km	70%	35000	6	440	4650489	600770	4008065	3282012
15km	70%	35000	6	260	3715433	518711	3160563	3273834
15km	70%	35000	6	361	4236972	544584	3662327	3078089
15km	70%	35000	6	350	3806167	469509	3296851	3487284
15km	70%	35000	6	327	3534465	441017	3065925	2940361
15km	70%	35000	6	270	4390469	582279	3769869	3636418
15km	70%	35000	6	246	3567723	486207	3047813	2901503
15km	70%	35000	6	141	3672278	537628	3102961	2935863
15km	70%	35000	6	271	3939629	479894	3409144	3534569
15km	70%	35000	6	227	3294738	487949	2772805	3257567
15km	70%	35000	6	192	3520225	498820	2963592	3063217
15km	70%	35000	6	254	4295965	505481	3758451	3273760
15km	70%	35000	6	191	3557113	517396	2997812	3293271
15km	70%	35000	6	287	4150371	518336	3593184	3561399
15km	70%	35000	6	233	3884006	506819	3347445	2647545
15km	70%	35000	6	180	4350932	592966	3713409	3189202
15km	70%	35000	6	282	3334164	424099	2864634	3453632
15km	70%	35000	6	213	3853866	494993	3327784	3241149
15km	70%	35000	6	257	4365636	612805	3695742	3799019
15km	70%	35000	6	226	3206802	423355	2736187	2927232
15km	70%	35000	6	168	4059963	516379	3490163	3136385
15km	70%	35000	6	278	3656789	470110	3159080	3132740
15km	70%	35000	6	207	5184336	666420	4439352	3782116
15km	70%	35000	6	273	4758056	524177	4196619	4011531
15km	70%	35000	6	386	4157682	512228	3627046	3489142
15km	70%	35000	6	231	4527423	614609	3868767	3313501
15km	70%	35000	6	225	3717318	491470	3188426	3340050
15km	70%	35000	6	266	3617542	495040	3085030	3593833
15km	70%	35000	6	237	3442143	489583	2921480	3254835
15km	70%	35000	6	238	4623293	581996	3996603	3655785
15km	70%	35000	6	287	4150730	535080	3563499	3422854
15km	70%	35000	6	251	4586004	545084	4006303	3441202
15km	70%	35000	6	259	4500939	542746	3928292	3374418
15km	70%	35000	6	259	3743260	494728	3214169	3216940
15km	70%	35000	6	272	2978841	384056	2562049	2576757
15km	70%	35000	6	186	3740702	518636	3188554	2956008
15km	70%	35000	6	240	3495042	454535	3019694	2787813
15km	70%	35000	6	361	4205565	569072	3592798	3303066
15km	70%	35000	6	308	4920486	610076	4252206	3487783
15km	70%	35000	6	194	4011218	515531	3476519	3280211
15km	70%	35000	6	210	4488983	575799	3874396	3384831
15km	70%	35000	6	346	3450281	428866	2992788	2954789
15km	70%	35000	6	270	4295392	570499	3680256	3161386
15km	70%	35000	6	205	4038227	547284	3434831	3075358
15km	70%	35000	6	269	3507869	457704	3014922	3087941
15km	70%	35000	6	231	4504734	488079	3993384	3615907
15km	70%	35000	6	196	3595322	430333	3144065	3019011
15km	70%	35000	6	171	4124331	594040	3491132	3342460
15km	70%	35000	6	219	4958362	617403	4294202	3548809
15km	70%	35000	6	303	3802018	564509	3204754	3413152
15km	70%	35000	6	254	5214347	738460	4424918	4102932
15km	70%	35000	6	243	3559250	396353	3123602	2911268
15km	70%	35000	6	250	4870928	547543	4283601	3795360
15km	70%	35000	6	197	4942141	664775	4236906	3630611
15km	70%	35000	6	234	4326367	540285	3734454	3138412
15km	70%	35000	6	242	4473931	642312	3793764	3540036
15km	70%	35000	6	265	4772860	557393	4171110	3581948
15km	70%	35000	6	171	3890162	535453	3321329	2987381
15km	70%	35000	6	194	3324601	453631	2834855	2682377
15km	70%	35000	6	231	3589001	540649	3012404	3269387
15km	70%	35000	6	223	3465245	509688	2892495	3367476
15km	70%	35000	6	309	4950937	572173	4346497	4061491
15km	70%	35000	6	219	3374370	459135	2890592	3078907
15km	70%	35000	6	327	4233847	520954	3688581	3314685
15km	70%	35000	6	264	3843123	504675	3289812	2838155
15km	70%	35000	6	168	2868280	434824	2396640	2762316
15km	70%	35000	6	363	3624798	482715	3105944	2875604
15km	70%	35000	6	255	4493079	552043	3894770	3677801
15km	70%	35000	6	300	3472503	470405	2967134	2827696
15km	70%	35000	6	226	4169332	561386	3561381	3370285
15km	70%	35000	6	192	4287833	576289	3687794	2814217
15km	70%	35000	6	222	4958242	608159	4296015	3652176
15km	70%	35000	6	295	3622118	466677	3120882	3081443
15km	70%	35000	6	297	3931409	499403	3392184	2986990
15km	70%	35000	6	233	3879849	528116	3325610	2805295
15km	70%	35000	6	184	3943325	559394	3346463	3198820
15km	70%	35000	6	179	4116925	578766	3493722	3452475
15km	70%	35000	6	203	4015165	496464	3480180	3782189
15km	70%	35000	6	243	4014166	583276	3387899	2949226
15km	70%	35000	6	308	4212517	538020	3652554	3414577
15km	70%	35000	6	188	3919343	562298	3328589	2794180
15km	70%	35000	6	177	3917256	566379	3320248	3568941
15km	70%	35000	6	204	4363735	589397	3741058	3688350
15km	70%	35000	6	271	5626670	640094	4942576	3876287
15km	70%	35000	6	202	3748277	558386	3154156	2840950
15km	70%	35000	6	229	3303516	478472	2804136	2801675
15km	70%	35000	6	468	4751192	606246	4086852	3708972
15km	70%	35000	6	264	3477112	514382	2940494	3161614
15km	70%	35000	6	173	4715463	653478	4011514	3294366
15km	70%	35000	6	196	3936731	500703	3404417	3332070
15km	70%	35000	6	204	4318956	616759	3659347	3219973
15km	70%	35000	6	211	3874710	517615	3327374	3461811
15km	70%	35000	6	228	4821155	603527	4179461	3564773
15km	70%	35000	6	244	3513149	478173	2984397	3358550
15km	70%	35000	6	233	4485963	601390	3828253	3954181
15km	70%	35000	6	238	3605735	445568	3104749	2936461
15km	70%	35000	6	245	3457624	444786	2986308	3102412
15km	70%	35000	6	207	3539630	501073	3005819	2482834
15km	70%	35000	6	195	4268200	642977	3590627	3237022
15km	70%	35000	6	153	3416926	504822	2877263	2863555
15km	70%	35000	6	155	4089191	552822	3494346	3042053
15km	70%	35000	6	307	3715659	453019	3230180	2893272
15km	70%	35000	6	222	3428387	457282	2931576	3039434
15km	70%	35000	6	227	4455034	538085	3887701	3380007
15km	70%	35000	6	329	4564735	628411	3880268	3648598
15km	70%	35000	6	267	4936684	528930	4357746	3824093
15km	70%	35000	6	256	4157754	607739	3514785	3179764
15km	70%	35000	6	273	3649827	433754	3184612	3146625
15km	70%	35000	6	200	4176735	449659	3667876	3746831
15km	70%	35000	6	320	4056173	535188	3482161	3627725
15km	70%	35000	6	251	3723116	479102	3203035	2907942
15km	70%	35000	6	291	3925282	521439	3367599	3345215
15km	70%	35000	6	177	3706208	518159	3154550	3096608
15km	70%	35000	6	227	4010287	532501	3445525	3185719
15km	70%	35000	6	236	4432275	557380	3839007	4165993
15km	70%	35000	6	221	4489919	578633	3869567	3537518
15km	70%	35000	6	206	3854767	496659	3324075	2981553
15km	70%	35000	6	212	4221739	527844	3634957	3902702
15km	70%	35000	6	373	4792154	457428	4304932	3996797
15km	70%	35000	6	219	4426730	516151	3847843	3540398
15km	70%	35000	6	256	3586402	473468	3064020	3290178
15km	70%	35000	6	222	4038327	539763	3455300	3303067
15km	70%	35000	6	264	5177441	644565	4496138	3822332
15km	70%	35000	6	257	4446199	595558	3804161	3215226
15km	70%	35000	6	188	3900781	583435	3252375	3384262
15km	70%	35000	6	296	3585257	511799	3044364	3016982
15km	70%	35000	6	217	4965147	614812	4296012	3596724
15km	70%	35000	6	238	3492500	411952	3052634	3003252
15km	70%	35000	6	178	4518329	620136	3868464	3006931
15km	70%	35000	6	169	3881988	572799	3286555	2908394
15km	70%	35000	6	178	3943534	526222	3379384	2962630
15km	70%	35000	6	217	2759645	309984	2422227	3070270
15km	70%	35000	6	186	4612904	637783	3913117	3393152
15km	70%	35000	6	250	4677754	635646	4011784	3455498
15km	70%	35000	6	223	3858830	521806	3283665	3646819
15km	70%	35000	6	229	4011463	501550	3475824	3404796
15km	70%	35000	6	173	4834382	587320	4207593	3692285
15km	70%	35000	6	205	5100373	633101	4416194	4084545
15km	70%	35000	6	219	3678960	512469	3128102	2970142
15km	70%	35000	6	260	4538427	531431	3963331	3578524
15km	70%	35000	6	222	4208192	542485	3622809	3012688
15km	70%	35000	6	224	4123477	560718	3525345	2887118
15km	70%	35000	6	221	5013925	663186	4299666	3401888
15km	70%	35000	6	183	3698339	477178	3173450	3074722
15km	70%	35000	6	233	4470229	643101	3780007	4207665
15km	70%	35000	6	249	3587900	486104	3066944	3070522
15km	70%	35000	6	189	3969277	486403	3457333	2677678
15km	70%	35000	6	253	4332229	564029	3724249	3490310
15km	70%	35000	6	223	4058711	475991	3551994	3315062
15km	70%	35000	6	238	4097661	521024	3535970	3074721
15km	70%	35000	6	282	3882361	531764	3319912	2719101
15km	70%	35000	6	207	4578929	575315	3971726	3389083
15km	70%	35000	6	188	5094752	640078	4383683	3736732
15km	70%	35000	6	179	3640545	504257	3089750	3275696
15km	70%	35000	6	244	3277620	421407	2827900	3041536
15km	70%	35000	6	194	4076716	533418	3508651	2790543
15km	70%	35000	6	180	3773315	494354	3242272	3006782
15km	70%	35000	6	348	3748827	507346	3199809	3184678
15km	70%	35000	6	249	5394637	686765	4638947	3766708
15km	70%	35000	6	242	4278963	482956	3749191	3630236
15km	70%	35000	6	266	3657593	470516	3157988	2799431
15km	70%	35000	6	191	4807125	613063	4148586	3356173
15km	70%	35000	6	241	3534786	471249	3020515	3372861
15km	70%	35000	6	221	4787313	600214	4133811	3533548
15km	70%	35000	6	238	4529989	531860	3961880	3537861
15km	70%	35000	6	365	4637807	534720	4082764	3571453
15km	70%	35000	6	194	4583312	616265	3923870	2781137
15km	70%	35000	6	316	5538149	603661	4882993	3241333
15km	70%	35000	6	264	4051095	543501	3460140	3161835
15km	70%	35000	6	268	5135417	646151	4437167	3400170
15km	70%	35000	6	307	4106213	520417	3552966	2891364
15km	70%	35000	6	276	3980513	517804	3404804	3891201
15km	70%	35000	6	219	3871433	534497	3307983	3300310
15km	70%	35000	6	282	3992707	547439	3410539	3331977
15km	70%	35000	6	266	4206090	563028	3605292	3632876
15km	70%	35000	6	199	4520815	647312	3822656	3477810
15km	70%	35000	6	192	3661182	528807	3103539	2779748
15km	70%	35000	6	203	3513007	512997	2972195	2797513
15km	70%	35000	6	214	4361812	567255	3737453	3530879
15km	70%	35000	6	217	3338530	424941	2893152	2768942
15km	70%	35000	6	201	3554598	482228	3033849	3431168
15km	70%	35000	6	193	4186838	573718	3583961	3553897
15km	70%	35000	6	232	5176646	688628	4426759	4046966
15km	70%	35000	6	252	3597768	455540	3092734	2944360
15km	70%	35000	6	186	3986977	529731	3426613	3474947
15km	70%	35000	6	243	4679589	533115	4099186	3931278
15km	70%	35000	6	216	4080701	547458	3497288	3493155
15km	70%	35000	6	191	3959176	543010	3362714	3447663
15km	70%	35000	6	287	4353820	590900	3721928	3686068
15km	70%	35000	6	224	4931488	591017	4310332	3814386
15km	70%	35000	6	255	4091112	554169	3482828	3424236
15km	70%	35000	6	289	5104715	603092	4458053	3780636
15km	70%	35000	6	246	3867790	564385	3275764	3444731
15km	70%	35000	6	266	4883525	617120	4219969	3720125
15km	70%	35000	6	243	4045172	527930	3472659	2885006
15km	70%	35000	6	194	4244396	573560	3626438	3765062
15km	70%	35000	6	170	4872276	622278	4188773	3883718
15km	70%	35000	6	321	4225151	498419	3671382	3266055
15km	70%	35000	6	186	3814118	501801	3284698	3468327
15km	70%	35000	6	235	5805864	645074	5116446	3848554
15km	70%	35000	6	215	3697423	475263	3188452	3069879
15km	70%	35000	6	183	3937426	544509	3347745	2931675
15km	70%	35000	6	270	4611506	590717	3974555	3574784
15km	70%	35000	6	298	5623374	712800	4858979	3840531
15km	70%	35000	6	219	4747383	596600	4122455	3520659
15km	70%	35000	6	206	3082661	403991	2650702	3260471
15km	70%	35000	6	268	4110582	536452	3521721	3619145
15km	70%	35000	6	241	3687648	574191	3084027	2887172
15km	70%	35000	6	204	4647120	639529	3960456	3112500
15km	70%	35000	6	203	3836063	543365	3241875	3079777
15km	70%	35000	6	228	3747403	498348	3212074	2788873
15km	70%	35000	6	219	4041243	532916	3463276	3358953
15km	70%	35000	6	169	3933448	562566	3338721	3657982
15km	70%	35000	6	210	3728988	462126	3232660	3019965
15km	70%	35000	6	302	4908919	605652	4265113	3521314
15km	70%	35000	6	214	4120191	516037	3563133	3188079
15km	70%	35000	6	189	4130776	568706	3529906	3462607
15km	70%	35000	6	272	4328394	540887	3736284	3345893
15km	70%	35000	6	238	3415991	436501	2935536	2834951
15km	70%	35000	6	273	4604970	587847	3975147	3356700
15km	70%	35000	6	276	4122802	520755	3547204	3178586
15km	70%	35000	6	251	3951857	550169	3365248	3188341
15km	70%	35000	6	273	3839081	512539	3292445	2910588
15km	70%	35000	6	304	4363685	621392	3694331	3511479
15km	70%	35000	6	255	4203542	574915	3586313	3114672
15km	70%	35000	6	221	3515384	453224	3007959	3033622
15km	70%	35000	6	262	4741845	548721	4151468	3377368
15km	70%	35000	6	223	3109100	415603	2646700	2646392
15km	70%	35000	6	234	4840686	655444	4131918	4030843
15km	70%	35000	6	176	3419479	500851	2879882	2943574
15km	70%	35000	6	275	4980794	642065	4295689	3854864
15km	70%	35000	6	281	3802589	428297	3335974	2904337
15km	70%	35000	6	163	3867164	515184	3293428	2730494
15km	70%	35000	6	231	4013152	556959	3431673	3703637
15km	70%	35000	6	236	3828554	481687	3313036	3033622
15km	70%	35000	6	257	3923044	554550	3314935	3135180
15km	70%	35000	6	226	4457037	576345	3833111	3338565
15km	70%	35000	6	219	4535574	556715	3930929	3805019
15km	70%	35000	6	251	3995808	567806	3386278	3098447
15km	70%	35000	6	274	4894563	516181	4349707	3519543
15km	70%	35000	6	388	4908852	553759	4302073	4361883
15km	70%	35000	6	278	5157850	668319	4439670	3960102
15km	70%	35000	6	301	3756092	409781	3292065	3432489
15km	70%	35000	6	332	5433810	633781	4746732	4340174
15km	70%	35000	6	191	3680604	554980	3082662	3187628
15km	70%	35000	6	244	4721737	591702	4100079	3568807
15km	70%	35000	6	193	4297386	520531	3724885	2944792
15km	70%	35000	6	223	3936849	536431	3362978	3181069
15km	70%	35000	6	331	4954095	612056	4300481	3306407
15km	70%	35000	6	319	4010031	482152	3495550	3174575
15km	70%	35000	6	309	3500816	438606	3005128	3788205
15km	70%	35000	6	290	4088443	559467	3481967	3481105
15km	70%	35000	6	163	4859440	640174	4155402	3697977
15km	70%	35000	6	201	4249428	561964	3643244	3692662
15km	70%	35000	6	318	3879740	479300	3356928	3566276
15km	70%	35000	6	221	5057583	655125	4350727	3655707
15km	70%	35000	6	212	5091997	598255	4452073	3976660
15km	70%	35000	6	192	4157131	586121	3545470	3015308
15km	70%	35000	6	177	4403571	582536	3779601	3436045
15km	70%	35000	6	209	3131089	430396	2664070	3036303
15km	70%	35000	6	253	5691921	685363	4940069	4154351
15km	70%	35000	6	203	3706920	457581	3216965	2967710
15km	70%	35000	6	199	3715862	532783	3157863	3085506
15km	70%	35000	6	195	3567610	505892	3017927	3126054
15km	70%	35000	6	272	3734439	480982	3212972	3333261
15km	70%	35000	6	189	3784544	507217	3223916	2877451
15km	70%	35000	6	215	3076882	430741	2622301	3172240
15km	70%	35000	6	243	3796382	483825	3280828	3056391
15km	70%	35000	6	246	4986896	675597	4254648	4039700
15km	70%	35000	6	201	3966016	518097	3404078	3291488
15km	70%	35000	6	193	4194983	537584	3633061	3296412
15km	70%	35000	6	219	4585510	603607	3945954	3342242
15km	70%	35000	6	196	3689354	486316	3152839	3130111
15km	70%	35000	6	211	4404233	481862	3883894	3609927
15km	70%	35000	6	242	4006912	542150	3416187	3649187
15km	70%	35000	6	180	4144522	562006	3555414	3389609
15km	70%	35000	6	267	4586175	600793	3922678	4106442
15km	70%	35000	6	236	3587333	471529	3086791	2911192
15km	70%	35000	6	208	4084338	539491	3508758	3365655
15km	70%	35000	6	246	4179990	527837	3605605	3250171
15km	70%	35000	6	208	3527768	502268	2969678	3158351
15km	70%	35000	6	250	3838989	563662	3250063	3197969
15km	70%	35000	6	268	3902971	544149	3316890	2753575
15km	70%	35000	6	247	3966187	476436	3448752	3336025
15km	70%	35000	6	194	4395212	564666	3793677	3443763
15km	70%	35000	6	200	4154744	538352	3581442	3004573
15km	70%	35000	6	218	3311139	416035	2862338	3145640
15km	70%	35000	6	180	3973007	476356	3449421	3203987
15km	70%	35000	6	223	4505252	522220	3947997	3826405
15km	70%	35000	6	238	4526348	556827	3909682	3537887
15km	70%	35000	6	353	4383692	542021	3807568	3632052
15km	70%	35000	6	213	3788776	529521	3215583	3137938
15km	70%	35000	6	214	4315159	559871	3722959	3194369
15km	70%	35000	6	233	3944395	496755	3403539	3264103
15km	70%	35000	6	215	3674475	496256	3133357	3185940
15km	70%	35000	6	198	5028034	672655	4298162	3936391
15km	70%	35000	6	288	4015486	553082	3419915	3264495
15km	70%	35000	6	187	3220432	450885	2745362	2979647
15km	70%	35000	6	204	4388230	560126	3794139	3171204
15km	70%	35000	6	286	3623032	495904	3098938	2752923
15km	70%	35000	6	191	3301037	464838	2810244	2594181
15km	70%	35000	6	176	2792226	412576	2353732	2653624
15km	70%	35000	6	177	3220298	468125	2721517	2709554
15km	70%	35000	6	202	3989321	501251	3455319	2956755
15km	70%	35000	6	188	4046907	573438	3432832	3303089
15km	70%	35000	6	293	3769599	496105	3236338	3211785
15km	70%	35000	6	256	4647733	521238	4079413	3476148
15km	70%	35000	6	240	3940233	517658	3388094	3371316
15km	70%	35000	6	187	3612553	434833	3149071	2894044
15km	70%	35000	6	191	4688514	617317	4031239	3432422
15km	70%	35000	6	211	3572333	427376	3089020	3430417
15km	70%	35000	6	224	5545688	598729	4907735	4126352
15km	70%	35000	6	224	4390343	591137	3744470	3168319
15km	70%	35000	6	261	3680448	510600	3117466	2724175
15km	70%	35000	6	312	5035800	614678	4382230	3875035
15km	70%	35000	6	232	3453483	411122	3014151	3299131
15km	70%	35000	6	231	4787465	521388	4212707	3821920
15km	70%	35000	6	194	4072194	490279	3538205	3105000
15km	70%	35000	6	234	4204962	585298	3574687	3814448
15km	70%	35000	6	222	3632955	469859	3129808	3479350
15km	70%	35000	6	227	4362549	522669	3788839	3188201
15km	70%	35000	6	249	3881507	525944	3318319	3195045
15km	70%	35000	6	262	3734695	509244	3178983	2443360
15km	70%	35000	6	201	4364097	588987	3731882	3371227
15km	70%	35000	6	191	4819625	654257	4116786	3236246
15km	70%	35000	6	194	4068806	527275	3495735	3468684
15km	70%	35000	6	191	4756128	553750	4150236	4016268
15km	70%	35000	6	213	3821562	534108	3266857	3386400
15km	70%	35000	6	264	3537950	451279	3041418	3105857
15km	70%	35000	6	192	4405500	651167	3718839	3496811
15km	70%	35000	6	270	4302804	596563	3658169	3610011
15km	70%	35000	6	189	4401158	587979	3764056	2960254
15km	70%	35000	6	197	4542160	551078	3934839	3655823
15km	70%	35000	6	300	4462132	543633	3890656	3335470
15km	70%	35000	6	292	3902546	518536	3347026	3023514
15km	70%	35000	6	342	4979582	540783	4402425	3980660
15km	70%	35000	6	313	5734564	753705	4907465	4470206
15km	70%	35000	6	190	3845685	533019	3268080	3028829
15km	70%	35000	6	418	5177624	601710	4512641	3670193
15km	70%	35000	6	211	3948118	495386	3414772	2859605
15km	70%	35000	6	292	4599672	634954	3914569	3722611
15km	70%	35000	6	188	4877069	665426	4153010	3493210
15km	70%	35000	6	281	4497872	464980	3975959	3469576
15km	70%	35000	6	187	4031586	523746	3480752	3411247
15km	70%	35000	6	267	5102804	694566	4359800	3548424
15km	70%	35000	6	358	3589390	522703	3022073	3075698
15km	70%	35000	6	195	3841277	511677	3307581	2990071
15km	70%	35000	6	166	3418213	496918	2897099	2744699
15km	70%	35000	6	197	3736765	514341	3177319	3088521
15km	70%	35000	6	371	3535931	463100	3041820	3228790
15km	70%	35000	6	194	4255449	580235	3628440	3185395
15km	70%	35000	6	254	4284011	549740	3686054	3449924
15km	70%	35000	6	203	4782124	532221	4206736	3521668
15km	70%	35000	6	222	3319630	446526	2840167	3084450
15km	70%	35000	6	210	4564683	600000	3935121	3848314
15km	70%	35000	6	233	4046672	509060	3514459	2788052
15km	70%	35000	6	227	4010309	558684	3412458	2877964
15km	70%	35000	6	146	3328389	484379	2804116	2708429
15km	70%	35000	6	204	3114955	457792	2632477	2656319
15km	70%	35000	6	263	3884983	487628	3349161	2850184
15km	70%	35000	6	160	3459191	432516	2980638	2980944
15km	70%	35000	6	292	4543278	555354	3954198	3720232
15km	70%	35000	6	237	4182810	520162	3614677	3640425
15km	70%	35000	6	213	4917570	623038	4220675	3749626
15km	70%	35000	6	241	4144517	513958	3597648	3223741
15km	70%	35000	6	186	3279242	466077	2784432	3317836
15km	70%	35000	6	198	3139771	375007	2736017	3117688
15km	70%	35000	6	211	3966196	502141	3423833	2749297
15km	70%	35000	6	203	4821083	603792	4167579	3413529
15km	70%	35000	6	243	5309723	641641	4630436	3880846
15km	70%	35000	6	354	3708122	487963	3189047	3438708
15km	70%	35000	6	376	3567991	487761	3047085	2562485
15km	70%	35000	6	260	4264741	587909	3648159	3250377
15km	70%	35000	6	225	3872714	533149	3298677	3371503
15km	70%	35000	6	196	3175828	457742	2683664	2372428
15km	70%	35000	6	238	4062831	624949	3391036	3170067
15km	70%	35000	6	186	4270422	567554	3660741	3046928
15km	70%	35000	6	271	4224630	594697	3600266	3510927
15km	70%	35000	6	263	4665797	583529	4040285	3689104
15km	70%	35000	6	280	3809581	535542	3227817	3635309
15km	70%	35000	6	273	4706629	548801	4125098	3676891
15km	70%	35000	6	244	3272224	504318	2731963	2752096
15km	70%	35000	6	197	4388108	608150	3744074	3366246
15km	70%	35000	6	201	4060506	533501	3480137	3061444
15km	70%	35000	6	188	4639871	619850	3922192	3418744
15km	70%	35000	6	280	3185777	455426	2712126	2995550
15km	70%	35000	6	225	4865319	615659	4183018	3771686
15km	70%	35000	6	206	4172542	545554	3578835	3534195
15km	70%	35000	6	212	4913876	667651	4167033	3624208
15km	70%	35000	6	194	4047379	561656	3457836	3313206
15km	70%	35000	6	276	3083227	449838	2600083	3281273
15km	70%	35000	6	232	3403691	401337	2965240	2569623
15km	70%	35000	6	251	3763657	519422	3204575	3150565
15km	70%	35000	6	294	5651660	701133	4861202	4060950
15km	70%	35000	6	183	3491255	503984	2945919	2903138
15km	70%	35000	6	219	3873012	505944	3329421	2864769
15km	70%	35000	6	239	4815971	555829	4229034	3752635
15km	70%	35000	6	219	5155663	600205	4502309	3933282
15km	70%	35000	6	192	4159514	607870	3506938	3683523
15km	70%	35000	6	222	3504815	455324	2995215	3078854
15km	70%	35000	6	242	4935000	628464	4265926	3627772
15km	70%	35000	6	181	3477804	542085	2890624	2604475
15km	70%	35000	6	277	5152832	741994	4356527	4175109
15km	70%	35000	6	196	4175325	570926	3576739	3510978
15km	70%	35000	6	212	4917172	632438	4218605	3261694
15km	70%	35000	6	208	4425053	644794	3733885	3331014
15km	70%	35000	6	200	4444173	557468	3846509	3233540
15km	70%	35000	6	243	4084399	555276	3479052	3194045
15km	70%	35000	6	244	4157029	480601	3629308	3409558
15km	70%	35000	6	178	4535189	638188	3861536	3240482
15km	70%	35000	6	204	5881096	678430	5154384	3820400
15km	70%	35000	6	223	4353044	516805	3799071	3590901
15km	70%	35000	6	228	3355658	454145	2869957	2675795
15km	70%	35000	6	224	4233658	589041	3603337	3466343
15km	70%	35000	6	255	5069200	665960	4359851	4556385
15km	70%	35000	6	257	3971877	522264	3428319	3335388
15km	70%	35000	6	263	3682887	408748	3248444	3292935
15km	70%	35000	6	164	4276399	556371	3690747	3488461
15km	70%	35000	6	291	4787173	634693	4062573	3158046
15km	70%	35000	6	253	3713762	476576	3203107	3315069
15km	70%	35000	6	202	4056389	578160	3454551	3263820
15km	70%	35000	6	193	3951641	511225	3398281	2992703
15km	70%	35000	6	227	3624565	448902	3138942	2741119
15km	70%	35000	6	218	4543361	579902	3898759	2963055
15km	70%	35000	6	209	3964952	540537	3386964	3177568
15km	70%	35000	6	245	4702731	565994	4083174	3891020
15km	70%	35000	6	229	4093597	556016	3509489	3466866
15km	70%	35000	6	438	3992886	526371	3417061	3481344
15km	70%	35000	6	191	2925625	434338	2469591	3100336
15km	70%	35000	6	317	3442383	450791	2946833	3375251
15km	70%	35000	6	199	4210526	535930	3625306	3404883
15km	70%	35000	6	225	3640509	484885	3100193	3070989
15km	70%	35000	6	310	3992450	543698	3413872	3112304
15km	70%	35000	6	315	4777889	592450	4133115	3650703
15km	70%	35000	6	287	5034359	656070	4339096	3716202
15km	70%	35000	6	342	4553779	542260	3982592	3779099
15km	70%	35000	6	189	3427063	486134	2909869	2749247
15km	70%	35000	6	332	3392547	476572	2886458	2944061
15km	70%	35000	6	246	4868840	569836	4258892	3784618
15km	70%	35000	6	417	5225706	554913	4630501	4278797
15km	70%	35000	6	289	4717520	629819	4042694	3662437
15km	70%	35000	6	241	2933464	449007	2452679	2652717
15km	70%	35000	6	201	3176705	436143	2701652	2689089
15km	70%	35000	6	283	3929638	516050	3371172	3175019
15km	70%	35000	6	182	5009864	680493	4279804	3469777
15km	70%	35000	6	210	4627318	566472	4016831	3163685
15km	70%	35000	6	197	3777181	473205	3257274	3053842
15km	70%	35000	6	280	3454749	467518	2950569	2951125
15km	70%	35000	6	348	6010469	661806	5293491	4407827
15km	70%	35000	6	255	3599881	513486	3045003	2833248
15km	70%	35000	6	182	4009922	508821	3455546	2833615
15km	70%	35000	6	258	3753345	470454	3240510	3442377
15km	70%	35000	6	209	4369480	562722	3749368	3850469
15km	70%	35000	6	197	3654347	444284	3166804	2876513
15km	70%	35000	6	218	4063928	475425	3565729	3179447
15km	70%	35000	6	255	4519804	570738	3912636	3487903
15km	70%	35000	6	167	3388704	423465	2928824	3000517
15km	70%	35000	6	192	4586613	570081	3982050	3393160
15km	70%	35000	6	192	3853554	531466	3273191	3092683
15km	70%	35000	6	220	3915882	513674	3374209	3279476
15km	70%	35000	6	194	4411330	604428	3760423	3173978
15km	70%	35000	6	237	4295972	594799	3653551	3413611
15km	70%	35000	6	251	3782607	482528	3267488	3430578
15km	70%	35000	6	263	4099728	507324	3537197	3201325
15km	70%	35000	6	284	4521388	560553	3925810	3709766
15km	70%	35000	6	293	4286960	569783	3685143	3215948
15km	70%	35000	6	179	2982852	415940	2554435	2562022
15km	70%	35000	6	201	5675380	743327	4872187	4313911
15km	70%	35000	6	224	4427871	544978	3841247	3050428
15km	70%	35000	6	243	4356833	574664	3741634	3265339
15km	70%	35000	6	207	3350641	466969	2858305	2759226
15km	70%	35000	6	276	4001350	556559	3414754	3135678
15km	70%	35000	6	184	4199352	500905	3663218	2967800
15km	70%	35000	6	149	3659491	571309	3047719	3149537
15km	70%	35000	6	154	3850906	542159	3271563	2951768
15km	70%	35000	6	245	3737801	496470	3210520	2979977
15km	70%	35000	6	368	4119254	534922	3550084	3524659
15km	70%	35000	6	230	4020123	570833	3414476	3334869
15km	70%	35000	6	216	3270501	421224	2798545	3157981
15km	70%	35000	6	247	3140263	427001	2681439	2837904
15km	70%	35000	6	178	3328862	457793	2849393	3311334
15km	70%	35000	6	335	4434520	574760	3803615	3726521
15km	70%	35000	6	237	3798429	485618	3278867	3011989
15km	70%	35000	6	284	3684838	505099	3157358	2848816
15km	70%	35000	6	228	3837533	518933	3289410	2677969
15km	70%	35000	6	276	3522100	490934	2990682	2737912
15km	70%	35000	6	203	4783687	620674	4128021	3906038
15km	70%	35000	6	246	3168818	410875	2736172	3050436
15km	70%	35000	6	210	3430752	479383	2918399	2574393
15km	70%	35000	6	243	4273741	555206	3686870	3378131
15km	70%	35000	6	314	4335277	560475	3738985	3611249
15km	70%	35000	6	233	4107624	556807	3506423	3296887
15km	70%	35000	6	228	3731912	474891	3207758	3178676
15km	70%	35000	6	168	3452878	470761	2948203	2697159
15km	70%	35000	6	379	4728594	574735	4112750	3592889
15km	70%	35000	6	201	3449495	461634	2937092	2992954
15km	70%	35000	6	310	5235705	652557	4533144	3695905
15km	70%	35000	6	266	3810940	484052	3287680	2893214
15km	70%	35000	6	192	4042741	592871	3395017	3312555
15km	70%	35000	6	231	4668061	596463	4049044	3560387
15km	70%	35000	6	252	3613536	560562	3016658	3491854
15km	70%	35000	6	246	3754504	506739	3214472	2773439
15km	70%	35000	6	254	3162206	466502	2665570	2841544
15km	70%	35000	6	265	3442993	413741	3008267	2816594
15km	70%	35000	6	246	4120399	553937	3522387	3213995
15km	70%	35000	6	193	4706003	568410	4092339	4101441
15km	70%	35000	6	256	4633421	527733	4075956	3380973
15km	70%	35000	6	242	3975327	541630	3394597	2989847
15km	70%	35000	6	295	4406152	509054	3833631	3511792
15km	70%	35000	6	182	3525784	460996	3034152	3004347
15km	70%	35000	6	186	3559818	480634	3057026	2794939
15km	70%	35000	6	299	5186840	568546	4581316	4169605
15km	70%	35000	6	251	3713887	550558	3131330	3101524
15km	70%	35000	6	226	3624383	492596	3084540	2820249
15km	70%	35000	6	208	3170469	410112	2733376	2743452
15km	70%	35000	6	292	3742852	499008	3204305	2900585
15km	70%	35000	6	276	3789327	508429	3249270	2824305
15km	70%	35000	6	167	4183045	612642	3504197	2943930
15km	70%	35000	6	195	3350450	480152	2853171	2807190
15km	70%	35000	6	209	4554253	599972	3893668	3588982
15km	70%	35000	6	244	3964912	473409	3471053	3908612
15km	70%	35000	6	188	3946160	545341	3363957	3189739
15km	70%	35000	6	200	4256950	556395	3661039	3226983
15km	70%	35000	6	196	3619207	507573	3073539	3140344
15km	70%	35000	6	205	4387638	626010	3714098	3808236
15km	70%	35000	6	295	4847691	626155	4175736	3800430
15km	70%	35000	6	194	3163948	425550	2708034	2787283
15km	70%	35000	6	260	4030901	495007	3494405	3475971
15km	70%	35000	6	181	3875518	547463	3276527	2879447
15km	70%	35000	6	231	3774419	496606	3239422	3134226
15km	70%	35000	6	183	4675368	598366	4013841	3922289
15km	70%	35000	6	216	4496395	527979	3930555	3060342
15km	70%	35000	6	293	4466098	570685	3860968	3380758
15km	70%	35000	6	290	4107646	521065	3524956	3047705
15km	70%	35000	6	203	3503902	494187	2977821	3086403
15km	70%	35000	6	190	3662003	523290	3112308	3298390
15km	70%	35000	6	214	3032167	385949	2619899	3173566
15km	70%	35000	6	239	3396674	489208	2884085	3069806
15km	70%	35000	6	238	4609072	548828	4008409	3238446
15km	70%	35000	6	267	3572729	508864	3031198	2869580
15km	70%	35000	6	194	3457334	461432	2950281	2861945
15km	70%	35000	6	197	4119427	462182	3622087	3458438
15km	70%	35000	6	194	4904232	567751	4292985	3664980
15km	70%	35000	6	287	4521343	563376	3906185	3794717
15km	70%	35000	6	272	3884268	492840	3342076	3641409
15km	70%	35000	6	223	4022433	587903	3400283	3260753
15km	70%	35000	6	292	5380788	583888	4763280	4169521
15km	70%	35000	6	212	3389247	485241	2866138	3156921
15km	70%	35000	6	184	3660805	485186	3121079	3003015
15km	70%	35000	6	310	4680981	537029	4097962	3839868
15km	70%	35000	6	235	4435515	639014	3762085	3267044
15km	70%	35000	6	236	5237434	592749	4594629	3694271
15km	70%	35000	6	174	3591572	490734	3072076	2856152
15km	70%	35000	6	189	4848534	635692	4171379	3463107
15km	70%	35000	6	203	5364316	748741	4566202	3665105
15km	70%	35000	6	284	4985828	645258	4285699	3495474
15km	70%	35000	6	239	4310474	580480	3683233	3618476
15km	70%	35000	6	246	4048794	554698	3458180	3087624
15km	70%	35000	6	212	3141986	437709	2680402	2809521
15km	70%	35000	6	177	4576044	582795	3936212	3144790
15km	70%	35000	6	218	4018991	489608	3478923	3224298
15km	70%	35000	6	344	3790261	496755	3259707	2984358
15km	70%	35000	6	182	4192223	563287	3586594	2948777
15km	70%	35000	6	274	4739148	606093	4086866	3666776
15km	70%	35000	6	330	4232448	489517	3695421	3086240
15km	70%	35000	6	181	5071153	771729	4261917	3702179
15km	70%	35000	6	399	4120474	508404	3578998	3303419
15km	70%	35000	6	209	4796772	622282	4101242	3420358
15km	70%	35000	6	244	4207559	532684	3625059	3380874
15km	70%	35000	6	216	3566995	478029	3061731	3247032
15km	70%	35000	6	269	4012741	458652	3506987	2977388
15km	70%	35000	6	303	4974152	601995	4332194	3848800
15km	70%	35000	6	195	4192819	603921	3536483	2911178
15km	70%	35000	6	270	3959521	553381	3374082	3021151
15km	70%	35000	6	237	3054687	429665	2593529	2846140
15km	70%	35000	6	214	3869772	473370	3362234	3411193
15km	70%	35000	6	236	4183242	534701	3609875	3521527
15km	70%	35000	6	193	3842005	501477	3312616	3468161
15km	70%	35000	6	345	5783825	771798	4972865	4418532
15km	70%	35000	6	195	5019542	737329	4222820	3445456
15km	70%	35000	6	307	4959673	554447	4356862	4039129
15km	70%	35000	6	214	3442429	520407	2872826	3294217
15km	70%	35000	6	212	5051340	585597	4421307	3943515
15km	70%	35000	6	256	3236198	449303	2756761	2570275
15km	70%	35000	6	229	4110083	489610	3600536	3432741
15km	70%	35000	6	197	3500312	452217	3024930	2698765
15km	70%	35000	6	246	3776803	516623	3212733	3021815
15km	70%	35000	6	297	3873171	562447	3252577	2983266
15km	70%	35000	6	252	3563098	468080	3057889	2883696
15km	70%	35000	6	356	4315834	556362	3723705	3639000
15km	70%	35000	6	243	3404418	470344	2900129	2935445
15km	70%	35000	6	244	3872473	577151	3257262	3120618
15km	70%	35000	6	210	4157392	516351	3610490	2917749
15km	70%	35000	6	169	4372482	608834	3722351	2930039
15km	70%	35000	6	299	4539231	613309	3885198	3144232
15km	70%	35000	6	212	4123662	543022	3545865	3674918
15km	70%	35000	6	254	3888643	529057	3325995	2999106
15km	70%	35000	6	345	3529433	458175	3030945	2716567
15km	70%	35000	6	243	4031745	613113	3369437	4013366
15km	70%	35000	6	287	3280127	453390	2798348	3019225
15km	70%	35000	6	243	4546817	626665	3859741	3455932
15km	70%	35000	6	189	3968528	572990	3352943	2888331
15km	70%	35000	6	355	5502431	668131	4791125	3715226
15km	70%	35000	6	233	3689966	489459	3175964	2744259
15km	70%	35000	6	164	3767523	560037	3175578	2836721
15km	70%	35000	6	428	4921281	614482	4269975	4061906
15km	70%	35000	6	192	3715899	469165	3217842	2796317
15km	70%	35000	6	172	2883232	412550	2445870	2568519
15km	70%	35000	6	241	3348900	448956	2875348	2686606
15km	70%	35000	6	391	3350063	404068	2911675	2690197
15km	70%	35000	6	244	4174605	526605	3599691	3400832
15km	70%	35000	6	258	5436000	711570	4680051	3644802
15km	70%	35000	6	256	4527099	495668	4005919	3418680
15km	70%	35000	6	314	4490500	591059	3825646	3580298
15km	70%	35000	6	210	5150692	642126	4474630	3876954
15km	70%	35000	6	253	3872078	537961	3307818	2949634
15km	70%	35000	6	232	3812003	527996	3247675	2909867
15km	70%	35000	6	192	3806694	541229	3239602	3372031
15km	70%	35000	6	209	3953108	575622	3343586	2674950
15km	70%	35000	6	195	3432447	540065	2867467	2449931
15km	70%	35000	6	249	4658279	562394	4061260	3745503
15km	70%	35000	6	211	3719265	483298	3203437	3209820
15km	70%	35000	6	277	3483290	428705	3023817	2775860
15km	70%	35000	6	249	5085189	591836	4445561	4019819
15km	70%	35000	6	208	4715532	581665	4085624	3634222
15km	70%	35000	6	182	3769707	507742	3223691	2848352
15km	70%	35000	6	177	4438240	558850	3822181	3002488
15km	70%	35000	6	215	5485994	640090	4789368	3884454
15km	70%	35000	6	207	3010629	425953	2561490	3174405
15km	70%	35000	6	246	4265994	489154	3731540	2966976
15km	70%	35000	6	188	3962933	566986	3364329	2940881
15km	70%	35000	6	218	3295447	434639	2838600	2810304
15km	70%	35000	6	181	5502289	722339	4737580	3646411
15km	70%	35000	6	249	5566394	681459	4828434	3392889
15km	70%	35000	6	221	4273168	528156	3689159	3105180
15km	70%	35000	6	264	4393588	580479	3772206	3439209
15km	70%	35000	6	341	4107362	534459	3530305	2927439
15km	70%	35000	6	280	3883213	461943	3398221	3094634
15km	70%	35000	6	208	3851098	551558	3260692	2813076
15km	70%	35000	6	282	4537652	540379	3941679	3167066
15km	70%	35000	6	276	4223351	525799	3659471	3392175
15km	70%	35000	6	225	4261429	593114	3632340	3148228
15km	70%	35000	6	260	4424547	559794	3817893	3573940
15km	70%	35000	6	314	5104614	566411	4450553	3537790
15km	70%	35000	6	194	4189261	494196	3665624	3982842
15km	70%	35000	6	288	4005622	517981	3446078	3112734
15km	70%	35000	6	284	3090416	390718	2682239	2800694
15km	70%	35000	6	245	4951783	579723	4329564	3607184
15km	70%	35000	6	268	3301757	426848	2839800	2939112
15km	70%	35000	6	225	3808406	526082	3246745	2891202
15km	70%	35000	6	214	3786244	514950	3236263	3130692
15km	70%	35000	6	262	3854275	517995	3309540	2937308
15km	70%	35000	6	193	3178350	439703	2709282	3076848
15km	70%	35000	6	190	4206662	584748	3573318	3577818
15km	70%	35000	6	159	3557518	507791	3033589	2714374
15km	70%	35000	6	183	3807155	484936	3286646	3074479
15km	70%	35000	6	280	3056078	365378	2665643	2762302
15km	70%	35000	6	179	4092918	538140	3522795	2972094
15km	70%	35000	6	286	5291124	593123	4648463	3955717
15km	70%	35000	6	193	4510417	578054	3883151	3316188
15km	70%	35000	6	226	3961533	570754	3352358	3130752
15km	70%	35000	6	187	4017548	526492	3447465	2883816
15km	70%	35000	6	259	5600446	627713	4886369	3826701
15km	70%	35000	6	372	4286427	600936	3641224	3618012
15km	70%	35000	6	325	3897498	502120	3334511	3519490
15km	70%	35000	6	195	4739409	644166	4041552	3285049
15km	70%	35000	6	327	4161533	568504	3553794	3260479
15km	70%	35000	6	192	3959795	582158	3328487	2832610
15km	70%	35000	6	242	3912325	500469	3370303	3924892
15km	70%	35000	6	224	4251827	497595	3721587	3592008
15km	70%	35000	6	249	3895774	513119	3354223	3078617
15km	70%	35000	6	239	3711181	488054	3184389	2963038
15km	70%	35000	6	231	4445282	541136	3862511	3362749
15km	70%	35000	6	167	3620229	538770	3058863	3238179
15km	70%	35000	6	205	3481104	425696	3020935	2718898
15km	70%	35000	6	202	3821675	483168	3284038	2915449
15km	70%	35000	6	312	3927519	478412	3399193	3466046
15km	70%	35000	6	215	4086370	600719	3447396	3251048
15km	70%	35000	6	264	5618491	660295	4920566	3742004
15km	70%	35000	6	228	4078398	516045	3530036	3043384
15km	70%	35000	6	216	3740731	510947	3194544	2974939
15km	70%	35000	6	297	4601230	593446	3962337	2976909
15km	70%	35000	6	242	4106592	555117	3513895	2794287
15km	70%	35000	6	269	4677604	575657	4036558	4071287
15km	70%	35000	6	228	3442853	464072	2953074	2783157
15km	70%	35000	6	260	3636805	476407	3126392	2828286
15km	70%	35000	6	243	4326923	636663	3652447	3192558
15km	70%	35000	6	239	4359670	542367	3771805	3147973
15km	70%	35000	6	184	3896914	563302	3310247	3264228
15km	70%	35000	6	180	4315976	609519	3670039	3489249
15km	70%	35000	6	225	4036524	545348	3455782	3188912
15km	70%	35000	6	252	4566967	632787	3885425	3601213
15km	70%	35000	6	316	3817488	480088	3303260	2941336
15km	70%	35000	6	251	4454940	574065	3840109	3778725
15km	70%	35000	6	214	4800184	569106	4188674	3659109
15km	70%	35000	6	300	3763197	502933	3210455	3299797
15km	70%	35000	6	294	4154833	586030	3538365	3133197
15km	70%	35000	6	246	4013421	486293	3487721	2770218
15km	70%	35000	6	188	3971020	561688	3361008	3390170
15km	70%	35000	6	257	4396491	594478	3764777	3530957
15km	70%	35000	6	241	4045317	565623	3423578	3738384
15km	70%	35000	6	233	3619598	515208	3076844	2912442
15km	70%	35000	6	230	3956338	474903	3454705	2996671
15km	70%	35000	6	260	3896917	543953	3327781	2951811
15km	70%	35000	6	254	4589015	628298	3912138	3583686
15km	70%	35000	6	191	3496062	468085	2976863	2715247
15km	70%	35000	6	200	3663542	521219	3111227	2885084
15km	70%	35000	6	211	3293937	453523	2820494	2764001
15km	70%	35000	6	306	3781345	514444	3233895	2826122
15km	70%	35000	6	256	3579462	519353	3026440	2886333
15km	70%	35000	6	176	3677007	509246	3129382	3252924
15km	70%	35000	6	226	4522988	576429	3901989	3535907
15km	70%	35000	6	200	3302545	449107	2810954	3068078
15km	70%	35000	6	281	3911201	530339	3342911	2819163
15km	70%	35000	6	234	3951045	549317	3362351	2918296
15km	70%	35000	6	186	4487854	695209	3752725	3668123
15km	70%	35000	6	283	4122955	509328	3583045	3547248
15km	70%	35000	6	352	3518470	360287	3118974	3257083
15km	70%	35000	6	237	4942983	609106	4294968	3537078
15km	70%	35000	6	208	4609640	606324	3954157	3516656
15km	70%	35000	6	231	3612188	496734	3080477	3009946
15km	70%	35000	6	255	3649498	546432	3074690	3374206
15km	70%	35000	6	247	4737655	574383	4122507	3629993
15km	70%	35000	6	231	3866415	503562	3320956	3460759
15km	70%	35000	6	276	3542553	462667	3026840	3007068
15km	70%	35000	6	301	4677468	580264	4067163	3549335
15km	70%	35000	6	296	5142020	533235	4577607	3847478
15km	70%	35000	6	189	3565472	467689	3057155	2909691
15km	70%	35000	6	248	3951108	522853	3386644	3153372
15km	70%	35000	6	268	4432785	552900	3839896	3379310
15km	70%	35000	6	223	4160610	584612	3527865	3306837
15km	70%	35000	6	221	4407532	582635	3782975	3803890
15km	70%	35000	6	226	3342814	500277	2818672	3413389
15km	70%	35000	6	232	3292623	455807	2805515	3011104
15km	70%	35000	6	282	4973374	647928	4272014	3328947
15km	70%	35000	6	215	4574377	594702	3912542	3152093
15km	70%	35000	6	376	5544221	640508	4861007	4087959
15km	70%	35000	6	240	3140611	387321	2710124	2514356
15km	70%	35000	6	343	4893061	520737	4340435	3588284
15km	70%	35000	6	195	3704926	485798	3189467	3211165
15km	70%	35000	6	182	2735170	411442	2283407	2564464
15km	70%	35000	6	231	3703142	467926	3189091	2748440
15km	70%	35000	6	330	3405113	403986	2970454	3301171
15km	70%	35000	6	256	4344785	556379	3737402	3741544
15km	70%	35000	6	261	3883243	499015	3353304	2935122
15km	70%	35000	6	171	3116733	457763	2617953	2929897
15km	70%	35000	6	199	3787725	558474	3205594	3112062
15km	70%	35000	6	215	2524306	349373	2160668	2872038
15km	70%	35000	6	181	4127100	580629	3520861	2866177
15km	70%	35000	6	230	4638009	679647	3907809	3295959
15km	70%	35000	6	179	3190288	420023	2710890	2763738
15km	70%	35000	6	200	4112429	511149	3564257	2913723
15km	70%	35000	6	210	4521593	581983	3888458	3536030
15km	70%	35000	6	215	4223892	514816	3662920	3294041
15km	70%	35000	6	388	3594478	446721	3096039	3096156
15km	70%	35000	6	176	3445748	493145	2914477	2680048
15km	70%	35000	6	231	3590209	486332	3071003	3001218
15km	70%	35000	6	221	4858181	641467	4185654	3984961
15km	70%	35000	6	337	4239517	513144	3687704	3315794
15km	70%	35000	6	141	4482481	633394	3802740	3475124
15km	70%	35000	6	175	4182031	575098	3570695	3266291
15km	70%	35000	6	293	3941820	513319	3397086	3197491
15km	70%	35000	6	274	3388426	433837	2912979	2982479
15km	70%	35000	6	235	4714074	599449	4065836	3667540
15km	70%	35000	6	264	4627968	561899	4021339	3564589
15km	70%	35000	6	246	4009917	586493	3391087	3051570
15km	70%	35000	6	234	3745852	528665	3189618	3121103
15km	70%	35000	6	307	4951196	625647	4296016	3531910
15km	70%	35000	6	170	4144969	506332	3602829	3453866
15km	70%	35000	6	198	4383768	599129	3712974	3579255
15km	70%	35000	6	223	4591583	604220	3935328	3398721
15km	70%	35000	6	246	4211932	555486	3633103	3428630
15km	70%	35000	6	155	4626524	626492	3964075	3388411
15km	70%	35000	6	192	4027535	530679	3459781	3161345
15km	70%	35000	6	275	3754063	529623	3185507	3334308
15km	70%	35000	6	245	4381628	519421	3823814	3104572
15km	70%	35000	6	187	4009918	521340	3452622	3189069
15km	70%	35000	6	230	4971891	619064	4304905	3804880
15km	70%	35000	6	218	2435743	295193	2110125	2649218
15km	70%	35000	6	234	3568638	478933	3059486	2911628
15km	70%	35000	6	216	4746272	625523	4066334	3283061
15km	70%	35000	6	249	2949302	386978	2547313	2746048
15km	70%	35000	6	167	4332067	566981	3723141	3334025
15km	70%	35000	6	207	4693195	569732	4076383	3578147
15km	70%	35000	6	272	3915153	455859	3436172	3002258
15km	70%	35000	6	265	4029152	527977	3479046	3389424
15km	70%	35000	6	223	3629271	448269	3141700	3169591
15km	70%	35000	6	249	4216639	534810	3653406	3433702
15km	70%	35000	6	235	3548616	480149	3015665	2802849
15km	70%	35000	6	262	4993431	635661	4306939	4137468
15km	70%	35000	6	217	4176293	592517	3539381	3650175
15km	70%	35000	6	231	3341275	432616	2878006	2648139
15km	70%	35000	6	152	3555454	492103	3006803	2590610
15km	70%	35000	6	234	4452700	484450	3932633	4011744
15km	70%	35000	6	186	4301349	583323	3663751	2873290
15km	70%	35000	6	255	3845981	543408	3267053	3088401
15km	70%	35000	6	306	4742971	699259	3990089	3718274
15km	70%	35000	6	258	3968074	493613	3437588	3910829
15km	70%	35000	6	198	3686525	510556	3123929	2936069
15km	70%	35000	6	239	4221107	571008	3615918	3415171
15km	70%	35000	6	290	4229564	483048	3716681	3944184
15km	70%	35000	6	351	5472329	617609	4801885	3767932
15km	70%	35000	6	210	3240363	413520	2790761	3113885
15km	70%	35000	6	257	4133918	476320	3596774	3308135
15km	70%	35000	6	224	3002564	439915	2536862	2949241
15km	70%	35000	6	253	3763712	507260	3230143	3037201
15km	70%	35000	6	284	5006967	616936	4329653	4164967
15km	70%	35000	6	184	4030961	554072	3455240	3381787
15km	70%	35000	6	245	3933111	523386	3386824	3135168
15km	70%	35000	6	200	3307078	499559	2791693	2795831
15km	70%	35000	6	229	4293131	563454	3683440	3021700
15km	70%	35000	6	192	3822596	513472	3270200	3376808
15km	70%	35000	6	199	5038146	642735	4349298	3603686
15km	70%	35000	6	348	4112839	593644	3469841	3018279
15km	70%	35000	6	276	5412200	707983	4645838	3661967
15km	70%	35000	6	215	4275184	558078	3656278	2808937
15km	70%	35000	6	279	3425363	495778	2901910	3110868
15km	70%	35000	6	212	4366513	508399	3810441	3255103
15km	70%	35000	6	237	4736745	577765	4119376	4229613
15km	70%	35000	6	274	4247530	565305	3634483	3277566
15km	70%	35000	6	203	4017746	522289	3459049	3198816
15km	70%	35000	6	248	3591007	432687	3126533	3391336
15km	70%	35000	6	240	4573517	468959	4060864	3298733
15km	70%	35000	6	302	3896493	488649	3372159	3058334
15km	70%	35000	6	194	3904128	506736	3358983	3721308
15km	70%	35000	6	184	3855930	533272	3286210	2639315
15km	70%	35000	6	298	3767211	498454	3235695	3390166
15km	70%	35000	6	293	4758204	590433	4115236	3325838
15km	70%	35000	6	222	3706773	439501	3216840	3500548
15km	70%	35000	6	184	4197098	577743	3590096	3484175
15km	70%	35000	6	232	3372434	472874	2874478	2972617
15km	70%	35000	6	252	4082747	505213	3519688	3093300
15km	70%	35000	6	258	4436270	566465	3825151	3477918
15km	70%	35000	6	209	3849099	521994	3282168	3455335
15km	70%	35000	6	167	4212436	553582	3613911	3047928
15km	70%	35000	6	242	4618402	575633	3992714	3397632
15km	70%	35000	6	254	4248161	522484	3675256	3348898
15km	70%	35000	6	297	4744333	623994	4083093	3979979
15km	70%	35000	6	258	4536397	564483	3923976	3345597
15km	70%	35000	6	257	4115920	541412	3547937	3175255
15km	70%	35000	6	234	4946442	643743	4244815	3369858
15km	70%	35000	6	272	2931683	426105	2476895	2692538
15km	70%	35000	6	181	3333546	450217	2846133	2889272
15km	70%	35000	6	235	3701068	423692	3236975	3135527
15km	70%	35000	6	219	4678329	611499	4035026	3042802
15km	70%	35000	6	308	3863396	564757	3276670	3126679
15km	70%	35000	6	351	3682129	496049	3153756	2927191
15km	70%	35000	6	249	3642333	462619	3146953	3096303
15km	70%	35000	6	163	3518131	518044	2974396	2988298
15km	70%	35000	6	228	3781118	508928	3238903	3166523
15km	70%	35000	6	196	4245229	547491	3651279	3188339
15km	70%	35000	6	257	3472924	444386	3005641	3071341
15km	70%	35000	6	240	4298512	588118	3683053	3844654
15km	70%	35000	6	268	4436946	552991	3849646	3116585
15km	70%	35000	6	170	3899047	484305	3381451	3485257
15km	70%	35000	6	298	4630389	597459	4011823	3792720
15km	70%	35000	6	236	2568818	343282	2192293	2753216
15km	70%	35000	6	291	4998225	547706	4418635	3618681
15km	70%	35000	6	189	4006316	484777	3473450	3198142
15km	70%	35000	6	192	3078817	414037	2628539	2602458
15km	70%	35000	6	249	3831071	519121	3290525	3012537
15km	70%	35000	6	202	4384794	618171	3725327	3310186
15km	70%	35000	6	244	4390316	632596	3723184	3164083
15km	70%	35000	6	330	4142397	588500	3511225	3550777
15km	70%	35000	6	229	4024048	611333	3373431	3468332
15km	70%	35000	6	242	3678451	497967	3155223	2941104
15km	70%	35000	6	256	3789253	535483	3213543	3359564
15km	70%	35000	6	346	4417247	490073	3871407	3668455
15km	70%	35000	6	177	3961214	519313	3400427	3344866
15km	70%	35000	6	223	4412343	599382	3776229	3587858
15km	70%	35000	6	302	5251462	644599	4555171	4627976
15km	70%	35000	6	273	4341798	517339	3782736	3199077
15km	70%	35000	6	352	4133563	554635	3538023	3041869
15km	70%	35000	6	267	4178111	514906	3628345	3261898
15km	70%	35000	6	237	3453205	436124	2956361	2794252
15km	70%	35000	6	187	3801992	542797	3225396	2553023
15km	70%	35000	6	291	3511410	482713	2983188	2566804
15km	70%	35000	6	229	3628175	474594	3120351	2738356
15km	70%	35000	6	237	3792704	485058	3287221	2875856
15km	70%	35000	6	191	4342196	605951	3679093	3284812
15km	70%	35000	6	278	4681575	480998	4171084	3254110
15km	70%	35000	6	224	4579888	525805	3998756	3270171
15km	70%	35000	6	227	3296153	410559	2855132	2918141
15km	70%	35000	6	335	4888484	584046	4268585	3764030
15km	70%	35000	6	247	3626695	528918	3069487	2831541
15km	70%	35000	6	235	3889473	538289	3327545	3128096
15km	70%	35000	6	180	3925456	535590	3352418	3064222
15km	70%	35000	6	184	3438660	482807	2907255	3162433
15km	70%	35000	6	223	4506530	555634	3928821	3462920
15km	70%	35000	6	312	5160235	573492	4553100	3825729
15km	70%	35000	6	160	3920309	579161	3281094	2874997
15km	70%	35000	6	275	4234938	601149	3605299	3492357
15km	70%	35000	6	283	4006556	531099	3433379	3389890
15km	70%	35000	6	239	4350560	437109	3877011	3395635
15km	70%	35000	6	192	3991809	523224	3443958	3344276
15km	70%	35000	6	214	4160009	518576	3610871	3659734
15km	70%	35000	6	211	4363317	563861	3732467	3333032
15km	70%	35000	6	165	4072045	628631	3404040	2956684
15km	70%	35000	6	249	3684419	499692	3136650	3257241
15km	70%	35000	6	217	3958830	561153	3361833	3113801
15km	70%	35000	6	164	3504522	468889	2979291	3009008
15km	70%	35000	6	197	4396521	515031	3846572	3578373
15km	70%	35000	6	151	3252526	468975	2756177	2850136
15km	70%	35000	6	252	4380203	583333	3730583	3300435
15km	70%	35000	6	298	4869007	580810	4246206	4004278
15km	70%	35000	6	232	4130192	542913	3551646	2919509
15km	70%	35000	6	173	3954399	592146	3316336	2903496
15km	70%	35000	6	330	5067544	578813	4445848	4158108
15km	70%	35000	6	199	3715451	548330	3135786	2845497
15km	70%	35000	6	250	3905789	547433	3301671	3421297
15km	70%	35000	6	214	4119012	620170	3457994	3076635
15km	70%	35000	6	188	3622730	506212	3079323	3233323
15km	70%	35000	6	228	5062436	578611	4444405	3441314
15km	70%	35000	6	217	4735010	547906	4134552	3711950
15km	70%	35000	6	348	2951047	394716	2538370	2645865
15km	70%	35000	6	209	3924472	503350	3370439	3174186
15km	70%	35000	6	320	4864841	576575	4236972	3929322
15km	70%	35000	6	201	3137697	428240	2678755	2588481
15km	70%	35000	6	199	4650530	676390	3915157	3662396
15km	70%	35000	6	272	5550182	685938	4813436	4067146
15km	70%	35000	6	335	3734393	471020	3222756	2925635
15km	70%	35000	6	242	4342176	583336	3705800	3290909
15km	70%	35000	6	231	3703055	463316	3203502	3113458
15km	70%	35000	6	213	4503619	581573	3877762	3356448
15km	70%	35000	6	217	5265284	651300	4572489	3528347
15km	70%	35000	6	171	3204445	469177	2691988	2475219
15km	70%	35000	6	218	4355353	593841	3720872	3269948
15km	70%	35000	6	303	4795802	607309	4138484	3925347
15km	70%	35000	6	293	4961644	706460	4193253	3858982
15km	70%	35000	6	257	4363772	529803	3787081	3593013
15km	70%	35000	6	206	3693615	525146	3126152	3145351
15km	70%	35000	6	239	4172667	464928	3653990	3188916
15km	70%	35000	6	217	4337377	552700	3734516	3523378
15km	70%	35000	6	335	5234776	657998	4531992	3851035
15km	70%	35000	6	277	4401615	537088	3820326	3379427
15km	70%	35000	6	163	4053608	543265	3471984	3014646
15km	70%	35000	6	249	3450239	458614	2956702	2610101
15km	70%	35000	6	277	3684842	490769	3163389	2731122
15km	70%	35000	6	312	4930864	638654	4243171	3657845
15km	70%	35000	6	160	3673634	530780	3095721	2862183
15km	70%	35000	6	200	3785587	511986	3224791	3006334
15km	70%	35000	6	181	4786093	658390	4088082	3462255
15km	70%	35000	6	292	3590289	465044	3092971	3008026
15km	70%	35000	6	177	3523344	513199	2976305	2827700
15km	70%	35000	6	307	4724210	649469	4032129	4302427
15km	70%	35000	6	251	4823379	529697	4255254	3700214
15km	70%	35000	6	214	4202035	520875	3633547	3456342
15km	70%	35000	6	226	4256059	570100	3649901	3662479
15km	70%	35000	6	222	4050776	533938	3475576	3333204
15km	70%	35000	6	221	3447513	534106	2872430	3116184
15km	70%	35000	6	227	3503240	494609	2976834	2995031
15km	70%	35000	6	179	5329246	658691	4634942	3440076
15km	70%	35000	6	232	3290001	446304	2807267	2799754
15km	70%	35000	6	180	4961849	687804	4234669	3796223
15km	70%	35000	6	181	3928944	552811	3344588	3279023
15km	70%	35000	6	259	4881934	639266	4188583	3679467
15km	70%	35000	6	181	4110646	568137	3514186	2956018
15km	70%	35000	6	203	3887574	482130	3359205	3179400
15km	70%	35000	6	271	5024887	584617	4386783	4250949
15km	70%	35000	6	301	4496889	580402	3881394	3645648
15km	70%	35000	6	330	4288214	490638	3765273	3140104
15km	70%	35000	6	192	4274917	621815	3603955	2875768
15km	70%	35000	6	228	4361069	549959	3748214	3082881
15km	70%	35000	6	219	3797471	569538	3174809	2971058
15km	70%	35000	6	339	3398148	433025	2934012	2680090
15km	70%	35000	6	194	4926034	695320	4185097	3217367
15km	70%	35000	6	218	3897318	557909	3305330	2963147
15km	70%	35000	6	191	3692524	545673	3103716	3395342
15km	70%	35000	6	309	3595311	468195	3093632	3111673
15km	70%	35000	6	172	5925492	733293	5123093	3730943
15km	70%	35000	6	184	3528157	468753	3030103	2789255
15km	70%	35000	6	222	5174482	645420	4480534	3572955
15km	70%	35000	6	210	3568990	489637	3045475	3182238
15km	70%	35000	6	183	4179563	550620	3592034	3100756
15km	70%	35000	6	160	4307388	561005	3691034	3085760
15km	70%	35000	6	192	3487623	529795	2933461	2666115
15km	70%	35000	6	241	5462951	631146	4753296	4032388
15km	70%	35000	6	225	3626328	464386	3133131	3315078
15km	70%	35000	6	229	5845447	705694	5096857	4279898
15km	70%	35000	6	178	3633870	496883	3108232	3136694
15km	70%	35000	6	219	4950975	643954	4265090	3033963
15km	70%	35000	6	209	3807624	517079	3259743	3018625
15km	70%	35000	6	250	3826857	516953	3270852	3091798
15km	70%	35000	6	389	4160339	464196	3670213	3654886
15km	70%	35000	6	224	3363952	451871	2868755	2778768
15km	70%	35000	6	329	4891402	584093	4268542	3555704
15km	70%	35000	6	224	4432281	575496	3804039	3387826
15km	70%	35000	6	214	5234995	684835	4496740	3742560
15km	70%	35000	6	203	4074885	521500	3507921	3584560
15km	70%	35000	6	334	3866606	482509	3349439	3195444
15km	70%	35000	6	227	5396794	692959	4661422	3923105
15km	70%	35000	6	184	3781297	572881	3173293	2858160
15km	70%	35000	6	241	4076597	533800	3511897	3767103
15km	70%	35000	6	235	4104680	508428	3560148	3383487
15km	70%	35000	6	205	4269200	569057	3649078	3263234
15km	70%	35000	6	238	5524544	599583	4884661	3829597
15km	70%	35000	6	287	4653712	601892	3989553	3171755
15km	70%	35000	6	205	4050952	545169	3474028	2613192
15km	70%	35000	6	179	3952608	522504	3397748	2686104
15km	70%	35000	6	176	4110456	589521	3466107	3152625
15km	70%	35000	6	274	4924035	642943	4237713	4125459
15km	70%	35000	6	271	4393028	498465	3854987	3502270
15km	70%	35000	6	236	5167958	650788	4470946	4152916
15km	70%	35000	6	276	4112649	567690	3514672	3121174
15km	70%	35000	6	317	3923601	533926	3363491	3282105
15km	70%	35000	6	359	4511365	559252	3912306	3676930
15km	70%	35000	6	210	3318581	427934	2848221	2984473
15km	70%	35000	6	226	4875221	626959	4213268	3671310
15km	70%	35000	6	195	4898936	623028	4230801	3508798
15km	70%	35000	6	229	3133312	435742	2662594	3035493
15km	70%	35000	6	264	3984913	476760	3467273	3132290
15km	70%	35000	6	170	4400135	576236	3762427	2921578
15km	70%	35000	6	197	4034753	529528	3472053	3103658
15km	70%	35000	6	357	5166197	554928	4561603	3730991
15km	70%	35000	6	283	3709528	392446	3273107	3467422
15km	70%	35000	6	201	4318860	638638	3633118	3542526
15km	70%	35000	6	258	4128014	493775	3587239	3463252
15km	70%	35000	6	306	3688598	502284	3158329	3212053
15km	70%	35000	6	198	4008457	561191	3412412	2831877
15km	70%	35000	6	156	3571383	504800	3019083	3359439
15km	70%	35000	6	425	4785111	611342	4098558	3433196
15km	70%	35000	6	366	4362460	569064	3765490	3538401
15km	70%	35000	6	262	4424956	546488	3849839	3326044
15km	70%	35000	6	233	3755743	519390	3196882	3294552
15km	70%	35000	6	362	4980911	608259	4340332	3557908
15km	70%	35000	6	257	5253469	654423	4569285	3430988
15km	70%	35000	6	218	4458244	559827	3857275	3555239
15km	70%	35000	6	216	4513022	566596	3899799	3694193
15km	70%	35000	6	202	3957169	570772	3337908	3881885
15km	70%	35000	6	233	3880112	504356	3341716	2662260
15km	70%	35000	6	309	4734753	597145	4070465	3753344
15km	70%	35000	6	172	2990474	424754	2547608	2798033
15km	70%	35000	6	251	5447396	691376	4722812	3872792
15km	70%	35000	6	217	4097522	553132	3500928	3031484
15km	70%	35000	6	173	4574615	682940	3841978	3229454
15km	70%	35000	6	265	4969847	542451	4363887	3585385
15km	70%	35000	6	261	3169867	467752	2673320	2890450
15km	70%	35000	6	339	5309124	597016	4653370	3961523
15km	70%	35000	6	208	4404900	609040	3757834	3107764
15km	70%	35000	6	295	3485200	431915	3022284	3136072
15km	70%	35000	6	348	4234055	505102	3682552	3346973
15km	70%	35000	6	203	3990477	615691	3358872	3142179
15km	70%	35000	6	206	4202881	558101	3601910	3192672
15km	70%	35000	6	249	4703506	564599	4086380	3677045
15km	70%	35000	6	211	3740087	516789	3179708	2631151
15km	70%	35000	6	315	3798441	504975	3251235	3343115
15km	70%	35000	6	285	3802651	497114	3260298	3054765
15km	70%	35000	6	193	3795211	516244	3241224	3277265
15km	70%	35000	6	207	4140758	512326	3593857	3035939
15km	70%	35000	6	324	3904251	558447	3300825	3653522
15km	70%	35000	6	309	3786152	532465	3204688	2793884
15km	70%	35000	6	217	4251522	575133	3631876	3679369
15km	70%	35000	6	224	5274535	675574	4540038	3822856
15km	70%	35000	6	169	3247364	457693	2758063	2834899
15km	70%	35000	6	200	3897765	479671	3380734	3072066
15km	70%	35000	6	240	4392384	603188	3755544	3309991
15km	70%	35000	6	278	4647734	526733	4077119	4158481
15km	70%	35000	6	367	4900722	568261	4299441	4330421
15km	70%	35000	6	356	4797862	521215	4230302	3490008
15km	70%	35000	6	163	2674094	395929	2252172	2833383
15km	70%	35000	6	270	4394980	495940	3860426	3378665
15km	70%	35000	6	239	4285160	557228	3685707	3110179
15km	70%	35000	6	248	5435494	652418	4754728	4312096
15km	70%	35000	6	230	3965591	572943	3360391	2841325
15km	70%	35000	6	374	3796180	532427	3230755	2985932
15km	70%	35000	6	236	5190906	610946	4535980	3701087
15km	70%	35000	6	303	4589371	523841	4023162	3049783
15km	70%	35000	6	258	4452256	502115	3902387	3776759
15km	70%	35000	6	215	4185582	543611	3599385	3189558
15km	70%	35000	6	301	4169191	504536	3617703	3122670
15km	70%	35000	6	318	4838099	581291	4217385	3522709
15km	70%	35000	6	199	3685258	474848	3170955	2981431
15km	70%	35000	6	296	5274576	558988	4668133	4521788
15km	70%	35000	6	181	3546739	458614	3054394	2890266
15km	70%	35000	6	185	3886182	525620	3314639	2626757
15km	70%	35000	6	182	5026024	573514	4405682	3510378
15km	70%	35000	6	205	3914101	548231	3317841	3253402
15km	70%	35000	6	190	4291027	574275	3666681	2995864
15km	70%	35000	6	312	3848791	496707	3298755	3172202
15km	70%	35000	6	172	3189954	420899	2706548	2857068
15km	70%	35000	6	312	3734898	477805	3212298	2955790
15km	70%	35000	6	266	4213025	540856	3625089	3478494
15km	70%	35000	6	342	4156849	529204	3594316	3116170
15km	70%	35000	6	188	3144456	445150	2650244	3430175
15km	70%	35000	6	223	4282649	572821	3667229	2819997
15km	70%	35000	6	209	3385892	484472	2878830	2637911
15km	70%	35000	6	199	3757533	498369	3228380	2849403
15km	70%	35000	6	238	3961657	545090	3388027	2816598
15km	70%	35000	6	241	3770909	515095	3217583	3252023
15km	70%	35000	6	231	4707153	671357	3961422	3516677
15km	70%	35000	6	280	3152024	457514	2662628	3197923
15km	70%	35000	6	213	5000545	674143	4275879	3548601
15km	70%	35000	6	294	2915408	403642	2479414	2868694
15km	70%	35000	6	193	3772475	509345	3233956	3228079
15km	70%	35000	6	214	3833348	552403	3257879	2540419
15km	70%	35000	6	330	4307938	499386	3752645	3917456
15km	70%	35000	6	240	2850009	374200	2451867	2714675
15km	70%	35000	6	172	4146368	618899	3462604	3133380
15km	70%	35000	6	214	4416348	562914	3810985	3505422
15km	70%	35000	6	214	2988608	409453	2535630	2905806
15km	70%	35000	6	194	4268588	608104	3614724	3359778
15km	70%	35000	6	283	4887141	629160	4211446	3909935
15km	70%	35000	6	191	3717961	477274	3195388	3464323
15km	70%	35000	6	278	4302695	530754	3715188	3416058
15km	70%	35000	6	209	3917399	547788	3344026	3326419
15km	70%	35000	6	219	4795710	614407	4150958	3780927
15km	70%	35000	6	395	3985520	505558	3451575	3259323
15km	70%	35000	6	305	3406983	477801	2888705	2944093
15km	70%	35000	6	261	3560699	520610	3015689	3156333
[truncated: 1 more rows]
