# Supplementary material for: Quantifying the Value of Perfect Information in Emergency Vaccination Campaigns
Source: PLoS Comput Biol. 2017 Feb 16;13(2):e1005318. doi: 10.1371/journal.pcbi.1005318 (PMC5312803; doi:10.1371/journal.pcbi.1005318)
Supplement: S1 Data — (ZIP) [file pcbi.1005318.s013.zip › Data/15km vaccination/data16.txt]

vacc_radius	efficacy	capacity	delay	outbreak_duration	livestock_culled	cattle_culled	sheep_culled	vaccinations
15km	70%	50000	2	198	2692447	255654	2408613	3180007
15km	70%	50000	2	211	3115576	302656	2774140	3152516
15km	70%	50000	2	370	3899524	350053	3513204	4114933
15km	70%	50000	2	311	3056495	333569	2699332	2973656
15km	70%	50000	2	300	2952554	297321	2619418	3400945
15km	70%	50000	2	232	3079774	312763	2721438	3173309
15km	70%	50000	2	239	3144620	351473	2760309	3565302
15km	70%	50000	2	237	2775017	287280	2468658	2965117
15km	70%	50000	2	270	3150772	302772	2821555	3239044
15km	70%	50000	2	228	3435470	326401	3071587	2950566
15km	70%	50000	2	201	2453141	266991	2162508	3136516
15km	70%	50000	2	232	3216120	305271	2881034	3196446
15km	70%	50000	2	230	3788858	439767	3308619	3301713
15km	70%	50000	2	252	3371447	322936	3014957	3182943
15km	70%	50000	2	201	3047675	337311	2686820	3322937
15km	70%	50000	2	315	3324539	344395	2953126	3204836
15km	70%	50000	2	170	3104370	312402	2753831	2996214
15km	70%	50000	2	188	2232599	247468	1960688	3077905
15km	70%	50000	2	191	2765813	325042	2413204	3151915
15km	70%	50000	2	233	2493504	318169	2158386	3224618
15km	70%	50000	2	256	2639784	307478	2306638	3298785
15km	70%	50000	2	207	3521506	386165	3095174	4062274
15km	70%	50000	2	260	3480218	338111	3110517	3787048
15km	70%	50000	2	224	3179082	357877	2788210	3293928
15km	70%	50000	2	213	3214072	341466	2826785	3516709
15km	70%	50000	2	177	2413165	290712	2079866	3013368
15km	70%	50000	2	240	3177935	335356	2807982	3113367
15km	70%	50000	2	468	3374304	343341	3003087	3331435
15km	70%	50000	2	191	2782739	293063	2459028	3162925
15km	70%	50000	2	266	2787769	278926	2473995	2914686
15km	70%	50000	2	202	2180994	240577	1919357	2886400
15km	70%	50000	2	254	2391708	258820	2114966	2808495
15km	70%	50000	2	207	2766925	289257	2434910	3221262
15km	70%	50000	2	312	3030549	288279	2708885	3258112
15km	70%	50000	2	225	2323042	223961	2066865	2747337
15km	70%	50000	2	256	3915595	348023	3545639	3865189
15km	70%	50000	2	313	3203248	311296	2859158	3478683
15km	70%	50000	2	188	2946840	302483	2617613	3414987
15km	70%	50000	2	257	3355112	356093	2975367	3783975
15km	70%	50000	2	286	2930639	324865	2577121	3740507
15km	70%	50000	2	177	2973102	316380	2613708	2962505
15km	70%	50000	2	395	3046635	312246	2700651	3466180
15km	70%	50000	2	230	3947137	321840	3598788	3958333
15km	70%	50000	2	344	3294977	333492	2934035	3410423
15km	70%	50000	2	200	3137664	324523	2789471	3383200
15km	70%	50000	2	230	2482109	268172	2198832	3237285
15km	70%	50000	2	253	3008619	317999	2657166	3395043
15km	70%	50000	2	183	2525550	274168	2225470	3683977
15km	70%	50000	2	233	3338338	357466	2957207	3370306
15km	70%	50000	2	203	3235557	293535	2915784	3258772
15km	70%	50000	2	264	2887696	301652	2556805	3075039
15km	70%	50000	2	226	2448329	280155	2146038	2826927
15km	70%	50000	2	179	3244885	313368	2906081	3523536
15km	70%	50000	2	226	2590136	274576	2284833	2798344
15km	70%	50000	2	169	3141473	286996	2826609	3227660
15km	70%	50000	2	220	2805509	284143	2494656	3016718
15km	70%	50000	2	229	3608310	314044	3261166	4194594
15km	70%	50000	2	223	2676879	268109	2376735	2695042
15km	70%	50000	2	231	2240733	241350	1974932	2652957
15km	70%	50000	2	204	3053425	332580	2693392	3140250
15km	70%	50000	2	263	3747153	362293	3351648	3537970
15km	70%	50000	2	183	3513226	368642	3107552	3548881
15km	70%	50000	2	160	2101952	237092	1835561	3117531
15km	70%	50000	2	342	3305850	345670	2916493	3665221
15km	70%	50000	2	295	3282724	321979	2930195	3358514
15km	70%	50000	2	211	3204861	334664	2840150	3553449
15km	70%	50000	2	247	3433441	333907	3063605	3576999
15km	70%	50000	2	396	3202078	295565	2865440	4037448
15km	70%	50000	2	163	2806284	308261	2469683	3094013
15km	70%	50000	2	231	3180992	291975	2862120	3563346
15km	70%	50000	2	341	2918717	319434	2563287	3049763
15km	70%	50000	2	315	2682591	306358	2338689	2957942
15km	70%	50000	2	291	3167542	295327	2829899	3284556
15km	70%	50000	2	224	3036181	296084	2714968	3286032
15km	70%	50000	2	208	3368998	315612	3012154	3169376
15km	70%	50000	2	220	2788572	325146	2440614	3017576
15km	70%	50000	2	265	2702499	251372	2427949	2970573
15km	70%	50000	2	305	3429824	324360	3082745	3455862
15km	70%	50000	2	164	2702335	269876	2405880	2822690
15km	70%	50000	2	376	2627840	254857	2352834	2980273
15km	70%	50000	2	227	4047555	411649	3592144	4343092
15km	70%	50000	2	190	2583096	284443	2275940	2956851
15km	70%	50000	2	247	2584083	286529	2259713	3042008
15km	70%	50000	2	270	3949767	361435	3552324	4066936
15km	70%	50000	2	164	2291176	245367	2023331	2863775
15km	70%	50000	2	247	2789093	306833	2429806	2895337
15km	70%	50000	2	193	3302511	363152	2914321	3222911
15km	70%	50000	2	239	3112512	301325	2778102	3265987
15km	70%	50000	2	233	2530973	273402	2238498	3121160
15km	70%	50000	2	248	4623267	425078	4157580	4378107
15km	70%	50000	2	448	2806420	288863	2499513	3441872
15km	70%	50000	2	290	2975396	293715	2647993	3497184
15km	70%	50000	2	269	2295840	260385	2024355	2727273
15km	70%	50000	2	234	2833422	313836	2479170	3184517
15km	70%	50000	2	191	2477330	278810	2175158	2960033
15km	70%	50000	2	170	2116900	231471	1858993	2956535
15km	70%	50000	2	369	3481427	293190	3156403	3479689
15km	70%	50000	2	232	3158121	319090	2788076	3305288
15km	70%	50000	2	247	3500740	337856	3138618	3379414
15km	70%	50000	2	176	2400194	249019	2126834	2885146
15km	70%	50000	2	258	2921380	304542	2593251	3437901
15km	70%	50000	2	184	2584564	276764	2274305	3102818
15km	70%	50000	2	301	3028190	292716	2701113	3363172
15km	70%	50000	2	323	2916876	318470	2565004	3490338
15km	70%	50000	2	182	2590542	258664	2314236	2675125
15km	70%	50000	2	287	2998527	294047	2648035	3472470
15km	70%	50000	2	183	3150995	324883	2801737	3717453
15km	70%	50000	2	219	2934505	302887	2598852	3366993
15km	70%	50000	2	233	2787743	301463	2465065	2838432
15km	70%	50000	2	267	3869688	349422	3464217	4375364
15km	70%	50000	2	234	2434250	277953	2136428	2976943
15km	70%	50000	2	174	2544801	274914	2230107	2677737
15km	70%	50000	2	276	3062183	292580	2737127	3422737
15km	70%	50000	2	343	2726343	300527	2413941	2923808
15km	70%	50000	2	263	2662761	263333	2368204	3094237
15km	70%	50000	2	196	2964905	315954	2616218	3263480
15km	70%	50000	2	187	2688013	278485	2375100	3033292
15km	70%	50000	2	191	2976076	365736	2582673	3215615
15km	70%	50000	2	281	4243492	371187	3834032	3620347
15km	70%	50000	2	232	2793470	344936	2415601	3395924
15km	70%	50000	2	205	3379943	296995	3059508	3601444
15km	70%	50000	2	217	3185213	349872	2810749	3015664
15km	70%	50000	2	358	4048561	411039	3591195	4557588
15km	70%	50000	2	274	2799841	300403	2466412	2861664
15km	70%	50000	2	259	3541677	317291	3198208	4174607
15km	70%	50000	2	249	3610968	354168	3217082	3240555
15km	70%	50000	2	195	2851231	339210	2487720	3542476
15km	70%	50000	2	204	2957312	305064	2620371	3250132
15km	70%	50000	2	257	3397446	295244	3078637	3364046
15km	70%	50000	2	321	2758882	278859	2451865	3082351
15km	70%	50000	2	224	2329923	220768	2086199	3355530
15km	70%	50000	2	303	3224250	341757	2834922	3557290
15km	70%	50000	2	196	2494239	260699	2207037	3467594
15km	70%	50000	2	265	3069681	281923	2761750	3432777
15km	70%	50000	2	175	3612241	374814	3204077	3169301
15km	70%	50000	2	300	3425745	327238	3041353	3383959
15km	70%	50000	2	290	2757962	272712	2456612	3104470
15km	70%	50000	2	152	2184418	237291	1925353	2478933
15km	70%	50000	2	232	3412174	344531	3024641	3607539
15km	70%	50000	2	194	2641311	273649	2347884	2910808
15km	70%	50000	2	280	3066734	326627	2694663	3723816
15km	70%	50000	2	230	4163557	333211	3800863	3687402
15km	70%	50000	2	307	2927988	292562	2598429	3553348
15km	70%	50000	2	185	2897122	305797	2559038	3130269
15km	70%	50000	2	238	4141335	414047	3690382	3814510
15km	70%	50000	2	339	3788898	350676	3409320	3678697
15km	70%	50000	2	316	1854252	189340	1649461	2404345
15km	70%	50000	2	288	3307669	329669	2936228	3182537
15km	70%	50000	2	170	2714525	284350	2398359	3688470
15km	70%	50000	2	370	4218521	385911	3794182	4508190
15km	70%	50000	2	191	3846371	366476	3444252	3445219
15km	70%	50000	2	246	3458483	351549	3064210	3464359
15km	70%	50000	2	260	3313594	295655	2990412	3528378
15km	70%	50000	2	185	2488354	272477	2192891	2870255
15km	70%	50000	2	242	2780745	299291	2450990	3173090
15km	70%	50000	2	239	2615474	256242	2334783	2878488
15km	70%	50000	2	232	2801355	317731	2461722	3187728
15km	70%	50000	2	273	3320585	313622	2972287	3327639
15km	70%	50000	2	300	2873526	304573	2516045	3403584
15km	70%	50000	2	181	2134757	255348	1854556	2654340
15km	70%	50000	2	147	2633985	274502	2337823	2900345
15km	70%	50000	2	245	3056638	331161	2682778	3597276
15km	70%	50000	2	150	2732295	333072	2373499	3302786
15km	70%	50000	2	243	4624251	380861	4219209	3985609
15km	70%	50000	2	199	2441820	252061	2167677	3020874
15km	70%	50000	2	300	3987805	372979	3580174	3721147
15km	70%	50000	2	239	3645014	360276	3249904	3505655
15km	70%	50000	2	161	2862526	315880	2518619	3247452
15km	70%	50000	2	178	2673019	270837	2376922	2879693
15km	70%	50000	2	195	2731711	297683	2411415	3146119
15km	70%	50000	2	327	2676253	292261	2354368	2759288
15km	70%	50000	2	163	2260606	235688	2013869	2705304
15km	70%	50000	2	397	3547203	356779	3171831	3805964
15km	70%	50000	2	219	2556498	270553	2230036	2776492
15km	70%	50000	2	270	3477661	314515	3130449	3841966
15km	70%	50000	2	173	2743831	268414	2457272	3454746
15km	70%	50000	2	205	3176944	368817	2778066	3118661
15km	70%	50000	2	235	2906031	303032	2558255	3474264
15km	70%	50000	2	165	2130754	246082	1870842	2760453
15km	70%	50000	2	299	3132604	312646	2788220	3455456
15km	70%	50000	2	208	3112687	327903	2760365	3212783
15km	70%	50000	2	218	2801133	292082	2465552	2667687
15km	70%	50000	2	233	2884685	308915	2549773	2855796
15km	70%	50000	2	339	3641774	343354	3245463	3271017
15km	70%	50000	2	200	3482643	379944	3075288	3902357
15km	70%	50000	2	240	2568645	269828	2270955	3472624
15km	70%	50000	2	247	2572023	272744	2267759	2556893
15km	70%	50000	2	254	3106397	320191	2768862	3258682
15km	70%	50000	2	233	3985154	338062	3604821	3673608
15km	70%	50000	2	209	3015435	335155	2639939	3318907
15km	70%	50000	2	205	3416208	344770	3041920	3602127
15km	70%	50000	2	185	2230288	262619	1944352	2512211
15km	70%	50000	2	196	2247806	223733	2006454	2777643
15km	70%	50000	2	171	2647427	249573	2372983	3048991
15km	70%	50000	2	144	2989612	319624	2641878	3269677
15km	70%	50000	2	180	2966737	320053	2608678	3212017
15km	70%	50000	2	184	3597515	376962	3184995	3578111
15km	70%	50000	2	222	2974057	291953	2658152	2894379
15km	70%	50000	2	209	2624973	299763	2305429	3158541
15km	70%	50000	2	294	2442953	242528	2168974	3124441
15km	70%	50000	2	309	3550853	367112	3152256	3692132
15km	70%	50000	2	369	3749989	307059	3422750	3557483
15km	70%	50000	2	209	2382283	250848	2095846	2919107
15km	70%	50000	2	224	3828647	402328	3387836	3461623
15km	70%	50000	2	258	3136158	308631	2799439	3156319
15km	70%	50000	2	264	3838390	355792	3458895	4087026
15km	70%	50000	2	159	2613202	324003	2267787	3256692
15km	70%	50000	2	255	2952918	292893	2640527	3697034
15km	70%	50000	2	219	3656367	329726	3294420	4256338
15km	70%	50000	2	220	2654575	254111	2377391	2984839
15km	70%	50000	2	191	2896422	325061	2537384	3517551
15km	70%	50000	2	314	2879844	303486	2548763	3345296
15km	70%	50000	2	169	2652128	298279	2327696	2989999
15km	70%	50000	2	165	2775861	275863	2475895	3132647
15km	70%	50000	2	318	3060141	298541	2738745	3223366
15km	70%	50000	2	292	2706115	296065	2376590	3075145
15km	70%	50000	2	230	3535246	385051	3115172	3803738
15km	70%	50000	2	304	3455153	308307	3106417	3897690
15km	70%	50000	2	181	3080621	316031	2738333	3081418
15km	70%	50000	2	203	3616670	356585	3209077	3781650
15km	70%	50000	2	240	3608134	326106	3253345	3716990
15km	70%	50000	2	163	3261879	353280	2876571	3145831
15km	70%	50000	2	212	3315271	340438	2911851	3424381
15km	70%	50000	2	288	3094100	303726	2753357	3099340
15km	70%	50000	2	181	2717374	313510	2373536	3143653
15km	70%	50000	2	234	3190988	313327	2835250	3024019
15km	70%	50000	2	186	2731737	270043	2433833	3038806
15km	70%	50000	2	199	2117535	245686	1830919	3012288
15km	70%	50000	2	248	2864323	288554	2547060	3487702
15km	70%	50000	2	277	2477787	241007	2214920	2780828
15km	70%	50000	2	228	2896502	297344	2555536	3346478
15km	70%	50000	2	235	2971990	279880	2657999	3052791
15km	70%	50000	2	194	3012389	290660	2683041	3219842
15km	70%	50000	2	169	2953271	326132	2597174	3363833
15km	70%	50000	2	238	3298723	332234	2934252	3468336
15km	70%	50000	2	283	2241559	235110	1976445	2798091
15km	70%	50000	2	383	2329713	242659	2070622	2754561
15km	70%	50000	2	209	2814000	318333	2451794	2939460
15km	70%	50000	2	221	2691582	291343	2370860	3145617
15km	70%	50000	2	234	2906148	310402	2570850	3360081
15km	70%	50000	2	215	2176732	242844	1913196	2811783
15km	70%	50000	2	266	2766096	280686	2455326	2816951
15km	70%	50000	2	194	3066782	300385	2718590	3557244
15km	70%	50000	2	240	3365866	306470	3028048	3510536
15km	70%	50000	2	177	2868191	314567	2525329	3388196
15km	70%	50000	2	162	2886147	338309	2515594	3337636
15km	70%	50000	2	309	3154642	312862	2798069	3570355
15km	70%	50000	2	237	2920057	286675	2597544	3075394
15km	70%	50000	2	178	3397693	340948	3031285	3229987
15km	70%	50000	2	193	2727829	281039	2414678	3391155
15km	70%	50000	2	308	2327059	242520	2052339	3088251
15km	70%	50000	2	256	3392831	313763	3032403	3453327
15km	70%	50000	2	269	3730795	329715	3377170	3374764
15km	70%	50000	2	405	3385385	290373	3051251	3255013
15km	70%	50000	2	246	3218466	319631	2868972	3526754
15km	70%	50000	2	312	3555831	354272	3171027	3202113
15km	70%	50000	2	228	1915712	202169	1690447	2807534
15km	70%	50000	2	193	2718413	308732	2372871	3234150
15km	70%	50000	2	200	3537435	345536	3158373	3445768
15km	70%	50000	2	311	3553530	327996	3192236	3703524
15km	70%	50000	2	317	4048077	417176	3579890	4093953
15km	70%	50000	2	235	4032478	351212	3638817	4033862
15km	70%	50000	2	218	3439505	323259	3082077	3792810
15km	70%	50000	2	284	3656181	319513	3304034	3374206
15km	70%	50000	2	218	3839784	359905	3454917	3933246
15km	70%	50000	2	285	2451009	259384	2168325	3021109
15km	70%	50000	2	198	3222826	327953	2844173	3521671
15km	70%	50000	2	201	3448141	357841	3054349	3413822
15km	70%	50000	2	330	3474145	329573	3106705	3755132
15km	70%	50000	2	332	3050556	344189	2664293	3499766
15km	70%	50000	2	209	2871923	304300	2541089	3022512
15km	70%	50000	2	194	2772128	267986	2479167	2994071
15km	70%	50000	2	184	2746289	253728	2454629	3100880
15km	70%	50000	2	169	2627243	259848	2344408	2862139
15km	70%	50000	2	228	4101127	408288	3657594	3687124
15km	70%	50000	2	330	3936236	369289	3527017	3833319
15km	70%	50000	2	215	2074373	245961	1799010	2511762
15km	70%	50000	2	203	3029830	343097	2652986	3044989
15km	70%	50000	2	196	2634071	277447	2324627	3304519
15km	70%	50000	2	276	3333439	312007	2993833	2981909
15km	70%	50000	2	179	2828203	308831	2491020	2889088
15km	70%	50000	2	364	3717756	342187	3350629	3491690
15km	70%	50000	2	173	3090571	331345	2732459	3482851
15km	70%	50000	2	247	3063693	358160	2665795	2974802
15km	70%	50000	2	144	2656570	290926	2345364	2699255
15km	70%	50000	2	281	3099879	327329	2744862	3409669
15km	70%	50000	2	271	3257655	339856	2878852	3371505
15km	70%	50000	2	272	4172179	335664	3813021	4141321
15km	70%	50000	2	197	2127421	236461	1870656	2839626
15km	70%	50000	2	244	2480315	278123	2178185	2867220
15km	70%	50000	2	205	2763985	303058	2435341	2984357
15km	70%	50000	2	272	2627001	260384	2336850	3527818
15km	70%	50000	2	284	3995078	397071	3558591	3742340
15km	70%	50000	2	288	2981675	308255	2646308	3038690
15km	70%	50000	2	286	3018717	304627	2686676	3689098
15km	70%	50000	2	206	2568100	337021	2188491	3082377
15km	70%	50000	2	178	3408516	348505	3020995	3245985
15km	70%	50000	2	360	3405487	335266	3048852	4070762
15km	70%	50000	2	299	2727055	276679	2411815	3031930
15km	70%	50000	2	213	2380988	225481	2108002	2831526
15km	70%	50000	2	191	4030137	337872	3634029	3915623
15km	70%	50000	2	192	3273281	310914	2931047	3238281
15km	70%	50000	2	164	3231702	359273	2820844	3200840
15km	70%	50000	2	351	3793156	350315	3407866	3526033
15km	70%	50000	2	372	3074666	331237	2718655	3067572
15km	70%	50000	2	240	3404255	342943	3027304	3510473
15km	70%	50000	2	192	4429584	377159	4009233	4052750
15km	70%	50000	2	213	3219104	309513	2883458	3726337
15km	70%	50000	2	187	3157871	335854	2784610	3117955
15km	70%	50000	2	221	3458159	364687	3065261	3322140
15km	70%	50000	2	235	3541878	327152	3174386	4019694
15km	70%	50000	2	343	2875209	286043	2554859	3216078
15km	70%	50000	2	419	3265301	298817	2942526	3538049
15km	70%	50000	2	249	4025792	406228	3591688	4106852
15km	70%	50000	2	229	2354259	251032	2087443	2676411
15km	70%	50000	2	168	4272013	416645	3822660	3345542
15km	70%	50000	2	231	3763141	330517	3408448	3943806
15km	70%	50000	2	319	2712056	285876	2405948	2980238
15km	70%	50000	2	161	2567978	250431	2295285	3384997
15km	70%	50000	2	217	2637827	269771	2348563	3489626
15km	70%	50000	2	244	3287840	353243	2899323	3056760
15km	70%	50000	2	195	3323164	341184	2951356	3596964
15km	70%	50000	2	166	2651774	282571	2353442	2759040
15km	70%	50000	2	338	2816251	324080	2462961	2979859
15km	70%	50000	2	207	2365419	262490	2078148	2917696
15km	70%	50000	2	196	3419502	365405	3023398	3441499
15km	70%	50000	2	201	2919556	325238	2563054	3155804
15km	70%	50000	2	146	3048203	343554	2674489	3096757
15km	70%	50000	2	207	3063880	319986	2711598	3446837
15km	70%	50000	2	270	3070939	288055	2753272	3176502
15km	70%	50000	2	239	2491519	268944	2203396	2937384
15km	70%	50000	2	178	2949673	312386	2600941	2909338
15km	70%	50000	2	303	3825270	355448	3430897	3743111
15km	70%	50000	2	359	2505500	265793	2205839	2692898
15km	70%	50000	2	422	2679782	276533	2377636	3052816
15km	70%	50000	2	284	2651955	309157	2305627	3473302
15km	70%	50000	2	190	2834639	320262	2472530	3665567
15km	70%	50000	2	161	2389479	302242	2064056	2686944
15km	70%	50000	2	199	3075666	313340	2734000	2989342
15km	70%	50000	2	207	2107970	278819	1809076	3086476
15km	70%	50000	2	274	3342644	324475	2982848	3794151
15km	70%	50000	2	219	2351837	273957	2054652	3052600
15km	70%	50000	2	294	2828111	307650	2496763	3111139
15km	70%	50000	2	213	3039539	313282	2699990	3429831
15km	70%	50000	2	212	3465308	322265	3099966	3569743
15km	70%	50000	2	208	1867884	215377	1632447	2630035
15km	70%	50000	2	266	3287849	358287	2900812	3394761
15km	70%	50000	2	424	3544597	362445	3124383	3512543
15km	70%	50000	2	247	3615138	347983	3247686	3700545
15km	70%	50000	2	341	2535710	285607	2229854	3089252
15km	70%	50000	2	347	3581434	277755	3278179	3632409
15km	70%	50000	2	279	2994805	321975	2644367	3655498
15km	70%	50000	2	194	3079313	332144	2720306	2916088
15km	70%	50000	2	331	3216470	326793	2867310	3799008
15km	70%	50000	2	176	2858947	303580	2519840	3652324
15km	70%	50000	2	198	3327625	340498	2951285	3450289
15km	70%	50000	2	271	3059097	294323	2735495	3542331
15km	70%	50000	2	191	1866552	225319	1619533	2462081
15km	70%	50000	2	302	3427708	283077	3109533	3352155
15km	70%	50000	2	191	2036056	226111	1768494	3020415
15km	70%	50000	2	272	3433282	343001	3059957	3622437
15km	70%	50000	2	305	2997304	293120	2677342	3291802
15km	70%	50000	2	245	2992749	296701	2663919	3349703
15km	70%	50000	2	207	2977135	280450	2674487	3350843
15km	70%	50000	2	216	2863355	326038	2502084	3497973
15km	70%	50000	2	198	3068294	325406	2702545	3162256
15km	70%	50000	2	213	3021902	313099	2675764	3053885
15km	70%	50000	2	170	3254458	345135	2873638	3848480
15km	70%	50000	2	227	3165960	292195	2850257	3470610
15km	70%	50000	2	166	3101122	322734	2748245	3281695
15km	70%	50000	2	233	3355093	316482	3013600	3423160
15km	70%	50000	2	235	2976669	310923	2635638	2853789
15km	70%	50000	2	395	3866673	348939	3486348	3979232
15km	70%	50000	2	189	2864326	323760	2513286	3424735
15km	70%	50000	2	361	3753280	350641	3367229	3357353
15km	70%	50000	2	271	2544158	251375	2264878	2842841
15km	70%	50000	2	196	2455572	267790	2169476	2955018
15km	70%	50000	2	193	2371849	281209	2070472	2628271
15km	70%	50000	2	276	3264525	352843	2879526	3854128
15km	70%	50000	2	210	2351817	284823	2049371	3000440
15km	70%	50000	2	240	2852884	297997	2516478	3549154
15km	70%	50000	2	225	3616107	318846	3281176	3228643
15km	70%	50000	2	324	3322711	340468	2951800	3118102
15km	70%	50000	2	222	3177885	366670	2785364	3426100
15km	70%	50000	2	206	2896079	317553	2548864	3241431
15km	70%	50000	2	239	3420660	337822	3052919	3573388
15km	70%	50000	2	261	2698380	278548	2391112	3005477
15km	70%	50000	2	202	2658610	286441	2338306	3069897
15km	70%	50000	2	248	3113389	321401	2760474	3341827
15km	70%	50000	2	233	3552420	328934	3208471	3369273
15km	70%	50000	2	335	3318338	313388	2952110	3443807
15km	70%	50000	2	226	3410138	315146	3056399	3776385
15km	70%	50000	2	323	3022602	309096	2681343	3498253
15km	70%	50000	2	251	3258142	327963	2902241	3457998
15km	70%	50000	2	176	2713448	280838	2411027	3072757
15km	70%	50000	2	247	3281558	336248	2909619	3311980
15km	70%	50000	2	243	2262243	266119	1985006	2529433
15km	70%	50000	2	203	2759895	297693	2440278	2975246
15km	70%	50000	2	342	3599621	326579	3227660	3337273
15km	70%	50000	2	198	3109785	335756	2728756	3594894
15km	70%	50000	2	166	2281418	286120	1972164	3090588
15km	70%	50000	2	231	2495115	266030	2209614	2742404
15km	70%	50000	2	263	2963170	298761	2638542	3449233
15km	70%	50000	2	169	3157623	294518	2837297	3551858
15km	70%	50000	2	251	3029268	328976	2668291	3187024
15km	70%	50000	2	210	3300800	363657	2899144	3599658
15km	70%	50000	2	210	2831864	276761	2498732	3141533
15km	70%	50000	2	201	2686949	272836	2396817	2764549
15km	70%	50000	2	232	3129477	316028	2770069	3295492
15km	70%	50000	2	211	3308221	353514	2920825	4084097
15km	70%	50000	2	322	3480140	356088	3096432	3200528
15km	70%	50000	2	186	2799977	313245	2464257	2779851
15km	70%	50000	2	250	2626524	275733	2321635	3166677
15km	70%	50000	2	184	3129962	304438	2792223	3387710
15km	70%	50000	2	368	3283931	336235	2916122	3752868
15km	70%	50000	2	236	3088737	314744	2731120	3393244
15km	70%	50000	2	169	2430339	250842	2164448	3170790
15km	70%	50000	2	206	3409995	367004	3012062	3489252
15km	70%	50000	2	264	2561842	274226	2266993	2820769
15km	70%	50000	2	209	2802934	292797	2485122	3514703
15km	70%	50000	2	323	3172497	325883	2806402	3069165
15km	70%	50000	2	269	2632241	290586	2317259	3011040
15km	70%	50000	2	240	3227373	298881	2904958	3146505
15km	70%	50000	2	165	2598166	272268	2301082	2899363
15km	70%	50000	2	234	2572823	326065	2219332	2892894
15km	70%	50000	2	203	3908517	364076	3508814	3442469
15km	70%	50000	2	227	3819972	386246	3404758	3912261
15km	70%	50000	2	264	2980722	292538	2669662	3631616
15km	70%	50000	2	187	2406581	250612	2126983	2838794
15km	70%	50000	2	191	2783452	313286	2456673	3491450
15km	70%	50000	2	314	3515481	310678	3173999	3633864
15km	70%	50000	2	300	2754215	327418	2398677	3234916
15km	70%	50000	2	151	2597893	279889	2282358	3348777
15km	70%	50000	2	243	2438503	230259	2181670	2949976
15km	70%	50000	2	242	3019709	318822	2677192	3769940
15km	70%	50000	2	191	2589211	303987	2242901	2997752
15km	70%	50000	2	227	3277677	360445	2879593	3752058
15km	70%	50000	2	203	3477349	345028	3096999	3226707
15km	70%	50000	2	319	2745683	269063	2452736	2750972
15km	70%	50000	2	332	2539706	271196	2249593	2902082
15km	70%	50000	2	171	3148076	306162	2816241	3230868
15km	70%	50000	2	261	2698634	274565	2399678	3131029
15km	70%	50000	2	185	2772724	297130	2447277	2954322
15km	70%	50000	2	220	2516160	276566	2198021	3123361
15km	70%	50000	2	228	2499616	269118	2210289	3169981
15km	70%	50000	2	281	2375978	249718	2094318	2718840
15km	70%	50000	2	195	3205974	351940	2819707	3054675
15km	70%	50000	2	209	2594466	283271	2270005	3272337
15km	70%	50000	2	185	2394224	283456	2086989	2822052
15km	70%	50000	2	200	3137817	314358	2791322	3147003
15km	70%	50000	2	261	2951464	285145	2649519	3166989
15km	70%	50000	2	218	3138924	310817	2808355	3417040
15km	70%	50000	2	227	2947380	294680	2625648	2790444
15km	70%	50000	2	256	2425217	266018	2133784	2872225
15km	70%	50000	2	268	4600012	385742	4171462	3747598
15km	70%	50000	2	200	2940813	340697	2567174	2892771
15km	70%	50000	2	278	4533288	385341	4125241	4139552
15km	70%	50000	2	208	3350964	335710	2977332	3448102
15km	70%	50000	2	168	3615237	376026	3218705	3210409
15km	70%	50000	2	275	2512228	273176	2197785	3210310
15km	70%	50000	2	304	3315757	333585	2950739	3370800
15km	70%	50000	2	206	3074045	325132	2721965	3376098
15km	70%	50000	2	271	4388004	387915	3968807	4144326
15km	70%	50000	2	396	3134584	284463	2815730	3475811
15km	70%	50000	2	171	2919113	287569	2591817	2858323
15km	70%	50000	2	237	3314865	314303	2972489	3449787
15km	70%	50000	2	210	3930613	372580	3530546	3839003
15km	70%	50000	2	223	3334734	295458	3006867	3643809
15km	70%	50000	2	186	2120202	229600	1867598	2973580
15km	70%	50000	2	294	2975323	308362	2630118	3558124
15km	70%	50000	2	193	2776700	289320	2453584	2733057
15km	70%	50000	2	187	3486432	365891	3090193	3499249
15km	70%	50000	2	434	3915562	338593	3546254	3745563
15km	70%	50000	2	292	2430349	275251	2123990	2956863
15km	70%	50000	2	241	3429253	353986	3031582	3317138
15km	70%	50000	2	258	3162884	304267	2821088	3500619
15km	70%	50000	2	164	2432695	276407	2130152	2658749
15km	70%	50000	2	297	3755852	384963	3351058	3580886
15km	70%	50000	2	219	2722194	277531	2407293	2684180
15km	70%	50000	2	170	2811019	311691	2474856	3155500
15km	70%	50000	2	218	2592231	265111	2302807	3271651
15km	70%	50000	2	228	2863872	316555	2520595	3014558
15km	70%	50000	2	209	3148761	329902	2776800	3493131
15km	70%	50000	2	177	2400904	281675	2091843	2514274
15km	70%	50000	2	236	3435223	341000	3074170	3801654
15km	70%	50000	2	277	2840901	313159	2489213	3781904
15km	70%	50000	2	249	3510018	337094	3140240	3408423
15km	70%	50000	2	204	3105370	350688	2732790	2851767
15km	70%	50000	2	247	3104047	314007	2749356	3335877
15km	70%	50000	2	208	2540834	279582	2234864	2979993
15km	70%	50000	2	363	3087321	307053	2749902	3243742
15km	70%	50000	2	283	3673963	372903	3257368	4049759
15km	70%	50000	2	300	2807508	306686	2466026	2998967
15km	70%	50000	2	254	4440935	386407	4016436	3902837
15km	70%	50000	2	271	2821352	253619	2546809	2890221
15km	70%	50000	2	192	2471489	257075	2189073	2913859
15km	70%	50000	2	252	2534068	266832	2243816	3074358
15km	70%	50000	2	374	2459178	266853	2165276	3006139
15km	70%	50000	2	186	2346902	245330	2070079	2933844
15km	70%	50000	2	248	2588270	260854	2307383	3108860
15km	70%	50000	2	191	3541495	343943	3173087	3474964
15km	70%	50000	2	269	3426031	310548	3078040	3682582
15km	70%	50000	2	208	2803704	287779	2490308	3433616
15km	70%	50000	2	239	2972613	309348	2642203	3156888
15km	70%	50000	2	193	3606705	364014	3216386	3669877
15km	70%	50000	2	230	2674756	264651	2385891	3334069
15km	70%	50000	2	169	2447377	265047	2138300	3009849
15km	70%	50000	2	275	3027870	299022	2699446	3668472
15km	70%	50000	2	187	2957095	335432	2599746	2750093
15km	70%	50000	2	211	2731209	274302	2423710	2896670
15km	70%	50000	2	241	4484854	449401	3984499	4019740
15km	70%	50000	2	255	2411539	289480	2103559	2925984
15km	70%	50000	2	195	2622776	302603	2292004	3308300
15km	70%	50000	2	179	2435977	256057	2158844	2685603
15km	70%	50000	2	248	3128614	320938	2778687	3291119
15km	70%	50000	2	279	2582368	242536	2305575	3018828
15km	70%	50000	2	261	3166200	322580	2808611	3446304
15km	70%	50000	2	273	3011547	278807	2702061	3336756
15km	70%	50000	2	266	3377866	325350	3027978	3365249
15km	70%	50000	2	288	3649073	314180	3287250	3887508
15km	70%	50000	2	326	3364041	329738	3019854	3977984
15km	70%	50000	2	286	3769548	323674	3416705	3574088
15km	70%	50000	2	230	3143518	314155	2766092	3382267
15km	70%	50000	2	177	2756057	306005	2415365	3305039
15km	70%	50000	2	262	3168336	326496	2802247	3325348
15km	70%	50000	2	185	2869489	299032	2528921	3203713
15km	70%	50000	2	296	2995554	329358	2639688	3186545
15km	70%	50000	2	282	3705775	365819	3303039	3346412
15km	70%	50000	2	308	3114791	303194	2755617	3464007
15km	70%	50000	2	198	2461464	261746	2174565	3257684
15km	70%	50000	2	236	3011205	291363	2677210	3020574
15km	70%	50000	2	422	2952012	308951	2618039	3617039
15km	70%	50000	2	300	3818698	350776	3444854	3565947
15km	70%	50000	2	425	3178403	284893	2862364	3697125
15km	70%	50000	2	255	2528153	275174	2219336	3080597
15km	70%	50000	2	319	3024097	328130	2662426	2648658
15km	70%	50000	2	223	2971740	289305	2648494	3193873
15km	70%	50000	2	256	3217364	329301	2855075	3337322
15km	70%	50000	2	271	2857074	273260	2542029	3407115
15km	70%	50000	2	213	2824046	315978	2483878	2909304
15km	70%	50000	2	240	2998858	329239	2614473	3108516
15km	70%	50000	2	393	2780078	280361	2463271	3145360
15km	70%	50000	2	204	3133788	311190	2800172	3569414
15km	70%	50000	2	224	2754402	303883	2425379	2895014
15km	70%	50000	2	198	2385233	292025	2062859	2914697
15km	70%	50000	2	233	3245694	303398	2916383	3370456
15km	70%	50000	2	186	2811739	302781	2482516	3510264
15km	70%	50000	2	204	2596839	285047	2283020	3131414
15km	70%	50000	2	348	3458612	340175	3078810	3490370
15km	70%	50000	2	211	2930996	290146	2614483	3139655
15km	70%	50000	2	252	2921770	287680	2594055	3036594
15km	70%	50000	2	263	2882322	315904	2538930	3030243
15km	70%	50000	2	158	2744585	316974	2407613	2685994
15km	70%	50000	2	269	3195307	367586	2792722	3420335
15km	70%	50000	2	266	3026651	302237	2673309	3134966
15km	70%	50000	2	202	2905394	311010	2567534	2924790
15km	70%	50000	2	250	3521435	355001	3116357	3572036
15km	70%	50000	2	195	2928159	309287	2596359	3189429
15km	70%	50000	2	183	2551391	282828	2247443	2819373
15km	70%	50000	2	194	3310909	341863	2940886	3879752
15km	70%	50000	2	258	2278816	254158	1998254	2655453
15km	70%	50000	2	261	3079861	306804	2748070	3444077
15km	70%	50000	2	199	2399612	288156	2081751	2929798
15km	70%	50000	2	250	2173874	202961	1943426	2922229
15km	70%	50000	2	228	3508358	333121	3142344	3451379
15km	70%	50000	2	199	3563614	334653	3184613	3819126
15km	70%	50000	2	300	3264766	331139	2905530	3661329
15km	70%	50000	2	261	3416846	307495	3084659	3746432
15km	70%	50000	2	211	5008704	438395	4534436	4607984
15km	70%	50000	2	233	3216598	323440	2854577	3748513
15km	70%	50000	2	271	3299823	315943	2964805	3902505
15km	70%	50000	2	252	3880869	323034	3515025	3500353
15km	70%	50000	2	226	3640796	330404	3282307	3547403
15km	70%	50000	2	184	3333807	355316	2956898	3443302
15km	70%	50000	2	228	3218814	328909	2872136	2904316
15km	70%	50000	2	367	3656537	366653	3239806	3608159
15km	70%	50000	2	259	3636030	374513	3234936	3534004
15km	70%	50000	2	251	3492492	356761	3119947	3475881
15km	70%	50000	2	234	3100632	328327	2746858	3580567
15km	70%	50000	2	251	3645080	341293	3251626	3578950
15km	70%	50000	2	212	3428672	334669	3060374	3808116
15km	70%	50000	2	248	2359767	256079	2078545	2937570
15km	70%	50000	2	218	2162679	264325	1882861	2757341
15km	70%	50000	2	169	2978841	345646	2586857	3415339
15km	70%	50000	2	285	2904730	315065	2556367	3168066
15km	70%	50000	2	241	2730320	292037	2412281	3026667
15km	70%	50000	2	229	3115787	323818	2758376	3153197
15km	70%	50000	2	320	3380942	347476	2986269	3558215
15km	70%	50000	2	203	3377450	346282	2996733	3499854
15km	70%	50000	2	283	3075721	314576	2723423	3314963
15km	70%	50000	2	251	2993286	285010	2661095	3332185
15km	70%	50000	2	222	2870100	292444	2549050	3434811
15km	70%	50000	2	194	2539863	278193	2240263	2718241
15km	70%	50000	2	221	4201381	358770	3787349	4025087
15km	70%	50000	2	246	3413361	365934	3018818	3655237
15km	70%	50000	2	264	2197728	235872	1939854	2963643
15km	70%	50000	2	240	3171467	322753	2826285	4020789
15km	70%	50000	2	251	3260091	298887	2920713	3825706
15km	70%	50000	2	223	3197570	340739	2815988	3137457
15km	70%	50000	2	216	3286834	316117	2930881	2957969
15km	70%	50000	2	265	3498544	374743	3071852	3358593
15km	70%	50000	2	187	2662528	285359	2352396	3103143
15km	70%	50000	2	182	2650722	323061	2303978	2715334
15km	70%	50000	2	249	2742885	301703	2410625	3050095
15km	70%	50000	2	345	3471517	337622	3107187	4082842
15km	70%	50000	2	302	2723618	289601	2397612	3256744
15km	70%	50000	2	294	3909280	413523	3442191	3545844
15km	70%	50000	2	290	3177484	287490	2848050	3668214
15km	70%	50000	2	266	2707839	258663	2426951	2741442
15km	70%	50000	2	222	2798538	285940	2486995	3008310
15km	70%	50000	2	225	3721421	346766	3353029	3374430
15km	70%	50000	2	227	2534134	299859	2210720	3144013
15km	70%	50000	2	214	2543290	247211	2267120	3137041
15km	70%	50000	2	200	2623780	266151	2344096	2771537
15km	70%	50000	2	201	3431244	346676	3053548	3480428
15km	70%	50000	2	173	2789787	279511	2496965	2745389
15km	70%	50000	2	234	4192675	403538	3743277	3555979
15km	70%	50000	2	269	3380536	301822	3011670	3378283
15km	70%	50000	2	191	2672015	277647	2367864	2645886
15km	70%	50000	2	230	3003204	298188	2681055	3747876
15km	70%	50000	2	208	3404616	348280	3028584	3215133
15km	70%	50000	2	172	2962056	282212	2631982	3078054
15km	70%	50000	2	297	2880175	294984	2559380	3567537
15km	70%	50000	2	186	2907013	304116	2579610	3645754
15km	70%	50000	2	270	3212563	310625	2849750	3244894
15km	70%	50000	2	254	2792429	291523	2477993	2611816
15km	70%	50000	2	199	2925793	282567	2613148	3457772
15km	70%	50000	2	211	2967253	340887	2593456	3148747
15km	70%	50000	2	226	2857027	296819	2529376	3155981
15km	70%	50000	2	279	2716376	297256	2384435	3206951
15km	70%	50000	2	296	4097626	395869	3662967	4157055
15km	70%	50000	2	301	2702367	228911	2444918	3567762
15km	70%	50000	2	227	2771617	322604	2423131	3323403
15km	70%	50000	2	231	3163825	270186	2864388	3360242
15km	70%	50000	2	257	2770550	273322	2462308	3024773
15km	70%	50000	2	170	3270462	333354	2915973	3642925
15km	70%	50000	2	250	2616460	302097	2299823	3220860
15km	70%	50000	2	222	2995645	315527	2641676	3355182
15km	70%	50000	2	188	2456687	262084	2176860	2906872
15km	70%	50000	2	274	3440249	353823	3053323	3234968
15km	70%	50000	2	218	2946699	303828	2612691	3252266
15km	70%	50000	2	300	3467298	352995	3079765	3775807
15km	70%	50000	2	251	2681019	287864	2357664	3117720
15km	70%	50000	2	224	3044987	312312	2710128	3038230
15km	70%	50000	2	248	2896343	319823	2537319	2975769
15km	70%	50000	2	258	3321847	362721	2926538	3510633
15km	70%	50000	2	177	2995896	301927	2672122	3292589
15km	70%	50000	2	254	3147586	332750	2775864	3379827
15km	70%	50000	2	316	2525824	281153	2209983	3000122
15km	70%	50000	2	202	3716605	311149	3380006	3739696
15km	70%	50000	2	238	3735724	346710	3346942	3773690
15km	70%	50000	2	268	3101747	333609	2733232	3141580
15km	70%	50000	2	395	2890944	225612	2636981	3150195
15km	70%	50000	2	197	2448900	248239	2172849	2867285
15km	70%	50000	2	222	2873830	313138	2509248	3131215
15km	70%	50000	2	182	2853563	306539	2504732	3125621
15km	70%	50000	2	238	2727706	259370	2440085	3226139
15km	70%	50000	2	327	3139577	321392	2788430	3327481
15km	70%	50000	2	256	2671216	251178	2402118	2745329
15km	70%	50000	2	242	3604399	348068	3224728	3575947
15km	70%	50000	2	164	3763830	307505	3423750	3297756
15km	70%	50000	2	245	2934235	302754	2584327	3512708
15km	70%	50000	2	218	2994974	311666	2645184	3355373
15km	70%	50000	2	195	3022092	325809	2662357	3162961
15km	70%	50000	2	223	2928055	315687	2584778	3173186
15km	70%	50000	2	264	3143704	310817	2811628	3552445
15km	70%	50000	2	401	3259953	288261	2930226	3276960
15km	70%	50000	2	165	2781968	316520	2439424	3443594
15km	70%	50000	2	211	3014507	302318	2678228	2998262
15km	70%	50000	2	172	2807153	311910	2473976	3421459
15km	70%	50000	2	224	3714251	344752	3334492	3843067
15km	70%	50000	2	206	3871557	383354	3463811	3879427
15km	70%	50000	2	180	3017150	313763	2675025	3546644
15km	70%	50000	2	244	3074143	311418	2742175	3221910
15km	70%	50000	2	219	2724366	288646	2392974	2853016
15km	70%	50000	2	249	3170534	278747	2853670	3180124
15km	70%	50000	2	227	2971932	303588	2640259	2850959
15km	70%	50000	2	195	2487599	288716	2171684	2447062
15km	70%	50000	2	236	3101379	326068	2742953	2939161
15km	70%	50000	2	229	3552978	367841	3151508	3662879
15km	70%	50000	2	210	2842097	330723	2474821	2736577
15km	70%	50000	2	165	3286805	342201	2914643	3511455
15km	70%	50000	2	191	2739110	305350	2383796	2803975
15km	70%	50000	2	202	3833084	396530	3409043	3379861
15km	70%	50000	2	276	3508864	340545	3131295	3509678
15km	70%	50000	2	215	3552932	387357	3109004	3832000
15km	70%	50000	2	265	4176654	394399	3745874	4096288
15km	70%	50000	2	288	3210591	355844	2827364	2824291
15km	70%	50000	2	191	2482993	282417	2160774	2633594
15km	70%	50000	2	358	4018272	393868	3594426	4655394
15km	70%	50000	2	312	3249344	358744	2848722	3990445
15km	70%	50000	2	204	2747239	306014	2423057	2988106
15km	70%	50000	2	235	3821053	348844	3437044	3342008
15km	70%	50000	2	232	3735222	342962	3364689	3899584
15km	70%	50000	2	214	3060496	332337	2705988	3369265
15km	70%	50000	2	223	3562774	375014	3149307	3212766
15km	70%	50000	2	229	2476087	252038	2181748	2876223
15km	70%	50000	2	188	3360613	350911	2964693	3116471
15km	70%	50000	2	286	2811288	275641	2514103	3003691
15km	70%	50000	2	351	3561316	365177	3153812	3517406
15km	70%	50000	2	266	2634001	287619	2322894	3198500
15km	70%	50000	2	291	2960377	304478	2617412	3270718
15km	70%	50000	2	233	3320997	349781	2919466	3324159
15km	70%	50000	2	312	2361473	243390	2071431	2896619
15km	70%	50000	2	213	3405960	325122	3057142	3973626
15km	70%	50000	2	184	2799908	304881	2470127	3091242
15km	70%	50000	2	193	2704241	267214	2418116	3053511
15km	70%	50000	2	309	3360485	337736	2994726	3255468
15km	70%	50000	2	181	3398969	345140	2998486	2834730
15km	70%	50000	2	204	3137516	342776	2759081	3323981
15km	70%	50000	2	206	2696454	304553	2369168	3330809
15km	70%	50000	2	312	3735521	367758	3336569	3692934
15km	70%	50000	2	268	3370471	321741	3020865	3761641
15km	70%	50000	2	310	3131625	315782	2765877	3648914
15km	70%	50000	2	262	3210271	300432	2879464	3359649
15km	70%	50000	2	187	3365701	367445	2963843	3449288
15km	70%	50000	2	212	4066465	393928	3644836	3831488
15km	70%	50000	2	219	2834041	300014	2508831	3227192
15km	70%	50000	2	178	2785249	313447	2459584	3382527
15km	70%	50000	2	158	2279330	258672	2006503	2852906
15km	70%	50000	2	200	1920727	210840	1691933	2904632
15km	70%	50000	2	216	3083786	312310	2723319	3808069
15km	70%	50000	2	237	3031633	301039	2694319	3077827
15km	70%	50000	2	199	3112338	331261	2746601	3134913
15km	70%	50000	2	274	4179288	385021	3747725	4073332
15km	70%	50000	2	296	2854711	282326	2547003	3033679
15km	70%	50000	2	301	2533833	277319	2229538	3182680
15km	70%	50000	2	261	3014278	319640	2660334	3838604
15km	70%	50000	2	344	3567330	326934	3207919	3755945
15km	70%	50000	2	228	3443624	381014	3030731	3669266
15km	70%	50000	2	301	4127894	357048	3745367	3421117
15km	70%	50000	2	185	2923315	282611	2602374	3431942
15km	70%	50000	2	166	2061565	237434	1797347	2905843
15km	70%	50000	2	231	2055138	236303	1796549	3065814
15km	70%	50000	2	276	3302143	326444	2942114	3826888
15km	70%	50000	2	187	2622366	304180	2285730	3109443
15km	70%	50000	2	272	3307531	329937	2915412	3339445
15km	70%	50000	2	252	2769984	262078	2471098	2880935
15km	70%	50000	2	197	2589797	294291	2269908	3203341
15km	70%	50000	2	182	2340757	269924	2053145	2940240
15km	70%	50000	2	222	2408809	239714	2142079	2840221
15km	70%	50000	2	177	2634576	270448	2308484	3459640
15km	70%	50000	2	286	3082802	337310	2703172	3353005
15km	70%	50000	2	217	2618852	283913	2312687	3155286
15km	70%	50000	2	252	2880214	302002	2551498	3267221
15km	70%	50000	2	201	3147152	293479	2817205	3417826
15km	70%	50000	2	329	2967455	317154	2614717	3082491
15km	70%	50000	2	227	3022859	324055	2644857	3181965
15km	70%	50000	2	309	3117939	340821	2738939	3309991
15km	70%	50000	2	225	3084498	302153	2751843	3510734
15km	70%	50000	2	330	2898753	291685	2572746	3269944
15km	70%	50000	2	227	2783651	288141	2465660	2918538
15km	70%	50000	2	244	2911676	321176	2552635	3470738
15km	70%	50000	2	212	2691659	235470	2433196	3014723
15km	70%	50000	2	314	2913630	296133	2583675	3149700
15km	70%	50000	2	148	2570582	252660	2302241	2609474
15km	70%	50000	2	212	3374542	349423	2985438	3272751
15km	70%	50000	2	199	2114238	228734	1856027	2837430
15km	70%	50000	2	282	3315837	312047	2985685	3444138
15km	70%	50000	2	242	3156081	303927	2829738	3002740
15km	70%	50000	2	160	3320371	345570	2948932	3237736
15km	70%	50000	2	250	2467884	265927	2186442	3361060
15km	70%	50000	2	285	3113863	343133	2740732	3258502
15km	70%	50000	2	193	2075238	237783	1815994	2705970
15km	70%	50000	2	253	3455412	385797	3037627	3508746
15km	70%	50000	2	238	2982331	296939	2634230	3528954
15km	70%	50000	2	182	2858776	279179	2547189	3022779
15km	70%	50000	2	218	3259854	315777	2912992	3818242
15km	70%	50000	2	194	3403214	376279	2984121	3424515
15km	70%	50000	2	174	2332209	269810	2047491	2915843
15km	70%	50000	2	191	3363384	327375	3002159	3140008
15km	70%	50000	2	245	3355650	375609	2942481	3721141
15km	70%	50000	2	402	3271823	306505	2931020	3488003
15km	70%	50000	2	293	4530638	413715	4076984	4337223
15km	70%	50000	2	236	3035008	297932	2698962	3045120
15km	70%	50000	2	282	3309981	336161	2933892	3675800
15km	70%	50000	2	235	2647109	289163	2334743	3008869
15km	70%	50000	2	288	3205348	331009	2847430	3049870
15km	70%	50000	2	289	2650581	304268	2308645	3523472
15km	70%	50000	2	227	3370223	300945	3032800	3443900
15km	70%	50000	2	189	2543918	277984	2228490	2861275
15km	70%	50000	2	256	3575014	355828	3175252	3665936
15km	70%	50000	2	254	4094762	384988	3674926	4151469
15km	70%	50000	2	252	3579776	311743	3238148	3483617
15km	70%	50000	2	196	3034588	309497	2695538	3756412
15km	70%	50000	2	176	3125000	308024	2791447	3212603
15km	70%	50000	2	363	3149927	283921	2844103	3560507
15km	70%	50000	2	253	3246272	321613	2874431	2989998
15km	70%	50000	2	208	3220182	330637	2839389	3249138
15km	70%	50000	2	264	2432230	245755	2155974	3132908
15km	70%	50000	2	378	3995249	328980	3635713	4003836
15km	70%	50000	2	168	3352498	316665	3002339	3713185
15km	70%	50000	2	173	3122902	313790	2782903	3375876
15km	70%	50000	2	305	3032146	315097	2686555	2814533
15km	70%	50000	2	208	3032874	312760	2690319	3453407
15km	70%	50000	2	244	3333002	340700	2952812	3874741
15km	70%	50000	2	245	3324700	334857	2963967	3470476
15km	70%	50000	2	267	2953260	318418	2592514	3052935
15km	70%	50000	2	242	3539902	369237	3146889	3187305
15km	70%	50000	2	267	3375655	356524	2988283	3133296
15km	70%	50000	2	174	3037674	348575	2648918	3160752
15km	70%	50000	2	212	3321077	341714	2959130	3809196
15km	70%	50000	2	291	4243456	395879	3813589	3900963
15km	70%	50000	2	197	2791610	289974	2477404	2966167
15km	70%	50000	2	294	3267806	322986	2927527	3480963
15km	70%	50000	2	320	4010415	353421	3626560	3779957
15km	70%	50000	2	232	2736038	320082	2376405	2961333
15km	70%	50000	2	185	2574208	287697	2264328	3112376
15km	70%	50000	2	212	2851274	299010	2533615	3014837
15km	70%	50000	2	237	3226028	313787	2872665	3339073
15km	70%	50000	2	252	3412453	303740	3087822	4029266
15km	70%	50000	2	301	3025053	293039	2703901	2773000
15km	70%	50000	2	255	3257453	314139	2909039	3729551
15km	70%	50000	2	208	2677448	266877	2390832	2832499
15km	70%	50000	2	213	2507255	253030	2239202	2955691
15km	70%	50000	2	163	2925664	297082	2601570	3405621
15km	70%	50000	2	200	3284852	349361	2909306	3595727
15km	70%	50000	2	405	3588084	302792	3250558	3738956
15km	70%	50000	2	264	3213168	302139	2881907	3342126
15km	70%	50000	2	180	2018705	217209	1781440	2600520
15km	70%	50000	2	287	2865511	301037	2537696	3324447
15km	70%	50000	2	199	3217936	322115	2866057	3787062
15km	70%	50000	2	311	4164951	371952	3758245	4191277
15km	70%	50000	2	265	3609609	326604	3254445	3729523
15km	70%	50000	2	180	2517292	263299	2231057	3076537
15km	70%	50000	2	248	3291843	336388	2933357	3243101
15km	70%	50000	2	164	2927608	323434	2580934	3121041
15km	70%	50000	2	251	2586834	283763	2276863	2865392
15km	70%	50000	2	264	3777618	356210	3377743	3828787
15km	70%	50000	2	164	2457673	273157	2157453	2580959
15km	70%	50000	2	306	3843816	350466	3452876	4266084
15km	70%	50000	2	233	2472285	256437	2194767	2628866
15km	70%	50000	2	298	3252894	317669	2905070	3238241
15km	70%	50000	2	276	2512454	280206	2209872	2753588
15km	70%	50000	2	190	2707921	306434	2384053	2792109
15km	70%	50000	2	182	3380806	344307	3009809	3254884
15km	70%	50000	2	219	3321147	323749	2969078	3753917
15km	70%	50000	2	167	2494220	267042	2196048	3048389
15km	70%	50000	2	205	2607129	287798	2281719	2838910
15km	70%	50000	2	298	3123165	311397	2781004	3023595
15km	70%	50000	2	163	2588790	320765	2253960	3023399
15km	70%	50000	2	263	3180110	309312	2843078	3181695
15km	70%	50000	2	231	2982405	313489	2635716	3011516
15km	70%	50000	2	338	3872334	312729	3524197	3905761
15km	70%	50000	2	206	3262917	315403	2921165	3751852
15km	70%	50000	2	203	3042753	317539	2706355	3038780
15km	70%	50000	2	306	4073447	401480	3628306	3645989
15km	70%	50000	2	197	2980201	351146	2602320	3019038
15km	70%	50000	2	235	2352813	248326	2065770	3057835
15km	70%	50000	2	414	3122100	295622	2784514	3215350
15km	70%	50000	2	286	3545430	352032	3155546	3584304
15km	70%	50000	2	212	3722129	390920	3295285	3886166
15km	70%	50000	2	176	2399738	280796	2091838	2889120
15km	70%	50000	2	275	3147795	299051	2823847	3262677
15km	70%	50000	2	219	3118441	321052	2765433	3402227
15km	70%	50000	2	186	3017118	313174	2674534	3415149
15km	70%	50000	2	174	2783654	310035	2440332	2938377
15km	70%	50000	2	221	4334679	390022	3896778	3940498
15km	70%	50000	2	267	3166659	311280	2819638	3581395
15km	70%	50000	2	175	2627407	271243	2319516	2604026
15km	70%	50000	2	243	2853784	332148	2496439	2729688
15km	70%	50000	2	395	3889481	357581	3500496	4093758
15km	70%	50000	2	187	3073520	325598	2715717	3486451
15km	70%	50000	2	292	3001399	308869	2668044	3585227
15km	70%	50000	2	233	3445580	308665	3105670	3579689
15km	70%	50000	2	152	3181787	370755	2786462	2988998
15km	70%	50000	2	230	2662198	276420	2363341	2838474
15km	70%	50000	2	181	3602245	365116	3206840	2910060
15km	70%	50000	2	215	3315717	356440	2930321	3641987
15km	70%	50000	2	237	2452686	282877	2155741	3051240
15km	70%	50000	2	220	3163544	348296	2777280	3473718
15km	70%	50000	2	222	3634091	362254	3232849	3715418
15km	70%	50000	2	233	3400490	331311	3034989	3323680
15km	70%	50000	2	260	2843369	292113	2525501	2986352
15km	70%	50000	2	220	2595259	276544	2288459	2926031
15km	70%	50000	2	284	2635328	278636	2322444	3433385
15km	70%	50000	2	296	3703323	350430	3327817	3134805
15km	70%	50000	2	199	3460660	356647	3069876	3330748
15km	70%	50000	2	244	3357438	344562	2972725	3821347
15km	70%	50000	2	242	3429195	339954	3070036	3505180
15km	70%	50000	2	190	2697420	288761	2381418	2785937
15km	70%	50000	2	203	4125394	361548	3720621	4018099
15km	70%	50000	2	205	2768365	305009	2447019	2971908
15km	70%	50000	2	239	2546971	259439	2267132	3316149
15km	70%	50000	2	211	3436206	332400	3075157	3679581
15km	70%	50000	2	170	3196982	315235	2853065	3220202
15km	70%	50000	2	214	2541622	279244	2209633	3044595
15km	70%	50000	2	246	2696137	283560	2368616	3103554
15km	70%	50000	2	229	3932335	344216	3555172	4280700
15km	70%	50000	2	254	3122785	317217	2784910	3489914
15km	70%	50000	2	246	2939297	335967	2551812	2797899
15km	70%	50000	2	161	2490499	292044	2173264	2743527
15km	70%	50000	2	260	2374901	264892	2084696	2804590
15km	70%	50000	2	210	3052664	351350	2655819	3155791
15km	70%	50000	2	229	3251590	384017	2828819	3635073
15km	70%	50000	2	219	2349757	238529	2080403	3224680
15km	70%	50000	2	206	2479062	276046	2177044	2905583
15km	70%	50000	2	231	3194266	333365	2833110	2946739
15km	70%	50000	2	216	2608814	289720	2299981	3092444
15km	70%	50000	2	238	3179844	300109	2837175	2991440
15km	70%	50000	2	239	2951708	287709	2629689	3423638
15km	70%	50000	2	297	3376716	389268	2926500	3757977
15km	70%	50000	2	273	3458031	353039	3069544	3899772
15km	70%	50000	2	311	3125599	326783	2753894	3712714
15km	70%	50000	2	152	2586433	297582	2260250	2709593
15km	70%	50000	2	227	2453269	258479	2180019	3163139
15km	70%	50000	2	333	2978556	300214	2650676	3225065
15km	70%	50000	2	261	3537825	347028	3158603	3508395
15km	70%	50000	2	200	3605905	326543	3238960	3448085
15km	70%	50000	2	181	2813096	330261	2432740	3294760
15km	70%	50000	2	285	3466075	341491	3074297	3399665
15km	70%	50000	2	233	3082710	304676	2740385	2955501
15km	70%	50000	2	338	3179548	328904	2814363	3200508
15km	70%	50000	2	195	3022901	304786	2686565	2742671
15km	70%	50000	2	166	3082183	298477	2743583	3211670
15km	70%	50000	2	183	3187070	283643	2870144	3325685
15km	70%	50000	2	246	2927313	302338	2573697	3294747
15km	70%	50000	2	207	3079682	328904	2711771	3313755
15km	70%	50000	2	299	3036845	305616	2708909	3338682
15km	70%	50000	2	235	2859718	317209	2527752	2868249
15km	70%	50000	2	182	3199551	340889	2833216	3406688
15km	70%	50000	2	333	3328208	300688	3000402	3255685
15km	70%	50000	2	231	3231760	323021	2876676	3137125
15km	70%	50000	2	182	2189753	240955	1922636	3122117
15km	70%	50000	2	279	1982368	256314	1708303	3169917
15km	70%	50000	2	221	3220866	338113	2834509	2985994
15km	70%	50000	2	213	2756671	309572	2418712	3481856
15km	70%	50000	2	254	3654352	331967	3288370	3705026
15km	70%	50000	2	293	2628629	291532	2290265	3137541
15km	70%	50000	2	167	2807102	281645	2498842	3002834
15km	70%	50000	2	231	2545277	303964	2209867	3212863
15km	70%	50000	2	238	2980993	317390	2641381	2944433
15km	70%	50000	2	246	3767831	345697	3401634	3540361
15km	70%	50000	2	275	2740734	289151	2416570	2819471
15km	70%	50000	2	245	3277586	325591	2920622	3110048
15km	70%	50000	2	161	3112197	354878	2731220	3242157
15km	70%	50000	2	170	2922701	298065	2595103	3149996
15km	70%	50000	2	216	3242867	340060	2874356	3801239
15km	70%	50000	2	210	2982998	300792	2652023	3388002
15km	70%	50000	2	172	2690398	315427	2344937	3178599
15km	70%	50000	2	211	2980041	288918	2663291	3200389
15km	70%	50000	2	243	3307363	332370	2933122	3514343
15km	70%	50000	2	262	2954140	317893	2603990	3161492
15km	70%	50000	2	206	2734664	298464	2417242	2833617
15km	70%	50000	2	336	2783434	291447	2467425	3785800
15km	70%	50000	2	375	3812450	305997	3470525	4106516
15km	70%	50000	2	181	1809039	213491	1560865	2649868
15km	70%	50000	2	196	2804256	300516	2466500	2921049
15km	70%	50000	2	239	2414576	254530	2141451	2577982
15km	70%	50000	2	241	3175092	329681	2805354	3442297
15km	70%	50000	2	229	2843491	325407	2498437	3122892
15km	70%	50000	2	314	3113853	341292	2713394	3424322
15km	70%	50000	2	270	2790268	267057	2498920	3280669
15km	70%	50000	2	212	2590867	297084	2266162	3076462
15km	70%	50000	2	281	2632679	258457	2350696	3066933
15km	70%	50000	2	225	3668065	349359	3282685	3636176
15km	70%	50000	2	254	3918663	401808	3476941	3906694
15km	70%	50000	2	273	3261778	339076	2890201	3753044
15km	70%	50000	2	297	2792598	296713	2481502	3135354
15km	70%	50000	2	217	2238381	235323	1985860	2591321
15km	70%	50000	2	258	2989328	315297	2617572	3696297
15km	70%	50000	2	296	2348137	270312	2054532	2694081
15km	70%	50000	2	309	3522101	341328	3130796	3855309
15km	70%	50000	2	293	2965289	309285	2618779	3538833
15km	70%	50000	2	286	2665294	270236	2359531	3110806
15km	70%	50000	2	223	2646501	303236	2320738	3295470
15km	70%	50000	2	272	3682213	340538	3318315	3489722
15km	70%	50000	2	199	2094823	281243	1791516	2755135
15km	70%	50000	2	314	3360922	368056	2963765	3489345
15km	70%	50000	2	277	3240769	322313	2876345	3363760
15km	70%	50000	2	288	3193920	323077	2849003	4271948
15km	70%	50000	2	272	3184566	293588	2862966	3502014
15km	70%	50000	2	274	2754787	269865	2455171	3104097
15km	70%	50000	2	181	3246745	325589	2888101	3205808
15km	70%	50000	2	180	2198680	249827	1925522	3263031
15km	70%	50000	2	251	2899009	315284	2560058	3299300
15km	70%	50000	2	340	2632074	285594	2313639	2897160
15km	70%	50000	2	259	3239913	328684	2883292	3322369
15km	70%	50000	2	225	2857857	276374	2549570	3233460
15km	70%	50000	2	256	2742996	279604	2429335	3099978
15km	70%	50000	2	207	3421492	333910	3067550	3631779
15km	70%	50000	2	343	3695181	373132	3289933	3841153
15km	70%	50000	2	259	2809794	291859	2487653	3445732
15km	70%	50000	2	209	2905696	325075	2550313	3232088
15km	70%	50000	2	329	3681052	371922	3274657	3560274
15km	70%	50000	2	240	3376698	352288	2996176	4292520
15km	70%	50000	2	260	3315418	305188	2986711	3774692
15km	70%	50000	2	215	3476186	361753	3082529	3529212
15km	70%	50000	2	308	3987442	333879	3580438	4035387
15km	70%	50000	2	228	2620314	288325	2303890	3323554
15km	70%	50000	2	174	3340584	313106	2991210	3195832
15km	70%	50000	2	279	3234719	316959	2862049	3477863
15km	70%	50000	2	320	3550468	315755	3200632	3452873
15km	70%	50000	2	180	2640675	279626	2334630	2723640
15km	70%	50000	2	217	3485026	305600	3153074	3588608
15km	70%	50000	2	229	3001934	300216	2678250	3848985
15km	70%	50000	2	262	3136004	318939	2770400	3624868
15km	70%	50000	2	183	3914610	369346	3506412	3880845
15km	70%	50000	2	254	2565616	277740	2264631	3225799
15km	70%	50000	2	219	2855140	310600	2521473	3064371
15km	70%	50000	2	293	4029157	373242	3595285	3748008
15km	70%	50000	2	284	3248229	306913	2919932	3341949
15km	70%	50000	2	207	2856268	267554	2562879	2848917
15km	70%	50000	2	221	3828958	381652	3419576	3999521
15km	70%	50000	2	216	2838896	265018	2546224	3261909
15km	70%	50000	2	292	4029685	351871	3648486	4143708
15km	70%	50000	2	225	2990705	314315	2627604	3379048
15km	70%	50000	2	210	3511206	349139	3132693	3372733
15km	70%	50000	2	181	2655834	296574	2324423	3049962
15km	70%	50000	2	191	2988217	320504	2638863	2939553
15km	70%	50000	2	270	4482752	403697	4030497	3971507
15km	70%	50000	2	226	4210565	373524	3793709	4257208
15km	70%	50000	2	274	3491041	361545	3079243	3706636
15km	70%	50000	2	231	2566771	271318	2271029	2861398
15km	70%	50000	2	229	2735329	312237	2401992	3414982
15km	70%	50000	2	231	2948303	287989	2634526	3384186
15km	70%	50000	2	179	2531923	299457	2205547	2867945
15km	70%	50000	2	257	3122647	323370	2741680	3447363
15km	70%	50000	2	175	2907816	323733	2555452	2970504
15km	70%	50000	2	280	2840542	303563	2494148	3391486
15km	70%	50000	2	233	3493936	375484	3079710	3965904
15km	70%	50000	2	190	2870816	286441	2565592	2810519
15km	70%	50000	2	238	2925832	271868	2627296	3108165
15km	70%	50000	2	255	3012174	319397	2659931	3077918
15km	70%	50000	2	278	3073182	327774	2681455	3179018
15km	70%	50000	2	208	3548590	307500	3200349	3785036
15km	70%	50000	2	342	4205386	402573	3765983	3631453
15km	70%	50000	2	324	3696020	358335	3297939	3708174
15km	70%	50000	2	253	2870705	294049	2553760	3848285
15km	70%	50000	2	178	2331432	260064	2046357	2807326
15km	70%	50000	2	217	3123648	308597	2789399	4140870
15km	70%	50000	2	217	2562796	250639	2275581	3123415
15km	70%	50000	2	305	3691410	361621	3303424	3833350
15km	70%	50000	2	339	4027240	343046	3646431	3683111
15km	70%	50000	2	283	2364692	266612	2080389	2529723
15km	70%	50000	2	245	2672009	260245	2375052	3295521
15km	70%	50000	2	246	2791456	309038	2460308	3487286
15km	70%	50000	2	266	2413970	240585	2146836	2708686
15km	70%	50000	2	234	2470423	265372	2182168	2808309
15km	70%	50000	2	183	2669511	316228	2327717	3120740
15km	70%	50000	2	249	3084090	326225	2709531	3450290
15km	70%	50000	2	291	2479317	251558	2210510	2898714
15km	70%	50000	2	216	2896062	265545	2601596	2847812
15km	70%	50000	2	238	2551047	258484	2263602	3044445
15km	70%	50000	2	276	3246427	310905	2907843	3287281
15km	70%	50000	2	271	3272626	357916	2866764	3519563
15km	70%	50000	2	242	3398067	303855	3068866	3212928
15km	70%	50000	2	257	3569202	337359	3194142	4015559
15km	70%	50000	2	204	2880348	304193	2554018	2971724
15km	70%	50000	2	201	2886911	300207	2567399	3124470
15km	70%	50000	2	207	3061754	319488	2704079	3189421
15km	70%	50000	2	207	3055561	313261	2703199	3231174
15km	70%	50000	2	332	3161059	306951	2814981	3203020
15km	70%	50000	2	243	3394988	303274	3061864	3561867
15km	70%	50000	2	222	3883079	399760	3455066	3931840
15km	70%	50000	2	197	2730345	325661	2374879	3152577
15km	70%	50000	2	230	2937576	331853	2566191	3070014
15km	70%	50000	2	241	2720071	287534	2404449	3455774
15km	70%	50000	2	202	2434012	260563	2151853	2664156
15km	70%	50000	2	245	2742152	300471	2415768	2877521
15km	70%	50000	2	337	3639116	335267	3272509	3715733
15km	70%	50000	2	289	2388383	246440	2123284	3365386
15km	70%	50000	2	208	3026818	323807	2671904	3077576
15km	70%	50000	2	239	3207142	331895	2839747	3540776
15km	70%	50000	2	255	3148004	353355	2768990	3582789
15km	70%	50000	2	199	3249491	327938	2874040	3021113
15km	70%	50000	2	262	2967355	300865	2627509	4124212
15km	70%	50000	2	253	3267744	312047	2911581	3775379
15km	70%	50000	2	345	3422064	343102	3031805	3619053
15km	70%	50000	2	186	3069380	300408	2735390	3379485
15km	70%	50000	2	242	3449866	341200	3049292	3240415
15km	70%	50000	2	245	2448792	269272	2153945	3229606
15km	70%	50000	2	166	2847154	301041	2504524	3066503
15km	70%	50000	2	220	3815394	325881	3455404	4082822
15km	70%	50000	2	188	3765144	355748	3356208	4084173
15km	70%	50000	2	177	2542136	267170	2250989	2859005
15km	70%	50000	2	204	3224739	324492	2864582	3822847
15km	70%	50000	2	223	3264572	333696	2894855	3673954
15km	70%	50000	2	186	3033923	315636	2694220	3458479
15km	70%	50000	2	265	2996110	277853	2680816	3408895
15km	70%	50000	2	280	3634646	381231	3219725	3636134
15km	70%	50000	2	179	2874120	287196	2563879	3775764
15km	70%	50000	2	216	2955115	345214	2576562	3237029
15km	70%	50000	2	320	2467998	297501	2156524	2839067
15km	70%	50000	2	280	3109844	297459	2786679	3226276
15km	70%	50000	2	231	2788661	292769	2458287	3031770
15km	70%	50000	2	224	3188481	320532	2832622	3167232
15km	70%	50000	2	228	3131490	349884	2745222	3181372
15km	70%	50000	2	437	2476988	229538	2217105	3030582
15km	70%	50000	2	244	2901809	289181	2583231	3016878
15km	70%	50000	2	229	3161066	317031	2816313	3503213
15km	70%	50000	2	244	3042618	282134	2725986	3469714
15km	70%	50000	2	176	2373689	279881	2066604	2990252
15km	70%	50000	2	188	2909462	299066	2579344	2826950
15km	70%	50000	2	185	3167304	329189	2818356	3464786
15km	70%	50000	2	297	2813318	262485	2526048	2996808
15km	70%	50000	2	259	3021374	315941	2671653	3034680
15km	70%	50000	2	197	3031974	339835	2665751	2896794
15km	70%	50000	2	216	2395238	250584	2134541	3083552
15km	70%	50000	2	450	3011595	270857	2707167	3194356
15km	70%	50000	2	201	3709459	352422	3322010	3694949
15km	70%	50000	2	301	2696197	271313	2402272	3406086
15km	70%	50000	2	252	3880859	373212	3460306	3988994
15km	70%	50000	2	288	3052303	311925	2720314	3530926
15km	70%	50000	2	313	3102832	312270	2761243	3162436
15km	70%	50000	2	312	3948855	329522	3582205	3753206
15km	70%	50000	2	233	3095769	298872	2756594	3597039
15km	70%	50000	2	255	3710311	323666	3357984	3956971
15km	70%	50000	2	237	3574263	348442	3184323	3689662
15km	70%	50000	2	244	3004982	357730	2620745	3928801
15km	70%	50000	2	219	2899014	310429	2559690	3316508
15km	70%	50000	2	236	1953485	226544	1699520	3182884
15km	70%	50000	2	317	3455136	374301	3055022	3750467
15km	70%	50000	2	184	2388378	258561	2103925	3298067
15km	70%	50000	2	241	2418707	259940	2143668	2892161
15km	70%	50000	2	223	2296118	228582	2020778	2690275
15km	70%	50000	2	165	2926677	340916	2559272	3397797
15km	70%	50000	2	186	1941421	205885	1721394	2933905
15km	70%	50000	2	314	3386857	322559	3034043	3336668
15km	70%	50000	2	304	2979315	283317	2661939	3278927
15km	70%	50000	2	224	2612126	284610	2309405	2879639
15km	70%	50000	2	147	1926579	235507	1681092	3001736
15km	70%	50000	2	218	3954581	362819	3551838	4240729
15km	70%	50000	2	210	3491441	330332	3112619	3515545
15km	70%	50000	2	276	2637086	293056	2320353	3182223
15km	70%	50000	2	330	2139537	247299	1869141	2644598
15km	70%	50000	2	258	3068859	319160	2717500	2942439
15km	70%	50000	2	265	2167491	246245	1910223	2419802
15km	70%	50000	2	368	2154600	230539	1903739	3384666
15km	70%	50000	2	232	3079664	321804	2717036	3096398
15km	70%	50000	2	214	3091318	332292	2730299	3853482
15km	70%	50000	2	229	3030240	307629	2697602	3204391
15km	70%	50000	2	232	3438412	319357	3077323	3684165
15km	70%	50000	2	194	2859915	342524	2465210	2929853
15km	70%	50000	2	275	3502486	320336	3153599	3739987
15km	70%	50000	2	324	3291830	323691	2939833	3278467
15km	70%	50000	2	240	3036865	323538	2687641	3061846
15km	70%	50000	2	319	2802398	286011	2492775	3344877
15km	70%	50000	2	237	2686764	271495	2386616	3585460
15km	70%	50000	2	234	3379246	336663	3012943	3572195
15km	70%	50000	2	251	3365190	327862	3005667	3264205
15km	70%	50000	2	172	2790906	310241	2459737	2866891
15km	70%	50000	2	259	3280445	321929	2927954	3453595
15km	70%	50000	2	251	2355607	266674	2065400	2853894
15km	70%	50000	2	210	2645332	279551	2338473	3134508
15km	70%	50000	2	295	3663709	342640	3297389	4019410
15km	70%	50000	2	237	2659893	280914	2354317	2973305
15km	70%	50000	2	268	2833776	306054	2504994	3112454
15km	70%	50000	2	209	2837507	287087	2529018	3422011
15km	70%	50000	2	316	2726259	299910	2392779	3674398
15km	70%	50000	2	193	2684045	314993	2353758	2690476
15km	70%	50000	2	238	3003182	271615	2714038	2935403
15km	70%	50000	2	270	3140065	315784	2776604	3563126
15km	70%	50000	2	437	4524911	379582	4111039	3778424
15km	70%	50000	2	201	2746461	284650	2425332	3181921
15km	70%	50000	2	222	2974311	286606	2651062	3645596
15km	70%	50000	2	299	2966583	329811	2601754	3795593
15km	70%	50000	2	188	3207198	325319	2847880	3051178
15km	70%	50000	2	224	2930624	295210	2590263	3060870
15km	70%	50000	2	228	3327383	333601	2951120	3552061
15km	70%	50000	2	188	2874428	284265	2567396	3053451
15km	70%	50000	2	276	3829270	345340	3438828	3994253
15km	70%	50000	2	257	4115441	346111	3735546	3570273
15km	70%	50000	2	223	2167268	233869	1915580	3012962
15km	70%	50000	2	221	2734710	294598	2404495	3111193
15km	70%	50000	2	281	3598171	351982	3223596	4155624
15km	70%	50000	2	162	2567403	260971	2287079	3273122
15km	70%	50000	2	227	3198200	317327	2841673	3856336
15km	70%	50000	2	230	3185798	279282	2888799	3263303
15km	70%	50000	2	190	3297677	338420	2931056	3048365
15km	70%	50000	2	194	3209747	351071	2833454	3130186
15km	70%	50000	2	223	2813311	302515	2481844	3195223
15km	70%	50000	2	229	3070580	319096	2729910	2924030
15km	70%	50000	2	204	2508037	264183	2225135	3106044
15km	70%	50000	2	212	2947552	300441	2618585	3179423
15km	70%	50000	2	188	2262815	221408	2022806	2794104
15km	70%	50000	2	220	3209491	337248	2841885	3697631
15km	70%	50000	2	495	3030808	251609	2746222	3155525
15km	70%	50000	2	346	3327055	333578	2956414	3451500
15km	70%	50000	2	274	2971701	294288	2656843	3595488
15km	70%	50000	2	205	2664593	271971	2363573	3046966
15km	70%	50000	2	247	2984664	294689	2662386	3203734
15km	70%	50000	2	270	4280371	370276	3867407	3923472
15km	70%	50000	2	225	2750985	301168	2422775	3090554
15km	70%	50000	2	312	3736088	381062	3316667	4010320
15km	70%	50000	2	248	3260786	323778	2905429	3374389
15km	70%	50000	2	243	3640763	360962	3252458	3706341
15km	70%	50000	2	350	2958397	285180	2647968	2923893
15km	70%	50000	2	350	3120410	331697	2759745	3310553
15km	70%	50000	2	264	3109045	332571	2758730	3115341
15km	70%	50000	2	337	3167405	365576	2761309	2955302
15km	70%	50000	2	346	2911921	273335	2588243	3136745
15km	70%	50000	2	249	2941264	257500	2653078	2840532
15km	70%	50000	2	269	2155075	246044	1883368	3046463
15km	70%	50000	2	237	2996512	329257	2636982	3384355
15km	70%	50000	2	369	3563076	296991	3235103	3927214
15km	70%	50000	2	248	3553935	334019	3187317	3559841
15km	70%	50000	2	275	2674080	299319	2348447	3187620
15km	70%	50000	2	250	3130862	315388	2780393	3042924
15km	70%	50000	2	237	3245755	327278	2862882	3028712
15km	70%	50000	2	253	2433684	272632	2142879	2802795
15km	70%	50000	2	248	3048371	317903	2701606	3863376
15km	70%	50000	2	265	3202024	320313	2845211	3710437
15km	70%	50000	2	282	2832584	291293	2497458	2964039
15km	70%	50000	2	252	3445865	300087	3119006	3100703
15km	70%	50000	2	323	3012266	305560	2684793	3298519
15km	70%	50000	2	235	3637099	379744	3218575	3392520
15km	70%	50000	2	211	2452806	266240	2168542	2903313
15km	70%	50000	2	298	3436057	324483	3086934	3402358
15km	70%	50000	2	229	2860927	335176	2485099	3495323
15km	70%	50000	2	204	2810012	296885	2464097	3287510
15km	70%	50000	2	166	2247581	254805	1964988	2834053
15km	70%	50000	2	200	2973044	315931	2605784	3145018
15km	70%	50000	2	248	3481789	350311	3107886	3508496
15km	70%	50000	2	265	4126410	373401	3717569	3802914
15km	70%	50000	2	233	3009474	298049	2682998	3518424
15km	70%	50000	2	238	3477333	364358	3078996	3482462
15km	70%	50000	2	299	2476035	270379	2173311	2776016
15km	70%	50000	2	256	2735531	260274	2446914	2790865
15km	70%	50000	2	226	3631026	343795	3250783	3603386
15km	70%	50000	2	328	3926547	362901	3522550	3906404
15km	70%	50000	2	231	2856231	288400	2528994	3345790
15km	70%	50000	2	299	3065168	280363	2767172	3460740
15km	70%	50000	2	263	3392808	345617	2998724	3753231
15km	70%	50000	2	230	2576984	265001	2288597	2856332
15km	70%	50000	2	189	2543234	287081	2219283	3627371
15km	70%	50000	2	461	3333781	338610	2959070	3254844
15km	70%	50000	2	172	2810176	292518	2487646	2835914
15km	70%	50000	2	204	2524337	275792	2224206	3302499
15km	70%	50000	2	323	3762411	388776	3334991	3515686
15km	70%	50000	2	208	2499826	254471	2215484	2940678
15km	70%	50000	2	228	3889791	377032	3480240	3607646
15km	70%	50000	2	226	2722590	294120	2398296	3090886
15km	70%	50000	2	222	3102052	343567	2731211	3062939
15km	70%	50000	2	156	2375399	251604	2086921	3268886
15km	70%	50000	2	193	3005242	300011	2658959	2627238
15km	70%	50000	2	253	3035678	333023	2680748	3512678
15km	70%	50000	2	204	3446759	349681	3070966	3237482
15km	70%	50000	2	202	3704784	328748	3347731	3368910
15km	70%	50000	2	212	2368544	271932	2081017	2921243
15km	70%	50000	2	218	2277419	268827	1987101	2655562
15km	70%	50000	2	249	3552501	344455	3174129	3488994
15km	70%	50000	2	288	2807344	298053	2487576	2917024
15km	70%	50000	2	237	2957177	314146	2609624	3440029
15km	70%	50000	2	289	2776647	299893	2448461	3366171
15km	70%	50000	2	286	3597212	346230	3225730	3692242
15km	70%	50000	2	303	3398745	287453	3084839	3801356
15km	70%	50000	2	186	2496221	282940	2198423	3187198
15km	70%	50000	2	261	2831898	279048	2533602	3450374
15km	70%	50000	2	280	3002327	294343	2675731	3054391
15km	70%	50000	2	189	3584871	358495	3175615	4075292
15km	70%	50000	2	298	3243566	308141	2914579	3240176
15km	70%	50000	2	242	3183293	336691	2800643	3215580
15km	70%	50000	2	250	2889104	304387	2539685	3264277
15km	70%	50000	2	228	4075954	367762	3669059	3926235
15km	70%	50000	2	300	4167333	379083	3746126	4378987
15km	70%	50000	2	173	2420520	284575	2119972	2919806
15km	70%	50000	2	231	3217352	338445	2833401	3399570
15km	70%	50000	2	199	3272249	323577	2911081	3389207
15km	70%	50000	2	295	3599741	328707	3228665	3504409
15km	70%	50000	2	215	2519285	288402	2195917	3000935
15km	70%	50000	2	284	2811415	327912	2462027	2980617
15km	70%	50000	2	306	3339804	309163	2995987	3095502
15km	70%	50000	2	266	2951109	319692	2595284	3484776
15km	70%	50000	2	231	2387702	268378	2067415	2857558
15km	70%	50000	2	334	3854199	386592	3415894	3683912
15km	70%	50000	2	242	2942857	292402	2623257	3056930
15km	70%	50000	2	190	2605911	278522	2301182	3110948
15km	70%	50000	2	213	2723373	295844	2399613	3510202
15km	70%	50000	2	213	2983570	287302	2657535	3088931
15km	70%	50000	2	190	2506884	291180	2194699	2657734
15km	70%	50000	2	244	2079684	213031	1848693	2650057
15km	70%	50000	2	299	2900830	285755	2583073	2696642
15km	70%	50000	2	232	3116946	333236	2729145	3201136
15km	70%	50000	2	218	2765843	322097	2410411	3266405
15km	70%	50000	2	267	2567358	266388	2282217	3138075
15km	70%	50000	2	272	2818718	294288	2479752	3224778
15km	70%	50000	2	194	3130180	309149	2790149	3374678
15km	70%	50000	2	271	2756420	269228	2456314	3650237
15km	70%	50000	2	235	3465684	316317	3119202	4509023
15km	70%	50000	2	189	3017846	301445	2670775	3110655
15km	70%	50000	2	219	2481781	246323	2202166	3383565
15km	70%	50000	2	195	3050822	323614	2695191	3102327
15km	70%	50000	2	217	3404684	348325	3016270	3296072
15km	70%	50000	2	179	2419032	268290	2131680	2673604
15km	70%	50000	2	179	2425560	260100	2129218	2952409
15km	70%	50000	2	225	2056585	235015	1792245	2853020
15km	70%	50000	2	231	3121341	326989	2748089	3335798
15km	70%	50000	2	256	2584132	272160	2272391	3250574
15km	70%	50000	2	205	1941255	225140	1701108	2414445
15km	70%	50000	2	318	2968484	311945	2621399	3902443
15km	70%	50000	2	167	2442324	289922	2127873	3024681
15km	70%	50000	2	226	3675699	361189	3278759	4115207
15km	70%	50000	2	371	3205440	320581	2854365	3528030
15km	70%	50000	2	173	2322011	250072	2044836	2916268
15km	70%	50000	2	198	2766045	297030	2447201	3025469
15km	70%	50000	2	327	2731888	297042	2396037	2828800
15km	70%	50000	2	231	3179792	340336	2804817	3638150
15km	70%	50000	2	192	2572471	294656	2243927	3314035
15km	70%	50000	2	267	3504848	353065	3120176	3714897
15km	70%	50000	2	316	3078269	311673	2722816	2893279
15km	70%	50000	2	193	3721875	398541	3292846	3636671
15km	70%	50000	2	366	3098212	300803	2743004	3086799
15km	70%	50000	2	218	2778967	295163	2462719	3546800
15km	70%	50000	2	298	3483749	359994	3092015	3779435
15km	70%	50000	2	210	3020322	336025	2654084	3215192
15km	70%	50000	2	237	2896838	301816	2568487	2914945
15km	70%	50000	2	174	2520946	288409	2215838	2882677
15km	70%	50000	2	210	2687539	289517	2378266	3115232
15km	70%	50000	2	294	3183945	311900	2845984	3246925
15km	70%	50000	2	245	3124000	310325	2789046	3316275
15km	70%	50000	2	338	3978434	375023	3564002	3688392
15km	70%	50000	2	250	2919790	318068	2576641	4183783
15km	70%	50000	2	165	2179466	263370	1890285	2965239
15km	70%	50000	2	266	3489850	332143	3129957	3413526
15km	70%	50000	2	232	3299105	286440	2985524	3466658
15km	70%	50000	2	267	3236725	319115	2877007	3571832
15km	70%	50000	2	216	2510409	263353	2224032	2813502
15km	70%	50000	2	279	3384095	336261	3011453	3259615
15km	70%	50000	2	299	2827591	275554	2519080	3143649
15km	70%	50000	2	256	2831560	268217	2543209	2868927
15km	70%	50000	2	239	3419252	332071	3062871	3871230
15km	70%	50000	2	243	2609560	268183	2299705	3020631
15km	70%	50000	2	230	3211919	310293	2865231	3531881
15km	70%	50000	2	256	3374072	273399	3076929	3432066
15km	70%	50000	2	270	3953481	338940	3579590	3904366
15km	70%	50000	2	165	2454168	252392	2171855	2902470
15km	70%	50000	2	386	3490197	352089	3100729	3671456
15km	70%	50000	2	314	2933528	330961	2558881	3619601
15km	70%	50000	2	320	3167301	332494	2797058	3325597
15km	70%	50000	2	326	2993558	316291	2657327	2952071
15km	70%	50000	2	240	2852457	276932	2541386	3136532
15km	70%	50000	2	233	3075782	342423	2711713	3389194
15km	70%	50000	2	254	2638685	308806	2303731	3077949
15km	70%	50000	2	184	3350134	349533	2969989	3373408
15km	70%	50000	2	292	3652460	353992	3270630	3544663
15km	70%	50000	2	226	3374646	356824	2981993	3881272
15km	70%	50000	2	222	4249535	345246	3872499	3967555
15km	70%	50000	2	375	3259526	281464	2951801	3411547
15km	70%	50000	2	260	3362599	348565	2982228	3463097
15km	70%	50000	2	326	3270179	326951	2913996	3036113
15km	70%	50000	2	191	2981287	293466	2664100	3759213
15km	70%	50000	2	229	3195894	336039	2834526	3428862
15km	70%	50000	2	218	3004131	294949	2672344	3242753
15km	70%	50000	2	197	2726030	317100	2376091	2925775
15km	70%	50000	2	246	3321818	351156	2920440	3072981
15km	70%	50000	2	199	2759366	288644	2443237	3089993
15km	70%	50000	2	340	3651547	305297	3329130	3560288
15km	70%	50000	2	194	3024027	345357	2639185	3227448
15km	70%	50000	2	210	3258486	338829	2882879	4051492
15km	70%	50000	2	230	2876154	342917	2513730	3506478
15km	70%	50000	2	174	3622674	361937	3216886	3748336
15km	70%	50000	2	298	3248116	300829	2915243	3543865
15km	70%	50000	2	275	3574303	357183	3174140	3836769
15km	70%	50000	2	269	3685341	353984	3303685	3618015
15km	70%	50000	2	256	2865493	306041	2532101	3278437
15km	70%	50000	2	283	3210066	330180	2850698	3260842
15km	70%	50000	2	224	2741592	301002	2395673	3165004
15km	70%	50000	2	231	2807859	300242	2481211	3292408
15km	70%	50000	2	268	3030002	303878	2679939	2651842
15km	70%	50000	2	238	2744065	260955	2455734	3157893
15km	70%	50000	2	280	3063695	291852	2733296	3550276
15km	70%	50000	2	570	4162772	382790	3742533	4449917
15km	70%	50000	2	387	4266269	376283	3848561	3715713
15km	70%	50000	2	265	2252974	256988	1967190	2901054
15km	70%	50000	2	235	2806825	282799	2492945	3393587
15km	70%	50000	2	323	3191080	331506	2821070	3317754
15km	70%	50000	2	234	2458894	254591	2174811	2887698
15km	70%	50000	2	364	3636515	366645	3233980	3655354
15km	70%	50000	2	246	3616367	333505	3255103	3763768
15km	70%	50000	2	311	3340592	340258	2946464	3258882
15km	70%	50000	2	268	2672572	289639	2349444	2886168
15km	70%	50000	2	194	3111613	337985	2747252	3200706
15km	70%	50000	2	216	2823246	282494	2519290	3125985
15km	70%	50000	2	199	2880393	270266	2587474	3465677
15km	70%	50000	2	261	3100986	337326	2734065	3107891
15km	70%	50000	2	199	2910076	306078	2564784	3050123
15km	70%	50000	2	284	3029920	299076	2707413	2729809
15km	70%	50000	2	213	3852485	341776	3446565	3850189
15km	70%	50000	2	226	3018847	322858	2670236	3399067
15km	70%	50000	2	245	3933289	346557	3550853	3698023
15km	70%	50000	2	227	2373498	278875	2066841	3248131
15km	70%	50000	2	462	2760189	285563	2439498	3359519
15km	70%	50000	2	256	3610487	332901	3226944	3757641
15km	70%	50000	2	210	2375952	263675	2089643	2669469
15km	70%	50000	2	187	2752599	303858	2428866	3268958
15km	70%	50000	2	340	3597998	322448	3229369	3535496
15km	70%	50000	2	263	4428875	382950	4005765	3554971
15km	70%	50000	2	215	3722872	343178	3343000	3514406
15km	70%	50000	2	332	2956607	282352	2627313	3470294
15km	70%	50000	2	315	2534914	266934	2242596	2724516
15km	70%	50000	2	149	2600340	277702	2283315	3020876
15km	70%	50000	2	180	2217515	243971	1951082	2899595
15km	70%	50000	2	183	2667973	284627	2361590	2719380
15km	70%	50000	2	395	3109567	309269	2774096	3534178
15km	70%	50000	2	205	2735733	274471	2428143	3007435
15km	70%	50000	2	355	3417527	343059	3048063	3249222
15km	70%	50000	2	327	3210899	316506	2858436	3635188
15km	70%	50000	2	249	2740566	285912	2422522	3224676
15km	70%	50000	2	263	2968848	303344	2638976	2884899
15km	70%	50000	2	232	2923833	307913	2600108	3174992
15km	70%	50000	2	309	3140450	283362	2825245	3884990
15km	70%	50000	2	306	3209973	326582	2832709	3154485
15km	70%	50000	2	257	2498068	261655	2209335	2742216
15km	70%	50000	2	347	3850608	303033	3519744	4350219
15km	70%	50000	2	236	2428249	295111	2097749	3180673
15km	70%	50000	2	250	3400859	367703	3005938	3295261
15km	70%	50000	2	190	2938864	275592	2644119	3497623
15km	70%	50000	2	211	3263300	335174	2896308	3350813
15km	70%	50000	2	251	3153431	301429	2822580	3361166
15km	70%	50000	2	204	2936633	298887	2602079	3041640
15km	70%	50000	2	437	3016665	325836	2673082	3061673
15km	70%	50000	2	192	2987997	329007	2638030	3088253
15km	70%	50000	2	374	4179447	357689	3800426	3730104
15km	70%	50000	2	236	3072308	320808	2725850	2982157
15km	70%	50000	2	168	2594275	294160	2254541	3131481
15km	70%	50000	2	283	2702185	282274	2395093	2985117
15km	70%	50000	2	365	3085502	336055	2722232	3291402
15km	70%	50000	2	197	2558439	279547	2249793	2735953
15km	70%	50000	2	192	3369828	342925	2989972	3189292
15km	70%	50000	2	178	3327497	344450	2959358	3276005
15km	70%	50000	2	229	3028189	308281	2699298	3147862
15km	70%	50000	2	255	3388521	313328	3037743	3905503
15km	70%	50000	2	226	3935484	376147	3533836	4058956
15km	70%	50000	2	279	3229089	309572	2894780	3496419
15km	70%	50000	2	228	2458547	249951	2190017	3212356
15km	70%	50000	2	210	3293716	315500	2929162	3385759
15km	70%	50000	2	260	3343481	306881	3012467	3643095
15km	70%	50000	2	242	3742208	396390	3295771	3906332
15km	70%	50000	2	226	3264260	321355	2917276	3844786
15km	70%	50000	2	181	2896863	306259	2552782	3284420
15km	70%	50000	2	214	3274822	328150	2914733	3473841
15km	70%	50000	2	184	3023215	322136	2671873	3570105
15km	70%	50000	2	239	3016889	288770	2712630	3002341
15km	70%	50000	2	306	2991456	291977	2652787	3077094
15km	70%	50000	2	286	3014215	306752	2653892	3415022
15km	70%	50000	2	326	3953743	345291	3577752	3871372
15km	70%	50000	2	293	3531691	326530	3154496	3748203
15km	70%	50000	2	223	3411408	345380	3034210	3407209
15km	70%	50000	2	258	3735520	353967	3347446	3644069
15km	70%	50000	2	318	3463398	357804	3059834	3434854
15km	70%	50000	2	326	3173350	346237	2794896	3028243
15km	70%	50000	2	202	2351218	237625	2097903	3166189
15km	70%	50000	2	218	2628379	290378	2311645	2834494
15km	70%	50000	2	304	3080858	325119	2720506	3191211
15km	70%	50000	2	244	2621477	288323	2312853	2866523
15km	70%	50000	2	211	3453535	330055	3074538	3962299
15km	70%	50000	2	191	2827265	284501	2518428	3186375
15km	70%	50000	2	174	2969842	313697	2614431	3367954
15km	70%	50000	2	250	3574941	302527	3242096	3729548
15km	70%	50000	2	256	2910658	290339	2569593	3174957
15km	70%	50000	2	190	1900954	186741	1688672	2577761
15km	70%	50000	2	193	2811978	324105	2447993	2990790
15km	70%	50000	2	226	3546353	350718	3151930	3178241
15km	70%	50000	2	197	3344409	302417	3021542	3276170
15km	70%	50000	2	197	2964772	351922	2578198	3153551
15km	70%	50000	2	264	2815374	304264	2479266	3185367
15km	70%	50000	2	206	2896557	315561	2547869	3396742
15km	70%	50000	2	260	3317610	314897	2982537	3414612
15km	70%	50000	2	169	2529988	265500	2240581	3173790
15km	70%	50000	2	345	3379540	373997	2968993	3451858
15km	70%	50000	2	335	2104054	213016	1874312	2651622
15km	70%	50000	2	297	2391099	277296	2080212	2957040
15km	70%	50000	2	301	3233160	313729	2883676	3878879
15km	70%	50000	2	260	2968293	348448	2585671	3282878
15km	70%	50000	2	189	2068481	219342	1825588	2738238
15km	70%	50000	2	216	3536380	337484	3157261	2954764
15km	70%	50000	2	165	2556210	288218	2243312	3039072
15km	70%	50000	2	240	2778630	292475	2453970	2939031
15km	70%	50000	2	351	2986671	325023	2631535	3877028
15km	70%	50000	2	263	3324881	298375	2991467	3711381
15km	70%	50000	2	292	3165038	325172	2819091	2947864
15km	70%	50000	2	353	3162737	337312	2791151	3390835
15km	70%	50000	2	255	2485637	260438	2186233	3155131
15km	70%	50000	2	253	2958401	299162	2631014	3202214
15km	70%	50000	2	215	3224357	351285	2845487	3377576
15km	70%	50000	2	204	2458057	279914	2146357	2858207
15km	70%	50000	2	316	2724738	304655	2394856	2889829
15km	70%	50000	2	257	2738479	305713	2414475	2935905
15km	70%	50000	2	171	2396202	260499	2101517	2553096
15km	70%	50000	2	280	3442724	323562	3074608	3525496
15km	70%	50000	2	266	3171346	330703	2792810	2948492
15km	70%	50000	2	259	3200888	330408	2842538	3399626
15km	70%	50000	2	191	2585605	263405	2306346	2928352
15km	70%	50000	2	240	2762826	289977	2439376	3744763
15km	70%	50000	2	249	2432181	250567	2132459	3085604
15km	70%	50000	2	187	3290613	317915	2946839	3328432
15km	70%	50000	2	223	2841352	285230	2525983	3216915
15km	70%	50000	2	365	3771753	346859	3381766	4284812
15km	70%	50000	2	289	3001152	313216	2638504	3001765
15km	70%	50000	2	210	3316340	299439	2973948	3887141
15km	70%	50000	2	256	3290494	339636	2929670	3350819
15km	70%	50000	2	217	2427554	253437	2149828	2893819
15km	70%	50000	2	244	3480006	349100	3091060	3164353
15km	70%	50000	2	428	3166382	343818	2789814	3588208
15km	70%	50000	2	218	2546746	274690	2246506	2874791
15km	70%	50000	2	190	2417242	261127	2110225	2658870
15km	70%	50000	2	296	3312334	326338	2943501	3751320
15km	70%	50000	2	242	3952622	439345	3467797	3808734
15km	70%	50000	2	261	3414536	334342	3047857	3672434
15km	70%	50000	2	234	3250369	310914	2918603	3362992
15km	70%	50000	2	334	3568845	368495	3162141	3341753
15km	70%	50000	2	238	2948311	278819	2641139	3267837
15km	70%	50000	2	248	4524592	413244	4068311	4161594
15km	70%	50000	2	368	3629050	346767	3257951	3344838
15km	70%	50000	2	191	3772345	358761	3378006	3780450
15km	70%	50000	2	320	3771838	346734	3396339	4031291
15km	70%	50000	2	183	2692082	274243	2374731	3047750
15km	70%	50000	2	215	3829564	376180	3414781	3656296
15km	70%	50000	2	179	3121069	322854	2767337	3535209
15km	70%	50000	2	182	2303365	247764	2018218	2781227
15km	70%	50000	2	163	2316428	245785	2043789	2793437
15km	70%	50000	2	235	3036687	284823	2717709	3288032
15km	70%	50000	2	190	2529715	266642	2234370	2837353
15km	70%	50000	2	272	3682399	355506	3256543	3433596
15km	70%	50000	2	257	2503906	307455	2171535	3152174
15km	70%	50000	2	226	2911808	290383	2596648	3451850
15km	70%	50000	2	177	2926306	321151	2579777	3118162
15km	70%	50000	2	249	3508185	360987	3113802	4029630
15km	70%	50000	2	224	2665225	255030	2394601	2959130
15km	70%	50000	2	236	2945307	272523	2648215	3028644
15km	70%	50000	2	337	3508032	321675	3153415	3306042
15km	70%	50000	2	232	3025222	322062	2668071	3037704
15km	70%	50000	2	222	3093818	334021	2703714	3112033
15km	70%	50000	2	168	2340230	266661	2052412	2949303
15km	70%	50000	2	322	2287230	247651	2021793	3111973
15km	70%	50000	2	220	3240691	335036	2862717	3291597
15km	70%	50000	2	249	3167380	291826	2842917	3668634
15km	70%	50000	2	198	3446103	332732	3072975	3217786
15km	70%	50000	2	228	3155535	344312	2784940	3132859
15km	70%	50000	2	261	3061619	278065	2762117	3447028
15km	70%	50000	2	230	3625753	362899	3232252	4185667
15km	70%	50000	2	266	3650849	355056	3268067	4378470
15km	70%	50000	2	462	3495247	347469	3116218	3206251
15km	70%	50000	2	294	2875152	315311	2529237	3267089
15km	70%	50000	2	208	3434947	355096	3049297	3091067
15km	70%	50000	2	246	3196249	319357	2823318	3413201
15km	70%	50000	2	267	3635403	359901	3229157	3940545
15km	70%	50000	2	216	3571298	363016	3163916	3490748
15km	70%	50000	2	227	2853562	298075	2542883	3036331
15km	70%	50000	2	255	3080513	320454	2734545	2934993
15km	70%	50000	2	236	3443706	336518	3074531	3222021
15km	70%	50000	2	278	2380945	267776	2096094	3140459
15km	70%	50000	2	279	2439738	275824	2135547	3250001
15km	70%	50000	2	311	3572916	334063	3183594	3932650
15km	70%	50000	2	301	2655678	303453	2325010	3254073
15km	70%	50000	2	298	3177618	302975	2840069	3517687
15km	70%	50000	2	268	3233521	322932	2875035	3835891
15km	70%	50000	2	261	3308531	339894	2933271	3017257
15km	70%	50000	2	243	2590523	273537	2288652	3261759
15km	70%	50000	2	247	3103026	312349	2770076	3250396
15km	70%	50000	2	271	3604107	362610	3197411	3830200
15km	70%	50000	2	174	2550599	282772	2244852	2938009
15km	70%	50000	2	255	3435298	326703	3089177	3725021
15km	70%	50000	2	184	2942932	319613	2603986	3149308
15km	70%	50000	2	195	3078906	311852	2732196	3093910
15km	70%	50000	2	238	3775362	376365	3373709	3382401
15km	70%	50000	2	261	3041629	287540	2736066	3188096
15km	70%	50000	2	240	3144897	359889	2761761	3288223
15km	70%	50000	2	318	2520803	268151	2234981	3133825
15km	70%	50000	2	260	3391380	347357	2995801	3643255
15km	70%	50000	2	208	2867335	281008	2536482	3206145
15km	70%	50000	2	242	3130096	327924	2751665	3776294
15km	70%	50000	2	256	3970278	382537	3549936	4077737
15km	70%	50000	2	169	2776408	306586	2446012	2699913
15km	70%	50000	2	207	3518325	359784	3129064	3112511
15km	70%	50000	2	235	3699502	388178	3280854	3897242
15km	70%	50000	2	195	3060964	299222	2706357	3191216
15km	70%	50000	2	247	2683800	263686	2394201	2919863
15km	70%	50000	2	231	2531730	277199	2224548	2902081
15km	70%	50000	2	237	3666567	324513	3310947	3733969
15km	70%	50000	2	324	3437934	339195	3031716	4228142
15km	70%	50000	2	207	3274367	342400	2896546	4002595
15km	70%	50000	2	195	2902040	319908	2557789	3110956
15km	70%	50000	2	340	3392125	336777	3022458	3828399
15km	70%	50000	2	348	2600981	247753	2328693	3011812
15km	70%	50000	2	233	2740222	285554	2422816	3286434
15km	70%	50000	2	241	3666410	348650	3292188	3341286
15km	70%	50000	2	362	3361215	323464	2999613	3374772
15km	70%	50000	2	333	3926028	347081	3536961	3358133
15km	70%	50000	2	213	3312078	324683	2954747	3670558
15km	70%	50000	2	215	1785071	208814	1556474	2751291
15km	70%	50000	2	206	2625685	294808	2305282	2579200
15km	70%	50000	2	263	3837299	362963	3448076	3992271
15km	70%	50000	2	203	2325294	247332	2068938	2912867
15km	70%	50000	2	244	2529992	262520	2246971	2910475
15km	70%	50000	2	198	2459569	273665	2168686	3220961
15km	70%	50000	2	346	3782354	337588	3387933	3758900
15km	70%	50000	2	211	2634125	284909	2307610	3302095
15km	70%	50000	2	218	2621799	316598	2262702	3777777
15km	70%	50000	2	258	2653883	281632	2343809	2993436
15km	70%	50000	2	212	2599117	251291	2312218	3274874
15km	70%	50000	2	217	3952629	368517	3544226	3881929
15km	70%	50000	2	200	2698151	305312	2339484	2835428
15km	70%	50000	2	257	3135275	309412	2799265	3141464
15km	70%	50000	2	292	2546591	249375	2275583	3028766
15km	70%	50000	2	303	3730957	300801	3388980	4089662
15km	70%	50000	2	201	3201748	303052	2875649	3431894
15km	70%	50000	2	270	2503154	284831	2197016	2482804
15km	70%	50000	2	189	4064245	363299	3674747	4001592
15km	70%	50000	2	311	3033871	300589	2704312	3210579
15km	70%	50000	2	281	3244427	346253	2874294	2959677
15km	70%	50000	2	322	3032970	285876	2730100	3776705
15km	70%	50000	2	320	2123146	228890	1865410	2923500
15km	70%	50000	2	241	3412805	359023	3024535	3322099
15km	70%	50000	2	267	3341314	317259	2980499	3656410
15km	70%	50000	2	197	3222040	376623	2814555	3078293
15km	70%	50000	2	315	3246831	304798	2915788	3258623
15km	70%	50000	2	275	3451625	316364	3092359	3474012
15km	70%	50000	2	234	2382885	269812	2089056	2921289
15km	70%	50000	2	238	2558231	289388	2234726	2721197
15km	70%	50000	2	169	3045687	350283	2664284	3267185
15km	70%	50000	2	286	3241995	321088	2891217	3440691
15km	70%	50000	2	268	2978510	287679	2659887	2949310
15km	70%	50000	2	302	2846142	270847	2541655	2732862
15km	70%	50000	2	271	3052676	314142	2713684	3252269
15km	70%	50000	2	201	3207333	311076	2870322	3062167
15km	70%	50000	2	252	4340610	369184	3938171	3732824
15km	70%	50000	2	341	3411304	326212	3061612	3704019
15km	70%	50000	2	267	3283978	314997	2931937	3345300
15km	70%	50000	2	274	3166086	332797	2787755	3252672
15km	70%	50000	2	231	2493845	264276	2200283	2862261
15km	70%	50000	2	219	2658928	261718	2364570	3101800
15km	70%	50000	2	234	2763761	290522	2449112	3355017
15km	70%	50000	2	221	3258933	312982	2922931	3531672
15km	70%	50000	2	165	2068141	228402	1817777	2753730
15km	70%	50000	2	258	3518966	347151	3122327	3483192
15km	70%	50000	2	225	3032280	283753	2717803	3109317
15km	70%	50000	2	308	2962025	295898	2641629	2978953
15km	70%	50000	2	162	3059416	328279	2687025	3217153
15km	70%	50000	2	180	2880342	322067	2526687	3258432
15km	70%	50000	2	247	2623749	272163	2329948	2883720
15km	70%	50000	2	398	2393150	246445	2125782	3377382
15km	70%	50000	2	237	4278446	374102	3863840	4188018
15km	70%	50000	2	234	2695497	297857	2367114	3203217
15km	70%	50000	2	196	3122080	271639	2824156	3138656
15km	70%	50000	2	355	3607484	383923	3172351	4133639
15km	70%	50000	2	225	3094480	313260	2753158	3408423
15km	70%	50000	2	260	2310614	220615	2072079	3312745
15km	70%	50000	2	214	2232150	258435	1942146	3002521
15km	70%	50000	2	186	2806560	270175	2498953	3636681
15km	70%	50000	2	206	3596677	351328	3207718	3642809
15km	70%	50000	2	288	3117129	317851	2757445	3144910
15km	70%	50000	2	225	2745933	290243	2421545	3110639
15km	70%	50000	2	295	4217549	372256	3796031	3621503
15km	70%	50000	2	198	3505423	357294	3124676	3358143
15km	70%	50000	2	254	3470466	361625	3079228	3602110
15km	70%	50000	2	166	2552739	297914	2227527	3211095
15km	70%	50000	2	208	3693621	328609	3332632	3415004
15km	70%	50000	2	242	3644891	354968	3250203	3627345
15km	70%	50000	2	204	2209124	249336	1940284	3048189
15km	70%	50000	2	253	2827979	275831	2525139	3315792
15km	70%	50000	2	188	3040263	296988	2707973	3251151
15km	70%	50000	2	285	3186677	332499	2809839	3288327
15km	70%	50000	2	270	3070438	325411	2722380	3115823
15km	70%	50000	2	347	3304393	327900	2947145	3571999
15km	70%	50000	2	265	3656473	332253	3284681	3864181
15km	70%	50000	2	292	2982551	318118	2645762	3172981
15km	70%	50000	2	191	3556952	348422	3168984	3570613
15km	70%	50000	2	219	3179174	327987	2808102	3772520
15km	70%	50000	2	208	2831172	274769	2520149	2907242
15km	70%	50000	2	266	2335191	238428	2053657	2536786
15km	70%	50000	2	182	2976883	331934	2623299	3211619
15km	70%	50000	2	213	2524867	286608	2218536	3399046
15km	70%	50000	2	255	3164674	304825	2838314	3078739
15km	70%	50000	2	282	2384723	276777	2084450	2954755
15km	70%	50000	2	192	3184377	323121	2827898	3002813
15km	70%	50000	2	177	3420529	322988	3059219	3231454
15km	70%	50000	2	214	2311994	237754	2042174	2692467
15km	70%	50000	2	199	3922917	381708	3501280	4072159
15km	70%	50000	2	227	3162886	320544	2808149	3201854
15km	70%	50000	2	226	2298875	231770	2051767	3280581
15km	70%	50000	2	234	3197101	346443	2825169	3975732
15km	70%	50000	2	187	3049987	318560	2707075	3035256
15km	70%	50000	2	180	3997511	377633	3593337	4152793
15km	70%	50000	2	246	2989110	288464	2678419	2832527
15km	70%	50000	2	234	3987999	370392	3587226	4145095
15km	70%	50000	2	212	2420924	258220	2136366	3031924
15km	70%	50000	2	232	2873589	307562	2537790	2675591
15km	70%	50000	2	299	4490611	410478	4006912	4461645
15km	70%	50000	2	180	3365282	306869	3010697	3381126
15km	70%	50000	2	237	2795140	280782	2491200	3158884
15km	70%	50000	2	229	3439453	370023	3029431	3189622
15km	70%	50000	2	404	2844639	273253	2547153	2849543
15km	70%	50000	2	332	2796570	306437	2460728	3231306
15km	70%	50000	2	280	3246864	306952	2912612	3699276
15km	70%	50000	2	198	2318486	269736	2025595	2779216
15km	70%	50000	2	277	3368606	365904	2966162	3441261
15km	70%	50000	2	252	2797650	267272	2499184	3110646
15km	70%	50000	2	289	3234777	333988	2873231	3076096
15km	70%	50000	2	245	3124526	321584	2771690	3857482
15km	70%	50000	2	169	2620585	270303	2332472	3365403
15km	70%	50000	2	152	2529092	263897	2244982	2972736
15km	70%	50000	2	220	4089432	390793	3664783	3710599
15km	70%	50000	2	215	2213571	239807	1949767	2981995
15km	70%	50000	2	226	2520992	254442	2243509	2863951
15km	70%	50000	2	307	2933527	315157	2594144	3251798
15km	70%	50000	2	225	2962202	346711	2582215	3369596
15km	70%	50000	2	233	3174988	321812	2819768	3195269
15km	70%	50000	2	177	2767388	295369	2439671	3329093
15km	70%	50000	2	208	3444263	358236	3050356	3392011
15km	70%	50000	2	268	2997274	318832	2659480	3411762
15km	70%	50000	2	270	3218695	292339	2887241	3646450
15km	70%	50000	2	218	3479644	337536	3109382	3647729
15km	70%	50000	2	291	2824363	282503	2515321	3459092
15km	70%	50000	2	245	3534927	336454	3160786	3697710
15km	70%	50000	2	203	3059733	307638	2722024	3055719
15km	70%	50000	2	256	3426196	350071	3044055	3363611
15km	70%	50000	2	220	3442468	315002	3097301	3450560
15km	70%	50000	2	186	3145452	335322	2775974	3182149
15km	70%	50000	2	294	3105778	300963	2767916	3428480
15km	70%	50000	2	191	3174969	326615	2810504	3261107
15km	70%	50000	2	185	2781699	293432	2465497	2867674
15km	70%	50000	2	236	3102078	314625	2759279	3550518
15km	70%	50000	2	272	3318204	334325	2951632	3690773
15km	70%	50000	2	403	2468492	271022	2172982	3241853
15km	70%	50000	2	216	3801758	363747	3396609	3865398
15km	70%	50000	2	244	2606309	302565	2269501	3219047
15km	70%	50000	2	294	3363296	319998	3019883	3464015
15km	70%	50000	2	233	3802655	351573	3415337	3549389
15km	70%	50000	2	210	3632735	374535	3225026	3701842
15km	70%	50000	2	420	3163949	330591	2802289	3276845
15km	70%	50000	2	167	2668741	284685	2356986	2858068
15km	70%	50000	2	293	2772266	293701	2456451	3217479
15km	70%	50000	2	187	2570352	287265	2260799	3521574
15km	70%	50000	2	200	2707690	291498	2386692	3543063
15km	70%	50000	2	225	3421483	343624	3042847	4035396
15km	70%	50000	2	246	3230708	287891	2923691	3216932
15km	70%	50000	2	389	4593039	367155	4154648	4522212
15km	70%	50000	2	214	3978845	382487	3547248	4016509
15km	70%	50000	2	221	3050430	325989	2685907	2910324
15km	70%	50000	2	171	3042934	301493	2709810	3034228
15km	70%	50000	2	226	3193753	313871	2857983	3277523
15km	70%	50000	2	203	3302178	341993	2926449	3423724
15km	70%	50000	2	300	2888214	285801	2573222	2794635
15km	70%	50000	2	224	3770554	346584	3399930	3525447
15km	70%	50000	2	178	2758708	311950	2409179	3009932
15km	70%	50000	2	239	2347175	261950	2051668	2904176
15km	70%	50000	2	231	2595487	267968	2295677	3295897
15km	70%	50000	2	211	3596176	357589	3206791	3593326
15km	70%	50000	2	213	2770969	316234	2424921	3321039
15km	70%	50000	2	369	3286636	346610	2909235	3397409
15km	70%	50000	2	314	3540851	322907	3191204	3495119
15km	70%	50000	2	250	2814620	288539	2497117	3226532
15km	70%	50000	2	304	4104949	369920	3691115	4034477
15km	70%	50000	2	223	2888140	256354	2593565	3337300
15km	70%	50000	2	304	2419156	262436	2133350	3220528
15km	70%	50000	2	318	3002540	328541	2626893	4022499
15km	70%	50000	2	291	3818833	326613	3453361	3531157
15km	70%	50000	2	230	2738635	309349	2396474	3229222
15km	70%	50000	2	212	2525488	259913	2243637	2902908
15km	70%	50000	2	310	3245209	305035	2904720	3554964
15km	70%	50000	2	151	2528281	304387	2196729	3428001
15km	70%	50000	2	216	3863874	314326	3483807	3651385
15km	70%	50000	2	206	2830445	309085	2498539	3240087
15km	70%	50000	2	187	2383010	267681	2084485	2885312
15km	70%	50000	2	241	3396528	332313	3036617	3162834
15km	70%	50000	2	306	3787737	340304	3425747	3635539
15km	70%	50000	2	242	2506903	269573	2199874	3101384
15km	70%	50000	2	280	3084654	286564	2767022	3141069
15km	70%	50000	2	187	2368017	260795	2094157	2740021
15km	70%	50000	2	268	3058085	319676	2714386	3387484
15km	70%	50000	2	169	3746550	340709	3371956	3887075
15km	70%	50000	2	170	2617185	273400	2315836	3033452
15km	70%	50000	2	267	3072350	323919	2726202	3050289
15km	70%	50000	2	244	3384945	364730	2962225	3864836
15km	70%	50000	2	211	3080993	335131	2721470	3132279
15km	70%	50000	2	169	3083352	356856	2688165	3237292
15km	70%	50000	2	243	2931640	301678	2605690	2781481
15km	70%	50000	2	155	2606936	265853	2321056	3202858
15km	70%	50000	2	207	3538812	349687	3146075	3534247
15km	70%	50000	2	233	3168991	282958	2852169	3560430
15km	70%	50000	2	208	2320932	256398	2041647	2839836
15km	70%	50000	2	237	3170205	336073	2805780	3695589
15km	70%	50000	2	289	3162683	316941	2808135	4318689
15km	70%	50000	2	228	2908718	314043	2563317	3239314
15km	70%	50000	2	227	2169335	233201	1914008	2884890
15km	70%	50000	2	221	2419023	260988	2135479	2963254
15km	70%	50000	2	350	2901322	266949	2587182	2693614
15km	70%	50000	2	355	3330137	333849	2958419	4149980
15km	70%	50000	2	235	2851255	316679	2512298	2834556
15km	70%	50000	2	207	2895593	279701	2577461	3449186
15km	70%	50000	2	221	3086870	308132	2741302	3824194
15km	70%	50000	2	215	3175108	327104	2815271	2897957
15km	70%	50000	2	267	2904721	301072	2570947	3599564
15km	70%	50000	2	185	2303682	269089	1993632	3209693
15km	70%	50000	2	175	3063016	326272	2706715	3312097
15km	70%	50000	2	220	3587000	357564	3193967	3620967
15km	70%	50000	2	171	2547008	277164	2241765	2671275
15km	70%	50000	2	313	3785577	385582	3373637	3752115
15km	70%	50000	2	192	2841724	291139	2510406	3536421
15km	70%	50000	2	299	2588460	272566	2291757	3270697
15km	70%	50000	2	227	4102410	376129	3677286	4030737
15km	70%	50000	2	261	2938824	288467	2629778	3619753
15km	70%	50000	2	223	3050383	321212	2681347	3097592
15km	70%	50000	2	252	3116370	311274	2735859	3155895
15km	70%	50000	2	246	3149811	292429	2804329	3099266
15km	70%	50000	2	219	3199870	340210	2821862	3306063
15km	70%	50000	2	468	3613123	407547	3169308	4021809
15km	70%	50000	2	234	2782563	325962	2430419	3105278
15km	70%	50000	2	272	2809244	277095	2509183	3305908
15km	70%	50000	2	213	3024482	330068	2675305	2765154
15km	70%	50000	2	190	3084804	347366	2710550	3337508
15km	70%	50000	2	200	3274317	325569	2892588	3876489
15km	70%	50000	2	225	2285165	274965	1986002	2665091
15km	70%	50000	2	217	2644458	275312	2341490	2742700
15km	70%	50000	2	220	3181666	312986	2843748	3287009
15km	70%	50000	2	252	4008825	416813	3559610	3593600
15km	70%	50000	2	219	3295163	337083	2926691	3718530
15km	70%	50000	2	181	3378139	362434	2996483	3566307
15km	70%	50000	2	166	2641258	291079	2328499	2971881
15km	70%	50000	2	332	3310304	332609	2943237	3249546
15km	70%	50000	2	280	3448088	342007	3063409	3913177
15km	70%	50000	2	329	2815665	290433	2487053	3434054
15km	70%	50000	2	235	3658346	371844	3247417	3615500
15km	70%	50000	2	216	2986651	312679	2641412	3432397
15km	70%	50000	2	278	2946367	334138	2555690	3471011
15km	70%	50000	2	261	3071642	321535	2721807	2825928
15km	70%	50000	2	387	3555132	360587	3163594	3527617
15km	70%	50000	2	248	2574769	267142	2279893	2834580
15km	70%	50000	2	172	2116205	215950	1867198	3424202
15km	70%	50000	2	234	3049295	293605	2730109	3590946
15km	70%	50000	2	157	2599390	295087	2288598	2799683
15km	70%	50000	2	250	3418478	347261	3054720	4034463
15km	70%	50000	2	260	3035491	315341	2681827	4027070
15km	70%	50000	2	240	3715965	314372	3376390	3905621
15km	70%	50000	2	210	3239938	329529	2882420	2952477
15km	70%	50000	2	228	2840403	291419	2525949	2903206
15km	70%	50000	2	276	2614937	251194	2335753	3202717
15km	70%	50000	2	239	3668301	318962	3313499	3611789
15km	70%	50000	2	235	3318067	318891	2972673	3263624
15km	70%	50000	2	210	2416420	251363	2136320	2613626
15km	70%	50000	2	215	2859081	314617	2513849	3224579
15km	70%	50000	2	225	3645136	377417	3238558	3491276
15km	70%	50000	2	215	2853551	294497	2536593	3379171
15km	70%	50000	2	210	2720526	280794	2408796	3022663
15km	70%	50000	2	222	3000876	337839	2642834	2844710
15km	70%	50000	2	244	3216319	310904	2870043	3294572
15km	70%	50000	2	254	4483364	397832	4024324	3875758
15km	70%	50000	2	231	3070939	329214	2716925	3287859
15km	70%	50000	2	212	2957735	295008	2620768	3423994
15km	70%	50000	2	206	2521999	290826	2210044	3035724
15km	70%	50000	2	427	3131828	288178	2823466	3436749
15km	70%	50000	2	208	2553675	286314	2238322	2963389
15km	70%	50000	2	220	2789730	276476	2469910	3035260
15km	70%	50000	2	234	1983854	225973	1744718	2791157
15km	70%	50000	2	204	3081141	293799	2740973	3114075
15km	70%	50000	2	306	3521064	330255	3169211	3405238
15km	70%	50000	2	269	3974318	369472	3580263	4027048
15km	70%	50000	2	214	3044371	311959	2696911	2922693
15km	70%	50000	2	152	2661294	291342	2319177	3177355
15km	70%	50000	2	316	3216335	291413	2899990	3692496
15km	70%	50000	2	248	3444156	355230	3051196	3509700
15km	70%	50000	2	221	3305494	329898	2943097	3605207
15km	70%	50000	2	275	2662600	276874	2354927	3401744
15km	70%	50000	2	289	2793307	333823	2428816	2890788
15km	70%	50000	2	204	3459507	377692	3057655	3665509
15km	70%	50000	2	218	3055322	354876	2666369	3535291
15km	70%	50000	2	290	2499820	251710	2227506	2907358
15km	70%	50000	2	424	4182060	336587	3807623	4043815
15km	70%	50000	2	193	1771802	190117	1569039	2753093
15km	70%	50000	2	200	2500367	288484	2182043	2776799
15km	70%	50000	2	210	2959333	319709	2607512	3225479
15km	70%	50000	2	277	3131109	297628	2779957	3413278
15km	70%	50000	2	262	2683049	259790	2402725	3246582
15km	70%	50000	2	163	2735927	279793	2436165	2938367
15km	70%	50000	2	176	3668837	349180	3266637	4083024
15km	70%	50000	2	197	2843342	308195	2505833	3129103
15km	70%	50000	2	222	3458071	390854	3038596	3433929
15km	70%	50000	2	200	2725949	267240	2433851	2853185
15km	70%	50000	2	359	2847078	285979	2536883	2869246
15km	70%	50000	2	256	3804822	360904	3418594	3756955
15km	70%	50000	2	425	2627449	276301	2327594	2677145
15km	70%	50000	2	258	2699777	257449	2401521	3090289
15km	70%	50000	2	203	2466686	283923	2144400	2874881
15km	70%	50000	2	185	3083689	309316	2749192	3618071
15km	70%	50000	2	211	2515788	263641	2219679	3006012
15km	70%	50000	2	150	2608340	276346	2306229	3470013
15km	70%	50000	2	223	3056083	316733	2707840	3069126
15km	70%	50000	2	232	2756773	309152	2421610	3101900
15km	70%	50000	2	189	3046439	345236	2671345	3388435
15km	70%	50000	2	234	3104997	288517	2769839	3071043
15km	70%	50000	2	211	2461248	274800	2161125	3264024
15km	70%	50000	2	317	3427840	289796	3099923	3541816
15km	70%	50000	2	215	2445210	286319	2139585	2592538
15km	70%	50000	2	328	2998012	309922	2656851	3599505
15km	70%	50000	2	191	2526024	273787	2221228	3176020
15km	70%	50000	2	212	3201335	350073	2797188	3459585
15km	70%	50000	2	242	1928489	212235	1695003	2764152
15km	70%	50000	2	221	2837643	281899	2515470	3026185
15km	70%	50000	2	242	3054866	319515	2699986	3346799
15km	70%	50000	2	300	2624221	277781	2316284	2635089
15km	70%	50000	2	258	3520283	328094	3158372	3587670
15km	70%	50000	2	212	2531609	275025	2230686	2857511
15km	70%	50000	2	293	3202686	326621	2854715	3838814
15km	70%	50000	2	179	3247454	326169	2894439	3862575
15km	70%	50000	2	293	2306669	261049	2014018	3198916
15km	70%	50000	2	307	3341637	321723	2984316	3358314
15km	70%	50000	2	206	3085011	309742	2745269	3314001
15km	70%	50000	2	281	3450453	345130	3084060	3925737
15km	70%	50000	2	231	3255919	294775	2943605	3193246
15km	70%	50000	2	317	3341233	357336	2942282	3374283
15km	70%	50000	2	245	2905296	341704	2537193	3247115
15km	70%	50000	2	167	2679381	297588	2350681	2815121
15km	70%	50000	2	159	2211617	243560	1950864	2853573
15km	70%	50000	2	303	4388476	415170	3936398	4209465
15km	70%	50000	2	181	3949249	361877	3546412	3808476
15km	70%	50000	2	221	2556022	276901	2252548	2979546
15km	70%	50000	2	224	3142152	359714	2751854	3699168
15km	70%	50000	2	332	3092833	299258	2768248	3561191
15km	70%	50000	2	235	2539173	256892	2267017	3228127
15km	70%	50000	2	269	3679376	323792	3328662	4317334
15km	70%	50000	2	229	3713071	376631	3299600	3725557
15km	70%	50000	2	263	3241121	347254	2863524	3114196
15km	70%	50000	2	190	2892880	280696	2584975	3205748
15km	70%	50000	2	222	2086351	246106	1812524	3034860
15km	70%	50000	2	178	2851673	320735	2502893	2941827
15km	70%	50000	2	301	4591441	374132	4185626	3882816
15km	70%	50000	2	171	2749239	310496	2419017	3039483
15km	70%	50000	2	288	3390868	325975	3028843	3577147
15km	70%	50000	2	203	2599498	310030	2260910	3255052
15km	70%	50000	2	192	3842850	354674	3436051	3756263
15km	70%	50000	2	188	3154791	290864	2833815	3432549
15km	70%	50000	2	208	3101943	306080	2769916	3161595
15km	70%	50000	2	248	2173569	238976	1909174	2945599
15km	70%	50000	2	277	3582308	374808	3146815	3882754
15km	70%	50000	2	180	3001703	326693	2643794	3058003
15km	70%	50000	2	230	2572651	263946	2267238	2698708
15km	70%	50000	2	251	3716830	379870	3310385	3202995
15km	70%	50000	2	244	2949576	301941	2618312	3336425
15km	70%	50000	2	188	2539940	280564	2238968	2886382
15km	70%	50000	2	347	3513313	358076	3112062	3207458
15km	70%	50000	2	204	3072650	298565	2751170	3108893
15km	70%	50000	2	194	3375031	328698	3007214	3373227
15km	70%	50000	2	213	3586865	360608	3169409	3621319
15km	70%	50000	2	274	2936199	317709	2601514	3567155
15km	70%	50000	2	270	4165362	390087	3748994	4030757
15km	70%	50000	2	169	2784126	306329	2457702	2685012
15km	70%	50000	2	273	3924824	374207	3517296	3790671
15km	70%	50000	2	192	2701106	264157	2408821	3311305
15km	70%	50000	2	211	2647905	247728	2360528	3448464
15km	70%	50000	2	215	2867505	286253	2547100	3423550
15km	70%	50000	2	228	2398009	234836	2099222	3253869
15km	70%	50000	2	194	3136814	331154	2787517	3451713
15km	70%	50000	2	196	3203513	313326	2862340	3643041
15km	70%	50000	2	236	2559684	267915	2265834	2694146
15km	70%	50000	2	235	2858258	319173	2509426	3017869
15km	70%	50000	2	432	2749581	256502	2464591	3386309
15km	70%	50000	2	229	3195591	337625	2822980	3144527
15km	70%	50000	2	189	3650978	376963	3241207	3976643
15km	70%	50000	2	180	2600229	284188	2297008	3112104
15km	70%	50000	2	308	3103790	296838	2777085	3678946
15km	70%	50000	2	275	3517047	324603	3164399	3553136
15km	70%	50000	2	209	2503463	275127	2206703	3003148
15km	70%	50000	2	218	3699167	338021	3314529	3260172
15km	70%	50000	2	177	2544988	262830	2258405	3784308
15km	70%	50000	2	337	3086307	317404	2740210	3257095
15km	70%	50000	2	175	3448324	339543	3068276	3311195
15km	70%	50000	2	167	2846913	312304	2511898	2898592
15km	70%	50000	2	235	3268422	343807	2903656	3368273
15km	70%	50000	2	200	3046531	317097	2693334	3356757
15km	70%	50000	2	181	2425161	266589	2141525	3680043
15km	70%	50000	2	530	3467672	317955	3114497	3711388
15km	70%	50000	2	372	4258990	352882	3877316	4020608
15km	70%	50000	2	279	3237963	305369	2896595	3122828
15km	70%	50000	2	165	2263959	251908	1997808	2577377
15km	70%	50000	2	178	2554403	276839	2259515	2811179
15km	70%	50000	2	181	2591150	257835	2309622	2831761
15km	70%	50000	2	191	2542572	262389	2242311	3359258
15km	70%	50000	2	254	3292034	311093	2958964	3361092
15km	70%	50000	2	303	3096689	308048	2763358	3410833
15km	70%	50000	2	199	2681218	296756	2356999	3010264
15km	70%	50000	2	220	2593171	272347	2295971	2925122
15km	70%	50000	2	243	2973508	306512	2647734	3685754
15km	70%	50000	2	257	3021222	294331	2694124	3216203
15km	70%	50000	2	198	2313794	273180	2022378	2979158
15km	70%	50000	2	263	3676622	337058	3285947	3945315
15km	70%	50000	2	176	2269347	248966	2002762	2674396
15km	70%	50000	2	189	2494124	284889	2183689	3330897
15km	70%	50000	2	266	3708762	355653	3317852	3584662
15km	70%	50000	2	212	2177662	274867	1877141	3022246
15km	70%	50000	2	282	3640651	328302	3275518	3718072
15km	70%	50000	2	163	2754874	341684	2387543	3442658
15km	70%	50000	2	218	2878367	265458	2581334	3664796
15km	70%	50000	2	203	2024756	197241	1802639	2982803
15km	70%	50000	2	224	3060897	322421	2704218	3266870
15km	70%	50000	2	284	3137638	300777	2793409	3111824
15km	70%	50000	2	246	2687834	284913	2368828	2939814
15km	70%	50000	2	253	4025975	381547	3597517	3737139
15km	70%	50000	2	220	2491884	272621	2200602	2796949
15km	70%	50000	2	329	3994535	343482	3608293	4223699
15km	70%	50000	2	191	2429696	245563	2164009	2795799
15km	70%	50000	2	216	3505576	399553	3074138	3405733
15km	70%	50000	2	229	3256209	319198	2887508	3192309
15km	70%	50000	2	262	3917161	351493	3519945	3501265
15km	70%	50000	2	281	3782907	339409	3395251	3930541
15km	70%	50000	2	216	2822636	292801	2508678	2837378
15km	70%	50000	2	337	2585515	266442	2294245	3116998
15km	70%	50000	2	261	3003265	226415	2731269	3645404
[truncated: 1 more rows]
