# Supplementary material for: Quantifying the Value of Perfect Information in Emergency Vaccination Campaigns
Source: PLoS Comput Biol. 2017 Feb 16;13(2):e1005318. doi: 10.1371/journal.pcbi.1005318 (PMC5312803; doi:10.1371/journal.pcbi.1005318)
Supplement: S1 Data — (ZIP) [file pcbi.1005318.s013.zip › Data/15km vaccination/data17.txt]

vacc_radius	efficacy	capacity	delay	outbreak_duration	livestock_culled	cattle_culled	sheep_culled	vaccinations
15km	70%	50000	4	299	2862021	311875	2526677	3224208
15km	70%	50000	4	219	2500743	299447	2179629	3107107
15km	70%	50000	4	246	3226492	333168	2872018	3619270
15km	70%	50000	4	215	2393513	263643	2099998	3007857
15km	70%	50000	4	237	3123507	309903	2759897	3512001
15km	70%	50000	4	167	3045782	326464	2681927	3355456
15km	70%	50000	4	221	3402528	357354	3001293	2953144
15km	70%	50000	4	269	3328367	307617	2973663	3466701
15km	70%	50000	4	277	2902761	305868	2574546	3146786
15km	70%	50000	4	263	2615243	241994	2350338	3633154
15km	70%	50000	4	190	2160232	238543	1894075	3079526
15km	70%	50000	4	235	3621080	318345	3247830	4103742
15km	70%	50000	4	188	2778290	292977	2460650	3608987
15km	70%	50000	4	190	2700289	265774	2388703	3060152
15km	70%	50000	4	192	3539961	365669	3121483	3205089
15km	70%	50000	4	352	3787881	365804	3372872	3311959
15km	70%	50000	4	251	2711430	300866	2383276	3127087
15km	70%	50000	4	236	3464907	345570	3072923	3411306
15km	70%	50000	4	322	3550261	361994	3152087	3948238
15km	70%	50000	4	188	2285854	226018	2007975	3148278
15km	70%	50000	4	166	2166566	261386	1888129	2699750
15km	70%	50000	4	195	2761261	303588	2430010	3295149
15km	70%	50000	4	244	2406964	303882	2073325	3187295
15km	70%	50000	4	269	2593376	273870	2293461	3499659
15km	70%	50000	4	146	2424094	277070	2126750	2900662
15km	70%	50000	4	318	3130943	306449	2794731	3572677
15km	70%	50000	4	285	3050932	296986	2736325	3618388
15km	70%	50000	4	243	2923026	294845	2586129	3447174
15km	70%	50000	4	259	3848495	369125	3441744	3696783
15km	70%	50000	4	303	3911885	349102	3526043	3943294
15km	70%	50000	4	220	3666945	366900	3243503	3529442
15km	70%	50000	4	184	3012920	328381	2658830	2987060
15km	70%	50000	4	223	3047791	346309	2670431	3450143
15km	70%	50000	4	208	3082563	337318	2702189	3529126
15km	70%	50000	4	247	2722469	269538	2428914	2668865
15km	70%	50000	4	191	2582637	269792	2298602	3206235
15km	70%	50000	4	215	3231012	302081	2907208	3468290
15km	70%	50000	4	378	2251897	252041	1975894	2699752
15km	70%	50000	4	222	3765020	346491	3370250	3813561
15km	70%	50000	4	215	2867083	325486	2506114	3404865
15km	70%	50000	4	281	3457438	308402	3117654	4180335
15km	70%	50000	4	377	3460528	289515	3130407	3769129
15km	70%	50000	4	201	3860078	386844	3438711	3629309
15km	70%	50000	4	210	2752857	284119	2456067	3369929
15km	70%	50000	4	231	3052090	309728	2700702	3122787
15km	70%	50000	4	215	3356425	321693	2995211	3156317
15km	70%	50000	4	232	2749307	315420	2421605	3315495
15km	70%	50000	4	164	2961480	333808	2594199	3210834
15km	70%	50000	4	216	3746306	355417	3360029	3868750
15km	70%	50000	4	162	2565325	286223	2263670	3132218
15km	70%	50000	4	237	4384683	388442	3948589	3819750
15km	70%	50000	4	409	2998089	308811	2661312	3437314
15km	70%	50000	4	317	3274005	300336	2950295	3191236
15km	70%	50000	4	323	3347135	335258	2968605	3120379
15km	70%	50000	4	226	3388624	306796	3049013	2984539
15km	70%	50000	4	197	3220294	303019	2887746	3253410
15km	70%	50000	4	203	3311579	314165	2968125	3621965
15km	70%	50000	4	292	2962369	332481	2605417	2938191
15km	70%	50000	4	190	3418503	349457	3010768	3333424
15km	70%	50000	4	248	3353079	305290	3003176	3736822
15km	70%	50000	4	279	3853997	364861	3452319	3537033
15km	70%	50000	4	431	3135421	304508	2805876	2977697
15km	70%	50000	4	212	3300658	319732	2956888	3446300
15km	70%	50000	4	167	2560318	274126	2255893	3485007
15km	70%	50000	4	309	3577435	343801	3211543	3521773
15km	70%	50000	4	294	3939692	389045	3508638	3952437
15km	70%	50000	4	207	2458301	292025	2150336	2889116
15km	70%	50000	4	179	2448546	287096	2138439	2900792
15km	70%	50000	4	289	3283969	348498	2891741	3508500
15km	70%	50000	4	248	2782247	284190	2473395	3652007
15km	70%	50000	4	314	2927125	327860	2572191	3187889
15km	70%	50000	4	265	3076449	328026	2721692	3287859
15km	70%	50000	4	191	2540481	270673	2239298	2733948
15km	70%	50000	4	217	3110614	354098	2735518	3211715
15km	70%	50000	4	186	2620768	260004	2331709	2929683
15km	70%	50000	4	204	3029367	314274	2669243	2798265
15km	70%	50000	4	238	3421427	321177	3065077	3495104
15km	70%	50000	4	269	2931106	302106	2588144	3268367
15km	70%	50000	4	278	3584687	314273	3251137	3682382
15km	70%	50000	4	211	2969458	290696	2654079	3234859
15km	70%	50000	4	219	2885897	328165	2537791	3066607
15km	70%	50000	4	250	2287269	265125	1985862	2961772
15km	70%	50000	4	198	2746183	294426	2418935	3218218
15km	70%	50000	4	225	2975223	295995	2644035	3086049
15km	70%	50000	4	177	3044046	328792	2695318	3098392
15km	70%	50000	4	290	3065293	334109	2707069	3452275
15km	70%	50000	4	227	2700220	282312	2393332	2843097
15km	70%	50000	4	211	3303764	345100	2928456	3449802
15km	70%	50000	4	229	3937356	367298	3538045	3753459
15km	70%	50000	4	263	3025119	322232	2655564	3578959
15km	70%	50000	4	250	2758690	284761	2444747	2856783
15km	70%	50000	4	272	2606121	291737	2290526	3429738
15km	70%	50000	4	179	2918310	324061	2572030	2840693
15km	70%	50000	4	199	2867944	297844	2529787	3274607
15km	70%	50000	4	298	3244380	345689	2869641	3450721
15km	70%	50000	4	330	3193046	354310	2794220	3189980
15km	70%	50000	4	274	3090302	296048	2771393	3222430
15km	70%	50000	4	187	2780882	297518	2455884	2992118
15km	70%	50000	4	204	2810868	301130	2474354	2908420
15km	70%	50000	4	241	3002786	305663	2661358	3080542
15km	70%	50000	4	208	3315152	352119	2923157	3866193
15km	70%	50000	4	233	3514895	378242	3107723	4287873
15km	70%	50000	4	261	2823698	315159	2478379	3151254
15km	70%	50000	4	271	3159581	327491	2798792	3628723
15km	70%	50000	4	246	3495137	306752	3156142	3926349
15km	70%	50000	4	286	2744569	256331	2468772	2975269
15km	70%	50000	4	259	2653725	293926	2324266	3394899
15km	70%	50000	4	200	3127768	325592	2769943	3467385
15km	70%	50000	4	266	3881862	356862	3491753	3498735
15km	70%	50000	4	272	2698219	269913	2393917	3371948
15km	70%	50000	4	195	2920478	285084	2587221	3422611
15km	70%	50000	4	346	3120885	320657	2766391	2814159
15km	70%	50000	4	194	2720978	294876	2393185	3081078
15km	70%	50000	4	164	2883816	318764	2541689	3144653
15km	70%	50000	4	253	2708377	277991	2412455	2775148
15km	70%	50000	4	277	3172367	329929	2797075	3441665
15km	70%	50000	4	239	3666007	351731	3285825	4290682
15km	70%	50000	4	198	3248340	314105	2890613	3409198
15km	70%	50000	4	315	2261568	228630	2001221	2942851
15km	70%	50000	4	240	4401161	423036	3946147	4161774
15km	70%	50000	4	169	2867720	301236	2545307	3023424
15km	70%	50000	4	203	2869753	303454	2534293	3265640
15km	70%	50000	4	243	2728255	281557	2420484	3389916
15km	70%	50000	4	387	4304754	400204	3875611	4214984
15km	70%	50000	4	261	3520034	319607	3172712	3535820
15km	70%	50000	4	276	2763603	265128	2478468	2854379
15km	70%	50000	4	170	2608842	274400	2298897	3030309
15km	70%	50000	4	252	3141892	291239	2818561	2942448
15km	70%	50000	4	199	2463607	305610	2125750	2955319
15km	70%	50000	4	215	2630147	269340	2333742	3613261
15km	70%	50000	4	178	3138484	335880	2770561	3151996
15km	70%	50000	4	276	3481288	361196	3079263	4041351
15km	70%	50000	4	229	3576257	391380	3149678	3765026
15km	70%	50000	4	254	3066521	310344	2725344	3849872
15km	70%	50000	4	330	2455110	262914	2170188	2912762
15km	70%	50000	4	299	2582044	248108	2309055	3135760
15km	70%	50000	4	210	2573971	261621	2300315	3407059
15km	70%	50000	4	195	3511061	388167	3090990	3429978
15km	70%	50000	4	315	3182552	320061	2824283	3061536
15km	70%	50000	4	204	2256821	253267	1962533	2920136
15km	70%	50000	4	237	3230406	336085	2845694	3433097
15km	70%	50000	4	187	3386205	348608	3009602	3881303
15km	70%	50000	4	159	2843953	304391	2505202	2972607
15km	70%	50000	4	233	2738948	294550	2425296	2822178
15km	70%	50000	4	169	2385410	276845	2090116	2970153
15km	70%	50000	4	274	3610102	338660	3243275	3721377
15km	70%	50000	4	265	2972788	323303	2607198	3588066
15km	70%	50000	4	293	3201853	322099	2851118	3548969
15km	70%	50000	4	243	3578006	334194	3211299	3841825
15km	70%	50000	4	215	2385183	242692	2111343	2960407
15km	70%	50000	4	220	3259907	337699	2897116	3513683
15km	70%	50000	4	218	2738301	276508	2432033	3212754
15km	70%	50000	4	263	3336074	339546	2946065	3415880
15km	70%	50000	4	224	3804261	354774	3419969	3366173
15km	70%	50000	4	204	2415715	257854	2142771	3031849
15km	70%	50000	4	283	2751482	291202	2425890	3221747
15km	70%	50000	4	251	2873403	300792	2532759	3236715
15km	70%	50000	4	225	2903111	298044	2584459	2993753
15km	70%	50000	4	181	2752138	303603	2431229	3202250
15km	70%	50000	4	338	3347205	323204	2976744	3382119
15km	70%	50000	4	147	2454598	287051	2150771	3206768
15km	70%	50000	4	271	3584341	353764	3188153	3876084
15km	70%	50000	4	254	3166436	307052	2828788	2939281
15km	70%	50000	4	317	3189876	370704	2784351	3740145
15km	70%	50000	4	212	2971264	299040	2650931	3064420
15km	70%	50000	4	187	2671918	299317	2353230	2622272
15km	70%	50000	4	190	2664449	268613	2369316	3223269
15km	70%	50000	4	245	3930948	375574	3505073	4026378
15km	70%	50000	4	208	2664445	334598	2304044	3038957
15km	70%	50000	4	217	3808746	383928	3372347	3643638
15km	70%	50000	4	248	3911987	368732	3520858	3928314
15km	70%	50000	4	310	3029020	319372	2689771	3239608
15km	70%	50000	4	255	3800755	402756	3352638	3682086
15km	70%	50000	4	307	2947138	339285	2582027	3252225
15km	70%	50000	4	243	2874312	317843	2529796	3152547
15km	70%	50000	4	234	2452911	273085	2156771	2986292
15km	70%	50000	4	195	2886524	316663	2543065	2981750
15km	70%	50000	4	243	3449672	344328	3074358	3159544
15km	70%	50000	4	270	2294426	248530	2026400	2784224
15km	70%	50000	4	270	3260765	323458	2889507	3304808
15km	70%	50000	4	206	3105384	342396	2722885	3957277
15km	70%	50000	4	292	3415060	344614	3043170	2954014
15km	70%	50000	4	180	2825734	308106	2465085	3201703
15km	70%	50000	4	252	2388495	261880	2097195	2844916
15km	70%	50000	4	248	3193700	323581	2845857	3408941
15km	70%	50000	4	222	3646276	367687	3247590	3247697
15km	70%	50000	4	195	2729675	269009	2425272	3419754
15km	70%	50000	4	175	2806831	323748	2455468	3207737
15km	70%	50000	4	220	3163350	318290	2818377	3276238
15km	70%	50000	4	252	3199954	340480	2830404	3246483
15km	70%	50000	4	150	3032642	314383	2688376	3050885
15km	70%	50000	4	192	3198661	300069	2879206	2948448
15km	70%	50000	4	193	2638698	272134	2323958	3038857
15km	70%	50000	4	261	3081704	324146	2721208	3472286
15km	70%	50000	4	231	3362347	359228	2970903	3551116
15km	70%	50000	4	276	3411188	350842	3024966	3502550
15km	70%	50000	4	328	2727532	307296	2401102	3093594
15km	70%	50000	4	193	2135683	245882	1867267	2475436
15km	70%	50000	4	245	2828512	286060	2499983	3170995
15km	70%	50000	4	191	2388478	267723	2085378	2871189
15km	70%	50000	4	267	2877181	307386	2545302	3459299
15km	70%	50000	4	240	2663789	261786	2375708	3416681
15km	70%	50000	4	252	2966527	309105	2629526	3357581
15km	70%	50000	4	350	3454406	363836	3057622	3721066
15km	70%	50000	4	155	2672618	315190	2326670	3023072
15km	70%	50000	4	243	3430291	342715	3057806	3361248
15km	70%	50000	4	217	3598049	313283	3248855	3769481
15km	70%	50000	4	274	2205590	248946	1931063	3294017
15km	70%	50000	4	178	2477708	282645	2161384	2636411
15km	70%	50000	4	284	2816647	295690	2503748	2953466
15km	70%	50000	4	219	3355382	351687	2946982	3627887
15km	70%	50000	4	268	3776282	360657	3369080	3272104
15km	70%	50000	4	185	2544746	266918	2249742	2954659
15km	70%	50000	4	285	3343347	326399	2986611	3463077
15km	70%	50000	4	236	2913441	290020	2607746	3092971
15km	70%	50000	4	359	1882498	177938	1670653	2724939
15km	70%	50000	4	281	2402876	237705	2118656	3260301
15km	70%	50000	4	289	3003101	306428	2662799	3207358
15km	70%	50000	4	218	3080970	354033	2695769	3229219
15km	70%	50000	4	185	2573170	261270	2291059	2785233
15km	70%	50000	4	279	3191199	326877	2825627	3526248
15km	70%	50000	4	226	4264011	395082	3827232	3480335
15km	70%	50000	4	239	3015578	305610	2684426	3284258
15km	70%	50000	4	221	3333490	346238	2957471	3850933
15km	70%	50000	4	247	3195077	330382	2827444	3740540
15km	70%	50000	4	331	2827772	302780	2488294	3099653
15km	70%	50000	4	213	3226374	330106	2866368	3366064
15km	70%	50000	4	175	2791227	259120	2498378	2920042
15km	70%	50000	4	176	2435799	283089	2117256	2783660
15km	70%	50000	4	212	2973178	303439	2637965	3570637
15km	70%	50000	4	277	2655383	279455	2352716	2760024
15km	70%	50000	4	261	4008158	356492	3607901	4062342
15km	70%	50000	4	310	2746342	277378	2426204	3077950
15km	70%	50000	4	171	2705567	279433	2401982	3052548
15km	70%	50000	4	249	3101954	321585	2750904	3123309
15km	70%	50000	4	256	2596374	286248	2286088	3258241
15km	70%	50000	4	327	4107267	316401	3751174	4619197
15km	70%	50000	4	222	2832417	305549	2484472	3274109
15km	70%	50000	4	233	2702758	300362	2362120	3012823
15km	70%	50000	4	249	2938419	299818	2589740	3086487
15km	70%	50000	4	252	3001876	305675	2666405	3634481
15km	70%	50000	4	197	2716752	271443	2414255	3519678
15km	70%	50000	4	279	3828745	337587	3461667	4608554
15km	70%	50000	4	220	3704969	408543	3264405	4162812
15km	70%	50000	4	235	2959745	322413	2611988	2898556
15km	70%	50000	4	154	2709068	320659	2363656	3275555
15km	70%	50000	4	253	3456605	344308	3077986	3107295
15km	70%	50000	4	161	2578536	282701	2269485	2734170
15km	70%	50000	4	215	2750759	265474	2464734	3125241
15km	70%	50000	4	171	3246178	346772	2858640	3589230
15km	70%	50000	4	396	2640238	275964	2336734	2802001
15km	70%	50000	4	282	2613668	262018	2317938	3725950
15km	70%	50000	4	224	2764248	293021	2436519	3323846
15km	70%	50000	4	230	2896426	322311	2543203	3435002
15km	70%	50000	4	351	4081923	346737	3694866	3969213
15km	70%	50000	4	210	2957983	334297	2602277	3192553
15km	70%	50000	4	238	3232794	302904	2895118	3251418
15km	70%	50000	4	287	3314652	366522	2899780	3563871
15km	70%	50000	4	206	3142705	355679	2762406	3172896
15km	70%	50000	4	240	3704254	358643	3301556	3819212
15km	70%	50000	4	217	2522398	288423	2193698	3339350
15km	70%	50000	4	287	4368925	364465	3965698	4048870
15km	70%	50000	4	355	3846092	345824	3456888	4202501
15km	70%	50000	4	189	2678257	308185	2335909	3047614
15km	70%	50000	4	328	3333272	321952	2981624	3276406
15km	70%	50000	4	238	3257388	351478	2852627	3780098
15km	70%	50000	4	362	2841800	279590	2528493	3489871
15km	70%	50000	4	265	3532480	367163	3133785	3735556
15km	70%	50000	4	212	2739339	272883	2440429	3324060
15km	70%	50000	4	242	2764739	264857	2466604	2965064
15km	70%	50000	4	212	4024278	338611	3642298	3932878
15km	70%	50000	4	324	4368567	453299	3867155	4684101
15km	70%	50000	4	226	3796169	344921	3415887	3935598
15km	70%	50000	4	374	3610932	374896	3214786	3525246
15km	70%	50000	4	378	4195799	386604	3781903	3922176
15km	70%	50000	4	280	2243811	231565	1987208	2530845
15km	70%	50000	4	212	2760686	281739	2438263	2977404
15km	70%	50000	4	174	2602725	274903	2311511	2484874
15km	70%	50000	4	284	3266814	316352	2922388	3490746
15km	70%	50000	4	362	3413948	293410	3081413	3786135
15km	70%	50000	4	382	3055773	281573	2716427	3526709
15km	70%	50000	4	220	2663988	291714	2343580	3400353
15km	70%	50000	4	182	2943293	295779	2615927	2841383
15km	70%	50000	4	173	2404396	269813	2099976	3108578
15km	70%	50000	4	212	3282112	320999	2911694	3275395
15km	70%	50000	4	302	3528854	342064	3158042	3681141
15km	70%	50000	4	234	2723779	315116	2380358	3010656
15km	70%	50000	4	194	3053858	331507	2692568	3291335
15km	70%	50000	4	260	3504910	293556	3179427	3377048
15km	70%	50000	4	259	3302088	303085	2964003	3742975
15km	70%	50000	4	184	2696875	276099	2401400	3000007
15km	70%	50000	4	445	3878250	327715	3513982	3736404
15km	70%	50000	4	165	2829061	289450	2518734	3207196
15km	70%	50000	4	343	3727140	340657	3352494	3486205
15km	70%	50000	4	134	2121855	282958	1819612	2657026
15km	70%	50000	4	277	3632294	348745	3242381	3724564
15km	70%	50000	4	224	2337787	248449	2075324	3188398
15km	70%	50000	4	233	3442563	355705	3026951	3582070
15km	70%	50000	4	227	3224227	345833	2840744	3074034
15km	70%	50000	4	277	2621491	282319	2325392	2954463
15km	70%	50000	4	227	2779969	283714	2473577	2947515
15km	70%	50000	4	170	2241364	286022	1934506	2746767
15km	70%	50000	4	211	3215673	307388	2845858	3462435
15km	70%	50000	4	350	3553979	358732	3164464	3572833
15km	70%	50000	4	175	3193293	323182	2846464	3700328
15km	70%	50000	4	268	3477082	308179	3149140	3452671
15km	70%	50000	4	177	3600389	365496	3202884	3593967
15km	70%	50000	4	221	2688582	262907	2397073	3140286
15km	70%	50000	4	293	2700853	330882	2342556	3213758
15km	70%	50000	4	190	2990801	293211	2655806	3344857
15km	70%	50000	4	262	3721154	356473	3315575	3813039
15km	70%	50000	4	211	2820583	331183	2456163	3020905
15km	70%	50000	4	208	3183796	306094	2853910	3641839
15km	70%	50000	4	198	3070365	285671	2742319	3624369
15km	70%	50000	4	286	2784666	269318	2490691	3133543
15km	70%	50000	4	240	2834290	304760	2506387	3184409
15km	70%	50000	4	200	2827864	288080	2505774	3162062
15km	70%	50000	4	248	3047792	304345	2715041	3207131
15km	70%	50000	4	248	3419231	375542	3012584	3727463
15km	70%	50000	4	215	2215319	238460	1958785	2790314
15km	70%	50000	4	222	2632518	272094	2334343	3035308
15km	70%	50000	4	351	4576954	417067	4105869	4345329
15km	70%	50000	4	196	2937477	283330	2629040	2829537
15km	70%	50000	4	275	3292354	350399	2920034	3226319
15km	70%	50000	4	325	2841924	323907	2496393	3611153
15km	70%	50000	4	366	3274809	313723	2936434	3686252
15km	70%	50000	4	219	3051474	306984	2718539	3556301
15km	70%	50000	4	340	3092780	294561	2773305	3713144
15km	70%	50000	4	206	2670606	294708	2348886	2902241
15km	70%	50000	4	241	3098685	292323	2771245	3434463
15km	70%	50000	4	289	2875395	280164	2556065	3762967
15km	70%	50000	4	198	3261152	322566	2910701	3656143
15km	70%	50000	4	290	3056207	289079	2723814	2931809
15km	70%	50000	4	193	3199374	324009	2838544	3446666
15km	70%	50000	4	196	2759566	283738	2445633	2980698
15km	70%	50000	4	182	2779038	275758	2478671	3187241
15km	70%	50000	4	265	2945059	300917	2613324	3092339
15km	70%	50000	4	195	2495974	268373	2199100	2831730
15km	70%	50000	4	211	2968659	323913	2608374	2846912
15km	70%	50000	4	209	2925441	296437	2596481	3100470
15km	70%	50000	4	163	2474352	263429	2186799	2660544
15km	70%	50000	4	232	3518640	349689	3131147	3319210
15km	70%	50000	4	237	2347348	243961	2081605	2662007
15km	70%	50000	4	185	3047064	328791	2698935	3036404
15km	70%	50000	4	243	3122279	345979	2744515	2821144
15km	70%	50000	4	243	3170801	338979	2795181	3560011
15km	70%	50000	4	324	3961101	385888	3539377	3589837
15km	70%	50000	4	313	3145782	317582	2771178	3512209
15km	70%	50000	4	411	3333023	315832	2972535	3363415
15km	70%	50000	4	229	3000267	280129	2698592	3309949
15km	70%	50000	4	288	3012464	307696	2669954	3098426
15km	70%	50000	4	217	3652274	352136	3275133	3686891
15km	70%	50000	4	285	2979597	323171	2623574	3881928
15km	70%	50000	4	315	3419812	310899	3073714	3338002
15km	70%	50000	4	245	4021549	368135	3622069	3443605
15km	70%	50000	4	174	2510530	280839	2209641	3084937
15km	70%	50000	4	265	3063300	333497	2703880	3588757
15km	70%	50000	4	287	2439342	251990	2166805	3167597
15km	70%	50000	4	203	3013952	297502	2677716	3336168
15km	70%	50000	4	209	2820940	300913	2486026	3453183
15km	70%	50000	4	242	3074852	339298	2679458	3462546
15km	70%	50000	4	296	3776511	339374	3412705	4028667
15km	70%	50000	4	384	3515809	352085	3132112	3269565
15km	70%	50000	4	326	3617964	331391	3254443	3216562
15km	70%	50000	4	267	3700638	356465	3298809	3651619
15km	70%	50000	4	349	2932741	291004	2622118	2890675
15km	70%	50000	4	271	4095496	369771	3685480	3663941
15km	70%	50000	4	290	3747532	409246	3316126	4017057
15km	70%	50000	4	267	2852033	289940	2531917	3181033
15km	70%	50000	4	224	2773079	297687	2448491	2751119
15km	70%	50000	4	201	3232495	345468	2856650	3491032
15km	70%	50000	4	187	2615713	300482	2284144	2955071
15km	70%	50000	4	363	4860901	404225	4396060	4239888
15km	70%	50000	4	202	2588454	291929	2277600	3010877
15km	70%	50000	4	258	3095236	319724	2748165	3060115
15km	70%	50000	4	241	2649715	291809	2324471	3014311
15km	70%	50000	4	262	3663062	328664	3311493	3804559
15km	70%	50000	4	266	3338665	367516	2945621	3410702
15km	70%	50000	4	157	2820658	283642	2513016	2973968
15km	70%	50000	4	274	4276048	392441	3815770	4423320
15km	70%	50000	4	228	3186526	323834	2838817	3536871
15km	70%	50000	4	272	3506082	376367	3099029	4055555
15km	70%	50000	4	235	3472833	348732	3102360	3556532
15km	70%	50000	4	289	2923391	311592	2593237	3639132
15km	70%	50000	4	282	3276339	313895	2925718	3453800
15km	70%	50000	4	227	2836393	295070	2506541	3595885
15km	70%	50000	4	330	2579784	252974	2304274	3288931
15km	70%	50000	4	263	3106939	333125	2753593	3510281
15km	70%	50000	4	198	2746079	282779	2433323	2980991
15km	70%	50000	4	310	3103337	333006	2740203	3168831
15km	70%	50000	4	236	3048531	329016	2690726	3692513
15km	70%	50000	4	254	2794444	322817	2448450	3086006
15km	70%	50000	4	351	2929821	289314	2617120	3283821
15km	70%	50000	4	214	2585227	277902	2275445	3506277
15km	70%	50000	4	198	2834577	279503	2524707	3517337
15km	70%	50000	4	228	3165071	349647	2781461	3037479
15km	70%	50000	4	240	2818814	284383	2517831	2702529
15km	70%	50000	4	209	3633370	389618	3207100	3333319
15km	70%	50000	4	176	3192637	332519	2845184	3157246
15km	70%	50000	4	137	2958221	318508	2612055	3371696
15km	70%	50000	4	248	4074814	350239	3683089	4265266
15km	70%	50000	4	212	3141617	329184	2785207	3475034
15km	70%	50000	4	166	2654700	312634	2316715	2824480
15km	70%	50000	4	170	2813043	315795	2455107	3406284
15km	70%	50000	4	381	3175513	306324	2837612	3553040
15km	70%	50000	4	205	2985991	315433	2640490	3837185
15km	70%	50000	4	159	2641359	272567	2338031	2919269
15km	70%	50000	4	210	3211388	322789	2847642	3134499
15km	70%	50000	4	275	2995641	292419	2682732	3048765
15km	70%	50000	4	171	2690765	293950	2373786	3340998
15km	70%	50000	4	267	3453153	329795	3088394	3235694
15km	70%	50000	4	250	2959570	311867	2615759	3027016
15km	70%	50000	4	210	3917031	372279	3509384	4287358
15km	70%	50000	4	195	3637394	367007	3225779	4049927
15km	70%	50000	4	179	2543344	292561	2218284	2838655
15km	70%	50000	4	308	3369021	344773	2992548	3665621
15km	70%	50000	4	206	3325365	317878	2974234	2898557
15km	70%	50000	4	317	2901171	278522	2590090	3075020
15km	70%	50000	4	224	3678384	352833	3283667	3549990
15km	70%	50000	4	196	3189493	302120	2865150	3413427
15km	70%	50000	4	315	3016489	267413	2721103	3134167
15km	70%	50000	4	293	3141264	303413	2797994	3374531
15km	70%	50000	4	252	3014591	327387	2649027	3349106
15km	70%	50000	4	233	3224509	347324	2854374	3220387
15km	70%	50000	4	313	2790417	247689	2525998	3181648
15km	70%	50000	4	298	3260214	321812	2906063	3516814
15km	70%	50000	4	235	2972834	315432	2632692	3379096
15km	70%	50000	4	283	3688842	321105	3332174	3280229
15km	70%	50000	4	322	3179913	285801	2867881	3644577
15km	70%	50000	4	312	2516563	266954	2223586	3008200
15km	70%	50000	4	248	3872878	365152	3484624	3626251
15km	70%	50000	4	230	2933497	303262	2609721	3446941
15km	70%	50000	4	227	3004635	278674	2691896	3323966
15km	70%	50000	4	261	2756960	289478	2448609	3348795
15km	70%	50000	4	208	3083763	323842	2729339	3700603
15km	70%	50000	4	270	2964391	273963	2640696	3276050
15km	70%	50000	4	201	3138979	337883	2761305	3751872
15km	70%	50000	4	312	3589155	384134	3175498	3751645
15km	70%	50000	4	176	2777031	330986	2421065	3415326
15km	70%	50000	4	189	2895282	300439	2564658	3098622
15km	70%	50000	4	202	2938694	318677	2598368	3358717
15km	70%	50000	4	222	2279365	246456	2002228	2381116
15km	70%	50000	4	242	3100146	323857	2749923	3447881
15km	70%	50000	4	317	3630218	379155	3217367	4122772
15km	70%	50000	4	225	1962721	206702	1728864	2514864
15km	70%	50000	4	213	2760082	280408	2452201	3114652
15km	70%	50000	4	227	2600990	290383	2288129	2834812
15km	70%	50000	4	202	2596056	264888	2305983	2938268
15km	70%	50000	4	197	3417433	331410	3058954	3445798
15km	70%	50000	4	232	3027252	323214	2678554	3347364
15km	70%	50000	4	263	2932628	305537	2605626	3206749
15km	70%	50000	4	290	3498459	346076	3110253	3876205
15km	70%	50000	4	329	3457064	305387	3116247	3779811
15km	70%	50000	4	224	3267469	341832	2884520	2929491
15km	70%	50000	4	260	3381823	330515	3026579	4102595
15km	70%	50000	4	225	2930205	340867	2559731	3257482
15km	70%	50000	4	284	2862910	314985	2504064	3254156
15km	70%	50000	4	265	2052676	232684	1803077	2668722
15km	70%	50000	4	218	3013089	299466	2695377	3526820
15km	70%	50000	4	217	2636195	273712	2338873	3615102
15km	70%	50000	4	272	3193239	326299	2839406	3135298
15km	70%	50000	4	329	2732746	271650	2435149	3060665
15km	70%	50000	4	208	2893268	292745	2565148	3255809
15km	70%	50000	4	198	3433359	348935	3053283	3750420
15km	70%	50000	4	262	2687439	315165	2345945	2935568
15km	70%	50000	4	252	3476333	328765	3101933	3201563
15km	70%	50000	4	184	2755463	313352	2422075	3411932
15km	70%	50000	4	241	2866906	303685	2539398	3307683
15km	70%	50000	4	170	2999328	299793	2660390	3598062
15km	70%	50000	4	192	3213135	309898	2873569	3147024
15km	70%	50000	4	238	3053387	312535	2686559	3428004
15km	70%	50000	4	216	3037244	349058	2662881	3258930
15km	70%	50000	4	230	2269602	265046	1983715	2652973
15km	70%	50000	4	258	3205325	317152	2864200	3776424
15km	70%	50000	4	244	3408799	357514	3008657	3850846
15km	70%	50000	4	220	3289421	293240	2965458	3683858
15km	70%	50000	4	173	2593276	280491	2283254	3046869
15km	70%	50000	4	249	3536871	340439	3163733	3695567
15km	70%	50000	4	201	2663762	299296	2325539	3329075
15km	70%	50000	4	253	3667140	363053	3272451	3754933
15km	70%	50000	4	239	2580689	273711	2284661	2832722
15km	70%	50000	4	261	3736856	400936	3277753	4280968
15km	70%	50000	4	258	3659945	360588	3267230	3674980
15km	70%	50000	4	162	2141905	224492	1896996	2447159
15km	70%	50000	4	166	2701112	308252	2364195	2692295
15km	70%	50000	4	204	3082147	332319	2712686	3192806
15km	70%	50000	4	220	2241777	241090	1981867	3180714
15km	70%	50000	4	192	1932923	234113	1675190	2606729
15km	70%	50000	4	308	3675776	361810	3284591	3294987
15km	70%	50000	4	189	2462714	270316	2166515	2922708
15km	70%	50000	4	215	3531521	329162	3163010	3728372
15km	70%	50000	4	209	3234607	288571	2911457	3123712
15km	70%	50000	4	259	2993742	273663	2678537	3286466
15km	70%	50000	4	218	3447214	364125	3054686	3310811
15km	70%	50000	4	248	4355024	430328	3894950	4297260
15km	70%	50000	4	328	3261253	337050	2899966	3578070
15km	70%	50000	4	187	3176733	390694	2767261	3277465
15km	70%	50000	4	296	2351956	253729	2067114	3196059
15km	70%	50000	4	208	2912403	336941	2539024	3121969
15km	70%	50000	4	226	3214272	302972	2891403	3160066
15km	70%	50000	4	206	3801235	349225	3415327	3547077
15km	70%	50000	4	258	3184085	353435	2809166	2976661
15km	70%	50000	4	220	3486127	346873	3102347	3802990
15km	70%	50000	4	218	2805366	289554	2477588	3474508
15km	70%	50000	4	393	4381283	398924	3944436	4697248
15km	70%	50000	4	169	2890803	313108	2551020	3262672
15km	70%	50000	4	339	2527399	306636	2195414	3195215
15km	70%	50000	4	203	2147110	254062	1873462	2686159
15km	70%	50000	4	247	3667281	363620	3264646	3865752
15km	70%	50000	4	226	2690374	271606	2395796	2926292
15km	70%	50000	4	312	3556393	290130	3241306	3786289
15km	70%	50000	4	198	3021859	305599	2673259	3589405
15km	70%	50000	4	181	2551774	270222	2259097	2720143
15km	70%	50000	4	318	3421101	335656	3051726	3739765
15km	70%	50000	4	220	2328423	239412	2059529	3404003
15km	70%	50000	4	267	3872133	350293	3488756	3513343
15km	70%	50000	4	273	2492423	263517	2209522	3221222
15km	70%	50000	4	200	2912055	335765	2551727	3694801
15km	70%	50000	4	224	2714795	310246	2382537	2933474
15km	70%	50000	4	315	4369780	389876	3956506	4382139
15km	70%	50000	4	235	3365399	369192	2970143	3539256
15km	70%	50000	4	258	2993374	337988	2634511	3164181
15km	70%	50000	4	145	2494420	295428	2175845	3423067
15km	70%	50000	4	363	2913418	263935	2620353	3284201
15km	70%	50000	4	260	2360325	259361	2082054	2799016
15km	70%	50000	4	387	3725947	339310	3358551	3753301
15km	70%	50000	4	274	2745706	279164	2447606	2964858
15km	70%	50000	4	199	2775914	299572	2448918	3510027
15km	70%	50000	4	216	2912034	319997	2569635	3519547
15km	70%	50000	4	262	3258672	311123	2902830	4204082
15km	70%	50000	4	280	3393943	321521	3042782	3431198
15km	70%	50000	4	270	4074724	404387	3638244	3943495
15km	70%	50000	4	226	2826932	269228	2533504	3195964
15km	70%	50000	4	240	3163188	299685	2837863	3330196
15km	70%	50000	4	181	2352937	270992	2056869	2952275
15km	70%	50000	4	206	3794581	369984	3391869	3875605
15km	70%	50000	4	275	3317501	313110	2980591	3203877
15km	70%	50000	4	226	3632293	333334	3266508	3613129
15km	70%	50000	4	213	3003313	307924	2661158	3595457
15km	70%	50000	4	314	2800590	298121	2469397	3787856
15km	70%	50000	4	219	2762698	264894	2483029	3661274
15km	70%	50000	4	296	3815107	322061	3463964	4148458
15km	70%	50000	4	213	2538033	254846	2258334	2664302
15km	70%	50000	4	197	3012061	301687	2693426	3412886
15km	70%	50000	4	230	2983891	327154	2626211	3409785
15km	70%	50000	4	179	3005755	296451	2688623	3134840
15km	70%	50000	4	213	2263022	265911	1977465	3200448
15km	70%	50000	4	243	2778642	282481	2480790	2600921
15km	70%	50000	4	252	3501740	297505	3170564	3295728
15km	70%	50000	4	219	2931952	293517	2616637	3128887
15km	70%	50000	4	261	2626755	260801	2334408	2769514
15km	70%	50000	4	212	3109196	338124	2743376	3723552
15km	70%	50000	4	250	3772786	380071	3362980	3709269
15km	70%	50000	4	260	2393820	254083	2111549	2876660
15km	70%	50000	4	250	3183140	314124	2847823	3072223
15km	70%	50000	4	252	2592009	308474	2248921	3340130
15km	70%	50000	4	376	3476142	358530	3085465	3616779
15km	70%	50000	4	206	2407373	268853	2115618	2961446
15km	70%	50000	4	208	3049130	319243	2701751	3479329
15km	70%	50000	4	274	3609934	319406	3254643	3922089
15km	70%	50000	4	283	2561109	283945	2262806	3059318
15km	70%	50000	4	228	2361833	244319	2098644	3162430
15km	70%	50000	4	282	2798238	281281	2490495	3564128
15km	70%	50000	4	380	4339587	397676	3905608	4440383
15km	70%	50000	4	185	2263173	284071	1961039	2635329
15km	70%	50000	4	248	2941500	325969	2582244	3623689
15km	70%	50000	4	278	2999726	308357	2660113	3185787
15km	70%	50000	4	198	2856227	301382	2519800	3540330
15km	70%	50000	4	273	2878856	307022	2543785	3605358
15km	70%	50000	4	211	2893260	289011	2576193	3325597
15km	70%	50000	4	244	3077184	324026	2725388	3316947
15km	70%	50000	4	226	3202118	279562	2899839	3873448
15km	70%	50000	4	217	3049956	338438	2694820	3517692
15km	70%	50000	4	351	2826812	305303	2484720	3840656
15km	70%	50000	4	260	3789898	357395	3406231	3605009
15km	70%	50000	4	214	2861916	283464	2552288	2948136
15km	70%	50000	4	199	2456493	248246	2170195	2989989
15km	70%	50000	4	182	3072044	310811	2732715	3136751
15km	70%	50000	4	293	2851021	321850	2500290	3390690
15km	70%	50000	4	252	3494387	348570	3115736	3511007
15km	70%	50000	4	286	3501941	318489	3161597	3460429
15km	70%	50000	4	263	2921159	292904	2603059	3136842
15km	70%	50000	4	236	2648757	267105	2360140	3068040
15km	70%	50000	4	238	2739979	297753	2406400	3366131
15km	70%	50000	4	261	3680892	328577	3324746	4018095
15km	70%	50000	4	229	3573391	317758	3230841	4060343
15km	70%	50000	4	290	3045362	315339	2710756	3524080
15km	70%	50000	4	194	3383993	338271	3004011	3632776
15km	70%	50000	4	171	3251045	341304	2862581	3117925
15km	70%	50000	4	162	2861063	299511	2536214	3166006
15km	70%	50000	4	172	2434867	300305	2102526	3239469
15km	70%	50000	4	257	2611505	273367	2322174	2871040
15km	70%	50000	4	237	3353804	332628	2994281	3191546
15km	70%	50000	4	190	3473192	337620	3093425	3058000
15km	70%	50000	4	346	2992209	259578	2711847	3526169
15km	70%	50000	4	215	2105440	245011	1840486	2787409
15km	70%	50000	4	268	3400305	364011	2991829	3082628
15km	70%	50000	4	319	2604497	295428	2286414	3324075
15km	70%	50000	4	255	3562131	347158	3176725	3222065
15km	70%	50000	4	218	4154648	390172	3718061	3482604
15km	70%	50000	4	186	2909535	278273	2594176	3458761
15km	70%	50000	4	298	3450416	332865	3076557	3555788
15km	70%	50000	4	202	2869892	295315	2554729	2964772
15km	70%	50000	4	327	3055699	300385	2711238	3091944
15km	70%	50000	4	259	2807919	278578	2483381	3105033
15km	70%	50000	4	127	2249518	277067	1948139	3063054
15km	70%	50000	4	198	2483926	254531	2203839	3132255
15km	70%	50000	4	212	3246638	357077	2861418	3763876
15km	70%	50000	4	265	3222327	322445	2846690	3235632
15km	70%	50000	4	234	3205787	326653	2853706	3886404
15km	70%	50000	4	186	2737031	283582	2433297	3173254
15km	70%	50000	4	229	3032825	310488	2699168	2826416
15km	70%	50000	4	281	3293039	336268	2929105	3097302
15km	70%	50000	4	257	2880922	320933	2532982	3548160
15km	70%	50000	4	239	2811757	299438	2476988	2997517
15km	70%	50000	4	216	2007230	234048	1750533	3423258
15km	70%	50000	4	294	3143721	328904	2776667	3491883
15km	70%	50000	4	199	2146760	258992	1868549	2857519
15km	70%	50000	4	204	3050182	319428	2691515	3639141
15km	70%	50000	4	331	2677591	285257	2368377	3081289
15km	70%	50000	4	292	3102474	282386	2784480	3307530
15km	70%	50000	4	268	3201301	337760	2820372	3309339
15km	70%	50000	4	218	3003250	325692	2647960	3134653
15km	70%	50000	4	223	3033131	300806	2712511	3465367
15km	70%	50000	4	285	3603776	378000	3198287	3503403
15km	70%	50000	4	334	2815781	306006	2480046	2799467
15km	70%	50000	4	206	2635362	253281	2360526	2667881
15km	70%	50000	4	159	2467542	282931	2170791	3065552
15km	70%	50000	4	167	2736606	300583	2409004	2986638
15km	70%	50000	4	345	3166903	324477	2817494	3150658
15km	70%	50000	4	233	2447890	275670	2148528	2870614
15km	70%	50000	4	197	2599477	255949	2311115	3105522
15km	70%	50000	4	235	2874766	335558	2510642	3348054
15km	70%	50000	4	207	3275928	329631	2910273	4115275
15km	70%	50000	4	302	2624254	279478	2314372	3561546
15km	70%	50000	4	301	3328127	351204	2927690	3750806
15km	70%	50000	4	173	2215828	239551	1944174	2685079
15km	70%	50000	4	267	3332360	339746	2949408	4000031
15km	70%	50000	4	204	3097166	320876	2748220	3889751
15km	70%	50000	4	217	3199683	317171	2866415	3359220
15km	70%	50000	4	213	3225112	359378	2827143	3146165
15km	70%	50000	4	240	3010944	286905	2705917	3223858
15km	70%	50000	4	193	3009325	313989	2662482	2849640
15km	70%	50000	4	249	2843603	297667	2514773	3468310
15km	70%	50000	4	249	3230469	325349	2873999	3297022
15km	70%	50000	4	166	2796617	290082	2479336	3265412
15km	70%	50000	4	324	3863669	322220	3512647	3660097
15km	70%	50000	4	170	2552427	273454	2247536	2848187
15km	70%	50000	4	194	2672155	318141	2320991	3128301
15km	70%	50000	4	187	2420949	259381	2134795	2786634
15km	70%	50000	4	244	3679825	375972	3217115	4244757
15km	70%	50000	4	207	2870924	301248	2539859	3215370
15km	70%	50000	4	250	1866463	197662	1650047	2853265
15km	70%	50000	4	263	2940723	304825	2602878	3414963
15km	70%	50000	4	392	4032424	312433	3684268	4089890
15km	70%	50000	4	242	3095650	306522	2753017	3339229
15km	70%	50000	4	293	2955374	301150	2626933	3801595
15km	70%	50000	4	179	2890163	326254	2525371	3230119
15km	70%	50000	4	199	3393354	358513	2997303	3197172
15km	70%	50000	4	223	3028268	293595	2706912	3035487
15km	70%	50000	4	309	3712998	354658	3323689	3598874
15km	70%	50000	4	187	3146829	318016	2788078	3540027
15km	70%	50000	4	263	2864155	301567	2536208	2950205
15km	70%	50000	4	238	3071930	313534	2726782	3141999
15km	70%	50000	4	224	2793174	317033	2433783	3102030
15km	70%	50000	4	193	2839817	299724	2515699	3400005
15km	70%	50000	4	137	1719007	207375	1497955	2513739
15km	70%	50000	4	188	3226415	300054	2904253	3321848
15km	70%	50000	4	298	3167708	320277	2817062	3184453
15km	70%	50000	4	214	3431388	306622	3101340	3588219
15km	70%	50000	4	309	4212527	377524	3813000	4052208
15km	70%	50000	4	205	2686336	272140	2389489	3343238
15km	70%	50000	4	284	2401293	270803	2104097	2837101
15km	70%	50000	4	244	3818148	325771	3444105	3688835
15km	70%	50000	4	224	2864832	336281	2510919	3297592
15km	70%	50000	4	261	3097186	345203	2727974	3310329
15km	70%	50000	4	244	3931653	360978	3538768	4146523
15km	70%	50000	4	215	3040579	321784	2670627	3709410
15km	70%	50000	4	244	2230084	266276	1943330	3143418
15km	70%	50000	4	203	2674123	280942	2374675	3056154
15km	70%	50000	4	239	2771050	291328	2456868	3658199
15km	70%	50000	4	272	3027677	316954	2696460	3027609
15km	70%	50000	4	199	3099626	308735	2748502	3294039
15km	70%	50000	4	193	2608565	300109	2272807	3314538
15km	70%	50000	4	187	3606737	370269	3211940	3744262
15km	70%	50000	4	224	3617642	325407	3255626	3639575
15km	70%	50000	4	295	3053127	308315	2720557	3591390
15km	70%	50000	4	213	2748218	295836	2438216	2834465
15km	70%	50000	4	225	3466722	370024	3066559	3593493
15km	70%	50000	4	365	2985488	301143	2647646	3029792
15km	70%	50000	4	241	3366030	347932	2987855	3148904
15km	70%	50000	4	281	2498450	292090	2182742	3156674
15km	70%	50000	4	300	4051442	347940	3673290	3698564
15km	70%	50000	4	265	3390602	355804	2998133	3340361
15km	70%	50000	4	237	4294505	387006	3849247	4388335
15km	70%	50000	4	258	2465605	307795	2127854	3065017
15km	70%	50000	4	208	2488148	282243	2175899	2937353
15km	70%	50000	4	238	3883598	363908	3495305	3557221
15km	70%	50000	4	184	2599221	264108	2270174	3054299
15km	70%	50000	4	256	3310903	339916	2925725	4028614
15km	70%	50000	4	167	2278574	263087	1989617	2535598
15km	70%	50000	4	211	2828523	334341	2471474	3151248
15km	70%	50000	4	210	2940011	291133	2612114	3632062
15km	70%	50000	4	211	3180303	355994	2774741	3454204
15km	70%	50000	4	262	3138120	299009	2797652	3111321
15km	70%	50000	4	183	2316399	265028	2024708	2789057
15km	70%	50000	4	284	2982706	339753	2593121	3172327
15km	70%	50000	4	285	3618712	335245	3237198	3316768
15km	70%	50000	4	282	2646735	278124	2324919	2971567
15km	70%	50000	4	246	3028082	321502	2674753	3050361
15km	70%	50000	4	232	2790481	275785	2486254	2920539
15km	70%	50000	4	224	3863695	392730	3425386	3638905
15km	70%	50000	4	285	3235511	301528	2903170	3814197
15km	70%	50000	4	271	3907226	347103	3521888	3528691
15km	70%	50000	4	268	2806275	296135	2467387	3447952
15km	70%	50000	4	214	2924313	313725	2569071	3121831
15km	70%	50000	4	251	2877755	297741	2549227	3527606
15km	70%	50000	4	166	2529024	284223	2219284	2841453
15km	70%	50000	4	197	2412883	263330	2123963	2712532
15km	70%	50000	4	229	2974677	329511	2615417	4206753
15km	70%	50000	4	264	2952260	292682	2635479	3378464
15km	70%	50000	4	350	3112733	337002	2739863	3740672
15km	70%	50000	4	200	2490873	250492	2211623	3250239
15km	70%	50000	4	287	3402345	324399	3033565	3226337
15km	70%	50000	4	312	3431740	334059	3047753	3589761
15km	70%	50000	4	307	3764533	371366	3347824	3121908
15km	70%	50000	4	197	2962257	301846	2624495	3150336
15km	70%	50000	4	150	2172780	243707	1885139	2764578
15km	70%	50000	4	261	2496893	252942	2208151	3063235
15km	70%	50000	4	258	4103355	378490	3672923	3537056
15km	70%	50000	4	199	3025046	301027	2682182	3036132
15km	70%	50000	4	187	3285068	340600	2913247	3212974
15km	70%	50000	4	191	3100205	310284	2762647	3460363
15km	70%	50000	4	287	3749702	344044	3357895	3329921
15km	70%	50000	4	353	4895935	424397	4424923	4320415
15km	70%	50000	4	181	2503291	276686	2204187	3126901
15km	70%	50000	4	222	3137826	333756	2766044	2975786
15km	70%	50000	4	331	2564124	232723	2303343	3081284
15km	70%	50000	4	234	3550112	346792	3150672	3537129
15km	70%	50000	4	299	3737824	390045	3313035	3520597
15km	70%	50000	4	255	3071647	306189	2741869	3396798
15km	70%	50000	4	309	3822987	337789	3458180	3870101
15km	70%	50000	4	206	3470642	322505	3117668	3453973
15km	70%	50000	4	163	2676837	317566	2328457	3117801
15km	70%	50000	4	173	2580950	307745	2246408	2986829
15km	70%	50000	4	253	3137280	309382	2792194	3455001
15km	70%	50000	4	238	2728623	284957	2412642	3108442
15km	70%	50000	4	274	2968819	296320	2644900	3442185
15km	70%	50000	4	230	2201079	264597	1911989	3024198
15km	70%	50000	4	323	3060456	299322	2733473	3958991
15km	70%	50000	4	216	2833635	342448	2467625	3093471
15km	70%	50000	4	233	3567770	332852	3205555	4026979
15km	70%	50000	4	328	2538938	260594	2247495	3090784
15km	70%	50000	4	213	2895520	320972	2549954	3252393
15km	70%	50000	4	231	3654757	343648	3265606	3462566
15km	70%	50000	4	196	2762396	286748	2451692	2956136
15km	70%	50000	4	179	2595150	298881	2266327	2902157
15km	70%	50000	4	189	2872239	312749	2529046	3173324
15km	70%	50000	4	201	2861713	288551	2528692	3244334
15km	70%	50000	4	173	2662699	260384	2365511	2846963
15km	70%	50000	4	179	2696948	249990	2423316	2648242
15km	70%	50000	4	230	2569052	275507	2261019	3241137
15km	70%	50000	4	208	3309685	321846	2965557	3515843
15km	70%	50000	4	275	2940214	292390	2619949	3656627
15km	70%	50000	4	281	3092207	331062	2729255	3410021
15km	70%	50000	4	231	3286179	308314	2947469	3436217
15km	70%	50000	4	226	3091115	349039	2710206	3480425
15km	70%	50000	4	174	2755031	305798	2434791	2804090
15km	70%	50000	4	232	2945369	314803	2601268	4067952
15km	70%	50000	4	213	3168077	335606	2796550	2796269
15km	70%	50000	4	197	2750091	282509	2442829	3066102
15km	70%	50000	4	235	4509553	390527	4064754	3947118
15km	70%	50000	4	293	3056615	292810	2731375	3595543
15km	70%	50000	4	264	2997203	266564	2701708	3141792
15km	70%	50000	4	271	2896725	318448	2547940	3127150
15km	70%	50000	4	266	2703415	279744	2402783	3086951
15km	70%	50000	4	177	2955623	324125	2589542	3695052
15km	70%	50000	4	232	2649120	280874	2340844	3179356
15km	70%	50000	4	415	2823404	317921	2482715	3071232
15km	70%	50000	4	243	3387373	322972	3038561	3470395
15km	70%	50000	4	237	3352448	349037	2971984	3081276
15km	70%	50000	4	221	3027554	330079	2660764	3180197
15km	70%	50000	4	199	3499257	362186	3114211	3961271
15km	70%	50000	4	199	3064875	328053	2697953	2996539
15km	70%	50000	4	316	2118895	234587	1866009	3263135
15km	70%	50000	4	222	3521538	366214	3126170	3801814
15km	70%	50000	4	305	3046791	277260	2741572	3735487
15km	70%	50000	4	337	4050797	370696	3649230	4200196
15km	70%	50000	4	237	3587248	344100	3193204	3513861
15km	70%	50000	4	205	2621002	260638	2344269	2962456
15km	70%	50000	4	215	3255913	312854	2917844	3215635
15km	70%	50000	4	196	3359530	345140	2980759	3180891
15km	70%	50000	4	255	3300168	333821	2924542	3645847
15km	70%	50000	4	265	2458557	271716	2159040	2819168
15km	70%	50000	4	198	2950867	310094	2611469	3183015
15km	70%	50000	4	151	2522221	282426	2214379	2971028
15km	70%	50000	4	270	2513545	275995	2208393	3054029
15km	70%	50000	4	207	2066694	200699	1846657	2728524
15km	70%	50000	4	234	3420638	342087	3044638	3381820
15km	70%	50000	4	328	3618788	368392	3202575	3781771
15km	70%	50000	4	297	3589946	354723	3188829	3037811
15km	70%	50000	4	231	3305735	348050	2932788	3144788
15km	70%	50000	4	128	2432758	270254	2122129	3257311
15km	70%	50000	4	202	3300141	302909	2962124	3425786
15km	70%	50000	4	251	2885389	289077	2570643	2815665
15km	70%	50000	4	217	3130479	317037	2786236	3261515
15km	70%	50000	4	311	4352845	420388	3882723	4138713
15km	70%	50000	4	220	2958551	284352	2651471	3143975
15km	70%	50000	4	433	3850254	353941	3463788	3848429
15km	70%	50000	4	195	2826495	301880	2502775	3141570
15km	70%	50000	4	269	3456133	322106	3107727	3449639
15km	70%	50000	4	226	3045852	311312	2709646	3613695
15km	70%	50000	4	337	3132659	326984	2773312	3609187
15km	70%	50000	4	274	3301838	347198	2922644	3271142
15km	70%	50000	4	213	2547939	245766	2271839	3526563
15km	70%	50000	4	349	2597390	237432	2335324	3330176
15km	70%	50000	4	177	2955897	300719	2627227	2923380
15km	70%	50000	4	177	2841253	317866	2489601	3202775
15km	70%	50000	4	189	3273602	368642	2870932	3642932
15km	70%	50000	4	238	3925764	385776	3492250	3598500
15km	70%	50000	4	288	3494397	325761	3134310	3770534
15km	70%	50000	4	250	2991868	316419	2665633	3517811
15km	70%	50000	4	270	2907418	286124	2598805	3481185
15km	70%	50000	4	191	3094386	312018	2753184	3092725
15km	70%	50000	4	158	2821698	336469	2434371	3480948
15km	70%	50000	4	193	3303593	318967	2959566	3216365
15km	70%	50000	4	237	3012428	309156	2665897	2919910
15km	70%	50000	4	144	2795168	328048	2429354	2690875
15km	70%	50000	4	260	2765605	286614	2455826	2911099
15km	70%	50000	4	212	3775678	375661	3376869	3964987
15km	70%	50000	4	324	3491171	343304	3111024	3689016
15km	70%	50000	4	174	1977879	216899	1740205	2754743
15km	70%	50000	4	222	3643077	380418	3233207	3516087
15km	70%	50000	4	178	3249662	377650	2831596	3415449
15km	70%	50000	4	219	3014869	305537	2660781	3154785
15km	70%	50000	4	260	2522539	282660	2216774	3077526
15km	70%	50000	4	224	3587927	353158	3204981	4300851
15km	70%	50000	4	276	2856563	271798	2562644	3226771
15km	70%	50000	4	231	3223237	297794	2894990	3423785
15km	70%	50000	4	153	3489520	353706	3099550	3687068
15km	70%	50000	4	173	2438413	286678	2122334	3380803
15km	70%	50000	4	216	2634190	268625	2344157	3006886
15km	70%	50000	4	228	3412448	348567	3030971	3689925
15km	70%	50000	4	296	3207596	321837	2851128	3383846
15km	70%	50000	4	234	4025537	381326	3608247	3537435
15km	70%	50000	4	263	2743047	300915	2413199	2758269
15km	70%	50000	4	199	2482333	293576	2162649	2895982
15km	70%	50000	4	371	3837691	310937	3501270	3442349
15km	70%	50000	4	372	3219416	340976	2844919	3062735
15km	70%	50000	4	211	3177437	343504	2815055	3632461
15km	70%	50000	4	175	3142341	287659	2824932	3607707
15km	70%	50000	4	186	2853474	307012	2509999	3287217
15km	70%	50000	4	300	3135291	317994	2794487	3327066
15km	70%	50000	4	270	3240499	323086	2880119	3466106
15km	70%	50000	4	204	2681725	283319	2371684	3190861
15km	70%	50000	4	306	2621322	269036	2332896	3138511
15km	70%	50000	4	185	2892751	264594	2596512	2957834
15km	70%	50000	4	310	2553262	263827	2265277	3333690
15km	70%	50000	4	297	2770893	292113	2449475	2580370
15km	70%	50000	4	154	2785656	316290	2446782	2956813
15km	70%	50000	4	198	2942118	334625	2565473	3978506
15km	70%	50000	4	398	2828664	305650	2485736	3344930
15km	70%	50000	4	401	4448350	389762	4000900	4596498
15km	70%	50000	4	315	2973583	287200	2647823	3384775
15km	70%	50000	4	284	2813326	283699	2509201	2720941
15km	70%	50000	4	297	3755476	371615	3363236	4275226
15km	70%	50000	4	276	2960086	332734	2588706	3695761
15km	70%	50000	4	268	3449859	331852	3071564	3972216
15km	70%	50000	4	232	2632690	304576	2314837	3484196
15km	70%	50000	4	284	3182090	303626	2847515	3554097
15km	70%	50000	4	208	2996250	340111	2624809	3583667
15km	70%	50000	4	215	3855623	347836	3464273	3698824
15km	70%	50000	4	203	3021777	320995	2672032	3069088
15km	70%	50000	4	176	2708749	296016	2392819	2734048
15km	70%	50000	4	344	3395095	323198	3022775	3619810
15km	70%	50000	4	161	2063960	247353	1797000	2400198
15km	70%	50000	4	247	2763657	301025	2442399	3125953
15km	70%	50000	4	240	3160206	328840	2805177	3380016
15km	70%	50000	4	202	2510461	291436	2192590	2801054
15km	70%	50000	4	289	3239969	332926	2876152	3238182
15km	70%	50000	4	301	3246833	298557	2909581	3151875
15km	70%	50000	4	271	2407033	267104	2097759	3048359
15km	70%	50000	4	232	2427392	262826	2137692	2626088
15km	70%	50000	4	204	2090088	250995	1816141	2727182
15km	70%	50000	4	382	4067402	409482	3607331	4199260
15km	70%	50000	4	203	3033981	305623	2699236	3995819
15km	70%	50000	4	190	3569093	349271	3188080	3691349
15km	70%	50000	4	455	2835279	269952	2537567	3069478
15km	70%	50000	4	321	3331153	340229	2962107	3774119
15km	70%	50000	4	223	3062174	346426	2679472	3930754
15km	70%	50000	4	216	2544477	259527	2258287	2879271
15km	70%	50000	4	191	3070639	325558	2682086	3227617
15km	70%	50000	4	271	3639945	351801	3263606	3706666
15km	70%	50000	4	226	2870371	269581	2568001	3014464
15km	70%	50000	4	202	3115529	306344	2783344	3702869
15km	70%	50000	4	244	3505686	344279	3124463	3823662
15km	70%	50000	4	297	3856653	367170	3452438	3675188
15km	70%	50000	4	261	2657995	286781	2350272	3454676
15km	70%	50000	4	195	3220868	329837	2861770	3616524
15km	70%	50000	4	222	2669997	286789	2332826	3076726
15km	70%	50000	4	208	2679288	295290	2352951	2661244
15km	70%	50000	4	206	3137240	337837	2781197	3525055
15km	70%	50000	4	288	3316833	351882	2945503	2966008
15km	70%	50000	4	176	2320588	241550	2053880	2941498
15km	70%	50000	4	186	2517275	293545	2198887	2832450
15km	70%	50000	4	389	3179230	319064	2834026	3085875
15km	70%	50000	4	249	2555800	259317	2273468	3249934
15km	70%	50000	4	180	2600257	278252	2304869	2915664
15km	70%	50000	4	244	3132782	321575	2794303	3471670
15km	70%	50000	4	185	2456540	288192	2141989	3299177
15km	70%	50000	4	214	3419966	362227	3020686	3771069
15km	70%	50000	4	225	2924111	313590	2575607	3163887
15km	70%	50000	4	254	2906326	319539	2553352	3516259
15km	70%	50000	4	442	3274903	322445	2896828	3543552
15km	70%	50000	4	188	2457650	295816	2136853	2996666
15km	70%	50000	4	417	3354771	337486	2991105	3728753
15km	70%	50000	4	189	3106168	357109	2719638	3179202
15km	70%	50000	4	341	2243239	260738	1956089	3082895
15km	70%	50000	4	226	3131739	273015	2805975	3335636
15km	70%	50000	4	271	3052507	317196	2720338	3328044
15km	70%	50000	4	204	2135891	216419	1899140	2450968
15km	70%	50000	4	288	2646535	262626	2353998	2714521
15km	70%	50000	4	249	2982906	296901	2663107	3142044
15km	70%	50000	4	313	3418731	321285	3069285	3496702
15km	70%	50000	4	254	2810984	292062	2489716	3208227
15km	70%	50000	4	225	2571685	266766	2272814	3055220
15km	70%	50000	4	277	3833914	341524	3460005	4015858
15km	70%	50000	4	271	3031356	314017	2688550	3445321
15km	70%	50000	4	268	3634163	374387	3226169	3770836
15km	70%	50000	4	167	3095637	341070	2722802	3209632
15km	70%	50000	4	259	2647935	280705	2339365	3360501
15km	70%	50000	4	177	2428829	290975	2113391	3328442
15km	70%	50000	4	222	2593738	297518	2272202	2817361
15km	70%	50000	4	333	2852177	276658	2535187	3207765
15km	70%	50000	4	319	3492307	368291	3087352	3656116
15km	70%	50000	4	269	3595974	385280	3178732	3893964
15km	70%	50000	4	348	2677519	300802	2347874	3363006
15km	70%	50000	4	170	2503445	284824	2196536	2799099
15km	70%	50000	4	247	3084161	288179	2763333	3347072
15km	70%	50000	4	238	3658351	351870	3255664	3753502
15km	70%	50000	4	176	3473740	337007	3111456	3345547
15km	70%	50000	4	249	2353320	261238	2073520	3755070
15km	70%	50000	4	259	3474995	343608	3077200	3619412
15km	70%	50000	4	220	2899369	337663	2534212	3586002
15km	70%	50000	4	199	2982778	328880	2620781	3615844
15km	70%	50000	4	333	3303924	344292	2931212	3327832
15km	70%	50000	4	155	2440855	279532	2139389	2489323
15km	70%	50000	4	260	3337696	321528	2977830	3611512
15km	70%	50000	4	229	2871545	298461	2544978	3604801
15km	70%	50000	4	241	2943432	312072	2584057	3175704
15km	70%	50000	4	289	3878323	402558	3451484	3875571
15km	70%	50000	4	214	3446909	372280	3033561	3669807
15km	70%	50000	4	303	3398246	317541	3054019	3566901
15km	70%	50000	4	326	3085983	309585	2713362	3559128
15km	70%	50000	4	261	2576098	274344	2279862	3303197
15km	70%	50000	4	242	2513796	276234	2218966	3521133
15km	70%	50000	4	221	2536294	283287	2226417	3245323
15km	70%	50000	4	279	3683512	339191	3317439	3568725
15km	70%	50000	4	210	3646916	387056	3220571	3995200
15km	70%	50000	4	312	3880613	375267	3465943	3936320
15km	70%	50000	4	318	3257112	338736	2897995	3537155
15km	70%	50000	4	274	2661803	285006	2353571	3138109
15km	70%	50000	4	156	2691543	308836	2349727	2871344
15km	70%	50000	4	280	3493856	356368	3089547	3686620
15km	70%	50000	4	209	3216616	313222	2874732	3451332
15km	70%	50000	4	272	2781193	300604	2434028	3448160
15km	70%	50000	4	408	3523431	348437	3128850	3863347
15km	70%	50000	4	256	2654237	295043	2337970	2965889
15km	70%	50000	4	259	3761831	342903	3386999	4051455
15km	70%	50000	4	314	2772218	275216	2467503	2993378
15km	70%	50000	4	224	2970956	300491	2656910	3706607
15km	70%	50000	4	249	4189413	350426	3785668	3815300
15km	70%	50000	4	129	2395254	272055	2091620	2817799
15km	70%	50000	4	303	3011021	320475	2662102	3394556
15km	70%	50000	4	183	2890056	303047	2558812	2941636
15km	70%	50000	4	184	2933813	280708	2625102	3125293
15km	70%	50000	4	198	2537319	302164	2209845	3260028
15km	70%	50000	4	180	2861553	298147	2536833	3040105
15km	70%	50000	4	250	3405341	309264	3074443	3815528
15km	70%	50000	4	187	2874930	325289	2526394	3087831
15km	70%	50000	4	294	3146652	326086	2795492	3603641
15km	70%	50000	4	367	3391104	360893	2992746	4064706
15km	70%	50000	4	273	3475893	349676	3092822	3677448
15km	70%	50000	4	181	3061320	298204	2738976	3419670
15km	70%	50000	4	352	4297692	356959	3901924	4386952
15km	70%	50000	4	249	3098134	341304	2728663	3322247
15km	70%	50000	4	215	2949292	305926	2607421	3371743
15km	70%	50000	4	272	2592510	310521	2257302	3414680
15km	70%	50000	4	213	2674503	270177	2376826	3205381
15km	70%	50000	4	253	2728289	291762	2399437	2902880
15km	70%	50000	4	290	2826221	298123	2482569	3358198
15km	70%	50000	4	232	2617117	256780	2332321	2894965
15km	70%	50000	4	308	2609143	275039	2304017	2630692
15km	70%	50000	4	230	3296624	299750	2956413	3814707
15km	70%	50000	4	164	1976048	217789	1747276	2769265
15km	70%	50000	4	279	3507871	337189	3109728	3714542
15km	70%	50000	4	239	2643639	274179	2340590	3213181
15km	70%	50000	4	308	3302464	361586	2911098	3287802
15km	70%	50000	4	201	2349345	274304	2054263	2738604
15km	70%	50000	4	209	2685451	275851	2371518	2955770
15km	70%	50000	4	356	2650689	278418	2345374	3452633
15km	70%	50000	4	319	2642344	265606	2339326	3673204
15km	70%	50000	4	208	3181092	328872	2826081	3107968
15km	70%	50000	4	247	3286007	304285	2961683	3334198
15km	70%	50000	4	212	2317677	284221	2017722	2781517
15km	70%	50000	4	280	2961252	328745	2607299	3203594
15km	70%	50000	4	262	2535153	250514	2257056	3266121
15km	70%	50000	4	261	2943586	292183	2631742	3430701
15km	70%	50000	4	204	2845021	287531	2521647	3381711
15km	70%	50000	4	295	3215319	307061	2872343	3163975
15km	70%	50000	4	284	3135247	323609	2784830	2979498
15km	70%	50000	4	238	2868487	311966	2531735	2917633
15km	70%	50000	4	191	2886348	254109	2609153	3555788
15km	70%	50000	4	215	3015577	314041	2650939	3376206
15km	70%	50000	4	184	2647145	319133	2300220	3402208
15km	70%	50000	4	232	3050958	362485	2658275	3313043
15km	70%	50000	4	195	2539302	283375	2234088	3206100
15km	70%	50000	4	376	2921620	313030	2576216	3216591
15km	70%	50000	4	203	3311868	326195	2956494	3371726
15km	70%	50000	4	191	2776574	297025	2426754	2884434
15km	70%	50000	4	243	2745643	307625	2397286	3789396
15km	70%	50000	4	276	2873853	312939	2530177	3028722
15km	70%	50000	4	280	3683622	362749	3276529	3746485
15km	70%	50000	4	234	2399811	240789	2135908	2991133
15km	70%	50000	4	252	3215318	341644	2829368	3867580
15km	70%	50000	4	187	3554232	360732	3158268	3406038
15km	70%	50000	4	263	3098723	328330	2735130	3498683
15km	70%	50000	4	200	2324194	243514	2049653	2871279
15km	70%	50000	4	251	2704075	288953	2392680	3619143
15km	70%	50000	4	304	3480701	355575	3089140	3147590
15km	70%	50000	4	204	3568459	372746	3158325	3688827
15km	70%	50000	4	191	3043259	334723	2665028	3217570
15km	70%	50000	4	202	2841220	271452	2545286	3336561
15km	70%	50000	4	168	2966233	306078	2627098	3092409
15km	70%	50000	4	260	3024742	327876	2670222	3407074
15km	70%	50000	4	220	2969254	318830	2623087	3230812
15km	70%	50000	4	252	2648433	269568	2347056	2954024
15km	70%	50000	4	275	2237644	256586	1962597	3042416
15km	70%	50000	4	350	3260159	327859	2899724	2973937
15km	70%	50000	4	290	4309125	364379	3912516	3900072
15km	70%	50000	4	199	3321246	345457	2936452	3516959
15km	70%	50000	4	269	2649298	268425	2357642	3028665
15km	70%	50000	4	186	3349580	352959	2962522	3457586
15km	70%	50000	4	300	4016721	399832	3560908	3617579
15km	70%	50000	4	259	3585700	376167	3168619	3640141
15km	70%	50000	4	274	3754689	322646	3396557	3871116
15km	70%	50000	4	204	2459483	276575	2165065	3032220
15km	70%	50000	4	448	2953555	304796	2625752	3304442
15km	70%	50000	4	200	2628374	280027	2319045	3168715
15km	70%	50000	4	259	2835030	305592	2496380	3252541
15km	70%	50000	4	195	2691001	276855	2379255	2995934
15km	70%	50000	4	165	2696056	264115	2405891	3343447
15km	70%	50000	4	315	2685635	277934	2360497	3371651
15km	70%	50000	4	153	2670776	279147	2362140	2869198
15km	70%	50000	4	267	2596187	286215	2289229	3425558
15km	70%	50000	4	184	2642058	283573	2339568	2950128
15km	70%	50000	4	266	3407605	330899	3029204	3509226
15km	70%	50000	4	257	3202243	335309	2837769	3897225
15km	70%	50000	4	217	3081049	337170	2704218	3695957
15km	70%	50000	4	297	2768237	281508	2468573	3209932
15km	70%	50000	4	148	2435329	277304	2113916	3294418
15km	70%	50000	4	180	2872700	309617	2539213	2963295
15km	70%	50000	4	249	2612292	289975	2283776	3225486
15km	70%	50000	4	205	3226326	356086	2832506	3326665
15km	70%	50000	4	182	3351130	353203	2973467	3375609
15km	70%	50000	4	338	3109943	339287	2737731	2788859
15km	70%	50000	4	240	3502095	390843	3073336	3367819
15km	70%	50000	4	236	3147496	307776	2802837	3097431
15km	70%	50000	4	226	3068728	281359	2774248	2923448
15km	70%	50000	4	204	2839417	286692	2526129	3501526
15km	70%	50000	4	328	3217757	322147	2858745	3483373
15km	70%	50000	4	287	2489908	259472	2196484	3103244
15km	70%	50000	4	272	3014106	299359	2685455	3009498
15km	70%	50000	4	234	3927432	351908	3549385	3941777
15km	70%	50000	4	201	2907941	341304	2542347	3265544
15km	70%	50000	4	280	2357565	234241	2089810	2782389
15km	70%	50000	4	275	3851074	376865	3431374	3603014
15km	70%	50000	4	232	3145121	328295	2779348	3399418
15km	70%	50000	4	236	3663755	343690	3295703	3475293
15km	70%	50000	4	274	3127628	298569	2775955	3757008
15km	70%	50000	4	216	2989791	293865	2663838	3260826
15km	70%	50000	4	198	3077640	322567	2716992	3491016
15km	70%	50000	4	279	2996220	303138	2664068	3127960
15km	70%	50000	4	226	2725683	301484	2402271	3097825
15km	70%	50000	4	229	3185883	348120	2821697	3655200
15km	70%	50000	4	192	2800708	301771	2470479	3421145
15km	70%	50000	4	191	2422521	254948	2148900	2795901
15km	70%	50000	4	244	3101754	326865	2750014	3769643
15km	70%	50000	4	192	2875730	305588	2544304	2828974
15km	70%	50000	4	188	3220568	339555	2844196	3567584
15km	70%	50000	4	246	2888547	254339	2613997	3414424
15km	70%	50000	4	171	2651331	318547	2310604	3174829
15km	70%	50000	4	369	3828543	323485	3467290	4077609
15km	70%	50000	4	259	3670100	342917	3306551	3484834
15km	70%	50000	4	208	3052094	331023	2699472	3017392
15km	70%	50000	4	209	2305619	240305	2043764	2680238
15km	70%	50000	4	244	3432038	377960	3024050	3554346
15km	70%	50000	4	213	3452305	370233	3037839	3679091
15km	70%	50000	4	240	2772983	289211	2447444	3080039
15km	70%	50000	4	153	2047222	219828	1807589	2570152
15km	70%	50000	4	216	3061196	300727	2737101	3485875
15km	70%	50000	4	219	4115294	338708	3747236	4113531
15km	70%	50000	4	230	3433251	338185	3065963	3063765
15km	70%	50000	4	294	3174684	308447	2844515	3570994
15km	70%	50000	4	178	3128187	292948	2809938	3620795
15km	70%	50000	4	221	2993532	299952	2654982	3140791
15km	70%	50000	4	262	3421520	349044	3044654	3156190
15km	70%	50000	4	180	2577463	271193	2279693	3187541
15km	70%	50000	4	241	2620385	312158	2289642	3190989
15km	70%	50000	4	192	2748581	310225	2416498	2956904
15km	70%	50000	4	223	2673714	287734	2352626	3032363
15km	70%	50000	4	259	2623981	255865	2333010	3062571
15km	70%	50000	4	212	2710471	246428	2433941	3187236
15km	70%	50000	4	233	3330120	347139	2950584	3599888
15km	70%	50000	4	241	3606533	347910	3219787	3550380
15km	70%	50000	4	235	3033311	300818	2710076	3495533
15km	70%	50000	4	267	3086621	308239	2753680	3306547
15km	70%	50000	4	296	2303401	255884	2015990	3073934
15km	70%	50000	4	200	2987083	300294	2629100	3075436
15km	70%	50000	4	217	3338147	322130	2989601	3375465
15km	70%	50000	4	256	3320476	304991	2986922	3612207
15km	70%	50000	4	283	3078430	326797	2719312	3260994
15km	70%	50000	4	189	3106978	303214	2775009	3358548
15km	70%	50000	4	312	3732862	349718	3352581	4030433
15km	70%	50000	4	334	2795072	315583	2454672	3360799
15km	70%	50000	4	345	3305145	288647	2977038	3323073
15km	70%	50000	4	207	2340789	252471	2070996	3198243
15km	70%	50000	4	274	2520419	273755	2223376	3000041
15km	70%	50000	4	329	4011638	371348	3604604	4383087
15km	70%	50000	4	281	3101323	334133	2733500	3436067
15km	70%	50000	4	191	3401114	301122	3061857	3602013
15km	70%	50000	4	214	3431121	336542	3069714	3265877
15km	70%	50000	4	224	3223009	289255	2903005	3601837
15km	70%	50000	4	181	2638995	261854	2337168	2885264
15km	70%	50000	4	229	2704794	297580	2386322	2777568
15km	70%	50000	4	287	2731738	277477	2429501	3230650
15km	70%	50000	4	210	2722533	308256	2384279	3246116
15km	70%	50000	4	316	2955609	259127	2672718	3425569
15km	70%	50000	4	208	2360538	232576	2094855	2539731
15km	70%	50000	4	279	3043247	316092	2699419	3339185
15km	70%	50000	4	206	3117424	319189	2769520	2926792
15km	70%	50000	4	244	2998107	335868	2620942	3264363
15km	70%	50000	4	167	2543008	300142	2209370	3304073
15km	70%	50000	4	181	2678911	299051	2369063	2983716
15km	70%	50000	4	292	2867278	293012	2550115	2720453
15km	70%	50000	4	214	2428522	282842	2129611	3091131
15km	70%	50000	4	293	3156878	334655	2800915	3423595
15km	70%	50000	4	169	2950913	316616	2604549	3148558
15km	70%	50000	4	285	3522822	344731	3140520	3779316
15km	70%	50000	4	305	3854582	372994	3408786	4100270
15km	70%	50000	4	254	2570919	300886	2248110	3042707
15km	70%	50000	4	341	3407962	341787	3046311	3655786
15km	70%	50000	4	272	3515723	326109	3149692	4280699
15km	70%	50000	4	258	3160670	326279	2809280	3382505
15km	70%	50000	4	213	2784733	276843	2483549	3272232
15km	70%	50000	4	211	2807658	323412	2442651	3009585
15km	70%	50000	4	254	2464733	272976	2170661	2902672
15km	70%	50000	4	173	2878474	296148	2550063	3016454
15km	70%	50000	4	247	3693220	347084	3326462	3470820
15km	70%	50000	4	165	3583964	373699	3181095	3623071
15km	70%	50000	4	236	3180254	334349	2823312	2991930
15km	70%	50000	4	284	2676416	272181	2386034	3389011
15km	70%	50000	4	305	3689335	320704	3339593	3791349
15km	70%	50000	4	238	3179348	307151	2844782	3319051
15km	70%	50000	4	236	3247964	304220	2917409	3279585
15km	70%	50000	4	231	2979609	293790	2660982	3500101
15km	70%	50000	4	183	3195224	299120	2862947	3767665
15km	70%	50000	4	296	2492825	271106	2194127	2866998
15km	70%	50000	4	214	3802031	341728	3419947	3286709
15km	70%	50000	4	219	3235790	313331	2884940	3887903
15km	70%	50000	4	225	2875551	301372	2552664	3591260
15km	70%	50000	4	308	2491936	264799	2207207	3469308
15km	70%	50000	4	208	2221304	236845	1957045	3090074
15km	70%	50000	4	333	2860347	308197	2521482	3428934
15km	70%	50000	4	373	3144523	316569	2801846	3327383
15km	70%	50000	4	448	2684435	275613	2383822	3563460
15km	70%	50000	4	302	3691317	349875	3317174	4014889
15km	70%	50000	4	248	2770295	284843	2453242	3012539
15km	70%	50000	4	196	3296757	326932	2943760	3326371
15km	70%	50000	4	291	3530130	369655	3108712	3574610
15km	70%	50000	4	250	2317205	249272	2049200	3243261
15km	70%	50000	4	190	2783065	277357	2489078	3302203
15km	70%	50000	4	180	2460211	281933	2128647	3058729
15km	70%	50000	4	234	3204161	292256	2884486	3794596
15km	70%	50000	4	271	2483980	292061	2174880	2889685
15km	70%	50000	4	284	3682553	335219	3316935	3796947
15km	70%	50000	4	285	3540229	311487	3208202	3871622
15km	70%	50000	4	196	2336105	274960	2042445	2794844
15km	70%	50000	4	189	3384172	306250	3045239	3052218
15km	70%	50000	4	191	2681282	297182	2354287	3572858
15km	70%	50000	4	273	3548930	328743	3181902	3228211
15km	70%	50000	4	277	3525111	334921	3155267	3116531
15km	70%	50000	4	206	2330004	266409	2048756	3087314
15km	70%	50000	4	423	2721049	285520	2405563	3129137
15km	70%	50000	4	230	2881183	291257	2563579	3667993
15km	70%	50000	4	208	3259426	344691	2878562	3370428
15km	70%	50000	4	213	2368953	246797	2099434	2578998
15km	70%	50000	4	251	3276378	352811	2879671	3448274
15km	70%	50000	4	325	3236980	343360	2860016	3537517
15km	70%	50000	4	374	2652643	275617	2348504	3179876
15km	70%	50000	4	263	2973389	310806	2617542	3067993
15km	70%	50000	4	273	3399038	333037	3015395	3309919
15km	70%	50000	4	212	2419677	259618	2139427	3455478
15km	70%	50000	4	242	2765018	277847	2445602	3170059
15km	70%	50000	4	195	2330571	255971	2046671	3150786
15km	70%	50000	4	213	3164594	350208	2764183	3270595
15km	70%	50000	4	193	2361441	256512	2063799	2958563
15km	70%	50000	4	198	3910094	370113	3503155	3888012
15km	70%	50000	4	324	3068229	306585	2720032	3251385
15km	70%	50000	4	353	2904911	345512	2535066	3564752
15km	70%	50000	4	217	2081729	248765	1806802	3061672
15km	70%	50000	4	264	3184099	314351	2855102	3753288
15km	70%	50000	4	243	3709465	342599	3346463	3712243
15km	70%	50000	4	174	2953413	319904	2607933	2876478
15km	70%	50000	4	215	2936926	331446	2568115	3521489
15km	70%	50000	4	166	2518417	277811	2211446	3088087
15km	70%	50000	4	220	3352173	396568	2925019	3266649
15km	70%	50000	4	289	2895610	280915	2582480	3004143
15km	70%	50000	4	217	2705793	254360	2410167	2920233
15km	70%	50000	4	244	3334526	314674	2996194	3488747
15km	70%	50000	4	201	2738634	318041	2398152	2970501
15km	70%	50000	4	165	2748586	307047	2410468	3148491
15km	70%	50000	4	211	3465170	386640	3037156	3516244
15km	70%	50000	4	194	2830913	301679	2490506	3225488
15km	70%	50000	4	193	2149626	232793	1886723	2911273
15km	70%	50000	4	264	2497637	283640	2193322	3017253
15km	70%	50000	4	215	3585361	371431	3180047	3467990
15km	70%	50000	4	157	2774203	304306	2449646	2902282
15km	70%	50000	4	233	3064850	330136	2711811	3250754
15km	70%	50000	4	179	2732367	301383	2410820	2869994
15km	70%	50000	4	245	3162169	337892	2794663	3130090
15km	70%	50000	4	257	3098212	332755	2737455	3208748
15km	70%	50000	4	219	2927807	291118	2606035	2951066
15km	70%	50000	4	166	2371336	271547	2085519	3588043
15km	70%	50000	4	218	2812088	308449	2473120	3296703
15km	70%	50000	4	211	2829366	323979	2470657	3218551
15km	70%	50000	4	236	3249524	337960	2882856	3485986
15km	70%	50000	4	201	2574546	297225	2256299	3461526
15km	70%	50000	4	262	4145102	375064	3734010	4159039
15km	70%	50000	4	209	3618918	343364	3235426	3734903
15km	70%	50000	4	222	3313018	342235	2941708	3408839
15km	70%	50000	4	181	2870646	303827	2539319	2890858
15km	70%	50000	4	265	3338636	308938	3010194	3403254
15km	70%	50000	4	216	3240832	312166	2903291	3470449
15km	70%	50000	4	269	2903028	309419	2540794	3026479
15km	70%	50000	4	204	2960200	293637	2630751	3315074
15km	70%	50000	4	204	3007792	298458	2680546	3202311
15km	70%	50000	4	214	3000836	337152	2632547	3446448
15km	70%	50000	4	259	2515006	267153	2233000	3026515
15km	70%	50000	4	274	3092158	324993	2736819	3595049
15km	70%	50000	4	192	3493989	320429	3153883	3217074
15km	70%	50000	4	196	3360355	286654	3051614	3186510
15km	70%	50000	4	329	3202613	328933	2849776	3843844
15km	70%	50000	4	200	3000101	317218	2651954	3530805
15km	70%	50000	4	210	3507357	370790	3111413	3930143
15km	70%	50000	4	282	2734564	282764	2412051	3732365
15km	70%	50000	4	237	3422692	388219	3018427	3548285
15km	70%	50000	4	178	2840204	311382	2507580	3721940
15km	70%	50000	4	217	2198528	250062	1901479	2737023
15km	70%	50000	4	290	3602444	364570	3215218	3168164
15km	70%	50000	4	201	3162690	302537	2835559	3358426
15km	70%	50000	4	201	2465831	282779	2153188	2868891
15km	70%	50000	4	205	2418310	272071	2126922	2627919
15km	70%	50000	4	271	2975874	321390	2631706	3239810
15km	70%	50000	4	280	3806090	345047	3436746	3851555
15km	70%	50000	4	280	2713901	237525	2453942	3497398
15km	70%	50000	4	239	2875436	275423	2576768	3441550
15km	70%	50000	4	232	3288846	316067	2936686	3626555
15km	70%	50000	4	355	3382290	314128	3026772	3663629
15km	70%	50000	4	263	3001293	321067	2650535	3143440
15km	70%	50000	4	291	3480459	334710	3112236	4061956
15km	70%	50000	4	181	2388248	239654	2120274	2566600
15km	70%	50000	4	250	2227535	255621	1942330	2821369
15km	70%	50000	4	413	4082789	321995	3723687	4038975
15km	70%	50000	4	224	3419506	336915	3061285	3270739
15km	70%	50000	4	326	2915974	308852	2576968	2905620
15km	70%	50000	4	155	2406795	272788	2111376	2815675
15km	70%	50000	4	278	4206766	326391	3828638	3436709
15km	70%	50000	4	230	3241153	322570	2892872	3244985
15km	70%	50000	4	162	2371771	252793	2093018	2849725
15km	70%	50000	4	240	3824945	309939	3470336	4135209
15km	70%	50000	4	203	2735677	320570	2389161	2665974
15km	70%	50000	4	231	2919905	310942	2592962	3078882
15km	70%	50000	4	193	3114452	335562	2748860	3277133
15km	70%	50000	4	250	3025365	281264	2710890	3703087
15km	70%	50000	4	237	2955721	287578	2637841	2827943
15km	70%	50000	4	309	3468329	335280	3098838	4239332
15km	70%	50000	4	253	2982135	313057	2628743	3373257
15km	70%	50000	4	177	2536261	298333	2198586	3168283
15km	70%	50000	4	248	3064844	305451	2731297	3218496
15km	70%	50000	4	204	2526897	256113	2254297	2719510
15km	70%	50000	4	232	2471174	269253	2172631	3155565
15km	70%	50000	4	199	3147110	332309	2788662	3159959
15km	70%	50000	4	190	2910682	320891	2559171	3312336
15km	70%	50000	4	294	3150403	320430	2779513	3646229
15km	70%	50000	4	280	3279590	337521	2906420	3663446
15km	70%	50000	4	289	3166072	315410	2817785	3130830
15km	70%	50000	4	210	2893495	323191	2542261	3308417
15km	70%	50000	4	284	2884716	299262	2557897	3204974
15km	70%	50000	4	214	3095153	288708	2775186	3679512
15km	70%	50000	4	219	2816255	294825	2484739	2971648
15km	70%	50000	4	288	3269158	327121	2874164	3527984
15km	70%	50000	4	163	2695916	287060	2387460	2760767
15km	70%	50000	4	236	3330184	318034	2978107	3403645
15km	70%	50000	4	207	2259223	269854	1979779	3261932
15km	70%	50000	4	241	4193788	383328	3778951	3820461
15km	70%	50000	4	227	2777911	290992	2470370	3353069
15km	70%	50000	4	185	2133506	227675	1873076	2795251
15km	70%	50000	4	150	3151674	358682	2768685	3839999
15km	70%	50000	4	318	3691439	340385	3321316	3972187
15km	70%	50000	4	181	2343919	282104	2043975	2812482
15km	70%	50000	4	213	2573472	309083	2251356	3024761
15km	70%	50000	4	229	3368222	329217	3019564	3745720
15km	70%	50000	4	166	2314613	281485	2012950	2837039
15km	70%	50000	4	239	2956901	309088	2610375	3427638
15km	70%	50000	4	236	2546832	290019	2226047	2941266
15km	70%	50000	4	253	3177401	325320	2796574	3140115
15km	70%	50000	4	261	2558312	260884	2273579	2684626
15km	70%	50000	4	211	2498967	274764	2195900	3240175
15km	70%	50000	4	444	2969573	297624	2642723	3121777
15km	70%	50000	4	346	3572608	347929	3193457	3437537
15km	70%	50000	4	314	3774078	328912	3407249	3473284
15km	70%	50000	4	211	3059062	299198	2732685	3088041
15km	70%	50000	4	226	2861962	295793	2524334	3244137
15km	70%	50000	4	224	3722399	329668	3345824	3844804
15km	70%	50000	4	263	4833869	424366	4363085	4410973
15km	70%	50000	4	290	2406187	262411	2124709	2966282
15km	70%	50000	4	300	3020621	266189	2718582	3504303
15km	70%	50000	4	335	3859323	313182	3511922	3864141
15km	70%	50000	4	163	2596962	293452	2275202	2884941
15km	70%	50000	4	172	2940536	289279	2594670	2867566
15km	70%	50000	4	212	3149840	330986	2786524	3304340
15km	70%	50000	4	246	3209182	318574	2844626	3636074
15km	70%	50000	4	278	2785701	287048	2465807	2765632
15km	70%	50000	4	219	3170342	324088	2778897	3209962
15km	70%	50000	4	253	3409565	314586	3051613	3553301
15km	70%	50000	4	229	3706351	367681	3302548	3548195
15km	70%	50000	4	217	2390807	279947	2088755	2951893
15km	70%	50000	4	162	2455567	269573	2162572	2981444
15km	70%	50000	4	184	3171525	328051	2812562	3763435
15km	70%	50000	4	244	3114623	306848	2764288	2960375
15km	70%	50000	4	169	3823511	371551	3403398	3378101
15km	70%	50000	4	232	2869127	288173	2551754	2917450
15km	70%	50000	4	196	2546427	278098	2242606	2842142
15km	70%	50000	4	284	4238859	365162	3797301	3684664
15km	70%	50000	4	308	3035164	332497	2668161	3181599
15km	70%	50000	4	238	2764793	295092	2439911	2979921
15km	70%	50000	4	234	3291011	313395	2912637	3565795
15km	70%	50000	4	304	3900468	356037	3516894	3457874
15km	70%	50000	4	220	2629399	277295	2332909	3227657
15km	70%	50000	4	282	1993908	197264	1771310	3012762
15km	70%	50000	4	255	3219477	303735	2888159	3027754
15km	70%	50000	4	307	3339236	347471	2952416	3105579
15km	70%	50000	4	227	3540536	348672	3166244	3500227
15km	70%	50000	4	262	4012469	381780	3571198	3854815
15km	70%	50000	4	222	3122146	304705	2789816	3414383
15km	70%	50000	4	210	3042341	297200	2722454	3693553
15km	70%	50000	4	205	3086691	357466	2690438	3508135
15km	70%	50000	4	284	3523678	330244	3166650	3260201
15km	70%	50000	4	228	2891988	297379	2556566	3901494
15km	70%	50000	4	188	3011228	323832	2652407	3570935
15km	70%	50000	4	186	2559198	296211	2219781	3050309
15km	70%	50000	4	187	3536521	338468	3171554	3396244
15km	70%	50000	4	368	4027328	350704	3640013	3549945
15km	70%	50000	4	236	3011246	304784	2677552	3416358
15km	70%	50000	4	240	2292838	271906	2005323	2961797
15km	70%	50000	4	282	3333494	331868	2973890	3450952
15km	70%	50000	4	229	3237539	314722	2888991	3383603
15km	70%	50000	4	196	2859440	308225	2524317	3646518
15km	70%	50000	4	173	2989218	304564	2662371	3103246
15km	70%	50000	4	238	2648270	271783	2354286	3417937
15km	70%	50000	4	241	3107575	314991	2765281	3283924
15km	70%	50000	4	359	2831346	301268	2497472	3074102
15km	70%	50000	4	286	2987419	314562	2648228	3242886
15km	70%	50000	4	275	3102550	324501	2742051	3283157
15km	70%	50000	4	371	4282365	402691	3840905	4552623
15km	70%	50000	4	175	2666227	296260	2333497	3349676
15km	70%	50000	4	208	2096122	243389	1826813	3302713
15km	70%	50000	4	383	2942297	300691	2610852	2956841
15km	70%	50000	4	248	3129268	316194	2784630	2968749
15km	70%	50000	4	284	3174229	297367	2855881	3309281
15km	70%	50000	4	213	2988339	313401	2644883	3291659
15km	70%	50000	4	369	2829510	303773	2493960	3597630
15km	70%	50000	4	264	3044902	326982	2678236	3077379
15km	70%	50000	4	270	3283158	322985	2911285	3215885
15km	70%	50000	4	208	3542562	337478	3175033	3950054
15km	70%	50000	4	224	3317012	340252	2948739	3861742
15km	70%	50000	4	196	2914185	302999	2580622	2956521
15km	70%	50000	4	288	4882721	422450	4436537	4691547
15km	70%	50000	4	238	2600302	304144	2273232	2752478
15km	70%	50000	4	407	2801617	313327	2438419	3077877
15km	70%	50000	4	187	2696074	293270	2363504	3116429
15km	70%	50000	4	265	3755021	342162	3386232	3833234
15km	70%	50000	4	165	2754128	299169	2428728	3098035
15km	70%	50000	4	201	2504976	271633	2202236	2937029
15km	70%	50000	4	246	3588653	349781	3189063	3392472
15km	70%	50000	4	254	2952983	308269	2615340	3016907
15km	70%	50000	4	188	2816232	292913	2502499	3080741
15km	70%	50000	4	204	2541472	274792	2237205	2653369
15km	70%	50000	4	233	2875623	286379	2548045	3742689
15km	70%	50000	4	244	3169910	321179	2817830	3158950
15km	70%	50000	4	247	3137491	325718	2786029	3638649
15km	70%	50000	4	194	2458458	285623	2146150	3204983
15km	70%	50000	4	221	3195326	306753	2862072	3483574
15km	70%	50000	4	249	2927255	283405	2595086	3198813
15km	70%	50000	4	297	3719481	393460	3284142	4569204
15km	70%	50000	4	192	3280156	348462	2888610	3655346
15km	70%	50000	4	409	2766423	293696	2454137	2933560
15km	70%	50000	4	288	3132057	282804	2832172	3694731
15km	70%	50000	4	191	3183156	324316	2808626	2886704
15km	70%	50000	4	203	3026506	349440	2643776	3623322
15km	70%	50000	4	375	2909630	270507	2620297	3117567
15km	70%	50000	4	200	2893382	304609	2561241	3162221
15km	70%	50000	4	209	3862623	361927	3463747	3783361
15km	70%	50000	4	278	3112704	317884	2766240	3243070
15km	70%	50000	4	258	2632792	277504	2338078	3061657
15km	70%	50000	4	253	2917599	321320	2570550	2965747
15km	70%	50000	4	211	2802394	300391	2472547	3144431
15km	70%	50000	4	203	2233986	238162	1980288	2810241
15km	70%	50000	4	290	3515024	371253	3111994	4073344
15km	70%	50000	4	229	3490355	342446	3069747	3967302
15km	70%	50000	4	289	2967055	322680	2624137	3521098
15km	70%	50000	4	321	3298905	284584	2978511	3610797
15km	70%	50000	4	222	3220287	346570	2843083	3091358
15km	70%	50000	4	160	2466627	267751	2177759	2935540
15km	70%	50000	4	391	3004576	313127	2665129	3184736
15km	70%	50000	4	257	2360163	265823	2068096	3048452
15km	70%	50000	4	326	3727307	326807	3355830	3524913
15km	70%	50000	4	299	3317573	330468	2947895	3477883
15km	70%	50000	4	287	4454773	349505	4045120	4061619
15km	70%	50000	4	281	3665632	325138	3304728	3546769
15km	70%	50000	4	277	3056563	306403	2709477	3228628
15km	70%	50000	4	154	2773424	289843	2456878	3218912
15km	70%	50000	4	212	2460165	272507	2158528	2733489
15km	70%	50000	4	277	3225782	351567	2861093	3761140
15km	70%	50000	4	201	2636875	284723	2317447	3028239
15km	70%	50000	4	198	3047022	302520	2717542	3247061
15km	70%	50000	4	336	3065378	309531	2706542	3478091
15km	70%	50000	4	197	2989022	326862	2636578	2981034
15km	70%	50000	4	160	2760926	296423	2439733	3161455
15km	70%	50000	4	175	2422498	284524	2113282	2705581
15km	70%	50000	4	307	4463332	387637	4015330	3867052
15km	70%	50000	4	232	3071711	313843	2725608	3511369
15km	70%	50000	4	275	3233353	316899	2863943	3645543
15km	70%	50000	4	200	3270548	308479	2940552	3293893
15km	70%	50000	4	154	2642316	289709	2326965	2892645
15km	70%	50000	4	232	3104080	348365	2735323	3307192
15km	70%	50000	4	226	3485515	348319	3090042	3627712
15km	70%	50000	4	242	2816896	323238	2460943	3206102
15km	70%	50000	4	313	2934421	290279	2615804	3151064
15km	70%	50000	4	268	3931241	354048	3544068	4156374
15km	70%	50000	4	183	3214490	328787	2852616	3163413
15km	70%	50000	4	160	2915355	315359	2584405	3391064
15km	70%	50000	4	165	2583402	294775	2259187	3195447
15km	70%	50000	4	240	3441779	343876	3045137	3315796
15km	70%	50000	4	161	2532039	291161	2222215	2625419
15km	70%	50000	4	300	2974300	312677	2629235	2783158
15km	70%	50000	4	202	2407286	258635	2126290	2970471
15km	70%	50000	4	292	3873979	343335	3499420	3794952
15km	70%	50000	4	238	3669868	359432	3275656	3384076
15km	70%	50000	4	276	3610432	359991	3213540	3877388
15km	70%	50000	4	233	2692302	283832	2379309	3284351
15km	70%	50000	4	435	2834529	281819	2537442	3311225
15km	70%	50000	4	236	3863967	345207	3491419	3958072
15km	70%	50000	4	194	2642464	317928	2303634	3106047
15km	70%	50000	4	327	3095656	338394	2732642	3475981
15km	70%	50000	4	236	3558542	352449	3176976	3259708
15km	70%	50000	4	282	4194103	331466	3831793	3893530
15km	70%	50000	4	262	3307677	362805	2918741	3365702
15km	70%	50000	4	221	3075672	298569	2746456	3263973
15km	70%	50000	4	202	2879656	294422	2547680	2914893
15km	70%	50000	4	334	3291117	345088	2933039	2992420
15km	70%	50000	4	290	3274148	357943	2880439	3496606
15km	70%	50000	4	233	2218300	246736	1951348	2457647
15km	70%	50000	4	243	2569484	260235	2277393	3266257
15km	70%	50000	4	257	3248115	297612	2908809	3352908
15km	70%	50000	4	197	3156362	300510	2822688	2981098
15km	70%	50000	4	241	2602200	252201	2331079	2772818
15km	70%	50000	4	318	3316161	306810	2980532	3562149
15km	70%	50000	4	217	2455636	273954	2154937	3111796
15km	70%	50000	4	193	2666186	288851	2344114	2575169
15km	70%	50000	4	258	3480644	363696	3066833	3225516
15km	70%	50000	4	296	3894599	369190	3488914	3924359
15km	70%	50000	4	261	3533218	362052	3144286	3478907
15km	70%	50000	4	204	2670687	297921	2349694	2947409
15km	70%	50000	4	172	2715531	334547	2353280	3039841
15km	70%	50000	4	207	2836788	290442	2507390	3533255
15km	70%	50000	4	196	3066352	286187	2743067	3567023
15km	70%	50000	4	246	3252518	350776	2862530	3064374
15km	70%	50000	4	200	2378143	255365	2095398	2528511
15km	70%	50000	4	270	3426108	335885	3064508	3318142
15km	70%	50000	4	235	3287990	352177	2903659	3748595
15km	70%	50000	4	390	3303587	356238	2917595	3694299
15km	70%	50000	4	270	3216366	289893	2889196	3752887
15km	70%	50000	4	173	2497843	269041	2204921	3248830
15km	70%	50000	4	246	3209983	353475	2825430	3273500
15km	70%	50000	4	354	3782822	326691	3402840	4077739
15km	70%	50000	4	225	2650696	294031	2329180	3222338
15km	70%	50000	4	233	2639550	301690	2296667	3256751
15km	70%	50000	4	193	3306405	343407	2934130	3029576
15km	70%	50000	4	153	2506781	259208	2228369	3187602
15km	70%	50000	4	353	2674436	263209	2367215	3230344
15km	70%	50000	4	233	2638503	292077	2310470	3086273
15km	70%	50000	4	266	3500289	338898	3134876	3992590
15km	70%	50000	4	266	2720454	281818	2402292	3360016
15km	70%	50000	4	225	3102924	334001	2729468	3029728
15km	70%	50000	4	236	2433035	269632	2140431	2752939
15km	70%	50000	4	224	2418160	250776	2134562	2960371
15km	70%	50000	4	229	3683701	372469	3290723	3737934
15km	70%	50000	4	268	3345786	344336	2976280	3353736
15km	70%	50000	4	249	3152505	336684	2776683	3537041
15km	70%	50000	4	400	3438598	359692	3045181	3852972
15km	70%	50000	4	167	2979939	326504	2626608	3562666
15km	70%	50000	4	283	3037219	286567	2721259	2964726
15km	70%	50000	4	255	2932249	308231	2593252	3232713
15km	70%	50000	4	258	2729665	280717	2418539	3221187
15km	70%	50000	4	219	2519856	282326	2207871	3848177
15km	70%	50000	4	194	2335474	234491	2078407	3197217
15km	70%	50000	4	194	3840400	361618	3444619	4120824
15km	70%	50000	4	304	3075752	317459	2735069	3158509
15km	70%	50000	4	199	3253973	368400	2865131	3144147
15km	70%	50000	4	170	2473765	250470	2196340	3509876
15km	70%	50000	4	219	4273026	371596	3854465	4040594
15km	70%	50000	4	293	2662894	317421	2317116	3227456
15km	70%	50000	4	199	3706869	325952	3335699	3550929
15km	70%	50000	4	318	2930014	276663	2629984	3377272
15km	70%	50000	4	274	1568260	168136	1375737	2458246
15km	70%	50000	4	230	3029924	312880	2698903	3527805
15km	70%	50000	4	226	2896809	278623	2581567	2984386
15km	70%	50000	4	186	3090177	345585	2714630	3328413
15km	70%	50000	4	251	3385244	306997	3044666	3394993
15km	70%	50000	4	334	3152147	316486	2818319	3915145
15km	70%	50000	4	263	3442863	330920	3054863	3509024
15km	70%	50000	4	166	2116979	257317	1824600	2834235
15km	70%	50000	4	167	2515226	272215	2218516	2692850
15km	70%	50000	4	224	2363597	250118	2089334	2837409
15km	70%	50000	4	205	3393190	373630	2976841	3204948
15km	70%	50000	4	234	2578595	284773	2267520	2996813
15km	70%	50000	4	199	2062876	273500	1776542	2561488
15km	70%	50000	4	292	2961796	310270	2623499	2970858
15km	70%	50000	4	234	3368880	355127	2986845	3594952
15km	70%	50000	4	263	1600630	169202	1414940	2633320
15km	70%	50000	4	260	2723827	297757	2384999	3381796
15km	70%	50000	4	233	2892147	315103	2547658	3371693
15km	70%	50000	4	260	3665873	371160	3262985	4211620
15km	70%	50000	4	253	2724376	282993	2412814	2894891
15km	70%	50000	4	272	3487950	333697	3120819	3960370
15km	70%	50000	4	276	3274102	340627	2907510	3216721
15km	70%	50000	4	217	3485446	335872	3105412	3209825
15km	70%	50000	4	266	2558786	273128	2245461	2955174
15km	70%	50000	4	329	3101007	303052	2760363	2990457
15km	70%	50000	4	231	3349546	303667	3006484	3880224
15km	70%	50000	4	197	2710446	309379	2388395	2900289
15km	70%	50000	4	227	3064676	317784	2723274	3851005
15km	70%	50000	4	293	3324622	316991	2974906	3600725
15km	70%	50000	4	220	3332776	349734	2944954	3617506
15km	70%	50000	4	223	3030137	301343	2706871	3262009
15km	70%	50000	4	197	3101982	350850	2721206	3379536
15km	70%	50000	4	374	2788358	280553	2487530	3523904
15km	70%	50000	4	235	3061140	336997	2688414	3433773
15km	70%	50000	4	175	3192542	325294	2836358	3402216
15km	70%	50000	4	248	2356894	254675	2080827	2526269
15km	70%	50000	4	235	3051018	322502	2703903	3334385
15km	70%	50000	4	257	2898800	278398	2596731	3074032
15km	70%	50000	4	162	3041977	344792	2665801	3309788
15km	70%	50000	4	292	3551642	368987	3142901	4119572
15km	70%	50000	4	384	2438831	268868	2140372	3018448
15km	70%	50000	4	234	2461904	250215	2172452	3105460
15km	70%	50000	4	179	3362733	331003	2993388	3297172
15km	70%	50000	4	257	2386053	271055	2085222	3134708
15km	70%	50000	4	278	3553019	370863	3156526	3536081
15km	70%	50000	4	259	3074753	330341	2718502	3185345
15km	70%	50000	4	211	2635793	253849	2365190	3037757
15km	70%	50000	4	401	3715387	389786	3286400	3863770
15km	70%	50000	4	272	2702523	289384	2384881	3128970
15km	70%	50000	4	153	2160469	273706	1865355	2564744
15km	70%	50000	4	349	3008686	328320	2653330	3064952
15km	70%	50000	4	312	2984150	301139	2636443	2871628
15km	70%	50000	4	343	2756493	298489	2439853	3304126
15km	70%	50000	4	185	3159667	343185	2787388	3153806
15km	70%	50000	4	199	2625668	287382	2320450	2699104
15km	70%	50000	4	180	1936792	236565	1683627	3023828
15km	70%	50000	4	360	4640900	435521	4173762	3936924
15km	70%	50000	4	215	2533343	284517	2217476	3184278
15km	70%	50000	4	240	4063598	354869	3679215	3721501
15km	70%	50000	4	189	2646209	300028	2317559	2881404
15km	70%	50000	4	180	2595347	302360	2271949	2898248
15km	70%	50000	4	217	2752943	264912	2449113	3510351
15km	70%	50000	4	189	3138036	304569	2805915	3338911
15km	70%	50000	4	206	2726286	282967	2412530	3213604
15km	70%	50000	4	234	2981851	312560	2636531	3285859
15km	70%	50000	4	201	3130733	331397	2735889	3447830
15km	70%	50000	4	254	3873324	348056	3494645	3804491
15km	70%	50000	4	287	2480354	291680	2166382	3061558
15km	70%	50000	4	258	3444756	317570	3094085	3541237
15km	70%	50000	4	270	3093456	302886	2750271	3164742
15km	70%	50000	4	232	3200385	359636	2812894	3587045
15km	70%	50000	4	205	3166626	322955	2808459	3686137
15km	70%	50000	4	228	2713918	285176	2390482	3739230
15km	70%	50000	4	242	2653398	295967	2332207	2964673
15km	70%	50000	4	219	2761687	274468	2460250	3424235
15km	70%	50000	4	169	2574003	285454	2263736	3074922
15km	70%	50000	4	204	2959430	313180	2597848	3000792
15km	70%	50000	4	216	2440857	250980	2160196	3117273
15km	70%	50000	4	205	3494079	364173	3077572	3784172
15km	70%	50000	4	187	4068959	422630	3605598	3548020
15km	70%	50000	4	262	3243383	311178	2898839	3774318
15km	70%	50000	4	255	3112759	331064	2761284	3302149
15km	70%	50000	4	218	2253413	248030	1982483	2751988
15km	70%	50000	4	269	3162056	318092	2819081	3330405
15km	70%	50000	4	214	2926218	292214	2592525	2958723
15km	70%	50000	4	228	2762798	285529	2451067	3085074
15km	70%	50000	4	551	3255838	333247	2887705	3786339
15km	70%	50000	4	215	2690415	282869	2376245	3325046
15km	70%	50000	4	174	3029436	331837	2663444	3459157
15km	70%	50000	4	209	2621669	271371	2327382	3076710
15km	70%	50000	4	366	3888893	362792	3464158	4207873
15km	70%	50000	4	165	2503497	269601	2197574	3562239
15km	70%	50000	4	232	3498455	353279	3089653	3246612
15km	70%	50000	4	221	3475183	331864	3099265	3472986
15km	70%	50000	4	251	3614013	334585	3236036	3990239
15km	70%	50000	4	268	3839956	393540	3413791	3771104
15km	70%	50000	4	382	3467357	366735	3045825	3508925
15km	70%	50000	4	278	3474709	326730	3112400	3418923
15km	70%	50000	4	224	2841195	292164	2520694	3486516
15km	70%	50000	4	164	2692807	308258	2359980	2972826
15km	70%	50000	4	201	2747372	265084	2449708	3070600
15km	70%	50000	4	195	2560203	289445	2249360	3347373
15km	70%	50000	4	215	3578322	343722	3209126	3841851
15km	70%	50000	4	250	2774079	294133	2451681	3128193
15km	70%	50000	4	388	3437743	360098	3049086	3444431
15km	70%	50000	4	278	2714304	292890	2400561	2688039
15km	70%	50000	4	300	2643250	256215	2357649	3056012
15km	70%	50000	4	231	3143226	314625	2789677	3235511
15km	70%	50000	4	179	3116066	324952	2761347	3225359
15km	70%	50000	4	216	3199533	328845	2832188	3808812
15km	70%	50000	4	241	3736296	375364	3329698	3946909
15km	70%	50000	4	217	2670491	268523	2362249	2968598
15km	70%	50000	4	343	3122970	294139	2793539	3107302
15km	70%	50000	4	317	2748470	301687	2417328	2964077
15km	70%	50000	4	214	3318665	327589	2952736	3598809
15km	70%	50000	4	210	2890330	331146	2537015	3352525
15km	70%	50000	4	244	2781230	283713	2451813	3538491
15km	70%	50000	4	278	2970538	303585	2646339	3352910
15km	70%	50000	4	221	2937337	320869	2590414	3096049
15km	70%	50000	4	257	3335203	348333	2957930	4130017
15km	70%	50000	4	250	2815147	269281	2500696	3285426
15km	70%	50000	4	285	2827580	251348	2543799	2993344
15km	70%	50000	4	201	3321641	344549	2918941	3616689
15km	70%	50000	4	177	2455028	285248	2148273	2763238
15km	70%	50000	4	237	3084407	312844	2744301	2920058
15km	70%	50000	4	249	3266164	328433	2894087	3906547
15km	70%	50000	4	204	3279360	340519	2897493	3637316
15km	70%	50000	4	432	3326608	317571	2976786	3118213
15km	70%	50000	4	237	3111708	307266	2775845	3199643
15km	70%	50000	4	209	3048347	283856	2740824	2971387
15km	70%	50000	4	181	2615191	278429	2317278	2914456
15km	70%	50000	4	178	3478303	327974	3107131	3662211
15km	70%	50000	4	226	2820258	311284	2469925	3377126
15km	70%	50000	4	151	2411202	260397	2123403	2680502
15km	70%	50000	4	249	2672235	315643	2343185	3065621
15km	70%	50000	4	194	2887367	280254	2579889	3521001
15km	70%	50000	4	217	3309527	367275	2906150	2867594
15km	70%	50000	4	179	2517333	300535	2192627	2565266
15km	70%	50000	4	185	2382426	265806	2089207	3030864
15km	70%	50000	4	225	2662214	293790	2345549	3310041
15km	70%	50000	4	323	2374960	249969	2099814	2780030
15km	70%	50000	4	223	2903455	313855	2564483	3390952
15km	70%	50000	4	247	2557284	300030	2236787	3401075
15km	70%	50000	4	301	3251524	336232	2877495	3420013
15km	70%	50000	4	194	2825298	305512	2486166	3385052
15km	70%	50000	4	198	2740949	268450	2436772	3245906
15km	70%	50000	4	232	3050470	313582	2709630	2878957
15km	70%	50000	4	446	3074405	306888	2747118	3320757
15km	70%	50000	4	215	3194153	307930	2848988	3703744
15km	70%	50000	4	214	3073806	324242	2711373	3506955
15km	70%	50000	4	274	2747216	305460	2415721	2687394
15km	70%	50000	4	244	3169709	320265	2817773	3255109
15km	70%	50000	4	280	2771781	315995	2435618	3687475
15km	70%	50000	4	349	3373232	327672	2989320	3446874
15km	70%	50000	4	306	3673162	358995	3275575	3962511
15km	70%	50000	4	208	3465992	344408	3079188	3277003
15km	70%	50000	4	246	2584200	306222	2251524	2747366
15km	70%	50000	4	364	2859672	289628	2537819	3323971
15km	70%	50000	4	218	3084116	337703	2714909	3222748
15km	70%	50000	4	213	3543498	357170	3138343	3723784
15km	70%	50000	4	226	2703293	266738	2406019	3058200
15km	70%	50000	4	278	2773369	293747	2439837	3220845
15km	70%	50000	4	166	2386733	302764	2059011	2915243
15km	70%	50000	4	224	2493613	261572	2203984	2701649
15km	70%	50000	4	219	2291455	221420	2026603	2764991
15km	70%	50000	4	240	2907078	318506	2556585	2725651
15km	70%	50000	4	291	2941752	275860	2635540	2942931
15km	70%	50000	4	180	3069007	320159	2713443	3177216
15km	70%	50000	4	223	3899285	382437	3477767	3432909
15km	70%	50000	4	262	3769782	342595	3384170	3734518
15km	70%	50000	4	232	2807084	302413	2481768	3190701
15km	70%	50000	4	187	2670628	254698	2389365	2855894
15km	70%	50000	4	261	2468859	236905	2212848	2755841
15km	70%	50000	4	210	3023413	348794	2642967	3279621
15km	70%	50000	4	383	2497362	257196	2212255	2908929
15km	70%	50000	4	317	2882272	309858	2544865	3181128
15km	70%	50000	4	234	4137557	389276	3719160	3956569
15km	70%	50000	4	215	3786924	318432	3424938	3973745
15km	70%	50000	4	259	3179282	346495	2804298	3122217
15km	70%	50000	4	177	2983781	345899	2591874	3570436
15km	70%	50000	4	206	2950986	302675	2617488	3203331
15km	70%	50000	4	266	3806099	342968	3385942	3409327
15km	70%	50000	4	248	3346281	328027	2976186	3199523
15km	70%	50000	4	187	3181486	369238	2784236	3332230
15km	70%	50000	4	294	2477590	254817	2196649	3153213
15km	70%	50000	4	335	2951154	291130	2640115	3422780
15km	70%	50000	4	268	2983637	302092	2645985	3065939
15km	70%	50000	4	346	2815975	301445	2479057	2626870
15km	70%	50000	4	215	3300127	323308	2942629	3577018
15km	70%	50000	4	234	3015898	321181	2677521	3374307
15km	70%	50000	4	327	2803667	248018	2530257	3034302
15km	70%	50000	4	277	2847209	301916	2522143	3120727
15km	70%	50000	4	222	3629222	340523	3251804	3512258
15km	70%	50000	4	221	3159697	339016	2788250	2919601
15km	70%	50000	4	289	2476265	278019	2176630	3310161
15km	70%	50000	4	416	3174966	313730	2823066	3647791
15km	70%	50000	4	222	2345296	246569	2068120	3270397
15km	70%	50000	4	210	3220886	337309	2832279	3464588
15km	70%	50000	4	190	2660183	286399	2350641	2604710
15km	70%	50000	4	314	2629180	277712	2306426	2977295
15km	70%	50000	4	198	2514341	258967	2226741	3035166
15km	70%	50000	4	233	3331241	363658	2950337	3551303
15km	70%	50000	4	196	2886675	282878	2581703	3020593
15km	70%	50000	4	197	2695470	297954	2377955	2875374
15km	70%	50000	4	321	3578246	352497	3196180	3715881
15km	70%	50000	4	218	2604171	257427	2315966	3137137
15km	70%	50000	4	217	2614905	313145	2274824	2898401
15km	70%	50000	4	194	3190922	311204	2851927	3872431
15km	70%	50000	4	195	4041748	366985	3634898	3708754
15km	70%	50000	4	373	3695369	317544	3350078	3753639
15km	70%	50000	4	239	2722930	319815	2378591	2817434
15km	70%	50000	4	269	2785935	293451	2460902	3370431
15km	70%	50000	4	184	2733120	316283	2386766	3057120
15km	70%	50000	4	293	3018668	274674	2716245	3176679
15km	70%	50000	4	288	2911447	298609	2584029	3315317
15km	70%	50000	4	303	2439556	242478	2165666	3125061
15km	70%	50000	4	226	2957133	304110	2619385	3220445
15km	70%	50000	4	239	3093479	324532	2746755	3212715
15km	70%	50000	4	317	2769308	296482	2450361	3380074
15km	70%	50000	4	311	3751744	304467	3419266	3609575
15km	70%	50000	4	231	2882822	307778	2548387	3395139
15km	70%	50000	4	217	3830501	403024	3394554	3565276
15km	70%	50000	4	327	2954098	332978	2587238	3270460
15km	70%	50000	4	253	2915249	308079	2587395	3156633
15km	70%	50000	4	241	2556569	290328	2214262	3061039
15km	70%	50000	4	278	2845164	323385	2489279	2948367
15km	70%	50000	4	267	3780152	374559	3348863	4052048
15km	70%	50000	4	384	3448580	344322	3075657	4051021
15km	70%	50000	4	163	3032777	370823	2644561	2983332
15km	70%	50000	4	276	2348190	229561	2100018	3017722
15km	70%	50000	4	442	3128380	330338	2764179	2959983
15km	70%	50000	4	211	3328541	300042	2997436	3704277
15km	70%	50000	4	311	3411186	331351	3042751	3350140
15km	70%	50000	4	200	2919179	287303	2607209	3104946
15km	70%	50000	4	233	2503362	283529	2189548	3261571
15km	70%	50000	4	241	3024680	317692	2686416	3595129
15km	70%	50000	4	211	3405688	348626	3013707	3568617
15km	70%	50000	4	221	3183943	339703	2821696	3741282
15km	70%	50000	4	232	3210502	299189	2872666	3589335
15km	70%	50000	4	259	2862070	299812	2526677	3159132
15km	70%	50000	4	282	2718640	289943	2403305	3438093
15km	70%	50000	4	332	2796355	300292	2463819	2864482
15km	70%	50000	4	288	3637147	359548	3241323	3710560
15km	70%	50000	4	223	3120264	339083	2732830	3754138
15km	70%	50000	4	212	3094876	272679	2799397	3806304
15km	70%	50000	4	240	2752882	295569	2431102	3034909
15km	70%	50000	4	197	3120927	316286	2763055	3513720
15km	70%	50000	4	257	3850673	406446	3414605	3323418
15km	70%	50000	4	291	3372377	340212	3006187	3358316
15km	70%	50000	4	395	2985986	272944	2686983	3427446
15km	70%	50000	4	275	2692176	263920	2383286	3023231
15km	70%	50000	4	647	3912112	366846	3507086	4021192
15km	70%	50000	4	237	3357506	369923	2948496	3452339
15km	70%	50000	4	221	2935412	325727	2575941	3167686
15km	70%	50000	4	218	3067812	304807	2707593	3564709
15km	70%	50000	4	187	2719540	265034	2440328	3050175
15km	70%	50000	4	252	3243879	302718	2881359	3438771
15km	70%	50000	4	214	2678263	258726	2387335	2962674
15km	70%	50000	4	210	2163145	250061	1890861	2497049
15km	70%	50000	4	260	3213974	359053	2827303	3270809
15km	70%	50000	4	177	3264482	344248	2875876	3076269
15km	70%	50000	4	264	3513885	368299	3100979	3432312
15km	70%	50000	4	212	3761575	332843	3408232	3672772
15km	70%	50000	4	224	3298707	307006	2965207	3827979
15km	70%	50000	4	271	2942502	315751	2565564	3628835
15km	70%	50000	4	220	3044360	291363	2729355	3509702
15km	70%	50000	4	180	3856686	340930	3487287	3994738
15km	70%	50000	4	291	3063777	315837	2729686	2896746
15km	70%	50000	4	188	3295825	312182	2944547	3681850
15km	70%	50000	4	236	3644579	337498	3267643	3578285
15km	70%	50000	4	327	2620038	287940	2302325	3216689
15km	70%	50000	4	161	3161648	314919	2829662	2993927
15km	70%	50000	4	266	2932093	316054	2581583	3025018
15km	70%	50000	4	276	3329227	314783	2986173	3097840
15km	70%	50000	4	294	2886729	275645	2590899	3897472
15km	70%	50000	4	295	3670996	320380	3322463	3125721
15km	70%	50000	4	188	3266580	302216	2926421	3673310
15km	70%	50000	4	201	2702228	282670	2397134	2853714
15km	70%	50000	4	207	2356978	240135	2094026	2837597
15km	70%	50000	4	257	2400219	272240	2106249	2852620
15km	70%	50000	4	189	2776767	297825	2451825	3624667
15km	70%	50000	4	323	3208752	289886	2883349	3297190
15km	70%	50000	4	236	2975169	298396	2628145	3092512
15km	70%	50000	4	238	2599754	289890	2275086	3254471
15km	70%	50000	4	213	2034008	225583	1787965	2845352
15km	70%	50000	4	196	3320512	346092	2960102	3355610
15km	70%	50000	4	257	2914882	307552	2587422	3475422
15km	70%	50000	4	418	3858394	349782	3480820	4132894
15km	70%	50000	4	234	3525704	320623	3158037	3635066
15km	70%	50000	4	271	3105436	317606	2761975	3408467
15km	70%	50000	4	223	2298780	225402	2047357	2895324
15km	70%	50000	4	255	2484157	261469	2187112	3213323
15km	70%	50000	4	229	3229337	315687	2897049	3396477
15km	70%	50000	4	275	2899207	334777	2532400	3092498
15km	70%	50000	4	203	3205705	276278	2896659	3307835
15km	70%	50000	4	267	3139847	265929	2834212	3439940
15km	70%	50000	4	176	2676840	305813	2350874	3314100
15km	70%	50000	4	314	3497653	353060	3119097	3759673
15km	70%	50000	4	227	2881779	307756	2549908	3576881
15km	70%	50000	4	407	3239854	345333	2873079	3528460
15km	70%	50000	4	270	3635093	318398	3283059	3671322
15km	70%	50000	4	247	2855407	299689	2538696	3105644
15km	70%	50000	4	187	2860754	260707	2551161	3329970
15km	70%	50000	4	217	3437204	339295	3060986	3767601
15km	70%	50000	4	244	2388194	297392	2070652	3444132
15km	70%	50000	4	212	3663437	379551	3240853	3669544
15km	70%	50000	4	236	2714893	274618	2411480	2891013
15km	70%	50000	4	315	2816753	267475	2529522	2998615
15km	70%	50000	4	222	3277962	327781	2933818	3928506
15km	70%	50000	4	158	2765642	322005	2416416	3148940
15km	70%	50000	4	239	2540719	296431	2227542	3135765
15km	70%	50000	4	252	2661729	286850	2342505	3008221
15km	70%	50000	4	328	3068589	271181	2745927	3380007
15km	70%	50000	4	257	3112050	371810	2692073	3598919
15km	70%	50000	4	267	3740559	380868	3317934	3754386
15km	70%	50000	4	225	3464631	320616	3126675	3803281
15km	70%	50000	4	215	2701786	282158	2372348	2911333
15km	70%	50000	4	272	2666266	307216	2330577	3354017
15km	70%	50000	4	225	2842456	282466	2525877	3098902
15km	70%	50000	4	198	3815026	340392	3437656	3868196
15km	70%	50000	4	164	3119113	359572	2730057	3109451
15km	70%	50000	4	245	3208057	315700	2848128	3323325
15km	70%	50000	4	232	3216240	347940	2829894	3824496
15km	70%	50000	4	283	3948293	365895	3541814	3802616
15km	70%	50000	4	232	2903960	297711	2558437	3583962
15km	70%	50000	4	332	3086579	318879	2724679	3659766
15km	70%	50000	4	430	3053564	298643	2730602	3749990
15km	70%	50000	4	247	3166930	298468	2835766	3551072
15km	70%	50000	4	234	4051937	376631	3643717	3920157
15km	70%	50000	4	348	2908546	315768	2544996	3096773
15km	70%	50000	4	256	3174470	336908	2781814	3369683
15km	70%	50000	4	208	2556675	272957	2257574	2537589
15km	70%	50000	4	214	1990168	217955	1735063	2769036
15km	70%	50000	4	299	3442670	350018	3048528	3707240
15km	70%	50000	4	357	3779288	353931	3394871	3569779
15km	70%	50000	4	260	3659262	364901	3251618	3339373
15km	70%	50000	4	311	2956375	278761	2649870	3403827
15km	70%	50000	4	236	2705124	278426	2398771	2938492
15km	70%	50000	4	208	4059360	410033	3595215	3646255
15km	70%	50000	4	210	2869919	288001	2550301	3776016
15km	70%	50000	4	302	3537716	312967	3199219	3862292
15km	70%	50000	4	215	3958216	364842	3557998	3748328
15km	70%	50000	4	269	3151101	321991	2795436	3544771
15km	70%	50000	4	263	2674884	273779	2364950	2959005
15km	70%	50000	4	252	3404093	335059	3029673	3312327
15km	70%	50000	4	377	2840546	261673	2534499	3116516
15km	70%	50000	4	234	3877537	389418	3442173	4065673
15km	70%	50000	4	252	3336482	286890	3030968	3270552
15km	70%	50000	4	287	3986942	349436	3607566	3789927
15km	70%	50000	4	264	3101048	345945	2737651	3404499
15km	70%	50000	4	161	2584149	311425	2240356	3246836
15km	70%	50000	4	345	3731719	349890	3342731	3543512
15km	70%	50000	4	380	3396404	323259	3044937	3626974
15km	70%	50000	4	396	3036187	324906	2685500	2982125
15km	70%	50000	4	216	2372216	249993	2094379	3193744
15km	70%	50000	4	188	3011349	333093	2650627	3266562
15km	70%	50000	4	249	3964790	334204	3574921	4125604
15km	70%	50000	4	241	2635154	271516	2329654	3183076
15km	70%	50000	4	243	3772814	352045	3389277	3958665
15km	70%	50000	4	170	2648186	289535	2315342	3412050
15km	70%	50000	4	241	2937730	319273	2596049	3436399
15km	70%	50000	4	248	3520392	329415	3155085	3784350
15km	70%	50000	4	272	3630494	318829	3277362	3803362
15km	70%	50000	4	217	3245675	316134	2893830	3616449
15km	70%	50000	4	172	2700137	291197	2387863	2841007
15km	70%	50000	4	250	2395904	282090	2083659	3021266
15km	70%	50000	4	330	2910401	287577	2603150	2996357
15km	70%	50000	4	261	2956014	289766	2647831	3178258
15km	70%	50000	4	299	3290187	352383	2909304	3257047
15km	70%	50000	4	332	3145949	308908	2807134	3110466
15km	70%	50000	4	260	3066062	281273	2758483	3129300
15km	70%	50000	4	293	3334556	324174	2970154	3531712
15km	70%	50000	4	318	3149366	321716	2802875	3407523
15km	70%	50000	4	198	2476916	300014	2140104	3002901
15km	70%	50000	4	176	2974710	308500	2637444	2902463
15km	70%	50000	4	393	2885686	297591	2563043	3290508
15km	70%	50000	4	246	1952134	209403	1723991	2442209
15km	70%	50000	4	265	2692895	266320	2387366	2737052
15km	70%	50000	4	198	3221104	321974	2867507	3137006
15km	70%	50000	4	301	2823862	301561	2483024	3426621
15km	70%	50000	4	226	3192147	293963	2867280	3145329
15km	70%	50000	4	222	2650989	265094	2340527	3058142
15km	70%	50000	4	231	3506284	341396	3129085	3599444
15km	70%	50000	4	248	2903969	298979	2578002	2794765
15km	70%	50000	4	244	3703445	390537	3296025	3739174
15km	70%	50000	4	198	1527824	194214	1325428	3201040
15km	70%	50000	4	286	2939354	275613	2639574	2890946
15km	70%	50000	4	251	2541705	277607	2226890	2886095
15km	70%	50000	4	214	2517063	279147	2196791	2651907
15km	70%	50000	4	349	3151509	307410	2816735	3071954
15km	70%	50000	4	289	2635810	272419	2343739	2907471
15km	70%	50000	4	365	2952218	306934	2613533	3216370
15km	70%	50000	4	187	2810887	272558	2514455	2788149
15km	70%	50000	4	248	4280243	379518	3840768	3673854
15km	70%	50000	4	239	2942167	323403	2592522	3388527
15km	70%	50000	4	283	3351821	323097	2994505	3649065
15km	70%	50000	4	199	2677451	300720	2344246	3444096
15km	70%	50000	4	279	3090376	333792	2714584	3268487
15km	70%	50000	4	181	3267196	324893	2905547	3166325
15km	70%	50000	4	234	3110500	326963	2739131	3304088
15km	70%	50000	4	175	3874925	407895	3417324	3708483
15km	70%	50000	4	264	4023317	367373	3621626	3770612
15km	70%	50000	4	180	2705579	307994	2374023	3122492
15km	70%	50000	4	186	3702233	372574	3300778	3489787
15km	70%	50000	4	232	2272187	265179	1982571	3010859
15km	70%	50000	4	276	3610042	319747	3262704	3590097
15km	70%	50000	4	184	2501307	271571	2200216	3070580
15km	70%	50000	4	257	3210056	347162	2831295	3275711
15km	70%	50000	4	284	3658372	372730	3251036	3453520
15km	70%	50000	4	230	2837573	307506	2512680	2591875
15km	70%	50000	4	449	2318658	259100	2002489	2470293
15km	70%	50000	4	303	3058085	324021	2706209	3440494
15km	70%	50000	4	248	3421508	379199	3015842	3608714
15km	70%	50000	4	196	3203124	308330	2873254	3061220
15km	70%	50000	4	316	3369667	341641	2984288	2878997
15km	70%	50000	4	183	2609777	270143	2325543	2953862
15km	70%	50000	4	294	3405352	306250	3059109	3898047
15km	70%	50000	4	306	2925164	301369	2592188	2884661
15km	70%	50000	4	365	3820433	355914	3438859	3710293
15km	70%	50000	4	271	3344188	323191	2976995	3491095
15km	70%	50000	4	263	3265017	299057	2940392	3456402
15km	70%	50000	4	230	3316544	334474	2935370	3451605
15km	70%	50000	4	236	2476051	269324	2188036	3290679
15km	70%	50000	4	188	2977852	296136	2659399	2980804
15km	70%	50000	4	222	3161689	291363	2856494	3745398
15km	70%	50000	4	203	2809581	281587	2498711	2887159
15km	70%	50000	4	232	2682437	266222	2389567	3211832
15km	70%	50000	4	173	3180374	337027	2808448	2929389
15km	70%	50000	4	268	3166278	267526	2868412	3515301
15km	70%	50000	4	239	2742354	292812	2431029	3133755
15km	70%	50000	4	226	3460198	355480	3081980	3548811
15km	70%	50000	4	197	3302181	324585	2953908	3157667
15km	70%	50000	4	439	3467529	325372	3113351	3667707
15km	70%	50000	4	232	3522161	347285	3095589	3513141
15km	70%	50000	4	263	4037061	404187	3599929	4188145
15km	70%	50000	4	363	3314532	297960	2973030	3319222
15km	70%	50000	4	242	3177019	317553	2829772	3516618
15km	70%	50000	4	228	2542672	263093	2263912	2974008
15km	70%	50000	4	215	2796892	308465	2463210	3092449
15km	70%	50000	4	236	2826733	290281	2505290	2893183
15km	70%	50000	4	230	2449847	279975	2129369	2891637
15km	70%	50000	4	239	3960683	389210	3546902	3649862
15km	70%	50000	4	218	2702442	300100	2375955	2920708
15km	70%	50000	4	249	1900226	238794	1635436	2811553
15km	70%	50000	4	209	2430663	237781	2154286	2814274
15km	70%	50000	4	184	3068019	337628	2704279	3430535
15km	70%	50000	4	198	3010070	332909	2650151	3283809
15km	70%	50000	4	259	2850213	314853	2487823	3146827
15km	70%	50000	4	239	2093914	234805	1830545	2793420
15km	70%	50000	4	264	3057948	287409	2730137	3203525
15km	70%	50000	4	208	3125064	351785	2744426	3397152
15km	70%	50000	4	269	2704529	281659	2396009	3232146
15km	70%	50000	4	327	2973880	314487	2635963	3296380
15km	70%	50000	4	226	3233806	337908	2867083	3556567
15km	70%	50000	4	203	2723522	289628	2395372	3207059
15km	70%	50000	4	316	3987531	356927	3599276	3812274
15km	70%	50000	4	261	3564265	351177	3165089	3839685
15km	70%	50000	4	329	3036530	308489	2690126	3411530
15km	70%	50000	4	176	2903214	297674	2575976	3061497
15km	70%	50000	4	200	2729901	287294	2409951	3012216
15km	70%	50000	4	187	2848692	283156	2542196	2900282
15km	70%	50000	4	293	3160525	313102	2815517	3654645
15km	70%	50000	4	192	2760638	313843	2427281	3258192
15km	70%	50000	4	206	2674247	316221	2326252	2964070
15km	70%	50000	4	217	3263010	329184	2908823	3264441
15km	70%	50000	4	227	2828915	311223	2484494	3238542
15km	70%	50000	4	222	2779289	317834	2440620	3555800
15km	70%	50000	4	206	3092281	346542	2731382	3277178
15km	70%	50000	4	183	2546722	293586	2226328	3041072
15km	70%	50000	4	155	3137901	336575	2774189	3066873
15km	70%	50000	4	231	2824892	250767	2553273	3108380
15km	70%	50000	4	199	2940928	319835	2596665	3055775
15km	70%	50000	4	182	2582512	290896	2270576	2909082
[truncated: 1 more rows]
