# Supplementary material for: Quantifying the Value of Perfect Information in Emergency Vaccination Campaigns
Source: PLoS Comput Biol. 2017 Feb 16;13(2):e1005318. doi: 10.1371/journal.pcbi.1005318 (PMC5312803; doi:10.1371/journal.pcbi.1005318)
Supplement: S1 Data — (ZIP) [file pcbi.1005318.s013.zip › Data/15km vaccination/data18.txt]

vacc_radius	efficacy	capacity	delay	outbreak_duration	livestock_culled	cattle_culled	sheep_culled	vaccinations
15km	70%	50000	6	229	2784880	318822	2443599	3170402
15km	70%	50000	6	325	3154772	303966	2824107	3857730
15km	70%	50000	6	212	3256435	329271	2898412	3339633
15km	70%	50000	6	204	2553645	272048	2263020	2932923
15km	70%	50000	6	210	2991371	340960	2608774	3823243
15km	70%	50000	6	379	2954560	281631	2642103	3205036
15km	70%	50000	6	276	2943476	324367	2603501	3150771
15km	70%	50000	6	208	2903958	302989	2582071	2876344
15km	70%	50000	6	234	2776395	287061	2465913	3374229
15km	70%	50000	6	187	3315292	363365	2919827	3037437
15km	70%	50000	6	208	2699304	298565	2379801	3316786
15km	70%	50000	6	365	3318025	312852	2969881	3307364
15km	70%	50000	6	309	4119040	376105	3703010	4477255
15km	70%	50000	6	209	3694402	399313	3241725	3534158
15km	70%	50000	6	224	3488123	367987	3090916	3681275
15km	70%	50000	6	202	2960978	285184	2642210	3184500
15km	70%	50000	6	267	3968036	376770	3560127	3761085
15km	70%	50000	6	269	2703303	298131	2373245	3140453
15km	70%	50000	6	307	3283377	306115	2950301	3583930
15km	70%	50000	6	195	3306613	358103	2914001	3020564
15km	70%	50000	6	221	3865178	370920	3453853	3702899
15km	70%	50000	6	214	2935350	295779	2610511	3127814
15km	70%	50000	6	211	2789121	300812	2458793	3252450
15km	70%	50000	6	234	3033490	304914	2704224	3164738
15km	70%	50000	6	176	4008725	382954	3589582	4109338
15km	70%	50000	6	257	3814728	397321	3381883	3149343
15km	70%	50000	6	198	2802992	315139	2456757	3009978
15km	70%	50000	6	224	3190228	319465	2833510	3635012
15km	70%	50000	6	203	3454253	309660	3107061	3192627
15km	70%	50000	6	207	3022026	313566	2676643	3052606
15km	70%	50000	6	224	3358294	328560	2994321	3767246
15km	70%	50000	6	242	2592416	278047	2283941	3955575
15km	70%	50000	6	281	2829742	288510	2520563	3323775
15km	70%	50000	6	315	3930193	400344	3493985	3916083
15km	70%	50000	6	334	3913518	405415	3477863	4059874
15km	70%	50000	6	306	3174826	340449	2793923	3487566
15km	70%	50000	6	231	3074852	292592	2739694	3353817
15km	70%	50000	6	202	3181927	297242	2852698	3204832
15km	70%	50000	6	256	2814714	284874	2504894	3125561
15km	70%	50000	6	215	2971659	324963	2625500	3406460
15km	70%	50000	6	286	2690339	294624	2365696	3443306
15km	70%	50000	6	202	2883787	354187	2499272	3465239
15km	70%	50000	6	156	2822988	312479	2477930	3387473
15km	70%	50000	6	201	2506287	305361	2178544	3174335
15km	70%	50000	6	342	3348247	329394	2995591	3317276
15km	70%	50000	6	225	2468744	293840	2141791	3071642
15km	70%	50000	6	419	3042149	302405	2710154	3253532
15km	70%	50000	6	274	3671508	352142	3293181	3763176
15km	70%	50000	6	191	2528447	288327	2218849	3000215
15km	70%	50000	6	214	2874367	284029	2559866	3524354
15km	70%	50000	6	253	3458062	329669	3097759	3209690
15km	70%	50000	6	251	3503325	343712	3118321	3542740
15km	70%	50000	6	191	2978617	317725	2628040	3399315
15km	70%	50000	6	212	3201751	341378	2839459	3084946
15km	70%	50000	6	275	2976957	268474	2685536	3316274
15km	70%	50000	6	337	2860754	321159	2504942	2986513
15km	70%	50000	6	200	2386636	258053	2096302	3129314
15km	70%	50000	6	273	2975412	314698	2637621	3442768
15km	70%	50000	6	201	3034765	355943	2634981	3090905
15km	70%	50000	6	333	4198526	362879	3802019	3858421
15km	70%	50000	6	191	2696193	282845	2379562	2983154
15km	70%	50000	6	221	3757297	407199	3319166	3411391
15km	70%	50000	6	145	2761788	305506	2430823	3434381
15km	70%	50000	6	238	2757289	325822	2403741	3405307
15km	70%	50000	6	208	2209532	238541	1946942	3000921
15km	70%	50000	6	313	4639808	435692	4164227	4542066
15km	70%	50000	6	213	3072682	309831	2738308	3455590
15km	70%	50000	6	201	3483581	359743	3086742	3667698
15km	70%	50000	6	246	3606959	348573	3224077	3798896
15km	70%	50000	6	308	3223305	295797	2904334	3215556
15km	70%	50000	6	228	3683307	379605	3271249	3731655
15km	70%	50000	6	314	2907799	327126	2554802	2957406
15km	70%	50000	6	214	2972352	321380	2621844	3309626
15km	70%	50000	6	235	3357166	335717	3000503	3550269
15km	70%	50000	6	227	3309870	324076	2961939	3739873
15km	70%	50000	6	267	2929456	318381	2588425	3353016
15km	70%	50000	6	277	3516480	311971	3177739	3748957
15km	70%	50000	6	240	2527013	257263	2251164	3111631
15km	70%	50000	6	256	3541002	353625	3166518	3964638
15km	70%	50000	6	216	2822094	313460	2465156	3160467
15km	70%	50000	6	221	3193289	317198	2835081	3638015
15km	70%	50000	6	189	2631262	317706	2283488	2772539
15km	70%	50000	6	176	2839294	305357	2503407	3301546
15km	70%	50000	6	222	3166275	339035	2794997	3357738
15km	70%	50000	6	264	4088935	360623	3698346	4077394
15km	70%	50000	6	258	2847889	320157	2501069	3895951
15km	70%	50000	6	260	2635310	260634	2355072	2821704
15km	70%	50000	6	201	3477505	343816	3076357	3594684
15km	70%	50000	6	289	3278831	333839	2919187	3545032
15km	70%	50000	6	209	3201877	326247	2837544	3326294
15km	70%	50000	6	250	3988979	419584	3534696	3674381
15km	70%	50000	6	326	3301711	309216	2967355	3238347
15km	70%	50000	6	201	2525414	276983	2227356	2915789
15km	70%	50000	6	322	3237269	338877	2869195	3522801
15km	70%	50000	6	237	3189112	328166	2810213	3418866
15km	70%	50000	6	258	2222083	231420	1973305	3036094
15km	70%	50000	6	190	3725241	339166	3346100	3838495
15km	70%	50000	6	281	3462244	333614	3101405	3607789
15km	70%	50000	6	231	2755609	284205	2446736	3114565
15km	70%	50000	6	178	3180961	324845	2819538	3115270
15km	70%	50000	6	196	2935708	293473	2618854	3365200
15km	70%	50000	6	179	3370783	344086	2998633	3034212
15km	70%	50000	6	297	4101027	382590	3674846	4376492
15km	70%	50000	6	190	3283565	342907	2909321	3489674
15km	70%	50000	6	187	3020393	308544	2684329	2773795
15km	70%	50000	6	142	2810814	318749	2468054	2998651
15km	70%	50000	6	228	3387348	334390	3030323	3045195
15km	70%	50000	6	351	3070826	297599	2735809	4318825
15km	70%	50000	6	261	2417388	260795	2116907	2662385
15km	70%	50000	6	237	3177987	364029	2786832	3500215
15km	70%	50000	6	251	3301776	354840	2915279	3560246
15km	70%	50000	6	224	2778448	258645	2478149	3353867
15km	70%	50000	6	246	3513949	397515	3082751	3491600
15km	70%	50000	6	218	3247240	340090	2881337	3287834
15km	70%	50000	6	168	2738554	303610	2400897	2940370
15km	70%	50000	6	337	4344677	379609	3916984	3959757
15km	70%	50000	6	220	2456918	277663	2152283	3379534
15km	70%	50000	6	258	3084731	319649	2737285	4003738
15km	70%	50000	6	222	3478143	342478	3101409	3289661
15km	70%	50000	6	199	3399223	306519	3061960	3664442
15km	70%	50000	6	396	2792287	267799	2484841	2964566
15km	70%	50000	6	252	3623781	348462	3255705	3672850
15km	70%	50000	6	244	3479223	305845	3148716	3774568
15km	70%	50000	6	327	2727660	317208	2377562	3564625
15km	70%	50000	6	225	2820498	284046	2496354	3392713
15km	70%	50000	6	223	3284047	335804	2913016	3817666
15km	70%	50000	6	265	3248064	294040	2906639	3327903
15km	70%	50000	6	222	2987588	316010	2646769	3140636
15km	70%	50000	6	210	3345097	313300	3012795	3644135
15km	70%	50000	6	208	3495106	347402	3112506	3611402
15km	70%	50000	6	223	2597369	265688	2306877	2931764
15km	70%	50000	6	287	3345583	360478	2940204	3424577
15km	70%	50000	6	269	3195619	321819	2846272	3597764
15km	70%	50000	6	208	3494018	326490	3143243	3569101
15km	70%	50000	6	196	3406421	368109	3017444	3525878
15km	70%	50000	6	278	2804599	279312	2491675	3028680
15km	70%	50000	6	221	3444220	329482	3068189	3381652
15km	70%	50000	6	261	3190836	333763	2796212	3872342
15km	70%	50000	6	212	2988639	281604	2684339	3188748
15km	70%	50000	6	232	2743822	314540	2407862	3345425
15km	70%	50000	6	237	3779271	305945	3431164	3709924
15km	70%	50000	6	298	3969699	344762	3586764	4180541
15km	70%	50000	6	256	2670744	276771	2370166	3002103
15km	70%	50000	6	183	3227054	307553	2895092	3531297
15km	70%	50000	6	223	3443330	317932	3081515	3479473
15km	70%	50000	6	241	2942967	296950	2626152	2997917
15km	70%	50000	6	289	3004563	281562	2659880	3006356
15km	70%	50000	6	279	3165199	342204	2791240	3661821
15km	70%	50000	6	240	2856317	305661	2521056	3003846
15km	70%	50000	6	235	2949652	343400	2581414	3523192
15km	70%	50000	6	255	2764890	278786	2463251	3295275
15km	70%	50000	6	226	3077573	319468	2713107	3217432
15km	70%	50000	6	151	2356401	268926	2062258	2998886
15km	70%	50000	6	212	3198117	380380	2778099	3134607
15km	70%	50000	6	196	2927329	307543	2597278	3498873
15km	70%	50000	6	285	3349554	342229	2963358	3316509
15km	70%	50000	6	208	2394453	235775	2134174	3184209
15km	70%	50000	6	249	3461002	344958	3075086	3303318
15km	70%	50000	6	246	3048729	346048	2676413	3448483
15km	70%	50000	6	226	2708775	275730	2407781	2850806
15km	70%	50000	6	247	3342506	338472	2971249	3525878
15km	70%	50000	6	250	2742639	294155	2429525	2762701
15km	70%	50000	6	212	3693960	363679	3306455	3984970
15km	70%	50000	6	190	3032827	321445	2673244	3397678
15km	70%	50000	6	197	3038601	329966	2679500	3402606
15km	70%	50000	6	203	2982130	299646	2661904	3360383
15km	70%	50000	6	200	3680140	366128	3274343	3445527
15km	70%	50000	6	208	2986162	318608	2653057	2893324
15km	70%	50000	6	176	2919848	316641	2581765	3359876
15km	70%	50000	6	207	2634778	289056	2318769	3225108
15km	70%	50000	6	272	2973417	334465	2599025	3531396
15km	70%	50000	6	281	3288776	347011	2921422	3434778
15km	70%	50000	6	237	4059718	390670	3622677	4088568
15km	70%	50000	6	265	3522885	366726	3126216	3145223
15km	70%	50000	6	192	2810869	323460	2459158	3139039
15km	70%	50000	6	237	3151995	344137	2763285	3013062
15km	70%	50000	6	219	2041939	249001	1769771	3019511
15km	70%	50000	6	196	2770999	320775	2420933	3073606
15km	70%	50000	6	184	3349509	324603	2993953	3043121
15km	70%	50000	6	402	3841236	330614	3481453	3889978
15km	70%	50000	6	218	2454690	270080	2153489	3161813
15km	70%	50000	6	183	3142103	325127	2795569	3299607
15km	70%	50000	6	267	4113511	373004	3708200	3784459
15km	70%	50000	6	278	2709989	276736	2420129	2998008
15km	70%	50000	6	163	2826019	277879	2517289	2830617
15km	70%	50000	6	233	3343911	346712	2969518	3781087
15km	70%	50000	6	272	2936736	312687	2600776	3612903
15km	70%	50000	6	201	3771151	331819	3394143	3623326
15km	70%	50000	6	306	3811942	348071	3429982	3632256
15km	70%	50000	6	203	3074197	294598	2763080	3401099
15km	70%	50000	6	257	2181763	212637	1932658	2798653
15km	70%	50000	6	181	2471012	291203	2140349	3014206
15km	70%	50000	6	349	2771726	283193	2474350	2812738
15km	70%	50000	6	211	2828308	308435	2489060	2740465
15km	70%	50000	6	310	2998445	298866	2662694	3745591
15km	70%	50000	6	163	2499487	272643	2201710	3161202
15km	70%	50000	6	249	3001919	344364	2627450	3197233
15km	70%	50000	6	199	3129201	353054	2753139	3129057
15km	70%	50000	6	272	2776620	259085	2482627	3481172
15km	70%	50000	6	317	3156748	314463	2789479	3664214
15km	70%	50000	6	313	3785087	311698	3443892	3151978
15km	70%	50000	6	214	3262509	332157	2894571	3291353
15km	70%	50000	6	216	2981054	304945	2642610	3266478
15km	70%	50000	6	229	2951151	311876	2602772	2963855
15km	70%	50000	6	251	3217514	317836	2873844	3606657
15km	70%	50000	6	279	3426103	364717	3012061	3641409
15km	70%	50000	6	306	3564218	329468	3199107	3957057
15km	70%	50000	6	201	2556026	280157	2243197	2764898
15km	70%	50000	6	225	3189870	304916	2857715	3500800
15km	70%	50000	6	263	3753373	366117	3347755	4191157
15km	70%	50000	6	286	3008838	342354	2628498	3014089
15km	70%	50000	6	172	3295344	303660	2964882	3061449
15km	70%	50000	6	174	2422030	239505	2144358	2854347
15km	70%	50000	6	224	2510933	299318	2191921	3229461
15km	70%	50000	6	186	2890817	333135	2530846	3313523
15km	70%	50000	6	216	2735273	283434	2432089	3535177
15km	70%	50000	6	177	2365558	262313	2077418	3269923
15km	70%	50000	6	323	3684623	320700	3327171	3755634
15km	70%	50000	6	287	3409153	375455	2996592	4023685
15km	70%	50000	6	377	3765005	381555	3352339	3866611
15km	70%	50000	6	169	3242031	347016	2847995	3424876
15km	70%	50000	6	287	3454440	345020	3079399	3607064
15km	70%	50000	6	233	3369234	303780	3029344	3046392
15km	70%	50000	6	233	3233089	295114	2907616	3268853
15km	70%	50000	6	214	2967812	299777	2639273	3019049
15km	70%	50000	6	202	2505427	292494	2186161	2412103
15km	70%	50000	6	231	2539367	277007	2236236	3021149
15km	70%	50000	6	172	2579962	277088	2283544	2873283
15km	70%	50000	6	263	3275978	357888	2880994	3716987
15km	70%	50000	6	212	2939761	312818	2596658	3361331
15km	70%	50000	6	302	3455108	306856	3118181	3493764
15km	70%	50000	6	199	3401472	321575	3031462	3219589
15km	70%	50000	6	266	3844181	376641	3443603	3594003
15km	70%	50000	6	170	3226507	341007	2851342	3495539
15km	70%	50000	6	193	2203805	227837	1917508	2512918
15km	70%	50000	6	227	2916304	304642	2589015	3054093
15km	70%	50000	6	211	3166484	330078	2799509	3012989
15km	70%	50000	6	169	3535085	344205	3152948	3332547
15km	70%	50000	6	164	2888988	307580	2531091	3084732
15km	70%	50000	6	200	2968295	324957	2617186	3054798
15km	70%	50000	6	369	3364604	329668	2968391	3439750
15km	70%	50000	6	226	2733164	275793	2422499	2807278
15km	70%	50000	6	221	2600684	298103	2284525	3230426
15km	70%	50000	6	288	3492125	311010	3153211	3471899
15km	70%	50000	6	190	2993769	326350	2613494	2866247
15km	70%	50000	6	258	2524145	292759	2208733	3223093
15km	70%	50000	6	177	2860829	302304	2534315	2982287
15km	70%	50000	6	184	2497200	290817	2168931	2946610
15km	70%	50000	6	266	3466447	351913	3084720	3605006
15km	70%	50000	6	314	3126903	322221	2777241	3420063
15km	70%	50000	6	163	2213824	244948	1937797	2975278
15km	70%	50000	6	186	3282100	340142	2921989	4097082
15km	70%	50000	6	182	3757199	365058	3366817	3791316
15km	70%	50000	6	285	2818556	279676	2514253	3371996
15km	70%	50000	6	219	3143048	315803	2781565	3539204
15km	70%	50000	6	222	3143196	323468	2799009	3313673
15km	70%	50000	6	194	2792225	288543	2481933	3316970
15km	70%	50000	6	240	2815492	295091	2490575	3152408
15km	70%	50000	6	325	2506235	265705	2219447	2872453
15km	70%	50000	6	264	3109230	315417	2763552	2923909
15km	70%	50000	6	248	2962255	294019	2632175	3149049
15km	70%	50000	6	234	2888761	294399	2540491	3178753
15km	70%	50000	6	237	3789068	350196	3399048	4025841
15km	70%	50000	6	368	2448336	274262	2143359	2761576
15km	70%	50000	6	195	3054422	334478	2677052	3501623
15km	70%	50000	6	180	2317984	246793	2053960	3187432
15km	70%	50000	6	263	4143792	378813	3720260	4140433
15km	70%	50000	6	200	2449790	250596	2173505	3152827
15km	70%	50000	6	257	2859979	294574	2524172	3050654
15km	70%	50000	6	336	2836779	297547	2515544	3160343
15km	70%	50000	6	224	2643321	300896	2315035	2892355
15km	70%	50000	6	136	2260751	255379	1972875	2419325
15km	70%	50000	6	262	3062282	312172	2709276	2824118
15km	70%	50000	6	229	3342687	338705	2971208	3655401
15km	70%	50000	6	327	3519983	318325	3152420	3586384
15km	70%	50000	6	162	2796089	293614	2484827	2875303
15km	70%	50000	6	196	3308174	339626	2927292	3132363
15km	70%	50000	6	260	2523341	275685	2213673	2756723
15km	70%	50000	6	278	3025420	320536	2677825	3314433
15km	70%	50000	6	199	3376398	329082	3016899	3079484
15km	70%	50000	6	212	2202556	236340	1950970	2567449
15km	70%	50000	6	226	2606343	290571	2290260	3419504
15km	70%	50000	6	168	2495081	242108	2227382	2718981
15km	70%	50000	6	264	3437192	324344	3055300	3327214
15km	70%	50000	6	216	4023707	387137	3594699	3957225
15km	70%	50000	6	312	2484897	258154	2207269	3101420
15km	70%	50000	6	265	3817788	357949	3416751	4165581
15km	70%	50000	6	338	2741733	274302	2443042	3030924
15km	70%	50000	6	245	3402290	358214	3011784	3130884
15km	70%	50000	6	215	3126148	326225	2777007	2825868
15km	70%	50000	6	243	2924728	290379	2611459	3339860
15km	70%	50000	6	190	2879878	288672	2557330	3548784
15km	70%	50000	6	248	2789531	308802	2452827	2989485
15km	70%	50000	6	180	3781498	373912	3371133	3667066
15km	70%	50000	6	176	3187855	353814	2803385	4012896
15km	70%	50000	6	364	4002229	334448	3632475	3483059
15km	70%	50000	6	271	3263876	298410	2920069	3414842
15km	70%	50000	6	210	2386703	265847	2080249	3024389
15km	70%	50000	6	275	3697962	358249	3320767	3888544
15km	70%	50000	6	193	3275360	304704	2929817	3236774
15km	70%	50000	6	253	3353754	363357	2942932	3657144
15km	70%	50000	6	187	2748255	291697	2415050	2782296
15km	70%	50000	6	203	2621734	292082	2287269	3057297
15km	70%	50000	6	230	3469136	342456	3085540	3529896
15km	70%	50000	6	253	2951733	342635	2577349	3064799
15km	70%	50000	6	214	2959202	311098	2632337	3124580
15km	70%	50000	6	280	4050669	353838	3653139	3784590
15km	70%	50000	6	260	3106385	317835	2767489	3380766
15km	70%	50000	6	214	2954536	292440	2625103	3051198
15km	70%	50000	6	202	3531071	352563	3137192	3684098
15km	70%	50000	6	235	4478571	439939	4007272	4124047
15km	70%	50000	6	212	3806294	379798	3394884	3988155
15km	70%	50000	6	203	3209144	321057	2865171	3287000
15km	70%	50000	6	193	2855201	289871	2544136	3156446
15km	70%	50000	6	257	3151690	334644	2787845	3606417
15km	70%	50000	6	275	2871945	303137	2541725	2852398
15km	70%	50000	6	214	2663047	294057	2351216	3765322
15km	70%	50000	6	281	2881729	300382	2558610	2783627
15km	70%	50000	6	225	2429945	287091	2108698	2827833
15km	70%	50000	6	235	4027834	344044	3637190	3836111
15km	70%	50000	6	181	2771692	270533	2451616	2992249
15km	70%	50000	6	232	2651552	274477	2333177	2980676
15km	70%	50000	6	268	2774606	295776	2444066	2980851
15km	70%	50000	6	220	2979815	303062	2633677	3060109
15km	70%	50000	6	226	3143049	331180	2790518	3300036
15km	70%	50000	6	209	3442955	338514	3067725	3808940
15km	70%	50000	6	265	3087418	354502	2705806	3305120
15km	70%	50000	6	263	3728129	356185	3332176	3474574
15km	70%	50000	6	207	3310556	348730	2941852	3243449
15km	70%	50000	6	284	3191950	338590	2830896	3197955
15km	70%	50000	6	314	3005807	308332	2658169	3146301
15km	70%	50000	6	217	2659175	285518	2353807	3076644
15km	70%	50000	6	268	3804994	377280	3351773	3856149
15km	70%	50000	6	230	3183312	325661	2831671	3592804
15km	70%	50000	6	322	3131345	302933	2800797	3184725
15km	70%	50000	6	273	3479859	353544	3096328	3394627
15km	70%	50000	6	278	2763385	283045	2453659	2982330
15km	70%	50000	6	149	2892422	277002	2555421	3369972
15km	70%	50000	6	244	1952187	220204	1707362	2676881
15km	70%	50000	6	302	2493147	270512	2192002	3515478
15km	70%	50000	6	229	3156964	327301	2795922	3384624
15km	70%	50000	6	176	3208124	291692	2885157	3374433
15km	70%	50000	6	167	2785306	330202	2435340	2829434
15km	70%	50000	6	236	3549505	377700	3133724	4198237
15km	70%	50000	6	222	3924792	419082	3464836	3554095
15km	70%	50000	6	246	2692355	281864	2388120	2869448
15km	70%	50000	6	214	2878130	300566	2553833	3205872
15km	70%	50000	6	290	3041254	328636	2681577	3401140
15km	70%	50000	6	236	3180584	326828	2822911	3239120
15km	70%	50000	6	263	2586057	286391	2282045	3083647
15km	70%	50000	6	216	3335141	321674	2980675	3504486
15km	70%	50000	6	234	2977794	291365	2660277	3151717
15km	70%	50000	6	364	4070980	370206	3666808	3724222
15km	70%	50000	6	320	3280018	290549	2955777	3604854
15km	70%	50000	6	186	3320920	384883	2906168	3234395
15km	70%	50000	6	220	4045856	355346	3660376	4070206
15km	70%	50000	6	197	3420695	330953	3062892	3620271
15km	70%	50000	6	223	3754145	393150	3332855	3631423
15km	70%	50000	6	286	2995996	304626	2672525	3114802
15km	70%	50000	6	247	3646516	337277	3268380	3872341
15km	70%	50000	6	182	2955858	307391	2626489	3269588
15km	70%	50000	6	338	3996268	371960	3595189	3969628
15km	70%	50000	6	224	2444365	247768	2172108	2757710
15km	70%	50000	6	193	2798285	325813	2445361	3146941
15km	70%	50000	6	188	3298798	363460	2895919	3804742
15km	70%	50000	6	290	3412972	390319	2974631	3535996
15km	70%	50000	6	215	3835377	365095	3425238	3907108
15km	70%	50000	6	404	3998714	360086	3603195	3605109
15km	70%	50000	6	322	2953962	302381	2630194	3313435
15km	70%	50000	6	308	2774006	264823	2479703	3042686
15km	70%	50000	6	268	2621002	268795	2319066	3124861
15km	70%	50000	6	288	3380771	330279	3026687	3645473
15km	70%	50000	6	206	2547507	275270	2250341	2846751
15km	70%	50000	6	239	2873585	272513	2579621	3480421
15km	70%	50000	6	294	2841110	258449	2552606	3314081
15km	70%	50000	6	231	3719618	349270	3341876	3615784
15km	70%	50000	6	285	2985259	316104	2646989	3492285
15km	70%	50000	6	239	3135866	334521	2776451	3962574
15km	70%	50000	6	299	3647639	347409	3258881	3726983
15km	70%	50000	6	232	3465794	339237	3104573	3756593
15km	70%	50000	6	224	3161597	330823	2783224	3325350
15km	70%	50000	6	254	3234580	331352	2869273	3314553
15km	70%	50000	6	238	2257446	278609	1954207	2420565
15km	70%	50000	6	310	4153708	372654	3726466	4138024
15km	70%	50000	6	220	2561141	305961	2238548	2801998
15km	70%	50000	6	209	2597406	265032	2305062	3347479
15km	70%	50000	6	175	2414079	277257	2119377	3012946
15km	70%	50000	6	211	3284294	330304	2913894	3505544
15km	70%	50000	6	278	2678129	289043	2352821	3067118
15km	70%	50000	6	246	3351423	348537	2978645	3490123
15km	70%	50000	6	257	3085038	294475	2763592	3089991
15km	70%	50000	6	232	3180683	305128	2859371	3597457
15km	70%	50000	6	221	3450818	341845	3069994	3660153
15km	70%	50000	6	211	3348493	304594	3010764	3185738
15km	70%	50000	6	240	2884828	291061	2572312	3529602
15km	70%	50000	6	185	3565176	349079	3190036	3953295
15km	70%	50000	6	223	2988344	281691	2667721	3385503
15km	70%	50000	6	259	3132293	359935	2726544	3250047
15km	70%	50000	6	250	3224858	323556	2856729	3109187
15km	70%	50000	6	165	2524253	282473	2213159	2826546
15km	70%	50000	6	251	3062545	311227	2729888	3744066
15km	70%	50000	6	177	2209706	219025	1977686	2582925
15km	70%	50000	6	202	4007332	353092	3615572	3657938
15km	70%	50000	6	291	3300507	283581	2978892	3281263
15km	70%	50000	6	385	3067343	332887	2712142	3397771
15km	70%	50000	6	221	2910556	311844	2566680	3083574
15km	70%	50000	6	276	2657016	274866	2351736	3118934
15km	70%	50000	6	372	2991692	311994	2652702	3266433
15km	70%	50000	6	193	3231231	338575	2877634	3037039
15km	70%	50000	6	258	2777735	303152	2447620	3228552
15km	70%	50000	6	381	2585140	267540	2304585	3109105
15km	70%	50000	6	269	3200954	298157	2872643	3297843
15km	70%	50000	6	264	3521070	354536	3130787	3609825
15km	70%	50000	6	216	3323905	334781	2934018	3225103
15km	70%	50000	6	340	2666174	310746	2319030	3630586
15km	70%	50000	6	340	3170339	314155	2833233	2900273
15km	70%	50000	6	273	2995405	301558	2658833	3250699
15km	70%	50000	6	252	3348802	337250	2973778	3271323
15km	70%	50000	6	166	3420101	358648	3030786	3933096
15km	70%	50000	6	193	3346483	347810	2931567	3583039
15km	70%	50000	6	239	3387308	347502	2991693	3905150
15km	70%	50000	6	220	2937782	312464	2600835	3344940
15km	70%	50000	6	160	2658072	287902	2334383	2814764
15km	70%	50000	6	291	2934923	309633	2599126	3129480
15km	70%	50000	6	204	2968079	323970	2604422	3370674
15km	70%	50000	6	325	1729993	216778	1479948	2871887
15km	70%	50000	6	236	1901258	224666	1665594	2519914
15km	70%	50000	6	228	2889444	286340	2586087	3205072
15km	70%	50000	6	334	3778195	358218	3379102	3806428
15km	70%	50000	6	227	2738976	301370	2409209	3115143
15km	70%	50000	6	343	3155403	290213	2832085	3819701
15km	70%	50000	6	284	3557611	360077	3155435	3293168
15km	70%	50000	6	220	3709275	328295	3354780	3487761
15km	70%	50000	6	202	3516326	362532	3118704	3005624
15km	70%	50000	6	196	3600857	372539	3185665	3679810
15km	70%	50000	6	229	3068882	321353	2709086	3354075
15km	70%	50000	6	351	3064067	335346	2700014	3076910
15km	70%	50000	6	253	3237918	312681	2883863	3392294
15km	70%	50000	6	223	2381975	252240	2095394	3471821
15km	70%	50000	6	266	3366427	343220	2994466	3738570
15km	70%	50000	6	236	2638047	304924	2309074	3531856
15km	70%	50000	6	264	3852391	383528	3437669	3776746
15km	70%	50000	6	207	2994254	306322	2653061	4017756
15km	70%	50000	6	234	2472806	273692	2177211	3080002
15km	70%	50000	6	207	2922529	303015	2578880	2997550
15km	70%	50000	6	306	2967340	313539	2618815	3305548
15km	70%	50000	6	287	2970424	288687	2658473	3449980
15km	70%	50000	6	237	3893075	363842	3495358	3800533
15km	70%	50000	6	242	2770900	304799	2423773	3144495
15km	70%	50000	6	176	2638632	287287	2324319	2922942
15km	70%	50000	6	222	3569956	373317	3165458	3575580
15km	70%	50000	6	194	3247922	340171	2889202	2881056
15km	70%	50000	6	228	3247330	312253	2905942	3608119
15km	70%	50000	6	245	3728141	363351	3326305	3792035
15km	70%	50000	6	252	3155803	331425	2793118	3663862
15km	70%	50000	6	182	2797840	302288	2460908	3364749
15km	70%	50000	6	342	2795003	290487	2459696	3550640
15km	70%	50000	6	189	3239779	304227	2892654	3149436
15km	70%	50000	6	199	2905211	286338	2595823	3369378
15km	70%	50000	6	260	3304078	314681	2959023	3182116
15km	70%	50000	6	203	3418596	384122	2999786	3572528
15km	70%	50000	6	149	2659347	319695	2320933	2911266
15km	70%	50000	6	201	3340078	342464	2967263	3272013
15km	70%	50000	6	238	2699295	289928	2378242	2986848
15km	70%	50000	6	232	3991118	348136	3605349	3983521
15km	70%	50000	6	268	3710622	304989	3374164	3519813
15km	70%	50000	6	231	3712602	357490	3312594	3587433
15km	70%	50000	6	234	3815790	329708	3456444	3587554
15km	70%	50000	6	223	2902663	285280	2602225	2804911
15km	70%	50000	6	224	2509202	279027	2197138	3284888
15km	70%	50000	6	227	3100785	278899	2796253	3388195
15km	70%	50000	6	178	2563231	296403	2242012	2912245
15km	70%	50000	6	262	3314570	325529	2962804	3884008
15km	70%	50000	6	264	2031968	232252	1764459	2457672
15km	70%	50000	6	263	4143427	391766	3718178	3821869
15km	70%	50000	6	262	2211496	225765	1971401	2761617
15km	70%	50000	6	185	2510942	254246	2224483	2969450
15km	70%	50000	6	318	2945881	285394	2643389	3159961
15km	70%	50000	6	217	3631852	364909	3227343	3487223
15km	70%	50000	6	239	3862133	406323	3419199	3509220
15km	70%	50000	6	234	3155278	314817	2811657	3374486
15km	70%	50000	6	228	2886227	303410	2547773	3397728
15km	70%	50000	6	173	2314209	247064	2048020	2759590
15km	70%	50000	6	197	3307702	342094	2939907	3280745
15km	70%	50000	6	292	2974840	262881	2694223	3257273
15km	70%	50000	6	156	2441744	272359	2150544	2942513
15km	70%	50000	6	431	2949487	308228	2609740	3085121
15km	70%	50000	6	273	2580368	292931	2259754	3204429
15km	70%	50000	6	355	3195182	311349	2856994	3371743
15km	70%	50000	6	253	2751885	302387	2406963	3626543
15km	70%	50000	6	235	3504461	300214	3167344	3458872
15km	70%	50000	6	262	4075039	433671	3617063	4016023
15km	70%	50000	6	274	3342794	342690	2966251	3686817
15km	70%	50000	6	205	2494325	290278	2180820	3049847
15km	70%	50000	6	229	3301426	331072	2930737	3395331
15km	70%	50000	6	243	4016090	380566	3600431	3711974
15km	70%	50000	6	252	3510454	308017	3150573	3860819
15km	70%	50000	6	373	3815669	361332	3411817	3955924
15km	70%	50000	6	206	2547066	256865	2264628	2816200
15km	70%	50000	6	276	2680107	311510	2333977	2991751
15km	70%	50000	6	292	3038818	335465	2670297	3052162
15km	70%	50000	6	244	3251791	340124	2877083	3268569
15km	70%	50000	6	289	3095871	314425	2752463	3419666
15km	70%	50000	6	241	3027161	341102	2634525	3359377
15km	70%	50000	6	289	3779803	345719	3404718	3818752
15km	70%	50000	6	276	3337495	357082	2945283	3142610
15km	70%	50000	6	273	3279942	310093	2946763	3430046
15km	70%	50000	6	202	2818942	303907	2482999	3223827
15km	70%	50000	6	204	2179617	235005	1925763	2672698
15km	70%	50000	6	230	2243768	237643	1987208	2830040
15km	70%	50000	6	507	3665852	302387	3330507	3490393
15km	70%	50000	6	249	2132214	214848	1884947	2884343
15km	70%	50000	6	218	2930288	287435	2609878	3404345
15km	70%	50000	6	215	2962924	275590	2661090	3290028
15km	70%	50000	6	187	2834524	297054	2510146	2913525
15km	70%	50000	6	265	3138068	350059	2760089	3267412
15km	70%	50000	6	162	2595992	269920	2289223	3118783
15km	70%	50000	6	306	3380994	327362	3022747	3475141
15km	70%	50000	6	261	2618772	253910	2338314	3324803
15km	70%	50000	6	181	3013554	298125	2686915	3557291
15km	70%	50000	6	216	2767173	285511	2448053	3081474
15km	70%	50000	6	185	2557289	283006	2253679	3129776
15km	70%	50000	6	280	3709477	354652	3325421	3802023
15km	70%	50000	6	224	2578642	298765	2255284	3380201
15km	70%	50000	6	280	3200519	325373	2846793	3506001
15km	70%	50000	6	267	3359441	332073	2984400	3412705
15km	70%	50000	6	275	2979679	331771	2612083	2892167
15km	70%	50000	6	277	3478882	344939	3090939	3403003
15km	70%	50000	6	421	3318820	329866	2949718	3386239
15km	70%	50000	6	209	3878912	334325	3500513	3791204
15km	70%	50000	6	214	2735116	276025	2439860	2790572
15km	70%	50000	6	332	3627400	359425	3232356	3484701
15km	70%	50000	6	245	3395238	331211	3032866	3564905
15km	70%	50000	6	245	2519990	259712	2232757	3727792
15km	70%	50000	6	440	2540902	284188	2222038	2892414
15km	70%	50000	6	228	2455477	263295	2180656	3450560
15km	70%	50000	6	237	3404060	332559	3038841	3919882
15km	70%	50000	6	397	4130347	314775	3781737	3987441
15km	70%	50000	6	291	3249143	274836	2945389	3804113
15km	70%	50000	6	266	2944969	321163	2587796	3345368
15km	70%	50000	6	235	2411433	283976	2111443	2685585
15km	70%	50000	6	285	3681537	378595	3266165	3251276
15km	70%	50000	6	267	3473402	368866	3065785	3465753
15km	70%	50000	6	219	2991112	309217	2664732	3206521
15km	70%	50000	6	275	3072989	326134	2709545	3283929
15km	70%	50000	6	333	2976034	303013	2629486	3383411
15km	70%	50000	6	223	2104672	225005	1852898	2659510
15km	70%	50000	6	219	3132170	275532	2822816	3296681
15km	70%	50000	6	385	3042375	330616	2680002	3130305
15km	70%	50000	6	373	3680181	326590	3327435	3460339
15km	70%	50000	6	211	3553726	338217	3174903	3533963
15km	70%	50000	6	221	3516433	342586	3135975	3313967
15km	70%	50000	6	257	3415384	361069	3022201	3283404
15km	70%	50000	6	184	2900175	336599	2530988	3683506
15km	70%	50000	6	235	3973494	368845	3576266	3694086
15km	70%	50000	6	245	2900237	327513	2539297	3175626
15km	70%	50000	6	254	3816409	339290	3449148	3450087
15km	70%	50000	6	245	3694934	358711	3310224	3656091
15km	70%	50000	6	292	3034932	299231	2701643	3094820
15km	70%	50000	6	363	3004311	301379	2671933	3414674
15km	70%	50000	6	188	2966279	298743	2633036	3255969
15km	70%	50000	6	236	2704608	260866	2409385	2891685
15km	70%	50000	6	245	3071616	299177	2756089	3254169
15km	70%	50000	6	228	2966337	332968	2589624	3360720
15km	70%	50000	6	256	3554255	366359	3151646	3680833
15km	70%	50000	6	196	3264385	330246	2893954	3154593
15km	70%	50000	6	181	3251113	384749	2839592	3028891
15km	70%	50000	6	419	3142982	293419	2811152	3464619
15km	70%	50000	6	206	2462986	301583	2131548	3365637
15km	70%	50000	6	315	3167881	293239	2834410	3595646
15km	70%	50000	6	234	3844261	367438	3438028	3342589
15km	70%	50000	6	227	3375855	279442	3066453	3225122
15km	70%	50000	6	214	2684837	297083	2360064	3150577
15km	70%	50000	6	253	3340933	345862	2959033	3509973
15km	70%	50000	6	426	3719782	300074	3390110	3921441
15km	70%	50000	6	319	2963876	278712	2660941	3415332
15km	70%	50000	6	246	3100883	286953	2787487	3368026
15km	70%	50000	6	218	2557940	281133	2247773	3197524
15km	70%	50000	6	261	3193604	313783	2843416	2940152
15km	70%	50000	6	201	2743745	302172	2416162	2677367
15km	70%	50000	6	283	3531860	332859	3172520	3780943
15km	70%	50000	6	253	2985540	318110	2641325	3893692
15km	70%	50000	6	299	2910009	306099	2582434	3338777
15km	70%	50000	6	270	2699324	293589	2382546	3557203
15km	70%	50000	6	393	2516361	264838	2221878	2712347
15km	70%	50000	6	191	3041065	321426	2691599	2958864
15km	70%	50000	6	184	2471829	298944	2148955	3035372
15km	70%	50000	6	402	2848187	308200	2519665	3101467
15km	70%	50000	6	302	2649767	269360	2349511	3045094
15km	70%	50000	6	278	3402915	279568	3091877	3615796
15km	70%	50000	6	241	3009273	328337	2647304	3105157
15km	70%	50000	6	155	2674241	302471	2348094	2785013
15km	70%	50000	6	251	3368928	335525	3008091	3597047
15km	70%	50000	6	235	2831662	345599	2447269	3152863
15km	70%	50000	6	191	3774170	308598	3430584	3761924
15km	70%	50000	6	374	2953685	311020	2613536	3353253
15km	70%	50000	6	364	3737941	385036	3320438	3777472
15km	70%	50000	6	259	2369459	234222	2099399	2850829
15km	70%	50000	6	246	3584925	346223	3215071	3262670
15km	70%	50000	6	267	3051304	299743	2714861	3524087
15km	70%	50000	6	216	2458881	276494	2157251	3145722
15km	70%	50000	6	331	3077412	289166	2760136	3036527
15km	70%	50000	6	380	3113804	320766	2761991	3659607
15km	70%	50000	6	264	3877502	358673	3492016	4053018
15km	70%	50000	6	191	3508237	322600	3139156	3589292
15km	70%	50000	6	157	2360435	264793	2068193	3013489
15km	70%	50000	6	221	4009198	373301	3579123	4119367
15km	70%	50000	6	310	4498690	412302	4031016	4048172
15km	70%	50000	6	202	3191660	328269	2834284	3189507
15km	70%	50000	6	265	2704390	288732	2389391	3230007
15km	70%	50000	6	242	3271888	271701	2981677	3510127
15km	70%	50000	6	243	2628432	286154	2321112	3133943
15km	70%	50000	6	231	3075095	293981	2750605	3338621
15km	70%	50000	6	259	3760116	379492	3347927	3496806
15km	70%	50000	6	259	2929947	313069	2591368	4012247
15km	70%	50000	6	277	3376067	313486	3027956	3751691
15km	70%	50000	6	236	2948197	303641	2618076	3146527
15km	70%	50000	6	248	3376461	399165	2944032	3599103
15km	70%	50000	6	338	3496633	352662	3112333	3405701
15km	70%	50000	6	239	3590764	340074	3226874	3399084
15km	70%	50000	6	246	2666875	268773	2360748	3162260
15km	70%	50000	6	216	3432227	323358	3083255	3442827
15km	70%	50000	6	216	3160355	329595	2794208	3976368
15km	70%	50000	6	333	3396506	333826	3022915	3533106
15km	70%	50000	6	144	2837012	334078	2477683	3278188
15km	70%	50000	6	200	3637848	351513	3239101	3416114
15km	70%	50000	6	255	2453343	304943	2107819	3225614
15km	70%	50000	6	237	2169103	240491	1897061	2745642
15km	70%	50000	6	255	3844970	325636	3491438	3598898
15km	70%	50000	6	311	3222314	315073	2880276	2933984
15km	70%	50000	6	293	2302938	231366	2038523	2597219
15km	70%	50000	6	300	3064388	305397	2739270	3325099
15km	70%	50000	6	240	2654830	291891	2307380	3259456
15km	70%	50000	6	226	2938218	297389	2608541	3238844
15km	70%	50000	6	209	3488759	304705	3147286	3730973
15km	70%	50000	6	249	3448598	359664	3049305	3308657
15km	70%	50000	6	232	3013648	309983	2670817	3528499
15km	70%	50000	6	200	3292561	321416	2920336	3778887
15km	70%	50000	6	288	2316217	261595	2019099	3264899
15km	70%	50000	6	286	3420440	370864	3002135	4036202
15km	70%	50000	6	360	3252480	307305	2895077	3276400
15km	70%	50000	6	229	3074903	351469	2689018	3090958
15km	70%	50000	6	191	3383495	316474	3026763	3913592
15km	70%	50000	6	179	2757422	289835	2440779	2990886
15km	70%	50000	6	320	3126281	313616	2772587	3443496
15km	70%	50000	6	220	3177954	313262	2834240	3236049
15km	70%	50000	6	207	2770799	291955	2452786	3795532
15km	70%	50000	6	262	3543393	360817	3152593	3473467
15km	70%	50000	6	226	3048610	305508	2711210	3303316
15km	70%	50000	6	324	3098880	291581	2778365	3259231
15km	70%	50000	6	241	3411236	353152	3023642	3537820
15km	70%	50000	6	163	2474990	263167	2189478	3033233
15km	70%	50000	6	225	4217419	393121	3794531	3703685
15km	70%	50000	6	179	3114791	309315	2766281	3010317
15km	70%	50000	6	147	2511866	253811	2239728	2968131
15km	70%	50000	6	231	2237595	268288	1948374	3360159
15km	70%	50000	6	308	3959412	385501	3529964	3589516
15km	70%	50000	6	195	2512826	295887	2191767	2695241
15km	70%	50000	6	309	2598770	286885	2277604	2917638
15km	70%	50000	6	291	2260143	264679	1960658	2914095
15km	70%	50000	6	291	2860873	324977	2494901	3405730
15km	70%	50000	6	137	1885385	246568	1616433	2807879
15km	70%	50000	6	259	4158918	387562	3717786	4252282
15km	70%	50000	6	320	2699028	272410	2402676	3193852
15km	70%	50000	6	191	2622019	267785	2321016	3153039
15km	70%	50000	6	226	3783041	357697	3381492	4087292
15km	70%	50000	6	202	3397453	323419	3047075	3089294
15km	70%	50000	6	246	3249541	329312	2886772	3457488
15km	70%	50000	6	220	3135583	321869	2792656	3540550
15km	70%	50000	6	243	3042141	290976	2729424	3237121
15km	70%	50000	6	216	3285101	339531	2886371	3302825
15km	70%	50000	6	190	2396868	267579	2101222	3037639
15km	70%	50000	6	194	2247030	239991	1994104	2665249
15km	70%	50000	6	221	2658686	284646	2323676	3326734
15km	70%	50000	6	212	3284797	313488	2939595	3352486
15km	70%	50000	6	226	2722872	284097	2404912	2927037
15km	70%	50000	6	477	3343917	299076	3022232	3733480
15km	70%	50000	6	194	3107656	308717	2766345	3291329
15km	70%	50000	6	206	2882442	325883	2534040	3376760
15km	70%	50000	6	295	2877505	278002	2577178	3393089
15km	70%	50000	6	277	3095796	306865	2757376	3787848
15km	70%	50000	6	363	3191858	280520	2887095	3962607
15km	70%	50000	6	226	2857952	314245	2517222	3060894
15km	70%	50000	6	395	3354987	356633	2971266	3159915
15km	70%	50000	6	251	3197909	306595	2860418	3618076
15km	70%	50000	6	213	3457275	338334	3090761	4019263
15km	70%	50000	6	274	2645323	263121	2359316	3115574
15km	70%	50000	6	273	3146489	279551	2838359	3189477
15km	70%	50000	6	250	2782828	307400	2450557	3299967
15km	70%	50000	6	279	2451161	260390	2152902	3508372
15km	70%	50000	6	196	2651967	286770	2344443	2811439
15km	70%	50000	6	209	3055686	341130	2688536	3161389
15km	70%	50000	6	186	2923579	314138	2554778	3454618
15km	70%	50000	6	301	3292208	324741	2933540	3312725
15km	70%	50000	6	181	3299711	337063	2936304	3354668
15km	70%	50000	6	223	2283985	244153	2012927	3137279
15km	70%	50000	6	185	2797845	304652	2476342	3519547
15km	70%	50000	6	256	2982113	317692	2633770	3485932
15km	70%	50000	6	294	2923232	280976	2611248	3216319
15km	70%	50000	6	238	2613288	277059	2312165	3292336
15km	70%	50000	6	180	2838200	327135	2481985	3660659
15km	70%	50000	6	327	2626056	287539	2321319	3165217
15km	70%	50000	6	291	2966084	308856	2629513	3162993
15km	70%	50000	6	184	3088520	326120	2732847	3216797
15km	70%	50000	6	297	2827888	299445	2497326	2977838
15km	70%	50000	6	181	2284507	244608	2010690	2632549
15km	70%	50000	6	251	2086458	212784	1844701	2593955
15km	70%	50000	6	193	3002065	284340	2687036	3062779
15km	70%	50000	6	210	3162092	300279	2814030	2821038
15km	70%	50000	6	194	2600111	288830	2290986	3366577
15km	70%	50000	6	220	2914777	324735	2555065	3490766
15km	70%	50000	6	280	3705250	376183	3305956	3480911
15km	70%	50000	6	202	3303389	327863	2942104	3432320
15km	70%	50000	6	289	2255609	237958	2001388	3045546
15km	70%	50000	6	214	2958862	289151	2637282	3324062
15km	70%	50000	6	205	2942478	333432	2579256	3269786
15km	70%	50000	6	243	2887010	310668	2538313	3263323
15km	70%	50000	6	305	3608607	322228	3250179	3359624
15km	70%	50000	6	245	2612157	284729	2289026	2913413
15km	70%	50000	6	262	3888773	377336	3471275	4022530
15km	70%	50000	6	226	3148580	322624	2783989	3071006
15km	70%	50000	6	223	2470281	252976	2190896	3153554
15km	70%	50000	6	310	4111751	384419	3682171	4270348
15km	70%	50000	6	292	4086835	352410	3694039	3732958
15km	70%	50000	6	331	4114625	380884	3698703	3836008
15km	70%	50000	6	203	2615055	293713	2297191	2687842
15km	70%	50000	6	309	2524999	244701	2255356	3328235
15km	70%	50000	6	229	3027301	300417	2679986	3065786
15km	70%	50000	6	241	2143922	233072	1885679	3051565
15km	70%	50000	6	241	2992854	310555	2640063	2943054
15km	70%	50000	6	232	2937914	304346	2609315	3171432
15km	70%	50000	6	185	2196451	273294	1895914	3163300
15km	70%	50000	6	297	3391596	341574	3013281	3680632
15km	70%	50000	6	248	3267316	321072	2915332	3191251
15km	70%	50000	6	281	4040909	365543	3650210	3946457
15km	70%	50000	6	285	3186721	330155	2832669	3480772
15km	70%	50000	6	221	2993777	326638	2633278	2679499
15km	70%	50000	6	242	2717639	288122	2395292	3081555
15km	70%	50000	6	214	3251196	331047	2893214	2922174
15km	70%	50000	6	260	2851221	288712	2517699	3510810
15km	70%	50000	6	172	2916859	308724	2578403	3071059
15km	70%	50000	6	174	2631372	276435	2337609	2746933
15km	70%	50000	6	241	3253513	310135	2918420	3467086
15km	70%	50000	6	190	3520331	372400	3115943	3926230
15km	70%	50000	6	278	3151427	334705	2764414	3843990
15km	70%	50000	6	166	2891175	301205	2558342	3594243
15km	70%	50000	6	207	2720077	284255	2387889	3564054
15km	70%	50000	6	189	2337101	252458	2065351	2770011
15km	70%	50000	6	378	4119969	381085	3713840	3812956
15km	70%	50000	6	232	3137561	309140	2774422	3348584
15km	70%	50000	6	400	3125416	318167	2780658	3390766
15km	70%	50000	6	205	2987322	337745	2615274	3016847
15km	70%	50000	6	169	2306101	254748	2037531	2374876
15km	70%	50000	6	202	3140538	313520	2797680	3405923
15km	70%	50000	6	270	3085711	291140	2752743	3648260
15km	70%	50000	6	272	2982714	283999	2660510	3350865
15km	70%	50000	6	187	2216906	245332	1955452	2424552
15km	70%	50000	6	165	2485229	293461	2178442	2839180
15km	70%	50000	6	268	3597601	331748	3233154	3473702
15km	70%	50000	6	281	3013503	283583	2697772	3162406
15km	70%	50000	6	163	2250799	245223	1986125	2873736
15km	70%	50000	6	219	2690436	313870	2342754	3091519
15km	70%	50000	6	259	3114713	310932	2770943	3416027
15km	70%	50000	6	195	3533456	375060	3134441	3666796
15km	70%	50000	6	285	2831074	291216	2511932	3060544
15km	70%	50000	6	321	3342981	309007	3001595	3473437
15km	70%	50000	6	242	3473247	339143	3109906	3209137
15km	70%	50000	6	145	2603056	288086	2291394	2765217
15km	70%	50000	6	233	2772993	260946	2486863	3170827
15km	70%	50000	6	229	2325572	237563	2060381	2614068
15km	70%	50000	6	291	3907267	386340	3475926	4061723
15km	70%	50000	6	182	2626335	267276	2332152	2824484
15km	70%	50000	6	244	1832736	201456	1611263	3008352
15km	70%	50000	6	213	2234200	253637	1960660	2541094
15km	70%	50000	6	313	3038570	302836	2703697	2824831
15km	70%	50000	6	245	2896124	294053	2571735	3287365
15km	70%	50000	6	284	3388368	331422	3020557	3481043
15km	70%	50000	6	265	3041367	339200	2669276	3646454
15km	70%	50000	6	265	2113356	251198	1837415	2616306
15km	70%	50000	6	243	3039111	304933	2697559	2888640
15km	70%	50000	6	210	3482659	341296	3079006	3261116
15km	70%	50000	6	193	3202967	334681	2825424	3540272
15km	70%	50000	6	301	3020334	339325	2642915	3344884
15km	70%	50000	6	315	2482723	245758	2206708	2991809
15km	70%	50000	6	355	3317313	374930	2895846	3718072
15km	70%	50000	6	250	3000650	284224	2693870	3613494
15km	70%	50000	6	250	3425726	346008	3039553	2915465
15km	70%	50000	6	232	2657255	293001	2335905	3074131
15km	70%	50000	6	257	3154122	358274	2757682	3469769
15km	70%	50000	6	215	2808164	304368	2471464	3127168
15km	70%	50000	6	240	2737459	259668	2455918	3459828
15km	70%	50000	6	227	3838003	375942	3433779	3874760
15km	70%	50000	6	227	2484828	254178	2187358	2575693
15km	70%	50000	6	246	2978255	306221	2627044	3342598
15km	70%	50000	6	240	3544246	348455	3158911	3773205
15km	70%	50000	6	188	3177689	352904	2786906	3044997
15km	70%	50000	6	232	3312324	327789	2942207	3118151
15km	70%	50000	6	262	3585702	352870	3185790	3623587
15km	70%	50000	6	265	2639041	288210	2323160	3473195
15km	70%	50000	6	284	2928974	336903	2561966	3475628
15km	70%	50000	6	200	3469536	358954	3062636	3400820
15km	70%	50000	6	166	2437306	266278	2145652	2686405
15km	70%	50000	6	262	3445785	343429	3065709	3755429
15km	70%	50000	6	210	2784246	284545	2474092	2873347
15km	70%	50000	6	204	3662778	333851	3294336	3824902
15km	70%	50000	6	217	2609684	262778	2331281	3098667
15km	70%	50000	6	261	4107766	368887	3694455	4058338
15km	70%	50000	6	320	2803029	290093	2478613	3124700
15km	70%	50000	6	277	2993190	271051	2699717	3203134
15km	70%	50000	6	252	3003419	276788	2701245	3469278
15km	70%	50000	6	319	3394751	315871	3051661	3597656
15km	70%	50000	6	263	3866588	379714	3438456	3811995
15km	70%	50000	6	241	3372181	324854	3020813	3671607
15km	70%	50000	6	242	2455684	270465	2165084	2687887
15km	70%	50000	6	246	2516715	276578	2210912	3160532
15km	70%	50000	6	190	3548767	343935	3185087	3246118
15km	70%	50000	6	301	3235791	337504	2870603	3435980
15km	70%	50000	6	223	4163352	368954	3750210	3816252
15km	70%	50000	6	253	4110874	359747	3709136	3562046
15km	70%	50000	6	182	2219609	246743	1953341	2783450
15km	70%	50000	6	231	3369030	355641	2954994	3718185
15km	70%	50000	6	270	3482769	384968	3079459	3766027
15km	70%	50000	6	328	3469568	320612	3119646	3810895
15km	70%	50000	6	219	3497633	344556	3121935	3675063
15km	70%	50000	6	257	3001388	302542	2673320	3297966
15km	70%	50000	6	295	2975780	305333	2640303	3314404
15km	70%	50000	6	325	2869204	315569	2517412	3153841
15km	70%	50000	6	161	3198442	320191	2842366	2900702
15km	70%	50000	6	182	2533558	280356	2214997	2548066
15km	70%	50000	6	209	3696630	332352	3326452	3365395
15km	70%	50000	6	233	3071170	301890	2699292	3541725
15km	70%	50000	6	405	2752806	294504	2429755	3166026
15km	70%	50000	6	205	3375513	302619	3036319	3656485
15km	70%	50000	6	204	2892195	261578	2587394	3266947
15km	70%	50000	6	242	2360223	239933	2087009	2733891
15km	70%	50000	6	258	3590328	332077	3211082	3405239
15km	70%	50000	6	294	2925764	349489	2553463	3258599
15km	70%	50000	6	403	2627154	289221	2305071	3300921
15km	70%	50000	6	272	2921840	287142	2583939	3981456
15km	70%	50000	6	218	3601407	341705	3231064	3605323
15km	70%	50000	6	284	3118897	317833	2769285	3024389
15km	70%	50000	6	199	2985323	313853	2636377	3184581
15km	70%	50000	6	198	3164226	330897	2795467	3685810
15km	70%	50000	6	253	3629732	385365	3191054	3881796
15km	70%	50000	6	321	3252022	269524	2948910	4081503
15km	70%	50000	6	199	2023299	261785	1743571	2822341
15km	70%	50000	6	267	3308915	365198	2916355	3436265
15km	70%	50000	6	210	2371087	267850	2078706	2730941
15km	70%	50000	6	220	2873666	275799	2578137	3261804
15km	70%	50000	6	353	3518563	389999	3101318	3377191
15km	70%	50000	6	275	2882441	303667	2544439	3374126
15km	70%	50000	6	251	2526417	262311	2234041	2949213
15km	70%	50000	6	186	2390074	266851	2101455	2734361
15km	70%	50000	6	147	2012783	230697	1758939	2726897
15km	70%	50000	6	318	3156667	320465	2809254	3198081
15km	70%	50000	6	228	2863412	297494	2536016	3568347
15km	70%	50000	6	216	3692738	368217	3286549	3539019
15km	70%	50000	6	543	3166093	368196	2758356	3217290
15km	70%	50000	6	200	1743737	186393	1547354	2442845
15km	70%	50000	6	206	3640971	334730	3242929	3680427
15km	70%	50000	6	299	3340625	328514	2986695	3472565
15km	70%	50000	6	216	3353943	278389	3055385	2972467
15km	70%	50000	6	210	2807773	278163	2495792	3379654
15km	70%	50000	6	179	2688240	305536	2351859	2655005
15km	70%	50000	6	212	1510417	158422	1337923	2593886
15km	70%	50000	6	215	3508178	324231	3153004	3281496
15km	70%	50000	6	277	3237930	272257	2945489	3599779
15km	70%	50000	6	223	1896737	188941	1664212	2815286
15km	70%	50000	6	194	2876616	254976	2594071	3671888
15km	70%	50000	6	177	3183802	339075	2818932	2818102
15km	70%	50000	6	223	2988280	295576	2667403	3129287
15km	70%	50000	6	205	3078874	303532	2744161	3228128
15km	70%	50000	6	217	3002363	295856	2685222	3403984
15km	70%	50000	6	289	3407199	340843	3036967	3764858
15km	70%	50000	6	262	3942260	390623	3510731	4129029
15km	70%	50000	6	256	2834487	315799	2480906	3004560
15km	70%	50000	6	316	3116724	277669	2801727	3647636
15km	70%	50000	6	224	2575970	256060	2292743	3130304
15km	70%	50000	6	284	3814053	361282	3418644	3845104
15km	70%	50000	6	228	3730520	379942	3318534	4039182
15km	70%	50000	6	203	3332358	367293	2938918	3214050
15km	70%	50000	6	158	2295395	278572	1994926	3032868
15km	70%	50000	6	222	2964827	311884	2595755	3112934
15km	70%	50000	6	223	2517625	269008	2219994	3624667
15km	70%	50000	6	181	3352881	300410	3002769	3705465
15km	70%	50000	6	250	2705551	285971	2399564	2858737
15km	70%	50000	6	205	2888554	303670	2537167	2779151
15km	70%	50000	6	320	2955015	311510	2619905	3376957
15km	70%	50000	6	140	2294696	255460	2017586	2576350
15km	70%	50000	6	155	2877276	306583	2545698	2983751
15km	70%	50000	6	307	3903328	389221	3484517	3556424
15km	70%	50000	6	208	1972069	255952	1695270	2807754
15km	70%	50000	6	217	2853957	288628	2516064	3063751
15km	70%	50000	6	290	3181873	357575	2800645	3521095
15km	70%	50000	6	303	2483216	252776	2198975	3523335
15km	70%	50000	6	283	3211380	355216	2831550	3204263
15km	70%	50000	6	200	2987083	300154	2669506	3414973
15km	70%	50000	6	209	2961853	315881	2616133	3397234
15km	70%	50000	6	249	2626147	246361	2360726	2988666
15km	70%	50000	6	239	2674392	289586	2358908	3266129
15km	70%	50000	6	290	2854987	292496	2503400	3288113
15km	70%	50000	6	225	2619779	283755	2317227	3516314
15km	70%	50000	6	205	3016572	288591	2699842	3107641
15km	70%	50000	6	247	2826689	288880	2510065	3080766
15km	70%	50000	6	250	2565709	273063	2274352	2846767
15km	70%	50000	6	227	2781936	297789	2463015	3082406
15km	70%	50000	6	226	3774517	356691	3377262	3742451
15km	70%	50000	6	217	2559602	293671	2250348	3321049
15km	70%	50000	6	226	3207507	342351	2840432	2975701
15km	70%	50000	6	328	3775123	343752	3391552	3883642
15km	70%	50000	6	214	3017127	309649	2667832	3417395
15km	70%	50000	6	142	2273750	266860	1952523	2782346
15km	70%	50000	6	173	2822218	320563	2478637	3586907
15km	70%	50000	6	166	3110689	365827	2716690	3511953
15km	70%	50000	6	221	2836863	290691	2524150	3237844
15km	70%	50000	6	220	2974370	295934	2632918	3484050
15km	70%	50000	6	195	2574971	298144	2252067	3066276
15km	70%	50000	6	164	3069028	315003	2719207	3440963
15km	70%	50000	6	174	2309864	239056	2040715	2946256
15km	70%	50000	6	245	2810115	299537	2476146	3278026
15km	70%	50000	6	219	3387526	324699	3033245	3857000
15km	70%	50000	6	209	2701692	293314	2377856	3079484
15km	70%	50000	6	366	3620669	335828	3253763	3821380
15km	70%	50000	6	241	3160862	302081	2823596	3786954
15km	70%	50000	6	296	4931682	381330	4524297	4373677
15km	70%	50000	6	214	3347763	325593	2988859	3285694
15km	70%	50000	6	248	3137403	311403	2807542	3332403
15km	70%	50000	6	199	2718475	335889	2353684	3445463
15km	70%	50000	6	230	2912898	309397	2573256	3151432
15km	70%	50000	6	200	2724007	309069	2379930	2777038
15km	70%	50000	6	393	3960489	368180	3563392	3950073
15km	70%	50000	6	267	3080570	333319	2690891	3127237
15km	70%	50000	6	211	3908679	343157	3531496	4116693
15km	70%	50000	6	209	2695197	287861	2369923	2905716
15km	70%	50000	6	178	2529713	283872	2214101	3068371
15km	70%	50000	6	171	3255765	388665	2840029	3395162
15km	70%	50000	6	400	3044706	289393	2714021	3567347
15km	70%	50000	6	234	3222303	334675	2859589	2871290
15km	70%	50000	6	224	3117499	276240	2822196	3217938
15km	70%	50000	6	250	4161836	427715	3699180	3743578
15km	70%	50000	6	216	3446294	368806	3029243	3986644
15km	70%	50000	6	172	2172281	252504	1894286	2690162
15km	70%	50000	6	274	3160004	331900	2801598	3184308
15km	70%	50000	6	279	3639913	334428	3266309	3302849
15km	70%	50000	6	266	3207421	341473	2817401	3536467
15km	70%	50000	6	326	3725059	337648	3356698	3981930
15km	70%	50000	6	170	2172142	241427	1899501	2564040
15km	70%	50000	6	346	2928141	274901	2640436	3392751
15km	70%	50000	6	194	3109977	328807	2755297	3461318
15km	70%	50000	6	211	2933306	300171	2583282	3488347
15km	70%	50000	6	188	2802530	299954	2475058	3087990
15km	70%	50000	6	193	2928012	326740	2580667	3080339
15km	70%	50000	6	213	2585027	263443	2289889	3277253
15km	70%	50000	6	348	3108606	346255	2737875	3239919
15km	70%	50000	6	274	3442885	326351	3076717	3819876
15km	70%	50000	6	190	3064271	288339	2758495	3363928
15km	70%	50000	6	249	2717640	297247	2385109	3006906
15km	70%	50000	6	283	3086363	321212	2742043	2988293
15km	70%	50000	6	249	2820401	296598	2479579	2976478
15km	70%	50000	6	280	3688934	297699	3352918	3817822
15km	70%	50000	6	240	2939411	326261	2584104	3124224
15km	70%	50000	6	198	3486996	350428	3092135	3418246
15km	70%	50000	6	246	3385728	338445	3004459	3343507
15km	70%	50000	6	257	3410260	339845	3036032	3826987
15km	70%	50000	6	235	2987387	363557	2590944	3548661
15km	70%	50000	6	252	2967711	290172	2632170	3052122
15km	70%	50000	6	237	2446585	287965	2116712	2850187
15km	70%	50000	6	145	2280803	269419	1977130	2756094
15km	70%	50000	6	189	2699098	270701	2381288	2866196
15km	70%	50000	6	258	2989163	286660	2679728	3308590
15km	70%	50000	6	202	2360362	271660	2062506	3086999
15km	70%	50000	6	222	3226182	302099	2904319	3357322
15km	70%	50000	6	256	3491225	336769	3123018	3357093
15km	70%	50000	6	196	2534555	256895	2256711	2808435
15km	70%	50000	6	183	2913418	284131	2600778	3864671
15km	70%	50000	6	308	3635616	351284	3260267	3942233
15km	70%	50000	6	188	3388417	355643	2995389	3612317
15km	70%	50000	6	358	2892423	258950	2601575	2987517
15km	70%	50000	6	239	2033230	173997	1841524	3331823
15km	70%	50000	6	173	2336608	264478	2047001	2604163
15km	70%	50000	6	224	3570035	367703	3167278	3259026
15km	70%	50000	6	181	2445496	272630	2146006	2896909
15km	70%	50000	6	202	2896512	306586	2570414	2820988
15km	70%	50000	6	329	4058483	341966	3685259	4245320
15km	70%	50000	6	219	3044140	331628	2681815	3594545
15km	70%	50000	6	258	3073402	296931	2732841	3329739
15km	70%	50000	6	288	4092104	360443	3690863	4435392
15km	70%	50000	6	243	2790555	281730	2476415	3234617
15km	70%	50000	6	261	4604018	407792	4146327	4162483
15km	70%	50000	6	241	3246454	322331	2891315	3388919
15km	70%	50000	6	257	2752002	300559	2423277	3166276
15km	70%	50000	6	266	2701079	275489	2400268	3612072
15km	70%	50000	6	244	3456297	305554	3111685	3753758
15km	70%	50000	6	257	3642859	367276	3245656	4278330
15km	70%	50000	6	254	3484463	311162	3146416	3704867
15km	70%	50000	6	266	3553381	385891	3139840	3437774
15km	70%	50000	6	222	2938690	335748	2579696	3378584
15km	70%	50000	6	292	2841391	282719	2542046	3562374
15km	70%	50000	6	300	2912350	302559	2573583	3222780
15km	70%	50000	6	250	2644930	261730	2351338	3233715
15km	70%	50000	6	268	2730205	313842	2381372	3275223
15km	70%	50000	6	283	3590593	320064	3233353	3361483
15km	70%	50000	6	252	3589377	339779	3217650	3976615
15km	70%	50000	6	274	3332409	336359	2965316	3657299
15km	70%	50000	6	224	3292750	331233	2918009	2889122
15km	70%	50000	6	247	3481674	316564	3141686	3541501
15km	70%	50000	6	283	3064281	295376	2737008	3146428
15km	70%	50000	6	188	2671760	297533	2346040	3056741
15km	70%	50000	6	355	3139532	324750	2773945	3923551
15km	70%	50000	6	291	2715680	293234	2394119	3185287
15km	70%	50000	6	206	2953925	311246	2601502	3443778
15km	70%	50000	6	214	2837643	292331	2502515	3024414
15km	70%	50000	6	161	3204638	329207	2836729	3334956
15km	70%	50000	6	204	2672280	296325	2306099	3153344
15km	70%	50000	6	216	3237767	331190	2861007	2888385
15km	70%	50000	6	163	2287389	289141	1978917	2847300
15km	70%	50000	6	193	2866532	298060	2532713	3117471
15km	70%	50000	6	396	3024456	315664	2683936	3227399
15km	70%	50000	6	215	2767676	286897	2454407	3549550
15km	70%	50000	6	240	3345946	336707	2983851	3506997
15km	70%	50000	6	219	3414974	359809	3006695	3561700
15km	70%	50000	6	291	2972929	268593	2674126	3282252
15km	70%	50000	6	267	3102428	277252	2790241	3371645
15km	70%	50000	6	208	2963117	320949	2615501	2935194
15km	70%	50000	6	227	2486306	271770	2179081	2950070
15km	70%	50000	6	229	3249178	365232	2861664	3440939
15km	70%	50000	6	220	2117320	226113	1851913	2914454
15km	70%	50000	6	227	2815674	273877	2507166	3136754
15km	70%	50000	6	271	4228397	418154	3766611	4247215
15km	70%	50000	6	295	3560137	349205	3158816	3341441
15km	70%	50000	6	305	2404522	244817	2137402	2630984
15km	70%	50000	6	307	2984253	282872	2662082	3074340
15km	70%	50000	6	277	3782638	333147	3424594	3453761
15km	70%	50000	6	305	3692294	340750	3297562	3752377
15km	70%	50000	6	241	3917895	370058	3513526	4288003
15km	70%	50000	6	293	3639219	369489	3250510	3600081
15km	70%	50000	6	264	2936600	326569	2581636	3247346
15km	70%	50000	6	205	3060476	355303	2673928	3329118
15km	70%	50000	6	175	2257176	246144	1977981	3004442
15km	70%	50000	6	185	3534221	363780	3106540	3388054
15km	70%	50000	6	308	2595745	277740	2292511	2746549
15km	70%	50000	6	243	2320562	277818	2015277	3343491
15km	70%	50000	6	173	2748322	283972	2451403	3161684
15km	70%	50000	6	207	2369694	277175	2073501	2900535
15km	70%	50000	6	300	3017494	299208	2679907	3180376
15km	70%	50000	6	235	3116642	303280	2785725	3373233
15km	70%	50000	6	250	3474687	337738	3109765	3317001
15km	70%	50000	6	234	2905981	314360	2563573	3157434
15km	70%	50000	6	191	3613942	344954	3229359	3584686
15km	70%	50000	6	298	3031747	338888	2666195	3440292
15km	70%	50000	6	214	3323825	351708	2940824	3328273
15km	70%	50000	6	259	3868211	344674	3490271	3808764
15km	70%	50000	6	488	3420738	361800	3019638	3547807
15km	70%	50000	6	193	3403025	338900	3025898	3085267
15km	70%	50000	6	206	3015226	312444	2655651	2795966
15km	70%	50000	6	237	2948013	322700	2601229	3355192
15km	70%	50000	6	178	2438248	265099	2143902	3125570
15km	70%	50000	6	183	2619370	272341	2318715	3356377
15km	70%	50000	6	269	2088784	258318	1815883	2946458
15km	70%	50000	6	225	2850390	318186	2504410	3347459
15km	70%	50000	6	299	2384121	241955	2117859	2863922
15km	70%	50000	6	261	2760502	280911	2458968	2977357
15km	70%	50000	6	261	2803475	302515	2481428	3144069
15km	70%	50000	6	250	3032207	296665	2702172	2912338
15km	70%	50000	6	230	3215842	326012	2863574	3134214
15km	70%	50000	6	190	2768009	323081	2417708	3012370
15km	70%	50000	6	350	3220357	296393	2899923	3503324
15km	70%	50000	6	283	2940225	266764	2643291	3600406
15km	70%	50000	6	230	3766871	325703	3403317	3710292
15km	70%	50000	6	208	3057360	284270	2730339	3494613
15km	70%	50000	6	209	3575875	352800	3196450	3993001
15km	70%	50000	6	233	3453023	344798	3076304	3620335
15km	70%	50000	6	156	2373650	278996	2068551	2988396
15km	70%	50000	6	201	2535637	252685	2255865	3171777
15km	70%	50000	6	216	4650014	392174	4224568	4253559
15km	70%	50000	6	238	3485502	335596	3121060	3041049
15km	70%	50000	6	210	2717422	306898	2384104	3064080
15km	70%	50000	6	289	3085069	305715	2757258	3249055
15km	70%	50000	6	276	3248515	329558	2892769	3492658
15km	70%	50000	6	279	2541414	248475	2267931	2921580
15km	70%	50000	6	250	2835053	259899	2535612	3366851
15km	70%	50000	6	260	3505280	335985	3124333	3837459
15km	70%	50000	6	269	2476391	222160	2225340	3150811
15km	70%	50000	6	204	3094435	314539	2741640	3176874
15km	70%	50000	6	254	3011562	303693	2678130	3161978
15km	70%	50000	6	174	2386020	264396	2106151	2608809
15km	70%	50000	6	235	3216092	327533	2860448	3276192
15km	70%	50000	6	219	3685997	334632	3316292	3468886
15km	70%	50000	6	194	2445275	269335	2150503	3311024
15km	70%	50000	6	322	3688684	341885	3285018	4090831
15km	70%	50000	6	315	3480432	339802	3106729	3755517
15km	70%	50000	6	203	2879632	339224	2517979	3246336
15km	70%	50000	6	233	3524287	346575	3136355	3601849
15km	70%	50000	6	284	2963175	297939	2642806	3290921
15km	70%	50000	6	240	3422388	301654	3086394	3300888
15km	70%	50000	6	137	2777754	348838	2413210	3235991
15km	70%	50000	6	274	2921809	305350	2576128	3246883
15km	70%	50000	6	270	2384984	239389	2127741	3018934
15km	70%	50000	6	216	3441146	328657	3086067	3872586
15km	70%	50000	6	191	2527009	254603	2251532	2801155
15km	70%	50000	6	246	2605634	298812	2280206	3061963
15km	70%	50000	6	195	2813901	313415	2483774	2968792
15km	70%	50000	6	228	3641057	319300	3282152	3647612
15km	70%	50000	6	132	2393392	300178	2075472	2535945
15km	70%	50000	6	250	3764510	378706	3348671	4057811
15km	70%	50000	6	217	2855209	304865	2524743	3408347
15km	70%	50000	6	207	3066981	278217	2762513	3324849
15km	70%	50000	6	200	3051296	271417	2746528	3283148
15km	70%	50000	6	181	2061618	227207	1814567	2585253
15km	70%	50000	6	237	3809500	352368	3421865	4281797
15km	70%	50000	6	178	2676795	295241	2335251	3298431
15km	70%	50000	6	236	3638382	336566	3282545	3859764
15km	70%	50000	6	323	3093272	295338	2747462	3598095
15km	70%	50000	6	313	3514583	351746	3129227	3937748
15km	70%	50000	6	237	2674492	288104	2373478	2705925
15km	70%	50000	6	218	3100523	342906	2731190	3495713
15km	70%	50000	6	277	2517048	259668	2239091	3224018
15km	70%	50000	6	273	2252643	210080	2019944	2945556
15km	70%	50000	6	181	2902355	326956	2535983	3473312
15km	70%	50000	6	285	2858674	304555	2531459	2943771
15km	70%	50000	6	298	3349318	340481	2962306	3892110
15km	70%	50000	6	172	3111068	299608	2789451	3138540
15km	70%	50000	6	206	2961198	325127	2614279	3273098
15km	70%	50000	6	220	3150747	317474	2803541	3190076
15km	70%	50000	6	252	3520113	376381	3100278	3378962
15km	70%	50000	6	320	3291089	344443	2920652	3742900
15km	70%	50000	6	203	2933448	302392	2610002	2852382
15km	70%	50000	6	307	2768628	264357	2481053	3360371
15km	70%	50000	6	283	3943682	349978	3552281	4051794
15km	70%	50000	6	255	3246909	329544	2893735	3550080
15km	70%	50000	6	216	3399806	309356	3070795	3626805
15km	70%	50000	6	213	3711794	343060	3329675	3709655
15km	70%	50000	6	190	2785363	293779	2464471	3632935
15km	70%	50000	6	194	2439684	305525	2093956	3196665
15km	70%	50000	6	242	3623271	320272	3283419	3336039
15km	70%	50000	6	266	2849805	277400	2561143	2959351
15km	70%	50000	6	195	2724350	261878	2427154	3009843
15km	70%	50000	6	172	1923491	240907	1660546	3035385
15km	70%	50000	6	203	2834590	293405	2514547	3178412
15km	70%	50000	6	194	4006351	337096	3619823	3611020
15km	70%	50000	6	184	2444361	278223	2134051	2832609
15km	70%	50000	6	284	2488716	271595	2193055	2663411
15km	70%	50000	6	180	3780796	366824	3380657	3640340
15km	70%	50000	6	219	2601881	277952	2303395	3298032
15km	70%	50000	6	330	2830299	273778	2529098	3146057
15km	70%	50000	6	330	3973477	385136	3555127	4233760
15km	70%	50000	6	193	2731606	310490	2384047	3249908
15km	70%	50000	6	239	3820491	384871	3384656	3791468
15km	70%	50000	6	203	2860052	303909	2513696	3616703
15km	70%	50000	6	308	2741975	296733	2423510	2900440
15km	70%	50000	6	265	3663276	337194	3293474	3785492
15km	70%	50000	6	262	3769155	352522	3390280	4058609
15km	70%	50000	6	264	2779240	285178	2463306	3256290
15km	70%	50000	6	263	3109555	334588	2743180	3355656
15km	70%	50000	6	205	2943767	295812	2620585	3719198
15km	70%	50000	6	277	2638646	302043	2320626	3148971
15km	70%	50000	6	223	3446018	350151	3064150	3802490
15km	70%	50000	6	166	2189288	269906	1898677	3110157
15km	70%	50000	6	219	3278812	336725	2919209	3573631
15km	70%	50000	6	238	3126443	306297	2776628	3050825
15km	70%	50000	6	469	2791330	289191	2447112	3095172
15km	70%	50000	6	332	2636352	312997	2289182	3139944
15km	70%	50000	6	196	2700445	282261	2390024	3271258
15km	70%	50000	6	241	3461461	366519	3056592	3406336
15km	70%	50000	6	178	2745430	308355	2423473	2899365
15km	70%	50000	6	177	2473287	256065	2188079	3724868
15km	70%	50000	6	315	3686910	338316	3304778	3397159
15km	70%	50000	6	242	2434896	239784	2173789	2970954
15km	70%	50000	6	193	2565173	298688	2245462	2810712
15km	70%	50000	6	313	2940990	314203	2602287	3701853
15km	70%	50000	6	163	2936126	355273	2551630	3228948
15km	70%	50000	6	250	3146017	309026	2797800	3456570
15km	70%	50000	6	223	3231841	313314	2879776	4048389
15km	70%	50000	6	291	3870319	367526	3485705	3773582
15km	70%	50000	6	235	3106668	296136	2784254	3739839
15km	70%	50000	6	251	3035022	260640	2753669	3353325
15km	70%	50000	6	214	3462579	336030	3090161	3421599
15km	70%	50000	6	207	2899263	315539	2563540	3267739
15km	70%	50000	6	176	2398265	289933	2060612	2953872
15km	70%	50000	6	268	2820153	304103	2481421	2845502
15km	70%	50000	6	275	3072337	295616	2745643	3161597
15km	70%	50000	6	324	3071420	296885	2733942	3252468
15km	70%	50000	6	223	2702622	306180	2362059	3381134
15km	70%	50000	6	319	3979476	309958	3645327	3787046
15km	70%	50000	6	196	3020336	339572	2657227	2997291
15km	70%	50000	6	297	3584662	356404	3198107	3880195
15km	70%	50000	6	247	3124002	367367	2728419	3143533
15km	70%	50000	6	196	2562266	276165	2257195	3246219
15km	70%	50000	6	404	4159981	320288	3782627	3625253
15km	70%	50000	6	203	2612514	272214	2309370	2900872
15km	70%	50000	6	239	2983466	302022	2655623	3541245
15km	70%	50000	6	245	3001322	278117	2683501	3108512
15km	70%	50000	6	207	3012739	314647	2666134	3193398
15km	70%	50000	6	271	2468247	270607	2156981	3314034
15km	70%	50000	6	250	2397655	277581	2100881	3025470
15km	70%	50000	6	218	2155864	244299	1883501	2786054
15km	70%	50000	6	211	2314489	238729	2044794	2723208
15km	70%	50000	6	258	3245162	335460	2864303	3698445
15km	70%	50000	6	201	3074965	328003	2699406	3185898
15km	70%	50000	6	182	3567193	339703	3191864	3738577
15km	70%	50000	6	387	3991083	417092	3525187	4060244
15km	70%	50000	6	405	2703318	309272	2360730	3146707
15km	70%	50000	6	259	3164049	317233	2826099	3469933
15km	70%	50000	6	286	3529670	318883	3181792	3698729
15km	70%	50000	6	187	3094162	312241	2751682	3148633
15km	70%	50000	6	185	2719204	291447	2382885	3176747
15km	70%	50000	6	276	2610839	300132	2290902	2689305
15km	70%	50000	6	294	2677795	267567	2373239	3459329
15km	70%	50000	6	284	3556879	308391	3220546	3658636
15km	70%	50000	6	210	2532535	256975	2252320	2923068
15km	70%	50000	6	235	3207674	345489	2834876	3606919
15km	70%	50000	6	257	3612907	289041	3300518	3857772
15km	70%	50000	6	330	3349255	364743	2956783	3479292
15km	70%	50000	6	252	2697379	322563	2346338	3535030
15km	70%	50000	6	324	3163891	313820	2822382	3655977
15km	70%	50000	6	232	2877948	286753	2557528	3013058
15km	70%	50000	6	246	2899247	293256	2579159	3340383
15km	70%	50000	6	317	3548013	356221	3171652	3163676
15km	70%	50000	6	194	3421466	333799	3064016	3264739
15km	70%	50000	6	201	3242848	341537	2870035	3395370
15km	70%	50000	6	224	3209763	339963	2828114	3598083
15km	70%	50000	6	273	2960381	271606	2646484	3113943
15km	70%	50000	6	197	3501503	391192	3059731	3588864
15km	70%	50000	6	240	3065106	325647	2721251	3550672
15km	70%	50000	6	263	3145352	308855	2799207	3088198
15km	70%	50000	6	260	2846580	302183	2511721	3134614
15km	70%	50000	6	237	2539814	248958	2254362	2862875
15km	70%	50000	6	261	3922884	370298	3522567	4360921
15km	70%	50000	6	282	3573868	361976	3185350	3534837
15km	70%	50000	6	231	3170683	329791	2811933	3477450
15km	70%	50000	6	234	3430429	346700	3052139	3234876
15km	70%	50000	6	215	2815153	291714	2492948	3412393
15km	70%	50000	6	338	3537314	330862	3161325	3959140
15km	70%	50000	6	198	2907651	316425	2561164	3004499
15km	70%	50000	6	234	3472090	320598	3112087	3522925
15km	70%	50000	6	192	3351675	359285	2948740	3210651
15km	70%	50000	6	231	2919074	287311	2608108	3155744
15km	70%	50000	6	225	2872617	313997	2530196	3553293
15km	70%	50000	6	205	3702053	388685	3274493	3298752
15km	70%	50000	6	220	3118471	287435	2797229	3349187
15km	70%	50000	6	175	2759696	292612	2417431	2817488
15km	70%	50000	6	207	2466191	272554	2170419	3403674
15km	70%	50000	6	298	2521378	243851	2246006	3146232
15km	70%	50000	6	287	2705757	271388	2403375	2841455
15km	70%	50000	6	174	2984132	280749	2673210	2726224
15km	70%	50000	6	168	3424830	365193	3025817	3249089
15km	70%	50000	6	184	2702972	298619	2370788	2806127
15km	70%	50000	6	180	2802055	289163	2489213	3267482
15km	70%	50000	6	246	2858197	291219	2530628	3200318
15km	70%	50000	6	147	2029291	236516	1775976	2829636
15km	70%	50000	6	263	3518323	340988	3138986	3720303
15km	70%	50000	6	216	2758062	288617	2449439	3738471
15km	70%	50000	6	356	3248607	306920	2911377	3789854
15km	70%	50000	6	256	2982718	291666	2665088	3130681
15km	70%	50000	6	197	2981422	331324	2609259	3190931
15km	70%	50000	6	215	3277399	347783	2895913	3298751
15km	70%	50000	6	255	3179444	302840	2851364	3501678
15km	70%	50000	6	272	3129520	311745	2781632	3610138
15km	70%	50000	6	254	3030101	308651	2690701	3581376
15km	70%	50000	6	324	4042185	338708	3664763	4580008
15km	70%	50000	6	292	3539222	357671	3152246	3564513
15km	70%	50000	6	208	2410683	262933	2114127	3018674
15km	70%	50000	6	204	2489728	275416	2181701	3064319
15km	70%	50000	6	223	3409849	366707	3022355	3507093
15km	70%	50000	6	279	3716840	345763	3317219	3720118
15km	70%	50000	6	219	3756808	315519	3401859	3535512
15km	70%	50000	6	246	2689810	307259	2362024	3266564
15km	70%	50000	6	222	2906084	292120	2583174	3481768
15km	70%	50000	6	243	3199418	312749	2852009	3402474
15km	70%	50000	6	250	3234608	357370	2850077	3379063
15km	70%	50000	6	233	2551980	267295	2261169	3207307
15km	70%	50000	6	237	3861815	348786	3455914	3641714
15km	70%	50000	6	373	3236175	332559	2851846	3170917
15km	70%	50000	6	291	3284086	325019	2937428	3102733
15km	70%	50000	6	276	3063968	293637	2729059	3012578
15km	70%	50000	6	204	3331707	348721	2951645	3402503
15km	70%	50000	6	179	2670730	287857	2360656	2709079
15km	70%	50000	6	174	2031892	225757	1782394	2743523
15km	70%	50000	6	178	2578625	291048	2245380	2778370
15km	70%	50000	6	233	3002896	316092	2669852	3570670
15km	70%	50000	6	187	2857995	319174	2512732	2860434
15km	70%	50000	6	267	2817915	278845	2505314	3042978
15km	70%	50000	6	253	2346234	223450	2099583	2812279
15km	70%	50000	6	213	3185821	330408	2821655	3356512
15km	70%	50000	6	294	3765546	360355	3370545	3289992
15km	70%	50000	6	236	2414790	249589	2127220	2958717
15km	70%	50000	6	262	2334134	231784	2076659	2950635
15km	70%	50000	6	189	2130611	260189	1844504	3226191
15km	70%	50000	6	224	2968267	310587	2621160	3350945
15km	70%	50000	6	436	3099229	306018	2744167	3144584
15km	70%	50000	6	237	2392295	263387	2104391	2498435
15km	70%	50000	6	148	2685986	289299	2376091	2737315
15km	70%	50000	6	293	3598364	349989	3209132	3536559
15km	70%	50000	6	249	3550124	318375	3205351	3704717
15km	70%	50000	6	199	2417056	288732	2099709	2697340
15km	70%	50000	6	262	2889103	280313	2588079	3821102
15km	70%	50000	6	262	2882069	290676	2560115	3349747
15km	70%	50000	6	313	3147863	324530	2795934	2935873
15km	70%	50000	6	207	3559505	351710	3173140	3831178
15km	70%	50000	6	226	4039075	345633	3660928	3671129
15km	70%	50000	6	237	3495900	324699	3127100	2928306
15km	70%	50000	6	235	3480754	344146	3104232	3657858
15km	70%	50000	6	428	3539548	369047	3138997	3666177
15km	70%	50000	6	191	2683187	293858	2359589	3216262
15km	70%	50000	6	236	3086207	333222	2721340	3739560
15km	70%	50000	6	288	2782427	283541	2480673	2825956
15km	70%	50000	6	295	2777185	266254	2451670	3003396
15km	70%	50000	6	231	2772123	267787	2475230	3302006
15km	70%	50000	6	390	3115299	298352	2780225	3552602
15km	70%	50000	6	218	2802009	281700	2489039	3572621
15km	70%	50000	6	215	4063181	380382	3643124	3789154
15km	70%	50000	6	284	3002940	317360	2657495	3144079
15km	70%	50000	6	206	3252659	356760	2875321	3133893
15km	70%	50000	6	250	2856245	304411	2519900	2950821
15km	70%	50000	6	226	2923268	338864	2530679	3371884
15km	70%	50000	6	222	2878808	283414	2569472	3003187
15km	70%	50000	6	169	2639214	278985	2336497	3043464
15km	70%	50000	6	279	3077410	315189	2736445	3031259
15km	70%	50000	6	218	3700857	364625	3310477	3616910
15km	70%	50000	6	219	3393955	376145	2993872	3440981
15km	70%	50000	6	202	3303535	348752	2922290	3650916
15km	70%	50000	6	190	3108216	337101	2738278	3565919
15km	70%	50000	6	249	3522519	358635	3127337	4154479
15km	70%	50000	6	269	3220016	329306	2848068	3692271
15km	70%	50000	6	279	2636588	270093	2349272	2575161
15km	70%	50000	6	186	2280177	253270	2004664	2339889
15km	70%	50000	6	198	3154472	319119	2803750	2891404
15km	70%	50000	6	266	2889952	309485	2539071	3046800
15km	70%	50000	6	237	2776743	299546	2463736	2953179
15km	70%	50000	6	222	3026507	309028	2683624	3170562
15km	70%	50000	6	165	2741483	265076	2445029	3005539
15km	70%	50000	6	287	4306696	335613	3920117	4278170
15km	70%	50000	6	235	4847302	417463	4395864	4666742
15km	70%	50000	6	235	3262707	298599	2931635	3432114
15km	70%	50000	6	371	3037090	311917	2683455	3454398
15km	70%	50000	6	231	3757978	409073	3315847	3767728
15km	70%	50000	6	188	3270113	354340	2887613	3523986
15km	70%	50000	6	226	3451045	388705	3031714	3437466
15km	70%	50000	6	333	2833880	295903	2506029	3668816
15km	70%	50000	6	263	3502559	335280	3150558	3549416
15km	70%	50000	6	174	2817336	311273	2478185	2838534
15km	70%	50000	6	180	2912623	302347	2573043	2795823
15km	70%	50000	6	254	2950156	310109	2607590	3295938
15km	70%	50000	6	434	3125857	308719	2778850	3253943
15km	70%	50000	6	288	3108439	320241	2769004	3312592
15km	70%	50000	6	254	2886393	299825	2554483	3556570
15km	70%	50000	6	247	2856035	297930	2515904	3451893
15km	70%	50000	6	253	2822018	323011	2462887	3180726
15km	70%	50000	6	195	2777008	318161	2435061	3116647
15km	70%	50000	6	245	2020255	227303	1763534	3135198
15km	70%	50000	6	166	3328711	340649	2959478	3341945
15km	70%	50000	6	259	2542449	275042	2241541	3210238
15km	70%	50000	6	181	2924713	313372	2565058	2918870
15km	70%	50000	6	334	2759951	306968	2436942	2608117
15km	70%	50000	6	232	3470264	341677	3088706	3365667
15km	70%	50000	6	184	3414649	342795	3039890	3570830
15km	70%	50000	6	232	2660900	308803	2316353	3177927
15km	70%	50000	6	181	2255031	255225	1973007	3163128
15km	70%	50000	6	171	2816709	322251	2479497	2917039
15km	70%	50000	6	288	2758302	302128	2425037	3051866
15km	70%	50000	6	208	3429105	346135	3037188	3524921
15km	70%	50000	6	240	3382338	318018	3033257	3237564
15km	70%	50000	6	300	3209304	330521	2847186	3681969
15km	70%	50000	6	201	3002853	328091	2644271	3407830
15km	70%	50000	6	207	3390618	354210	2998211	3618363
15km	70%	50000	6	329	3490271	312732	3142733	3872832
15km	70%	50000	6	271	3208495	354625	2804134	3422227
15km	70%	50000	6	260	3989126	389573	3551480	4160968
15km	70%	50000	6	231	3258362	350258	2887289	3248309
15km	70%	50000	6	192	1981802	213345	1735443	2680952
15km	70%	50000	6	197	3498836	339980	3117346	3393569
15km	70%	50000	6	213	3041488	298111	2716767	3023885
15km	70%	50000	6	207	2997123	268785	2694114	3595816
15km	70%	50000	6	292	3069325	310848	2741055	3358371
15km	70%	50000	6	241	2797380	309658	2454491	3041177
15km	70%	50000	6	218	2833699	340603	2465749	3059324
15km	70%	50000	6	252	2454972	235728	2196081	2680735
15km	70%	50000	6	205	2613059	294627	2290578	3346779
15km	70%	50000	6	217	3282952	310414	2937313	3106364
15km	70%	50000	6	255	3025979	310474	2687487	3336310
15km	70%	50000	6	237	3640220	339992	3248435	4084060
15km	70%	50000	6	219	2865019	275180	2571770	3294832
15km	70%	50000	6	279	3124029	303014	2801298	3385922
15km	70%	50000	6	210	3240699	325756	2877463	3726309
15km	70%	50000	6	255	2563838	267568	2269143	2863014
15km	70%	50000	6	217	3184056	322912	2832079	3220805
15km	70%	50000	6	182	2750755	306871	2409218	3055624
15km	70%	50000	6	359	3023116	313246	2679713	3062740
15km	70%	50000	6	201	3237473	303826	2885284	3072969
15km	70%	50000	6	255	3622487	331984	3261659	3551344
15km	70%	50000	6	200	2535870	292008	2225737	3358351
15km	70%	50000	6	206	2716175	284266	2407590	2991317
15km	70%	50000	6	238	2984840	317231	2642819	3273370
15km	70%	50000	6	255	2917157	290408	2588313	3371772
15km	70%	50000	6	319	3300911	314606	2932832	3371383
15km	70%	50000	6	240	3166473	305262	2830111	3328668
15km	70%	50000	6	239	3575178	359188	3160931	3909135
15km	70%	50000	6	249	3351724	308503	3013534	3254514
15km	70%	50000	6	345	3091527	327821	2739497	3433802
15km	70%	50000	6	239	3802107	367525	3399373	3391591
15km	70%	50000	6	222	4360903	355596	3959070	4143575
15km	70%	50000	6	243	2655337	321783	2303955	2889369
15km	70%	50000	6	351	2373177	256259	2099573	3300510
15km	70%	50000	6	186	3079788	305363	2740702	3576139
15km	70%	50000	6	267	2839945	314805	2493768	3040389
15km	70%	50000	6	299	3643900	305168	3300813	3744438
15km	70%	50000	6	233	2720053	303730	2386397	3770812
15km	70%	50000	6	205	3348297	349392	2957522	3060333
15km	70%	50000	6	213	3291856	353022	2898416	3457231
15km	70%	50000	6	222	2797198	290717	2490138	3126167
15km	70%	50000	6	171	2838994	304053	2502107	3459623
15km	70%	50000	6	307	2910083	308731	2567682	3161092
15km	70%	50000	6	328	3472565	324611	3116676	3455021
15km	70%	50000	6	237	3525249	299798	3189417	3611163
15km	70%	50000	6	234	2185425	246686	1905422	2940041
15km	70%	50000	6	204	3318944	340767	2948726	3261170
15km	70%	50000	6	209	3172759	315940	2830611	3162455
15km	70%	50000	6	246	3397222	348311	3005265	3459135
15km	70%	50000	6	351	3186699	343081	2808410	3858936
15km	70%	50000	6	164	2336096	266743	2037586	2997688
15km	70%	50000	6	302	4338339	400577	3894259	3868061
15km	70%	50000	6	219	2978877	314311	2639074	3259323
15km	70%	50000	6	160	2675030	282252	2365384	3151256
15km	70%	50000	6	242	3004909	294830	2688122	3042979
15km	70%	50000	6	203	3352321	372417	2944533	4253230
15km	70%	50000	6	198	3264025	320525	2909569	3190881
15km	70%	50000	6	382	3497337	293180	3149669	3676327
15km	70%	50000	6	208	2771224	320155	2395486	3140610
15km	70%	50000	6	269	2764993	279600	2438755	3331820
15km	70%	50000	6	246	2932071	299539	2600867	3562813
15km	70%	50000	6	176	2912635	304857	2572885	3685047
15km	70%	50000	6	282	3626277	344806	3236209	3246827
15km	70%	50000	6	216	2899634	316543	2557663	3255331
15km	70%	50000	6	286	3530838	341246	3148551	3258542
15km	70%	50000	6	165	2566957	289865	2245218	3332778
15km	70%	50000	6	312	3443459	329732	3079953	3822056
15km	70%	50000	6	329	3705207	367727	3301339	3383862
15km	70%	50000	6	214	3432598	362255	3034887	3736063
15km	70%	50000	6	173	2378426	271352	2075451	2831805
15km	70%	50000	6	252	2546057	278655	2240686	2957511
15km	70%	50000	6	216	2728207	299590	2397619	3024205
15km	70%	50000	6	205	3165884	335060	2804691	3198016
15km	70%	50000	6	199	2966481	297191	2629480	3537814
15km	70%	50000	6	239	2934117	313465	2580768	3257057
15km	70%	50000	6	209	3298682	360312	2885679	3316474
15km	70%	50000	6	270	2952314	312632	2625688	3298325
15km	70%	50000	6	156	2587740	272398	2291144	3251210
15km	70%	50000	6	320	3149667	352672	2764791	3337377
15km	70%	50000	6	205	4352057	356847	3966818	3914032
15km	70%	50000	6	270	2784086	257861	2498002	2549051
15km	70%	50000	6	229	3917485	409715	3448069	3687642
15km	70%	50000	6	168	3084913	315537	2740449	3066351
15km	70%	50000	6	263	2420719	248434	2139356	2853267
15km	70%	50000	6	274	3584926	345285	3198351	3956110
15km	70%	50000	6	252	2324651	254022	2057123	2557340
15km	70%	50000	6	258	2289247	266214	2007538	2983377
15km	70%	50000	6	175	2712447	308013	2386042	3161095
15km	70%	50000	6	173	2576951	286730	2255087	2781140
15km	70%	50000	6	232	2832528	321746	2487374	2921560
15km	70%	50000	6	234	3261021	352214	2878006	3268088
15km	70%	50000	6	249	2820603	274608	2522578	3599854
15km	70%	50000	6	310	2484601	259600	2185217	3027372
15km	70%	50000	6	266	3446418	352056	3049293	3578230
15km	70%	50000	6	259	2495586	319873	2146455	2874433
15km	70%	50000	6	366	2942148	286311	2618322	3345707
15km	70%	50000	6	169	2776320	295351	2446014	2655202
15km	70%	50000	6	279	3284865	301783	2929409	3395546
15km	70%	50000	6	227	2974129	297311	2625550	2975122
15km	70%	50000	6	325	2965521	301277	2648301	3419885
15km	70%	50000	6	344	2749965	293929	2440757	3013591
15km	70%	50000	6	218	2626770	254107	2347115	3147749
15km	70%	50000	6	297	3833872	375575	3413635	3496115
15km	70%	50000	6	262	3153027	331171	2751384	3634068
15km	70%	50000	6	303	2521032	300492	2202366	2778748
15km	70%	50000	6	260	3310677	289261	2989313	3514762
15km	70%	50000	6	231	2589526	299532	2271563	3312562
15km	70%	50000	6	327	3303044	372029	2887013	3617839
15km	70%	50000	6	180	2378540	276238	2062375	3468820
15km	70%	50000	6	206	2984120	297932	2650740	3050627
15km	70%	50000	6	323	2941698	293831	2610120	3379702
15km	70%	50000	6	318	3736848	377293	3329692	4299238
15km	70%	50000	6	362	1952810	216308	1710521	3048209
15km	70%	50000	6	274	3285911	330541	2920667	3377922
15km	70%	50000	6	337	3228474	305978	2900754	3467738
15km	70%	50000	6	256	2704654	273088	2406651	2986044
15km	70%	50000	6	215	2744425	283600	2434299	3417436
15km	70%	50000	6	315	3322566	276033	3024267	3606759
15km	70%	50000	6	181	3838391	388994	3386660	3983840
15km	70%	50000	6	195	2852557	272940	2547286	3214366
15km	70%	50000	6	278	2937077	311917	2590938	3127616
15km	70%	50000	6	190	2203990	236903	1935464	3173302
15km	70%	50000	6	274	2660840	272854	2361748	2794920
15km	70%	50000	6	208	2879747	310567	2542571	3137810
15km	70%	50000	6	322	3075007	281212	2765087	3520068
15km	70%	50000	6	343	3215834	334473	2844513	3501553
15km	70%	50000	6	187	2685020	300270	2361219	2853286
15km	70%	50000	6	262	3384059	307202	3037378	3362209
15km	70%	50000	6	195	2034186	241654	1771459	2961696
15km	70%	50000	6	336	2395457	266169	2107284	3135176
15km	70%	50000	6	206	3019402	313281	2677408	2841271
15km	70%	50000	6	176	3547820	342780	3171658	3226331
15km	70%	50000	6	333	2705533	289124	2390521	3102942
15km	70%	50000	6	283	2453649	297748	2142821	3088697
15km	70%	50000	6	237	2725469	277245	2427127	2861777
15km	70%	50000	6	222	2896106	278136	2598583	2910308
15km	70%	50000	6	291	3167810	343884	2784972	3100833
15km	70%	50000	6	248	3076234	316265	2733536	3529190
15km	70%	50000	6	236	3355096	365406	2954086	3365842
15km	70%	50000	6	195	3437349	385844	3031283	3587400
15km	70%	50000	6	206	3268568	302508	2939029	3284272
15km	70%	50000	6	216	3151235	293558	2831608	4007897
15km	70%	50000	6	217	2620973	284789	2308214	3334184
15km	70%	50000	6	220	2935551	302620	2615103	2962248
15km	70%	50000	6	224	3338354	328743	2977464	2932876
15km	70%	50000	6	220	2767040	310329	2430145	3230418
15km	70%	50000	6	194	4053417	344085	3678468	3782052
15km	70%	50000	6	216	2976725	332657	2609977	3705981
15km	70%	50000	6	221	3219932	326091	2861628	4296699
15km	70%	50000	6	212	3474801	327505	3122378	3388492
15km	70%	50000	6	228	2734289	265254	2444650	3406422
15km	70%	50000	6	236	2146683	249081	1872920	2910746
15km	70%	50000	6	285	2175794	261180	1891469	3239675
15km	70%	50000	6	218	3002013	315757	2635975	3459569
15km	70%	50000	6	351	3525484	319222	3181582	4387846
15km	70%	50000	6	259	3846672	373757	3424834	3746801
15km	70%	50000	6	179	4098114	399505	3653186	3770795
15km	70%	50000	6	193	2935047	312039	2589353	3315587
15km	70%	50000	6	360	3837577	384341	3394569	4051144
15km	70%	50000	6	293	3038561	333394	2673021	3269689
15km	70%	50000	6	172	3159848	330397	2804789	3030677
15km	70%	50000	6	227	3257784	303679	2908064	3809869
15km	70%	50000	6	349	3083867	299352	2749576	3204645
15km	70%	50000	6	208	2740490	279991	2443095	2841722
15km	70%	50000	6	271	3167804	333810	2796047	3404491
15km	70%	50000	6	361	3528138	368920	3122739	3892709
15km	70%	50000	6	246	3535182	355579	3150382	3624640
15km	70%	50000	6	288	3213801	317652	2865331	3554738
15km	70%	50000	6	205	2587147	277593	2290287	3227739
15km	70%	50000	6	170	3389547	368636	2989695	3504694
15km	70%	50000	6	235	2440506	257831	2161616	2674261
15km	70%	50000	6	201	2871402	303096	2545817	3472270
15km	70%	50000	6	390	3120306	342567	2745676	3797363
15km	70%	50000	6	204	2409899	273419	2110591	2790329
15km	70%	50000	6	308	2749751	305577	2418413	3295730
15km	70%	50000	6	164	2940826	318168	2600212	3336809
15km	70%	50000	6	172	2874128	337874	2508080	3394688
15km	70%	50000	6	279	2615046	275320	2317804	3426397
15km	70%	50000	6	311	3662203	340330	3280075	3987649
15km	70%	50000	6	247	2990319	310909	2655717	2863132
15km	70%	50000	6	243	3418895	318218	3059174	3813615
15km	70%	50000	6	240	2747688	277159	2429543	3007488
15km	70%	50000	6	202	3390929	359513	2998433	3322118
15km	70%	50000	6	277	3773578	357789	3384471	3589065
15km	70%	50000	6	353	3101284	313795	2756698	3463553
15km	70%	50000	6	223	3495129	343451	3118137	3794833
15km	70%	50000	6	226	3283561	353150	2901840	3080288
15km	70%	50000	6	238	2897231	308001	2569572	3001012
15km	70%	50000	6	307	3990614	370786	3578963	4098950
15km	70%	50000	6	355	3900200	367497	3486899	4141543
15km	70%	50000	6	289	2899442	294449	2575747	3202328
15km	70%	50000	6	262	3499129	331708	3139649	3453697
15km	70%	50000	6	227	3151494	304968	2825134	3219791
15km	70%	50000	6	440	3149880	293184	2824112	3582627
15km	70%	50000	6	183	2865145	311155	2529154	3418529
15km	70%	50000	6	192	2482392	272323	2187662	2756210
15km	70%	50000	6	302	3716084	330183	3348185	3814922
15km	70%	50000	6	189	2638265	288710	2315358	3360513
15km	70%	50000	6	183	2704648	287588	2385353	3282229
15km	70%	50000	6	201	2300711	250252	2028656	3303553
15km	70%	50000	6	266	3416947	333525	3054198	3353156
15km	70%	50000	6	181	2277673	249085	2006475	3252141
15km	70%	50000	6	179	3646282	376264	3241926	3361640
15km	70%	50000	6	240	3163600	328491	2806390	2976648
15km	70%	50000	6	232	2616013	258313	2325073	3099210
15km	70%	50000	6	323	3144315	311899	2807258	3129445
15km	70%	50000	6	248	2815706	297260	2486926	3068276
15km	70%	50000	6	240	2728853	249086	2453890	3333922
15km	70%	50000	6	154	2920740	314723	2574534	2952641
15km	70%	50000	6	239	3308058	336745	2938892	4276566
15km	70%	50000	6	183	3946287	388974	3521325	3715063
15km	70%	50000	6	264	3127090	312476	2788560	3337239
15km	70%	50000	6	229	3125708	325492	2779103	3425518
15km	70%	50000	6	318	3714986	303978	3378796	3908516
15km	70%	50000	6	209	2685185	257823	2409396	3447006
15km	70%	50000	6	272	2670750	286081	2361260	2869756
15km	70%	50000	6	211	3467387	339127	3099546	3874679
15km	70%	50000	6	214	2775687	274706	2479770	3041704
15km	70%	50000	6	229	2665592	301046	2339954	3355931
15km	70%	50000	6	214	2514486	252416	2244768	3113584
15km	70%	50000	6	191	3190785	354694	2790181	3655719
15km	70%	50000	6	275	2711841	261104	2407421	3194309
15km	70%	50000	6	186	2702163	321374	2340000	3283645
15km	70%	50000	6	251	2662265	288181	2350622	3572103
15km	70%	50000	6	198	2731791	322954	2379228	3248535
15km	70%	50000	6	259	3654369	348081	3287896	3429792
15km	70%	50000	6	278	2700475	260411	2410277	3250477
15km	70%	50000	6	320	2795067	273036	2490070	3031822
15km	70%	50000	6	174	2949126	314728	2605908	3613528
15km	70%	50000	6	183	2115328	243755	1854838	2555291
15km	70%	50000	6	172	2524654	286983	2217484	3037737
15km	70%	50000	6	294	3894594	389843	3473895	4006142
15km	70%	50000	6	351	3076247	286746	2752138	3493459
15km	70%	50000	6	242	2401061	248284	2121526	3036026
15km	70%	50000	6	316	3660473	370286	3247978	3541789
15km	70%	50000	6	243	3106065	324024	2765103	3264112
15km	70%	50000	6	230	2490693	282017	2175514	2856806
15km	70%	50000	6	143	2619975	303679	2277251	2636764
15km	70%	50000	6	178	2833040	275830	2542038	2772278
15km	70%	50000	6	311	3213334	308808	2871311	3614958
15km	70%	50000	6	221	3189296	320438	2845766	3168031
15km	70%	50000	6	147	1557753	168162	1378279	2254586
15km	70%	50000	6	378	3705760	347211	3321587	3329857
15km	70%	50000	6	163	2590767	300662	2258181	3451289
15km	70%	50000	6	244	3178299	311114	2827125	3745871
15km	70%	50000	6	184	3136991	282581	2827307	3332922
15km	70%	50000	6	268	2714177	305180	2387511	3218592
15km	70%	50000	6	190	3854552	374607	3441188	3666297
15km	70%	50000	6	159	2188422	245301	1927940	2591334
15km	70%	50000	6	289	2641438	306996	2309901	2867390
15km	70%	50000	6	303	3823404	360589	3438511	4254511
15km	70%	50000	6	278	3959454	406474	3511629	3721518
15km	70%	50000	6	277	3600327	320793	3238034	3427417
15km	70%	50000	6	270	3806490	360296	3409635	3590934
15km	70%	50000	6	310	3279382	311574	2920811	3550560
15km	70%	50000	6	232	3320504	368798	2927543	3891834
15km	70%	50000	6	274	3221689	331849	2864852	3213305
15km	70%	50000	6	222	3021958	286934	2714119	3496128
15km	70%	50000	6	231	3309438	326621	2947046	2862525
15km	70%	50000	6	239	2643288	278032	2347371	3101479
15km	70%	50000	6	177	2426026	279834	2132107	3194172
15km	70%	50000	6	176	2694827	302116	2365964	3121459
15km	70%	50000	6	213	2449069	289849	2134658	3088685
15km	70%	50000	6	216	2870440	282066	2554068	3204457
15km	70%	50000	6	291	4308965	347757	3923849	4013754
15km	70%	50000	6	188	3314949	341429	2943704	3188739
15km	70%	50000	6	313	4179209	382541	3773256	3814679
15km	70%	50000	6	193	2778529	295650	2445503	3632227
15km	70%	50000	6	193	2087053	216792	1859016	2756046
15km	70%	50000	6	254	3657936	335335	3286357	3733768
15km	70%	50000	6	225	3226388	316621	2881471	3275886
15km	70%	50000	6	210	3195240	334813	2825343	3461123
15km	70%	50000	6	203	2970073	285113	2658065	3453448
15km	70%	50000	6	325	3540725	340616	3153752	3775595
15km	70%	50000	6	212	2833963	322647	2471614	3660968
15km	70%	50000	6	296	2972560	308384	2644655	3201026
15km	70%	50000	6	246	3076914	330731	2718147	3546741
15km	70%	50000	6	202	2988017	322766	2636678	3342434
15km	70%	50000	6	231	3243947	322121	2887193	3202058
15km	70%	50000	6	166	2875702	288396	2564480	3214614
15km	70%	50000	6	191	3161188	324754	2799776	3293636
15km	70%	50000	6	229	2343233	244927	2067300	2996828
15km	70%	50000	6	269	3509057	298630	3167021	3450110
15km	70%	50000	6	328	3430881	326631	3074328	3436568
15km	70%	50000	6	227	3223546	301291	2886577	3519843
15km	70%	50000	6	239	3167280	338846	2776577	3011010
15km	70%	50000	6	256	3328302	328872	2971834	3018509
15km	70%	50000	6	211	2516699	256337	2222346	2822013
15km	70%	50000	6	427	3052102	258522	2771705	3206774
15km	70%	50000	6	311	2918191	286129	2607944	3095064
15km	70%	50000	6	222	2941195	290760	2619625	3491707
15km	70%	50000	6	291	2798890	303642	2470927	3090365
15km	70%	50000	6	259	3449942	332623	3088676	3472488
15km	70%	50000	6	165	2329154	275456	2033174	2908572
15km	70%	50000	6	243	3234891	324271	2868232	4054859
15km	70%	50000	6	183	3319324	358612	2924128	3758377
15km	70%	50000	6	235	3743949	374052	3340796	3887728
15km	70%	50000	6	258	2806460	313186	2467408	3239053
15km	70%	50000	6	179	2174593	260536	1893786	2605044
15km	70%	50000	6	243	3150128	327919	2790316	3316156
15km	70%	50000	6	225	2938334	288157	2630343	2832207
15km	70%	50000	6	325	2480579	242690	2199301	2651252
15km	70%	50000	6	199	2766720	330414	2398177	3164350
15km	70%	50000	6	286	3036085	336342	2656054	3408601
15km	70%	50000	6	175	2988099	311223	2651407	3149848
15km	70%	50000	6	262	3486257	347503	3108532	3360190
15km	70%	50000	6	188	2701483	290312	2387431	2965355
15km	70%	50000	6	394	2608923	243989	2323306	2968259
15km	70%	50000	6	372	3318251	345062	2938211	3755017
15km	70%	50000	6	402	3763969	315220	3421109	3841685
15km	70%	50000	6	205	2556801	287636	2247230	2992106
15km	70%	50000	6	258	3574025	363113	3168779	4014150
15km	70%	50000	6	230	3456033	370017	3052769	3689919
15km	70%	50000	6	215	2937860	318297	2591899	3300926
15km	70%	50000	6	257	3802579	306754	3420640	4132336
15km	70%	50000	6	218	3415305	336926	3031551	3619212
15km	70%	50000	6	239	2902905	294502	2580422	3309791
15km	70%	50000	6	220	3375738	294040	3065343	3985187
15km	70%	50000	6	218	2622869	285395	2308732	2761807
15km	70%	50000	6	169	3115451	291800	2799793	3351338
15km	70%	50000	6	167	3353818	319306	2980448	3466678
15km	70%	50000	6	177	2471893	287293	2165069	3245383
15km	70%	50000	6	276	3270052	302408	2940666	3131823
15km	70%	50000	6	333	3153127	275779	2860162	3627028
15km	70%	50000	6	397	3372300	343038	2995626	3536663
15km	70%	50000	6	241	3401801	339200	3015524	3108892
15km	70%	50000	6	254	2897481	304881	2562716	3149390
15km	70%	50000	6	269	3213236	324649	2855224	3483865
15km	70%	50000	6	255	2426388	270688	2127609	2984277
15km	70%	50000	6	196	2563945	298227	2241298	3238616
15km	70%	50000	6	200	3435620	343867	3067755	3443454
15km	70%	50000	6	199	3043948	321792	2702126	2803102
15km	70%	50000	6	239	2786349	288825	2471223	3432696
15km	70%	50000	6	345	3148218	346405	2766318	3494329
15km	70%	50000	6	310	3163457	296611	2845958	3240569
15km	70%	50000	6	251	2615239	309903	2282742	3025603
15km	70%	50000	6	188	2712412	278740	2411537	2969354
15km	70%	50000	6	207	2864943	257582	2581163	2774618
15km	70%	50000	6	235	3872866	373218	3462381	3752516
15km	70%	50000	6	196	2548508	267269	2266377	3183380
15km	70%	50000	6	213	2647045	308850	2311209	2920382
15km	70%	50000	6	279	2925817	313193	2588403	2608700
15km	70%	50000	6	275	2104044	223552	1864004	2654191
15km	70%	50000	6	254	3008410	320473	2653783	3349298
15km	70%	50000	6	360	3397998	349181	3020980	2851126
15km	70%	50000	6	170	1999637	248500	1721339	2636350
15km	70%	50000	6	235	2553395	249693	2284045	3261477
15km	70%	50000	6	206	2928939	305222	2590188	3327983
15km	70%	50000	6	190	2092516	231807	1843887	3113276
15km	70%	50000	6	314	3248988	356199	2863104	3676145
15km	70%	50000	6	425	3893067	380750	3471108	3851768
15km	70%	50000	6	163	2176610	223006	1916581	2958741
15km	70%	50000	6	329	3623149	354768	3246214	3713301
15km	70%	50000	6	221	3312381	350799	2936278	3410251
15km	70%	50000	6	293	2466501	242451	2200663	3177034
15km	70%	50000	6	305	2909103	290575	2582834	3078692
15km	70%	50000	6	220	2005371	233450	1759002	2883637
15km	70%	50000	6	259	3555070	324327	3199043	3688722
15km	70%	50000	6	297	3640099	412994	3192185	3547064
15km	70%	50000	6	227	2849998	298370	2522851	3048372
15km	70%	50000	6	238	2010906	243598	1754425	3585524
15km	70%	50000	6	275	2993440	315747	2654448	3487797
15km	70%	50000	6	210	3686938	372086	3278653	3700692
15km	70%	50000	6	297	3965591	334159	3583082	4095855
15km	70%	50000	6	189	2983243	341415	2602773	3767937
15km	70%	50000	6	230	3776297	334518	3413132	3686937
15km	70%	50000	6	235	2952877	290521	2626863	3296326
15km	70%	50000	6	200	3431747	325062	3078623	3266567
15km	70%	50000	6	226	2339179	228791	2083737	2907301
15km	70%	50000	6	335	2409476	231186	2142678	3023217
15km	70%	50000	6	355	2864608	303021	2528110	3109978
15km	70%	50000	6	225	3546318	364885	3150574	3557849
15km	70%	50000	6	214	3351063	369778	2928476	3678399
15km	70%	50000	6	235	3417726	342327	3059249	3857322
15km	70%	50000	6	325	3202024	351448	2820328	3164738
15km	70%	50000	6	235	2748867	305939	2419680	2714748
15km	70%	50000	6	252	3424715	296152	3104043	4012929
15km	70%	50000	6	256	3272552	336622	2908149	3463563
15km	70%	50000	6	320	4082341	330408	3722039	4203055
15km	70%	50000	6	256	2848949	292246	2536898	3196148
15km	70%	50000	6	199	2784648	325604	2435005	3147931
15km	70%	50000	6	277	3317386	313699	2960157	3460934
15km	70%	50000	6	223	3044603	314862	2702502	3396354
15km	70%	50000	6	252	3721416	366851	3322769	3629139
15km	70%	50000	6	254	2801424	290974	2488786	3126560
15km	70%	50000	6	194	2520459	263640	2223211	2541371
15km	70%	50000	6	216	2645971	269665	2336684	3094034
15km	70%	50000	6	280	3476257	290448	3161080	3702947
15km	70%	50000	6	259	3042965	340398	2662435	3438369
15km	70%	50000	6	375	2914415	295380	2582850	3069739
15km	70%	50000	6	258	2756759	293306	2439985	3165377
15km	70%	50000	6	209	2691852	301161	2363479	3065537
15km	70%	50000	6	142	2812255	281582	2516677	3248006
15km	70%	50000	6	231	3380528	348267	2985245	3398955
15km	70%	50000	6	234	3453256	336351	3082399	3688860
15km	70%	50000	6	289	2860518	307735	2512882	3023383
15km	70%	50000	6	194	2805355	297914	2463467	2892513
15km	70%	50000	6	299	3470542	353839	3080586	3671564
15km	70%	50000	6	180	2878408	321067	2531448	3175180
15km	70%	50000	6	233	2309471	248320	2023089	3013805
15km	70%	50000	6	275	4022853	408265	3567200	3617441
15km	70%	50000	6	308	3750189	348693	3364008	3904017
15km	70%	50000	6	190	3053958	339820	2688905	3073968
15km	70%	50000	6	282	3070845	314372	2738949	3158344
15km	70%	50000	6	253	3489350	317592	3137581	3526058
15km	70%	50000	6	297	3587480	325228	3218566	3753834
15km	70%	50000	6	209	3279298	366241	2891110	3167950
15km	70%	50000	6	249	2731498	297921	2395434	2713090
15km	70%	50000	6	310	3159085	307225	2801846	3128751
15km	70%	50000	6	230	3570038	367778	3165226	3742980
15km	70%	50000	6	307	3182560	277525	2872456	3314981
15km	70%	50000	6	217	3539256	338774	3153366	3618179
15km	70%	50000	6	378	3895200	412532	3443835	3665397
15km	70%	50000	6	196	2678330	295036	2359954	2828103
15km	70%	50000	6	230	3551550	345929	3162721	3240854
15km	70%	50000	6	461	4322607	361523	3912979	4093993
15km	70%	50000	6	210	2674768	283146	2365204	3026313
15km	70%	50000	6	216	2701730	275161	2405544	3737766
15km	70%	50000	6	267	3378786	322256	3022607	4108945
15km	70%	50000	6	184	3307359	301645	2965254	3177684
15km	70%	50000	6	178	2426494	260993	2138269	2703475
15km	70%	50000	6	215	2529136	284317	2207560	2768927
15km	70%	50000	6	165	3358219	359426	2969151	3334812
15km	70%	50000	6	307	2361240	255856	2061058	2598100
15km	70%	50000	6	321	3111142	311440	2770912	3690578
15km	70%	50000	6	254	3811972	337827	3427537	3537671
15km	70%	50000	6	302	3035679	298958	2708010	3126742
15km	70%	50000	6	266	2917588	310640	2565020	3140785
15km	70%	50000	6	213	2786549	296941	2465522	3257869
15km	70%	50000	6	252	2668714	249478	2387179	3205292
15km	70%	50000	6	327	2553522	273581	2257746	2930802
15km	70%	50000	6	352	3837370	293820	3523106	3802382
15km	70%	50000	6	238	2770084	299472	2454649	3017805
15km	70%	50000	6	259	3930477	364030	3531033	3770557
15km	70%	50000	6	218	2645881	284291	2338172	3244015
15km	70%	50000	6	208	3284232	335260	2921181	3124424
15km	70%	50000	6	190	3232434	295776	2891566	3416868
15km	70%	50000	6	296	2325830	253763	2048376	3053213
15km	70%	50000	6	202	2874813	321313	2527706	3644806
15km	70%	50000	6	223	2650397	251443	2362506	3023994
15km	70%	50000	6	262	2326221	268703	2029589	3121290
15km	70%	50000	6	193	2468836	261906	2178542	2996255
15km	70%	50000	6	236	3683462	324669	3329913	3789816
15km	70%	50000	6	290	2726471	245059	2456615	3524582
15km	70%	50000	6	241	2397011	245927	2132512	3014512
15km	70%	50000	6	219	3084555	301734	2731762	3221798
15km	70%	50000	6	228	3138137	293424	2793756	2984587
15km	70%	50000	6	238	3222386	338640	2853627	3086832
15km	70%	50000	6	257	2702901	275381	2393851	3195079
15km	70%	50000	6	292	2918689	313257	2583583	3007410
15km	70%	50000	6	129	2126339	245764	1851631	2498715
15km	70%	50000	6	298	3168995	297004	2804785	3360386
15km	70%	50000	6	182	2949387	326351	2591304	3672955
15km	70%	50000	6	197	2174326	270932	1862797	2853731
15km	70%	50000	6	304	4313281	366213	3905753	4118735
15km	70%	50000	6	212	3367682	332060	2995534	3196705
15km	70%	50000	6	291	3437867	321054	3081654	3659445
15km	70%	50000	6	356	3733380	410571	3291857	4126785
15km	70%	50000	6	181	3153739	348780	2776498	3746266
15km	70%	50000	6	252	3660071	313564	3300162	4177015
15km	70%	50000	6	204	2330661	261400	2041430	3054518
15km	70%	50000	6	192	2932027	282737	2616138	2847308
15km	70%	50000	6	327	3145263	264104	2852229	3875221
15km	70%	50000	6	253	3218863	323232	2834509	2935693
15km	70%	50000	6	193	3084554	310572	2750423	3064838
15km	70%	50000	6	362	4811134	419182	4337479	4023071
15km	70%	50000	6	286	3071993	296489	2747960	3778334
15km	70%	50000	6	183	2553460	285279	2245345	3179161
15km	70%	50000	6	202	2671174	290980	2364437	3236415
15km	70%	50000	6	181	2918567	316323	2584505	3161306
15km	70%	50000	6	376	3618963	332036	3247878	4265671
15km	70%	50000	6	253	3168390	309243	2822890	3672647
15km	70%	50000	6	365	2764986	285616	2450452	3186289
15km	70%	50000	6	269	3696168	384402	3281547	3155539
15km	70%	50000	6	225	2941811	285904	2622101	3487597
15km	70%	50000	6	213	3631113	347830	3250074	3657833
15km	70%	50000	6	193	3017452	328356	2662416	3151057
15km	70%	50000	6	205	3219553	349968	2832399	3391349
15km	70%	50000	6	202	2677986	315672	2317572	3099138
15km	70%	50000	6	277	3462155	352325	3079926	3394823
15km	70%	50000	6	184	2370486	261257	2075942	2667152
15km	70%	50000	6	230	3337967	319298	2983386	3707136
15km	70%	50000	6	266	3391725	294791	3065866	3581765
15km	70%	50000	6	254	2902288	306234	2564857	3266952
15km	70%	50000	6	354	2541418	281234	2235547	3016298
15km	70%	50000	6	239	1992168	246356	1727962	2533142
15km	70%	50000	6	321	2567407	264633	2281274	2871413
15km	70%	50000	6	224	3351562	313980	3010167	3227584
15km	70%	50000	6	213	3069275	287744	2757762	3479775
15km	70%	50000	6	224	2842646	279571	2548893	2876412
15km	70%	50000	6	354	2888927	290004	2562225	3119159
15km	70%	50000	6	237	2894474	327473	2531889	3587484
15km	70%	50000	6	198	1985156	223317	1730219	2668090
15km	70%	50000	6	278	2959815	308086	2612577	3589574
15km	70%	50000	6	140	2330768	254683	2047107	2905908
15km	70%	50000	6	245	2910342	268496	2619901	2932815
15km	70%	50000	6	185	3141205	288548	2812406	4083253
15km	70%	50000	6	259	2935447	310801	2592904	2991798
15km	70%	50000	6	272	2754708	295052	2431758	3084038
15km	70%	50000	6	227	3464020	328134	3104774	3713724
15km	70%	50000	6	216	2970979	295056	2643594	3834128
15km	70%	50000	6	272	3965708	337820	3596678	4373953
15km	70%	50000	6	221	3410220	344891	3014183	3840130
15km	70%	50000	6	206	3239947	330621	2878934	3088501
15km	70%	50000	6	242	2920092	275481	2609783	3279061
15km	70%	50000	6	366	3104801	306757	2771426	3486469
15km	70%	50000	6	158	2617753	297485	2293681	3568096
15km	70%	50000	6	289	3031665	338572	2666748	3407986
15km	70%	50000	6	279	3087735	293134	2743124	3843393
15km	70%	50000	6	181	2587006	277138	2287380	3254763
15km	70%	50000	6	303	2882397	291815	2556800	3545458
15km	70%	50000	6	174	2696156	322391	2354375	3195235
15km	70%	50000	6	218	3123344	338094	2763763	2982776
15km	70%	50000	6	231	3327976	349258	2943676	3808191
15km	70%	50000	6	325	2841105	303820	2505643	3292890
15km	70%	50000	6	264	2803321	296178	2487935	3360772
15km	70%	50000	6	206	2721740	281219	2409307	3377203
15km	70%	50000	6	266	2659946	301261	2331353	3263622
15km	70%	50000	6	165	2292697	260011	2014387	2593490
15km	70%	50000	6	254	2513997	252194	2225806	3294980
15km	70%	50000	6	181	3459880	348694	3069989	3925902
15km	70%	50000	6	182	2993542	334460	2616550	3356575
15km	70%	50000	6	245	3320099	334356	2954980	3369051
15km	70%	50000	6	277	2948213	321279	2600847	2617675
15km	70%	50000	6	184	2221240	232864	1963862	2925308
15km	70%	50000	6	312	2549417	289378	2239305	2888736
15km	70%	50000	6	237	3024031	290636	2705007	2677632
15km	70%	50000	6	189	2845912	302607	2507237	3160212
15km	70%	50000	6	221	3864506	362117	3465801	3974000
15km	70%	50000	6	230	2968570	317926	2632465	3757655
15km	70%	50000	6	223	2946017	317197	2603686	3133938
15km	70%	50000	6	329	4049649	338008	3671944	3529855
15km	70%	50000	6	256	2472843	274632	2158625	2930842
15km	70%	50000	6	266	3002932	301510	2648333	3338332
15km	70%	50000	6	194	3045729	315210	2685370	3194885
15km	70%	50000	6	329	3607139	353834	3188622	3382462
15km	70%	50000	6	299	2814660	285195	2503944	3182674
15km	70%	50000	6	260	3230621	321593	2876945	3644989
15km	70%	50000	6	223	2522060	286678	2200258	2765775
15km	70%	50000	6	170	2780695	290374	2470819	3144535
15km	70%	50000	6	312	2844591	336511	2475098	3369043
15km	70%	50000	6	268	2723688	290826	2415125	2990897
15km	70%	50000	6	268	2847466	298959	2524091	2692465
15km	70%	50000	6	240	3662623	338337	3291207	3933727
15km	70%	50000	6	216	2736428	308139	2405772	2930111
15km	70%	50000	6	305	3930468	362897	3528692	3742130
15km	70%	50000	6	349	3320922	347918	2939262	3494433
15km	70%	50000	6	302	2845200	300234	2525040	3002045
15km	70%	50000	6	268	3252940	320778	2895873	3644069
15km	70%	50000	6	251	3061255	336672	2683572	3524736
15km	70%	50000	6	171	2945530	297983	2622724	3401684
15km	70%	50000	6	239	4017180	344232	3648203	3604183
15km	70%	50000	6	195	2552748	281669	2244697	2943212
15km	70%	50000	6	292	2508624	292776	2179188	3250405
15km	70%	50000	6	227	3892788	327092	3535886	4208572
15km	70%	50000	6	252	2988025	321114	2623681	3804294
15km	70%	50000	6	185	3409652	361258	3013507	3775539
15km	70%	50000	6	351	2878363	267783	2573855	3127208
15km	70%	50000	6	276	3378960	302116	3055814	3980207
15km	70%	50000	6	173	2777957	301678	2447202	3150739
15km	70%	50000	6	203	3577397	380995	3161590	3843891
15km	70%	50000	6	220	3307951	314405	2945674	3872147
15km	70%	50000	6	338	2746855	289430	2426590	3286532
15km	70%	50000	6	227	3601030	376746	3192511	3290518
15km	70%	50000	6	207	1906396	198106	1687068	2881030
15km	70%	50000	6	224	2458709	259159	2174292	2889265
15km	70%	50000	6	219	3124997	305826	2786006	3346343
15km	70%	50000	6	210	2991812	322433	2648134	3441849
15km	70%	50000	6	201	2869390	309469	2539693	3605621
15km	70%	50000	6	167	2268231	247790	2000551	2612125
15km	70%	50000	6	322	2863325	301960	2538766	2993648
15km	70%	50000	6	166	2496005	279714	2194977	2535567
15km	70%	50000	6	223	3075961	302265	2753820	3290791
15km	70%	50000	6	233	3100754	307159	2736268	3277651
15km	70%	50000	6	275	2774236	290183	2454200	3359692
15km	70%	50000	6	265	3366651	346326	2996929	3840543
15km	70%	50000	6	265	2900396	317209	2565993	3041937
15km	70%	50000	6	263	3187151	285863	2872985	3293384
15km	70%	50000	6	335	3370039	340429	3002724	3348090
15km	70%	50000	6	275	2458980	303616	2133471	2864727
15km	70%	50000	6	200	2597879	288797	2287440	3106683
15km	70%	50000	6	251	3092618	301817	2755436	3612415
15km	70%	50000	6	202	2922243	312551	2575035	3092219
15km	70%	50000	6	290	3625030	326751	3272071	3293696
15km	70%	50000	6	183	2543582	272560	2259041	2959372
15km	70%	50000	6	255	2935778	320251	2582051	2962708
15km	70%	50000	6	165	3097312	306112	2757958	3430735
15km	70%	50000	6	282	2667492	282022	2365898	3132082
15km	70%	50000	6	235	3377254	326347	3017320	3462082
15km	70%	50000	6	327	4119250	404700	3676576	3885173
15km	70%	50000	6	151	2596657	270997	2300032	2882540
15km	70%	50000	6	259	2636615	283930	2314543	3173551
15km	70%	50000	6	258	3522202	339045	3153971	3245858
15km	70%	50000	6	238	3387107	326983	3017565	3365317
15km	70%	50000	6	174	3680579	334575	3311389	3994884
15km	70%	50000	6	285	2552424	269940	2266418	2831121
15km	70%	50000	6	226	2453583	252250	2172005	2861342
15km	70%	50000	6	176	2748986	284348	2446009	2853538
15km	70%	50000	6	235	2241945	269008	1948787	3060810
15km	70%	50000	6	213	2320347	261600	2030599	2697716
15km	70%	50000	6	358	3581041	349200	3192816	3442972
15km	70%	50000	6	148	2726008	298344	2395409	2878343
15km	70%	50000	6	232	3001632	306093	2646071	3222330
15km	70%	50000	6	240	3681910	373551	3277482	3464432
15km	70%	50000	6	234	3185652	347166	2816509	3850905
15km	70%	50000	6	268	2893819	254419	2611666	3391483
15km	70%	50000	6	190	2831619	305251	2496713	3094515
15km	70%	50000	6	262	3047032	333926	2694989	3515738
15km	70%	50000	6	253	3401920	358500	2999043	3358588
15km	70%	50000	6	179	2678012	300552	2347265	3077582
15km	70%	50000	6	338	3630824	349255	3243619	3674036
15km	70%	50000	6	242	4452889	397197	3986579	4341951
15km	70%	50000	6	174	3052998	347565	2680873	3355426
15km	70%	50000	6	298	3606036	327497	3252364	3788785
15km	70%	50000	6	344	3907790	366567	3495541	3499056
15km	70%	50000	6	276	3327512	334791	2958050	3285766
15km	70%	50000	6	344	3898411	364591	3490312	3924870
15km	70%	50000	6	212	3345113	326412	2964532	3329819
15km	70%	50000	6	184	2710517	306894	2379946	3072605
15km	70%	50000	6	220	2787536	282185	2477195	3167686
15km	70%	50000	6	219	2486121	273478	2186741	3003167
15km	70%	50000	6	202	2653699	272964	2343373	2951283
15km	70%	50000	6	255	2856567	308929	2516869	3175297
15km	70%	50000	6	277	3046458	309479	2699179	3056376
15km	70%	50000	6	251	3843100	323211	3467509	3536516
15km	70%	50000	6	220	3292344	327981	2922752	3591301
15km	70%	50000	6	277	3787255	368320	3388510	3918952
15km	70%	50000	6	253	2453694	259119	2132944	2901818
15km	70%	50000	6	253	2833258	279084	2515897	2946961
15km	70%	50000	6	183	2759404	297996	2425058	2889183
[truncated: 1 more rows]
