# Supplementary material for: Quantifying the Value of Perfect Information in Emergency Vaccination Campaigns
Source: PLoS Comput Biol. 2017 Feb 16;13(2):e1005318. doi: 10.1371/journal.pcbi.1005318 (PMC5312803; doi:10.1371/journal.pcbi.1005318)
Supplement: S1 Data — (ZIP) [file pcbi.1005318.s013.zip › Data/15km vaccination/data19.txt]

vacc_radius	efficacy	capacity	delay	outbreak_duration	livestock_culled	cattle_culled	sheep_culled	vaccinations
15km	90%	20000	2	201	5610261	914845	4625697	2631772
15km	90%	20000	2	188	5412890	948248	4384938	2696898
15km	90%	20000	2	241	6166557	997529	5072001	3244561
15km	90%	20000	2	239	5985487	1045343	4869900	3281801
15km	90%	20000	2	257	4844163	798553	4001627	2641366
15km	90%	20000	2	263	6497788	1100991	5314138	3619868
15km	90%	20000	2	227	7266136	1153448	6052609	3273000
15km	90%	20000	2	174	5317137	961346	4298360	2477086
15km	90%	20000	2	282	7106352	1094960	5936665	3600456
15km	90%	20000	2	236	5117476	880854	4188898	2591249
15km	90%	20000	2	229	5436647	908255	4441085	2870985
15km	90%	20000	2	203	5335438	937838	4347732	2905659
15km	90%	20000	2	332	5046639	788920	4207370	3198417
15km	90%	20000	2	220	5574085	920612	4592629	2772789
15km	90%	20000	2	216	5065271	891212	4132134	2817279
15km	90%	20000	2	288	6841410	1098008	5682004	4120508
15km	90%	20000	2	276	6361581	1031308	5275252	3416850
15km	90%	20000	2	213	4366842	809473	3503749	3017283
15km	90%	20000	2	206	6264035	1114883	5060224	2957537
15km	90%	20000	2	336	6617098	1071825	5478496	4245937
15km	90%	20000	2	204	5330262	889233	4376491	2503220
15km	90%	20000	2	225	6560395	1018143	5448632	3240816
15km	90%	20000	2	205	4957425	857967	4053102	2508442
15km	90%	20000	2	223	5316688	951658	4311429	2801125
15km	90%	20000	2	220	5748892	1043030	4626331	2894950
15km	90%	20000	2	230	6217143	1044193	5121451	3297749
15km	90%	20000	2	219	5163180	815699	4291664	2528147
15km	90%	20000	2	215	6612191	1100306	5442621	3068518
15km	90%	20000	2	256	5770092	956536	4757722	3423033
15km	90%	20000	2	250	6488023	1053914	5351070	3320749
15km	90%	20000	2	230	4704404	805854	3818487	3274280
15km	90%	20000	2	201	6076670	996771	5019401	2646619
15km	90%	20000	2	295	7942018	1125275	6768811	3953227
15km	90%	20000	2	213	4757969	809665	3911729	2674655
15km	90%	20000	2	274	6327816	967639	5292893	3720688
15km	90%	20000	2	217	4962846	837516	4073304	2714282
15km	90%	20000	2	197	5350666	931935	4373326	2818946
15km	90%	20000	2	232	6117485	889419	5168961	3213450
15km	90%	20000	2	369	6927616	1128135	5724587	3854213
15km	90%	20000	2	227	6056708	1038420	4953322	3266107
15km	90%	20000	2	200	4759795	846932	3837888	2330641
15km	90%	20000	2	335	8332065	1259008	6961812	4189162
15km	90%	20000	2	236	6251086	995929	5159591	3269469
15km	90%	20000	2	264	6576997	1136355	5384958	3594209
15km	90%	20000	2	249	5279317	912141	4309183	2891564
15km	90%	20000	2	221	5818179	1041831	4697814	2642961
15km	90%	20000	2	179	4639564	792588	3793543	2468166
15km	90%	20000	2	244	6915362	1090247	5752834	3517855
15km	90%	20000	2	210	4864205	871565	3940190	2599823
15km	90%	20000	2	203	5298473	895540	4318378	2909711
15km	90%	20000	2	210	5361695	853907	4462497	2775787
15km	90%	20000	2	219	5784334	1010485	4709510	3148315
15km	90%	20000	2	265	5330209	830265	4456225	3015711
15km	90%	20000	2	197	5486352	893026	4529270	2751175
15km	90%	20000	2	278	6052950	961510	5034556	3271375
15km	90%	20000	2	267	5025983	904334	4073692	2875697
15km	90%	20000	2	201	5319157	902100	4384504	2545521
15km	90%	20000	2	271	5893082	916236	4939812	3478486
15km	90%	20000	2	220	5372293	902034	4387168	2514087
15km	90%	20000	2	223	5237547	917690	4276961	2676600
15km	90%	20000	2	196	5788709	942070	4793075	2534098
15km	90%	20000	2	202	6006140	949539	4997851	2880688
15km	90%	20000	2	214	5460057	920556	4491562	2959555
15km	90%	20000	2	240	5940223	938917	4926288	3168272
15km	90%	20000	2	224	5313844	802794	4462714	2901618
15km	90%	20000	2	234	5371762	852589	4470194	2850617
15km	90%	20000	2	208	6271456	994921	5203349	2733334
15km	90%	20000	2	245	6259254	982471	5179772	3136235
15km	90%	20000	2	272	4822308	865946	3913724	3363769
15km	90%	20000	2	226	5865234	956352	4852778	3000680
15km	90%	20000	2	277	4438505	804371	3595412	2607994
15km	90%	20000	2	210	6229548	1018859	5114782	3016427
15km	90%	20000	2	286	5741044	941283	4716941	3348223
15km	90%	20000	2	235	5443951	902387	4484654	3111515
15km	90%	20000	2	247	6347405	1025365	5271542	3283340
15km	90%	20000	2	206	5892993	923135	4914145	2946123
15km	90%	20000	2	242	7584372	1218517	6286700	3487077
15km	90%	20000	2	280	6399368	1123257	5180877	3912596
15km	90%	20000	2	233	5502904	948343	4481334	3156449
15km	90%	20000	2	292	5437819	832187	4563165	3142383
15km	90%	20000	2	223	4869883	799709	4035194	2430234
15km	90%	20000	2	256	5841896	945634	4838492	2936120
15km	90%	20000	2	242	5230633	912393	4246818	2824417
15km	90%	20000	2	190	6177309	987593	5151257	2712836
15km	90%	20000	2	175	5540971	949278	4522421	2484818
15km	90%	20000	2	235	4938910	900042	3987073	2584796
15km	90%	20000	2	236	5014297	962019	4019804	2701561
15km	90%	20000	2	253	5832384	987862	4768914	3104419
15km	90%	20000	2	283	7189359	1106095	5994784	3607531
15km	90%	20000	2	331	6728800	1001875	5666847	3284679
15km	90%	20000	2	265	6771591	1070128	5604502	3829763
15km	90%	20000	2	241	5927178	1022162	4798999	3464428
15km	90%	20000	2	235	6143886	955818	5130892	3151460
15km	90%	20000	2	240	6082347	957833	5027591	3457175
15km	90%	20000	2	271	5871956	1032585	4783494	3174099
15km	90%	20000	2	190	5426989	888976	4471269	2610209
15km	90%	20000	2	234	6407480	1075958	5271422	3371389
15km	90%	20000	2	225	5230133	915961	4258580	3028720
15km	90%	20000	2	220	4821597	836169	3924929	2732880
15km	90%	20000	2	307	6896761	1151375	5617109	3980507
15km	90%	20000	2	250	5460221	911784	4497185	2615899
15km	90%	20000	2	271	6614285	1093816	5442462	3858960
15km	90%	20000	2	246	4409223	743106	3602073	2226548
15km	90%	20000	2	259	6594096	1072768	5439601	3727779
15km	90%	20000	2	222	5142897	817952	4274500	2827070
15km	90%	20000	2	233	6994487	1022403	5920033	3342414
15km	90%	20000	2	184	4952526	868703	4028215	2373389
15km	90%	20000	2	247	5198635	897211	4236876	2932737
15km	90%	20000	2	282	6461444	976250	5426084	3264580
15km	90%	20000	2	214	6104169	1049830	4969418	2891793
15km	90%	20000	2	281	5643265	900336	4689428	3051455
15km	90%	20000	2	252	7337274	1148205	6128996	3623397
15km	90%	20000	2	215	6307231	1012622	5185070	3093875
15km	90%	20000	2	252	5026315	804038	4178017	2948183
15km	90%	20000	2	228	6524654	1068041	5377680	3273680
15km	90%	20000	2	213	6527582	1070277	5396631	3048237
15km	90%	20000	2	193	4396294	745283	3608023	2472111
15km	90%	20000	2	243	5881656	951804	4877727	3066319
15km	90%	20000	2	253	5559324	909744	4590201	3082659
15km	90%	20000	2	298	5875764	955548	4864812	2842156
15km	90%	20000	2	190	4426249	770109	3626234	2485162
15km	90%	20000	2	255	6444633	1057470	5321363	3697148
15km	90%	20000	2	207	5490445	913240	4521380	2888724
15km	90%	20000	2	328	7451576	1165524	6215017	4067581
15km	90%	20000	2	259	6319555	1018375	5221325	3734356
15km	90%	20000	2	227	6762591	1048394	5654835	3264650
15km	90%	20000	2	205	5392227	935638	4383044	2632916
15km	90%	20000	2	312	6008953	884597	5080949	3040480
15km	90%	20000	2	227	5812552	1076911	4674476	3041308
15km	90%	20000	2	267	6828957	1068568	5684443	3769547
15km	90%	20000	2	246	5852512	938490	4812184	3450872
15km	90%	20000	2	244	5995355	1062675	4882408	2874744
15km	90%	20000	2	228	5709405	939396	4710218	2738072
15km	90%	20000	2	317	7469054	1168930	6251846	3560867
15km	90%	20000	2	230	5548944	861225	4636350	2859640
15km	90%	20000	2	238	5835247	910261	4832028	2755826
15km	90%	20000	2	265	5892309	1038497	4780901	3112283
15km	90%	20000	2	181	4773824	864878	3873344	2594429
15km	90%	20000	2	289	5695190	927715	4707004	2977824
15km	90%	20000	2	233	5463704	884496	4531340	2921360
15km	90%	20000	2	220	4608129	761561	3810672	3063669
15km	90%	20000	2	283	6183017	927725	5218273	3464854
15km	90%	20000	2	206	5372261	814166	4486087	2621380
15km	90%	20000	2	210	5701818	917056	4739341	3007765
15km	90%	20000	2	260	5087463	851478	4188975	2703596
15km	90%	20000	2	182	5966462	1003160	4847767	2561824
15km	90%	20000	2	185	5768614	924782	4789269	2626593
15km	90%	20000	2	214	6309617	1014832	5197583	3089545
15km	90%	20000	2	205	4298404	724711	3536421	2574938
15km	90%	20000	2	246	4170005	730836	3396932	3072121
15km	90%	20000	2	217	4816989	870052	3907236	2841032
15km	90%	20000	2	186	4904729	809907	4046391	2468032
15km	90%	20000	2	269	5352713	893704	4419305	3071340
15km	90%	20000	2	212	5267704	927009	4259469	3003143
15km	90%	20000	2	217	4621953	784852	3803533	2758067
15km	90%	20000	2	224	5794967	999479	4733702	2834230
15km	90%	20000	2	245	5072088	861527	4148067	2592401
15km	90%	20000	2	195	5569128	921497	4587910	2630454
15km	90%	20000	2	186	4760720	839907	3855492	2606713
15km	90%	20000	2	212	5514678	965031	4473191	2660391
15km	90%	20000	2	185	4610183	797656	3762499	2180538
15km	90%	20000	2	229	5044047	872596	4105153	3139922
15km	90%	20000	2	197	4925610	856082	4024514	2484949
15km	90%	20000	2	201	5372295	920295	4401878	2887767
15km	90%	20000	2	250	5800230	946682	4799799	3497485
15km	90%	20000	2	211	4807958	863534	3893202	2664609
15km	90%	20000	2	303	6280971	1065030	5153425	3480315
15km	90%	20000	2	208	5294747	894494	4349889	2632065
15km	90%	20000	2	261	6796452	1023830	5702408	3434491
15km	90%	20000	2	296	5607928	889549	4663229	3284362
15km	90%	20000	2	256	5778669	922626	4796445	3675281
15km	90%	20000	2	190	4387640	777338	3567831	2447470
15km	90%	20000	2	190	6028523	1049848	4903727	2576911
15km	90%	20000	2	275	6950920	1069781	5812116	3976255
15km	90%	20000	2	231	4914058	831134	4025358	2595973
15km	90%	20000	2	222	5659106	901696	4704830	2901157
15km	90%	20000	2	188	4496722	808917	3647715	2561626
15km	90%	20000	2	189	4901035	894487	3943689	2627832
15km	90%	20000	2	233	6358555	1133367	5157102	3329267
15km	90%	20000	2	226	5713638	952561	4734155	2884648
15km	90%	20000	2	299	5785484	929091	4805407	4008661
15km	90%	20000	2	302	4962544	802275	4098295	2977035
15km	90%	20000	2	245	5410215	913811	4429243	2674949
15km	90%	20000	2	297	5439293	889924	4453374	3814173
15km	90%	20000	2	263	5878849	1000224	4793472	3386022
15km	90%	20000	2	226	5905613	966641	4869236	2863839
15km	90%	20000	2	281	7062321	1077359	5933249	3426432
15km	90%	20000	2	192	5128321	953436	4138384	2752335
15km	90%	20000	2	302	6939558	1023374	5816686	3915624
15km	90%	20000	2	246	6204306	1056095	5089219	3114184
15km	90%	20000	2	245	6207086	1127303	5029888	3024399
15km	90%	20000	2	207	5406721	893074	4443444	2975122
15km	90%	20000	2	189	4895111	802299	4037533	2708098
15km	90%	20000	2	238	5564481	935218	4548975	2823201
15km	90%	20000	2	199	4310518	734352	3553585	2437801
15km	90%	20000	2	205	5534772	958630	4513459	2946315
15km	90%	20000	2	237	5381673	945144	4380559	2972306
15km	90%	20000	2	252	5211934	797110	4362766	3024032
15km	90%	20000	2	193	5566373	954321	4543786	2747896
15km	90%	20000	2	222	6201021	972647	5126225	2971959
15km	90%	20000	2	235	4412566	776266	3594397	2482198
15km	90%	20000	2	203	6247406	1063481	5088954	2905305
15km	90%	20000	2	283	6883593	1096652	5685042	3922068
15km	90%	20000	2	224	5137560	855959	4229987	2526410
15km	90%	20000	2	217	5622435	934800	4647990	2691371
15km	90%	20000	2	232	5799641	992030	4726427	2869519
15km	90%	20000	2	222	4621132	799314	3777488	2459952
15km	90%	20000	2	231	5881774	933689	4857721	3322150
15km	90%	20000	2	201	4889700	880831	3942890	2566560
15km	90%	20000	2	226	5643254	985516	4587853	2903028
15km	90%	20000	2	248	5551872	936503	4568428	3115111
15km	90%	20000	2	213	5219547	876155	4289227	2818262
15km	90%	20000	2	237	5318195	924182	4357596	2684101
15km	90%	20000	2	271	6525619	1132192	5334232	3577376
15km	90%	20000	2	177	5442183	919542	4471715	2535702
15km	90%	20000	2	232	5183974	947705	4164973	3100436
15km	90%	20000	2	229	4380405	758200	3571959	2377940
15km	90%	20000	2	260	6596417	1029030	5481666	3588451
15km	90%	20000	2	293	7063323	1138393	5841738	3899401
15km	90%	20000	2	227	5107156	900006	4137023	2751467
15km	90%	20000	2	272	4694934	808893	3827051	2791573
15km	90%	20000	2	251	5309506	889088	4354860	2973638
15km	90%	20000	2	242	4736582	836769	3852448	2404025
15km	90%	20000	2	254	5875953	1016520	4807037	3390648
15km	90%	20000	2	221	5749727	971868	4704145	3188743
15km	90%	20000	2	269	7278823	1180152	6000160	3638101
15km	90%	20000	2	270	6451446	1132415	5239902	3030414
15km	90%	20000	2	214	5179140	893172	4249800	2413652
15km	90%	20000	2	352	6232900	904704	5265998	3189203
15km	90%	20000	2	239	5750236	884794	4818137	3227589
15km	90%	20000	2	177	5342517	913363	4380487	2524270
15km	90%	20000	2	271	6596375	1006914	5505286	3561289
15km	90%	20000	2	184	5597220	959880	4546970	2619239
15km	90%	20000	2	220	5487331	900574	4535009	2883434
15km	90%	20000	2	301	5702875	959949	4687327	2970129
15km	90%	20000	2	214	5101843	862222	4189137	2563436
15km	90%	20000	2	237	6205161	942739	5181390	3322600
15km	90%	20000	2	196	5669032	998339	4572007	2802605
15km	90%	20000	2	243	5143029	850743	4220885	2966094
15km	90%	20000	2	228	5336937	862631	4419987	3005421
15km	90%	20000	2	194	5766913	985187	4715290	2660634
15km	90%	20000	2	296	6563918	1094626	5380693	3619863
15km	90%	20000	2	298	6466161	1111073	5273132	3074672
15km	90%	20000	2	267	6462880	1097751	5297750	3490729
15km	90%	20000	2	248	5335652	853528	4425658	3115125
15km	90%	20000	2	213	6297043	1076068	5147604	3047687
15km	90%	20000	2	241	5134517	834468	4247061	2655378
15km	90%	20000	2	205	5187095	925750	4200920	2946801
15km	90%	20000	2	277	6100724	1004281	5022278	3205397
15km	90%	20000	2	253	5094836	897690	4149339	3583605
15km	90%	20000	2	240	6464535	1052192	5332538	3479460
15km	90%	20000	2	258	6283825	1033498	5186858	3135574
15km	90%	20000	2	283	6061163	848619	5143562	3197302
15km	90%	20000	2	231	5886065	921607	4895924	2796412
15km	90%	20000	2	185	5160707	872381	4241404	2563275
15km	90%	20000	2	271	6206667	1073004	5018988	3470892
15km	90%	20000	2	246	5734879	951601	4738350	3159128
15km	90%	20000	2	297	6511898	1053147	5384211	3416546
15km	90%	20000	2	250	4848694	828396	3935614	2690010
15km	90%	20000	2	226	6756447	1113876	5572133	3256019
15km	90%	20000	2	313	6342942	1026510	5229224	3656473
15km	90%	20000	2	238	6596926	1125656	5417188	3260840
15km	90%	20000	2	237	5991477	1073963	4861870	2994651
15km	90%	20000	2	195	5381289	909003	4426148	2608140
15km	90%	20000	2	203	5454236	910858	4461389	2502975
15km	90%	20000	2	213	5558899	1010009	4511201	2846642
15km	90%	20000	2	206	5923616	947975	4927892	2958210
15km	90%	20000	2	263	6316299	1011006	5233303	3378175
15km	90%	20000	2	272	7374714	1222788	6059289	3938556
15km	90%	20000	2	192	5160373	887455	4224700	2673608
15km	90%	20000	2	237	6419335	987330	5387573	3414906
15km	90%	20000	2	213	4987738	861128	4068428	2495504
15km	90%	20000	2	195	4593918	822606	3715435	2525335
15km	90%	20000	2	213	5212405	898112	4264114	2889761
15km	90%	20000	2	241	5682973	939524	4696142	3349417
15km	90%	20000	2	196	6153754	952010	5133421	2819272
15km	90%	20000	2	261	5947464	996218	4866178	3378677
15km	90%	20000	2	243	5392126	931858	4402167	3262559
15km	90%	20000	2	266	6861579	1060716	5732708	3828272
15km	90%	20000	2	219	6373395	1120566	5173171	3155023
15km	90%	20000	2	209	3709367	653394	3031751	2502687
15km	90%	20000	2	235	6584967	1027239	5482273	3390354
15km	90%	20000	2	241	6171086	999280	5099422	3236966
15km	90%	20000	2	178	5194478	851360	4268657	2538583
15km	90%	20000	2	267	6559958	1104419	5366499	3863261
15km	90%	20000	2	303	6392346	997911	5317823	3447495
15km	90%	20000	2	206	5364399	875748	4396453	2242736
15km	90%	20000	2	251	7121707	1045820	5997786	3494003
15km	90%	20000	2	224	6009371	964841	4935576	3218519
15km	90%	20000	2	264	5760323	943424	4714319	3334772
15km	90%	20000	2	282	6740638	1246680	5423670	3898433
15km	90%	20000	2	206	4675428	790474	3835292	2677146
15km	90%	20000	2	235	5535881	893564	4602922	2893615
15km	90%	20000	2	239	5429424	886049	4473420	2949387
15km	90%	20000	2	227	5189926	931128	4217073	2914052
15km	90%	20000	2	203	6125919	983951	5086574	2891002
15km	90%	20000	2	221	4845522	805895	3993734	2720141
15km	90%	20000	2	212	4647148	798958	3797820	2574600
15km	90%	20000	2	241	5521532	990002	4440897	3084762
15km	90%	20000	2	236	5182950	805102	4346458	2857442
15km	90%	20000	2	247	6294115	1076150	5152969	3248895
15km	90%	20000	2	237	6306782	1048007	5185419	3422747
15km	90%	20000	2	304	5387050	875913	4459998	3490161
15km	90%	20000	2	204	6899304	1064081	5762806	2925256
15km	90%	20000	2	268	5822488	933165	4842879	3236099
15km	90%	20000	2	182	4247712	756125	3458330	2190680
15km	90%	20000	2	287	6366032	950510	5349268	3895932
15km	90%	20000	2	200	5152210	824322	4282210	2402692
15km	90%	20000	2	284	6484750	1016056	5374535	3576658
15km	90%	20000	2	244	5485554	869747	4563191	3185076
15km	90%	20000	2	233	5746337	837216	4877397	3154711
15km	90%	20000	2	230	4720642	842607	3835133	3083878
15km	90%	20000	2	252	5184409	798519	4351081	3019045
15km	90%	20000	2	265	5259021	827544	4386525	3013315
15km	90%	20000	2	303	5798718	907090	4786543	3186066
15km	90%	20000	2	259	5631566	930425	4642651	2858833
15km	90%	20000	2	193	4206284	767108	3384418	2470635
15km	90%	20000	2	263	6371270	1093526	5172623	3336482
15km	90%	20000	2	262	5892444	969552	4870519	3609432
15km	90%	20000	2	217	5350274	872171	4411634	3116288
15km	90%	20000	2	230	5009085	924320	4016749	2770369
15km	90%	20000	2	245	5835385	956563	4822417	2918836
15km	90%	20000	2	216	6061711	920120	5066290	2925865
15km	90%	20000	2	298	6790104	1105067	5585088	4022224
15km	90%	20000	2	211	6295217	1099285	5147555	3029556
15km	90%	20000	2	253	5295053	953911	4295765	3257154
15km	90%	20000	2	225	5384807	933008	4402551	3241235
15km	90%	20000	2	303	6730616	986895	5669174	3333305
15km	90%	20000	2	265	6768365	1015196	5696151	3649492
15km	90%	20000	2	341	7532107	1161399	6292415	4164111
15km	90%	20000	2	241	6049112	1027779	4954060	3155366
15km	90%	20000	2	246	5959003	994089	4903622	3111191
15km	90%	20000	2	218	5197753	892631	4230904	3126970
15km	90%	20000	2	270	5848821	922547	4853353	3457606
15km	90%	20000	2	245	6757909	1093247	5573544	3529837
15km	90%	20000	2	225	5620997	884399	4671277	2984112
15km	90%	20000	2	224	5522610	949606	4512166	2545757
15km	90%	20000	2	262	5647420	913691	4661230	3205663
15km	90%	20000	2	204	5593938	993853	4540885	2791164
15km	90%	20000	2	207	4816519	830896	3945679	2554834
15km	90%	20000	2	221	6574504	1146987	5341355	3180926
15km	90%	20000	2	188	4849993	798721	4018564	2695620
15km	90%	20000	2	231	5021343	857862	4107096	2885538
15km	90%	20000	2	191	5278383	892195	4328733	2460793
15km	90%	20000	2	300	7234454	1083477	6067380	4204003
15km	90%	20000	2	248	5387948	931934	4376759	3395524
15km	90%	20000	2	247	5921708	948754	4908068	3165768
15km	90%	20000	2	213	5043825	860773	4120588	3055461
15km	90%	20000	2	234	5391645	933555	4383587	2949181
15km	90%	20000	2	170	4221429	721497	3462880	2321591
15km	90%	20000	2	210	5800681	940413	4775814	2899380
15km	90%	20000	2	269	6015512	934517	5026413	3559759
15km	90%	20000	2	198	5554069	988866	4509961	2837703
15km	90%	20000	2	245	6614088	1171261	5385058	3342393
15km	90%	20000	2	355	6460127	1072483	5300561	3644689
15km	90%	20000	2	267	5098537	850922	4198504	2548273
15km	90%	20000	2	261	5915772	1100419	4743456	3265088
15km	90%	20000	2	184	5252371	848736	4355123	2629614
15km	90%	20000	2	255	6553815	1068139	5418593	3292112
15km	90%	20000	2	235	7468950	1156691	6224771	3377108
15km	90%	20000	2	283	6283142	1033800	5143972	3973439
15km	90%	20000	2	263	6115933	984553	5074216	3368926
15km	90%	20000	2	269	5880903	1024571	4788433	3437549
15km	90%	20000	2	269	5127882	872852	4219168	3527619
15km	90%	20000	2	224	5039341	851033	4132093	2548716
15km	90%	20000	2	248	5687057	957834	4646344	2963965
15km	90%	20000	2	277	6953854	1106220	5746566	3714251
15km	90%	20000	2	257	4591547	882989	3634290	2894373
15km	90%	20000	2	274	5124740	854022	4218440	3026311
15km	90%	20000	2	214	5331038	930404	4353906	3077808
15km	90%	20000	2	229	7002007	1166614	5746158	3289018
15km	90%	20000	2	220	4290461	760250	3474643	2699133
15km	90%	20000	2	256	6152573	933960	5149907	3679949
15km	90%	20000	2	253	6461703	981560	5435806	3346742
15km	90%	20000	2	215	4979663	875426	4051687	2692345
15km	90%	20000	2	228	5612086	887675	4614190	2646063
15km	90%	20000	2	235	4807448	835295	3918280	2926190
15km	90%	20000	2	218	4738303	814716	3888383	2645446
15km	90%	20000	2	225	5225607	861960	4303650	2967633
15km	90%	20000	2	256	6169613	1027197	5086315	3291324
15km	90%	20000	2	240	6019531	1036543	4910775	3383151
15km	90%	20000	2	175	4262298	750676	3477450	2313808
15km	90%	20000	2	205	5788634	949292	4761596	2815789
15km	90%	20000	2	288	6554593	1179006	5292994	4169945
15km	90%	20000	2	222	5400639	906227	4412855	3198937
15km	90%	20000	2	207	6013396	1002019	4923020	2971780
15km	90%	20000	2	272	7192698	1094407	5992929	3929127
15km	90%	20000	2	216	6032577	1049606	4913163	2730568
15km	90%	20000	2	220	4439554	735123	3657921	2494113
15km	90%	20000	2	242	5236955	871720	4319603	2832894
15km	90%	20000	2	227	5957702	918485	4978664	3262424
15km	90%	20000	2	235	6202990	1057929	5068995	3384759
15km	90%	20000	2	285	5152341	884570	4209952	2584560
15km	90%	20000	2	225	5816959	955218	4795855	2416412
15km	90%	20000	2	197	4889121	886856	3951692	2645777
15km	90%	20000	2	269	6929382	996494	5878477	3475784
15km	90%	20000	2	253	4432511	765156	3640153	2790567
15km	90%	20000	2	238	5136964	842981	4223811	2836069
15km	90%	20000	2	287	6070529	954773	5056372	3232585
15km	90%	20000	2	226	5262035	879194	4331243	2963774
15km	90%	20000	2	267	5281536	876606	4367704	2773737
15km	90%	20000	2	243	5838437	988157	4801360	2972313
15km	90%	20000	2	270	6450379	999518	5387068	3290110
15km	90%	20000	2	221	4755121	795351	3922524	2444719
15km	90%	20000	2	224	4834322	807852	3933048	2473084
15km	90%	20000	2	206	5596322	876771	4651960	2708976
15km	90%	20000	2	312	6623264	1059507	5500081	3881512
15km	90%	20000	2	272	6645112	1103491	5448240	3247227
15km	90%	20000	2	184	5978202	1031803	4859298	2634200
15km	90%	20000	2	230	5205841	931868	4222845	2784593
15km	90%	20000	2	313	7237469	1101958	6021637	3813642
15km	90%	20000	2	205	5083742	824042	4207337	2913148
15km	90%	20000	2	214	5372359	898095	4418678	2673444
15km	90%	20000	2	234	5071854	885982	4111283	2792993
15km	90%	20000	2	241	5186513	945265	4196870	3071358
15km	90%	20000	2	193	5287432	888975	4343388	2772625
15km	90%	20000	2	259	6290232	1009460	5230113	3242518
15km	90%	20000	2	244	5781371	969018	4751502	2966598
15km	90%	20000	2	262	4731297	815522	3863122	3269362
15km	90%	20000	2	275	6305161	1031197	5218528	3372074
15km	90%	20000	2	205	6095474	1041512	4985164	2927360
15km	90%	20000	2	223	5461195	923118	4477561	2785575
15km	90%	20000	2	204	5418927	946125	4433657	2937078
15km	90%	20000	2	285	7021807	1123836	5794075	3889131
15km	90%	20000	2	246	4891758	788274	4058177	3003136
15km	90%	20000	2	237	6737391	1032437	5627450	3403608
15km	90%	20000	2	245	5821342	952456	4802732	3455601
15km	90%	20000	2	284	5547605	892902	4606532	3177314
15km	90%	20000	2	258	6251501	1052858	5139621	3442193
15km	90%	20000	2	236	6394778	950089	5349523	2991317
15km	90%	20000	2	210	5163361	889951	4175992	2993375
15km	90%	20000	2	235	5387520	985974	4336057	2719075
15km	90%	20000	2	245	5129806	886879	4164590	3199833
15km	90%	20000	2	185	5384458	955521	4375529	2580576
15km	90%	20000	2	207	6758591	1121674	5563188	2966692
15km	90%	20000	2	221	6676652	1009385	5612753	3177871
15km	90%	20000	2	198	5366098	888235	4409745	2839742
15km	90%	20000	2	259	4151663	750815	3349454	2784205
15km	90%	20000	2	281	5878995	951245	4874482	3677859
15km	90%	20000	2	203	5083934	839970	4195569	2528123
15km	90%	20000	2	240	5476624	935078	4466097	2964674
15km	90%	20000	2	288	5818214	1031226	4735473	3363444
15km	90%	20000	2	273	5403409	932523	4394380	3278932
15km	90%	20000	2	247	7222560	1185983	5958197	3526843
15km	90%	20000	2	274	6871244	1064053	5743941	3680469
15km	90%	20000	2	214	5524178	879495	4599507	2956007
15km	90%	20000	2	228	4516058	801339	3671601	3102394
15km	90%	20000	2	247	5742849	963622	4728255	2954673
15km	90%	20000	2	206	5581249	966649	4576158	2959306
15km	90%	20000	2	270	6654914	1020268	5553876	3518611
15km	90%	20000	2	256	6176631	1005742	5098624	3299241
15km	90%	20000	2	234	7289074	1204474	5996865	3367294
15km	90%	20000	2	313	6574452	1101161	5400145	4149855
15km	90%	20000	2	227	5029985	885137	4070081	2518468
15km	90%	20000	2	258	5394560	873283	4460139	3126588
15km	90%	20000	2	237	5048991	837860	4128898	3024265
15km	90%	20000	2	287	6451860	1018720	5364456	3496907
15km	90%	20000	2	260	6270370	1048330	5140635	3034348
15km	90%	20000	2	231	5284477	923851	4253241	3050438
15km	90%	20000	2	232	6184667	1045725	5076184	3319332
15km	90%	20000	2	257	5848980	987011	4770410	2942115
15km	90%	20000	2	255	4987071	885888	4052344	3281139
15km	90%	20000	2	290	6456043	1105646	5262367	4005268
15km	90%	20000	2	234	5666312	1007929	4596429	3369314
15km	90%	20000	2	217	5993111	1002487	4928347	3116803
15km	90%	20000	2	251	6057578	1005170	5004740	3130557
15km	90%	20000	2	204	5548027	986848	4463724	2662682
15km	90%	20000	2	203	6199430	1099343	5056920	2871792
15km	90%	20000	2	311	7223701	1120333	6019792	4092184
15km	90%	20000	2	231	5099925	838994	4209995	2851719
15km	90%	20000	2	236	6205079	997873	5137144	3320233
15km	90%	20000	2	270	6713490	1184578	5452162	3909371
15km	90%	20000	2	233	5213209	860056	4296827	2824404
15km	90%	20000	2	281	6491610	1112267	5307845	3967217
15km	90%	20000	2	286	5531633	907652	4580986	3423895
15km	90%	20000	2	181	6167784	1003486	5096718	2577183
15km	90%	20000	2	239	5339388	903449	4399842	3077306
15km	90%	20000	2	271	4921448	883488	3972275	3171593
15km	90%	20000	2	246	4995262	861432	4083142	3359852
15km	90%	20000	2	281	6962567	1138799	5720845	3330941
15km	90%	20000	2	211	5589843	927753	4584063	2741100
15km	90%	20000	2	199	5676212	951441	4667800	2857678
15km	90%	20000	2	265	4666082	834522	3790677	2990422
15km	90%	20000	2	228	6083734	979429	5053925	3104517
15km	90%	20000	2	246	5852114	1012549	4749082	3099965
15km	90%	20000	2	186	6041274	994492	4991194	2654914
15km	90%	20000	2	254	6256490	1015709	5184444	3574621
15km	90%	20000	2	226	5100681	871711	4164956	2787865
15km	90%	20000	2	262	6906657	1071375	5780369	3799489
15km	90%	20000	2	208	5250355	903238	4299890	2770083
15km	90%	20000	2	337	6432720	1003106	5352907	3545687
15km	90%	20000	2	197	4604423	834427	3711029	2812303
15km	90%	20000	2	252	6212452	1024744	5133026	3076141
15km	90%	20000	2	248	5399126	883889	4454712	2762937
15km	90%	20000	2	296	6029423	1080462	4907500	3556333
15km	90%	20000	2	261	5744278	903948	4794092	3572907
15km	90%	20000	2	205	5324316	947020	4324884	2810106
15km	90%	20000	2	245	6071028	1017770	5006808	2973607
15km	90%	20000	2	222	5582899	1007148	4525806	2840674
15km	90%	20000	2	251	5147005	905751	4210589	2936316
15km	90%	20000	2	207	5295588	877819	4360568	2679507
15km	90%	20000	2	273	6327843	903964	5341727	3137497
15km	90%	20000	2	210	5107421	906964	4138177	2847463
15km	90%	20000	2	235	6325318	1006540	5270148	3379192
15km	90%	20000	2	195	4765468	808151	3915867	2724262
15km	90%	20000	2	230	6402269	1009085	5306480	3249799
15km	90%	20000	2	244	5119384	851861	4165530	3065818
15km	90%	20000	2	238	5022431	876951	4088002	2423551
15km	90%	20000	2	269	6123783	927013	5129185	2820661
15km	90%	20000	2	229	6487589	1047254	5293110	3248807
15km	90%	20000	2	174	5985667	996320	4911274	2473486
15km	90%	20000	2	255	6957268	1050421	5832172	3570274
15km	90%	20000	2	238	5497480	921975	4539767	3139614
15km	90%	20000	2	187	4866966	879003	3937670	2217957
15km	90%	20000	2	224	5499189	933684	4499983	3145437
15km	90%	20000	2	199	5023033	897024	4072953	2860706
15km	90%	20000	2	183	4765318	856882	3854759	2290496
15km	90%	20000	2	249	7337576	1087072	6179220	3497364
15km	90%	20000	2	270	6260752	983718	5204180	3801664
15km	90%	20000	2	204	5763757	983506	4718152	2723874
15km	90%	20000	2	249	5614922	927657	4629291	2795752
15km	90%	20000	2	223	6059296	1079859	4863082	3193378
15km	90%	20000	2	255	5017704	873976	4099204	2780302
15km	90%	20000	2	239	5397124	896691	4450835	2563230
15km	90%	20000	2	253	5062596	856931	4149304	3648644
15km	90%	20000	2	264	5504823	900974	4544144	2990907
15km	90%	20000	2	285	5143408	781246	4287160	3139185
15km	90%	20000	2	198	5294796	936733	4302029	2825398
15km	90%	20000	2	218	5401077	977251	4375454	3021584
15km	90%	20000	2	217	5444528	870527	4499652	2976654
15km	90%	20000	2	232	7149595	1060732	5998917	3341423
15km	90%	20000	2	208	5376175	952768	4361848	2983641
15km	90%	20000	2	247	4404884	705244	3666334	2663690
15km	90%	20000	2	254	7176062	1175891	5924444	3656724
15km	90%	20000	2	232	5317655	894486	4367953	2921505
15km	90%	20000	2	286	5431841	876646	4479009	2475359
15km	90%	20000	2	229	4931648	875481	3998060	3179930
15km	90%	20000	2	259	5880822	932061	4875492	2725169
15km	90%	20000	2	218	5948897	1000785	4892381	3113482
15km	90%	20000	2	259	5489478	944668	4488437	3514013
15km	90%	20000	2	239	7064629	1189517	5778039	3052211
15km	90%	20000	2	249	5710180	948000	4674101	2840918
15km	90%	20000	2	198	5407701	884347	4455103	2798710
15km	90%	20000	2	197	5182138	876213	4262352	2825272
15km	90%	20000	2	233	5477982	918002	4511351	3078063
15km	90%	20000	2	264	5348027	920165	4396135	3288666
15km	90%	20000	2	291	6480175	1108829	5293679	3872306
15km	90%	20000	2	321	6346035	945320	5349577	3465828
15km	90%	20000	2	226	5886171	952641	4870741	2873476
15km	90%	20000	2	257	5944378	997334	4869320	3681214
15km	90%	20000	2	232	5037909	846297	4149973	2598120
15km	90%	20000	2	223	5947178	1038377	4836968	3213377
15km	90%	20000	2	233	5655004	927554	4598512	2981765
15km	90%	20000	2	259	6402330	1053046	5294022	3609331
15km	90%	20000	2	247	5979062	948920	4971758	3412552
15km	90%	20000	2	275	6420752	992453	5354341	3527927
15km	90%	20000	2	221	5861933	1019056	4796915	3132681
15km	90%	20000	2	270	4360426	763768	3565158	2838129
15km	90%	20000	2	217	5751429	905722	4778839	3121957
15km	90%	20000	2	259	5283332	920276	4316584	3461630
15km	90%	20000	2	288	7026146	1136669	5793485	4092282
15km	90%	20000	2	247	5461502	918541	4490041	2738883
15km	90%	20000	2	240	4463473	770202	3638130	2656557
15km	90%	20000	2	217	4908702	834171	4038372	2525606
15km	90%	20000	2	236	6380446	1080755	5196245	3397855
15km	90%	20000	2	256	5315815	952059	4299778	3230632
15km	90%	20000	2	225	5196868	864060	4275113	3247403
15km	90%	20000	2	260	7186315	1187211	5920050	3739587
15km	90%	20000	2	284	6598423	1066057	5472608	3601444
15km	90%	20000	2	270	5793470	944163	4777088	3583077
15km	90%	20000	2	257	7028195	1156273	5789855	3712654
15km	90%	20000	2	286	5300341	930479	4311069	2874429
15km	90%	20000	2	194	4825889	762530	4021409	2771590
15km	90%	20000	2	213	5411730	866898	4507255	2776524
15km	90%	20000	2	292	7642807	1192038	6377031	4182818
15km	90%	20000	2	276	6795861	1161779	5551775	3221173
15km	90%	20000	2	276	6907796	1165430	5669131	3507611
15km	90%	20000	2	224	5154126	823758	4285087	2921784
15km	90%	20000	2	274	7447725	1137609	6233332	3965339
15km	90%	20000	2	191	5554422	947397	4537293	2725927
15km	90%	20000	2	257	5591561	989130	4538494	3357885
15km	90%	20000	2	273	6180942	1130977	4967522	3592497
15km	90%	20000	2	190	5722722	988754	4643037	2472146
15km	90%	20000	2	238	5955505	1018281	4867290	3272808
15km	90%	20000	2	196	5247740	940789	4258113	2794458
15km	90%	20000	2	228	5357154	872590	4429918	2857182
15km	90%	20000	2	218	5747059	959333	4703509	2831813
15km	90%	20000	2	204	5321327	945771	4315192	2866587
15km	90%	20000	2	283	5802458	993846	4742225	3618443
15km	90%	20000	2	303	7086724	1090909	5900602	3624188
15km	90%	20000	2	214	5225827	906902	4257045	2687666
15km	90%	20000	2	199	5700110	977972	4660901	2823084
15km	90%	20000	2	320	4963783	788635	4125501	3203063
15km	90%	20000	2	199	6219508	966857	5172472	2857784
15km	90%	20000	2	211	5292093	913169	4309182	2685854
15km	90%	20000	2	242	5195373	878266	4269082	3239077
15km	90%	20000	2	238	5823906	951825	4817118	3124284
15km	90%	20000	2	308	6997190	1084018	5864036	3708716
15km	90%	20000	2	294	5994897	957109	4943157	3409147
15km	90%	20000	2	208	5791918	998738	4729990	2740537
15km	90%	20000	2	277	6209800	989436	5146942	3190509
15km	90%	20000	2	256	6213109	983210	5168699	3274201
15km	90%	20000	2	256	6279495	1088779	5111425	3209297
15km	90%	20000	2	277	6584231	1119364	5374022	3803919
15km	90%	20000	2	291	5243367	877770	4318277	2775655
15km	90%	20000	2	307	6408345	986441	5341317	3720113
15km	90%	20000	2	271	6136057	1076748	4937052	3671902
15km	90%	20000	2	218	5395129	900102	4430746	2795774
15km	90%	20000	2	204	4474827	788473	3636986	2557383
15km	90%	20000	2	261	4358448	798367	3519006	2754984
15km	90%	20000	2	261	5055152	929214	4076719	3062395
15km	90%	20000	2	255	6673743	1136204	5483769	3112983
15km	90%	20000	2	206	4805622	797516	3971582	2963603
15km	90%	20000	2	208	5465487	951892	4470634	2694836
15km	90%	20000	2	268	6201447	1100062	5028466	3363366
15km	90%	20000	2	217	6211981	996171	5137449	3113717
15km	90%	20000	2	229	5630202	995264	4558508	3197516
15km	90%	20000	2	334	5456657	887107	4511674	3177098
15km	90%	20000	2	205	6635561	1000220	5590979	2927151
15km	90%	20000	2	202	4951175	836758	4032857	2541630
15km	90%	20000	2	233	6545320	966414	5520736	3123507
15km	90%	20000	2	207	4839209	833751	3966308	2935424
15km	90%	20000	2	241	5713024	994316	4658354	3160895
15km	90%	20000	2	257	6623930	1025459	5551462	3391613
15km	90%	20000	2	237	5310838	904384	4340192	2695410
15km	90%	20000	2	194	5219223	893855	4282893	2593757
15km	90%	20000	2	279	6924725	1080629	5769039	3575233
15km	90%	20000	2	231	6021848	1045784	4905631	2922175
15km	90%	20000	2	212	4985570	869088	4067708	2785002
15km	90%	20000	2	237	5511001	952316	4503894	2993793
15km	90%	20000	2	210	4570576	827676	3668221	2648928
15km	90%	20000	2	241	4884909	870574	3966022	3190231
15km	90%	20000	2	346	6672358	1082449	5506565	3555758
15km	90%	20000	2	213	5483732	894527	4541195	2376717
15km	90%	20000	2	208	4535382	766539	3737732	2122311
15km	90%	20000	2	211	5081358	868015	4145900	2488704
15km	90%	20000	2	307	5178906	866959	4270378	3078895
15km	90%	20000	2	242	5891888	962864	4845035	3120339
15km	90%	20000	2	222	5322395	888501	4389101	2463520
15km	90%	20000	2	219	4958919	827904	4060271	2659649
15km	90%	20000	2	215	5511332	978733	4461854	2762172
15km	90%	20000	2	180	5093132	897717	4152642	2575740
15km	90%	20000	2	257	5487659	960520	4466609	3004734
15km	90%	20000	2	204	4677412	859544	3768764	2366890
15km	90%	20000	2	245	6306113	960588	5274573	3418698
15km	90%	20000	2	254	5594797	969275	4542185	3037484
15km	90%	20000	2	219	5114020	906446	4148188	2782613
15km	90%	20000	2	256	6314849	966940	5280841	3254133
15km	90%	20000	2	227	6138631	1002320	5074058	3164300
15km	90%	20000	2	296	6168052	1044164	5030630	3537732
15km	90%	20000	2	253	6883650	1146833	5662248	3323688
15km	90%	20000	2	328	6081928	1013648	5000231	4092847
15km	90%	20000	2	236	5206097	944843	4208502	2775874
15km	90%	20000	2	232	4752055	872340	3845148	2820482
15km	90%	20000	2	230	5197033	851650	4274587	2768657
15km	90%	20000	2	250	6046269	1056836	4917551	3459528
15km	90%	20000	2	207	5599232	892537	4638101	2770597
15km	90%	20000	2	222	5131214	890022	4152970	2993247
15km	90%	20000	2	218	5284793	916329	4319300	3029795
15km	90%	20000	2	237	6196379	1024868	5113597	3410332
15km	90%	20000	2	236	5694243	992553	4632672	2951989
15km	90%	20000	2	225	5075679	838623	4180467	2539658
15km	90%	20000	2	190	4598892	790982	3762270	2722806
15km	90%	20000	2	198	4963643	909292	3995879	2843621
15km	90%	20000	2	240	5557020	875900	4614962	3192758
15km	90%	20000	2	180	5314183	894870	4361133	2379290
15km	90%	20000	2	210	5452964	894169	4486060	2688546
15km	90%	20000	2	237	4895513	828847	4035490	2598025
15km	90%	20000	2	251	5187093	894604	4224286	2711691
15km	90%	20000	2	245	5495627	1000229	4423300	3409697
15km	90%	20000	2	224	5379362	956853	4297784	3186685
15km	90%	20000	2	228	5361607	898810	4431436	2737075
15km	90%	20000	2	248	5243216	929397	4245666	2774705
15km	90%	20000	2	232	5721085	1024358	4616887	3139952
15km	90%	20000	2	263	5208428	863431	4270964	3261861
15km	90%	20000	2	252	7411165	1069505	6289969	3639905
15km	90%	20000	2	227	5342944	915653	4379995	2656015
15km	90%	20000	2	228	5026029	822173	4146751	2969498
15km	90%	20000	2	254	5256116	921107	4282390	3160953
15km	90%	20000	2	169	5104480	876674	4166702	2272424
15km	90%	20000	2	213	5533251	905277	4571884	2861459
15km	90%	20000	2	258	5775404	967284	4764701	3460037
15km	90%	20000	2	230	6195097	1105803	5009632	2718146
15km	90%	20000	2	212	6431453	1134770	5210268	3042305
15km	90%	20000	2	249	6133331	1025828	5004010	3428877
15km	90%	20000	2	189	5791781	1049863	4688581	2520220
15km	90%	20000	2	254	6151513	930619	5135574	3481468
15km	90%	20000	2	257	5414033	932218	4433899	2942450
15km	90%	20000	2	293	6150950	1027725	5048948	3441324
15km	90%	20000	2	210	5576530	924589	4599145	2749033
15km	90%	20000	2	287	5561375	850165	4669976	3088315
15km	90%	20000	2	244	5387494	862120	4480482	3391242
15km	90%	20000	2	242	5284269	959550	4246685	3220892
15km	90%	20000	2	259	5731909	1038824	4638635	2851284
15km	90%	20000	2	254	6168331	1047261	5067335	3626805
15km	90%	20000	2	188	5192755	885779	4238748	2653436
15km	90%	20000	2	268	5710630	984106	4667830	3182416
15km	90%	20000	2	199	5296496	864280	4362062	2569178
15km	90%	20000	2	210	5319374	943199	4305738	2889053
15km	90%	20000	2	231	5129571	914430	4165304	3082022
15km	90%	20000	2	245	5832871	1027794	4742612	3517485
15km	90%	20000	2	227	5720934	999474	4656448	3090558
15km	90%	20000	2	197	5267325	860594	4348527	2812339
15km	90%	20000	2	221	5651120	891406	4722251	3166949
15km	90%	20000	2	253	5156241	886854	4205892	3648899
15km	90%	20000	2	233	6590631	1070042	5439931	3301019
15km	90%	20000	2	250	6501757	989236	5458245	3296170
15km	90%	20000	2	264	6420968	982703	5371445	3610088
15km	90%	20000	2	245	5402400	842376	4514224	3122777
15km	90%	20000	2	225	5781893	948860	4763985	2770784
15km	90%	20000	2	227	5910617	1011274	4843551	3052016
15km	90%	20000	2	201	5660157	1031114	4561541	2657522
15km	90%	20000	2	241	6463505	1145110	5237664	3459952
15km	90%	20000	2	247	6807205	1095552	5641395	3549184
15km	90%	20000	2	208	5988210	951353	4990187	2983246
15km	90%	20000	2	215	6459760	1108257	5288918	3096825
15km	90%	20000	2	249	6186370	1049596	5082270	3594761
15km	90%	20000	2	264	7413337	1126344	6226899	3795495
15km	90%	20000	2	252	5699497	947557	4688052	2874997
15km	90%	20000	2	308	6294273	1006965	5202807	4229237
15km	90%	20000	2	233	5199422	940111	4207944	2739624
15km	90%	20000	2	246	6378679	989235	5335122	3223162
15km	90%	20000	2	262	4985302	826995	4098639	2512113
15km	90%	20000	2	226	6532438	1023958	5445366	3239596
15km	90%	20000	2	213	4704965	818143	3825794	2440254
15km	90%	20000	2	260	5903320	1028452	4808119	3559600
15km	90%	20000	2	192	5800513	976166	4773385	2761196
15km	90%	20000	2	225	5813603	939237	4810916	3127164
15km	90%	20000	2	219	7081280	1180672	5789578	3154120
15km	90%	20000	2	260	5358731	886806	4423521	3342644
15km	90%	20000	2	268	5588725	942117	4594753	3421112
15km	90%	20000	2	230	5951791	962259	4936940	3129654
15km	90%	20000	2	253	7033109	1143107	5816617	3619554
15km	90%	20000	2	220	6130481	1108997	4964657	3179701
15km	90%	20000	2	216	5358209	870433	4439527	2809077
15km	90%	20000	2	224	5742415	952189	4732897	2905749
15km	90%	20000	2	192	5056166	858145	4148048	2224557
15km	90%	20000	2	182	5624599	954152	4609534	2598223
15km	90%	20000	2	297	5984655	913463	5022215	3460336
15km	90%	20000	2	275	5602941	975159	4521783	3818399
15km	90%	20000	2	263	5582105	992767	4532523	3457985
15km	90%	20000	2	202	5777754	967378	4761078	2630258
15km	90%	20000	2	267	6172913	1046795	5057088	3691521
15km	90%	20000	2	226	5766420	985285	4715249	3250155
15km	90%	20000	2	213	5093006	851587	4163785	2954745
15km	90%	20000	2	244	5478638	907094	4512892	3318446
15km	90%	20000	2	218	5294092	880512	4357417	2525794
15km	90%	20000	2	227	6173612	966879	5155316	3098385
15km	90%	20000	2	203	5177749	930576	4195982	2906361
15km	90%	20000	2	198	4931113	884625	3989696	2637580
15km	90%	20000	2	256	7243632	1246471	5905837	3704034
15km	90%	20000	2	242	6314096	1060608	5177564	3484465
15km	90%	20000	2	216	6284347	1080812	5119253	3097156
15km	90%	20000	2	197	5049957	777384	4227040	2812895
15km	90%	20000	2	241	6341998	955974	5336967	3156417
15km	90%	20000	2	318	5789414	935172	4793687	3700188
15km	90%	20000	2	242	6061679	1035683	4910870	3475105
15km	90%	20000	2	264	7407349	1199617	6116682	3823999
15km	90%	20000	2	345	6784408	1098062	5594272	3795350
15km	90%	20000	2	218	5393642	888891	4450538	2741494
15km	90%	20000	2	294	6861147	1138815	5610313	3692527
15km	90%	20000	2	182	5083963	871566	4169751	2594870
15km	90%	20000	2	222	5638693	889366	4688856	2897161
15km	90%	20000	2	203	5388772	896819	4410748	2787218
15km	90%	20000	2	252	6341458	1065959	5208492	3214922
15km	90%	20000	2	213	5838553	991703	4790696	2676310
15km	90%	20000	2	208	6055953	1072261	4916708	2996216
15km	90%	20000	2	249	5552110	938751	4534853	3161837
15km	90%	20000	2	193	5864357	918817	4890128	2752800
15km	90%	20000	2	221	6040947	1091374	4899624	3049205
15km	90%	20000	2	219	5814935	928765	4830287	2814386
15km	90%	20000	2	287	6051380	937896	5015629	3521309
15km	90%	20000	2	246	6454568	1097297	5290774	3560538
15km	90%	20000	2	252	5541381	964664	4508137	3249898
15km	90%	20000	2	293	5940833	998841	4864346	3434491
15km	90%	20000	2	188	4512649	764725	3694543	2642028
15km	90%	20000	2	237	5448716	962984	4438724	3247282
15km	90%	20000	2	256	6141896	1094905	4981760	3503030
15km	90%	20000	2	287	6257921	970259	5222514	3376544
15km	90%	20000	2	254	6642198	1025574	5547859	3659839
15km	90%	20000	2	190	5784377	958231	4771471	2723893
15km	90%	20000	2	247	5886188	965378	4837688	3086024
15km	90%	20000	2	211	4757192	791278	3908230	2621965
15km	90%	20000	2	214	5540150	905701	4576936	2819584
15km	90%	20000	2	340	6741446	1029961	5629103	3859642
15km	90%	20000	2	241	6185379	1027634	5094591	3461581
15km	90%	20000	2	226	5461651	860189	4504690	3269368
15km	90%	20000	2	270	6982812	1036987	5884816	3378479
15km	90%	20000	2	185	4966703	896759	4022609	2624740
15km	90%	20000	2	258	5837584	988611	4804635	2949203
15km	90%	20000	2	248	5453974	954496	4428234	3538092
15km	90%	20000	2	293	6402099	1024530	5312118	3621594
15km	90%	20000	2	253	6024137	1034374	4925123	3277097
15km	90%	20000	2	220	5856704	934322	4883807	3147980
15km	90%	20000	2	232	5494961	850504	4607738	3114485
15km	90%	20000	2	226	6957409	1224943	5637207	2990520
15km	90%	20000	2	268	5840869	985071	4765508	3400332
15km	90%	20000	2	302	6405487	952105	5387782	3282122
15km	90%	20000	2	234	4377170	804772	3508834	2820395
15km	90%	20000	2	319	7021675	1053615	5909237	3475780
15km	90%	20000	2	183	5239583	864166	4332747	2607731
15km	90%	20000	2	239	5866435	940668	4858995	3191806
15km	90%	20000	2	290	5688061	1042135	4569287	3273394
15km	90%	20000	2	206	5995539	1027779	4909295	2960607
15km	90%	20000	2	292	5660664	954396	4628647	3382111
15km	90%	20000	2	166	4271458	753110	3468543	2364614
15km	90%	20000	2	221	4928319	859835	4014638	2769546
15km	90%	20000	2	268	5513700	953194	4482622	2951706
15km	90%	20000	2	234	5324358	897905	4366792	2751277
15km	90%	20000	2	210	5068092	878045	4130498	3020081
15km	90%	20000	2	236	5673905	976813	4641206	2954268
15km	90%	20000	2	248	4919939	813961	4041448	2733931
15km	90%	20000	2	242	5585884	934247	4594622	2872562
15km	90%	20000	2	231	5471249	915085	4487186	3009518
15km	90%	20000	2	213	5122275	936090	4146031	2912703
15km	90%	20000	2	221	6074411	1038435	4978845	2877087
15km	90%	20000	2	220	5557569	898379	4584817	3002677
15km	90%	20000	2	241	5068782	788403	4229141	2808788
15km	90%	20000	2	217	5486510	934668	4491233	3049645
15km	90%	20000	2	289	6647302	1020523	5509562	3331238
15km	90%	20000	2	205	5985088	996740	4922453	2823675
15km	90%	20000	2	206	6421532	1107242	5229183	2921208
15km	90%	20000	2	320	6328676	1051761	5181784	4122256
15km	90%	20000	2	323	5914630	954681	4890774	3324425
15km	90%	20000	2	171	5283674	928789	4291762	2440214
15km	90%	20000	2	239	5789153	963352	4766818	3207639
15km	90%	20000	2	238	4512976	763768	3688154	2406881
15km	90%	20000	2	226	5225666	813878	4359170	2822069
15km	90%	20000	2	222	4977765	845908	4085403	2877778
15km	90%	20000	2	202	4954287	864881	4015334	2738139
15km	90%	20000	2	255	6711407	1081098	5562813	3407207
15km	90%	20000	2	343	5968171	1022128	4891289	2918118
15km	90%	20000	2	251	5661784	946650	4656043	2931904
15km	90%	20000	2	235	5292846	872414	4364637	2930583
15km	90%	20000	2	234	4898759	826588	4027366	2597039
15km	90%	20000	2	191	5057979	843672	4151969	2460003
15km	90%	20000	2	261	6056108	1067047	4919844	3577004
15km	90%	20000	2	226	4256158	763254	3430681	2900747
15km	90%	20000	2	192	5425114	947080	4427531	2755543
15km	90%	20000	2	341	6097648	1069116	4950741	3065331
15km	90%	20000	2	363	7436230	1165146	6171276	4032407
15km	90%	20000	2	419	6286381	936994	5281920	3660352
15km	90%	20000	2	204	5028866	860420	4121334	2715824
15km	90%	20000	2	231	5567293	902238	4577718	3333578
15km	90%	20000	2	199	5976803	992828	4931836	2846748
15km	90%	20000	2	303	6467431	1009805	5380118	3270504
15km	90%	20000	2	219	5981176	1009534	4907280	3117686
15km	90%	20000	2	240	5315127	847119	4419602	2685579
15km	90%	20000	2	221	5361975	929457	4395786	3105533
15km	90%	20000	2	223	6555351	995810	5491458	3097698
15km	90%	20000	2	196	6161380	1020766	5077493	2727642
15km	90%	20000	2	227	6335931	1035142	5206284	3257490
15km	90%	20000	2	247	7767387	1185150	6499734	3559030
15km	90%	20000	2	239	4916135	810517	4055305	3219307
15km	90%	20000	2	216	5926289	990116	4873056	3113924
15km	90%	20000	2	232	6014298	957475	4994237	3342015
15km	90%	20000	2	261	4775991	837331	3872498	3162704
15km	90%	20000	2	250	5618872	916612	4649316	3134233
15km	90%	20000	2	269	6709635	1014216	5614365	3334474
15km	90%	20000	2	267	6365417	1006989	5292335	3864890
15km	90%	20000	2	247	6081937	1008197	5019289	3468687
15km	90%	20000	2	218	5813142	916858	4823544	2831016
15km	90%	20000	2	279	6484107	1087700	5298443	3248039
15km	90%	20000	2	215	4790539	856597	3879429	2814276
15km	90%	20000	2	242	5470062	915603	4497810	2997733
15km	90%	20000	2	243	5746525	996285	4691937	3309784
15km	90%	20000	2	243	6069165	1001538	4978644	3392052
15km	90%	20000	2	242	5033165	874468	4122266	2651112
15km	90%	20000	2	232	6359946	1018146	5275269	3202990
15km	90%	20000	2	224	6743717	1130672	5538666	3116918
15km	90%	20000	2	243	6063626	1078316	4926863	3268789
15km	90%	20000	2	240	6431227	995137	5390659	3235139
15km	90%	20000	2	230	5804902	908030	4855565	3156523
15km	90%	20000	2	261	6556767	1058376	5402884	3056142
15km	90%	20000	2	186	5040402	914001	4051635	2579758
15km	90%	20000	2	353	6947127	975563	5914531	3559250
15km	90%	20000	2	189	5518037	887728	4562928	2465145
15km	90%	20000	2	206	5773290	948465	4760734	2785116
15km	90%	20000	2	257	4831205	826341	3960351	2613361
15km	90%	20000	2	220	5645850	971752	4563586	3069730
15km	90%	20000	2	210	5628292	944121	4639285	2678022
15km	90%	20000	2	269	7989048	1247277	6675262	3871095
15km	90%	20000	2	234	6473766	1065780	5338050	3361902
15km	90%	20000	2	272	5827790	921023	4813980	2944671
15km	90%	20000	2	232	5118810	902370	4146371	2747913
15km	90%	20000	2	206	5714847	1005609	4634160	2848547
15km	90%	20000	2	186	5075022	850261	4139684	2657590
15km	90%	20000	2	193	5025960	873465	4110507	2676525
15km	90%	20000	2	239	6449217	1079555	5294867	3200304
15km	90%	20000	2	287	6284258	1155240	5063842	3569310
15km	90%	20000	2	260	5215435	816220	4345395	2919006
15km	90%	20000	2	192	5768011	919109	4796444	2740026
15km	90%	20000	2	248	6557246	1010276	5458172	3384022
15km	90%	20000	2	228	5082983	886871	4134807	3034150
15km	90%	20000	2	195	5721591	979163	4676780	2794540
15km	90%	20000	2	198	5577030	973914	4546268	2818371
15km	90%	20000	2	230	5407740	953880	4365295	3081660
15km	90%	20000	2	228	5329348	946456	4331691	2928673
15km	90%	20000	2	258	6455795	1063325	5328955	3099345
15km	90%	20000	2	206	5068160	893847	4111220	2902032
15km	90%	20000	2	242	6171729	1053851	4998766	3294427
15km	90%	20000	2	335	6043309	900937	5094715	3496971
15km	90%	20000	2	240	6131584	962564	5109415	3162918
15km	90%	20000	2	168	5134225	896468	4166419	2390001
15km	90%	20000	2	242	5980588	946127	4965915	2982645
15km	90%	20000	2	303	6950118	1035511	5837345	3376730
15km	90%	20000	2	201	4837380	823731	3976251	2381355
15km	90%	20000	2	225	5276854	892311	4340507	2580281
15km	90%	20000	2	296	6830368	1114397	5636779	4286837
15km	90%	20000	2	243	6268425	1106134	5093412	3291894
15km	90%	20000	2	210	5388817	877039	4470835	2632592
15km	90%	20000	2	226	6086467	947789	5068345	3034746
15km	90%	20000	2	264	4836676	774004	4005306	3313578
15km	90%	20000	2	253	5404076	884289	4451820	3120696
15km	90%	20000	2	218	5192323	875972	4260414	3047314
15km	90%	20000	2	215	5001503	813350	4138129	2709993
15km	90%	20000	2	209	4813278	836149	3933502	2441948
15km	90%	20000	2	252	6542587	1148197	5337640	3286341
15km	90%	20000	2	258	5944991	1033383	4823868	3514431
15km	90%	20000	2	262	7269534	1123396	6059093	3736753
15km	90%	20000	2	236	6405620	1047346	5293071	3344463
15km	90%	20000	2	261	5268816	880435	4312840	3455185
15km	90%	20000	2	365	5601263	852558	4677224	3251368
15km	90%	20000	2	256	5440388	907422	4481856	2930076
15km	90%	20000	2	218	6322539	1044621	5219167	3125330
15km	90%	20000	2	225	7014570	1120012	5822955	3227932
15km	90%	20000	2	210	5980047	1005413	4913855	3016514
15km	90%	20000	2	208	5580610	961940	4531143	2670181
15km	90%	20000	2	177	4963641	805194	4116528	2526659
15km	90%	20000	2	213	5503867	933143	4512369	2990011
15km	90%	20000	2	262	5786107	920611	4803321	3158327
15km	90%	20000	2	198	6020049	965225	4985217	2842213
15km	90%	20000	2	223	6346070	1052397	5231542	2986033
15km	90%	20000	2	222	5830167	973404	4799017	3146412
15km	90%	20000	2	247	5209604	860509	4306734	2768895
15km	90%	20000	2	264	5278646	876403	4347173	2830718
15km	90%	20000	2	199	4894218	821029	4006012	2842894
15km	90%	20000	2	218	5410249	913680	4392022	2711202
15km	90%	20000	2	266	4439197	738125	3670285	3055304
15km	90%	20000	2	325	6921580	1108160	5732406	3820192
15km	90%	20000	2	247	6170183	1047223	5050929	3450019
15km	90%	20000	2	201	5807473	959849	4792917	2885180
15km	90%	20000	2	204	5762461	986005	4723842	2939262
15km	90%	20000	2	238	5037516	919999	4061874	2847800
15km	90%	20000	2	245	4851366	860346	3937587	2650656
15km	90%	20000	2	210	4431920	753573	3654825	2239330
15km	90%	20000	2	231	6404761	1040071	5315957	3309110
15km	90%	20000	2	191	5305865	938107	4268118	2725178
15km	90%	20000	2	220	5010524	853074	4101936	3160269
15km	90%	20000	2	196	5305351	953656	4288250	2821538
15km	90%	20000	2	261	6274492	973337	5240660	3636523
15km	90%	20000	2	239	6097518	1047293	4992847	3439520
15km	90%	20000	2	258	6346486	937922	5345590	3572083
15km	90%	20000	2	232	5844869	944730	4766408	2698703
15km	90%	20000	2	227	4979107	952190	3960391	3281758
15km	90%	20000	2	307	7327526	1200335	6038723	3871601
15km	90%	20000	2	241	5708657	916024	4746499	2998754
15km	90%	20000	2	198	5090009	847331	4184401	2694932
15km	90%	20000	2	204	5324657	914000	4345917	2706422
15km	90%	20000	2	228	6200755	1000662	5115031	2687601
15km	90%	20000	2	190	4971623	847875	4039478	2699300
15km	90%	20000	2	259	7626367	1204240	6348672	3732831
15km	90%	20000	2	207	4814173	879670	3878167	2768314
15km	90%	20000	2	268	6077457	1115082	4891754	3514012
15km	90%	20000	2	234	5294813	914574	4315014	2887415
15km	90%	20000	2	232	5950216	1047842	4834152	3296126
15km	90%	20000	2	264	8449118	1331436	7046150	3802804
15km	90%	20000	2	266	5145379	863853	4213393	3239624
15km	90%	20000	2	279	6056177	1030648	4966885	3505885
15km	90%	20000	2	217	4360754	831156	3487834	2666833
15km	90%	20000	2	272	6206039	951232	5201370	3108843
15km	90%	20000	2	199	4433131	744366	3650815	2282575
15km	90%	20000	2	256	6440651	1075915	5267708	2920600
15km	90%	20000	2	205	5409316	888769	4464435	2578822
15km	90%	20000	2	251	5622789	971798	4577049	3146080
15km	90%	20000	2	215	4923441	860523	3995804	2839877
15km	90%	20000	2	265	6053249	1047011	4919884	3558801
15km	90%	20000	2	233	5948698	940454	4888935	3179041
15km	90%	20000	2	210	5279312	899472	4331190	2866974
15km	90%	20000	2	237	7659195	1161754	6400590	3407377
15km	90%	20000	2	272	6038397	1036637	4942626	3635801
15km	90%	20000	2	272	7378638	1164181	6142159	3709935
15km	90%	20000	2	233	5511638	942253	4513234	3113906
15km	90%	20000	2	246	6286511	900535	5329598	3554894
15km	90%	20000	2	264	6606683	1180532	5367419	3536275
15km	90%	20000	2	199	4985159	807612	4125408	2609099
15km	90%	20000	2	229	5813440	933503	4810519	3269527
15km	90%	20000	2	308	6714317	1197939	5446695	3867429
15km	90%	20000	2	246	6090475	1071138	4957232	3125344
15km	90%	20000	2	230	5715436	1063232	4605362	3239510
15km	90%	20000	2	266	6002916	1070596	4864483	3507042
15km	90%	20000	2	194	5697376	905026	4735655	2785058
15km	90%	20000	2	276	6300678	1109403	5121542	2956333
15km	90%	20000	2	174	5742988	914687	4755127	2459758
15km	90%	20000	2	266	5448126	906285	4493486	2743402
15km	90%	20000	2	275	7929931	1285857	6564130	3961142
15km	90%	20000	2	261	6419751	976683	5402106	3709708
15km	90%	20000	2	196	4769138	858427	3861809	2577615
15km	90%	20000	2	286	6687304	1012347	5606184	3659096
15km	90%	20000	2	224	5409037	910938	4425519	2866599
15km	90%	20000	2	198	4868872	804809	3986267	2839625
15km	90%	20000	2	187	4917638	892702	3980447	2385955
15km	90%	20000	2	260	5349860	942005	4323172	3405970
15km	90%	20000	2	288	6507329	975822	5461462	3531240
15km	90%	20000	2	287	5971641	1011591	4871720	2976264
15km	90%	20000	2	258	5748900	906062	4769536	3387801
15km	90%	20000	2	234	5076735	891525	4145584	2784952
15km	90%	20000	2	230	5581758	976314	4527481	3307802
15km	90%	20000	2	293	6465306	1009788	5379215	3430341
15km	90%	20000	2	218	5657887	965883	4645459	3137329
15km	90%	20000	2	223	6703297	1068529	5572334	3204203
15km	90%	20000	2	274	6575596	1034306	5474600	3808322
15km	90%	20000	2	223	5599993	965255	4584547	2894120
15km	90%	20000	2	247	6193443	957831	5174061	3555530
15km	90%	20000	2	223	6188778	973719	5103855	3203755
15km	90%	20000	2	244	5198473	844585	4315464	3531432
15km	90%	20000	2	299	5155794	885763	4206587	3071051
15km	90%	20000	2	271	5410912	957835	4387121	3531430
15km	90%	20000	2	226	5806350	1081070	4646135	3239577
15km	90%	20000	2	198	4688672	873011	3759446	2835678
15km	90%	20000	2	247	6355563	997275	5278855	3246138
15km	90%	20000	2	330	6822676	1136198	5613806	4335232
15km	90%	20000	2	240	6933203	1186769	5659456	3389142
15km	90%	20000	2	247	5304614	901725	4334076	3164828
15km	90%	20000	2	200	4829916	824864	3960250	2513187
15km	90%	20000	2	235	7406534	1188146	6145349	3375523
15km	90%	20000	2	273	5318179	830346	4419484	2780416
15km	90%	20000	2	203	5407852	925332	4407223	2614073
15km	90%	20000	2	237	5298634	943564	4308351	2943706
15km	90%	20000	2	219	5081487	874369	4143915	2814350
15km	90%	20000	2	230	5627248	1000184	4558059	2807165
15km	90%	20000	2	203	6118521	1025620	5016319	2918756
15km	90%	20000	2	280	6992224	1160167	5703606	4055334
15km	90%	20000	2	208	4617837	738197	3813306	2823780
15km	90%	20000	2	218	5398621	1012750	4323348	3134676
15km	90%	20000	2	233	5052146	868798	4138203	2922347
15km	90%	20000	2	269	6612173	1002848	5538572	3289095
15km	90%	20000	2	186	5067192	871657	4154451	2469727
15km	90%	20000	2	229	4559716	737833	3780477	3071260
15km	90%	20000	2	216	4661015	846201	3771406	2655647
15km	90%	20000	2	346	6175959	1017628	5083671	3534862
15km	90%	20000	2	261	6723884	1048311	5625175	3195141
15km	90%	20000	2	243	5162091	879255	4235270	3067871
15km	90%	20000	2	205	5344137	936345	4340758	2513813
15km	90%	20000	2	286	7008910	1063433	5871766	3802283
15km	90%	20000	2	193	5207401	913600	4236607	2634270
15km	90%	20000	2	235	4619849	783967	3769590	2981372
15km	90%	20000	2	200	5081168	913479	4108139	2500629
15km	90%	20000	2	247	5708964	911061	4739211	3555625
15km	90%	20000	2	276	5791498	869430	4881378	3224347
15km	90%	20000	2	192	5538722	902477	4590499	2726118
15km	90%	20000	2	273	7264101	1117882	6061716	3947593
15km	90%	20000	2	263	5672293	915103	4699300	3564613
15km	90%	20000	2	269	6792899	1039029	5686092	3578563
15km	90%	20000	2	259	3891946	673919	3185035	2437605
15km	90%	20000	2	232	6216693	1009622	5149413	2874281
15km	90%	20000	2	184	5114576	893796	4174895	2452033
15km	90%	20000	2	259	6629752	975360	5575135	3613172
15km	90%	20000	2	229	5715555	1009077	4635591	3083084
15km	90%	20000	2	282	6106899	1001257	5011989	3930217
15km	90%	20000	2	204	5035256	846678	4088670	2611816
15km	90%	20000	2	201	4761510	817439	3878253	2694278
15km	90%	20000	2	290	4473220	800546	3636297	2513102
15km	90%	20000	2	209	4957641	839634	4068205	2517336
15km	90%	20000	2	286	7668240	1207837	6358822	3478870
15km	90%	20000	2	181	5187785	929469	4202299	2559892
15km	90%	20000	2	224	4984677	852629	4080828	2607456
15km	90%	20000	2	193	5828618	912818	4852211	2766810
15km	90%	20000	2	196	5732481	956059	4726489	2646559
15km	90%	20000	2	220	5496882	939092	4515454	3049205
15km	90%	20000	2	222	4771980	800439	3895254	2470474
15km	90%	20000	2	203	5831539	1048821	4721627	2917401
15km	90%	20000	2	223	5986924	1054999	4872525	3183104
15km	90%	20000	2	280	5147254	803914	4298976	3102161
15km	90%	20000	2	222	5602709	932915	4606019	2861984
15km	90%	20000	2	200	4493788	799622	3633462	2255647
15km	90%	20000	2	191	5595869	1020180	4522268	2732772
15km	90%	20000	2	262	6699303	1019416	5629102	3783574
15km	90%	20000	2	256	5150024	918379	4178045	3070301
15km	90%	20000	2	221	5405834	958423	4388052	3180024
15km	90%	20000	2	291	4788632	795665	3940252	3246679
15km	90%	20000	2	196	5379545	899690	4409274	2737437
15km	90%	20000	2	256	5342212	978465	4289976	3419047
15km	90%	20000	2	271	6822893	1042520	5684251	3706148
15km	90%	20000	2	252	6843281	1098936	5665308	3480792
15km	90%	20000	2	257	5001174	905701	4027586	3597917
15km	90%	20000	2	230	5775647	998650	4707936	3310931
15km	90%	20000	2	257	5626551	912676	4625515	2928471
15km	90%	20000	2	279	5078013	912073	4097433	3330458
15km	90%	20000	2	193	5515472	927870	4527935	2469357
15km	90%	20000	2	186	5686159	976621	4638330	2656242
15km	90%	20000	2	270	6376096	986949	5329327	3248533
15km	90%	20000	2	227	7285688	1180842	5980202	3262245
15km	90%	20000	2	250	5703517	863176	4790904	3224758
15km	90%	20000	2	225	5770386	999617	4722023	3094209
15km	90%	20000	2	214	6531094	1090806	5339260	3072465
15km	90%	20000	2	246	6404031	1088757	5231135	3169154
15km	90%	20000	2	233	5303891	926491	4333033	2799602
15km	90%	20000	2	216	7428629	1110232	6213264	3103493
15km	90%	20000	2	338	5406105	931037	4427229	3489282
15km	90%	20000	2	235	6360360	1129365	5167166	3388603
15km	90%	20000	2	274	7515549	1106139	6350177	3523845
15km	90%	20000	2	248	5101307	798172	4216320	2789258
15km	90%	20000	2	217	5775152	944315	4770419	2876324
15km	90%	20000	2	280	6827330	1084813	5676208	3810905
15km	90%	20000	2	224	5632772	957328	4619262	2664221
15km	90%	20000	2	188	5546090	912202	4569112	2436711
15km	90%	20000	2	230	5577871	912709	4597675	2797488
15km	90%	20000	2	249	6509014	1014939	5427269	3571986
15km	90%	20000	2	258	4567288	780810	3752255	2625954
15km	90%	20000	2	245	5654004	981606	4634361	3192167
15km	90%	20000	2	204	4744065	758464	3927002	2581507
15km	90%	20000	2	223	5313203	914621	4322305	2657074
15km	90%	20000	2	232	6053378	980577	5015902	3021328
15km	90%	20000	2	199	4964917	823768	4077198	2748393
15km	90%	20000	2	200	4864277	812981	3976056	2580727
15km	90%	20000	2	251	5889342	1014830	4769242	3065988
15km	90%	20000	2	201	5682402	949733	4675564	2871737
15km	90%	20000	2	251	4867546	875738	3941612	2938879
15km	90%	20000	2	293	6463745	981083	5378444	3426995
15km	90%	20000	2	306	7697607	1153091	6465579	3841720
15km	90%	20000	2	270	6001085	926881	4998790	3231326
15km	90%	20000	2	284	6013875	1025983	4933081	3591721
15km	90%	20000	2	216	4747220	798247	3906097	2626300
15km	90%	20000	2	248	5105562	836459	4217516	3131103
15km	90%	20000	2	249	6262586	1134484	5065543	3109391
15km	90%	20000	2	207	6196234	963983	5155859	2941918
15km	90%	20000	2	204	5730215	968432	4704910	2696785
15km	90%	20000	2	306	4266654	705397	3514655	2522374
15km	90%	20000	2	199	5479247	930691	4498558	2749588
15km	90%	20000	2	313	6449779	982397	5414752	3073199
15km	90%	20000	2	227	6614461	1061867	5477857	3088914
15km	90%	20000	2	247	6213877	997264	5176063	3252418
15km	90%	20000	2	248	4747903	779881	3931970	2849672
15km	90%	20000	2	218	5873250	970358	4826073	3131245
15km	90%	20000	2	205	5104408	847765	4194892	2617469
15km	90%	20000	2	253	6222320	989955	5147991	3340362
15km	90%	20000	2	219	5871232	1007969	4796406	3101943
15km	90%	20000	2	230	5988959	910746	5004048	3322407
15km	90%	20000	2	246	5439460	888539	4507499	3035332
15km	90%	20000	2	219	5505244	915662	4529628	3141454
15km	90%	20000	2	216	6403215	974501	5363759	3110273
15km	90%	20000	2	326	6383678	975887	5331425	3856180
15km	90%	20000	2	256	6236268	991310	5182897	3430001
15km	90%	20000	2	224	6905300	1079794	5752320	3230804
15km	90%	20000	2	223	5503028	881479	4549740	2969214
15km	90%	20000	2	210	7072460	1184249	5801044	3016432
15km	90%	20000	2	288	6445516	919093	5468859	3606165
15km	90%	20000	2	275	6811259	1127590	5596488	3700480
15km	90%	20000	2	200	5440487	936354	4432921	2809782
15km	90%	20000	2	193	5337681	894452	4369935	2622475
15km	90%	20000	2	217	6045935	985108	5019210	3108874
15km	90%	20000	2	302	7112750	1140377	5913775	3792541
15km	90%	20000	2	227	5572450	990682	4531854	2760636
15km	90%	20000	2	178	5624041	932983	4635397	2548223
15km	90%	20000	2	271	6511134	940494	5506057	3606027
15km	90%	20000	2	258	6256569	1026501	5154142	3645114
15km	90%	20000	2	219	5751300	903430	4805163	3026276
15km	90%	20000	2	250	5476635	917084	4511397	2732920
15km	90%	20000	2	188	5091407	815795	4217843	2490761
15km	90%	20000	2	252	6075140	1015650	4996930	3651903
15km	90%	20000	2	188	5130856	915469	4176434	2688929
15km	90%	20000	2	215	4789358	804864	3934281	2552197
15km	90%	20000	2	209	5480961	875998	4564357	2851621
15km	90%	20000	2	307	4800432	854454	3898648	2925832
15km	90%	20000	2	281	6345140	1030048	5247949	3345661
15km	90%	20000	2	247	6550313	1077422	5419621	3508272
15km	90%	20000	2	237	5361172	928348	4370327	3164294
15km	90%	20000	2	234	5884480	1032732	4771720	3279264
15km	90%	20000	2	217	6016200	913709	5051201	3121104
15km	90%	20000	2	214	5207713	908151	4251841	2825118
15km	90%	20000	2	235	5143145	888847	4190646	2928680
15km	90%	20000	2	260	5308371	854447	4383582	3145306
15km	90%	20000	2	268	6220545	1023080	5149420	3504533
15km	90%	20000	2	238	4856997	765420	4034671	2804214
15km	90%	20000	2	195	4143865	702985	3400763	2303165
15km	90%	20000	2	260	6198497	904824	5227407	3004391
15km	90%	20000	2	263	5448310	961595	4418571	3004413
15km	90%	20000	2	321	7119005	1064976	5983114	3907797
15km	90%	20000	2	230	4920422	893624	3977300	2995117
15km	90%	20000	2	279	6629292	1081754	5474099	3892532
15km	90%	20000	2	238	5597347	1022566	4528388	3165405
15km	90%	20000	2	249	5938670	996446	4884328	3184676
15km	90%	20000	2	205	5056245	868248	4120154	2770507
15km	90%	20000	2	242	5677996	1031354	4601234	3186276
15km	90%	20000	2	196	5225710	901376	4278957	2682159
15km	90%	20000	2	251	6060495	953953	5038352	3461420
15km	90%	20000	2	224	5672095	1011473	4589697	2711175
15km	90%	20000	2	254	5111594	847084	4229658	2772213
15km	90%	20000	2	214	5486044	979626	4449154	2799476
15km	90%	20000	2	232	5191989	902127	4227431	2909066
15km	90%	20000	2	210	5766640	929472	4761428	2966923
15km	90%	20000	2	256	5542634	872039	4626658	3039405
15km	90%	20000	2	245	6922361	1049830	5767463	3535269
15km	90%	20000	2	246	5549358	963334	4512464	2755980
15km	90%	20000	2	370	6769846	1074301	5605747	3204795
15km	90%	20000	2	328	7765431	1210065	6479311	3810804
15km	90%	20000	2	218	5787811	986187	4757232	3135848
15km	90%	20000	2	255	5812152	966833	4787416	3194785
15km	90%	20000	2	185	5472608	921309	4494326	2578518
15km	90%	20000	2	208	6972624	1143945	5761144	2985167
15km	90%	20000	2	320	6643890	978651	5607107	4035338
15km	90%	20000	2	278	5642091	866828	4722522	3521259
15km	90%	20000	2	241	5454605	960148	4447623	3470658
15km	90%	20000	2	271	6442099	1176787	5211919	3205549
15km	90%	20000	2	244	5688072	930587	4697631	2832230
15km	90%	20000	2	233	5186641	891531	4233041	2942031
15km	90%	20000	2	269	7375919	1076481	6235396	3884342
15km	90%	20000	2	226	5629939	937719	4625238	3015727
15km	90%	20000	2	188	5557525	949219	4561401	2684720
15km	90%	20000	2	228	5425699	903770	4452135	3260346
15km	90%	20000	2	209	5993274	958985	4961308	3015787
15km	90%	20000	2	249	5278924	931484	4285220	2730812
15km	90%	20000	2	270	5303719	989736	4250790	3359788
15km	90%	20000	2	267	5490340	937831	4495516	3270224
15km	90%	20000	2	203	6523620	1148719	5296208	2911107
15km	90%	20000	2	274	5296271	918740	4323735	2912867
15km	90%	20000	2	237	5890349	902627	4913908	2969905
15km	90%	20000	2	290	6247077	993918	5197005	3272031
15km	90%	20000	2	199	6421919	1018704	5346202	2846483
15km	90%	20000	2	165	5447099	951127	4435135	2358116
15km	90%	20000	2	174	5657426	975672	4625386	2474344
15km	90%	20000	2	259	7061005	1114916	5874533	3737107
15km	90%	20000	2	268	7311233	1138094	6092997	3879100
15km	90%	20000	2	250	5704962	935287	4736560	3267539
15km	90%	20000	2	223	4577804	786730	3752766	2494251
15km	90%	20000	2	259	4241359	785492	3415650	2828835
15km	90%	20000	2	291	7126390	1061807	5995068	3685261
15km	90%	20000	2	239	5691026	983265	4657233	3212483
15km	90%	20000	2	240	6567536	1059654	5445336	3305683
15km	90%	20000	2	259	5443499	953170	4450181	3202988
15km	90%	20000	2	222	5487714	907875	4509401	3183665
15km	90%	20000	2	238	6402196	1019402	5324261	3429841
15km	90%	20000	2	248	4293858	714824	3541916	2652488
15km	90%	20000	2	225	5961002	1057511	4833944	3240214
15km	90%	20000	2	278	6534889	1018803	5459113	3571263
15km	90%	20000	2	231	6438684	1119593	5244799	3057414
15km	90%	20000	2	250	5979804	968912	4936192	3616216
15km	90%	20000	2	225	5458613	925574	4457922	2689788
15km	90%	20000	2	220	5392033	937434	4402378	2946958
15km	90%	20000	2	221	5370467	923453	4374616	2687679
15km	90%	20000	2	257	6623537	1044920	5524964	3687007
15km	90%	20000	2	208	6834495	1047945	5698359	2981176
15km	90%	20000	2	181	4988434	870775	4065653	2587139
15km	90%	20000	2	241	5284501	880271	4364308	3082923
15km	90%	20000	2	259	7201626	1065505	6073653	3602968
15km	90%	20000	2	285	6022800	996058	4962676	3627179
15km	90%	20000	2	234	4823369	858376	3900154	3269762
15km	90%	20000	2	230	4544368	820272	3685438	2500233
15km	90%	20000	2	195	5259282	890402	4330433	2732341
15km	90%	20000	2	203	5728150	986756	4667088	2676752
15km	90%	20000	2	249	4217910	711236	3486352	2933294
15km	90%	20000	2	208	5139295	926331	4153275	2765688
15km	90%	20000	2	216	6352977	982304	5298370	3004675
15km	90%	20000	2	193	5226295	912586	4254705	2624155
15km	90%	20000	2	215	5526924	883199	4579205	3093210
15km	90%	20000	2	273	6400928	933781	5391523	3398947
15km	90%	20000	2	244	5917266	947736	4928529	3305017
15km	90%	20000	2	207	5764294	1027658	4674526	2957730
15km	90%	20000	2	246	5102686	854225	4202514	2544673
15km	90%	20000	2	218	5741095	892526	4770120	3132112
15km	90%	20000	2	229	5391030	972860	4364325	3053485
15km	90%	20000	2	192	5498181	953503	4455237	2720702
15km	90%	20000	2	267	4876192	769349	4040384	2841322
15km	90%	20000	2	184	5096428	846557	4186974	2405158
15km	90%	20000	2	237	5764640	956104	4753690	2978164
15km	90%	20000	2	233	5375328	902891	4408850	2845742
15km	90%	20000	2	229	6432309	1020599	5337582	3291132
15km	90%	20000	2	187	5190739	864176	4271820	2689329
15km	90%	20000	2	232	6036120	1022695	4942864	3031544
15km	90%	20000	2	231	5595730	961842	4569885	3089672
15km	90%	20000	2	205	5175611	852334	4268480	2407695
15km	90%	20000	2	247	6023673	1109820	4830458	2966022
15km	90%	20000	2	283	5108883	839394	4208942	3283979
15km	90%	20000	2	240	5423430	928876	4436461	3130754
15km	90%	20000	2	244	5425279	877368	4492857	2978608
15km	90%	20000	2	236	6527758	1054251	5401345	3388243
15km	90%	20000	2	275	4600732	773142	3783096	2727453
15km	90%	20000	2	200	5140014	834857	4267292	2574316
15km	90%	20000	2	215	5786810	1062667	4633753	3089632
15km	90%	20000	2	279	5606565	939398	4613238	2844599
15km	90%	20000	2	184	5455369	935945	4448591	2593866
15km	90%	20000	2	212	5585016	933614	4605219	2967412
15km	90%	20000	2	224	5321274	930615	4327019	2914482
15km	90%	20000	2	207	5362446	888086	4399372	2745305
15km	90%	20000	2	174	5403892	905831	4426776	2452380
15km	90%	20000	2	205	5301028	905998	4353504	2695052
15km	90%	20000	2	207	5605359	947668	4604058	2979625
15km	90%	20000	2	251	5811066	985621	4763909	3056078
15km	90%	20000	2	196	4626339	770373	3824433	2493815
15km	90%	20000	2	316	6101131	1002531	5026893	3433739
15km	90%	20000	2	249	7009564	1193522	5740199	3582713
15km	90%	20000	2	214	4396880	768418	3581260	2370584
15km	90%	20000	2	255	6539386	1017606	5449380	3165024
15km	90%	20000	2	224	6316989	1039267	5203033	3093948
15km	90%	20000	2	237	6768745	1065266	5633749	3420053
15km	90%	20000	2	231	7084189	1159069	5850617	3334273
15km	90%	20000	2	227	5909369	1033271	4807537	2825553
15km	90%	20000	2	207	5705118	992619	4625626	2918170
15km	90%	20000	2	250	4883358	781261	4038177	2995330
15km	90%	20000	2	245	5420735	925740	4449254	3079921
15km	90%	20000	2	183	5778136	956586	4766022	2555136
15km	90%	20000	2	259	5462129	898448	4511713	3041259
15km	90%	20000	2	242	5913061	961708	4901967	2980242
15km	90%	20000	2	212	5179215	955031	4179057	2721204
15km	90%	20000	2	222	5333505	920128	4351883	3089104
15km	90%	20000	2	215	5646775	943450	4657932	3067420
15km	90%	20000	2	216	5979114	953632	4967752	3028491
15km	90%	20000	2	278	7832489	1144421	6564351	4028243
15km	90%	20000	2	261	6712254	1184362	5443158	3669089
15km	90%	20000	2	222	5719042	880568	4795968	3204587
15km	90%	20000	2	191	5199810	896994	4232767	2540387
15km	90%	20000	2	253	4139753	702018	3409890	2785050
15km	90%	20000	2	278	5249120	806397	4365802	2823106
15km	90%	20000	2	233	4941778	885409	3988642	3289932
15km	90%	20000	2	294	6499158	1138143	5267361	3545170
15km	90%	20000	2	262	6642801	1015743	5564561	3231210
15km	90%	20000	2	279	5414232	905995	4454140	2940801
15km	90%	20000	2	207	5157297	869516	4220460	2471370
15km	90%	20000	2	195	4918547	870276	3979087	2542215
15km	90%	20000	2	178	5368410	936578	4331105	2544890
15km	90%	20000	2	203	7069289	1119455	5879328	2901008
15km	90%	20000	2	231	6070618	994662	5012099	2948194
15km	90%	20000	2	176	5027069	849961	4130013	2343739
15km	90%	20000	2	211	6446329	991739	5409647	3035844
15km	90%	20000	2	261	6515430	1012305	5411913	3539476
15km	90%	20000	2	348	6257660	1036484	5163645	3337715
15km	90%	20000	2	224	5796113	945583	4779944	2625600
15km	90%	20000	2	202	6402969	1030445	5274230	2883029
15km	90%	20000	2	243	5357398	928712	4388022	3237391
15km	90%	20000	2	256	6381478	938063	5370889	3147069
15km	90%	20000	2	264	6955824	1075857	5818586	3805254
15km	90%	20000	2	225	5131149	893810	4171223	2930717
15km	90%	20000	2	217	5783482	1019183	4718907	3132296
15km	90%	20000	2	248	7175470	1162645	5940365	3584217
15km	90%	20000	2	179	4696109	788462	3854365	2571201
15km	90%	20000	2	226	5160528	894736	4209269	2564359
15km	90%	20000	2	284	6045580	933609	5057580	3185917
15km	90%	20000	2	226	6434069	1092449	5267419	3255086
15km	90%	20000	2	224	5318491	893313	4386117	2775284
15km	90%	20000	2	238	5877071	991410	4837662	3209177
15km	90%	20000	2	240	6060345	939926	5044208	3224342
15km	90%	20000	2	211	6313965	1026328	5235831	3034802
15km	90%	20000	2	232	5495898	949902	4500229	2844719
15km	90%	20000	2	241	5977704	986007	4926100	3053775
15km	90%	20000	2	215	5803350	1004349	4736560	3091921
15km	90%	20000	2	192	4913567	891278	3970419	2761058
15km	90%	20000	2	226	5066739	874997	4138501	2797592
15km	90%	20000	2	204	5710603	959570	4666389	2748491
15km	90%	20000	2	188	5428725	963489	4400118	2658495
15km	90%	20000	2	237	7272270	1131282	6072519	3216600
15km	90%	20000	2	227	5909233	1067218	4794876	2873363
15km	90%	20000	2	261	5935562	1080787	4797281	2988223
15km	90%	20000	2	273	6213428	1089704	5060047	3086334
15km	90%	20000	2	195	5388824	897672	4443171	2786824
15km	90%	20000	2	251	6250679	985308	5217625	3318313
15km	90%	20000	2	213	4238124	729527	3471575	2338659
15km	90%	20000	2	255	6437101	1128638	5222627	3683798
15km	90%	20000	2	206	5990601	1026631	4906068	2966900
15km	90%	20000	2	282	5901100	1019786	4813080	3317656
15km	90%	20000	2	219	5237569	909626	4276888	2841493
15km	90%	20000	2	242	6226055	1055111	5102203	3090855
15km	90%	20000	2	260	5895092	1051790	4765852	3205950
15km	90%	20000	2	319	7041058	1171137	5782208	3635765
15km	90%	20000	2	203	5332979	920048	4339750	2563373
15km	90%	20000	2	251	5370014	842010	4471568	2951764
15km	90%	20000	2	291	6678794	1051544	5563638	3792026
15km	90%	20000	2	197	5704335	982410	4660810	2510248
15km	90%	20000	2	179	4826886	831369	3952174	2448907
15km	90%	20000	2	229	5493618	959896	4477849	3294731
15km	90%	20000	2	224	4481626	787316	3638607	2633466
15km	90%	20000	2	215	5221984	922454	4244866	3097908
15km	90%	20000	2	266	5293824	842489	4409723	3118331
15km	90%	20000	2	291	6313156	1091308	5171814	3713257
15km	90%	20000	2	249	6362026	1144830	5149035	3598439
15km	90%	20000	2	218	4994591	877400	4036737	3101880
15km	90%	20000	2	202	5012770	857785	4118651	2513894
15km	90%	20000	2	219	4650517	832485	3774716	2542497
15km	90%	20000	2	217	5116816	873789	4142038	2686465
15km	90%	20000	2	263	6213108	1071298	5069087	2864652
15km	90%	20000	2	216	5889320	949985	4874112	3121400
15km	90%	20000	2	231	5114508	858233	4202934	3050290
15km	90%	20000	2	278	6441472	999519	5382828	3068458
15km	90%	20000	2	261	5278666	868712	4352805	2704566
15km	90%	20000	2	222	6062458	1084060	4910091	3196519
15km	90%	20000	2	264	5330094	851290	4426396	3194958
15km	90%	20000	2	258	5919783	913201	4943270	2960880
15km	90%	20000	2	247	6026877	1003895	4960735	3402475
15km	90%	20000	2	211	4683372	800734	3841258	2970125
15km	90%	20000	2	213	4974937	886238	4017270	2754094
15km	90%	20000	2	276	7197878	1101808	6036653	3626505
15km	90%	20000	2	235	5085733	878177	4130516	2511037
15km	90%	20000	2	297	6771445	1101674	5589499	3747552
15km	90%	20000	2	219	5963061	966334	4942812	3140157
15km	90%	20000	2	263	6217154	971122	5163581	3725791
15km	90%	20000	2	230	4790086	853075	3884952	2743763
15km	90%	20000	2	321	6833048	1052010	5705049	3871575
15km	90%	20000	2	182	5064590	843711	4139134	2598702
15km	90%	20000	2	261	6021225	1002635	4949442	3071246
15km	90%	20000	2	221	5155063	894762	4164444	2915277
15km	90%	20000	2	202	6116771	1041508	5022857	2893166
15km	90%	20000	2	219	5040547	907894	4087574	3159781
15km	90%	20000	2	269	5143484	845665	4243976	2716598
15km	90%	20000	2	236	5863663	940172	4861165	3254935
15km	90%	20000	2	297	6346694	1107572	5179988	3060759
15km	90%	20000	2	222	4814101	852998	3922365	2745474
15km	90%	20000	2	256	6579259	1067824	5454617	3264151
15km	90%	20000	2	193	5863379	1036672	4748021	2573889
15km	90%	20000	2	301	6162493	906353	5161074	4037273
15km	90%	20000	2	256	4556194	781430	3720277	2618356
15km	90%	20000	2	184	5623730	989136	4554342	2624011
15km	90%	20000	2	251	7307503	1269021	5962747	3617459
15km	90%	20000	2	213	6043425	1039185	4926437	3050005
15km	90%	20000	2	211	5526715	1005404	4445108	2930582
15km	90%	20000	2	257	5328446	970807	4316061	3199556
15km	90%	20000	2	250	5970719	994280	4927941	3240458
15km	90%	20000	2	260	6377126	1084763	5213578	3589697
15km	90%	20000	2	226	5450479	895018	4490978	2880070
15km	90%	20000	2	255	5877751	958048	4835190	3314819
15km	90%	20000	2	226	6033638	1020715	4930435	2750674
15km	90%	20000	2	205	5356495	891576	4417852	2575496
15km	90%	20000	2	259	5535613	951805	4545895	2580657
15km	90%	20000	2	262	6071331	1052254	4966936	3541370
15km	90%	20000	2	258	6471504	995411	5416249	3738026
15km	90%	20000	2	274	6307066	937501	5325050	3037134
15km	90%	20000	2	279	6535701	1068684	5408630	3823139
15km	90%	20000	2	242	6363186	1009940	5298176	3433290
15km	90%	20000	2	236	5523793	900443	4582534	2837376
15km	90%	20000	2	222	5355878	914694	4382859	3192704
15km	90%	20000	2	281	6882759	1098636	5694223	3642431
15km	90%	20000	2	280	7128433	1167921	5889450	3886209
15km	90%	20000	2	240	6747961	1120885	5558223	3394161
15km	90%	20000	2	242	6073367	1078596	4935184	3305737
15km	90%	20000	2	264	6937421	1109050	5775940	3381400
15km	90%	20000	2	206	5764496	969405	4728056	2966658
15km	90%	20000	2	224	5493725	903912	4549304	3002763
15km	90%	20000	2	189	5261172	958716	4225776	2695095
15km	90%	20000	2	227	4665416	809989	3820331	2307703
15km	90%	20000	2	259	5071386	928512	4061440	3472707
15km	90%	20000	2	181	4335029	778889	3501162	2154662
15km	90%	20000	2	212	5113995	947193	4101035	2897624
15km	90%	20000	2	240	6763475	1083884	5584831	3468595
15km	90%	20000	2	284	5453039	894528	4506360	3100395
15km	90%	20000	2	204	5413114	842672	4519903	2472750
15km	90%	20000	2	300	4855969	845526	3953100	2722403
15km	90%	20000	2	243	6292374	1091254	5125456	2971727
15km	90%	20000	2	384	6130951	1009678	5047274	3878844
15km	90%	20000	2	216	5247231	957122	4224695	2724148
15km	90%	20000	2	271	5938436	1072708	4800724	3841025
15km	90%	20000	2	239	6286172	1042814	5158356	3441651
15km	90%	20000	2	159	4876229	858459	3981751	2253303
15km	90%	20000	2	277	6463271	1176722	5202631	3690179
15km	90%	20000	2	268	5077142	875521	4154309	2919599
15km	90%	20000	2	216	4743906	821945	3873054	2639688
15km	90%	20000	2	206	4876927	873248	3962355	2853595
15km	90%	20000	2	216	6141368	1007926	5049597	3108512
15km	90%	20000	2	238	6636255	1116260	5450871	3427492
15km	90%	20000	2	260	5075605	878963	4142002	2743255
15km	90%	20000	2	226	5113100	857634	4196628	2873782
15km	90%	20000	2	228	5877264	1010235	4817484	2934517
15km	90%	20000	2	205	4960741	832195	4090351	2668615
15km	90%	20000	2	212	5629965	927395	4650948	2660580
15km	90%	20000	2	203	4739396	841477	3861565	2828156
15km	90%	20000	2	371	7256610	1056447	6146161	3517466
15km	90%	20000	2	325	7720139	1101620	6528126	3956354
15km	90%	20000	2	271	5709902	949806	4687296	3248884
15km	90%	20000	2	246	5401925	995160	4345214	3042940
15km	90%	20000	2	203	5744794	936013	4729632	2888978
15km	90%	20000	2	202	6118614	1054008	4978250	2892127
15km	90%	20000	2	288	5516238	950785	4491786	3785986
15km	90%	20000	2	208	4547979	786958	3704731	2533612
15km	90%	20000	2	239	4930607	805867	4084601	3107042
15km	90%	20000	2	168	4959394	893614	4018752	2391080
15km	90%	20000	2	218	5895217	1051937	4790517	2934880
15km	90%	20000	2	227	6331495	1119727	5160063	3257046
15km	90%	20000	2	267	5570916	944405	4548999	3005371
15km	90%	20000	2	210	5467337	997760	4403855	3016988
15km	90%	20000	2	237	6831050	1017630	5772550	3419073
15km	90%	20000	2	260	6887771	1131447	5686997	3686007
15km	90%	20000	2	253	5657132	990201	4612139	2927846
15km	90%	20000	2	218	4503851	762727	3693347	2400203
15km	90%	20000	2	289	5421672	879304	4494536	3450239
15km	90%	20000	2	286	7049271	1192618	5804808	3958851
15km	90%	20000	2	240	5223376	977246	4169133	3276197
15km	90%	20000	2	212	5679823	971854	4645725	2863164
15km	90%	20000	2	272	6780537	1045765	5679150	3714183
15km	90%	20000	2	249	6212028	1099893	5049188	3611486
15km	90%	20000	2	272	6490473	1069866	5301628	3692135
15km	90%	20000	2	260	5537442	996972	4480115	3385785
15km	90%	20000	2	324	6292381	1091330	5135085	3744335
15km	90%	20000	2	200	4423800	799554	3573436	2564910
15km	90%	20000	2	257	5297528	904645	4334846	2956783
15km	90%	20000	2	264	6527829	1034387	5429025	3816302
15km	90%	20000	2	192	4563332	788688	3724679	2417799
15km	90%	20000	2	223	5594959	953709	4571155	2676160
15km	90%	20000	2	263	4841065	849326	3938016	2904307
15km	90%	20000	2	329	7305762	1002586	6226334	3866216
15km	90%	20000	2	261	6406342	1021627	5299563	3454141
15km	90%	20000	2	279	7316777	1114741	6130852	3875260
15km	90%	20000	2	203	6023458	894034	5070968	2892252
15km	90%	20000	2	314	6915096	1069008	5771713	3872141
15km	90%	20000	2	239	5514887	906546	4544837	3054102
15km	90%	20000	2	217	5378797	930723	4385323	3107176
15km	90%	20000	2	190	5790482	970663	4766197	2724247
15km	90%	20000	2	341	6987424	1119725	5745142	4347787
15km	90%	20000	2	231	6718723	1143392	5479428	3325927
15km	90%	20000	2	223	6432136	1012519	5348824	3216781
15km	90%	20000	2	221	6614938	1041562	5518646	3183941
15km	90%	20000	2	220	6389303	1142853	5141200	3148782
15km	90%	20000	2	200	5550905	901113	4559986	2563670
15km	90%	20000	2	219	5030302	829617	4123918	3035632
15km	90%	20000	2	306	6697471	1077441	5544221	4100581
15km	90%	20000	2	205	5026981	909383	4070539	2660253
15km	90%	20000	2	260	5736759	1018214	4657296	3292979
15km	90%	20000	2	328	5555922	953542	4539119	3175988
15km	90%	20000	2	258	6310362	967003	5289879	3740123
15km	90%	20000	2	231	6627795	1117955	5464205	3314237
15km	90%	20000	2	311	4154035	728575	3400069	2621543
15km	90%	20000	2	229	6417828	1052864	5295737	3305692
15km	90%	20000	2	218	5959561	1016680	4886649	3125041
15km	90%	20000	2	275	7403032	1135008	6199301	3818652
15km	90%	20000	2	254	5959009	991518	4897648	3544024
15km	90%	20000	2	246	6666824	1099797	5517319	3191452
15km	90%	20000	2	232	5501421	964851	4464828	2858246
15km	90%	20000	2	228	3939181	642649	3267927	2487204
15km	90%	20000	2	173	5057953	895901	4103955	2464692
15km	90%	20000	2	239	4966202	893479	4014290	3235183
15km	90%	20000	2	274	6383139	1056019	5235544	3549809
15km	90%	20000	2	222	5151289	939150	4143548	3050863
15km	90%	20000	2	190	5227632	857662	4317951	2491887
15km	90%	20000	2	230	6767441	1069646	5628535	3318416
15km	90%	20000	2	207	5380367	921560	4398130	2605253
15km	90%	20000	2	242	5022425	899757	4025438	3461515
15km	90%	20000	2	276	5129902	840849	4213005	3333466
15km	90%	20000	2	239	5714018	992194	4665275	2997138
15km	90%	20000	2	213	5788162	949560	4776686	2676390
15km	90%	20000	2	264	6035457	965334	4973128	3411330
15km	90%	20000	2	234	6700507	1081757	5546890	3365307
15km	90%	20000	2	183	5116176	840582	4237366	2610320
15km	90%	20000	2	191	5538042	925829	4557488	2732208
15km	90%	20000	2	188	5092386	902542	4118007	2678152
15km	90%	20000	2	251	5912191	971470	4877106	3145601
15km	90%	20000	2	259	5994346	946241	4994837	3505650
15km	90%	20000	2	199	4579548	801577	3733478	2503527
15km	90%	20000	2	233	5478221	905824	4511497	2923499
15km	90%	20000	2	223	5829996	912789	4874842	3145065
15km	90%	20000	2	208	5583689	898328	4610632	2627610
15km	90%	20000	2	245	6004240	1006403	4923471	3138088
15km	90%	20000	2	190	4295986	726300	3533115	2255100
15km	90%	20000	2	260	5758859	970208	4742986	3764138
15km	90%	20000	2	214	5733190	935227	4743687	3009729
15km	90%	20000	2	235	7038694	1036445	5937913	3400169
15km	90%	20000	2	212	5773658	974475	4703674	2913582
15km	90%	20000	2	243	6808689	1052632	5643219	3333641
15km	90%	20000	2	193	6006863	1005018	4957001	2637046
15km	90%	20000	2	224	6385045	1072580	5251562	3218008
15km	90%	20000	2	190	5362969	889150	4398304	2714815
15km	90%	20000	2	198	5036762	848910	4127281	2785820
15km	90%	20000	2	224	6151682	1028651	5056835	3126901
15km	90%	20000	2	204	5299862	932091	4303677	2921633
15km	90%	20000	2	267	4607820	721251	3852489	2630575
15km	90%	20000	2	230	4956392	865250	4000582	2936111
15km	90%	20000	2	236	5702296	947391	4679837	2905955
15km	90%	20000	2	251	6448196	1147908	5201165	3627729
15km	90%	20000	2	186	5476114	995044	4404295	2598415
15km	90%	20000	2	235	6107232	956681	5072833	2973927
15km	90%	20000	2	240	6681730	1045064	5552185	3451878
15km	90%	20000	2	198	5039783	865111	4131256	2683573
15km	90%	20000	2	251	7363346	1138579	6168197	3625399
15km	90%	20000	2	268	6146751	1070254	4988106	3765479
15km	90%	20000	2	224	6751863	1050040	5626498	3212315
15km	90%	20000	2	245	5982976	929110	4971439	2699583
15km	90%	20000	2	246	5413181	893395	4451362	3289245
15km	90%	20000	2	216	5760259	923805	4782052	2900440
15km	90%	20000	2	239	7545968	1250521	6229282	3436166
15km	90%	20000	2	233	5464606	911746	4487891	3295513
15km	90%	20000	2	278	6204146	1093426	5043475	3162143
15km	90%	20000	2	250	6858811	1250352	5511759	3600599
15km	90%	20000	2	269	7554392	1228841	6231905	3895746
15km	90%	20000	2	252	5621290	1018457	4532032	2866491
15km	90%	20000	2	240	5433809	867403	4500492	3433567
15km	90%	20000	2	263	6502590	966980	5474184	3079397
15km	90%	20000	2	286	6029572	1081333	4864847	3814006
15km	90%	20000	2	232	6678887	1075002	5543873	3189063
15km	90%	20000	2	223	5728780	915871	4757280	3210086
15km	90%	20000	2	218	4475833	797445	3629883	2842503
15km	90%	20000	2	197	5341268	842103	4427879	2784852
15km	90%	20000	2	248	6160415	1066667	5012847	3308627
15km	90%	20000	2	176	3812549	690488	3100423	2189749
15km	90%	20000	2	245	5111572	840325	4216076	3148841
15km	90%	20000	2	283	6992838	1051988	5884697	3805538
15km	90%	20000	2	252	5564333	896172	4619887	2848441
15km	90%	20000	2	238	5646999	883044	4687105	3121441
15km	90%	20000	2	249	7757481	1234434	6450147	3597459
15km	90%	20000	2	190	5475126	912597	4512284	2720059
15km	90%	20000	2	194	5139459	842679	4264572	2742996
15km	90%	20000	2	256	5258490	914991	4288286	2957127
15km	90%	20000	2	208	5454082	952320	4439795	2978489
15km	90%	20000	2	237	5486599	925776	4465281	3069434
15km	90%	20000	2	222	5088890	843635	4182562	2742679
15km	90%	20000	2	242	6955007	1057120	5846471	3246041
15km	90%	20000	2	223	5587609	969040	4504510	3130939
15km	90%	20000	2	315	7335762	1138527	6122656	3879616
15km	90%	20000	2	234	5884278	1046206	4758777	3358174
15km	90%	20000	2	202	6406911	1042686	5295234	2899865
15km	90%	20000	2	230	6353432	1080756	5206081	3249385
15km	90%	20000	2	213	5583056	960754	4562373	2932189
15km	90%	20000	2	229	5787368	1078436	4613346	3111949
15km	90%	20000	2	217	6253072	1024423	5177184	3115615
15km	90%	20000	2	211	5412830	962248	4376514	2853169
15km	90%	20000	2	193	4729825	768682	3886320	2402833
15km	90%	20000	2	218	5956029	868318	5021791	3130770
15km	90%	20000	2	251	6095934	936892	5107393	3392998
15km	90%	20000	2	229	4829396	845540	3917801	2598977
15km	90%	20000	2	237	6072934	1012854	4972130	3155545
15km	90%	20000	2	249	5129200	923986	4167030	2799151
15km	90%	20000	2	278	6450959	1094860	5239249	3568413
15km	90%	20000	2	240	4587142	775945	3749574	2717057
15km	90%	20000	2	209	6542812	1082330	5393018	3000507
15km	90%	20000	2	263	5638082	894441	4673473	3037806
15km	90%	20000	2	222	5918235	1009446	4836955	2803872
15km	90%	20000	2	228	6285303	1025660	5173280	3253603
15km	90%	20000	2	225	5142663	863017	4225308	3128320
15km	90%	20000	2	208	4880670	838431	3993276	2884279
15km	90%	20000	2	247	4941058	853372	4029228	3044658
15km	90%	20000	2	264	7039195	1189115	5753527	3597880
15km	90%	20000	2	194	5673580	923239	4704810	2627444
15km	90%	20000	2	210	5654002	985906	4601113	2998899
15km	90%	20000	2	209	5429914	892969	4470753	2978748
15km	90%	20000	2	252	7861651	1221163	6558749	3429590
15km	90%	20000	2	239	5841398	986683	4793079	3142500
15km	90%	20000	2	214	5738230	917782	4734923	3017906
15km	90%	20000	2	232	5683040	965746	4619312	3172424
15km	90%	20000	2	193	4506859	775743	3686489	2159027
15km	90%	20000	2	258	5390035	859583	4468115	3333598
15km	90%	20000	2	253	4931348	780440	4100320	2467697
15km	90%	20000	2	187	5958609	1036931	4845720	2670507
15km	90%	20000	2	220	5442242	853992	4532747	2873266
15km	90%	20000	2	180	4543887	804691	3696692	2558522
15km	90%	20000	2	245	5659732	963642	4633216	2903325
15km	90%	20000	2	206	5481052	973697	4474765	2964890
15km	90%	20000	2	344	7985290	1148587	6753810	4029281
15km	90%	20000	2	190	6100760	1041484	4969342	2625700
15km	90%	20000	2	235	6358011	1057274	5245973	3367621
15km	90%	20000	2	231	6411880	999114	5355132	3268466
15km	90%	20000	2	261	6336472	963888	5318749	3781201
15km	90%	20000	2	272	6432609	1029774	5334225	3549668
15km	90%	20000	2	156	4948182	803728	4090498	2214191
15km	90%	20000	2	178	5887422	986716	4820320	2539673
15km	90%	20000	2	242	6137055	1031387	5038190	3437114
15km	90%	20000	2	336	7174940	1136824	5980599	3895989
15km	90%	20000	2	333	7028518	1115707	5818854	4372213
15km	90%	20000	2	195	5053502	867668	4124485	2332620
15km	90%	20000	2	206	6532530	1143744	5291132	2957800
15km	90%	20000	2	256	5539972	905853	4563204	2942383
15km	90%	20000	2	272	5502108	882324	4564703	3074308
15km	90%	20000	2	214	5298660	908019	4348152	3059279
15km	90%	20000	2	212	6662230	1035782	5545068	3044506
15km	90%	20000	2	233	5659806	1016973	4602487	2689549
15km	90%	20000	2	220	5783687	1000369	4723292	2726562
15km	90%	20000	2	268	5964989	1041455	4875848	3208303
15km	90%	20000	2	206	4516556	794364	3692925	2710011
15km	90%	20000	2	322	6155600	1054000	5044672	3614399
15km	90%	20000	2	227	6240967	991619	5152069	3269650
15km	90%	20000	2	225	5027477	882791	4100500	2425559
15km	90%	20000	2	211	6363342	1033705	5232557	3038499
15km	90%	20000	2	226	5198339	880471	4264496	2975250
15km	90%	20000	2	208	5025365	896218	4082294	2766810
15km	90%	20000	2	222	6195526	1107545	5039302	2969428
15km	90%	20000	2	227	5997888	1007475	4912989	3109910
15km	90%	20000	2	212	4797967	778556	3966862	2542176
15km	90%	20000	2	298	5608404	890398	4674818	3158869
15km	90%	20000	2	228	4987639	834840	4109019	2582250
15km	90%	20000	2	232	5945276	1036773	4840319	3254067
15km	90%	20000	2	227	4903945	836721	4020362	3205307
15km	90%	20000	2	246	7462921	1087195	6280131	3551919
15km	90%	20000	2	201	5996127	1027545	4911811	2892569
15km	90%	20000	2	221	5082185	890156	4142425	2960512
15km	90%	20000	2	262	6455863	1096139	5259561	3119794
15km	90%	20000	2	243	6665273	1094731	5497302	3488501
15km	90%	20000	2	214	5816537	948521	4813044	2677742
15km	90%	20000	2	245	5562913	968067	4497746	3530747
15km	90%	20000	2	223	5832675	974060	4802710	3133980
15km	90%	20000	2	223	5325003	913160	4356683	2577223
15km	90%	20000	2	184	5366163	943416	4331251	2626760
15km	90%	20000	2	256	7409801	1096835	6256121	3697524
15km	90%	20000	2	302	5991936	1043028	4850428	3327892
15km	90%	20000	2	188	5175917	917358	4186831	2701998
15km	90%	20000	2	264	6156823	1026909	5039775	3288626
15km	90%	20000	2	251	4380764	798692	3544449	2936234
15km	90%	20000	2	338	6565164	1124569	5369836	3522233
15km	90%	20000	2	253	5998126	990145	4905261	3643099
15km	90%	20000	2	206	5716586	925291	4732102	2634632
15km	90%	20000	2	210	4249214	794425	3413166	2281819
15km	90%	20000	2	290	5232548	864327	4307791	3385640
15km	90%	20000	2	283	5837500	937784	4835587	3332389
15km	90%	20000	2	235	5969041	986522	4881229	3374235
15km	90%	20000	2	210	4923805	797410	4098950	2891747
15km	90%	20000	2	230	5736711	945857	4748967	2543886
15km	90%	20000	2	224	5904224	972356	4860558	2984864
15km	90%	20000	2	185	5387237	927262	4402285	2519968
15km	90%	20000	2	259	6477999	967868	5427550	3749940
15km	90%	20000	2	248	6906550	1060574	5786820	3460939
15km	90%	20000	2	342	5430269	874530	4505561	2922418
15km	90%	20000	2	210	5325469	935026	4331062	2545539
15km	90%	20000	2	255	7172670	1192648	5910891	3689026
15km	90%	20000	2	211	5245844	915874	4280729	2722977
15km	90%	20000	2	221	5274873	896428	4304544	2992614
15km	90%	20000	2	217	5874998	985176	4804105	2701202
15km	90%	20000	2	197	4957567	851326	4066897	2243508
15km	90%	20000	2	290	6276004	954313	5253576	3465372
15km	90%	20000	2	263	7459157	1159729	6231518	3576480
15km	90%	20000	2	225	6299623	983886	5211855	3237856
15km	90%	20000	2	210	5903461	1076618	4761040	3020600
15km	90%	20000	2	204	4653958	853256	3748066	2826235
15km	90%	20000	2	244	6312306	1075217	5166150	3221281
15km	90%	20000	2	252	6024101	1010196	4926338	3211040
15km	90%	20000	2	232	6865412	1170563	5601956	3335048
15km	90%	20000	2	293	7174371	1037540	6074346	4056007
15km	90%	20000	2	244	6295406	1029304	5220403	3539531
15km	90%	20000	2	279	6241172	1098072	5039124	3857324
15km	90%	20000	2	243	5777885	926903	4795590	2931674
15km	90%	20000	2	239	6454276	1009877	5361784	3194258
15km	90%	20000	2	189	5537831	935501	4559366	2643402
15km	90%	20000	2	218	5525157	991213	4497319	3029942
15km	90%	20000	2	215	5216053	912801	4264583	2803703
15km	90%	20000	2	333	7069311	1042783	5938427	3823138
15km	90%	20000	2	236	7610337	1241239	6300404	3402941
15km	90%	20000	2	296	6958636	1149383	5737980	3834977
15km	90%	20000	2	273	6102631	996000	5027447	3902637
15km	90%	20000	2	237	4920003	816619	4057918	2698990
15km	90%	20000	2	241	5478394	878499	4538114	2736766
15km	90%	20000	2	392	6355265	948506	5349426	3740648
15km	90%	20000	2	236	5482611	972078	4435311	3176865
15km	90%	20000	2	193	5993015	1020876	4918748	2762327
15km	90%	20000	2	263	6050538	981414	4996003	3706930
15km	90%	20000	2	220	5509645	947390	4515254	2749383
15km	90%	20000	2	201	4710061	796635	3873914	2584693
15km	90%	20000	2	225	5171006	877398	4217842	2724816
15km	90%	20000	2	262	7267300	1177622	6021315	3508919
15km	90%	20000	2	218	6300771	1054165	5177377	3132534
15km	90%	20000	2	242	6387149	1063349	5221930	3444713
15km	90%	20000	2	228	4872862	875420	3946217	2648810
15km	90%	20000	2	198	5079478	864845	4125538	2508423
15km	90%	20000	2	326	6599136	1118614	5423008	4087404
15km	90%	20000	2	291	5260815	881930	4332585	3095306
15km	90%	20000	2	248	6690012	1106416	5485584	3552748
15km	90%	20000	2	248	5506776	949502	4488134	3083690
15km	90%	20000	2	213	4908420	863448	3973145	2466848
15km	90%	20000	2	232	5995536	1061269	4879991	2844020
15km	90%	20000	2	225	5865842	1009018	4797520	2980241
15km	90%	20000	2	234	5416174	879059	4463772	3191601
15km	90%	20000	2	235	6516699	976928	5481132	3393946
15km	90%	20000	2	233	5821802	1049819	4671824	3059568
15km	90%	20000	2	179	5460848	947921	4432173	2549961
15km	90%	20000	2	194	6346636	992880	5265555	2767936
15km	90%	20000	2	218	5814437	1036910	4741781	3040497
15km	90%	20000	2	254	6373808	1124876	5195666	3377895
15km	90%	20000	2	253	4567559	761269	3754715	2516451
15km	90%	20000	2	284	6861717	960342	5838877	3326943
15km	90%	20000	2	243	6555725	982382	5500124	3227589
15km	90%	20000	2	231	5868638	983883	4827596	3013880
15km	90%	20000	2	245	6014687	956421	4972702	3124353
15km	90%	20000	2	200	4787648	825754	3924263	2844887
15km	90%	20000	2	214	6476789	981001	5413934	3058681
15km	90%	20000	2	205	4792418	727167	4020359	2859848
15km	90%	20000	2	250	6408850	1045324	5304623	2938399
15km	90%	20000	2	305	6230047	875250	5311803	3361269
15km	90%	20000	2	335	5371040	875175	4426382	2911386
15km	90%	20000	2	253	5724699	1022113	4632540	2875408
15km	90%	20000	2	222	5073199	868502	4169109	2791717
15km	90%	20000	2	222	4363124	740614	3581149	2737512
15km	90%	20000	2	234	5748886	951561	4756655	2616670
15km	90%	20000	2	195	4322905	790184	3484598	2479837
15km	90%	20000	2	202	5892279	1003277	4822493	2884520
15km	90%	20000	2	220	6116980	1043222	4990431	2929275
15km	90%	20000	2	237	6068336	1042429	4971334	3071389
15km	90%	20000	2	230	4980139	815409	4111944	2633115
15km	90%	20000	2	338	7776263	1250234	6451776	4033254
15km	90%	20000	2	201	5415738	897020	4440711	2888838
15km	90%	20000	2	252	5836934	1085025	4683560	3627731
15km	90%	20000	2	237	5049738	847821	4137147	2396131
15km	90%	20000	2	199	6237250	1134522	5024827	2829939
15km	90%	20000	2	269	5883528	913402	4893738	3215840
15km	90%	20000	2	258	4175610	740630	3399955	2459670
15km	90%	20000	2	217	5508945	961413	4490350	2718683
15km	90%	20000	2	192	4773336	821306	3907578	2551622
15km	90%	20000	2	245	5818726	962688	4772011	3033864
15km	90%	20000	2	251	5899867	984198	4853980	3613939
15km	90%	20000	2	273	6898386	1016624	5787006	3934648
15km	90%	20000	2	245	5893582	938336	4901858	3539383
15km	90%	20000	2	339	6194836	1039196	5085017	3956707
15km	90%	20000	2	216	5405312	861616	4475151	2675402
15km	90%	20000	2	195	4655382	757809	3853125	2793934
15km	90%	20000	2	224	5143984	856624	4245147	2486490
15km	90%	20000	2	288	6492200	1049304	5392584	3625794
15km	90%	20000	2	187	5781663	991818	4738967	2666000
15km	90%	20000	2	199	4194139	734374	3414089	2478418
15km	90%	20000	2	274	7522863	1143061	6308881	3950763
15km	90%	20000	2	222	5583775	972417	4522074	2974738
15km	90%	20000	2	255	5947188	984298	4891895	3605050
15km	90%	20000	2	312	5628230	886417	4679271	3463282
15km	90%	20000	2	269	4754575	827870	3887307	2742197
15km	90%	20000	2	249	5908144	936492	4921097	3216760
15km	90%	20000	2	191	5282751	924567	4316272	2730567
15km	90%	20000	2	218	5069692	879883	4153677	2621875
15km	90%	20000	2	242	5880727	922871	4890507	3181883
15km	90%	20000	2	288	6713441	1118518	5522760	3853451
15km	90%	20000	2	244	6072293	1059419	4943858	3417339
15km	90%	20000	2	224	4522260	766472	3701227	2570807
15km	90%	20000	2	197	5478633	925072	4509902	2816643
15km	90%	20000	2	245	5402575	948707	4392762	2874888
15km	90%	20000	2	191	5604656	893140	4660555	2711171
15km	90%	20000	2	236	5663759	994334	4601195	3296413
15km	90%	20000	2	249	5626838	852961	4720407	3177696
15km	90%	20000	2	277	6150578	1022776	5086929	2967359
15km	90%	20000	2	248	4726779	835360	3823830	2888019
15km	90%	20000	2	213	5656109	918770	4676282	2713382
15km	90%	20000	2	221	5210613	894229	4250046	2792082
15km	90%	20000	2	299	6614890	1060199	5481928	3432886
15km	90%	20000	2	236	5995139	957522	4932322	2821230
15km	90%	20000	2	228	7126478	1198558	5824318	3272406
15km	90%	20000	2	216	5551309	899967	4578418	2924581
15km	90%	20000	2	215	4852733	792706	4011764	2816337
15km	90%	20000	2	249	6321120	988042	5278969	3546762
15km	90%	20000	2	180	6276338	1044228	5163215	2570224
15km	90%	20000	2	371	5962943	966483	4929913	3463919
15km	90%	20000	2	237	8089353	1152603	6851915	3396228
15km	90%	20000	2	231	5339784	844565	4452077	2845743
15km	90%	20000	2	216	6387457	1016694	5272257	3100285
15km	90%	20000	2	267	5819060	946932	4793059	3179894
15km	90%	20000	2	244	6007306	992990	4940512	3128669
15km	90%	20000	2	230	6315082	995749	5242013	3303723
15km	90%	20000	2	228	4656386	820077	3767871	2540804
15km	90%	20000	2	211	5079284	819253	4211915	2880060
15km	90%	20000	2	207	5918008	947500	4917857	2964499
15km	90%	20000	2	240	5531811	956500	4509861	3136357
15km	90%	20000	2	224	6669471	1163527	5409491	3215406
15km	90%	20000	2	216	5818626	940921	4810679	3085603
15km	90%	20000	2	332	7698032	1230897	6335532	4135180
15km	90%	20000	2	268	7224567	1168792	5977186	3871144
15km	90%	20000	2	195	6244975	1062785	5111030	2762443
15km	90%	20000	2	215	4853139	806962	3988972	2549008
15km	90%	20000	2	200	5577340	952639	4566292	2602726
15km	90%	20000	2	273	6936549	1102977	5766652	3476158
15km	90%	20000	2	230	3987277	683392	3244652	2052780
15km	90%	20000	2	202	5998063	987898	4949866	2876359
15km	90%	20000	2	205	4720014	866751	3798208	2390800
15km	90%	20000	2	189	4487107	749986	3692253	2542142
15km	90%	20000	2	254	6009799	1057808	4901507	2854135
15km	90%	20000	2	207	5591828	968266	4576949	2942381
15km	90%	20000	2	278	6508435	1033061	5334945	3674479
15km	90%	20000	2	201	5080879	913137	4115261	2889538
15km	90%	20000	2	311	5252011	824866	4351539	3116246
15km	90%	20000	2	239	5432313	985941	4408400	2931261
15km	90%	20000	2	254	5735541	1033466	4590981	3193183
15km	90%	20000	2	244	4090511	747326	3289502	2436145
15km	90%	20000	2	180	5357374	865706	4414685	2573770
15km	90%	20000	2	220	6044503	1035774	4931733	2671586
15km	90%	20000	2	204	6550074	1137288	5270096	2905350
15km	90%	20000	2	233	6005182	1026528	4913788	2950554
15km	90%	20000	2	304	7577738	1192009	6273609	3780957
15km	90%	20000	2	226	5246838	901976	4266424	3088350
15km	90%	20000	2	192	5228922	893167	4259708	2742308
15km	90%	20000	2	258	6214691	985248	5131358	3595568
15km	90%	20000	2	211	4444113	761071	3647079	2537871
15km	90%	20000	2	248	5146356	787312	4317730	2677780
15km	90%	20000	2	218	4995286	853518	4081097	3142755
15km	90%	20000	2	238	5551360	869191	4633415	2822065
15km	90%	20000	2	221	6583030	1086497	5431888	3163087
15km	90%	20000	2	261	5757219	922265	4753373	3225494
15km	90%	20000	2	205	5126117	857073	4216122	2730499
15km	90%	20000	2	241	6145052	965671	5112189	3480555
15km	90%	20000	2	233	6274405	1083208	5110489	3352006
15km	90%	20000	2	257	4950525	902018	4000266	3084279
15km	90%	20000	2	262	6324351	991626	5270570	3549414
15km	90%	20000	2	254	6359873	1056630	5229080	3676832
15km	90%	20000	2	200	5388637	879991	4422639	2793919
15km	90%	20000	2	228	5719655	991727	4677953	3299053
15km	90%	20000	2	214	5995501	1079167	4843220	3067812
15km	90%	20000	2	308	5069815	893498	4112924	3712992
15km	90%	20000	2	224	5708405	947258	4677376	2675429
15km	90%	20000	2	236	5899085	980998	4851422	3053562
15km	90%	20000	2	197	4830923	893687	3893414	2840566
15km	90%	20000	2	250	5098858	895854	4135910	3047909
15km	90%	20000	2	278	6446678	1033886	5329208	3974389
15km	90%	20000	2	284	6249975	980810	5213278	3345101
15km	90%	20000	2	253	5732941	1029871	4647427	3304510
15km	90%	20000	2	259	7248331	1063160	6134835	3345470
15km	90%	20000	2	199	5082898	886523	4134440	2387321
15km	90%	20000	2	182	5334217	867166	4422948	2601776
15km	90%	20000	2	248	6498118	1079783	5339285	3423307
15km	90%	20000	2	249	5776692	1019094	4686679	3587523
15km	90%	20000	2	271	6123912	936392	5125114	3472304
15km	90%	20000	2	229	6208889	1045121	5084503	3195540
15km	90%	20000	2	219	6183994	1096264	5031949	2751732
15km	90%	20000	2	229	5841311	1040795	4718392	2861754
15km	90%	20000	2	215	5895703	957432	4851388	3082712
15km	90%	20000	2	296	6243077	1090192	5086837	3630204
15km	90%	20000	2	245	6683364	1122852	5440403	3531045
15km	90%	20000	2	209	5884030	939211	4878136	2988836
15km	90%	20000	2	239	5272011	914662	4297714	3161455
15km	90%	20000	2	234	5706879	891784	4760541	3374135
15km	90%	20000	2	247	6448365	947670	5442377	3192679
15km	90%	20000	2	321	7489348	1212133	6199476	4317523
15km	90%	20000	2	221	5862161	1026187	4774091	2790660
15km	90%	20000	2	198	5787709	957447	4724699	2649375
15km	90%	20000	2	258	5816373	998186	4733595	3274350
15km	90%	20000	2	196	4689689	796099	3860874	2345911
15km	90%	20000	2	232	6146216	984347	5060209	3045286
15km	90%	20000	2	218	5032579	878720	4091980	3140403
15km	90%	20000	2	204	5783049	1049243	4681698	2937207
15km	90%	20000	2	229	5103307	954263	4059014	3182268
15km	90%	20000	2	266	6852594	1098376	5670447	3846724
15km	90%	20000	2	244	5585458	925520	4590407	3283630
15km	90%	20000	2	231	5672154	990036	4627494	2916284
15km	90%	20000	2	234	6031700	1046189	4904885	2863853
15km	90%	20000	2	235	5793424	1026091	4687043	3138676
15km	90%	20000	2	209	5424269	920752	4403218	2639021
15km	90%	20000	2	255	5253844	840861	4373065	2888889
15km	90%	20000	2	225	5694306	929287	4711140	3233599
15km	90%	20000	2	272	6121563	1095097	4914753	3897020
15km	90%	20000	2	306	6514664	1081610	5370043	3794856
15km	90%	20000	2	273	5306890	858072	4394981	2904928
15km	90%	20000	2	270	5932905	1046948	4843086	3813339
15km	90%	20000	2	221	5139974	900368	4175436	2453325
15km	90%	20000	2	297	4919287	800437	4077053	3087800
15km	90%	20000	2	260	5424116	970703	4390079	3660110
15km	90%	20000	2	201	5145295	887103	4203553	2891201
15km	90%	20000	2	288	5763419	901630	4818537	3420036
15km	90%	20000	2	246	5094371	874266	4177975	2738339
15km	90%	20000	2	242	6823767	1092973	5648197	3488004
15km	90%	20000	2	252	5337643	861677	4439082	2826315
15km	90%	20000	2	181	5576618	1016756	4470608	2596511
15km	90%	20000	2	193	5390438	826788	4484660	2760747
15km	90%	20000	2	217	4997390	842360	4101683	2592137
15km	90%	20000	2	209	4567364	834773	3644911	2765253
15km	90%	20000	2	228	5528479	919403	4560950	3131711
15km	90%	20000	2	237	7577431	1156087	6334868	3421130
15km	90%	20000	2	215	5951634	1056523	4839824	3090690
15km	90%	20000	2	210	6928883	1176753	5684352	2822570
15km	90%	20000	2	223	5156156	828893	4251868	2825556
15km	90%	20000	2	247	5621720	812660	4760014	3474395
15km	90%	20000	2	217	5482994	1004480	4435377	3028780
15km	90%	20000	2	269	5599044	892311	4657692	3747884
15km	90%	20000	2	201	4417895	770245	3594751	2396293
15km	90%	20000	2	238	6897794	1078967	5729587	3407289
15km	90%	20000	2	238	6284458	1042477	5184175	3427806
15km	90%	20000	2	216	4584213	733862	3783699	2870915
15km	90%	20000	2	252	5020173	918671	4042961	2665064
15km	90%	20000	2	210	5230585	874140	4290151	3016175
15km	90%	20000	2	348	5613756	906939	4641276	3310607
15km	90%	20000	2	221	5551274	919512	4578550	2649141
15km	90%	20000	2	231	5934551	964076	4900211	3339649
15km	90%	20000	2	335	7102381	1141196	5862614	3689503
15km	90%	20000	2	255	6674303	1132986	5458412	3056296
15km	90%	20000	2	224	5846490	994987	4804149	2787148
15km	90%	20000	2	223	4716092	852183	3823833	2792911
15km	90%	20000	2	219	4251573	754577	3466331	2235136
15km	90%	20000	2	290	6392615	1010529	5324288	3825349
15km	90%	20000	2	211	5940998	1014234	4861161	2873134
15km	90%	20000	2	243	5387603	855504	4492020	3141737
15km	90%	20000	2	205	5978957	888773	4987226	2727903
15km	90%	20000	2	222	5345594	917669	4362011	2706993
15km	90%	20000	2	237	5440994	939434	4443702	3071614
15km	90%	20000	2	232	6485948	1083657	5315468	3262934
15km	90%	20000	2	213	5472348	933088	4490577	2680183
15km	90%	20000	2	196	5782702	995367	4706547	2808080
15km	90%	20000	2	332	6500152	977094	5462316	3616341
15km	90%	20000	2	224	5216109	900120	4261577	2609988
15km	90%	20000	2	211	5862699	941652	4863882	2992990
15km	90%	20000	2	234	5792529	950579	4787553	2964733
15km	90%	20000	2	255	5494697	853037	4574771	2691581
15km	90%	20000	2	240	5201802	871385	4299265	3046413
15km	90%	20000	2	240	6279838	1017948	5190372	3158761
15km	90%	20000	2	231	4077152	727211	3312559	2559819
15km	90%	20000	2	272	5303024	861791	4379732	2789742
15km	90%	20000	2	232	5858406	941786	4842875	2922378
15km	90%	20000	2	245	5063144	820249	4171140	3124949
15km	90%	20000	2	238	6402816	1022682	5274934	3407333
15km	90%	20000	2	239	5901680	921350	4943917	3195603
15km	90%	20000	2	258	5465706	971642	4432072	3045976
15km	90%	20000	2	234	5691959	864782	4745413	3057066
15km	90%	20000	2	255	6666339	1014430	5569735	3497111
15km	90%	20000	2	232	5773085	969087	4753390	3258551
15km	90%	20000	2	233	4916685	831607	4031823	2794268
15km	90%	20000	2	264	6743520	1163369	5480805	3671403
15km	90%	20000	2	248	6343215	985305	5295035	3160251
15km	90%	20000	2	243	5624261	933918	4635365	3394160
15km	90%	20000	2	319	7145231	1100270	5967177	4075106
15km	90%	20000	2	206	5711565	991501	4663151	2927028
15km	90%	20000	2	291	6560928	1086704	5412904	3425824
15km	90%	20000	2	199	5756525	1013127	4686462	2843496
15km	90%	20000	2	252	6583464	1063650	5460143	3475045
15km	90%	20000	2	247	6347806	1006124	5289809	3413662
15km	90%	20000	2	185	7112786	1154190	5863240	2654136
15km	90%	20000	2	238	5821570	1045820	4690767	3440480
15km	90%	20000	2	223	4947061	930438	3970255	2798169
15km	90%	20000	2	263	5466912	975252	4426801	3299869
[truncated: 1 more rows]
