# Supplementary material for: Quantifying the Value of Perfect Information in Emergency Vaccination Campaigns
Source: PLoS Comput Biol. 2017 Feb 16;13(2):e1005318. doi: 10.1371/journal.pcbi.1005318 (PMC5312803; doi:10.1371/journal.pcbi.1005318)
Supplement: S1 Data — (ZIP) [file pcbi.1005318.s013.zip › Data/15km vaccination/data2.txt]

vacc_radius	efficacy	capacity	delay	outbreak_duration	livestock_culled	cattle_culled	sheep_culled	vaccinations
15km	50%	20000	4	210	5307226	840735	4405030	2919768
15km	50%	20000	4	291	5223781	860978	4296966	3697625
15km	50%	20000	4	439	7921150	1064598	6761584	4220201
15km	50%	20000	4	255	6507696	975814	5466161	3687801
15km	50%	20000	4	236	5058146	785771	4207788	3174199
15km	50%	20000	4	243	6828502	952713	5768275	3508648
15km	50%	20000	4	247	5645181	832085	4758658	3508977
15km	50%	20000	4	266	6867925	979145	5822727	3852047
15km	50%	20000	4	365	6967439	1012486	5877017	3956111
15km	50%	20000	4	400	5440431	801454	4586573	3551789
15km	50%	20000	4	246	6082994	994281	5008846	3334857
15km	50%	20000	4	237	5714330	828073	4811116	3280366
15km	50%	20000	4	321	4927214	729734	4136291	2962591
15km	50%	20000	4	287	5252979	772404	4416127	3263938
15km	50%	20000	4	248	6232412	950533	5221767	3392679
15km	50%	20000	4	263	5365590	850613	4449928	3513360
15km	50%	20000	4	243	6258328	894074	5302017	3517750
15km	50%	20000	4	277	6319033	1012941	5218894	3618010
15km	50%	20000	4	449	6541512	910742	5574172	3494488
15km	50%	20000	4	258	4710978	740776	3924543	3152135
15km	50%	20000	4	266	6502093	919968	5506995	3452975
15km	50%	20000	4	295	5251765	808738	4386820	3174075
15km	50%	20000	4	307	5445028	822973	4547017	3573889
15km	50%	20000	4	216	5154109	775114	4325892	2977534
15km	50%	20000	4	294	6404672	1068228	5235572	3595504
15km	50%	20000	4	370	6496664	1000986	5410596	3505937
15km	50%	20000	4	220	5009103	844061	4098755	2995724
15km	50%	20000	4	275	4707839	739749	3914530	2819466
15km	50%	20000	4	281	5399817	790917	4552700	3041495
15km	50%	20000	4	427	6076774	921970	5081188	3342538
15km	50%	20000	4	329	8724549	1251314	7343883	4617627
15km	50%	20000	4	327	5110819	817851	4221184	2910368
15km	50%	20000	4	437	6432657	878848	5482327	3493789
15km	50%	20000	4	236	6245309	926427	5210690	3151519
15km	50%	20000	4	264	6004241	934065	4987749	3413392
15km	50%	20000	4	299	6089315	955295	5054786	3444893
15km	50%	20000	4	244	5436067	897134	4475127	3134213
15km	50%	20000	4	286	5738978	904816	4746530	3754584
15km	50%	20000	4	276	5705312	862443	4784350	3685697
15km	50%	20000	4	326	4731260	762097	3923209	2722940
15km	50%	20000	4	248	4856164	773022	4022358	3099266
15km	50%	20000	4	280	6792688	1007642	5723366	4067626
15km	50%	20000	4	243	6175875	849973	5249591	3481142
15km	50%	20000	4	322	5396282	748836	4595114	3472249
15km	50%	20000	4	343	6668909	882915	5728486	3384909
15km	50%	20000	4	325	4501535	744258	3704119	2462502
15km	50%	20000	4	283	7097173	1081007	5946282	4101715
15km	50%	20000	4	283	6209424	956804	5168350	3792001
15km	50%	20000	4	308	7754897	1048919	6572928	3986697
15km	50%	20000	4	433	6898096	917989	5886509	4323082
15km	50%	20000	4	240	6122203	825943	5204854	3320964
15km	50%	20000	4	253	5070453	821878	4169321	3220716
15km	50%	20000	4	238	6030230	951130	4980313	3443498
15km	50%	20000	4	406	4889891	750588	4094219	2926347
15km	50%	20000	4	240	5376980	814618	4527659	3476574
15km	50%	20000	4	330	6568062	865244	5635884	3442738
15km	50%	20000	4	244	6891370	986649	5814337	3452827
15km	50%	20000	4	238	5270095	834876	4329459	2683742
15km	50%	20000	4	338	5122346	734041	4318981	3414558
15km	50%	20000	4	179	5119309	813230	4244902	2558347
15km	50%	20000	4	290	6982717	1019757	5870586	3832074
15km	50%	20000	4	255	5503782	853871	4572833	3449242
15km	50%	20000	4	360	5691564	851202	4790259	3818353
15km	50%	20000	4	317	6266237	851076	5351654	3227571
15km	50%	20000	4	274	6177678	968115	5151854	3462889
15km	50%	20000	4	302	6168813	872361	5217646	3763620
15km	50%	20000	4	349	5646263	984420	4580266	3722968
15km	50%	20000	4	425	5549681	842608	4630493	3944300
15km	50%	20000	4	448	6274478	1036428	5156533	3559616
15km	50%	20000	4	202	5599852	861269	4661654	2900324
15km	50%	20000	4	215	4658891	771959	3840322	2516554
15km	50%	20000	4	226	5269208	812373	4395411	2662343
15km	50%	20000	4	305	7611255	1143628	6344570	4434545
15km	50%	20000	4	323	5461163	894637	4508866	4203289
15km	50%	20000	4	322	5854580	913611	4870629	3351535
15km	50%	20000	4	303	5127799	812521	4199306	2710275
15km	50%	20000	4	312	6217763	931011	5217959	3903683
15km	50%	20000	4	316	5936251	891724	4978919	3884899
15km	50%	20000	4	330	4992461	718647	4214778	2722088
15km	50%	20000	4	375	7086839	911066	6100763	3580709
15km	50%	20000	4	345	7977145	1122578	6762322	4469886
15km	50%	20000	4	265	5680649	936625	4669930	3366138
15km	50%	20000	4	264	5042061	812193	4150609	3208141
15km	50%	20000	4	304	4971349	791209	4109549	2913408
15km	50%	20000	4	260	5192697	889217	4247087	3258553
15km	50%	20000	4	278	6977824	992952	5915501	3954015
15km	50%	20000	4	232	4419351	736848	3627014	2846073
15km	50%	20000	4	242	6447884	1125608	5241388	3497173
15km	50%	20000	4	258	5658637	940045	4630322	3687672
15km	50%	20000	4	218	4986788	789612	4143729	2824390
15km	50%	20000	4	308	5842442	837247	4900576	3473000
15km	50%	20000	4	221	5225679	874837	4282351	2918676
15km	50%	20000	4	218	4865622	788076	4019161	2668913
15km	50%	20000	4	245	5727003	923125	4731364	3317115
15km	50%	20000	4	235	6087203	906688	5081748	3396230
15km	50%	20000	4	332	4696440	701950	3915578	2685437
15km	50%	20000	4	233	5366453	866651	4439329	3280230
15km	50%	20000	4	213	6151347	972318	5094795	3057670
15km	50%	20000	4	303	6856141	975453	5812379	3609675
15km	50%	20000	4	233	6460943	955981	5426388	3359376
15km	50%	20000	4	257	6126278	847569	5216170	3493355
15km	50%	20000	4	306	7642721	1066194	6503356	4445011
15km	50%	20000	4	284	4473974	674938	3730961	3097759
15km	50%	20000	4	394	5598301	839213	4652195	3927229
15km	50%	20000	4	308	6799053	935820	5787113	3637483
15km	50%	20000	4	336	6827370	981333	5770132	3599561
15km	50%	20000	4	261	6002006	974846	4965237	3205021
15km	50%	20000	4	283	6016403	881882	5016685	3716710
15km	50%	20000	4	299	5869651	1012003	4775752	3376903
15km	50%	20000	4	330	5564789	825476	4680920	3384774
15km	50%	20000	4	241	5280042	816008	4407471	3489680
15km	50%	20000	4	282	4550552	770685	3696077	2917918
15km	50%	20000	4	262	5407181	890340	4461125	3660601
15km	50%	20000	4	242	5718382	905037	4728510	3154859
15km	50%	20000	4	397	7695624	1086302	6540036	4104891
15km	50%	20000	4	246	4455110	742222	3646980	2949752
15km	50%	20000	4	235	5834918	906834	4857479	2795371
15km	50%	20000	4	247	6057809	1033644	4930990	3580000
15km	50%	20000	4	255	5291958	836139	4394576	3190066
15km	50%	20000	4	311	6334198	1048029	5176907	3960106
15km	50%	20000	4	325	6738433	962242	5682598	4103362
15km	50%	20000	4	290	6429569	1072432	5258262	3932361
15km	50%	20000	4	307	6607195	988603	5549776	4288817
15km	50%	20000	4	267	5793907	956059	4737579	3464587
15km	50%	20000	4	278	5898278	848864	4975263	3824682
15km	50%	20000	4	257	5213603	768917	4362880	3338889
15km	50%	20000	4	219	5810898	809742	4933013	3170818
15km	50%	20000	4	215	6154218	928031	5147886	3090646
15km	50%	20000	4	330	7442793	1052520	6251963	4213209
15km	50%	20000	4	288	6879066	1033636	5744797	4026617
15km	50%	20000	4	261	6283124	1001880	5212179	3700102
15km	50%	20000	4	329	4922439	735482	4125281	3007626
15km	50%	20000	4	229	5411722	939658	4381624	3303575
15km	50%	20000	4	276	8302731	1200883	6990613	3999643
15km	50%	20000	4	326	6728771	1033431	5627262	3909577
15km	50%	20000	4	307	8880683	1285547	7454468	4456437
15km	50%	20000	4	267	5538395	837269	4620314	3289988
15km	50%	20000	4	306	6867306	983463	5809168	4280998
15km	50%	20000	4	300	4508475	716277	3725180	2631369
15km	50%	20000	4	381	6135843	976979	5043097	3723138
15km	50%	20000	4	302	7137974	938634	6111680	4400601
15km	50%	20000	4	376	7093304	961530	6051817	3847485
15km	50%	20000	4	239	5607018	918684	4620829	3228834
15km	50%	20000	4	361	8010162	1184809	6710897	4138651
15km	50%	20000	4	350	6265871	898217	5287820	3681383
15km	50%	20000	4	429	7405595	961496	6335992	4067745
15km	50%	20000	4	269	5536306	864660	4560025	3073719
15km	50%	20000	4	344	5264678	798635	4397188	3388050
15km	50%	20000	4	317	6776797	934712	5778286	4015321
15km	50%	20000	4	327	5928294	973451	4903994	3593799
15km	50%	20000	4	313	6463597	954653	5438030	3471112
15km	50%	20000	4	265	5949977	931918	4953807	2876921
15km	50%	20000	4	322	6918989	971838	5881289	3994922
15km	50%	20000	4	371	7019670	942788	5989458	3820456
15km	50%	20000	4	323	5838029	833665	4948058	3312744
15km	50%	20000	4	272	4470888	727775	3697536	2866764
15km	50%	20000	4	275	6997818	1012297	5882660	3869567
15km	50%	20000	4	379	7386741	1033995	6270356	3843847
15km	50%	20000	4	294	4574451	762607	3763360	2908069
15km	50%	20000	4	307	6251614	1032076	5168517	4257656
15km	50%	20000	4	277	4905338	789796	4057687	3426957
15km	50%	20000	4	321	5723257	892256	4737758	2938783
15km	50%	20000	4	232	5605099	857095	4679530	2956837
15km	50%	20000	4	240	4939247	780142	4076434	2661281
15km	50%	20000	4	251	5828905	896290	4867905	3531119
15km	50%	20000	4	269	5173239	846015	4227990	3366648
15km	50%	20000	4	233	7617663	1077578	6462093	3359747
15km	50%	20000	4	237	4883317	818028	4005409	3433665
15km	50%	20000	4	300	6164162	825821	5272267	3094703
15km	50%	20000	4	244	5414043	824902	4492648	2913426
15km	50%	20000	4	274	5921444	928717	4908431	3979204
15km	50%	20000	4	226	5353948	833531	4437655	2826894
15km	50%	20000	4	345	4562861	698802	3806272	2711848
15km	50%	20000	4	239	5615795	864251	4692144	3027747
15km	50%	20000	4	306	4963415	824032	4081765	3184236
15km	50%	20000	4	217	6710480	959337	5676541	3118727
15km	50%	20000	4	259	4725252	733583	3947144	2833218
15km	50%	20000	4	238	5249744	836585	4362892	2945862
15km	50%	20000	4	249	6710891	990341	5639846	3608865
15km	50%	20000	4	258	6690727	917266	5709887	3681432
15km	50%	20000	4	245	5555016	866857	4600526	3290057
15km	50%	20000	4	357	5415444	886547	4457998	3155318
15km	50%	20000	4	251	6295402	1050863	5167220	3555560
15km	50%	20000	4	407	6784421	946242	5719764	3649158
15km	50%	20000	4	236	5703810	920357	4716832	3052393
15km	50%	20000	4	386	5347109	848544	4419846	3726203
15km	50%	20000	4	254	6015973	1009510	4911167	3564650
15km	50%	20000	4	286	6223930	968746	5154567	4159321
15km	50%	20000	4	382	7859820	1098215	6680206	4564105
15km	50%	20000	4	230	4936988	722979	4139092	3287804
15km	50%	20000	4	254	6639244	1016460	5533434	3676570
15km	50%	20000	4	277	6612021	927276	5600186	3911839
15km	50%	20000	4	366	6351866	887052	5402653	3488411
15km	50%	20000	4	251	5321011	878905	4387082	3618226
15km	50%	20000	4	276	7038736	917659	6036453	3830585
15km	50%	20000	4	326	5595073	863613	4656551	3363732
15km	50%	20000	4	272	4715702	778085	3885733	3044815
15km	50%	20000	4	323	6585544	948336	5572825	4400200
15km	50%	20000	4	309	7841088	1149727	6574658	4139136
15km	50%	20000	4	277	5734924	803227	4880783	3252240
15km	50%	20000	4	301	6082782	1008162	5011010	3884091
15km	50%	20000	4	331	6234682	962397	5196223	3857517
15km	50%	20000	4	429	6873435	1001626	5785132	4412471
15km	50%	20000	4	406	6750413	898341	5759870	3753295
15km	50%	20000	4	323	6863125	901947	5851068	3437388
15km	50%	20000	4	324	4843347	802299	3979568	2903425
15km	50%	20000	4	314	6898769	1011430	5815892	4019522
15km	50%	20000	4	319	7556419	968858	6514673	3776227
15km	50%	20000	4	265	5843915	1006604	4748885	3416962
15km	50%	20000	4	222	6242668	955721	5200035	3197039
15km	50%	20000	4	263	5277937	884349	4318232	3061819
15km	50%	20000	4	350	6918370	1012683	5827758	3859889
15km	50%	20000	4	300	6158939	880230	5215001	3608500
15km	50%	20000	4	299	8888144	1282810	7467693	4327923
15km	50%	20000	4	263	6142737	948403	5106978	3663732
15km	50%	20000	4	365	7038572	979942	5988643	3686036
15km	50%	20000	4	206	5736707	824170	4849238	2965651
15km	50%	20000	4	253	6213595	908329	5219984	3667729
15km	50%	20000	4	368	6413430	899784	5437272	3428125
15km	50%	20000	4	279	6574685	988578	5463495	3768391
15km	50%	20000	4	294	6097974	1055440	4945294	4096495
15km	50%	20000	4	279	6369806	953305	5338238	3586387
15km	50%	20000	4	236	5196644	783721	4341995	2836198
15km	50%	20000	4	345	5335257	828631	4425764	3415599
15km	50%	20000	4	299	4807376	729951	4008071	2442423
15km	50%	20000	4	355	4422704	707461	3672090	2762758
15km	50%	20000	4	234	5690296	907762	4711268	3270608
15km	50%	20000	4	225	5596190	847811	4630753	3080357
15km	50%	20000	4	335	4895425	789611	4025428	3027503
15km	50%	20000	4	263	6409165	910952	5413311	3813619
15km	50%	20000	4	281	6675068	922646	5683073	3646725
15km	50%	20000	4	279	7104844	994853	6037418	3853734
15km	50%	20000	4	305	6456491	956435	5418351	3476659
15km	50%	20000	4	257	5347310	836819	4429206	3212030
15km	50%	20000	4	301	5935052	785532	5090440	3497664
15km	50%	20000	4	245	4644537	730158	3862724	2763408
15km	50%	20000	4	263	6069300	1003312	4981567	3408859
15km	50%	20000	4	207	5344762	823745	4447661	2981155
15km	50%	20000	4	242	7788563	1021450	6682235	3494104
15km	50%	20000	4	388	6036927	834071	5144426	3973891
15km	50%	20000	4	245	6318421	1030700	5207699	3543611
15km	50%	20000	4	267	5727892	942583	4675373	3093640
15km	50%	20000	4	238	7791494	1086175	6592326	3436293
15km	50%	20000	4	237	6767544	1026854	5649522	3384431
15km	50%	20000	4	275	5840712	871702	4909631	3896233
15km	50%	20000	4	259	6407498	860459	5496691	3394887
15km	50%	20000	4	286	7246050	1049395	6107614	3727786
15km	50%	20000	4	249	5726193	922518	4729125	3227750
15km	50%	20000	4	280	6408311	1050616	5273536	3661423
15km	50%	20000	4	228	7441045	1060880	6285779	3280628
15km	50%	20000	4	306	6404310	1007227	5305345	3953287
15km	50%	20000	4	285	8002126	1116926	6766585	4072585
15km	50%	20000	4	277	7816342	1062687	6679620	3879142
15km	50%	20000	4	233	6460370	979093	5408668	3368979
15km	50%	20000	4	305	6121825	934939	5098038	3948601
15km	50%	20000	4	366	7614604	1042667	6467846	3813417
15km	50%	20000	4	297	6011462	984251	4932753	3842996
15km	50%	20000	4	297	5210550	827151	4318927	3002258
15km	50%	20000	4	276	6009028	872552	5046059	3987967
15km	50%	20000	4	396	6213623	866833	5281241	3845513
15km	50%	20000	4	209	7147639	1071564	5995747	2999259
15km	50%	20000	4	284	7114149	1009849	6033518	3636077
15km	50%	20000	4	351	7215928	1008398	6125972	4372873
15km	50%	20000	4	314	6655767	966500	5591961	3949184
15km	50%	20000	4	277	6833186	1013130	5726299	4015652
15km	50%	20000	4	259	6157589	990021	5101473	3441473
15km	50%	20000	4	282	6833310	998013	5732360	4090424
15km	50%	20000	4	243	5916604	922856	4916352	3400659
15km	50%	20000	4	228	5167079	800906	4314766	3291277
15km	50%	20000	4	320	6992127	977554	5906244	4432177
15km	50%	20000	4	281	5855917	968203	4815079	3805628
15km	50%	20000	4	232	4391607	715004	3612079	2707953
15km	50%	20000	4	332	5195633	776429	4352990	2962537
15km	50%	20000	4	239	5631102	822171	4725010	3341571
15km	50%	20000	4	302	7110670	1082830	5933105	4391092
15km	50%	20000	4	379	5983561	953605	4938311	4116513
15km	50%	20000	4	310	5579462	823544	4688780	3315349
15km	50%	20000	4	220	5488432	875696	4542388	2967206
15km	50%	20000	4	225	5329199	838825	4408570	3243274
15km	50%	20000	4	257	5234710	847389	4301851	3254899
15km	50%	20000	4	317	5937666	834700	5032206	3456702
15km	50%	20000	4	295	6892732	986539	5818883	3914971
15km	50%	20000	4	311	5423965	869091	4483677	2994402
15km	50%	20000	4	348	7754706	1009264	6688772	4209189
15km	50%	20000	4	323	6250106	921470	5270929	3641070
15km	50%	20000	4	263	4668241	722014	3873429	3097140
15km	50%	20000	4	267	4898134	735051	4112599	3141940
15km	50%	20000	4	338	6962119	1065077	5787186	4175072
15km	50%	20000	4	357	4816204	716214	4057234	2547860
15km	50%	20000	4	257	6435199	1029535	5339709	3548363
15km	50%	20000	4	282	6933998	987532	5871903	3722748
15km	50%	20000	4	308	7202647	986739	6146324	4136241
15km	50%	20000	4	252	5771699	865276	4828886	3305735
15km	50%	20000	4	251	5493896	854386	4584986	3377628
15km	50%	20000	4	337	5672227	911254	4670251	3298181
15km	50%	20000	4	281	5780703	824629	4888498	3702822
15km	50%	20000	4	300	7259243	1042352	6138380	4313110
15km	50%	20000	4	361	6952949	997476	5863727	4096045
15km	50%	20000	4	303	6756672	963152	5707511	3628884
15km	50%	20000	4	236	5576702	908767	4599508	3415572
15km	50%	20000	4	291	7112616	965016	6019163	4060687
15km	50%	20000	4	274	5625193	925090	4616401	3800135
15km	50%	20000	4	327	6027482	983839	4949027	3433382
15km	50%	20000	4	350	7695084	1031567	6562598	4036891
15km	50%	20000	4	322	4849974	806743	3962198	3656961
15km	50%	20000	4	317	5742241	940555	4716942	3436242
15km	50%	20000	4	260	7270927	1042541	6157168	3774501
15km	50%	20000	4	282	4477245	732747	3693404	2859007
15km	50%	20000	4	350	7163426	978417	6100847	3694335
15km	50%	20000	4	246	4292378	756061	3473112	3088619
15km	50%	20000	4	253	5056037	779328	4223021	2801769
15km	50%	20000	4	222	6936286	966261	5889155	3203448
15km	50%	20000	4	339	4727418	740341	3926474	3334420
15km	50%	20000	4	262	6238186	1021540	5145259	3441747
15km	50%	20000	4	274	4859843	717551	4069633	2823135
15km	50%	20000	4	249	5970488	895529	4977973	3161038
15km	50%	20000	4	252	4989609	801188	4116010	3040154
15km	50%	20000	4	338	6560872	885703	5622761	3544057
15km	50%	20000	4	336	7247491	1027705	6144674	3820543
15km	50%	20000	4	266	6626116	1086748	5462951	3851486
15km	50%	20000	4	310	5606652	855501	4672083	3477422
15km	50%	20000	4	355	7112526	1044901	5989854	4061133
15km	50%	20000	4	326	7386245	1008772	6285940	4164804
15km	50%	20000	4	331	6868422	949173	5842297	4184018
15km	50%	20000	4	374	5749835	844769	4812915	3436350
15km	50%	20000	4	281	8426494	1195118	7113168	4068640
15km	50%	20000	4	335	6249177	877553	5305857	3873677
15km	50%	20000	4	268	6851808	967296	5801152	3618914
15km	50%	20000	4	213	5173796	820594	4299811	2762164
15km	50%	20000	4	243	5295206	868645	4359109	3104876
15km	50%	20000	4	321	6701549	1027415	5604183	3628380
15km	50%	20000	4	345	5460335	872593	4506139	3619669
15km	50%	20000	4	255	5206495	817047	4326485	2589918
15km	50%	20000	4	315	5497655	837788	4574585	3694092
15km	50%	20000	4	254	4906990	738297	4106306	2605219
15km	50%	20000	4	300	6541193	936979	5507504	3881734
15km	50%	20000	4	495	6897494	999241	5794138	4251448
15km	50%	20000	4	293	5714320	881080	4756212	3346183
15km	50%	20000	4	213	5821944	964460	4789834	3053156
15km	50%	20000	4	449	4541753	721942	3761725	3294964
15km	50%	20000	4	293	5455407	874408	4516634	3675763
15km	50%	20000	4	340	6743660	966701	5702388	3854883
15km	50%	20000	4	317	7571002	1159750	6290344	4377602
15km	50%	20000	4	209	4806818	809865	3936760	2913312
15km	50%	20000	4	261	5189672	840289	4289102	3333862
15km	50%	20000	4	267	5827800	896851	4868607	3402367
15km	50%	20000	4	302	6847253	996220	5757375	3805402
15km	50%	20000	4	450	7619562	1058685	6461587	3721943
15km	50%	20000	4	531	5156437	761362	4343345	3758109
15km	50%	20000	4	270	5252357	826550	4354034	3646732
15km	50%	20000	4	274	5858479	1007867	4771019	3870540
15km	50%	20000	4	333	6788050	911533	5797647	3940614
15km	50%	20000	4	257	5304804	810110	4430461	2805458
15km	50%	20000	4	287	6572126	943433	5575096	3947061
15km	50%	20000	4	334	6310650	932935	5320239	4060008
15km	50%	20000	4	263	5113548	794407	4259588	2796216
15km	50%	20000	4	279	6437104	926812	5440260	3691065
15km	50%	20000	4	300	7198483	1086392	6025609	3898836
15km	50%	20000	4	325	7132456	1017667	6025023	3861378
15km	50%	20000	4	218	5996889	873245	5067221	3040193
15km	50%	20000	4	302	5770930	838095	4883744	3632597
15km	50%	20000	4	257	5587907	874020	4660394	3327588
15km	50%	20000	4	265	5422710	864657	4490910	3112719
15km	50%	20000	4	263	7296510	1052749	6176711	3801138
15km	50%	20000	4	263	6366245	986983	5297925	3785100
15km	50%	20000	4	289	6738207	918051	5737842	3710814
15km	50%	20000	4	364	6115658	847493	5183796	4179346
15km	50%	20000	4	279	5753860	824819	4869452	3296332
15km	50%	20000	4	287	7090284	1073538	5904661	3847973
15km	50%	20000	4	272	7118557	1053679	5993646	3679320
15km	50%	20000	4	319	7506400	991990	6421804	4213230
15km	50%	20000	4	321	7543984	1117328	6331330	4382036
15km	50%	20000	4	272	6114620	935893	5107409	3432526
15km	50%	20000	4	434	6449554	906906	5441740	3284830
15km	50%	20000	4	330	7156248	1013168	6021943	4173560
15km	50%	20000	4	255	5355936	787764	4512652	3337752
15km	50%	20000	4	301	6207571	920654	5211055	3581227
15km	50%	20000	4	239	5940800	882580	4976673	2756939
15km	50%	20000	4	282	5294742	794219	4458052	3156097
15km	50%	20000	4	273	5351824	851577	4432284	3006918
15km	50%	20000	4	281	4871086	780309	4024761	2821671
15km	50%	20000	4	302	7159839	998770	6073832	4253633
15km	50%	20000	4	338	7327499	950363	6296783	3893469
15km	50%	20000	4	238	6320850	927439	5338299	3436264
15km	50%	20000	4	268	4755192	831102	3848145	3310689
15km	50%	20000	4	299	7136771	929019	6143012	3429889
15km	50%	20000	4	250	6761494	1157149	5496424	3615081
15km	50%	20000	4	285	6045956	873072	5108438	3060866
15km	50%	20000	4	261	6673283	965218	5608091	3767157
15km	50%	20000	4	409	6233670	944252	5192994	4076993
15km	50%	20000	4	219	4676426	757701	3864281	2919428
15km	50%	20000	4	240	4864508	806915	4017370	2967803
15km	50%	20000	4	244	6721866	1053591	5565365	3519648
15km	50%	20000	4	283	6718982	962082	5655892	4005010
15km	50%	20000	4	234	6644474	1000542	5582058	3161644
15km	50%	20000	4	311	6266506	960776	5214615	4203574
15km	50%	20000	4	261	5168312	834450	4249025	2967235
15km	50%	20000	4	214	5324152	803079	4465234	2878593
15km	50%	20000	4	298	6974870	1044891	5851336	4236538
15km	50%	20000	4	262	5370250	893050	4397448	3557287
15km	50%	20000	4	386	7494355	1068755	6333730	4445239
15km	50%	20000	4	263	4680677	728620	3915973	2888606
15km	50%	20000	4	228	5182863	842727	4268863	3237513
15km	50%	20000	4	267	6737017	1027393	5628267	3872753
15km	50%	20000	4	293	5168310	802549	4304316	3005149
15km	50%	20000	4	299	6083864	876445	5124748	3685492
15km	50%	20000	4	270	5353201	823583	4476317	3214753
15km	50%	20000	4	211	7809036	1047486	6651407	3036124
15km	50%	20000	4	429	5031067	762072	4208280	3131450
15km	50%	20000	4	229	6775846	1002602	5695037	3286945
15km	50%	20000	4	280	5571520	808849	4690655	3583597
15km	50%	20000	4	334	4409198	729926	3623461	2999325
15km	50%	20000	4	270	6808007	901165	5811339	3400149
15km	50%	20000	4	269	7463330	1053171	6329365	3896476
15km	50%	20000	4	281	6976565	986784	5899052	3828458
15km	50%	20000	4	284	5866624	858988	4939338	3089085
15km	50%	20000	4	278	6506733	925699	5503437	3740189
15km	50%	20000	4	281	7370539	1160842	6129621	3956565
15km	50%	20000	4	407	5574877	836877	4668875	3434099
15km	50%	20000	4	364	6528303	905714	5547718	3618827
15km	50%	20000	4	297	6430306	924712	5415624	3691987
15km	50%	20000	4	294	4439850	681189	3686653	2718737
15km	50%	20000	4	259	4915040	796401	4056672	3153747
15km	50%	20000	4	222	4930533	776631	4066926	3208537
15km	50%	20000	4	305	5668898	831408	4746766	3086881
15km	50%	20000	4	284	6813802	947253	5798761	3444611
15km	50%	20000	4	251	4589024	725829	3790538	3110627
15km	50%	20000	4	235	5113298	805339	4250820	3319371
15km	50%	20000	4	242	5265692	827809	4368765	3044369
15km	50%	20000	4	413	7000229	958032	5977392	4222674
15km	50%	20000	4	225	5589845	844527	4688789	3243278
15km	50%	20000	4	279	7032560	1119232	5837653	4042859
15km	50%	20000	4	261	6048931	945045	5007899	3412579
15km	50%	20000	4	312	5029284	816026	4162573	2953102
15km	50%	20000	4	291	6436160	952140	5385950	3542625
15km	50%	20000	4	277	5386144	721741	4604629	3411987
15km	50%	20000	4	316	5392421	814824	4522417	2872743
15km	50%	20000	4	286	5217339	827936	4330339	3323615
15km	50%	20000	4	237	4683993	756967	3856870	2671316
15km	50%	20000	4	356	7262105	1036978	6121413	4269616
15km	50%	20000	4	409	8056078	1092221	6859856	4483639
15km	50%	20000	4	270	5107955	838858	4221253	3057565
15km	50%	20000	4	263	5723288	867794	4787285	3411345
15km	50%	20000	4	336	4730941	774316	3906840	3113056
15km	50%	20000	4	268	5146602	807867	4274381	3214781
15km	50%	20000	4	252	5292327	846464	4354137	2861756
15km	50%	20000	4	367	6450566	901395	5451142	4103034
15km	50%	20000	4	221	5496536	866026	4552822	3180764
15km	50%	20000	4	308	8206413	1147191	6961407	4396195
15km	50%	20000	4	406	7615626	1024808	6475851	4362223
15km	50%	20000	4	255	5253367	838103	4359203	3416435
15km	50%	20000	4	321	7176538	976033	6108653	3972557
15km	50%	20000	4	281	5988616	915427	5009098	2999579
15km	50%	20000	4	271	4847965	766223	4001907	2823860
15km	50%	20000	4	300	4766831	723556	3971659	2638323
15km	50%	20000	4	259	6095023	938286	5075320	3751178
15km	50%	20000	4	272	7775146	1074853	6604251	3860618
15km	50%	20000	4	354	3993282	630533	3317263	2577215
15km	50%	20000	4	280	6047733	841501	5141028	3565701
15km	50%	20000	4	276	5608217	872450	4669552	3840997
15km	50%	20000	4	271	5768471	910818	4775823	3255884
15km	50%	20000	4	259	4620865	756502	3822393	3449025
15km	50%	20000	4	342	6524413	953335	5506404	3730618
15km	50%	20000	4	245	6239093	956046	5183170	3541056
15km	50%	20000	4	214	4922590	785436	4048555	3007615
15km	50%	20000	4	241	5006375	796244	4143204	3237596
15km	50%	20000	4	227	5393387	842079	4467145	3101064
15km	50%	20000	4	327	7665325	1085424	6488414	4336697
15km	50%	20000	4	275	6785508	940785	5762191	3907124
15km	50%	20000	4	348	6821188	989238	5751099	4444900
15km	50%	20000	4	324	5930262	974538	4879445	3991121
15km	50%	20000	4	298	4623489	738553	3844451	2783076
15km	50%	20000	4	268	5162540	831611	4270623	3026001
15km	50%	20000	4	267	4046303	649610	3352362	2554548
15km	50%	20000	4	350	5266915	800226	4415403	3052005
15km	50%	20000	4	243	5031777	800396	4156460	2847982
15km	50%	20000	4	247	5344572	857118	4411941	3184854
15km	50%	20000	4	250	5704849	926912	4694167	3570748
15km	50%	20000	4	346	6099035	899649	5124502	3736270
15km	50%	20000	4	226	5837329	949668	4799509	3264178
15km	50%	20000	4	292	6649237	1003557	5581780	3766513
15km	50%	20000	4	382	7117453	1009179	6020786	4183674
15km	50%	20000	4	298	5267769	852001	4336708	3178568
15km	50%	20000	4	305	5704422	959429	4649139	3767758
15km	50%	20000	4	287	6232329	928695	5204606	3703331
15km	50%	20000	4	313	6414008	1020445	5272560	3972765
15km	50%	20000	4	309	5952946	893659	4998330	3715715
15km	50%	20000	4	289	5666696	812000	4804403	3427778
15km	50%	20000	4	312	6355655	1060545	5233419	3783794
15km	50%	20000	4	227	6024444	903230	5039482	3272172
15km	50%	20000	4	318	7301331	1036075	6178817	3850825
15km	50%	20000	4	322	5790078	898650	4809232	3725821
15km	50%	20000	4	237	5611557	944620	4606361	3279081
15km	50%	20000	4	287	4741342	766014	3915004	3440400
15km	50%	20000	4	288	6022381	852496	5105022	3569426
15km	50%	20000	4	304	4776894	769030	3950320	3233753
15km	50%	20000	4	385	5788635	835838	4879349	3599133
15km	50%	20000	4	366	6411235	889992	5466018	3907944
15km	50%	20000	4	244	5610195	953458	4568847	3520734
15km	50%	20000	4	279	5723301	915824	4751558	3079092
15km	50%	20000	4	245	5822630	943627	4806092	3241098
15km	50%	20000	4	225	5171299	849611	4230193	3150317
15km	50%	20000	4	324	6740005	1045673	5580167	3873511
15km	50%	20000	4	187	5169291	824893	4274271	2677231
15km	50%	20000	4	272	5308936	819191	4408881	3007748
15km	50%	20000	4	281	5957010	915647	4969220	3719326
15km	50%	20000	4	293	4987746	806820	4119470	3053070
15km	50%	20000	4	245	4832879	719024	4078526	3072336
15km	50%	20000	4	362	7695638	1202010	6393973	4255062
15km	50%	20000	4	201	5298175	892926	4339546	2887934
15km	50%	20000	4	221	5183866	823948	4279901	2988722
15km	50%	20000	4	317	5792224	800250	4929066	3340446
15km	50%	20000	4	175	5600999	902609	4634627	2485051
15km	50%	20000	4	357	7545476	1053342	6397929	3812766
15km	50%	20000	4	237	6170867	950061	5123586	3427360
15km	50%	20000	4	262	5575511	902590	4593362	3786149
15km	50%	20000	4	251	6962500	957010	5924573	3628706
15km	50%	20000	4	213	4910919	764806	4103053	3064785
15km	50%	20000	4	348	6055097	899898	5063619	3559530
15km	50%	20000	4	275	7142999	1137124	5895920	3990799
15km	50%	20000	4	313	6086226	940805	5067475	3505526
15km	50%	20000	4	412	8701930	1136495	7444872	4636930
15km	50%	20000	4	325	7288879	1060554	6120099	3984631
15km	50%	20000	4	210	4961313	783780	4121257	2696029
15km	50%	20000	4	304	6515403	863068	5571573	3461114
15km	50%	20000	4	300	5560012	918448	4562579	3619766
15km	50%	20000	4	394	7166098	987860	6106007	3809858
15km	50%	20000	4	256	6128305	896993	5151525	3453731
15km	50%	20000	4	276	5284984	855948	4364249	3186707
15km	50%	20000	4	291	5272009	813909	4374052	3314981
15km	50%	20000	4	250	5650693	977309	4598147	3490611
15km	50%	20000	4	265	6404847	894077	5418257	3375755
15km	50%	20000	4	240	6173531	846832	5271973	3471429
15km	50%	20000	4	277	5939872	922839	4958839	3206879
15km	50%	20000	4	268	5438227	876995	4482984	3310127
15km	50%	20000	4	460	6804093	970260	5751804	3577961
15km	50%	20000	4	364	6364130	890049	5336848	3351244
15km	50%	20000	4	259	4944646	856939	3997513	3427434
15km	50%	20000	4	261	6842607	1015818	5730679	3388482
15km	50%	20000	4	402	5203721	821204	4316742	3441609
15km	50%	20000	4	427	6992687	971779	5938839	3987897
15km	50%	20000	4	238	4952781	751927	4127050	3349905
15km	50%	20000	4	219	5487555	927434	4494218	3028270
15km	50%	20000	4	312	5418336	802862	4549900	3296300
15km	50%	20000	4	393	5631910	876093	4676949	3548547
15km	50%	20000	4	243	4707872	730371	3928011	2823896
15km	50%	20000	4	243	6504568	899731	5533916	3488395
15km	50%	20000	4	287	5799015	864055	4870857	3503021
15km	50%	20000	4	211	4964783	805353	4103286	2955780
15km	50%	20000	4	296	5829904	967032	4790258	3651436
15km	50%	20000	4	279	6290684	945592	5274045	3568078
15km	50%	20000	4	260	6118104	963825	5051349	3552905
15km	50%	20000	4	349	4409993	729239	3641345	3366168
15km	50%	20000	4	287	6585868	978926	5530366	3350504
15km	50%	20000	4	255	5765395	913301	4789008	3364663
15km	50%	20000	4	250	5865772	969236	4822437	3463315
15km	50%	20000	4	380	6673392	986178	5627034	3450874
15km	50%	20000	4	244	5660031	943450	4629461	3397277
15km	50%	20000	4	272	5856633	971016	4818270	3708845
15km	50%	20000	4	376	8109229	1120949	6906045	4500468
15km	50%	20000	4	382	6517263	915595	5553713	3680333
15km	50%	20000	4	301	7192946	1108490	5943844	4085124
15km	50%	20000	4	228	5492662	843988	4587262	3165726
15km	50%	20000	4	302	5147940	786188	4295329	3591093
15km	50%	20000	4	252	5221559	829065	4295739	3212835
15km	50%	20000	4	327	6057752	991200	4960741	3924895
15km	50%	20000	4	268	6518093	955672	5492670	3755115
15km	50%	20000	4	254	5777926	934815	4781738	3675438
15km	50%	20000	4	270	5822489	968158	4784303	3189088
15km	50%	20000	4	222	5104534	849884	4160109	3199034
15km	50%	20000	4	335	6397881	969734	5348461	4087564
15km	50%	20000	4	320	6218410	870367	5291705	3238643
15km	50%	20000	4	233	5989438	941000	4943015	3363344
15km	50%	20000	4	356	6928358	1038277	5779731	4312607
15km	50%	20000	4	247	5098524	815687	4224820	2932872
15km	50%	20000	4	298	7150017	1057434	6014970	3937127
15km	50%	20000	4	266	5837879	901322	4844432	3699921
15km	50%	20000	4	242	5555711	832292	4646729	2916467
15km	50%	20000	4	322	6785473	1001885	5724235	3699764
15km	50%	20000	4	216	4938890	806000	4079613	2843985
15km	50%	20000	4	235	4214516	685148	3483899	2739288
15km	50%	20000	4	372	6542605	903412	5540979	3611838
15km	50%	20000	4	242	5811376	851967	4887285	2983354
15km	50%	20000	4	281	7085527	997374	5997819	3905462
15km	50%	20000	4	276	5574756	852789	4667588	3157666
15km	50%	20000	4	290	5449117	755397	4639691	3128612
15km	50%	20000	4	328	5087579	812347	4192995	2924974
15km	50%	20000	4	305	6054403	949735	5041909	3501857
15km	50%	20000	4	297	4630191	741263	3821878	3145838
15km	50%	20000	4	283	4671492	719330	3889390	2709441
15km	50%	20000	4	215	4474280	746561	3673920	2619177
15km	50%	20000	4	289	6544084	932912	5524876	3830870
15km	50%	20000	4	320	5815924	828765	4947607	3418384
15km	50%	20000	4	303	5514954	809338	4620945	3161810
15km	50%	20000	4	308	6139924	870838	5208173	3810687
15km	50%	20000	4	338	6973610	958999	5948781	3741632
15km	50%	20000	4	241	5812572	848595	4904469	2936526
15km	50%	20000	4	227	5147093	758126	4291164	2822039
15km	50%	20000	4	235	4970952	797915	4095415	2911604
15km	50%	20000	4	260	5884549	884212	4871607	3299114
15km	50%	20000	4	247	6694105	938193	5664368	3571177
15km	50%	20000	4	233	4809352	761097	3975144	2760648
15km	50%	20000	4	308	7173626	1025815	6071684	4069441
15km	50%	20000	4	305	7491010	1071422	6321807	4397796
15km	50%	20000	4	246	4843209	765456	4016989	3008235
15km	50%	20000	4	309	5453557	811232	4566347	3347722
15km	50%	20000	4	274	5690896	900796	4698134	3667201
15km	50%	20000	4	289	5760891	921532	4763643	3221725
15km	50%	20000	4	291	5222204	858324	4274766	3006476
15km	50%	20000	4	297	6259809	922725	5247108	3573310
15km	50%	20000	4	256	6170312	1026619	5056046	3711599
15km	50%	20000	4	285	5173617	795906	4303223	2859163
15km	50%	20000	4	273	6245024	981146	5170740	3465204
15km	50%	20000	4	266	5859168	898158	4874434	3500410
15km	50%	20000	4	203	5114868	792082	4252957	2917332
15km	50%	20000	4	222	4605515	737298	3806530	3114700
15km	50%	20000	4	295	7409290	1079325	6207469	4291798
15km	50%	20000	4	273	5984052	799468	5113613	3667397
15km	50%	20000	4	181	5162829	853473	4251145	2585235
15km	50%	20000	4	272	5056615	836519	4151237	2943669
15km	50%	20000	4	192	4333473	703931	3584266	2315796
15km	50%	20000	4	432	6333677	886938	5357556	3646595
15km	50%	20000	4	274	6041339	997755	4948179	3975342
15km	50%	20000	4	287	7448557	988971	6372533	4167747
15km	50%	20000	4	278	7997476	1135656	6780118	4028858
15km	50%	20000	4	257	6943912	1032283	5836787	3637158
15km	50%	20000	4	334	5648290	761909	4803117	3309478
15km	50%	20000	4	231	4647529	727539	3857816	2783614
15km	50%	20000	4	238	5055272	770777	4250507	2865564
15km	50%	20000	4	246	5532750	864190	4595833	3214273
15km	50%	20000	4	417	5720481	884206	4739093	3327295
15km	50%	20000	4	248	5452852	841929	4531246	3053946
15km	50%	20000	4	303	6785414	1044072	5633928	3896988
15km	50%	20000	4	254	5772071	815624	4892480	2982646
15km	50%	20000	4	257	5561648	847590	4624697	3233344
15km	50%	20000	4	248	4955083	760466	4146930	2805082
15km	50%	20000	4	309	6951560	1034584	5821361	4166812
15km	50%	20000	4	274	6675482	922523	5662651	3894757
15km	50%	20000	4	277	6677782	991786	5626999	3693717
15km	50%	20000	4	231	5487817	895650	4499368	3332660
15km	50%	20000	4	282	7915116	1046490	6782827	3706989
15km	50%	20000	4	322	5205938	771920	4375468	3203595
15km	50%	20000	4	310	6287874	930181	5272047	4143251
15km	50%	20000	4	307	6045749	911351	5064902	3746473
15km	50%	20000	4	342	5469675	807095	4606755	2936528
15km	50%	20000	4	255	4824300	743858	3956886	3010029
15km	50%	20000	4	414	6996893	974729	5951694	3766151
15km	50%	20000	4	261	6405911	885722	5438869	3599841
15km	50%	20000	4	345	5834137	814849	4952427	3463190
15km	50%	20000	4	282	5557319	889312	4579963	3325438
15km	50%	20000	4	258	5604911	772628	4782290	3409519
15km	50%	20000	4	319	7017299	1010219	5901016	4191715
15km	50%	20000	4	246	5371367	893877	4401641	3344809
15km	50%	20000	4	269	7055784	931282	6059393	3640400
15km	50%	20000	4	225	4929030	818208	4043036	2891676
15km	50%	20000	4	222	5651096	866989	4689709	3200991
15km	50%	20000	4	277	5923819	932114	4890685	3336770
15km	50%	20000	4	260	6153318	814926	5274485	3300328
15km	50%	20000	4	328	6096792	967238	5046822	3268783
15km	50%	20000	4	354	5825974	909593	4840603	3170159
15km	50%	20000	4	383	7162217	1111413	5971038	4534898
15km	50%	20000	4	315	7474018	1090492	6286951	3464709
15km	50%	20000	4	295	6882110	1029038	5769216	3774545
15km	50%	20000	4	288	5657633	835652	4761735	3878034
15km	50%	20000	4	240	5268015	809928	4399691	2900248
15km	50%	20000	4	283	5428081	869475	4482771	3088547
15km	50%	20000	4	206	4995110	790691	4149006	2795756
15km	50%	20000	4	288	6943764	1005768	5840622	3840845
15km	50%	20000	4	370	7612953	1080936	6448040	4478392
15km	50%	20000	4	302	5108690	824739	4219718	2954655
15km	50%	20000	4	255	5377813	859497	4421681	3020865
15km	50%	20000	4	287	6386646	991420	5324831	4158412
15km	50%	20000	4	371	7302739	984509	6246505	4068081
15km	50%	20000	4	235	6444190	1016787	5334073	3388674
15km	50%	20000	4	275	5940449	936505	4918542	3532015
15km	50%	20000	4	349	6261596	915173	5284475	3743197
15km	50%	20000	4	223	4780883	818322	3884036	2888173
15km	50%	20000	4	240	6111836	963862	5046988	3468894
15km	50%	20000	4	219	4641986	686613	3893911	2734890
15km	50%	20000	4	323	5637746	831359	4755565	2857783
15km	50%	20000	4	283	6153439	973654	5085380	4112557
15km	50%	20000	4	219	4877448	763303	4039641	2821604
15km	50%	20000	4	218	4852194	771601	3991729	2821977
15km	50%	20000	4	312	5300140	841686	4383514	2835520
15km	50%	20000	4	286	6744231	1003817	5650623	4079475
15km	50%	20000	4	248	6110419	877490	5172383	3158271
15km	50%	20000	4	399	6746072	1019902	5640656	3983588
15km	50%	20000	4	357	8007578	1111856	6821989	4527663
15km	50%	20000	4	333	6002647	898101	5044900	3683373
15km	50%	20000	4	246	5044641	837122	4126477	2741627
15km	50%	20000	4	212	5806250	915645	4827931	3051327
15km	50%	20000	4	227	5488914	875927	4534617	2834748
15km	50%	20000	4	277	7790866	1144174	6552224	4016928
15km	50%	20000	4	448	5208856	736214	4422863	3404337
15km	50%	20000	4	245	5324553	816115	4428769	3007461
15km	50%	20000	4	279	7227481	1096133	6029927	4052179
15km	50%	20000	4	347	6820959	977596	5781380	4389754
15km	50%	20000	4	287	5707052	978125	4611495	3563928
15km	50%	20000	4	258	6944907	1095233	5747136	3735307
15km	50%	20000	4	199	5410676	818209	4503504	2743886
15km	50%	20000	4	320	6557042	866325	5604869	3518500
15km	50%	20000	4	221	5081329	867070	4102897	3184955
15km	50%	20000	4	257	5574456	862172	4643110	3096817
15km	50%	20000	4	271	5814685	850884	4911808	3129278
15km	50%	20000	4	214	5867183	918077	4868699	3083582
15km	50%	20000	4	381	5666543	877054	4731325	3640489
15km	50%	20000	4	477	7200130	1053739	6055426	4494708
15km	50%	20000	4	321	7000183	1045104	5884701	4396143
15km	50%	20000	4	226	5867031	944096	4839195	3255118
15km	50%	20000	4	235	5903907	976982	4848898	3392860
15km	50%	20000	4	304	6043881	831131	5157847	3521265
15km	50%	20000	4	262	7465731	1071243	6316227	3794144
15km	50%	20000	4	238	7036449	1125075	5814459	3434041
15km	50%	20000	4	237	7286336	1121596	6079807	3418859
15km	50%	20000	4	267	6982781	969480	5929619	3475885
15km	50%	20000	4	250	5614470	857366	4685435	3617843
15km	50%	20000	4	279	6240923	947095	5198783	3553818
15km	50%	20000	4	239	5668614	860503	4703669	3325704
15km	50%	20000	4	312	7340444	1093323	6191990	4166282
15km	50%	20000	4	239	5986840	886079	5051016	3292520
15km	50%	20000	4	244	4593048	728466	3805308	2981574
15km	50%	20000	4	331	7026168	1047725	5853302	3942217
15km	50%	20000	4	249	5841970	921343	4845402	3511071
15km	50%	20000	4	233	5820904	881945	4874383	3371977
15km	50%	20000	4	308	6811719	875125	5879324	3728087
15km	50%	20000	4	211	5630402	839358	4699667	3018282
15km	50%	20000	4	328	5582043	842198	4671143	3214452
15km	50%	20000	4	370	7337847	1104165	6135249	3993209
15km	50%	20000	4	250	6783726	974536	5716108	3623734
15km	50%	20000	4	221	5537387	857704	4633848	3158545
15km	50%	20000	4	270	6747184	1030479	5615213	3665156
15km	50%	20000	4	284	5603293	862728	4677358	2952431
15km	50%	20000	4	285	6551137	1026932	5454969	3603503
15km	50%	20000	4	292	7661024	1115790	6428251	4165616
15km	50%	20000	4	332	5536368	872052	4572010	3227791
15km	50%	20000	4	339	5946010	894259	4960313	3773337
15km	50%	20000	4	221	5727781	921792	4735525	3131496
15km	50%	20000	4	364	6800167	1015919	5694051	4021089
15km	50%	20000	4	313	6320715	901962	5320553	3854737
15km	50%	20000	4	386	7851108	1136472	6625560	4689639
15km	50%	20000	4	261	5768224	910249	4794638	3497864
15km	50%	20000	4	284	6151856	945479	5135620	3712908
15km	50%	20000	4	249	5277431	825034	4378374	3355783
15km	50%	20000	4	262	4558160	743086	3753397	2797602
15km	50%	20000	4	242	6494780	977266	5430265	3502208
15km	50%	20000	4	421	5590107	873521	4640436	3820970
15km	50%	20000	4	286	5407536	862148	4454836	2860130
15km	50%	20000	4	304	6299237	845398	5364751	3297810
15km	50%	20000	4	272	6849020	1069978	5688197	3646239
15km	50%	20000	4	297	5955731	885544	4996114	3400000
15km	50%	20000	4	299	7445578	1032847	6339908	3581766
15km	50%	20000	4	308	7009061	1046489	5891699	4018924
15km	50%	20000	4	278	5818824	926072	4789475	3609120
15km	50%	20000	4	294	5449379	882072	4503065	3067208
15km	50%	20000	4	318	5277157	811915	4396787	3238392
15km	50%	20000	4	390	8844724	1265494	7469567	4489236
15km	50%	20000	4	222	6619609	977768	5576585	3201964
15km	50%	20000	4	242	6438278	988224	5389174	3494311
15km	50%	20000	4	363	7020882	1053416	5869805	4853356
15km	50%	20000	4	245	5367087	811712	4490577	3002374
15km	50%	20000	4	312	6393260	1093395	5207808	4113604
15km	50%	20000	4	306	5467076	849207	4497455	3254737
15km	50%	20000	4	294	6159290	895766	5208181	3612760
15km	50%	20000	4	275	5009280	758226	4190201	2882594
15km	50%	20000	4	278	4979633	771993	4144209	3053486
15km	50%	20000	4	397	7521325	1055616	6362110	3954888
15km	50%	20000	4	410	6304107	958627	5255312	3738419
15km	50%	20000	4	320	7064827	997316	5995185	3836421
15km	50%	20000	4	278	6522865	873012	5571155	3592631
15km	50%	20000	4	392	7678175	1041418	6526385	4148081
15km	50%	20000	4	278	5799005	1010868	4707314	3915783
15km	50%	20000	4	271	6571887	949942	5528390	3811123
15km	50%	20000	4	312	5833987	873360	4897683	3627143
15km	50%	20000	4	332	6273282	874328	5326787	3611106
15km	50%	20000	4	301	5443212	907919	4443511	3238567
15km	50%	20000	4	289	6631890	985659	5567128	3806204
15km	50%	20000	4	249	4898595	792398	4026383	3116211
15km	50%	20000	4	288	6517241	1030895	5388166	3590191
15km	50%	20000	4	383	5836473	899371	4883255	3591314
15km	50%	20000	4	277	5920972	854777	5001892	3401934
15km	50%	20000	4	189	4072930	662432	3357771	2717544
15km	50%	20000	4	248	5457206	898786	4470294	3277098
15km	50%	20000	4	376	6823900	948787	5800237	3890214
15km	50%	20000	4	356	6552072	896950	5587728	3688575
15km	50%	20000	4	398	5958994	950566	4924484	4138066
15km	50%	20000	4	298	5030265	820454	4145333	3123468
15km	50%	20000	4	247	6169259	973291	5111495	3565966
15km	50%	20000	4	401	5857003	862874	4941747	4331025
15km	50%	20000	4	224	5333304	867098	4403212	3191259
15km	50%	20000	4	229	5802655	904207	4804903	3163113
15km	50%	20000	4	289	5117956	785217	4277240	2885176
15km	50%	20000	4	277	5824247	851541	4905023	3265080
15km	50%	20000	4	210	5476574	815692	4600537	3024237
15km	50%	20000	4	338	5165450	831921	4274895	3519926
15km	50%	20000	4	238	5738378	810543	4868669	3379177
15km	50%	20000	4	306	4848057	795615	4000717	3074259
15km	50%	20000	4	284	6564703	930044	5575999	3749482
15km	50%	20000	4	370	7266618	997788	6144152	3803792
15km	50%	20000	4	257	6018780	855897	5095617	3689919
15km	50%	20000	4	315	4872033	761865	4054996	2986096
15km	50%	20000	4	279	5671165	913395	4684964	3812824
15km	50%	20000	4	307	4727322	767522	3898209	3012097
15km	50%	20000	4	224	4679589	798033	3834367	2872299
15km	50%	20000	4	289	6836786	945684	5779757	3311163
15km	50%	20000	4	294	6049609	986352	4940648	3837601
15km	50%	20000	4	302	6030623	883752	5084459	3628130
15km	50%	20000	4	323	5299004	845068	4392679	3341170
15km	50%	20000	4	292	7186058	942731	6158286	3897913
15km	50%	20000	4	274	6980404	1055480	5827238	3975615
15km	50%	20000	4	413	7733005	988494	6659549	4016346
15km	50%	20000	4	297	6351136	889485	5391764	3400136
15km	50%	20000	4	229	5164426	791551	4310396	2639019
15km	50%	20000	4	240	6569007	931142	5590090	3465324
15km	50%	20000	4	328	6964993	1004654	5882707	4079556
15km	50%	20000	4	376	6399574	896648	5421655	4304884
15km	50%	20000	4	259	6949386	953260	5932249	3683369
15km	50%	20000	4	314	5058105	748235	4263673	3096563
15km	50%	20000	4	374	7403989	1024019	6298383	4412740
15km	50%	20000	4	297	7309712	1134101	6067482	4307400
15km	50%	20000	4	296	5918612	864941	4975032	3641256
15km	50%	20000	4	316	6012814	838450	5105465	3176386
15km	50%	20000	4	286	6639841	1027160	5522586	3904964
15km	50%	20000	4	237	4524048	687253	3783285	2609333
15km	50%	20000	4	269	6098196	869437	5163098	3665273
15km	50%	20000	4	225	5148345	864423	4210138	3010264
15km	50%	20000	4	336	6095988	910482	5116634	3560573
15km	50%	20000	4	327	6617134	899014	5649225	3991215
15km	50%	20000	4	266	6528284	942375	5523035	3748867
15km	50%	20000	4	263	4883316	811601	4006502	2980474
15km	50%	20000	4	329	6384363	946242	5313990	3925908
15km	50%	20000	4	351	6424370	1056490	5250949	4250245
15km	50%	20000	4	344	7097740	985283	6051027	4176674
15km	50%	20000	4	225	5079885	831075	4177217	2754259
15km	50%	20000	4	287	6874342	890263	5904906	3715691
15km	50%	20000	4	228	5381797	884372	4424660	3278103
15km	50%	20000	4	242	4992494	782495	4160148	2611993
15km	50%	20000	4	235	5261447	881465	4306626	3259389
15km	50%	20000	4	235	4881774	745063	4079404	2718003
15km	50%	20000	4	327	7903965	1083452	6688922	4456427
15km	50%	20000	4	243	5460272	870702	4521754	3524179
15km	50%	20000	4	226	6696138	1015222	5603116	3253692
15km	50%	20000	4	266	6244796	970453	5197886	3294997
15km	50%	20000	4	330	6464134	906107	5449482	3953914
15km	50%	20000	4	270	5980260	873917	5044570	3582229
15km	50%	20000	4	261	5427595	856321	4483483	3304516
15km	50%	20000	4	237	6346772	999102	5252357	3420949
15km	50%	20000	4	345	5035973	781706	4179650	3096512
15km	50%	20000	4	417	6668078	943916	5645599	3594664
15km	50%	20000	4	282	4620841	747390	3791857	2875031
15km	50%	20000	4	337	8029790	1008786	6923078	4661865
15km	50%	20000	4	376	6724904	954401	5668527	4299839
15km	50%	20000	4	253	4532913	728488	3759250	2605971
15km	50%	20000	4	292	5297107	821467	4348059	2977395
15km	50%	20000	4	343	6852941	974759	5784955	3951961
15km	50%	20000	4	311	5346188	819117	4442185	3181302
15km	50%	20000	4	419	5960749	908369	4948143	3573180
15km	50%	20000	4	390	6960071	991616	5906438	3828654
15km	50%	20000	4	329	6852224	927294	5822306	4023705
15km	50%	20000	4	273	5917584	885502	4966584	3468579
15km	50%	20000	4	298	5941560	887793	4983063	3642150
15km	50%	20000	4	309	6012460	1011246	4913880	3970866
15km	50%	20000	4	277	6495079	976686	5454690	3844316
15km	50%	20000	4	220	5461828	935722	4465453	3161489
15km	50%	20000	4	272	4761857	766980	3952782	2766281
15km	50%	20000	4	349	6060361	921391	5077125	3704868
15km	50%	20000	4	195	5309994	821754	4410978	2794729
15km	50%	20000	4	243	6469061	972937	5409022	3413497
15km	50%	20000	4	305	6620031	933194	5612698	3613054
15km	50%	20000	4	415	6903482	992910	5796143	3991773
15km	50%	20000	4	423	5749825	767237	4895273	3411631
15km	50%	20000	4	253	5094168	817143	4212941	3070199
15km	50%	20000	4	284	6650616	899676	5698555	3716166
15km	50%	20000	4	219	5568071	859947	4623145	3156020
15km	50%	20000	4	237	5960431	950552	4938479	3422780
15km	50%	20000	4	293	5723516	985941	4651157	3898024
15km	50%	20000	4	284	6959954	952926	5936484	3527439
15km	50%	20000	4	462	5848575	941447	4834641	3460299
15km	50%	20000	4	283	5574659	837505	4669593	3168071
15km	50%	20000	4	320	7502137	990154	6422394	3870219
15km	50%	20000	4	435	8104100	1113214	6873496	4485215
15km	50%	20000	4	264	6587525	1042180	5430314	3823027
15km	50%	20000	4	291	6441366	879070	5492459	3496163
15km	50%	20000	4	265	7488997	1134966	6254099	3839051
15km	50%	20000	4	444	7149829	1009422	6045150	4084699
15km	50%	20000	4	197	4666254	762916	3843421	2833225
15km	50%	20000	4	252	6042050	888886	5105112	3491082
15km	50%	20000	4	269	6001510	985598	4931413	3802636
15km	50%	20000	4	269	6347511	888467	5352786	3902002
15km	50%	20000	4	305	7465636	1076029	6289568	4431999
15km	50%	20000	4	343	6418156	910225	5455273	3645736
15km	50%	20000	4	340	6404137	886249	5411701	3458355
15km	50%	20000	4	279	5811620	886712	4852822	3181001
15km	50%	20000	4	288	5863181	877919	4917887	3770752
15km	50%	20000	4	490	5542599	830591	4649626	3255704
15km	50%	20000	4	304	6523424	937709	5520399	3669589
15km	50%	20000	4	468	6123892	915044	5121264	3717239
15km	50%	20000	4	321	5097778	777311	4246992	2983801
15km	50%	20000	4	282	4888505	799771	4011096	3217379
15km	50%	20000	4	312	5632344	927749	4642926	3748098
15km	50%	20000	4	213	4708721	735099	3919891	2711213
15km	50%	20000	4	328	6189034	941283	5181078	3765159
15km	50%	20000	4	248	5956679	943953	4911955	3173118
15km	50%	20000	4	284	6394805	901419	5421177	3736236
15km	50%	20000	4	247	6739590	1067115	5579731	3513029
15km	50%	20000	4	257	6421995	972922	5388148	3718522
15km	50%	20000	4	234	5554914	816996	4674828	3383642
15km	50%	20000	4	293	5235361	794790	4365421	3542240
15km	50%	20000	4	249	6445940	953137	5408177	3606611
15km	50%	20000	4	212	4759394	739151	3979735	2962521
15km	50%	20000	4	322	6101867	960778	5068232	3673563
15km	50%	20000	4	247	5252895	838169	4341189	3147807
15km	50%	20000	4	328	7245663	970428	6202074	3853084
15km	50%	20000	4	236	6372377	1032253	5236555	3408075
15km	50%	20000	4	222	5870819	925590	4883516	3193973
15km	50%	20000	4	355	6696923	989827	5644679	3995298
15km	50%	20000	4	254	5340393	788457	4503439	3390556
15km	50%	20000	4	241	5137841	853930	4195641	3359937
15km	50%	20000	4	281	5878265	967969	4791590	3705155
15km	50%	20000	4	212	4926272	828578	4027104	3048311
15km	50%	20000	4	269	5939650	845616	5017619	3636631
15km	50%	20000	4	277	7478977	1069344	6303072	3855283
15km	50%	20000	4	315	7245065	1009665	6159819	3857269
15km	50%	20000	4	390	5071507	800275	4216679	3534511
15km	50%	20000	4	258	6744287	1003731	5661126	3602117
15km	50%	20000	4	312	6588602	979704	5528750	3960641
15km	50%	20000	4	346	7279659	1025905	6181410	3990721
15km	50%	20000	4	264	7071233	1000739	5977184	3825439
15km	50%	20000	4	283	6219597	1007474	5130841	3855484
15km	50%	20000	4	243	4910567	764193	4078771	2924692
15km	50%	20000	4	311	5175101	768634	4350729	2933290
15km	50%	20000	4	362	6650647	971346	5608486	3630647
15km	50%	20000	4	279	6917435	1108634	5724614	3991535
15km	50%	20000	4	264	6324244	843209	5416065	3654937
15km	50%	20000	4	298	5824183	944216	4767254	3557948
15km	50%	20000	4	246	5239226	846167	4322545	2620249
15km	50%	20000	4	252	5572882	880029	4626481	3059618
15km	50%	20000	4	253	5608103	890252	4654671	3230200
15km	50%	20000	4	347	4972622	799379	4126902	3895735
15km	50%	20000	4	254	5614076	907914	4601856	3512533
15km	50%	20000	4	364	8225299	1139573	6998206	4587480
15km	50%	20000	4	343	7075928	1008399	5980307	4301276
15km	50%	20000	4	234	4919576	801887	4058541	2686942
15km	50%	20000	4	233	4480109	750029	3665285	2991711
15km	50%	20000	4	311	6656162	922156	5654240	4090180
15km	50%	20000	4	300	7939166	1126583	6696876	4241700
15km	50%	20000	4	375	5661640	921124	4638326	3215954
15km	50%	20000	4	370	6166026	859005	5254393	3854868
15km	50%	20000	4	244	5030825	837395	4126513	2963728
15km	50%	20000	4	274	5800024	993348	4714557	3295208
15km	50%	20000	4	288	4843006	797954	3971905	3410321
15km	50%	20000	4	293	6407592	911422	5439175	3679455
15km	50%	20000	4	320	7689574	1019953	6580635	4154440
15km	50%	20000	4	216	4435148	742080	3640291	3044957
15km	50%	20000	4	251	5097012	835233	4212143	3115996
15km	50%	20000	4	235	5555033	913719	4572305	3010442
15km	50%	20000	4	249	4701842	721688	3899786	2911186
15km	50%	20000	4	246	5608656	818034	4690568	3541330
15km	50%	20000	4	352	4800521	806440	3934032	3167811
15km	50%	20000	4	308	7781789	1115743	6557878	4142206
15km	50%	20000	4	329	7921836	1107784	6744192	4256517
15km	50%	20000	4	226	6081619	855758	5162105	3264290
15km	50%	20000	4	328	7646769	1143581	6417857	4370464
15km	50%	20000	4	303	6155508	928348	5154133	3198933
15km	50%	20000	4	354	6848576	926899	5858339	3906054
15km	50%	20000	4	252	5546582	933836	4529827	3612332
15km	50%	20000	4	373	7999513	1064636	6837397	4171318
15km	50%	20000	4	203	4867601	782124	4026943	2919393
15km	50%	20000	4	312	7066403	1021002	5958277	3544309
15km	50%	20000	4	287	5658917	874689	4700512	3043383
15km	50%	20000	4	284	7077436	957442	6049125	3761780
15km	50%	20000	4	318	7168996	1015645	6068731	3995536
15km	50%	20000	4	364	6536454	936089	5495977	3496424
15km	50%	20000	4	424	5415945	787019	4562070	3422433
15km	50%	20000	4	200	4849888	820713	3933714	2652050
15km	50%	20000	4	249	4674549	740962	3877754	3060184
15km	50%	20000	4	340	5677511	890688	4692614	3706347
15km	50%	20000	4	275	5811230	952579	4779217	3603177
15km	50%	20000	4	266	5208723	850398	4271843	3205360
15km	50%	20000	4	269	5792802	933277	4784023	3566213
15km	50%	20000	4	380	6736816	974010	5719116	3958576
15km	50%	20000	4	372	7465337	1067012	6328018	4434264
15km	50%	20000	4	260	5185827	803294	4317144	3412904
15km	50%	20000	4	263	4843231	774144	3993406	3011787
15km	50%	20000	4	263	4843118	754851	4008061	3055322
15km	50%	20000	4	265	4728466	755225	3917453	2807530
15km	50%	20000	4	265	6775832	1093067	5592288	3736898
15km	50%	20000	4	326	5285725	750860	4483890	3424320
15km	50%	20000	4	286	6076784	1009393	4985409	3917104
15km	50%	20000	4	298	7062436	1025268	5929498	4133589
15km	50%	20000	4	212	5972750	905442	4972148	3053694
15km	50%	20000	4	229	5248991	796996	4357413	2902938
15km	50%	20000	4	327	6724067	954945	5695351	3571132
15km	50%	20000	4	385	6542025	917536	5531838	3766379
15km	50%	20000	4	400	6316661	876687	5357399	3244414
15km	50%	20000	4	359	7702765	1080648	6532842	4259064
15km	50%	20000	4	193	5921689	978119	4861253	2760852
15km	50%	20000	4	313	5825679	895489	4873155	3923847
15km	50%	20000	4	334	6062899	883250	5117090	3646552
15km	50%	20000	4	252	5511517	875694	4555207	3002758
15km	50%	20000	4	280	5785542	948994	4781979	3250148
15km	50%	20000	4	287	6165335	987403	5106089	3410187
15km	50%	20000	4	276	7633319	1078040	6456096	3727390
15km	50%	20000	4	260	5828006	931215	4808193	3762827
15km	50%	20000	4	253	7057259	1049469	5917389	3660751
15km	50%	20000	4	246	4213082	696868	3479456	2757502
15km	50%	20000	4	212	6610716	982890	5509559	3050585
15km	50%	20000	4	226	5229933	795998	4383812	2787190
15km	50%	20000	4	324	5315340	822837	4409369	2786406
15km	50%	20000	4	294	4267345	726227	3503222	2709672
15km	50%	20000	4	267	6505632	897046	5534632	3607773
15km	50%	20000	4	266	6136633	926530	5140854	3848403
15km	50%	20000	4	292	6062150	934126	5055036	3726067
15km	50%	20000	4	341	5188126	822543	4301269	3091217
15km	50%	20000	4	314	6434801	861356	5515156	3560412
15km	50%	20000	4	404	8513386	1156059	7259253	4256166
15km	50%	20000	4	324	7286534	983675	6223733	4025362
15km	50%	20000	4	279	5618944	858338	4694875	3026083
15km	50%	20000	4	302	6052825	1013719	4943315	3408789
15km	50%	20000	4	274	5934962	994099	4850024	3612297
15km	50%	20000	4	450	4886989	717978	4091159	3179600
15km	50%	20000	4	250	7392263	1097683	6207862	3619333
15km	50%	20000	4	247	5010770	872844	4075612	3530578
15km	50%	20000	4	278	7021566	1014735	5936817	4042365
15km	50%	20000	4	300	6413125	862657	5501512	3453282
15km	50%	20000	4	250	6688208	952475	5633035	3625538
15km	50%	20000	4	265	5174632	858188	4235425	3119882
15km	50%	20000	4	248	4231372	662652	3525251	2516015
15km	50%	20000	4	358	6399450	990038	5326763	4017972
15km	50%	20000	4	323	6832898	1077218	5663178	4059742
15km	50%	20000	4	215	4927853	802088	4065095	3101461
15km	50%	20000	4	294	6940667	973814	5864515	4129174
15km	50%	20000	4	268	4982643	788235	4126208	2843039
15km	50%	20000	4	307	5756275	860086	4809461	3948444
15km	50%	20000	4	297	6816765	954111	5779347	4072770
15km	50%	20000	4	278	6373489	865063	5439822	3382833
15km	50%	20000	4	286	7067922	987877	5989415	3561311
15km	50%	20000	4	341	5004669	762249	4166180	3528179
15km	50%	20000	4	237	5910055	982113	4819871	3425684
15km	50%	20000	4	306	5764041	817658	4879182	3497747
15km	50%	20000	4	303	6727915	953638	5689300	4123138
15km	50%	20000	4	222	5835089	865697	4912345	3198331
15km	50%	20000	4	278	5927996	985914	4839226	3242293
15km	50%	20000	4	250	6323488	960361	5277165	3196238
15km	50%	20000	4	324	5681205	900837	4694494	3533888
15km	50%	20000	4	286	5763998	887315	4816801	3710033
15km	50%	20000	4	301	5401274	878464	4442634	3458976
15km	50%	20000	4	272	5365728	817281	4484783	2801977
15km	50%	20000	4	332	5345095	836258	4427871	3113812
15km	50%	20000	4	248	6150642	920045	5158326	3478647
15km	50%	20000	4	249	5842573	917363	4832583	3079511
15km	50%	20000	4	240	6689972	1035772	5538341	3467435
15km	50%	20000	4	302	6161755	821481	5294135	4392100
15km	50%	20000	4	421	6761795	853362	5832929	3798961
15km	50%	20000	4	221	6390140	959973	5361220	3182788
15km	50%	20000	4	304	6229407	930988	5238000	3574700
15km	50%	20000	4	372	6418389	915199	5435638	3827959
15km	50%	20000	4	308	6884438	979453	5829027	3670989
15km	50%	20000	4	298	4754677	784905	3899479	2896035
15km	50%	20000	4	285	5027376	806380	4179553	3147574
15km	50%	20000	4	360	7263988	1078021	6115500	4026649
15km	50%	20000	4	268	5896651	862753	4975771	3477784
15km	50%	20000	4	430	5672475	877561	4724015	3440065
15km	50%	20000	4	416	5924326	741395	5126698	3385883
15km	50%	20000	4	249	6520323	1062714	5350422	3599496
15km	50%	20000	4	295	4907056	754921	4081081	2829462
15km	50%	20000	4	352	7596703	1171236	6308238	4183832
15km	50%	20000	4	355	4563571	742785	3747335	3314016
15km	50%	20000	4	335	7094895	980900	5993237	4305590
15km	50%	20000	4	218	5397941	845339	4466005	3120636
15km	50%	20000	4	293	6860022	975669	5824947	4015151
15km	50%	20000	4	273	5388890	870674	4437997	2910771
15km	50%	20000	4	242	5745497	886058	4791031	3304991
15km	50%	20000	4	382	6741245	952523	5685505	3778290
15km	50%	20000	4	287	5952114	854281	5050222	3783831
15km	50%	20000	4	364	6793323	983401	5742381	3622539
15km	50%	20000	4	371	7276483	1021801	6156923	3682626
15km	50%	20000	4	241	5300196	842872	4368282	3223981
15km	50%	20000	4	353	5980578	852007	5052734	2962745
15km	50%	20000	4	245	5947079	884318	4978594	3151183
15km	50%	20000	4	252	6196805	956996	5185590	3642460
15km	50%	20000	4	249	5250337	862122	4290814	3420316
15km	50%	20000	4	299	6639681	920151	5640070	3653510
15km	50%	20000	4	285	6837755	994225	5771397	3508045
15km	50%	20000	4	330	5702759	858197	4741298	3314213
15km	50%	20000	4	253	4892492	742393	4096637	2685634
15km	50%	20000	4	309	7671076	1065034	6522453	4222108
15km	50%	20000	4	231	5975008	955751	4942221	3329761
15km	50%	20000	4	253	7089054	1025207	6000434	3664808
15km	50%	20000	4	226	5001135	803961	4104212	3253819
15km	50%	20000	4	217	5704782	854422	4805130	3131868
15km	50%	20000	4	224	6233359	1035689	5112949	3223999
15km	50%	20000	4	328	6635997	926632	5651261	4166332
15km	50%	20000	4	235	5825638	951264	4781684	3397698
15km	50%	20000	4	271	5277476	858520	4353955	3016206
15km	50%	20000	4	273	5162190	799533	4314372	3191322
15km	50%	20000	4	282	4366232	662972	3649747	2674022
15km	50%	20000	4	218	5995935	960650	4951342	3133139
15km	50%	20000	4	329	4670904	736400	3883578	2994812
15km	50%	20000	4	327	5966114	834112	5063410	3607277
15km	50%	20000	4	284	6776739	983491	5668122	4130060
15km	50%	20000	4	338	6074055	839648	5171231	3539119
15km	50%	20000	4	257	5711569	877230	4757032	3433175
15km	50%	20000	4	282	5376936	872073	4399767	3350417
15km	50%	20000	4	385	5676284	777196	4852949	3876947
15km	50%	20000	4	263	5565408	958170	4532641	3420413
15km	50%	20000	4	278	5145200	747851	4312859	2885636
15km	50%	20000	4	244	4952887	787634	4109851	3228334
15km	50%	20000	4	210	4704432	732664	3913938	2603463
15km	50%	20000	4	302	6997736	1040005	5889782	3977745
15km	50%	20000	4	214	6384694	961675	5348694	3075141
15km	50%	20000	4	314	6647814	948888	5608439	3918585
15km	50%	20000	4	289	5595814	871410	4628927	3395201
15km	50%	20000	4	305	5985833	1000821	4909891	3971777
15km	50%	20000	4	290	6905103	943367	5892609	3849711
15km	50%	20000	4	202	6141870	935384	5125486	2894051
15km	50%	20000	4	253	6822036	1108916	5623862	3663942
15km	50%	20000	4	319	5687276	993502	4618710	3680342
15km	50%	20000	4	331	6778178	886361	5826663	4162228
15km	50%	20000	4	207	5474635	896756	4501632	2973686
15km	50%	20000	4	273	6698874	993329	5603882	3924325
15km	50%	20000	4	404	6378587	836474	5454188	3490667
15km	50%	20000	4	271	4726120	763981	3901093	2837403
15km	50%	20000	4	286	6305039	902984	5305796	3419762
15km	50%	20000	4	261	7667151	1070674	6515248	3770458
15km	50%	20000	4	320	6117939	954726	5058208	3676449
15km	50%	20000	4	299	5844540	864533	4911093	3170287
15km	50%	20000	4	387	5942594	855666	5019076	4071169
15km	50%	20000	4	215	5731038	896280	4758036	2694396
15km	50%	20000	4	190	4663215	774342	3857569	2575798
15km	50%	20000	4	277	5590552	847762	4674810	3139036
15km	50%	20000	4	257	5377717	890671	4410712	3011237
15km	50%	20000	4	317	6621410	1073947	5446524	4148377
15km	50%	20000	4	226	5087160	846421	4161850	3091005
15km	50%	20000	4	356	6979487	1056061	5826194	4109395
15km	50%	20000	4	272	6426494	968585	5383096	3815191
15km	50%	20000	4	412	5938986	802933	5086182	3024708
15km	50%	20000	4	204	5446567	815354	4585822	2937420
15km	50%	20000	4	312	5038219	785910	4173322	3095391
15km	50%	20000	4	314	6274682	1010297	5166902	4285276
15km	50%	20000	4	252	5816210	977620	4736425	3643154
15km	50%	20000	4	323	7018128	1011055	5886403	4149508
15km	50%	20000	4	301	6501861	993737	5429790	4108424
15km	50%	20000	4	348	4360678	676348	3647072	2717496
15km	50%	20000	4	346	6150640	935501	5160801	3978394
15km	50%	20000	4	309	7168747	1117364	5935085	4499907
15km	50%	20000	4	451	6850318	954185	5831710	4011980
15km	50%	20000	4	284	8714852	1293414	7330824	4106892
15km	50%	20000	4	291	5094868	819613	4222145	3080735
15km	50%	20000	4	295	6204043	967623	5133777	4296144
15km	50%	20000	4	289	6660814	870264	5691718	3554194
15km	50%	20000	4	219	5730235	877757	4755017	2946251
15km	50%	20000	4	237	4441058	720590	3682206	2936678
15km	50%	20000	4	386	7120776	933014	6109830	3652296
15km	50%	20000	4	292	6690126	905557	5703299	3810843
15km	50%	20000	4	344	7001364	990412	5916507	4246661
15km	50%	20000	4	337	6175958	921559	5187119	3709095
15km	50%	20000	4	246	5571239	872341	4622625	3140803
15km	50%	20000	4	320	6924494	993699	5867988	4146631
15km	50%	20000	4	215	5237773	826680	4327146	3103868
15km	50%	20000	4	474	5029289	761887	4204460	3626455
15km	50%	20000	4	268	6039005	901693	5040648	3512983
15km	50%	20000	4	291	7090481	1019009	5981832	4008928
15km	50%	20000	4	241	5574935	894887	4606063	3487145
15km	50%	20000	4	288	4785141	773588	3960608	2889260
15km	50%	20000	4	301	8025619	1184878	6752528	4350767
15km	50%	20000	4	353	4830820	777819	3974369	3140675
15km	50%	20000	4	341	5366775	791799	4509963	3495922
15km	50%	20000	4	240	6061358	976816	5004208	3472401
15km	50%	20000	4	271	5771337	855757	4830584	3281035
15km	50%	20000	4	282	6530034	995579	5445458	3402148
15km	50%	20000	4	378	6803631	1017812	5664191	4359980
15km	50%	20000	4	254	6097720	984548	5022804	3431349
15km	50%	20000	4	282	5775299	859253	4826353	3987264
15km	50%	20000	4	241	6537737	1012426	5398508	3486074
15km	50%	20000	4	270	6821695	1049542	5703643	3851589
15km	50%	20000	4	266	6112161	905064	5122200	3711237
15km	50%	20000	4	260	6601276	990869	5540535	3468978
15km	50%	20000	4	232	5879937	974490	4800511	3351291
15km	50%	20000	4	306	5855498	936322	4818757	3442765
15km	50%	20000	4	240	5547937	898950	4579955	3474786
15km	50%	20000	4	277	6501088	934378	5487519	3380050
15km	50%	20000	4	331	7018660	994280	5940362	3838677
15km	50%	20000	4	266	5683275	913802	4701677	3161958
15km	50%	20000	4	270	5633863	930942	4616639	3359456
15km	50%	20000	4	341	4768810	721184	3973335	3042291
15km	50%	20000	4	290	5287588	836853	4399418	2912786
15km	50%	20000	4	236	6458728	1003533	5388861	3406933
15km	50%	20000	4	213	4991298	817783	4102430	3069932
15km	50%	20000	4	245	6291215	869349	5363420	3551966
15km	50%	20000	4	314	7104132	1025413	5988920	3799540
15km	50%	20000	4	254	6636767	875787	5709234	3534436
15km	50%	20000	4	269	6405844	959151	5362131	3725381
15km	50%	20000	4	353	6630180	999275	5560896	3367765
15km	50%	20000	4	249	4587623	754399	3789757	2997266
15km	50%	20000	4	298	5009975	801440	4110992	3492929
15km	50%	20000	4	295	7206275	927211	6200359	4137570
15km	50%	20000	4	282	6921738	998528	5849138	3398452
15km	50%	20000	4	249	4699033	737812	3890404	2974032
15km	50%	20000	4	305	5584610	855185	4648503	3049236
15km	50%	20000	4	402	7377312	926192	6354921	4210428
15km	50%	20000	4	423	5835488	862003	4904380	4017215
15km	50%	20000	4	266	5993657	900341	5022030	3522849
15km	50%	20000	4	290	6988462	1075534	5798488	3785498
15km	50%	20000	4	281	7194998	1016901	6108252	3683014
15km	50%	20000	4	280	5163093	775002	4337649	3146205
15km	50%	20000	4	286	5288133	829322	4397652	2984048
15km	50%	20000	4	275	6752575	1045350	5597824	3875140
15km	50%	20000	4	256	5104451	834383	4182348	2764760
15km	50%	20000	4	323	5602828	925633	4559785	3354661
15km	50%	20000	4	284	4861883	777918	4028565	2776718
15km	50%	20000	4	244	6153194	890288	5205807	3263022
15km	50%	20000	4	216	6226662	932370	5219069	3110085
15km	50%	20000	4	250	6217680	973990	5124569	3613421
15km	50%	20000	4	302	5714671	847993	4786573	3767625
15km	50%	20000	4	305	7396024	1102215	6155398	4437098
15km	50%	20000	4	246	6465920	911632	5479201	3556088
15km	50%	20000	4	266	6392995	995818	5316810	3098372
15km	50%	20000	4	235	6731888	922466	5710342	3389733
15km	50%	20000	4	347	6799251	974646	5700270	3791659
15km	50%	20000	4	371	5356011	870936	4417644	3213864
15km	50%	20000	4	242	4598108	732764	3817992	2795534
15km	50%	20000	4	280	6399779	900553	5429424	3474749
15km	50%	20000	4	249	6344308	1038563	5235436	3378271
15km	50%	20000	4	203	5155107	823035	4263673	2921365
15km	50%	20000	4	282	6507136	988705	5404473	3615541
15km	50%	20000	4	349	6573735	932233	5593858	3617930
15km	50%	20000	4	249	6288618	896931	5266241	3289688
15km	50%	20000	4	217	4606544	781315	3745807	2811363
15km	50%	20000	4	266	5555429	927637	4543946	3746599
15km	50%	20000	4	272	6232111	993244	5157631	3476503
15km	50%	20000	4	248	7106118	1070511	5955456	3578983
15km	50%	20000	4	335	6446977	945753	5450340	4060267
15km	50%	20000	4	212	5270911	834369	4348467	3057794
15km	50%	20000	4	250	6616297	1005575	5518459	3625243
15km	50%	20000	4	294	7325299	1005645	6212716	3819239
15km	50%	20000	4	426	7954119	1037011	6789115	3962455
15km	50%	20000	4	221	4096900	671079	3379267	2652307
15km	50%	20000	4	332	5049004	820332	4162812	3158066
15km	50%	20000	4	302	5479232	864846	4549837	3373661
15km	50%	20000	4	235	5468741	863592	4518245	3259917
15km	50%	20000	4	265	5521332	891007	4565856	3139215
15km	50%	20000	4	274	6699130	1087499	5513334	3596208
15km	50%	20000	4	224	4987334	803749	4135105	3114547
15km	50%	20000	4	321	6145956	932983	5119564	3447175
15km	50%	20000	4	338	8055441	1142773	6800817	4648012
15km	50%	20000	4	318	6297598	854694	5365231	3354114
15km	50%	20000	4	332	6980463	1027646	5853431	4111151
15km	50%	20000	4	217	6045162	949895	5000879	3123496
15km	50%	20000	4	233	6752915	1001344	5660809	3364511
15km	50%	20000	4	284	5764982	920284	4785911	3319494
15km	50%	20000	4	248	5419379	758986	4597454	3212177
15km	50%	20000	4	281	5809402	861299	4895746	3800432
15km	50%	20000	4	261	4477557	719122	3671228	2580496
15km	50%	20000	4	322	6882346	928736	5847426	3826218
15km	50%	20000	4	269	6921656	984282	5847579	3682069
15km	50%	20000	4	293	7168957	1144055	5947103	3876506
15km	50%	20000	4	232	5522605	920979	4514263	3129617
15km	50%	20000	4	256	4900268	745218	4089405	3210012
15km	50%	20000	4	230	6882786	943248	5839540	3327591
15km	50%	20000	4	208	4896346	741837	4096273	2743922
15km	50%	20000	4	297	5488295	794528	4648521	3045502
15km	50%	20000	4	282	7917220	1162754	6678615	4095378
15km	50%	20000	4	223	5669801	874940	4735950	2929536
15km	50%	20000	4	223	4799627	793215	3948636	2828932
15km	50%	20000	4	366	5110371	824214	4225550	3204787
15km	50%	20000	4	385	6021958	871817	5094281	3599682
15km	50%	20000	4	299	6460499	915650	5441544	3826933
15km	50%	20000	4	327	6800538	990828	5714878	3973787
15km	50%	20000	4	266	5363841	805613	4522569	3299386
15km	50%	20000	4	353	7330453	1001767	6256746	4069530
15km	50%	20000	4	264	6634106	1109127	5412072	3820661
15km	50%	20000	4	267	5183798	824509	4294324	3239977
15km	50%	20000	4	231	4529677	711998	3761364	2860461
15km	50%	20000	4	274	7036204	963335	5996335	3484357
15km	50%	20000	4	306	6131588	959705	5110779	3575241
15km	50%	20000	4	281	5777162	876633	4802189	3296030
15km	50%	20000	4	249	5123836	807971	4249356	2716307
15km	50%	20000	4	269	5402588	893506	4390116	3218927
15km	50%	20000	4	269	4982484	804302	4118695	2849590
15km	50%	20000	4	247	5403892	862243	4440249	2753462
15km	50%	20000	4	241	4826499	758756	4003982	3130221
15km	50%	20000	4	235	4403076	686289	3644423	2699469
15km	50%	20000	4	207	5162453	880875	4208358	2972531
15km	50%	20000	4	333	3691293	582944	3041055	2805226
15km	50%	20000	4	270	5884013	979179	4814271	3567648
15km	50%	20000	4	294	7613646	1082382	6404154	4280030
15km	50%	20000	4	279	6176194	1036589	5042280	3785273
15km	50%	20000	4	207	6160885	916754	5170146	2821414
15km	50%	20000	4	279	5453439	835481	4546191	3111058
15km	50%	20000	4	293	6544353	834171	5640170	3832071
15km	50%	20000	4	241	5128207	819415	4221729	3254826
15km	50%	20000	4	296	6009065	944254	4952821	3403602
15km	50%	20000	4	335	5472798	760745	4660650	3307485
15km	50%	20000	4	330	6075190	929433	5082068	3747258
15km	50%	20000	4	362	7169443	1024992	6079882	4264427
15km	50%	20000	4	254	5748627	913797	4735893	3205839
15km	50%	20000	4	217	6525206	1014547	5446110	3111165
15km	50%	20000	4	276	6139507	942293	5074081	3582961
15km	50%	20000	4	244	6047257	860329	5107628	3315419
15km	50%	20000	4	292	7089509	1007854	6007990	4043632
15km	50%	20000	4	261	6388989	968470	5325335	3788480
15km	50%	20000	4	341	5575258	863733	4651584	3239506
15km	50%	20000	4	344	6747071	1007492	5630355	4467005
15km	50%	20000	4	344	7548114	987398	6485384	3935214
15km	50%	20000	4	269	6526203	970142	5469703	3911549
15km	50%	20000	4	362	5455884	880927	4483318	3419717
15km	50%	20000	4	252	6562964	954092	5507554	3657576
15km	50%	20000	4	356	7589039	1041901	6467901	4377425
15km	50%	20000	4	328	6555493	887019	5582903	3329836
15km	50%	20000	4	320	5486969	814356	4624470	3911017
15km	50%	20000	4	286	5120604	845112	4204425	3232737
15km	50%	20000	4	227	5855897	867685	4925308	3278815
15km	50%	20000	4	233	5034409	810937	4153629	2930099
15km	50%	20000	4	219	4972185	776393	4111995	2628784
15km	50%	20000	4	323	6162681	827921	5272115	3899166
15km	50%	20000	4	250	5380263	863653	4469892	2991512
15km	50%	20000	4	298	5708401	891799	4753496	3516339
15km	50%	20000	4	255	6128840	964548	5094050	3687908
15km	50%	20000	4	320	7337642	1073305	6171404	4377630
15km	50%	20000	4	268	5373008	818911	4475204	2870573
15km	50%	20000	4	208	5240494	859066	4321902	2748335
15km	50%	20000	4	288	6214398	934990	5205957	3389001
15km	50%	20000	4	315	5539605	858234	4606363	3269233
15km	50%	20000	4	289	5562601	952819	4536444	3446241
15km	50%	20000	4	283	5191979	812097	4301308	3543977
15km	50%	20000	4	253	7441303	1115032	6199694	3660428
15km	50%	20000	4	255	5806494	920175	4809079	2959777
15km	50%	20000	4	240	5070668	783672	4211018	2835104
15km	50%	20000	4	269	5209307	800309	4327070	3602891
15km	50%	20000	4	292	5492284	853286	4571040	3214598
15km	50%	20000	4	251	5236062	835776	4350708	3325288
15km	50%	20000	4	357	5179487	816148	4312117	3566180
15km	50%	20000	4	350	5955449	868345	5024198	3206682
15km	50%	20000	4	263	4594966	723421	3815102	3022840
15km	50%	20000	4	229	6155468	1031585	5065396	3290892
15km	50%	20000	4	328	5640712	878705	4691704	3344931
15km	50%	20000	4	230	5240120	848321	4306578	2989988
15km	50%	20000	4	280	5667446	914507	4668268	3392790
15km	50%	20000	4	460	8077815	996126	6966738	3971762
15km	50%	20000	4	272	6002533	868516	5058401	3767004
15km	50%	20000	4	230	5272156	766073	4437499	2995703
15km	50%	20000	4	301	5630309	808170	4731796	3182045
15km	50%	20000	4	298	6630838	1016234	5546447	4112675
15km	50%	20000	4	324	6234846	933992	5245095	3570695
15km	50%	20000	4	294	6851141	929427	5846047	3663253
15km	50%	20000	4	300	6865803	912471	5864239	4162809
15km	50%	20000	4	265	6639315	1042778	5512845	3543424
15km	50%	20000	4	301	5707014	974009	4636548	3504425
15km	50%	20000	4	352	5569041	866781	4653227	3292565
15km	50%	20000	4	326	6405613	932745	5391955	4402424
15km	50%	20000	4	325	6449138	902001	5468846	3842163
15km	50%	20000	4	272	6056504	1009181	4959295	3813102
15km	50%	20000	4	306	6536950	977174	5461911	3782507
15km	50%	20000	4	337	5659915	764410	4836523	3200278
15km	50%	20000	4	357	6242761	816843	5350140	3367587
15km	50%	20000	4	384	7578845	1091988	6389453	4130443
15km	50%	20000	4	269	5276852	841545	4356141	3229387
15km	50%	20000	4	220	5321681	890158	4360167	3173627
15km	50%	20000	4	305	6374249	878622	5409788	3843576
15km	50%	20000	4	243	5248263	877093	4319880	3516794
15km	50%	20000	4	237	5135078	846254	4215279	3023236
15km	50%	20000	4	261	4777418	779660	3916601	2950892
15km	50%	20000	4	226	5244579	852127	4327386	2924699
15km	50%	20000	4	250	5952728	945885	4928214	3620065
15km	50%	20000	4	352	5633023	834573	4733620	3333631
15km	50%	20000	4	460	6887417	876361	5914036	3771572
15km	50%	20000	4	335	6906562	1047800	5783744	4168513
15km	50%	20000	4	249	4312880	609454	3653216	2481071
15km	50%	20000	4	301	6393228	933124	5373007	3894978
15km	50%	20000	4	243	5512453	905528	4517252	3518062
15km	50%	20000	4	292	6015420	895428	5037054	3516604
15km	50%	20000	4	255	6613576	948931	5526935	3513466
15km	50%	20000	4	275	5730554	953878	4698245	3620395
15km	50%	20000	4	322	5298758	839182	4399317	2923488
15km	50%	20000	4	348	6750853	922394	5751131	4066072
15km	50%	20000	4	327	6433531	906169	5456249	4078696
15km	50%	20000	4	233	4713287	716533	3931450	2745599
15km	50%	20000	4	292	6210855	945010	5190295	3706596
15km	50%	20000	4	240	5024399	795686	4170580	2775689
15km	50%	20000	4	285	3823582	581086	3213229	2644608
15km	50%	20000	4	260	7015296	966775	5962705	3770678
15km	50%	20000	4	240	4960495	780518	4134172	3328417
15km	50%	20000	4	269	5601844	817408	4728803	3613382
15km	50%	20000	4	284	6137038	874131	5206684	3374592
15km	50%	20000	4	333	5343303	744938	4527568	3919159
15km	50%	20000	4	227	4505777	764142	3674752	3116678
15km	50%	20000	4	288	6842747	968667	5781952	3391115
15km	50%	20000	4	210	5063125	798024	4213354	2761789
15km	50%	20000	4	310	6276504	886627	5283218	3622610
15km	50%	20000	4	317	4333807	719300	3571578	2736714
15km	50%	20000	4	212	4717236	791389	3840356	3055864
15km	50%	20000	4	290	5884030	900238	4893337	3687834
15km	50%	20000	4	270	6530794	910959	5504971	3907457
15km	50%	20000	4	225	6050403	977059	4986260	3241148
15km	50%	20000	4	203	3876202	650002	3182137	2479607
15km	50%	20000	4	220	6136762	920522	5145918	3176110
15km	50%	20000	4	251	5734771	924167	4720059	3329270
15km	50%	20000	4	339	6352737	995676	5267577	3778785
15km	50%	20000	4	349	5856448	759827	5044783	3501061
15km	50%	20000	4	241	5586541	925435	4565062	3114988
15km	50%	20000	4	282	5909215	878700	4970465	3490248
15km	50%	20000	4	260	6165747	1002690	5076595	3545644
15km	50%	20000	4	377	6634568	967029	5592036	3946488
15km	50%	20000	4	291	5096840	718136	4332164	3243329
15km	50%	20000	4	317	5406924	847511	4491158	3635609
15km	50%	20000	4	337	5145693	790545	4274826	3068683
15km	50%	20000	4	317	6471531	890161	5500648	3534256
15km	50%	20000	4	373	7591465	1039916	6437821	4115753
15km	50%	20000	4	287	5899723	805311	5034543	3248303
15km	50%	20000	4	247	5766312	921602	4755063	3514344
15km	50%	20000	4	251	6886765	1007666	5794424	3635013
15km	50%	20000	4	285	5391207	875340	4448217	2995008
15km	50%	20000	4	382	5789414	806789	4940539	3126180
15km	50%	20000	4	266	6356083	900051	5385857	3704342
15km	50%	20000	4	291	5063020	840680	4146453	3300076
15km	50%	20000	4	355	6283223	874959	5308211	3898193
15km	50%	20000	4	294	6479765	1021291	5362111	4182851
15km	50%	20000	4	247	4627858	725955	3830796	2866871
15km	50%	20000	4	317	5812292	945946	4796296	3712843
15km	50%	20000	4	288	6209481	1033065	5055980	4002639
15km	50%	20000	4	253	5528152	917838	4533052	3134553
15km	50%	20000	4	328	5705281	945140	4685691	4191852
15km	50%	20000	4	264	5700527	893759	4735818	3543559
15km	50%	20000	4	503	5839178	828079	4939392	3603927
15km	50%	20000	4	199	4184194	690548	3452657	2346700
15km	50%	20000	4	286	5315909	740735	4528976	3193419
15km	50%	20000	4	314	6537860	903051	5567492	3788605
15km	50%	20000	4	326	5754694	836864	4876282	3410831
15km	50%	20000	4	296	6135788	1047195	4990728	3965997
15km	50%	20000	4	323	6584593	1092238	5422154	4434094
15km	50%	20000	4	429	6625802	1049403	5490934	4266105
15km	50%	20000	4	282	4966172	728852	4181692	3567901
15km	50%	20000	4	239	6179757	999491	5056547	3453204
15km	50%	20000	4	286	6751158	1083107	5575425	3694607
15km	50%	20000	4	234	6105789	880021	5140339	3383477
15km	50%	20000	4	280	5250142	860212	4331721	3622297
15km	50%	20000	4	197	5384857	783889	4519580	2830909
15km	50%	20000	4	269	6937234	1076248	5718259	3901913
15km	50%	20000	4	336	7158188	1048030	6023014	4163092
15km	50%	20000	4	317	5928102	927312	4889403	3053403
15km	50%	20000	4	296	7709431	1140476	6467136	4244710
15km	50%	20000	4	337	7212643	1003974	6124590	4630501
15km	50%	20000	4	311	6355809	914159	5327888	3227834
15km	50%	20000	4	317	6740412	976777	5664051	4025901
15km	50%	20000	4	268	5519502	877180	4553765	3152236
15km	50%	20000	4	506	7493703	981835	6417157	4136326
15km	50%	20000	4	279	5895823	972638	4836877	3853325
15km	50%	20000	4	346	6007579	845968	5060044	4087373
15km	50%	20000	4	300	5145426	789312	4261030	3311058
15km	50%	20000	4	250	6840005	1022743	5724619	3614639
15km	50%	20000	4	343	6321541	978602	5238960	3476681
15km	50%	20000	4	249	7206797	1106692	5994755	3601801
15km	50%	20000	4	317	6077487	837210	5160719	3665162
15km	50%	20000	4	303	5910570	908076	4948907	3530098
15km	50%	20000	4	236	5104672	786852	4239027	2778554
15km	50%	20000	4	253	5885830	940866	4848506	3513079
15km	50%	20000	4	248	6271327	1028014	5156655	3459737
15km	50%	20000	4	312	5592962	933638	4563591	3093477
15km	50%	20000	4	229	5592791	902224	4616808	3296447
15km	50%	20000	4	424	5365517	826633	4435919	3196579
15km	50%	20000	4	279	6780404	946132	5765970	3490117
15km	50%	20000	4	275	5658099	914951	4629347	3380305
15km	50%	20000	4	314	7757423	1092425	6577010	4489190
15km	50%	20000	4	281	7416535	1072989	6268308	4081902
15km	50%	20000	4	243	5648396	928510	4628316	3073662
15km	50%	20000	4	317	5561220	919951	4557561	3332943
15km	50%	20000	4	226	6522066	964077	5474051	3255787
15km	50%	20000	4	253	6612238	944628	5585288	3665492
15km	50%	20000	4	339	6105804	927890	5077131	3938175
15km	50%	20000	4	308	6078545	862540	5145534	3825094
15km	50%	20000	4	353	6115678	857842	5203999	3781017
15km	50%	20000	4	376	4846555	769394	4025731	2778846
15km	50%	20000	4	363	7401368	1003029	6309013	4177108
15km	50%	20000	4	287	6863280	961850	5818216	3851980
15km	50%	20000	4	264	4730269	760527	3900178	2663433
15km	50%	20000	4	229	5545091	847381	4610339	2934116
15km	50%	20000	4	235	5169649	840332	4250286	3254754
15km	50%	20000	4	362	6042113	998858	4949720	3574903
15km	50%	20000	4	298	6418797	1013389	5336766	3408824
15km	50%	20000	4	327	5635378	853116	4724113	3302545
15km	50%	20000	4	252	5825671	898196	4832101	3451015
15km	50%	20000	4	285	5530854	860833	4618292	3290635
15km	50%	20000	4	263	5750835	921342	4751708	3810449
15km	50%	20000	4	289	6569535	1053188	5420792	4037932
15km	50%	20000	4	299	7017068	987268	5915569	3559797
15km	50%	20000	4	284	6032795	935390	4992885	4131591
15km	50%	20000	4	292	5412161	866403	4482847	2977922
15km	50%	20000	4	256	6429787	908635	5439118	3249233
15km	50%	20000	4	314	6897031	913857	5911700	3822923
15km	50%	20000	4	220	4905600	754325	4100040	3054667
15km	50%	20000	4	301	6036924	879841	5107401	3302238
15km	50%	20000	4	526	5118677	794484	4276765	3169993
15km	50%	20000	4	357	5724154	856674	4796389	3594352
15km	50%	20000	4	498	6481005	923595	5441798	3844409
15km	50%	20000	4	285	5425436	893928	4453987	2999322
15km	50%	20000	4	230	6477431	1000025	5367830	3308822
15km	50%	20000	4	328	5665953	879725	4707901	3250870
15km	50%	20000	4	296	5992121	875788	5052205	3951755
15km	50%	20000	4	191	5054858	865581	4132925	2734190
15km	50%	20000	4	261	5586463	838537	4670629	3471212
15km	50%	20000	4	310	6890520	1072682	5726267	4206237
15km	50%	20000	4	406	5793742	898845	4824650	3493027
15km	50%	20000	4	275	5705427	885390	4700881	3932961
15km	50%	20000	4	247	5427142	892634	4456213	3135159
15km	50%	20000	4	252	6734436	997909	5668742	3472354
15km	50%	20000	4	290	6936158	977367	5876777	4162879
15km	50%	20000	4	305	6625092	949451	5597286	3768392
15km	50%	20000	4	201	5878570	874824	4932031	2885788
15km	50%	20000	4	243	4832757	759987	4023948	2865823
15km	50%	20000	4	235	7041207	1033940	5925127	3386974
15km	50%	20000	4	398	6798900	962023	5759459	4348436
15km	50%	20000	4	329	5119897	826198	4211314	3059762
15km	50%	20000	4	316	7392923	1066215	6214032	4017142
15km	50%	20000	4	278	6644929	1015121	5511147	4037218
15km	50%	20000	4	281	6602885	890692	5637330	3297046
15km	50%	20000	4	275	5132817	812356	4247228	3302768
15km	50%	20000	4	246	5073912	802244	4194050	3007410
15km	50%	20000	4	267	6343461	959016	5289010	3829837
15km	50%	20000	4	357	6799890	897594	5830113	3743768
15km	50%	20000	4	292	6853429	980607	5776818	3690898
15km	50%	20000	4	306	6338240	877181	5337006	3525109
15km	50%	20000	4	350	4709621	783956	3826144	3169652
15km	50%	20000	4	344	6700417	1005055	5601856	4102046
15km	50%	20000	4	255	7706029	1133033	6472106	3690949
15km	50%	20000	4	271	4904789	800171	4019505	3021218
15km	50%	20000	4	267	5754505	868544	4831406	3257510
15km	50%	20000	4	253	5342575	903681	4369448	3597268
15km	50%	20000	4	302	5903940	988144	4851808	3878092
15km	50%	20000	4	230	4961797	771633	4131880	2931364
15km	50%	20000	4	354	6881471	1053005	5758495	4486502
15km	50%	20000	4	235	4907441	796531	4043648	3078931
15km	50%	20000	4	237	4993534	830116	4082334	3076314
15km	50%	20000	4	214	5273390	869200	4329838	3082911
15km	50%	20000	4	373	7257559	1021417	6146410	3721376
15km	50%	20000	4	263	5612579	860872	4689898	3270877
15km	50%	20000	4	333	6647601	855571	5707683	3859208
15km	50%	20000	4	249	5896011	885817	4926127	3065486
15km	50%	20000	4	227	5691734	943971	4657677	3284596
15km	50%	20000	4	306	6222751	886942	5256930	3723392
15km	50%	20000	4	253	5383988	876114	4449171	3498659
15km	50%	20000	4	342	7983585	1085744	6802489	4313452
15km	50%	20000	4	319	5199447	745776	4382782	3341199
15km	50%	20000	4	294	6046079	869783	5094269	3594406
15km	50%	20000	4	282	6747489	965407	5698700	4097274
15km	50%	20000	4	374	6316006	892120	5363491	4081000
15km	50%	20000	4	214	4920143	770867	4082151	2791025
15km	50%	20000	4	258	5423667	859716	4463617	2923236
15km	50%	20000	4	283	7496981	1038701	6378910	3753090
15km	50%	20000	4	317	7606745	1098987	6434178	4239373
15km	50%	20000	4	327	6363420	853757	5443621	3165224
15km	50%	20000	4	216	5508681	858738	4578179	3053987
15km	50%	20000	4	244	4783324	755901	3965464	3473960
15km	50%	20000	4	330	5998582	944618	4959618	3760234
15km	50%	20000	4	325	6061277	890586	5105787	3111689
15km	50%	20000	4	238	4303818	676734	3577738	2560743
15km	50%	20000	4	298	7189564	1081372	6007457	4114325
15km	50%	20000	4	261	4535045	770506	3706198	3213250
15km	50%	20000	4	269	3772489	594807	3149381	2522842
15km	50%	20000	4	226	5761648	910216	4778340	2930849
15km	50%	20000	4	257	6048438	1038993	4937387	3592614
15km	50%	20000	4	258	5729723	907739	4760285	3194857
15km	50%	20000	4	301	6258302	905131	5300945	3493605
15km	50%	20000	4	326	6619048	963379	5543810	3881471
15km	50%	20000	4	283	7437613	1043502	6282849	3795381
15km	50%	20000	4	219	5432539	852530	4528009	2956238
15km	50%	20000	4	302	7708776	1142838	6456044	4339490
15km	50%	20000	4	261	4628293	753516	3829618	2881030
15km	50%	20000	4	227	5665009	909140	4685840	2949057
15km	50%	20000	4	245	5310447	874649	4350932	3542245
15km	50%	20000	4	304	5531102	893796	4554019	3803644
15km	50%	20000	4	312	7367047	1047758	6234550	3826763
15km	50%	20000	4	253	6782242	972726	5739973	3655293
15km	50%	20000	4	269	6278882	974091	5229804	3780622
15km	50%	20000	4	222	5764724	951190	4734676	3202706
15km	50%	20000	4	318	5881660	972899	4819201	3821348
15km	50%	20000	4	334	5795667	901683	4801735	3394599
15km	50%	20000	4	235	5217303	844386	4280814	3018368
15km	50%	20000	4	300	4251853	703027	3510333	2618124
15km	50%	20000	4	299	8007234	1101132	6833853	4347534
15km	50%	20000	4	253	4640025	731119	3855230	2777582
15km	50%	20000	4	289	5185045	812970	4282325	3137583
15km	50%	20000	4	266	6207377	929916	5177694	3408159
15km	50%	20000	4	272	5114261	811351	4246487	3479215
15km	50%	20000	4	248	4592524	736197	3771572	3153758
15km	50%	20000	4	248	5493720	815506	4611839	3591972
15km	50%	20000	4	303	6966946	995067	5874178	3781495
15km	50%	20000	4	337	6295929	875279	5355734	3641011
15km	50%	20000	4	206	3918476	606089	3243735	2384044
15km	50%	20000	4	389	5587010	809040	4737158	3266363
15km	50%	20000	4	297	5774325	875901	4801993	3508485
15km	50%	20000	4	303	6063256	995847	5004888	3726001
15km	50%	20000	4	239	4619761	768646	3796117	2816190
15km	50%	20000	4	319	6490958	896157	5518701	4257869
15km	50%	20000	4	271	5093163	853340	4172606	3172521
15km	50%	20000	4	239	5647485	892979	4680119	3459634
15km	50%	20000	4	331	5644733	900665	4662034	3595936
15km	50%	20000	4	346	5388965	808937	4512940	3065574
15km	50%	20000	4	271	6788067	1019907	5677749	3933224
15km	50%	20000	4	369	6309134	1039463	5203032	4143185
15km	50%	20000	4	294	5584142	917787	4588541	3783755
15km	50%	20000	4	347	4950749	898389	3974808	3424827
15km	50%	20000	4	256	5800931	948176	4782776	3608861
15km	50%	20000	4	327	6237101	955269	5188031	3133939
15km	50%	20000	4	284	6307679	817856	5422144	3460799
15km	50%	20000	4	268	5164246	830117	4254946	3256980
15km	50%	20000	4	256	5441130	851080	4537561	3378661
15km	50%	20000	4	327	6248377	998971	5164764	3783541
15km	50%	20000	4	311	5586384	848901	4665362	3239900
15km	50%	20000	4	373	7174590	1106916	5983023	4674238
15km	50%	20000	4	291	7068951	1012215	5994534	4221176
15km	50%	20000	4	326	7339818	1046354	6208148	4170378
15km	50%	20000	4	213	5044594	809891	4183398	3073870
15km	50%	20000	4	255	7722278	1019718	6612536	3672980
15km	50%	20000	4	232	5318349	835849	4435147	2991333
15km	50%	20000	4	260	5759256	873772	4826503	3619677
15km	50%	20000	4	236	5182162	795771	4323456	2850189
15km	50%	20000	4	428	7055538	1057144	5923736	4417176
15km	50%	20000	4	237	5610666	840813	4670081	3046506
15km	50%	20000	4	275	6302618	864505	5396981	3692071
15km	50%	20000	4	243	5419514	838286	4522668	3218171
15km	50%	20000	4	339	6935032	1057485	5777092	4257688
15km	50%	20000	4	259	6029569	956476	5008425	3147223
15km	50%	20000	4	237	5097606	764879	4264707	2970335
15km	50%	20000	4	284	8068235	1228476	6749679	4117098
15km	50%	20000	4	344	6235796	932313	5212067	4197998
15km	50%	20000	4	256	6282534	900701	5305921	3631150
15km	50%	20000	4	269	7303300	1208734	5951317	3907886
15km	50%	20000	4	323	6764636	912296	5751825	4010243
15km	50%	20000	4	251	6599491	931172	5593866	3638566
15km	50%	20000	4	266	6741548	989472	5668989	3857700
15km	50%	20000	4	313	7012463	987221	5929906	3584232
15km	50%	20000	4	246	6298094	944769	5284048	3427770
15km	50%	20000	4	224	5956540	961849	4924604	3188937
15km	50%	20000	4	269	5749890	909470	4747934	3211321
15km	50%	20000	4	286	7070311	977834	5990976	3589381
15km	50%	20000	4	283	5896254	885320	4956333	3721915
15km	50%	20000	4	247	5479737	772072	4650074	3441023
15km	50%	20000	4	206	5714879	937948	4708185	2952866
15km	50%	20000	4	247	6197664	858680	5252892	3506499
15km	50%	20000	4	304	7175570	1044545	6018185	4159493
15km	50%	20000	4	370	5135507	809235	4246867	3064283
15km	50%	20000	4	262	5738806	909293	4758456	3591373
15km	50%	20000	4	272	5162311	832502	4251523	3058778
15km	50%	20000	4	291	5389399	866659	4432164	3512384
15km	50%	20000	4	262	5423846	877322	4467952	3407920
15km	50%	20000	4	285	6035802	946900	5016112	3652243
15km	50%	20000	4	264	7228290	1216736	5940243	3816506
15km	50%	20000	4	226	7079030	939087	6042561	3258466
15km	50%	20000	4	234	4575008	721362	3811269	2603785
15km	50%	20000	4	248	5015593	812800	4124072	2983194
15km	50%	20000	4	309	6267205	868411	5310992	3775453
15km	50%	20000	4	273	5379945	829215	4495243	3305070
15km	50%	20000	4	222	5546602	935060	4509832	3156120
15km	50%	20000	4	223	4781338	799861	3905776	2959824
15km	50%	20000	4	240	4875139	786648	4017523	3055330
15km	50%	20000	4	284	4864820	755080	4057373	3207153
15km	50%	20000	4	353	6403176	892232	5415003	3461599
15km	50%	20000	4	447	6986278	1019421	5860454	4671819
15km	50%	20000	4	324	6918666	967372	5870537	4337482
15km	50%	20000	4	251	6507709	890112	5528181	3046714
15km	50%	20000	4	235	5273020	878416	4341883	2930918
15km	50%	20000	4	262	5858814	870550	4885255	3388184
15km	50%	20000	4	323	7263655	966103	6207439	4037995
15km	50%	20000	4	371	6843727	988053	5782801	4216789
15km	50%	20000	4	264	5322657	834967	4423401	3158295
15km	50%	20000	4	308	5777367	832742	4853272	3326269
15km	50%	20000	4	291	7225201	997185	6153881	4196397
15km	50%	20000	4	286	7862110	1126980	6637255	4154860
15km	50%	20000	4	364	5010706	786004	4152643	3118317
15km	50%	20000	4	281	5654558	825497	4761002	2986562
15km	50%	20000	4	285	5991588	857986	5038925	3122507
15km	50%	20000	4	269	7546794	1090678	6369240	3893941
15km	50%	20000	4	238	5399553	873444	4462387	3061192
15km	50%	20000	4	284	7254009	939410	6191625	3640966
15km	50%	20000	4	230	5137779	812974	4254574	2844125
15km	50%	20000	4	233	5416047	873478	4464243	3217753
15km	50%	20000	4	252	5104034	801421	4221067	3116526
15km	50%	20000	4	260	5792981	871487	4839660	3434844
15km	50%	20000	4	312	6365776	914059	5388348	3663375
15km	50%	20000	4	314	7245909	1049512	6096346	4150897
15km	50%	20000	4	221	5466013	874559	4528860	3183560
15km	50%	20000	4	238	4954333	813688	4084211	3019146
15km	50%	20000	4	272	5993855	958273	4958153	3130037
15km	50%	20000	4	368	6487488	948674	5476672	4346163
15km	50%	20000	4	270	6828446	936434	5804257	3704202
15km	50%	20000	4	280	6651966	1055753	5435312	4059981
15km	50%	20000	4	276	6112208	951400	5066530	3692584
15km	50%	20000	4	240	5736130	922102	4749519	3461623
15km	50%	20000	4	247	5422944	900012	4430738	3573763
15km	50%	20000	4	208	4923297	800139	4063921	2928770
15km	50%	20000	4	386	6560984	871428	5589074	3735587
15km	50%	20000	4	308	7662399	1033971	6540872	4276460
15km	50%	20000	4	299	5299047	881880	4315826	3550524
15km	50%	20000	4	287	6399873	936052	5369239	4047409
15km	50%	20000	4	335	6138499	920136	5105405	3763503
15km	50%	20000	4	274	5571398	844280	4649744	3082474
15km	50%	20000	4	433	5728372	838914	4814370	3518968
15km	50%	20000	4	283	5871034	957593	4840409	3048366
15km	50%	20000	4	231	7225678	1003192	6153935	3334062
15km	50%	20000	4	227	5082155	836471	4176802	3187764
15km	50%	20000	4	256	5159967	734143	4376529	2775994
15km	50%	20000	4	281	5047897	786273	4183706	3327425
15km	50%	20000	4	220	4926783	777983	4102670	3174869
15km	50%	20000	4	248	8242585	1154310	6995447	3580055
15km	50%	20000	4	323	5448904	822502	4565468	3472571
15km	50%	20000	4	422	6158441	884208	5209897	3678688
15km	50%	20000	4	268	5776030	841806	4863546	3480740
15km	50%	20000	4	308	5634558	823140	4739931	3187847
15km	50%	20000	4	259	6028008	901482	5058802	3296553
15km	50%	20000	4	214	5543146	901963	4546599	2826300
15km	50%	20000	4	340	7014229	968696	5974700	4177075
15km	50%	20000	4	246	6246336	964880	5197313	3556221
15km	50%	20000	4	278	7152182	1015430	6041073	4039595
15km	50%	20000	4	227	6939201	1074556	5775716	3273876
15km	50%	20000	4	352	4854769	805242	4000329	3130685
15km	50%	20000	4	233	4130105	654329	3429381	2728146
15km	50%	20000	4	266	5857376	964746	4820086	3051741
15km	50%	20000	4	279	5324656	878181	4378700	3051301
15km	50%	20000	4	301	4217963	662961	3497012	3054659
15km	50%	20000	4	250	5380434	837145	4472796	3108946
15km	50%	20000	4	324	6380698	929369	5374633	4037569
15km	50%	20000	4	250	5896838	969568	4825456	3618218
15km	50%	20000	4	420	5529119	904172	4542943	3541048
15km	50%	20000	4	230	4688386	796136	3832999	3007301
15km	50%	20000	4	278	4786382	760766	3971990	2991294
15km	50%	20000	4	337	6492333	884737	5537794	3789767
15km	50%	20000	4	348	6362944	843212	5450338	3375787
15km	50%	20000	4	280	5825808	814551	4953693	3257841
15km	50%	20000	4	344	6051880	887630	5068140	3557971
15km	50%	20000	4	215	5816650	950222	4803037	3092594
15km	50%	20000	4	335	4916657	751046	4105004	3109879
15km	50%	20000	4	230	4669290	755685	3829167	3001525
15km	50%	20000	4	242	5258737	859763	4312241	3060714
15km	50%	20000	4	328	6917891	1011325	5805854	4049758
15km	50%	20000	4	378	7740333	1185830	6439102	4424093
15km	50%	20000	4	401	5455053	868565	4497342	3202954
15km	50%	20000	4	258	6075512	912664	5085663	3739405
15km	50%	20000	4	316	5351347	891511	4399994	3309331
15km	50%	20000	4	267	7365316	1084798	6200890	3875848
15km	50%	20000	4	282	7282616	973258	6250020	4095823
15km	50%	20000	4	244	5129631	836234	4232189	2765605
15km	50%	20000	4	435	7577144	1026915	6499607	4195080
15km	50%	20000	4	252	7346366	1021575	6223681	3650288
15km	50%	20000	4	271	5807161	942925	4757535	3392767
15km	50%	20000	4	320	7023436	934472	6017012	3883156
15km	50%	20000	4	263	7134148	1226131	5792406	3801079
15km	50%	20000	4	274	4939140	776940	4073885	3192063
15km	50%	20000	4	221	5374231	840111	4474265	3182508
15km	50%	20000	4	395	6507033	832453	5620610	3934423
15km	50%	20000	4	216	5540019	912542	4559099	3113388
15km	50%	20000	4	249	4878852	806065	4001578	2743896
15km	50%	20000	4	292	5231730	809072	4370686	3147549
15km	50%	20000	4	238	6836760	1029105	5735914	3432493
15km	50%	20000	4	222	6324298	1009885	5246119	3187125
15km	50%	20000	4	221	6004819	902529	5036114	3185808
15km	50%	20000	4	224	4890240	776494	4057093	2993386
15km	50%	20000	4	247	6400249	1012077	5288074	3569533
15km	50%	20000	4	274	5362619	891835	4394981	3529578
15km	50%	20000	4	253	5637588	919913	4639386	3235446
15km	50%	20000	4	261	6038772	901262	5053769	3781998
15km	50%	20000	4	266	5431640	858636	4498088	2878522
15km	50%	20000	4	290	5748688	907785	4746213	3460490
15km	50%	20000	4	227	5304562	820990	4407934	3282763
15km	50%	20000	4	267	4932026	731658	4132626	2787387
15km	50%	20000	4	290	5085952	750181	4268652	3044697
15km	50%	20000	4	191	5657964	935881	4646641	2741596
15km	50%	20000	4	187	5573541	833178	4683995	2681008
15km	50%	20000	4	271	6426695	1109112	5230730	3708552
15km	50%	20000	4	305	6291935	918559	5322376	3427102
15km	50%	20000	4	301	6315846	1035434	5188223	4378161
15km	50%	20000	4	326	6168213	951204	5165615	3669817
15km	50%	20000	4	281	6878022	1041697	5727564	3588464
15km	50%	20000	4	286	6084868	971160	5035729	3469099
15km	50%	20000	4	321	7085293	1064280	5938537	3940035
15km	50%	20000	4	256	7471527	1122094	6243033	3696792
15km	50%	20000	4	229	6400246	919649	5402277	3300486
15km	50%	20000	4	249	5621657	911635	4648728	3423151
15km	50%	20000	4	324	6617733	925266	5614224	3907665
15km	50%	20000	4	256	6314388	852074	5401972	3717479
15km	50%	20000	4	256	6291310	966773	5238668	3710413
15km	50%	20000	4	352	7116957	1010052	6032591	3878937
15km	50%	20000	4	315	6569738	983018	5492311	3616113
15km	50%	20000	4	283	7546775	999765	6484932	3748294
15km	50%	20000	4	230	5863873	886594	4892253	3321400
15km	50%	20000	4	270	4969407	787130	4109776	2730522
15km	50%	20000	4	358	4886810	795590	4025072	3316130
15km	50%	20000	4	267	5431617	865470	4466690	3063188
15km	50%	20000	4	253	5133345	825081	4213856	2927332
15km	50%	20000	4	216	5491157	930229	4473065	3083244
15km	50%	20000	4	225	4333484	693931	3600626	2321953
15km	50%	20000	4	237	5103882	858665	4181385	3408364
15km	50%	20000	4	296	5923119	896639	4918428	3367939
15km	50%	20000	4	268	4681461	722012	3901841	2745279
15km	50%	20000	4	228	6826354	1080912	5609305	3290788
15km	50%	20000	4	284	6669178	966130	5615823	3802768
15km	50%	20000	4	276	6518695	1004313	5409044	4006479
15km	50%	20000	4	246	5372982	832323	4463209	3007292
15km	50%	20000	4	370	6787687	922763	5810754	3769111
15km	50%	20000	4	226	5544000	835586	4634594	3257218
15km	50%	20000	4	322	5126136	838836	4236299	3488109
15km	50%	20000	4	286	4721678	681170	3955408	2768774
15km	50%	20000	4	245	5431656	858129	4495885	3405828
15km	50%	20000	4	202	5291440	858170	4342527	2909424
15km	50%	20000	4	257	6624050	1040670	5486619	3715800
15km	50%	20000	4	277	5702276	886605	4753544	3410252
15km	50%	20000	4	281	5452646	870436	4515659	2886145
15km	50%	20000	4	287	5832480	887904	4852511	3562021
15km	50%	20000	4	283	4230310	655450	3530771	2852028
15km	50%	20000	4	357	5746193	910630	4757868	3544321
15km	50%	20000	4	339	4425964	724016	3636660	2578372
15km	50%	20000	4	263	5245942	798993	4383635	3025458
15km	50%	20000	4	252	5217775	895976	4236764	3648651
15km	50%	20000	4	288	4985152	743417	4159717	2952396
15km	50%	20000	4	342	6177350	890352	5178083	3541897
15km	50%	20000	4	259	5894933	941066	4876382	3700026
15km	50%	20000	4	326	6303069	880614	5345676	4014601
15km	50%	20000	4	314	5337661	863745	4392943	3393623
15km	50%	20000	4	217	4696171	795830	3853488	2842762
15km	50%	20000	4	292	5767903	939921	4764095	3501979
15km	50%	20000	4	294	5482349	888721	4513706	3706454
15km	50%	20000	4	337	8360807	1292572	6966059	4593068
15km	50%	20000	4	288	6494593	1082020	5300778	4117454
15km	50%	20000	4	286	5895403	857803	4976527	3704374
15km	50%	20000	4	287	5382629	892163	4409135	3616990
15km	50%	20000	4	287	6556088	892910	5553973	3755893
15km	50%	20000	4	328	6059284	888808	5086571	3878290
15km	50%	20000	4	295	6702551	1052892	5528786	4280318
15km	50%	20000	4	233	5627270	891449	4683348	3359695
15km	50%	20000	4	251	5373241	909378	4412008	3468553
15km	50%	20000	4	195	3912394	630657	3243977	2578156
15km	50%	20000	4	214	5782019	907829	4808126	3084818
15km	50%	20000	4	247	5502484	842985	4583201	3058294
15km	50%	20000	4	252	5980610	956841	4943348	3484673
15km	50%	20000	4	315	7308940	994035	6211953	4433428
15km	50%	20000	4	259	7317476	1083595	6154412	3741572
15km	50%	20000	4	227	6166974	935450	5151586	3268563
15km	50%	20000	4	231	4984398	805929	4088535	2816563
15km	50%	20000	4	323	6136331	998711	5068544	3728969
15km	50%	20000	4	277	6259733	939473	5206652	3929841
15km	50%	20000	4	268	6177681	961482	5133309	3659554
15km	50%	20000	4	232	7391151	1068511	6245042	3348385
15km	50%	20000	4	284	4799926	779224	3943618	2830235
15km	50%	20000	4	315	5668415	919101	4648022	3978903
15km	50%	20000	4	226	5679521	884003	4702558	3166416
15km	50%	20000	4	238	6086023	967086	5047740	3159548
15km	50%	20000	4	270	6053813	844843	5155967	3720817
15km	50%	20000	4	362	8221534	1175661	6920624	4910566
15km	50%	20000	4	220	4798392	715779	4027828	2556124
15km	50%	20000	4	319	5260080	760700	4442889	3207646
15km	50%	20000	4	295	5513542	885991	4551676	3339323
15km	50%	20000	4	316	5543540	881144	4582839	3360698
15km	50%	20000	4	241	5442719	864335	4501157	3079447
15km	50%	20000	4	377	7049234	914333	6037566	4069343
15km	50%	20000	4	303	6887920	1049721	5758654	4231974
15km	50%	20000	4	325	7595454	1103864	6408513	4151081
15km	50%	20000	4	242	5173133	842857	4216077	3200325
15km	50%	20000	4	395	6183821	1016353	5046724	3617202
15km	50%	20000	4	240	5898737	859721	4958445	3321611
15km	50%	20000	4	263	6640206	991173	5538623	3799071
15km	50%	20000	4	209	4478372	696992	3731020	2600617
15km	50%	20000	4	226	5636720	937915	4609957	2982328
15km	50%	20000	4	319	5710871	820954	4826677	3287767
15km	50%	20000	4	294	5261344	843581	4360651	2948412
15km	50%	20000	4	227	6007082	910310	5033515	3047073
15km	50%	20000	4	201	5258670	837756	4360936	2889779
15km	50%	20000	4	280	5623250	952018	4597291	3773300
15km	50%	20000	4	326	6381640	1013609	5269741	4064995
15km	50%	20000	4	189	4336930	732949	3538644	2713569
15km	50%	20000	4	278	6951185	961176	5917450	3917735
15km	50%	20000	4	302	3965082	623102	3300431	2638676
15km	50%	20000	4	262	6726793	1026560	5580085	3797456
15km	50%	20000	4	348	6106979	989566	5036197	3536345
15km	50%	20000	4	257	5340162	860762	4409254	3437608
15km	50%	20000	4	250	5930733	889401	4973893	3445500
15km	50%	20000	4	217	7176137	1084218	5991944	3123061
15km	50%	20000	4	432	6999694	958084	5978842	3642294
15km	50%	20000	4	264	5099383	828132	4191607	3420127
15km	50%	20000	4	257	6863792	990687	5802390	3728957
15km	50%	20000	4	202	6010361	931559	5002426	2901562
15km	50%	20000	4	254	4998882	803603	4139039	3171045
15km	50%	20000	4	228	6130240	902705	5162491	3285583
15km	50%	20000	4	260	5338137	840369	4436824	2930102
15km	50%	20000	4	366	6404592	919543	5424853	3601132
15km	50%	20000	4	275	5159001	818748	4257715	3156880
15km	50%	20000	4	198	5022228	764118	4186968	2814709
15km	50%	20000	4	303	5705384	911683	4682409	3504843
15km	50%	20000	4	275	6228910	1051662	5115263	3386471
15km	50%	20000	4	318	4687289	674398	3958756	2748542
15km	50%	20000	4	235	6056081	994749	4989839	3384601
15km	50%	20000	4	222	5362013	910081	4413587	3194435
15km	50%	20000	4	256	5654561	884099	4700432	2929481
15km	50%	20000	4	285	6136873	976030	5062744	3565252
15km	50%	20000	4	341	5975582	859670	5054210	3790071
15km	50%	20000	4	314	6627746	988274	5567414	4046765
15km	50%	20000	4	266	5187478	844019	4281173	3031647
15km	50%	20000	4	294	4529310	728915	3753408	2520141
15km	50%	20000	4	250	4899486	746668	4107918	3206205
15km	50%	20000	4	475	5686747	951271	4652991	3617619
15km	50%	20000	4	259	6580088	937504	5590722	3548767
15km	50%	20000	4	332	5370384	831845	4477705	3399283
15km	50%	20000	4	288	4972946	750307	4137687	2774152
15km	50%	20000	4	404	4990897	778442	4154767	3342465
15km	50%	20000	4	253	5353834	870077	4432323	3141917
15km	50%	20000	4	275	6288212	967264	5262699	3545155
15km	50%	20000	4	339	6106413	823565	5209101	3897018
15km	50%	20000	4	219	5432401	875288	4472103	2928815
15km	50%	20000	4	308	7461953	1036632	6337695	3667117
15km	50%	20000	4	214	5896996	908882	4887451	3045178
15km	50%	20000	4	225	4866275	746450	4053365	2689793
15km	50%	20000	4	309	5368385	869183	4411232	3793011
15km	50%	20000	4	298	5599022	917834	4593348	3218917
15km	50%	20000	4	253	6786772	934709	5767420	3593368
15km	50%	20000	4	286	6080337	903853	5103281	3007633
15km	50%	20000	4	320	6943546	1114704	5703474	4216729
15km	50%	20000	4	242	5801643	865108	4863583	3510951
15km	50%	20000	4	320	6643110	888156	5664999	3100688
15km	50%	20000	4	284	4896419	739960	4091154	3227987
15km	50%	20000	4	329	4974260	813350	4088248	2902805
15km	50%	20000	4	389	5927628	811018	5059838	3661701
15km	50%	20000	4	479	6957109	875654	6015072	3808011
15km	50%	20000	4	328	4856312	790563	4003212	2817428
15km	50%	20000	4	282	5288678	836153	4396427	3197837
15km	50%	20000	4	242	5417755	790476	4540165	2848956
15km	50%	20000	4	282	7543187	1099147	6355823	4088096
15km	50%	20000	4	307	7260142	1026375	6162292	4476671
15km	50%	20000	4	327	6719017	956470	5678937	4162448
15km	50%	20000	4	231	4980094	765057	4137426	2727553
15km	50%	20000	4	344	6722688	920094	5676144	3449100
15km	50%	20000	4	455	4832048	764742	3996138	2796925
15km	50%	20000	4	337	6591822	975269	5535656	4106077
15km	50%	20000	4	257	4632990	772640	3807172	2945566
15km	50%	20000	4	236	4359482	692505	3607482	2739394
15km	50%	20000	4	246	6394134	1007502	5319825	3232548
15km	50%	20000	4	366	6921375	1000367	5826779	4039357
15km	50%	20000	4	268	6238121	908555	5260806	3890926
15km	50%	20000	4	255	7010518	999688	5953040	3693576
15km	50%	20000	4	318	8396773	1197614	7120339	4423237
15km	50%	20000	4	259	5336763	820353	4457208	3003613
15km	50%	20000	4	299	5786986	966978	4754294	4064419
15km	50%	20000	4	295	4192186	693593	3461032	2750576
15km	50%	20000	4	284	7250027	1027629	6137539	4130900
15km	50%	20000	4	229	5090556	775606	4256366	2622276
15km	50%	20000	4	283	5384507	852553	4467889	3241502
15km	50%	20000	4	271	4327754	685115	3579356	2757644
15km	50%	20000	4	230	6690770	1012726	5603913	3315714
15km	50%	20000	4	233	5422799	875735	4487431	3365012
15km	50%	20000	4	282	6556865	853081	5625433	3726958
15km	50%	20000	4	297	7017060	1087923	5846444	4317789
15km	50%	20000	4	359	6280210	927336	5285856	3170733
15km	50%	20000	4	261	7511302	1137236	6271220	3766628
15km	50%	20000	4	325	5666439	909385	4693138	3535438
15km	50%	20000	4	247	5345164	856209	4426897	3097721
15km	50%	20000	4	238	5378437	877353	4389088	3131350
15km	50%	20000	4	352	6849431	991171	5774123	4011351
15km	50%	20000	4	259	6466044	1007002	5391501	3602032
15km	50%	20000	4	274	7391445	1108406	6201134	3969852
15km	50%	20000	4	332	6885749	1011542	5756582	3872980
15km	50%	20000	4	316	6031877	851101	5123354	3233214
15km	50%	20000	4	236	5855170	876325	4916293	3406932
15km	50%	20000	4	243	6198390	904065	5213364	3241937
15km	50%	20000	4	276	5447585	851154	4543193	3288492
15km	50%	20000	4	246	6544011	857267	5627030	3243801
15km	50%	20000	4	256	6478436	998161	5374003	3297788
15km	50%	20000	4	332	6939573	970443	5900748	4145943
15km	50%	20000	4	370	6693017	908893	5702591	3590515
15km	50%	20000	4	288	6665321	952358	5623142	3964942
15km	50%	20000	4	289	5658600	822436	4767924	3642261
15km	50%	20000	4	263	4880080	780134	4034082	2855901
15km	50%	20000	4	239	5690330	911181	4702566	3455020
15km	50%	20000	4	295	5717318	869459	4796211	3120955
15km	50%	20000	4	270	5483571	942531	4454979	3920381
15km	50%	20000	4	269	5156046	826523	4276152	3232748
15km	50%	20000	4	311	7165097	1064169	6004250	4314847
15km	50%	20000	4	334	6316444	939300	5273927	3708210
15km	50%	20000	4	306	5148808	744366	4298213	2897268
15km	50%	20000	4	255	5227108	835924	4337320	2986624
15km	50%	20000	4	293	5356798	873168	4432040	3109084
15km	50%	20000	4	301	5963914	874951	5014585	3136776
15km	50%	20000	4	332	7114823	1071337	5960922	4320270
15km	50%	20000	4	311	6597975	910131	5616027	3937955
15km	50%	20000	4	312	5570148	885274	4601230	3413306
15km	50%	20000	4	247	4524252	722205	3730627	2912000
15km	50%	20000	4	283	5115173	781881	4260708	2870330
15km	50%	20000	4	242	5462603	849827	4553479	2735925
15km	50%	20000	4	277	6489515	1059540	5336022	3718850
15km	50%	20000	4	317	5851083	836168	4964471	3662347
15km	50%	20000	4	287	5258345	805547	4350497	3087036
15km	50%	20000	4	281	4758481	738154	3964415	2869548
15km	50%	20000	4	394	7156981	1021761	6041463	4405641
15km	50%	20000	4	286	6506047	992310	5451126	3831739
15km	50%	20000	4	423	5252904	782584	4414915	3498004
15km	50%	20000	4	326	5311755	827720	4405063	3119958
15km	50%	20000	4	256	6086528	895201	5141156	3572225
15km	50%	20000	4	323	5313187	919530	4340420	3534366
15km	50%	20000	4	314	4590748	703189	3812221	2670516
15km	50%	20000	4	452	7376734	1053446	6233731	4401233
15km	50%	20000	4	339	7295688	1035139	6186277	4552830
15km	50%	20000	4	233	6512753	959736	5467227	3363983
15km	50%	20000	4	344	7132406	1032132	6005282	4365270
[truncated: 1 more rows]
