# Supplementary material for: Quantifying the Value of Perfect Information in Emergency Vaccination Campaigns
Source: PLoS Comput Biol. 2017 Feb 16;13(2):e1005318. doi: 10.1371/journal.pcbi.1005318 (PMC5312803; doi:10.1371/journal.pcbi.1005318)
Supplement: S1 Data — (ZIP) [file pcbi.1005318.s013.zip › Data/15km vaccination/data20.txt]

vacc_radius	efficacy	capacity	delay	outbreak_duration	livestock_culled	cattle_culled	sheep_culled	vaccinations
15km	90%	20000	4	244	5429918	940788	4429169	3042343
15km	90%	20000	4	324	5744620	1003792	4663453	3518927
15km	90%	20000	4	264	5231718	888229	4296475	2816389
15km	90%	20000	4	248	6077388	1037120	4951274	3407290
15km	90%	20000	4	183	5306559	887682	4365366	2616689
15km	90%	20000	4	228	5559857	957901	4529416	2840504
15km	90%	20000	4	211	5812879	943989	4811923	3024150
15km	90%	20000	4	219	4243743	719245	3471895	2415689
15km	90%	20000	4	203	5551371	944816	4533596	2824711
15km	90%	20000	4	206	5583143	907182	4623617	2884958
15km	90%	20000	4	216	5160748	875687	4192137	3102958
15km	90%	20000	4	244	5566819	915118	4605581	3013199
15km	90%	20000	4	196	5164025	961774	4149855	2442013
15km	90%	20000	4	291	5395140	866540	4473579	3153536
15km	90%	20000	4	266	5838135	910562	4870580	3211229
15km	90%	20000	4	202	6543541	1041932	5406815	2899974
15km	90%	20000	4	200	4990538	848908	4101804	2343954
15km	90%	20000	4	283	5224172	932686	4231618	3156273
15km	90%	20000	4	269	6931660	1015337	5861824	3411405
15km	90%	20000	4	242	4487328	822696	3629833	3341629
15km	90%	20000	4	232	6618632	1098932	5451503	3348696
15km	90%	20000	4	266	5119359	922972	4141765	2962504
15km	90%	20000	4	324	7084335	1136883	5883944	4209908
15km	90%	20000	4	222	4877215	828408	3986028	2953280
15km	90%	20000	4	209	6733487	1151527	5519790	2890934
15km	90%	20000	4	288	6476129	1000270	5423731	3527106
15km	90%	20000	4	256	5840558	907431	4888735	2872434
15km	90%	20000	4	295	5869114	999347	4819791	3379989
15km	90%	20000	4	193	5148258	811835	4295636	2694688
15km	90%	20000	4	253	6024792	1046003	4923265	3453438
15km	90%	20000	4	194	5368584	949189	4363506	2494193
15km	90%	20000	4	232	5555951	1008754	4487201	2982328
15km	90%	20000	4	310	6457792	920096	5441775	3425387
15km	90%	20000	4	220	5169062	890407	4203402	2906559
15km	90%	20000	4	238	5847739	1048236	4728143	3427254
15km	90%	20000	4	211	4989969	836860	4101518	2699886
15km	90%	20000	4	220	5907629	1055869	4788751	2886170
15km	90%	20000	4	254	4978678	888555	4048366	2932503
15km	90%	20000	4	237	5276677	858196	4362947	3036215
15km	90%	20000	4	215	5940816	950667	4888602	2681547
15km	90%	20000	4	187	4326669	753300	3527086	2309863
15km	90%	20000	4	213	4843750	782758	4011867	2599400
15km	90%	20000	4	217	4865448	847332	3970972	2593396
15km	90%	20000	4	299	7641790	1113181	6431551	4104076
15km	90%	20000	4	186	5525843	960599	4515611	2678916
15km	90%	20000	4	203	5547060	898335	4569623	2692282
15km	90%	20000	4	255	6013740	1021199	4931565	3046358
15km	90%	20000	4	237	5392108	918028	4426429	3160156
15km	90%	20000	4	222	5699385	1025893	4616734	2601511
15km	90%	20000	4	262	5680267	978108	4634355	2955692
15km	90%	20000	4	299	6696347	1108805	5522054	3861079
15km	90%	20000	4	263	6220800	978935	5183682	3292647
15km	90%	20000	4	258	5934931	960293	4895531	2876174
15km	90%	20000	4	246	5204722	903227	4210009	3346541
15km	90%	20000	4	233	6293674	1071537	5144625	3252666
15km	90%	20000	4	295	7987639	1186745	6645148	3924354
15km	90%	20000	4	203	5650588	915385	4675837	2910765
15km	90%	20000	4	185	6342204	978087	5297530	2651083
15km	90%	20000	4	236	5256753	932942	4289085	3047641
15km	90%	20000	4	234	6036998	1106817	4855714	3360065
15km	90%	20000	4	221	6140369	1068597	5026098	3021763
15km	90%	20000	4	224	5286266	871321	4324957	2720684
15km	90%	20000	4	294	6694782	990679	5611364	3374172
15km	90%	20000	4	228	5767499	863166	4845174	3049232
15km	90%	20000	4	227	6321035	1091567	5165934	3127015
15km	90%	20000	4	207	5754873	914571	4766995	2982863
15km	90%	20000	4	213	5691867	955871	4657038	3001018
15km	90%	20000	4	198	4716310	837423	3843453	2629906
15km	90%	20000	4	218	5709449	927164	4725017	2708271
15km	90%	20000	4	316	7288725	1117430	6079131	3811597
15km	90%	20000	4	365	6804539	1009808	5696792	3639814
15km	90%	20000	4	200	4543068	727065	3741731	2541917
15km	90%	20000	4	239	5954136	912542	4955963	3448604
15km	90%	20000	4	215	5407453	909088	4440404	2667419
15km	90%	20000	4	227	5849658	937044	4830701	3267724
15km	90%	20000	4	265	5451850	830210	4581953	3379075
15km	90%	20000	4	218	6462961	1033252	5359642	3073773
15km	90%	20000	4	221	8344428	1296933	6951171	3181388
15km	90%	20000	4	266	7313438	1210326	6047491	3442249
15km	90%	20000	4	253	6022535	987038	4966765	3353104
15km	90%	20000	4	216	6301539	1017837	5223099	3108408
15km	90%	20000	4	199	5414102	847661	4502693	2838071
15km	90%	20000	4	197	5591213	1017201	4522428	2681496
15km	90%	20000	4	202	5136714	855809	4216113	2630373
15km	90%	20000	4	301	7045238	1090549	5883551	3941891
15km	90%	20000	4	267	7127634	1090646	5958894	3854833
15km	90%	20000	4	260	5873257	937950	4883808	3554497
15km	90%	20000	4	286	6838012	1011614	5757922	3332103
15km	90%	20000	4	235	4807529	782525	3939636	3112891
15km	90%	20000	4	221	4674993	792570	3813900	2309202
15km	90%	20000	4	304	6988157	1103104	5791586	4400750
15km	90%	20000	4	198	5198108	863717	4289609	2610092
15km	90%	20000	4	221	4399982	766047	3579953	2562160
15km	90%	20000	4	332	4591551	794755	3755447	2645361
15km	90%	20000	4	241	6389502	962801	5360279	3481068
15km	90%	20000	4	381	6656378	1037307	5565901	3808769
15km	90%	20000	4	270	7856290	1288432	6475743	3902605
15km	90%	20000	4	241	6581464	1100982	5429855	2839968
15km	90%	20000	4	226	6203357	982725	5174051	3181928
15km	90%	20000	4	298	6002040	855416	5074009	3406299
15km	90%	20000	4	266	6372969	1068148	5241231	3710894
15km	90%	20000	4	231	5971131	1012282	4871879	3068561
15km	90%	20000	4	285	6639579	1118461	5428227	3608093
15km	90%	20000	4	284	5828233	873052	4900408	3108444
15km	90%	20000	4	242	5200301	823809	4318219	3004838
15km	90%	20000	4	188	4992651	914260	4041465	2608340
15km	90%	20000	4	217	5552649	899108	4607535	3076757
15km	90%	20000	4	197	4300625	757267	3489930	2671370
15km	90%	20000	4	241	5138844	845882	4249078	2606231
15km	90%	20000	4	217	5220260	889193	4280941	2894170
15km	90%	20000	4	233	6062807	995824	5011749	2964924
15km	90%	20000	4	279	6817722	1129270	5614286	3122426
15km	90%	20000	4	269	6570177	1005254	5464810	3214973
15km	90%	20000	4	186	5471210	972746	4450803	2654323
15km	90%	20000	4	267	6441609	986594	5342905	3360421
15km	90%	20000	4	205	6331072	991599	5281128	2940428
15km	90%	20000	4	265	5503372	987289	4460253	3276336
15km	90%	20000	4	288	5072629	829423	4207358	2508944
15km	90%	20000	4	282	6916088	1154295	5658159	3631661
15km	90%	20000	4	246	5378601	905848	4428503	2812872
15km	90%	20000	4	237	6361893	1104716	5188518	3416247
15km	90%	20000	4	294	5853599	961032	4818606	3252596
15km	90%	20000	4	215	5329565	871921	4401565	2662970
15km	90%	20000	4	186	5345961	868422	4439856	2283370
15km	90%	20000	4	261	7199466	1164035	5970817	3763747
15km	90%	20000	4	239	5207898	874856	4286985	2791210
15km	90%	20000	4	240	5882200	956678	4861916	3219360
15km	90%	20000	4	258	5544882	966155	4512547	3390873
15km	90%	20000	4	207	5399119	1012238	4315282	2966567
15km	90%	20000	4	274	5674762	955614	4647648	3566290
15km	90%	20000	4	199	4656618	782610	3828292	2402684
15km	90%	20000	4	217	5262739	919326	4293350	2865854
15km	90%	20000	4	199	4857682	862623	3952161	2443180
15km	90%	20000	4	195	5000660	897353	4046546	2554126
15km	90%	20000	4	281	5055580	872780	4135674	2335721
15km	90%	20000	4	241	7651051	1177752	6408727	3470007
15km	90%	20000	4	233	6728487	982218	5692356	3345570
15km	90%	20000	4	389	5792973	889168	4841815	3405940
15km	90%	20000	4	277	5523912	848111	4627087	3513978
15km	90%	20000	4	241	5152794	852135	4249592	2886131
15km	90%	20000	4	224	5444307	1012789	4373920	3225234
15km	90%	20000	4	269	6642068	1077925	5457443	3831786
15km	90%	20000	4	292	6265783	991469	5232269	3822678
15km	90%	20000	4	200	5021052	861474	4102798	2806746
15km	90%	20000	4	226	5044499	874200	4109142	2489972
15km	90%	20000	4	273	5065449	884529	4135836	3212086
15km	90%	20000	4	197	4730404	847696	3827797	2830342
15km	90%	20000	4	207	5634675	928351	4665924	2581133
15km	90%	20000	4	239	5369977	987373	4322078	2776376
15km	90%	20000	4	214	6816216	1121824	5601680	3051966
15km	90%	20000	4	232	6355847	976897	5338011	3082561
15km	90%	20000	4	247	6690761	1083054	5542160	3572765
15km	90%	20000	4	250	6108775	1029837	4999311	2846541
15km	90%	20000	4	246	5692454	969920	4659860	2994987
15km	90%	20000	4	244	5955430	1068307	4794174	3519464
15km	90%	20000	4	265	6224322	914498	5260072	3738452
15km	90%	20000	4	236	6704144	1071893	5567146	3367045
15km	90%	20000	4	257	6043947	1069846	4896564	3067068
15km	90%	20000	4	252	5024319	929811	4042186	2715463
15km	90%	20000	4	222	5064860	817574	4191259	3189492
15km	90%	20000	4	277	7150315	1152512	5936581	3884248
15km	90%	20000	4	218	4645446	784308	3814677	2766404
15km	90%	20000	4	221	5693853	904620	4728501	3029724
15km	90%	20000	4	365	5623178	953678	4601869	3098996
15km	90%	20000	4	220	5757841	936176	4737954	2870675
15km	90%	20000	4	244	6248874	1079871	5089838	3049781
15km	90%	20000	4	222	7108327	1174882	5847185	3196429
15km	90%	20000	4	334	6341229	959327	5314855	3781760
15km	90%	20000	4	221	5205115	912880	4244260	2503321
15km	90%	20000	4	197	5520235	850123	4630858	2823980
15km	90%	20000	4	276	5999763	1135693	4773715	3995260
15km	90%	20000	4	259	5874280	988606	4841863	3272585
15km	90%	20000	4	275	5178350	860901	4249660	2816644
15km	90%	20000	4	318	5743050	915080	4743893	2759675
15km	90%	20000	4	230	5632708	994649	4562077	3211895
15km	90%	20000	4	237	5274321	906640	4292792	3009037
15km	90%	20000	4	216	6190254	996074	5124036	3099052
15km	90%	20000	4	253	5791723	917000	4812790	3315401
15km	90%	20000	4	282	5720081	1038413	4640495	3790342
15km	90%	20000	4	167	5232078	890555	4296504	2373565
15km	90%	20000	4	250	4651832	779074	3816690	2880203
15km	90%	20000	4	223	6053821	985719	4981745	2881762
15km	90%	20000	4	250	5356063	898067	4381758	2869803
15km	90%	20000	4	212	5066478	887388	4118491	2683565
15km	90%	20000	4	291	6417521	1076762	5280361	3228983
15km	90%	20000	4	278	6309158	1153773	5080610	3275479
15km	90%	20000	4	251	6251360	1097367	5053374	2937368
15km	90%	20000	4	231	5808179	992088	4756427	2989342
15km	90%	20000	4	215	4893386	785860	4059740	2762920
15km	90%	20000	4	245	5723190	991823	4661096	2888068
15km	90%	20000	4	248	6229194	1097358	5072922	3489415
15km	90%	20000	4	331	6476214	993672	5415979	3502114
15km	90%	20000	4	206	5667328	991103	4627897	2582075
15km	90%	20000	4	234	6741845	1134784	5552056	3321475
15km	90%	20000	4	243	5904761	1063617	4763566	2905923
15km	90%	20000	4	287	5585229	935825	4604616	3184041
15km	90%	20000	4	219	5516989	946355	4503532	3053411
15km	90%	20000	4	221	4397568	733108	3611397	2575567
15km	90%	20000	4	217	4924880	885596	3996123	3091010
15km	90%	20000	4	192	4949033	818900	4075869	2650401
15km	90%	20000	4	230	4738520	772955	3912701	2993799
15km	90%	20000	4	272	6379275	1036617	5274035	3558398
15km	90%	20000	4	280	6683290	978238	5614410	3857367
15km	90%	20000	4	204	5570622	973205	4529038	2848248
15km	90%	20000	4	241	6321470	993481	5271408	3310907
15km	90%	20000	4	212	6079283	1067787	4943338	2740643
15km	90%	20000	4	259	5324296	933332	4362192	3292888
15km	90%	20000	4	211	5057644	823305	4168338	2916555
15km	90%	20000	4	207	5952249	983101	4901275	2947570
15km	90%	20000	4	190	5070557	845718	4176363	2471227
15km	90%	20000	4	213	6200196	1007377	5128367	3054554
15km	90%	20000	4	295	5214050	940879	4206996	3602944
15km	90%	20000	4	212	5193845	894791	4248543	2547664
15km	90%	20000	4	206	4565439	809545	3708086	2225122
15km	90%	20000	4	212	5300950	917166	4326010	2730478
15km	90%	20000	4	206	5331864	945676	4311013	2742907
15km	90%	20000	4	216	5611249	957465	4575933	2894706
15km	90%	20000	4	238	5719966	930789	4707882	2969613
15km	90%	20000	4	226	5463646	890240	4520119	2683997
15km	90%	20000	4	232	5634345	973393	4597955	3164273
15km	90%	20000	4	209	5973952	1023663	4894442	3004460
15km	90%	20000	4	228	5670024	990360	4601711	2800350
15km	90%	20000	4	241	5885541	972705	4854972	3252640
15km	90%	20000	4	228	7039884	1076986	5893939	3276709
15km	90%	20000	4	217	5037570	855426	4144962	3063607
15km	90%	20000	4	219	6535218	1019923	5444220	3149179
15km	90%	20000	4	242	6157553	1051626	5028358	3483997
15km	90%	20000	4	204	5079927	887232	4150356	2300094
15km	90%	20000	4	206	5081167	850180	4133699	2948463
15km	90%	20000	4	192	5349373	879201	4422515	2626824
15km	90%	20000	4	259	6966306	1028079	5864807	3500004
15km	90%	20000	4	178	4365628	731419	3587926	2494788
15km	90%	20000	4	213	6592778	1061941	5470720	3042514
15km	90%	20000	4	253	7022111	1026113	5906702	3454555
15km	90%	20000	4	246	5683907	957366	4691461	3230973
15km	90%	20000	4	190	5985823	916200	5006728	2707950
15km	90%	20000	4	293	7239670	1070248	6058286	3725124
15km	90%	20000	4	219	5400718	996613	4318769	2871862
15km	90%	20000	4	225	5084200	884973	4142396	3117190
15km	90%	20000	4	235	5169032	830491	4282119	3119079
15km	90%	20000	4	211	6351857	1103479	5180742	2843577
15km	90%	20000	4	187	5415553	872720	4444643	2669746
15km	90%	20000	4	279	5403912	876514	4480364	2968059
15km	90%	20000	4	245	5645596	876141	4710457	2745447
15km	90%	20000	4	240	6470434	993647	5393821	3458594
15km	90%	20000	4	220	5732233	980211	4692870	3078131
15km	90%	20000	4	179	5386475	896569	4429543	2551164
15km	90%	20000	4	179	4814377	843876	3923907	2378143
15km	90%	20000	4	254	6479404	994663	5418217	3492209
15km	90%	20000	4	307	6643337	1109994	5446463	4092965
15km	90%	20000	4	310	5322681	961424	4289335	2804084
15km	90%	20000	4	261	5625616	950643	4615049	3225242
15km	90%	20000	4	234	5261327	989153	4238677	2566455
15km	90%	20000	4	265	5820156	996103	4772587	3217689
15km	90%	20000	4	257	5999456	1058730	4861180	3472268
15km	90%	20000	4	228	6755072	1115817	5569149	3241018
15km	90%	20000	4	286	6305500	1112610	5138336	3905943
15km	90%	20000	4	251	5037947	868984	4124363	3032290
15km	90%	20000	4	253	4942761	787728	4099614	2984421
15km	90%	20000	4	250	7402288	1093240	6259901	3550071
15km	90%	20000	4	267	6631433	1023788	5546492	3596751
15km	90%	20000	4	236	6265464	1017765	5190186	3277834
15km	90%	20000	4	314	6113393	1003841	5065743	3488170
15km	90%	20000	4	216	6891967	1135588	5681259	3089986
15km	90%	20000	4	209	5444622	980822	4403721	2767811
15km	90%	20000	4	237	5821548	990779	4742660	2916763
15km	90%	20000	4	231	5798013	878187	4866358	2996242
15km	90%	20000	4	223	5105929	892453	4153304	2903274
15km	90%	20000	4	223	4990856	783058	4160015	2568528
15km	90%	20000	4	272	6257013	1064523	5102336	3564667
15km	90%	20000	4	173	5163763	856870	4258190	2347261
15km	90%	20000	4	201	6439857	1133946	5255126	2872752
15km	90%	20000	4	222	5133465	897511	4179985	2480240
15km	90%	20000	4	224	5062978	866615	4141832	3173518
15km	90%	20000	4	216	5498468	985986	4462748	2667329
15km	90%	20000	4	275	5574161	955760	4534346	3130799
15km	90%	20000	4	281	5403862	888987	4445868	2781027
15km	90%	20000	4	296	5443689	899722	4481506	3553982
15km	90%	20000	4	353	6072386	973928	5007753	3462612
15km	90%	20000	4	199	5150036	930000	4176393	2736660
15km	90%	20000	4	177	5331088	895725	4370246	2367988
15km	90%	20000	4	222	5209874	930671	4215335	2957052
15km	90%	20000	4	291	6119645	957716	5104288	3502213
15km	90%	20000	4	253	5575045	919345	4572186	3428072
15km	90%	20000	4	208	4716693	845422	3812648	2943210
15km	90%	20000	4	243	5507040	932173	4538203	3054181
15km	90%	20000	4	249	6892991	1015793	5786603	3584678
15km	90%	20000	4	188	5423275	935589	4437357	2696070
15km	90%	20000	4	267	8308742	1275207	6902180	3850483
15km	90%	20000	4	224	4866831	786389	4031985	2717611
15km	90%	20000	4	248	6664501	957803	5639181	3234548
15km	90%	20000	4	230	6025982	1143955	4818468	3324805
15km	90%	20000	4	202	4896912	865989	3991953	2714853
15km	90%	20000	4	228	5545968	893478	4603551	3273086
15km	90%	20000	4	220	4748304	838792	3840182	2257679
15km	90%	20000	4	201	6128461	1020938	5036518	2873013
15km	90%	20000	4	237	4271198	779162	3451716	2650117
15km	90%	20000	4	269	7059289	1106461	5885018	3532166
15km	90%	20000	4	174	5348934	955882	4354903	2423444
15km	90%	20000	4	226	5789260	1003213	4737838	3253513
15km	90%	20000	4	293	6865284	1040373	5724601	3565495
15km	90%	20000	4	224	4730718	805805	3876643	2565791
15km	90%	20000	4	218	5078321	803733	4232855	2919210
15km	90%	20000	4	202	4775529	822514	3900502	2713303
15km	90%	20000	4	232	5680196	922815	4635881	2814912
15km	90%	20000	4	217	5671635	980476	4624742	2996185
15km	90%	20000	4	184	5426386	939218	4369795	2628303
15km	90%	20000	4	211	5920836	998185	4849126	3042286
15km	90%	20000	4	282	4433723	806351	3584217	2729979
15km	90%	20000	4	251	4714295	814869	3864481	2630883
15km	90%	20000	4	227	5151764	830125	4274836	2581619
15km	90%	20000	4	211	5435639	932463	4454074	2895711
15km	90%	20000	4	269	5849080	949133	4823603	3583503
15km	90%	20000	4	208	5817284	1002857	4761970	2983844
15km	90%	20000	4	248	5156251	901885	4216570	2820025
15km	90%	20000	4	250	4735294	799138	3854264	2583685
15km	90%	20000	4	224	5701776	928799	4721760	2784002
15km	90%	20000	4	243	6026043	971370	4987976	3099058
15km	90%	20000	4	246	5700683	1000479	4602705	3270800
15km	90%	20000	4	237	5253740	793673	4404257	3205161
15km	90%	20000	4	250	5018266	888875	4081221	2893030
15km	90%	20000	4	199	6076703	1047142	4921240	2833009
15km	90%	20000	4	321	6122927	1060473	4984480	3693848
15km	90%	20000	4	297	5472191	875040	4528880	3390039
15km	90%	20000	4	265	7429507	1105187	6216596	3642327
15km	90%	20000	4	195	5182945	860293	4271927	2536596
15km	90%	20000	4	204	6748050	1107131	5562030	2922671
15km	90%	20000	4	201	4407265	769519	3599196	2312071
15km	90%	20000	4	209	6649644	1023355	5545968	3002350
15km	90%	20000	4	222	5586805	936516	4583765	3089290
15km	90%	20000	4	207	5258144	865592	4337226	2902188
15km	90%	20000	4	205	6972488	1044095	5860770	2926414
15km	90%	20000	4	205	5214846	933792	4218435	2823714
15km	90%	20000	4	253	6707186	1027671	5602384	3468852
15km	90%	20000	4	246	5012077	872472	4071512	3075823
15km	90%	20000	4	355	7348007	1246565	5990452	4474113
15km	90%	20000	4	244	5192429	908542	4200818	2999631
15km	90%	20000	4	205	5600594	969655	4544754	2767895
15km	90%	20000	4	193	5665936	966221	4623485	2760151
15km	90%	20000	4	246	4626906	767224	3790475	2875631
15km	90%	20000	4	259	7100342	1135209	5871461	3532148
15km	90%	20000	4	197	5927538	978437	4869826	2804659
15km	90%	20000	4	246	7612085	1141706	6383333	3550210
15km	90%	20000	4	199	5088461	869201	4179967	2619375
15km	90%	20000	4	194	5281797	949217	4268110	2455397
15km	90%	20000	4	222	4630545	814784	3749101	3010125
15km	90%	20000	4	246	6468131	1025236	5367480	3314711
15km	90%	20000	4	226	5825751	914986	4850707	3245730
15km	90%	20000	4	237	5706882	889844	4761184	3017370
15km	90%	20000	4	242	5639633	946710	4635930	2877641
15km	90%	20000	4	189	5122099	905868	4157736	2522243
15km	90%	20000	4	285	6702799	1044743	5600222	3534885
15km	90%	20000	4	249	5943544	1040879	4820918	3530004
15km	90%	20000	4	234	7340135	1175900	6091479	3341655
15km	90%	20000	4	227	6048346	1001878	4974601	3274282
15km	90%	20000	4	337	6447710	1022174	5334578	3392898
15km	90%	20000	4	226	5119056	870858	4191887	2852953
15km	90%	20000	4	230	6168604	1050225	5059209	3228086
15km	90%	20000	4	179	5788682	999246	4725404	2546983
15km	90%	20000	4	193	4767897	825652	3891644	2509699
15km	90%	20000	4	242	6087592	1038719	4992610	3311963
15km	90%	20000	4	195	5403323	923944	4430466	2496437
15km	90%	20000	4	243	5687972	885042	4762175	3205172
15km	90%	20000	4	197	4675673	742800	3876913	2811047
15km	90%	20000	4	299	6796377	1083454	5602524	4128097
15km	90%	20000	4	222	5775819	981057	4687961	3189076
15km	90%	20000	4	253	6133865	963027	5139350	3576880
15km	90%	20000	4	212	5645423	1046285	4540319	3052580
15km	90%	20000	4	234	6269774	1073123	5098070	3188150
15km	90%	20000	4	206	5311460	946875	4310923	2590032
15km	90%	20000	4	189	6021885	1033298	4923503	2706516
15km	90%	20000	4	204	4888399	857994	3995367	2739773
15km	90%	20000	4	187	5223019	868997	4304109	2601937
15km	90%	20000	4	183	5252147	876214	4289691	2618152
15km	90%	20000	4	248	6339152	952618	5321922	3585543
15km	90%	20000	4	258	4906249	859351	3999498	3099790
15km	90%	20000	4	305	5642245	968796	4613505	3467968
15km	90%	20000	4	302	6423471	1046675	5326418	3507085
15km	90%	20000	4	234	4988821	803771	4124624	3001943
15km	90%	20000	4	278	4804858	841442	3926631	2619841
15km	90%	20000	4	278	5922460	968174	4900221	3392896
15km	90%	20000	4	232	5969030	1067852	4835525	2929751
15km	90%	20000	4	235	6979356	1110540	5784276	3380833
15km	90%	20000	4	219	5639010	1003909	4598280	2886402
15km	90%	20000	4	246	5417262	975360	4390331	3537356
15km	90%	20000	4	224	5020973	889529	4095865	2598135
15km	90%	20000	4	247	7423368	1276273	6067855	3562037
15km	90%	20000	4	283	6174148	964323	5149223	3651899
15km	90%	20000	4	212	5612046	919613	4609598	2641015
15km	90%	20000	4	258	6678750	1061282	5533715	3646801
15km	90%	20000	4	283	6766652	1000363	5677552	3403781
15km	90%	20000	4	264	5039631	831904	4162960	2755211
15km	90%	20000	4	273	6750311	984838	5717517	3413363
15km	90%	20000	4	247	5953987	995544	4870382	3191791
15km	90%	20000	4	187	5450424	945764	4458432	2681032
15km	90%	20000	4	254	6905005	1081951	5739454	3658965
15km	90%	20000	4	232	5954387	875552	4985119	3340227
15km	90%	20000	4	293	6301369	1065322	5157629	3533355
15km	90%	20000	4	255	5962225	1011822	4893886	3004080
15km	90%	20000	4	289	7411446	1136070	6189288	4007988
15km	90%	20000	4	200	5609389	856474	4699068	2871016
15km	90%	20000	4	180	5066002	864630	4116572	2181676
15km	90%	20000	4	269	6635742	1010254	5555040	3553509
15km	90%	20000	4	286	5709867	975497	4657440	3072441
15km	90%	20000	4	247	5686550	960316	4649361	2911749
15km	90%	20000	4	272	5976153	931867	4989105	3370533
15km	90%	20000	4	197	4483783	809042	3624997	2585504
15km	90%	20000	4	363	7305506	1113296	6070291	3838262
15km	90%	20000	4	253	5867932	932703	4827901	3284714
15km	90%	20000	4	209	5186179	869549	4259538	2827422
15km	90%	20000	4	264	4287396	761119	3488104	3138141
15km	90%	20000	4	274	6095302	1036160	4970732	3821967
15km	90%	20000	4	260	6651687	1067408	5492007	3759135
15km	90%	20000	4	202	5730208	978254	4695459	2893643
15km	90%	20000	4	202	5290834	932963	4314278	2666039
15km	90%	20000	4	189	5255889	924246	4279745	2702397
15km	90%	20000	4	192	5427478	971619	4391203	2604715
15km	90%	20000	4	226	6186741	1040877	5081004	3217325
15km	90%	20000	4	198	5964818	1059211	4836850	2720057
15km	90%	20000	4	222	5590556	973757	4552379	2813359
15km	90%	20000	4	193	4705522	817135	3840383	2264462
15km	90%	20000	4	272	6436808	1107533	5247727	3775983
15km	90%	20000	4	248	5755615	980361	4722829	3028593
15km	90%	20000	4	253	5064015	856536	4141838	3015294
15km	90%	20000	4	246	6631910	1129061	5416601	3187841
15km	90%	20000	4	315	6991680	1151602	5751162	3739051
15km	90%	20000	4	211	5323855	885991	4371800	2838134
15km	90%	20000	4	233	6101833	905664	5139877	3216655
15km	90%	20000	4	255	6727441	1170020	5465610	3668018
15km	90%	20000	4	214	5148198	911002	4183846	2839306
15km	90%	20000	4	243	6171106	1067612	5042052	3390436
15km	90%	20000	4	250	5510676	1001646	4441893	3393583
15km	90%	20000	4	235	5469477	885513	4527434	2775179
15km	90%	20000	4	189	5417187	928206	4433108	2450486
15km	90%	20000	4	253	6201213	993671	5155667	3130217
15km	90%	20000	4	264	4901662	820830	4043572	3082365
15km	90%	20000	4	247	6844895	1143554	5630126	3555814
15km	90%	20000	4	214	6094133	1060285	4959208	3074883
15km	90%	20000	4	268	5923919	1019933	4813807	3317878
15km	90%	20000	4	283	6871201	1022920	5792581	3806163
15km	90%	20000	4	287	7565493	1160191	6358357	3961429
15km	90%	20000	4	236	5502932	888102	4558209	3133167
15km	90%	20000	4	302	5382008	883623	4446511	2589594
15km	90%	20000	4	259	5923977	951641	4903243	3203884
15km	90%	20000	4	207	5522392	945962	4528526	2955047
15km	90%	20000	4	215	5941473	977199	4915239	2865343
15km	90%	20000	4	267	5658094	969343	4623452	3268006
15km	90%	20000	4	264	6761543	1070512	5636109	3823701
15km	90%	20000	4	185	5805014	961641	4736422	2457249
15km	90%	20000	4	206	5903136	1024970	4809121	2845908
15km	90%	20000	4	300	5800754	1007357	4720383	2825502
15km	90%	20000	4	209	5266265	883964	4293614	2999033
15km	90%	20000	4	244	4725353	765992	3902683	2640294
15km	90%	20000	4	192	5189499	923812	4169271	2753818
15km	90%	20000	4	165	5182396	898266	4221480	2343359
15km	90%	20000	4	221	5507897	880363	4572866	2794976
15km	90%	20000	4	224	5031285	838997	4136221	2615280
15km	90%	20000	4	196	5474757	863603	4549115	2528016
15km	90%	20000	4	263	5788495	969258	4772936	3475137
15km	90%	20000	4	247	6167351	961959	5099388	2959037
15km	90%	20000	4	224	7038704	1037861	5923992	3204957
15km	90%	20000	4	288	6010586	987481	4940254	3850379
15km	90%	20000	4	247	5605475	937897	4597235	3232031
15km	90%	20000	4	211	5576403	1023333	4432109	3035064
15km	90%	20000	4	256	5508742	990152	4467471	3449910
15km	90%	20000	4	230	5022327	811083	4150998	2536306
15km	90%	20000	4	217	5823998	929288	4836150	3035029
15km	90%	20000	4	202	5012956	865824	4111812	2902968
15km	90%	20000	4	182	5635738	1018735	4541162	2592209
15km	90%	20000	4	205	6180622	1003132	5113863	2947814
15km	90%	20000	4	254	7265575	1140865	6040427	3657160
15km	90%	20000	4	240	5160270	866591	4224113	2583747
15km	90%	20000	4	217	4514427	795713	3680870	2439878
15km	90%	20000	4	231	6631343	1053037	5506264	3331826
15km	90%	20000	4	263	6301733	1027792	5194085	3788787
15km	90%	20000	4	213	5378289	974046	4353466	2753086
15km	90%	20000	4	249	5886189	1008255	4802699	3092479
15km	90%	20000	4	190	5138081	885228	4218750	2524927
15km	90%	20000	4	213	5282868	923203	4293882	2923698
15km	90%	20000	4	239	7402762	1145905	6165358	3396684
15km	90%	20000	4	317	5908387	907591	4948236	3709890
15km	90%	20000	4	217	4785882	777767	3962936	2710095
15km	90%	20000	4	238	5772547	989501	4706971	3263064
15km	90%	20000	4	207	5304670	943429	4305573	2995024
15km	90%	20000	4	191	4724174	817212	3868099	2253104
15km	90%	20000	4	176	4769782	841296	3887738	2376723
15km	90%	20000	4	234	5282861	886925	4344717	2736183
15km	90%	20000	4	278	7916490	1256799	6591526	3883375
15km	90%	20000	4	215	5526189	943242	4521486	2986224
15km	90%	20000	4	270	4806274	776469	3993694	2762210
15km	90%	20000	4	261	6040835	996701	4989802	3536080
15km	90%	20000	4	202	5122825	853242	4200624	2656989
15km	90%	20000	4	220	5645274	996375	4597122	2969728
15km	90%	20000	4	229	5710377	1000896	4628947	3205681
15km	90%	20000	4	237	5384791	959768	4390577	3062389
15km	90%	20000	4	234	5687888	928920	4702040	3363404
15km	90%	20000	4	353	6046233	1053098	4923395	3902052
15km	90%	20000	4	255	5588922	990631	4559466	3197935
15km	90%	20000	4	271	6030130	1037441	4920129	3173390
15km	90%	20000	4	259	6120262	994064	5073128	3481787
15km	90%	20000	4	206	4725966	839179	3840761	2688397
15km	90%	20000	4	231	5973923	974390	4938100	3187780
15km	90%	20000	4	276	5816343	888885	4848533	3876460
15km	90%	20000	4	236	5991890	952925	4967723	3395154
15km	90%	20000	4	221	5393754	917200	4421262	3009391
15km	90%	20000	4	271	4915814	827350	4023903	2882628
15km	90%	20000	4	352	6069021	957190	5036352	3219236
15km	90%	20000	4	207	5902690	921729	4912922	2966105
15km	90%	20000	4	227	5689473	1025282	4598053	3027219
15km	90%	20000	4	224	6039334	995376	4961504	3001302
15km	90%	20000	4	303	5631995	929346	4647637	3459497
15km	90%	20000	4	244	4590761	810774	3716797	2815140
15km	90%	20000	4	288	5867705	1013401	4778562	3326090
15km	90%	20000	4	233	5877562	935280	4894729	3355985
15km	90%	20000	4	226	5899157	1003552	4835234	3253304
15km	90%	20000	4	207	5908033	957881	4876228	2969385
15km	90%	20000	4	238	6614104	1133135	5378289	3292459
15km	90%	20000	4	245	7540619	1153128	6281265	3527377
15km	90%	20000	4	282	6223548	1033114	5117618	3958387
15km	90%	20000	4	280	7212894	1082701	6072847	3652784
15km	90%	20000	4	262	5714380	924408	4734582	3064721
15km	90%	20000	4	382	6614698	972382	5564780	3621812
15km	90%	20000	4	263	5403613	904408	4457122	2984032
15km	90%	20000	4	245	5817731	999283	4737146	3000280
15km	90%	20000	4	244	5020752	841272	4116915	2457079
15km	90%	20000	4	186	5376173	938630	4363958	2662632
15km	90%	20000	4	219	6251732	1005929	5190080	3129958
15km	90%	20000	4	209	5485116	900121	4525313	2998411
15km	90%	20000	4	253	3981272	687327	3254601	2758103
15km	90%	20000	4	241	5705445	926596	4720489	3369950
15km	90%	20000	4	199	6065525	1030057	4959196	2843003
15km	90%	20000	4	289	7157403	1107550	5955202	3625895
15km	90%	20000	4	261	6360984	974232	5337925	3764364
15km	90%	20000	4	256	5398956	931356	4416831	2950300
15km	90%	20000	4	301	5866955	941182	4872787	3264593
15km	90%	20000	4	225	5121040	937907	4134512	2544039
15km	90%	20000	4	229	5692904	911555	4714019	3283754
15km	90%	20000	4	226	5854914	934043	4856697	2821978
15km	90%	20000	4	280	7165051	1187254	5878345	4041531
15km	90%	20000	4	202	5886171	907420	4926523	2847816
15km	90%	20000	4	291	5595246	903609	4626161	3656127
15km	90%	20000	4	258	5096822	884621	4166007	3100968
15km	90%	20000	4	186	5523887	896952	4565168	2666579
15km	90%	20000	4	271	6238976	902979	5268294	3539883
15km	90%	20000	4	215	5970640	988575	4891535	3085936
15km	90%	20000	4	213	5198738	886463	4277309	2517725
15km	90%	20000	4	262	5638753	928897	4655193	3593970
15km	90%	20000	4	205	5497523	893824	4565713	2882633
15km	90%	20000	4	279	5457901	960861	4437240	3131646
15km	90%	20000	4	299	7665765	1195145	6373748	4091639
15km	90%	20000	4	217	5270390	889837	4330811	2943940
15km	90%	20000	4	240	5376003	936104	4376635	2980777
15km	90%	20000	4	240	5314726	935727	4327894	2767605
15km	90%	20000	4	219	5381725	899680	4425832	3077165
15km	90%	20000	4	254	5901733	1004858	4830755	3451014
15km	90%	20000	4	259	6806870	1111529	5634964	3731469
15km	90%	20000	4	264	5737333	950805	4716573	3169718
15km	90%	20000	4	233	5348405	894351	4398282	2823464
15km	90%	20000	4	251	5785144	951882	4788319	3295584
15km	90%	20000	4	238	6039736	1057825	4899483	2919736
15km	90%	20000	4	268	5677163	987768	4639393	3562641
15km	90%	20000	4	223	6267369	991017	5206015	3072453
15km	90%	20000	4	223	6189716	1024599	5097052	3200476
15km	90%	20000	4	236	5301163	937308	4283686	2718874
15km	90%	20000	4	226	5349501	896763	4390491	2914157
15km	90%	20000	4	201	5969407	1071093	4837108	2885292
15km	90%	20000	4	250	6500581	1024063	5429825	3245278
15km	90%	20000	4	282	7720995	1142870	6502650	3909096
15km	90%	20000	4	205	5333920	894815	4389759	2947144
15km	90%	20000	4	204	5281207	876606	4335821	2716653
15km	90%	20000	4	255	5186512	875052	4254035	2615551
15km	90%	20000	4	200	6164266	975444	5115218	2859842
15km	90%	20000	4	322	7298767	1131665	6050768	4307648
15km	90%	20000	4	218	5951519	1019845	4871951	3145247
15km	90%	20000	4	261	6079205	1025035	4995092	3536486
15km	90%	20000	4	209	6633790	1064724	5508950	2993033
15km	90%	20000	4	257	5226743	887532	4291166	3241789
15km	90%	20000	4	229	5552177	974641	4506383	2647750
15km	90%	20000	4	198	4902580	840087	4013711	2828474
15km	90%	20000	4	258	6020898	984374	4935890	2927635
15km	90%	20000	4	227	5194405	823874	4339303	2790178
15km	90%	20000	4	222	5609360	899910	4650740	2457998
15km	90%	20000	4	246	7726056	1225579	6376206	3552000
15km	90%	20000	4	189	5752886	960899	4733910	2691734
15km	90%	20000	4	251	6512605	1128780	5288136	3372585
15km	90%	20000	4	257	6469635	927618	5468727	3401850
15km	90%	20000	4	240	7456400	1156120	6212120	3450187
15km	90%	20000	4	222	5857863	1023071	4756308	3197985
15km	90%	20000	4	258	6417048	966347	5383714	3719890
15km	90%	20000	4	289	6852731	1026987	5723147	3820902
15km	90%	20000	4	224	5554848	926689	4580952	2923145
15km	90%	20000	4	236	6491533	1033552	5387509	3381222
15km	90%	20000	4	207	5248733	902796	4298308	2721449
15km	90%	20000	4	247	6362339	1052295	5244520	3368883
15km	90%	20000	4	295	4192569	743621	3404026	2525362
15km	90%	20000	4	297	6262283	1027269	5167153	3715476
15km	90%	20000	4	227	5759709	964110	4737218	2673791
15km	90%	20000	4	255	5824439	999026	4748090	2825727
15km	90%	20000	4	247	4995813	804226	4135660	2521248
15km	90%	20000	4	242	6136575	1044638	5021646	3117900
15km	90%	20000	4	226	5905160	945144	4908940	3251436
15km	90%	20000	4	193	5522539	933799	4545076	2758996
15km	90%	20000	4	265	6100346	967118	5068647	3406913
15km	90%	20000	4	196	5279119	890559	4330884	2805345
15km	90%	20000	4	234	6779303	1051086	5659089	3343837
15km	90%	20000	4	315	6106057	970415	5082230	3746104
15km	90%	20000	4	264	6629912	1074864	5481943	3511999
15km	90%	20000	4	256	6011807	960012	5006671	3318568
15km	90%	20000	4	274	5539712	900087	4574255	2799862
15km	90%	20000	4	266	5962650	1019196	4869688	3195914
15km	90%	20000	4	242	5036853	890164	4090026	2744011
15km	90%	20000	4	200	5831565	962812	4815732	2866918
15km	90%	20000	4	261	5221706	841062	4311433	2921280
15km	90%	20000	4	205	4927568	859115	4008478	2832650
15km	90%	20000	4	245	6216404	1027365	5131490	3039701
15km	90%	20000	4	271	5971550	937854	4984974	3469645
15km	90%	20000	4	235	6880894	1114891	5718769	3103091
15km	90%	20000	4	295	6309773	945566	5306702	3951257
15km	90%	20000	4	289	6830363	1040523	5717651	3441285
15km	90%	20000	4	196	5321903	906908	4357104	2727436
15km	90%	20000	4	218	5458050	934249	4472189	3144502
15km	90%	20000	4	258	5936984	1012990	4839206	3013278
15km	90%	20000	4	309	6100081	902372	5144709	2889652
15km	90%	20000	4	248	4635577	824180	3716004	2972680
15km	90%	20000	4	267	6027961	968427	5009452	3353632
15km	90%	20000	4	219	6304152	1049790	5175260	3152981
15km	90%	20000	4	204	5590071	880194	4632760	2912638
15km	90%	20000	4	325	5825102	906423	4873267	3150628
15km	90%	20000	4	202	5038188	857245	4126005	2762232
15km	90%	20000	4	214	5440362	862012	4530796	3067342
15km	90%	20000	4	228	5893332	995493	4821768	3284196
15km	90%	20000	4	216	5570615	983283	4527237	2707135
15km	90%	20000	4	209	5688029	1001049	4635848	3000213
15km	90%	20000	4	366	6890822	1056319	5745692	3314290
15km	90%	20000	4	209	5586883	935672	4593008	2998713
15km	90%	20000	4	248	5665899	1015611	4608054	2970552
15km	90%	20000	4	207	6253154	1017952	5178386	2959248
15km	90%	20000	4	256	4764969	785909	3890673	2602219
15km	90%	20000	4	278	5829246	963718	4786961	3139742
15km	90%	20000	4	219	4925891	850868	4021683	2895676
15km	90%	20000	4	220	4801022	842839	3917965	2552850
15km	90%	20000	4	226	5740726	944429	4743867	2621071
15km	90%	20000	4	189	5037307	858086	4127400	2446663
15km	90%	20000	4	282	8298593	1200863	7020297	4081223
15km	90%	20000	4	239	6073347	1063442	4932627	3426739
15km	90%	20000	4	255	6323825	970732	5295375	3369981
15km	90%	20000	4	198	4978999	881243	4043269	2556122
15km	90%	20000	4	183	5117917	887073	4180240	2621770
15km	90%	20000	4	232	6763913	1138192	5561072	3341588
15km	90%	20000	4	247	6302565	977133	5242107	3179029
15km	90%	20000	4	237	5954887	1008365	4904615	3264707
15km	90%	20000	4	220	5602324	911993	4635611	2942076
15km	90%	20000	4	282	7938274	1230458	6601351	3522276
15km	90%	20000	4	302	6988342	1045649	5900475	3709808
15km	90%	20000	4	221	5421596	947349	4410755	2763349
15km	90%	20000	4	237	4596025	783456	3755116	2645719
15km	90%	20000	4	358	5845600	909033	4880171	3691494
15km	90%	20000	4	185	5860686	988520	4799005	2647802
15km	90%	20000	4	221	5297061	877457	4352854	2885023
15km	90%	20000	4	229	5003185	824343	4115244	3005679
15km	90%	20000	4	284	6474917	1053633	5341198	3575413
15km	90%	20000	4	209	5507595	926417	4504617	2869427
15km	90%	20000	4	285	5623387	986846	4582235	3398825
15km	90%	20000	4	235	5216621	878331	4291685	3024526
15km	90%	20000	4	213	5194770	885533	4268057	2336328
15km	90%	20000	4	299	6015683	994230	4946756	3856176
15km	90%	20000	4	215	5759252	858965	4856391	3093170
15km	90%	20000	4	283	5536119	953659	4499548	3512439
15km	90%	20000	4	209	5675357	918788	4711244	2703143
15km	90%	20000	4	228	5219401	869710	4301713	2622208
15km	90%	20000	4	229	4547351	756754	3719757	2198245
15km	90%	20000	4	212	4818407	852130	3922134	2579514
15km	90%	20000	4	357	7549428	1182714	6243996	4550510
15km	90%	20000	4	218	5570877	1039632	4476043	2801202
15km	90%	20000	4	192	5436052	874974	4520033	2728685
15km	90%	20000	4	217	5186139	844407	4301590	2519428
15km	90%	20000	4	263	6247929	1113909	5072777	3522732
15km	90%	20000	4	197	5606752	927613	4590987	2681302
15km	90%	20000	4	245	5589294	903232	4638782	3274918
15km	90%	20000	4	246	6093859	1032335	5016117	3112632
15km	90%	20000	4	237	5067309	863663	4162690	3103055
15km	90%	20000	4	225	6195412	1014746	5124755	3231937
15km	90%	20000	4	194	5295156	935043	4310594	2724183
15km	90%	20000	4	247	6828493	1079523	5690100	3555729
15km	90%	20000	4	205	5544246	947352	4513000	2937641
15km	90%	20000	4	233	5556213	953206	4538936	3003273
15km	90%	20000	4	213	6235537	978678	5194244	3057743
15km	90%	20000	4	198	5070060	923938	4070150	2496273
15km	90%	20000	4	206	4566636	817819	3690963	2472651
15km	90%	20000	4	300	6135271	987134	5084512	3762360
15km	90%	20000	4	202	5726673	929566	4709770	2863599
15km	90%	20000	4	227	5540915	919555	4558583	2535797
15km	90%	20000	4	218	5405271	886741	4440782	2775447
15km	90%	20000	4	227	6179060	984385	5134484	3270223
15km	90%	20000	4	203	5983764	996698	4943853	2907851
15km	90%	20000	4	205	5983370	977343	4918832	2943406
15km	90%	20000	4	226	5543945	984222	4481664	3263858
15km	90%	20000	4	236	6319106	1119548	5118173	3417326
15km	90%	20000	4	230	5941432	1006294	4863100	3287252
15km	90%	20000	4	241	6514574	1028985	5420715	3453492
15km	90%	20000	4	205	4097975	723894	3314442	2465563
15km	90%	20000	4	194	5553916	920657	4586886	2373006
15km	90%	20000	4	218	4766875	821644	3904367	2406103
15km	90%	20000	4	266	5399711	824310	4528768	3015255
15km	90%	20000	4	279	7236645	1113103	5998271	3530520
15km	90%	20000	4	250	4762602	790906	3932442	2478201
15km	90%	20000	4	213	4876638	876831	3955024	2252330
15km	90%	20000	4	285	6275519	893351	5305689	3353032
15km	90%	20000	4	260	5266989	937196	4267489	3350277
15km	90%	20000	4	295	6306860	1056979	5161059	4090165
15km	90%	20000	4	229	6438687	1105823	5285317	3289922
15km	90%	20000	4	253	5402595	846096	4502997	2647850
15km	90%	20000	4	176	4829960	848278	3927052	2512701
15km	90%	20000	4	277	4128090	720105	3376196	2687716
15km	90%	20000	4	222	5861473	961995	4858077	2910034
15km	90%	20000	4	289	7812021	1242821	6466568	4113436
15km	90%	20000	4	260	5248033	927470	4259994	3050237
15km	90%	20000	4	310	5531544	853871	4626972	2825218
15km	90%	20000	4	234	7229211	1169281	5974524	3388760
15km	90%	20000	4	297	6545782	1049193	5399689	3830412
15km	90%	20000	4	273	5681590	865188	4756620	3455056
15km	90%	20000	4	326	5080293	872548	4149819	2610253
15km	90%	20000	4	248	5044984	835350	4151435	3072820
15km	90%	20000	4	190	5172686	848393	4279275	2627592
15km	90%	20000	4	256	6234976	971751	5136194	3210637
15km	90%	20000	4	279	6050212	980935	5000065	3200722
15km	90%	20000	4	250	6005068	1009913	4927785	3617581
15km	90%	20000	4	208	6295285	1007242	5192727	2962706
15km	90%	20000	4	204	6101821	987852	5042468	2928706
15km	90%	20000	4	165	4596015	798156	3771406	2302384
15km	90%	20000	4	235	7708931	1164866	6446835	3086384
15km	90%	20000	4	246	4552390	818148	3705077	2633865
15km	90%	20000	4	255	6588562	1049828	5473612	3664097
15km	90%	20000	4	213	3967905	711071	3215530	2330106
15km	90%	20000	4	287	4868437	860106	3969502	2778703
15km	90%	20000	4	236	4713789	773554	3904911	2737155
15km	90%	20000	4	196	4663134	811190	3813465	2601975
15km	90%	20000	4	267	5053982	884608	4107891	3187035
15km	90%	20000	4	227	6811025	1204219	5544918	3281971
15km	90%	20000	4	222	4842950	776168	4028309	2375454
15km	90%	20000	4	219	5656114	957020	4627676	2855778
15km	90%	20000	4	271	6150201	927798	5174718	3512593
15km	90%	20000	4	222	5178387	881399	4247161	2566294
15km	90%	20000	4	252	5362694	899741	4402545	2763115
15km	90%	20000	4	241	7075692	1189673	5826073	3461521
15km	90%	20000	4	241	6535636	979434	5500112	3458608
15km	90%	20000	4	258	6359977	959552	5346136	3134323
15km	90%	20000	4	203	6615663	1087038	5444707	2917064
15km	90%	20000	4	209	5868244	953482	4857154	3004106
15km	90%	20000	4	235	5915788	901423	4944120	3088734
15km	90%	20000	4	311	7057721	1070860	5926087	3831758
15km	90%	20000	4	227	5645156	882456	4714800	2922089
15km	90%	20000	4	226	5477147	969947	4454266	3254098
15km	90%	20000	4	209	5572007	882652	4637145	2920036
15km	90%	20000	4	232	6574411	1030050	5430637	3274693
15km	90%	20000	4	224	5460169	935473	4485018	2661180
15km	90%	20000	4	211	5663748	900165	4681652	2933499
15km	90%	20000	4	283	6653685	1104195	5487811	3738312
15km	90%	20000	4	206	6167389	1125256	4966423	2941994
15km	90%	20000	4	229	5596839	939474	4612419	3098225
15km	90%	20000	4	173	5415473	904778	4465161	2443940
15km	90%	20000	4	263	5801288	1001235	4729832	2815410
15km	90%	20000	4	369	7205788	1159107	5972471	3750626
15km	90%	20000	4	207	5546019	1065832	4437038	2585190
15km	90%	20000	4	251	5730821	950275	4712498	2929027
15km	90%	20000	4	235	7100959	1159091	5839023	3393684
15km	90%	20000	4	226	5305299	863098	4403862	3040590
15km	90%	20000	4	301	6746033	1039989	5637188	3827400
15km	90%	20000	4	212	5876816	974154	4802844	3037672
15km	90%	20000	4	244	5514871	945036	4531326	2866157
15km	90%	20000	4	205	5492587	951488	4455165	2875339
15km	90%	20000	4	176	3754530	655220	3060156	2193863
15km	90%	20000	4	233	5991232	1051032	4871033	3355157
15km	90%	20000	4	246	5183482	905441	4189972	3032831
15km	90%	20000	4	282	6565468	985507	5496169	3257216
15km	90%	20000	4	231	5370282	896666	4419046	3187191
15km	90%	20000	4	230	5443123	927478	4459610	2868264
15km	90%	20000	4	237	5404973	943177	4389454	3153026
15km	90%	20000	4	239	6869958	1050567	5743136	3450340
15km	90%	20000	4	213	5068608	927691	4089963	2864815
15km	90%	20000	4	211	6009124	956158	4988589	3029109
15km	90%	20000	4	259	6748373	1093572	5610426	3455487
15km	90%	20000	4	331	5332630	911991	4342605	3167248
15km	90%	20000	4	238	6975469	1104010	5800489	3430148
15km	90%	20000	4	241	5179327	868058	4257573	2350643
15km	90%	20000	4	306	5359992	962497	4341296	3097646
15km	90%	20000	4	192	4464972	813613	3612796	2327152
15km	90%	20000	4	223	6132255	1037545	5042283	3213912
15km	90%	20000	4	205	6082244	1021777	4988019	2937840
15km	90%	20000	4	304	6469684	1087520	5292027	3691028
15km	90%	20000	4	252	5566745	944373	4566617	2804179
15km	90%	20000	4	205	5254637	847698	4351055	2755328
15km	90%	20000	4	248	6821183	1026385	5730916	3418992
15km	90%	20000	4	224	6354378	1043739	5236648	3230920
15km	90%	20000	4	251	5791852	965788	4760411	2711642
15km	90%	20000	4	187	6200830	1083715	5067103	2668087
15km	90%	20000	4	239	5708568	976701	4652852	2916774
15km	90%	20000	4	240	5715728	890830	4766755	3288585
15km	90%	20000	4	219	5635614	979333	4596527	2990296
15km	90%	20000	4	189	5475148	986887	4427095	2696392
15km	90%	20000	4	240	5890265	915580	4919273	2987996
15km	90%	20000	4	260	6252324	1057909	5123155	3241567
15km	90%	20000	4	199	4949902	839179	4018807	2727033
15km	90%	20000	4	277	5278637	907751	4312521	2656603
15km	90%	20000	4	223	6165599	930115	5179817	3189177
15km	90%	20000	4	250	4921798	754814	4106889	2963615
15km	90%	20000	4	248	6064169	1010152	4998623	3188221
15km	90%	20000	4	165	5318906	925833	4326156	2358268
15km	90%	20000	4	226	5366903	865866	4456842	2828801
15km	90%	20000	4	305	5894840	1006702	4840202	3325255
15km	90%	20000	4	232	4811102	890944	3888569	2880702
15km	90%	20000	4	279	6761636	992645	5706425	3709020
15km	90%	20000	4	272	6121161	1081276	4940482	3751470
15km	90%	20000	4	217	6174408	1063084	5046953	3108006
15km	90%	20000	4	212	5454967	951962	4428050	2862755
15km	90%	20000	4	250	6711381	1052370	5587092	3608221
15km	90%	20000	4	251	4420922	788381	3577646	2719529
15km	90%	20000	4	217	5039556	860603	4138415	2625734
15km	90%	20000	4	250	4794318	812704	3919058	2879155
15km	90%	20000	4	302	6919547	1099945	5756243	3470223
15km	90%	20000	4	191	5627126	942083	4611220	2729404
15km	90%	20000	4	233	5619716	994402	4552869	2866567
15km	90%	20000	4	206	5418675	934104	4401028	2956618
15km	90%	20000	4	177	5100208	908384	4147170	2485556
15km	90%	20000	4	247	6264167	948226	5262499	3251197
15km	90%	20000	4	242	5851965	970703	4787703	3198562
15km	90%	20000	4	217	5239765	966670	4212282	3109231
15km	90%	20000	4	254	5596535	916589	4581509	3058592
15km	90%	20000	4	283	6686023	1070013	5537558	3825065
15km	90%	20000	4	283	5408377	951195	4379651	3662210
15km	90%	20000	4	254	5704854	991183	4657945	2902325
15km	90%	20000	4	238	5148717	770890	4318660	3151383
15km	90%	20000	4	240	5374846	942992	4360497	2991145
15km	90%	20000	4	170	5082638	833201	4218028	2418911
15km	90%	20000	4	380	5683561	891151	4743784	3495616
15km	90%	20000	4	195	6091381	1006893	5033679	2781217
15km	90%	20000	4	200	5000376	853309	4101805	2479630
15km	90%	20000	4	225	5402063	922645	4422789	3195115
15km	90%	20000	4	235	6246221	1050507	5113897	2961453
15km	90%	20000	4	253	6485803	932721	5495602	3301113
15km	90%	20000	4	269	6707750	1107928	5517621	3745258
15km	90%	20000	4	209	5379051	961776	4349245	2783211
15km	90%	20000	4	205	5659664	970586	4624335	2765022
15km	90%	20000	4	244	6908310	1064939	5753645	3507714
15km	90%	20000	4	212	4387458	773141	3580424	2331437
15km	90%	20000	4	202	4650733	780968	3838631	2462795
15km	90%	20000	4	220	6014007	1085796	4875142	2845191
15km	90%	20000	4	229	6533855	1043489	5412097	3299216
15km	90%	20000	4	282	7309222	1039051	6198084	3653126
15km	90%	20000	4	211	5255552	895250	4310645	2735660
15km	90%	20000	4	221	5788550	933013	4805233	2989508
15km	90%	20000	4	225	6925338	1136163	5715910	3224300
15km	90%	20000	4	227	6295811	1096039	5132348	3273404
15km	90%	20000	4	285	6414157	1019459	5319841	3678274
15km	90%	20000	4	227	6153380	1093636	5007464	2994759
15km	90%	20000	4	267	5740235	907314	4753825	3556660
15km	90%	20000	4	261	6629768	1126914	5433966	3460661
15km	90%	20000	4	248	5660067	890523	4701981	3560921
15km	90%	20000	4	235	6449160	968383	5426333	3374926
15km	90%	20000	4	271	6633707	996447	5571579	3621227
15km	90%	20000	4	212	5546868	1026350	4463956	3044670
15km	90%	20000	4	250	7426599	1158468	6181608	3410411
15km	90%	20000	4	292	6448161	970507	5406028	3589022
15km	90%	20000	4	278	6753154	1031863	5678458	3701226
15km	90%	20000	4	190	5369961	903344	4423146	2724098
15km	90%	20000	4	174	5230283	924449	4245108	2487231
15km	90%	20000	4	210	5419053	849272	4519373	2783862
15km	90%	20000	4	222	5262444	915291	4267637	2788090
15km	90%	20000	4	214	5497515	932787	4498386	2910968
15km	90%	20000	4	258	4755485	733126	3954714	2737079
15km	90%	20000	4	264	6119571	1045993	5028856	2978981
15km	90%	20000	4	214	5131358	865664	4206565	2565011
15km	90%	20000	4	214	5843604	979713	4796616	3066460
15km	90%	20000	4	226	5187237	894996	4248239	2438792
15km	90%	20000	4	248	5328464	929974	4331876	3130429
15km	90%	20000	4	198	5318187	864738	4412088	2785321
15km	90%	20000	4	231	5715350	904939	4728659	2858591
15km	90%	20000	4	227	5005798	893981	4056128	2971952
15km	90%	20000	4	198	5631622	984045	4591426	2807254
15km	90%	20000	4	289	6815500	993833	5761295	3774518
15km	90%	20000	4	231	5762155	944222	4772973	3109544
15km	90%	20000	4	267	5469064	875922	4550607	2826014
15km	90%	20000	4	304	7394352	1122160	6217735	3874943
15km	90%	20000	4	217	7148501	1174149	5879960	3110980
15km	90%	20000	4	264	6239799	1087117	5068002	3284078
15km	90%	20000	4	223	6776514	1046171	5664689	3196106
15km	90%	20000	4	214	6132607	1026588	5027709	3059006
15km	90%	20000	4	312	6141140	867814	5217728	3405241
15km	90%	20000	4	192	5430970	915285	4454941	2747060
15km	90%	20000	4	271	4944097	864060	4034859	2748170
15km	90%	20000	4	204	5059042	857850	4153906	2414286
15km	90%	20000	4	203	5450747	991347	4391816	2914806
15km	90%	20000	4	243	6510921	994283	5471605	3325036
15km	90%	20000	4	211	4972471	881021	4004499	2831127
15km	90%	20000	4	210	5254071	916922	4275167	2944175
15km	90%	20000	4	275	5249564	836562	4363626	3614590
15km	90%	20000	4	243	5790171	950711	4780464	3499832
15km	90%	20000	4	275	7378025	1285027	6007836	3979594
15km	90%	20000	4	206	5946587	1031714	4844823	2820922
15km	90%	20000	4	251	5836544	928403	4867040	3622241
15km	90%	20000	4	254	5565194	890441	4609829	3141953
15km	90%	20000	4	212	5720693	979881	4638038	2954605
15km	90%	20000	4	232	5503421	948938	4477141	2473146
15km	90%	20000	4	257	5997999	999415	4943769	3677387
15km	90%	20000	4	219	5882338	999820	4780071	2938285
15km	90%	20000	4	264	5640148	1036646	4525038	3785222
15km	90%	20000	4	215	5852186	974565	4798636	2890966
15km	90%	20000	4	269	5598771	902594	4612521	3676037
15km	90%	20000	4	228	4747268	838472	3843807	2862374
15km	90%	20000	4	265	6416398	1112464	5204535	3825890
15km	90%	20000	4	221	6167528	1128429	4940743	3002994
15km	90%	20000	4	233	6458730	1066948	5310490	3035305
15km	90%	20000	4	223	6045934	1032112	4931584	3218261
15km	90%	20000	4	207	5102959	805481	4228818	2566155
15km	90%	20000	4	232	4621640	787821	3791160	2711183
15km	90%	20000	4	239	5989532	1047318	4893561	3258525
15km	90%	20000	4	236	4612527	846094	3706076	2897662
15km	90%	20000	4	255	5997544	976070	4963831	3403277
15km	90%	20000	4	204	6190997	1080761	5034021	2925425
15km	90%	20000	4	212	6464692	1101171	5278454	3046700
15km	90%	20000	4	210	5017791	868838	4092396	2684880
15km	90%	20000	4	263	4171854	732867	3395427	2635406
15km	90%	20000	4	228	5591056	803766	4739592	3154087
15km	90%	20000	4	206	4256757	758966	3459140	2327615
15km	90%	20000	4	225	7274255	1062455	6157185	3227790
15km	90%	20000	4	201	5447136	971319	4411424	2885641
15km	90%	20000	4	191	5989321	1024483	4908983	2735493
15km	90%	20000	4	228	6197951	969084	5166568	3280348
15km	90%	20000	4	237	6413619	1060472	5293778	3410501
15km	90%	20000	4	217	4590656	842763	3693474	2970127
15km	90%	20000	4	209	5972274	1058872	4815727	2991953
15km	90%	20000	4	352	5509613	874663	4574864	3517129
15km	90%	20000	4	210	5731023	1040794	4622450	3019653
15km	90%	20000	4	223	5772273	1090443	4622800	2984669
15km	90%	20000	4	234	5178063	906000	4219220	2960681
15km	90%	20000	4	160	5256730	901586	4284910	2235317
15km	90%	20000	4	264	6213018	960693	5193142	2927149
15km	90%	20000	4	188	5505493	980852	4434793	2695428
15km	90%	20000	4	275	6860527	1051440	5750184	3978504
15km	90%	20000	4	196	5953905	979912	4904088	2793396
15km	90%	20000	4	207	4429429	751275	3606516	2627046
15km	90%	20000	4	230	5632887	1010648	4540309	2933626
15km	90%	20000	4	300	6171431	1001151	5102990	3669907
15km	90%	20000	4	275	5761394	985073	4727457	3052621
15km	90%	20000	4	318	6072595	1023131	4949129	3691467
15km	90%	20000	4	233	4493241	734164	3706099	2849048
15km	90%	20000	4	203	5765784	944892	4740690	2591840
15km	90%	20000	4	270	7416541	1127305	6221213	3906665
15km	90%	20000	4	226	6561228	1120911	5353642	3250030
15km	90%	20000	4	209	6730132	1040382	5616063	3002169
15km	90%	20000	4	294	5340636	922301	4372156	3253242
15km	90%	20000	4	228	6587908	1033940	5474798	3118640
15km	90%	20000	4	252	6857233	1111235	5641159	3633807
15km	90%	20000	4	199	5513711	913347	4528541	2721498
15km	90%	20000	4	274	6881707	1103238	5699581	3858101
15km	90%	20000	4	237	5255326	812004	4371678	2792375
15km	90%	20000	4	257	5555042	977764	4512807	3225707
15km	90%	20000	4	232	5518229	947159	4499712	2949129
15km	90%	20000	4	198	6065434	1000996	5003480	2833686
15km	90%	20000	4	243	5566270	947702	4593081	3043705
15km	90%	20000	4	226	5544651	917744	4571138	2984026
15km	90%	20000	4	243	6126383	1065053	5003110	2817800
15km	90%	20000	4	211	5032276	843141	4128163	2952357
15km	90%	20000	4	229	5699876	925057	4712582	3189756
15km	90%	20000	4	219	4612445	782559	3800009	2563224
15km	90%	20000	4	252	5227966	910828	4259138	2920575
15km	90%	20000	4	293	7809580	1230990	6470101	4235322
15km	90%	20000	4	260	5870444	1021890	4770102	3289755
15km	90%	20000	4	209	5456588	968146	4389988	3008394
15km	90%	20000	4	190	4781871	863697	3858543	2421832
15km	90%	20000	4	188	4870385	874824	3956095	2701658
15km	90%	20000	4	259	7910994	1234324	6599740	3733859
15km	90%	20000	4	195	4408228	794235	3583924	2228217
15km	90%	20000	4	290	7899672	1181008	6628340	3586890
15km	90%	20000	4	283	6013598	904767	5036410	3322380
15km	90%	20000	4	215	5407245	922401	4417165	2792383
15km	90%	20000	4	221	5501396	913626	4528081	3162000
15km	90%	20000	4	393	7121404	1109992	5940556	4327407
15km	90%	20000	4	200	4347677	788107	3526715	2426656
15km	90%	20000	4	194	5624866	971876	4577025	2753406
15km	90%	20000	4	228	5499255	954286	4473119	3217637
15km	90%	20000	4	282	6208712	1146643	4978879	3837354
15km	90%	20000	4	231	6174352	1060588	5038221	3165386
15km	90%	20000	4	220	5165991	899956	4210304	2847658
15km	90%	20000	4	247	5322526	868036	4379083	2573060
15km	90%	20000	4	250	5387913	913848	4406183	2718624
15km	90%	20000	4	294	8234024	1255590	6871684	4242341
15km	90%	20000	4	260	6097681	951765	5061432	3530809
15km	90%	20000	4	258	5718649	1002437	4653702	3257956
15km	90%	20000	4	204	5217309	870094	4274684	2688584
15km	90%	20000	4	302	4660132	813865	3802702	2629235
15km	90%	20000	4	289	7247917	1200192	5970740	3847374
15km	90%	20000	4	302	6060867	991603	5010380	3748137
15km	90%	20000	4	243	5336170	840944	4450957	2614177
15km	90%	20000	4	263	4603401	746814	3814435	2957527
15km	90%	20000	4	207	6273065	1040980	5169413	2841499
15km	90%	20000	4	241	6369022	1105233	5178965	3151492
15km	90%	20000	4	234	5973985	966061	4961258	3315980
15km	90%	20000	4	312	6775436	1063627	5640583	4204142
15km	90%	20000	4	225	6001683	1028103	4907220	2896024
15km	90%	20000	4	235	5041565	825941	4165004	2970921
15km	90%	20000	4	206	5815512	979390	4781218	2818986
15km	90%	20000	4	319	6937608	1059686	5808550	3673543
15km	90%	20000	4	324	4703140	818523	3834335	2813905
15km	90%	20000	4	206	5857797	997445	4787791	2930671
15km	90%	20000	4	176	5532737	928259	4539265	2528975
15km	90%	20000	4	226	5365791	929310	4348311	2857907
15km	90%	20000	4	240	6337817	1183184	5067115	3315088
15km	90%	20000	4	224	5132426	875411	4219706	2503473
15km	90%	20000	4	199	5227126	832618	4329828	2864081
15km	90%	20000	4	261	7331724	1080193	6191614	3637410
15km	90%	20000	4	165	4576936	814462	3712111	2254443
15km	90%	20000	4	191	5114361	872196	4178752	2728815
15km	90%	20000	4	264	6465062	955351	5417307	3524075
15km	90%	20000	4	227	5174406	841758	4251184	2732779
15km	90%	20000	4	210	5077324	933181	4082625	2670790
15km	90%	20000	4	242	6148695	937905	5168430	3282269
15km	90%	20000	4	269	6152978	955598	5124448	3077710
15km	90%	20000	4	218	5411884	936584	4419902	3117448
15km	90%	20000	4	242	4987028	863801	4053196	2577609
15km	90%	20000	4	205	5540990	940412	4535223	2613937
15km	90%	20000	4	271	5508303	977023	4480808	2925663
15km	90%	20000	4	201	5634756	882584	4681367	2605598
15km	90%	20000	4	245	6127867	1075369	4982191	2947021
15km	90%	20000	4	245	6060127	946487	5069714	3341211
15km	90%	20000	4	230	5365134	954934	4326750	3321619
15km	90%	20000	4	210	4047463	675810	3340987	2152388
15km	90%	20000	4	236	5720315	911267	4765676	3218960
15km	90%	20000	4	237	5590096	879386	4650357	2705327
15km	90%	20000	4	202	6001161	1041490	4893853	2590472
15km	90%	20000	4	222	5863666	1015083	4770873	2771406
15km	90%	20000	4	176	5155834	863143	4241696	2518403
15km	90%	20000	4	209	6188108	1139234	4976638	3001876
15km	90%	20000	4	227	4645234	792992	3801568	2718867
15km	90%	20000	4	249	4953935	829893	4079550	2870326
15km	90%	20000	4	227	4690270	862590	3778320	2570061
15km	90%	20000	4	189	5297290	902357	4327320	2584006
15km	90%	20000	4	264	5567448	942152	4554913	3265352
15km	90%	20000	4	209	4804843	856821	3877888	2574000
15km	90%	20000	4	342	7123746	1215457	5827148	3998547
15km	90%	20000	4	219	5670407	1027343	4577140	3150690
15km	90%	20000	4	218	6108375	976832	5054492	3135625
15km	90%	20000	4	230	5937670	1033203	4853966	3153472
15km	90%	20000	4	215	5505655	909968	4537293	2851931
15km	90%	20000	4	268	7316101	1172466	6065016	3663219
15km	90%	20000	4	355	7452220	1125344	6258645	3973329
15km	90%	20000	4	222	5468072	843263	4581616	2883728
15km	90%	20000	4	198	5192792	923597	4226460	2685544
15km	90%	20000	4	304	6290073	971123	5249517	3524620
15km	90%	20000	4	320	6100358	1087375	4926595	3487281
15km	90%	20000	4	313	6795440	1082991	5647874	4102064
15km	90%	20000	4	234	5480030	963286	4463195	3005941
15km	90%	20000	4	225	6401411	1128539	5205827	3219833
15km	90%	20000	4	223	5703916	958983	4683166	3017734
15km	90%	20000	4	195	5478980	908150	4527796	2791945
15km	90%	20000	4	266	6521815	1102971	5348724	3440315
15km	90%	20000	4	250	4943713	828810	4073729	2962725
15km	90%	20000	4	254	7147424	1111109	5982765	3648470
15km	90%	20000	4	265	5666610	1011189	4585949	3408610
15km	90%	20000	4	254	4844527	784216	4003970	3367636
15km	90%	20000	4	307	6030877	1077925	4823539	3497904
15km	90%	20000	4	301	6539371	961380	5513991	3487594
15km	90%	20000	4	221	6588999	1116648	5399146	3177169
15km	90%	20000	4	223	5565709	913288	4602798	2884510
15km	90%	20000	4	243	5992457	928095	5002463	3521587
15km	90%	20000	4	224	5479013	934995	4485047	2691687
15km	90%	20000	4	229	5581104	910813	4615706	2687239
15km	90%	20000	4	246	6324747	1061797	5179179	3476878
15km	90%	20000	4	212	5825158	971050	4816055	2779178
15km	90%	20000	4	250	6006506	1043612	4901920	3511564
15km	90%	20000	4	249	5402225	905647	4404725	2698236
15km	90%	20000	4	204	5944263	990726	4922415	2941985
15km	90%	20000	4	213	5345330	894097	4387723	2547123
15km	90%	20000	4	253	6186506	940483	5161065	3091609
15km	90%	20000	4	207	5371698	948158	4339749	2958834
15km	90%	20000	4	240	6404811	1022341	5319041	3461063
15km	90%	20000	4	198	4694761	818316	3834417	2675594
15km	90%	20000	4	236	5697966	945012	4695305	2997568
15km	90%	20000	4	253	5901301	1000531	4847622	3258624
15km	90%	20000	4	259	7104276	1174220	5865226	3742702
15km	90%	20000	4	310	7163308	1074857	6035927	4188541
15km	90%	20000	4	268	4884405	856968	3971654	2812732
15km	90%	20000	4	207	5426200	923180	4447786	2980986
15km	90%	20000	4	213	4981553	853101	4069823	2881780
15km	90%	20000	4	221	4899316	834701	3999763	2786165
15km	90%	20000	4	204	5454553	974457	4436187	2672902
15km	90%	20000	4	258	6551916	1087508	5403317	3323625
15km	90%	20000	4	291	6793017	1053366	5668901	3241754
15km	90%	20000	4	242	5784635	918706	4811360	2950660
15km	90%	20000	4	226	6094867	1016711	4989097	3156965
15km	90%	20000	4	260	6464938	1060020	5314955	3762528
15km	90%	20000	4	211	6383429	1037802	5258182	3024912
15km	90%	20000	4	321	6191098	862171	5243409	3131255
15km	90%	20000	4	267	5873597	979993	4831147	2742148
15km	90%	20000	4	224	5710518	983129	4680587	2638473
15km	90%	20000	4	275	6191588	1020179	5099415	3843126
15km	90%	20000	4	218	5492844	930426	4513870	2881101
15km	90%	20000	4	227	5054381	849591	4145344	2540318
15km	90%	20000	4	301	5291178	877758	4357640	3201403
15km	90%	20000	4	215	4974594	873568	4042166	2602915
15km	90%	20000	4	237	5453689	942187	4422959	3204910
15km	90%	20000	4	209	4829030	823069	3951857	2547609
15km	90%	20000	4	225	5652729	897153	4696475	2696779
15km	90%	20000	4	232	5177018	945522	4161253	3221385
15km	90%	20000	4	329	8147150	1211080	6832451	4266263
15km	90%	20000	4	182	5520473	915310	4554264	2582237
15km	90%	20000	4	254	5492996	916935	4526672	3115921
15km	90%	20000	4	236	4829037	870591	3910327	2832276
15km	90%	20000	4	205	6049104	1041847	4935594	2931004
15km	90%	20000	4	337	6353369	911827	5380487	3452165
15km	90%	20000	4	268	5228633	809827	4355510	3587334
15km	90%	20000	4	256	5863876	986684	4816452	3314655
15km	90%	20000	4	251	5680138	949895	4668996	3422204
15km	90%	20000	4	245	5288237	876975	4363295	2610596
15km	90%	20000	4	199	4489350	818982	3640476	2489980
15km	90%	20000	4	232	4605548	803984	3754033	2614188
15km	90%	20000	4	244	4170029	699603	3420737	2521368
15km	90%	20000	4	247	6548542	951812	5520485	3354166
15km	90%	20000	4	243	6027934	1020579	4949277	3375285
15km	90%	20000	4	404	6363600	915658	5404004	3299033
15km	90%	20000	4	286	5019894	842002	4127726	3604662
15km	90%	20000	4	278	6562422	1052776	5444182	3298866
15km	90%	20000	4	250	6010981	1002207	4950274	3386435
15km	90%	20000	4	364	6317914	957825	5287410	3402355
15km	90%	20000	4	258	6341945	1001052	5281768	3683649
15km	90%	20000	4	223	7289309	1145191	6078239	3208127
15km	90%	20000	4	248	5351524	924012	4371846	3175286
15km	90%	20000	4	244	6715245	1118489	5493583	3330654
15km	90%	20000	4	252	6147560	1006331	5070192	3146219
15km	90%	20000	4	247	4896786	808220	4004594	2629929
15km	90%	20000	4	241	5448999	947268	4430481	2900662
15km	90%	20000	4	189	5884696	1003794	4806171	2716412
15km	90%	20000	4	258	6124953	959657	5109911	3385525
15km	90%	20000	4	260	7084715	1098561	5905931	3619812
15km	90%	20000	4	213	5387010	856146	4479301	2714412
15km	90%	20000	4	183	4063657	705646	3313913	2217730
15km	90%	20000	4	236	5839475	989061	4777115	2967253
15km	90%	20000	4	240	5636399	961303	4633748	3084533
15km	90%	20000	4	225	5938059	1082673	4765214	3186364
15km	90%	20000	4	312	6306014	1096613	5140783	3138456
15km	90%	20000	4	253	4028930	696036	3294917	2915991
15km	90%	20000	4	261	5980970	1009557	4893220	3405498
15km	90%	20000	4	240	6770431	1115319	5564659	3448881
15km	90%	20000	4	203	5112686	946677	4110575	2630564
15km	90%	20000	4	257	6092914	876744	5149707	3183405
15km	90%	20000	4	276	6771113	1151087	5556404	3921117
15km	90%	20000	4	246	5577262	955548	4577795	3326111
15km	90%	20000	4	198	4618853	794439	3785436	2537661
15km	90%	20000	4	274	6102254	968210	5039051	3758375
15km	90%	20000	4	242	6336756	1032575	5215233	3248989
15km	90%	20000	4	224	5645817	951701	4646292	3231811
15km	90%	20000	4	238	5134126	905644	4168984	2943966
15km	90%	20000	4	219	5444333	973954	4373380	3157707
15km	90%	20000	4	195	5484791	869765	4564195	2789807
15km	90%	20000	4	227	5438158	872449	4517089	3194159
15km	90%	20000	4	260	5481315	858797	4563605	3472252
15km	90%	20000	4	205	5033256	859666	4120176	2536789
15km	90%	20000	4	308	6974651	1091280	5810580	4141589
15km	90%	20000	4	271	6478286	1153180	5252079	3930470
15km	90%	20000	4	192	4629554	796928	3786519	2451498
15km	90%	20000	4	264	7258991	1172555	6008597	3511354
15km	90%	20000	4	263	7197701	1160351	5935308	3790787
15km	90%	20000	4	289	5759370	986783	4679953	3021824
15km	90%	20000	4	276	6670159	1051065	5525427	4002476
15km	90%	20000	4	194	5301127	891280	4344012	2718365
15km	90%	20000	4	302	6747097	1116220	5534201	3638980
15km	90%	20000	4	272	5798329	979666	4750783	3157791
15km	90%	20000	4	262	5549835	978618	4506153	3456256
15km	90%	20000	4	209	5979342	977106	4931785	3003994
15km	90%	20000	4	424	7318069	1090576	6147505	4272667
15km	90%	20000	4	197	5440056	900117	4443673	2714565
15km	90%	20000	4	264	7719261	1236659	6394144	3826868
15km	90%	20000	4	239	6117132	1043547	5015217	3065806
15km	90%	20000	4	220	6328459	1036534	5209279	3157665
15km	90%	20000	4	251	5428487	945781	4411180	3198784
15km	90%	20000	4	251	6530495	1147280	5340705	3448250
15km	90%	20000	4	249	6454122	974166	5419185	3601380
15km	90%	20000	4	272	5494068	949544	4485475	3207031
15km	90%	20000	4	182	4385674	773069	3570328	2314752
15km	90%	20000	4	197	5708245	963390	4699805	2563462
15km	90%	20000	4	226	5413418	951714	4408194	3256008
15km	90%	20000	4	211	5984909	1005532	4916671	3024858
15km	90%	20000	4	238	6276631	951708	5276027	3301577
15km	90%	20000	4	258	5975432	957650	4963999	3333826
15km	90%	20000	4	222	4454234	739485	3670195	3046949
15km	90%	20000	4	272	7116495	1070779	5980474	3879126
15km	90%	20000	4	238	5943410	1040416	4857222	3031066
15km	90%	20000	4	213	6062424	1079285	4916280	2968194
15km	90%	20000	4	213	4838967	863038	3929151	2667231
15km	90%	20000	4	270	6035652	1008395	4962374	3313832
15km	90%	20000	4	218	5373639	946626	4371633	3108454
15km	90%	20000	4	240	6896460	1086714	5735367	3425965
15km	90%	20000	4	286	5899689	929673	4922262	3318445
15km	90%	20000	4	354	6179871	988061	5134522	3911741
15km	90%	20000	4	230	4652337	772165	3845278	2339161
15km	90%	20000	4	228	5107505	895602	4145924	2739308
15km	90%	20000	4	300	6178186	1085557	5012881	3878599
15km	90%	20000	4	259	5934280	1045701	4814612	3523060
15km	90%	20000	4	273	5191337	890991	4250961	2623341
15km	90%	20000	4	209	5046750	857751	4127853	2945285
15km	90%	20000	4	220	4888787	840425	3993320	2767495
15km	90%	20000	4	251	5832526	921418	4839721	3024748
15km	90%	20000	4	246	4903646	825454	4030892	2677474
15km	90%	20000	4	212	4954212	845393	4053604	3042850
15km	90%	20000	4	249	5316412	957691	4312391	2637998
15km	90%	20000	4	218	6727213	1081298	5571496	3120938
15km	90%	20000	4	246	5005461	894442	4071691	3014731
15km	90%	20000	4	272	6016921	987683	4969068	3526170
15km	90%	20000	4	348	7303745	1100877	6117839	3661180
15km	90%	20000	4	285	6381079	1000898	5316908	3726560
15km	90%	20000	4	222	5425509	994659	4381565	3022170
15km	90%	20000	4	215	4020018	693646	3281145	2705551
15km	90%	20000	4	250	4849367	776959	4029606	2708493
15km	90%	20000	4	254	5972681	901653	5036642	3299444
15km	90%	20000	4	255	6373272	1024541	5299976	3617501
15km	90%	20000	4	234	6163007	995087	5101031	3112770
15km	90%	20000	4	188	5293239	905123	4315963	2516813
15km	90%	20000	4	209	4959637	871550	4028222	2768525
15km	90%	20000	4	245	6323138	1109552	5133306	3530555
15km	90%	20000	4	281	6247918	1053819	5087573	3662289
15km	90%	20000	4	203	4768540	861171	3868454	2524342
15km	90%	20000	4	193	4888681	809182	4032150	2360948
15km	90%	20000	4	242	5959583	988971	4877332	2942859
15km	90%	20000	4	266	4815781	769218	3993834	2706718
15km	90%	20000	4	256	4979184	849889	4083839	3266219
15km	90%	20000	4	241	4980589	902590	4027656	3186823
15km	90%	20000	4	238	5943088	1063966	4807140	3193913
15km	90%	20000	4	290	6261239	1000842	5147908	3617326
15km	90%	20000	4	253	6153381	997536	5086300	2861080
15km	90%	20000	4	299	6651488	1039501	5532150	3590936
15km	90%	20000	4	262	5968830	877398	5022285	3196673
15km	90%	20000	4	204	5310373	899623	4364867	2664971
15km	90%	20000	4	231	5002274	854217	4090685	2827967
15km	90%	20000	4	229	7235551	1184620	5950390	3269181
15km	90%	20000	4	206	7011634	1035090	5910593	2955293
15km	90%	20000	4	286	6877789	1126549	5685338	3342256
15km	90%	20000	4	242	4916931	880932	3985710	2807744
15km	90%	20000	4	248	5594492	879989	4646446	3495735
15km	90%	20000	4	230	5966843	1008288	4887920	3311881
15km	90%	20000	4	293	6430887	1002800	5351866	3776749
15km	90%	20000	4	214	4874597	836906	3982256	2666624
15km	90%	20000	4	257	7148819	1228769	5854061	3707382
15km	90%	20000	4	242	5347910	847679	4436369	2953326
15km	90%	20000	4	216	5339877	936397	4353233	2824667
15km	90%	20000	4	227	5977792	930671	4964626	3270284
15km	90%	20000	4	240	6763523	1052051	5653579	3324098
15km	90%	20000	4	211	6180228	1080097	5012892	3014268
15km	90%	20000	4	241	6038915	967885	4991565	3469468
15km	90%	20000	4	201	5378396	945061	4358579	2875808
15km	90%	20000	4	265	5948062	896625	4983336	3546172
15km	90%	20000	4	242	5218107	819561	4333293	3040711
15km	90%	20000	4	216	6243260	1078328	5055421	3103317
15km	90%	20000	4	218	7409817	1140852	6192531	3127287
15km	90%	20000	4	267	6372262	969997	5331164	3861082
15km	90%	20000	4	221	6679732	994911	5602584	3178934
15km	90%	20000	4	351	6796621	1018681	5703357	3136263
15km	90%	20000	4	235	5917842	924283	4917428	3337950
15km	90%	20000	4	262	6343566	1055958	5215152	3636437
15km	90%	20000	4	229	5390988	929248	4399760	3244632
15km	90%	20000	4	254	6057233	979521	5000274	3452626
15km	90%	20000	4	234	5367949	866300	4443139	2901512
15km	90%	20000	4	304	5722704	985859	4675934	2954245
15km	90%	20000	4	279	5699047	980688	4628364	3789758
15km	90%	20000	4	196	5319475	892122	4344252	2801170
15km	90%	20000	4	301	6492609	1027225	5370746	3667126
15km	90%	20000	4	211	5215859	869293	4270127	2795250
15km	90%	20000	4	272	5616868	927312	4631659	3021954
15km	90%	20000	4	246	6250761	1028141	5118222	3541631
15km	90%	20000	4	243	6159185	976366	5095343	3265784
15km	90%	20000	4	219	5950663	1033553	4833679	3019766
15km	90%	20000	4	251	6011932	906634	5032603	2884772
15km	90%	20000	4	253	5520193	870796	4587532	2911505
15km	90%	20000	4	199	4441915	814901	3584907	2554125
15km	90%	20000	4	200	4858914	797803	3997516	2611914
15km	90%	20000	4	316	5334999	957040	4340202	3460228
15km	90%	20000	4	243	6933091	1014752	5816043	3514280
15km	90%	20000	4	223	3921698	742235	3111218	2379604
15km	90%	20000	4	222	4337394	727650	3571279	2906557
15km	90%	20000	4	202	6922848	1149523	5669866	2890146
15km	90%	20000	4	187	4674738	758342	3852659	2525909
15km	90%	20000	4	188	4814605	846192	3935388	2686534
15km	90%	20000	4	228	6096475	929498	5095214	3281933
15km	90%	20000	4	236	5255435	896046	4311729	2780874
15km	90%	20000	4	189	5093513	960373	4079745	2711854
15km	90%	20000	4	248	7111708	1161500	5874712	3571479
15km	90%	20000	4	237	6437910	1070095	5311057	3342630
15km	90%	20000	4	279	6880981	1003984	5782243	3856279
15km	90%	20000	4	245	5329996	939720	4306495	3167650
15km	90%	20000	4	265	5468805	894043	4505725	3724280
15km	90%	20000	4	196	5004922	858898	4044025	2678496
15km	90%	20000	4	259	5828405	917321	4831554	3261755
15km	90%	20000	4	206	5258492	933844	4274052	2816418
15km	90%	20000	4	262	5903283	957025	4858297	3208853
15km	90%	20000	4	213	4937691	863088	4009130	2488557
15km	90%	20000	4	208	4820933	824496	3951540	2685792
15km	90%	20000	4	306	6244731	933632	5263147	3464401
15km	90%	20000	4	234	5813691	1014338	4733412	2885942
15km	90%	20000	4	262	5717466	951835	4686702	3084530
15km	90%	20000	4	267	5019914	849057	4113821	2525656
15km	90%	20000	4	248	5828697	922967	4836055	3192659
15km	90%	20000	4	200	6138776	901519	5202419	2876030
15km	90%	20000	4	232	4941144	826876	4068227	2741477
15km	90%	20000	4	213	4648316	786785	3796515	2672803
15km	90%	20000	4	225	6586865	1046300	5428504	3233185
15km	90%	20000	4	223	6301374	1031792	5211188	2890455
15km	90%	20000	4	176	4510627	760438	3699862	2482119
15km	90%	20000	4	276	6700971	1093409	5531713	3645483
15km	90%	20000	4	232	5182667	918245	4208770	3120065
15km	90%	20000	4	235	5819596	924745	4835388	3213293
15km	90%	20000	4	255	6326171	999779	5277320	3516179
15km	90%	20000	4	280	7271356	1094198	6110051	3696377
15km	90%	20000	4	209	4873935	840372	3980140	2503950
15km	90%	20000	4	242	5519089	950499	4502021	2883672
15km	90%	20000	4	229	6861838	1055779	5750580	3299932
15km	90%	20000	4	189	5609699	924852	4575660	2707882
15km	90%	20000	4	203	5915179	1041193	4806739	2636768
15km	90%	20000	4	214	5520739	928209	4525292	3089248
15km	90%	20000	4	235	4197632	757952	3383304	2594120
15km	90%	20000	4	262	5883470	910662	4886521	2791007
15km	90%	20000	4	229	6908709	1073548	5771440	3291390
15km	90%	20000	4	194	4769066	883379	3847367	2460690
15km	90%	20000	4	267	6527000	1045512	5401587	3776113
15km	90%	20000	4	238	4391757	775504	3567711	2471947
15km	90%	20000	4	209	5075638	874325	4156814	2591765
15km	90%	20000	4	245	6781835	1100473	5575675	3330521
15km	90%	20000	4	335	7700004	1134724	6494250	4281699
15km	90%	20000	4	249	6669439	1088919	5481058	3589578
15km	90%	20000	4	325	6514624	932422	5542846	3310544
15km	90%	20000	4	163	4593338	811035	3741293	2294433
15km	90%	20000	4	218	5809322	906662	4831459	3131612
15km	90%	20000	4	248	5305182	871081	4369856	2813940
15km	90%	20000	4	226	5591270	1013977	4516744	3078515
15km	90%	20000	4	207	5970017	1044596	4871467	2577201
15km	90%	20000	4	221	5553666	947214	4531746	2625923
15km	90%	20000	4	188	5222639	925865	4239457	2634911
15km	90%	20000	4	239	7109415	1044492	6002685	3442733
15km	90%	20000	4	203	6476534	1107646	5251852	2907001
15km	90%	20000	4	202	3793668	705372	3054157	2167458
15km	90%	20000	4	187	5070143	853256	4158909	2386191
15km	90%	20000	4	260	6066044	1086951	4930844	3303368
15km	90%	20000	4	213	4738539	821722	3884873	2657826
15km	90%	20000	4	221	5740402	956057	4699419	2985869
15km	90%	20000	4	248	6026196	1004573	4901318	3545870
15km	90%	20000	4	195	5946449	984754	4879751	2805473
15km	90%	20000	4	225	5168602	837681	4279997	2627432
15km	90%	20000	4	257	6747267	1059389	5609061	3511822
15km	90%	20000	4	277	5781435	1018406	4677946	3439086
15km	90%	20000	4	237	6099086	1070165	4959318	3357218
15km	90%	20000	4	243	5873658	1030686	4769545	3453978
15km	90%	20000	4	221	5362107	952066	4369300	2710718
15km	90%	20000	4	205	4904254	858905	3996323	2768077
15km	90%	20000	4	251	6257642	1085898	5090064	3490321
15km	90%	20000	4	250	5435875	970192	4424339	3073637
15km	90%	20000	4	180	5693424	911877	4741362	2562273
15km	90%	20000	4	220	5120092	885389	4203995	3152457
15km	90%	20000	4	307	7132558	1136077	5940398	3858890
15km	90%	20000	4	223	5336246	904980	4382781	2649398
15km	90%	20000	4	230	5061018	902424	4113936	2642867
15km	90%	20000	4	273	6202173	1055404	5065858	3542745
15km	90%	20000	4	224	5760751	999915	4709157	3088210
15km	90%	20000	4	255	6116387	988894	5074093	3236486
15km	90%	20000	4	256	6079797	1010738	5025848	3517376
15km	90%	20000	4	294	5706396	970948	4677183	3387585
15km	90%	20000	4	215	3895810	685533	3168146	2503475
15km	90%	20000	4	203	4920073	840300	4042165	2691770
15km	90%	20000	4	261	6390626	977429	5336904	3175730
15km	90%	20000	4	209	4762040	823168	3898835	2540203
15km	90%	20000	4	212	5933080	1026779	4830775	2788241
15km	90%	20000	4	247	5850996	992435	4803232	3078763
15km	90%	20000	4	236	5603317	952966	4589554	3088456
15km	90%	20000	4	255	5231830	890899	4271739	3281167
15km	90%	20000	4	197	5010690	855949	4104840	2218273
15km	90%	20000	4	206	6278109	1069728	5148503	2950752
15km	90%	20000	4	228	5663996	950497	4615173	3122632
15km	90%	20000	4	260	5887424	978553	4855831	2846688
15km	90%	20000	4	240	6285157	1090539	5127362	3217491
15km	90%	20000	4	230	5432064	947647	4437403	2921480
15km	90%	20000	4	226	4892459	860600	3983639	2923509
15km	90%	20000	4	224	6376989	937760	5389333	3032494
15km	90%	20000	4	225	6287469	1046956	5183336	3179101
15km	90%	20000	4	183	5182211	882387	4240905	2593315
15km	90%	20000	4	215	4695210	826017	3830936	2564614
15km	90%	20000	4	254	7267337	1151655	6031810	3672121
15km	90%	20000	4	276	5755670	1024794	4679733	3690899
15km	90%	20000	4	227	6437958	1014390	5365798	3244682
15km	90%	20000	4	196	6993590	1129166	5767883	2807791
15km	90%	20000	4	210	5243932	887059	4286117	2545696
15km	90%	20000	4	225	4125799	664047	3425432	2449119
15km	90%	20000	4	255	5437387	931429	4442460	3398914
15km	90%	20000	4	237	6041661	960463	5020741	3123775
15km	90%	20000	4	275	5757961	942486	4769055	3521996
15km	90%	20000	4	218	4870729	850187	3983132	2717934
15km	90%	20000	4	357	6309842	882245	5384822	3345853
15km	90%	20000	4	242	5111170	890814	4158821	3118357
15km	90%	20000	4	222	5502408	922579	4516965	2912412
15km	90%	20000	4	245	5697326	959280	4659577	2745758
15km	90%	20000	4	201	5035021	845326	4121274	2698994
15km	90%	20000	4	214	4759208	829570	3886134	2518303
15km	90%	20000	4	195	6334326	958823	5298592	2767019
15km	90%	20000	4	215	5497188	938614	4495997	2646741
15km	90%	20000	4	240	4804734	819275	3933469	2673766
15km	90%	20000	4	360	7053957	1071055	5880033	4093884
15km	90%	20000	4	214	5487314	951072	4459831	2747045
15km	90%	20000	4	234	5657683	904961	4697586	3028829
15km	90%	20000	4	274	6074962	933566	5087763	3615132
15km	90%	20000	4	379	5278492	892804	4339588	2836661
15km	90%	20000	4	245	6950455	1145997	5727777	3540501
15km	90%	20000	4	322	5606895	923898	4602156	3729106
15km	90%	20000	4	381	6775330	1103359	5606197	3896864
15km	90%	20000	4	295	6531070	1082381	5377784	3692520
15km	90%	20000	4	295	6431697	1019289	5364582	3356876
15km	90%	20000	4	217	4371083	757146	3565171	2647605
15km	90%	20000	4	275	6983114	1063995	5845998	3967491
15km	90%	20000	4	198	5675857	968879	4621709	2836790
15km	90%	20000	4	241	7321549	1047844	6178115	3477791
15km	90%	20000	4	254	5473394	896932	4541281	2885170
15km	90%	20000	4	236	5170100	858071	4239242	2541151
15km	90%	20000	4	248	5481435	917642	4517603	2871306
15km	90%	20000	4	291	6370438	939008	5379739	3272403
15km	90%	20000	4	231	5430368	976523	4418486	3175823
15km	90%	20000	4	208	6365967	917863	5389747	2975630
15km	90%	20000	4	254	4986339	947239	3993455	2791393
15km	90%	20000	4	213	5770710	966627	4752063	3069943
15km	90%	20000	4	246	6445284	1034826	5351798	3538981
15km	90%	20000	4	231	7164907	1037189	6055776	3322223
15km	90%	20000	4	212	5582272	1019061	4491790	2986336
15km	90%	20000	4	254	5082740	868282	4156833	2871773
15km	90%	20000	4	283	6538629	962521	5457805	3721548
15km	90%	20000	4	216	6150219	970462	5118797	3062661
15km	90%	20000	4	188	5237014	868638	4310661	2669926
15km	90%	20000	4	211	5461717	950458	4442294	2622401
15km	90%	20000	4	232	6614325	1105838	5434614	3335709
15km	90%	20000	4	314	6562086	1006817	5506058	4276191
15km	90%	20000	4	214	4764519	791702	3938616	2416869
15km	90%	20000	4	265	6379423	1039893	5240529	3397413
15km	90%	20000	4	276	5804704	864319	4894034	3163505
15km	90%	20000	4	219	7008224	1075965	5845909	3132626
15km	90%	20000	4	218	5970646	1014543	4891830	2758823
15km	90%	20000	4	190	4959189	826081	4061560	2440803
15km	90%	20000	4	291	5363891	897017	4388583	3625573
15km	90%	20000	4	205	6723868	1009935	5665972	2926051
15km	90%	20000	4	208	5661686	903432	4693724	2976809
15km	90%	20000	4	218	5569735	971276	4550387	2792892
15km	90%	20000	4	176	5747915	1006457	4680483	2510057
15km	90%	20000	4	239	7485417	1223948	6169978	3441850
15km	90%	20000	4	239	5968173	1014020	4905305	3101884
15km	90%	20000	4	250	7213426	1068316	6067257	3596742
15km	90%	20000	4	263	5286255	898530	4344098	2934642
15km	90%	20000	4	332	7809848	1143237	6594254	4478973
15km	90%	20000	4	193	5877331	958621	4873656	2764477
15km	90%	20000	4	259	5191398	862350	4263926	3339525
15km	90%	20000	4	260	6564969	1041201	5457038	3731976
15km	90%	20000	4	201	5498361	905083	4546435	2871024
15km	90%	20000	4	221	5252617	936445	4268436	2707504
15km	90%	20000	4	186	5944994	1003103	4849329	2662582
15km	90%	20000	4	168	5694847	1033806	4589303	2386447
15km	90%	20000	4	229	6777735	1068324	5664818	3292844
15km	90%	20000	4	198	5050756	813655	4184430	2656248
15km	90%	20000	4	276	5335902	936181	4326669	2833607
15km	90%	20000	4	365	7974549	1198492	6704270	3888203
15km	90%	20000	4	190	5016522	859088	4094920	2316375
15km	90%	20000	4	349	7287564	1156665	6010188	3997946
15km	90%	20000	4	312	5158797	979455	4096689	3696891
15km	90%	20000	4	215	6124398	1022769	5044334	2641070
15km	90%	20000	4	220	5499957	971290	4476025	3010161
15km	90%	20000	4	213	5460549	972840	4424103	3053030
15km	90%	20000	4	225	5758078	924237	4782975	3237417
15km	90%	20000	4	208	5719412	1048437	4597493	2746456
15km	90%	20000	4	241	5795978	995352	4728488	3067217
15km	90%	20000	4	238	5562524	982005	4501334	2879607
15km	90%	20000	4	209	4776320	825648	3897006	2507919
15km	90%	20000	4	247	6661776	993776	5580131	3392364
15km	90%	20000	4	222	6526372	1073341	5383832	3054262
15km	90%	20000	4	348	6574408	1037813	5479332	3498206
15km	90%	20000	4	203	4624133	817045	3728987	2700458
15km	90%	20000	4	209	5678883	975059	4650980	2896645
15km	90%	20000	4	278	5846103	1062018	4715803	3406202
15km	90%	20000	4	208	5440526	794649	4597690	2981538
15km	90%	20000	4	226	5917585	949613	4894595	3261985
15km	90%	20000	4	232	5622725	916109	4646573	2683213
15km	90%	20000	4	193	4515887	777702	3689531	2401947
15km	90%	20000	4	204	5652668	963257	4624937	2760039
15km	90%	20000	4	264	7486300	1115248	6264466	3804028
15km	90%	20000	4	260	6913026	1013076	5814172	3598462
15km	90%	20000	4	211	4500044	792548	3663178	2465066
15km	90%	20000	4	225	5475406	992223	4401643	2948850
15km	90%	20000	4	203	5262647	908482	4315993	2536539
15km	90%	20000	4	267	6441412	1107117	5275378	3375641
15km	90%	20000	4	213	5725701	942603	4691440	2791514
15km	90%	20000	4	298	5041612	841796	4128409	2829335
15km	90%	20000	4	239	6235177	1062919	5105069	3319052
15km	90%	20000	4	256	5847503	999828	4773429	3267955
15km	90%	20000	4	202	5166544	923576	4189885	2450338
15km	90%	20000	4	243	5725027	965557	4686721	3172773
15km	90%	20000	4	212	5647154	970272	4619048	2845656
15km	90%	20000	4	252	5605316	901213	4652465	3207603
15km	90%	20000	4	200	5113786	892673	4176681	2351540
15km	90%	20000	4	298	7473790	1158804	6238886	4047966
15km	90%	20000	4	248	5844757	980720	4808466	2878064
15km	90%	20000	4	247	7026064	1154758	5818678	3557194
15km	90%	20000	4	293	6679532	997730	5617671	3657733
15km	90%	20000	4	185	5008529	846714	4104774	2451142
15km	90%	20000	4	187	5308341	878231	4397254	2664609
15km	90%	20000	4	237	5234929	917810	4237036	3260185
15km	90%	20000	4	265	7044995	1153468	5831118	3832097
15km	90%	20000	4	241	4635331	804640	3788168	2553561
15km	90%	20000	4	230	4942971	821349	4057144	2419588
15km	90%	20000	4	206	6248110	1040300	5128239	2941874
15km	90%	20000	4	177	5688024	989054	4631290	2529384
15km	90%	20000	4	253	5579102	931312	4580844	2811695
15km	90%	20000	4	268	5927816	977904	4876754	2936719
15km	90%	20000	4	263	7069756	1044399	5934479	3653907
15km	90%	20000	4	230	5894963	981466	4844781	3197731
15km	90%	20000	4	238	5845380	992731	4794504	2736286
15km	90%	20000	4	214	5355242	960629	4350586	2722831
15km	90%	20000	4	218	4185760	748611	3390674	2507072
15km	90%	20000	4	237	5961328	976418	4936317	3038816
15km	90%	20000	4	226	6947625	1096529	5748342	3230109
15km	90%	20000	4	234	5852026	1075086	4729433	3351579
15km	90%	20000	4	278	5920755	955052	4916154	3417445
15km	90%	20000	4	212	5928025	1028528	4815000	3039070
15km	90%	20000	4	220	4786537	847756	3882166	2757844
15km	90%	20000	4	350	6721121	1060667	5584243	3971150
15km	90%	20000	4	195	5294865	932444	4298305	2481591
15km	90%	20000	4	268	6630497	1048162	5526313	3668548
15km	90%	20000	4	248	6049392	960123	5003902	2999158
15km	90%	20000	4	228	7602294	1186108	6338188	3279200
15km	90%	20000	4	214	7287284	1168292	6030440	3066945
15km	90%	20000	4	231	5763935	980781	4729681	2656396
15km	90%	20000	4	193	5828116	1011897	4753976	2758862
15km	90%	20000	4	266	6332813	1038742	5239379	3636137
15km	90%	20000	4	227	5459802	891044	4530252	3110147
15km	90%	20000	4	240	6375920	934217	5388149	3310776
15km	90%	20000	4	207	5127214	843193	4221842	2708156
15km	90%	20000	4	278	7395836	1186600	6077831	3884590
15km	90%	20000	4	303	6651968	1055497	5492230	3731551
15km	90%	20000	4	285	6652473	1022360	5561896	3305340
15km	90%	20000	4	275	6588206	1086970	5430118	3576574
15km	90%	20000	4	252	6050512	983913	5004530	3368664
15km	90%	20000	4	234	4775883	859442	3883655	2975942
15km	90%	20000	4	192	5899728	1013981	4835750	2732709
15km	90%	20000	4	238	4880256	843685	3983335	3359423
15km	90%	20000	4	251	5533110	1011390	4450721	3186645
15km	90%	20000	4	228	6216449	1080332	4994259	3279039
15km	90%	20000	4	290	7167626	1107736	6008053	3543569
15km	90%	20000	4	249	6475116	989879	5408867	3278173
15km	90%	20000	4	265	5256668	844670	4372567	3060655
15km	90%	20000	4	286	6396423	1051012	5284774	3973087
15km	90%	20000	4	225	4441999	773866	3631786	2628978
15km	90%	20000	4	209	4961153	884347	4022683	2864396
15km	90%	20000	4	243	7067600	1134681	5864198	3494103
15km	90%	20000	4	179	5232534	928271	4234514	2567365
15km	90%	20000	4	259	6155436	1031398	5048075	3332630
15km	90%	20000	4	240	5447618	929028	4446247	3222781
15km	90%	20000	4	333	7765674	1288141	6399338	4257787
15km	90%	20000	4	294	7265176	1189705	6017701	4111907
15km	90%	20000	4	259	4815833	793577	3942230	2816587
15km	90%	20000	4	270	7050852	1020257	5940629	3477908
15km	90%	20000	4	303	6974954	1054545	5844252	4177648
15km	90%	20000	4	305	6294754	1045330	5152891	3809105
15km	90%	20000	4	234	6207912	1000489	5114804	3191739
15km	90%	20000	4	223	6242290	1049125	5080714	3205626
15km	90%	20000	4	276	5950249	1005141	4872417	3189175
15km	90%	20000	4	217	5187533	937387	4215191	2705501
15km	90%	20000	4	236	5537190	987124	4497725	2628001
15km	90%	20000	4	301	6655094	1140940	5434755	3546487
15km	90%	20000	4	234	5841239	957584	4838920	3352564
15km	90%	20000	4	257	6419773	988472	5362471	3530476
15km	90%	20000	4	220	5609342	913184	4635563	2690856
15km	90%	20000	4	234	6000753	931642	4956482	3381376
15km	90%	20000	4	276	5848191	991780	4813097	3440515
15km	90%	20000	4	239	7046848	1222981	5736004	3428695
15km	90%	20000	4	257	6381704	1030362	5260647	3370083
15km	90%	20000	4	255	6048883	900261	5113639	3088126
15km	90%	20000	4	252	7390737	1226932	6076261	3350468
15km	90%	20000	4	314	6987943	1099466	5807415	3950579
15km	90%	20000	4	233	5280054	856331	4367335	2974327
15km	90%	20000	4	328	7922233	1281530	6537102	4071620
15km	90%	20000	4	289	7329237	1096073	6176157	3392354
15km	90%	20000	4	217	4499564	749722	3703022	2290530
15km	90%	20000	4	192	5495878	916246	4511288	2566541
15km	90%	20000	4	224	5312567	899893	4340441	2644383
15km	90%	20000	4	223	4445939	765406	3626893	2649371
15km	90%	20000	4	210	4834346	853705	3918678	2407460
15km	90%	20000	4	244	5691517	930607	4706953	3510068
15km	90%	20000	4	265	7642035	1128833	6431609	3819979
15km	90%	20000	4	251	4532930	814532	3658927	2934446
15km	90%	20000	4	210	5368846	883576	4433090	2626559
15km	90%	20000	4	238	6552206	1004774	5504204	3049727
15km	90%	20000	4	220	4947775	876948	4028036	2926485
15km	90%	20000	4	190	5289171	909009	4325043	2419005
15km	90%	20000	4	247	5944418	1040834	4831804	3502899
15km	90%	20000	4	208	6257324	977986	5210376	2974154
15km	90%	20000	4	353	7484312	1099523	6285688	3881789
15km	90%	20000	4	241	4862457	832520	3981067	2749744
15km	90%	20000	4	209	5814276	987454	4776861	3003283
15km	90%	20000	4	237	4926140	831847	4057871	2602950
15km	90%	20000	4	226	5457646	918679	4484821	2761527
15km	90%	20000	4	244	7278860	1216257	5993575	3498346
15km	90%	20000	4	217	4156391	672045	3416790	2561575
15km	90%	20000	4	251	6252632	1050085	5150672	3104914
15km	90%	20000	4	227	6032938	999518	4968535	3145565
15km	90%	20000	4	242	5435848	914676	4468123	2819881
15km	90%	20000	4	229	6176235	961285	5136645	2932101
15km	90%	20000	4	193	6219050	1050567	5117718	2752570
15km	90%	20000	4	194	5474178	940767	4478622	2617887
15km	90%	20000	4	237	6395728	1053783	5283155	3420266
15km	90%	20000	4	256	6930215	1086089	5781914	3592009
15km	90%	20000	4	227	5414749	837935	4519720	2836523
15km	90%	20000	4	233	5889089	969321	4856214	3226041
15km	90%	20000	4	252	6632077	984498	5572482	3302424
15km	90%	20000	4	235	5093620	905505	4134921	3011269
15km	90%	20000	4	281	6693656	1086275	5512531	3534567
15km	90%	20000	4	276	6684829	1060911	5564608	3311903
15km	90%	20000	4	266	7608670	1250912	6248489	3850975
15km	90%	20000	4	270	5002492	847198	4098339	2961746
15km	90%	20000	4	249	5719366	979942	4681227	3203504
15km	90%	20000	4	197	6020039	1048745	4911201	2824636
15km	90%	20000	4	215	5295265	896549	4351931	3092130
15km	90%	20000	4	193	5022896	838738	4152085	2733840
15km	90%	20000	4	190	4911511	875865	3980619	2721955
15km	90%	20000	4	353	5516090	896710	4516192	3518411
15km	90%	20000	4	204	5950205	1069729	4795735	2908646
15km	90%	20000	4	294	6073446	956148	5045356	3453939
15km	90%	20000	4	222	5334209	892534	4388102	2972786
15km	90%	20000	4	212	5240597	976203	4189637	2942751
15km	90%	20000	4	251	6118126	895053	5176674	3618268
15km	90%	20000	4	246	4974036	870023	4060832	2987419
15km	90%	20000	4	249	5883257	1013066	4786813	3271950
15km	90%	20000	4	213	6152520	1052232	5035353	3063000
15km	90%	20000	4	205	5111498	848242	4200688	2948463
15km	90%	20000	4	213	5791591	935474	4800172	3021077
15km	90%	20000	4	206	5574569	926673	4582252	2883946
15km	90%	20000	4	223	4769665	830139	3871084	2666530
15km	90%	20000	4	217	5377045	926334	4401886	2703271
15km	90%	20000	4	205	4918085	830721	4045945	2746568
15km	90%	20000	4	250	5080108	900249	4137360	3096793
15km	90%	20000	4	298	6322281	979387	5290342	3310980
15km	90%	20000	4	191	5760135	995632	4675259	2464012
15km	90%	20000	4	198	4676328	786785	3852000	2739059
15km	90%	20000	4	259	5375110	939424	4392226	3199807
15km	90%	20000	4	232	6574428	1156322	5352221	3342041
15km	90%	20000	4	210	6310655	1085516	5174157	2939759
15km	90%	20000	4	222	5477909	946402	4461183	2781156
15km	90%	20000	4	275	5498496	941652	4509699	3363448
15km	90%	20000	4	225	5884882	1024131	4811653	3066798
15km	90%	20000	4	218	5533675	936320	4542681	2696581
15km	90%	20000	4	266	5769051	948617	4775736	3233999
15km	90%	20000	4	243	6709299	1020892	5639586	3425918
15km	90%	20000	4	239	4519776	792446	3688981	2951873
15km	90%	20000	4	233	5635598	965723	4616908	3054051
15km	90%	20000	4	300	5876002	934041	4882412	3760661
15km	90%	20000	4	240	5876395	975586	4828679	3068273
15km	90%	20000	4	344	6294599	974835	5229153	3555056
15km	90%	20000	4	190	4959677	869477	4028867	2699547
15km	90%	20000	4	191	5188889	929394	4210253	2701923
15km	90%	20000	4	245	5976190	1041895	4873366	3125930
15km	90%	20000	4	223	5657643	888867	4710134	2571591
15km	90%	20000	4	202	5507672	986838	4451170	2909714
15km	90%	20000	4	265	6393270	993038	5339378	3839720
15km	90%	20000	4	214	5257694	885075	4307556	3073032
15km	90%	20000	4	298	5814196	890655	4871880	3350779
15km	90%	20000	4	238	5967874	965544	4932445	3168720
15km	90%	20000	4	193	4219280	725991	3471325	2204725
15km	90%	20000	4	268	5815068	895755	4870829	3125026
15km	90%	20000	4	226	6148859	1010968	5058099	3246489
15km	90%	20000	4	206	4507866	774435	3676640	2339983
15km	90%	20000	4	217	4765006	845540	3866041	2201588
15km	90%	20000	4	199	4501745	787793	3649207	2128528
15km	90%	20000	4	247	5122078	800297	4227912	2686754
15km	90%	20000	4	197	4999882	860647	4088855	2220643
15km	90%	20000	4	263	6122803	1032079	4996515	2645355
15km	90%	20000	4	220	4802360	822013	3915767	2372295
15km	90%	20000	4	190	5062654	852572	4147760	2371617
15km	90%	20000	4	233	5972877	1024146	4888784	3151239
15km	90%	20000	4	214	4893960	801331	4047539	2685070
15km	90%	20000	4	232	6894264	1103894	5722743	3216306
15km	90%	20000	4	276	6985408	1064021	5848593	3949716
15km	90%	20000	4	241	5198893	910957	4222640	2764162
15km	90%	20000	4	219	5353270	906504	4381856	3077664
15km	90%	20000	4	290	7571533	1255532	6235705	4213794
15km	90%	20000	4	211	6006626	982954	4951705	2920506
15km	90%	20000	4	216	6667557	1099162	5483113	3041425
15km	90%	20000	4	217	6177780	994350	5126409	3120386
15km	90%	20000	4	269	6590898	1012764	5524542	3163743
15km	90%	20000	4	230	5174581	924540	4197061	2485766
15km	90%	20000	4	306	5540136	863050	4587767	3466887
15km	90%	20000	4	302	6351011	989616	5281406	3730406
15km	90%	20000	4	240	5983004	973182	4939650	3187614
15km	90%	20000	4	239	5571955	936762	4577435	2876403
15km	90%	20000	4	329	5818056	979723	4780218	3373114
15km	90%	20000	4	266	5642053	1005884	4585270	3184701
15km	90%	20000	4	181	3432963	663651	2734958	2301583
15km	90%	20000	4	221	5580476	972963	4534031	3174552
15km	90%	20000	4	240	4782154	829823	3891998	2651663
15km	90%	20000	4	344	7237445	1252426	5862365	4819561
15km	90%	20000	4	279	6713056	1017916	5617725	3621523
15km	90%	20000	4	232	5596316	988462	4496102	2969065
15km	90%	20000	4	194	4749229	845142	3823878	2459475
15km	90%	20000	4	248	6607393	1092716	5453891	3281761
15km	90%	20000	4	206	5444445	903722	4455544	2829143
15km	90%	20000	4	218	4991827	896190	4021009	3076959
15km	90%	20000	4	208	4985234	856271	4078111	2437304
15km	90%	20000	4	237	5536961	922049	4556595	2836431
15km	90%	20000	4	323	7078756	1090331	5913343	4053275
15km	90%	20000	4	214	5368911	861711	4456558	2862499
15km	90%	20000	4	188	4923502	866754	4006691	2388698
15km	90%	20000	4	307	6975300	1010668	5889804	3667508
15km	90%	20000	4	250	4516301	789233	3689779	2505212
15km	90%	20000	4	218	6317077	962200	5248854	3059696
15km	90%	20000	4	190	4918508	837589	4028889	2708919
15km	90%	20000	4	178	4463782	789405	3640275	2453444
15km	90%	20000	4	221	5070280	855316	4155075	2487403
15km	90%	20000	4	250	5822390	955608	4804053	3005010
15km	90%	20000	4	227	5261332	903292	4295735	2633739
15km	90%	20000	4	282	7800006	1250893	6467134	4069131
15km	90%	20000	4	220	4942860	862078	4016059	3165107
15km	90%	20000	4	240	4950385	827216	4083017	2773524
15km	90%	20000	4	208	5186460	841531	4305169	2684872
15km	90%	20000	4	194	6039150	1022878	4934247	2775489
15km	90%	20000	4	205	5749794	1024270	4672129	2935499
15km	90%	20000	4	258	6493078	989784	5435823	3565566
15km	90%	20000	4	279	6426236	1107207	5243809	3955827
15km	90%	20000	4	242	5570061	983701	4523157	3007531
15km	90%	20000	4	230	5632593	992809	4592885	2980700
15km	90%	20000	4	214	5935600	1063571	4793599	2895954
15km	90%	20000	4	176	4893736	823610	4002666	2495465
15km	90%	20000	4	252	6049791	961401	5004998	3494355
15km	90%	20000	4	253	5300544	851771	4413175	3327502
15km	90%	20000	4	244	5470199	959477	4452627	3131990
15km	90%	20000	4	315	6057784	1043687	4950129	3577428
15km	90%	20000	4	208	4451118	794214	3624087	2324529
15km	90%	20000	4	189	6017431	1028821	4932661	2701181
15km	90%	20000	4	264	5886780	1042560	4786241	3260376
15km	90%	20000	4	270	5653627	963919	4618743	3773830
15km	90%	20000	4	237	6910914	1064211	5757648	3411724
15km	90%	20000	4	244	5945967	941907	4935639	3445434
15km	90%	20000	4	214	5764724	910597	4791461	2810165
15km	90%	20000	4	218	5443317	899914	4472156	2931989
15km	90%	20000	4	242	5294384	896582	4353723	2677884
15km	90%	20000	4	276	5493711	978078	4453199	2822394
15km	90%	20000	4	239	4748666	779429	3922926	2705803
15km	90%	20000	4	217	5644912	981679	4599915	2876341
15km	90%	20000	4	258	5084625	885082	4139748	2638312
15km	90%	20000	4	288	6826719	1014284	5752075	3579473
15km	90%	20000	4	288	7147242	1077079	5995320	3743538
15km	90%	20000	4	226	6480645	960987	5441264	3257682
15km	90%	20000	4	177	5748174	982414	4696833	2517887
15km	90%	20000	4	363	4530920	787076	3708618	2921639
15km	90%	20000	4	238	6275153	987557	5223195	2968317
15km	90%	20000	4	259	5690681	1016509	4611798	3212835
15km	90%	20000	4	190	5645080	1020002	4566745	2519138
15km	90%	20000	4	207	5257263	905464	4275823	2549031
15km	90%	20000	4	227	5491206	903850	4521577	2699221
15km	90%	20000	4	270	5731848	947931	4694665	3601919
15km	90%	20000	4	250	5421443	943907	4426731	3145888
15km	90%	20000	4	253	5687678	976319	4634270	2876143
15km	90%	20000	4	213	6669567	1065809	5506718	3062188
15km	90%	20000	4	270	5583620	948560	4581455	3633408
15km	90%	20000	4	208	5303727	957377	4282904	2618107
15km	90%	20000	4	224	5414139	978700	4389397	3214962
15km	90%	20000	4	234	4722587	791571	3902704	2548134
15km	90%	20000	4	275	6344216	906961	5383516	3195244
15km	90%	20000	4	302	6013795	952450	4990253	3438421
15km	90%	20000	4	276	5531959	935548	4547636	3240370
15km	90%	20000	4	342	7462129	1032628	6362220	3901555
15km	90%	20000	4	189	5613019	931998	4629300	2614982
15km	90%	20000	4	301	6520493	1014312	5452457	3518184
15km	90%	20000	4	198	4814010	841399	3926404	2462001
15km	90%	20000	4	169	5176322	880521	4248242	2324850
15km	90%	20000	4	192	4484900	773112	3690050	2480568
15km	90%	20000	4	204	4501828	770869	3691477	2475060
15km	90%	20000	4	221	5908510	1041442	4810328	2696303
15km	90%	20000	4	232	6020254	948422	4994321	3258839
15km	90%	20000	4	265	5281511	935431	4274479	2659348
15km	90%	20000	4	247	4943381	850662	4024044	2786776
15km	90%	20000	4	222	5040764	817532	4183628	2592921
15km	90%	20000	4	217	5161007	884828	4211102	2620312
15km	90%	20000	4	222	5535555	938732	4534489	3186044
15km	90%	20000	4	173	4973540	869849	4038200	2459458
15km	90%	20000	4	240	5370849	899939	4403300	3027736
15km	90%	20000	4	186	5074268	859445	4157153	2674388
15km	90%	20000	4	308	7165571	1119772	5918372	4194804
15km	90%	20000	4	231	5057622	891014	4100217	2900249
15km	90%	20000	4	215	5631120	873493	4667624	3102937
15km	90%	20000	4	208	6353197	1043035	5221606	2978887
15km	90%	20000	4	261	5728997	922721	4728926	3355299
15km	90%	20000	4	199	4793690	803822	3950213	2143353
15km	90%	20000	4	200	5256473	905412	4279300	2866421
15km	90%	20000	4	267	5555649	895989	4613278	3677122
15km	90%	20000	4	192	4969971	882416	4023907	2342140
15km	90%	20000	4	207	5064067	889448	4133491	2926313
15km	90%	20000	4	207	5478212	905874	4524687	2567106
15km	90%	20000	4	246	5030070	833281	4139614	2898899
15km	90%	20000	4	268	5386988	897143	4421321	2674362
15km	90%	20000	4	277	6678277	1106142	5503161	3024548
15km	90%	20000	4	353	6736245	990597	5677128	3531959
15km	90%	20000	4	181	6260025	1083516	5090507	2585396
15km	90%	20000	4	272	5534176	976899	4486675	3781094
15km	90%	20000	4	198	5074428	848874	4163027	2835695
15km	90%	20000	4	195	5121468	856004	4204352	2695543
15km	90%	20000	4	222	5075885	844074	4181493	2646853
15km	90%	20000	4	186	5629623	916098	4654546	2507098
15km	90%	20000	4	228	6352723	1099991	5160868	3282682
15km	90%	20000	4	189	5916512	1021708	4828648	2688397
15km	90%	20000	4	265	6240076	1026597	5137716	3552273
15km	90%	20000	4	228	4816478	790223	3978065	2662451
15km	90%	20000	4	226	4671836	766685	3853533	2567831
15km	90%	20000	4	241	5494865	889802	4545310	2843719
15km	90%	20000	4	259	6331180	1086098	5172724	3702063
15km	90%	20000	4	262	5924630	1054170	4805050	3335116
15km	90%	20000	4	233	4870678	815555	3995919	2874394
15km	90%	20000	4	224	6294517	976925	5240676	3230797
15km	90%	20000	4	199	6213938	969831	5176204	2851339
15km	90%	20000	4	238	6108326	1071087	4989035	3202477
15km	90%	20000	4	228	4314124	795056	3493257	2563427
15km	90%	20000	4	211	5742020	953410	4712800	2943706
15km	90%	20000	4	210	5349290	874402	4433490	2903688
15km	90%	20000	4	276	6953100	1111418	5748722	3534732
15km	90%	20000	4	311	6393188	1047871	5280075	3771806
15km	90%	20000	4	165	4296045	804266	3465090	2368319
15km	90%	20000	4	252	4930577	890655	3984087	3261500
15km	90%	20000	4	260	5430496	913212	4462201	2909146
15km	90%	20000	4	245	6765487	1086777	5571715	3190941
15km	90%	20000	4	255	6216992	984068	5175542	3359587
15km	90%	20000	4	212	4816024	840170	3944469	2683482
15km	90%	20000	4	301	6554818	1100591	5374543	3786038
15km	90%	20000	4	320	6606823	1104033	5395596	3881831
15km	90%	20000	4	273	5580567	866033	4664950	2948599
15km	90%	20000	4	207	5509609	883044	4592663	2723728
15km	90%	20000	4	207	5665201	910049	4675059	2892078
15km	90%	20000	4	209	5195502	903231	4243474	2867874
15km	90%	20000	4	233	6145847	1038768	5032180	3342731
15km	90%	20000	4	286	5358199	891608	4423843	2981171
15km	90%	20000	4	198	5254902	878081	4328340	2829008
15km	90%	20000	4	234	5552042	976083	4519853	2981788
15km	90%	20000	4	280	5654609	946644	4657822	2884687
15km	90%	20000	4	290	6383706	1173830	5145127	3518613
15km	90%	20000	4	251	4985692	823177	4107641	3033284
15km	90%	20000	4	193	5969904	991592	4903287	2772393
15km	90%	20000	4	256	5655700	914048	4692696	3396650
15km	90%	20000	4	232	5688839	953836	4683459	3206598
15km	90%	20000	4	258	5953642	1038513	4827520	3459096
15km	90%	20000	4	289	5384951	927194	4387942	3479944
15km	90%	20000	4	225	5542123	930445	4551922	3132265
15km	90%	20000	4	303	5941387	902619	4982237	3568884
15km	90%	20000	4	199	5592573	851895	4681621	2857395
15km	90%	20000	4	229	6805355	1125154	5625076	3296503
15km	90%	20000	4	257	5468520	814563	4622796	2892700
15km	90%	20000	4	222	5893268	1049769	4773491	3193902
15km	90%	20000	4	249	5452253	934750	4447586	3049963
15km	90%	20000	4	235	5930611	1011971	4851077	2890951
15km	90%	20000	4	239	6078541	1066488	4949077	3446666
15km	90%	20000	4	270	4846309	836846	3965675	2975621
15km	90%	20000	4	214	5550139	842822	4624831	2955154
15km	90%	20000	4	218	4562538	798735	3718365	2864017
15km	90%	20000	4	214	7127513	1112989	5945425	3072898
15km	90%	20000	4	201	5039197	856184	4122923	2730885
15km	90%	20000	4	225	6029610	1005360	4943075	3238768
15km	90%	20000	4	223	5867996	919778	4909140	2877919
15km	90%	20000	4	224	5723948	882671	4792872	2907317
15km	90%	20000	4	263	5331205	877748	4395067	3030725
15km	90%	20000	4	203	4207718	771147	3401561	2596932
15km	90%	20000	4	184	4797789	834174	3927302	2550998
15km	90%	20000	4	198	5903874	983875	4875120	2830101
15km	90%	20000	4	213	5009023	813410	4157777	2870308
15km	90%	20000	4	232	6249402	965587	5225119	3298302
15km	90%	20000	4	222	5265338	841249	4379124	2644258
15km	90%	20000	4	199	6116979	1055838	4997744	2844524
15km	90%	20000	4	243	6158018	1067811	5017426	3274705
15km	90%	20000	4	245	5717423	975201	4678620	3398359
15km	90%	20000	4	200	5498936	1001032	4410190	2868398
15km	90%	20000	4	232	5555188	979685	4515211	3231629
15km	90%	20000	4	217	5828605	984627	4777201	2605342
15km	90%	20000	4	212	4597969	789143	3756321	2598124
15km	90%	20000	4	214	6205536	934977	5217453	3022228
15km	90%	20000	4	287	6533869	1067704	5394906	3320548
15km	90%	20000	4	292	5636937	906177	4680554	3273470
15km	90%	20000	4	208	5668304	1052044	4570117	2995517
15km	90%	20000	4	193	5509061	969784	4490856	2771595
15km	90%	20000	4	212	5514671	911688	4547884	2679515
15km	90%	20000	4	280	5793911	906993	4823461	3150564
15km	90%	20000	4	257	6070192	1036705	4944896	3703871
15km	90%	20000	4	234	6177921	983098	5136962	3103138
15km	90%	20000	4	253	5993770	1016824	4906170	3054714
15km	90%	20000	4	188	5593544	917745	4606314	2687215
15km	90%	20000	4	194	6051270	979556	5004347	2642396
15km	90%	20000	4	210	5575349	936844	4559427	2983062
15km	90%	20000	4	269	7574218	1162690	6320777	3482115
15km	90%	20000	4	243	5801892	976999	4772760	3265528
15km	90%	20000	4	209	5420264	908342	4438478	3008288
15km	90%	20000	4	290	6101173	1069194	4971835	3828345
15km	90%	20000	4	217	5904767	1010059	4842413	2676428
15km	90%	20000	4	251	8282533	1326096	6864848	3620299
15km	90%	20000	4	200	7079959	1101437	5870012	2863766
15km	90%	20000	4	240	6502163	1120318	5285533	3264954
15km	90%	20000	4	192	5452825	920462	4491365	2725864
15km	90%	20000	4	275	6388016	1114318	5213791	3715919
15km	90%	20000	4	236	5322236	916947	4355789	2605133
15km	90%	20000	4	267	5007483	778502	4182694	2838632
15km	90%	20000	4	294	6503544	1008640	5454234	3549966
15km	90%	20000	4	245	4964966	843220	4082534	3107377
15km	90%	20000	4	229	5925359	958087	4891457	3257924
15km	90%	20000	4	209	5386915	977551	4362785	2604959
15km	90%	20000	4	218	6125282	1003802	5070851	3060206
15km	90%	20000	4	200	4852038	868154	3936600	2362673
15km	90%	20000	4	201	5406205	917601	4418011	2599194
15km	90%	20000	4	265	5800281	974547	4769726	2941842
15km	90%	20000	4	190	5696912	1049761	4576146	2711665
15km	90%	20000	4	179	5548807	939231	4541551	2563425
15km	90%	20000	4	212	5789464	969206	4764996	2812443
15km	90%	20000	4	246	5200961	930318	4177036	3389220
15km	90%	20000	4	254	5779674	1021368	4681938	3325862
15km	90%	20000	4	219	4835466	785311	3996675	2612542
15km	90%	20000	4	239	6448259	1058908	5333408	3331670
15km	90%	20000	4	201	5206092	884794	4261434	2861918
15km	90%	20000	4	327	6770470	984037	5725032	3778826
15km	90%	20000	4	236	4631578	796271	3758283	2690002
15km	90%	20000	4	211	5750545	886345	4784524	2747655
15km	90%	20000	4	258	7325100	1263621	5982002	3605066
15km	90%	20000	4	210	5309629	942056	4309275	3031890
15km	90%	20000	4	198	4733828	818995	3849584	2289572
15km	90%	20000	4	222	4907716	837485	4012478	2842029
15km	90%	20000	4	249	6168655	1019502	5097051	3611022
15km	90%	20000	4	215	5631562	963034	4617089	3087905
15km	90%	20000	4	252	5196689	918930	4224697	2789513
15km	90%	20000	4	223	5120537	852371	4212435	3204079
15km	90%	20000	4	175	4785609	775731	3957845	2488095
15km	90%	20000	4	257	7064445	1170612	5767187	3705899
15km	90%	20000	4	246	5515040	903334	4565931	3405609
15km	90%	20000	4	250	6092838	1041241	4998653	3315476
15km	90%	20000	4	220	5980503	938571	4977285	3169321
15km	90%	20000	4	196	6209600	1076981	5031749	2798243
15km	90%	20000	4	313	6345523	1106511	5159226	3961253
15km	90%	20000	4	270	5272668	891576	4324965	2721874
15km	90%	20000	4	263	6105769	1010609	5009192	3302106
15km	90%	20000	4	185	5377262	924275	4397659	2644515
15km	90%	20000	4	263	4285942	777556	3470205	2935889
15km	90%	20000	4	295	7009962	1209942	5716220	3869267
15km	90%	20000	4	203	6373019	1006229	5286285	2909265
15km	90%	20000	4	235	5769834	931452	4790384	3027623
15km	90%	20000	4	250	5780826	964248	4757898	3219327
15km	90%	20000	4	229	6746541	1041785	5632460	3293078
15km	90%	20000	4	225	5334078	839424	4429914	3085868
15km	90%	20000	4	205	5813446	1032890	4716852	2948660
15km	90%	20000	4	229	4679785	783060	3852231	2240093
15km	90%	20000	4	303	6182779	1056535	5060797	3678354
15km	90%	20000	4	228	5682975	974294	4646202	3256354
15km	90%	20000	4	222	5069539	923319	4083011	2927311
15km	90%	20000	4	187	4787052	825048	3891843	2327296
15km	90%	20000	4	203	6094308	1040710	4970012	2918364
15km	90%	20000	4	204	5619218	922374	4622327	2929848
15km	90%	20000	4	212	5766791	931764	4783412	2949745
15km	90%	20000	4	207	4492046	758958	3689499	2475693
15km	90%	20000	4	233	5883283	959106	4860957	2949027
15km	90%	20000	4	217	5099332	914280	4122588	2829837
15km	90%	20000	4	292	5127757	855697	4196833	3366097
15km	90%	20000	4	296	6415744	1026712	5315995	3239453
15km	90%	20000	4	228	5175175	842152	4276392	2765660
15km	90%	20000	4	277	6970981	1146738	5767197	3229886
15km	90%	20000	4	243	5880023	858197	4933400	2988478
15km	90%	20000	4	205	4817880	812336	3964780	2623059
15km	90%	20000	4	233	5280271	930070	4287098	2966490
15km	90%	20000	4	234	6607028	1111247	5418138	3353414
15km	90%	20000	4	274	6204905	1049361	5077508	3826577
15km	90%	20000	4	220	5879042	1065332	4764524	3142910
15km	90%	20000	4	241	6559862	1004153	5493924	3474498
15km	90%	20000	4	215	6239502	1099676	5053103	2750277
15km	90%	20000	4	237	5694604	963244	4664119	3406080
15km	90%	20000	4	233	5168954	928299	4184706	2951094
15km	90%	20000	4	257	6647600	1004240	5581747	3703789
15km	90%	20000	4	231	6218164	1050540	5109496	2860865
15km	90%	20000	4	241	5859403	1047967	4767018	3091399
15km	90%	20000	4	243	5432314	879039	4506192	3217973
15km	90%	20000	4	200	4848519	896253	3897685	2481222
15km	90%	20000	4	194	4627078	810935	3740856	2521052
15km	90%	20000	4	240	4396457	777273	3569186	2517935
15km	90%	20000	4	233	6385154	1011236	5318698	3336496
15km	90%	20000	4	224	4692515	819988	3825247	2267713
15km	90%	20000	4	228	5669761	926902	4676063	2877152
15km	90%	20000	4	227	5903307	1019620	4822870	2883973
15km	90%	20000	4	241	6616476	1126945	5410094	3465065
15km	90%	20000	4	236	5230005	886805	4295639	2768502
15km	90%	20000	4	276	6484251	972537	5450106	3562206
15km	90%	20000	4	276	6283112	1109130	5097165	3664625
15km	90%	20000	4	279	6772318	1127811	5573293	3463789
15km	90%	20000	4	256	5648065	925693	4669432	3238589
15km	90%	20000	4	241	5670061	825544	4785380	3010438
15km	90%	20000	4	285	5719240	975193	4645696	3527497
15km	90%	20000	4	224	5452075	928573	4441613	3161996
15km	90%	20000	4	253	6294857	989470	5202777	3530682
15km	90%	20000	4	253	5674885	986909	4614651	3273479
15km	90%	20000	4	214	5659984	899360	4696929	3074417
15km	90%	20000	4	243	6968600	1065161	5818950	3506551
15km	90%	20000	4	310	6205739	1073526	5068457	4120178
15km	90%	20000	4	319	6868917	1024697	5774233	3556000
15km	90%	20000	4	235	6890325	1163516	5647268	3373104
15km	90%	20000	4	226	5856519	908265	4912537	2934317
15km	90%	20000	4	233	4801852	834958	3930058	2689352
[truncated: 1 more rows]
