# Supplementary material for: Quantifying the Value of Perfect Information in Emergency Vaccination Campaigns
Source: PLoS Comput Biol. 2017 Feb 16;13(2):e1005318. doi: 10.1371/journal.pcbi.1005318 (PMC5312803; doi:10.1371/journal.pcbi.1005318)
Supplement: S1 Data — (ZIP) [file pcbi.1005318.s013.zip › Data/15km vaccination/data21.txt]

vacc_radius	efficacy	capacity	delay	outbreak_duration	livestock_culled	cattle_culled	sheep_culled	vaccinations
15km	90%	20000	6	166	4936702	838118	4042938	2365444
15km	90%	20000	6	225	5265614	880900	4342775	2887218
15km	90%	20000	6	240	6883015	1009686	5786989	3247510
15km	90%	20000	6	228	5495660	1042155	4393582	2844965
15km	90%	20000	6	250	4929550	831162	4039252	2661423
15km	90%	20000	6	266	5993036	913475	5029283	3346197
15km	90%	20000	6	232	4971693	839079	4074211	3129952
15km	90%	20000	6	216	6368483	1062100	5262111	2825497
15km	90%	20000	6	190	4532311	783949	3711507	2477304
15km	90%	20000	6	235	5672652	943247	4672004	3087959
15km	90%	20000	6	261	6622662	1078760	5480035	3771142
15km	90%	20000	6	239	6047437	1095872	4886350	3169265
15km	90%	20000	6	249	6318091	1013211	5239086	3384978
15km	90%	20000	6	324	7266393	1126942	6064422	4372681
15km	90%	20000	6	225	6804585	1039872	5690787	3071057
15km	90%	20000	6	246	5382985	923619	4393030	2971599
15km	90%	20000	6	311	6472375	992917	5423489	3322359
15km	90%	20000	6	215	5996881	950891	4955777	2980808
15km	90%	20000	6	290	6015108	1015665	4952583	3201990
15km	90%	20000	6	306	6589638	1123357	5366226	3832931
15km	90%	20000	6	168	4781156	825563	3892486	2245773
15km	90%	20000	6	283	6824922	1006842	5774610	3493907
15km	90%	20000	6	299	6285737	1030705	5183924	4203947
15km	90%	20000	6	188	4383710	779076	3525357	2171366
15km	90%	20000	6	284	6109543	959738	5102757	3680760
15km	90%	20000	6	236	5173665	855704	4261408	2843057
15km	90%	20000	6	232	6503210	1098389	5346294	3275625
15km	90%	20000	6	181	5978173	1022677	4862071	2603804
15km	90%	20000	6	229	6427689	1039441	5335712	3289091
15km	90%	20000	6	205	5273297	933238	4288028	2724625
15km	90%	20000	6	270	5019263	849162	4114876	3045363
15km	90%	20000	6	266	6290163	1099261	5106311	3678274
15km	90%	20000	6	172	5399709	867650	4459468	2447257
15km	90%	20000	6	367	7013367	1160902	5789184	4110900
15km	90%	20000	6	251	5344353	850384	4435975	2837715
15km	90%	20000	6	268	6225180	959558	5189285	3411867
15km	90%	20000	6	226	5393199	942313	4406766	2902024
15km	90%	20000	6	292	5202872	888422	4220283	3075204
15km	90%	20000	6	317	6180923	956458	5147342	3767931
15km	90%	20000	6	220	5512001	1032783	4423848	3047830
15km	90%	20000	6	177	4903906	859564	3990832	2412693
15km	90%	20000	6	244	5788679	907156	4790750	2996906
15km	90%	20000	6	233	5776275	988416	4729705	3038584
15km	90%	20000	6	217	4774793	835482	3883218	2485978
15km	90%	20000	6	236	5810090	1021073	4733465	3124343
15km	90%	20000	6	219	5393006	952291	4370314	2967228
15km	90%	20000	6	242	4948711	769484	4142154	2646850
15km	90%	20000	6	221	4183352	741788	3402600	2277301
15km	90%	20000	6	305	6376294	1073965	5243272	3661180
15km	90%	20000	6	212	6266017	1054492	5133449	3039671
15km	90%	20000	6	236	5939255	1050126	4808426	3349733
15km	90%	20000	6	277	5253982	902475	4287745	3256455
15km	90%	20000	6	298	6815630	1055976	5679953	3806420
15km	90%	20000	6	336	5910628	1053587	4740679	4086028
15km	90%	20000	6	200	5830707	1005901	4773452	2872692
15km	90%	20000	6	255	4624171	810536	3769572	2925403
15km	90%	20000	6	225	4813257	802613	3957479	2701839
15km	90%	20000	6	228	5826697	1012206	4744384	2999766
15km	90%	20000	6	234	6196595	1048121	5081117	3352120
15km	90%	20000	6	333	6539378	954166	5510215	3077257
15km	90%	20000	6	233	5473992	940047	4482744	2729837
15km	90%	20000	6	185	4866011	798484	3967073	2411943
15km	90%	20000	6	253	7087386	1115654	5896829	3660207
15km	90%	20000	6	215	5425437	986500	4376498	2884154
15km	90%	20000	6	227	5703677	938927	4713895	2882736
15km	90%	20000	6	251	6064385	1011941	4975693	3508434
15km	90%	20000	6	212	5238215	929008	4251197	3047350
15km	90%	20000	6	198	4888572	840790	4000368	2579010
15km	90%	20000	6	207	5767352	934893	4770654	2714439
15km	90%	20000	6	248	6961241	1094816	5794721	3576304
15km	90%	20000	6	244	5647716	944784	4621397	3052976
15km	90%	20000	6	232	6268626	972951	5247267	2975095
15km	90%	20000	6	223	5827553	916359	4853739	3177297
15km	90%	20000	6	183	5067171	885130	4121064	2586849
15km	90%	20000	6	232	5594278	882563	4625699	2912400
15km	90%	20000	6	294	5925320	938848	4942538	3269262
15km	90%	20000	6	161	5165281	885889	4223750	2150525
15km	90%	20000	6	226	5175775	863310	4243125	2763589
15km	90%	20000	6	224	5767320	966077	4748592	3078750
15km	90%	20000	6	209	5150439	862796	4229228	2889625
15km	90%	20000	6	208	4900762	829604	4022251	2441620
15km	90%	20000	6	232	6314942	1059288	5172566	3062049
15km	90%	20000	6	356	5516676	855471	4603549	3069378
15km	90%	20000	6	243	5185228	899002	4237384	3078387
15km	90%	20000	6	249	7587452	1145639	6385434	3583844
15km	90%	20000	6	206	5515810	966364	4481796	2817729
15km	90%	20000	6	197	4494340	803956	3649082	2300724
15km	90%	20000	6	235	6045547	989323	4979166	3326088
15km	90%	20000	6	279	7384105	1099502	6193244	3499092
15km	90%	20000	6	261	6958639	1206051	5660422	3756176
15km	90%	20000	6	274	6543821	1018914	5482433	3662192
15km	90%	20000	6	233	5995958	1020963	4909852	2755118
15km	90%	20000	6	233	5113118	905376	4150410	2667962
15km	90%	20000	6	193	5158665	904735	4208094	2317701
15km	90%	20000	6	297	6629896	964338	5599716	3941280
15km	90%	20000	6	325	7694483	1152405	6467610	4064862
15km	90%	20000	6	291	6510077	1049568	5366266	3566465
15km	90%	20000	6	207	5756571	954635	4751893	2966724
15km	90%	20000	6	216	5812611	1001711	4735210	3116950
15km	90%	20000	6	199	5104743	905458	4160383	2725628
15km	90%	20000	6	234	4642326	769641	3820046	2654529
15km	90%	20000	6	251	6395644	1117128	5192343	3260186
15km	90%	20000	6	225	4672672	860933	3757588	2489245
15km	90%	20000	6	173	5398518	878954	4478881	2466875
15km	90%	20000	6	246	6338983	1009420	5257838	3537431
15km	90%	20000	6	169	5368577	915759	4382878	2314956
15km	90%	20000	6	260	5165638	801985	4312039	3172156
15km	90%	20000	6	240	4465522	737995	3693723	2805417
15km	90%	20000	6	228	6072682	1041068	4954382	2972472
15km	90%	20000	6	219	4891491	883809	3940161	2549620
15km	90%	20000	6	220	5378530	900319	4402866	3176410
15km	90%	20000	6	267	5966885	913532	4997197	3167914
15km	90%	20000	6	239	5950038	939149	4947885	3410211
15km	90%	20000	6	278	7237468	1157615	5998098	4017191
15km	90%	20000	6	212	4568836	830211	3704193	2630530
15km	90%	20000	6	313	7111146	1212502	5801333	4169279
15km	90%	20000	6	199	4338195	763281	3533832	2477137
15km	90%	20000	6	237	5377427	877093	4436987	2979820
15km	90%	20000	6	189	4480877	769602	3680606	2511635
15km	90%	20000	6	233	5629531	980777	4590925	3068463
15km	90%	20000	6	185	4859725	901009	3879911	2640744
15km	90%	20000	6	212	5479213	952979	4457261	2876322
15km	90%	20000	6	208	5118723	846513	4229965	2484515
15km	90%	20000	6	218	5670372	906454	4695964	2751509
15km	90%	20000	6	279	5951384	981294	4907214	3246322
15km	90%	20000	6	273	5783035	923331	4803346	3404869
15km	90%	20000	6	199	5107616	817420	4234311	2669792
15km	90%	20000	6	214	5360064	936644	4374182	2901169
15km	90%	20000	6	246	5686429	889573	4695620	2995530
15km	90%	20000	6	230	6121498	1042702	5016473	3309793
15km	90%	20000	6	239	7028471	1121975	5850684	3447729
15km	90%	20000	6	279	5888782	1007939	4826823	3019812
15km	90%	20000	6	225	5451647	934368	4461835	2524164
15km	90%	20000	6	238	4957351	850242	4053705	2779739
15km	90%	20000	6	279	6085730	975712	5042012	3526348
15km	90%	20000	6	229	5442234	925087	4449741	2969228
15km	90%	20000	6	281	6929037	1177609	5627589	3671546
15km	90%	20000	6	224	5433120	909948	4470073	3222337
15km	90%	20000	6	298	7902244	1205448	6588991	4314299
15km	90%	20000	6	220	5109923	879746	4178042	2976700
15km	90%	20000	6	254	6017967	1061674	4868131	3654373
15km	90%	20000	6	204	6538865	1123522	5354218	2927563
15km	90%	20000	6	227	5814097	1048013	4710479	3018551
15km	90%	20000	6	362	7375665	1217869	6042500	4276327
15km	90%	20000	6	219	4818444	770341	4005332	2577172
15km	90%	20000	6	271	6657932	1103396	5482766	3815939
15km	90%	20000	6	204	5458912	940973	4485180	2586929
15km	90%	20000	6	292	6963683	1068750	5823566	3650973
15km	90%	20000	6	260	5690666	937490	4700834	3343524
15km	90%	20000	6	226	5479115	945319	4474333	2750547
15km	90%	20000	6	229	5325879	908030	4363446	3201193
15km	90%	20000	6	200	5151525	853824	4220523	2787463
15km	90%	20000	6	249	6486017	1019842	5398890	3590286
15km	90%	20000	6	178	4973705	805595	4113711	2498322
15km	90%	20000	6	213	5851434	1051509	4758739	3058249
15km	90%	20000	6	196	5166373	869038	4250180	2366421
15km	90%	20000	6	279	5428898	939330	4426716	2922791
15km	90%	20000	6	217	5239050	912285	4282294	2701972
15km	90%	20000	6	252	7060132	1075133	5908477	3610156
15km	90%	20000	6	195	6167172	1001157	5104634	2788130
15km	90%	20000	6	200	5429373	935889	4438579	2646919
15km	90%	20000	6	222	5094752	868860	4160368	2622910
15km	90%	20000	6	220	5168161	838777	4282138	2564705
15km	90%	20000	6	274	6879722	1113837	5672510	3621405
15km	90%	20000	6	252	6643762	1116325	5468740	3239004
15km	90%	20000	6	189	5873439	1016767	4786016	2697730
15km	90%	20000	6	272	6007330	886212	5071764	3374620
15km	90%	20000	6	228	5456097	934821	4441285	3044754
15km	90%	20000	6	191	5100887	887743	4143514	2411590
15km	90%	20000	6	211	5585922	914992	4605023	2896933
15km	90%	20000	6	221	6268617	989305	5212635	3171404
15km	90%	20000	6	232	5774844	972179	4754725	2814992
15km	90%	20000	6	239	6016144	1046647	4884288	3145729
15km	90%	20000	6	218	4755048	770083	3942512	3091364
15km	90%	20000	6	232	6277511	1081737	5129836	2769635
15km	90%	20000	6	248	5478802	996163	4419571	3451173
15km	90%	20000	6	272	5595300	921742	4603876	3324282
15km	90%	20000	6	212	5149211	904129	4158881	2880117
15km	90%	20000	6	224	5988016	947285	4953729	3135701
15km	90%	20000	6	236	6788159	1080174	5619422	3396126
15km	90%	20000	6	282	5819945	925121	4845174	3202867
15km	90%	20000	6	189	5843250	968406	4809135	2706011
15km	90%	20000	6	213	5198844	910721	4219188	2971808
15km	90%	20000	6	293	6506565	985646	5472381	3664501
15km	90%	20000	6	287	6282918	1074951	5123116	3126815
15km	90%	20000	6	277	5648470	996537	4603832	3431769
15km	90%	20000	6	267	6167392	1008355	5093519	3135121
15km	90%	20000	6	244	5278179	932986	4297190	2898220
15km	90%	20000	6	248	6561555	1023909	5481669	3564420
15km	90%	20000	6	249	5890540	971241	4839996	2991138
15km	90%	20000	6	213	5172211	900493	4193287	2932659
15km	90%	20000	6	216	4828111	883314	3883369	2664723
15km	90%	20000	6	291	3832529	725574	3075259	2421970
15km	90%	20000	6	210	5105475	938795	4117942	2740509
15km	90%	20000	6	242	5461480	954071	4445726	2955864
15km	90%	20000	6	203	6005070	1003842	4947321	2905717
15km	90%	20000	6	355	5165311	817357	4270777	3168913
15km	90%	20000	6	184	4306003	791607	3480125	2220457
15km	90%	20000	6	235	4963156	857689	4054737	3202276
15km	90%	20000	6	178	5027968	885827	4064134	2537472
15km	90%	20000	6	282	5976682	956065	4943605	3418221
15km	90%	20000	6	164	4083264	702026	3343307	2071129
15km	90%	20000	6	233	5184452	890197	4243002	3132251
15km	90%	20000	6	265	5565312	961930	4527040	2920079
15km	90%	20000	6	173	5649203	909676	4686375	2479313
15km	90%	20000	6	213	5304245	916721	4316062	2883938
15km	90%	20000	6	300	6762577	1105497	5587414	4104896
15km	90%	20000	6	258	6483174	1078853	5309754	3566123
15km	90%	20000	6	236	5971084	914396	5006293	2929304
15km	90%	20000	6	241	6172085	1087598	5035718	3362332
15km	90%	20000	6	248	5907280	902040	4961527	3078629
15km	90%	20000	6	172	5257316	906682	4294004	2453989
15km	90%	20000	6	236	4809707	846752	3923335	2748419
15km	90%	20000	6	299	7430585	1221403	6116404	4269179
15km	90%	20000	6	209	6263873	1008214	5208829	3002465
15km	90%	20000	6	271	6823365	1114314	5592568	3581671
15km	90%	20000	6	239	5699185	930085	4698032	2989652
15km	90%	20000	6	285	4877829	839323	3979214	3248673
15km	90%	20000	6	206	4746295	792407	3888126	2617141
15km	90%	20000	6	188	4731988	823201	3824245	2231430
15km	90%	20000	6	246	5536372	946045	4518777	3081007
15km	90%	20000	6	194	5889324	950169	4880096	2765658
15km	90%	20000	6	272	6713448	1124932	5497152	3457773
15km	90%	20000	6	246	5645665	981768	4582093	3344403
15km	90%	20000	6	230	5522963	861306	4609876	3308958
15km	90%	20000	6	261	6078892	997813	5025623	3792297
15km	90%	20000	6	247	6612663	968634	5586649	3532269
15km	90%	20000	6	232	5274587	804952	4425966	2950485
15km	90%	20000	6	229	5805688	1007851	4724020	2939193
15km	90%	20000	6	240	5236055	932697	4255300	2982697
15km	90%	20000	6	306	6693795	1051555	5572076	3544073
15km	90%	20000	6	321	7198933	1016898	6096904	3762500
15km	90%	20000	6	270	7068307	1032966	5946759	3579796
15km	90%	20000	6	245	5807501	1015635	4715897	3404147
15km	90%	20000	6	233	5989830	1003453	4924829	2829578
15km	90%	20000	6	302	5670852	944317	4653100	3749983
15km	90%	20000	6	271	7156550	1128130	5952485	3916250
15km	90%	20000	6	241	6327839	1013444	5256658	3481743
15km	90%	20000	6	237	5396801	910309	4440961	2300415
15km	90%	20000	6	238	5268899	930762	4296556	3086916
15km	90%	20000	6	182	4734097	838966	3829498	2398300
15km	90%	20000	6	200	4602902	814781	3735318	2347623
15km	90%	20000	6	287	6683297	1077436	5533909	3428288
15km	90%	20000	6	296	5644099	942070	4635385	3407127
15km	90%	20000	6	218	5998551	924186	5024017	3080827
15km	90%	20000	6	199	6320380	1060813	5151837	2843903
15km	90%	20000	6	209	5460332	919281	4485885	2658909
15km	90%	20000	6	219	6680755	1070699	5553565	3124583
15km	90%	20000	6	253	7120972	1189236	5873554	3663830
15km	90%	20000	6	165	4960707	781793	4130585	2184958
15km	90%	20000	6	236	6711498	982614	5675852	2864841
15km	90%	20000	6	221	5569800	943406	4564813	3021365
15km	90%	20000	6	243	4734320	782650	3897522	2530116
15km	90%	20000	6	283	7918711	1255414	6560016	3900301
15km	90%	20000	6	263	5936222	997845	4885982	3267437
15km	90%	20000	6	210	5093727	906684	4132543	3021613
15km	90%	20000	6	307	5342802	798855	4506484	3119183
15km	90%	20000	6	250	6928459	1136496	5707137	3614456
15km	90%	20000	6	227	5328763	872719	4421222	3173766
15km	90%	20000	6	261	6971233	1201788	5664949	3760939
15km	90%	20000	6	209	5551080	916916	4573247	2786775
15km	90%	20000	6	186	5107811	866142	4196727	2486014
15km	90%	20000	6	272	6386106	982567	5335448	3627627
15km	90%	20000	6	244	6529025	1109229	5352856	3473421
15km	90%	20000	6	248	5352638	838233	4443905	2743530
15km	90%	20000	6	208	5312833	935304	4329541	2991959
15km	90%	20000	6	241	5568181	996969	4505926	3234849
15km	90%	20000	6	178	5164048	903559	4188384	2353762
15km	90%	20000	6	255	6505004	1044477	5395299	3689596
15km	90%	20000	6	238	5759935	1034132	4636466	3376867
15km	90%	20000	6	216	6044702	996769	4985254	3106120
15km	90%	20000	6	194	5285954	873537	4360982	2499580
15km	90%	20000	6	225	6221197	915162	5238225	3237811
15km	90%	20000	6	275	5946605	1001735	4866389	2978891
15km	90%	20000	6	238	6578194	1024195	5470464	3417792
15km	90%	20000	6	242	5020788	844593	4117231	2889704
15km	90%	20000	6	172	4822954	838027	3913977	2445863
15km	90%	20000	6	216	6501660	1099358	5359075	2930863
15km	90%	20000	6	270	5967001	973348	4936117	3151925
15km	90%	20000	6	297	5598005	918924	4607275	3468145
15km	90%	20000	6	264	6743582	1103262	5566696	3006813
15km	90%	20000	6	248	5957965	1032833	4861538	3165696
15km	90%	20000	6	179	4999527	878953	4019591	2566812
15km	90%	20000	6	213	6528279	1091647	5361106	2831903
15km	90%	20000	6	259	5591465	893163	4611656	3306961
15km	90%	20000	6	274	5339145	831504	4465150	3003539
15km	90%	20000	6	205	5838333	869032	4932388	2944881
15km	90%	20000	6	241	6219010	1060218	5088735	3245526
15km	90%	20000	6	304	5225470	879650	4290695	3459061
15km	90%	20000	6	224	5170186	884972	4251175	2940860
15km	90%	20000	6	200	6272848	1017729	5166075	2861647
15km	90%	20000	6	192	5624410	974516	4586298	2753288
15km	90%	20000	6	225	5681062	1004881	4626683	3013620
15km	90%	20000	6	247	6406100	1033712	5300380	3149314
15km	90%	20000	6	244	6663167	1145223	5446518	3411975
15km	90%	20000	6	201	4396292	740879	3618339	2576692
15km	90%	20000	6	227	5632818	991103	4599198	2817428
15km	90%	20000	6	246	6034761	1008866	4948227	3329855
15km	90%	20000	6	229	5605404	960454	4596735	2632596
15km	90%	20000	6	180	6279913	979210	5228215	2552504
15km	90%	20000	6	226	4804662	819582	3926318	2824521
15km	90%	20000	6	213	5204428	951446	4206191	2868618
15km	90%	20000	6	273	5592280	940607	4570834	3002784
15km	90%	20000	6	237	6587542	1075373	5446900	3402175
15km	90%	20000	6	248	5410422	904195	4466319	3132083
15km	90%	20000	6	293	5687423	901403	4741716	3268714
15km	90%	20000	6	275	4929461	844728	4044174	3353570
15km	90%	20000	6	210	4649096	855737	3748908	2663478
15km	90%	20000	6	217	6006317	1004325	4941822	3113024
15km	90%	20000	6	198	4727332	814855	3839829	2533865
15km	90%	20000	6	191	4758057	830368	3889451	2669330
15km	90%	20000	6	219	5112885	915486	4155607	2369235
15km	90%	20000	6	277	8392852	1290862	7003912	3936393
15km	90%	20000	6	276	5959556	950632	4939365	3804105
15km	90%	20000	6	255	5652531	945527	4627463	2974965
15km	90%	20000	6	252	5755574	887801	4807603	3042906
15km	90%	20000	6	236	5271515	929082	4294080	3146789
15km	90%	20000	6	252	7436866	1157747	6194226	3625344
15km	90%	20000	6	218	5041913	806342	4196777	2966198
15km	90%	20000	6	247	6415800	1048679	5296523	3355556
15km	90%	20000	6	164	4861468	828340	3979131	2333015
15km	90%	20000	6	210	5916356	1047507	4763703	3028201
15km	90%	20000	6	223	5879041	978165	4823651	2833644
15km	90%	20000	6	214	5601558	940193	4585524	3042392
15km	90%	20000	6	210	5964282	1021722	4875704	3005065
15km	90%	20000	6	238	7037493	1145067	5816869	3445326
15km	90%	20000	6	227	5563172	966996	4553121	2873791
15km	90%	20000	6	197	5772326	976690	4748961	2821068
15km	90%	20000	6	234	4868181	811505	4002575	2664063
15km	90%	20000	6	249	5368386	893553	4432351	2659677
15km	90%	20000	6	210	6693640	1086813	5531861	2994375
15km	90%	20000	6	199	5066969	900264	4112760	2463694
15km	90%	20000	6	210	5569586	949374	4553380	2741413
15km	90%	20000	6	272	5726473	989471	4671981	3112659
15km	90%	20000	6	239	4956520	857157	4056880	2870578
15km	90%	20000	6	254	6642294	1010394	5575997	3660744
15km	90%	20000	6	266	5410584	930981	4423455	2932116
15km	90%	20000	6	213	4750983	849363	3864711	2775146
15km	90%	20000	6	278	7486950	1161624	6253001	3612953
15km	90%	20000	6	313	7083565	968940	6040986	3618450
15km	90%	20000	6	186	5394713	860915	4464756	2660573
15km	90%	20000	6	229	5589272	954753	4584397	2831541
15km	90%	20000	6	398	6871967	1071848	5725992	3922499
15km	90%	20000	6	205	4505753	816035	3636578	2467947
15km	90%	20000	6	216	4335799	767540	3520231	2615224
15km	90%	20000	6	231	5638713	929270	4610547	3319605
15km	90%	20000	6	220	5336851	928025	4349864	2895061
15km	90%	20000	6	259	5951586	994929	4891207	3163072
15km	90%	20000	6	260	5890791	959141	4874332	3211667
15km	90%	20000	6	248	6357114	1055246	5242553	3588232
15km	90%	20000	6	210	6250532	1005907	5174520	3006231
15km	90%	20000	6	205	5486673	930627	4488689	2494547
15km	90%	20000	6	318	6279391	897688	5315581	3546407
15km	90%	20000	6	316	6222224	1017010	5147913	3489098
15km	90%	20000	6	270	6301612	1062956	5160838	3481269
15km	90%	20000	6	214	4953111	866553	4046926	2569610
15km	90%	20000	6	298	5632723	920557	4625381	3165395
15km	90%	20000	6	178	4591156	794457	3716006	2174182
15km	90%	20000	6	215	4525039	757507	3716804	2534048
15km	90%	20000	6	258	5990038	1051712	4860944	3277753
15km	90%	20000	6	194	5535176	992859	4495378	2567571
15km	90%	20000	6	193	5353612	915873	4386612	2624224
15km	90%	20000	6	205	4697512	814326	3833727	2765839
15km	90%	20000	6	210	6144166	1042920	5018808	3012814
15km	90%	20000	6	253	6458113	1031412	5366329	3340056
15km	90%	20000	6	202	5968997	938927	4964360	2892823
15km	90%	20000	6	266	5665179	1053099	4554482	3294717
15km	90%	20000	6	279	7307442	1082964	6152087	3599127
15km	90%	20000	6	218	6248004	1015914	5186896	2983348
15km	90%	20000	6	175	4912918	834447	4009851	2504045
15km	90%	20000	6	246	4681204	842317	3791766	2620135
15km	90%	20000	6	253	6152309	994989	5047998	3492153
15km	90%	20000	6	312	7428989	1238029	6087476	4361894
15km	90%	20000	6	219	5056493	841937	4168483	2955143
15km	90%	20000	6	242	6034775	1047143	4890006	3308720
15km	90%	20000	6	227	5822484	909158	4853193	3023679
15km	90%	20000	6	222	5782903	1036643	4689352	3136764
15km	90%	20000	6	241	5443040	925123	4453789	2869855
15km	90%	20000	6	245	6592044	1153223	5369701	3393515
15km	90%	20000	6	218	4750542	872002	3820702	2454157
15km	90%	20000	6	267	6816694	1125466	5553566	3746268
15km	90%	20000	6	245	5178814	918247	4172074	2970881
15km	90%	20000	6	235	5641398	892813	4685951	2674946
15km	90%	20000	6	188	5141596	923711	4123731	2696293
15km	90%	20000	6	211	5019714	841145	4112349	3020474
15km	90%	20000	6	208	5942408	1055446	4790317	2983278
15km	90%	20000	6	271	6194858	929047	5221263	3528977
15km	90%	20000	6	214	6040817	1044354	4941578	3085965
15km	90%	20000	6	210	5062480	866888	4119660	2605621
15km	90%	20000	6	220	5115496	829223	4236707	2776820
15km	90%	20000	6	208	5078054	872750	4142518	2493104
15km	90%	20000	6	234	5443612	941748	4441565	2617168
15km	90%	20000	6	218	5392448	895666	4442902	2724028
15km	90%	20000	6	276	5922754	943171	4906258	2859186
15km	90%	20000	6	178	4459509	797798	3629386	2417149
15km	90%	20000	6	241	7521757	1114830	6327175	3470494
15km	90%	20000	6	303	6677121	1101525	5513175	4316952
15km	90%	20000	6	281	5854170	931971	4869652	3328854
15km	90%	20000	6	217	7279612	1182249	6016715	3107981
15km	90%	20000	6	258	4997469	856679	4079693	2868940
15km	90%	20000	6	239	4870318	845268	3989964	2870223
15km	90%	20000	6	191	6358053	1007904	5290255	2732301
15km	90%	20000	6	308	7341247	1109769	6171607	3783778
15km	90%	20000	6	313	6006905	911485	5030507	3720957
15km	90%	20000	6	231	5442368	971924	4385863	3343002
15km	90%	20000	6	209	5044063	881729	4090080	2956400
15km	90%	20000	6	234	5946940	1007967	4873596	2983151
15km	90%	20000	6	232	5440403	944983	4448291	3011722
15km	90%	20000	6	240	5928437	977424	4897736	3449039
15km	90%	20000	6	281	5716436	960548	4684035	3303083
15km	90%	20000	6	223	6005977	981121	4963443	2789882
15km	90%	20000	6	210	4835393	844545	3959481	2595955
15km	90%	20000	6	251	5559032	876538	4638923	3100453
15km	90%	20000	6	249	5702976	939872	4700111	3240833
15km	90%	20000	6	188	4403099	779270	3543846	2372903
15km	90%	20000	6	240	5711150	901610	4758308	3244054
15km	90%	20000	6	236	6808627	1109980	5622656	3394651
15km	90%	20000	6	251	5811979	1034017	4696114	3073560
15km	90%	20000	6	257	6375709	1087653	5148737	3366785
15km	90%	20000	6	308	7214030	1166176	5968500	3953359
15km	90%	20000	6	261	5307532	906796	4338700	3227497
15km	90%	20000	6	270	6532243	1072485	5385920	3217019
15km	90%	20000	6	196	4413281	823013	3531672	2488956
15km	90%	20000	6	213	5972724	1016306	4913250	2765884
15km	90%	20000	6	332	5771899	923410	4803718	3903929
15km	90%	20000	6	181	5655711	1005073	4568553	2587617
15km	90%	20000	6	299	6073870	1021055	4995348	3606121
15km	90%	20000	6	243	5348230	922491	4360847	3020890
15km	90%	20000	6	199	4944570	858245	4027303	2630150
15km	90%	20000	6	275	6191575	1037734	5102481	3438223
15km	90%	20000	6	243	6316247	1055720	5182123	3100944
15km	90%	20000	6	287	7698900	1231092	6395195	4159098
15km	90%	20000	6	206	5184415	902530	4211221	2940233
15km	90%	20000	6	216	5617529	938451	4609300	3038742
15km	90%	20000	6	272	6232369	1156674	5002794	3564311
15km	90%	20000	6	215	5772258	953538	4759433	2914120
15km	90%	20000	6	243	4973195	853373	4064672	2979110
15km	90%	20000	6	220	5426882	878207	4476736	2976260
15km	90%	20000	6	352	7102643	1127616	5876434	4001063
15km	90%	20000	6	192	6127960	1053397	5000195	2761324
15km	90%	20000	6	213	5630977	911564	4654840	2984519
15km	90%	20000	6	213	4715916	802428	3871330	2166584
15km	90%	20000	6	216	6396937	1036202	5284307	3091975
15km	90%	20000	6	229	5389190	880592	4453597	3250717
15km	90%	20000	6	278	7204350	1166275	5958488	3944252
15km	90%	20000	6	222	5909730	981797	4861396	3188910
15km	90%	20000	6	242	6481021	1034094	5365648	3415723
15km	90%	20000	6	224	5334311	884078	4386206	2928574
15km	90%	20000	6	190	5201118	868165	4284961	2699380
15km	90%	20000	6	261	5411673	908853	4457580	2970675
15km	90%	20000	6	273	6908189	1179192	5623736	3774377
15km	90%	20000	6	223	6092855	969467	5026195	3223045
15km	90%	20000	6	250	6206138	1017072	5137161	3232444
15km	90%	20000	6	197	4911316	878024	3993579	2531476
15km	90%	20000	6	225	6024024	1068094	4872275	2995910
15km	90%	20000	6	241	6100642	1043634	4974452	3409656
15km	90%	20000	6	169	5496307	924991	4494482	2407864
15km	90%	20000	6	199	5901042	873154	4990205	2853853
15km	90%	20000	6	262	6303883	1112989	5122401	3488468
15km	90%	20000	6	209	5372394	964064	4347928	2999542
15km	90%	20000	6	290	7153915	1124733	5956058	3985277
15km	90%	20000	6	199	5496236	927013	4488816	2637335
15km	90%	20000	6	290	6998492	1076263	5868133	4042109
15km	90%	20000	6	285	6961405	1253030	5613344	3694288
15km	90%	20000	6	241	5405122	886898	4470903	3161360
15km	90%	20000	6	235	6301406	942131	5309334	3141400
15km	90%	20000	6	224	5266549	952134	4261696	2617908
15km	90%	20000	6	241	5526594	872443	4598185	3224984
15km	90%	20000	6	207	5845314	997529	4807492	2941390
15km	90%	20000	6	241	5998368	1048598	4894279	3384473
15km	90%	20000	6	228	4488379	814518	3636302	2606379
15km	90%	20000	6	247	6203571	954021	5140709	3228197
15km	90%	20000	6	264	6156186	910294	5160143	3611353
15km	90%	20000	6	246	6667571	1019572	5547339	3545489
15km	90%	20000	6	173	5248031	933392	4249580	2464020
15km	90%	20000	6	256	5885030	1012527	4813832	3707063
15km	90%	20000	6	334	7059949	1154582	5826080	3950966
15km	90%	20000	6	213	5787151	1029261	4680592	3055781
15km	90%	20000	6	226	4310620	727944	3544432	2259252
15km	90%	20000	6	275	6106721	990906	5054789	3373381
15km	90%	20000	6	218	5765255	991925	4700155	2805855
15km	90%	20000	6	277	5351777	909580	4377489	3491138
15km	90%	20000	6	221	5874754	958871	4851015	3067373
15km	90%	20000	6	260	5787130	1006291	4698034	2835342
15km	90%	20000	6	277	5398464	925685	4418289	3027476
15km	90%	20000	6	241	5048183	887535	4114164	3164365
15km	90%	20000	6	278	7121164	1160604	5897892	3674599
15km	90%	20000	6	259	5590676	895973	4622025	3462238
15km	90%	20000	6	227	5768324	1025980	4687035	3013751
15km	90%	20000	6	222	6273286	978814	5227963	3207305
15km	90%	20000	6	222	5663125	972958	4621186	2973819
15km	90%	20000	6	259	7267286	1222823	5984307	3699529
15km	90%	20000	6	170	5663578	950130	4630327	2432947
15km	90%	20000	6	214	4733558	815188	3874135	2495445
15km	90%	20000	6	228	4655115	788536	3798490	2800274
15km	90%	20000	6	216	5702106	904037	4759242	2882473
15km	90%	20000	6	181	4890262	857566	3990989	2599122
15km	90%	20000	6	299	5805702	921920	4839700	3537676
15km	90%	20000	6	210	6622171	1057840	5507045	3006204
15km	90%	20000	6	234	5995077	989506	4923645	2853688
15km	90%	20000	6	217	6023839	1005597	4968667	3118056
15km	90%	20000	6	237	6116599	1031001	5008278	3416332
15km	90%	20000	6	230	5290913	870891	4343718	3215503
15km	90%	20000	6	242	5219981	937102	4237131	2987102
15km	90%	20000	6	258	5624435	869740	4708002	3037292
15km	90%	20000	6	270	5389617	900294	4410725	2767317
15km	90%	20000	6	221	5375655	924363	4400078	3176439
15km	90%	20000	6	191	5265221	880039	4324345	2729658
15km	90%	20000	6	219	4757105	804219	3901994	2796156
15km	90%	20000	6	259	5063733	813271	4201276	3297689
15km	90%	20000	6	195	4807247	880058	3884116	2797411
15km	90%	20000	6	210	5847984	952539	4823861	3011883
15km	90%	20000	6	235	6375359	1108828	5178165	3378850
15km	90%	20000	6	227	5193686	913976	4212052	2626489
15km	90%	20000	6	299	6073909	1031100	4986410	3167460
15km	90%	20000	6	218	6222393	1069638	5104276	2952149
15km	90%	20000	6	280	4972468	810942	4111872	3384733
15km	90%	20000	6	253	6097666	1071606	4960867	3410553
15km	90%	20000	6	268	6608902	1084094	5429955	3189454
15km	90%	20000	6	300	5483224	884501	4556832	3352469
15km	90%	20000	6	339	6109860	934657	5133714	3643516
15km	90%	20000	6	276	6606215	995217	5548852	3237488
15km	90%	20000	6	274	6720482	987823	5656680	3665167
15km	90%	20000	6	251	5969045	1034717	4869303	3499677
15km	90%	20000	6	274	5907548	1047066	4780439	3759999
15km	90%	20000	6	222	6311867	1067215	5166412	3198987
15km	90%	20000	6	253	6668461	1001481	5554732	3665460
15km	90%	20000	6	210	5677692	921748	4681330	2833278
15km	90%	20000	6	316	6091428	1083750	4895220	3326280
15km	90%	20000	6	210	4890961	876044	3916205	2539588
15km	90%	20000	6	278	5291636	980048	4232610	3454454
15km	90%	20000	6	190	5310547	889131	4362859	2614447
15km	90%	20000	6	208	4953706	830052	4085054	2967997
15km	90%	20000	6	207	5512168	937569	4513849	2928608
15km	90%	20000	6	224	5915549	967472	4912771	3049313
15km	90%	20000	6	295	5730777	928404	4721473	3621278
15km	90%	20000	6	189	4970406	875404	4062883	2415261
15km	90%	20000	6	302	6594778	971291	5559753	3598708
15km	90%	20000	6	264	5249716	910621	4292522	3496727
15km	90%	20000	6	312	5998520	858825	5083962	3383692
15km	90%	20000	6	221	5202148	900374	4221348	2949351
15km	90%	20000	6	272	7434405	1258715	6087858	3949512
15km	90%	20000	6	261	5421938	899841	4463658	2915733
15km	90%	20000	6	223	5075274	820972	4211416	2880362
15km	90%	20000	6	187	4852037	846254	3959392	2688495
15km	90%	20000	6	256	5276257	878716	4335373	3171366
15km	90%	20000	6	335	5900339	1001185	4823903	3487704
15km	90%	20000	6	258	6015387	1129033	4820015	3721377
15km	90%	20000	6	317	5878169	946979	4869341	3570413
15km	90%	20000	6	249	5777119	1010268	4710489	3365140
15km	90%	20000	6	201	5313217	910110	4350107	2363115
15km	90%	20000	6	230	5402616	890514	4447232	2727665
15km	90%	20000	6	247	5504170	934512	4509310	2620970
15km	90%	20000	6	208	7346538	1162194	6097443	2981565
15km	90%	20000	6	224	6530698	1056796	5364891	3229887
15km	90%	20000	6	244	5592159	947892	4594979	3395666
15km	90%	20000	6	245	6500086	1059029	5382532	2944717
15km	90%	20000	6	305	6936306	1098418	5769737	3423126
15km	90%	20000	6	270	5742619	893758	4771233	3578780
15km	90%	20000	6	237	6157102	941372	5162372	3323151
15km	90%	20000	6	204	5478832	856576	4577845	2835000
15km	90%	20000	6	240	5921510	1025602	4837569	2917333
15km	90%	20000	6	244	5863123	957962	4850840	2663177
15km	90%	20000	6	213	4806564	854269	3882156	2321911
15km	90%	20000	6	319	6579131	991889	5526453	3488513
15km	90%	20000	6	202	5611035	882867	4660085	2885855
15km	90%	20000	6	185	4669316	810982	3801316	2414796
15km	90%	20000	6	326	5507881	937185	4517459	2965470
15km	90%	20000	6	219	6380210	1079834	5241008	3162881
15km	90%	20000	6	219	3595735	608465	2957796	2719845
15km	90%	20000	6	255	5561370	933761	4583927	2846930
15km	90%	20000	6	279	6276713	944265	5252837	3727344
15km	90%	20000	6	209	4607731	847553	3710499	3013019
15km	90%	20000	6	230	6578175	1044912	5466790	3304112
15km	90%	20000	6	261	6121643	936784	5118912	3213697
15km	90%	20000	6	252	6063075	1041805	4974520	3313877
15km	90%	20000	6	377	5760300	1011370	4665472	3201936
15km	90%	20000	6	228	6066557	1021825	4981636	3006375
15km	90%	20000	6	293	6589694	1110672	5420261	3623660
15km	90%	20000	6	216	6257826	1074559	5113967	3031049
15km	90%	20000	6	228	6254216	1025934	5153935	3263014
15km	90%	20000	6	242	5765524	966540	4736680	2858979
15km	90%	20000	6	192	6399451	1124674	5180020	2747519
15km	90%	20000	6	231	5543278	919320	4567152	3296525
15km	90%	20000	6	207	6113839	991782	5058757	2678525
15km	90%	20000	6	272	6683514	1112897	5508194	3590489
15km	90%	20000	6	258	6023087	1009514	4940693	3282783
15km	90%	20000	6	185	4739572	837963	3857069	2655557
15km	90%	20000	6	217	5625789	965819	4565106	3100598
15km	90%	20000	6	192	4837978	818668	3958302	2523083
15km	90%	20000	6	207	5811826	986113	4756704	2956096
15km	90%	20000	6	208	5894473	948443	4884858	2973216
15km	90%	20000	6	255	6958644	1067944	5810155	3686585
15km	90%	20000	6	334	5158789	794577	4306632	3235034
15km	90%	20000	6	255	7479095	1157099	6241395	3688637
15km	90%	20000	6	212	5025982	830260	4154881	2670563
15km	90%	20000	6	242	5988719	884633	5035143	3022918
15km	90%	20000	6	225	5214076	931340	4201927	3229108
15km	90%	20000	6	229	5484513	943094	4489020	2832277
15km	90%	20000	6	234	5273665	849479	4350751	2867174
15km	90%	20000	6	281	5105171	882132	4148616	2752063
15km	90%	20000	6	211	5391920	838076	4488354	3027583
15km	90%	20000	6	295	6025656	961636	4994040	3599976
15km	90%	20000	6	250	5753460	971553	4710802	3359673
15km	90%	20000	6	234	6570714	1061593	5452796	3354464
15km	90%	20000	6	225	5639594	906786	4645049	3208592
15km	90%	20000	6	292	7652373	1164422	6435502	3731481
15km	90%	20000	6	203	5912052	1038674	4811291	2460525
15km	90%	20000	6	274	6354133	1001058	5251568	3532969
15km	90%	20000	6	253	6446968	1078926	5302604	3162305
15km	90%	20000	6	211	5368265	889522	4443820	2734358
15km	90%	20000	6	250	6377072	1042432	5274103	3291424
15km	90%	20000	6	248	5468372	981336	4422894	3378037
15km	90%	20000	6	251	5891951	975709	4834320	3424847
15km	90%	20000	6	248	5940717	989809	4851814	3334963
15km	90%	20000	6	283	6421889	1019863	5321869	3933306
15km	90%	20000	6	193	5040756	849120	4134022	2658730
15km	90%	20000	6	284	5263197	830405	4371184	3067351
15km	90%	20000	6	259	7872648	1298937	6462754	3739086
15km	90%	20000	6	257	7120124	1139286	5885585	3713491
15km	90%	20000	6	211	4824095	864531	3933886	2810010
15km	90%	20000	6	259	5664534	864092	4727584	3233670
15km	90%	20000	6	194	5077494	899185	4121812	2681443
15km	90%	20000	6	191	5420109	960511	4398338	2506530
15km	90%	20000	6	247	6178310	961365	5153730	3359730
15km	90%	20000	6	196	5836925	1042075	4720448	2668288
15km	90%	20000	6	291	5973175	1019481	4897005	3113435
15km	90%	20000	6	289	7235207	1056594	6110735	3264365
15km	90%	20000	6	288	6749024	1094202	5587683	3898793
15km	90%	20000	6	226	5644990	953564	4626566	2604343
15km	90%	20000	6	221	7350405	1185063	6086284	3186778
15km	90%	20000	6	311	6079905	1018461	4946769	3298792
15km	90%	20000	6	264	7249699	1186157	5988747	3823839
15km	90%	20000	6	216	6345815	1062087	5183334	2821740
15km	90%	20000	6	214	5721324	1006303	4622281	2605686
15km	90%	20000	6	262	6371569	1016030	5304986	3246527
15km	90%	20000	6	223	4591591	815915	3713201	2967022
15km	90%	20000	6	249	5402756	871549	4436729	2988121
15km	90%	20000	6	209	4937381	865118	4006480	2938370
15km	90%	20000	6	198	4573312	783890	3728931	2856308
15km	90%	20000	6	229	5642790	893695	4650592	3266222
15km	90%	20000	6	245	4837778	850574	3938650	2967720
15km	90%	20000	6	217	5665560	958277	4637772	2690003
15km	90%	20000	6	224	5786804	994506	4727740	2987536
15km	90%	20000	6	184	6284539	1036571	5182711	2624361
15km	90%	20000	6	283	4846175	872558	3914800	3078843
15km	90%	20000	6	202	5417092	867238	4474163	2884468
15km	90%	20000	6	191	6040107	1068145	4882754	2720984
15km	90%	20000	6	246	5820270	954373	4805671	3248372
15km	90%	20000	6	227	6508540	1023086	5407939	3257804
15km	90%	20000	6	258	5580063	970934	4527614	3196352
15km	90%	20000	6	212	5466298	972378	4418438	2564223
15km	90%	20000	6	231	5944563	991791	4877381	3319967
15km	90%	20000	6	224	5010173	906318	4064516	2666170
15km	90%	20000	6	263	7758101	1188815	6490028	3806086
15km	90%	20000	6	223	6294904	1014787	5180641	3221590
15km	90%	20000	6	225	4492436	805183	3643183	2441162
15km	90%	20000	6	223	5342796	910759	4375180	2945549
15km	90%	20000	6	228	6424481	1141664	5198269	3288535
15km	90%	20000	6	225	5193807	891531	4242388	2612622
15km	90%	20000	6	270	6918752	1001752	5819575	3691599
15km	90%	20000	6	225	6054668	1013107	4960213	3241229
15km	90%	20000	6	224	5359653	898592	4407289	3001641
15km	90%	20000	6	200	5646159	1040762	4549542	2862400
15km	90%	20000	6	193	5243272	861493	4339869	2762410
15km	90%	20000	6	230	5849336	977945	4799795	2769843
15km	90%	20000	6	167	4794265	886189	3847920	2373247
15km	90%	20000	6	219	5561213	1031605	4475666	2729734
15km	90%	20000	6	197	6408311	1075023	5250904	2820382
15km	90%	20000	6	244	5597978	876075	4646841	3295068
15km	90%	20000	6	224	5104091	877884	4140979	2875406
15km	90%	20000	6	232	5420079	912071	4453722	2938037
15km	90%	20000	6	224	5068156	853485	4150631	2933342
15km	90%	20000	6	224	4736106	786249	3895321	2552241
15km	90%	20000	6	222	5515846	961940	4501014	2850297
15km	90%	20000	6	216	5326935	912081	4369403	3009422
15km	90%	20000	6	206	6004485	1006706	4922329	2959116
15km	90%	20000	6	258	6481371	979127	5420342	3340122
15km	90%	20000	6	240	6090119	943405	5103895	3455668
15km	90%	20000	6	230	5831907	998118	4761197	3045934
15km	90%	20000	6	202	5387755	928735	4404939	2642421
15km	90%	20000	6	223	5805926	989594	4751853	2960961
15km	90%	20000	6	282	6352421	983560	5324232	3803181
15km	90%	20000	6	326	5753683	1022002	4667238	3521147
15km	90%	20000	6	227	5594955	959299	4578838	2869563
15km	90%	20000	6	171	4457977	760247	3633031	2160652
15km	90%	20000	6	233	6176256	1066963	5047225	3200523
15km	90%	20000	6	236	5511565	909518	4547246	3124367
15km	90%	20000	6	214	5637255	975205	4621771	2957599
15km	90%	20000	6	193	4725667	842737	3837189	2591943
15km	90%	20000	6	290	5734208	895403	4791212	3377181
15km	90%	20000	6	261	5581342	987700	4529208	2771269
15km	90%	20000	6	280	5855781	984695	4824170	3268858
15km	90%	20000	6	241	5543758	993988	4488300	3009189
15km	90%	20000	6	216	6724372	1120926	5528913	3099815
15km	90%	20000	6	254	6539187	1122471	5344639	3436402
15km	90%	20000	6	217	5691742	910936	4719977	2835694
15km	90%	20000	6	253	5759378	1010171	4652633	3568147
15km	90%	20000	6	228	5116301	816105	4265789	3027362
15km	90%	20000	6	268	5971362	1051649	4833616	3301712
15km	90%	20000	6	247	6002409	1000597	4949813	3434584
15km	90%	20000	6	306	6623530	1050239	5505714	3889595
15km	90%	20000	6	239	4944373	833153	4056424	2570075
15km	90%	20000	6	247	7326688	1131097	6103497	3553373
15km	90%	20000	6	257	5788532	1067852	4662422	3447388
15km	90%	20000	6	223	4504245	778194	3654655	3091250
15km	90%	20000	6	202	5865997	908437	4914149	2819002
15km	90%	20000	6	250	6458095	1021849	5353288	3601815
15km	90%	20000	6	271	7121327	1198007	5833427	3891935
15km	90%	20000	6	256	5397397	905530	4401936	3013286
15km	90%	20000	6	196	6018525	995684	4940375	2802779
15km	90%	20000	6	241	5515084	875915	4589665	3117509
15km	90%	20000	6	226	5015371	858570	4104398	2519608
15km	90%	20000	6	253	6677602	1071710	5530310	3279233
15km	90%	20000	6	210	4695195	785175	3874603	2594701
15km	90%	20000	6	200	4549221	795182	3705645	2439540
15km	90%	20000	6	215	6396453	1050759	5282267	3093555
15km	90%	20000	6	307	6913920	1074459	5765441	3579605
15km	90%	20000	6	241	6594182	965002	5550261	3464320
15km	90%	20000	6	226	7425773	1311102	6022557	3242640
15km	90%	20000	6	196	5838925	944683	4837495	2801258
15km	90%	20000	6	243	6112037	976182	5067338	3223609
15km	90%	20000	6	216	5453979	833747	4577990	2812011
15km	90%	20000	6	251	5167277	832979	4282479	2635034
15km	90%	20000	6	228	6094605	1011073	5010680	3212675
15km	90%	20000	6	243	6023454	1077640	4861576	3494854
15km	90%	20000	6	210	4541043	798389	3691510	2611080
15km	90%	20000	6	221	4523008	790076	3684751	2828585
15km	90%	20000	6	242	5748258	924723	4756614	3343161
15km	90%	20000	6	229	6240116	1041074	5113741	3293333
15km	90%	20000	6	333	6644987	1006272	5552591	3592554
15km	90%	20000	6	214	5722487	930717	4720795	3053023
15km	90%	20000	6	322	6029518	974592	4972042	3383992
15km	90%	20000	6	297	6661502	1059914	5540988	3937181
15km	90%	20000	6	207	4739899	819221	3865344	2283466
15km	90%	20000	6	214	6191353	1010764	5115479	2881706
15km	90%	20000	6	273	5655450	928536	4632503	3014791
15km	90%	20000	6	225	6099782	946306	5103978	2810758
15km	90%	20000	6	211	6520005	1063378	5371508	3035764
15km	90%	20000	6	302	5925503	1034821	4810239	2909719
15km	90%	20000	6	183	4501943	825334	3633875	2480576
15km	90%	20000	6	222	5462298	962858	4446331	2650432
15km	90%	20000	6	220	6154121	1088297	5005441	2859857
15km	90%	20000	6	200	6573844	1079292	5437127	2858024
15km	90%	20000	6	225	5098385	843754	4204357	2821708
15km	90%	20000	6	209	6672382	1126092	5452646	3003663
15km	90%	20000	6	213	5053157	882433	4095915	2863599
15km	90%	20000	6	232	5488460	942311	4484468	2801582
15km	90%	20000	6	217	6118623	1017709	5048419	3069220
15km	90%	20000	6	231	4867960	846796	3982678	2356496
15km	90%	20000	6	232	6533134	1016004	5461455	3343139
15km	90%	20000	6	208	4964711	867190	4059497	2261854
15km	90%	20000	6	220	5384225	833807	4494096	2736284
15km	90%	20000	6	254	5575649	893865	4635968	3553108
15km	90%	20000	6	217	5797691	1000019	4744330	3125821
15km	90%	20000	6	305	6469225	1035716	5371973	3876210
15km	90%	20000	6	223	6278592	1014256	5208459	3212768
15km	90%	20000	6	214	5370201	879442	4435676	2954004
15km	90%	20000	6	329	6245604	968416	5192145	3701471
15km	90%	20000	6	190	5653795	972146	4609191	2708786
15km	90%	20000	6	202	5828987	985700	4789592	2592299
15km	90%	20000	6	202	4849810	817255	3968122	2617445
15km	90%	20000	6	233	6289495	1034932	5159201	3340502
15km	90%	20000	6	286	5510009	920179	4524454	3596576
15km	90%	20000	6	222	7626220	1195767	6366174	3200345
15km	90%	20000	6	348	7920135	1266383	6559515	4510497
15km	90%	20000	6	292	5854303	837329	4974924	3339679
15km	90%	20000	6	250	5912087	956959	4905712	3377200
15km	90%	20000	6	258	5831766	1063133	4709835	3446121
15km	90%	20000	6	263	5133115	909519	4160367	3040484
15km	90%	20000	6	250	6025079	946876	5032468	3125030
15km	90%	20000	6	263	6566077	1100244	5404225	3493208
15km	90%	20000	6	216	5500868	948431	4487914	3093902
15km	90%	20000	6	238	4934956	867033	4015760	3035613
15km	90%	20000	6	226	5131643	837381	4217590	2925560
15km	90%	20000	6	260	6239392	955050	5221025	3749852
15km	90%	20000	6	236	5759922	903789	4781433	3298897
15km	90%	20000	6	227	7015689	1101219	5859756	3277390
15km	90%	20000	6	279	6365426	1069678	5219672	3033776
15km	90%	20000	6	224	6479201	1017865	5402939	3233822
15km	90%	20000	6	239	6506702	1080113	5354956	3447130
15km	90%	20000	6	265	5629485	954585	4617270	3158899
15km	90%	20000	6	278	6004705	1043217	4845143	3702838
15km	90%	20000	6	221	5678771	934042	4661009	3063277
15km	90%	20000	6	211	5113047	918670	4132757	2938569
15km	90%	20000	6	237	7627503	1131245	6424984	3412172
15km	90%	20000	6	226	5676242	1005588	4586534	3261889
15km	90%	20000	6	271	6200506	1038160	5075739	3208054
15km	90%	20000	6	218	6165920	1105524	5007010	3140601
15km	90%	20000	6	332	6262023	965500	5223172	3525602
15km	90%	20000	6	265	7827824	1202629	6550120	3832439
15km	90%	20000	6	213	4948458	839735	4044701	2891241
15km	90%	20000	6	265	6076507	1086203	4915563	3624950
15km	90%	20000	6	247	5528866	967191	4474129	2731425
15km	90%	20000	6	248	4132960	744277	3345574	2825934
15km	90%	20000	6	234	5884751	941749	4881531	3365817
15km	90%	20000	6	268	5618125	911260	4625489	3091861
15km	90%	20000	6	263	5640079	865316	4719696	3352259
15km	90%	20000	6	195	4780909	815688	3922119	2633244
15km	90%	20000	6	241	5875570	1088206	4712876	3354534
15km	90%	20000	6	203	4009195	716826	3236413	2570058
15km	90%	20000	6	193	4471520	765719	3649486	2633617
15km	90%	20000	6	334	6785567	1018128	5705126	3721078
15km	90%	20000	6	187	5357566	892114	4407949	2628013
15km	90%	20000	6	208	5466282	976789	4432674	2981234
15km	90%	20000	6	244	5209553	880191	4269635	2666541
15km	90%	20000	6	252	6421057	1024222	5321335	3629315
15km	90%	20000	6	235	5935303	1066660	4792073	3226961
15km	90%	20000	6	213	5604141	1001533	4537782	3044131
15km	90%	20000	6	191	5257586	882109	4318451	2515145
15km	90%	20000	6	228	6381607	1033065	5292254	3277518
15km	90%	20000	6	264	6767290	934268	5747715	3394797
15km	90%	20000	6	255	7268517	1134300	6055051	3643824
15km	90%	20000	6	267	7231319	1074299	6078486	3599336
15km	90%	20000	6	238	5771039	900640	4802820	3439480
15km	90%	20000	6	194	5652189	975892	4614358	2770210
15km	90%	20000	6	194	4643176	774330	3828561	2484920
15km	90%	20000	6	272	6074956	975364	5040785	3272790
15km	90%	20000	6	252	4488939	725465	3730319	2710846
15km	90%	20000	6	289	5449049	944250	4444252	3052652
15km	90%	20000	6	317	7519851	1259818	6151707	4607981
15km	90%	20000	6	190	5988935	1015140	4906733	2732371
15km	90%	20000	6	217	4564469	799240	3718738	2583269
15km	90%	20000	6	302	6544126	997342	5496889	3516245
15km	90%	20000	6	224	5458007	898480	4495471	3167373
15km	90%	20000	6	214	5813682	987862	4765905	2905426
15km	90%	20000	6	197	5335909	938867	4337647	2645546
15km	90%	20000	6	194	5673501	893260	4725420	2768062
15km	90%	20000	6	245	5913442	984745	4874989	2982450
15km	90%	20000	6	235	5405724	925042	4386826	2996386
15km	90%	20000	6	215	6369444	1034766	5271237	3099783
15km	90%	20000	6	298	5215052	915178	4251094	2889706
15km	90%	20000	6	236	6597008	1088706	5443054	3140292
15km	90%	20000	6	236	5323840	849609	4411389	3361034
15km	90%	20000	6	216	5746231	965776	4743641	3021558
15km	90%	20000	6	256	5834766	1082346	4660371	3684021
15km	90%	20000	6	258	5854167	987935	4796200	3341956
15km	90%	20000	6	198	6626131	1075393	5481912	2822358
15km	90%	20000	6	240	7629616	1117143	6435615	3469578
15km	90%	20000	6	194	5545706	953426	4519523	2526924
15km	90%	20000	6	233	6730461	1145393	5505351	3242613
15km	90%	20000	6	218	4176778	730900	3386519	2463025
15km	90%	20000	6	192	4911595	863140	4005680	2505986
15km	90%	20000	6	192	4992714	929790	4008993	2754709
15km	90%	20000	6	243	6481667	1081735	5291295	3428225
15km	90%	20000	6	222	4573614	761204	3775130	2305250
15km	90%	20000	6	231	6344042	1112382	5130420	2904436
15km	90%	20000	6	282	6578221	980469	5525846	3325688
15km	90%	20000	6	198	4556465	822516	3690065	2385860
15km	90%	20000	6	296	7547529	1265578	6186887	4286418
15km	90%	20000	6	247	5433769	880382	4487494	2803978
15km	90%	20000	6	234	5493966	884966	4562776	3083801
15km	90%	20000	6	266	7173283	1111815	5992975	3521036
15km	90%	20000	6	229	6222200	973980	5188307	3301015
15km	90%	20000	6	310	6425652	1078138	5250119	3957855
15km	90%	20000	6	218	5543136	955406	4504047	3007195
15km	90%	20000	6	265	6554947	1108815	5348434	3832724
15km	90%	20000	6	277	5921848	1009239	4847876	3203082
15km	90%	20000	6	277	5648233	926153	4672532	3388778
15km	90%	20000	6	219	5932884	1071592	4794206	2875711
15km	90%	20000	6	220	5686405	978109	4650786	2700686
15km	90%	20000	6	224	5069070	843685	4181861	3133405
15km	90%	20000	6	331	6329033	979671	5287619	3673621
15km	90%	20000	6	227	5178897	837421	4273796	2653588
15km	90%	20000	6	206	6563670	1106801	5390296	2932643
15km	90%	20000	6	270	6697749	1014338	5630650	3692763
15km	90%	20000	6	213	5285726	933655	4291674	2999228
15km	90%	20000	6	252	5549233	1002192	4490898	3397680
15km	90%	20000	6	251	7102116	1099456	5927194	3296820
15km	90%	20000	6	191	4442725	738410	3669070	2436187
15km	90%	20000	6	215	7861698	1335607	6425489	3088100
15km	90%	20000	6	234	5801945	971867	4738134	3094859
15km	90%	20000	6	206	6749261	1115504	5575714	2961577
15km	90%	20000	6	278	6161310	1071169	5018943	3697251
15km	90%	20000	6	245	5136162	852613	4224816	2986113
15km	90%	20000	6	226	5532038	886512	4614312	2964048
15km	90%	20000	6	253	5982515	1048015	4841707	2922665
15km	90%	20000	6	226	6200755	1063158	5096161	3055541
15km	90%	20000	6	282	5617196	903141	4664904	3292453
15km	90%	20000	6	242	4530437	787713	3701592	3150985
15km	90%	20000	6	259	4961495	865354	4037571	2887329
15km	90%	20000	6	282	8097816	1278946	6745115	3712342
15km	90%	20000	6	231	4148045	744479	3360414	2390895
15km	90%	20000	6	198	5195013	950484	4179421	2470849
15km	90%	20000	6	218	5801863	978007	4749792	3142666
15km	90%	20000	6	286	6396878	957425	5360603	3773710
15km	90%	20000	6	217	5854556	1104941	4685773	3115727
15km	90%	20000	6	227	5769873	930755	4788785	2780683
15km	90%	20000	6	278	6798521	1042795	5687053	3701869
15km	90%	20000	6	228	5689265	905734	4731992	3232382
15km	90%	20000	6	254	6774171	1064883	5658522	3324147
15km	90%	20000	6	230	6686225	990965	5646137	3308094
15km	90%	20000	6	227	5953613	975474	4912426	2955541
15km	90%	20000	6	253	6313155	1021894	5225167	3645539
15km	90%	20000	6	237	5605567	934727	4600286	3162337
15km	90%	20000	6	206	5256175	882930	4330387	2764815
15km	90%	20000	6	233	5102063	870565	4184685	2752015
15km	90%	20000	6	283	6164845	1000039	5113624	3703019
15km	90%	20000	6	230	4726550	844227	3812089	2822704
15km	90%	20000	6	199	4869000	856511	3964950	2285499
15km	90%	20000	6	336	7445775	1249095	6121070	4411869
15km	90%	20000	6	219	6276547	1136581	5060513	3136137
15km	90%	20000	6	246	5363284	892281	4428438	3346021
15km	90%	20000	6	252	5113191	907228	4152444	2956947
15km	90%	20000	6	218	5468397	917182	4498906	2582733
15km	90%	20000	6	214	6061334	1107771	4885977	3077443
15km	90%	20000	6	282	5433655	911071	4469491	3731428
15km	90%	20000	6	295	7538132	1279878	6143076	4272506
15km	90%	20000	6	215	5812114	963310	4795989	2806061
15km	90%	20000	6	241	6224086	1052575	5082947	3483596
15km	90%	20000	6	267	7109927	1167667	5862383	3855689
15km	90%	20000	6	223	5959084	1002106	4899124	3220923
15km	90%	20000	6	253	6968073	1178605	5713278	3653362
15km	90%	20000	6	269	5830278	928000	4831282	3194114
15km	90%	20000	6	204	5760867	891072	4789466	2889884
15km	90%	20000	6	269	7289550	1146381	6072617	3871980
15km	90%	20000	6	285	6474699	1087307	5330327	3254349
15km	90%	20000	6	246	7159649	1039606	6030032	3539267
15km	90%	20000	6	272	6311027	959613	5296555	3455414
15km	90%	20000	6	227	5717845	969191	4642156	2992653
15km	90%	20000	6	274	7221805	1003762	6136808	3751128
15km	90%	20000	6	282	6356698	1031525	5275124	3611030
15km	90%	20000	6	241	4951680	853227	4040958	2704631
15km	90%	20000	6	253	4937531	882209	3995820	2941970
15km	90%	20000	6	212	5005946	894066	4060728	2831779
15km	90%	20000	6	323	5549061	883052	4623901	2926779
15km	90%	20000	6	218	5714364	942721	4689326	3132050
15km	90%	20000	6	218	5010880	885961	4087997	2825629
15km	90%	20000	6	236	6043118	955897	5012108	3391435
15km	90%	20000	6	217	5379722	922872	4407304	2891048
15km	90%	20000	6	260	7329599	1161956	6106484	3765101
15km	90%	20000	6	265	7458084	1087547	6299981	3430177
15km	90%	20000	6	225	5672573	866179	4766324	3225255
15km	90%	20000	6	255	5967622	1041863	4873584	3116090
15km	90%	20000	6	265	6045837	935851	5058009	3369651
15km	90%	20000	6	244	5855465	1018255	4771381	2888791
15km	90%	20000	6	220	6571386	994273	5480355	3156391
15km	90%	20000	6	218	6104800	1094797	4952423	3130702
15km	90%	20000	6	190	5816545	933668	4806443	2628778
15km	90%	20000	6	225	5705126	973459	4681566	2930324
15km	90%	20000	6	230	5402728	973127	4367790	2907552
15km	90%	20000	6	265	6719684	1128527	5526355	3081307
15km	90%	20000	6	285	6388011	991028	5354587	3592048
15km	90%	20000	6	259	5745553	999843	4644287	3109517
15km	90%	20000	6	318	6804791	1104564	5633267	3354732
15km	90%	20000	6	170	4977706	821910	4114630	2431002
15km	90%	20000	6	240	5070944	888169	4121314	2943833
15km	90%	20000	6	190	4948026	842502	4029293	2716592
15km	90%	20000	6	302	6386028	1007251	5286764	3557031
15km	90%	20000	6	258	4370918	760197	3567199	2785967
15km	90%	20000	6	252	5466459	915217	4479820	3004008
15km	90%	20000	6	213	5202026	889411	4261122	2548188
15km	90%	20000	6	272	5941892	1070003	4775039	3884487
15km	90%	20000	6	190	4943851	844815	4041147	2721903
15km	90%	20000	6	242	6061418	1052220	4937887	2748217
15km	90%	20000	6	363	6425986	1009252	5367823	3376252
15km	90%	20000	6	174	5370864	908864	4395087	2460139
15km	90%	20000	6	237	4842974	818257	3986818	2485905
15km	90%	20000	6	298	6812447	1066957	5677514	3535331
15km	90%	20000	6	235	6017464	1039708	4914990	3234842
15km	90%	20000	6	291	7246844	1068507	6140192	3435153
15km	90%	20000	6	263	6506918	1038686	5395043	3621987
15km	90%	20000	6	318	7185785	1181307	5939397	4037590
15km	90%	20000	6	219	5827943	986057	4751397	2989695
15km	90%	20000	6	228	4584141	794466	3724429	2822963
15km	90%	20000	6	293	7324023	1145344	6113882	4015631
15km	90%	20000	6	201	6678408	1019849	5587998	2853288
15km	90%	20000	6	245	4638961	846504	3725986	2505202
15km	90%	20000	6	231	5702969	995681	4660974	2800849
15km	90%	20000	6	250	6339348	1032687	5234136	3479473
15km	90%	20000	6	243	5699397	850122	4765384	3111776
15km	90%	20000	6	215	5787562	956678	4740271	3090225
15km	90%	20000	6	264	6030353	1033567	4915334	3385392
15km	90%	20000	6	230	5503223	890641	4565112	3027371
15km	90%	20000	6	298	6621741	985547	5573769	4000977
15km	90%	20000	6	206	4717728	747059	3919793	2531568
15km	90%	20000	6	223	5305432	886713	4355633	2775636
15km	90%	20000	6	207	6375076	1042255	5275791	2942485
15km	90%	20000	6	303	6926279	1109010	5745922	3557034
15km	90%	20000	6	203	5585557	912864	4627483	2661380
15km	90%	20000	6	220	5323823	873319	4408816	2416109
15km	90%	20000	6	301	5609408	928872	4635043	3278675
15km	90%	20000	6	219	4728157	811347	3850331	2856263
15km	90%	20000	6	177	5225369	945949	4226233	2526741
15km	90%	20000	6	229	5645372	1022647	4568950	2613065
15km	90%	20000	6	264	6168162	995979	5084244	3514963
15km	90%	20000	6	195	6304135	1065578	5162594	2788743
15km	90%	20000	6	314	6396318	995790	5331769	4186711
15km	90%	20000	6	268	5614119	954137	4599742	3654005
15km	90%	20000	6	311	5905721	893249	4947527	3232059
15km	90%	20000	6	205	5356987	903797	4378953	2766587
15km	90%	20000	6	298	6599586	1028649	5506709	3805525
15km	90%	20000	6	243	6350365	1034786	5266906	2976588
15km	90%	20000	6	212	5494508	949176	4482694	2731886
15km	90%	20000	6	204	4802847	802506	3945345	2607769
15km	90%	20000	6	184	5208611	918102	4216008	2646794
15km	90%	20000	6	282	5719109	920143	4721020	3272961
15km	90%	20000	6	239	4741074	834227	3868863	2985236
15km	90%	20000	6	228	5745815	985796	4712401	3289373
15km	90%	20000	6	235	6344081	1016489	5279044	3039157
15km	90%	20000	6	362	7283558	1007382	6217595	3617326
15km	90%	20000	6	263	6102135	914456	5138657	3642245
15km	90%	20000	6	223	6208658	954568	5161084	2933868
15km	90%	20000	6	223	6291273	1069123	5148565	3208202
15km	90%	20000	6	269	7163498	1151901	5965199	3346471
15km	90%	20000	6	268	5779064	1043929	4677389	3246141
15km	90%	20000	6	223	6184066	1038854	5063603	2785889
15km	90%	20000	6	242	4903233	824045	4027194	2974220
15km	90%	20000	6	175	5261669	914533	4301990	2482793
15km	90%	20000	6	267	5638922	904796	4659022	3028426
15km	90%	20000	6	232	4749602	785626	3926934	3004941
15km	90%	20000	6	221	4617076	827077	3739327	2469387
15km	90%	20000	6	271	7059651	1038547	5961993	3163250
15km	90%	20000	6	209	5326711	880171	4402534	2766497
15km	90%	20000	6	244	4682155	778677	3855095	2653605
15km	90%	20000	6	270	6573504	969254	5536377	3443705
15km	90%	20000	6	253	7732935	1235042	6423304	3653042
15km	90%	20000	6	259	6757064	1070744	5616625	3508137
15km	90%	20000	6	258	5398779	899269	4450354	3239826
15km	90%	20000	6	216	5045672	861912	4121364	2739242
15km	90%	20000	6	253	4535315	834096	3660214	2687118
15km	90%	20000	6	185	5238519	872527	4269104	2651850
15km	90%	20000	6	251	5777120	947723	4768101	2821885
15km	90%	20000	6	239	6238770	1023886	5157684	3305070
15km	90%	20000	6	261	7057589	1169204	5816607	3196798
15km	90%	20000	6	389	7343949	1175371	6088342	4090034
15km	90%	20000	6	215	6532739	967327	5478308	3064551
15km	90%	20000	6	279	5602124	887666	4646845	3136521
15km	90%	20000	6	264	6759337	1121009	5579234	3670629
15km	90%	20000	6	294	5746247	993541	4691484	3877129
15km	90%	20000	6	232	6089108	1104991	4900288	3321054
15km	90%	20000	6	207	5305232	854411	4387972	2965439
15km	90%	20000	6	202	5313075	925049	4326144	2717147
15km	90%	20000	6	194	4762179	760142	3960870	2466400
15km	90%	20000	6	219	5757919	1015190	4672452	2739833
15km	90%	20000	6	307	6531858	1085183	5378734	3956366
15km	90%	20000	6	203	5710780	873958	4785624	2712536
15km	90%	20000	6	208	5651642	929381	4637980	2721858
15km	90%	20000	6	280	4906901	818724	4036053	2457784
15km	90%	20000	6	248	6415430	1043670	5277568	3333146
15km	90%	20000	6	255	5592314	975384	4559683	2887824
15km	90%	20000	6	288	6594672	1055468	5471970	3812115
15km	90%	20000	6	254	5647132	885487	4696060	2976348
15km	90%	20000	6	213	6897216	1109436	5696121	3058562
15km	90%	20000	6	202	5397567	922669	4413796	2541853
15km	90%	20000	6	205	4305618	724996	3543739	2631796
15km	90%	20000	6	204	5802264	1009139	4735825	2903999
15km	90%	20000	6	286	6744885	1039338	5624305	3832724
15km	90%	20000	6	201	4941442	864661	4021385	2832081
15km	90%	20000	6	249	6070353	1049340	4950257	3248638
15km	90%	20000	6	239	5394562	869194	4473963	3006562
15km	90%	20000	6	342	6680654	1114045	5489247	3775578
15km	90%	20000	6	211	5190718	852794	4275116	2942978
15km	90%	20000	6	193	6310691	1067677	5172234	2738351
15km	90%	20000	6	228	6398533	1002354	5348753	3287145
15km	90%	20000	6	208	4836607	864343	3901795	2774016
15km	90%	20000	6	220	7137572	1117948	5941296	3171435
15km	90%	20000	6	267	6695132	1101428	5547033	3870966
15km	90%	20000	6	259	6016204	984181	4963844	3735876
15km	90%	20000	6	251	4879687	838475	3967976	2725804
15km	90%	20000	6	275	6321791	1036295	5211902	3868435
15km	90%	20000	6	247	4992042	853247	4079623	2621888
15km	90%	20000	6	291	6065715	859372	5133493	3735477
15km	90%	20000	6	211	6062898	958983	5044421	2596144
15km	90%	20000	6	185	4933980	868102	4010548	2458288
15km	90%	20000	6	234	6529862	1059962	5373570	3386096
15km	90%	20000	6	244	5034390	833846	4125802	2905955
15km	90%	20000	6	278	6971673	1081206	5815636	3363334
15km	90%	20000	6	262	6325557	1046932	5212999	3657469
15km	90%	20000	6	294	5105131	845490	4193238	3260521
15km	90%	20000	6	245	5978708	1022319	4913074	2587010
15km	90%	20000	6	226	7264780	1096715	6096560	3247733
15km	90%	20000	6	289	6805472	1052136	5705769	3522853
15km	90%	20000	6	251	6732843	1027099	5628426	3583387
15km	90%	20000	6	212	5533225	970900	4501689	2916122
15km	90%	20000	6	204	4387441	804412	3521848	2321038
15km	90%	20000	6	222	5227105	928944	4246189	3093222
15km	90%	20000	6	392	7477663	1218186	6170542	4460055
15km	90%	20000	6	237	6244295	1092708	5069647	3225739
15km	90%	20000	6	223	4980846	878939	4054963	2826751
15km	90%	20000	6	242	6018610	1074047	4855511	3408165
15km	90%	20000	6	282	6614006	1067832	5491744	3598080
15km	90%	20000	6	233	6206966	949279	5186152	3200789
15km	90%	20000	6	305	6390018	1088261	5198935	4149621
15km	90%	20000	6	184	4380646	755326	3563958	2565251
15km	90%	20000	6	279	6367385	1006680	5287612	3913501
15km	90%	20000	6	284	6603526	1084876	5444453	4010733
15km	90%	20000	6	191	5135799	855194	4215296	2425996
15km	90%	20000	6	195	5413188	951728	4374554	2793394
15km	90%	20000	6	269	7453619	1188385	6177560	3337860
15km	90%	20000	6	237	5304021	873732	4369464	2955669
15km	90%	20000	6	206	5344612	835837	4446329	2963613
15km	90%	20000	6	285	5734859	928215	4742190	2965729
15km	90%	20000	6	248	5766800	946510	4770056	2876286
15km	90%	20000	6	213	5334282	883598	4406211	2506615
15km	90%	20000	6	252	5837941	1000472	4770233	2828797
15km	90%	20000	6	277	6082185	1053214	4957283	3449049
15km	90%	20000	6	302	6519851	1000665	5431549	3579776
15km	90%	20000	6	236	6466097	1134586	5226279	3396140
15km	90%	20000	6	300	6601877	1086909	5456961	3870542
15km	90%	20000	6	203	5347405	888993	4411159	2912799
15km	90%	20000	6	196	4883631	897730	3932369	2592226
15km	90%	20000	6	300	6181295	1025069	5069463	3914906
15km	90%	20000	6	224	6658190	1047879	5552074	3207200
15km	90%	20000	6	333	7515145	1093405	6361103	3568099
15km	90%	20000	6	204	5636660	887003	4680353	2926412
15km	90%	20000	6	185	5290671	848353	4404118	2647274
15km	90%	20000	6	293	7086813	1078675	5928648	4134447
15km	90%	20000	6	262	5191325	855359	4286073	3044256
15km	90%	20000	6	285	6322509	1043203	5225954	3129676
15km	90%	20000	6	219	5652412	933741	4662435	3004648
15km	90%	20000	6	213	4853291	831498	3975496	2957750
15km	90%	20000	6	237	6419625	998381	5353180	3181205
15km	90%	20000	6	229	5515309	976832	4489198	2689599
15km	90%	20000	6	312	6568837	990825	5515285	3336699
15km	90%	20000	6	261	6777723	1056734	5671781	3635888
15km	90%	20000	6	210	5473600	983600	4406406	2960632
15km	90%	20000	6	242	6961413	1096993	5779504	3457728
15km	90%	20000	6	239	5964167	1063023	4823764	3286774
15km	90%	20000	6	264	6261988	1024163	5169819	3821172
15km	90%	20000	6	277	6740114	1108820	5549614	3541146
15km	90%	20000	6	240	5278280	914313	4306867	2948507
15km	90%	20000	6	219	5952123	993300	4907720	2773501
15km	90%	20000	6	214	5387439	897395	4423762	2572411
15km	90%	20000	6	214	6111435	985992	5047081	3043267
15km	90%	20000	6	224	6124110	922903	5163455	2951805
15km	90%	20000	6	261	6027570	941086	5039477	3409568
15km	90%	20000	6	249	5506622	931928	4517450	3531762
15km	90%	20000	6	266	6250003	997590	5171737	3424760
15km	90%	20000	6	197	5175748	876918	4237969	2661331
15km	90%	20000	6	205	5592977	925079	4586085	2884639
15km	90%	20000	6	211	5161049	907310	4194581	3033929
15km	90%	20000	6	240	5859058	961045	4821878	2794443
15km	90%	20000	6	229	5637420	939485	4627660	3187477
15km	90%	20000	6	242	6189130	1052506	5045660	3369536
15km	90%	20000	6	263	5366759	909620	4384666	3127444
15km	90%	20000	6	215	5052869	852066	4152535	2968117
15km	90%	20000	6	212	6017914	1037468	4897322	3048942
15km	90%	20000	6	243	7293617	1168595	6029646	3494720
15km	90%	20000	6	221	5484234	970699	4463311	2684618
15km	90%	20000	6	245	5346492	954277	4326334	2941403
15km	90%	20000	6	218	5662339	943530	4633358	3146116
15km	90%	20000	6	270	4986345	786744	4149987	2741460
15km	90%	20000	6	294	6328645	995953	5283120	3441619
15km	90%	20000	6	207	5249051	914333	4281994	2744169
15km	90%	20000	6	259	5907070	989651	4828695	3662353
15km	90%	20000	6	220	5475818	905600	4494716	2619247
15km	90%	20000	6	273	6943052	1157011	5706018	3945057
15km	90%	20000	6	222	6124957	1033463	5023943	3198405
15km	90%	20000	6	341	7875832	1192356	6569483	3772467
15km	90%	20000	6	222	5569935	894020	4620537	2899929
15km	90%	20000	6	221	5936443	1015277	4834055	3172350
15km	90%	20000	6	217	5588675	1007525	4540509	2887717
15km	90%	20000	6	220	5539351	954951	4520902	3048770
15km	90%	20000	6	226	5510804	935593	4527238	3033496
15km	90%	20000	6	212	4703841	759551	3910477	2673727
15km	90%	20000	6	264	5898139	954955	4881611	2627023
15km	90%	20000	6	224	7258529	1092150	6108406	3224737
15km	90%	20000	6	208	5974719	906651	5004431	2869376
15km	90%	20000	6	175	5206953	896761	4236348	2495199
15km	90%	20000	6	211	5445595	919297	4462439	2919823
15km	90%	20000	6	236	5600542	982492	4514089	2731445
15km	90%	20000	6	293	6116181	967597	5073466	3774233
15km	90%	20000	6	229	5884488	964495	4872711	3107317
15km	90%	20000	6	263	6946808	1088339	5774029	3772703
15km	90%	20000	6	199	5664899	920625	4661651	2727563
15km	90%	20000	6	230	4999210	810765	4157962	2928630
15km	90%	20000	6	263	5374903	892245	4392007	3497486
15km	90%	20000	6	213	4977354	891640	4034398	2965257
15km	90%	20000	6	271	6877716	1081043	5727545	3924237
15km	90%	20000	6	265	6403415	1018726	5333667	3664113
15km	90%	20000	6	267	5045062	879945	4099448	2595479
15km	90%	20000	6	261	6386292	1060050	5262853	3289050
15km	90%	20000	6	219	5286175	947377	4264854	2867630
15km	90%	20000	6	310	5199558	844196	4296578	3019278
15km	90%	20000	6	330	7160660	1040258	6059901	3443140
15km	90%	20000	6	192	5114583	891157	4156445	2729851
15km	90%	20000	6	206	5073688	792178	4224241	2504447
15km	90%	20000	6	251	6185878	901247	5235560	3378370
15km	90%	20000	6	196	4704286	842894	3797829	2482416
15km	90%	20000	6	272	5887745	1033739	4784848	3031964
15km	90%	20000	6	262	5456301	935319	4470658	2774185
15km	90%	20000	6	308	6422300	984152	5360590	3156772
15km	90%	20000	6	211	5440937	894504	4471962	2954638
15km	90%	20000	6	282	5657194	908693	4669672	3348080
15km	90%	20000	6	280	5843194	920399	4865681	3534056
15km	90%	20000	6	273	5331861	918708	4377343	3464383
15km	90%	20000	6	240	6148871	1019173	5076490	3279704
15km	90%	20000	6	235	6160203	1059670	5029565	3192917
15km	90%	20000	6	223	5653545	1011289	4589004	3209384
15km	90%	20000	6	233	4929335	844479	4029268	3268665
15km	90%	20000	6	274	7078820	1082555	5942491	3505275
15km	90%	20000	6	211	6444434	1009274	5365620	3027336
15km	90%	20000	6	291	7293748	1158783	6042306	3457092
15km	90%	20000	6	225	6841012	1111976	5658730	3222287
15km	90%	20000	6	240	5544036	850742	4627366	2927303
15km	90%	20000	6	267	5713665	893833	4751045	3399738
15km	90%	20000	6	206	6601846	1124375	5404094	2950291
15km	90%	20000	6	209	5333287	854589	4429800	2605922
15km	90%	20000	6	211	6391624	1145666	5137089	2905968
15km	90%	20000	6	240	6805521	1151078	5559149	3464498
15km	90%	20000	6	213	4997425	841316	4119933	2519698
15km	90%	20000	6	217	5072311	864372	4155175	2691015
15km	90%	20000	6	357	4965322	817153	4106689	3105517
15km	90%	20000	6	228	6106145	1063022	4957982	3290353
15km	90%	20000	6	232	6000020	897517	5044400	3087568
15km	90%	20000	6	221	4947692	841706	4067567	2480594
15km	90%	20000	6	224	5387275	929964	4402283	2930619
15km	90%	20000	6	238	4586250	869943	3674192	2837915
15km	90%	20000	6	262	5403506	897345	4442854	2637157
15km	90%	20000	6	258	6254623	1045551	5152205	3269071
15km	90%	20000	6	205	5187059	831568	4305070	2764988
15km	90%	20000	6	270	6273813	961328	5249698	3508835
15km	90%	20000	6	234	6467151	998249	5424713	3363922
15km	90%	20000	6	243	5651774	972973	4598268	2779694
15km	90%	20000	6	193	5312728	903490	4338803	2767986
15km	90%	20000	6	284	6704088	1017206	5608979	3503650
15km	90%	20000	6	277	6118754	1081507	4947982	3792135
15km	90%	20000	6	238	5659163	870385	4748632	3347038
15km	90%	20000	6	266	6663450	990508	5609875	3827632
15km	90%	20000	6	237	5577384	944716	4580098	3142315
15km	90%	20000	6	248	5090026	864825	4179332	3032468
15km	90%	20000	6	229	6154515	1043748	5041624	3066234
15km	90%	20000	6	210	5352062	929680	4356749	2917904
15km	90%	20000	6	186	4893733	875405	3972856	2483669
15km	90%	20000	6	195	4753615	830325	3898234	2802805
15km	90%	20000	6	240	5359232	919900	4392189	2761878
15km	90%	20000	6	240	5270664	916984	4264951	2938480
15km	90%	20000	6	268	6022353	977492	4977631	3314520
15km	90%	20000	6	194	5245791	957957	4216101	2705058
15km	90%	20000	6	177	5100900	897643	4142140	2520808
15km	90%	20000	6	223	4897426	839622	3991971	3049755
15km	90%	20000	6	267	6382464	916681	5408401	3554854
15km	90%	20000	6	229	5286656	869227	4360565	2919506
15km	90%	20000	6	221	4959302	857824	4064074	3013764
15km	90%	20000	6	222	5695962	885960	4743746	3091200
15km	90%	20000	6	218	5515476	933185	4505256	3057574
15km	90%	20000	6	197	4583918	782397	3721537	2087066
15km	90%	20000	6	226	5614240	957325	4589194	3042099
15km	90%	20000	6	239	5312748	917639	4348459	2885445
15km	90%	20000	6	209	5371370	920753	4391129	3021767
15km	90%	20000	6	255	4894883	801258	4029733	2723063
15km	90%	20000	6	229	6382514	1008130	5326876	3302702
15km	90%	20000	6	286	7036805	1086466	5836419	3738461
15km	90%	20000	6	167	4096079	728353	3306637	2222018
15km	90%	20000	6	197	5577682	978687	4551996	2830974
15km	90%	20000	6	260	6232100	1017653	5168020	2934601
15km	90%	20000	6	158	5208534	880429	4282795	2237642
15km	90%	20000	6	203	5493861	949307	4463025	2807166
15km	90%	20000	6	262	5656492	948531	4619001	2991119
15km	90%	20000	6	230	6418793	1039527	5313845	3299202
15km	90%	20000	6	225	5949222	949110	4882426	2993483
15km	90%	20000	6	206	5662049	969051	4636536	2936876
15km	90%	20000	6	304	5735499	848116	4803843	3481686
15km	90%	20000	6	259	5088294	873538	4170787	3010266
15km	90%	20000	6	278	6612561	952429	5605201	3422165
15km	90%	20000	6	246	5062121	826580	4183682	3492146
15km	90%	20000	6	171	4589084	806888	3732794	2294343
15km	90%	20000	6	288	6580726	1044492	5468551	3383329
15km	90%	20000	6	238	5642871	836508	4749532	2713104
15km	90%	20000	6	197	4838626	828647	3956520	2614729
15km	90%	20000	6	227	6092508	1043413	4977246	2953665
15km	90%	20000	6	291	5505115	890049	4559198	3777889
15km	90%	20000	6	229	6729525	1046587	5607263	3298421
15km	90%	20000	6	224	6027852	1110285	4843845	3207643
15km	90%	20000	6	244	6455369	1011240	5381566	3523679
15km	90%	20000	6	243	5691126	975063	4652411	3482438
15km	90%	20000	6	269	6356273	993111	5270860	3510751
15km	90%	20000	6	229	4533449	752197	3745152	2891390
15km	90%	20000	6	224	6805708	1038628	5704436	3204878
15km	90%	20000	6	235	6065645	1050173	4968274	3289767
15km	90%	20000	6	276	5052539	808566	4204865	2762992
15km	90%	20000	6	286	6947281	1020403	5881631	3579646
15km	90%	20000	6	246	5564202	929883	4581129	2924025
15km	90%	20000	6	254	6263880	1097761	5071186	3419231
15km	90%	20000	6	282	5926091	944878	4920026	3462086
15km	90%	20000	6	263	5365929	854089	4457340	3279590
15km	90%	20000	6	220	4628118	796805	3793670	2796302
15km	90%	20000	6	317	5634834	850430	4742535	3657406
15km	90%	20000	6	233	4626685	791096	3795009	3129262
15km	90%	20000	6	215	5006518	819877	4145168	2729007
15km	90%	20000	6	303	7084495	1097472	5881310	3774977
15km	90%	20000	6	220	5684634	985447	4634170	2815781
15km	90%	20000	6	294	6296305	982368	5240233	3169381
15km	90%	20000	6	323	8088499	1198746	6814046	4102227
15km	90%	20000	6	262	5199836	831873	4331294	3070339
15km	90%	20000	6	226	5255585	928855	4242340	3192411
15km	90%	20000	6	249	5604859	921636	4637053	2536469
15km	90%	20000	6	256	7322109	1135546	6097743	3565664
15km	90%	20000	6	202	5892088	991956	4830570	2896746
15km	90%	20000	6	227	5201005	872791	4265378	2901183
15km	90%	20000	6	238	4993629	880468	4031686	3194326
15km	90%	20000	6	197	4770630	788336	3930415	2504875
15km	90%	20000	6	231	6428981	989863	5365596	3018157
15km	90%	20000	6	230	6726262	993313	5644850	3220048
15km	90%	20000	6	198	3816066	708540	3043087	2547328
15km	90%	20000	6	247	6158150	988499	5111623	3542154
15km	90%	20000	6	196	5702257	992506	4648624	2602465
15km	90%	20000	6	255	5113755	886262	4174031	2758962
15km	90%	20000	6	270	5088000	879217	4146871	3654383
15km	90%	20000	6	364	5893213	993266	4842946	3953180
15km	90%	20000	6	227	5110488	867719	4187933	2595044
15km	90%	20000	6	209	5374998	945920	4374041	2985595
15km	90%	20000	6	324	5674184	883820	4705848	3640558
15km	90%	20000	6	195	5152974	871087	4222695	2797748
15km	90%	20000	6	270	5532810	891312	4590016	3507635
15km	90%	20000	6	246	5081004	876029	4098450	3042645
15km	90%	20000	6	217	5415113	901058	4432921	3113121
15km	90%	20000	6	206	4412947	768556	3590113	2406709
15km	90%	20000	6	233	5744865	987174	4707968	3361462
15km	90%	20000	6	244	5931380	997871	4875079	3164117
15km	90%	20000	6	240	5862220	913766	4895112	3111013
15km	90%	20000	6	330	5547249	988653	4507560	3499171
15km	90%	20000	6	279	5975068	1057160	4872329	3553170
15km	90%	20000	6	228	5996197	1042019	4867263	3286255
15km	90%	20000	6	275	7034132	1174335	5775865	3914797
15km	90%	20000	6	253	6434326	969878	5416810	3227488
15km	90%	20000	6	271	5638420	833081	4768203	2895100
15km	90%	20000	6	216	4650852	781981	3830947	2983218
15km	90%	20000	6	189	5847450	1009914	4792406	2617720
15km	90%	20000	6	226	5306460	914561	4322422	2484469
15km	90%	20000	6	277	6416761	1092429	5246539	3583273
15km	90%	20000	6	234	6528491	1058897	5365232	3367947
15km	90%	20000	6	234	5883972	997511	4835764	3215233
15km	90%	20000	6	278	5972070	1018263	4860112	3264289
15km	90%	20000	6	285	7324657	1153338	6079938	4142648
15km	90%	20000	6	232	5342192	904906	4381413	2912389
15km	90%	20000	6	185	4791230	844007	3898633	2300299
15km	90%	20000	6	236	5289325	894403	4327471	2696744
15km	90%	20000	6	211	5914208	1012771	4842782	3018225
15km	90%	20000	6	215	4182906	695536	3452453	2856146
15km	90%	20000	6	239	7039796	1164376	5781685	3437953
15km	90%	20000	6	224	5451118	935157	4475443	3113497
15km	90%	20000	6	243	5897664	1056661	4779653	2827015
15km	90%	20000	6	237	5335897	965641	4320775	2826868
15km	90%	20000	6	246	5275557	950581	4272813	2982927
15km	90%	20000	6	246	6004274	1059547	4867079	3074711
15km	90%	20000	6	299	6877247	1059012	5731654	3652192
15km	90%	20000	6	274	6983095	1170610	5756355	3536670
15km	90%	20000	6	224	6188570	1019689	5118226	3186723
15km	90%	20000	6	191	6293104	1115917	5119963	2734019
15km	90%	20000	6	237	4810771	789188	3972968	2668862
15km	90%	20000	6	207	6449141	1087184	5274108	2972768
15km	90%	20000	6	272	6901213	1092477	5745660	3704554
15km	90%	20000	6	279	5926899	940434	4930971	3908206
15km	90%	20000	6	196	5600764	852238	4666761	2813022
15km	90%	20000	6	261	6967216	1015334	5879930	3776978
15km	90%	20000	6	177	4756773	825361	3874469	2448454
15km	90%	20000	6	211	5292373	922652	4300141	3031854
15km	90%	20000	6	252	5796480	1024357	4719305	3369845
15km	90%	20000	6	307	6169039	1001400	5105953	3656714
15km	90%	20000	6	206	5640906	985329	4613222	2866956
15km	90%	20000	6	246	7132647	1145672	5921542	3546466
15km	90%	20000	6	228	5620899	966477	4579539	3105454
15km	90%	20000	6	237	5939616	916355	4964643	3201391
15km	90%	20000	6	225	6741717	1115217	5528570	3232439
15km	90%	20000	6	214	6656726	1026867	5546135	3081543
15km	90%	20000	6	229	6202432	949399	5205676	3290445
15km	90%	20000	6	238	5117021	852875	4185804	2691342
15km	90%	20000	6	240	6374917	1007753	5290143	3206633
15km	90%	20000	6	229	5873635	895659	4925201	3039891
15km	90%	20000	6	199	5783648	989334	4723824	2864020
15km	90%	20000	6	214	5482478	957438	4471694	2933389
15km	90%	20000	6	252	6501721	965933	5480384	3612129
15km	90%	20000	6	220	4529881	812566	3649558	2794982
15km	90%	20000	6	242	5915472	949233	4898909	3502453
15km	90%	20000	6	231	6549932	992132	5469128	3319907
15km	90%	20000	6	219	5435995	890049	4464548	2688421
15km	90%	20000	6	317	6956444	992621	5905871	3674187
15km	90%	20000	6	248	5174820	875605	4246068	2816974
15km	90%	20000	6	246	5045291	878846	4117716	2678038
15km	90%	20000	6	204	4766671	820914	3891569	2676930
15km	90%	20000	6	285	7534967	1109229	6330179	3719611
15km	90%	20000	6	280	5506392	878850	4567110	3051442
15km	90%	20000	6	204	5305979	890938	4369046	2593067
15km	90%	20000	6	231	6119064	1030010	5030264	3306776
15km	90%	20000	6	227	5054495	873662	4113680	2749983
15km	90%	20000	6	243	5988273	1079169	4829722	3162847
15km	90%	20000	6	196	6661934	1107763	5472872	2803511
15km	90%	20000	6	247	5824762	979146	4785178	3266571
15km	90%	20000	6	202	5469795	942424	4480227	2752328
15km	90%	20000	6	306	6592409	988293	5552680	3528554
15km	90%	20000	6	282	6424937	1084183	5268473	3098451
15km	90%	20000	6	181	4747704	794720	3904193	2578688
15km	90%	20000	6	277	6095624	1041710	4977072	3471132
15km	90%	20000	6	218	5537881	893123	4583091	2923172
15km	90%	20000	6	248	5150573	830489	4248365	3443434
15km	90%	20000	6	181	4532333	808067	3660912	2585404
15km	90%	20000	6	368	6558807	1108238	5372922	3854668
15km	90%	20000	6	229	6336975	1050290	5211103	3238167
15km	90%	20000	6	214	4268215	760469	3467465	2135275
15km	90%	20000	6	224	5344464	973065	4314597	3088129
15km	90%	20000	6	189	5847362	979125	4796606	2707550
15km	90%	20000	6	248	5846838	999233	4799952	3055220
15km	90%	20000	6	199	5331272	888865	4385367	2584666
15km	90%	20000	6	221	4761535	830089	3870354	2763581
15km	90%	20000	6	246	7028339	1123686	5818775	3316005
15km	90%	20000	6	265	5897643	1038995	4754996	3167451
15km	90%	20000	6	250	5172274	914185	4187369	3236606
15km	90%	20000	6	245	6114219	992444	5058792	3127819
15km	90%	20000	6	252	5768509	938134	4760293	2881825
15km	90%	20000	6	198	5146630	874737	4209306	2498262
15km	90%	20000	6	287	5198697	805518	4335636	3119640
15km	90%	20000	6	256	6128731	1018853	5027392	3150115
15km	90%	20000	6	267	6536542	1112782	5334885	3856196
15km	90%	20000	6	206	4955867	890670	4005933	2809649
15km	90%	20000	6	187	5125689	872619	4216301	2525842
15km	90%	20000	6	198	5343935	977270	4298969	2550883
15km	90%	20000	6	219	6220459	1069400	5070889	3139525
15km	90%	20000	6	264	5817473	1006413	4754960	3497858
15km	90%	20000	6	227	5105097	927385	4121945	2975081
15km	90%	20000	6	163	4931792	838904	4058049	2298185
15km	90%	20000	6	270	6716007	1118218	5519980	3495850
15km	90%	20000	6	174	5460904	961654	4436118	2483811
15km	90%	20000	6	352	7201490	1042290	6066971	3543517
15km	90%	20000	6	206	5776369	962260	4765368	2963005
15km	90%	20000	6	256	6548698	987521	5515622	3689894
15km	90%	20000	6	262	4936110	884259	4000616	2574752
15km	90%	20000	6	201	6666582	1045268	5551780	2873481
15km	90%	20000	6	236	4604307	803907	3753807	2449256
15km	90%	20000	6	274	6231600	1048398	5134303	3272201
15km	90%	20000	6	233	5529902	920198	4529391	2927462
15km	90%	20000	6	232	4679561	826261	3752838	2664624
15km	90%	20000	6	284	6885576	1034996	5796478	3772120
15km	90%	20000	6	220	5846020	1032116	4710061	3118870
15km	90%	20000	6	250	6539150	1061232	5393882	3386497
15km	90%	20000	6	365	6915080	1091089	5756288	4181282
15km	90%	20000	6	239	5541350	921714	4565101	2801745
15km	90%	20000	6	287	6345296	1031958	5236825	3435742
15km	90%	20000	6	268	4820132	849831	3915695	3280640
15km	90%	20000	6	197	5193700	831597	4324563	2769551
15km	90%	20000	6	207	4914681	873790	3988118	2730065
15km	90%	20000	6	219	5688808	980924	4641014	3130552
15km	90%	20000	6	246	5193707	899823	4248913	2750574
15km	90%	20000	6	257	5245634	895363	4299039	3131270
15km	90%	20000	6	214	5371467	911457	4388370	2829811
15km	90%	20000	6	316	6985616	1035131	5890655	4005104
15km	90%	20000	6	243	5660749	960683	4658681	2755994
15km	90%	20000	6	239	4917099	854820	4003269	2490840
15km	90%	20000	6	233	5199312	945696	4169789	3135601
15km	90%	20000	6	232	6172973	1001978	5121477	3345762
15km	90%	20000	6	249	6996293	1098609	5809945	3602096
15km	90%	20000	6	315	6324267	1018925	5246050	3356692
15km	90%	20000	6	287	5862327	889676	4910826	3372826
15km	90%	20000	6	236	5417997	912615	4414967	3310779
15km	90%	20000	6	241	5464656	890140	4531502	2995070
15km	90%	20000	6	250	5901264	959340	4880182	3117013
15km	90%	20000	6	258	7443711	1131345	6225677	3718268
15km	90%	20000	6	242	6501818	992919	5447239	3242078
15km	90%	20000	6	319	7902287	1223960	6603174	4624628
15km	90%	20000	6	193	5650780	951166	4651147	2774373
15km	90%	20000	6	207	6332932	996433	5255643	2966765
15km	90%	20000	6	257	7585927	1245938	6267602	3717423
15km	90%	20000	6	274	7519942	1230384	6163913	3872260
15km	90%	20000	6	222	5864217	1051442	4731333	2985211
15km	90%	20000	6	199	5144429	834462	4249467	2634295
15km	90%	20000	6	154	4193320	773897	3389333	2197611
15km	90%	20000	6	305	6290889	970180	5262564	3703152
15km	90%	20000	6	218	5715192	981560	4661607	2792432
15km	90%	20000	6	245	5735630	883527	4806616	2872938
15km	90%	20000	6	372	6830413	1013625	5744116	3924588
15km	90%	20000	6	372	6865542	1110884	5701008	4230761
15km	90%	20000	6	270	6295493	1160251	5067512	3439858
15km	90%	20000	6	210	4937609	797758	4094926	3019711
15km	90%	20000	6	161	4901251	839130	4011091	2298338
15km	90%	20000	6	221	5302195	996608	4246638	3073388
15km	90%	20000	6	225	5249632	932364	4270685	2863102
15km	90%	20000	6	249	6259544	952202	5257098	3442025
15km	90%	20000	6	214	5326678	882894	4400444	2854369
15km	90%	20000	6	266	7034054	1075599	5899014	3774521
15km	90%	20000	6	175	4911494	849533	3985612	2317421
15km	90%	20000	6	238	6544280	994245	5446146	3444763
15km	90%	20000	6	232	6659075	1107900	5497604	3149238
15km	90%	20000	6	221	5525924	977706	4501569	3056310
15km	90%	20000	6	229	6059595	980082	4993093	3084359
15km	90%	20000	6	284	6077678	1014009	5020323	3513656
15km	90%	20000	6	231	6156986	997390	5103207	3241219
15km	90%	20000	6	224	6277380	1098103	5112334	2907432
15km	90%	20000	6	259	5982957	1005438	4888800	3602850
15km	90%	20000	6	189	5128819	880142	4196224	2476379
15km	90%	20000	6	277	6660001	1082766	5520717	3605832
15km	90%	20000	6	233	5326573	841912	4404903	2930645
15km	90%	20000	6	243	6148616	952231	5139813	3513391
15km	90%	20000	6	268	6503913	1088306	5357080	3637650
15km	90%	20000	6	243	6647858	1062016	5520344	3499034
15km	90%	20000	6	227	6179426	956139	5154750	3210949
15km	90%	20000	6	233	4686234	838913	3811885	2857244
15km	90%	20000	6	184	4728531	877100	3792106	2505569
15km	90%	20000	6	213	5317254	863600	4405053	3049101
15km	90%	20000	6	203	5251315	801994	4402537	2804480
15km	90%	20000	6	265	6703772	1095441	5544622	3420098
15km	90%	20000	6	289	7171003	1099168	5985716	3618966
15km	90%	20000	6	226	5513382	949434	4515023	3237058
15km	90%	20000	6	268	4497554	772822	3680680	2675669
15km	90%	20000	6	221	5220849	869826	4271974	2798834
15km	90%	20000	6	182	5392114	920615	4388605	2455525
15km	90%	20000	6	236	5831036	994597	4768791	3112645
15km	90%	20000	6	178	5409805	926452	4415753	2517156
15km	90%	20000	6	223	4638064	824364	3748638	2290343
15km	90%	20000	6	209	5194071	898621	4217559	2919396
15km	90%	20000	6	234	5216774	920881	4225902	2888763
15km	90%	20000	6	229	5995829	1065915	4868926	2976933
15km	90%	20000	6	288	5597751	935354	4591207	3197080
15km	90%	20000	6	252	6556111	1017846	5445818	3357814
15km	90%	20000	6	210	5355283	926020	4364246	2722726
15km	90%	20000	6	295	6943914	1088902	5790673	3678762
15km	90%	20000	6	223	6049032	984314	5008484	3199228
15km	90%	20000	6	320	6725211	1048212	5627232	3388200
15km	90%	20000	6	196	5719782	930883	4731438	2807519
15km	90%	20000	6	263	6571970	976459	5514123	3183419
15km	90%	20000	6	230	6283592	1089758	5135068	3316335
15km	90%	20000	6	197	5855335	929175	4862610	2788660
15km	90%	20000	6	207	5468375	908182	4501130	2884068
15km	90%	20000	6	297	5711600	992241	4637696	3353005
15km	90%	20000	6	255	5613840	1000734	4536134	3349426
15km	90%	20000	6	183	5449319	937924	4460235	2615615
15km	90%	20000	6	215	4911477	834864	4021609	2831030
15km	90%	20000	6	287	5313071	877030	4355285	2986488
15km	90%	20000	6	241	5301146	997520	4256849	2780286
15km	90%	20000	6	222	5896784	1050227	4793872	2858440
15km	90%	20000	6	224	6049854	975474	5010004	3205219
15km	90%	20000	6	199	5342760	926961	4362983	2504006
15km	90%	20000	6	194	5234527	873552	4301674	2627441
15km	90%	20000	6	227	5791802	1029516	4656984	3274903
15km	90%	20000	6	221	5658757	927532	4668757	2873885
15km	90%	20000	6	229	5850615	901206	4871946	3013082
15km	90%	20000	6	190	5212421	852682	4314096	2712565
15km	90%	20000	6	221	6043891	1080700	4894767	3172664
15km	90%	20000	6	235	4807981	853524	3892411	2459957
15km	90%	20000	6	250	7162396	1133386	5940433	3594498
15km	90%	20000	6	244	6302797	998632	5218004	3529179
15km	90%	20000	6	248	7194289	1089822	6040055	3567522
15km	90%	20000	6	252	5937345	989471	4870391	3329323
15km	90%	20000	6	284	5996448	1100807	4807952	3704933
15km	90%	20000	6	261	6807703	1049378	5679898	3212443
15km	90%	20000	6	276	5041522	852371	4142036	2895797
15km	90%	20000	6	291	6916417	1176554	5656345	4210296
15km	90%	20000	6	222	4633931	823188	3771709	2744450
15km	90%	20000	6	225	6412629	1119348	5227645	3238397
15km	90%	20000	6	212	5121048	839701	4223601	2458143
15km	90%	20000	6	211	6155102	1020553	5023409	3027846
15km	90%	20000	6	235	6141148	1025417	5049273	3399776
15km	90%	20000	6	200	5233790	951773	4218274	2871734
15km	90%	20000	6	217	5067086	848944	4136303	2744822
15km	90%	20000	6	227	4865535	862998	3937079	3143300
15km	90%	20000	6	288	5907890	1020554	4831183	3183716
15km	90%	20000	6	230	6282653	1054008	5131854	2790767
15km	90%	20000	6	185	5323937	910677	4366867	2641668
15km	90%	20000	6	251	5881678	963211	4848675	2861099
15km	90%	20000	6	200	5390885	906129	4414085	2596616
15km	90%	20000	6	229	5020409	865730	4099820	2625263
15km	90%	20000	6	265	6698445	1137586	5491160	3490389
15km	90%	20000	6	262	6464530	1058388	5311654	3349187
15km	90%	20000	6	254	4611733	780661	3774010	2384299
15km	90%	20000	6	347	7202689	1165000	5937943	4215790
15km	90%	20000	6	216	5898476	935362	4914038	3058185
15km	90%	20000	6	219	5816666	899072	4826872	3150933
15km	90%	20000	6	206	5216059	911228	4245559	2491274
15km	90%	20000	6	225	5553733	935946	4559167	2827984
15km	90%	20000	6	300	5763663	931080	4783920	3737930
15km	90%	20000	6	284	6553927	1059288	5438556	3801537
15km	90%	20000	6	290	6832004	1038878	5731422	3544321
15km	90%	20000	6	248	5190516	808677	4325647	3017688
15km	90%	20000	6	221	5786068	909843	4823292	3092396
15km	90%	20000	6	248	6517086	1027635	5421452	3571489
15km	90%	20000	6	183	4647116	805504	3799066	2349882
15km	90%	20000	6	234	5472864	908599	4498913	2694690
15km	90%	20000	6	275	7087487	1091271	5925308	3479562
15km	90%	20000	6	180	4380275	781626	3559339	2348700
15km	90%	20000	6	229	5722823	968368	4688221	3093185
15km	90%	20000	6	238	4753213	782799	3921193	3003326
15km	90%	20000	6	302	6525863	994845	5473829	3937511
15km	90%	20000	6	249	5982284	1010050	4910190	3442811
15km	90%	20000	6	239	5783546	925665	4782937	3204667
15km	90%	20000	6	189	5481196	959674	4462906	2698323
15km	90%	20000	6	212	5730850	979075	4659604	2920484
15km	90%	20000	6	268	5912381	1079276	4780832	3468008
15km	90%	20000	6	235	6697253	1061218	5576620	3389918
15km	90%	20000	6	273	6358122	1053681	5250738	3335371
15km	90%	20000	6	267	5739582	1022650	4625964	3390150
15km	90%	20000	6	238	5302045	889638	4376838	3017777
15km	90%	20000	6	244	6313797	1000711	5256865	3521960
15km	90%	20000	6	288	6195296	995470	5149815	3543694
15km	90%	20000	6	225	4527201	815941	3655089	2782498
15km	90%	20000	6	226	5833740	934954	4838808	2937774
15km	90%	20000	6	240	5254828	898646	4298728	3426159
15km	90%	20000	6	212	6552007	1015201	5491232	3041521
15km	90%	20000	6	246	5190850	902683	4208243	2977994
15km	90%	20000	6	207	4887649	863674	3954488	2828994
15km	90%	20000	6	215	5757631	946819	4746727	3082368
15km	90%	20000	6	241	5833146	997921	4778775	2849768
15km	90%	20000	6	222	5265810	903908	4300398	2837949
15km	90%	20000	6	247	6962034	1038208	5846962	3566922
15km	90%	20000	6	216	6270335	1127504	5076835	3110819
15km	90%	20000	6	264	7548902	1190537	6262687	3794477
15km	90%	20000	6	238	5238309	889824	4304775	2683828
15km	90%	20000	6	191	5035170	883208	4097644	2603594
15km	90%	20000	6	215	5369314	909229	4420784	2653044
15km	90%	20000	6	339	7460467	1064108	6323594	3602906
15km	90%	20000	6	200	5558177	961332	4490176	2867257
15km	90%	20000	6	241	6360993	1038659	5232710	3400262
15km	90%	20000	6	216	5033779	837447	4140806	2505917
15km	90%	20000	6	248	5016978	796635	4140981	3300145
15km	90%	20000	6	204	5628935	921297	4626587	2930003
15km	90%	20000	6	226	5579553	914843	4579811	2949208
15km	90%	20000	6	214	5834661	936096	4855127	2916758
15km	90%	20000	6	278	5863947	1045632	4759239	3287569
15km	90%	20000	6	190	5228279	877922	4277953	2582850
15km	90%	20000	6	202	5312627	900064	4353615	2726163
15km	90%	20000	6	289	6445144	991858	5401652	3584456
15km	90%	20000	6	255	6225479	1031975	5113025	3308107
15km	90%	20000	6	225	7380012	1185220	6122584	3237490
15km	90%	20000	6	222	4941588	840463	4052883	2922231
15km	90%	20000	6	228	5316996	887451	4373893	2891587
15km	90%	20000	6	325	5616156	831311	4745302	3131018
15km	90%	20000	6	223	6111442	977835	5004953	3101842
15km	90%	20000	6	260	5572637	936932	4589575	3121898
15km	90%	20000	6	211	5437462	968797	4396081	3041556
15km	90%	20000	6	262	6164268	1119437	4975455	3561238
15km	90%	20000	6	259	6170146	1087808	5016817	3632378
15km	90%	20000	6	287	6420284	1047075	5294293	3850015
15km	90%	20000	6	196	4959601	903598	4005123	2814804
15km	90%	20000	6	205	4324718	736124	3532124	2588818
15km	90%	20000	6	386	6046526	963360	5021622	3624868
15km	90%	20000	6	224	4846724	889469	3917695	2525660
15km	90%	20000	6	235	5693220	897167	4713248	3111698
15km	90%	20000	6	195	5608287	957187	4570916	2790241
15km	90%	20000	6	235	5275055	886019	4318798	3163025
15km	90%	20000	6	234	4142826	783683	3319447	2438493
15km	90%	20000	6	258	6243568	1004634	5166709	3384736
15km	90%	20000	6	223	6494666	1032383	5397028	3040003
15km	90%	20000	6	181	5780551	1014874	4680293	2587951
15km	90%	20000	6	241	5344901	848436	4451370	3127728
15km	90%	20000	6	224	5998746	987722	4934341	3099535
15km	90%	20000	6	272	6462888	1107515	5300114	3647567
15km	90%	20000	6	241	5769102	1010339	4681226	3032076
15km	90%	20000	6	251	5984015	1050924	4857298	3302914
15km	90%	20000	6	200	5674215	909821	4723778	2863352
15km	90%	20000	6	257	5522422	922957	4541465	3296137
15km	90%	20000	6	163	4537065	792115	3671566	2321728
15km	90%	20000	6	235	6341246	1039850	5241798	3390717
15km	90%	20000	6	206	7133612	1179971	5878557	2943054
15km	90%	20000	6	242	7417604	1163083	6192672	3474895
15km	90%	20000	6	197	4720751	803737	3864667	2368309
15km	90%	20000	6	273	6686733	1029363	5605964	3174162
15km	90%	20000	6	210	5700030	977060	4651413	2636713
15km	90%	20000	6	301	7698751	1145057	6494141	4195083
15km	90%	20000	6	227	5545829	908468	4564709	2885744
15km	90%	20000	6	282	7301546	1142963	6099012	3928986
15km	90%	20000	6	201	5798173	1015169	4719048	2892418
15km	90%	20000	6	249	7019612	1207220	5734988	3576125
15km	90%	20000	6	283	7093546	1080792	5968962	3654054
15km	90%	20000	6	191	5205133	932756	4203493	2364281
15km	90%	20000	6	345	4700603	789154	3859200	2431797
15km	90%	20000	6	214	5372085	906897	4418751	2598677
15km	90%	20000	6	226	5698336	908108	4711327	3099692
15km	90%	20000	6	212	5058937	910765	4067782	2923503
15km	90%	20000	6	219	5892669	994562	4804898	2897498
15km	90%	20000	6	251	5360332	928822	4383280	3106941
15km	90%	20000	6	216	5507387	990379	4462293	2548083
15km	90%	20000	6	193	5432445	906645	4477630	2671668
15km	90%	20000	6	191	4757927	830812	3891391	2704997
15km	90%	20000	6	259	6190992	1017086	5096149	3418937
15km	90%	20000	6	295	6843693	1108490	5640061	3691411
15km	90%	20000	6	246	5870886	982691	4825821	3235211
15km	90%	20000	6	224	5391261	909893	4420126	2917393
15km	90%	20000	6	226	5856086	1006123	4777967	3031942
15km	90%	20000	6	254	7586140	1287047	6244964	3666703
15km	90%	20000	6	227	7230775	1079860	6076400	3257640
15km	90%	20000	6	220	4370644	743142	3556329	2954490
15km	90%	20000	6	194	6712603	1122577	5517022	2756398
15km	90%	20000	6	301	6375097	980992	5326763	3927499
15km	90%	20000	6	211	5821997	907681	4851948	3027735
15km	90%	20000	6	251	7037591	1201463	5745382	3616627
15km	90%	20000	6	227	5772454	1016233	4702065	3057755
15km	90%	20000	6	218	4888020	845103	3999526	2325034
15km	90%	20000	6	183	5778672	954770	4760634	2625804
15km	90%	20000	6	293	6741481	1006886	5658126	3619202
15km	90%	20000	6	196	4842965	874172	3919866	2677528
15km	90%	20000	6	191	4982540	863532	4068263	2729958
15km	90%	20000	6	225	6246043	1112077	5047165	3230030
15km	90%	20000	6	230	5223485	902128	4281863	2544677
15km	90%	20000	6	183	5196643	894176	4237964	2606186
15km	90%	20000	6	219	6346079	981765	5284647	3071915
15km	90%	20000	6	252	6069823	1069996	4923783	3343501
15km	90%	20000	6	255	6368658	989543	5320469	3643381
15km	90%	20000	6	290	6274880	997382	5209371	3408542
15km	90%	20000	6	239	5601801	932973	4596608	2840980
15km	90%	20000	6	214	4904098	843669	4018450	2698709
15km	90%	20000	6	209	5379927	854919	4469178	3001168
15km	90%	20000	6	190	6008484	968418	4966075	2719576
15km	90%	20000	6	372	7277693	1155272	6043207	4224085
15km	90%	20000	6	300	6808862	1067147	5675214	4013542
15km	90%	20000	6	210	5375977	943950	4370722	2862533
15km	90%	20000	6	247	5782809	961791	4758238	3423312
15km	90%	20000	6	229	4658420	835963	3759271	2607080
15km	90%	20000	6	243	6145047	1023132	5064451	3204031
15km	90%	20000	6	280	7032557	1069470	5901904	3544491
15km	90%	20000	6	231	5007475	871526	4102953	3012714
15km	90%	20000	6	211	5728178	993822	4644868	3033860
15km	90%	20000	6	255	6035028	959655	5004526	3029168
15km	90%	20000	6	209	5622603	941198	4628043	2722425
15km	90%	20000	6	250	4113569	683950	3380959	2366496
15km	90%	20000	6	222	5471447	897537	4507191	3018412
15km	90%	20000	6	300	8016270	1260197	6647406	4243378
15km	90%	20000	6	221	5728188	977935	4693813	3166839
15km	90%	20000	6	230	5663466	983157	4625352	3052104
15km	90%	20000	6	250	5889016	953726	4842888	2900502
15km	90%	20000	6	221	4807170	854523	3899373	3023988
15km	90%	20000	6	268	5679747	944165	4668329	2899623
15km	90%	20000	6	252	5213392	899550	4264034	3338635
15km	90%	20000	6	275	6173076	1024409	5074612	3586763
15km	90%	20000	6	189	5899026	1038309	4794319	2693069
15km	90%	20000	6	211	5644107	978117	4566901	3028907
15km	90%	20000	6	233	4981805	875124	4038450	2938920
15km	90%	20000	6	282	6131070	1003918	5058966	3508219
15km	90%	20000	6	262	5739110	889505	4780581	3784831
15km	90%	20000	6	207	5333255	909824	4356057	2865282
15km	90%	20000	6	215	5986642	1034273	4878444	3074690
15km	90%	20000	6	297	7079580	1131161	5850294	4080478
15km	90%	20000	6	255	5519106	971559	4478150	3485408
15km	90%	20000	6	227	5126764	839752	4224834	2360264
15km	90%	20000	6	224	5339632	933437	4320792	2698584
15km	90%	20000	6	228	4773003	831470	3908405	2787530
15km	90%	20000	6	268	6519452	974130	5480358	3848689
15km	90%	20000	6	277	6350527	1058798	5228341	3616851
15km	90%	20000	6	241	6135787	1000087	5074775	3067489
15km	90%	20000	6	220	5556381	1012552	4495791	2954287
15km	90%	20000	6	189	4152423	727177	3389754	2549027
15km	90%	20000	6	205	4560721	768514	3750038	2585274
15km	90%	20000	6	187	5395297	916438	4429984	2558934
15km	90%	20000	6	209	6488875	1004417	5422871	3002622
15km	90%	20000	6	198	5305327	908276	4345575	2635739
15km	90%	20000	6	203	5210832	896364	4256791	2736188
15km	90%	20000	6	177	4947883	869215	4029916	2427570
15km	90%	20000	6	242	4982289	787636	4137792	3066249
15km	90%	20000	6	255	6513857	1030035	5400850	3415092
15km	90%	20000	6	307	7144762	1188791	5899753	4222152
15km	90%	20000	6	243	6000124	977641	4944324	3033907
15km	90%	20000	6	247	5382008	934192	4378516	2898111
15km	90%	20000	6	233	4974764	828808	4073972	2647399
15km	90%	20000	6	313	7484448	1204968	6206855	3910561
15km	90%	20000	6	303	6219201	1003779	5158673	3404713
15km	90%	20000	6	203	5142442	834106	4249000	2903577
15km	90%	20000	6	257	6673726	1089227	5510642	3532579
15km	90%	20000	6	184	5246669	935110	4272418	2486744
15km	90%	20000	6	389	5902906	969220	4860254	3374164
15km	90%	20000	6	274	4862260	852987	3962807	2949757
15km	90%	20000	6	204	6595858	1064623	5410369	2915303
15km	90%	20000	6	229	4620143	780007	3796614	2372843
15km	90%	20000	6	206	5181357	849307	4283020	2626230
15km	90%	20000	6	199	5690074	975425	4662075	2829071
15km	90%	20000	6	237	5889573	934017	4919193	2980477
15km	90%	20000	6	290	6360350	1009031	5281747	3335945
15km	90%	20000	6	262	5711993	936883	4718361	3542097
15km	90%	20000	6	194	5008034	855553	4099049	2464293
15km	90%	20000	6	255	7434928	1161336	6163697	3687143
15km	90%	20000	6	226	5016061	842295	4100481	2706037
15km	90%	20000	6	283	6225547	1073131	5078153	3721451
15km	90%	20000	6	235	5747662	943122	4750518	2918042
15km	90%	20000	6	240	6242742	1013734	5175749	3354711
15km	90%	20000	6	208	5832267	918772	4851205	2708063
15km	90%	20000	6	179	5326036	890576	4378403	2565312
15km	90%	20000	6	288	6010751	978512	4978901	3291634
15km	90%	20000	6	222	7102764	1149486	5888463	3184257
15km	90%	20000	6	283	6486014	1053533	5370322	3314164
15km	90%	20000	6	281	6523996	998190	5470379	3701981
15km	90%	20000	6	226	5300780	974170	4241376	3260315
15km	90%	20000	6	255	5833773	981733	4790487	2746452
15km	90%	20000	6	313	5681129	933859	4704803	3669562
15km	90%	20000	6	212	5284360	996769	4260922	2747519
15km	90%	20000	6	316	7458070	1137065	6262466	3977728
15km	90%	20000	6	245	4675674	860063	3734701	2993116
15km	90%	20000	6	211	5347265	888956	4380076	3016202
15km	90%	20000	6	240	5747981	855371	4805202	3322005
15km	90%	20000	6	263	6894221	1129977	5702660	3798251
15km	90%	20000	6	231	4713662	804699	3873170	2842224
15km	90%	20000	6	211	4621877	836765	3746082	2712349
15km	90%	20000	6	218	4798088	821818	3919264	2687658
15km	90%	20000	6	239	6061772	1087340	4911837	3444816
15km	90%	20000	6	179	4429964	751968	3615744	2307069
15km	90%	20000	6	231	5497493	962925	4480804	2597589
15km	90%	20000	6	225	5452860	939788	4439695	3030176
15km	90%	20000	6	223	7693387	1160647	6408957	3213018
15km	90%	20000	6	207	5726091	951391	4723804	2728421
15km	90%	20000	6	325	6190594	978835	5148062	4157527
15km	90%	20000	6	237	5664205	970641	4600393	3062718
15km	90%	20000	6	261	6231159	1039244	5128116	3784012
15km	90%	20000	6	214	5189724	858009	4275347	2629741
15km	90%	20000	6	232	5589016	995917	4519368	3318465
15km	90%	20000	6	258	5317023	849975	4411010	2942088
15km	90%	20000	6	206	5254639	861163	4335949	2656640
15km	90%	20000	6	213	5349706	845789	4441094	2647404
15km	90%	20000	6	215	5217963	859099	4305840	2632464
15km	90%	20000	6	314	6390144	1024706	5281524	3665179
15km	90%	20000	6	191	5081561	878164	4156425	2280002
15km	90%	20000	6	219	5639283	943180	4640964	2497217
15km	90%	20000	6	235	5978366	982468	4931243	2931995
15km	90%	20000	6	214	5650206	968565	4645925	2698500
15km	90%	20000	6	204	7039081	1165897	5796387	2919009
15km	90%	20000	6	270	6271866	1040599	5154905	3423869
15km	90%	20000	6	301	6503859	1140218	5279001	3769743
15km	90%	20000	6	214	6275395	1028242	5179006	3084075
15km	90%	20000	6	205	4637361	806530	3790452	2760272
15km	90%	20000	6	228	7041328	1158694	5821112	3278178
15km	90%	20000	6	240	7131504	1130081	5927732	3447001
15km	90%	20000	6	248	7116629	1130296	5920405	3589232
15km	90%	20000	6	174	4695585	867503	3793277	2495595
15km	90%	20000	6	212	5552462	987358	4500070	2574321
15km	90%	20000	6	232	5815215	896880	4869692	3352364
15km	90%	20000	6	220	5229358	1013361	4165474	3169017
15km	90%	20000	6	287	5434957	951172	4417345	3096069
15km	90%	20000	6	235	5596583	879557	4652820	2945342
15km	90%	20000	6	234	6096062	932336	5094792	3124389
15km	90%	20000	6	257	4468248	737230	3696928	2366435
15km	90%	20000	6	197	5117526	799292	4251516	2536831
15km	90%	20000	6	310	6699006	996874	5625410	3383219
15km	90%	20000	6	253	7078971	1121270	5893767	3242834
15km	90%	20000	6	208	5067631	907239	4111986	2794217
15km	90%	20000	6	162	4795162	824634	3897654	2284935
15km	90%	20000	6	257	5807174	899899	4840697	3076448
15km	90%	20000	6	266	5566640	970831	4532235	2666027
15km	90%	20000	6	261	6351044	1013361	5264159	3359069
15km	90%	20000	6	266	6540345	1016410	5465486	2930998
15km	90%	20000	6	234	7353379	1148593	6125592	3351328
15km	90%	20000	6	240	6877656	1159375	5644827	3462161
15km	90%	20000	6	210	5381503	901087	4429963	2922153
15km	90%	20000	6	232	5746040	945705	4725167	3156852
15km	90%	20000	6	199	5596358	954519	4582448	2838126
15km	90%	20000	6	245	6247479	1107008	5079800	3520342
15km	90%	20000	6	223	5009600	851193	4128767	2539939
15km	90%	20000	6	231	5295455	883627	4355895	3058181
15km	90%	20000	6	247	6437433	1031188	5324206	3502652
15km	90%	20000	6	193	5380199	911162	4424538	2737467
15km	90%	20000	6	308	7016540	1113616	5817072	4005701
15km	90%	20000	6	302	6394503	934292	5389753	3267240
15km	90%	20000	6	237	5063894	844317	4152428	2896281
15km	90%	20000	6	308	7015639	1033395	5877167	3317573
15km	90%	20000	6	268	6365365	1047162	5277803	2938707
15km	90%	20000	6	298	6054098	1077614	4922220	3111924
15km	90%	20000	6	277	5687774	989997	4644291	3287240
15km	90%	20000	6	238	5581349	974429	4537447	3364882
15km	90%	20000	6	246	5378179	923130	4367550	3040996
15km	90%	20000	6	240	6347954	1096655	5167954	3174888
15km	90%	20000	6	230	5098297	821541	4211444	2769047
15km	90%	20000	6	197	6102427	926355	5130164	2803631
15km	90%	20000	6	199	5455768	936560	4474734	2759086
15km	90%	20000	6	246	5014482	889174	4082978	2907002
15km	90%	20000	6	287	6273063	994269	5216769	3560594
15km	90%	20000	6	266	5192749	852165	4285420	2917297
15km	90%	20000	6	162	5165568	873883	4234738	2199723
15km	90%	20000	6	345	8353998	1362627	6904513	4514152
15km	90%	20000	6	204	4777539	812434	3911298	2534113
15km	90%	20000	6	225	5544184	938355	4550207	3250779
15km	90%	20000	6	212	6042129	1076427	4924514	2724230
15km	90%	20000	6	209	5287762	937610	4283223	2942637
15km	90%	20000	6	308	7178729	1174234	5915463	4064543
15km	90%	20000	6	210	5107463	820819	4244284	2614271
15km	90%	20000	6	256	7015281	1091995	5834597	3681729
15km	90%	20000	6	254	5165535	864776	4229081	3655994
15km	90%	20000	6	192	5062026	837203	4163643	2403770
15km	90%	20000	6	241	6557456	1092825	5393320	3447944
15km	90%	20000	6	262	5851669	1032282	4701744	3372889
15km	90%	20000	6	232	6177881	1024888	5094421	3269975
15km	90%	20000	6	195	5383410	970859	4358386	2773460
15km	90%	20000	6	207	5232351	893572	4286723	2545186
15km	90%	20000	6	258	6657711	1012799	5574325	3608019
15km	90%	20000	6	212	4873749	829152	3996188	2649934
15km	90%	20000	6	210	5472981	959824	4452397	2654919
15km	90%	20000	6	218	5479559	963955	4471268	2895966
15km	90%	20000	6	246	5756370	926923	4767994	2734135
15km	90%	20000	6	227	5278371	912303	4302892	2900229
15km	90%	20000	6	316	7713569	1226080	6413199	4309958
15km	90%	20000	6	218	5455748	898983	4504459	2742744
15km	90%	20000	6	247	5814443	1014666	4726783	3211215
15km	90%	20000	6	232	5793225	916552	4813427	3083487
15km	90%	20000	6	244	5516227	929333	4518950	2695999
15km	90%	20000	6	239	6388271	1062994	5265085	3306750
15km	90%	20000	6	235	5475268	997195	4425897	3053195
15km	90%	20000	6	295	5732929	933094	4744402	3147486
15km	90%	20000	6	201	5065953	915613	4097266	2644347
15km	90%	20000	6	323	7369615	1172558	6123865	4046246
15km	90%	20000	6	232	6582776	987540	5534820	2807733
15km	90%	20000	6	233	6073541	985671	5035400	2798000
15km	90%	20000	6	246	5203393	953324	4199849	3316921
15km	90%	20000	6	192	4686337	799199	3841167	2412187
15km	90%	20000	6	231	5481191	1015740	4398917	2907407
15km	90%	20000	6	243	6108333	1058606	4973557	3388325
15km	90%	20000	6	199	5322560	975203	4272862	2861342
15km	90%	20000	6	228	5387993	932012	4411135	2810098
15km	90%	20000	6	231	4744443	796038	3913388	2957403
15km	90%	20000	6	218	4978440	861753	4061999	2823215
15km	90%	20000	6	236	5488846	934502	4484060	3142232
15km	90%	20000	6	241	5372781	849210	4473102	3012034
15km	90%	20000	6	254	4503580	732908	3731089	2622383
15km	90%	20000	6	292	5543915	952726	4532645	3530864
15km	90%	20000	6	225	4928967	828677	4053742	3005424
15km	90%	20000	6	207	4978764	833163	4045750	2959588
15km	90%	20000	6	203	5232475	938986	4211351	2713968
15km	90%	20000	6	280	6467493	1085208	5302090	4051646
15km	90%	20000	6	239	5906313	956433	4858587	2991517
15km	90%	20000	6	256	6043683	971382	5005935	3626783
15km	90%	20000	6	308	5847368	963749	4824355	4081932
15km	90%	20000	6	241	4649583	800219	3784397	3177602
15km	90%	20000	6	214	6226035	1071827	5059054	3085989
15km	90%	20000	6	221	7244941	1125628	6002953	3184455
15km	90%	20000	6	286	6810511	1214764	5488982	3871670
15km	90%	20000	6	184	5439248	949103	4403826	2640038
15km	90%	20000	6	205	5762685	909610	4803400	2940243
15km	90%	20000	6	202	5887187	940130	4884613	2635368
15km	90%	20000	6	198	5674318	993496	4628262	2838849
15km	90%	20000	6	226	6150563	1024853	5043760	3236223
15km	90%	20000	6	228	6290794	1018667	5200291	3175120
15km	90%	20000	6	255	6793322	1175091	5562382	3381911
15km	90%	20000	6	231	5494651	885264	4557504	3122293
15km	90%	20000	6	208	4972690	885278	4007910	2919076
15km	90%	20000	6	220	5343128	871168	4428738	2758758
15km	90%	20000	6	277	5396081	981373	4353022	3596021
15km	90%	20000	6	232	5369721	1000814	4311672	3318665
15km	90%	20000	6	236	4629180	803000	3786230	2556944
15km	90%	20000	6	185	5258567	869815	4345711	2363193
15km	90%	20000	6	320	5781354	1001488	4695742	3204088
15km	90%	20000	6	241	6008636	1038155	4912541	3280208
15km	90%	20000	6	262	5123304	888725	4161373	3198626
15km	90%	20000	6	182	4716009	846534	3828005	2588258
15km	90%	20000	6	201	5439230	901246	4463169	2798642
15km	90%	20000	6	166	4923526	884956	3996774	2370874
15km	90%	20000	6	269	4648755	874649	3715269	2946722
15km	90%	20000	6	198	4709946	813205	3847035	2371473
15km	90%	20000	6	249	5278727	857809	4370885	2545265
15km	90%	20000	6	242	5091644	825544	4200709	2694375
15km	90%	20000	6	259	5079516	840653	4179843	2823975
15km	90%	20000	6	276	6447644	1091215	5291277	3119713
15km	90%	20000	6	203	5417893	966150	4389916	2842055
15km	90%	20000	6	260	6615156	1122356	5425935	3751966
15km	90%	20000	6	234	6722256	1000209	5664138	3365736
15km	90%	20000	6	308	7063263	1125530	5877331	3653401
15km	90%	20000	6	267	6648906	961013	5628431	3787099
15km	90%	20000	6	251	6342942	962653	5312080	3443179
15km	90%	20000	6	262	7246500	1138508	6045395	3762502
15km	90%	20000	6	190	5708323	959852	4679717	2664454
15km	90%	20000	6	215	5251403	815483	4377477	2861427
15km	90%	20000	6	243	5937977	993302	4898079	3381761
15km	90%	20000	6	211	5345191	925107	4345648	2907105
15km	90%	20000	6	232	5874503	996051	4797089	3337288
15km	90%	20000	6	207	4988304	806968	4129536	2634646
15km	90%	20000	6	277	5904890	994956	4843686	3563412
15km	90%	20000	6	246	5193822	917787	4218803	3200539
15km	90%	20000	6	274	6810655	1057237	5675665	3696457
15km	90%	20000	6	247	5894000	1014790	4829297	2715654
15km	90%	20000	6	247	5807887	1078709	4626578	3480982
15km	90%	20000	6	270	5165164	937584	4161651	3357350
15km	90%	20000	6	239	5872608	918032	4890518	3451904
15km	90%	20000	6	259	5765024	972249	4736774	3241419
15km	90%	20000	6	181	4813414	814807	3940737	2511774
15km	90%	20000	6	219	5623450	887910	4677974	2811067
15km	90%	20000	6	212	5647010	966959	4597712	2794092
15km	90%	20000	6	199	4820669	836144	3950770	2202825
15km	90%	20000	6	225	6225955	934484	5210567	3235291
15km	90%	20000	6	273	7079146	1101281	5898095	3938888
15km	90%	20000	6	232	5297445	864815	4386478	3007418
15km	90%	20000	6	268	6204617	1027911	5097888	3608927
15km	90%	20000	6	230	6036119	1012775	4982136	3148692
15km	90%	20000	6	195	4463554	754823	3678175	2526566
15km	90%	20000	6	280	6434877	1180448	5171146	3937134
15km	90%	20000	6	243	5345916	867241	4407651	3045325
15km	90%	20000	6	271	5758833	1011649	4681472	3428819
15km	90%	20000	6	209	5163984	874545	4240270	2670607
15km	90%	20000	6	220	5903700	996008	4815840	3017957
15km	90%	20000	6	229	5608914	970100	4560221	3288936
15km	90%	20000	6	289	6493173	1140805	5262009	3777552
15km	90%	20000	6	178	5854129	914828	4891162	2529037
15km	90%	20000	6	230	5581086	850406	4625075	2908080
15km	90%	20000	6	187	4864693	816428	3991604	2669758
15km	90%	20000	6	270	6273794	1066249	5143367	3086281
15km	90%	20000	6	224	5427529	909033	4441241	3050792
15km	90%	20000	6	260	6058984	1057868	4917683	3530982
15km	90%	20000	6	332	8307209	1325315	6892545	4122700
15km	90%	20000	6	247	5444418	947548	4448949	3027040
15km	90%	20000	6	378	4650938	775193	3836456	2649235
15km	90%	20000	6	239	7331363	1138237	6102924	3444330
15km	90%	20000	6	233	5368078	932866	4386943	2932008
15km	90%	20000	6	222	5659414	993594	4601445	2977331
15km	90%	20000	6	254	7939267	1225066	6636381	3678379
15km	90%	20000	6	230	5480033	914841	4509228	2528177
15km	90%	20000	6	276	6265696	959957	5233415	3353660
15km	90%	20000	6	258	4228322	690629	3499996	2342721
15km	90%	20000	6	225	6650538	998025	5580128	3229565
15km	90%	20000	6	292	6697694	1136211	5465885	3837968
15km	90%	20000	6	205	5916238	934568	4930663	2889032
15km	90%	20000	6	189	4681576	792801	3862075	2549535
15km	90%	20000	6	214	5725922	917692	4746902	2942996
15km	90%	20000	6	255	5574019	911664	4606162	3056445
15km	90%	20000	6	220	5401548	968319	4376156	3116536
15km	90%	20000	6	395	5246931	763806	4447035	3063533
15km	90%	20000	6	244	5086015	892291	4140560	3021167
15km	90%	20000	6	216	4955827	834001	4085982	2650625
15km	90%	20000	6	227	5912624	1029315	4798106	3271489
15km	90%	20000	6	244	7555750	1198669	6281723	3507485
[truncated: 1 more rows]
