# Supplementary material for: Quantifying the Value of Perfect Information in Emergency Vaccination Campaigns
Source: PLoS Comput Biol. 2017 Feb 16;13(2):e1005318. doi: 10.1371/journal.pcbi.1005318 (PMC5312803; doi:10.1371/journal.pcbi.1005318)
Supplement: S1 Data — (ZIP) [file pcbi.1005318.s013.zip › Data/15km vaccination/data22.txt]

vacc_radius	efficacy	capacity	delay	outbreak_duration	livestock_culled	cattle_culled	sheep_culled	vaccinations
15km	90%	35000	2	177	3027042	373201	2621528	3232577
15km	90%	35000	2	193	3189098	445942	2716419	3140579
15km	90%	35000	2	191	2588065	357634	2209613	2873180
15km	90%	35000	2	163	2261761	326168	1905612	2658783
15km	90%	35000	2	156	2655679	391002	2237801	2687698
15km	90%	35000	2	145	2212807	306899	1874935	2924444
15km	90%	35000	2	185	4334143	572823	3730800	3634238
15km	90%	35000	2	145	3312009	412878	2856296	2933339
15km	90%	35000	2	176	3188251	475439	2695407	3139608
15km	90%	35000	2	148	3356289	467678	2862196	2812196
15km	90%	35000	2	202	3620837	420479	3160757	3444555
15km	90%	35000	2	210	3397418	439656	2927935	3337867
15km	90%	35000	2	190	2662027	360247	2280529	2724490
15km	90%	35000	2	156	2523847	349780	2164738	2454718
15km	90%	35000	2	182	2712154	401437	2283188	2906240
15km	90%	35000	2	198	3028826	400830	2595779	3163956
15km	90%	35000	2	296	4241904	468456	3725820	3167387
15km	90%	35000	2	151	3004481	434042	2534338	2887151
15km	90%	35000	2	187	2296236	344128	1934655	2992282
15km	90%	35000	2	203	4295886	556347	3692220	3797764
15km	90%	35000	2	157	3477698	503768	2934578	3711967
15km	90%	35000	2	155	2846964	398363	2415216	3164969
15km	90%	35000	2	188	3072932	405241	2645338	3096098
15km	90%	35000	2	162	3692436	527843	3139160	3122278
15km	90%	35000	2	199	2254125	299365	1928676	2683673
15km	90%	35000	2	190	2673355	419588	2220115	3048471
15km	90%	35000	2	266	3762436	453499	3290290	3687425
15km	90%	35000	2	178	4169528	506993	3630864	3731720
15km	90%	35000	2	176	3415910	486619	2899146	3160263
15km	90%	35000	2	153	3022095	410812	2571299	3119392
15km	90%	35000	2	206	3243394	390031	2840977	3152078
15km	90%	35000	2	181	3475374	483091	2960937	2833772
15km	90%	35000	2	282	2671608	374553	2269842	3246720
15km	90%	35000	2	187	2954822	432606	2498048	2553976
15km	90%	35000	2	175	3988287	508559	3457022	3361172
15km	90%	35000	2	194	3322585	474581	2821000	3251821
15km	90%	35000	2	151	3498532	534092	2935482	2942661
15km	90%	35000	2	174	3059690	384081	2648524	3089409
15km	90%	35000	2	164	3095504	367019	2704653	2928326
15km	90%	35000	2	194	2534343	411147	2099832	2309380
15km	90%	35000	2	160	3114179	441895	2642538	2561057
15km	90%	35000	2	214	3129866	410430	2703327	2830941
15km	90%	35000	2	245	2625102	355842	2242789	2633312
15km	90%	35000	2	123	2550303	355889	2166706	2458657
15km	90%	35000	2	233	3354922	456572	2864715	2972778
15km	90%	35000	2	210	3565168	498515	3045447	3049762
15km	90%	35000	2	211	2942604	380518	2533921	3293885
15km	90%	35000	2	169	2680350	359921	2285111	3139742
15km	90%	35000	2	188	4099872	551482	3478881	3593856
15km	90%	35000	2	207	2841664	406125	2415151	2777745
15km	90%	35000	2	172	3226058	432448	2776077	3077555
15km	90%	35000	2	231	2378950	338772	2020928	2574354
15km	90%	35000	2	306	2281604	322249	1946031	2904446
15km	90%	35000	2	176	3009372	415345	2559073	3458419
15km	90%	35000	2	154	3670220	500840	3141079	2770867
15km	90%	35000	2	260	3265784	391111	2849095	3577643
15km	90%	35000	2	250	3414719	441797	2938124	3854568
15km	90%	35000	2	154	3940757	511629	3396105	3212043
15km	90%	35000	2	192	2424326	344785	2051656	2898183
15km	90%	35000	2	201	3681474	488561	3157675	3312611
15km	90%	35000	2	247	3801073	488150	3281191	3793799
15km	90%	35000	2	124	2512555	401090	2089318	2586641
15km	90%	35000	2	193	3085834	435834	2622757	2879208
15km	90%	35000	2	157	3894669	454152	3408686	3624812
15km	90%	35000	2	165	3648800	479407	3150617	3413776
15km	90%	35000	2	221	2818196	389475	2399296	3359069
15km	90%	35000	2	161	2223081	259539	1950831	2677367
15km	90%	35000	2	192	2662572	361796	2281149	2539544
15km	90%	35000	2	237	3379349	450612	2873108	3370715
15km	90%	35000	2	181	3115886	425959	2670524	3265361
15km	90%	35000	2	192	1950554	261809	1669493	2780364
15km	90%	35000	2	258	2723121	364464	2329207	2835052
15km	90%	35000	2	152	2703682	409035	2261192	2791988
15km	90%	35000	2	119	1851174	289027	1542449	2266960
15km	90%	35000	2	144	3342713	489298	2830463	2843734
15km	90%	35000	2	152	3867664	498159	3339771	3549962
15km	90%	35000	2	159	2906098	378523	2497208	2609468
15km	90%	35000	2	202	2542354	306802	2219486	3160683
15km	90%	35000	2	216	3592860	522935	3045141	3105205
15km	90%	35000	2	206	3314706	436161	2856048	3141162
15km	90%	35000	2	201	3067877	373517	2669244	3031463
15km	90%	35000	2	153	3136068	426012	2674979	2737055
15km	90%	35000	2	242	3357843	424400	2901249	3626507
15km	90%	35000	2	214	3896656	556402	3307014	2852802
15km	90%	35000	2	181	2883072	414201	2442998	2428533
15km	90%	35000	2	158	3063197	461856	2576183	2793978
15km	90%	35000	2	163	2798167	397134	2360596	3411657
15km	90%	35000	2	149	3699694	502058	3158765	3019086
15km	90%	35000	2	134	3255028	509625	2708715	2911423
15km	90%	35000	2	164	3183371	449102	2693339	3199576
15km	90%	35000	2	168	3283835	466453	2781773	3265994
15km	90%	35000	2	196	3974151	492928	3454135	3025109
15km	90%	35000	2	171	2600040	320575	2252156	3289318
15km	90%	35000	2	148	2993320	441208	2519854	3058922
15km	90%	35000	2	154	3197902	474317	2705423	3102302
15km	90%	35000	2	158	2728605	420842	2274015	3250513
15km	90%	35000	2	178	3168503	426004	2722998	2689035
15km	90%	35000	2	154	2453197	366103	2053474	2840004
15km	90%	35000	2	179	4447217	623264	3774241	3142604
15km	90%	35000	2	178	3211375	474940	2702001	2603697
15km	90%	35000	2	194	2804908	359106	2420208	3517836
15km	90%	35000	2	170	3579733	508379	3033982	2886939
15km	90%	35000	2	211	3280642	477145	2786296	2797588
15km	90%	35000	2	159	2984473	434323	2511834	3177046
15km	90%	35000	2	227	3220227	415850	2765517	3281667
15km	90%	35000	2	139	3003663	413700	2566820	2781189
15km	90%	35000	2	176	2817213	373528	2418001	2801189
15km	90%	35000	2	219	2534150	304584	2205909	3257104
15km	90%	35000	2	251	3516115	455151	3044701	3528105
15km	90%	35000	2	160	2829976	423466	2379753	2698163
15km	90%	35000	2	170	3007801	442443	2543097	2671570
15km	90%	35000	2	212	2894196	387168	2479653	3016630
15km	90%	35000	2	202	3671220	483347	3164275	3204510
15km	90%	35000	2	159	2454802	358294	2077532	2465594
15km	90%	35000	2	174	3842421	441634	3374214	4016980
15km	90%	35000	2	135	2624374	352472	2257853	2856387
15km	90%	35000	2	136	2272159	369995	1877341	2637898
15km	90%	35000	2	191	2783952	382908	2364558	2978804
15km	90%	35000	2	192	3275559	419457	2823809	2901498
15km	90%	35000	2	207	2942732	379068	2536621	2800751
15km	90%	35000	2	180	2924472	407755	2493132	2846263
15km	90%	35000	2	210	2729349	381607	2307424	2802654
15km	90%	35000	2	186	2790784	411564	2348892	2931904
15km	90%	35000	2	234	2430999	354802	2061228	2782054
15km	90%	35000	2	175	2960241	400709	2521277	2962933
15km	90%	35000	2	162	2541790	379686	2137850	2769028
15km	90%	35000	2	143	2714341	431018	2241434	2812159
15km	90%	35000	2	158	3482393	493600	2944943	3202335
15km	90%	35000	2	136	2901359	373085	2507366	2891391
15km	90%	35000	2	182	3704161	489297	3190372	3506147
15km	90%	35000	2	137	2455180	343304	2097250	2795172
15km	90%	35000	2	162	3342457	478973	2836290	3026756
15km	90%	35000	2	210	3384608	446599	2912166	3075782
15km	90%	35000	2	244	3420400	406701	2987030	3258187
15km	90%	35000	2	148	2756343	399080	2332967	2504281
15km	90%	35000	2	160	2876822	391986	2442942	2401790
15km	90%	35000	2	191	2661666	399312	2195778	3256486
15km	90%	35000	2	152	2657622	381942	2261391	2373617
15km	90%	35000	2	174	2906080	406701	2478305	2530729
15km	90%	35000	2	252	3991096	493163	3468034	3196634
15km	90%	35000	2	155	3202389	481354	2692569	2999562
15km	90%	35000	2	171	2335197	376761	1935733	2934684
15km	90%	35000	2	213	4127656	563300	3530759	2783186
15km	90%	35000	2	140	2558810	356973	2168734	2618042
15km	90%	35000	2	159	2427194	351509	2036528	2816106
15km	90%	35000	2	190	4333146	576062	3704934	3305772
15km	90%	35000	2	151	3383473	484359	2853241	3369123
15km	90%	35000	2	166	2836053	428315	2387055	2803478
15km	90%	35000	2	211	3058619	422125	2610299	3033149
15km	90%	35000	2	148	3061801	472826	2564969	2624126
15km	90%	35000	2	189	3221544	467827	2722114	3026787
15km	90%	35000	2	210	3138060	378707	2729495	2679153
15km	90%	35000	2	154	2824602	382032	2417020	2750124
15km	90%	35000	2	153	2795941	411120	2355553	2503346
15km	90%	35000	2	172	3072217	415186	2618601	2992737
15km	90%	35000	2	137	3218423	462302	2742126	2488330
15km	90%	35000	2	145	2789853	382699	2386833	2705279
15km	90%	35000	2	128	3252925	452489	2745026	2935833
15km	90%	35000	2	187	3965452	573899	3358402	3219307
15km	90%	35000	2	143	3275220	475557	2770731	3044080
15km	90%	35000	2	221	3674972	466715	3175154	3845038
15km	90%	35000	2	195	2732745	340733	2376528	3192946
15km	90%	35000	2	195	3006818	415970	2559335	3182335
15km	90%	35000	2	145	2190539	298522	1869472	2554845
15km	90%	35000	2	201	3681262	446048	3212219	3753792
15km	90%	35000	2	188	2873477	432088	2415584	2454496
15km	90%	35000	2	231	3639547	505894	3109250	3001863
15km	90%	35000	2	223	2972853	382565	2559948	2900914
15km	90%	35000	2	136	2727518	432190	2247770	2660171
15km	90%	35000	2	160	2351889	303809	2028274	2754747
15km	90%	35000	2	142	3561107	436743	3094805	2881418
15km	90%	35000	2	162	3154161	423436	2701923	3125403
15km	90%	35000	2	201	4025755	560306	3432064	3334555
15km	90%	35000	2	180	3186917	424207	2736701	3114690
15km	90%	35000	2	181	3033264	400398	2598549	2993413
15km	90%	35000	2	211	3218418	466223	2712783	3586652
15km	90%	35000	2	179	3723126	467606	3225794	3394252
15km	90%	35000	2	190	2686708	398957	2266672	2661101
15km	90%	35000	2	204	3646422	515123	3096432	3231743
15km	90%	35000	2	220	3445476	509125	2915227	3094983
15km	90%	35000	2	135	2579026	346152	2209382	2684664
15km	90%	35000	2	149	2811200	434710	2354680	2668426
15km	90%	35000	2	212	3473406	447231	2992888	3427950
15km	90%	35000	2	167	2577392	389391	2176945	2953774
15km	90%	35000	2	202	3350788	454687	2868772	3276911
15km	90%	35000	2	176	3023610	384128	2618224	3268013
15km	90%	35000	2	171	2727267	339353	2363884	3017999
15km	90%	35000	2	170	3208573	451284	2725924	3124077
15km	90%	35000	2	145	3672885	531968	3109568	2866893
15km	90%	35000	2	166	3572621	491160	3042404	3110241
15km	90%	35000	2	138	2817311	399450	2385462	2315755
15km	90%	35000	2	183	3330920	464261	2839229	2852208
15km	90%	35000	2	181	3599756	512942	3039485	3464961
15km	90%	35000	2	194	1741101	227369	1486742	2353137
15km	90%	35000	2	142	2805123	395846	2383062	2427321
15km	90%	35000	2	222	2378702	341827	2019931	2372978
15km	90%	35000	2	136	3021793	387075	2586767	2897286
15km	90%	35000	2	162	2919896	415268	2468726	3009842
15km	90%	35000	2	241	3158581	415391	2720918	3167453
15km	90%	35000	2	173	4074466	538724	3493928	3630236
15km	90%	35000	2	173	3032145	429346	2582666	2760034
15km	90%	35000	2	193	3329385	441756	2863333	2696351
15km	90%	35000	2	179	2426196	395843	2007463	2441998
15km	90%	35000	2	171	3944429	539954	3357844	3352364
15km	90%	35000	2	164	3501035	477692	3001117	3034844
15km	90%	35000	2	162	3424542	479155	2905352	2790493
15km	90%	35000	2	160	3715581	507457	3182075	2776526
15km	90%	35000	2	149	2761210	423339	2322862	2651206
15km	90%	35000	2	167	3388833	469284	2882513	3030789
15km	90%	35000	2	157	3428691	452697	2957361	2907808
15km	90%	35000	2	145	2535417	311823	2206388	2519289
15km	90%	35000	2	139	3276473	485195	2753677	3098769
15km	90%	35000	2	210	2163097	288521	1849594	2608665
15km	90%	35000	2	155	2751295	396394	2338900	2620341
15km	90%	35000	2	174	3319944	481863	2805442	3236644
15km	90%	35000	2	161	2958041	324846	2613254	3008329
15km	90%	35000	2	168	2721619	368209	2312155	2756258
15km	90%	35000	2	142	3528652	503920	2992557	3084821
15km	90%	35000	2	244	3022914	460669	2540585	2989726
15km	90%	35000	2	176	2962865	395583	2542211	2686595
15km	90%	35000	2	201	3944454	508466	3405429	3086052
15km	90%	35000	2	221	3252324	435397	2797540	3044637
15km	90%	35000	2	141	2534891	383342	2136056	2793772
15km	90%	35000	2	230	3729696	510570	3196590	3347642
15km	90%	35000	2	240	3618519	489461	3066491	3224749
15km	90%	35000	2	211	3475496	457164	2987221	3227482
15km	90%	35000	2	187	3142633	424420	2685675	2944698
15km	90%	35000	2	206	2872140	388755	2456139	3121490
15km	90%	35000	2	213	2840664	390131	2434378	2793110
15km	90%	35000	2	185	4027546	563234	3441939	3791904
15km	90%	35000	2	159	1579552	227456	1333328	2584108
15km	90%	35000	2	226	3091056	428156	2638498	2816035
15km	90%	35000	2	270	3449587	499757	2903241	2969763
15km	90%	35000	2	206	2545766	384284	2141637	2820225
15km	90%	35000	2	136	2888728	445357	2418918	2920711
15km	90%	35000	2	170	3783965	519203	3231679	3170566
15km	90%	35000	2	203	3358817	443545	2873779	3071607
15km	90%	35000	2	194	3336935	423801	2890443	3476591
15km	90%	35000	2	234	3780234	467429	3283357	3539432
15km	90%	35000	2	223	3197278	384915	2789084	3109725
15km	90%	35000	2	159	3176225	447163	2695988	3335056
15km	90%	35000	2	163	3167698	466627	2674632	2610745
15km	90%	35000	2	181	3462686	478798	2955409	3277308
15km	90%	35000	2	216	3385798	485104	2854246	3083856
15km	90%	35000	2	235	3525721	503718	2975370	3048831
15km	90%	35000	2	185	3005577	444751	2536049	2777545
15km	90%	35000	2	164	3494513	513915	2949810	3252067
15km	90%	35000	2	244	2950500	367167	2534704	3121904
15km	90%	35000	2	205	3391081	429709	2911576	2759576
15km	90%	35000	2	155	3207809	431916	2746173	2780377
15km	90%	35000	2	181	3078022	472408	2574221	2771600
15km	90%	35000	2	163	2659154	383986	2253002	2609228
15km	90%	35000	2	253	3484322	474867	2975390	3586402
15km	90%	35000	2	153	2801324	410071	2366457	2652330
15km	90%	35000	2	194	2898295	354139	2519405	3193271
15km	90%	35000	2	150	3367809	471777	2867825	3208669
15km	90%	35000	2	151	2743365	434647	2292500	2846159
15km	90%	35000	2	149	2892179	422704	2454092	3010934
15km	90%	35000	2	202	3234597	493012	2721654	3025293
15km	90%	35000	2	143	3074045	398534	2652838	2770165
15km	90%	35000	2	166	2529560	362190	2134278	2787571
15km	90%	35000	2	181	4080612	584163	3449066	3035348
15km	90%	35000	2	182	3283837	422373	2821456	3176678
15km	90%	35000	2	156	3889449	560219	3297357	3498718
15km	90%	35000	2	219	2660330	416833	2220531	3007866
15km	90%	35000	2	150	3273389	402188	2839701	2868279
15km	90%	35000	2	149	3354343	511582	2810150	3014097
15km	90%	35000	2	188	3661286	471154	3153693	3573904
15km	90%	35000	2	219	3572185	475338	3050198	3376793
15km	90%	35000	2	139	3150048	444561	2672731	2566072
15km	90%	35000	2	166	2392673	331049	2039735	2627127
15km	90%	35000	2	188	3961703	519593	3400151	3546011
15km	90%	35000	2	212	2418909	418616	1979728	2894238
15km	90%	35000	2	167	2999150	433873	2531113	2925034
15km	90%	35000	2	200	2811228	363247	2419949	2734316
15km	90%	35000	2	139	2103414	345161	1732242	2411971
15km	90%	35000	2	166	3090720	465271	2594081	3272284
15km	90%	35000	2	160	3129895	453464	2651495	2938073
15km	90%	35000	2	137	2938312	427865	2491239	2448842
15km	90%	35000	2	149	3284119	474395	2780953	2971435
15km	90%	35000	2	164	3411023	502875	2841522	3110193
15km	90%	35000	2	245	3324021	502198	2785259	3113975
15km	90%	35000	2	164	3807087	448814	3330522	3713871
15km	90%	35000	2	186	3300823	494596	2776830	2572789
15km	90%	35000	2	189	3571981	492643	3034932	3182521
15km	90%	35000	2	164	3072107	450655	2597020	2968050
15km	90%	35000	2	228	2687168	375858	2280089	2524515
15km	90%	35000	2	127	2670062	426217	2229073	2545790
15km	90%	35000	2	188	3801695	503831	3271020	3287314
15km	90%	35000	2	194	2854994	381158	2451945	3156592
15km	90%	35000	2	181	2405731	378726	2005301	2731717
15km	90%	35000	2	138	2997151	419648	2561981	2539811
15km	90%	35000	2	214	3437159	496233	2916948	2753154
15km	90%	35000	2	193	2435696	328342	2078214	2671796
15km	90%	35000	2	181	3329813	458175	2849796	3011286
15km	90%	35000	2	268	2953269	383901	2539310	2567255
15km	90%	35000	2	144	2790011	394597	2375528	2925338
15km	90%	35000	2	166	2634084	335440	2274964	2648147
15km	90%	35000	2	200	3120026	419537	2686873	2992557
15km	90%	35000	2	176	2666606	398314	2246720	2910222
15km	90%	35000	2	189	3122623	404837	2683753	2954651
15km	90%	35000	2	166	2799601	396398	2380017	2603347
15km	90%	35000	2	141	2734037	378360	2342101	2761297
15km	90%	35000	2	156	2833274	391796	2423832	2856434
15km	90%	35000	2	166	3525018	474639	3003105	2982637
15km	90%	35000	2	191	3428585	442787	2969390	2907343
15km	90%	35000	2	167	2303820	322579	1967604	2952960
15km	90%	35000	2	195	4436340	577618	3828729	3469444
15km	90%	35000	2	175	3269600	471965	2773431	3441868
15km	90%	35000	2	206	3219374	471495	2720254	3231865
15km	90%	35000	2	135	2978966	480639	2469957	2758724
15km	90%	35000	2	142	3460817	443859	2995242	3111807
15km	90%	35000	2	158	3247988	449149	2769715	2960699
15km	90%	35000	2	167	2681603	347988	2309981	3372544
15km	90%	35000	2	205	3348575	442151	2870029	2907054
15km	90%	35000	2	163	3216563	423301	2761381	3450437
15km	90%	35000	2	177	3092257	466974	2605105	2772458
15km	90%	35000	2	217	2532826	311166	2195274	3153329
15km	90%	35000	2	175	2281990	318490	1948278	2603072
15km	90%	35000	2	273	3418355	516315	2862194	3053394
15km	90%	35000	2	187	3334504	467595	2837493	3249011
15km	90%	35000	2	165	2238806	324821	1893061	2266390
15km	90%	35000	2	213	3805045	479795	3295512	3231939
15km	90%	35000	2	114	2564799	404119	2147539	2440975
15km	90%	35000	2	202	2974036	389949	2562446	3217022
15km	90%	35000	2	176	2512292	360944	2126553	2293441
15km	90%	35000	2	274	3733230	471657	3235484	2980861
15km	90%	35000	2	161	4620356	589053	4005544	3619650
15km	90%	35000	2	181	3087136	436195	2626363	3630316
15km	90%	35000	2	160	3067180	430075	2614722	3245636
15km	90%	35000	2	158	2625411	376522	2221566	2386472
15km	90%	35000	2	178	2613930	361264	2225896	2784272
15km	90%	35000	2	169	3107054	387607	2695357	3084561
15km	90%	35000	2	211	3152267	406620	2717017	2952289
15km	90%	35000	2	174	2733786	373189	2327993	2884575
15km	90%	35000	2	160	2634451	348727	2274672	2622002
15km	90%	35000	2	174	3740762	524402	3194094	3186053
15km	90%	35000	2	165	3394020	387469	2949189	3363073
15km	90%	35000	2	157	3074240	408564	2629570	2909503
15km	90%	35000	2	191	3151746	461017	2664478	3014109
15km	90%	35000	2	190	3738283	435734	3276711	3806920
15km	90%	35000	2	183	3194132	472498	2691639	3223105
15km	90%	35000	2	228	3025431	471496	2514164	3379564
15km	90%	35000	2	161	3783732	542172	3203444	3132465
15km	90%	35000	2	182	3232872	422694	2782007	3421769
15km	90%	35000	2	154	3819450	482622	3304885	3165935
15km	90%	35000	2	165	3272653	481884	2763431	2801695
15km	90%	35000	2	208	2471699	399291	2053939	2941378
15km	90%	35000	2	181	3293483	517127	2717317	3530057
15km	90%	35000	2	196	3889624	451476	3403140	3521048
15km	90%	35000	2	149	3223312	425799	2769860	3225441
15km	90%	35000	2	253	3336416	403502	2909619	3519773
15km	90%	35000	2	129	3253194	493769	2722830	2918858
15km	90%	35000	2	189	3756112	520355	3197208	3206147
15km	90%	35000	2	154	2917941	392335	2497138	2498767
15km	90%	35000	2	182	2552485	381528	2139970	2485772
15km	90%	35000	2	185	3649240	520239	3100970	3134346
15km	90%	35000	2	201	3446400	501737	2910531	3234177
15km	90%	35000	2	160	3279857	446584	2806190	2782909
15km	90%	35000	2	137	3018889	375754	2609427	2607261
15km	90%	35000	2	155	2054703	299831	1728962	2471421
15km	90%	35000	2	133	2627951	409181	2195050	2223861
15km	90%	35000	2	154	3524578	477025	3014725	3081953
15km	90%	35000	2	152	2900690	394993	2487932	2914792
15km	90%	35000	2	167	2790631	366032	2395824	2968687
15km	90%	35000	2	169	2614335	381505	2211050	2537011
15km	90%	35000	2	146	2455277	390185	2045773	2659054
15km	90%	35000	2	154	3223117	446066	2744746	3513313
15km	90%	35000	2	170	2844298	413946	2402518	2812418
15km	90%	35000	2	175	4075245	519510	3501076	3567188
15km	90%	35000	2	195	3018855	404647	2585803	3292006
15km	90%	35000	2	132	2798191	395878	2373350	2789580
15km	90%	35000	2	240	3086371	488354	2556745	3372668
15km	90%	35000	2	201	3520310	499819	2972280	2992703
15km	90%	35000	2	149	3281183	497577	2750652	3148153
15km	90%	35000	2	160	2945031	433499	2481632	3061081
15km	90%	35000	2	216	3118867	459521	2633472	3108835
15km	90%	35000	2	188	3221156	410071	2791842	2805959
15km	90%	35000	2	152	2618897	359165	2232327	3043964
15km	90%	35000	2	155	3144397	409917	2706948	2917989
15km	90%	35000	2	182	2920393	387104	2516037	2882235
15km	90%	35000	2	185	2555331	347306	2186586	3151975
15km	90%	35000	2	174	2387078	305481	2051137	2815977
15km	90%	35000	2	175	3032561	444482	2549333	2756722
15km	90%	35000	2	151	3136019	443979	2667983	2717150
15km	90%	35000	2	176	3701616	474027	3196965	2904080
15km	90%	35000	2	232	2427373	316170	2081557	3040694
15km	90%	35000	2	198	3025855	449820	2547769	2640390
15km	90%	35000	2	130	2349887	338483	1984013	2642737
15km	90%	35000	2	249	4741540	542662	4163072	3782167
15km	90%	35000	2	221	2830499	385310	2413356	2935845
15km	90%	35000	2	168	2869549	433983	2418611	2477097
15km	90%	35000	2	185	3786680	500122	3253866	3057172
15km	90%	35000	2	104	2538802	384285	2134057	2334528
15km	90%	35000	2	173	3163945	421586	2716466	2955620
15km	90%	35000	2	155	2824076	412807	2387593	2432331
15km	90%	35000	2	171	4010847	523358	3451107	3383638
15km	90%	35000	2	208	3054890	442028	2583564	2802883
15km	90%	35000	2	145	3270746	491860	2736697	2928549
15km	90%	35000	2	185	2466083	355164	2059646	3100611
15km	90%	35000	2	169	2520520	353342	2147554	2824882
15km	90%	35000	2	209	2214919	302471	1873928	2829423
15km	90%	35000	2	162	3126771	434884	2670629	3209890
15km	90%	35000	2	183	2718570	361581	2340115	2789699
15km	90%	35000	2	133	2361200	349405	1998288	2368559
15km	90%	35000	2	201	3039047	420601	2576027	2854332
15km	90%	35000	2	170	3708835	535838	3123616	3192790
15km	90%	35000	2	177	3119742	453006	2615330	3478961
15km	90%	35000	2	142	2774943	399723	2347346	2538681
15km	90%	35000	2	184	3548495	475401	3032294	3120942
15km	90%	35000	2	236	2734463	362886	2352546	2692205
15km	90%	35000	2	153	2953265	387748	2538521	3030433
15km	90%	35000	2	292	2968546	396168	2540706	3011885
15km	90%	35000	2	153	3016844	463082	2535431	2912034
15km	90%	35000	2	198	3380051	488330	2863085	2909823
15km	90%	35000	2	186	2583635	359915	2200460	2563968
15km	90%	35000	2	139	3504552	470491	3000402	3149394
15km	90%	35000	2	182	2944329	446531	2457931	2962838
15km	90%	35000	2	186	3071382	390779	2652015	3262768
15km	90%	35000	2	195	2887848	387035	2481171	3349876
15km	90%	35000	2	191	3234195	432537	2783767	3028957
15km	90%	35000	2	187	3979700	472232	3458533	3617285
15km	90%	35000	2	191	2985418	387887	2571023	3279152
15km	90%	35000	2	226	3389573	439437	2918094	3425644
15km	90%	35000	2	144	2783200	353483	2392734	2712641
15km	90%	35000	2	140	2894877	403761	2465440	2783316
15km	90%	35000	2	224	3325239	431221	2869280	3074811
15km	90%	35000	2	180	2684582	388401	2271112	2699000
15km	90%	35000	2	185	3284097	430134	2835654	3199219
15km	90%	35000	2	140	2531674	352820	2156218	2928242
15km	90%	35000	2	187	2752791	378576	2344718	3354416
15km	90%	35000	2	208	3062585	407307	2617017	3009370
15km	90%	35000	2	147	2691833	401463	2262149	2530878
15km	90%	35000	2	216	3528671	426831	3063269	3190959
15km	90%	35000	2	241	3266185	424088	2815635	2940241
15km	90%	35000	2	160	3144274	373493	2741279	3023364
15km	90%	35000	2	180	3654894	492898	3135787	3358701
15km	90%	35000	2	143	3373226	483987	2858955	2812771
15km	90%	35000	2	162	3669160	522414	3111216	3230712
15km	90%	35000	2	238	3561182	498711	3028608	3092582
15km	90%	35000	2	192	3398313	453186	2915430	3380943
15km	90%	35000	2	185	3005555	459632	2526573	2924578
15km	90%	35000	2	196	3214539	480199	2704208	2504593
15km	90%	35000	2	169	3000253	426262	2548336	3099294
15km	90%	35000	2	221	2325741	275335	2038849	2295119
15km	90%	35000	2	182	2728265	372900	2332510	2878248
15km	90%	35000	2	180	3085780	460867	2592711	2894857
15km	90%	35000	2	166	3514037	547385	2924917	3245240
15km	90%	35000	2	162	2573283	389821	2158631	2735751
15km	90%	35000	2	161	2681705	458327	2199794	2531680
15km	90%	35000	2	222	3596990	431114	3147834	3478646
15km	90%	35000	2	135	3652261	518374	3066277	3205562
15km	90%	35000	2	190	3976349	537731	3415206	3315394
15km	90%	35000	2	200	3451983	495088	2923364	3041472
15km	90%	35000	2	194	4180333	549251	3600643	3922524
15km	90%	35000	2	171	2347163	300721	2029179	2598313
15km	90%	35000	2	132	3104040	436217	2643549	2636572
15km	90%	35000	2	175	3000532	440412	2531149	2919048
15km	90%	35000	2	161	2937668	435625	2472357	3096730
15km	90%	35000	2	254	4131692	526630	3583883	3314254
15km	90%	35000	2	175	2642794	366381	2261965	2539918
15km	90%	35000	2	142	2835720	365194	2445915	2886892
15km	90%	35000	2	151	3591073	495431	3055401	2943147
15km	90%	35000	2	191	3562746	513767	3000735	3296342
15km	90%	35000	2	194	2593089	379524	2185536	3014818
15km	90%	35000	2	178	3084289	404133	2634952	2948124
15km	90%	35000	2	175	3182625	467120	2684319	2881451
15km	90%	35000	2	160	2502033	376081	2097314	2347674
15km	90%	35000	2	144	2693701	371609	2294415	2958182
15km	90%	35000	2	176	3155240	458625	2675031	2813530
15km	90%	35000	2	166	2647591	369583	2255865	2699500
15km	90%	35000	2	219	3449634	404967	3022370	3015530
15km	90%	35000	2	150	3560042	511436	3022316	2846141
15km	90%	35000	2	214	2856859	381637	2452131	3677779
15km	90%	35000	2	193	2983559	384984	2565585	3146784
15km	90%	35000	2	130	2056226	278795	1762174	2412603
15km	90%	35000	2	183	3375496	432965	2911016	3175127
15km	90%	35000	2	210	4536999	609669	3880832	3859702
15km	90%	35000	2	150	3057205	502667	2536009	3152324
15km	90%	35000	2	229	3127299	463758	2618479	3555050
15km	90%	35000	2	223	3328867	430403	2876350	3321743
15km	90%	35000	2	178	3090488	460221	2603249	2592343
15km	90%	35000	2	160	2868766	421196	2418526	2790241
15km	90%	35000	2	154	3015562	415152	2580480	2719116
15km	90%	35000	2	161	2562049	392335	2150623	2319909
15km	90%	35000	2	232	2606904	281406	2308076	3223849
15km	90%	35000	2	215	4088077	484014	3576522	3727030
15km	90%	35000	2	187	2808006	408304	2371678	2556934
15km	90%	35000	2	159	2764416	411872	2330245	2596019
15km	90%	35000	2	217	2962527	374504	2562345	2962770
15km	90%	35000	2	155	2563352	377962	2167932	2476979
15km	90%	35000	2	157	3091002	464072	2593120	2755835
15km	90%	35000	2	228	2952327	368518	2552150	2926698
15km	90%	35000	2	151	2814417	351577	2439395	2865425
15km	90%	35000	2	177	3312602	463691	2821366	3476521
15km	90%	35000	2	197	2318568	337814	1952396	2657885
15km	90%	35000	2	235	3007013	412331	2540858	3761721
15km	90%	35000	2	150	2683357	373039	2280162	2367479
15km	90%	35000	2	202	3037413	420381	2594862	2671175
15km	90%	35000	2	175	3623387	528602	3060178	3086227
15km	90%	35000	2	141	3434154	517177	2885995	3115701
15km	90%	35000	2	201	3057937	408714	2625462	2878209
15km	90%	35000	2	154	2372348	271495	2086104	2874599
15km	90%	35000	2	144	2967106	367991	2572473	2609599
15km	90%	35000	2	213	3004550	399896	2574823	3137920
15km	90%	35000	2	184	2713394	347394	2324487	2455139
15km	90%	35000	2	215	3236642	417263	2785661	2924793
15km	90%	35000	2	192	2660584	387808	2256667	2805735
15km	90%	35000	2	199	3070769	443476	2598324	2991106
15km	90%	35000	2	199	3694475	554379	3092921	3690127
15km	90%	35000	2	173	3307545	471046	2794307	2967886
15km	90%	35000	2	163	3233850	478065	2719231	2760829
15km	90%	35000	2	205	3233227	463245	2728212	3089260
15km	90%	35000	2	165	2615702	369512	2231289	3158650
15km	90%	35000	2	165	2634386	362280	2252202	2729627
15km	90%	35000	2	277	4048001	488011	3479406	3935233
15km	90%	35000	2	202	3091105	448996	2615768	2889000
15km	90%	35000	2	256	2418675	288354	2117223	2987915
15km	90%	35000	2	146	2088880	323068	1749987	2287048
15km	90%	35000	2	198	3634238	486197	3108531	2951630
15km	90%	35000	2	157	2435824	386647	2028976	2236736
15km	90%	35000	2	186	3026583	412447	2593134	3374474
15km	90%	35000	2	201	3558112	445565	3083338	3347323
15km	90%	35000	2	210	2823026	370117	2429473	3259424
15km	90%	35000	2	172	2426531	361856	2032113	2949477
15km	90%	35000	2	164	2652663	358189	2274100	2712268
15km	90%	35000	2	217	3564402	532797	2983482	3424428
15km	90%	35000	2	157	2950900	403606	2525293	3323243
15km	90%	35000	2	178	2783674	398820	2349595	2600626
15km	90%	35000	2	202	3171910	366091	2783412	2895768
15km	90%	35000	2	150	3280203	423665	2836266	3055895
15km	90%	35000	2	156	2743016	407239	2299734	2848043
15km	90%	35000	2	183	3550439	460026	3043958	3415279
15km	90%	35000	2	264	3017576	384230	2611297	2824088
15km	90%	35000	2	149	3293018	480909	2787810	3226359
15km	90%	35000	2	147	2752923	407728	2312592	2710717
15km	90%	35000	2	203	3002989	394352	2576583	3228427
15km	90%	35000	2	184	3401289	506668	2848149	3354892
15km	90%	35000	2	166	2629476	393998	2212782	2461158
15km	90%	35000	2	147	2356283	339674	1997400	2485068
15km	90%	35000	2	156	3332802	415841	2884064	3117397
15km	90%	35000	2	228	2269111	347766	1885856	2355240
15km	90%	35000	2	153	2608540	411027	2181906	2765203
15km	90%	35000	2	140	3229460	451728	2756830	3025570
15km	90%	35000	2	168	2925334	396258	2492077	3339020
15km	90%	35000	2	182	2899195	367511	2500580	3052420
15km	90%	35000	2	165	3063096	426227	2608217	2887390
15km	90%	35000	2	190	3004193	393129	2588319	3069381
15km	90%	35000	2	179	3879006	473435	3374576	3731573
15km	90%	35000	2	182	3311070	441331	2840722	2807537
15km	90%	35000	2	187	3008492	428299	2547449	2933532
15km	90%	35000	2	169	2926283	431379	2466955	3059030
15km	90%	35000	2	161	3741842	477826	3219048	3541762
15km	90%	35000	2	218	4294604	550136	3696486	3545102
15km	90%	35000	2	174	2932521	430836	2472906	2887215
15km	90%	35000	2	162	3249286	438701	2779913	2849326
15km	90%	35000	2	156	2916640	474186	2412012	2846314
15km	90%	35000	2	283	3255973	430567	2794047	3143945
15km	90%	35000	2	150	1850626	284339	1546903	2799715
15km	90%	35000	2	157	3422674	460650	2937674	2857522
15km	90%	35000	2	155	3658936	533137	3090010	2954935
15km	90%	35000	2	187	1703146	229492	1457373	2495719
15km	90%	35000	2	146	2036518	306152	1711546	2564601
15km	90%	35000	2	137	2389737	337898	2036280	2981200
15km	90%	35000	2	216	3533147	453738	3041249	3157742
15km	90%	35000	2	154	3227881	431076	2770731	3008666
15km	90%	35000	2	203	4000870	466932	3505792	3771426
15km	90%	35000	2	198	3852209	520314	3290666	3303046
15km	90%	35000	2	163	2771809	385058	2357606	2979664
15km	90%	35000	2	171	3217606	435230	2736296	2903871
15km	90%	35000	2	222	3522443	426937	3061040	3635541
15km	90%	35000	2	150	3204217	444880	2726099	2778613
15km	90%	35000	2	194	3509608	530917	2952338	3099207
15km	90%	35000	2	170	2915309	404383	2488081	3124690
15km	90%	35000	2	158	3102371	489886	2568504	2943817
15km	90%	35000	2	183	2543816	335279	2177786	3194341
15km	90%	35000	2	236	4149091	546138	3573464	3581710
15km	90%	35000	2	224	2837398	390040	2426761	2366607
15km	90%	35000	2	147	3475270	485807	2960496	2985728
15km	90%	35000	2	232	2740069	377350	2341570	2816951
15km	90%	35000	2	245	2918235	409260	2489283	2806760
15km	90%	35000	2	223	3108242	425037	2652445	3312040
15km	90%	35000	2	192	3245386	448906	2764431	3009267
15km	90%	35000	2	191	2911394	437797	2434944	2614101
15km	90%	35000	2	190	3991529	478036	3454664	3648260
15km	90%	35000	2	173	3081989	432116	2587935	3121824
15km	90%	35000	2	164	2995660	421153	2552947	2786711
15km	90%	35000	2	133	3140683	475992	2631851	2624426
15km	90%	35000	2	142	3427766	501754	2891826	2885043
15km	90%	35000	2	197	2296822	330945	1931504	3018893
15km	90%	35000	2	169	2824856	420808	2366669	3025436
15km	90%	35000	2	218	3539781	484990	3017085	3097973
15km	90%	35000	2	198	3977136	551947	3381011	3785905
15km	90%	35000	2	169	3078865	451547	2597593	2768950
15km	90%	35000	2	152	3362677	465778	2866456	3189627
15km	90%	35000	2	146	3491535	484001	2972910	3213762
15km	90%	35000	2	178	3397234	436119	2930143	2885921
15km	90%	35000	2	158	2838501	404407	2406377	2973555
15km	90%	35000	2	137	1800914	248032	1530543	2425611
15km	90%	35000	2	129	2758492	433574	2287435	2803431
15km	90%	35000	2	146	3458149	526056	2901208	2844950
15km	90%	35000	2	184	3747668	531721	3176864	3445156
15km	90%	35000	2	187	3438323	423018	2987695	3198219
15km	90%	35000	2	185	3126621	432296	2678672	2821602
15km	90%	35000	2	145	3015266	370732	2624464	2690154
15km	90%	35000	2	236	4396537	565969	3788308	3768960
15km	90%	35000	2	181	2523686	357344	2138548	2549718
15km	90%	35000	2	170	2510959	404326	2077261	2724340
15km	90%	35000	2	187	2776494	324181	2429201	3116310
15km	90%	35000	2	199	2858478	399032	2440265	2551341
15km	90%	35000	2	216	3992812	522051	3428745	3760985
15km	90%	35000	2	160	3096574	480481	2590304	2800821
15km	90%	35000	2	198	3148531	456854	2668758	3680769
15km	90%	35000	2	164	2809449	353692	2417664	2617333
15km	90%	35000	2	172	3273061	483950	2765111	3028505
15km	90%	35000	2	161	2996242	412206	2560317	2757532
15km	90%	35000	2	162	3437609	457252	2924438	2988384
15km	90%	35000	2	176	3117494	388921	2691435	2940171
15km	90%	35000	2	171	2838434	413751	2408700	3047702
15km	90%	35000	2	150	2587501	390743	2171733	2543573
15km	90%	35000	2	162	3293059	499493	2774380	3114405
15km	90%	35000	2	160	2853336	424557	2408433	2985615
15km	90%	35000	2	163	3294337	505495	2763685	3329799
15km	90%	35000	2	178	2429911	324185	2094234	2504546
15km	90%	35000	2	210	3335545	473387	2829816	3203084
15km	90%	35000	2	162	3568733	455856	3078985	3274869
15km	90%	35000	2	162	2748896	381067	2355573	2843071
15km	90%	35000	2	180	2610325	415480	2175315	2546866
15km	90%	35000	2	185	3184905	435357	2721822	2920596
15km	90%	35000	2	188	2670472	366601	2258918	2993537
15km	90%	35000	2	183	2553771	375029	2153089	3014616
15km	90%	35000	2	183	3502100	485142	3000092	3020611
15km	90%	35000	2	241	2591124	335661	2218108	3622481
15km	90%	35000	2	201	3566699	484561	3049961	3359234
15km	90%	35000	2	140	2976198	404650	2535987	2653953
15km	90%	35000	2	236	3253134	358445	2865137	2970938
15km	90%	35000	2	176	4013686	578420	3405767	3569526
15km	90%	35000	2	191	2980681	369688	2583708	3135711
15km	90%	35000	2	221	3062338	414792	2624694	2998180
15km	90%	35000	2	188	3168459	449232	2679960	3554419
15km	90%	35000	2	150	2710571	366180	2317684	2871722
15km	90%	35000	2	258	2897427	417051	2454016	2870235
15km	90%	35000	2	220	4244918	531279	3676001	4239902
15km	90%	35000	2	168	2661597	417882	2216635	3435327
15km	90%	35000	2	196	3531195	401166	3097689	3668965
15km	90%	35000	2	198	2542996	331031	2193377	2968676
15km	90%	35000	2	127	2167693	312977	1842706	2338218
15km	90%	35000	2	171	2781435	385942	2357845	3119388
15km	90%	35000	2	180	2849229	393624	2435503	2955731
15km	90%	35000	2	155	3084177	407172	2635878	2582648
15km	90%	35000	2	195	2598938	379893	2191762	2481272
15km	90%	35000	2	172	3778083	480907	3267720	2920273
15km	90%	35000	2	146	3391738	455590	2898472	2854659
15km	90%	35000	2	154	2803575	389283	2387917	2818981
15km	90%	35000	2	176	2463963	344804	2094540	2824629
15km	90%	35000	2	185	3137691	455464	2666114	3303231
15km	90%	35000	2	236	3737431	474345	3220531	3756014
15km	90%	35000	2	172	3195473	353757	2818018	3016198
15km	90%	35000	2	198	3108834	362735	2717458	3298919
15km	90%	35000	2	186	3715327	513111	3166893	3621201
15km	90%	35000	2	165	3461089	528758	2907812	3201665
15km	90%	35000	2	165	3231881	446549	2755930	3336667
15km	90%	35000	2	145	3047283	434659	2588156	2835020
15km	90%	35000	2	148	2861873	412209	2429337	3112250
15km	90%	35000	2	142	3039751	471607	2541973	2981226
15km	90%	35000	2	167	3198797	475257	2678587	3338901
15km	90%	35000	2	194	3594824	485293	3087495	2984578
15km	90%	35000	2	201	2305224	321069	1963499	2550162
15km	90%	35000	2	178	2870173	412760	2432419	3170195
15km	90%	35000	2	162	2874380	437398	2403952	3380345
15km	90%	35000	2	153	3309401	465022	2815374	2939525
15km	90%	35000	2	187	3159694	372971	2753949	3060792
15km	90%	35000	2	166	2111592	306334	1784658	2724411
15km	90%	35000	2	197	3656662	464204	3147054	3353795
15km	90%	35000	2	184	2757726	340546	2390031	2917476
15km	90%	35000	2	147	3507343	536601	2942634	3094695
15km	90%	35000	2	244	3166518	453411	2687969	3043581
15km	90%	35000	2	156	2847005	401101	2422275	2870098
15km	90%	35000	2	181	3126465	452087	2638822	3253487
15km	90%	35000	2	151	3322786	419809	2855896	2910224
15km	90%	35000	2	194	3325027	479650	2822226	2711787
15km	90%	35000	2	242	3058347	461506	2572213	2856027
15km	90%	35000	2	255	3852962	548132	3279153	3095203
15km	90%	35000	2	138	2777976	398479	2358854	2697337
15km	90%	35000	2	174	2498008	346310	2134519	2667361
15km	90%	35000	2	166	2973414	461341	2476330	2931373
15km	90%	35000	2	220	3540428	434073	3081203	3312445
15km	90%	35000	2	189	2917450	437037	2468745	3055589
15km	90%	35000	2	203	3553338	463563	3071608	3421899
15km	90%	35000	2	168	2758540	359061	2378103	2826554
15km	90%	35000	2	162	3148521	448368	2680497	2721350
15km	90%	35000	2	157	2918100	390265	2494038	2764887
15km	90%	35000	2	176	2666765	376456	2269099	2605683
15km	90%	35000	2	172	3268821	422110	2820870	2712272
15km	90%	35000	2	164	2938600	417791	2486629	3250825
15km	90%	35000	2	136	2942534	443571	2477931	2700411
15km	90%	35000	2	202	3681221	467472	3177399	3274103
15km	90%	35000	2	249	3006176	444640	2523654	2817328
15km	90%	35000	2	146	3120866	473111	2613109	2753984
15km	90%	35000	2	151	2833130	384563	2410777	2997575
15km	90%	35000	2	146	2378218	330294	2026224	2587223
15km	90%	35000	2	136	2515195	361598	2130191	2469147
15km	90%	35000	2	164	3063642	460883	2574270	2944099
15km	90%	35000	2	146	3453377	456299	2977867	3172727
15km	90%	35000	2	151	2458583	369147	2073704	2704903
15km	90%	35000	2	161	2533698	388319	2123817	2695785
15km	90%	35000	2	162	2912201	389457	2497881	2711476
15km	90%	35000	2	330	3808347	474711	3287668	3165543
15km	90%	35000	2	190	2718373	352638	2341195	3001296
15km	90%	35000	2	178	3104848	450076	2621434	2886221
15km	90%	35000	2	150	2716970	371945	2299912	2794026
15km	90%	35000	2	151	2494835	365238	2098795	2561746
15km	90%	35000	2	187	3135704	443078	2660018	2970087
15km	90%	35000	2	239	2913066	385036	2499869	2786222
15km	90%	35000	2	171	3693169	554269	3111977	3576610
15km	90%	35000	2	155	3042205	453060	2573044	3093951
15km	90%	35000	2	206	3636657	485969	3108328	2871195
15km	90%	35000	2	252	3223741	389492	2804516	3165585
15km	90%	35000	2	218	3329229	452850	2858810	2733161
15km	90%	35000	2	168	3204377	435956	2741598	2951287
15km	90%	35000	2	241	2983522	390541	2566733	2800134
15km	90%	35000	2	178	3526031	519800	2951288	3368892
15km	90%	35000	2	142	3073663	447021	2594947	2500654
15km	90%	35000	2	187	3082185	407708	2630603	3255863
15km	90%	35000	2	172	2994016	401693	2568274	3025716
15km	90%	35000	2	154	2565079	385504	2140297	2761850
15km	90%	35000	2	243	3591346	462490	3102038	3288893
15km	90%	35000	2	196	3140394	378862	2724300	2909735
15km	90%	35000	2	168	3430071	502504	2880197	3219160
15km	90%	35000	2	172	3302027	476131	2799008	3445046
15km	90%	35000	2	139	3015622	440870	2555077	3368156
15km	90%	35000	2	143	3427793	490810	2897251	2949267
15km	90%	35000	2	192	3873747	553038	3271190	3643457
15km	90%	35000	2	171	3661202	447260	3175306	2952331
15km	90%	35000	2	136	3283920	521385	2734085	3001647
15km	90%	35000	2	149	2886082	395506	2465596	2575678
15km	90%	35000	2	138	4041615	602550	3403601	3171951
15km	90%	35000	2	175	2582386	392891	2175021	2289424
15km	90%	35000	2	183	2914164	359869	2524623	2661976
15km	90%	35000	2	175	3867108	459191	3372665	3265083
15km	90%	35000	2	185	2968045	420228	2525748	2855869
15km	90%	35000	2	202	2497829	354103	2120307	2464226
15km	90%	35000	2	212	2522941	335920	2172516	2738507
15km	90%	35000	2	186	3850395	512044	3307611	3692352
15km	90%	35000	2	170	2578811	375171	2159590	2739468
15km	90%	35000	2	161	3023781	409666	2595401	3048031
15km	90%	35000	2	286	4668286	533347	4090512	3519211
15km	90%	35000	2	210	2311340	346602	1941897	2403794
15km	90%	35000	2	169	2173448	330388	1825327	2485518
15km	90%	35000	2	161	2081530	350618	1715343	2524173
15km	90%	35000	2	149	3018865	446826	2551085	3016036
15km	90%	35000	2	162	2746867	435056	2293079	3246787
15km	90%	35000	2	197	2939395	413373	2463786	3022866
15km	90%	35000	2	215	3072429	431236	2613698	2942267
15km	90%	35000	2	158	3324812	427949	2869046	2896184
15km	90%	35000	2	155	2751787	363599	2359657	3094640
15km	90%	35000	2	148	4477100	658765	3760949	3865417
15km	90%	35000	2	174	4258713	580496	3641609	3526823
15km	90%	35000	2	234	2969031	462281	2489761	2867205
15km	90%	35000	2	198	3290137	453606	2809303	3509126
15km	90%	35000	2	179	3053574	411795	2609956	2917226
15km	90%	35000	2	163	2781848	377852	2379700	2566188
15km	90%	35000	2	169	3683489	563751	3088264	3409758
15km	90%	35000	2	190	3823747	484460	3310037	3452570
15km	90%	35000	2	172	3061885	482888	2556446	2615571
15km	90%	35000	2	163	3198664	434001	2738103	2661482
15km	90%	35000	2	158	2883138	388995	2470623	2386371
15km	90%	35000	2	168	3532582	503259	2998568	3294722
15km	90%	35000	2	210	2956542	442299	2489852	2684524
15km	90%	35000	2	160	3008362	418201	2561105	2898744
15km	90%	35000	2	189	3472107	466489	2982870	2660647
15km	90%	35000	2	266	3682127	467114	3186042	3099900
15km	90%	35000	2	202	3650444	477405	3127469	3382062
15km	90%	35000	2	202	3472279	497921	2947231	3049237
15km	90%	35000	2	157	2805047	405301	2373278	3076141
15km	90%	35000	2	209	2695235	396115	2266122	2763243
15km	90%	35000	2	144	3017381	396073	2578329	2935547
15km	90%	35000	2	202	2448464	336895	2086424	2665304
15km	90%	35000	2	199	3508500	410516	3069882	3433641
15km	90%	35000	2	162	2828310	356340	2451021	2841451
15km	90%	35000	2	132	2688027	401298	2266942	2517836
15km	90%	35000	2	190	3432979	463633	2945533	2985955
15km	90%	35000	2	229	3883628	504541	3359610	3719723
15km	90%	35000	2	144	3290099	455249	2817433	3220688
15km	90%	35000	2	184	2218524	290890	1898706	3302007
15km	90%	35000	2	256	3821506	485048	3296196	3604557
15km	90%	35000	2	165	3618283	500445	3092561	3094287
15km	90%	35000	2	166	2763593	359723	2388052	2680497
15km	90%	35000	2	206	3722796	464727	3230794	3309448
15km	90%	35000	2	160	2847615	354313	2467237	2954710
15km	90%	35000	2	241	3808585	459473	3326259	3248265
15km	90%	35000	2	169	2526000	327286	2164306	2943378
15km	90%	35000	2	219	5035993	646745	4340602	4297669
15km	90%	35000	2	217	2462790	304808	2134781	3008474
15km	90%	35000	2	178	3321602	436786	2845634	2956147
15km	90%	35000	2	182	3597141	504262	3061051	3233407
15km	90%	35000	2	147	2731864	391691	2303570	2801462
15km	90%	35000	2	157	3322868	499558	2796262	2716375
15km	90%	35000	2	186	3353977	437488	2892528	3061945
15km	90%	35000	2	161	1430725	222655	1188699	2371480
15km	90%	35000	2	175	2811330	363977	2420419	2767900
15km	90%	35000	2	160	2071981	291340	1765561	2187796
15km	90%	35000	2	125	2595158	381362	2187669	2448642
15km	90%	35000	2	152	2551039	356025	2175403	2316958
15km	90%	35000	2	215	2398179	335510	2050219	2491561
15km	90%	35000	2	139	3974283	551938	3394098	3003986
15km	90%	35000	2	133	2605671	390798	2190484	2336864
15km	90%	35000	2	171	3526711	499328	3003177	3510579
15km	90%	35000	2	216	3153279	459067	2647348	2830890
15km	90%	35000	2	214	3906805	508164	3364031	3559305
15km	90%	35000	2	202	3255308	484511	2745370	3228421
15km	90%	35000	2	191	2921167	432936	2461817	3024646
15km	90%	35000	2	290	3206582	470287	2712452	2933252
15km	90%	35000	2	223	2874302	358345	2490229	3058164
15km	90%	35000	2	127	2825696	428247	2373954	2781943
15km	90%	35000	2	188	3167994	449951	2679424	2985161
15km	90%	35000	2	165	3540873	463950	3048874	3058484
15km	90%	35000	2	183	2086517	346331	1704085	2391241
15km	90%	35000	2	169	4005308	464271	3494258	3659039
15km	90%	35000	2	151	3127596	446672	2649034	2891101
15km	90%	35000	2	218	2885673	433612	2439128	3299087
15km	90%	35000	2	190	5715020	637823	5021575	4310760
15km	90%	35000	2	204	3367334	438307	2891895	3266740
15km	90%	35000	2	178	2616824	362632	2229439	2815710
15km	90%	35000	2	168	4116616	537799	3553404	3250463
15km	90%	35000	2	172	3079732	400325	2655240	2841015
15km	90%	35000	2	151	2800353	358623	2411927	3096249
15km	90%	35000	2	190	2898121	412538	2450127	2616150
15km	90%	35000	2	212	3124969	513553	2581833	3506879
15km	90%	35000	2	228	3272367	419795	2830894	3527033
15km	90%	35000	2	151	2906628	357597	2514512	2760532
15km	90%	35000	2	131	3197208	469125	2702419	2906535
15km	90%	35000	2	194	4124082	522644	3566075	3410669
15km	90%	35000	2	157	3371918	462248	2890400	2925187
15km	90%	35000	2	165	3256453	422826	2790883	3012738
15km	90%	35000	2	172	2886975	414756	2443895	2562276
15km	90%	35000	2	132	2664087	416163	2230379	2382218
15km	90%	35000	2	205	4049415	456534	3569845	3912244
15km	90%	35000	2	173	3074248	448672	2599604	2947178
15km	90%	35000	2	154	3074964	404552	2648135	2958437
15km	90%	35000	2	186	2922304	404429	2492177	3726396
15km	90%	35000	2	186	3235318	459828	2743604	2996315
15km	90%	35000	2	158	2628931	359112	2245190	2424093
15km	90%	35000	2	180	2293846	295574	1975928	2972931
15km	90%	35000	2	192	3329879	470535	2812814	3235093
15km	90%	35000	2	182	3633871	514486	3072951	2965769
15km	90%	35000	2	169	3361670	483590	2847555	3118637
15km	90%	35000	2	167	3756713	508983	3219952	3305484
15km	90%	35000	2	157	2754086	379361	2349827	2766801
15km	90%	35000	2	162	3025328	478078	2510157	2878105
15km	90%	35000	2	162	3059919	481139	2558448	3152121
15km	90%	35000	2	176	3402037	529453	2832061	3182025
15km	90%	35000	2	145	2971138	390426	2564173	2915021
15km	90%	35000	2	230	3302206	382863	2888209	3398202
15km	90%	35000	2	196	4182109	550252	3601525	3065072
15km	90%	35000	2	204	3138758	438610	2675644	3170792
15km	90%	35000	2	190	2874075	445270	2406236	3123000
15km	90%	35000	2	218	4709792	599714	4056588	3797483
15km	90%	35000	2	204	3103019	433967	2618442	3323105
15km	90%	35000	2	159	2324181	371821	1929889	2730309
15km	90%	35000	2	180	2990459	453052	2505044	3141316
15km	90%	35000	2	172	2582928	415941	2144608	3207177
15km	90%	35000	2	169	3698615	511311	3150028	3396519
15km	90%	35000	2	159	3254972	463840	2752518	3451488
15km	90%	35000	2	201	2969755	430869	2520619	2754107
15km	90%	35000	2	129	2915541	462394	2414158	2852164
15km	90%	35000	2	140	3077839	436581	2611201	2934999
15km	90%	35000	2	163	2798932	436813	2334783	2663139
15km	90%	35000	2	185	3244523	455410	2767169	3146750
15km	90%	35000	2	231	3783649	493745	3239898	3212791
15km	90%	35000	2	152	2662394	376189	2268950	2812928
15km	90%	35000	2	244	3877201	511189	3331327	3569670
15km	90%	35000	2	155	2880411	409685	2439911	2885648
15km	90%	35000	2	188	2762875	409478	2337523	2826420
15km	90%	35000	2	166	3647921	481494	3138633	3157972
15km	90%	35000	2	212	3077489	409855	2639726	3526281
15km	90%	35000	2	169	4018855	551484	3431010	3160702
15km	90%	35000	2	129	3211563	496644	2676331	2626550
15km	90%	35000	2	176	3318423	398525	2897373	3489645
15km	90%	35000	2	205	3358348	481364	2846104	3265575
15km	90%	35000	2	169	3574876	482176	3063476	2936855
15km	90%	35000	2	216	3557155	471781	3040489	3854232
15km	90%	35000	2	177	2868325	384928	2455831	2446445
15km	90%	35000	2	148	2447223	345813	2063796	2424383
15km	90%	35000	2	155	3273812	429915	2805876	3078670
15km	90%	35000	2	149	3146843	432853	2680781	3075957
15km	90%	35000	2	150	3933929	539363	3365931	3585916
15km	90%	35000	2	202	2900207	344457	2522194	3130503
15km	90%	35000	2	202	3002538	413545	2552850	2798023
15km	90%	35000	2	206	3297809	476348	2779622	3175410
15km	90%	35000	2	222	3583336	443891	3119076	3056203
15km	90%	35000	2	249	3446068	439688	2981893	3032402
15km	90%	35000	2	166	3947325	539903	3363561	3416993
15km	90%	35000	2	146	2584672	404119	2155402	3090787
15km	90%	35000	2	153	3013587	411131	2560771	3263984
15km	90%	35000	2	134	3110733	435164	2648155	3027135
15km	90%	35000	2	236	3213784	319837	2879830	3132180
15km	90%	35000	2	178	3348923	421591	2885041	3153842
15km	90%	35000	2	195	3251278	474960	2741408	2875239
15km	90%	35000	2	183	2600493	470993	2103351	3043668
15km	90%	35000	2	243	3087848	434524	2632565	2826967
15km	90%	35000	2	159	2963908	448473	2492920	2815916
15km	90%	35000	2	207	3385986	465324	2881945	2833162
15km	90%	35000	2	155	2618166	383339	2213937	2588740
15km	90%	35000	2	197	2987292	459272	2501217	2803122
15km	90%	35000	2	177	2224641	269803	1933880	2839136
15km	90%	35000	2	153	3535355	459750	3053412	3192650
15km	90%	35000	2	198	3046341	390935	2626083	3281219
15km	90%	35000	2	166	2957245	427439	2504626	2632039
15km	90%	35000	2	198	2771534	364817	2374295	3195921
15km	90%	35000	2	163	2702313	368156	2309986	2451782
15km	90%	35000	2	238	3085374	397313	2660837	3229927
15km	90%	35000	2	162	3854326	554031	3266798	3739913
15km	90%	35000	2	145	2698695	367293	2302057	2788817
15km	90%	35000	2	206	3914448	400918	3486285	3521332
15km	90%	35000	2	159	3009076	443297	2541010	2887744
15km	90%	35000	2	158	2665419	389147	2254390	2532707
15km	90%	35000	2	201	3528504	452183	3052928	3104599
15km	90%	35000	2	175	2730518	385239	2321745	2817850
15km	90%	35000	2	189	3021814	428184	2561615	2951775
15km	90%	35000	2	238	3412771	493311	2891916	3602035
15km	90%	35000	2	178	2944044	431168	2483898	2693997
15km	90%	35000	2	185	3365522	474595	2857548	3288698
15km	90%	35000	2	197	3218753	464607	2706160	2641614
15km	90%	35000	2	157	3868108	564312	3251382	3417978
15km	90%	35000	2	149	3763645	542574	3184816	2767923
15km	90%	35000	2	191	3286805	433595	2821568	2967202
15km	90%	35000	2	179	3301635	403766	2860625	2876588
15km	90%	35000	2	191	3631423	461588	3140167	3251754
15km	90%	35000	2	176	3230767	413709	2791108	3321213
15km	90%	35000	2	183	2993988	359207	2608910	3042790
15km	90%	35000	2	159	2999634	446875	2528503	3091072
15km	90%	35000	2	143	2929691	416412	2489704	2710358
15km	90%	35000	2	192	3345772	474965	2831322	3061731
15km	90%	35000	2	206	2495516	350437	2131790	2411864
15km	90%	35000	2	217	2717505	306705	2385777	2988131
15km	90%	35000	2	141	2743135	402020	2310327	2882003
15km	90%	35000	2	193	2397975	345272	2025890	2473410
15km	90%	35000	2	210	3747067	473469	3234534	3478767
15km	90%	35000	2	186	2708763	366032	2325140	2896326
15km	90%	35000	2	157	3952026	518664	3407805	3188639
15km	90%	35000	2	183	2630604	382024	2229364	2660687
15km	90%	35000	2	141	4101403	590737	3465517	2816974
15km	90%	35000	2	163	2384312	326251	2037530	2279738
15km	90%	35000	2	181	3098800	424800	2649256	3195865
15km	90%	35000	2	159	3343465	491349	2813414	2994248
15km	90%	35000	2	145	2690179	382890	2273835	2628605
15km	90%	35000	2	317	3254966	504385	2722112	3039855
15km	90%	35000	2	175	2953083	429423	2491820	2541162
15km	90%	35000	2	194	3960415	513316	3410042	3778545
15km	90%	35000	2	187	2759228	378058	2346002	2699017
15km	90%	35000	2	266	3239763	359108	2856133	2916672
15km	90%	35000	2	278	3527790	445481	3049436	2862539
15km	90%	35000	2	155	2311411	333853	1954425	2549201
15km	90%	35000	2	197	3391839	413631	2944852	3189970
15km	90%	35000	2	173	2620973	365517	2210699	2686299
15km	90%	35000	2	142	2485758	361095	2104710	2695863
15km	90%	35000	2	159	2574904	323743	2231415	2784516
15km	90%	35000	2	154	3244552	521561	2700130	3118585
15km	90%	35000	2	146	3353972	446967	2883907	3482654
15km	90%	35000	2	140	3563763	529738	2989218	3408144
15km	90%	35000	2	126	2534617	365539	2143445	2534583
15km	90%	35000	2	144	2340314	362505	1961407	2654542
15km	90%	35000	2	170	3003068	376614	2603802	2823977
15km	90%	35000	2	185	2947089	424553	2504699	3225207
15km	90%	35000	2	180	4010984	543830	3424165	3323722
15km	90%	35000	2	166	2009416	245191	1746401	2691016
15km	90%	35000	2	189	3444755	474617	2955518	3873238
15km	90%	35000	2	169	3665611	471330	3153608	3677356
15km	90%	35000	2	166	2632827	389213	2211427	2590799
15km	90%	35000	2	205	2241412	319263	1906048	2621076
15km	90%	35000	2	151	2629181	378150	2233976	2232391
15km	90%	35000	2	219	3002402	396374	2585565	2815614
15km	90%	35000	2	169	2833778	395321	2399033	2712449
15km	90%	35000	2	167	3893974	557193	3303451	3092371
15km	90%	35000	2	200	4248441	617378	3589183	3542081
15km	90%	35000	2	145	3373622	475029	2867225	3153012
15km	90%	35000	2	159	2810374	401175	2385985	2617428
15km	90%	35000	2	147	2726349	386609	2313918	2644504
15km	90%	35000	2	248	3105174	397706	2666607	3238056
15km	90%	35000	2	212	3490586	465953	3000911	3029199
15km	90%	35000	2	148	3438400	468315	2937969	3138669
15km	90%	35000	2	152	3274868	440575	2809554	2757752
15km	90%	35000	2	156	2447671	369004	2057722	2630578
15km	90%	35000	2	147	3894683	540345	3311924	3574033
15km	90%	35000	2	185	2805268	361565	2412809	2895048
15km	90%	35000	2	205	2137266	312691	1795264	2549757
15km	90%	35000	2	154	2172420	282833	1870030	2424000
15km	90%	35000	2	138	3204417	387819	2789141	3092770
15km	90%	35000	2	185	2854925	382751	2445945	3076315
15km	90%	35000	2	125	2171895	327558	1819238	2343715
15km	90%	35000	2	141	2086352	279111	1784576	2446643
15km	90%	35000	2	179	2347888	332444	2003043	2398502
15km	90%	35000	2	124	3190258	507327	2652460	2794586
15km	90%	35000	2	216	2174152	281971	1878723	2483478
15km	90%	35000	2	164	2599471	382022	2185828	2538453
15km	90%	35000	2	176	2721705	396307	2304975	2539618
15km	90%	35000	2	158	2359207	313199	2031465	3086332
15km	90%	35000	2	183	2965792	417855	2512903	3044635
15km	90%	35000	2	165	2744799	402575	2321928	2693599
15km	90%	35000	2	168	3356603	466994	2873758	2985634
15km	90%	35000	2	249	3305815	421508	2859091	3387905
15km	90%	35000	2	149	2700879	355675	2332884	2978050
15km	90%	35000	2	156	3394199	466386	2906195	3293806
15km	90%	35000	2	143	2947515	429236	2499087	2902499
15km	90%	35000	2	178	2553354	358362	2171860	2929698
15km	90%	35000	2	164	2468192	330927	2111912	2400790
15km	90%	35000	2	167	2916167	375970	2516517	2841641
15km	90%	35000	2	142	3500744	518483	2943418	3225500
15km	90%	35000	2	156	2964510	370508	2571987	2801992
15km	90%	35000	2	180	3046129	455768	2574865	3032882
15km	90%	35000	2	178	3304393	463450	2816320	2789606
15km	90%	35000	2	197	3305219	437984	2838761	3249609
15km	90%	35000	2	157	2835286	407807	2401164	3070594
15km	90%	35000	2	164	2668497	378683	2256538	3118926
15km	90%	35000	2	143	3224783	445419	2751876	3021012
15km	90%	35000	2	203	2664338	375976	2265613	2742329
15km	90%	35000	2	145	3360188	473823	2858687	3153706
15km	90%	35000	2	182	2439902	350273	2041470	2573333
15km	90%	35000	2	170	3904070	485381	3389320	3146295
15km	90%	35000	2	157	2340637	343785	1979158	2618391
15km	90%	35000	2	185	3598033	526149	3042975	3464941
15km	90%	35000	2	161	3394125	487745	2873969	2735326
15km	90%	35000	2	206	3537649	525565	2982690	3031974
15km	90%	35000	2	162	4401042	616557	3746133	3978180
15km	90%	35000	2	224	4053121	500012	3502856	3727086
15km	90%	35000	2	168	3727658	508664	3187985	3412310
15km	90%	35000	2	190	3223353	462340	2719778	3335522
15km	90%	35000	2	154	3569240	521335	3016855	3117241
15km	90%	35000	2	261	2877307	383001	2456311	3084913
15km	90%	35000	2	232	3335924	442501	2869824	3168058
15km	90%	35000	2	200	3334150	502350	2799769	3004564
15km	90%	35000	2	221	3295275	422250	2851889	2654861
15km	90%	35000	2	166	3093655	385938	2661686	2662688
15km	90%	35000	2	188	2870063	405113	2443875	2320218
15km	90%	35000	2	166	2391877	411258	1958772	2250835
15km	90%	35000	2	176	3916657	553762	3335274	3335469
15km	90%	35000	2	147	3200370	503128	2669285	2771687
15km	90%	35000	2	171	3140561	412607	2695415	3242663
15km	90%	35000	2	195	2548084	343277	2166053	2762917
15km	90%	35000	2	196	2327454	318341	1993580	2473322
15km	90%	35000	2	147	3982053	521997	3419124	3519116
15km	90%	35000	2	187	2895070	403690	2463194	2959308
15km	90%	35000	2	169	2983487	437312	2527701	3280082
15km	90%	35000	2	271	3037481	405859	2606380	2767339
15km	90%	35000	2	163	3348130	447940	2866971	3208248
15km	90%	35000	2	136	3019583	457482	2528907	3185758
15km	90%	35000	2	217	3608026	446380	3123617	3356568
15km	90%	35000	2	233	2883510	418397	2446125	2527428
15km	90%	35000	2	186	3856199	533846	3285510	3694855
15km	90%	35000	2	157	3118302	400638	2679118	3029266
15km	90%	35000	2	164	2139556	321760	1793025	2759570
15km	90%	35000	2	316	3338133	396178	2920296	3482529
15km	90%	35000	2	141	3117037	383749	2711180	3180945
15km	90%	35000	2	285	3576065	522729	3013642	3024802
15km	90%	35000	2	146	3639814	516872	3088984	2711296
15km	90%	35000	2	174	2933218	385086	2518598	2813961
15km	90%	35000	2	197	3471345	478373	2971434	2745871
15km	90%	35000	2	139	1971499	276956	1677595	2384383
15km	90%	35000	2	219	4132651	446471	3652236	3726620
15km	90%	35000	2	143	3013675	469816	2523405	2654485
15km	90%	35000	2	187	4091093	489228	3566570	3401049
15km	90%	35000	2	153	2111998	283079	1807624	2460089
15km	90%	35000	2	163	2954093	445797	2472667	2991360
15km	90%	35000	2	224	2472434	332799	2120539	2571950
15km	90%	35000	2	164	2287283	341706	1923485	2881737
15km	90%	35000	2	204	2597663	344661	2226874	3838136
15km	90%	35000	2	163	2521331	322952	2180462	2449971
15km	90%	35000	2	211	3607955	482774	3095839	3339035
15km	90%	35000	2	235	3179927	426398	2727971	3188938
15km	90%	35000	2	180	3148185	443661	2675773	3014573
15km	90%	35000	2	164	2618850	370034	2224702	2490843
15km	90%	35000	2	201	3224654	459223	2734779	3035112
15km	90%	35000	2	217	3881545	525653	3327208	2939527
15km	90%	35000	2	201	3884647	419593	3433394	3584145
15km	90%	35000	2	131	2763115	440061	2275835	2556931
15km	90%	35000	2	169	3523881	405059	3087923	3040804
15km	90%	35000	2	167	2191160	290032	1881802	2876282
15km	90%	35000	2	206	2890374	403164	2451163	2797024
15km	90%	35000	2	168	2743655	340499	2363410	3124791
15km	90%	35000	2	182	3313769	484630	2800211	2956497
15km	90%	35000	2	155	2034987	257180	1756561	2751031
15km	90%	35000	2	202	3423638	483278	2913513	3508135
15km	90%	35000	2	181	4468431	596785	3814592	4157153
15km	90%	35000	2	181	2642456	375354	2246680	2688272
15km	90%	35000	2	156	3602147	450250	3120035	3170637
15km	90%	35000	2	181	3308353	464336	2813725	2932646
15km	90%	35000	2	162	3747893	527169	3174409	3317413
15km	90%	35000	2	201	2976015	456773	2473922	2665904
15km	90%	35000	2	167	3308139	479404	2811158	3001206
15km	90%	35000	2	186	3095089	425170	2647355	3142318
15km	90%	35000	2	157	2578182	354722	2183116	2846169
15km	90%	35000	2	182	3848546	471398	3340935	3742364
15km	90%	35000	2	162	2914323	357680	2511933	2975524
15km	90%	35000	2	171	2985820	335752	2628616	2786339
15km	90%	35000	2	209	2796898	409440	2361617	3057172
15km	90%	35000	2	160	2774208	426165	2327315	2813574
15km	90%	35000	2	152	2562587	371584	2173334	2762907
15km	90%	35000	2	168	2613634	363845	2216959	2297401
15km	90%	35000	2	157	2655723	386775	2245715	2695805
15km	90%	35000	2	185	3054450	442538	2582361	2805224
15km	90%	35000	2	129	2928321	382923	2517155	2268650
15km	90%	35000	2	171	3755364	508676	3220186	3181891
15km	90%	35000	2	231	2729447	356943	2349994	2821972
15km	90%	35000	2	153	3743648	534781	3179990	3435204
15km	90%	35000	2	236	3647500	502754	3114703	2851971
15km	90%	35000	2	123	2624204	361610	2240368	2471163
15km	90%	35000	2	240	2447439	323568	2099081	3048128
15km	90%	35000	2	145	3030598	456816	2534729	3185428
15km	90%	35000	2	179	2686956	330493	2329695	2468295
15km	90%	35000	2	205	2786091	403434	2358493	3210874
15km	90%	35000	2	152	3216630	451817	2725296	2857202
15km	90%	35000	2	169	2250935	318923	1913584	2249744
15km	90%	35000	2	170	2484986	364316	2096981	2938197
15km	90%	35000	2	177	3168376	472974	2667322	2332470
15km	90%	35000	2	134	2767476	365198	2364542	2999659
15km	90%	35000	2	176	2076541	260382	1800681	2506139
15km	90%	35000	2	154	2750274	391979	2330197	3105302
15km	90%	35000	2	174	3674386	449025	3191771	2948572
15km	90%	35000	2	171	3241418	416951	2800031	3087625
15km	90%	35000	2	190	2971471	435020	2518453	2687220
15km	90%	35000	2	170	2876395	379329	2471986	2950415
15km	90%	35000	2	257	2751813	340676	2385449	2666228
15km	90%	35000	2	151	2529243	393018	2112188	2430943
15km	90%	35000	2	142	2787031	448104	2314064	2517097
15km	90%	35000	2	149	2931380	418869	2482112	2735390
15km	90%	35000	2	161	2894800	417603	2439937	3145145
15km	90%	35000	2	160	2251544	299261	1937346	3006418
15km	90%	35000	2	182	3003691	412035	2563689	2987009
15km	90%	35000	2	168	3093639	350321	2717478	3003739
15km	90%	35000	2	145	2863978	417590	2394642	2993439
15km	90%	35000	2	132	2710698	452616	2239041	2518069
15km	90%	35000	2	146	2021051	297438	1686789	2394012
15km	90%	35000	2	230	3395508	410693	2955241	3250435
15km	90%	35000	2	301	3733273	498544	3207892	3666886
15km	90%	35000	2	132	2505837	390633	2083950	2465277
15km	90%	35000	2	168	2960530	459957	2468933	2646943
15km	90%	35000	2	311	3567286	403682	3138716	3445561
15km	90%	35000	2	175	3355589	474668	2858043	2860498
15km	90%	35000	2	173	2378868	298362	2057442	2323543
15km	90%	35000	2	176	3679419	511187	3141079	3504849
15km	90%	35000	2	157	2473542	367655	2091824	2896866
15km	90%	35000	2	194	3816843	544491	3230693	3591233
15km	90%	35000	2	160	2443037	321806	2097884	2715391
15km	90%	35000	2	188	3060524	421337	2619797	2609838
15km	90%	35000	2	168	3306151	474822	2811628	2524697
15km	90%	35000	2	149	2055098	297495	1744430	2502589
15km	90%	35000	2	197	3465560	444165	2982337	2789344
15km	90%	35000	2	147	2967520	390914	2553967	2623668
15km	90%	35000	2	152	2881719	438144	2419842	2855154
15km	90%	35000	2	143	2567488	346863	2192430	2724853
15km	90%	35000	2	171	3050375	408824	2606407	3085172
15km	90%	35000	2	239	3402044	459880	2906731	3066294
15km	90%	35000	2	207	4058491	522842	3498556	3354509
15km	90%	35000	2	149	1386306	160672	1214279	2597813
15km	90%	35000	2	174	3116719	436687	2648041	3044756
15km	90%	35000	2	150	2713277	363464	2307056	2629975
15km	90%	35000	2	200	3801029	514209	3252995	3127391
15km	90%	35000	2	225	3552458	481124	3026753	3365363
15km	90%	35000	2	202	3427125	459011	2927022	2951905
15km	90%	35000	2	242	3015440	433397	2552470	3603114
15km	90%	35000	2	160	2033041	295631	1720395	2469952
15km	90%	35000	2	159	2338810	313753	1996600	2663286
15km	90%	35000	2	169	2435791	318723	2091782	2450056
15km	90%	35000	2	152	3008530	424126	2563648	2737758
15km	90%	35000	2	141	3072918	427609	2612247	2793172
15km	90%	35000	2	174	2697704	339433	2331634	2721691
15km	90%	35000	2	174	2369062	297697	2050684	2917167
15km	90%	35000	2	157	2929882	425475	2476944	2998669
15km	90%	35000	2	120	3310901	478118	2806223	2624435
15km	90%	35000	2	197	3100219	416722	2654275	2967553
15km	90%	35000	2	171	3072370	392700	2650872	2859201
15km	90%	35000	2	185	2605932	377332	2206368	2549710
15km	90%	35000	2	155	2769079	403368	2346408	2550462
15km	90%	35000	2	183	3629874	483563	3113088	3597120
15km	90%	35000	2	187	2610091	346457	2222843	2577164
15km	90%	35000	2	154	2408477	358367	2029999	2858605
15km	90%	35000	2	210	3260156	421416	2812938	3439266
15km	90%	35000	2	148	2887666	400610	2459457	2931008
15km	90%	35000	2	134	2223864	318749	1880412	2817050
15km	90%	35000	2	206	3127006	367371	2736575	2825868
15km	90%	35000	2	191	2689654	423536	2233934	2765305
15km	90%	35000	2	201	3636480	494768	3107063	3360320
15km	90%	35000	2	174	2523358	387841	2114883	2572509
15km	90%	35000	2	242	3671056	487101	3153754	3081639
15km	90%	35000	2	276	3128260	398215	2706117	3630923
15km	90%	35000	2	172	3339949	462129	2846517	3098166
15km	90%	35000	2	187	2529708	338103	2161090	2755138
15km	90%	35000	2	173	3574526	469521	3074836	3299250
15km	90%	35000	2	216	3803663	509246	3268979	3604888
15km	90%	35000	2	193	3474027	424204	3009288	3278265
15km	90%	35000	2	133	2855422	415288	2406182	2653092
15km	90%	35000	2	159	3084475	378613	2672943	2945723
15km	90%	35000	2	217	4316598	508658	3750926	3405356
15km	90%	35000	2	234	4431139	520540	3877621	3558142
15km	90%	35000	2	159	2997739	416489	2554751	2608690
15km	90%	35000	2	190	2850186	424723	2406206	2312429
15km	90%	35000	2	194	3110017	385929	2699251	3392126
15km	90%	35000	2	164	3140280	429852	2674039	2615664
15km	90%	35000	2	150	2603797	363996	2200753	2569733
15km	90%	35000	2	231	3653304	411576	3217332	3498157
15km	90%	35000	2	243	2962935	438421	2505405	3112436
15km	90%	35000	2	149	2336665	374870	1947179	2577633
15km	90%	35000	2	166	2199895	282503	1898749	2747206
15km	90%	35000	2	144	2753952	448662	2272320	2655894
15km	90%	35000	2	229	3390198	403258	2959686	3341459
15km	90%	35000	2	137	3334169	461879	2833417	2784276
15km	90%	35000	2	178	2725601	397347	2300384	2533213
15km	90%	35000	2	180	3845643	556136	3237881	3231343
15km	90%	35000	2	159	2488967	395468	2066163	3256019
15km	90%	35000	2	223	3479804	499627	2958151	2933269
15km	90%	35000	2	153	2516667	368623	2127601	2408557
15km	90%	35000	2	232	3909829	562219	3303679	3330921
15km	90%	35000	2	213	3579503	501910	3026010	3232050
15km	90%	35000	2	205	3047262	451955	2559492	3144758
15km	90%	35000	2	152	2155627	324574	1816954	2456375
15km	90%	35000	2	189	3406539	391750	2989594	3021900
15km	90%	35000	2	180	3226019	420809	2785594	3137045
15km	90%	35000	2	230	3725837	468867	3237161	3225024
15km	90%	35000	2	211	3617071	492062	3092090	3336676
15km	90%	35000	2	142	2865526	397287	2438687	3086902
15km	90%	35000	2	186	2894664	428912	2434376	3019816
15km	90%	35000	2	174	3616590	492838	3095114	3389533
15km	90%	35000	2	130	2643737	356547	2268151	2587761
15km	90%	35000	2	143	2983926	440921	2518236	2598442
15km	90%	35000	2	171	3226006	468745	2730302	3057829
15km	90%	35000	2	205	3427632	449143	2940349	3233339
15km	90%	35000	2	259	3330308	433382	2865682	2959156
15km	90%	35000	2	233	2136125	270593	1846152	2973726
15km	90%	35000	2	164	3715918	520829	3138660	3752802
15km	90%	35000	2	181	3205860	405929	2770887	3722607
15km	90%	35000	2	225	4176986	581418	3566415	3343100
15km	90%	35000	2	222	3780843	421026	3335927	3188224
15km	90%	35000	2	214	4178373	492380	3643032	3405594
15km	90%	35000	2	146	2679450	336528	2299249	2805185
15km	90%	35000	2	217	4370492	542537	3791936	3295996
15km	90%	35000	2	153	2729461	381996	2307854	3245332
15km	90%	35000	2	141	2892239	390377	2479919	2881787
15km	90%	35000	2	169	3559411	461705	3071798	3323803
15km	90%	35000	2	168	2190839	301665	1875480	2775066
15km	90%	35000	2	157	3138173	420508	2689450	3015831
15km	90%	35000	2	198	3049096	420417	2589237	3287699
15km	90%	35000	2	162	3957096	500491	3431441	3494329
15km	90%	35000	2	136	3451015	534486	2892146	3197883
15km	90%	35000	2	183	3399026	481530	2890845	2833462
15km	90%	35000	2	182	3527104	467941	3015113	3116286
15km	90%	35000	2	178	3049936	362184	2639812	2993078
15km	90%	35000	2	157	3456211	530919	2901110	3076062
15km	90%	35000	2	198	2925608	416551	2485299	2824243
15km	90%	35000	2	151	2509229	388129	2108123	2709594
15km	90%	35000	2	177	3170324	437216	2702709	2771718
15km	90%	35000	2	147	3684166	514636	3124653	2654764
15km	90%	35000	2	208	4198775	567907	3598636	3740888
15km	90%	35000	2	157	2279446	361933	1893518	2716117
15km	90%	35000	2	152	3231394	416317	2791026	2880544
15km	90%	35000	2	177	2847349	401706	2412746	2975219
15km	90%	35000	2	202	3222899	470096	2725263	2909878
15km	90%	35000	2	167	2741170	391882	2325016	2969539
15km	90%	35000	2	154	3121532	388892	2699553	2878654
15km	90%	35000	2	155	2651580	402285	2229198	2490252
15km	90%	35000	2	158	2707654	392095	2294436	2518058
15km	90%	35000	2	172	2127435	341204	1758420	2699216
15km	90%	35000	2	178	2599396	340294	2238688	2548038
15km	90%	35000	2	187	3233224	471003	2721178	2951682
15km	90%	35000	2	183	3395174	456265	2913198	3003395
15km	90%	35000	2	155	2225797	271927	1928210	2690734
15km	90%	35000	2	143	3480647	496528	2952728	3053768
15km	90%	35000	2	231	2932604	390964	2525335	2722015
15km	90%	35000	2	149	2416280	372209	2021245	2635589
15km	90%	35000	2	156	2594704	362397	2205048	3027524
15km	90%	35000	2	184	2617602	364205	2227340	2278737
15km	90%	35000	2	228	3467110	466659	2972265	3217024
15km	90%	35000	2	163	3060787	419781	2607118	2966724
15km	90%	35000	2	185	2415264	364576	2027735	2672755
15km	90%	35000	2	208	3173854	384369	2770630	3222712
15km	90%	35000	2	166	2662285	370104	2269582	2817251
15km	90%	35000	2	225	1866082	245221	1603965	2544327
15km	90%	35000	2	184	3736367	498688	3210092	3218306
15km	90%	35000	2	206	3160514	480624	2646105	3190366
15km	90%	35000	2	157	2438878	387129	2028977	2457081
15km	90%	35000	2	164	3429520	502798	2901539	2987340
15km	90%	35000	2	125	2411581	349138	2042070	2565080
15km	90%	35000	2	238	3210588	389161	2779812	3478500
15km	90%	35000	2	207	3528979	480119	3018960	2953743
15km	90%	35000	2	154	2817011	375683	2410193	2479216
15km	90%	35000	2	147	2606956	414241	2175124	2693571
15km	90%	35000	2	265	3590642	487524	3081791	3232061
15km	90%	35000	2	148	2164627	261491	1891256	2828321
15km	90%	35000	2	183	2609185	371907	2216277	2621986
15km	90%	35000	2	158	3108250	436369	2649904	2978488
15km	90%	35000	2	150	3837866	531740	3272783	3415859
15km	90%	35000	2	159	2639193	356490	2255012	3154941
15km	90%	35000	2	222	3323457	481128	2817495	3229901
15km	90%	35000	2	224	2906234	387990	2484801	2849367
15km	90%	35000	2	143	2921495	401804	2498738	2431751
15km	90%	35000	2	184	2751750	418896	2306802	2829634
15km	90%	35000	2	193	3654481	468157	3160712	3418142
15km	90%	35000	2	204	4185842	513309	3640425	3746409
15km	90%	35000	2	252	3831242	541254	3256482	3365863
15km	90%	35000	2	196	3172557	401885	2750265	2937410
15km	90%	35000	2	183	3188071	393324	2771905	3172958
15km	90%	35000	2	209	3044316	415526	2602396	3292220
15km	90%	35000	2	199	2847581	444630	2367219	2586205
15km	90%	35000	2	191	3412996	518825	2859277	3289085
15km	90%	35000	2	223	3907343	474482	3391492	3585783
15km	90%	35000	2	155	3421431	412738	2979891	3324901
15km	90%	35000	2	246	3414831	414315	2972524	3044207
15km	90%	35000	2	171	1876337	253424	1598564	2431941
15km	90%	35000	2	155	2709577	374584	2294160	2818859
15km	90%	35000	2	158	3177416	443355	2711062	2597216
15km	90%	35000	2	191	2447148	395526	2019303	2855475
15km	90%	35000	2	143	2405129	357318	2031515	2536944
15km	90%	35000	2	144	2910351	404488	2473656	2720224
15km	90%	35000	2	151	3081863	474653	2587595	3061291
15km	90%	35000	2	154	3310705	491815	2795146	3006512
15km	90%	35000	2	125	2601373	391782	2191615	2487848
15km	90%	35000	2	139	2319553	329511	1971805	2539133
15km	90%	35000	2	164	3155343	471006	2659391	2899098
15km	90%	35000	2	162	3083865	416820	2641323	2497408
15km	90%	35000	2	158	3867835	510953	3320377	3393267
15km	90%	35000	2	179	2496266	359305	2108499	2510533
15km	90%	35000	2	195	2966690	431277	2509198	2907567
15km	90%	35000	2	138	2946906	411701	2500606	3200987
15km	90%	35000	2	186	2287827	345085	1917772	2635766
15km	90%	35000	2	218	3043662	380078	2648077	3534096
15km	90%	35000	2	159	2650859	323317	2313169	2736751
15km	90%	35000	2	134	2771129	333338	2419829	3126641
15km	90%	35000	2	236	3326182	380915	2912000	3556662
15km	90%	35000	2	249	3100136	370128	2689611	2979464
15km	90%	35000	2	193	3122333	430963	2663231	2737147
15km	90%	35000	2	183	2919260	423730	2465014	3121797
15km	90%	35000	2	225	3988152	511559	3445536	3521300
15km	90%	35000	2	224	3439967	466488	2938525	3461510
15km	90%	35000	2	242	3495085	414992	3050226	3043899
15km	90%	35000	2	170	2602120	382812	2198001	3127184
15km	90%	35000	2	181	2579719	371504	2193676	2586769
15km	90%	35000	2	175	3362129	473566	2851743	3182091
15km	90%	35000	2	164	2648874	369647	2252570	2926790
15km	90%	35000	2	166	2905407	390479	2486160	2727240
15km	90%	35000	2	154	3170641	421567	2710889	3034940
15km	90%	35000	2	249	3489672	490535	2974097	3443544
15km	90%	35000	2	164	3215747	469628	2706505	2875410
15km	90%	35000	2	171	3022682	414849	2567943	2841977
15km	90%	35000	2	175	2490960	391281	2076658	2811063
15km	90%	35000	2	192	3408298	458688	2912121	3186810
15km	90%	35000	2	161	3502804	475946	2990072	2980038
15km	90%	35000	2	218	3126333	416874	2670812	2866820
15km	90%	35000	2	200	3320364	457829	2834718	3643075
15km	90%	35000	2	165	3942513	525609	3376415	3457557
15km	90%	35000	2	182	3812840	520334	3266815	3425477
15km	90%	35000	2	152	2950125	439821	2490652	3119560
15km	90%	35000	2	158	2685777	379248	2272684	2826096
15km	90%	35000	2	201	3379863	454377	2900849	3323382
15km	90%	35000	2	167	3226019	449126	2755809	3123364
15km	90%	35000	2	176	2737853	400283	2307584	2764200
15km	90%	35000	2	145	2983095	484854	2477411	2851613
15km	90%	35000	2	214	3330943	478582	2809515	2783964
15km	90%	35000	2	201	3129433	453304	2648492	2869220
15km	90%	35000	2	156	2639762	362941	2247249	3007476
15km	90%	35000	2	133	2486186	385268	2077048	3116364
15km	90%	35000	2	168	3170135	459437	2689263	2777456
15km	90%	35000	2	192	2732363	419816	2294424	3028146
15km	90%	35000	2	176	2692648	279042	2392398	3266685
15km	90%	35000	2	182	2624693	379287	2215820	2673474
15km	90%	35000	2	168	3449930	531993	2890577	3606460
15km	90%	35000	2	188	3517699	463388	3017633	3197913
15km	90%	35000	2	191	3115535	451590	2633877	3318311
15km	90%	35000	2	156	2342574	327713	1995098	2626650
15km	90%	35000	2	244	3408775	463532	2919851	3333708
15km	90%	35000	2	181	3607766	508046	3073949	2865937
15km	90%	35000	2	207	3427117	473431	2910304	2728379
15km	90%	35000	2	213	3565298	477652	3064546	2784858
15km	90%	35000	2	219	2838077	431339	2376862	3551938
15km	90%	35000	2	133	2602309	393611	2179537	2729676
15km	90%	35000	2	246	2929877	415873	2486904	3223820
15km	90%	35000	2	158	2925175	407907	2492291	2621425
15km	90%	35000	2	159	3156962	415444	2715466	3182094
15km	90%	35000	2	209	3261818	402829	2825385	3484622
15km	90%	35000	2	175	3290482	496904	2755177	2846865
15km	90%	35000	2	203	3469072	465913	2975935	3296954
15km	90%	35000	2	169	2787011	375299	2386832	3114968
15km	90%	35000	2	208	2730137	411252	2285430	2695832
15km	90%	35000	2	187	2848921	421528	2395558	2689666
15km	90%	35000	2	171	2421833	310873	2091073	2564075
15km	90%	35000	2	166	3312435	472629	2809540	3450328
15km	90%	35000	2	188	3182431	422089	2723523	3127284
15km	90%	35000	2	200	2619165	335929	2260967	3120122
15km	90%	35000	2	167	3410484	457570	2919820	3170865
15km	90%	35000	2	145	3109778	428019	2663801	2722305
15km	90%	35000	2	192	2091304	292886	1777418	2321834
15km	90%	35000	2	206	3878423	482289	3359553	4071342
15km	90%	35000	2	158	3314098	431425	2848502	3066644
15km	90%	35000	2	136	2883099	427870	2420990	2972936
15km	90%	35000	2	148	2705476	432748	2248799	2828362
15km	90%	35000	2	209	3108416	408815	2675354	3035077
15km	90%	35000	2	153	3388842	469317	2882391	3324163
15km	90%	35000	2	166	3376213	424088	2931748	2993206
15km	90%	35000	2	168	2856739	394341	2441657	2984491
15km	90%	35000	2	178	3519317	448297	3036089	2945108
15km	90%	35000	2	149	3447679	485186	2944297	3069564
15km	90%	35000	2	246	3403700	402346	2963977	3758074
15km	90%	35000	2	195	2644936	362912	2254726	3108206
15km	90%	35000	2	224	3741075	534197	3156062	4034742
15km	90%	35000	2	167	3673140	476121	3167214	3342373
15km	90%	35000	2	177	2620844	366117	2234550	2618033
15km	90%	35000	2	215	3158461	425284	2711949	3013921
15km	90%	35000	2	227	4060825	503843	3512436	3422923
15km	90%	35000	2	190	3135528	401382	2719320	2614626
15km	90%	35000	2	144	2832170	414066	2394250	2475552
15km	90%	35000	2	160	2721387	418309	2275739	3002928
15km	90%	35000	2	182	2626153	382522	2204850	2687475
15km	90%	35000	2	146	2515447	370773	2117761	2808503
15km	90%	35000	2	200	3163800	448564	2699227	2941819
15km	90%	35000	2	217	3748518	495742	3223240	3499413
15km	90%	35000	2	158	2924713	447899	2443986	3099348
15km	90%	35000	2	147	3481642	469807	2981573	2699525
15km	90%	35000	2	182	3268926	447665	2803522	3232477
15km	90%	35000	2	173	3254801	376479	2831004	3192191
15km	90%	35000	2	187	3349405	430939	2888924	3057450
15km	90%	35000	2	169	2739459	376518	2333193	2710528
15km	90%	35000	2	253	3137439	354218	2724798	3196558
15km	90%	35000	2	190	3237118	464195	2748703	2671408
15km	90%	35000	2	188	2832048	436685	2367209	2668831
15km	90%	35000	2	161	2768549	358876	2377648	2846128
15km	90%	35000	2	305	3963913	552454	3390019	3439694
15km	90%	35000	2	144	3022711	412902	2590183	2495617
15km	90%	35000	2	186	3180835	436595	2715043	3033363
15km	90%	35000	2	164	3814391	581926	3176458	3254430
15km	90%	35000	2	197	3470953	456237	2997166	3461435
15km	90%	35000	2	136	2864528	392443	2453185	2692924
15km	90%	35000	2	172	2626957	410416	2176850	2872126
15km	90%	35000	2	145	3755215	527184	3200130	3033081
15km	90%	35000	2	162	1984959	229649	1733311	2607409
15km	90%	35000	2	154	3193362	423441	2719717	2968024
15km	90%	35000	2	193	3638581	444905	3157585	3260638
15km	90%	35000	2	204	2983756	353101	2609163	3303050
15km	90%	35000	2	179	3428341	479427	2901194	3305048
15km	90%	35000	2	220	3328212	465732	2815992	3047822
15km	90%	35000	2	191	3340235	409042	2898258	2996779
15km	90%	35000	2	201	4014254	496827	3482771	3601108
15km	90%	35000	2	121	3120865	446430	2658131	2772628
15km	90%	35000	2	165	3096367	417296	2651188	3353269
15km	90%	35000	2	136	2709690	376164	2312014	2729415
15km	90%	35000	2	170	4035056	530212	3471692	3068700
15km	90%	35000	2	177	2806181	361365	2416653	3124360
15km	90%	35000	2	158	3061798	428894	2595567	2793513
15km	90%	35000	2	196	3524134	480136	3011925	3279721
15km	90%	35000	2	137	2861381	443200	2399813	2979502
15km	90%	35000	2	198	2390712	375751	1992332	2692167
15km	90%	35000	2	177	2415471	312226	2088677	2929495
15km	90%	35000	2	152	3549241	545309	2955439	3124806
15km	90%	35000	2	172	3681370	474630	3178094	2999325
15km	90%	35000	2	177	3939282	518126	3388893	3543871
15km	90%	35000	2	248	2870459	384942	2450466	2970084
15km	90%	35000	2	215	3061650	418700	2615685	3129588
15km	90%	35000	2	156	2514025	335064	2155132	2718199
15km	90%	35000	2	159	3225158	466911	2724948	3038915
15km	90%	35000	2	217	2935508	438971	2468362	2530230
15km	90%	35000	2	170	3900512	516902	3358240	2859782
15km	90%	35000	2	181	3260315	459739	2767777	2949551
15km	90%	35000	2	167	2622610	361155	2228314	2497244
15km	90%	35000	2	203	3603277	512100	3065381	3202476
15km	90%	35000	2	229	3598096	491712	3062519	3516307
15km	90%	35000	2	164	3434526	474014	2926657	3318804
15km	90%	35000	2	190	3237506	375122	2840022	3318183
15km	90%	35000	2	199	4211980	543465	3645368	3908767
15km	90%	35000	2	119	2978457	464916	2479718	2451912
15km	90%	35000	2	207	2860238	343840	2495661	3223213
15km	90%	35000	2	151	2818124	399758	2387199	2690374
15km	90%	35000	2	172	3829472	475337	3325308	3152042
15km	90%	35000	2	165	3494697	459878	2992157	3364395
15km	90%	35000	2	237	2314420	288455	1999926	2618815
15km	90%	35000	2	196	3110290	410218	2678769	3307050
15km	90%	35000	2	141	3231810	483643	2730162	2853665
15km	90%	35000	2	164	2549087	356367	2160230	3013742
15km	90%	35000	2	151	2993610	481822	2485601	2722410
15km	90%	35000	2	136	3358818	449435	2875866	2730470
15km	90%	35000	2	179	3127845	429912	2668671	3171933
15km	90%	35000	2	221	2346371	285075	2052009	2942483
15km	90%	35000	2	220	3828614	507595	3276811	3562485
15km	90%	35000	2	151	2548537	400660	2120382	2871849
15km	90%	35000	2	175	3433124	464190	2935941	3229931
15km	90%	35000	2	146	3012165	475483	2512647	3028527
15km	90%	35000	2	139	2980726	379888	2580044	2749602
15km	90%	35000	2	232	2867010	361483	2481836	2924926
15km	90%	35000	2	206	3520601	488357	2999950	3942432
15km	90%	35000	2	210	3843881	505893	3304401	3019975
15km	90%	35000	2	241	3982005	508753	3431266	3364272
15km	90%	35000	2	162	2128982	319741	1793350	2764370
15km	90%	35000	2	184	3216472	485574	2702373	3284729
15km	90%	35000	2	212	3334783	472298	2839610	3430364
15km	90%	35000	2	176	3836550	503317	3291225	3374412
15km	90%	35000	2	168	2469307	365445	2080278	2858598
15km	90%	35000	2	163	2528328	347194	2158635	2648587
15km	90%	35000	2	214	4042127	525175	3479252	3907537
15km	90%	35000	2	149	2851382	411416	2408080	2674530
15km	90%	35000	2	288	3984958	489185	3459730	3375356
15km	90%	35000	2	153	3684667	519779	3127626	3223218
15km	90%	35000	2	240	3229821	414813	2792517	3317602
15km	90%	35000	2	162	2367269	369957	1967732	2838375
15km	90%	35000	2	181	3993478	461645	3491768	4056240
15km	90%	35000	2	154	3118022	488768	2616929	2741296
15km	90%	35000	2	250	3519298	416447	3073211	3446292
15km	90%	35000	2	167	2648951	340876	2291778	2508787
15km	90%	35000	2	170	3147886	418828	2698918	2444404
15km	90%	35000	2	163	3518635	463566	3016689	3527216
15km	90%	35000	2	188	3635126	516483	3094822	3312136
15km	90%	35000	2	161	2898514	411034	2460971	2669742
15km	90%	35000	2	177	2934756	360984	2530138	2947711
15km	90%	35000	2	320	2767941	400732	2336825	3427729
15km	90%	35000	2	198	2627974	364731	2230575	3308851
15km	90%	35000	2	237	3207121	429017	2754400	2714720
15km	90%	35000	2	178	3499097	493707	2973188	3446372
15km	90%	35000	2	218	3151394	451761	2680258	3132318
15km	90%	35000	2	167	3249739	420203	2778833	2701308
15km	90%	35000	2	145	3371781	451862	2890248	3442705
15km	90%	35000	2	152	2958725	371356	2562431	3281106
15km	90%	35000	2	195	3720987	480952	3203237	2951604
15km	90%	35000	2	190	3588512	522085	3039450	2991150
15km	90%	35000	2	152	2478997	341849	2115922	2880300
15km	90%	35000	2	162	2751459	397425	2335180	2972733
15km	90%	35000	2	280	4871770	648057	4192144	3662048
15km	90%	35000	2	172	3883646	570583	3280118	3181542
15km	90%	35000	2	174	2826280	400043	2394727	2917066
15km	90%	35000	2	177	2858522	429029	2406826	2485678
15km	90%	35000	2	188	3769992	542823	3174179	3366335
15km	90%	35000	2	212	3285429	422169	2833411	3721078
15km	90%	35000	2	180	4041660	560918	3423929	3323209
15km	90%	35000	2	228	3389773	427995	2927741	3417987
15km	90%	35000	2	156	2546488	384066	2148939	2704100
15km	90%	35000	2	171	3041147	398242	2615862	2785296
15km	90%	35000	2	179	2462529	392459	2053884	2975063
15km	90%	35000	2	192	3018000	428288	2540102	3084037
15km	90%	35000	2	159	2748497	377863	2346592	2785217
15km	90%	35000	2	143	3386683	497334	2850797	3010358
15km	90%	35000	2	245	2687318	376598	2286178	2631018
15km	90%	35000	2	189	3112168	348541	2735961	3202124
15km	90%	35000	2	140	2400407	338301	2045261	2855548
15km	90%	35000	2	258	2956296	395850	2528811	2986865
15km	90%	35000	2	145	2420483	275713	2118232	2786949
15km	90%	35000	2	173	3199700	449826	2723908	3478458
15km	90%	35000	2	228	3600919	461942	3096927	3518670
15km	90%	35000	2	171	2825239	385824	2416451	2836676
15km	90%	35000	2	227	3686141	464366	3185273	3540101
15km	90%	35000	2	186	4052725	504573	3517521	3665006
15km	90%	35000	2	192	4003341	454859	3504566	3500337
15km	90%	35000	2	169	2921396	395534	2505823	2606605
15km	90%	35000	2	148	3497815	479475	2985136	2751660
15km	90%	35000	2	164	3359554	389211	2948769	3422362
15km	90%	35000	2	192	2995534	388762	2587456	3220902
15km	90%	35000	2	132	3173315	474016	2663195	2834717
15km	90%	35000	2	201	3032255	398601	2608966	2440002
15km	90%	35000	2	172	3751903	552157	3172936	3136096
15km	90%	35000	2	223	3278267	464263	2791679	3331506
15km	90%	35000	2	200	2835101	394311	2416713	2940528
15km	90%	35000	2	235	4323297	570699	3717917	4063911
15km	90%	35000	2	146	3075802	404788	2641216	2944142
15km	90%	35000	2	225	2605698	327106	2261391	2787854
15km	90%	35000	2	173	2798068	395543	2352172	3163784
15km	90%	35000	2	195	3168061	420786	2674200	3773399
15km	90%	35000	2	228	2987929	392559	2569677	2883403
15km	90%	35000	2	165	3517926	472552	3016081	3221255
15km	90%	35000	2	125	2522838	396630	2099051	2475429
15km	90%	35000	2	242	2996670	455069	2510053	2544862
15km	90%	35000	2	186	3238370	438248	2778497	3012649
15km	90%	35000	2	152	2741722	421246	2298742	2628277
15km	90%	35000	2	133	2019356	367421	1621764	2524028
15km	90%	35000	2	184	3100813	433433	2641691	3211483
15km	90%	35000	2	178	2937612	460116	2459243	2641431
15km	90%	35000	2	211	3183894	413209	2744149	3008404
15km	90%	35000	2	192	2996836	390436	2571881	2963406
15km	90%	35000	2	164	2570483	380100	2164063	2283797
15km	90%	35000	2	147	2884042	447991	2418885	2902594
15km	90%	35000	2	187	3469551	419970	3030793	3407169
15km	90%	35000	2	127	2873621	424146	2421265	2819441
15km	90%	35000	2	153	2814376	396452	2393162	2777677
15km	90%	35000	2	221	2779762	397224	2355688	2660941
15km	90%	35000	2	249	4235607	571780	3614863	3445925
15km	90%	35000	2	205	3161383	435729	2684515	2817825
15km	90%	35000	2	172	2335277	347604	1964844	2630609
15km	90%	35000	2	187	3174242	442054	2702850	3216190
15km	90%	35000	2	138	3330378	469707	2825045	3267123
15km	90%	35000	2	327	2978383	315516	2653933	3387940
15km	90%	35000	2	140	2728144	384784	2314317	2611812
15km	90%	35000	2	181	2222116	358194	1829179	2597354
15km	90%	35000	2	217	3109415	395357	2683592	3148954
15km	90%	35000	2	187	3135301	415167	2704517	2953678
15km	90%	35000	2	228	4379799	518843	3818749	3406987
15km	90%	35000	2	246	2735647	399121	2293390	2430051
15km	90%	35000	2	154	3436449	459137	2934155	2769771
15km	90%	35000	2	173	2675859	385959	2270742	2993580
15km	90%	35000	2	219	3092882	426664	2637031	3254418
15km	90%	35000	2	155	3541687	506798	2988253	3160450
15km	90%	35000	2	212	2959419	348399	2583810	3066937
15km	90%	35000	2	186	3583230	529652	3033076	3122790
15km	90%	35000	2	150	2246882	312978	1912494	2706431
15km	90%	35000	2	171	2777141	374169	2353484	2802897
15km	90%	35000	2	160	2926492	376118	2537065	3156998
15km	90%	35000	2	168	2304907	269223	2011904	3020188
15km	90%	35000	2	188	3371685	461166	2866099	2946909
15km	90%	35000	2	185	3700286	490334	3148197	3177439
15km	90%	35000	2	164	3312683	459978	2826914	3426956
15km	90%	35000	2	170	3025150	463829	2527542	2802499
15km	90%	35000	2	196	3265925	488406	2744987	3471715
15km	90%	35000	2	217	3357356	477119	2842488	3300092
15km	90%	35000	2	156	3861755	565935	3265679	3303665
15km	90%	35000	2	182	3020944	421569	2576874	3191370
15km	90%	35000	2	251	3044770	426661	2590127	2719677
15km	90%	35000	2	175	3371873	451746	2891619	3157606
15km	90%	35000	2	124	3776781	580856	3165560	3143911
15km	90%	35000	2	145	2447786	336349	2088605	2714886
15km	90%	35000	2	209	4024456	556224	3427059	3397004
15km	90%	35000	2	181	3455467	474406	2954661	3339744
15km	90%	35000	2	120	2217117	323979	1856737	2102540
15km	90%	35000	2	248	2992161	390363	2578063	3013104
15km	90%	35000	2	153	2499538	350359	2109770	2646927
15km	90%	35000	2	166	2142182	306987	1807974	2841690
15km	90%	35000	2	130	2739055	438507	2274971	2490760
15km	90%	35000	2	151	2502925	335659	2150283	2161999
15km	90%	35000	2	166	2773115	368097	2383800	3003911
15km	90%	35000	2	173	2557801	354115	2186083	2469688
15km	90%	35000	2	191	3001904	403102	2571233	2729322
15km	90%	35000	2	170	2649398	372333	2255107	2792459
15km	90%	35000	2	150	3021634	390851	2603361	2695222
15km	90%	35000	2	199	2693576	381715	2297872	2633599
15km	90%	35000	2	200	3039368	429681	2587607	2774222
15km	90%	35000	2	254	3522176	498625	2997485	3027487
15km	90%	35000	2	156	3055652	407323	2632176	2975465
15km	90%	35000	2	164	2233722	328374	1873214	2598047
15km	90%	35000	2	158	3291763	430985	2836749	3073858
15km	90%	35000	2	212	2499354	330381	2131249	3215194
15km	90%	35000	2	141	3040956	408136	2604068	3299429
15km	90%	35000	2	246	3103513	445687	2636602	2590000
15km	90%	35000	2	158	3438846	459132	2945421	3253158
15km	90%	35000	2	137	3347826	477747	2838594	2745513
15km	90%	35000	2	160	2761279	364978	2372233	2681163
15km	90%	35000	2	168	3700913	484988	3185325	3382708
15km	90%	35000	2	337	4245975	541057	3666271	3439589
15km	90%	35000	2	223	2714207	361325	2330404	3340340
15km	90%	35000	2	183	2305317	273849	2009180	2881295
15km	90%	35000	2	189	3333760	490308	2821666	2900964
15km	90%	35000	2	132	2991223	440098	2525237	2689403
15km	90%	35000	2	150	2762417	405351	2322743	2748773
15km	90%	35000	2	169	2832762	469275	2332911	2473069
15km	90%	35000	2	211	3105278	359206	2725365	3050122
15km	90%	35000	2	190	3604613	529925	3023744	3301446
15km	90%	35000	2	149	2941846	416428	2509712	2776950
15km	90%	35000	2	130	2330396	322007	1991326	2555029
15km	90%	35000	2	160	2601591	370402	2206079	2946042
15km	90%	35000	2	179	2489176	321768	2145359	3383136
15km	90%	35000	2	179	3708826	482923	3190612	2955228
15km	90%	35000	2	233	3383696	444167	2912940	3394076
15km	90%	35000	2	208	2987743	433612	2511122	3128829
15km	90%	35000	2	242	3441585	439637	2980015	3009726
15km	90%	35000	2	167	2437653	357415	2062027	2952675
15km	90%	35000	2	217	2929238	415910	2492867	2778557
15km	90%	35000	2	199	2625767	344682	2260637	2851288
15km	90%	35000	2	214	2869570	316085	2527678	3047766
15km	90%	35000	2	194	3677363	502413	3150761	2911843
15km	90%	35000	2	190	2656974	342214	2290784	2726542
15km	90%	35000	2	155	2432617	332554	2070042	2819574
15km	90%	35000	2	189	2952168	384387	2532666	3263080
15km	90%	35000	2	222	2549046	389645	2137793	2718947
15km	90%	35000	2	250	2336016	301667	2018652	2532980
15km	90%	35000	2	157	3473561	494934	2945543	3058796
15km	90%	35000	2	143	2862743	402366	2442187	2900753
15km	90%	35000	2	149	3287049	486860	2758078	3223292
15km	90%	35000	2	191	2865345	392805	2449205	3228294
15km	90%	35000	2	159	2819421	403970	2396982	2854563
15km	90%	35000	2	166	2812331	406023	2384110	3436374
15km	90%	35000	2	181	2975543	405482	2538253	2856180
15km	90%	35000	2	148	1909599	249195	1637490	2985567
15km	90%	35000	2	155	3221999	425013	2747014	3125983
15km	90%	35000	2	142	2917735	426444	2470695	3003891
15km	90%	35000	2	206	3736980	484380	3209677	3196792
15km	90%	35000	2	249	3708885	523717	3132276	3482313
15km	90%	35000	2	174	4229034	534784	3641804	3215756
15km	90%	35000	2	137	3155554	448866	2684199	2929762
15km	90%	35000	2	173	2701659	451290	2230144	3163360
15km	90%	35000	2	149	2702311	403138	2280538	2881465
15km	90%	35000	2	154	3236952	439732	2773894	2931658
15km	90%	35000	2	164	3769931	516757	3210990	3302458
15km	90%	35000	2	150	2699784	383130	2291205	2695072
15km	90%	35000	2	153	2600821	386761	2188943	2449425
15km	90%	35000	2	147	3639412	513034	3077510	3295237
15km	90%	35000	2	145	3429101	501621	2871348	3186583
15km	90%	35000	2	203	2253660	282646	1955530	3132165
15km	90%	35000	2	220	3294567	477039	2790744	3302272
15km	90%	35000	2	175	3055741	424690	2594558	2897556
15km	90%	35000	2	195	3728189	481268	3202640	3513861
15km	90%	35000	2	170	3591374	442123	3126784	3082460
15km	90%	35000	2	203	2962261	426321	2513833	3072380
15km	90%	35000	2	212	3195493	462044	2708228	3230922
15km	90%	35000	2	185	3124458	461117	2632656	2760185
15km	90%	35000	2	207	3001519	456918	2521734	2923116
15km	90%	35000	2	161	3014991	386764	2603429	2749625
15km	90%	35000	2	219	3469188	507996	2930581	3475105
15km	90%	35000	2	188	3175714	451282	2696842	2583820
15km	90%	35000	2	178	3054714	450043	2569250	2926262
15km	90%	35000	2	244	3538955	520114	2987288	3080716
15km	90%	35000	2	186	3781722	506447	3244735	3534761
15km	90%	35000	2	172	3220595	443291	2744317	2932728
15km	90%	35000	2	208	3581743	502091	3053057	3185552
15km	90%	35000	2	216	3050618	459616	2560593	2648824
15km	90%	35000	2	200	3924489	489063	3391821	3251932
15km	90%	35000	2	215	3369467	423218	2906215	3486389
15km	90%	35000	2	162	2261096	291397	1942546	2561254
15km	90%	35000	2	173	3266221	474913	2756001	2866134
15km	90%	35000	2	143	3209194	449647	2713314	3136060
15km	90%	35000	2	168	2863528	424558	2416651	3202272
15km	90%	35000	2	167	2776827	413971	2348020	2859059
15km	90%	35000	2	167	3683927	491156	3147773	3204210
15km	90%	35000	2	250	2919422	377411	2515131	3238335
15km	90%	35000	2	140	2628781	356410	2249735	2823805
15km	90%	35000	2	162	2916773	356548	2529022	2744764
15km	90%	35000	2	206	3949080	481256	3420408	3789990
15km	90%	35000	2	241	3232999	391651	2822919	3293499
15km	90%	35000	2	213	2944604	375481	2545462	2788614
15km	90%	35000	2	139	4100240	652268	3369151	3695368
15km	90%	35000	2	148	2399421	350099	2034360	2588943
15km	90%	35000	2	299	3328326	386191	2919518	3733608
15km	90%	35000	2	166	2759225	368314	2358293	2660027
15km	90%	35000	2	332	3724885	519920	3164358	3204446
15km	90%	35000	2	125	2832033	439697	2363405	2814370
15km	90%	35000	2	168	2961601	388208	2543153	2548572
15km	90%	35000	2	132	3142809	446482	2669081	2724940
15km	90%	35000	2	131	3308518	452625	2822260	2559189
15km	90%	35000	2	208	2899121	379673	2495051	2598831
15km	90%	35000	2	193	3708808	528625	3124178	3689026
15km	90%	35000	2	194	1721262	241857	1459551	3047770
15km	90%	35000	2	232	2432659	347199	2045235	2826279
15km	90%	35000	2	178	3461784	500623	2935956	3141027
15km	90%	35000	2	213	2935588	365521	2535123	3342296
15km	90%	35000	2	191	2964604	384871	2556375	2829745
15km	90%	35000	2	212	2550307	388468	2141262	2546248
15km	90%	35000	2	191	3403949	451035	2892644	3301245
15km	90%	35000	2	184	3233007	444678	2755906	2938241
15km	90%	35000	2	245	3447649	492446	2935534	3106727
15km	90%	35000	2	147	2755206	410237	2321759	2847257
15km	90%	35000	2	238	3344740	463561	2858115	2982384
15km	90%	35000	2	202	3665217	497585	3129867	3572123
15km	90%	35000	2	193	3820498	523510	3264400	3404535
15km	90%	35000	2	186	3521919	499252	2975164	3491231
15km	90%	35000	2	195	3344211	457618	2845481	3154666
15km	90%	35000	2	275	3773124	507101	3232899	3581988
15km	90%	35000	2	245	3722524	486420	3198639	3262315
15km	90%	35000	2	148	2210058	333275	1853407	2423152
15km	90%	35000	2	162	3348679	466725	2862558	3294337
15km	90%	35000	2	197	3560819	442624	3093700	3327344
15km	90%	35000	2	165	3159649	439549	2699296	2485610
15km	90%	35000	2	179	3171184	455364	2694940	3101723
15km	90%	35000	2	189	2960942	443958	2490298	2936277
15km	90%	35000	2	208	2939444	447559	2463055	2881107
15km	90%	35000	2	216	3838665	456786	3342694	3279916
15km	90%	35000	2	156	2387315	359841	1996758	2792537
15km	90%	35000	2	194	2462661	369819	2074764	2997936
15km	90%	35000	2	191	3196157	485864	2675579	2669428
15km	90%	35000	2	172	2064270	320603	1704946	2495179
15km	90%	35000	2	181	2601553	357778	2222447	2693232
15km	90%	35000	2	169	3367386	471370	2858436	3659079
15km	90%	35000	2	125	2966016	450420	2488896	2605969
15km	90%	35000	2	179	3530764	434903	3073075	3340694
15km	90%	35000	2	155	1740732	250210	1474903	2288379
15km	90%	35000	2	136	2522420	374582	2124720	2890773
15km	90%	35000	2	145	3768062	549309	3177002	2937752
15km	90%	35000	2	165	3464235	494330	2943670	2937495
15km	90%	35000	2	150	2954929	402748	2518084	2842388
15km	90%	35000	2	183	3460701	477076	2924785	2950389
15km	90%	35000	2	177	2434938	394651	2015744	2610151
15km	90%	35000	2	215	2334465	322478	1994545	2448002
15km	90%	35000	2	143	2970501	438037	2502664	2964387
15km	90%	35000	2	166	2589278	385031	2181880	2588553
15km	90%	35000	2	210	3431997	432448	2973090	2995503
15km	90%	35000	2	330	2730261	303936	2402184	2928304
15km	90%	35000	2	182	2732606	383878	2326206	2408408
15km	90%	35000	2	173	4072312	527131	3515119	3189075
15km	90%	35000	2	225	3042638	417277	2592368	3019772
15km	90%	35000	2	145	3198867	457490	2710900	3382683
15km	90%	35000	2	201	2591861	373403	2203490	2726164
15km	90%	35000	2	146	2426305	378589	2018621	2770526
15km	90%	35000	2	148	2661701	456305	2180919	3310512
15km	90%	35000	2	195	3422314	457900	2931049	3579785
15km	90%	35000	2	169	2492400	339906	2135780	2688282
15km	90%	35000	2	304	4149672	497586	3615451	3910827
15km	90%	35000	2	180	2317294	324057	1972232	2836029
15km	90%	35000	2	160	2992064	408578	2556582	2751644
15km	90%	35000	2	200	2962251	450006	2493936	3102394
15km	90%	35000	2	162	2756052	417800	2323588	2901576
15km	90%	35000	2	159	3201739	487073	2688331	3008300
15km	90%	35000	2	175	3178209	424084	2730474	3011682
15km	90%	35000	2	186	2858316	399506	2443064	2729666
15km	90%	35000	2	158	2931328	384242	2523222	2710285
15km	90%	35000	2	161	3143421	430130	2681346	3199621
15km	90%	35000	2	220	2786806	391370	2365088	3142323
15km	90%	35000	2	214	3815416	479339	3305604	3413838
15km	90%	35000	2	157	3244060	407793	2814313	3139431
15km	90%	35000	2	186	3416908	448694	2920614	3012727
15km	90%	35000	2	155	4146828	504655	3618231	3293840
15km	90%	35000	2	169	3044812	396494	2615436	2490806
15km	90%	35000	2	214	2655315	382660	2255702	3264248
15km	90%	35000	2	161	2897424	387620	2483420	2636078
15km	90%	35000	2	231	3773017	457326	3288814	3348852
15km	90%	35000	2	152	3182565	448474	2709449	2829130
15km	90%	35000	2	183	3888044	519162	3319199	3374764
15km	90%	35000	2	157	2622117	340559	2261510	2628549
15km	90%	35000	2	171	2856257	417280	2423752	2684034
15km	90%	35000	2	226	2741275	359607	2345080	2964662
15km	90%	35000	2	145	3181674	446943	2707157	3198191
15km	90%	35000	2	170	2952765	442329	2479501	2834507
15km	90%	35000	2	134	2673972	394512	2251366	2464541
15km	90%	35000	2	158	2719094	360880	2341060	2525593
15km	90%	35000	2	173	3456071	428221	3006353	3044006
15km	90%	35000	2	152	2572429	359070	2193435	2673117
15km	90%	35000	2	204	3725572	526872	3163045	3320620
15km	90%	35000	2	174	3567530	477086	3064714	3003873
15km	90%	35000	2	222	2918496	386138	2511327	3198674
15km	90%	35000	2	151	3110030	474498	2596260	2620236
15km	90%	35000	2	232	2744335	343725	2379524	2953522
15km	90%	35000	2	158	2825904	389969	2409521	2562161
15km	90%	35000	2	154	2740350	404134	2310512	2929263
15km	90%	35000	2	124	3242316	483326	2731732	2396667
15km	90%	35000	2	206	2771651	374509	2376656	2678220
15km	90%	35000	2	98	2128623	316351	1800244	2129545
15km	90%	35000	2	171	3121695	392658	2702511	3007466
15km	90%	35000	2	184	2683465	368990	2292973	2513249
15km	90%	35000	2	176	3316546	434002	2860872	3063649
15km	90%	35000	2	164	2929072	397327	2501454	2880963
15km	90%	35000	2	149	2910350	399401	2479749	2716389
15km	90%	35000	2	180	2904535	416420	2473750	2774866
15km	90%	35000	2	147	3741684	551410	3152502	3080231
15km	90%	35000	2	202	2567666	351368	2194899	2622313
15km	90%	35000	2	181	4516317	561008	3906232	3676741
15km	90%	35000	2	187	3479940	443140	3003331	2969156
15km	90%	35000	2	217	4179643	517220	3634505	3306162
15km	90%	35000	2	169	2618268	423959	2167978	2614506
15km	90%	35000	2	168	3582450	483232	3072465	2901181
15km	90%	35000	2	167	2971558	392173	2560022	3618222
15km	90%	35000	2	166	3144857	397517	2714534	3030058
15km	90%	35000	2	175	2787030	411995	2336653	2871847
15km	90%	35000	2	149	2869569	404483	2435381	2679287
15km	90%	35000	2	203	3378704	452759	2894838	2881363
15km	90%	35000	2	142	2688994	333671	2339182	2640592
15km	90%	35000	2	173	3461495	464032	2971297	2880769
15km	90%	35000	2	233	3083121	409873	2653894	3245975
15km	90%	35000	2	162	2421431	354207	2044477	2511949
15km	90%	35000	2	151	3763587	497358	3235766	3526315
15km	90%	35000	2	168	3268750	360008	2866756	3290347
15km	90%	35000	2	194	2691179	398556	2275365	2693577
15km	90%	35000	2	176	3166565	420172	2723735	2852288
15km	90%	35000	2	255	4560484	537224	3978317	3809348
15km	90%	35000	2	171	2987781	469839	2495940	2732268
15km	90%	35000	2	118	2766266	397692	2345227	2288918
15km	90%	35000	2	202	2898681	375715	2506916	3160081
15km	90%	35000	2	163	3021712	394673	2604043	3146877
15km	90%	35000	2	170	3641818	472724	3147357	2700583
15km	90%	35000	2	199	3789436	489320	3249180	3398866
15km	90%	35000	2	196	2571798	376046	2166543	3013847
15km	90%	35000	2	129	2600861	368195	2198392	2625684
15km	90%	35000	2	231	4336912	582182	3703490	3989803
15km	90%	35000	2	129	3029375	427786	2578193	2807621
15km	90%	35000	2	222	3971616	505269	3426913	3141881
15km	90%	35000	2	189	3607712	441465	3136718	3077107
15km	90%	35000	2	139	1891707	290791	1590984	2403205
15km	90%	35000	2	128	2735791	393634	2320682	2612277
15km	90%	35000	2	151	3153411	468401	2642342	2574942
15km	90%	35000	2	193	3825234	512417	3295592	3157456
15km	90%	35000	2	193	3215442	393933	2773991	2936478
15km	90%	35000	2	197	3409993	426056	2954036	3071860
15km	90%	35000	2	228	2763214	377677	2366503	2931649
15km	90%	35000	2	176	2906910	419974	2454794	2841856
15km	90%	35000	2	181	3344285	449701	2840963	3310285
15km	90%	35000	2	174	3374015	485969	2859513	3171214
15km	90%	35000	2	208	3198507	461294	2721858	2875127
15km	90%	35000	2	170	3202493	478478	2689919	2637979
15km	90%	35000	2	247	4046003	540472	3483923	3497735
15km	90%	35000	2	193	2786634	434383	2335546	2371427
15km	90%	35000	2	178	3432919	439863	2966406	3118157
15km	90%	35000	2	181	2643860	404639	2216693	3424637
15km	90%	35000	2	193	3128972	456557	2627794	2555148
15km	90%	35000	2	145	3924342	543782	3346025	3260438
15km	90%	35000	2	233	3238738	418972	2801067	2829055
15km	90%	35000	2	166	3074295	401106	2632564	3008119
15km	90%	35000	2	152	3393172	489261	2857071	2994388
15km	90%	35000	2	153	3852598	509926	3319103	3031902
15km	90%	35000	2	223	3650392	488378	3127301	3183281
15km	90%	35000	2	140	1932231	309691	1601868	2178079
15km	90%	35000	2	191	2150351	323890	1807911	2625025
15km	90%	35000	2	158	2933578	435901	2456994	2685452
15km	90%	35000	2	203	2873228	441080	2407241	2788226
15km	90%	35000	2	219	3529204	477438	3015249	3154477
15km	90%	35000	2	221	2455381	316425	2120965	2838343
15km	90%	35000	2	187	3483616	480490	2970107	3229294
15km	90%	35000	2	151	3147126	445778	2682261	2589297
15km	90%	35000	2	133	2683734	413090	2252195	2299281
15km	90%	35000	2	220	2847868	404630	2409185	3415318
15km	90%	35000	2	201	3227200	453558	2752081	3286405
15km	90%	35000	2	160	2520306	363895	2112642	2437143
15km	90%	35000	2	175	3695646	511895	3166360	2992033
15km	90%	35000	2	175	3477856	430875	3008674	2937940
15km	90%	35000	2	229	2840225	405099	2417265	2856369
15km	90%	35000	2	212	3116826	460738	2627137	3147345
15km	90%	35000	2	156	2394246	279194	2091015	2476412
15km	90%	35000	2	155	3132800	399856	2710714	2731088
15km	90%	35000	2	172	3369862	501050	2824750	3353417
15km	90%	35000	2	149	2933190	354987	2551108	2986313
15km	90%	35000	2	210	3458354	473757	2949549	3526608
15km	90%	35000	2	167	2994247	425072	2543829	2376585
15km	90%	35000	2	173	2647778	407568	2221134	3146639
15km	90%	35000	2	143	2365345	340631	2003024	2720091
15km	90%	35000	2	250	3335364	428719	2886162	3165676
15km	90%	35000	2	161	3079754	402833	2649872	3043523
15km	90%	35000	2	168	3805390	505960	3263915	3053565
15km	90%	35000	2	189	3696652	440475	3206422	3501276
15km	90%	35000	2	131	2923274	410714	2493048	2650605
15km	90%	35000	2	195	2570491	346272	2198248	2808778
15km	90%	35000	2	230	3089134	439943	2628301	2817771
15km	90%	35000	2	264	3744818	551436	3144926	3580078
15km	90%	35000	2	163	3280866	422698	2814124	3145178
15km	90%	35000	2	149	2568478	335090	2204268	2815254
15km	90%	35000	2	281	3627075	414437	3183946	3319539
15km	90%	35000	2	198	2791651	374893	2386280	2747660
15km	90%	35000	2	131	3797461	557911	3205920	3027588
15km	90%	35000	2	205	2257051	312019	1920880	2469538
15km	90%	35000	2	173	2903694	439746	2427264	3320352
15km	90%	35000	2	147	3087975	449117	2605627	3108453
15km	90%	35000	2	157	2727137	381795	2316473	3178754
15km	90%	35000	2	152	2632691	358655	2252116	2640734
15km	90%	35000	2	143	2739279	412758	2300511	2536166
15km	90%	35000	2	156	2373085	382462	1966784	2611112
15km	90%	35000	2	177	2433050	344741	2060076	3140247
15km	90%	35000	2	127	2544346	390513	2142097	2722528
15km	90%	35000	2	196	3589202	430554	3127954	3181383
15km	90%	35000	2	268	3740876	491852	3227154	2960147
15km	90%	35000	2	159	2596529	364560	2211526	2818505
15km	90%	35000	2	289	4002909	438383	3501747	3726296
15km	90%	35000	2	128	2718370	388878	2310727	2320243
15km	90%	35000	2	361	3418894	423134	2970347	3766573
15km	90%	35000	2	160	2985174	425206	2529276	2689542
15km	90%	35000	2	249	3352164	435772	2885322	3390894
15km	90%	35000	2	137	2511915	385952	2086032	2868843
15km	90%	35000	2	157	2758744	399791	2335970	2963137
15km	90%	35000	2	222	2590114	395285	2158681	2442637
15km	90%	35000	2	178	2558035	310265	2228403	3011776
15km	90%	35000	2	179	3339054	412517	2901146	3051252
15km	90%	35000	2	153	2970283	413148	2530107	2987479
15km	90%	35000	2	168	3854534	518935	3300662	3453262
15km	90%	35000	2	148	2339879	320495	1993672	2443012
15km	90%	35000	2	207	2263388	297574	1944417	2670834
15km	90%	35000	2	168	2966692	422317	2525309	3130671
15km	90%	35000	2	149	2836082	420835	2399540	2699164
15km	90%	35000	2	193	3528922	452211	3055964	3175045
15km	90%	35000	2	142	2945787	396083	2520274	2882918
15km	90%	35000	2	145	3115535	384722	2708181	2730861
15km	90%	35000	2	191	3326606	474708	2812385	3076880
15km	90%	35000	2	201	3116179	468227	2609939	2951826
15km	90%	35000	2	164	3003801	404556	2575418	3221901
15km	90%	35000	2	229	3837424	472392	3336840	3161920
15km	90%	35000	2	192	1792522	237510	1545923	2785939
15km	90%	35000	2	197	2702156	342334	2329462	2765406
15km	90%	35000	2	234	4085998	606413	3432694	3368518
15km	90%	35000	2	173	2550813	325282	2212419	3013569
15km	90%	35000	2	208	3082859	443103	2609019	2911205
15km	90%	35000	2	145	3368674	536630	2794072	2676323
15km	90%	35000	2	159	3109484	461146	2631033	3200985
15km	90%	35000	2	188	3784174	459509	3297689	3173694
15km	90%	35000	2	177	2794103	365498	2405555	3165944
15km	90%	35000	2	150	2992534	410689	2562408	3117374
15km	90%	35000	2	152	3328233	470936	2831784	3041792
15km	90%	35000	2	173	3274336	481635	2769634	3229755
15km	90%	35000	2	179	2731164	372788	2341221	2884326
15km	90%	35000	2	158	4231668	639002	3556246	3405022
15km	90%	35000	2	155	3545846	461576	3058264	3615767
15km	90%	35000	2	248	2766750	362888	2386259	2723432
15km	90%	35000	2	161	3904882	569491	3305006	2992044
15km	90%	35000	2	203	2737018	299641	2422173	3103061
15km	90%	35000	2	155	3620314	523531	3061791	3150816
15km	90%	35000	2	160	2806920	397651	2382749	2709856
15km	90%	35000	2	153	2484957	380830	2086517	2723315
15km	90%	35000	2	158	2951731	383453	2539305	2771562
15km	90%	35000	2	164	2331047	289409	2019361	2304183
15km	90%	35000	2	151	2527571	350351	2152005	2829178
15km	90%	35000	2	238	4213393	595514	3576911	3201794
15km	90%	35000	2	190	3401274	454282	2906509	2857673
15km	90%	35000	2	168	3815547	537853	3246437	3020419
15km	90%	35000	2	180	2498099	379544	2098164	2887167
15km	90%	35000	2	159	3415111	453710	2917449	2973704
15km	90%	35000	2	198	3142923	407081	2700335	2858291
15km	90%	35000	2	174	2992839	390067	2586124	2728982
15km	90%	35000	2	190	3026564	368344	2634285	2884838
15km	90%	35000	2	166	2990931	379247	2589238	3027669
15km	90%	35000	2	187	3474826	465317	2970987	3019521
15km	90%	35000	2	222	3706100	466086	3211557	3071031
15km	90%	35000	2	207	3510424	481000	2997175	3358598
15km	90%	35000	2	172	2775619	369175	2389993	2856430
15km	90%	35000	2	196	2248617	300137	1923676	3198081
15km	90%	35000	2	170	3753562	498488	3218127	2579585
15km	90%	35000	2	149	3301383	494013	2786064	2907800
15km	90%	35000	2	173	3191655	411739	2748321	2675017
15km	90%	35000	2	182	3038398	388036	2625651	2848720
[truncated: 1 more rows]
