# Supplementary material for: Quantifying the Value of Perfect Information in Emergency Vaccination Campaigns
Source: PLoS Comput Biol. 2017 Feb 16;13(2):e1005318. doi: 10.1371/journal.pcbi.1005318 (PMC5312803; doi:10.1371/journal.pcbi.1005318)
Supplement: S1 Data — (ZIP) [file pcbi.1005318.s013.zip › Data/15km vaccination/data23.txt]

vacc_radius	efficacy	capacity	delay	outbreak_duration	livestock_culled	cattle_culled	sheep_culled	vaccinations
15km	90%	35000	4	163	2987752	385615	2564580	2880964
15km	90%	35000	4	186	3394070	470054	2906763	2921341
15km	90%	35000	4	134	2655790	399989	2233647	2715742
15km	90%	35000	4	159	2658028	371297	2262820	2613202
15km	90%	35000	4	203	3714205	459521	3237120	3532241
15km	90%	35000	4	123	3142923	447022	2666125	2859059
15km	90%	35000	4	168	3032957	447012	2563794	3359211
15km	90%	35000	4	198	3852155	546603	3258506	3273984
15km	90%	35000	4	136	2998413	417668	2545967	2891771
15km	90%	35000	4	137	2551452	365333	2162447	2642530
15km	90%	35000	4	173	3235192	463303	2748444	2838109
15km	90%	35000	4	174	3681794	442230	3216384	3328795
15km	90%	35000	4	150	3308896	442169	2843150	2931093
15km	90%	35000	4	183	2563892	347595	2191756	2309651
15km	90%	35000	4	193	2926202	422563	2468295	2957680
15km	90%	35000	4	154	3474278	516209	2944271	3364713
15km	90%	35000	4	145	2803421	394799	2379522	2894891
15km	90%	35000	4	261	3071682	435401	2609010	3404055
15km	90%	35000	4	191	2745410	422468	2257952	3319916
15km	90%	35000	4	240	2444403	341358	2079625	2517436
15km	90%	35000	4	199	4427787	543018	3842651	3628908
15km	90%	35000	4	176	3191299	436326	2727326	3046296
15km	90%	35000	4	137	3130952	410229	2687013	2680524
15km	90%	35000	4	157	3817840	546647	3203802	3582797
15km	90%	35000	4	164	2916546	439661	2446720	2663977
15km	90%	35000	4	158	2726442	355583	2340139	2958171
15km	90%	35000	4	209	3094540	347355	2708286	3564788
15km	90%	35000	4	154	2387218	379522	1978127	2581327
15km	90%	35000	4	174	3402940	474144	2869663	2891077
15km	90%	35000	4	149	2689176	356067	2305917	2861941
15km	90%	35000	4	214	2382677	331525	2028771	2505380
15km	90%	35000	4	181	2497910	326871	2144748	2922532
15km	90%	35000	4	153	2794319	427598	2341512	2775075
15km	90%	35000	4	214	3101097	440098	2631448	3154659
15km	90%	35000	4	187	3664120	479203	3155676	3397646
15km	90%	35000	4	191	2196699	299862	1880129	2411695
15km	90%	35000	4	127	3649127	533363	3088249	3089284
15km	90%	35000	4	178	2685051	338746	2334379	2905562
15km	90%	35000	4	230	2719641	377408	2320576	2965092
15km	90%	35000	4	159	3288656	467495	2791278	2721579
15km	90%	35000	4	232	2738291	369678	2341295	3061199
15km	90%	35000	4	203	2480833	413058	2050682	2834710
15km	90%	35000	4	169	2877529	417922	2434881	3016099
15km	90%	35000	4	148	3181841	447939	2715150	3026706
15km	90%	35000	4	216	4060672	501043	3510190	3426290
15km	90%	35000	4	209	2649320	363102	2257199	2831255
15km	90%	35000	4	207	2681547	386047	2277932	2459737
15km	90%	35000	4	171	3785950	508415	3233751	3458681
15km	90%	35000	4	175	3049512	431903	2587964	2940661
15km	90%	35000	4	153	2488153	356516	2101833	2585146
15km	90%	35000	4	202	2997601	418564	2547976	3043062
15km	90%	35000	4	159	2380932	384103	1985699	2472615
15km	90%	35000	4	197	3693531	526409	3126240	3465318
15km	90%	35000	4	179	2785132	390361	2376276	3080270
15km	90%	35000	4	189	3366845	491643	2838743	3722847
15km	90%	35000	4	162	2531836	391399	2115286	2284476
15km	90%	35000	4	157	2549532	388166	2142691	2558554
15km	90%	35000	4	232	2061018	332140	1711201	2485592
15km	90%	35000	4	161	2259793	324021	1916582	2958223
15km	90%	35000	4	163	2423121	353069	2037847	2719878
15km	90%	35000	4	159	3404418	505327	2866466	2788372
15km	90%	35000	4	179	3430977	448772	2959903	2984897
15km	90%	35000	4	142	2778494	403683	2351753	2936567
15km	90%	35000	4	180	2963334	365207	2574893	3180557
15km	90%	35000	4	189	3124041	420192	2685606	2946951
15km	90%	35000	4	174	3411340	501000	2869107	3137595
15km	90%	35000	4	200	2463318	376005	2065730	3113559
15km	90%	35000	4	185	2708942	398575	2277534	2939309
15km	90%	35000	4	165	2546470	375705	2153356	2670219
15km	90%	35000	4	165	2583556	400759	2161293	2967372
15km	90%	35000	4	168	3349061	458878	2858876	3400069
15km	90%	35000	4	151	3280292	431131	2823240	3016604
15km	90%	35000	4	164	3230345	441231	2767375	3127901
15km	90%	35000	4	125	2851303	436145	2386296	2805271
15km	90%	35000	4	226	3423757	448084	2939954	3420706
15km	90%	35000	4	194	2925632	398314	2495830	2878995
15km	90%	35000	4	160	2489738	301069	2162399	2945447
15km	90%	35000	4	176	3523412	505160	2995460	3204288
15km	90%	35000	4	186	3375650	485763	2858483	3217645
15km	90%	35000	4	141	2966715	440873	2504499	2748513
15km	90%	35000	4	199	2827339	440638	2362861	3202464
15km	90%	35000	4	173	3663428	495370	3133010	3630349
15km	90%	35000	4	164	4352642	529247	3797328	4072981
15km	90%	35000	4	192	2842179	413986	2402561	2730795
15km	90%	35000	4	139	3376845	474750	2869940	3043434
15km	90%	35000	4	128	3030094	484107	2522348	2868249
15km	90%	35000	4	190	2994360	382116	2570282	3155285
15km	90%	35000	4	212	3137800	427454	2651687	3371970
15km	90%	35000	4	188	3020851	472148	2521461	2759355
15km	90%	35000	4	255	3576434	439239	3098237	3249372
15km	90%	35000	4	149	2233758	273430	1926981	2764437
15km	90%	35000	4	223	3514897	477027	3019317	2810365
15km	90%	35000	4	183	2366370	308439	2030582	2808354
15km	90%	35000	4	205	3723685	558708	3150720	2977957
15km	90%	35000	4	151	3015322	443411	2544005	3082964
15km	90%	35000	4	218	2405737	396953	1973465	2727395
15km	90%	35000	4	175	3444784	507056	2893838	3365253
15km	90%	35000	4	205	3161691	421260	2706605	2923973
15km	90%	35000	4	200	3267407	403982	2830287	3494446
15km	90%	35000	4	205	3015231	388077	2600746	3041012
15km	90%	35000	4	209	2963978	408664	2526124	3059965
15km	90%	35000	4	196	2589956	357022	2210001	3033320
15km	90%	35000	4	214	2585444	372101	2190647	3063450
15km	90%	35000	4	201	2817848	401833	2385006	3031637
15km	90%	35000	4	239	2895644	417515	2454843	3126379
15km	90%	35000	4	174	2266257	277606	1968843	2511899
15km	90%	35000	4	143	3481170	527316	2922798	3349436
15km	90%	35000	4	167	2859793	354200	2476308	2754588
15km	90%	35000	4	180	4090118	572496	3476287	3214976
15km	90%	35000	4	119	2014839	302968	1693307	2580709
15km	90%	35000	4	164	2386823	314729	2038660	2650278
15km	90%	35000	4	199	3538358	483758	3016988	3172380
15km	90%	35000	4	152	3004983	445859	2535505	2622714
15km	90%	35000	4	168	2710100	367126	2309001	2998397
15km	90%	35000	4	268	3720565	527309	3152810	3549380
15km	90%	35000	4	246	3011077	410130	2568700	3219363
15km	90%	35000	4	239	2708830	394338	2276881	2599867
15km	90%	35000	4	189	3444905	499969	2916607	3267930
15km	90%	35000	4	175	3659956	514247	3112861	3541692
15km	90%	35000	4	167	2409951	312924	2071676	2426319
15km	90%	35000	4	146	1940782	278512	1649493	2273740
15km	90%	35000	4	166	3646673	521353	3101213	3000596
15km	90%	35000	4	140	2942684	435724	2482593	3137972
15km	90%	35000	4	153	3774810	516964	3218240	3396884
15km	90%	35000	4	177	3326312	488175	2818896	3131905
15km	90%	35000	4	178	3165718	427301	2711862	2802616
15km	90%	35000	4	196	4251139	489864	3737143	3540748
15km	90%	35000	4	144	3676528	490319	3156938	3399064
15km	90%	35000	4	183	3298790	512803	2758976	3231802
15km	90%	35000	4	175	2038447	263591	1753982	2876779
15km	90%	35000	4	214	4015310	544777	3445353	3157515
15km	90%	35000	4	150	3105665	447002	2618337	2778993
15km	90%	35000	4	149	2956648	386549	2555736	2800616
15km	90%	35000	4	159	3404435	481471	2882559	3017085
15km	90%	35000	4	143	2690932	327290	2346661	2931582
15km	90%	35000	4	206	3878629	489320	3354395	3426666
15km	90%	35000	4	135	3602799	427028	3144916	2949176
15km	90%	35000	4	182	1767404	231053	1518892	2151255
15km	90%	35000	4	358	2963828	441587	2493273	2756218
15km	90%	35000	4	149	3074827	394998	2656227	3102911
15km	90%	35000	4	162	2821298	368065	2420784	2519939
15km	90%	35000	4	141	3351384	525908	2800435	2909051
15km	90%	35000	4	190	2779616	345959	2379029	2706669
15km	90%	35000	4	151	2823966	380024	2414607	3122935
15km	90%	35000	4	180	2711933	390453	2290468	3045856
15km	90%	35000	4	196	1977197	259576	1702824	2826975
15km	90%	35000	4	176	3378388	399087	2952734	3100654
15km	90%	35000	4	196	3876145	547932	3279490	3128183
15km	90%	35000	4	166	3404010	479594	2888282	3053566
15km	90%	35000	4	230	3802493	484682	3294656	3286802
15km	90%	35000	4	229	3660636	422889	3208145	3349699
15km	90%	35000	4	216	2576954	413717	2140541	2984414
15km	90%	35000	4	166	3250387	460333	2755607	3168985
15km	90%	35000	4	161	3126714	448543	2644262	2974539
15km	90%	35000	4	169	3379880	462142	2880326	2599200
15km	90%	35000	4	177	2585345	373355	2184399	2459478
15km	90%	35000	4	190	4071407	480581	3549801	3762755
15km	90%	35000	4	244	5250364	574380	4642695	4094078
15km	90%	35000	4	189	3058363	441724	2590218	2897600
15km	90%	35000	4	289	2898293	404740	2476723	2739867
15km	90%	35000	4	159	2598274	358760	2201142	2586346
15km	90%	35000	4	160	3268432	413433	2832083	3112001
15km	90%	35000	4	270	3311113	430272	2849206	3247857
15km	90%	35000	4	162	3037952	424302	2584482	3290688
15km	90%	35000	4	192	2837121	387422	2407277	3079802
15km	90%	35000	4	156	3165335	485317	2648579	3097153
15km	90%	35000	4	252	2672617	403586	2245925	2886777
15km	90%	35000	4	232	2834893	345654	2461138	2782384
15km	90%	35000	4	207	3293012	415054	2833919	2987684
15km	90%	35000	4	147	3562994	417069	3118043	3014952
15km	90%	35000	4	170	4414522	564062	3815814	3297934
15km	90%	35000	4	197	3172316	477989	2645976	2830035
15km	90%	35000	4	153	2896677	412965	2449296	3153654
15km	90%	35000	4	146	2407468	378500	2009930	2454614
15km	90%	35000	4	208	3341548	496194	2823338	3193469
15km	90%	35000	4	194	3095984	448572	2613144	3508321
15km	90%	35000	4	226	2616408	373703	2179705	3268335
15km	90%	35000	4	149	2170939	290848	1868160	2856630
15km	90%	35000	4	222	2449128	354876	2073728	2912235
15km	90%	35000	4	195	2896016	413325	2467525	2853033
15km	90%	35000	4	212	3427818	515121	2891650	3423447
15km	90%	35000	4	187	2837376	408792	2402655	2768940
15km	90%	35000	4	211	3272926	443215	2798121	2966421
15km	90%	35000	4	162	2933972	381602	2526854	2834803
15km	90%	35000	4	160	3341422	459886	2852105	2584233
15km	90%	35000	4	144	2631586	354332	2254713	2417892
15km	90%	35000	4	156	3001117	408134	2553965	2587919
15km	90%	35000	4	124	2707576	417585	2273926	2484217
15km	90%	35000	4	217	3036941	418145	2583217	2861873
15km	90%	35000	4	302	3227779	396535	2805505	3346451
15km	90%	35000	4	193	3120512	397597	2692374	2872083
15km	90%	35000	4	143	2768671	425690	2303891	2604758
15km	90%	35000	4	171	3872171	481867	3343858	3299277
15km	90%	35000	4	191	3094737	343736	2734084	3179367
15km	90%	35000	4	202	2973012	418565	2525440	3094637
15km	90%	35000	4	258	3489526	429926	3034072	3585696
15km	90%	35000	4	143	3073347	402033	2646937	2741803
15km	90%	35000	4	154	2590774	372400	2192118	2878481
15km	90%	35000	4	158	3335796	477932	2819460	3203513
15km	90%	35000	4	156	3911875	454031	3424198	3372017
15km	90%	35000	4	150	2331539	327096	1979518	2469235
15km	90%	35000	4	167	4494438	616295	3827038	4069745
15km	90%	35000	4	190	3143698	481663	2640974	3132447
15km	90%	35000	4	188	2526220	376333	2128001	2895556
15km	90%	35000	4	193	3124377	365552	2743884	3429862
15km	90%	35000	4	137	2376025	376989	1977707	2381448
15km	90%	35000	4	218	4397897	611128	3740224	4123700
15km	90%	35000	4	157	2346127	361817	1958407	2975930
15km	90%	35000	4	197	2863442	394514	2439178	2905793
15km	90%	35000	4	184	3207737	425871	2748053	3221070
15km	90%	35000	4	136	3412103	460308	2928155	2842330
15km	90%	35000	4	162	3183305	438833	2712535	3031291
15km	90%	35000	4	143	3016333	458331	2532462	2750246
15km	90%	35000	4	220	3448729	450974	2964778	2844166
15km	90%	35000	4	153	3254069	435610	2797533	3278996
15km	90%	35000	4	172	3387124	501550	2833035	2676175
15km	90%	35000	4	177	2984035	421992	2537877	2731495
15km	90%	35000	4	201	3318351	434299	2855210	3136824
15km	90%	35000	4	163	2587581	383592	2178068	2583227
15km	90%	35000	4	194	2033339	296962	1717508	2502024
15km	90%	35000	4	150	2771959	392219	2350978	2847963
15km	90%	35000	4	170	3380392	477544	2864790	2836327
15km	90%	35000	4	206	3408637	465458	2907227	3071652
15km	90%	35000	4	173	3066451	399502	2643412	2859153
15km	90%	35000	4	200	2704395	315966	2366878	2744332
15km	90%	35000	4	141	3476755	550685	2895325	3281247
15km	90%	35000	4	133	2900088	398762	2474231	3090824
15km	90%	35000	4	171	2545233	388029	2132955	2819173
15km	90%	35000	4	313	1986068	275937	1688247	2613889
15km	90%	35000	4	178	3324929	481968	2816014	2485418
15km	90%	35000	4	164	3089296	401928	2662529	2951889
15km	90%	35000	4	205	2866901	390242	2456032	3229568
15km	90%	35000	4	172	3309680	435973	2843236	3105688
15km	90%	35000	4	173	3669925	542865	3093343	3149913
15km	90%	35000	4	170	2916532	454999	2435286	2718416
15km	90%	35000	4	153	3325687	402090	2895354	3063289
15km	90%	35000	4	184	3828227	540505	3249425	3143881
15km	90%	35000	4	153	3369113	446368	2859685	3087541
15km	90%	35000	4	138	3160875	417507	2709117	2819115
15km	90%	35000	4	236	3240637	486910	2720332	3180670
15km	90%	35000	4	150	3309457	513436	2770756	3136325
15km	90%	35000	4	140	2888639	427887	2439581	2700047
15km	90%	35000	4	267	3081365	437350	2615912	2541687
15km	90%	35000	4	163	2774696	357766	2397121	2768763
15km	90%	35000	4	142	3184820	480115	2668240	2642845
15km	90%	35000	4	135	2420684	318653	2078639	2641813
15km	90%	35000	4	321	3549855	437967	3075810	3283693
15km	90%	35000	4	130	2505150	380957	2101186	2348268
15km	90%	35000	4	150	3667594	499389	3145436	2969477
15km	90%	35000	4	183	3836119	508736	3299281	3128098
15km	90%	35000	4	168	3475291	453836	2985759	3592207
15km	90%	35000	4	126	2671303	425984	2214718	2760350
15km	90%	35000	4	340	3590338	439758	3128381	3280500
15km	90%	35000	4	181	2511971	380235	2089157	2445949
15km	90%	35000	4	246	2825869	422164	2381457	2709251
15km	90%	35000	4	211	3179897	462335	2685621	3316680
15km	90%	35000	4	181	3597309	455610	3113715	3165465
15km	90%	35000	4	188	3147352	478106	2636550	3176175
15km	90%	35000	4	168	2987129	431531	2532877	3201006
15km	90%	35000	4	132	3001388	435576	2545436	2582964
15km	90%	35000	4	178	2826056	384108	2414795	3069992
15km	90%	35000	4	192	3180509	435128	2713360	2919388
15km	90%	35000	4	137	3380036	514182	2840076	2773405
15km	90%	35000	4	134	2155940	294931	1847496	2271914
15km	90%	35000	4	183	3691639	456994	3196572	3140657
15km	90%	35000	4	188	2974376	415228	2541546	2970192
15km	90%	35000	4	185	2633507	374290	2224931	3100415
15km	90%	35000	4	147	2208541	344447	1848297	3079187
15km	90%	35000	4	265	3045515	445358	2576457	3024115
15km	90%	35000	4	155	3134407	398046	2710131	3009997
15km	90%	35000	4	184	2617565	359551	2239297	2693248
15km	90%	35000	4	137	2946868	426705	2489116	2834622
15km	90%	35000	4	187	3688150	451391	3209999	3377365
15km	90%	35000	4	221	4365997	549833	3781901	3480383
15km	90%	35000	4	162	2862225	441491	2395045	2808367
15km	90%	35000	4	160	2785515	386148	2383937	2690391
15km	90%	35000	4	169	3330868	377627	2937360	2780043
15km	90%	35000	4	175	3196363	359469	2814414	3407961
15km	90%	35000	4	136	2784968	400269	2365599	2679734
15km	90%	35000	4	214	2987009	462757	2481386	3112505
15km	90%	35000	4	181	2857768	448955	2382341	2761385
15km	90%	35000	4	155	3211095	489328	2676851	3403035
15km	90%	35000	4	156	2960939	392381	2532885	3200670
15km	90%	35000	4	170	2188496	310574	1862429	2911128
15km	90%	35000	4	188	2898370	394120	2480490	2996660
15km	90%	35000	4	124	3006595	447218	2523438	2471739
15km	90%	35000	4	238	3128550	377080	2729201	3173732
15km	90%	35000	4	173	2949647	366160	2559243	3201638
15km	90%	35000	4	184	3098837	449651	2614046	2831940
15km	90%	35000	4	139	2184694	358807	1803675	2691194
15km	90%	35000	4	154	3232265	457304	2742523	2893567
15km	90%	35000	4	159	2516716	360400	2136570	2873998
15km	90%	35000	4	145	2684541	390827	2257303	2747130
15km	90%	35000	4	135	2889916	376379	2469049	2657169
15km	90%	35000	4	184	3182722	398519	2771651	3038807
15km	90%	35000	4	174	3746969	489767	3223404	2713718
15km	90%	35000	4	196	2708972	309860	2375036	3469237
15km	90%	35000	4	211	2455729	362809	2070656	2567151
15km	90%	35000	4	205	3293793	489891	2774563	3144826
15km	90%	35000	4	194	3248097	422520	2805236	3004091
15km	90%	35000	4	221	3924767	472300	3436490	3505059
15km	90%	35000	4	158	3253583	484169	2715795	3393891
15km	90%	35000	4	164	3302590	500140	2778927	3081321
15km	90%	35000	4	171	3724154	478073	3223145	2693534
15km	90%	35000	4	155	2955839	407681	2510705	3079042
15km	90%	35000	4	183	2473610	397537	2060230	2750537
15km	90%	35000	4	155	3637184	450872	3154431	2972249
15km	90%	35000	4	231	2490862	335108	2134571	2679914
15km	90%	35000	4	156	2743826	383504	2339977	2453722
15km	90%	35000	4	207	2843965	381351	2430239	2622633
15km	90%	35000	4	270	3322913	404407	2894318	3350396
15km	90%	35000	4	150	3083912	531123	2506442	2973311
15km	90%	35000	4	214	3789351	448285	3312814	3473078
15km	90%	35000	4	194	2730257	284468	2416967	2786079
15km	90%	35000	4	207	3390833	375724	2984820	3142620
15km	90%	35000	4	168	2721093	399801	2299807	3319963
15km	90%	35000	4	162	3151235	450739	2668826	2999408
15km	90%	35000	4	224	3579460	519183	2996397	3969853
15km	90%	35000	4	126	2590025	384917	2177480	2682740
15km	90%	35000	4	179	3611593	531301	3055969	3028089
15km	90%	35000	4	165	2459101	310258	2127467	3060843
15km	90%	35000	4	142	3095183	453604	2617457	2753775
15km	90%	35000	4	171	2660043	346549	2289834	3052919
15km	90%	35000	4	167	3257781	436592	2782455	2709404
15km	90%	35000	4	209	2724965	366626	2328130	2900904
15km	90%	35000	4	156	3182236	449834	2692728	2942671
15km	90%	35000	4	170	3117718	378678	2695334	3219266
15km	90%	35000	4	214	2139380	313828	1814170	2651349
15km	90%	35000	4	292	2649976	372454	2256055	2754896
15km	90%	35000	4	138	2431732	379183	2022962	2891104
15km	90%	35000	4	153	3560564	471423	3045977	2976827
15km	90%	35000	4	132	2536971	385180	2122301	2561838
15km	90%	35000	4	191	3508955	495706	2995538	2996197
15km	90%	35000	4	199	2704317	392313	2291846	2610665
15km	90%	35000	4	197	3173993	445746	2705946	3439236
15km	90%	35000	4	127	2703291	409598	2257080	2482014
15km	90%	35000	4	203	3320589	477975	2792045	3216907
15km	90%	35000	4	188	3083681	442592	2618847	3175108
15km	90%	35000	4	157	3190859	472371	2681852	3211347
15km	90%	35000	4	142	2411482	350704	2035562	2502590
15km	90%	35000	4	166	3160678	398630	2729397	3254411
15km	90%	35000	4	172	3287461	457767	2797621	2981191
15km	90%	35000	4	175	3236272	506731	2707597	2916634
15km	90%	35000	4	143	3168991	454110	2688378	2779276
15km	90%	35000	4	148	3627442	505146	3092031	2768261
15km	90%	35000	4	210	4711657	580828	4103532	3483800
15km	90%	35000	4	186	3282684	473457	2768732	2998399
15km	90%	35000	4	207	2950050	420796	2505331	2757253
15km	90%	35000	4	157	2887349	404018	2447773	3019237
15km	90%	35000	4	183	2521147	312243	2188546	2932838
15km	90%	35000	4	148	3261723	512379	2721179	3266726
15km	90%	35000	4	138	3219059	473935	2722829	3052806
15km	90%	35000	4	124	3075853	464103	2591312	2678104
15km	90%	35000	4	224	3709095	497024	3174489	3236539
15km	90%	35000	4	230	2080513	324170	1737923	2647430
15km	90%	35000	4	167	3128113	417205	2687874	2974958
15km	90%	35000	4	156	2101643	286090	1797631	2708887
15km	90%	35000	4	144	3345499	491260	2825693	2942790
15km	90%	35000	4	186	4235478	544570	3635457	3617637
15km	90%	35000	4	217	2603990	328761	2252510	2783422
15km	90%	35000	4	168	2896813	444328	2429339	2980218
15km	90%	35000	4	243	4224220	455104	3715487	3824804
15km	90%	35000	4	157	3589156	562186	2995083	3625498
15km	90%	35000	4	186	2489080	298879	2168274	2823550
15km	90%	35000	4	144	2775288	415168	2332629	3303479
15km	90%	35000	4	205	3305395	469148	2812732	2874696
15km	90%	35000	4	185	3109354	447487	2633638	3010711
15km	90%	35000	4	173	3430803	482086	2925727	2969145
15km	90%	35000	4	200	3452322	435300	2966492	3324533
15km	90%	35000	4	212	4175009	597373	3541188	3448386
15km	90%	35000	4	146	2714473	392557	2289868	2860005
15km	90%	35000	4	274	2888751	391340	2480074	3411608
15km	90%	35000	4	158	2987841	427599	2532964	3369862
15km	90%	35000	4	168	4248341	548342	3674035	3751775
15km	90%	35000	4	206	2750549	404313	2322606	2919638
15km	90%	35000	4	177	3066844	417164	2623158	2835198
15km	90%	35000	4	119	3358505	508392	2823128	2689208
15km	90%	35000	4	229	3136096	438880	2671363	2812125
15km	90%	35000	4	156	3460187	464954	2940504	3414025
15km	90%	35000	4	186	3139821	458572	2653837	2728764
15km	90%	35000	4	167	3234472	447495	2751632	3090578
15km	90%	35000	4	198	3337560	505045	2794495	3299598
15km	90%	35000	4	200	3281877	454157	2805819	3747465
15km	90%	35000	4	191	3556897	465262	3064586	3492774
15km	90%	35000	4	148	3335688	442634	2868715	3112575
15km	90%	35000	4	294	4049235	596481	3420632	3534824
15km	90%	35000	4	187	2679983	387791	2250384	3678545
15km	90%	35000	4	158	3260681	475628	2761083	2842505
15km	90%	35000	4	217	3160000	464665	2667142	3159446
15km	90%	35000	4	249	3609960	429356	3155944	3615913
15km	90%	35000	4	165	3540754	485052	3030682	3028225
15km	90%	35000	4	217	2639424	354961	2255194	3006819
15km	90%	35000	4	248	2549576	360310	2161791	2471794
15km	90%	35000	4	186	2059514	277192	1758713	2871293
15km	90%	35000	4	201	2584422	385563	2183843	2785673
15km	90%	35000	4	260	3441004	442302	2959529	2773038
15km	90%	35000	4	310	2975456	420512	2517656	3481447
15km	90%	35000	4	167	2757472	381481	2354548	3067465
15km	90%	35000	4	257	2823050	382517	2417796	3216216
15km	90%	35000	4	161	2499069	348567	2128355	2821174
15km	90%	35000	4	189	3291005	457371	2798591	3412668
15km	90%	35000	4	152	3184192	475407	2689543	2984730
15km	90%	35000	4	186	2895694	384819	2491525	2935398
15km	90%	35000	4	213	2790509	374894	2368846	3281839
15km	90%	35000	4	332	3604878	498800	3080815	3081978
15km	90%	35000	4	199	3098373	449111	2609597	3261763
15km	90%	35000	4	151	3079454	409834	2630800	2902748
15km	90%	35000	4	161	3488500	470095	2994719	3447135
15km	90%	35000	4	231	2244932	304743	1927527	2639638
15km	90%	35000	4	207	2811589	415983	2369895	3128468
15km	90%	35000	4	237	4511468	560193	3909096	3944839
15km	90%	35000	4	180	2938274	408421	2506057	2623682
15km	90%	35000	4	154	2903763	423914	2448761	2925536
15km	90%	35000	4	164	3668879	541555	3104666	3213937
15km	90%	35000	4	180	2935854	386264	2536469	3079459
15km	90%	35000	4	140	2638788	389925	2225603	2664787
15km	90%	35000	4	150	2832114	402133	2399764	3523778
15km	90%	35000	4	201	3942987	527771	3382644	3206139
15km	90%	35000	4	157	2546488	338167	2180025	2991842
15km	90%	35000	4	175	3540077	494845	2985766	3150038
15km	90%	35000	4	141	3126639	455704	2642137	2826393
15km	90%	35000	4	179	2547978	387616	2131961	2541989
15km	90%	35000	4	204	3027305	390490	2610215	2949076
15km	90%	35000	4	146	2029928	278899	1723483	2787580
15km	90%	35000	4	157	2559533	359663	2176484	2596142
15km	90%	35000	4	177	2724209	367289	2337656	2972146
15km	90%	35000	4	172	3399346	436536	2937413	3120402
15km	90%	35000	4	223	3099943	425509	2642611	2965249
15km	90%	35000	4	162	2810122	397378	2376833	2926634
15km	90%	35000	4	177	2864151	392605	2445639	2707569
15km	90%	35000	4	201	2539293	352258	2156618	2676329
15km	90%	35000	4	176	3068399	390870	2652007	3156077
15km	90%	35000	4	139	2713305	381000	2314005	2729990
15km	90%	35000	4	255	4502785	580393	3871377	3846844
15km	90%	35000	4	160	3369013	457237	2888116	2722606
15km	90%	35000	4	214	4487163	620390	3827185	3661714
15km	90%	35000	4	164	3607346	503298	3063411	3208506
15km	90%	35000	4	170	2371092	344275	2009083	2779638
15km	90%	35000	4	159	2533600	360561	2154330	2753098
15km	90%	35000	4	214	3105286	396589	2663744	3294355
15km	90%	35000	4	131	2566123	374981	2176150	2492323
15km	90%	35000	4	175	3310527	470215	2820059	3576650
15km	90%	35000	4	133	2639845	363799	2246825	2831528
15km	90%	35000	4	176	2349035	299138	2022785	2820033
15km	90%	35000	4	161	2972476	447596	2502996	2905807
15km	90%	35000	4	174	2849334	454818	2369386	2980009
15km	90%	35000	4	190	2003808	270694	1703348	2911343
15km	90%	35000	4	235	3920100	516326	3363986	2799087
15km	90%	35000	4	174	3644940	520923	3093551	3013211
15km	90%	35000	4	180	3204907	464008	2724907	2808805
15km	90%	35000	4	147	2247604	358568	1868508	2440390
15km	90%	35000	4	262	3030056	438626	2549368	3192168
15km	90%	35000	4	192	2936382	438569	2477461	2450872
15km	90%	35000	4	245	3160466	337515	2803247	3470754
15km	90%	35000	4	148	2911525	427205	2453339	2952819
15km	90%	35000	4	149	3914496	552567	3330900	3246885
15km	90%	35000	4	182	2755555	324903	2401223	3082417
15km	90%	35000	4	156	3619887	518601	3068058	3270515
15km	90%	35000	4	187	3048520	436379	2588645	3055919
15km	90%	35000	4	170	3074585	421195	2611570	2928029
15km	90%	35000	4	209	3107332	379210	2707906	3378910
15km	90%	35000	4	152	3052899	452285	2574451	3057602
15km	90%	35000	4	157	1956946	241021	1698762	2647402
15km	90%	35000	4	251	3113271	333970	2755908	3428392
15km	90%	35000	4	151	3455480	504672	2924442	2793368
15km	90%	35000	4	177	3604851	477077	3093190	3510841
15km	90%	35000	4	204	2214106	356756	1839752	2691051
15km	90%	35000	4	186	3650293	549669	3069537	3023636
15km	90%	35000	4	272	3807450	492863	3266056	3493062
15km	90%	35000	4	232	3226778	469844	2727389	3071075
15km	90%	35000	4	162	2679669	339698	2295615	2948117
15km	90%	35000	4	137	2263695	351944	1883230	2864831
15km	90%	35000	4	150	2785784	401380	2351816	3370776
15km	90%	35000	4	145	2996573	474140	2485083	3234035
15km	90%	35000	4	215	3206309	435663	2725744	3131752
15km	90%	35000	4	188	3766962	477993	3259528	2770241
15km	90%	35000	4	182	3054260	450962	2578622	3044841
15km	90%	35000	4	142	3284963	401701	2864022	2980047
15km	90%	35000	4	167	3191799	440414	2727388	2908030
15km	90%	35000	4	178	2795153	400954	2359623	2578584
15km	90%	35000	4	179	2296882	312160	1964598	2842790
15km	90%	35000	4	151	3457737	483035	2947431	2876389
15km	90%	35000	4	185	4158773	565212	3554842	3969549
15km	90%	35000	4	216	2807458	408936	2367199	3369795
15km	90%	35000	4	202	3243121	465058	2746915	2849113
15km	90%	35000	4	137	1706876	240315	1453514	2201496
15km	90%	35000	4	164	3189478	444833	2716693	3382251
15km	90%	35000	4	163	3596930	484193	3079153	3269031
15km	90%	35000	4	210	2778533	423616	2332432	3184510
15km	90%	35000	4	170	1917824	262832	1640248	2925647
15km	90%	35000	4	164	2586671	396274	2161937	2688024
15km	90%	35000	4	202	3119304	377137	2712831	3245672
15km	90%	35000	4	111	2320774	404004	1875041	2783138
15km	90%	35000	4	181	2052081	271963	1764113	2589928
15km	90%	35000	4	197	3305169	449958	2824319	3134422
15km	90%	35000	4	193	3240786	407369	2800340	3471084
15km	90%	35000	4	231	3394492	486958	2869023	2791006
15km	90%	35000	4	133	3264645	517822	2709896	3026494
15km	90%	35000	4	186	2408458	363110	2022649	2448980
15km	90%	35000	4	196	3526607	394797	3100641	3240058
15km	90%	35000	4	220	2637099	347204	2272635	2674435
15km	90%	35000	4	156	3060680	427117	2606058	2582222
15km	90%	35000	4	233	3118478	439063	2655625	3080585
15km	90%	35000	4	128	2823527	426780	2363870	2676070
15km	90%	35000	4	187	2345005	359410	1974752	2812331
15km	90%	35000	4	204	3509777	494729	2988239	3138272
15km	90%	35000	4	220	3273102	415840	2824290	2677602
15km	90%	35000	4	213	4227378	586375	3606489	3723278
15km	90%	35000	4	178	2964997	412174	2519547	2753389
15km	90%	35000	4	239	3456726	442927	2985311	3129031
15km	90%	35000	4	192	2794704	339707	2435771	2821175
15km	90%	35000	4	256	2739486	385650	2328812	3062738
15km	90%	35000	4	160	2294423	345073	1928745	2645155
15km	90%	35000	4	234	3422474	402615	2982401	3578121
15km	90%	35000	4	138	3004495	387291	2580744	2840086
15km	90%	35000	4	153	2804119	397419	2386553	3239843
15km	90%	35000	4	139	2488957	373889	2094164	2562159
15km	90%	35000	4	184	3070082	435165	2611871	3469189
15km	90%	35000	4	210	2632519	374009	2225087	2862568
15km	90%	35000	4	182	3057861	455094	2584149	3296141
15km	90%	35000	4	156	3284940	462879	2790716	2817810
15km	90%	35000	4	212	3695726	515837	3139292	3162430
15km	90%	35000	4	181	2663448	342262	2294411	3259982
15km	90%	35000	4	200	3609026	483829	3090660	3314298
15km	90%	35000	4	172	2616516	373349	2201923	2804240
15km	90%	35000	4	154	3619015	528858	3050267	3073648
15km	90%	35000	4	175	2829798	404069	2386065	2626213
15km	90%	35000	4	151	2919538	405913	2489106	2610747
15km	90%	35000	4	152	2812273	425557	2355796	3031318
15km	90%	35000	4	187	3303494	380739	2903074	3277722
15km	90%	35000	4	182	3272679	444896	2798449	3296228
15km	90%	35000	4	149	3349055	505221	2814589	2578450
15km	90%	35000	4	153	2711991	373605	2307086	2768594
15km	90%	35000	4	179	3332901	476334	2813630	2950456
15km	90%	35000	4	166	2461768	344521	2082946	2702676
15km	90%	35000	4	200	2751545	385559	2337977	2686053
15km	90%	35000	4	182	3549349	514367	3010687	3157489
15km	90%	35000	4	158	2931029	391517	2490284	3200081
15km	90%	35000	4	175	2670939	358869	2290880	2770647
15km	90%	35000	4	165	2406233	351898	2039831	2806115
15km	90%	35000	4	140	3021619	434666	2564572	2728824
15km	90%	35000	4	194	3149017	470847	2638475	2962520
15km	90%	35000	4	146	3880841	532948	3302341	3273923
15km	90%	35000	4	132	3114027	472603	2608710	2688986
15km	90%	35000	4	194	2885231	407424	2453427	2664790
15km	90%	35000	4	145	3092076	491476	2576511	2995328
15km	90%	35000	4	194	2865121	424079	2417442	3546244
15km	90%	35000	4	172	2664198	311355	2336822	2854609
15km	90%	35000	4	160	3300554	445855	2829724	2972782
15km	90%	35000	4	149	3849737	552209	3247754	3399156
15km	90%	35000	4	163	3801446	487489	3285214	3163531
15km	90%	35000	4	150	2379967	336299	2021169	2956049
15km	90%	35000	4	298	3085477	390227	2664900	2793652
15km	90%	35000	4	155	2688338	347178	2307133	2759503
15km	90%	35000	4	186	3524049	440715	3041835	2978409
15km	90%	35000	4	178	3213104	473930	2713243	2428052
15km	90%	35000	4	261	4300883	503586	3752310	3701784
15km	90%	35000	4	175	3094609	432074	2622223	3239359
15km	90%	35000	4	179	3837831	544597	3266808	2992349
15km	90%	35000	4	183	3003093	417180	2566030	2925730
15km	90%	35000	4	183	2923073	398420	2505179	2783269
15km	90%	35000	4	155	2880154	390223	2466639	2969277
15km	90%	35000	4	176	2783090	367924	2392481	2843719
15km	90%	35000	4	129	2800428	348410	2428976	2788373
15km	90%	35000	4	164	2782553	394939	2363797	2851745
15km	90%	35000	4	254	2371214	351009	1989739	2850928
15km	90%	35000	4	167	3881197	538610	3292107	3292042
15km	90%	35000	4	163	2908616	386410	2480824	2962655
15km	90%	35000	4	204	4067014	581166	3442742	3199197
15km	90%	35000	4	165	2030201	301145	1708224	2955731
15km	90%	35000	4	194	3859464	550483	3269326	3389589
15km	90%	35000	4	207	3246383	468205	2752027	3381555
15km	90%	35000	4	160	2591859	343324	2217941	2679756
15km	90%	35000	4	169	3298008	408271	2869146	2561558
15km	90%	35000	4	171	2595853	413932	2166661	2903812
15km	90%	35000	4	184	3748946	489935	3231432	3651628
15km	90%	35000	4	175	2587576	344025	2205107	2629804
15km	90%	35000	4	154	2258811	311403	1928760	2775141
15km	90%	35000	4	172	2728774	386990	2320334	3183357
15km	90%	35000	4	207	3483170	455565	2974632	2882599
15km	90%	35000	4	155	3222704	450621	2741392	3115961
15km	90%	35000	4	164	2300662	287535	1999293	2975728
15km	90%	35000	4	158	3023195	413839	2583137	2843232
15km	90%	35000	4	207	4584526	544892	4004594	3930485
15km	90%	35000	4	172	3117098	483452	2609791	3430194
15km	90%	35000	4	139	1965857	222862	1720799	2555148
15km	90%	35000	4	145	2996563	381157	2575511	2585362
15km	90%	35000	4	127	2240796	378553	1841875	2386219
15km	90%	35000	4	164	2660672	383118	2259851	2731139
15km	90%	35000	4	257	3772548	498543	3254987	3081127
15km	90%	35000	4	178	2311618	339244	1944256	2567393
15km	90%	35000	4	191	3422217	450848	2945912	3396698
15km	90%	35000	4	203	2534700	358424	2158224	2455959
15km	90%	35000	4	209	3821811	470386	3323435	3569389
15km	90%	35000	4	188	2035115	252272	1760327	2894934
15km	90%	35000	4	182	3221518	401670	2788873	3221191
15km	90%	35000	4	126	1984245	334538	1625896	2033770
15km	90%	35000	4	216	2885331	395439	2463232	3493782
15km	90%	35000	4	177	2984930	404235	2552493	2736964
15km	90%	35000	4	127	2678466	379212	2280073	2576280
15km	90%	35000	4	218	3272088	433365	2819703	3333708
15km	90%	35000	4	179	3179548	428473	2723968	3331563
15km	90%	35000	4	119	2815678	469554	2319655	2665323
15km	90%	35000	4	140	3401233	441740	2920796	3296049
15km	90%	35000	4	151	2610284	353372	2239217	3005586
15km	90%	35000	4	182	2124614	241741	1858171	2392157
15km	90%	35000	4	182	3701999	506177	3169976	3505890
15km	90%	35000	4	164	2888323	380586	2493059	2873202
15km	90%	35000	4	135	3211170	439796	2747449	2849503
15km	90%	35000	4	191	3268001	437747	2805166	2976294
15km	90%	35000	4	199	3436016	545769	2861114	3075453
15km	90%	35000	4	196	3359402	524908	2802990	2642394
15km	90%	35000	4	171	3401545	516312	2851080	3228533
15km	90%	35000	4	149	3036136	450441	2569520	3348811
15km	90%	35000	4	189	3782407	446233	3307272	3267999
15km	90%	35000	4	158	3278039	429495	2809533	2853615
15km	90%	35000	4	150	3376677	463301	2885012	3603981
15km	90%	35000	4	167	2475257	323146	2121709	2578089
15km	90%	35000	4	170	3178524	465736	2663621	2837092
15km	90%	35000	4	192	2411054	356791	2028626	3047832
15km	90%	35000	4	182	3049443	375125	2649306	3019235
15km	90%	35000	4	216	3747985	484043	3243934	2983363
15km	90%	35000	4	243	3514346	487021	2989896	3024871
15km	90%	35000	4	182	3061397	438454	2579262	2574340
15km	90%	35000	4	176	3347889	443137	2879710	2971137
15km	90%	35000	4	161	3420668	465196	2931820	3019521
15km	90%	35000	4	222	2659380	380122	2247221	2470940
15km	90%	35000	4	157	2757080	369357	2356225	2817995
15km	90%	35000	4	232	3492354	485122	2976597	3053992
15km	90%	35000	4	150	2973810	405463	2545162	2705415
15km	90%	35000	4	249	2804485	364789	2412076	3029016
15km	90%	35000	4	179	2939208	445446	2469069	2724326
15km	90%	35000	4	165	2280834	319836	1942163	2653227
15km	90%	35000	4	215	3265863	425221	2807349	3612508
15km	90%	35000	4	131	2871369	416346	2425407	2693824
15km	90%	35000	4	209	4151844	529136	3577114	3719299
15km	90%	35000	4	139	2715478	355125	2338876	2682306
15km	90%	35000	4	245	3651038	487074	3134634	3131269
15km	90%	35000	4	256	3243722	424282	2796139	3302550
15km	90%	35000	4	135	2768841	358126	2391184	2773618
15km	90%	35000	4	154	3168161	473837	2657477	2844087
15km	90%	35000	4	151	3322567	521887	2764540	3084329
15km	90%	35000	4	167	3233155	401438	2808596	3307930
15km	90%	35000	4	121	2492206	361070	2107805	2834191
15km	90%	35000	4	260	4923514	590414	4298433	4052728
15km	90%	35000	4	190	2837914	467742	2350221	2910249
15km	90%	35000	4	203	2718511	344816	2353081	2807844
15km	90%	35000	4	265	4642421	541596	4070557	3265345
15km	90%	35000	4	209	3438837	424353	2984775	2921115
15km	90%	35000	4	148	3388595	442221	2915269	2660682
15km	90%	35000	4	156	3325600	455936	2847446	3184846
15km	90%	35000	4	167	3341194	516319	2797858	2892267
15km	90%	35000	4	193	3578051	503093	3039891	3116610
15km	90%	35000	4	163	2942783	397411	2521924	2618011
15km	90%	35000	4	177	3354681	433615	2899346	3038638
15km	90%	35000	4	211	3560059	445893	3070662	3397854
15km	90%	35000	4	208	2167339	276522	1866083	2716504
15km	90%	35000	4	192	3000533	403799	2571054	2895558
15km	90%	35000	4	155	3023872	417709	2576674	2737529
15km	90%	35000	4	132	3304136	468821	2809576	2499161
15km	90%	35000	4	164	3440405	484951	2932089	3285511
15km	90%	35000	4	197	3541212	502819	3009278	2669310
15km	90%	35000	4	156	2082621	307224	1746479	2789050
15km	90%	35000	4	221	2248966	322996	1902273	2802250
15km	90%	35000	4	189	2959616	407511	2527476	2962229
15km	90%	35000	4	181	2987304	417848	2542288	2950296
15km	90%	35000	4	209	2855462	388226	2450056	3068922
15km	90%	35000	4	153	3191915	453916	2713737	2749594
15km	90%	35000	4	136	3384622	467676	2887589	2800024
15km	90%	35000	4	184	3765296	468161	3272306	3425763
15km	90%	35000	4	240	2673572	402917	2233622	3359371
15km	90%	35000	4	154	2469671	327877	2112864	2755401
15km	90%	35000	4	173	3588885	470309	3086381	3017617
15km	90%	35000	4	163	2648325	391803	2220578	2796416
15km	90%	35000	4	180	3514197	445544	3041988	3062183
15km	90%	35000	4	133	2911485	391010	2504173	2709938
15km	90%	35000	4	214	3022057	367165	2639535	3097770
15km	90%	35000	4	146	2980608	429614	2527342	2529912
15km	90%	35000	4	180	3009897	420402	2564855	2663537
15km	90%	35000	4	124	2530870	369612	2142030	2412334
15km	90%	35000	4	167	3043590	431463	2582645	2657257
15km	90%	35000	4	141	3114273	426784	2641477	2801035
15km	90%	35000	4	161	2984761	342055	2623860	2822309
15km	90%	35000	4	168	3699778	463421	3195841	3477374
15km	90%	35000	4	305	3444343	393758	3014456	3259358
15km	90%	35000	4	211	3858036	485747	3346968	3371731
15km	90%	35000	4	139	3559424	513438	3019788	2474416
15km	90%	35000	4	194	3173581	467909	2669720	3356276
15km	90%	35000	4	156	2590338	341078	2226614	3079928
15km	90%	35000	4	207	3376332	390884	2952730	2984976
15km	90%	35000	4	175	2967066	346785	2596262	3473177
15km	90%	35000	4	263	3935383	490996	3411803	3760949
15km	90%	35000	4	165	2776808	351931	2398622	2888065
15km	90%	35000	4	152	3047404	421602	2592707	2644108
15km	90%	35000	4	168	3292467	457120	2784799	3091295
15km	90%	35000	4	169	2711421	344846	2351073	2991509
15km	90%	35000	4	236	3652923	475207	3150184	3605553
15km	90%	35000	4	192	2854382	385972	2443976	2716947
15km	90%	35000	4	215	3258338	416316	2785516	3105987
15km	90%	35000	4	172	3484053	433326	3019288	2906623
15km	90%	35000	4	194	2637238	404760	2207080	3276153
15km	90%	35000	4	178	4089748	551012	3510600	2882822
15km	90%	35000	4	122	2547072	380037	2146944	2336167
15km	90%	35000	4	161	3624542	539509	3046826	2911360
15km	90%	35000	4	129	2362846	334848	1994135	2612433
15km	90%	35000	4	157	2740638	397545	2305319	2787265
15km	90%	35000	4	279	3169536	389133	2766475	3240989
15km	90%	35000	4	200	2983681	406954	2555582	2617783
15km	90%	35000	4	151	3536875	607077	2907902	3001794
15km	90%	35000	4	243	2818254	330632	2439848	2463008
15km	90%	35000	4	176	2541590	352141	2170983	3269568
15km	90%	35000	4	214	3722669	533409	3161051	3479094
15km	90%	35000	4	206	2894834	430651	2429043	3161597
15km	90%	35000	4	239	4105286	527164	3544848	4056251
15km	90%	35000	4	130	2669448	390508	2251686	2466733
15km	90%	35000	4	149	3742328	552592	3162284	3223524
15km	90%	35000	4	159	2553860	383231	2135846	2252557
15km	90%	35000	4	143	2756838	390847	2330453	2599470
15km	90%	35000	4	178	4445575	561031	3842849	3745659
15km	90%	35000	4	222	2390802	317293	2046653	2626034
15km	90%	35000	4	153	3117404	430853	2669630	2728681
15km	90%	35000	4	177	3130186	491751	2610764	3553222
15km	90%	35000	4	166	3531244	480973	3023539	2999900
15km	90%	35000	4	135	2183746	305561	1862409	2486839
15km	90%	35000	4	158	2669072	359672	2285148	2735916
15km	90%	35000	4	138	3448565	488041	2935632	2984749
15km	90%	35000	4	170	3135169	464138	2637980	3088275
15km	90%	35000	4	197	3227051	433685	2744242	2744611
15km	90%	35000	4	181	3812755	534452	3242040	3371480
15km	90%	35000	4	178	4007500	558025	3413738	3697578
15km	90%	35000	4	235	3889352	442422	3419119	3425237
15km	90%	35000	4	163	2302308	361410	1920895	2596450
15km	90%	35000	4	220	3899913	551247	3277445	4222261
15km	90%	35000	4	142	3051913	404948	2619925	2926638
15km	90%	35000	4	217	3494588	396470	3068455	3190976
15km	90%	35000	4	207	3359881	432413	2885818	3256183
15km	90%	35000	4	174	3479866	398159	3031332	3092910
15km	90%	35000	4	179	2367550	329992	1993933	2677752
15km	90%	35000	4	183	3271788	459466	2771567	4196911
15km	90%	35000	4	140	3499696	504632	2926476	2838459
15km	90%	35000	4	182	4076979	523428	3519655	3127364
15km	90%	35000	4	235	3808232	504378	3272204	3499420
15km	90%	35000	4	205	3372870	476493	2875662	3210446
15km	90%	35000	4	200	3001966	428716	2551851	2680932
15km	90%	35000	4	215	2607517	399961	2174757	2586436
15km	90%	35000	4	166	2797191	409104	2357982	2805541
15km	90%	35000	4	174	3434247	475845	2925780	3072723
15km	90%	35000	4	190	3005002	400976	2579006	3044169
15km	90%	35000	4	186	3011478	427128	2553925	2637662
15km	90%	35000	4	152	3053054	406620	2602967	3144698
15km	90%	35000	4	222	3351061	503924	2807626	3352440
15km	90%	35000	4	211	4402318	618174	3746441	4049036
15km	90%	35000	4	139	3429755	490415	2903881	3207280
15km	90%	35000	4	251	2816310	316495	2479128	2907088
15km	90%	35000	4	224	3550682	458228	3051236	3717101
15km	90%	35000	4	200	2781891	355783	2396534	2886927
15km	90%	35000	4	193	3491668	453515	2999792	3614005
15km	90%	35000	4	127	2597921	398953	2165875	2558690
15km	90%	35000	4	208	2654709	381007	2249871	3100274
15km	90%	35000	4	137	2960532	432592	2504170	2658406
15km	90%	35000	4	169	2535625	320256	2191410	2951610
15km	90%	35000	4	168	3784935	433851	3316081	3209391
15km	90%	35000	4	166	3094717	459514	2607114	2723863
15km	90%	35000	4	151	1956707	287585	1649298	2687401
15km	90%	35000	4	232	3624970	509041	3073423	2933924
15km	90%	35000	4	165	2774459	393764	2358888	2850472
15km	90%	35000	4	209	3004902	404696	2567594	2976843
15km	90%	35000	4	187	2357195	354011	1979995	2579214
15km	90%	35000	4	200	3285961	473016	2790068	3083173
15km	90%	35000	4	164	3250985	457697	2754374	2814425
15km	90%	35000	4	153	2363905	325079	2003847	2597545
15km	90%	35000	4	225	4501175	612328	3853602	4179946
15km	90%	35000	4	159	3166906	439834	2692300	2741769
15km	90%	35000	4	162	3078381	452531	2596734	3212282
15km	90%	35000	4	185	3352611	429640	2880746	3294027
15km	90%	35000	4	171	2460160	296640	2144603	3011537
15km	90%	35000	4	228	3298538	440219	2817865	3275515
15km	90%	35000	4	160	2237144	320314	1895849	2217297
15km	90%	35000	4	180	2705064	360409	2327267	3068857
15km	90%	35000	4	203	3129530	351964	2754273	3070401
15km	90%	35000	4	208	3542648	476913	3035307	3230885
15km	90%	35000	4	177	3091044	445700	2622280	2833336
15km	90%	35000	4	202	3328706	416263	2889737	2994738
15km	90%	35000	4	126	2654096	401185	2232640	2719968
15km	90%	35000	4	216	2898336	378919	2493181	3072264
15km	90%	35000	4	169	3030597	383968	2604206	3379629
15km	90%	35000	4	177	3194202	433301	2724298	2910705
15km	90%	35000	4	168	4036093	535368	3466720	3450243
15km	90%	35000	4	170	2668329	369488	2280270	2618622
15km	90%	35000	4	142	3090420	454517	2608475	2999001
15km	90%	35000	4	188	2439441	340363	2071268	2886940
15km	90%	35000	4	151	2418539	368200	2033806	2564897
15km	90%	35000	4	172	2838516	382754	2442795	2571792
15km	90%	35000	4	161	2606821	402771	2176961	2942643
15km	90%	35000	4	238	3775908	479967	3266454	3008350
15km	90%	35000	4	191	4205764	534263	3613829	3213234
15km	90%	35000	4	177	2403143	351775	2031916	2779687
15km	90%	35000	4	172	2677917	377037	2274462	2621848
15km	90%	35000	4	168	2633735	328589	2283156	3070796
15km	90%	35000	4	247	2822761	438841	2369808	2795549
15km	90%	35000	4	198	2701852	348855	2306250	2638958
15km	90%	35000	4	216	3126049	422328	2675835	3017050
15km	90%	35000	4	214	3076788	392922	2641093	2748160
15km	90%	35000	4	201	3123830	387255	2707035	3431771
15km	90%	35000	4	189	2818254	325107	2463544	3042406
15km	90%	35000	4	200	3111134	416472	2655622	2825018
15km	90%	35000	4	146	2875116	376034	2461097	2517792
15km	90%	35000	4	189	2464053	359793	2085698	2851573
15km	90%	35000	4	189	3124708	447031	2659858	2868384
15km	90%	35000	4	161	3728332	486803	3213038	3273629
15km	90%	35000	4	186	2782111	319278	2436911	3502522
15km	90%	35000	4	177	2812829	412090	2387600	2776602
15km	90%	35000	4	143	2786045	400561	2353962	2739521
15km	90%	35000	4	187	2459677	309397	2128586	2785685
15km	90%	35000	4	158	3240817	456929	2748152	3409150
15km	90%	35000	4	155	2990666	389114	2576179	2782990
15km	90%	35000	4	158	3454930	479459	2935899	3063669
15km	90%	35000	4	204	3560628	505703	3019490	3253729
15km	90%	35000	4	180	2952099	416358	2497454	2925283
15km	90%	35000	4	207	3555577	467427	3061228	3284328
15km	90%	35000	4	174	2683447	368240	2283876	2771435
15km	90%	35000	4	182	2754798	315146	2411790	2798859
15km	90%	35000	4	170	3220960	443420	2740802	3294594
15km	90%	35000	4	181	3003726	442284	2513083	2667808
15km	90%	35000	4	159	3374037	473840	2870816	2726581
15km	90%	35000	4	216	3563141	456817	3078904	3220042
15km	90%	35000	4	142	3220358	480496	2717046	2981688
15km	90%	35000	4	149	3718970	534208	3143861	2924197
15km	90%	35000	4	145	2571837	352945	2195712	2365627
15km	90%	35000	4	164	3786398	534896	3206575	3218803
15km	90%	35000	4	159	2754852	377919	2360019	2799098
15km	90%	35000	4	190	2980977	421608	2520932	2604728
15km	90%	35000	4	160	4154330	576441	3544470	3503449
15km	90%	35000	4	179	2741884	392025	2327683	2621211
15km	90%	35000	4	189	3761112	530605	3186489	3753533
15km	90%	35000	4	168	2849859	423775	2399081	2443108
15km	90%	35000	4	161	3532536	548795	2956583	3165680
15km	90%	35000	4	184	3433734	462313	2945587	2786902
15km	90%	35000	4	166	3316456	468425	2833437	2880721
15km	90%	35000	4	177	2067014	279440	1768716	2618949
15km	90%	35000	4	340	3804545	433562	3339410	3446463
15km	90%	35000	4	162	3018538	510218	2489585	2885066
15km	90%	35000	4	173	3044377	413732	2582898	2693284
15km	90%	35000	4	162	3550367	484035	3040894	3011183
15km	90%	35000	4	162	2740003	389324	2308186	2585329
15km	90%	35000	4	198	2942232	393340	2509258	3060998
15km	90%	35000	4	258	3279800	500172	2741742	2702416
15km	90%	35000	4	165	2419936	352441	2058508	2361269
15km	90%	35000	4	170	4110698	560826	3501315	3085485
15km	90%	35000	4	173	2858526	366890	2440682	3090820
15km	90%	35000	4	182	2862534	376899	2444734	2519095
15km	90%	35000	4	185	2661683	385631	2243832	2822167
15km	90%	35000	4	231	4142193	468031	3645337	3557962
15km	90%	35000	4	175	2677995	373733	2284870	2774352
15km	90%	35000	4	142	3224044	468156	2722947	3165094
15km	90%	35000	4	258	2913055	367160	2507622	2976361
15km	90%	35000	4	163	3794411	513809	3255420	3187721
15km	90%	35000	4	158	2596410	388977	2182973	2568460
15km	90%	35000	4	140	2413412	342115	2038435	2722813
15km	90%	35000	4	148	2453665	349256	2090183	2531507
15km	90%	35000	4	190	3092765	435683	2626227	2523895
15km	90%	35000	4	222	2513111	335461	2151679	3273032
15km	90%	35000	4	240	4977253	674315	4233866	4210332
15km	90%	35000	4	198	3488115	528884	2904886	3367071
15km	90%	35000	4	150	2847548	350777	2474571	3043460
15km	90%	35000	4	153	2757620	390802	2338610	3073281
15km	90%	35000	4	202	3374467	425407	2917350	3141553
15km	90%	35000	4	148	2270924	352724	1887001	2489137
15km	90%	35000	4	173	2446691	340784	2077156	2716919
15km	90%	35000	4	270	3368992	449581	2876361	3202962
15km	90%	35000	4	174	2743330	356696	2368098	2723132
15km	90%	35000	4	173	2988295	429034	2536480	3033783
15km	90%	35000	4	200	3183566	386332	2779495	2863256
15km	90%	35000	4	149	2374168	391218	1957013	2642726
15km	90%	35000	4	174	3693428	539735	3130368	3233725
15km	90%	35000	4	154	3184548	487604	2672212	2905680
15km	90%	35000	4	156	3389564	444862	2908570	2850516
15km	90%	35000	4	128	2517704	429727	2064497	2964035
15km	90%	35000	4	142	2844015	426491	2392375	2537905
15km	90%	35000	4	176	3569204	498498	3036607	3109047
15km	90%	35000	4	143	2320226	308046	1979438	2490629
15km	90%	35000	4	173	2954164	404846	2523767	2731062
15km	90%	35000	4	231	3146903	389340	2729172	3198648
15km	90%	35000	4	212	2791141	357729	2418907	2926398
15km	90%	35000	4	163	3206305	450603	2725395	2564587
15km	90%	35000	4	208	3145982	422068	2699412	2762009
15km	90%	35000	4	206	2997253	428001	2549941	2841565
15km	90%	35000	4	179	2984730	384235	2574946	2962204
15km	90%	35000	4	187	3328651	466016	2834843	3862746
15km	90%	35000	4	166	3054363	455168	2581195	3541477
15km	90%	35000	4	160	2841852	333148	2482377	2706166
15km	90%	35000	4	180	2697695	357288	2301831	2854314
15km	90%	35000	4	196	2569448	347108	2195224	2489783
15km	90%	35000	4	175	3092903	399879	2669536	2830372
15km	90%	35000	4	151	3158190	456372	2669515	2727801
15km	90%	35000	4	183	3299620	476131	2795602	3026238
15km	90%	35000	4	193	2629841	394509	2196565	2668340
15km	90%	35000	4	131	2807027	442361	2335454	2706823
15km	90%	35000	4	227	2918881	395160	2509934	3106385
15km	90%	35000	4	150	2972360	437363	2493724	2849323
15km	90%	35000	4	179	4591023	541194	4016528	3771286
15km	90%	35000	4	180	2931274	429412	2475201	2530484
15km	90%	35000	4	209	2113850	317314	1781223	2718202
15km	90%	35000	4	161	3405991	516755	2856258	2972622
15km	90%	35000	4	146	3522911	495134	2997840	2969884
15km	90%	35000	4	194	4228842	589046	3603911	3323305
15km	90%	35000	4	175	3379444	398469	2959107	3155888
15km	90%	35000	4	140	2218142	338420	1858549	2431788
15km	90%	35000	4	167	3827083	515768	3263996	3315709
15km	90%	35000	4	242	3616424	524922	3055170	3243695
15km	90%	35000	4	165	3232081	422746	2775319	2866483
15km	90%	35000	4	162	3709891	464586	3216488	3211217
15km	90%	35000	4	177	3134281	384426	2724711	2997637
15km	90%	35000	4	201	2804880	376264	2408508	3224703
15km	90%	35000	4	168	4532650	600937	3889153	3466426
15km	90%	35000	4	240	3334069	504205	2809552	3508347
15km	90%	35000	4	145	2997226	406903	2569195	3203021
15km	90%	35000	4	172	2860895	425005	2408698	2722939
15km	90%	35000	4	215	2778458	362562	2390812	2817621
15km	90%	35000	4	159	3812165	438102	3342854	3118026
15km	90%	35000	4	132	2913784	436860	2440719	2939057
15km	90%	35000	4	198	3180418	434291	2712520	2944350
15km	90%	35000	4	176	3884538	520417	3337667	3517089
15km	90%	35000	4	220	4019800	471693	3489691	3496167
15km	90%	35000	4	254	2836055	390799	2420255	3275190
15km	90%	35000	4	139	2613849	389417	2206973	2152222
15km	90%	35000	4	187	2850176	396738	2424962	2730400
15km	90%	35000	4	220	3516805	491142	2987012	3556129
15km	90%	35000	4	278	2957963	407448	2522794	2952136
15km	90%	35000	4	178	3445161	508222	2912725	2844283
15km	90%	35000	4	209	3516382	441813	3030216	3421666
15km	90%	35000	4	146	3865257	504818	3316528	3016131
15km	90%	35000	4	228	3356067	437590	2889068	3001108
15km	90%	35000	4	178	2237244	288119	1937092	2664291
15km	90%	35000	4	194	2689329	361252	2300570	2935095
15km	90%	35000	4	212	2520287	289305	2212361	2856641
15km	90%	35000	4	175	3480262	501353	2936520	2904228
15km	90%	35000	4	132	2213558	263994	1931234	2859065
15km	90%	35000	4	146	2713654	394169	2300219	2515310
15km	90%	35000	4	203	4418572	592855	3778377	3643711
15km	90%	35000	4	201	3086643	398276	2660513	3601449
15km	90%	35000	4	213	2786403	390555	2372874	2813821
15km	90%	35000	4	159	2485523	349300	2115226	2610747
15km	90%	35000	4	147	2581516	352949	2208178	2910031
15km	90%	35000	4	177	2973984	436215	2500154	2699634
15km	90%	35000	4	175	3403041	438896	2944095	3428811
15km	90%	35000	4	166	3922704	455600	3446017	3230232
15km	90%	35000	4	189	3577289	493606	3062069	2782055
15km	90%	35000	4	156	2328999	292433	2011636	2907975
15km	90%	35000	4	161	3090159	444494	2609411	2883091
15km	90%	35000	4	304	3156030	436363	2691091	3039805
15km	90%	35000	4	214	2914368	442952	2431283	3124343
15km	90%	35000	4	150	2928230	387273	2514182	2897893
15km	90%	35000	4	188	2778377	405697	2353276	2980430
15km	90%	35000	4	150	2282618	396247	1862514	2546902
15km	90%	35000	4	130	2115603	310636	1798141	2231465
15km	90%	35000	4	180	3056767	432168	2607192	2749452
15km	90%	35000	4	237	3763787	514699	3205822	3345442
15km	90%	35000	4	162	2394996	358941	2025207	3020778
15km	90%	35000	4	185	3745633	528069	3188513	3175043
15km	90%	35000	4	147	2891791	390608	2474869	2556883
15km	90%	35000	4	118	2385718	354685	2011623	2431517
15km	90%	35000	4	176	3071247	413414	2630465	2764398
15km	90%	35000	4	190	3534737	454894	3037909	3160461
15km	90%	35000	4	164	2669959	332222	2325721	2776397
15km	90%	35000	4	206	3118528	442103	2656195	2841977
15km	90%	35000	4	141	3260164	447985	2777755	2887668
15km	90%	35000	4	141	2359720	333542	1990168	2901646
15km	90%	35000	4	147	2821575	450194	2345155	3128566
15km	90%	35000	4	166	3045160	413877	2607961	3440359
15km	90%	35000	4	157	3099342	387644	2695202	3007706
15km	90%	35000	4	215	2733480	402966	2291294	3176412
15km	90%	35000	4	144	3138852	417003	2687262	2699818
15km	90%	35000	4	249	3067425	394258	2653875	3334109
15km	90%	35000	4	193	3465292	408596	3016986	3258550
15km	90%	35000	4	156	3346883	472752	2849826	2648398
15km	90%	35000	4	203	3655263	475561	3150982	3495335
15km	90%	35000	4	167	2573704	405778	2145658	2972106
15km	90%	35000	4	125	2483595	357121	2078034	2926131
15km	90%	35000	4	161	3051744	463625	2559563	3148699
15km	90%	35000	4	166	3535340	463511	3056328	3031160
15km	90%	35000	4	142	2698631	377047	2292826	2798916
15km	90%	35000	4	151	3122760	457018	2640012	2676876
15km	90%	35000	4	165	2146656	299558	1826248	2769421
15km	90%	35000	4	188	2197942	296290	1867787	2854272
15km	90%	35000	4	139	3057405	410140	2629905	2732271
15km	90%	35000	4	244	2498355	370845	2112585	3262624
15km	90%	35000	4	201	4886188	620866	4224154	3995036
15km	90%	35000	4	166	2799352	400480	2382677	2481406
15km	90%	35000	4	127	2653115	375234	2246934	2508884
15km	90%	35000	4	166	3271334	400643	2838067	3207452
15km	90%	35000	4	200	2619625	404834	2201714	2845635
15km	90%	35000	4	178	2071154	291770	1761467	2410049
15km	90%	35000	4	187	2597633	306401	2269932	2789201
15km	90%	35000	4	159	3828071	539222	3251078	3385685
15km	90%	35000	4	163	3251748	381890	2850349	3216974
15km	90%	35000	4	165	3119363	459794	2632470	2725323
15km	90%	35000	4	207	3426725	456182	2951966	3207723
15km	90%	35000	4	156	3038269	439295	2563224	3050260
15km	90%	35000	4	191	3339056	495201	2814301	3068443
15km	90%	35000	4	193	3141140	469452	2634112	3225357
15km	90%	35000	4	200	2426632	281638	2111834	3361509
15km	90%	35000	4	121	1956271	257848	1685193	2551073
15km	90%	35000	4	170	1645383	237299	1397099	2458393
15km	90%	35000	4	176	2982859	385159	2559189	2972491
15km	90%	35000	4	173	3115453	437409	2660565	2980092
15km	90%	35000	4	196	3024312	371915	2627970	2947176
15km	90%	35000	4	148	2498782	358616	2122389	2772807
15km	90%	35000	4	187	2295981	300398	1982340	3066548
15km	90%	35000	4	213	3166837	482821	2640928	3361339
15km	90%	35000	4	231	3316298	427430	2861722	3642477
15km	90%	35000	4	175	3168970	454172	2689240	2641823
15km	90%	35000	4	180	3381117	406976	2938990	3184500
15km	90%	35000	4	215	3163717	471920	2662080	3223873
15km	90%	35000	4	143	3254784	493831	2736471	2835904
15km	90%	35000	4	144	2817451	426291	2366701	2945948
15km	90%	35000	4	169	3238763	419403	2789897	3014298
15km	90%	35000	4	167	3618462	520273	3068398	3451481
15km	90%	35000	4	145	3543224	477015	3021411	2973290
15km	90%	35000	4	241	3346396	442722	2876209	2830695
15km	90%	35000	4	186	2312732	302243	1996963	2553712
15km	90%	35000	4	170	2429860	375117	2026964	2332927
15km	90%	35000	4	160	2633399	374294	2243255	2733040
15km	90%	35000	4	182	3316853	449835	2841538	3315922
15km	90%	35000	4	152	2779959	359035	2390137	2814566
15km	90%	35000	4	151	2382447	337465	2022659	2967722
15km	90%	35000	4	192	1837035	252404	1569098	2839313
15km	90%	35000	4	232	1988559	245981	1729746	2861238
15km	90%	35000	4	133	3074715	444800	2593555	2985722
15km	90%	35000	4	147	2833613	391271	2407282	2360977
15km	90%	35000	4	147	3206633	466043	2718202	2771110
15km	90%	35000	4	188	2997760	367893	2593087	2698303
15km	90%	35000	4	149	2781487	399423	2353851	2815982
15km	90%	35000	4	191	3177947	437339	2708110	2755076
15km	90%	35000	4	205	2884644	460615	2398206	3195799
15km	90%	35000	4	171	2801087	357573	2416323	3003560
15km	90%	35000	4	174	3257605	419634	2809843	2918015
15km	90%	35000	4	160	4190094	587566	3571968	3197273
15km	90%	35000	4	176	2988310	419801	2537483	2769629
15km	90%	35000	4	171	3519374	445171	3042576	3463186
15km	90%	35000	4	240	3393457	435464	2921195	2988818
15km	90%	35000	4	208	3340375	469751	2843860	2783905
15km	90%	35000	4	202	4679686	608500	4024692	3200909
15km	90%	35000	4	145	3208555	453676	2723868	2965855
15km	90%	35000	4	126	2339185	379550	1934535	2470891
15km	90%	35000	4	177	2582983	364924	2196969	2987643
15km	90%	35000	4	158	1716355	234820	1464767	2663946
15km	90%	35000	4	174	3068280	478825	2562778	2593098
15km	90%	35000	4	211	3245775	406887	2807472	3083185
15km	90%	35000	4	148	3160948	453667	2669734	2941010
15km	90%	35000	4	185	2510144	364587	2114637	2609179
15km	90%	35000	4	139	2637613	395446	2210407	2712368
15km	90%	35000	4	174	3232094	463601	2731966	3508715
15km	90%	35000	4	207	2766211	365856	2376268	2776052
15km	90%	35000	4	188	2229676	367743	1840377	2662826
15km	90%	35000	4	163	2476784	349390	2107320	2816269
15km	90%	35000	4	210	3292497	515130	2750393	3361676
15km	90%	35000	4	183	3656424	491818	3118718	3191534
15km	90%	35000	4	148	3151286	417023	2691950	2816068
15km	90%	35000	4	180	3413311	472485	2924084	3033893
15km	90%	35000	4	171	2951270	386995	2532963	2984068
15km	90%	35000	4	122	2419530	328516	2058479	2521412
15km	90%	35000	4	168	2306613	318224	1971907	3078536
15km	90%	35000	4	211	2865655	422233	2422050	3238374
15km	90%	35000	4	155	2424438	374370	2019562	2688433
15km	90%	35000	4	183	2544662	374872	2151250	2651982
15km	90%	35000	4	273	4311816	633059	3639032	3803611
15km	90%	35000	4	202	3217065	411394	2773635	2846091
15km	90%	35000	4	195	3293133	409611	2855414	3234752
15km	90%	35000	4	295	3505130	371915	3104092	3390434
15km	90%	35000	4	214	2755119	322439	2412094	3223262
15km	90%	35000	4	163	3279004	460675	2794077	2873074
15km	90%	35000	4	211	4783345	607446	4129933	3926798
15km	90%	35000	4	150	2991085	379720	2581138	3011956
15km	90%	35000	4	205	4282500	566023	3678724	3828374
15km	90%	35000	4	184	2946271	410128	2516447	2899066
15km	90%	35000	4	164	2725412	395605	2305941	2829860
15km	90%	35000	4	169	2567013	316450	2237969	3310136
15km	90%	35000	4	201	2613734	394974	2203509	2412510
15km	90%	35000	4	208	2737191	334945	2381398	2779615
15km	90%	35000	4	251	2818523	369318	2426888	2536581
15km	90%	35000	4	176	3510533	491923	2958501	3212703
15km	90%	35000	4	222	3478372	487838	2956163	3201943
15km	90%	35000	4	177	3404649	477459	2893862	3467783
15km	90%	35000	4	179	3009089	425408	2565819	2724611
15km	90%	35000	4	193	2878104	391657	2466100	2668545
15km	90%	35000	4	141	2721650	373538	2328592	2790902
15km	90%	35000	4	227	2499072	333380	2143235	2685767
15km	90%	35000	4	149	2879868	430091	2417375	2981243
15km	90%	35000	4	242	3427789	454294	2954478	3366578
15km	90%	35000	4	179	2851314	420645	2402310	2663101
15km	90%	35000	4	183	2675240	388179	2267590	3289105
15km	90%	35000	4	139	3276147	438603	2799164	3116302
15km	90%	35000	4	212	2455043	355857	2089230	2791388
15km	90%	35000	4	177	3102494	421096	2649804	2812625
15km	90%	35000	4	231	2849584	360805	2465921	2938473
15km	90%	35000	4	207	3331702	435613	2854252	3357071
15km	90%	35000	4	153	3241868	440531	2767092	3340508
15km	90%	35000	4	135	2942245	457059	2463193	3031115
15km	90%	35000	4	165	2961388	462656	2460843	2995408
15km	90%	35000	4	182	4613360	581397	3987241	3598038
15km	90%	35000	4	186	2674009	399504	2253392	2476642
15km	90%	35000	4	245	2766017	372945	2374522	2315773
15km	90%	35000	4	159	2774723	408381	2331703	3067014
15km	90%	35000	4	254	3643613	539343	3074790	3207875
15km	90%	35000	4	172	3549418	474766	3043967	3444227
15km	90%	35000	4	199	2828288	392832	2419510	2790295
15km	90%	35000	4	159	2314339	344745	1953608	2485572
15km	90%	35000	4	211	2442080	325743	2087469	2671193
15km	90%	35000	4	182	2703941	359898	2326964	2671155
15km	90%	35000	4	174	2722733	392740	2300164	3092565
15km	90%	35000	4	160	2268991	302888	1941623	2474183
15km	90%	35000	4	172	2814517	381398	2411835	3068773
15km	90%	35000	4	161	4181976	634745	3508823	3398931
15km	90%	35000	4	148	2914332	416664	2468370	2556693
15km	90%	35000	4	151	2391078	307149	2068301	2655621
15km	90%	35000	4	161	2300214	367844	1900352	2694227
15km	90%	35000	4	138	2813956	402687	2384326	2637616
15km	90%	35000	4	145	2775059	390543	2368397	2935575
15km	90%	35000	4	160	3128673	415898	2684041	3341257
15km	90%	35000	4	214	3253356	490892	2745200	2922579
15km	90%	35000	4	211	3317914	411651	2885939	2698095
15km	90%	35000	4	220	3574900	458908	3081956	3449286
15km	90%	35000	4	147	3009590	461712	2515983	3143164
15km	90%	35000	4	178	2420041	309129	2089196	2511434
15km	90%	35000	4	218	3812587	468196	3311105	3476061
15km	90%	35000	4	167	2513125	323161	2174384	3501962
15km	90%	35000	4	269	2983159	419398	2535223	3507865
15km	90%	35000	4	160	4006328	553639	3419950	3360766
15km	90%	35000	4	156	3074206	501309	2549452	3252798
15km	90%	35000	4	148	3845145	486932	3328950	3045155
15km	90%	35000	4	280	2734614	400643	2307310	3373259
15km	90%	35000	4	141	2796206	400382	2372506	2734241
15km	90%	35000	4	152	3434415	448353	2949102	3660363
15km	90%	35000	4	133	3498724	528920	2944922	2504439
15km	90%	35000	4	169	2519315	357754	2148061	2672479
15km	90%	35000	4	204	3269523	491348	2755005	3070163
15km	90%	35000	4	159	2808116	382600	2389263	2761820
15km	90%	35000	4	174	2901227	404940	2476809	2794330
15km	90%	35000	4	162	3541584	520943	2998437	2932716
15km	90%	35000	4	185	4027611	552556	3448095	3705054
15km	90%	35000	4	234	3547543	447413	3063844	3064608
15km	90%	35000	4	165	3263603	435378	2797240	3336228
15km	90%	35000	4	194	2818051	396182	2398252	3019468
15km	90%	35000	4	182	3100581	401069	2668367	2954243
15km	90%	35000	4	174	2373550	347436	2002373	2562090
15km	90%	35000	4	164	3302950	399340	2874805	2801858
15km	90%	35000	4	157	2955238	445521	2477759	2532307
15km	90%	35000	4	185	3143088	392787	2713672	3006086
15km	90%	35000	4	174	4024848	581784	3411259	3952350
15km	90%	35000	4	165	3051635	398085	2625180	2747046
15km	90%	35000	4	174	4337263	584091	3737121	3754492
15km	90%	35000	4	133	2868294	430784	2405273	2614144
15km	90%	35000	4	144	3090039	438173	2632755	2771269
15km	90%	35000	4	128	3330663	488802	2810140	2727247
15km	90%	35000	4	139	2071838	331127	1730564	2634387
15km	90%	35000	4	214	3010098	393817	2579915	3222542
15km	90%	35000	4	179	3340329	422533	2882306	2953563
15km	90%	35000	4	188	2989112	348279	2607754	3318557
15km	90%	35000	4	272	2168613	305391	1845946	3045326
15km	90%	35000	4	138	3717104	545942	3128513	3201525
15km	90%	35000	4	171	2963556	410800	2530391	2592946
15km	90%	35000	4	192	2871947	383957	2459015	3131589
15km	90%	35000	4	173	3253443	501686	2718298	3204660
15km	90%	35000	4	171	3501372	481002	2991480	3364826
15km	90%	35000	4	225	3841713	462945	3354905	3220644
15km	90%	35000	4	176	3400648	463749	2911243	3364567
15km	90%	35000	4	217	3842486	501682	3304974	3321993
15km	90%	35000	4	216	3362468	473107	2855773	3145452
15km	90%	35000	4	192	3219203	407837	2790057	2917893
15km	90%	35000	4	163	1558521	227770	1319908	2821133
15km	90%	35000	4	179	3220074	405475	2794974	2977074
15km	90%	35000	4	179	2921894	375502	2527963	3155156
15km	90%	35000	4	222	3033265	337048	2671152	3636014
15km	90%	35000	4	179	2592158	350322	2224710	2519065
15km	90%	35000	4	232	3389833	452053	2916737	3171019
15km	90%	35000	4	188	2595471	391163	2181391	2786235
15km	90%	35000	4	160	3046447	414911	2604819	3192296
15km	90%	35000	4	145	2760688	422668	2323119	3130206
15km	90%	35000	4	148	3000385	446434	2523821	3214870
15km	90%	35000	4	159	4264065	543222	3689766	4003812
15km	90%	35000	4	142	3270104	470709	2754495	3191730
15km	90%	35000	4	176	2278728	333123	1926161	2353159
15km	90%	35000	4	149	3216216	431129	2756706	3008862
15km	90%	35000	4	193	3146198	373477	2741870	2726470
15km	90%	35000	4	237	2327266	311459	1993730	3087948
15km	90%	35000	4	135	2937341	415722	2506951	3029067
15km	90%	35000	4	233	3793546	553265	3201554	2922245
15km	90%	35000	4	161	3116081	439149	2640457	2727853
15km	90%	35000	4	157	2793945	414963	2351069	2682127
15km	90%	35000	4	144	3611221	484666	3090051	2921640
15km	90%	35000	4	177	2827401	441819	2360933	3535129
15km	90%	35000	4	156	2805023	406484	2367900	3050646
15km	90%	35000	4	121	2264642	359208	1884497	2070332
15km	90%	35000	4	139	3382600	447461	2906217	2733637
15km	90%	35000	4	179	2720954	389318	2316504	3219091
15km	90%	35000	4	151	2503288	361553	2100509	2946559
15km	90%	35000	4	208	3358007	462962	2858444	2951251
15km	90%	35000	4	180	2606377	408146	2163395	2670179
15km	90%	35000	4	238	3707647	491084	3191305	3090238
15km	90%	35000	4	163	3203143	458976	2713309	3029844
15km	90%	35000	4	219	3150468	377429	2745071	3217748
15km	90%	35000	4	199	3100563	501616	2573475	3336672
15km	90%	35000	4	184	3090019	449728	2622882	3110574
15km	90%	35000	4	177	2955534	429517	2503298	2797324
15km	90%	35000	4	159	2603914	396379	2184266	2656137
15km	90%	35000	4	149	2150955	294316	1845945	2838204
15km	90%	35000	4	147	2726444	392646	2312440	2721032
15km	90%	35000	4	162	2339392	351754	1969052	2787200
15km	90%	35000	4	193	3318890	478499	2802843	3340046
15km	90%	35000	4	156	3071028	430775	2606929	2521940
15km	90%	35000	4	154	2046865	344030	1688878	2359204
15km	90%	35000	4	187	3401493	454388	2924255	3287563
15km	90%	35000	4	172	2127454	271064	1838479	2704420
15km	90%	35000	4	157	2362690	293482	2051421	2844241
15km	90%	35000	4	213	3646077	487367	3115516	3658435
15km	90%	35000	4	155	2750968	418688	2310058	2736278
15km	90%	35000	4	222	3107280	464882	2605027	2705265
15km	90%	35000	4	184	3219948	404799	2791675	3747268
15km	90%	35000	4	183	2559681	327216	2209454	2816617
15km	90%	35000	4	166	2969883	399561	2535930	2984980
15km	90%	35000	4	179	2446805	338165	2096955	2716117
15km	90%	35000	4	166	3033689	456835	2542591	3291540
15km	90%	35000	4	201	4108981	502154	3584723	3209727
15km	90%	35000	4	199	3434348	434564	2972172	3177496
15km	90%	35000	4	162	2474267	348457	2106199	2865332
15km	90%	35000	4	235	2748221	356902	2352342	3225507
15km	90%	35000	4	153	3254252	442795	2776320	2902993
15km	90%	35000	4	167	2341760	358624	1953496	2556410
15km	90%	35000	4	141	2824479	385288	2411506	2621628
15km	90%	35000	4	200	2774534	418897	2322105	2794610
15km	90%	35000	4	224	4409788	562605	3810262	3828057
15km	90%	35000	4	228	2395550	351069	2023288	2837892
15km	90%	35000	4	153	3351560	462186	2854939	3081793
15km	90%	35000	4	129	2551192	363169	2171299	2710224
15km	90%	35000	4	170	3477882	451639	3003673	2987308
15km	90%	35000	4	139	3333060	528068	2762737	2646649
15km	90%	35000	4	142	3567418	501612	3029829	2972393
15km	90%	35000	4	148	3300461	531871	2740088	3013436
15km	90%	35000	4	247	3243827	390174	2819440	3087413
15km	90%	35000	4	173	3975092	585355	3356695	3537450
15km	90%	35000	4	227	2611081	341547	2232348	2906205
15km	90%	35000	4	152	3890831	452530	3399452	3352147
15km	90%	35000	4	164	2662954	367834	2271456	2667884
15km	90%	35000	4	186	2092387	288922	1780298	2433497
15km	90%	35000	4	244	2806265	402114	2375853	2847375
15km	90%	35000	4	161	3390022	435022	2919626	3095172
15km	90%	35000	4	189	3148164	429944	2689223	3052885
15km	90%	35000	4	175	3137710	447447	2667698	3359082
15km	90%	35000	4	209	3098946	428421	2645374	2801971
15km	90%	35000	4	152	3447030	482947	2942165	2805138
15km	90%	35000	4	125	2850315	442017	2393029	2446940
15km	90%	35000	4	268	3271427	453413	2791871	3143384
15km	90%	35000	4	176	3699266	488907	3165079	3323056
15km	90%	35000	4	173	2966054	401929	2543360	2524383
15km	90%	35000	4	143	2638082	379733	2227910	2885254
15km	90%	35000	4	183	3372948	395279	2951453	3112690
15km	90%	35000	4	190	2864782	412330	2437302	3129879
15km	90%	35000	4	194	3214448	459567	2722834	2665139
15km	90%	35000	4	169	3928887	518569	3380337	3545389
15km	90%	35000	4	147	2795717	436518	2340369	2764169
15km	90%	35000	4	193	2362841	362983	1983903	2239150
15km	90%	35000	4	156	2489922	357599	2103179	2529438
15km	90%	35000	4	213	2594176	386054	2190165	2507474
15km	90%	35000	4	133	2573677	418664	2125150	2725663
15km	90%	35000	4	130	2279381	379508	1880662	2352032
15km	90%	35000	4	174	2493283	351482	2119904	2617201
15km	90%	35000	4	135	2789974	434834	2340181	2886481
15km	90%	35000	4	186	2614107	351452	2241839	2643270
15km	90%	35000	4	243	2987347	395805	2561753	2452423
15km	90%	35000	4	182	2631915	352627	2247864	2525702
15km	90%	35000	4	174	3525654	466183	3023145	3559649
15km	90%	35000	4	201	3754761	554651	3152861	3240215
15km	90%	35000	4	169	3223908	475447	2717202	3233522
15km	90%	35000	4	199	2818658	354928	2434725	2912937
15km	90%	35000	4	184	2655871	385133	2241253	2693018
15km	90%	35000	4	205	3608004	491343	3093066	3078712
15km	90%	35000	4	195	2506351	365980	2118557	2617520
15km	90%	35000	4	182	3899942	564953	3309554	3462839
15km	90%	35000	4	163	3160423	412477	2715896	3167396
15km	90%	35000	4	176	2890759	446624	2395023	3411155
15km	90%	35000	4	146	3701470	482765	3186997	3143878
15km	90%	35000	4	203	3262253	470909	2770905	2895166
15km	90%	35000	4	196	2502200	353150	2132151	2379601
15km	90%	35000	4	165	2975939	406142	2544612	2572152
15km	90%	35000	4	156	2824419	413549	2387626	2652341
15km	90%	35000	4	213	2959283	426531	2512409	2749520
15km	90%	35000	4	236	3491723	464860	2998936	3212260
15km	90%	35000	4	150	2225574	320744	1888925	2321509
15km	90%	35000	4	204	4196982	509718	3659188	3245090
15km	90%	35000	4	170	2322018	329341	1963717	2702600
15km	90%	35000	4	190	3590176	511483	3046121	3086169
15km	90%	35000	4	240	2550462	398242	2125594	2960169
15km	90%	35000	4	151	3135288	441847	2664086	2705796
15km	90%	35000	4	172	3036798	427572	2593090	3353093
15km	90%	35000	4	214	3052122	437440	2586952	3225616
15km	90%	35000	4	184	3468739	427374	3024719	2972513
15km	90%	35000	4	173	2616356	353846	2242630	2968430
15km	90%	35000	4	154	2138318	280971	1828468	2528129
15km	90%	35000	4	159	3843363	454460	3366170	3373701
15km	90%	35000	4	145	3627227	511086	3078255	2992472
15km	90%	35000	4	153	4164115	604038	3534075	3599997
15km	90%	35000	4	181	3130944	460571	2641629	3254541
15km	90%	35000	4	146	3604792	502031	3081533	2685814
15km	90%	35000	4	233	3121312	400038	2686673	2565739
15km	90%	35000	4	234	2591732	330201	2246837	2820168
15km	90%	35000	4	233	3614961	473067	3106133	3087218
15km	90%	35000	4	187	2274354	310543	1950137	2610155
15km	90%	35000	4	179	2709063	398218	2289933	2668945
15km	90%	35000	4	183	3087404	486945	2557399	2610228
15km	90%	35000	4	150	2679146	390058	2248885	3059185
15km	90%	35000	4	162	2560710	325833	2208362	2761153
15km	90%	35000	4	186	2735333	349085	2358545	2927725
15km	90%	35000	4	183	3203261	452905	2710587	2789377
15km	90%	35000	4	156	3803308	508619	3271308	3256207
15km	90%	35000	4	280	2835839	339900	2459522	3211174
15km	90%	35000	4	265	2360788	295141	2050386	3114165
15km	90%	35000	4	190	2751316	350105	2376128	3029338
15km	90%	35000	4	157	3081605	478115	2573643	3228098
15km	90%	35000	4	145	3637813	500757	3096986	3052719
15km	90%	35000	4	162	3950102	510590	3381721	3123442
15km	90%	35000	4	188	3002585	403955	2564265	2894577
15km	90%	35000	4	200	4769277	561066	4173267	3823136
15km	90%	35000	4	170	2818705	350424	2439707	3022130
15km	90%	35000	4	148	3538818	536707	2969600	3049735
15km	90%	35000	4	173	2393752	332966	2041974	2769096
15km	90%	35000	4	160	2846861	385110	2443046	2542048
15km	90%	35000	4	246	3147335	431650	2678825	2875501
15km	90%	35000	4	212	3563472	432705	3098643	3613390
15km	90%	35000	4	189	2493880	322289	2148628	3045051
15km	90%	35000	4	207	2783942	346736	2406886	2929678
15km	90%	35000	4	184	2639927	343096	2264781	2846849
15km	90%	35000	4	208	3022288	413608	2574434	3345394
15km	90%	35000	4	142	2774640	365630	2383985	2818843
15km	90%	35000	4	138	2547202	401503	2128189	2560179
15km	90%	35000	4	198	3080899	365887	2693255	2913003
15km	90%	35000	4	216	2964754	418945	2531595	3003297
15km	90%	35000	4	199	2463192	372618	2072661	3546643
15km	90%	35000	4	214	3655708	456674	3154412	3150018
15km	90%	35000	4	162	3536702	432646	3071268	2981567
15km	90%	35000	4	246	3251655	406485	2817965	3021837
15km	90%	35000	4	173	2444197	341545	2085500	2590670
15km	90%	35000	4	146	2584155	382600	2164892	2857171
15km	90%	35000	4	189	3085906	350135	2703822	3383930
15km	90%	35000	4	162	3003328	447390	2523894	2897440
15km	90%	35000	4	188	3082037	450864	2601278	3580924
15km	90%	35000	4	139	3131856	472399	2632951	3454663
15km	90%	35000	4	266	3621113	444497	3142080	3232723
15km	90%	35000	4	210	2616454	380573	2208320	3203292
15km	90%	35000	4	155	3252764	470783	2755158	2719509
15km	90%	35000	4	180	2951855	438009	2487527	2965050
15km	90%	35000	4	270	3658379	498678	3127352	3360525
15km	90%	35000	4	285	4465132	625166	3796235	3735989
15km	90%	35000	4	216	3214632	433252	2764170	2634603
15km	90%	35000	4	152	2300671	309920	1974040	2400124
15km	90%	35000	4	150	3797176	529861	3233299	3177303
15km	90%	35000	4	278	2857600	400890	2420990	3109759
15km	90%	35000	4	159	2628135	379346	2226738	2696322
15km	90%	35000	4	196	2770025	345446	2412897	2771589
15km	90%	35000	4	154	3389676	515811	2840967	3074328
15km	90%	35000	4	160	2582377	395344	2169953	2798320
15km	90%	35000	4	178	3323885	490676	2805743	3022032
15km	90%	35000	4	233	2967318	415861	2527455	3337586
15km	90%	35000	4	198	3221230	442442	2739472	2826446
15km	90%	35000	4	161	2115880	350207	1750975	2349832
15km	90%	35000	4	213	2883027	384179	2477398	2490973
15km	90%	35000	4	155	2568131	344914	2204990	2456921
15km	90%	35000	4	141	3239853	473479	2741807	2623351
15km	90%	35000	4	193	3619513	462236	3120772	3495162
15km	90%	35000	4	221	3153087	428032	2700439	2801480
15km	90%	35000	4	155	2469188	338997	2111747	2466308
15km	90%	35000	4	158	3004484	426488	2538215	3312545
15km	90%	35000	4	172	3726813	511283	3175089	3300912
15km	90%	35000	4	208	2739313	356905	2363528	2623643
15km	90%	35000	4	161	3385659	399362	2963286	3193146
15km	90%	35000	4	355	3111347	410713	2682365	2714381
15km	90%	35000	4	216	3928038	492845	3402331	3386168
15km	90%	35000	4	163	2562181	399996	2134913	2822990
15km	90%	35000	4	188	2930196	396515	2510923	2713654
15km	90%	35000	4	257	3851742	518691	3260330	3759299
15km	90%	35000	4	156	2985670	416701	2552359	2932884
15km	90%	35000	4	300	3298489	426734	2837840	3148947
15km	90%	35000	4	213	3050327	353534	2664372	2790122
15km	90%	35000	4	148	3338304	498276	2805620	3113788
15km	90%	35000	4	213	2963802	397394	2524565	3173781
15km	90%	35000	4	270	2189954	265077	1896183	2882490
15km	90%	35000	4	158	2643803	418039	2205442	3411086
15km	90%	35000	4	162	2991948	422123	2543748	2879243
15km	90%	35000	4	164	2243691	351912	1864529	2610476
15km	90%	35000	4	203	2334199	336553	1973066	2487209
15km	90%	35000	4	172	3016638	407480	2573415	2798931
15km	90%	35000	4	188	3039198	422982	2599830	2726458
15km	90%	35000	4	155	2144265	362003	1759901	2613152
15km	90%	35000	4	148	3082760	407260	2631752	3099165
15km	90%	35000	4	167	3920767	476058	3415223	3322676
15km	90%	35000	4	183	2969977	413263	2529953	3428520
15km	90%	35000	4	168	3313170	468507	2821684	3453241
15km	90%	35000	4	147	3356672	498812	2812053	3260360
15km	90%	35000	4	334	3255059	381504	2858674	3602004
15km	90%	35000	4	180	3714033	513038	3172379	3113264
15km	90%	35000	4	191	2626527	344055	2257780	2730645
15km	90%	35000	4	166	3201819	453051	2733862	3168311
15km	90%	35000	4	200	3092843	472147	2596338	3213067
15km	90%	35000	4	134	2042632	307134	1712857	2451727
15km	90%	35000	4	191	3005172	411660	2559370	2745943
15km	90%	35000	4	176	2426537	343844	2060442	2643081
15km	90%	35000	4	293	2936727	358484	2563260	3252629
15km	90%	35000	4	191	2156713	330858	1809692	2619855
15km	90%	35000	4	185	2513214	316938	2176947	2748457
15km	90%	35000	4	168	2877070	433300	2418432	2900175
15km	90%	35000	4	256	3988812	526457	3427923	4060788
15km	90%	35000	4	229	3206880	401897	2753161	3412010
15km	90%	35000	4	190	2656824	318168	2316620	2906292
15km	90%	35000	4	134	2085075	313398	1759010	2553458
15km	90%	35000	4	179	2237728	315049	1900158	2472507
15km	90%	35000	4	206	3189206	473430	2684818	3149821
15km	90%	35000	4	203	2594639	380163	2195703	2575245
15km	90%	35000	4	159	3345120	474395	2827274	2660704
15km	90%	35000	4	228	3308205	507294	2761628	3170571
15km	90%	35000	4	173	3892380	486160	3384067	3195561
15km	90%	35000	4	219	2539451	364404	2153043	2531220
15km	90%	35000	4	186	2763667	414663	2317004	2891625
15km	90%	35000	4	203	3663326	550706	3076099	3027258
15km	90%	35000	4	175	3125218	467896	2604725	3256241
15km	90%	35000	4	187	3690455	543976	3120160	3101773
15km	90%	35000	4	155	3830267	490799	3308266	3075120
15km	90%	35000	4	136	2308562	328941	1938874	2654301
15km	90%	35000	4	184	2482848	359124	2090189	2903033
15km	90%	35000	4	209	2977217	410258	2545312	2752931
15km	90%	35000	4	180	3093825	439478	2621898	2953946
15km	90%	35000	4	171	2890978	390588	2481934	2638793
15km	90%	35000	4	160	2515631	364275	2117906	2788369
15km	90%	35000	4	143	2827111	419080	2382910	2520350
15km	90%	35000	4	195	2642758	389384	2224833	2824155
15km	90%	35000	4	204	2629746	362434	2246612	2735773
15km	90%	35000	4	130	3258863	457975	2758528	3086231
15km	90%	35000	4	178	3694964	515027	3137633	3204683
15km	90%	35000	4	134	3128671	449990	2641625	2604624
15km	90%	35000	4	174	3079195	389850	2675540	3165641
15km	90%	35000	4	141	2546422	381284	2147423	2710969
15km	90%	35000	4	196	3202391	420466	2752449	3128005
15km	90%	35000	4	137	2481571	366292	2090551	2696351
15km	90%	35000	4	165	3277994	474235	2776088	2994338
15km	90%	35000	4	205	3884132	483707	3378007	3548371
15km	90%	35000	4	126	1787403	276141	1486586	2478845
15km	90%	35000	4	167	3227752	460741	2743073	2613828
15km	90%	35000	4	163	3211623	482159	2691488	3229221
15km	90%	35000	4	215	3924990	506634	3372352	3487675
15km	90%	35000	4	189	2814021	365835	2424213	2932657
15km	90%	35000	4	168	2707632	325056	2361768	3117296
15km	90%	35000	4	159	2884123	396015	2458307	3013785
15km	90%	35000	4	174	3172802	408964	2721184	2889949
15km	90%	35000	4	167	3850090	553236	3265762	3593537
15km	90%	35000	4	147	3469961	481985	2927500	3075280
15km	90%	35000	4	171	3080700	408527	2658780	3077370
15km	90%	35000	4	135	2506230	359541	2125634	2379142
15km	90%	35000	4	224	3028895	444807	2557509	2880102
15km	90%	35000	4	156	2601234	379645	2173151	2521441
15km	90%	35000	4	191	3024696	434175	2564435	2960658
15km	90%	35000	4	214	4068000	503801	3524295	3632379
15km	90%	35000	4	144	3240178	430795	2783088	2767340
15km	90%	35000	4	192	3314853	466060	2811493	3162149
15km	90%	35000	4	140	2636435	404194	2207595	2307727
15km	90%	35000	4	187	3100564	390196	2687212	2614648
15km	90%	35000	4	278	3210781	409842	2763884	3485189
15km	90%	35000	4	143	3219100	419184	2774656	2760167
15km	90%	35000	4	153	3297886	514916	2745976	3348835
15km	90%	35000	4	201	2417678	357427	2040388	2547168
15km	90%	35000	4	213	2783186	402110	2350507	3076046
15km	90%	35000	4	166	2828352	379151	2421655	2661646
15km	90%	35000	4	232	2340889	292091	2026964	2632476
15km	90%	35000	4	208	3510042	464332	3022431	3344271
15km	90%	35000	4	182	3392494	408216	2963003	3340302
15km	90%	35000	4	199	2938506	396960	2503421	3346660
15km	90%	35000	4	132	2634925	373635	2230067	2682431
15km	90%	35000	4	159	3337524	469738	2855030	3124038
15km	90%	35000	4	162	3082554	451799	2598958	3171928
15km	90%	35000	4	154	2980900	397582	2531454	3041375
15km	90%	35000	4	149	2713281	421197	2273279	2524352
15km	90%	35000	4	131	3122720	441762	2655193	2764038
15km	90%	35000	4	161	3944264	545409	3372334	3302644
15km	90%	35000	4	194	3554153	461605	3045047	2949592
15km	90%	35000	4	162	3285170	455116	2805413	2862751
15km	90%	35000	4	175	3041248	438533	2572865	2972110
15km	90%	35000	4	191	3548619	513087	3006817	3186606
15km	90%	35000	4	169	3420766	502908	2884484	3378218
15km	90%	35000	4	193	2870512	382016	2466346	3026898
15km	90%	35000	4	195	3533556	467499	3031523	2798789
15km	90%	35000	4	190	2846669	380302	2411020	2808525
15km	90%	35000	4	178	3031879	423946	2586276	3031594
15km	90%	35000	4	190	3297228	403780	2868097	3221481
15km	90%	35000	4	160	2800524	406568	2359847	2824199
15km	90%	35000	4	190	3310649	466121	2814080	3592837
15km	90%	35000	4	181	3396087	449717	2909339	2845510
15km	90%	35000	4	170	3092473	414471	2637475	2559518
15km	90%	35000	4	150	2690548	398858	2264573	2721456
15km	90%	35000	4	265	2310996	315991	1951890	2827349
15km	90%	35000	4	159	3102444	472952	2588678	2499905
15km	90%	35000	4	214	2980391	443514	2508532	2679545
15km	90%	35000	4	164	3501121	440363	3028904	3392408
15km	90%	35000	4	177	3507510	482416	2990234	3658059
15km	90%	35000	4	159	2540833	365806	2152378	2383786
15km	90%	35000	4	150	3514479	513839	2967033	3295489
15km	90%	35000	4	144	3163198	403897	2736073	2807189
15km	90%	35000	4	148	3072848	452772	2596182	2908504
15km	90%	35000	4	161	3024150	464645	2532132	3311155
15km	90%	35000	4	156	2437309	371603	2040479	2670307
15km	90%	35000	4	212	2914835	433154	2460285	3281449
15km	90%	35000	4	181	2605629	385624	2194561	2644595
15km	90%	35000	4	206	3235084	483019	2711272	2898774
15km	90%	35000	4	196	3362746	410681	2933723	3205476
15km	90%	35000	4	273	3397545	443942	2924156	3076508
15km	90%	35000	4	180	2889315	359851	2497635	3104957
15km	90%	35000	4	178	2441313	334347	2092473	2916438
15km	90%	35000	4	132	2884495	410492	2449615	2687090
15km	90%	35000	4	207	2503426	332718	2146654	2736818
15km	90%	35000	4	142	3372126	503808	2836324	3233472
15km	90%	35000	4	214	2955918	425176	2501273	2503948
15km	90%	35000	4	191	2937258	396192	2510888	2470692
15km	90%	35000	4	178	3887284	572213	3275536	3115600
15km	90%	35000	4	198	2916172	386757	2517934	3105199
15km	90%	35000	4	157	3264973	471098	2765518	2943424
15km	90%	35000	4	172	2280638	314398	1951528	2648808
15km	90%	35000	4	126	2733145	451331	2253731	2720736
15km	90%	35000	4	146	3072421	448217	2571294	2839846
15km	90%	35000	4	193	2322586	273389	2028261	2519327
15km	90%	35000	4	137	2723269	418096	2281607	2556961
15km	90%	35000	4	142	3140469	436062	2679418	2588323
15km	90%	35000	4	191	2729309	334482	2374191	2549391
15km	90%	35000	4	224	3274572	420561	2826514	2942771
15km	90%	35000	4	167	2590515	411194	2156543	2851440
15km	90%	35000	4	178	2240784	289337	1937763	2855655
15km	90%	35000	4	184	2987332	431591	2541289	2873286
15km	90%	35000	4	176	3264690	480904	2756969	3201818
15km	90%	35000	4	143	3856400	573851	3259480	3362328
15km	90%	35000	4	159	2605491	370613	2212728	2859530
15km	90%	35000	4	159	3974942	578210	3331786	3435935
15km	90%	35000	4	197	3481591	482106	2964760	2845507
15km	90%	35000	4	137	2655009	362135	2253384	2875787
15km	90%	35000	4	144	2655028	393245	2236450	2475088
15km	90%	35000	4	194	2878925	384690	2460189	2876099
15km	90%	35000	4	191	4022723	544737	3450481	3504777
15km	90%	35000	4	160	2899973	403587	2467751	2564566
15km	90%	35000	4	204	2798045	400426	2371814	2705083
15km	90%	35000	4	152	3251313	450424	2769809	2779476
15km	90%	35000	4	191	3988358	477613	3476422	3885882
15km	90%	35000	4	304	4517069	525463	3956297	3656110
15km	90%	35000	4	183	3007432	446593	2524099	2782165
15km	90%	35000	4	235	3844377	451186	3366980	3785368
15km	90%	35000	4	180	2947808	396272	2517127	2629250
15km	90%	35000	4	192	2265853	342173	1898878	2529126
15km	90%	35000	4	144	2856226	383529	2456375	2792308
15km	90%	35000	4	185	2568930	339148	2215751	2990223
15km	90%	35000	4	137	2745661	383807	2346458	2745623
15km	90%	35000	4	253	2968242	434645	2498186	3174997
15km	90%	35000	4	162	2319783	342216	1962071	2462198
15km	90%	35000	4	171	3278460	462815	2775006	3000746
15km	90%	35000	4	151	3270364	473642	2778697	2852650
15km	90%	35000	4	267	3815907	503249	3267851	3696808
15km	90%	35000	4	183	3192054	438513	2725850	2830750
15km	90%	35000	4	177	2870871	376513	2481506	2955187
15km	90%	35000	4	163	3362972	467102	2868629	3390261
15km	90%	35000	4	159	3056456	424750	2586255	2411622
15km	90%	35000	4	240	3592189	421527	3149650	3057417
15km	90%	35000	4	157	2802598	408044	2363203	3091030
15km	90%	35000	4	163	3189818	446214	2709782	3205952
15km	90%	35000	4	163	2763651	380440	2348396	2346391
15km	90%	35000	4	159	2433908	345581	2076410	2636556
15km	90%	35000	4	154	2440631	340644	2073507	2490714
15km	90%	35000	4	172	2203882	334422	1835205	2794117
15km	90%	35000	4	168	3391888	489699	2863475	2694956
15km	90%	35000	4	241	2533135	340490	2176525	2686231
15km	90%	35000	4	174	2884309	445980	2406352	2861566
15km	90%	35000	4	246	3480603	471302	2978654	3405351
15km	90%	35000	4	160	3280761	448680	2810065	3059015
15km	90%	35000	4	218	2928768	418176	2468977	2715050
15km	90%	35000	4	157	2963834	384640	2553116	2569193
15km	90%	35000	4	211	3151252	492085	2642941	3062028
15km	90%	35000	4	168	3203472	377010	2808716	3281734
15km	90%	35000	4	227	2583419	341824	2224369	2734516
15km	90%	35000	4	135	3379002	532509	2808925	2804440
15km	90%	35000	4	153	3978679	552305	3380909	3207355
15km	90%	35000	4	143	3354489	551529	2770558	3398388
15km	90%	35000	4	154	3857556	551177	3268580	3185205
15km	90%	35000	4	250	3241043	380642	2829803	3381646
15km	90%	35000	4	246	3813737	382969	3400207	3400959
15km	90%	35000	4	280	3646262	554364	3042715	3294183
15km	90%	35000	4	159	3156285	428095	2702525	2796014
15km	90%	35000	4	223	2740580	349878	2369690	2663319
15km	90%	35000	4	172	2723073	395748	2299071	2805901
15km	90%	35000	4	164	3777904	471471	3274529	2900788
15km	90%	35000	4	167	2574347	407297	2150259	2641629
15km	90%	35000	4	177	2652652	341724	2295829	2615977
15km	90%	35000	4	216	3393349	491921	2872583	2955584
15km	90%	35000	4	229	3540114	441606	3071028	3557235
15km	90%	35000	4	182	3773438	556499	3186863	3317466
15km	90%	35000	4	181	2885617	423497	2431925	2658957
15km	90%	35000	4	157	3306472	464792	2822628	2933543
15km	90%	35000	4	195	3471483	435158	3002481	3385803
15km	90%	35000	4	173	3174533	463455	2682754	2964869
15km	90%	35000	4	157	2714667	414262	2282544	2972244
15km	90%	35000	4	176	3179060	446118	2700938	2708727
15km	90%	35000	4	153	3069467	395302	2642275	2790606
15km	90%	35000	4	135	3728136	545469	3134644	3362719
15km	90%	35000	4	222	2537660	360414	2157138	2375114
15km	90%	35000	4	184	1845826	288194	1540640	2627999
15km	90%	35000	4	153	2818221	412051	2366140	3342132
15km	90%	35000	4	186	3157547	354396	2780658	3128765
15km	90%	35000	4	157	2323362	340426	1961378	2625567
15km	90%	35000	4	156	2063607	313199	1734336	2157474
15km	90%	35000	4	186	2356158	335963	2004280	2382219
15km	90%	35000	4	186	2973663	413044	2531914	2931343
15km	90%	35000	4	162	2851963	378665	2423689	3370262
15km	90%	35000	4	207	2535784	370302	2134651	2573889
15km	90%	35000	4	185	3764077	581406	3140276	2842637
15km	90%	35000	4	147	3804994	532518	3241926	2761085
15km	90%	35000	4	158	2964870	387435	2541645	2674336
15km	90%	35000	4	215	3521595	438012	3067044	3758825
15km	90%	35000	4	159	2607922	367814	2222403	2437099
15km	90%	35000	4	187	3500301	489984	2989807	3747697
15km	90%	35000	4	233	2962499	389163	2543249	2941363
15km	90%	35000	4	173	3572465	494244	3033512	3336150
15km	90%	35000	4	154	2920762	391191	2488285	2607997
15km	90%	35000	4	222	3700932	513394	3155398	3637176
15km	90%	35000	4	228	3501606	499214	2977364	2911609
15km	90%	35000	4	173	3245688	425526	2787480	2936449
15km	90%	35000	4	204	3302544	456286	2812416	3248056
15km	90%	35000	4	227	2134784	301961	1809233	2738873
15km	90%	35000	4	201	3517262	438163	3051620	3139986
15km	90%	35000	4	163	2610300	370684	2224286	2779479
15km	90%	35000	4	188	3696435	441594	3219190	3468064
15km	90%	35000	4	203	2386621	373374	1981261	2530660
15km	90%	35000	4	160	2290815	307930	1954976	2430589
15km	90%	35000	4	192	3617678	521250	3069978	3119395
15km	90%	35000	4	200	2729881	364358	2334315	2719305
15km	90%	35000	4	197	3078410	395113	2662420	2781916
15km	90%	35000	4	149	2127027	306642	1801698	2343731
15km	90%	35000	4	201	3016515	496269	2499627	3169961
15km	90%	35000	4	195	3384041	453752	2889187	3114949
15km	90%	35000	4	173	2867696	396397	2419629	3226237
15km	90%	35000	4	137	2833294	441775	2367331	2829276
15km	90%	35000	4	189	2845492	423045	2390877	3009226
15km	90%	35000	4	157	3789658	543067	3212406	3383893
15km	90%	35000	4	174	3589647	426843	3142755	3228299
15km	90%	35000	4	143	2234245	342738	1854814	2634883
15km	90%	35000	4	191	2749229	401026	2325103	2547076
15km	90%	35000	4	152	2540888	346356	2178272	2565932
15km	90%	35000	4	181	3816358	505349	3273747	2691801
15km	90%	35000	4	175	2853843	366243	2470251	2607714
15km	90%	35000	4	223	3139875	436909	2669303	2831898
15km	90%	35000	4	159	2910029	400751	2488763	2661058
15km	90%	35000	4	141	2750946	423268	2307814	2922796
15km	90%	35000	4	196	3563882	510372	3001295	3643957
15km	90%	35000	4	179	3751496	479284	3237749	3250102
15km	90%	35000	4	225	3536427	457785	3030830	3607111
15km	90%	35000	4	176	2472906	275703	2169382	3110950
15km	90%	35000	4	211	2756039	334135	2405808	3330225
15km	90%	35000	4	190	3448670	457635	2937946	3509483
15km	90%	35000	4	176	2359239	322348	2020298	2639511
15km	90%	35000	4	239	3758842	431031	3307825	3367497
15km	90%	35000	4	168	3062774	438461	2594530	2740022
15km	90%	35000	4	166	2746288	395206	2310105	2864290
15km	90%	35000	4	160	3359530	480471	2851107	2945027
15km	90%	35000	4	158	2594107	408484	2139411	2428294
15km	90%	35000	4	192	3068208	401665	2634465	3035419
15km	90%	35000	4	148	2635811	362772	2242304	3292878
15km	90%	35000	4	139	2567398	333450	2220204	2663739
15km	90%	35000	4	176	3181119	464539	2698599	2467677
15km	90%	35000	4	188	2734306	349558	2366376	2732883
15km	90%	35000	4	130	2843228	420693	2393179	2755299
15km	90%	35000	4	157	3103485	446416	2637157	2830038
15km	90%	35000	4	215	2779280	385821	2357816	3242371
15km	90%	35000	4	204	2203641	332288	1848288	2948345
15km	90%	35000	4	167	2609131	385460	2196910	2923001
15km	90%	35000	4	205	3437804	512025	2893410	3836627
15km	90%	35000	4	240	3390789	436514	2884732	3086197
15km	90%	35000	4	160	3297637	485551	2778811	3181240
15km	90%	35000	4	176	3639641	488433	3116554	3037088
15km	90%	35000	4	190	3075663	401714	2646452	3154071
15km	90%	35000	4	134	2492664	375147	2096576	2547245
15km	90%	35000	4	169	3407314	420103	2968833	3097872
15km	90%	35000	4	131	2902645	420432	2448425	2885237
15km	90%	35000	4	196	3013098	415435	2571621	2907254
15km	90%	35000	4	199	4568720	559415	3947459	3714115
15km	90%	35000	4	173	3865539	461422	3375761	2957301
15km	90%	35000	4	172	2860849	427763	2409623	2930675
15km	90%	35000	4	122	3219803	474853	2706986	2694404
15km	90%	35000	4	238	2497329	352369	2114096	2646765
15km	90%	35000	4	203	2957468	413392	2517135	3001780
15km	90%	35000	4	138	2138449	300619	1822294	2407979
15km	90%	35000	4	149	3157894	438716	2700102	2965807
15km	90%	35000	4	213	3560200	476361	3039626	3749030
15km	90%	35000	4	160	2940607	449576	2464442	2900919
15km	90%	35000	4	168	3231338	467946	2742213	2791876
15km	90%	35000	4	147	2361725	370149	1970668	2525849
15km	90%	35000	4	122	3090997	478308	2586469	2546494
15km	90%	35000	4	128	2604808	369984	2218758	2723074
15km	90%	35000	4	226	3693161	459065	3214709	3321044
15km	90%	35000	4	139	3225153	456489	2738656	3120137
15km	90%	35000	4	167	2863187	392246	2448736	2656277
15km	90%	35000	4	159	2486735	366488	2094297	2696077
15km	90%	35000	4	150	3167879	474319	2663629	2995637
15km	90%	35000	4	145	3072000	421923	2625698	2614556
15km	90%	35000	4	149	2984995	397978	2549992	2936240
15km	90%	35000	4	173	3667095	539442	3090269	3235576
15km	90%	35000	4	138	2892857	394084	2466451	2657065
15km	90%	35000	4	157	2713749	407566	2286472	2670852
15km	90%	35000	4	138	3625483	489400	3115354	3236879
15km	90%	35000	4	133	3278604	456077	2793280	2874655
15km	90%	35000	4	169	2840003	429343	2381620	3254825
15km	90%	35000	4	177	2445837	350246	2062023	3053164
15km	90%	35000	4	257	3534298	537332	2962002	3420543
15km	90%	35000	4	209	3170532	427289	2721792	2921286
15km	90%	35000	4	199	3297782	446809	2826886	2828179
15km	90%	35000	4	174	3288570	412996	2822891	2892303
15km	90%	35000	4	138	2836897	419323	2380445	2478353
15km	90%	35000	4	190	3172408	438199	2707055	2934101
15km	90%	35000	4	211	2750176	351947	2366655	2788695
15km	90%	35000	4	195	3895879	537016	3332754	3877683
15km	90%	35000	4	211	3605114	464088	3108465	3308976
15km	90%	35000	4	229	3606069	454694	3124970	3353108
15km	90%	35000	4	196	3015469	420915	2560099	2753847
15km	90%	35000	4	186	2745282	366078	2345749	2720276
15km	90%	35000	4	200	3131190	441039	2643307	2748545
15km	90%	35000	4	150	2585522	337139	2229584	2672865
15km	90%	35000	4	179	2840828	405389	2416501	2987518
15km	90%	35000	4	238	3075556	443792	2597218	2699253
15km	90%	35000	4	173	3178565	430731	2713538	2958927
15km	90%	35000	4	167	2863290	450888	2373510	3089009
15km	90%	35000	4	161	3013005	428582	2550217	2504916
15km	90%	35000	4	210	2589466	346867	2215340	2981783
15km	90%	35000	4	139	2546865	382986	2147577	2689479
15km	90%	35000	4	274	3030800	433468	2582745	3661919
15km	90%	35000	4	215	2873171	411730	2436634	3208749
15km	90%	35000	4	205	3006058	431124	2550050	3523512
15km	90%	35000	4	142	2300976	343229	1927441	2352750
15km	90%	35000	4	279	2657762	350209	2281922	3098773
15km	90%	35000	4	210	3779947	446039	3300642	3391806
15km	90%	35000	4	237	2762232	359956	2383502	2635426
15km	90%	35000	4	150	3213331	516084	2662298	2781639
15km	90%	35000	4	144	2881739	406490	2456124	2733284
15km	90%	35000	4	166	2632897	392163	2217502	2688401
15km	90%	35000	4	175	3075506	487843	2557619	2915964
15km	90%	35000	4	176	2190496	320097	1852282	2864541
15km	90%	35000	4	187	2626404	415573	2179285	2515189
15km	90%	35000	4	202	3172649	414820	2724397	2889361
15km	90%	35000	4	208	2504515	311880	2167124	2806893
15km	90%	35000	4	174	2948271	383121	2517648	2836502
15km	90%	35000	4	176	2597907	334849	2227403	2998087
15km	90%	35000	4	170	2929934	478525	2424965	3169565
15km	90%	35000	4	212	2844326	379700	2440863	2737512
15km	90%	35000	4	163	2469499	361993	2072642	3363485
15km	90%	35000	4	167	2653540	384624	2247292	2840438
15km	90%	35000	4	143	2724472	389970	2306717	2855611
15km	90%	35000	4	170	3327783	493833	2794217	3407327
15km	90%	35000	4	179	3093983	386513	2673831	2871282
15km	90%	35000	4	158	2442797	371721	2050382	2975499
15km	90%	35000	4	186	3255762	494761	2724227	2712399
15km	90%	35000	4	149	3038570	435065	2580912	3356029
15km	90%	35000	4	164	2460690	384686	2042990	2879883
15km	90%	35000	4	151	2364719	277568	2069446	2439582
15km	90%	35000	4	172	2448504	375307	2058807	2692689
15km	90%	35000	4	157	3273240	466248	2763832	3114203
15km	90%	35000	4	175	2852824	361652	2471668	2437796
15km	90%	35000	4	153	3472899	457182	2968847	3423342
15km	90%	35000	4	208	3554783	493008	3027139	2643405
15km	90%	35000	4	167	3596410	516583	3055831	2881233
15km	90%	35000	4	191	2873861	378727	2472543	2903357
15km	90%	35000	4	271	3542545	433615	3088568	3933632
15km	90%	35000	4	177	2750073	398432	2317826	2800812
15km	90%	35000	4	154	3167778	460630	2671442	3752123
15km	90%	35000	4	163	2941102	454884	2444733	3064847
15km	90%	35000	4	148	2253534	338914	1892989	2516700
15km	90%	35000	4	261	2746206	399109	2332302	2650020
15km	90%	35000	4	289	3530592	442078	3059062	3485918
15km	90%	35000	4	157	3076292	405998	2638141	2969457
15km	90%	35000	4	170	3159877	428032	2701325	2495455
15km	90%	35000	4	184	3804477	508053	3268817	3105346
15km	90%	35000	4	181	3195039	489647	2683663	2967319
15km	90%	35000	4	227	3571920	500453	3039539	2728965
15km	90%	35000	4	210	3300896	488982	2784672	3283043
15km	90%	35000	4	233	2988961	383721	2569441	3206626
15km	90%	35000	4	158	2739263	448235	2260348	2666964
15km	90%	35000	4	219	3129476	411242	2702113	3080844
15km	90%	35000	4	128	2474029	332534	2120602	2799650
15km	90%	35000	4	135	3411513	474825	2902473	2841228
15km	90%	35000	4	186	3874849	539424	3296543	3224006
15km	90%	35000	4	275	3236762	417747	2792237	3597180
15km	90%	35000	4	220	2960806	413804	2517082	3171936
15km	90%	35000	4	154	3169422	418561	2725226	3240052
15km	90%	35000	4	157	3096658	447568	2614933	3113381
15km	90%	35000	4	192	3780570	457473	3286654	2874856
15km	90%	35000	4	200	3809043	531934	3247292	3303254
15km	90%	35000	4	221	3815447	489924	3246005	3320019
15km	90%	35000	4	164	2968137	426218	2525717	3110752
15km	90%	35000	4	184	2167750	275894	1873291	3183696
15km	90%	35000	4	177	3096113	462180	2599344	2927476
15km	90%	35000	4	161	3396213	517111	2852789	2996935
15km	90%	35000	4	140	2798551	389545	2381401	2776987
15km	90%	35000	4	157	3376186	487621	2855022	2732046
15km	90%	35000	4	161	3113955	456734	2625466	2809819
15km	90%	35000	4	202	3587187	439211	3128453	2865371
15km	90%	35000	4	202	4054785	598144	3423137	3255734
15km	90%	35000	4	168	3116241	471785	2612525	2928745
15km	90%	35000	4	219	3609380	457678	3119878	2861568
15km	90%	35000	4	160	3027513	404691	2598512	2803891
15km	90%	35000	4	201	3734092	479175	3228321	3402371
15km	90%	35000	4	140	2990301	437168	2523961	2465254
15km	90%	35000	4	161	3273912	476030	2756674	2493776
15km	90%	35000	4	234	3952516	539858	3384700	3260522
15km	90%	35000	4	172	2004116	232703	1756274	2525930
15km	90%	35000	4	280	3081550	404404	2626464	2954924
15km	90%	35000	4	180	3465476	544325	2895051	3210540
15km	90%	35000	4	166	2999467	387624	2588725	2487604
15km	90%	35000	4	164	2911071	450677	2441231	2827166
15km	90%	35000	4	173	3688267	500529	3141754	3105229
15km	90%	35000	4	331	3220774	364815	2829887	3117813
15km	90%	35000	4	187	3349155	488061	2830537	3312832
15km	90%	35000	4	131	2447565	398133	2025629	2664895
15km	90%	35000	4	190	2215437	331923	1863699	2933267
15km	90%	35000	4	152	3214509	407825	2767046	3215102
15km	90%	35000	4	120	2940684	450644	2466983	2316275
15km	90%	35000	4	188	2672979	349627	2285698	3542622
15km	90%	35000	4	212	3182829	492895	2665163	3168036
15km	90%	35000	4	183	3637817	505553	3089456	3169463
15km	90%	35000	4	119	2627773	376220	2233197	2203418
15km	90%	35000	4	172	1828696	288446	1516055	2389978
15km	90%	35000	4	212	3536032	451252	3059035	3725494
15km	90%	35000	4	249	3021105	365442	2634726	2935444
15km	90%	35000	4	189	3380876	404327	2942972	3212597
15km	90%	35000	4	180	2678951	398212	2246041	3583065
15km	90%	35000	4	166	3057216	402960	2634335	3006996
15km	90%	35000	4	190	3192630	445420	2722953	2754664
15km	90%	35000	4	196	3047139	394866	2628378	3244458
15km	90%	35000	4	146	2946438	469514	2452091	2969017
15km	90%	35000	4	213	3003849	377037	2613604	3005951
15km	90%	35000	4	165	3677512	521513	3136517	3047974
15km	90%	35000	4	173	4469702	587694	3851769	3704451
15km	90%	35000	4	151	2225097	358136	1850686	2569915
15km	90%	35000	4	188	3195591	389411	2783365	2983916
15km	90%	35000	4	207	4173552	514341	3628567	3551914
15km	90%	35000	4	216	3668983	444468	3189916	2947931
15km	90%	35000	4	173	2981197	377585	2585145	3236674
15km	90%	35000	4	198	2823058	375095	2418568	2916929
15km	90%	35000	4	141	3306457	478729	2786638	2975549
15km	90%	35000	4	170	3386965	444385	2918076	3159064
15km	90%	35000	4	124	2937765	406799	2505596	2984156
15km	90%	35000	4	184	3436513	443687	2970026	3365086
15km	90%	35000	4	177	2748904	385811	2339953	3482247
15km	90%	35000	4	328	3477755	480895	2961622	2938280
15km	90%	35000	4	183	2644436	333810	2283497	3041141
15km	90%	35000	4	170	2691887	400052	2264242	3243408
15km	90%	35000	4	202	3064529	367311	2670135	2879731
15km	90%	35000	4	199	3750121	430776	3271232	3291342
15km	90%	35000	4	188	3519373	486118	2992313	3272882
15km	90%	35000	4	150	3402689	516616	2860114	3070693
15km	90%	35000	4	175	3841288	505029	3295130	3410606
15km	90%	35000	4	195	2151277	293516	1839062	2656997
15km	90%	35000	4	226	3347815	462200	2849415	3098192
15km	90%	35000	4	213	4286844	593542	3658972	3961685
15km	90%	35000	4	176	1991420	263257	1705058	2484743
15km	90%	35000	4	193	2671658	429426	2224967	2532695
15km	90%	35000	4	229	2701334	361163	2327653	2979972
15km	90%	35000	4	185	3026569	414450	2580755	2800669
15km	90%	35000	4	219	3546506	488750	3009458	3105649
15km	90%	35000	4	185	2360891	339458	1998967	2296985
15km	90%	35000	4	188	3036250	449445	2545979	2699475
15km	90%	35000	4	182	3775718	505458	3239101	3211345
15km	90%	35000	4	231	2934673	375399	2534090	3626469
15km	90%	35000	4	145	2654790	382061	2251176	2635818
15km	90%	35000	4	131	2555232	374114	2164197	3125146
15km	90%	35000	4	154	2337097	389245	1923758	2755649
15km	90%	35000	4	184	2964595	439510	2504854	2901097
15km	90%	35000	4	251	2461897	323808	2118047	2755829
15km	90%	35000	4	196	2633926	344294	2264059	2892264
15km	90%	35000	4	236	1923270	274473	1627620	2432244
15km	90%	35000	4	137	2922846	431001	2456700	2888191
15km	90%	35000	4	206	3508047	496135	2969666	3242635
15km	90%	35000	4	219	2733901	393929	2298075	2611296
15km	90%	35000	4	178	3065225	390481	2635482	3142664
15km	90%	35000	4	173	2910132	428998	2445744	2808959
15km	90%	35000	4	185	4670772	533387	4094800	4279144
15km	90%	35000	4	149	3690462	501544	3156084	3321650
15km	90%	35000	4	145	2604857	357906	2234078	2579462
15km	90%	35000	4	183	2516606	333797	2160267	2803601
15km	90%	35000	4	273	2408468	277214	2109587	2792081
15km	90%	35000	4	229	3876999	516555	3321750	3747246
15km	90%	35000	4	123	3191487	490406	2681334	2635377
15km	90%	35000	4	153	2715110	385223	2307892	3002226
15km	90%	35000	4	212	2403193	333051	2054186	2622083
15km	90%	35000	4	148	2888371	410662	2453946	2640845
15km	90%	35000	4	203	2410360	352548	2039526	2663981
15km	90%	35000	4	203	3469532	458946	2982469	3479984
15km	90%	35000	4	145	3329726	427600	2877504	3204529
15km	90%	35000	4	178	2688853	383674	2286858	2948010
15km	90%	35000	4	246	4059651	539066	3495475	3789643
15km	90%	35000	4	168	2807318	380768	2396031	2841163
15km	90%	35000	4	194	2311232	314990	1984106	2563095
15km	90%	35000	4	171	2444855	329486	2083762	2779399
15km	90%	35000	4	165	3410788	454551	2920626	3183854
15km	90%	35000	4	154	3317552	423082	2872745	3139056
15km	90%	35000	4	172	2844147	379681	2438243	3151396
15km	90%	35000	4	176	2644730	393959	2219447	2735599
15km	90%	35000	4	179	3273406	495425	2727830	2540165
15km	90%	35000	4	134	2689062	406681	2238657	2323528
15km	90%	35000	4	159	2240976	288720	1941536	2765519
15km	90%	35000	4	152	2525082	333473	2145705	2398976
15km	90%	35000	4	184	3588995	483873	3073995	2946785
15km	90%	35000	4	270	2714943	412831	2275295	3182703
15km	90%	35000	4	220	3279111	448554	2802589	3116963
15km	90%	35000	4	143	2854377	418536	2407859	2993923
15km	90%	35000	4	149	2681358	382870	2275740	2531171
15km	90%	35000	4	191	3038260	383707	2634671	3056845
15km	90%	35000	4	133	2329940	290922	2022090	2533653
15km	90%	35000	4	167	2301004	322233	1945803	2733691
15km	90%	35000	4	191	3192401	470934	2687081	3373239
15km	90%	35000	4	148	3089412	434069	2631927	3358209
15km	90%	35000	4	224	2895204	390604	2479750	3177204
15km	90%	35000	4	197	3636341	504519	3104608	3019889
15km	90%	35000	4	182	3906130	550390	3323324	3489962
15km	90%	35000	4	165	3409892	538434	2843044	3427763
15km	90%	35000	4	173	3840261	459534	3344117	3249995
15km	90%	35000	4	211	3389337	490967	2860348	3378805
15km	90%	35000	4	208	3295890	455837	2801482	3473364
15km	90%	35000	4	188	3126933	466530	2606887	2692294
15km	90%	35000	4	159	2571497	357692	2186309	2632570
15km	90%	35000	4	152	2516111	326947	2173982	2866767
15km	90%	35000	4	169	2593402	383434	2195534	3265208
15km	90%	35000	4	189	3564375	477678	3051630	2932675
15km	90%	35000	4	162	3778177	487021	3246762	3361222
15km	90%	35000	4	204	3177959	462920	2689160	3030791
15km	90%	35000	4	163	3432321	374079	3032467	3270782
15km	90%	35000	4	166	2868033	380444	2464460	3091210
15km	90%	35000	4	174	3833548	497551	3299387	3691891
15km	90%	35000	4	203	2576835	332415	2228396	2976919
15km	90%	35000	4	151	2597386	353400	2230322	2801292
15km	90%	35000	4	182	3155288	461997	2669851	2849568
15km	90%	35000	4	211	3696395	492878	3172853	3392597
15km	90%	35000	4	150	2198994	291528	1890569	2448700
15km	90%	35000	4	146	2838632	430488	2390304	2792748
15km	90%	35000	4	158	3141814	451194	2650553	2937122
15km	90%	35000	4	164	3230755	430668	2756111	2917628
15km	90%	35000	4	127	2222957	328325	1871106	2448904
15km	90%	35000	4	222	2485351	318284	2143698	2638783
15km	90%	35000	4	143	2596265	382606	2190095	3093936
15km	90%	35000	4	140	2622883	381063	2218170	2637295
15km	90%	35000	4	209	3646509	499608	3110696	2925499
15km	90%	35000	4	196	3650556	479125	3141230	3193244
15km	90%	35000	4	161	3291336	459692	2806413	3289968
15km	90%	35000	4	149	2817957	373896	2407637	2724963
15km	90%	35000	4	184	2817357	323774	2475100	3106479
15km	90%	35000	4	207	3918699	509984	3373871	3097421
15km	90%	35000	4	232	2908650	425808	2456912	2952791
15km	90%	35000	4	215	2349525	300921	2031132	2797001
15km	90%	35000	4	156	3264063	486071	2754855	2851696
15km	90%	35000	4	135	2861449	407007	2434154	2380572
15km	90%	35000	4	144	3642082	522999	3092477	2709490
15km	90%	35000	4	185	3390791	532627	2821028	2978399
15km	90%	35000	4	148	2823911	421802	2369050	2566056
15km	90%	35000	4	150	3036654	386822	2628379	2927798
15km	90%	35000	4	196	2911374	421233	2464669	3103831
15km	90%	35000	4	162	2638512	343654	2269836	2921530
15km	90%	35000	4	192	2235029	309144	1903847	2598586
15km	90%	35000	4	275	2935173	411608	2486326	3110140
15km	90%	35000	4	157	3112933	438135	2615558	3609370
15km	90%	35000	4	168	2961907	368679	2571496	2655067
15km	90%	35000	4	180	3029856	428581	2549692	2700478
15km	90%	35000	4	131	3043108	389745	2626892	2889930
15km	90%	35000	4	198	2563432	327831	2209667	2582140
15km	90%	35000	4	157	2733182	371299	2339522	2571321
15km	90%	35000	4	190	4008266	601227	3372356	3499887
15km	90%	35000	4	170	3244393	410459	2804550	2920160
15km	90%	35000	4	135	2809205	407494	2370786	2493176
15km	90%	35000	4	147	2682162	376034	2286843	2821644
15km	90%	35000	4	239	3637160	467071	3127901	2981381
15km	90%	35000	4	186	2681265	364962	2283739	3201012
15km	90%	35000	4	157	2813204	450478	2340350	2597597
15km	90%	35000	4	172	2810856	364647	2400107	2519613
15km	90%	35000	4	201	3218802	456421	2732456	2873633
15km	90%	35000	4	145	2480503	359322	2091398	2934415
15km	90%	35000	4	207	3746485	513999	3200092	3163608
15km	90%	35000	4	126	2261091	290570	1960188	2171661
15km	90%	35000	4	172	3500960	475237	2985246	3094182
15km	90%	35000	4	181	3181961	511838	2646477	2998961
15km	90%	35000	4	170	2617729	382970	2209978	2549862
15km	90%	35000	4	150	2998839	410871	2556665	3075743
15km	90%	35000	4	173	2174626	303749	1852471	2664813
15km	90%	35000	4	133	3639091	502196	3114281	2863059
15km	90%	35000	4	263	2567687	351043	2194694	2912182
15km	90%	35000	4	145	2733201	374696	2333740	2751149
15km	90%	35000	4	167	2759631	387403	2339154	2786010
15km	90%	35000	4	178	4112622	552954	3519542	3426949
15km	90%	35000	4	151	2328721	333754	1958457	2467662
15km	90%	35000	4	151	3300599	480966	2773818	2897876
15km	90%	35000	4	177	2669285	377713	2268670	2462824
15km	90%	35000	4	182	4084396	543135	3509469	3309435
15km	90%	35000	4	175	3550342	487366	3044003	3033262
15km	90%	35000	4	189	2639703	359647	2235875	2710444
15km	90%	35000	4	180	4205066	506440	3679663	3313836
[truncated: 1 more rows]
