# Supplementary material for: Quantifying the Value of Perfect Information in Emergency Vaccination Campaigns
Source: PLoS Comput Biol. 2017 Feb 16;13(2):e1005318. doi: 10.1371/journal.pcbi.1005318 (PMC5312803; doi:10.1371/journal.pcbi.1005318)
Supplement: S1 Data — (ZIP) [file pcbi.1005318.s013.zip › Data/15km vaccination/data24.txt]

vacc_radius	efficacy	capacity	delay	outbreak_duration	livestock_culled	cattle_culled	sheep_culled	vaccinations
15km	90%	35000	6	230	3369421	445898	2899854	2993682
15km	90%	35000	6	177	2462262	312682	2125755	2498475
15km	90%	35000	6	149	3162957	393243	2743638	3147542
15km	90%	35000	6	126	2716738	375003	2320985	2912681
15km	90%	35000	6	163	3513653	523030	2952900	2689254
15km	90%	35000	6	162	2920781	413560	2483978	2962521
15km	90%	35000	6	178	3313969	477315	2800728	3419570
15km	90%	35000	6	184	3240610	403703	2818281	3448778
15km	90%	35000	6	168	2541209	382551	2133580	2544957
15km	90%	35000	6	204	2933212	366859	2526805	2711876
15km	90%	35000	6	126	2909655	411785	2476457	2516348
15km	90%	35000	6	189	4241507	573355	3624459	4177841
15km	90%	35000	6	260	3431641	453117	2960554	3078767
15km	90%	35000	6	155	2515608	360929	2134562	2885744
15km	90%	35000	6	164	2584157	376560	2190729	2746134
15km	90%	35000	6	157	2691353	352779	2299721	2827901
15km	90%	35000	6	156	2870531	365621	2470291	2867676
15km	90%	35000	6	170	2427585	295832	2109717	2762794
15km	90%	35000	6	164	3164513	479958	2645296	2639650
15km	90%	35000	6	181	2559825	348754	2194441	2944573
15km	90%	35000	6	151	3009347	376311	2596747	3225762
15km	90%	35000	6	194	2733547	381792	2330291	3091828
15km	90%	35000	6	195	3215926	368243	2822216	3246717
15km	90%	35000	6	155	3824237	439218	3363133	3399335
15km	90%	35000	6	207	3120580	407461	2697230	2841033
15km	90%	35000	6	188	2442022	331624	2085604	2769420
15km	90%	35000	6	182	3141252	431779	2665104	3095085
15km	90%	35000	6	160	4213200	551816	3632789	3195462
15km	90%	35000	6	173	3857410	565472	3218317	3149111
15km	90%	35000	6	183	3048027	463797	2561242	2627113
15km	90%	35000	6	179	2524087	333085	2154520	2811013
15km	90%	35000	6	163	1944265	275688	1655698	2492616
15km	90%	35000	6	217	2852882	394512	2443335	3103043
15km	90%	35000	6	142	2200086	354338	1815023	2639240
15km	90%	35000	6	180	3471841	490200	2959970	3196068
15km	90%	35000	6	266	3615537	474345	3120121	3157854
15km	90%	35000	6	174	2708536	443486	2254043	2927692
15km	90%	35000	6	164	2186005	298102	1869584	2681087
15km	90%	35000	6	154	2559834	367383	2161318	3064784
15km	90%	35000	6	202	3687975	475145	3182326	3483611
15km	90%	35000	6	240	3076366	436171	2622450	3082144
15km	90%	35000	6	206	2834337	342266	2454085	3114059
15km	90%	35000	6	167	2674763	388012	2259783	2750906
15km	90%	35000	6	147	2838959	382532	2426848	2669048
15km	90%	35000	6	177	2995011	396800	2573279	3237440
15km	90%	35000	6	272	2951869	348729	2577311	3208320
15km	90%	35000	6	197	3586267	492119	3069771	2746872
15km	90%	35000	6	190	2529766	340145	2136221	2664647
15km	90%	35000	6	183	3507800	440397	3035240	3898586
15km	90%	35000	6	152	2845082	428810	2386883	3042620
15km	90%	35000	6	157	2591831	395365	2176794	2513702
15km	90%	35000	6	160	2298557	304161	1970714	2551732
15km	90%	35000	6	190	3163464	435320	2695975	3402119
15km	90%	35000	6	165	3194159	431801	2736875	3492659
15km	90%	35000	6	249	3673717	480940	3163271	3061956
15km	90%	35000	6	193	4044247	454371	3559566	3182151
15km	90%	35000	6	171	2737928	413887	2302757	2762672
15km	90%	35000	6	201	3128239	447352	2664569	2655879
15km	90%	35000	6	208	2882868	425643	2435077	2864569
15km	90%	35000	6	229	3120516	456043	2636816	3228647
15km	90%	35000	6	166	3219391	447967	2722196	3006643
15km	90%	35000	6	149	2880752	394277	2455091	3071186
15km	90%	35000	6	186	3074518	367042	2676877	2986333
15km	90%	35000	6	193	2681460	362895	2300676	2692552
15km	90%	35000	6	170	2941310	463175	2445940	2651328
15km	90%	35000	6	182	2598417	351293	2219648	2506721
15km	90%	35000	6	158	3133428	481578	2617362	2928121
15km	90%	35000	6	204	3486038	459328	2996250	3294181
15km	90%	35000	6	188	2984462	479241	2472745	2855730
15km	90%	35000	6	199	2728108	346170	2350271	2974870
15km	90%	35000	6	137	2725913	386995	2302104	2600400
15km	90%	35000	6	164	2812821	373227	2418489	2650437
15km	90%	35000	6	163	2477795	339303	2119079	2985988
15km	90%	35000	6	153	1831032	248191	1569700	2408898
15km	90%	35000	6	228	2762910	350316	2373324	3310748
15km	90%	35000	6	148	3240154	432398	2774292	2853701
15km	90%	35000	6	171	3451452	474397	2953378	3033833
15km	90%	35000	6	136	2369444	380631	1956736	2730232
15km	90%	35000	6	172	3175909	420207	2741384	3211663
15km	90%	35000	6	189	3055016	417077	2607775	3477963
15km	90%	35000	6	197	3051484	458964	2565826	2736951
15km	90%	35000	6	194	2573732	357895	2195014	2726608
15km	90%	35000	6	231	2903769	361216	2525340	3265578
15km	90%	35000	6	184	3519836	420689	3074669	3492844
15km	90%	35000	6	177	3017119	437189	2553281	3132028
15km	90%	35000	6	147	2657070	395651	2231809	2890526
15km	90%	35000	6	202	3398561	504176	2874410	2627630
15km	90%	35000	6	253	3000707	321089	2657865	3133753
15km	90%	35000	6	136	2863432	469543	2363455	3058185
15km	90%	35000	6	178	3179212	398917	2758680	2872890
15km	90%	35000	6	150	2654696	346915	2284705	2824356
15km	90%	35000	6	197	3053918	430198	2602785	2931401
15km	90%	35000	6	159	2908898	425229	2455008	2670518
15km	90%	35000	6	178	3378571	369762	2960203	3600772
15km	90%	35000	6	176	2265196	354093	1877323	2659481
15km	90%	35000	6	191	3025535	394852	2590442	3038971
15km	90%	35000	6	116	2731604	409822	2307315	2311647
15km	90%	35000	6	183	2967884	384749	2560002	3164788
15km	90%	35000	6	177	4337616	640615	3652247	3381163
15km	90%	35000	6	205	3546316	517842	2986144	3099041
15km	90%	35000	6	157	3702673	496850	3181029	2895567
15km	90%	35000	6	170	3256472	409178	2822965	3272271
15km	90%	35000	6	161	3052818	441941	2584521	2547392
15km	90%	35000	6	160	3340777	468085	2836576	3230461
15km	90%	35000	6	184	2984553	343853	2615365	3178600
15km	90%	35000	6	171	2866746	379330	2453017	2744919
15km	90%	35000	6	126	2961428	442677	2491983	3200511
15km	90%	35000	6	293	3062371	447403	2580790	3187870
15km	90%	35000	6	173	2547957	350338	2175231	2794937
15km	90%	35000	6	196	4366145	508676	3823998	3348391
15km	90%	35000	6	151	2470017	357251	2086670	2871677
15km	90%	35000	6	195	2466370	330107	2113646	2716054
15km	90%	35000	6	145	3810405	562041	3224658	3535557
15km	90%	35000	6	212	3743657	448530	3266422	3153625
15km	90%	35000	6	197	3032254	450441	2541046	3464844
15km	90%	35000	6	163	2411479	374866	1989202	2835103
15km	90%	35000	6	285	4049704	481006	3535589	3880290
15km	90%	35000	6	230	2354571	285638	2007934	2800310
15km	90%	35000	6	209	3028030	422887	2583200	2666267
15km	90%	35000	6	176	3677091	468872	3171989	3296018
15km	90%	35000	6	194	3214193	474050	2716126	2880549
15km	90%	35000	6	210	3930210	507553	3395263	3214326
15km	90%	35000	6	174	3196502	450815	2722851	3146512
15km	90%	35000	6	166	3018605	449935	2538350	3046349
15km	90%	35000	6	223	2658439	360394	2267566	2703053
15km	90%	35000	6	163	3703608	516449	3154795	3331243
15km	90%	35000	6	150	2700141	423711	2246045	2336839
15km	90%	35000	6	193	2797761	399733	2377335	2728640
15km	90%	35000	6	199	2535465	394567	2118679	2973620
15km	90%	35000	6	140	2580759	332052	2231571	2628516
15km	90%	35000	6	174	3567271	450165	3089578	3397093
15km	90%	35000	6	209	3102359	490324	2584640	3422004
15km	90%	35000	6	360	2933630	321430	2584973	3031628
15km	90%	35000	6	222	3679458	520314	3097759	2989572
15km	90%	35000	6	155	3073779	384357	2636918	2627806
15km	90%	35000	6	211	2812275	311609	2468890	3046048
15km	90%	35000	6	165	2847408	367283	2452340	3158739
15km	90%	35000	6	159	3304686	449633	2821788	3298305
15km	90%	35000	6	200	2729796	360284	2338533	2582413
15km	90%	35000	6	189	2691514	311140	2343914	3295284
15km	90%	35000	6	159	3069189	423115	2606746	2814968
15km	90%	35000	6	250	2589631	281998	2294861	3199884
15km	90%	35000	6	173	3638863	470760	3141005	3432914
15km	90%	35000	6	181	3050055	392032	2623128	2847673
15km	90%	35000	6	164	2342399	335841	1991790	2535531
15km	90%	35000	6	244	3582127	451435	3088419	3490447
15km	90%	35000	6	185	3157138	376515	2737137	3145199
15km	90%	35000	6	241	3890592	539238	3326284	3152250
15km	90%	35000	6	182	3351451	473891	2839659	3372921
15km	90%	35000	6	197	2493071	341875	2123270	2357262
15km	90%	35000	6	237	2164365	320957	1830687	2624142
15km	90%	35000	6	185	2714459	392258	2301838	2853523
15km	90%	35000	6	164	3376591	474129	2882490	3538360
15km	90%	35000	6	170	3937876	577705	3333425	3203638
15km	90%	35000	6	194	3490867	441940	3020385	3001702
15km	90%	35000	6	142	2400453	325205	2057259	2842720
15km	90%	35000	6	216	3485555	470212	2982278	3271866
15km	90%	35000	6	158	2726102	384984	2321359	2786554
15km	90%	35000	6	199	3847963	527843	3287452	3346616
15km	90%	35000	6	162	3649399	497545	3132902	2700937
15km	90%	35000	6	179	2686929	364521	2301844	2782497
15km	90%	35000	6	184	2884637	376299	2487463	2683328
15km	90%	35000	6	189	3316699	465499	2824311	3274863
15km	90%	35000	6	195	3220257	411359	2783640	2652127
15km	90%	35000	6	176	2598304	408805	2164034	2307941
15km	90%	35000	6	188	3071600	441870	2601756	2630079
15km	90%	35000	6	163	3041018	443584	2575517	3293900
15km	90%	35000	6	226	3826740	487077	3312095	3537192
15km	90%	35000	6	149	2360404	342571	1993314	3113649
15km	90%	35000	6	163	2458470	352782	2083743	2628243
15km	90%	35000	6	168	3316547	404371	2881072	3050603
15km	90%	35000	6	220	3049466	395449	2626692	3071227
15km	90%	35000	6	200	3617945	476484	3123369	3538356
15km	90%	35000	6	213	2832294	424687	2386571	2639044
15km	90%	35000	6	158	2506482	370766	2101210	2557702
15km	90%	35000	6	182	3423448	486872	2906841	3057558
15km	90%	35000	6	203	2982715	375181	2576543	2949088
15km	90%	35000	6	151	3129079	443085	2661024	2743577
15km	90%	35000	6	254	2047690	298056	1715488	2948237
15km	90%	35000	6	145	2673138	396239	2241368	2552911
15km	90%	35000	6	169	3751042	475930	3245613	3380127
15km	90%	35000	6	152	2392176	342066	2020480	2813021
15km	90%	35000	6	174	2348132	327445	1996267	2822165
15km	90%	35000	6	147	2672347	383201	2261827	2977269
15km	90%	35000	6	167	3577528	483581	3062503	3102463
15km	90%	35000	6	220	2644564	365834	2258804	2754932
15km	90%	35000	6	221	3033081	413150	2589798	2910237
15km	90%	35000	6	168	3573830	482145	3073618	2905300
15km	90%	35000	6	136	2812890	374471	2414285	2849956
15km	90%	35000	6	180	3591329	531428	3030570	3023828
15km	90%	35000	6	116	2356909	374554	1955492	2855674
15km	90%	35000	6	146	2641213	378761	2246523	3025978
15km	90%	35000	6	135	2754612	342964	2384288	2948910
15km	90%	35000	6	236	2663968	387291	2250240	2720590
15km	90%	35000	6	166	3032460	385105	2629044	3479036
15km	90%	35000	6	245	4068285	510741	3526016	3413192
15km	90%	35000	6	235	2320183	306196	1991532	2544024
15km	90%	35000	6	283	3717895	372840	3301644	3635967
15km	90%	35000	6	200	3446617	465565	2946948	3075247
15km	90%	35000	6	147	3234537	468860	2736642	2979716
15km	90%	35000	6	153	2955140	403426	2525585	2727352
15km	90%	35000	6	197	4460974	613190	3780566	3627038
15km	90%	35000	6	193	3046320	447975	2564976	2352608
15km	90%	35000	6	156	2218875	313551	1888843	2587891
15km	90%	35000	6	152	2738195	413545	2304146	2870610
15km	90%	35000	6	182	2518819	339920	2158142	3020828
15km	90%	35000	6	166	3006398	444447	2546360	2751289
15km	90%	35000	6	174	3342292	463361	2853048	3124099
15km	90%	35000	6	205	2631216	377418	2225645	3308316
15km	90%	35000	6	160	2313765	338867	1950493	3202799
15km	90%	35000	6	247	1622746	198135	1402273	2313633
15km	90%	35000	6	187	3425760	442541	2957073	3444728
15km	90%	35000	6	219	3431541	438543	2965508	2917391
15km	90%	35000	6	197	3334823	430360	2876132	3501412
15km	90%	35000	6	140	2410190	335193	2052923	2512962
15km	90%	35000	6	181	2751474	365942	2363632	3193482
15km	90%	35000	6	169	3808108	496145	3278769	3412770
15km	90%	35000	6	190	1876669	263579	1600630	2683112
15km	90%	35000	6	146	3108117	429999	2630818	3282576
15km	90%	35000	6	220	2979346	411197	2540728	2963613
15km	90%	35000	6	172	3055230	405712	2603309	3049855
15km	90%	35000	6	206	3139003	451081	2656303	3237318
15km	90%	35000	6	144	2288560	336346	1939619	2441311
15km	90%	35000	6	229	3026075	375502	2587083	3351374
15km	90%	35000	6	217	3551384	427499	3100009	3567780
15km	90%	35000	6	182	3329464	445290	2853735	3108012
15km	90%	35000	6	171	2453753	361494	2067758	2408015
15km	90%	35000	6	172	2886736	462472	2393221	2885650
15km	90%	35000	6	182	3017324	424960	2563597	2650544
15km	90%	35000	6	145	3235897	476003	2738817	3004701
15km	90%	35000	6	169	3895208	550683	3316592	3071658
15km	90%	35000	6	141	3063337	461652	2574729	3228815
15km	90%	35000	6	170	3627364	555844	3023619	3759995
15km	90%	35000	6	198	3390663	432635	2936166	3184906
15km	90%	35000	6	225	4110061	475526	3607333	3455508
15km	90%	35000	6	251	3210066	459067	2722092	2903103
15km	90%	35000	6	133	2343059	321468	2001156	2546060
15km	90%	35000	6	160	2425614	348028	2059686	2511802
15km	90%	35000	6	155	3179150	473274	2682240	3162775
15km	90%	35000	6	185	3822561	513288	3259749	3219257
15km	90%	35000	6	197	3431234	446062	2954034	3006998
15km	90%	35000	6	189	2468680	353761	2102083	2617736
15km	90%	35000	6	295	3010756	437446	2542742	2744423
15km	90%	35000	6	188	2831289	351148	2452367	3378784
15km	90%	35000	6	155	2832542	379222	2426186	2921151
15km	90%	35000	6	166	2137329	329261	1787987	2420744
15km	90%	35000	6	207	2761328	373105	2365884	2641610
15km	90%	35000	6	132	3015224	417085	2557516	2834088
15km	90%	35000	6	200	2717583	352743	2343799	2809640
15km	90%	35000	6	162	3310804	441652	2830172	2935232
15km	90%	35000	6	189	2829302	407189	2380867	2827238
15km	90%	35000	6	138	3646856	530986	3085299	3018649
15km	90%	35000	6	182	2931591	417136	2496492	3234163
15km	90%	35000	6	184	3088787	438470	2632481	3261351
15km	90%	35000	6	314	2731265	329343	2375805	3163703
15km	90%	35000	6	237	3233558	430131	2779984	3418319
15km	90%	35000	6	195	3809255	545574	3240407	3037607
15km	90%	35000	6	152	2757563	415093	2322823	2451844
15km	90%	35000	6	214	2158503	338769	1802710	2504679
15km	90%	35000	6	165	3358853	422913	2915490	3118045
15km	90%	35000	6	194	2883560	420568	2445479	2957836
15km	90%	35000	6	227	3159517	453746	2682439	2826323
15km	90%	35000	6	190	4052644	572129	3434914	3447865
15km	90%	35000	6	144	3120257	403569	2684631	2705225
15km	90%	35000	6	182	3269194	484229	2740509	2717499
15km	90%	35000	6	132	1934928	284637	1638332	2221184
15km	90%	35000	6	175	3714430	482152	3199751	3363142
15km	90%	35000	6	188	2886142	405528	2465369	2797867
15km	90%	35000	6	233	3360252	463673	2840720	3311962
15km	90%	35000	6	169	2788062	376957	2394149	2679466
15km	90%	35000	6	159	3244258	426661	2783556	2649823
15km	90%	35000	6	155	2533361	401816	2111239	2821141
15km	90%	35000	6	238	3127083	395009	2692720	2881043
15km	90%	35000	6	151	2526519	338469	2174657	3014955
15km	90%	35000	6	176	2832934	418752	2399242	2427015
15km	90%	35000	6	121	2875140	427998	2423598	2648806
15km	90%	35000	6	198	3705381	556211	3101830	3339990
15km	90%	35000	6	263	2785068	351595	2406016	2808437
15km	90%	35000	6	159	2969122	399426	2530954	3121361
15km	90%	35000	6	157	3892794	580115	3265056	3134560
15km	90%	35000	6	237	3250036	407282	2803753	3169294
15km	90%	35000	6	175	3125652	369862	2732693	2509904
15km	90%	35000	6	158	3400427	463260	2902520	2611098
15km	90%	35000	6	176	3025088	434796	2554312	2959523
15km	90%	35000	6	174	3195931	402949	2769863	3078332
15km	90%	35000	6	172	3349344	438068	2857183	3141384
15km	90%	35000	6	177	4161718	620608	3499362	3475759
15km	90%	35000	6	249	3019421	460470	2519569	3118366
15km	90%	35000	6	182	3196110	426590	2744898	3060812
15km	90%	35000	6	183	2539112	322843	2205688	2619721
15km	90%	35000	6	154	2506934	369540	2121089	2511672
15km	90%	35000	6	171	3540022	528005	2981814	2974182
15km	90%	35000	6	171	2915428	430232	2453864	3078139
15km	90%	35000	6	146	3941691	475054	3438084	3511184
15km	90%	35000	6	214	3435703	440308	2948641	3142607
15km	90%	35000	6	182	2876785	354412	2495450	2764178
15km	90%	35000	6	240	2917923	370383	2518400	2578610
15km	90%	35000	6	208	2945560	423271	2501539	3241369
15km	90%	35000	6	130	2367396	372734	1965943	2427704
15km	90%	35000	6	157	3107247	465421	2606317	2844582
15km	90%	35000	6	157	3070412	494153	2547614	2895014
15km	90%	35000	6	212	3909566	570976	3297147	3780424
15km	90%	35000	6	214	2725921	359339	2341278	2746918
15km	90%	35000	6	179	2755145	376046	2357015	2587022
15km	90%	35000	6	171	3685912	489766	3172789	3336951
15km	90%	35000	6	240	2986118	349674	2599612	3305821
15km	90%	35000	6	161	3198751	473579	2706571	3129000
15km	90%	35000	6	164	2501356	382750	2088741	2685780
15km	90%	35000	6	191	3058866	415045	2601034	3044547
15km	90%	35000	6	176	3220190	443249	2757565	3309299
15km	90%	35000	6	191	3756100	489032	3233254	3504597
15km	90%	35000	6	141	3091370	430726	2633267	2740020
15km	90%	35000	6	166	2923097	466168	2431297	2976438
15km	90%	35000	6	171	3580563	496236	3039526	2967868
15km	90%	35000	6	195	3398561	404485	2968351	3289653
15km	90%	35000	6	127	2651948	404067	2232070	2943299
15km	90%	35000	6	171	3893237	564685	3294244	3338776
15km	90%	35000	6	156	2539319	338923	2175860	3024938
15km	90%	35000	6	140	2438922	335904	2068975	2567204
15km	90%	35000	6	201	3104000	458234	2624801	2744191
15km	90%	35000	6	301	2952577	360846	2554093	3043509
15km	90%	35000	6	181	3042014	345163	2662777	2804264
15km	90%	35000	6	146	2212458	331208	1859942	2530279
15km	90%	35000	6	123	2673717	393195	2258181	2783870
15km	90%	35000	6	154	3167619	426389	2708715	2902729
15km	90%	35000	6	176	2715642	371060	2328943	2440672
15km	90%	35000	6	178	3186567	463483	2700047	3014770
15km	90%	35000	6	208	4237057	527234	3664000	3702030
15km	90%	35000	6	169	2894330	409403	2468000	2606539
15km	90%	35000	6	242	2688985	379811	2283663	2936064
15km	90%	35000	6	168	3577237	437915	3109568	2967831
15km	90%	35000	6	192	3236971	366980	2847616	3438383
15km	90%	35000	6	177	2747756	396281	2322843	2657312
15km	90%	35000	6	165	2881917	442992	2413913	3048304
15km	90%	35000	6	154	2830745	405465	2399785	2814830
15km	90%	35000	6	186	3813458	437358	3331844	3052824
15km	90%	35000	6	204	3823085	462970	3331317	3247981
15km	90%	35000	6	174	3198733	416966	2745455	3085369
15km	90%	35000	6	167	3369397	446159	2899208	2940331
15km	90%	35000	6	238	3513555	479663	3002043	3052142
15km	90%	35000	6	163	3279704	428284	2831385	2800842
15km	90%	35000	6	234	3975496	529649	3408684	3324077
15km	90%	35000	6	193	3934632	513827	3395149	3427169
15km	90%	35000	6	168	2576260	328747	2195462	2638131
15km	90%	35000	6	172	4445674	558981	3864346	3399732
15km	90%	35000	6	210	2259672	309679	1935543	2289110
15km	90%	35000	6	141	3831201	481323	3302573	3137896
15km	90%	35000	6	146	2773741	393090	2355978	2740657
15km	90%	35000	6	158	3309871	489936	2793460	3218616
15km	90%	35000	6	221	2856597	365397	2457084	2856871
15km	90%	35000	6	159	3408499	487268	2884643	3851667
15km	90%	35000	6	157	3592440	517354	3045348	2928077
15km	90%	35000	6	171	3049860	481371	2543419	2982770
15km	90%	35000	6	179	3359308	476291	2853976	2939640
15km	90%	35000	6	348	3186124	394966	2766383	2994921
15km	90%	35000	6	131	1650731	218606	1416852	2309391
15km	90%	35000	6	147	2807961	402310	2368830	3034574
15km	90%	35000	6	125	3213506	501685	2694434	2522369
15km	90%	35000	6	250	2230290	329566	1875437	2583951
15km	90%	35000	6	271	3577977	473642	3068274	2830163
15km	90%	35000	6	188	3450287	474057	2946049	3603434
15km	90%	35000	6	144	2912209	373758	2517687	2348811
15km	90%	35000	6	183	2397968	305985	2084126	2365127
15km	90%	35000	6	142	3278124	477105	2768474	3242870
15km	90%	35000	6	171	3457476	482017	2942222	3127896
15km	90%	35000	6	156	2422099	359573	2043870	2664259
15km	90%	35000	6	209	3623143	461137	3134454	3418018
15km	90%	35000	6	170	2495888	333321	2134256	2648215
15km	90%	35000	6	174	3119259	406427	2674724	3312236
15km	90%	35000	6	174	2461264	311054	2122612	3480065
15km	90%	35000	6	171	3931565	550558	3358015	3514727
15km	90%	35000	6	189	3294141	500355	2758477	3186927
15km	90%	35000	6	144	3588092	513528	3040398	2996458
15km	90%	35000	6	170	3071280	405730	2638393	2775568
15km	90%	35000	6	152	3029888	429251	2555862	2703846
15km	90%	35000	6	158	2538247	364172	2153159	2604853
15km	90%	35000	6	216	3890748	468706	3399657	3332017
15km	90%	35000	6	205	2633033	337009	2275987	2803530
15km	90%	35000	6	182	4652879	546388	4023498	3457250
15km	90%	35000	6	213	3567956	474113	3076055	3406312
15km	90%	35000	6	175	3581466	515880	3037928	3441042
15km	90%	35000	6	170	2857791	323508	2505307	3115192
15km	90%	35000	6	150	1943305	271061	1643501	2546144
15km	90%	35000	6	144	3449620	519592	2903247	2731681
15km	90%	35000	6	184	3193307	394795	2758916	2606132
15km	90%	35000	6	133	2671770	376229	2272666	2658671
15km	90%	35000	6	135	2736163	357408	2361821	2582538
15km	90%	35000	6	217	3439413	478130	2915084	3246058
15km	90%	35000	6	203	3905102	506843	3359423	3197141
15km	90%	35000	6	181	3781266	450640	3293020	3375586
15km	90%	35000	6	207	3324390	446060	2856894	2955155
15km	90%	35000	6	156	3387838	496920	2863409	2964213
15km	90%	35000	6	161	3842586	533767	3280020	2984432
15km	90%	35000	6	185	2724195	374939	2307796	2950291
15km	90%	35000	6	218	2961794	405615	2533477	2652771
15km	90%	35000	6	141	2483206	351500	2104607	2843224
15km	90%	35000	6	268	2767955	369683	2366771	2697816
15km	90%	35000	6	162	3053065	398809	2617727	2925597
15km	90%	35000	6	222	2807772	400671	2388749	2941138
15km	90%	35000	6	158	2763964	364501	2372679	2845002
15km	90%	35000	6	181	3157337	465225	2657916	2829815
15km	90%	35000	6	151	3050576	423177	2602422	2952761
15km	90%	35000	6	134	2513541	373170	2120315	2792867
15km	90%	35000	6	219	3323626	452264	2853549	3376309
15km	90%	35000	6	127	3094408	488896	2578889	2669871
15km	90%	35000	6	219	2600912	377147	2201977	2781347
15km	90%	35000	6	180	3652053	475871	3148526	3801599
15km	90%	35000	6	191	2974213	435779	2514781	2666115
15km	90%	35000	6	204	3701683	461168	3211449	3009404
15km	90%	35000	6	192	2883186	419785	2442059	2954183
15km	90%	35000	6	243	2710251	374565	2314685	2622939
15km	90%	35000	6	157	3105366	401031	2686067	3265887
15km	90%	35000	6	191	3747564	550145	3168238	3126975
15km	90%	35000	6	177	2463700	344043	2091046	2882881
15km	90%	35000	6	156	2736303	384777	2321468	2701725
15km	90%	35000	6	180	2075910	322454	1735678	2784365
15km	90%	35000	6	126	2174984	297105	1865794	2468183
15km	90%	35000	6	201	3641124	533537	3064711	3182903
15km	90%	35000	6	153	3440620	461246	2949196	3000891
15km	90%	35000	6	169	2473608	364989	2086894	3048386
15km	90%	35000	6	204	2372747	279983	2079754	2907936
15km	90%	35000	6	232	3096354	471210	2592927	3095010
15km	90%	35000	6	204	2740753	371550	2345119	2699971
15km	90%	35000	6	129	2081231	325472	1731478	2616841
15km	90%	35000	6	177	4030718	516088	3492176	3342974
15km	90%	35000	6	180	3312080	433395	2833059	3334840
15km	90%	35000	6	182	2462037	330623	2116892	2929023
15km	90%	35000	6	240	2540505	390413	2116334	2546866
15km	90%	35000	6	172	3340973	528977	2787270	3391848
15km	90%	35000	6	159	3455145	491575	2913004	3168515
15km	90%	35000	6	156	3195861	416897	2753088	3073340
15km	90%	35000	6	144	3158377	433357	2681396	2488865
15km	90%	35000	6	140	2304680	312173	1959644	2283665
15km	90%	35000	6	152	3062736	443306	2600496	2940733
15km	90%	35000	6	182	3105368	460899	2605016	2663948
15km	90%	35000	6	219	3075486	407609	2652353	3051214
15km	90%	35000	6	200	3697618	532779	3130486	2824321
15km	90%	35000	6	187	3022479	441840	2556783	2914744
15km	90%	35000	6	141	2771499	397676	2349702	2962065
15km	90%	35000	6	168	3576549	477893	3059140	3288498
15km	90%	35000	6	187	3124016	420640	2667551	2823610
15km	90%	35000	6	193	3063917	431590	2596901	2793433
15km	90%	35000	6	197	2638135	427138	2168387	2743702
15km	90%	35000	6	205	3533447	476335	3029243	3583149
15km	90%	35000	6	226	3696305	404200	3255598	3724155
15km	90%	35000	6	172	2486309	391435	2065893	2693430
15km	90%	35000	6	283	2409976	266632	2111553	2801338
15km	90%	35000	6	197	3186310	448746	2698231	3165663
15km	90%	35000	6	147	2671491	351090	2292686	2694148
15km	90%	35000	6	171	2584206	358054	2204118	2975142
15km	90%	35000	6	161	3214409	468763	2718786	3748821
15km	90%	35000	6	252	3094338	392245	2675986	2951965
15km	90%	35000	6	237	2494561	337674	2139698	2759444
15km	90%	35000	6	158	3610868	431862	3156348	3068021
15km	90%	35000	6	188	2459281	331424	2102173	3139700
15km	90%	35000	6	175	3162705	434382	2704502	2992605
15km	90%	35000	6	134	2688426	344849	2316264	2620864
15km	90%	35000	6	160	3689775	490570	3175350	3631913
15km	90%	35000	6	171	2882626	438143	2424927	2744143
15km	90%	35000	6	162	2345109	357864	1960701	2528023
15km	90%	35000	6	182	2746512	369896	2343355	3191302
15km	90%	35000	6	193	2697733	392061	2284445	2723387
15km	90%	35000	6	135	2754449	398608	2334797	2877029
15km	90%	35000	6	252	2762221	337425	2404575	3022472
15km	90%	35000	6	177	2817368	401735	2384325	3028008
15km	90%	35000	6	185	2727344	354045	2345914	2785454
15km	90%	35000	6	130	2164048	308995	1835200	2673858
15km	90%	35000	6	195	3519693	506913	2992321	3033251
15km	90%	35000	6	243	4301772	581538	3673613	3464006
15km	90%	35000	6	248	3539055	509728	2990477	3201915
15km	90%	35000	6	290	2983316	417334	2543842	2704557
15km	90%	35000	6	244	3910632	508539	3360700	3542333
15km	90%	35000	6	249	2641019	414088	2196016	3345132
15km	90%	35000	6	167	3180395	421956	2734183	2933648
15km	90%	35000	6	139	3941217	574491	3317426	3135088
15km	90%	35000	6	143	2512421	342110	2151766	2352823
15km	90%	35000	6	170	3945400	496932	3421378	3113502
15km	90%	35000	6	180	2185409	326963	1840412	2457261
15km	90%	35000	6	180	3128964	448879	2649764	3065166
15km	90%	35000	6	142	2678731	391479	2258705	2860761
15km	90%	35000	6	151	3137323	466394	2639988	2736924
15km	90%	35000	6	204	3137991	419267	2696975	2796413
15km	90%	35000	6	169	3424408	404892	2989886	3244465
15km	90%	35000	6	133	2493414	359439	2108316	2607772
15km	90%	35000	6	220	3299948	430424	2830237	2710326
15km	90%	35000	6	177	3064571	432448	2623130	2915697
15km	90%	35000	6	175	2707085	381092	2289543	2794686
15km	90%	35000	6	186	4025070	582832	3407146	3458752
15km	90%	35000	6	158	2563563	362027	2166957	2897228
15km	90%	35000	6	164	2661838	382678	2248670	2373969
15km	90%	35000	6	206	3932175	478211	3411294	3688854
15km	90%	35000	6	163	2493633	343548	2125300	2497803
15km	90%	35000	6	216	3607374	412524	3167445	3555207
15km	90%	35000	6	152	3094070	426367	2649353	3121276
15km	90%	35000	6	138	2757780	392942	2339487	2716641
15km	90%	35000	6	161	3234526	423521	2790304	3260367
15km	90%	35000	6	216	3261430	380474	2859683	3276970
15km	90%	35000	6	131	3821967	535872	3252475	3001635
15km	90%	35000	6	232	2975161	469204	2484093	2712989
15km	90%	35000	6	146	2869265	423782	2425100	3152624
15km	90%	35000	6	181	3749618	490973	3220145	2954536
15km	90%	35000	6	186	3113674	443023	2641330	3242986
15km	90%	35000	6	161	4309105	549486	3722685	3704776
15km	90%	35000	6	140	2815026	377930	2405648	2488968
15km	90%	35000	6	174	3331200	424421	2879902	3075227
15km	90%	35000	6	192	3184678	408317	2750072	3038054
15km	90%	35000	6	164	2740072	413697	2303377	3259870
15km	90%	35000	6	205	2683984	341218	2320200	2945568
15km	90%	35000	6	151	4037802	556913	3450330	3645023
15km	90%	35000	6	146	3283311	479817	2765235	3271091
15km	90%	35000	6	248	3975004	510916	3424713	3487959
15km	90%	35000	6	202	3484395	503367	2949197	3186808
15km	90%	35000	6	159	3157202	459542	2663879	3027571
15km	90%	35000	6	205	3860920	551461	3273116	3139673
15km	90%	35000	6	169	2635417	355208	2235297	2564310
15km	90%	35000	6	197	2814974	381768	2406418	2993692
15km	90%	35000	6	157	3062088	414341	2630536	2470006
15km	90%	35000	6	181	2960807	478630	2455443	2658183
15km	90%	35000	6	135	2412585	382141	2008608	2870232
15km	90%	35000	6	196	4125827	569182	3525630	3797692
15km	90%	35000	6	169	2994758	402060	2552429	2859171
15km	90%	35000	6	192	2588369	359723	2207210	3230702
15km	90%	35000	6	249	2879474	324310	2524084	3011711
15km	90%	35000	6	176	3331795	429274	2863256	4010250
15km	90%	35000	6	209	2620454	381562	2210815	2290470
15km	90%	35000	6	168	2253908	267539	1964763	2757904
15km	90%	35000	6	155	3448671	453556	2962640	3135125
15km	90%	35000	6	141	2720086	427417	2266978	2775990
15km	90%	35000	6	183	2728451	336151	2367935	2965823
15km	90%	35000	6	245	2685506	385126	2282619	2900901
15km	90%	35000	6	203	2858185	401790	2436979	3069842
15km	90%	35000	6	151	3220654	488785	2706002	2822492
15km	90%	35000	6	158	2315466	307594	1989412	2480865
15km	90%	35000	6	304	3518099	469462	3022493	3242780
15km	90%	35000	6	208	2575877	315191	2242341	2529295
15km	90%	35000	6	181	2024118	279172	1724336	2675586
15km	90%	35000	6	161	2115523	328717	1757127	2394433
15km	90%	35000	6	237	3231528	465800	2735061	3217814
15km	90%	35000	6	240	3893796	482816	3372173	3231771
15km	90%	35000	6	156	3194645	467777	2689218	2987529
15km	90%	35000	6	131	2732221	402036	2300667	2629845
15km	90%	35000	6	267	2925719	325468	2573487	3388028
15km	90%	35000	6	168	2847228	404012	2419642	3018465
15km	90%	35000	6	208	2091472	323435	1751014	2377988
15km	90%	35000	6	177	2977575	378168	2574016	3291676
15km	90%	35000	6	190	3853360	518705	3294936	3564634
15km	90%	35000	6	307	3699050	471904	3203526	3087464
15km	90%	35000	6	188	4129246	522870	3578505	3295945
15km	90%	35000	6	165	2619641	413373	2180680	3093391
15km	90%	35000	6	129	2667233	413617	2228959	2600177
15km	90%	35000	6	176	3163766	435835	2708401	3109371
15km	90%	35000	6	209	2999456	400019	2572333	3156137
15km	90%	35000	6	227	3487363	480632	2978057	3047115
15km	90%	35000	6	192	2809894	388867	2384286	2770208
15km	90%	35000	6	270	3426360	437753	2956949	3054996
15km	90%	35000	6	191	3694203	526429	3137712	3329895
15km	90%	35000	6	151	3014489	466639	2526649	2586204
15km	90%	35000	6	201	2919535	379840	2513757	3053648
15km	90%	35000	6	190	2597848	326793	2252378	2839263
15km	90%	35000	6	145	4357953	641181	3672970	3834147
15km	90%	35000	6	137	3153194	426866	2699150	2707879
15km	90%	35000	6	150	2632680	355996	2251151	2589952
15km	90%	35000	6	228	3307379	449993	2809638	3000899
15km	90%	35000	6	298	3395369	431021	2930446	3258740
15km	90%	35000	6	181	2983173	438251	2520481	2621548
15km	90%	35000	6	189	3217238	401150	2775591	2833236
15km	90%	35000	6	154	3153887	409306	2715961	3368382
15km	90%	35000	6	164	3069223	417031	2624029	2960145
15km	90%	35000	6	165	3130507	378797	2709894	3469541
15km	90%	35000	6	201	2314077	323876	1972773	3015736
15km	90%	35000	6	159	3203695	430846	2750568	2689031
15km	90%	35000	6	134	3003560	415783	2570888	2556689
15km	90%	35000	6	150	2902877	468578	2413010	3095261
15km	90%	35000	6	182	3038054	407990	2600198	2562056
15km	90%	35000	6	171	4005140	497482	3433961	3737802
15km	90%	35000	6	214	2731548	324070	2368996	2906117
15km	90%	35000	6	168	3307180	455368	2815596	2991075
15km	90%	35000	6	162	3682651	498724	3158445	3225297
15km	90%	35000	6	156	3115378	459810	2629604	2599331
15km	90%	35000	6	175	3230503	457972	2740181	3018196
15km	90%	35000	6	168	2934341	435833	2455561	2781593
15km	90%	35000	6	140	3059025	420391	2610888	3081514
15km	90%	35000	6	193	2120200	295274	1804856	2771173
15km	90%	35000	6	207	2247715	268710	1951972	2814157
15km	90%	35000	6	161	3223927	454356	2721781	2879097
15km	90%	35000	6	195	3296751	448868	2820986	2456013
15km	90%	35000	6	171	2784722	405950	2360965	2624102
15km	90%	35000	6	148	3816341	556886	3229791	3076373
15km	90%	35000	6	268	2313220	314093	1974301	2905025
15km	90%	35000	6	175	2853861	417451	2403428	3016973
15km	90%	35000	6	205	3760350	441371	3292809	3268994
15km	90%	35000	6	288	2809711	397488	2381136	2964351
15km	90%	35000	6	174	3090574	443857	2622099	2630132
15km	90%	35000	6	224	3656618	424615	3204260	3480664
15km	90%	35000	6	179	1663264	236031	1398646	2832837
15km	90%	35000	6	268	3421421	398059	2998342	3288442
15km	90%	35000	6	205	3699834	505693	3164642	3501944
15km	90%	35000	6	174	2340416	324844	1965672	3176130
15km	90%	35000	6	154	2374337	335957	2020361	2837388
15km	90%	35000	6	189	3373697	474168	2869569	3038571
15km	90%	35000	6	149	2184743	304405	1869643	2586083
15km	90%	35000	6	180	3170098	481517	2651838	2919797
15km	90%	35000	6	185	2735704	452894	2262588	2958345
15km	90%	35000	6	134	2257448	318662	1922016	2734780
15km	90%	35000	6	192	2912418	356316	2524194	3071776
15km	90%	35000	6	190	2882414	358814	2501882	3109547
15km	90%	35000	6	179	2693403	366366	2301098	2819996
15km	90%	35000	6	181	3164453	379853	2761588	3063208
15km	90%	35000	6	191	2222082	282367	1905074	2713587
15km	90%	35000	6	295	3251346	405985	2826336	3227538
15km	90%	35000	6	148	2435327	372813	2036304	2603734
15km	90%	35000	6	202	3302166	353073	2912658	3424447
15km	90%	35000	6	136	3003325	470428	2508315	3078493
15km	90%	35000	6	188	2706215	416228	2258256	3097838
15km	90%	35000	6	186	3512260	492491	2978062	3894659
15km	90%	35000	6	243	4366317	544913	3784081	4020636
15km	90%	35000	6	169	2433451	340582	2059957	2596213
15km	90%	35000	6	201	3360842	390124	2946686	3219023
15km	90%	35000	6	178	4734097	593878	4099933	3972587
15km	90%	35000	6	159	3898090	574439	3269516	3278653
15km	90%	35000	6	138	2643091	374773	2247150	2697127
15km	90%	35000	6	217	2631163	367046	2242747	2719834
15km	90%	35000	6	159	3148491	441622	2678104	2957395
15km	90%	35000	6	163	1904380	264620	1620519	3080746
15km	90%	35000	6	242	3162145	364780	2782019	3412336
15km	90%	35000	6	339	2896524	399573	2473402	2669542
15km	90%	35000	6	177	3212776	469183	2720189	3277277
15km	90%	35000	6	194	2390963	341375	2036338	2655644
15km	90%	35000	6	227	3380709	470604	2879177	2942627
15km	90%	35000	6	196	3105537	431853	2643213	3155701
15km	90%	35000	6	160	3217236	458787	2723309	3184401
15km	90%	35000	6	171	3003277	437633	2541987	3318813
15km	90%	35000	6	171	3507598	510121	2968438	3288661
15km	90%	35000	6	146	3627267	484789	3104805	3328793
15km	90%	35000	6	201	3562632	515712	3001755	3333298
15km	90%	35000	6	207	3353284	456709	2858596	2932496
15km	90%	35000	6	170	2953380	421931	2514395	2711151
15km	90%	35000	6	210	2520197	377832	2124030	2850618
15km	90%	35000	6	171	2959110	391913	2535079	2867143
15km	90%	35000	6	195	3621435	505639	3086603	3297804
15km	90%	35000	6	148	3866560	548673	3292117	3050879
15km	90%	35000	6	191	4088556	525575	3527271	3505385
15km	90%	35000	6	163	2980114	424789	2528394	2991177
15km	90%	35000	6	171	2978054	385742	2556407	3519906
15km	90%	35000	6	186	3444336	440213	2968328	3053929
15km	90%	35000	6	146	1940862	252133	1672145	2734698
15km	90%	35000	6	180	4210477	572814	3595654	2987150
15km	90%	35000	6	241	3588024	504981	3045195	3123717
15km	90%	35000	6	135	2911005	398719	2478757	3392052
15km	90%	35000	6	194	3712219	476925	3215247	3307919
15km	90%	35000	6	167	2883578	409532	2453621	2840548
15km	90%	35000	6	146	2806273	429785	2341098	2355797
15km	90%	35000	6	176	3421778	446657	2950127	3185270
15km	90%	35000	6	227	2927055	365245	2547999	2906132
15km	90%	35000	6	149	2676876	383897	2269134	2863393
15km	90%	35000	6	203	3324703	490636	2802769	2792206
15km	90%	35000	6	220	3320511	458730	2830552	3042150
15km	90%	35000	6	181	3279856	494943	2763267	3171425
15km	90%	35000	6	220	2889671	316275	2537938	3309443
15km	90%	35000	6	162	3247768	474177	2743247	2884542
15km	90%	35000	6	219	2690187	383241	2278586	2898398
15km	90%	35000	6	205	2821365	391577	2410037	3083601
15km	90%	35000	6	167	3333318	512485	2791372	2618781
15km	90%	35000	6	157	3652010	497377	3134627	2964548
15km	90%	35000	6	220	3741828	517836	3185239	2971078
15km	90%	35000	6	171	2990738	414569	2559553	2689005
15km	90%	35000	6	204	4423538	568334	3815950	3473164
15km	90%	35000	6	193	2887830	423569	2443139	2477503
15km	90%	35000	6	189	2971490	455887	2483380	2481473
15km	90%	35000	6	157	3315391	433105	2867289	2815548
15km	90%	35000	6	185	3548873	444141	3067579	3346512
15km	90%	35000	6	211	3707852	441038	3227321	3604437
15km	90%	35000	6	146	2207635	341966	1838555	2460721
15km	90%	35000	6	164	2674577	366180	2289353	2533747
15km	90%	35000	6	244	3388852	539748	2809465	2823314
15km	90%	35000	6	199	3093398	407387	2668401	3499723
15km	90%	35000	6	164	2527358	348209	2158123	2776216
15km	90%	35000	6	195	2630214	355793	2257117	2869148
15km	90%	35000	6	163	3735412	423641	3284884	3471431
15km	90%	35000	6	184	2795971	376977	2377454	2783064
15km	90%	35000	6	195	3301541	443145	2835780	3106719
15km	90%	35000	6	191	3644121	496009	3111215	2874597
15km	90%	35000	6	168	2325115	334656	1976219	2204537
15km	90%	35000	6	143	3129392	388886	2721039	3062381
15km	90%	35000	6	199	3373263	454529	2902538	3274195
15km	90%	35000	6	156	2419029	316546	2079035	2684994
15km	90%	35000	6	240	3711037	511214	3166358	3411273
15km	90%	35000	6	245	3767791	451110	3289971	3534982
15km	90%	35000	6	136	2504860	358547	2124570	2887630
15km	90%	35000	6	219	3646035	504018	3110985	3402781
15km	90%	35000	6	152	2643234	350090	2276622	2551397
15km	90%	35000	6	144	3022721	415954	2575433	2958319
15km	90%	35000	6	165	1812260	270745	1529576	2339831
15km	90%	35000	6	177	3387557	445409	2903153	3124706
15km	90%	35000	6	227	3365550	455507	2869308	3135923
15km	90%	35000	6	238	3779519	507870	3234752	3174501
15km	90%	35000	6	154	3058356	407795	2621961	2960673
15km	90%	35000	6	193	3690946	496562	3168549	3220497
15km	90%	35000	6	186	2744186	371276	2335807	3080846
15km	90%	35000	6	191	3380048	455902	2890761	3169624
15km	90%	35000	6	278	2273819	330481	1918189	2688537
15km	90%	35000	6	185	2521916	368116	2139257	2657885
15km	90%	35000	6	157	3746075	491989	3222531	3437675
15km	90%	35000	6	182	3427533	406977	3001003	3329764
15km	90%	35000	6	206	3010214	362587	2608786	3241997
15km	90%	35000	6	158	2419164	309206	2094979	2657125
15km	90%	35000	6	154	2665283	371538	2272941	3275960
15km	90%	35000	6	218	2533314	348493	2170490	2854112
15km	90%	35000	6	163	2195621	319195	1847938	2579572
15km	90%	35000	6	154	1995874	309569	1666839	2208469
15km	90%	35000	6	165	2803539	395240	2383371	2972033
15km	90%	35000	6	189	2581483	405717	2158704	2430847
15km	90%	35000	6	150	3070125	435629	2617531	2609461
15km	90%	35000	6	200	3587496	493386	3064169	3559341
15km	90%	35000	6	174	3391769	508352	2857577	2740894
15km	90%	35000	6	163	3106386	412131	2675107	2856806
15km	90%	35000	6	189	3605605	495187	3080938	3248213
15km	90%	35000	6	194	2795750	372629	2406519	2829486
15km	90%	35000	6	157	2754366	424515	2287014	3086443
15km	90%	35000	6	156	2538622	426947	2085332	2437018
15km	90%	35000	6	210	3377511	457749	2883301	3837746
15km	90%	35000	6	123	1872820	276516	1562657	2846389
15km	90%	35000	6	178	4519482	680123	3799984	3920070
15km	90%	35000	6	169	2583584	377657	2181458	2781535
15km	90%	35000	6	156	2392798	327471	2036397	2569224
15km	90%	35000	6	141	3772388	495023	3230021	3042097
15km	90%	35000	6	145	3251227	483954	2737969	2785807
15km	90%	35000	6	162	3327545	507962	2782284	3151594
15km	90%	35000	6	235	2631321	391607	2211141	2554560
15km	90%	35000	6	181	2595805	344753	2228252	3173410
15km	90%	35000	6	145	2616180	371788	2231767	2189242
15km	90%	35000	6	169	2660717	369581	2275946	2658364
15km	90%	35000	6	147	2589380	337296	2221386	2810255
15km	90%	35000	6	191	3025351	466521	2538799	2921350
15km	90%	35000	6	177	3423906	445374	2945367	3432028
15km	90%	35000	6	217	3461822	531571	2894082	3376910
15km	90%	35000	6	183	3713459	448996	3234221	3868449
15km	90%	35000	6	257	3556462	431670	3089336	2814594
15km	90%	35000	6	156	2967404	422811	2521699	2660103
15km	90%	35000	6	151	2879325	405121	2437315	3058861
15km	90%	35000	6	154	1627096	231774	1371668	2950947
15km	90%	35000	6	201	4132918	637813	3462440	3500111
15km	90%	35000	6	182	2706994	338312	2357881	2513548
15km	90%	35000	6	194	3213060	456698	2730658	3095876
15km	90%	35000	6	199	4397427	517345	3855186	3325550
15km	90%	35000	6	200	2975841	413083	2541155	2810752
15km	90%	35000	6	163	2927671	417531	2460944	2662635
15km	90%	35000	6	193	4057377	540426	3486726	3476933
15km	90%	35000	6	139	2407101	353932	2035145	2390699
15km	90%	35000	6	154	3100077	419216	2638883	3124850
15km	90%	35000	6	240	3425260	424828	2947676	3111026
15km	90%	35000	6	201	2973744	442694	2512094	3206866
15km	90%	35000	6	161	3264889	464164	2767640	3136905
15km	90%	35000	6	264	3674436	506573	3131732	3519385
15km	90%	35000	6	271	3778506	513898	3227871	2946191
15km	90%	35000	6	148	2043219	321688	1705147	2483746
15km	90%	35000	6	329	4309811	489089	3779200	3849653
15km	90%	35000	6	169	3094362	389667	2684219	3266617
15km	90%	35000	6	199	3286256	449141	2804433	2772432
15km	90%	35000	6	187	3193799	425296	2737792	2817004
15km	90%	35000	6	195	2998724	479432	2493014	2797760
15km	90%	35000	6	182	3759653	535041	3179578	3451556
15km	90%	35000	6	155	2626618	370610	2233413	2550156
15km	90%	35000	6	147	3186912	394827	2763779	3028093
15km	90%	35000	6	183	3338047	491523	2820315	3505868
15km	90%	35000	6	196	3375317	463316	2878965	3041324
15km	90%	35000	6	192	2299219	338811	1937639	2493002
15km	90%	35000	6	154	2778582	369078	2386320	2686792
15km	90%	35000	6	155	3005970	421512	2558150	2518576
15km	90%	35000	6	154	2700934	424852	2254674	2663730
15km	90%	35000	6	181	3809233	511654	3264494	3578996
15km	90%	35000	6	142	3224806	438843	2743042	2710839
15km	90%	35000	6	155	3616681	503496	3080216	3106679
15km	90%	35000	6	204	3058728	404000	2614595	2872002
15km	90%	35000	6	136	2739711	395357	2335310	2406033
15km	90%	35000	6	194	2934608	395195	2508524	3002194
15km	90%	35000	6	198	2698837	391672	2293517	2521960
15km	90%	35000	6	210	2853359	398035	2431375	2306507
15km	90%	35000	6	209	4236499	556199	3641430	3452026
15km	90%	35000	6	129	2962776	473644	2465768	2698987
15km	90%	35000	6	171	2267085	346069	1899749	2479092
15km	90%	35000	6	176	2813010	373272	2415810	3010763
15km	90%	35000	6	157	2676774	400436	2251259	2936527
15km	90%	35000	6	170	2794023	413041	2354624	2761492
15km	90%	35000	6	165	3078611	440732	2592097	2846965
15km	90%	35000	6	152	2642002	350977	2254274	2851007
15km	90%	35000	6	131	2451440	371760	2057296	2568703
15km	90%	35000	6	169	3047582	364899	2656591	3106494
15km	90%	35000	6	136	2634709	354284	2262579	2920715
15km	90%	35000	6	195	3825945	508349	3278573	3553354
15km	90%	35000	6	138	2704894	366440	2315510	2489448
15km	90%	35000	6	237	2753631	341905	2396737	2652667
15km	90%	35000	6	316	3609206	490554	3090397	2994893
15km	90%	35000	6	224	2743601	401221	2308854	3021272
15km	90%	35000	6	219	3323484	513382	2785785	2843645
15km	90%	35000	6	128	2702655	395984	2283913	2535519
15km	90%	35000	6	196	3089532	424667	2638351	3122262
15km	90%	35000	6	203	3430377	448552	2954383	3193579
15km	90%	35000	6	159	2612793	351899	2232484	2756581
15km	90%	35000	6	158	3942184	494960	3423228	3404895
15km	90%	35000	6	193	3216105	461353	2718430	3009832
15km	90%	35000	6	152	2172018	338597	1816841	2477005
15km	90%	35000	6	191	3012173	438090	2538693	3150917
15km	90%	35000	6	142	2398115	348224	2037543	2479448
15km	90%	35000	6	173	3240111	419143	2793552	3070914
15km	90%	35000	6	145	2627896	367030	2238055	2586202
15km	90%	35000	6	138	2597045	375319	2199322	2929531
15km	90%	35000	6	172	2215258	317887	1883660	2461283
15km	90%	35000	6	182	2306170	348739	1934606	2538171
15km	90%	35000	6	252	2903947	453492	2421147	3170354
15km	90%	35000	6	202	2534593	339121	2184175	2973954
15km	90%	35000	6	182	3213368	448745	2735899	3105500
15km	90%	35000	6	170	3646623	473891	3148649	2839124
15km	90%	35000	6	238	3626526	444870	3142545	3350290
15km	90%	35000	6	229	3797002	523949	3233238	3415804
15km	90%	35000	6	143	2939695	415649	2489478	2820427
15km	90%	35000	6	169	2766002	361677	2380043	2436691
15km	90%	35000	6	202	2561245	334879	2202500	3334839
15km	90%	35000	6	192	3310633	447861	2831002	2728760
15km	90%	35000	6	147	2545704	389570	2135326	2824456
15km	90%	35000	6	202	2502946	331027	2130074	2465875
15km	90%	35000	6	223	2736994	362724	2333791	2626792
15km	90%	35000	6	220	3137620	468344	2637975	3195246
15km	90%	35000	6	203	3524965	537565	2941601	3314832
15km	90%	35000	6	167	3328763	403584	2881509	3676082
15km	90%	35000	6	165	3392565	493667	2876431	3141356
15km	90%	35000	6	182	3058731	407449	2626228	3466437
15km	90%	35000	6	164	2840990	411134	2410713	3174820
15km	90%	35000	6	266	2781584	374254	2378350	2853562
15km	90%	35000	6	167	3279468	453193	2797154	2745888
15km	90%	35000	6	178	4183330	516266	3631277	2885565
15km	90%	35000	6	200	3065663	472508	2563260	2911863
15km	90%	35000	6	137	2774467	384704	2365514	2571899
15km	90%	35000	6	208	3402601	434600	2938690	2934161
15km	90%	35000	6	186	2940549	440422	2481618	2951849
15km	90%	35000	6	177	3324141	454622	2834216	3307016
15km	90%	35000	6	184	2686304	377975	2291960	2673640
15km	90%	35000	6	293	4027255	573614	3416282	2991263
15km	90%	35000	6	147	2875205	407600	2443646	2528899
15km	90%	35000	6	160	2826551	377725	2425119	3257883
15km	90%	35000	6	193	3192010	469477	2691810	2831825
15km	90%	35000	6	147	2718166	404888	2294241	2408717
15km	90%	35000	6	170	3549043	500705	3022632	3094390
15km	90%	35000	6	231	2274842	336896	1918039	2524383
15km	90%	35000	6	142	2909533	437107	2452557	2757326
15km	90%	35000	6	194	2596159	380371	2190240	2484830
15km	90%	35000	6	177	2586596	334845	2232137	2724444
15km	90%	35000	6	163	2939243	364468	2546111	2994547
15km	90%	35000	6	165	1810519	232883	1561646	2227737
15km	90%	35000	6	205	3959056	488828	3441265	3444279
15km	90%	35000	6	154	2551719	366092	2158742	2594653
15km	90%	35000	6	183	2203301	302633	1884629	2436228
15km	90%	35000	6	176	3664658	459177	3187803	3536561
15km	90%	35000	6	151	2963674	435589	2504685	2629645
15km	90%	35000	6	161	4324373	604530	3686192	3104219
15km	90%	35000	6	162	3320398	532150	2761503	2611977
15km	90%	35000	6	200	3846298	554826	3263687	3077742
15km	90%	35000	6	178	3348994	492614	2803437	3202307
15km	90%	35000	6	181	3744658	454173	3259449	3365228
15km	90%	35000	6	222	3063289	395434	2642668	3190089
15km	90%	35000	6	172	2882799	418498	2435626	2823602
15km	90%	35000	6	167	2911154	412945	2473791	2615989
15km	90%	35000	6	362	3003197	306834	2666993	3198580
15km	90%	35000	6	195	3293005	421200	2851252	2880326
15km	90%	35000	6	154	2487563	384185	2081881	2524326
15km	90%	35000	6	215	3149330	414931	2709925	2856423
15km	90%	35000	6	186	3440932	511034	2904907	3460097
15km	90%	35000	6	149	3733353	494555	3193899	3416193
15km	90%	35000	6	191	2791099	397450	2369787	2789328
15km	90%	35000	6	174	2028461	308767	1707078	2328503
15km	90%	35000	6	163	3001836	448163	2532309	2623095
15km	90%	35000	6	163	2615272	361615	2225679	2725741
15km	90%	35000	6	216	3270854	474690	2770572	3021562
15km	90%	35000	6	213	2936528	366071	2521828	3392264
15km	90%	35000	6	158	2085615	274080	1786574	2577824
15km	90%	35000	6	171	2885087	413122	2452342	2837549
15km	90%	35000	6	201	2779459	333230	2416421	2887586
15km	90%	35000	6	162	2994028	350545	2622791	3555427
15km	90%	35000	6	205	3430117	452974	2936675	3003805
15km	90%	35000	6	140	2901460	441558	2433700	2782829
15km	90%	35000	6	181	3843454	547776	3260571	2967206
15km	90%	35000	6	190	3441541	486751	2928951	2631211
15km	90%	35000	6	218	2763374	359042	2383455	2928310
15km	90%	35000	6	271	3516697	415303	3077696	3007973
15km	90%	35000	6	230	3187972	464014	2695983	3209944
15km	90%	35000	6	183	2906767	423959	2461590	3167422
15km	90%	35000	6	147	2461996	385943	2055867	2269819
15km	90%	35000	6	271	3910726	396539	3480079	3595837
15km	90%	35000	6	176	2772717	386454	2360612	2865443
15km	90%	35000	6	220	3134965	451643	2646576	3149634
15km	90%	35000	6	185	4217205	475365	3685916	3782972
15km	90%	35000	6	203	2977738	371686	2576093	3332284
15km	90%	35000	6	136	2151065	363660	1769095	2640807
15km	90%	35000	6	179	2525377	326583	2178305	2878493
15km	90%	35000	6	170	2765036	388376	2360408	3052414
15km	90%	35000	6	167	1880898	236732	1621617	2553654
15km	90%	35000	6	179	4200118	601468	3553127	3938760
15km	90%	35000	6	171	3526335	499702	2999627	3387413
15km	90%	35000	6	146	2294103	314074	1954571	2607318
15km	90%	35000	6	212	2536539	374485	2136657	2769555
15km	90%	35000	6	209	3172456	390988	2753824	3013147
15km	90%	35000	6	176	3044188	419544	2599883	3139271
15km	90%	35000	6	185	2609397	378296	2201066	2904148
15km	90%	35000	6	214	3673527	443694	3200366	3575511
15km	90%	35000	6	193	3238925	449577	2750377	3067275
15km	90%	35000	6	167	2999252	422927	2556092	2719333
15km	90%	35000	6	140	2472930	383720	2068750	2984082
15km	90%	35000	6	237	3639604	500131	3113855	3129205
15km	90%	35000	6	159	3222212	467020	2699309	3206634
15km	90%	35000	6	205	3525410	487221	2999023	3717111
15km	90%	35000	6	185	3009626	464120	2515709	2750537
15km	90%	35000	6	144	2896596	439221	2415242	3161842
15km	90%	35000	6	203	3159562	420461	2718609	2954410
15km	90%	35000	6	168	3154282	475989	2651094	3285425
15km	90%	35000	6	144	2418173	351600	2046120	2622919
15km	90%	35000	6	165	2777425	364852	2396614	2839732
15km	90%	35000	6	276	3723212	484048	3181218	3463795
15km	90%	35000	6	165	3745591	520398	3200281	3386688
15km	90%	35000	6	174	3330090	494448	2803825	3115781
15km	90%	35000	6	176	3178685	459521	2686236	3318306
15km	90%	35000	6	138	2672897	343970	2298280	2933906
15km	90%	35000	6	166	3052848	415246	2606896	2637874
15km	90%	35000	6	190	2295804	366324	1913414	2958373
15km	90%	35000	6	194	3017656	404901	2593819	3152013
15km	90%	35000	6	216	3250654	439711	2784017	3336627
15km	90%	35000	6	179	3654460	482037	3127644	3143356
15km	90%	35000	6	143	2704812	368638	2314061	2441653
15km	90%	35000	6	184	2561590	351040	2194374	2629526
15km	90%	35000	6	215	3094536	444902	2619023	3492821
15km	90%	35000	6	213	2848381	425767	2387087	2495596
15km	90%	35000	6	189	2337022	343903	1977228	2719802
15km	90%	35000	6	177	2763305	417712	2316006	2769687
15km	90%	35000	6	155	4206579	596178	3562590	3219762
15km	90%	35000	6	196	4574894	636712	3904529	3600270
15km	90%	35000	6	183	2778244	392008	2370161	2482899
15km	90%	35000	6	282	4488613	567813	3866323	3407809
15km	90%	35000	6	206	3548884	439079	3064505	3079488
15km	90%	35000	6	174	3038625	456403	2543931	2889860
15km	90%	35000	6	161	2697255	425138	2249628	2842546
15km	90%	35000	6	178	3144596	417145	2708166	2893321
15km	90%	35000	6	179	4168027	553860	3589379	3435102
15km	90%	35000	6	193	2496884	286359	2194312	2870442
15km	90%	35000	6	198	3551174	478254	3050277	3384101
15km	90%	35000	6	170	3386326	494792	2857097	3451604
15km	90%	35000	6	185	3333077	426066	2877558	3347171
15km	90%	35000	6	141	2768959	401479	2334692	2907616
15km	90%	35000	6	267	3831814	407638	3382029	3557496
15km	90%	35000	6	147	2967765	450555	2499994	2813940
15km	90%	35000	6	241	3725790	438852	3266742	3418358
15km	90%	35000	6	147	2691217	351326	2321074	2504870
15km	90%	35000	6	172	3442491	554107	2855412	3512843
15km	90%	35000	6	205	3431652	443981	2965260	3725647
15km	90%	35000	6	188	3314380	510213	2774791	2969040
15km	90%	35000	6	234	3502005	479402	3001759	3633691
15km	90%	35000	6	157	2827473	415482	2379479	2676679
15km	90%	35000	6	174	3555746	522681	3007802	3534989
15km	90%	35000	6	176	2938222	377673	2544613	2684235
15km	90%	35000	6	221	3168037	486128	2653107	3100654
15km	90%	35000	6	161	3101155	428475	2647453	3004058
15km	90%	35000	6	199	2904544	438670	2445147	2681496
15km	90%	35000	6	148	3075648	449982	2602595	2761857
15km	90%	35000	6	181	3340203	465210	2860694	2856882
15km	90%	35000	6	199	2828691	407912	2382095	3153252
15km	90%	35000	6	272	3721821	433767	3248810	3165185
15km	90%	35000	6	138	2619906	326762	2272640	2902702
15km	90%	35000	6	152	2802953	403411	2380385	3224427
15km	90%	35000	6	175	3512078	451114	3023076	3386585
15km	90%	35000	6	154	2692126	394769	2272093	2903694
15km	90%	35000	6	158	2532988	350103	2161559	2797614
15km	90%	35000	6	150	3611531	486641	3074107	2875526
15km	90%	35000	6	173	2918767	421736	2474820	2749558
15km	90%	35000	6	164	3099878	431588	2648671	2599090
15km	90%	35000	6	154	2713164	335588	2351814	2744435
15km	90%	35000	6	146	2598801	367771	2209230	2856712
15km	90%	35000	6	193	3011709	413068	2560389	3104856
15km	90%	35000	6	171	3280144	411709	2835438	2813536
15km	90%	35000	6	180	2616704	368180	2232260	3340151
15km	90%	35000	6	200	2921430	406807	2501883	2994219
15km	90%	35000	6	306	3514295	462761	3026189	2902721
15km	90%	35000	6	125	1948276	326920	1597013	2426348
15km	90%	35000	6	194	3433254	481843	2913470	3001832
15km	90%	35000	6	152	2882252	395389	2463212	2577540
15km	90%	35000	6	184	3172016	479622	2661580	3577879
15km	90%	35000	6	143	2485900	345519	2111591	2785004
15km	90%	35000	6	188	2664728	329894	2309818	2633302
15km	90%	35000	6	200	3222832	451182	2732964	3031374
15km	90%	35000	6	166	3080058	453511	2599677	3291908
15km	90%	35000	6	174	3661380	500864	3137341	3386157
15km	90%	35000	6	212	3310621	450585	2832404	2647405
15km	90%	35000	6	177	3727330	515665	3187990	3870129
15km	90%	35000	6	149	3107993	419284	2665410	3004113
15km	90%	35000	6	165	2793712	384889	2389297	2721166
15km	90%	35000	6	185	3753207	496492	3224364	3162767
15km	90%	35000	6	152	2348778	285677	2044539	2739844
15km	90%	35000	6	182	3696902	531153	3128419	3358547
15km	90%	35000	6	161	3081888	409244	2652445	2772057
15km	90%	35000	6	130	2447929	330264	2100431	2579491
15km	90%	35000	6	183	3569886	495379	3049188	2987074
15km	90%	35000	6	151	3096505	434072	2633096	2617383
15km	90%	35000	6	178	2370190	334033	2018823	2336507
15km	90%	35000	6	214	3394670	480269	2875016	2747262
15km	90%	35000	6	165	2864123	413926	2427859	2783414
15km	90%	35000	6	174	3015230	391229	2597151	3303923
15km	90%	35000	6	157	2297531	327328	1942077	2467265
15km	90%	35000	6	190	3084861	395935	2671414	3248663
15km	90%	35000	6	181	3195649	440123	2722791	3074747
15km	90%	35000	6	194	4641230	610024	3993685	4052110
15km	90%	35000	6	203	2460592	390568	2044168	2746793
15km	90%	35000	6	215	2883017	410565	2453535	3493431
15km	90%	35000	6	152	2924670	420323	2473800	3257628
15km	90%	35000	6	214	2414093	345442	2040439	2588351
15km	90%	35000	6	150	3540983	494411	3018283	2998074
15km	90%	35000	6	178	3248050	447910	2762615	3793673
15km	90%	35000	6	168	2024251	299537	1702239	2741980
15km	90%	35000	6	186	3707918	468075	3200500	3373324
15km	90%	35000	6	224	3412493	492625	2875658	2577791
15km	90%	35000	6	131	2422197	305504	2097655	2515654
15km	90%	35000	6	148	2069192	293839	1738918	2413353
15km	90%	35000	6	185	3769777	468455	3249915	3252545
15km	90%	35000	6	187	2605176	346069	2233645	2797743
15km	90%	35000	6	153	2923670	405351	2500445	2636562
15km	90%	35000	6	120	1590269	267391	1305400	2789717
15km	90%	35000	6	154	3633455	527272	3071664	3366655
15km	90%	35000	6	208	2399169	353349	2035230	2777803
15km	90%	35000	6	169	3196400	424679	2723100	4015767
15km	90%	35000	6	229	3828640	475263	3320138	3781825
15km	90%	35000	6	184	2619766	358198	2245548	2882008
15km	90%	35000	6	200	3618141	490269	3093554	3292632
15km	90%	35000	6	162	3267551	508884	2734989	3041584
15km	90%	35000	6	172	3743723	463749	3257187	3572528
15km	90%	35000	6	216	2385168	340373	2009260	2755237
15km	90%	35000	6	146	2460177	333918	2101458	2671535
15km	90%	35000	6	206	3169698	384882	2760696	2998658
15km	90%	35000	6	216	3014765	411685	2574567	3111149
15km	90%	35000	6	192	3078728	383601	2667177	2983649
15km	90%	35000	6	180	3095427	404871	2643381	2895361
15km	90%	35000	6	179	3548949	454058	3055931	3101385
15km	90%	35000	6	135	2819866	431624	2340641	2946473
15km	90%	35000	6	161	2903718	382824	2501502	2779635
15km	90%	35000	6	177	3363734	490053	2844952	2984065
15km	90%	35000	6	165	3079359	459874	2585856	3105056
15km	90%	35000	6	260	2755576	422037	2314395	3162897
15km	90%	35000	6	149	3362534	469979	2857180	2943089
15km	90%	35000	6	211	2989738	436700	2520093	2578407
15km	90%	35000	6	142	3611220	516637	3039721	3234550
15km	90%	35000	6	238	3338444	457577	2855771	3237361
15km	90%	35000	6	184	3603383	483237	3089415	3677097
15km	90%	35000	6	168	2660050	391609	2252285	3159206
15km	90%	35000	6	195	3138334	406301	2698656	3207031
15km	90%	35000	6	204	1958583	234965	1703657	2773347
15km	90%	35000	6	148	3199832	474938	2690436	2805071
15km	90%	35000	6	193	2323522	357253	1949293	2629004
15km	90%	35000	6	155	2683385	401427	2256287	2966613
15km	90%	35000	6	162	3710318	533020	3155524	2866183
15km	90%	35000	6	184	2695943	375089	2281357	2830204
15km	90%	35000	6	161	3212028	433551	2749777	2908547
15km	90%	35000	6	131	2512065	362229	2133174	2502282
15km	90%	35000	6	208	2388364	347250	2028580	2460597
15km	90%	35000	6	210	3385050	441089	2918935	3138496
15km	90%	35000	6	205	3180380	392782	2762829	3333578
15km	90%	35000	6	195	2256169	336800	1894605	2739124
15km	90%	35000	6	225	2861430	441778	2397714	3144810
15km	90%	35000	6	165	2963339	404647	2530048	2727195
15km	90%	35000	6	211	4522469	549012	3941712	3860176
15km	90%	35000	6	200	3034294	410107	2595998	2951596
15km	90%	35000	6	132	1909874	285457	1607579	2053906
15km	90%	35000	6	167	3173550	401522	2733182	2783470
15km	90%	35000	6	277	4494686	552943	3911593	3702606
15km	90%	35000	6	133	2625942	428484	2182203	2780166
15km	90%	35000	6	189	3000346	380211	2596950	2893508
15km	90%	35000	6	273	3265504	410440	2833684	3295130
15km	90%	35000	6	239	3208388	396183	2784799	3026767
15km	90%	35000	6	173	3073410	410358	2631623	2543044
15km	90%	35000	6	147	2638048	437543	2177718	2724930
15km	90%	35000	6	166	3643491	442829	3160525	3082915
15km	90%	35000	6	214	3274069	459004	2788407	3289253
15km	90%	35000	6	158	3650502	532749	3071876	3382929
15km	90%	35000	6	268	2394137	330876	2032305	3005896
15km	90%	35000	6	158	2798428	400502	2371247	3205174
15km	90%	35000	6	175	2949272	467743	2450180	3034149
15km	90%	35000	6	154	2289023	313630	1954994	2570893
15km	90%	35000	6	167	3445754	534278	2888805	2776665
15km	90%	35000	6	208	2404996	347031	2035281	2972324
15km	90%	35000	6	160	2952886	416929	2504416	3064449
15km	90%	35000	6	197	1830313	269168	1537351	2721388
15km	90%	35000	6	174	3639441	534569	3077732	3106029
15km	90%	35000	6	183	2324155	330115	1968043	2561499
15km	90%	35000	6	153	3580305	501999	3050061	3089404
15km	90%	35000	6	170	2624521	364585	2244550	2935259
15km	90%	35000	6	199	2750919	378609	2338199	2983514
15km	90%	35000	6	163	3268079	452305	2787360	2824084
15km	90%	35000	6	165	2840712	414023	2400080	2841236
15km	90%	35000	6	152	4953965	657295	4236002	3830310
15km	90%	35000	6	145	2345360	334262	1996803	2394507
15km	90%	35000	6	148	2960754	396080	2542202	3119728
15km	90%	35000	6	156	3273552	454499	2778304	3004845
15km	90%	35000	6	184	2475757	314407	2142310	2613293
15km	90%	35000	6	272	3138815	431727	2682100	3061913
15km	90%	35000	6	165	2452339	367084	2040690	2691757
15km	90%	35000	6	140	3228280	479552	2726876	2620538
15km	90%	35000	6	159	2992743	462546	2490837	2973220
15km	90%	35000	6	160	2239856	274594	1939564	2571530
15km	90%	35000	6	175	3227252	462025	2740629	3463600
15km	90%	35000	6	283	3269096	476558	2767526	2906661
15km	90%	35000	6	172	2441040	353427	2060477	2584914
15km	90%	35000	6	187	2176799	308830	1830050	2494334
15km	90%	35000	6	165	3433301	485326	2914120	3014824
15km	90%	35000	6	156	3773296	501581	3246990	3226785
15km	90%	35000	6	154	4261290	629596	3576333	3564183
15km	90%	35000	6	218	4393204	541423	3784565	3676603
15km	90%	35000	6	169	2728393	438798	2266963	2621415
15km	90%	35000	6	149	2106436	300193	1792762	2538582
15km	90%	35000	6	142	3261011	470841	2748645	3291735
15km	90%	35000	6	220	2535090	288797	2226479	3195059
15km	90%	35000	6	167	3095378	420911	2650934	3010162
15km	90%	35000	6	191	3732099	562294	3137651	3152074
15km	90%	35000	6	135	3701887	541313	3107967	3125790
15km	90%	35000	6	143	2506471	349799	2125275	2448932
15km	90%	35000	6	206	3626924	434977	3170461	3023696
15km	90%	35000	6	117	2750288	431477	2299309	2469124
15km	90%	35000	6	188	3234805	427565	2777567	2605586
15km	90%	35000	6	168	3063624	450705	2590978	3222482
15km	90%	35000	6	171	3282246	433918	2814609	2892981
15km	90%	35000	6	173	3672887	442743	3185740	3260223
15km	90%	35000	6	146	2668318	391721	2263935	2691260
15km	90%	35000	6	190	2817918	368139	2409080	2941299
15km	90%	35000	6	154	3345335	482677	2823162	2867771
15km	90%	35000	6	151	2742036	415535	2299335	2569733
15km	90%	35000	6	148	3524071	464672	3019093	3055350
15km	90%	35000	6	196	2426694	302113	2099882	2419119
15km	90%	35000	6	190	2552860	344046	2176932	2529334
15km	90%	35000	6	150	2378425	352563	2007362	2348195
15km	90%	35000	6	200	3862276	467100	3370411	3568209
15km	90%	35000	6	210	3368824	437156	2907075	3573579
15km	90%	35000	6	200	2654624	422785	2218874	2656506
15km	90%	35000	6	236	3969762	581613	3345716	3739715
15km	90%	35000	6	226	3718030	513789	3174102	3347996
15km	90%	35000	6	209	2929673	431572	2471265	3217196
15km	90%	35000	6	233	3427717	416659	2977635	2964027
15km	90%	35000	6	195	3297530	443357	2813179	2985926
15km	90%	35000	6	173	3236203	454570	2762187	2728230
15km	90%	35000	6	146	3431488	532315	2859421	2756718
15km	90%	35000	6	223	3829498	468562	3323455	3394090
15km	90%	35000	6	179	2638912	323702	2297837	2700538
15km	90%	35000	6	184	2915514	404237	2479648	2927938
15km	90%	35000	6	165	3079216	430108	2621915	3239260
15km	90%	35000	6	136	2739058	435545	2274848	2725767
15km	90%	35000	6	170	3569098	506847	3032340	3058343
15km	90%	35000	6	140	2315361	334559	1963471	2555171
15km	90%	35000	6	148	3423128	460117	2909750	2926312
15km	90%	35000	6	367	4632684	634921	3958748	3900162
15km	90%	35000	6	193	1876346	310593	1544944	2903076
15km	90%	35000	6	176	2556977	344910	2196578	2588684
15km	90%	35000	6	171	3930753	527961	3349837	3127974
15km	90%	35000	6	186	4914116	623453	4248253	3713322
15km	90%	35000	6	177	3420229	447261	2946157	2802937
15km	90%	35000	6	187	4353328	611949	3682335	3824563
15km	90%	35000	6	201	2964480	430746	2519821	2461129
15km	90%	35000	6	171	2191339	297689	1869342	2836737
15km	90%	35000	6	191	3394607	425370	2945006	2892614
15km	90%	35000	6	228	3399920	432242	2953688	2831257
15km	90%	35000	6	161	2919924	361469	2524085	2916728
15km	90%	35000	6	150	2355535	330410	2012566	2244802
15km	90%	35000	6	159	3181563	415980	2730416	3625482
15km	90%	35000	6	200	3300211	414413	2847532	3062528
15km	90%	35000	6	225	2783428	407778	2352466	3017575
15km	90%	35000	6	145	2770152	367333	2385881	2494218
15km	90%	35000	6	170	3439464	466002	2933043	2885738
15km	90%	35000	6	220	3639628	503623	3106959	3676193
15km	90%	35000	6	170	2369249	299983	2048600	2416106
15km	90%	35000	6	286	2924010	381313	2523001	3029759
15km	90%	35000	6	210	3445073	464142	2935146	3852221
15km	90%	35000	6	164	3548906	476064	3040367	3230340
15km	90%	35000	6	165	3874837	533695	3315785	3156541
15km	90%	35000	6	196	3244667	424770	2797108	3298873
15km	90%	35000	6	141	2163850	290588	1861053	2604370
15km	90%	35000	6	188	2997120	460129	2510642	2829240
15km	90%	35000	6	147	2324141	351492	1944007	2701954
15km	90%	35000	6	200	2934047	372609	2535864	2818805
15km	90%	35000	6	248	3183784	331371	2822586	3223270
15km	90%	35000	6	129	2829687	456970	2347899	2608556
15km	90%	35000	6	162	2620480	374885	2209424	2448673
15km	90%	35000	6	184	2702461	378756	2304926	2760386
15km	90%	35000	6	203	3222149	403894	2786208	2916886
15km	90%	35000	6	195	3698438	489778	3172728	3581964
15km	90%	35000	6	157	2508247	359000	2137466	2386835
15km	90%	35000	6	163	2956664	414601	2491594	2962005
15km	90%	35000	6	195	2972577	425979	2511472	3351804
15km	90%	35000	6	177	3203780	463166	2697651	2901144
15km	90%	35000	6	194	3018096	445571	2537169	3446194
15km	90%	35000	6	250	3323826	445810	2848351	3112169
15km	90%	35000	6	137	2662677	392578	2249877	2816545
15km	90%	35000	6	184	2883117	411338	2451659	2830999
15km	90%	35000	6	188	3039142	420645	2595023	2806878
15km	90%	35000	6	146	2737585	441383	2258119	3142350
15km	90%	35000	6	217	3403112	434058	2936070	3064524
15km	90%	35000	6	191	3109710	421551	2667868	2956644
15km	90%	35000	6	132	2189803	316459	1857885	2662459
15km	90%	35000	6	171	2926120	435722	2471161	2727088
15km	90%	35000	6	173	2910415	409119	2471083	2905550
15km	90%	35000	6	232	4212927	517956	3663191	3260397
15km	90%	35000	6	176	4042379	521801	3482285	3517998
15km	90%	35000	6	205	3257183	372373	2866505	3022007
15km	90%	35000	6	199	3603969	437274	3145455	3353194
15km	90%	35000	6	183	3374517	518811	2825618	3388284
15km	90%	35000	6	199	3322542	423324	2865774	3107532
15km	90%	35000	6	151	2403261	385066	1997393	2356290
15km	90%	35000	6	151	3712672	484988	3199207	3311319
15km	90%	35000	6	204	3787989	424998	3333056	3613643
15km	90%	35000	6	178	2724574	415104	2284837	3075148
15km	90%	35000	6	183	2660432	371321	2248919	2778906
15km	90%	35000	6	152	2235536	325801	1882720	2770424
15km	90%	35000	6	151	2394096	368458	2000083	2509062
15km	90%	35000	6	169	3211557	460723	2731563	2930110
15km	90%	35000	6	153	2974577	417767	2532178	3308265
15km	90%	35000	6	140	3503506	463741	3007264	3497118
15km	90%	35000	6	190	2764028	403977	2333257	3032508
15km	90%	35000	6	183	2987357	394077	2552739	2631098
15km	90%	35000	6	152	2053601	261156	1780425	2635829
15km	90%	35000	6	188	2585351	378092	2190901	3061511
15km	90%	35000	6	151	3060459	454409	2571322	3114376
15km	90%	35000	6	217	3509609	516939	2974632	2664672
15km	90%	35000	6	141	3020931	450716	2549191	2497800
15km	90%	35000	6	158	2471982	337837	2110648	2473620
15km	90%	35000	6	219	3465462	449320	2986607	3742402
15km	90%	35000	6	194	3549825	438404	3067479	3453084
15km	90%	35000	6	205	3980022	542355	3408926	3711195
15km	90%	35000	6	145	1555042	260009	1277396	2705647
15km	90%	35000	6	143	2677203	388015	2274657	2521333
15km	90%	35000	6	171	3059458	434980	2593950	2714562
15km	90%	35000	6	200	2968706	359080	2580575	2953267
15km	90%	35000	6	206	4215373	489729	3694975	3403856
15km	90%	35000	6	186	2396342	314470	2064497	2923280
15km	90%	35000	6	257	3136886	442356	2667742	3564597
15km	90%	35000	6	133	2849751	407525	2419788	2791886
15km	90%	35000	6	198	3115265	370052	2718317	3010289
15km	90%	35000	6	234	3461119	432220	3002625	3599344
15km	90%	35000	6	168	2526183	356118	2142401	3286666
15km	90%	35000	6	191	2840393	367389	2447083	2603419
15km	90%	35000	6	139	3139385	466957	2633207	2796115
15km	90%	35000	6	166	3597090	489605	3072045	3190398
15km	90%	35000	6	210	2677532	371697	2287435	2855466
15km	90%	35000	6	179	3425786	407240	2996239	3500092
15km	90%	35000	6	150	3281076	510234	2747188	3114010
15km	90%	35000	6	187	3051470	395968	2629687	2903451
15km	90%	35000	6	168	3045161	425309	2581427	2765406
15km	90%	35000	6	158	2024600	354535	1653924	2477490
15km	90%	35000	6	198	2959284	422915	2508185	2981531
15km	90%	35000	6	253	4534349	601331	3894004	3833561
15km	90%	35000	6	278	2333207	332290	1965006	2809289
15km	90%	35000	6	188	1950555	229273	1699646	2812331
15km	90%	35000	6	176	4070505	519692	3523274	3451866
15km	90%	35000	6	172	2478857	412916	2042661	2906262
15km	90%	35000	6	151	3225688	437207	2762901	2579265
15km	90%	35000	6	207	2780613	349635	2394233	2825516
15km	90%	35000	6	160	2467693	377028	2075858	2470001
15km	90%	35000	6	223	2991300	430055	2538584	2912716
15km	90%	35000	6	206	3047009	425444	2565221	3188645
15km	90%	35000	6	137	2486275	357296	2097610	2777461
15km	90%	35000	6	155	3212357	431838	2744237	2960394
15km	90%	35000	6	170	3585442	510121	3038855	3518812
15km	90%	35000	6	138	3083689	454325	2603225	2785148
15km	90%	35000	6	154	2614490	349246	2235465	2519530
15km	90%	35000	6	143	2842964	420938	2398318	2585783
15km	90%	35000	6	226	2614526	299877	2305034	2863785
15km	90%	35000	6	193	3399028	437825	2944433	2946405
15km	90%	35000	6	189	3121939	396354	2701585	3401245
15km	90%	35000	6	151	3167799	376157	2770522	2957469
15km	90%	35000	6	119	2261758	363411	1871896	2425441
15km	90%	35000	6	175	3314388	456171	2824466	3198949
15km	90%	35000	6	175	2775480	377145	2376147	3124474
15km	90%	35000	6	167	3767470	478362	3249997	3321127
15km	90%	35000	6	159	3293590	479084	2779879	3174655
15km	90%	35000	6	205	3044698	385431	2631754	3066352
15km	90%	35000	6	166	2583770	333172	2240715	2758801
15km	90%	35000	6	161	2970270	412772	2531601	3133835
15km	90%	35000	6	245	3012388	378150	2571474	3238319
15km	90%	35000	6	158	2473817	366738	2086019	2451292
15km	90%	35000	6	179	2544390	355651	2164504	2640332
15km	90%	35000	6	197	2988951	393537	2573507	2589325
15km	90%	35000	6	171	3443421	450180	2974732	3434440
15km	90%	35000	6	225	3482302	456287	3003753	3019389
15km	90%	35000	6	222	2897725	380670	2494094	3069200
15km	90%	35000	6	177	4236024	514037	3684661	3515899
15km	90%	35000	6	151	1992086	285898	1682157	2421321
15km	90%	35000	6	235	3134685	501323	2604166	2963073
15km	90%	35000	6	230	3051833	374475	2658297	3159472
15km	90%	35000	6	176	3115804	411770	2680400	2647509
15km	90%	35000	6	152	3462737	493719	2926488	2749595
15km	90%	35000	6	160	3530226	486132	3005905	3220675
15km	90%	35000	6	140	2336199	370816	1946926	2544483
15km	90%	35000	6	145	2167083	340738	1793762	2869889
15km	90%	35000	6	182	2520176	357818	2133499	2405448
15km	90%	35000	6	200	2440665	351012	2076568	2439765
15km	90%	35000	6	173	3845173	553209	3231764	3088531
15km	90%	35000	6	236	3572416	467293	3072995	3090146
15km	90%	35000	6	239	3121580	351121	2748858	3682410
15km	90%	35000	6	304	2915980	408594	2478897	3063604
15km	90%	35000	6	164	2948145	398291	2528452	2603349
15km	90%	35000	6	166	3132622	424711	2684248	3018197
15km	90%	35000	6	177	2688628	358533	2302901	2922999
15km	90%	35000	6	183	3611616	444861	3130819	3089212
15km	90%	35000	6	235	2719333	404648	2289153	3121815
15km	90%	35000	6	172	3274060	502655	2733402	3084045
15km	90%	35000	6	139	2328666	355619	1951848	2513699
15km	90%	35000	6	194	2728971	376326	2329630	2264891
15km	90%	35000	6	171	3632382	453748	3116078	3034953
15km	90%	35000	6	173	3113799	382856	2701491	2808737
15km	90%	35000	6	211	3650370	459679	3161255	3222134
15km	90%	35000	6	186	3696317	469517	3197414	3448565
15km	90%	35000	6	174	2159294	309068	1830725	2522367
15km	90%	35000	6	191	4125613	527174	3564360	3815505
15km	90%	35000	6	145	3189855	383675	2782437	3676893
15km	90%	35000	6	138	2549759	378076	2153652	2546884
15km	90%	35000	6	163	3261125	497294	2725153	3395607
15km	90%	35000	6	136	2814889	411993	2378488	2813011
15km	90%	35000	6	171	3181541	469727	2690917	3099096
15km	90%	35000	6	153	3270374	436360	2808537	2879398
15km	90%	35000	6	194	3746534	493247	3225804	3219898
15km	90%	35000	6	154	2586239	365033	2176015	2820815
15km	90%	35000	6	152	3272814	506600	2739113	2893766
15km	90%	35000	6	185	3546482	479304	3030227	3174279
15km	90%	35000	6	216	3496169	446427	3033513	3243904
15km	90%	35000	6	159	3735375	454864	3241580	3331186
15km	90%	35000	6	238	2919245	426496	2460246	3193345
15km	90%	35000	6	192	3340881	489668	2823934	3203335
15km	90%	35000	6	163	2585938	342696	2219368	2867926
15km	90%	35000	6	155	3837620	535306	3272437	3356602
15km	90%	35000	6	162	3347085	459813	2854934	2390182
15km	90%	35000	6	160	2401958	364390	2003443	3669127
15km	90%	35000	6	169	3270124	486121	2757959	2902830
15km	90%	35000	6	228	3381702	428142	2920183	2988317
15km	90%	35000	6	212	4148262	518097	3583252	3905266
15km	90%	35000	6	241	1951124	258203	1672728	2764795
15km	90%	35000	6	131	2855588	382727	2442201	2867880
15km	90%	35000	6	224	3075087	453642	2584030	3048296
15km	90%	35000	6	204	4738636	582745	4111606	3989810
15km	90%	35000	6	136	2725548	365985	2336669	2914328
15km	90%	35000	6	147	2905693	354149	2505960	2926826
15km	90%	35000	6	187	2310558	309638	1985744	2765314
15km	90%	35000	6	153	3209302	482430	2690569	3115353
15km	90%	35000	6	193	3000601	420922	2555840	3377380
15km	90%	35000	6	175	2992422	387543	2574008	3107698
15km	90%	35000	6	136	2669292	383143	2260862	2891366
15km	90%	35000	6	157	3498635	461188	3004113	2874366
15km	90%	35000	6	183	2741109	405770	2300538	2808142
15km	90%	35000	6	253	2918792	399413	2499699	3138570
15km	90%	35000	6	214	2728794	355178	2347286	2713550
15km	90%	35000	6	200	3651183	517394	3100477	3395893
15km	90%	35000	6	182	3201325	364922	2802710	3232228
15km	90%	35000	6	175	3421796	461848	2923560	3543920
15km	90%	35000	6	178	3435315	467645	2907354	3416099
15km	90%	35000	6	169	2947022	416822	2513778	3037804
15km	90%	35000	6	188	3671509	514110	3134504	3193521
15km	90%	35000	6	175	2554209	372620	2145093	2776850
15km	90%	35000	6	226	2931118	381295	2531295	3623566
15km	90%	35000	6	178	3177500	485895	2656035	3144632
15km	90%	35000	6	127	2738743	407172	2309259	2424836
15km	90%	35000	6	146	2877547	416421	2434862	2682696
15km	90%	35000	6	153	2533295	352255	2158904	2368866
15km	90%	35000	6	277	3686378	561081	3097276	3193333
15km	90%	35000	6	215	2505762	340609	2138841	2644824
15km	90%	35000	6	205	3820335	549938	3237057	4022829
15km	90%	35000	6	154	2256701	342180	1888706	2632199
15km	90%	35000	6	242	2507140	386912	2097760	2493970
15km	90%	35000	6	155	3048019	438031	2585678	3153161
15km	90%	35000	6	285	3158538	439845	2682167	3619961
15km	90%	35000	6	181	2753944	332282	2402177	2806102
15km	90%	35000	6	149	2181176	310161	1855412	2612050
15km	90%	35000	6	182	2867244	385867	2461296	3092994
15km	90%	35000	6	161	2537225	406193	2107557	2371983
15km	90%	35000	6	176	1755352	274529	1452949	2382905
15km	90%	35000	6	129	2442938	357812	2066459	2564098
15km	90%	35000	6	166	3956484	577200	3349457	3092683
15km	90%	35000	6	247	3512783	465215	3014683	2658569
15km	90%	35000	6	211	3593317	453539	3117933	3340150
15km	90%	35000	6	131	2895617	454040	2416178	2701755
15km	90%	35000	6	165	2586268	348982	2212821	2436837
15km	90%	35000	6	146	2263416	332670	1908399	2567959
15km	90%	35000	6	164	3389623	433090	2926685	3351667
15km	90%	35000	6	200	2832647	364038	2438822	2983806
15km	90%	35000	6	261	3618478	472994	3114294	3620380
15km	90%	35000	6	131	2164328	325023	1826509	2507933
15km	90%	35000	6	161	4115581	637253	3444020	3179712
15km	90%	35000	6	130	2234148	354616	1857644	2596787
15km	90%	35000	6	179	2452026	346489	2086056	2733092
15km	90%	35000	6	231	2074437	272928	1765004	2586047
15km	90%	35000	6	133	2993502	430220	2537805	2628368
15km	90%	35000	6	230	2841450	416381	2402161	2991010
15km	90%	35000	6	175	3363724	456615	2879846	2969593
15km	90%	35000	6	192	3867751	473571	3350052	3961419
15km	90%	35000	6	211	3866510	482194	3347666	3712321
15km	90%	35000	6	225	3277622	515368	2707159	3268128
15km	90%	35000	6	188	2768410	385507	2362361	3342669
15km	90%	35000	6	216	2497846	377722	2099396	2711733
15km	90%	35000	6	150	2935299	391037	2520213	3147458
15km	90%	35000	6	202	2946598	403534	2509928	2980017
15km	90%	35000	6	173	2714121	408353	2271908	2971326
15km	90%	35000	6	138	3140954	432640	2682662	2868395
15km	90%	35000	6	181	3958260	548467	3365494	3264495
15km	90%	35000	6	150	4238726	578271	3627098	2700548
15km	90%	35000	6	162	3119597	441118	2634828	2430214
15km	90%	35000	6	215	3492373	492898	2972186	3643655
15km	90%	35000	6	163	3172662	426818	2712792	2963428
15km	90%	35000	6	166	2857899	389124	2450969	3197339
15km	90%	35000	6	174	3694060	441085	3221263	3719066
15km	90%	35000	6	193	4061261	492324	3488374	3624201
15km	90%	35000	6	203	3120359	421739	2681537	3075050
15km	90%	35000	6	160	4060168	517497	3479217	3622400
15km	90%	35000	6	134	2635793	410859	2181530	2633653
15km	90%	35000	6	187	3403639	511824	2838481	3394738
15km	90%	35000	6	178	3741263	544504	3151912	3755132
15km	90%	35000	6	149	2130798	367068	1740511	2313066
15km	90%	35000	6	167	3136142	523244	2579570	3137822
15km	90%	35000	6	236	3329733	441381	2843620	3579880
15km	90%	35000	6	228	2930860	406350	2497155	2794835
15km	90%	35000	6	146	2561538	339447	2203330	2504202
15km	90%	35000	6	139	2305574	322231	1960265	2827595
15km	90%	35000	6	183	3433578	530373	2878731	3704749
15km	90%	35000	6	161	2654449	390625	2249638	2761798
15km	90%	35000	6	163	3157318	421790	2699739	2765529
15km	90%	35000	6	244	2687044	385213	2283521	2680717
15km	90%	35000	6	229	3986409	558158	3403410	3141377
15km	90%	35000	6	154	3419455	528832	2854367	2898895
15km	90%	35000	6	184	4289669	643043	3611707	3269898
15km	90%	35000	6	174	3097682	379144	2680030	3019206
15km	90%	35000	6	140	3251529	527097	2690835	3280180
15km	90%	35000	6	149	3424848	489501	2904202	3166052
15km	90%	35000	6	169	2623072	409106	2191709	3006776
15km	90%	35000	6	143	3427489	535716	2861706	3119974
15km	90%	35000	6	208	2661035	418310	2222716	2457940
15km	90%	35000	6	249	2988536	374188	2582276	2961235
15km	90%	35000	6	186	2731712	360585	2341135	2881215
15km	90%	35000	6	164	3529308	467625	3029470	2929511
15km	90%	35000	6	159	3614653	479963	3093386	3137391
15km	90%	35000	6	233	3600354	452463	3124389	3374156
15km	90%	35000	6	171	1985479	257775	1707414	2428138
15km	90%	35000	6	221	2984382	443732	2514123	2492914
15km	90%	35000	6	187	3207768	478477	2698578	3226641
15km	90%	35000	6	174	2870226	406146	2448492	3245168
15km	90%	35000	6	256	2923301	344529	2565241	3398894
15km	90%	35000	6	135	2774890	389062	2357401	2545287
15km	90%	35000	6	188	3622706	531474	3047613	3183692
15km	90%	35000	6	155	3168030	484478	2648300	2848235
15km	90%	35000	6	180	3343784	442106	2864124	2785990
15km	90%	35000	6	218	3412135	444672	2928549	3087326
15km	90%	35000	6	175	2912959	400436	2489274	2739379
15km	90%	35000	6	155	3058199	415744	2614680	2453545
15km	90%	35000	6	184	3210047	511188	2668490	3178279
15km	90%	35000	6	265	2966280	393070	2549242	2761144
15km	90%	35000	6	137	2406847	343631	2036165	2814255
15km	90%	35000	6	222	3996682	501477	3460452	3133612
15km	90%	35000	6	153	3694198	525392	3140630	3363908
15km	90%	35000	6	154	2674466	348390	2296756	2764011
15km	90%	35000	6	141	1921146	292955	1610575	2347858
15km	90%	35000	6	168	2750383	391476	2333244	3063539
15km	90%	35000	6	182	3755635	523188	3186888	3428513
15km	90%	35000	6	184	3171232	428146	2706297	2991002
15km	90%	35000	6	186	2692447	335121	2331574	2777009
15km	90%	35000	6	167	2182478	329402	1831078	2674049
15km	90%	35000	6	132	2636682	371944	2238364	2528309
15km	90%	35000	6	169	3098823	391916	2695131	3063100
15km	90%	35000	6	165	3917073	506625	3358459	2967818
15km	90%	35000	6	185	2535222	346642	2160980	2741295
15km	90%	35000	6	145	2526523	390325	2115841	2894766
15km	90%	35000	6	155	3243372	498409	2714542	3427562
15km	90%	35000	6	131	2700011	397935	2277308	2360310
15km	90%	35000	6	160	3645794	535422	3072517	3295960
15km	90%	35000	6	160	3668686	496690	3152629	3130967
15km	90%	35000	6	190	3196192	412601	2756346	3171283
15km	90%	35000	6	155	3097001	403635	2665601	3282254
15km	90%	35000	6	196	3354136	475870	2848081	3281829
15km	90%	35000	6	221	3583353	442635	3092784	3913895
15km	90%	35000	6	151	2730752	347008	2357236	2594211
15km	90%	35000	6	150	3141210	455672	2654427	3249315
15km	90%	35000	6	137	2844536	396851	2404093	2653638
15km	90%	35000	6	162	4164038	604551	3530178	3210504
15km	90%	35000	6	176	2434788	335913	2075691	2562538
15km	90%	35000	6	184	3337275	468629	2838938	2938463
15km	90%	35000	6	155	3157663	466143	2655433	2814320
15km	90%	35000	6	141	2887821	334154	2517706	2742076
15km	90%	35000	6	157	2575324	353997	2207849	2664822
15km	90%	35000	6	154	2085213	314929	1749744	2678976
15km	90%	35000	6	182	2872196	410358	2439996	3169204
15km	90%	35000	6	162	3511647	487940	2991785	2905043
15km	90%	35000	6	174	3636396	470112	3142881	2881823
15km	90%	35000	6	170	2970648	369482	2570297	2571950
15km	90%	35000	6	172	3673414	493737	3133658	3819241
15km	90%	35000	6	143	2245341	339771	1884701	2326062
15km	90%	35000	6	192	3514768	448483	3035276	3583910
15km	90%	35000	6	182	3177918	436498	2726456	3431145
15km	90%	35000	6	279	3774003	531004	3211763	3826404
15km	90%	35000	6	187	2393750	361912	2009624	2292709
15km	90%	35000	6	270	2714596	351468	2327753	3003014
15km	90%	35000	6	175	3419573	473701	2904048	3229543
15km	90%	35000	6	255	2080949	269927	1782814	2564784
15km	90%	35000	6	150	3430964	472427	2924066	3028568
15km	90%	35000	6	159	3382111	501023	2860078	3343431
15km	90%	35000	6	204	2586419	337208	2212838	2963008
15km	90%	35000	6	224	3194201	395121	2762415	3555828
15km	90%	35000	6	160	2655501	366258	2260747	2488688
15km	90%	35000	6	168	3883854	553911	3285222	3540648
15km	90%	35000	6	171	2913097	444681	2443132	3312540
15km	90%	35000	6	180	2542491	358868	2159912	2234243
15km	90%	35000	6	165	3439672	473277	2927959	2676718
15km	90%	35000	6	163	2925280	387154	2506072	2711774
15km	90%	35000	6	170	3160265	443828	2685019	2812833
15km	90%	35000	6	153	2976127	427952	2531737	2652521
15km	90%	35000	6	191	2657961	348840	2280964	2520150
15km	90%	35000	6	166	3713163	481361	3180532	3444472
15km	90%	35000	6	177	2587218	372888	2177940	2679833
15km	90%	35000	6	144	3722553	525473	3161803	2828610
15km	90%	35000	6	151	3126484	412562	2685908	2849870
15km	90%	35000	6	192	4091395	522246	3526208	3725123
15km	90%	35000	6	154	2679341	428720	2224525	2811604
15km	90%	35000	6	164	2899827	432920	2443261	2906786
15km	90%	35000	6	230	3031778	405577	2604620	3316971
15km	90%	35000	6	211	3702834	532543	3128670	2897238
15km	90%	35000	6	156	3426520	463439	2920765	3047054
15km	90%	35000	6	140	3359226	486512	2836155	3254627
15km	90%	35000	6	186	4148749	522375	3588298	3449759
15km	90%	35000	6	165	4317299	522635	3711579	3844582
15km	90%	35000	6	260	3998724	414349	3552038	3388474
15km	90%	35000	6	151	3251479	439607	2782107	2981746
15km	90%	35000	6	224	3614581	443405	3149944	3543090
15km	90%	35000	6	213	2506671	351953	2129208	2716055
15km	90%	35000	6	133	3310858	443683	2841776	2883669
15km	90%	35000	6	199	3880783	527208	3325113	3773452
15km	90%	35000	6	195	2645886	298837	2327868	2579916
15km	90%	35000	6	150	2707532	384724	2306505	2716554
15km	90%	35000	6	163	3608520	529401	3045823	3043358
15km	90%	35000	6	124	2479405	364870	2091124	2725489
15km	90%	35000	6	188	3237484	464700	2732384	3225273
15km	90%	35000	6	203	2803001	386519	2391676	2740362
15km	90%	35000	6	154	2586663	395030	2146205	2743215
15km	90%	35000	6	208	4416725	563952	3813915	3231995
15km	90%	35000	6	237	3671933	479171	3165063	3196347
15km	90%	35000	6	157	2800866	398554	2366858	2930260
15km	90%	35000	6	166	2538854	344562	2161169	2937941
15km	90%	35000	6	159	2693081	395596	2275750	2814441
15km	90%	35000	6	182	3238568	413204	2802654	2950901
15km	90%	35000	6	143	2247171	304332	1895058	2563748
15km	90%	35000	6	163	2807192	381058	2397364	2924755
15km	90%	35000	6	136	3205992	459759	2717256	2526563
15km	90%	35000	6	215	3102488	428069	2635971	2865471
15km	90%	35000	6	131	2561148	391192	2144928	2868136
15km	90%	35000	6	206	3974305	558704	3381854	3578879
15km	90%	35000	6	174	2516010	296359	2200175	2736040
15km	90%	35000	6	160	3058441	453597	2575641	2610439
15km	90%	35000	6	144	3751338	548458	3169873	3236089
15km	90%	35000	6	145	3252908	406906	2812984	3114749
15km	90%	35000	6	176	2707367	429640	2254334	2362621
15km	90%	35000	6	234	2416606	310370	2080615	2787664
15km	90%	35000	6	208	3888104	516636	3336719	3894130
15km	90%	35000	6	130	2659782	386522	2242263	2636248
15km	90%	35000	6	178	2474029	415330	2033343	3144709
15km	90%	35000	6	166	3048088	450601	2570657	2795270
15km	90%	35000	6	214	3084199	455216	2600499	3045430
15km	90%	35000	6	186	3972923	534197	3408083	3372538
15km	90%	35000	6	155	3559307	498613	3022525	2820881
15km	90%	35000	6	230	2962031	462195	2455961	2815093
15km	90%	35000	6	151	3450127	524608	2896434	2839005
15km	90%	35000	6	245	3855256	482668	3339682	3297840
15km	90%	35000	6	227	2625169	371387	2232450	3105709
15km	90%	35000	6	184	3383114	544658	2795024	3357907
15km	90%	35000	6	194	3364379	536995	2806287	3095438
15km	90%	35000	6	197	2538058	355716	2159628	2771547
15km	90%	35000	6	190	2543312	393936	2134268	2398663
15km	90%	35000	6	149	3305644	474667	2807520	3458412
15km	90%	35000	6	152	2249967	290540	1932194	2602729
15km	90%	35000	6	165	3670670	489862	3139509	3256633
15km	90%	35000	6	147	2580619	388332	2173697	2553673
15km	90%	35000	6	204	1902914	259507	1623231	2572350
15km	90%	35000	6	230	3787945	484187	3284596	3392020
15km	90%	35000	6	213	2889897	403709	2470159	2814714
15km	90%	35000	6	167	2508149	366424	2124672	2573457
15km	90%	35000	6	167	2352694	300597	2014521	2701120
15km	90%	35000	6	177	3105304	432908	2645667	2880162
15km	90%	35000	6	209	4077138	488146	3558344	3520142
15km	90%	35000	6	170	3086452	449925	2614456	3253364
15km	90%	35000	6	131	2638972	388921	2231408	2602152
15km	90%	35000	6	188	3609683	441038	3136067	3427797
15km	90%	35000	6	165	3649363	511275	3110778	3542307
15km	90%	35000	6	249	4034921	473973	3534388	3784709
15km	90%	35000	6	156	2589284	397531	2158945	2808371
15km	90%	35000	6	176	3276229	509823	2747201	2761843
15km	90%	35000	6	175	2803911	341457	2441915	3068997
15km	90%	35000	6	149	3218327	423740	2766938	3091942
15km	90%	35000	6	223	2868561	403445	2436047	3211128
15km	90%	35000	6	167	2857263	381021	2455142	2988020
15km	90%	35000	6	239	2762317	314467	2394189	2690179
15km	90%	35000	6	188	3356064	491264	2821694	3124424
15km	90%	35000	6	160	3069560	425114	2611766	3009516
15km	90%	35000	6	189	3180386	388579	2757193	3131128
15km	90%	35000	6	172	2514681	377651	2116666	2602584
15km	90%	35000	6	151	2733088	375959	2314758	2862564
15km	90%	35000	6	147	2705279	359156	2324192	2416085
15km	90%	35000	6	226	3302695	493917	2767276	2711591
15km	90%	35000	6	173	3498698	493218	2942882	2931698
15km	90%	35000	6	156	2973966	430885	2526693	3181547
15km	90%	35000	6	133	2883789	436862	2429482	2563136
15km	90%	35000	6	169	3065421	407685	2611670	3208804
15km	90%	35000	6	215	3662821	492518	3140012	3387913
15km	90%	35000	6	224	3310694	483368	2804113	2795608
15km	90%	35000	6	160	3353509	518416	2811143	2793547
15km	90%	35000	6	178	2942217	448429	2472174	2669769
15km	90%	35000	6	166	2868640	406591	2443754	2921022
15km	90%	35000	6	222	2869136	382045	2462779	2581649
15km	90%	35000	6	169	2971353	387565	2559506	3284238
15km	90%	35000	6	157	3774124	561180	3186205	3220705
15km	90%	35000	6	150	2151473	295049	1840245	2308506
15km	90%	35000	6	200	2996069	433607	2549659	3059113
15km	90%	35000	6	207	3868779	542417	3293721	3330038
15km	90%	35000	6	153	2912689	434003	2444313	3425704
15km	90%	35000	6	173	4023630	558505	3434687	3407486
15km	90%	35000	6	132	2817719	408650	2380409	2753627
15km	90%	35000	6	184	2518478	350623	2145288	2369981
15km	90%	35000	6	227	2902985	421353	2462982	2842708
15km	90%	35000	6	161	2815673	380057	2403330	2753197
15km	90%	35000	6	166	3660702	464987	3170770	3288029
15km	90%	35000	6	169	3240927	472425	2735244	3410020
15km	90%	35000	6	157	3964085	586244	3321481	3469877
15km	90%	35000	6	206	3516527	456466	3025390	3425653
15km	90%	35000	6	199	3718181	490098	3190148	3297452
15km	90%	35000	6	139	2967051	444292	2492424	2769394
15km	90%	35000	6	179	3268225	508065	2731326	2767524
15km	90%	35000	6	136	3735319	583131	3099684	3017077
15km	90%	35000	6	160	2959411	450109	2494086	2511968
15km	90%	35000	6	193	3197236	468208	2707157	3103574
15km	90%	35000	6	195	3470857	494830	2941483	2931656
15km	90%	35000	6	211	2949481	385415	2526378	2987031
15km	90%	35000	6	129	2616416	350441	2234252	2551647
15km	90%	35000	6	160	3769719	534439	3161030	3187578
15km	90%	35000	6	166	3460473	437900	2994133	3104935
15km	90%	35000	6	186	2567467	386500	2155005	2904075
15km	90%	35000	6	170	2209116	318158	1875558	2491339
15km	90%	35000	6	151	3159748	444008	2690993	2821132
15km	90%	35000	6	152	3533470	529937	2973945	3473293
15km	90%	35000	6	219	2831518	397277	2407268	2512750
15km	90%	35000	6	189	2976758	385606	2569502	2671134
15km	90%	35000	6	142	2703753	378045	2306830	2592014
15km	90%	35000	6	176	2503611	370925	2101919	2836753
15km	90%	35000	6	204	4119051	508965	3580134	3352764
15km	90%	35000	6	243	2896044	427315	2442450	2629271
15km	90%	35000	6	179	3040872	398277	2602867	2820384
15km	90%	35000	6	134	3065607	431795	2609743	2675245
15km	90%	35000	6	174	3381362	472706	2886564	3054502
15km	90%	35000	6	198	3085779	461130	2593306	3018270
15km	90%	35000	6	157	2578849	377035	2177257	2924983
15km	90%	35000	6	156	3425389	455769	2950595	2974068
15km	90%	35000	6	171	3836497	485542	3320521	3263649
15km	90%	35000	6	215	2959093	387717	2542098	2600038
15km	90%	35000	6	179	3844737	506419	3299567	2950987
15km	90%	35000	6	175	3049120	348520	2644355	3410231
15km	90%	35000	6	116	1928289	275749	1633340	2604998
15km	90%	35000	6	142	3420452	479608	2914484	3024709
15km	90%	35000	6	157	2450237	343324	2088326	2685659
15km	90%	35000	6	208	3724046	462640	3235155	3548413
15km	90%	35000	6	290	2954951	459941	2457455	2808475
15km	90%	35000	6	180	3316026	414405	2853277	3174229
15km	90%	35000	6	216	3506065	437283	3042831	3302701
15km	90%	35000	6	159	2177877	283811	1876985	2705793
15km	90%	35000	6	239	3352789	442517	2877836	3553904
15km	90%	35000	6	237	2771928	364014	2383903	3087032
15km	90%	35000	6	172	2913909	388429	2494947	3113260
15km	90%	35000	6	148	2476639	407726	2052424	2719137
15km	90%	35000	6	249	3137876	458903	2647457	3313419
15km	90%	35000	6	155	3054600	447977	2582982	2850146
15km	90%	35000	6	154	2940104	397696	2507915	2545475
15km	90%	35000	6	137	2564221	411062	2130951	2879256
15km	90%	35000	6	165	1909440	264128	1614996	2377707
15km	90%	35000	6	190	3329578	447086	2833603	2940420
15km	90%	35000	6	191	3573277	519809	3030328	3676284
15km	90%	35000	6	169	3569593	492330	3057237	2905498
15km	90%	35000	6	162	2722323	361304	2327264	2564478
15km	90%	35000	6	177	3125575	406105	2677269	2797391
15km	90%	35000	6	152	2844804	426441	2384554	2633275
15km	90%	35000	6	179	3809094	512915	3268776	3400352
15km	90%	35000	6	240	2648991	299562	2333839	2539939
15km	90%	35000	6	201	3663860	527644	3106392	3418521
15km	90%	35000	6	179	3284413	421261	2838483	2947439
15km	90%	35000	6	272	3590657	462019	3111068	3225893
15km	90%	35000	6	139	2889081	450765	2415066	2657650
15km	90%	35000	6	125	2731630	355385	2330014	2670061
15km	90%	35000	6	179	4176533	570933	3540094	3602239
15km	90%	35000	6	166	2913217	385624	2494782	2779318
15km	90%	35000	6	146	4067405	508560	3530452	3472514
15km	90%	35000	6	218	3885699	570974	3278005	3352045
15km	90%	35000	6	177	2771113	395643	2353241	2845432
15km	90%	35000	6	241	3166032	454018	2697659	3075170
15km	90%	35000	6	250	2572319	326587	2227903	2811759
15km	90%	35000	6	228	3273764	432051	2811556	3156810
15km	90%	35000	6	209	3546240	431786	3079942	3183307
15km	90%	35000	6	179	3167123	399896	2757713	2818867
15km	90%	35000	6	174	2706044	425429	2265433	2694130
15km	90%	35000	6	216	2988239	375238	2584554	2685659
15km	90%	35000	6	162	3109763	421855	2650614	3097025
15km	90%	35000	6	181	3360116	496262	2847490	3074493
15km	90%	35000	6	204	3116371	419879	2678138	3314956
15km	90%	35000	6	134	1934296	276538	1637036	2922234
15km	90%	35000	6	174	2402398	347194	2030332	2497229
15km	90%	35000	6	189	2563575	324668	2215849	3118730
15km	90%	35000	6	235	3689013	500077	3165184	3254498
15km	90%	35000	6	204	3001297	385852	2589673	2984159
15km	90%	35000	6	193	2714230	350138	2326309	2897651
15km	90%	35000	6	150	2651068	396550	2239276	2943064
15km	90%	35000	6	210	3221566	440801	2750466	2997431
15km	90%	35000	6	256	3279317	438252	2822576	3199159
15km	90%	35000	6	198	3115093	411171	2682477	3046033
15km	90%	35000	6	157	3233859	508104	2680096	3015846
15km	90%	35000	6	175	3147239	352137	2774380	3249351
15km	90%	35000	6	148	2406974	368241	1998219	2919561
15km	90%	35000	6	198	3163406	427675	2688430	3222390
15km	90%	35000	6	122	2969163	449782	2482926	2613567
15km	90%	35000	6	219	2756717	426472	2294637	2843645
15km	90%	35000	6	132	2891093	427198	2443399	2657340
15km	90%	35000	6	188	3641918	430882	3173766	3234358
15km	90%	35000	6	201	2763139	398227	2326471	2808444
15km	90%	35000	6	178	4458508	581072	3849364	3865912
15km	90%	35000	6	248	2879348	398672	2461614	2897541
15km	90%	35000	6	207	3250064	414259	2787896	2639744
15km	90%	35000	6	135	2460300	374486	2061204	2339135
15km	90%	35000	6	201	3184669	462017	2699359	2655979
15km	90%	35000	6	167	2717179	342505	2357354	3307105
15km	90%	35000	6	157	3361583	485786	2855075	2774152
15km	90%	35000	6	129	2535679	364829	2153009	2725119
15km	90%	35000	6	151	3114543	485104	2608480	2942399
15km	90%	35000	6	218	3093527	427107	2633879	2935971
15km	90%	35000	6	188	2515841	394382	2089586	2644147
15km	90%	35000	6	164	2589668	349060	2222015	2923987
15km	90%	35000	6	140	3243775	479138	2739504	2826463
15km	90%	35000	6	182	2405499	337009	2050620	2735237
15km	90%	35000	6	176	4035329	550985	3444488	3333894
15km	90%	35000	6	131	2534778	390992	2130269	2697236
15km	90%	35000	6	148	2394279	330141	2044294	2711946
15km	90%	35000	6	163	3065525	418597	2609651	2501009
15km	90%	35000	6	230	3605719	490711	3089533	3633578
15km	90%	35000	6	201	3559321	469521	3055954	2970848
15km	90%	35000	6	269	4132220	526450	3576918	3260153
15km	90%	35000	6	170	3433746	481112	2924241	3436399
15km	90%	35000	6	229	3623978	524690	3074331	3035158
15km	90%	35000	6	165	2941936	391742	2517206	3061267
15km	90%	35000	6	201	3330381	460195	2829806	3125374
15km	90%	35000	6	185	2797996	395243	2380825	2722430
15km	90%	35000	6	172	3956690	580748	3341713	3448855
15km	90%	35000	6	167	2388700	380137	1991217	2439047
15km	90%	35000	6	167	3292568	454720	2811171	2721406
15km	90%	35000	6	184	3161735	414346	2721800	3101838
15km	90%	35000	6	201	4041050	506979	3508127	3195406
15km	90%	35000	6	286	3187728	373882	2785018	3191868
15km	90%	35000	6	194	2476875	366063	2089687	2642587
15km	90%	35000	6	161	3134639	454099	2647655	2788231
15km	90%	35000	6	184	4336448	597973	3690978	3471097
15km	90%	35000	6	171	2390790	364248	2013255	2526672
15km	90%	35000	6	191	3181416	430210	2735794	2913210
15km	90%	35000	6	136	2559273	390553	2146393	2691881
15km	90%	35000	6	172	2554046	305375	2221417	2838161
15km	90%	35000	6	274	3110813	394745	2690037	3555906
15km	90%	35000	6	203	3074503	428010	2608800	2789606
15km	90%	35000	6	158	2339755	312912	2005012	2775650
15km	90%	35000	6	164	2830494	444723	2363351	2420330
15km	90%	35000	6	185	3063508	408251	2631388	2812097
15km	90%	35000	6	254	4243202	510487	3696459	4052382
15km	90%	35000	6	160	2933916	403766	2502482	3300101
15km	90%	35000	6	129	2811189	370248	2408709	2962784
15km	90%	35000	6	208	3653551	508039	3115169	3255499
15km	90%	35000	6	175	2757551	405032	2332402	3277560
15km	90%	35000	6	221	3100796	474829	2558395	3872761
15km	90%	35000	6	173	3758136	539506	3193458	3283348
15km	90%	35000	6	216	3106012	410970	2672312	2948796
15km	90%	35000	6	159	3402869	501169	2870229	3119946
15km	90%	35000	6	171	3465177	498470	2933138	2640894
15km	90%	35000	6	201	3400677	462149	2897580	2760786
15km	90%	35000	6	172	3600309	524888	3046651	3009153
15km	90%	35000	6	163	2718197	374359	2326093	2999715
15km	90%	35000	6	176	3041483	429198	2583706	2597619
15km	90%	35000	6	188	2898459	389870	2483726	2891667
15km	90%	35000	6	218	3375051	412253	2915405	3319279
15km	90%	35000	6	156	2944464	369606	2537847	3182017
15km	90%	35000	6	148	3098278	481439	2601431	3114579
15km	90%	35000	6	157	3045847	406412	2622661	2497821
15km	90%	35000	6	169	2532260	366322	2151778	2534579
15km	90%	35000	6	157	3700789	444564	3241700	3502557
15km	90%	35000	6	171	2979899	404731	2537845	2840277
15km	90%	35000	6	168	2983523	450555	2507871	2729032
15km	90%	35000	6	205	3494865	409613	3041887	3126405
15km	90%	35000	6	162	2384121	303907	2059401	2499545
15km	90%	35000	6	219	3008572	371156	2610213	3199291
15km	90%	35000	6	212	2949598	396304	2530750	2588639
15km	90%	35000	6	269	2797613	360115	2408224	3215803
15km	90%	35000	6	143	3291592	461563	2804073	2755315
15km	90%	35000	6	156	2590032	395466	2167051	2879471
15km	90%	35000	6	299	3848861	471906	3346465	3802934
15km	90%	35000	6	191	3353982	460047	2867302	2893851
15km	90%	35000	6	171	2277737	379018	1879981	2732456
15km	90%	35000	6	228	3891963	497638	3360621	3709325
15km	90%	35000	6	120	3098212	471169	2595214	2888388
15km	90%	35000	6	142	3558747	525430	3006887	3247099
15km	90%	35000	6	170	3160161	455411	2672517	2979431
15km	90%	35000	6	270	2345053	305816	2027667	2856904
15km	90%	35000	6	169	3538560	509312	2984898	2961843
15km	90%	35000	6	172	3099074	437354	2645262	3013448
15km	90%	35000	6	147	3352888	426922	2896343	2835677
15km	90%	35000	6	217	3577276	452773	3092475	3437430
15km	90%	35000	6	181	3176822	436331	2700154	3156514
15km	90%	35000	6	239	3746785	478572	3232160	3408833
15km	90%	35000	6	186	3514600	511370	2974463	2912363
15km	90%	35000	6	196	2566401	355624	2188592	3180928
15km	90%	35000	6	184	4428344	524264	3881670	3552618
15km	90%	35000	6	197	3637895	497335	3102639	3459056
15km	90%	35000	6	243	3391859	458196	2874446	3080987
15km	90%	35000	6	186	2968071	473214	2458292	2971452
15km	90%	35000	6	173	2999091	437902	2536343	2870363
15km	90%	35000	6	201	3726301	536814	3158079	3366768
15km	90%	35000	6	160	2943056	407784	2504996	2508392
15km	90%	35000	6	166	2271561	312470	1935710	2624137
15km	90%	35000	6	152	3037294	413572	2586764	2687401
15km	90%	35000	6	149	1973362	264521	1688576	2465945
15km	90%	35000	6	148	2537085	375636	2130964	2893387
15km	90%	35000	6	206	3563329	487355	3052036	4034990
15km	90%	35000	6	127	1862212	277183	1574469	2252304
15km	90%	35000	6	212	2671092	386611	2262688	2731405
15km	90%	35000	6	198	2476281	368036	2070990	2610821
15km	90%	35000	6	139	2265375	354211	1900136	2369213
15km	90%	35000	6	200	3292237	528264	2735713	3028674
15km	90%	35000	6	182	3002079	411244	2565084	2905612
15km	90%	35000	6	141	3001612	446491	2524964	2895589
15km	90%	35000	6	199	3563484	501522	3026147	3146189
15km	90%	35000	6	159	3552746	466284	3050212	3158150
15km	90%	35000	6	142	2665874	345006	2307506	2541701
15km	90%	35000	6	252	3036842	359748	2647966	3121277
15km	90%	35000	6	274	3706102	515749	3156613	2954574
15km	90%	35000	6	210	3295370	463519	2801681	3106363
15km	90%	35000	6	152	3200291	417910	2765266	2756137
15km	90%	35000	6	145	3448373	483109	2929015	2795439
15km	90%	35000	6	154	3040675	411910	2608025	2957400
15km	90%	35000	6	207	3238771	383539	2831885	3028733
15km	90%	35000	6	149	3002706	384662	2605111	2770202
15km	90%	35000	6	150	2390522	354233	2016261	3091494
15km	90%	35000	6	165	3763784	533916	3196193	3252669
15km	90%	35000	6	313	3149560	368006	2749091	3166650
15km	90%	35000	6	170	3127522	415055	2674239	2827164
15km	90%	35000	6	213	2257031	300376	1931349	2789066
15km	90%	35000	6	144	2493833	382754	2091556	2588556
15km	90%	35000	6	176	3064113	382865	2658892	2898772
15km	90%	35000	6	130	2846627	436916	2376015	2959810
15km	90%	35000	6	123	2587664	430694	2137509	2753113
15km	90%	35000	6	199	3064088	406913	2638243	2829035
15km	90%	35000	6	156	3401442	487229	2873733	2904409
15km	90%	35000	6	245	3218307	404273	2787882	3284224
15km	90%	35000	6	146	3205787	477947	2688765	3604321
15km	90%	35000	6	167	3540205	497099	3000430	3383056
15km	90%	35000	6	198	3797562	449487	3304857	3356142
15km	90%	35000	6	181	3015018	423433	2566824	3185312
15km	90%	35000	6	152	2434225	407074	2001360	2603089
15km	90%	35000	6	160	2772060	350719	2406111	2690404
15km	90%	35000	6	208	2951161	455232	2466230	2709981
15km	90%	35000	6	185	2488648	375505	2093791	2391996
15km	90%	35000	6	199	2711774	357690	2329647	2784429
15km	90%	35000	6	156	2632019	394079	2217230	2878631
15km	90%	35000	6	170	2885467	414345	2450119	2818842
15km	90%	35000	6	165	3646173	507856	3095052	3431859
15km	90%	35000	6	199	2842515	447519	2357865	2933126
15km	90%	35000	6	133	2362956	362610	1973399	2460840
15km	90%	35000	6	279	3427560	366535	3029496	3467166
15km	90%	35000	6	211	4765679	643229	4081306	4281289
15km	90%	35000	6	219	3344317	468547	2852034	3013636
15km	90%	35000	6	158	3570729	476408	3063347	3236746
15km	90%	35000	6	172	3080260	439119	2616847	2778551
15km	90%	35000	6	182	3158113	438422	2683793	2867404
15km	90%	35000	6	111	2367536	414926	1935430	2423770
15km	90%	35000	6	167	4313465	534337	3752720	3438489
15km	90%	35000	6	175	3652075	552165	3054735	3272990
15km	90%	35000	6	165	2578408	351086	2200260	2745105
15km	90%	35000	6	158	3075462	445639	2598870	3113260
15km	90%	35000	6	189	3412880	440748	2936181	3279341
15km	90%	35000	6	182	2762974	400673	2326064	2819495
15km	90%	35000	6	169	3091964	431575	2640548	2661005
15km	90%	35000	6	141	2709313	393589	2295406	2557825
15km	90%	35000	6	173	4274496	622515	3606484	3451995
15km	90%	35000	6	151	2996196	393084	2583947	3264616
15km	90%	35000	6	160	1991692	268809	1697850	2415499
15km	90%	35000	6	150	3467265	444927	2987188	2978815
15km	90%	35000	6	143	2171845	314588	1829353	2361008
15km	90%	35000	6	167	4000780	533619	3437112	3313163
15km	90%	35000	6	167	3152421	437139	2669584	3292632
15km	90%	35000	6	321	2445476	344414	2085080	2590073
15km	90%	35000	6	182	2798313	339120	2438222	2933209
15km	90%	35000	6	168	3320702	447110	2836311	3065812
15km	90%	35000	6	253	2748870	350556	2383867	2932516
15km	90%	35000	6	161	2514398	358001	2138790	2493818
15km	90%	35000	6	142	2810373	371954	2419072	2881537
15km	90%	35000	6	170	4302944	592805	3673183	3590588
15km	90%	35000	6	171	3291360	453962	2796786	2920686
15km	90%	35000	6	230	3490106	449052	3010928	3038346
15km	90%	35000	6	191	3873309	499005	3308012	3298336
15km	90%	35000	6	180	3370203	466013	2872047	3428432
15km	90%	35000	6	187	4009156	531006	3434772	3739713
15km	90%	35000	6	190	3167519	438430	2690863	2782299
15km	90%	35000	6	215	4691418	646201	3996290	4643542
15km	90%	35000	6	202	3094531	420921	2644712	3315240
15km	90%	35000	6	166	5382574	725775	4600277	4038378
15km	90%	35000	6	134	2759181	391964	2333588	2787645
15km	90%	35000	6	182	2688728	341181	2324756	2502129
15km	90%	35000	6	203	2510283	355141	2128247	2779572
15km	90%	35000	6	172	3376310	478724	2870066	2971843
15km	90%	35000	6	188	3082163	426379	2630310	3270162
15km	90%	35000	6	159	2738995	396111	2307374	2496127
15km	90%	35000	6	128	2756186	395230	2341774	2678133
15km	90%	35000	6	199	4242975	575654	3626402	4344964
15km	90%	35000	6	153	2760795	386376	2357090	2654166
15km	90%	35000	6	173	4199566	651103	3518844	3646944
15km	90%	35000	6	170	3147321	442458	2683331	2902169
15km	90%	35000	6	207	3609677	456392	3127972	3164886
15km	90%	35000	6	223	3236385	334003	2853920	3103327
15km	90%	35000	6	217	3518915	442052	3039317	3444199
15km	90%	35000	6	143	3166205	484880	2634570	3023246
15km	90%	35000	6	134	2647985	388802	2221580	2626489
15km	90%	35000	6	176	2519306	340873	2151940	2873390
15km	90%	35000	6	188	3111566	441472	2641625	2738271
15km	90%	35000	6	149	2200097	327542	1852326	2302991
15km	90%	35000	6	185	2873283	411309	2430084	2563819
15km	90%	35000	6	159	3599569	508246	3066343	3171604
15km	90%	35000	6	171	2348072	314156	2010054	2762836
15km	90%	35000	6	174	3331099	460716	2839163	2740394
15km	90%	35000	6	172	3277913	473861	2753137	2688124
15km	90%	35000	6	204	2438067	387738	2033159	2862815
15km	90%	35000	6	182	3239123	439080	2775355	2922947
15km	90%	35000	6	157	2804023	394072	2379920	2302313
15km	90%	35000	6	181	2377479	306753	2050658	2504382
15km	90%	35000	6	165	2575657	359753	2192743	2988930
15km	90%	35000	6	223	3274403	497135	2742465	3549246
15km	90%	35000	6	177	2930968	386832	2516303	2629352
15km	90%	35000	6	140	2540984	352421	2159660	2787406
15km	90%	35000	6	144	2737715	352833	2361596	2945747
15km	90%	35000	6	190	3039789	400670	2566916	2947654
15km	90%	35000	6	253	3867660	454290	3379962	3447182
15km	90%	35000	6	150	2747310	466978	2258329	2688623
15km	90%	35000	6	167	3217580	422105	2775713	3505661
15km	90%	35000	6	195	3562164	495683	3034840	3146928
15km	90%	35000	6	176	3204613	434666	2743380	2943194
15km	90%	35000	6	227	3154871	465781	2665205	3485721
15km	90%	35000	6	174	3431813	478497	2924671	3399580
15km	90%	35000	6	185	3651900	495764	3123742	3040929
15km	90%	35000	6	211	2262885	327225	1909884	2582244
15km	90%	35000	6	166	2131326	259560	1853611	2564268
15km	90%	35000	6	161	2803676	417386	2358982	2624570
15km	90%	35000	6	166	2709057	363292	2326657	2946351
15km	90%	35000	6	180	3369569	460920	2889427	3317988
15km	90%	35000	6	165	3385028	533119	2807004	2711668
15km	90%	35000	6	235	3108862	429704	2647938	3014174
15km	90%	35000	6	192	2619101	344509	2249677	2662732
15km	90%	35000	6	227	2597545	369586	2205969	2998725
15km	90%	35000	6	173	3269290	430270	2822262	2825401
15km	90%	35000	6	147	3748577	557148	3150903	3119688
15km	90%	35000	6	146	2940288	424339	2478433	2679290
15km	90%	35000	6	166	3418113	478165	2902150	2865435
15km	90%	35000	6	184	3539719	429240	3090933	3103312
15km	90%	35000	6	149	3637914	505713	3105423	2693971
15km	90%	35000	6	208	2858757	388121	2444255	2592419
15km	90%	35000	6	154	2848289	369169	2445555	2882635
15km	90%	35000	6	164	3148753	455214	2668233	2849362
15km	90%	35000	6	151	2638701	352318	2259987	3080910
15km	90%	35000	6	165	3605505	461054	3121176	3131458
15km	90%	35000	6	212	2390470	288192	2083970	3162931
15km	90%	35000	6	167	3097804	423126	2648130	2440024
15km	90%	35000	6	166	2810352	400993	2370745	2812691
15km	90%	35000	6	148	3785906	525743	3216974	3249679
15km	90%	35000	6	154	3001498	447827	2520492	2984200
15km	90%	35000	6	169	2825016	397682	2409346	3280848
15km	90%	35000	6	203	2887736	417659	2438324	3195687
15km	90%	35000	6	139	3137599	457877	2659382	2878102
15km	90%	35000	6	279	3586760	475211	3087790	3245100
15km	90%	35000	6	168	3064151	372009	2669209	3261167
15km	90%	35000	6	215	2879602	400987	2452787	2739935
15km	90%	35000	6	157	4404292	534945	3819792	3980521
15km	90%	35000	6	173	2784707	390954	2364348	2627124
15km	90%	35000	6	210	3598217	409513	3155670	3290190
15km	90%	35000	6	176	3267153	401069	2830881	3055774
15km	90%	35000	6	234	3626354	474226	3132274	3545317
15km	90%	35000	6	173	2614249	374208	2218576	2760788
15km	90%	35000	6	169	3292721	488759	2771508	3411441
15km	90%	35000	6	175	3337490	447318	2857176	3181486
15km	90%	35000	6	214	3274454	428380	2830903	2991295
15km	90%	35000	6	144	2596154	338532	2242789	2406499
15km	90%	35000	6	254	3398118	432785	2942137	3531620
15km	90%	35000	6	191	3439314	497244	2911544	3352875
15km	90%	35000	6	194	3275866	414442	2836550	2942838
15km	90%	35000	6	201	2763372	405622	2335175	2557857
15km	90%	35000	6	187	2651677	373667	2258872	2862739
15km	90%	35000	6	214	2654597	351510	2283455	2540922
15km	90%	35000	6	189	2876130	413962	2441225	2459879
15km	90%	35000	6	183	2360785	349800	1965680	2497508
15km	90%	35000	6	177	3979558	545701	3389610	3531266
15km	90%	35000	6	207	3011166	443471	2529574	2950805
15km	90%	35000	6	131	2390531	381131	1990932	2550173
15km	90%	35000	6	207	2049899	295368	1725783	2301541
15km	90%	35000	6	241	3214893	466804	2715233	4199243
15km	90%	35000	6	184	2980673	429519	2520134	3021263
[truncated: 1 more rows]
