# Supplementary material for: Quantifying the Value of Perfect Information in Emergency Vaccination Campaigns
Source: PLoS Comput Biol. 2017 Feb 16;13(2):e1005318. doi: 10.1371/journal.pcbi.1005318 (PMC5312803; doi:10.1371/journal.pcbi.1005318)
Supplement: S1 Data — (ZIP) [file pcbi.1005318.s013.zip › Data/15km vaccination/data25.txt]

vacc_radius	efficacy	capacity	delay	outbreak_duration	livestock_culled	cattle_culled	sheep_culled	vaccinations
15km	90%	50000	2	167	1427767	152205	1260036	2519676
15km	90%	50000	2	157	1905288	187734	1700019	3230691
15km	90%	50000	2	132	1332145	146380	1169333	2665578
15km	90%	50000	2	182	1508117	163604	1328696	2907299
15km	90%	50000	2	170	1852623	178883	1663011	2900875
15km	90%	50000	2	182	1587612	176462	1387716	3299872
15km	90%	50000	2	226	1699054	171809	1520128	2696562
15km	90%	50000	2	191	1963380	171092	1779246	2935100
15km	90%	50000	2	151	1310254	150017	1151188	2590530
15km	90%	50000	2	123	1449619	160392	1275483	2847684
15km	90%	50000	2	246	1413722	150049	1250951	2391843
15km	90%	50000	2	191	1905877	183636	1710094	2942294
15km	90%	50000	2	160	1758167	154169	1595066	3149767
15km	90%	50000	2	181	1878491	220819	1628816	2714384
15km	90%	50000	2	157	2807438	239712	2557488	3644912
15km	90%	50000	2	160	1520542	169403	1331784	2373059
15km	90%	50000	2	188	1878735	189049	1668070	3095639
15km	90%	50000	2	234	2547916	219502	2296284	3342714
15km	90%	50000	2	157	1744624	172145	1562039	2809756
15km	90%	50000	2	176	1717166	191214	1516717	2527249
15km	90%	50000	2	113	1411756	168392	1221913	2969047
15km	90%	50000	2	207	1838322	150731	1678099	2938782
15km	90%	50000	2	139	1606369	171438	1418348	2611324
15km	90%	50000	2	159	1594942	195170	1385843	2868327
15km	90%	50000	2	122	1163810	144615	1002165	2264870
15km	90%	50000	2	185	1476754	143156	1317085	2854681
15km	90%	50000	2	167	1638536	186961	1434705	3244974
15km	90%	50000	2	189	1766997	167729	1586902	2853174
15km	90%	50000	2	164	1233281	154065	1064325	3103757
15km	90%	50000	2	297	2613815	246518	2346100	3188918
15km	90%	50000	2	179	2117301	201441	1896079	2986343
15km	90%	50000	2	122	1947774	212533	1707936	2628151
15km	90%	50000	2	217	1684270	154611	1515496	2849019
15km	90%	50000	2	283	1553390	194060	1344029	2701648
15km	90%	50000	2	169	1735760	166391	1559694	3076637
15km	90%	50000	2	190	2207295	193702	2001401	3277874
15km	90%	50000	2	130	1365738	156057	1196416	2566291
15km	90%	50000	2	156	2149732	241630	1884341	3312687
15km	90%	50000	2	202	1773287	167226	1599141	3036986
15km	90%	50000	2	174	2066266	232857	1818967	3426617
15km	90%	50000	2	135	1272177	124958	1119365	2633444
15km	90%	50000	2	130	1555178	178424	1343580	2670215
15km	90%	50000	2	163	1529525	156050	1350938	2601085
15km	90%	50000	2	257	1905761	208488	1679809	3025597
15km	90%	50000	2	132	1941514	185134	1723078	2562450
15km	90%	50000	2	148	1596343	170847	1399850	2681815
15km	90%	50000	2	187	1716277	160730	1539423	3223285
15km	90%	50000	2	144	2001041	217355	1756853	3710780
15km	90%	50000	2	153	1447837	144333	1289128	2685975
15km	90%	50000	2	168	1628278	185042	1435018	2769459
15km	90%	50000	2	126	1815318	201775	1595277	2805871
15km	90%	50000	2	159	1882275	175861	1691294	2853285
15km	90%	50000	2	160	2115954	195243	1886990	2765284
15km	90%	50000	2	192	2512619	223851	2273856	3303766
15km	90%	50000	2	257	1893805	220772	1659951	3378832
15km	90%	50000	2	229	1800232	205139	1571653	3178074
15km	90%	50000	2	147	1676296	188293	1471369	2994325
15km	90%	50000	2	133	1375935	165711	1197980	2491827
15km	90%	50000	2	149	1884824	164846	1708158	3197938
15km	90%	50000	2	181	1492302	162052	1319151	2805313
15km	90%	50000	2	178	1647017	185394	1442233	2957733
15km	90%	50000	2	190	1755677	184141	1561828	3021100
15km	90%	50000	2	200	1461650	155432	1289979	2642977
15km	90%	50000	2	153	1574801	177202	1376002	2751934
15km	90%	50000	2	133	1561480	173784	1377516	2494349
15km	90%	50000	2	153	2058797	199937	1837436	2960400
15km	90%	50000	2	140	1837134	198656	1618940	2872869
15km	90%	50000	2	195	1111503	118120	988165	2402293
15km	90%	50000	2	133	1625292	166341	1451257	2508192
15km	90%	50000	2	139	1918676	191429	1709739	3047119
15km	90%	50000	2	236	1772170	184823	1575251	2638658
15km	90%	50000	2	185	1879145	184616	1676759	2780717
15km	90%	50000	2	166	1460034	163690	1274323	2501708
15km	90%	50000	2	150	2111233	190475	1898626	3450843
15km	90%	50000	2	171	2038848	204304	1822887	2857125
15km	90%	50000	2	158	1786325	179250	1589428	2755385
15km	90%	50000	2	145	1282894	139016	1124300	2577488
15km	90%	50000	2	151	1867917	190464	1644524	3033565
15km	90%	50000	2	162	1412330	177539	1213886	2932872
15km	90%	50000	2	165	1691597	172095	1501587	2685973
15km	90%	50000	2	262	1475825	151828	1309634	2636842
15km	90%	50000	2	300	2378445	164099	2193468	3332384
15km	90%	50000	2	181	1770865	185556	1571000	3056643
15km	90%	50000	2	211	1451007	162307	1271618	2613894
15km	90%	50000	2	142	1506421	138995	1356288	2655890
15km	90%	50000	2	162	2252591	231101	1999084	3104623
15km	90%	50000	2	171	1966488	207805	1719896	3337627
15km	90%	50000	2	161	1839426	199602	1627943	2582485
15km	90%	50000	2	214	1652605	169564	1464459	2836923
15km	90%	50000	2	142	2097872	246103	1835397	3311239
15km	90%	50000	2	139	2131106	226461	1870413	3056786
15km	90%	50000	2	167	1509386	166891	1328290	2873698
15km	90%	50000	2	205	1460676	157635	1288550	2659089
15km	90%	50000	2	152	1619524	181926	1418573	3074035
15km	90%	50000	2	181	1472695	135441	1318525	2693726
15km	90%	50000	2	192	1954549	169171	1768776	3466733
15km	90%	50000	2	117	997828	136224	853433	2439468
15km	90%	50000	2	135	1865818	195008	1651370	2576214
15km	90%	50000	2	147	1508189	172536	1314651	2358435
15km	90%	50000	2	157	2005263	208463	1783767	3046343
15km	90%	50000	2	301	1296130	126703	1156381	2421361
15km	90%	50000	2	207	1732232	170125	1550604	3232136
15km	90%	50000	2	212	2196460	170522	2014978	3865246
15km	90%	50000	2	196	2096670	172485	1902926	3091642
15km	90%	50000	2	153	1291645	138121	1147512	2471793
15km	90%	50000	2	278	2208697	208051	1986003	3275566
15km	90%	50000	2	158	2237897	223933	1995497	3304416
15km	90%	50000	2	111	1415613	160921	1240860	2697820
15km	90%	50000	2	167	1789823	178018	1599202	3030455
15km	90%	50000	2	179	1691015	176522	1490557	2606151
15km	90%	50000	2	152	1743642	201396	1519794	2548886
15km	90%	50000	2	141	1916621	187588	1697034	3059331
15km	90%	50000	2	184	2265859	201039	2045968	3217229
15km	90%	50000	2	169	1599030	166271	1421491	3072955
15km	90%	50000	2	122	2108854	235118	1860474	3436222
15km	90%	50000	2	181	1397035	134961	1244567	2521390
15km	90%	50000	2	179	1413978	183241	1223618	2594803
15km	90%	50000	2	174	1588708	168419	1406380	2625781
15km	90%	50000	2	184	2367311	227761	2120657	3436994
15km	90%	50000	2	241	1513358	155258	1318166	2952295
15km	90%	50000	2	151	2234587	231816	1984897	3706632
15km	90%	50000	2	146	1754091	175922	1565796	2774411
15km	90%	50000	2	116	1250021	151012	1088019	2484417
15km	90%	50000	2	151	1457109	181736	1254780	2394154
15km	90%	50000	2	152	1510339	179143	1318769	2497590
15km	90%	50000	2	143	1914034	217157	1667933	2943932
15km	90%	50000	2	199	1362366	135514	1209485	2916459
15km	90%	50000	2	187	1434794	171856	1240947	2703390
15km	90%	50000	2	191	2323577	191438	2112652	3333064
15km	90%	50000	2	158	1517151	155802	1351021	2697679
15km	90%	50000	2	161	1433609	166334	1257827	2568651
15km	90%	50000	2	139	1527983	151689	1352739	2770646
15km	90%	50000	2	164	1844185	181265	1643129	2957343
15km	90%	50000	2	160	1858729	181828	1654376	3083008
15km	90%	50000	2	162	2277526	279345	1980479	3165343
15km	90%	50000	2	177	1680489	182117	1475115	2995840
15km	90%	50000	2	181	1880575	186937	1645742	3201313
15km	90%	50000	2	132	1607914	165432	1417283	3030251
15km	90%	50000	2	150	1789503	178292	1602975	2787002
15km	90%	50000	2	111	1178837	137463	1030014	2244375
15km	90%	50000	2	174	1851629	187854	1642503	2783573
15km	90%	50000	2	231	2038389	206291	1809916	3101778
15km	90%	50000	2	140	1935666	189299	1724227	3094390
15km	90%	50000	2	181	1886889	185164	1687300	3279949
15km	90%	50000	2	124	1437752	162870	1260238	2646749
15km	90%	50000	2	179	1410345	143823	1250791	2442681
15km	90%	50000	2	135	1766668	177793	1576065	2568677
15km	90%	50000	2	219	1681188	162882	1500728	2822513
15km	90%	50000	2	114	1376063	169656	1189176	2937162
15km	90%	50000	2	116	1604120	210443	1382635	2724115
15km	90%	50000	2	112	1307947	162184	1125520	2499001
15km	90%	50000	2	216	1645941	139158	1491606	2816193
15km	90%	50000	2	171	1467906	174552	1282150	2478296
15km	90%	50000	2	215	2024670	180307	1827008	3588854
15km	90%	50000	2	174	1462372	151892	1290645	2730823
15km	90%	50000	2	166	1453947	144748	1287095	2805941
15km	90%	50000	2	206	1799418	174156	1606222	3101583
15km	90%	50000	2	141	1005168	117595	870517	2236048
15km	90%	50000	2	143	1777921	180882	1583917	3233379
15km	90%	50000	2	133	1617393	177080	1416007	2722517
15km	90%	50000	2	176	2167093	219146	1927250	3004218
15km	90%	50000	2	168	2238054	216137	2002011	2944590
15km	90%	50000	2	124	1423269	171267	1232151	2793314
15km	90%	50000	2	138	1578192	156196	1407263	2884785
15km	90%	50000	2	196	2317219	224186	2073014	3180860
15km	90%	50000	2	177	2553389	215358	2321842	3389084
15km	90%	50000	2	169	2404725	260693	2122714	3269324
15km	90%	50000	2	151	1947429	179005	1743388	3183615
15km	90%	50000	2	157	1629078	153831	1453064	2901358
15km	90%	50000	2	202	1503183	127587	1356273	3036290
15km	90%	50000	2	180	1037335	107336	921153	2625943
15km	90%	50000	2	151	1144421	115411	1020438	2510155
15km	90%	50000	2	170	2089631	196324	1868447	2727346
15km	90%	50000	2	134	1294006	151393	1134646	2538994
15km	90%	50000	2	145	1466803	165282	1284796	2614644
15km	90%	50000	2	129	980758	119466	855951	2462123
15km	90%	50000	2	166	1302544	165152	1129121	2676414
15km	90%	50000	2	135	1612176	182147	1417826	2613745
15km	90%	50000	2	180	1649464	210859	1421293	3071688
15km	90%	50000	2	131	1713611	170703	1529294	2393882
15km	90%	50000	2	178	1712451	187459	1514880	2409702
15km	90%	50000	2	128	1263352	134493	1110984	2455831
15km	90%	50000	2	251	1951300	172256	1764583	3320867
15km	90%	50000	2	164	1464252	155115	1293662	2949490
15km	90%	50000	2	136	2268928	216547	2025727	3201422
15km	90%	50000	2	205	1900957	198449	1679991	2814311
15km	90%	50000	2	167	1215191	142449	1052832	2654110
15km	90%	50000	2	174	1522994	173129	1342428	3142422
15km	90%	50000	2	175	1482458	170595	1297815	2616953
15km	90%	50000	2	142	1548037	178733	1357618	2671145
15km	90%	50000	2	123	1323947	154990	1145762	2244145
15km	90%	50000	2	209	2495335	235569	2234242	3215453
15km	90%	50000	2	197	1177342	155461	1006030	2695325
15km	90%	50000	2	106	1544541	157909	1371761	2605307
15km	90%	50000	2	156	1604208	169441	1415583	2795236
15km	90%	50000	2	151	1916552	169317	1718840	2900648
15km	90%	50000	2	297	1460045	174270	1271532	2457096
15km	90%	50000	2	155	1738657	221974	1489864	3062769
15km	90%	50000	2	127	1531599	184844	1330026	2636431
15km	90%	50000	2	130	1417572	151966	1259592	2733046
15km	90%	50000	2	200	2127454	214350	1894691	3314764
15km	90%	50000	2	172	2135099	230785	1891182	2901323
15km	90%	50000	2	222	2097344	203044	1869419	3539665
15km	90%	50000	2	205	1463885	144555	1295298	3047437
15km	90%	50000	2	188	1590474	158208	1414741	2540482
15km	90%	50000	2	184	1930379	181081	1729726	2792086
15km	90%	50000	2	179	2141985	186109	1929450	3180138
15km	90%	50000	2	173	1704878	157706	1528131	2473516
15km	90%	50000	2	186	1844188	201740	1629416	3062610
15km	90%	50000	2	255	1930050	220511	1696140	2953407
15km	90%	50000	2	180	1794595	188000	1588424	2826697
15km	90%	50000	2	152	1613534	177646	1418273	2675539
15km	90%	50000	2	133	2110888	201940	1886663	2662864
15km	90%	50000	2	188	1618014	176500	1414086	2959900
15km	90%	50000	2	176	2100065	206995	1874512	2778158
15km	90%	50000	2	131	2199590	239247	1944779	3013717
15km	90%	50000	2	225	1971829	179739	1775244	3080049
15km	90%	50000	2	197	1759497	204848	1535804	2958870
15km	90%	50000	2	169	1383909	156810	1211463	2866636
15km	90%	50000	2	184	1187062	133079	1045779	2484103
15km	90%	50000	2	185	1850844	173595	1666038	2610624
15km	90%	50000	2	239	1977829	181316	1767962	3439255
15km	90%	50000	2	161	1782898	183154	1584739	2683327
15km	90%	50000	2	152	1944052	190803	1726792	2547632
15km	90%	50000	2	181	2316491	213388	2080674	3169977
15km	90%	50000	2	149	1449549	149333	1288272	2407374
15km	90%	50000	2	101	1270360	160864	1094909	2554293
15km	90%	50000	2	144	1535262	172430	1335398	2791674
15km	90%	50000	2	190	1602136	176365	1409405	2522586
15km	90%	50000	2	185	1240729	157059	1058060	2445500
15km	90%	50000	2	152	1698212	190289	1489241	3132967
15km	90%	50000	2	187	1345013	159343	1168904	2464843
15km	90%	50000	2	129	1747259	193094	1544327	2799187
15km	90%	50000	2	184	1438966	157254	1264035	2734872
15km	90%	50000	2	186	2043798	191907	1831074	3433256
15km	90%	50000	2	254	1646305	182985	1444960	2757954
15km	90%	50000	2	141	1473410	130095	1333071	2505355
15km	90%	50000	2	140	1740582	173251	1531856	2592436
15km	90%	50000	2	138	1747389	194737	1528233	2843030
15km	90%	50000	2	197	1835170	199870	1617708	3030873
15km	90%	50000	2	150	1876918	204089	1650495	2904370
15km	90%	50000	2	145	1757827	186838	1542641	3089947
15km	90%	50000	2	146	1789518	211340	1553277	2573963
15km	90%	50000	2	141	1991575	224190	1740060	2588861
15km	90%	50000	2	205	1506482	184534	1308141	2864499
15km	90%	50000	2	182	1643097	187144	1422641	2367407
15km	90%	50000	2	170	1337307	159975	1160148	2526658
15km	90%	50000	2	101	1415304	183779	1216612	2904272
15km	90%	50000	2	159	874930	117823	745381	2384762
15km	90%	50000	2	154	1293208	146791	1131410	2599537
15km	90%	50000	2	167	1881666	200301	1660186	3072068
15km	90%	50000	2	164	1548801	150432	1377116	3172092
15km	90%	50000	2	150	1598245	201489	1376001	2813968
15km	90%	50000	2	201	1740674	156884	1568084	2918857
15km	90%	50000	2	175	1721772	187128	1523419	2670583
15km	90%	50000	2	231	1834370	193683	1629089	3298349
15km	90%	50000	2	230	1799913	171101	1606953	2680945
15km	90%	50000	2	204	2065462	214820	1828524	2706671
15km	90%	50000	2	118	1777451	196553	1568249	2692085
15km	90%	50000	2	145	1798172	210756	1565463	2739708
15km	90%	50000	2	238	2084836	214301	1842093	2830307
15km	90%	50000	2	195	1557212	213143	1318124	2675712
15km	90%	50000	2	169	2010398	197628	1797513	2850139
15km	90%	50000	2	145	1782678	187475	1571698	3495269
15km	90%	50000	2	150	1570550	142942	1406771	3033538
15km	90%	50000	2	228	1843433	206560	1619494	2880679
15km	90%	50000	2	188	2169202	224757	1925405	2887717
15km	90%	50000	2	146	1891635	178375	1686694	3382302
15km	90%	50000	2	173	1605511	171471	1416596	2904886
15km	90%	50000	2	114	1262390	151040	1097018	2118025
15km	90%	50000	2	198	1797318	187402	1596801	2916828
15km	90%	50000	2	145	1756780	187705	1546440	3040340
15km	90%	50000	2	138	1736855	202669	1514978	3039893
15km	90%	50000	2	196	2007254	190706	1789632	2940788
15km	90%	50000	2	126	1867980	193820	1655336	3014247
15km	90%	50000	2	174	1383282	142653	1229815	2424076
15km	90%	50000	2	182	1551358	157518	1378796	2456304
15km	90%	50000	2	143	1203456	152474	1038006	2652261
15km	90%	50000	2	214	1836035	188448	1633061	3102355
15km	90%	50000	2	195	1516550	154698	1356817	2545999
15km	90%	50000	2	113	1195199	133892	1046564	2367846
15km	90%	50000	2	188	1361930	156558	1184037	2747241
15km	90%	50000	2	209	2045688	218698	1817263	3197560
15km	90%	50000	2	157	1690701	185874	1492106	2630942
15km	90%	50000	2	152	1265228	138200	1118283	2582426
15km	90%	50000	2	212	1693388	190847	1484381	3056869
15km	90%	50000	2	235	2375530	248397	2113032	3113843
15km	90%	50000	2	175	1389636	167089	1200225	2505052
15km	90%	50000	2	185	1542799	147892	1383322	2839689
15km	90%	50000	2	258	2370543	175462	2171922	3369135
15km	90%	50000	2	177	1705499	180091	1503671	2716391
15km	90%	50000	2	140	1744595	163683	1558346	3050231
15km	90%	50000	2	162	1653311	153564	1489560	2795500
15km	90%	50000	2	200	2338646	240308	2068491	3191334
15km	90%	50000	2	157	1491172	166759	1308308	2894589
15km	90%	50000	2	156	1343287	138903	1196716	2617427
15km	90%	50000	2	155	1212628	126893	1070173	2514849
15km	90%	50000	2	157	1517550	156436	1337122	2637879
15km	90%	50000	2	160	1704245	169493	1518718	2951540
15km	90%	50000	2	106	1429632	158496	1245094	2629663
15km	90%	50000	2	199	2488414	216071	2248551	3514760
15km	90%	50000	2	176	1769698	172945	1576833	2684346
15km	90%	50000	2	205	2232389	220083	1996956	3243052
15km	90%	50000	2	202	1733161	176983	1542156	2816415
15km	90%	50000	2	169	1918151	207762	1698602	3112492
15km	90%	50000	2	192	1511149	165643	1330916	2771109
15km	90%	50000	2	219	2250043	208897	2023483	3264798
15km	90%	50000	2	170	2225081	220748	1988108	3463594
15km	90%	50000	2	225	1716014	187152	1508090	2574273
15km	90%	50000	2	124	1622979	193426	1411687	3032047
15km	90%	50000	2	163	1660024	198943	1434025	2683554
15km	90%	50000	2	135	1041191	127147	904036	2495806
15km	90%	50000	2	197	2055770	219337	1821875	3054698
15km	90%	50000	2	138	1397676	151379	1228354	2643942
15km	90%	50000	2	173	1249400	151176	1089141	2672602
15km	90%	50000	2	136	1758049	182502	1556360	3325119
15km	90%	50000	2	200	1849554	144110	1693571	2949570
15km	90%	50000	2	185	1827957	201022	1617413	2957120
15km	90%	50000	2	185	1837797	180572	1643260	3061247
15km	90%	50000	2	126	1773343	208415	1530555	2811048
15km	90%	50000	2	158	1893925	174146	1696545	3030430
15km	90%	50000	2	127	1442706	151664	1275761	2546728
15km	90%	50000	2	189	937094	120352	802854	2491510
15km	90%	50000	2	285	2099772	171803	1904508	3155796
15km	90%	50000	2	175	1324502	152323	1161641	2237454
15km	90%	50000	2	187	1330348	165965	1149494	2715738
15km	90%	50000	2	193	1507513	174160	1321754	2669043
15km	90%	50000	2	131	1827317	185290	1622516	2706120
15km	90%	50000	2	165	1300806	149562	1131470	2869951
15km	90%	50000	2	167	2083913	190634	1873098	2979435
15km	90%	50000	2	216	1531413	151065	1364700	3020269
15km	90%	50000	2	210	1678726	150640	1510386	2835251
15km	90%	50000	2	154	1918403	213481	1689145	3098000
15km	90%	50000	2	131	1272299	173456	1080805	2774730
15km	90%	50000	2	194	1452213	160646	1273060	2670849
15km	90%	50000	2	169	1381254	128106	1242196	2644492
15km	90%	50000	2	146	1945659	206841	1723527	3082493
15km	90%	50000	2	140	1969790	236075	1723111	3008283
15km	90%	50000	2	128	1757318	202780	1542317	2719277
15km	90%	50000	2	153	2337735	211126	2097132	3017094
15km	90%	50000	2	172	1450457	166426	1270682	2348057
15km	90%	50000	2	159	1169202	130770	1023794	2711379
15km	90%	50000	2	159	1597406	165951	1418933	3031942
15km	90%	50000	2	155	1759225	191964	1535223	2686108
15km	90%	50000	2	160	1677807	170079	1489833	2921875
15km	90%	50000	2	137	1644692	173842	1462207	2819658
15km	90%	50000	2	183	2251052	200368	2029845	3097568
15km	90%	50000	2	139	2323134	281920	2020442	3255285
15km	90%	50000	2	166	1703782	180749	1512881	2645282
15km	90%	50000	2	198	1557300	165903	1363386	2840466
15km	90%	50000	2	193	1912606	177883	1715764	3015607
15km	90%	50000	2	176	1943254	205881	1717954	3258642
15km	90%	50000	2	161	2042371	219086	1802369	2966132
15km	90%	50000	2	141	1634810	179309	1438764	2957734
15km	90%	50000	2	160	1857963	185401	1646472	3082113
15km	90%	50000	2	176	1108075	117526	981626	2618146
15km	90%	50000	2	201	2223643	230199	1980714	3017845
15km	90%	50000	2	136	1345839	182682	1146599	2271553
15km	90%	50000	2	172	1492488	168707	1306825	2982118
15km	90%	50000	2	183	1813679	211137	1584776	2891010
15km	90%	50000	2	168	1883040	149050	1713842	2928648
15km	90%	50000	2	172	2054391	204119	1831146	3119753
15km	90%	50000	2	141	859219	107564	741589	2489916
15km	90%	50000	2	188	2067827	184572	1862572	3070183
15km	90%	50000	2	125	1633310	174348	1442235	2950878
15km	90%	50000	2	207	2058924	222456	1814042	2934157
15km	90%	50000	2	146	1588433	173404	1401993	2949617
15km	90%	50000	2	194	1755328	187581	1546912	3051847
15km	90%	50000	2	150	1528182	163325	1344722	2879289
15km	90%	50000	2	162	1955132	177706	1764218	3021119
15km	90%	50000	2	151	1741860	193369	1533396	2338119
15km	90%	50000	2	122	1650805	191396	1446835	2790767
15km	90%	50000	2	95	1600597	199995	1387364	2608543
15km	90%	50000	2	199	1888339	204042	1659670	3010069
15km	90%	50000	2	236	1523542	154672	1354187	2927637
15km	90%	50000	2	142	1072021	132468	931889	2676895
15km	90%	50000	2	147	1635355	165261	1436517	2978340
15km	90%	50000	2	213	1512259	152899	1346098	2594979
15km	90%	50000	2	215	1271770	134295	1128024	2620334
15km	90%	50000	2	168	1243186	146764	1083277	2783405
15km	90%	50000	2	163	1599275	166125	1419394	2596923
15km	90%	50000	2	173	1821312	193802	1599142	3603994
15km	90%	50000	2	225	2566275	193998	2358968	3155835
15km	90%	50000	2	205	1672515	175198	1481996	2686119
15km	90%	50000	2	190	1557274	169511	1376098	2441819
15km	90%	50000	2	175	2190031	211867	1959743	3306345
15km	90%	50000	2	135	1718703	169103	1519446	2986403
15km	90%	50000	2	151	1499138	165256	1325324	2815242
15km	90%	50000	2	207	1674605	176301	1482653	3472286
15km	90%	50000	2	188	1910195	196864	1700229	2883356
15km	90%	50000	2	200	1483142	167797	1298529	2725276
15km	90%	50000	2	136	1730461	180660	1526314	3283998
15km	90%	50000	2	110	899268	102756	790789	2203370
15km	90%	50000	2	210	1948195	184695	1747834	2414330
15km	90%	50000	2	152	1039173	132889	894879	2632715
15km	90%	50000	2	127	1282775	158893	1109610	2542015
15km	90%	50000	2	205	1419736	146862	1257622	2535841
15km	90%	50000	2	171	2128391	228492	1873791	3493471
15km	90%	50000	2	112	1139525	151888	967958	2373845
15km	90%	50000	2	129	1792535	170397	1609498	2873612
15km	90%	50000	2	144	1882036	208741	1635794	2880311
15km	90%	50000	2	163	1355474	141554	1207266	2551705
15km	90%	50000	2	192	1631535	171360	1423919	2830875
15km	90%	50000	2	176	1617126	174306	1431673	2658925
15km	90%	50000	2	135	1477629	188866	1271763	2699512
15km	90%	50000	2	178	1581418	172579	1388453	3337695
15km	90%	50000	2	144	1901285	190030	1696480	2939125
15km	90%	50000	2	230	1662377	173791	1469496	2715509
15km	90%	50000	2	266	1920761	159022	1713378	3170127
15km	90%	50000	2	242	1893641	189312	1684481	3082079
15km	90%	50000	2	200	1926834	206180	1707029	2952555
15km	90%	50000	2	140	1633953	168321	1453807	2614336
15km	90%	50000	2	156	1679764	177881	1487011	2447937
15km	90%	50000	2	253	2252463	205618	2020990	3326321
15km	90%	50000	2	147	1472622	161211	1295729	2642577
15km	90%	50000	2	147	1934381	197030	1722477	2525065
15km	90%	50000	2	179	1327330	161081	1159949	2392562
15km	90%	50000	2	161	1888130	204805	1663022	3343132
15km	90%	50000	2	255	2159248	206207	1936267	3350346
15km	90%	50000	2	164	1608701	174234	1418082	3579357
15km	90%	50000	2	203	1588219	175442	1396621	2728117
15km	90%	50000	2	188	1627583	184880	1420971	2766640
15km	90%	50000	2	175	1935688	189560	1731601	2835287
15km	90%	50000	2	167	1471123	172400	1281945	2679687
15km	90%	50000	2	167	1221816	124335	1088714	2838808
15km	90%	50000	2	159	1304447	144510	1146034	2232852
15km	90%	50000	2	141	1431343	155495	1262794	2621244
15km	90%	50000	2	194	1748829	215623	1497767	2786422
15km	90%	50000	2	152	1966048	198706	1741341	3130246
15km	90%	50000	2	162	1768233	178241	1571839	3385763
15km	90%	50000	2	295	1441453	136949	1284583	2819977
15km	90%	50000	2	159	1275102	128063	1135458	2831077
15km	90%	50000	2	130	1343467	138839	1189863	2242809
15km	90%	50000	2	154	1909536	231472	1661673	3159100
15km	90%	50000	2	128	1107479	126446	972778	2596811
15km	90%	50000	2	169	1549346	188472	1349359	2443380
15km	90%	50000	2	150	1133438	133298	993706	2585820
15km	90%	50000	2	203	2282920	193989	2072784	3172890
15km	90%	50000	2	134	1732455	191787	1521800	2861228
15km	90%	50000	2	205	1871384	175141	1686093	2884572
15km	90%	50000	2	153	1750037	183188	1535030	2826218
15km	90%	50000	2	161	1830658	198691	1617435	3202434
15km	90%	50000	2	130	1628530	156336	1456679	2459529
15km	90%	50000	2	143	1739920	174226	1542456	2510479
15km	90%	50000	2	110	1363308	157360	1194065	2447781
15km	90%	50000	2	132	1503807	172417	1309620	2994352
15km	90%	50000	2	183	1724536	168576	1536130	3571819
15km	90%	50000	2	212	2127783	195910	1920982	3005231
15km	90%	50000	2	205	2173688	238570	1910928	3024519
15km	90%	50000	2	188	1737517	184935	1542084	2738751
15km	90%	50000	2	166	1575595	164018	1394567	2841658
15km	90%	50000	2	172	1382470	165942	1209145	2477144
15km	90%	50000	2	156	1862036	167610	1671421	3075941
15km	90%	50000	2	136	1229825	145566	1074086	2406226
15km	90%	50000	2	122	1355155	161407	1183920	2653541
15km	90%	50000	2	126	1386538	168031	1208784	2680618
15km	90%	50000	2	146	1957365	225175	1713467	2693950
15km	90%	50000	2	183	1636596	177456	1448730	3020676
15km	90%	50000	2	161	944306	144432	793377	2584487
15km	90%	50000	2	124	1678950	179765	1472660	2917281
15km	90%	50000	2	170	1727505	171899	1539250	3230917
15km	90%	50000	2	136	1819281	173744	1632160	2882648
15km	90%	50000	2	141	1317307	172423	1134190	2265778
15km	90%	50000	2	303	1814998	188931	1606247	2801542
15km	90%	50000	2	121	1793730	177492	1602637	2744858
15km	90%	50000	2	131	1492387	141842	1336587	2433343
15km	90%	50000	2	141	1677970	172652	1485983	2864148
15km	90%	50000	2	124	1822854	227629	1579062	2574378
15km	90%	50000	2	151	1413611	152651	1247634	2474823
15km	90%	50000	2	153	1591392	176198	1386771	2891851
15km	90%	50000	2	218	1549869	169346	1369749	2802629
15km	90%	50000	2	176	1543938	165939	1366828	2451717
15km	90%	50000	2	111	1512698	174345	1321731	2576152
15km	90%	50000	2	169	1307271	173088	1122734	2965089
15km	90%	50000	2	164	1492248	158814	1312953	2413990
15km	90%	50000	2	204	1562946	175187	1370253	3039062
15km	90%	50000	2	211	1644212	184426	1443157	2878627
15km	90%	50000	2	142	2433511	249811	2157887	3279015
15km	90%	50000	2	139	1184801	127457	1048796	2342985
15km	90%	50000	2	153	1788448	190008	1565989	2709971
15km	90%	50000	2	127	1752625	189324	1547188	3302851
15km	90%	50000	2	156	1279496	139293	1128253	2379812
15km	90%	50000	2	201	2181126	179711	1987890	3261418
15km	90%	50000	2	137	1404619	156761	1240839	2653712
15km	90%	50000	2	191	2204587	199520	1991870	2697502
15km	90%	50000	2	223	1939975	195832	1723434	3092749
15km	90%	50000	2	193	1671535	184167	1477380	2712403
15km	90%	50000	2	117	1697690	183624	1500279	2892423
15km	90%	50000	2	181	1194575	145676	1042661	2454054
15km	90%	50000	2	114	1194086	163200	1020501	2461289
15km	90%	50000	2	242	1834331	217134	1569018	2877457
15km	90%	50000	2	139	1296842	124652	1157610	2800027
15km	90%	50000	2	151	1565325	175537	1379457	2444582
15km	90%	50000	2	270	2128713	214129	1892161	2740305
15km	90%	50000	2	146	1901899	169084	1719333	3269466
15km	90%	50000	2	126	1525820	162377	1341073	2577146
15km	90%	50000	2	154	2130406	208947	1891900	2992516
15km	90%	50000	2	168	1131141	127394	983822	2901265
15km	90%	50000	2	167	1856617	190573	1640548	2581052
15km	90%	50000	2	111	1456537	171578	1267811	2436875
15km	90%	50000	2	177	2462829	249711	2198773	2944481
15km	90%	50000	2	142	1603406	174480	1413289	2762427
15km	90%	50000	2	123	1543339	178984	1348745	2353694
15km	90%	50000	2	176	1249093	128178	1098969	2790527
15km	90%	50000	2	145	1749976	175125	1558393	3227647
15km	90%	50000	2	181	1558390	189021	1355057	2817004
15km	90%	50000	2	147	2163373	229114	1909475	3270816
15km	90%	50000	2	142	1813471	181577	1614041	2861536
15km	90%	50000	2	137	1825874	209471	1592022	2714423
15km	90%	50000	2	171	1792426	187498	1591906	2668935
15km	90%	50000	2	178	1284956	147372	1126500	2952238
15km	90%	50000	2	162	1723679	182029	1526437	2661458
15km	90%	50000	2	149	1734355	190989	1492933	2390251
15km	90%	50000	2	133	1591282	159180	1412639	2547079
15km	90%	50000	2	211	2274164	217853	2041956	3004827
15km	90%	50000	2	155	1508638	173423	1313868	2581864
15km	90%	50000	2	147	1778064	181961	1575163	2550874
15km	90%	50000	2	194	1620378	178400	1427672	2734767
15km	90%	50000	2	178	1263574	137257	1116435	2967931
15km	90%	50000	2	207	1398144	160066	1216627	2912873
15km	90%	50000	2	149	1295266	141155	1144913	2543036
15km	90%	50000	2	146	2091222	206362	1861389	2801091
15km	90%	50000	2	160	1322136	137990	1176509	2871067
15km	90%	50000	2	132	1051517	118776	921918	2536825
15km	90%	50000	2	134	1606292	172546	1418468	2411895
15km	90%	50000	2	177	1992157	216070	1760565	3256429
15km	90%	50000	2	190	1619558	175885	1411414	2697238
15km	90%	50000	2	174	2090054	194788	1845718	3164109
15km	90%	50000	2	174	1954607	189313	1742972	2907974
15km	90%	50000	2	142	1309182	142694	1154661	2565983
15km	90%	50000	2	242	1603835	167325	1423280	2656798
15km	90%	50000	2	171	1433129	159381	1253628	2759731
15km	90%	50000	2	125	1467936	175262	1273286	2726625
15km	90%	50000	2	154	1482952	192971	1269810	2567524
15km	90%	50000	2	154	1960290	185801	1759503	3116317
15km	90%	50000	2	247	1577134	151936	1410859	2833295
15km	90%	50000	2	182	1534097	165271	1361031	3041042
15km	90%	50000	2	149	1537278	181560	1345566	2232895
15km	90%	50000	2	161	2433923	240326	2172937	3222687
15km	90%	50000	2	143	1532205	165668	1357825	2494026
15km	90%	50000	2	185	1737409	172354	1518556	2972960
15km	90%	50000	2	173	965116	94747	862537	2515174
15km	90%	50000	2	182	1998988	206788	1778324	3122098
15km	90%	50000	2	139	1894481	195762	1685614	3332679
15km	90%	50000	2	146	1509784	157840	1340185	2460742
15km	90%	50000	2	107	1237637	154641	1072638	2699950
15km	90%	50000	2	149	1448019	152442	1277376	2567185
15km	90%	50000	2	162	1557267	182004	1355326	2991835
15km	90%	50000	2	182	1574783	190085	1372805	2906145
15km	90%	50000	2	152	1785463	179528	1566876	2975767
15km	90%	50000	2	164	1725495	154168	1549702	2955471
15km	90%	50000	2	166	1759771	189710	1558576	3299710
15km	90%	50000	2	110	1423693	169616	1237793	2528558
15km	90%	50000	2	155	1761317	189018	1561475	3191977
15km	90%	50000	2	170	1928856	189257	1725909	3052227
15km	90%	50000	2	188	1429403	161953	1244748	2351582
15km	90%	50000	2	147	1750337	179860	1553581	2875997
15km	90%	50000	2	171	1144771	139732	997837	2368512
15km	90%	50000	2	138	1421639	178144	1234140	2732473
15km	90%	50000	2	207	1623786	162986	1438473	2624323
15km	90%	50000	2	201	1900859	213492	1663209	2889996
15km	90%	50000	2	121	1354342	158735	1183138	2477179
15km	90%	50000	2	139	1423288	151604	1245436	2483409
15km	90%	50000	2	221	1381108	146044	1214242	2981562
15km	90%	50000	2	139	2168443	225634	1927307	3377053
15km	90%	50000	2	155	2028835	226692	1785335	2818318
15km	90%	50000	2	118	1335977	137645	1190917	2398017
15km	90%	50000	2	148	1698767	177883	1506032	3404882
15km	90%	50000	2	166	2328379	223002	2084825	3008542
15km	90%	50000	2	156	1920838	182594	1721103	2609068
15km	90%	50000	2	209	1581261	169131	1397058	2705894
15km	90%	50000	2	131	1092878	134303	943084	2611213
15km	90%	50000	2	192	1602654	159197	1431189	3037643
15km	90%	50000	2	189	1721311	173632	1537611	2955899
15km	90%	50000	2	183	1611906	156364	1442995	3185485
15km	90%	50000	2	160	1467829	144872	1315585	2868347
15km	90%	50000	2	147	973474	126789	838030	2728977
15km	90%	50000	2	227	1669468	171504	1488472	2698268
15km	90%	50000	2	138	1479687	169130	1288119	2865842
15km	90%	50000	2	112	1529384	181443	1331577	2624638
15km	90%	50000	2	275	1708475	164370	1524917	2650036
15km	90%	50000	2	133	2320995	234585	2051246	3151348
15km	90%	50000	2	187	2105057	232647	1861752	3195079
15km	90%	50000	2	131	1093963	145031	937346	2376955
15km	90%	50000	2	159	1515026	177437	1316079	2461231
15km	90%	50000	2	149	1773537	198324	1551813	2662280
15km	90%	50000	2	224	1893253	206966	1663147	2903226
15km	90%	50000	2	182	1542480	139543	1384891	2770517
15km	90%	50000	2	161	1833671	177068	1638519	3251293
15km	90%	50000	2	158	1654239	203988	1429805	2539432
15km	90%	50000	2	149	1460263	149106	1298085	2902440
15km	90%	50000	2	177	1343939	158183	1170006	2604867
15km	90%	50000	2	141	1726968	190658	1520034	2594876
15km	90%	50000	2	181	2284221	209470	2050838	3152662
15km	90%	50000	2	204	2275667	225498	2035066	3265696
15km	90%	50000	2	266	1731378	179931	1542015	3125099
15km	90%	50000	2	144	1212416	128563	1077230	2323077
15km	90%	50000	2	188	1711324	179902	1506589	2504419
15km	90%	50000	2	171	1769501	173694	1558569	2954054
15km	90%	50000	2	133	1763301	193944	1556014	2702032
15km	90%	50000	2	161	2390929	227910	2138914	3105663
15km	90%	50000	2	160	1817657	205557	1579478	2812504
15km	90%	50000	2	162	1930896	179902	1733804	2907770
15km	90%	50000	2	187	1792807	206499	1564157	3362342
15km	90%	50000	2	165	2093033	234103	1837451	3280724
15km	90%	50000	2	192	1562451	183946	1365838	2770472
15km	90%	50000	2	179	2152267	172566	1954790	3046874
15km	90%	50000	2	161	1591894	179399	1402743	2852541
15km	90%	50000	2	198	1572699	158468	1393607	3147143
15km	90%	50000	2	225	1574746	175799	1382733	3244125
15km	90%	50000	2	139	1711055	193826	1510762	3149345
15km	90%	50000	2	202	1786350	178232	1577153	2543336
15km	90%	50000	2	142	1819629	175795	1622832	3019172
15km	90%	50000	2	116	1897275	210078	1667088	3105307
15km	90%	50000	2	124	1686948	189993	1486066	2919568
15km	90%	50000	2	183	1510990	160097	1340507	2827417
15km	90%	50000	2	177	1288371	161102	1114971	2520467
15km	90%	50000	2	189	2248264	231397	2000570	3136645
15km	90%	50000	2	146	1187886	152531	1027385	2586499
15km	90%	50000	2	149	1654457	185163	1451380	3115231
15km	90%	50000	2	239	1480081	157990	1305021	2886594
15km	90%	50000	2	148	1373725	139359	1215633	2663349
15km	90%	50000	2	152	2114222	222241	1873835	2756154
15km	90%	50000	2	138	1140463	150034	974975	2355013
15km	90%	50000	2	154	1116195	134418	974264	2280785
15km	90%	50000	2	186	1775281	199807	1553242	2717674
15km	90%	50000	2	154	1665907	187907	1450314	2635578
15km	90%	50000	2	140	1693875	192470	1489230	3052447
15km	90%	50000	2	163	1621645	170285	1424122	2839081
15km	90%	50000	2	135	1723909	203594	1507037	2933788
15km	90%	50000	2	201	1976606	217737	1744477	2703423
15km	90%	50000	2	139	1572123	194824	1361263	2789478
15km	90%	50000	2	180	2023902	192164	1821053	2887787
15km	90%	50000	2	209	1742153	160917	1566139	2800630
15km	90%	50000	2	208	1721735	188513	1510428	3084506
15km	90%	50000	2	175	1849387	185857	1641092	3020733
15km	90%	50000	2	203	2079107	208733	1855156	2863658
15km	90%	50000	2	133	1732033	193427	1525059	2775474
15km	90%	50000	2	214	2132605	182483	1920632	3179631
15km	90%	50000	2	171	1809662	187795	1604734	2900083
15km	90%	50000	2	142	1034601	142623	886770	2376728
15km	90%	50000	2	137	1837706	195878	1625864	2492699
15km	90%	50000	2	196	1664745	154494	1485151	2822838
15km	90%	50000	2	259	2315639	179463	2114248	3450755
15km	90%	50000	2	205	2007575	218443	1761829	3474171
15km	90%	50000	2	179	1966056	188796	1760193	3402379
15km	90%	50000	2	144	1694886	186668	1491658	2706665
15km	90%	50000	2	121	2108456	229271	1851818	2869847
15km	90%	50000	2	146	1142338	140932	990622	2571245
15km	90%	50000	2	194	1743410	153104	1572250	2655755
15km	90%	50000	2	201	1749618	166304	1563025	3178553
15km	90%	50000	2	165	1916211	200729	1701139	2603746
15km	90%	50000	2	158	1209144	133954	1064380	2211021
15km	90%	50000	2	231	1624084	162586	1439017	3095466
15km	90%	50000	2	192	1891262	188147	1684418	3025508
15km	90%	50000	2	126	1273706	163043	1098556	2205761
15km	90%	50000	2	118	1566132	195161	1347972	3046001
15km	90%	50000	2	176	2005103	207133	1779873	2894372
15km	90%	50000	2	122	1483125	186486	1280418	2744130
15km	90%	50000	2	183	1557129	164607	1386247	2859420
15km	90%	50000	2	156	1926668	194587	1710728	2534734
15km	90%	50000	2	130	1644106	186312	1429271	3147257
15km	90%	50000	2	110	1222263	135427	1074772	2347383
15km	90%	50000	2	127	1260460	133766	1119783	2827864
15km	90%	50000	2	175	1849755	175356	1654423	3101013
15km	90%	50000	2	212	1383137	154404	1211049	2788600
15km	90%	50000	2	142	1850409	193337	1627772	2918069
15km	90%	50000	2	141	1648715	188818	1441384	2963497
15km	90%	50000	2	140	1497784	202741	1283188	3121590
15km	90%	50000	2	159	2279071	210383	2048696	3219564
15km	90%	50000	2	158	2124281	199137	1905361	3173080
15km	90%	50000	2	192	1592300	190407	1384597	2681832
15km	90%	50000	2	246	1272362	122617	1139084	2706849
15km	90%	50000	2	159	1240262	130441	1095314	2626463
15km	90%	50000	2	272	2230750	202619	2001340	3110746
15km	90%	50000	2	185	1869980	165861	1670067	3100179
15km	90%	50000	2	160	1575688	178099	1384136	2752700
15km	90%	50000	2	153	1324096	142436	1172133	2286911
15km	90%	50000	2	137	1284914	163714	1112432	2557920
15km	90%	50000	2	122	1724285	181816	1529964	2585007
15km	90%	50000	2	142	1261023	137722	1113360	2682896
15km	90%	50000	2	146	2056057	181162	1851845	3114719
15km	90%	50000	2	209	1826357	166747	1639784	3063249
15km	90%	50000	2	198	2362078	223561	2123479	3135182
15km	90%	50000	2	197	1802720	153500	1624981	2956185
15km	90%	50000	2	168	1452456	142291	1290674	2513688
15km	90%	50000	2	134	1462490	157255	1278045	2823889
15km	90%	50000	2	205	2055396	178231	1866162	2958356
15km	90%	50000	2	210	1799926	190713	1591032	3024987
15km	90%	50000	2	200	1737826	158686	1548888	2943697
15km	90%	50000	2	184	1496915	162326	1310508	2611336
15km	90%	50000	2	142	1209468	153298	1041408	2677439
15km	90%	50000	2	132	1498694	170374	1315372	2820735
15km	90%	50000	2	191	2114790	195857	1902883	3256812
15km	90%	50000	2	122	1402671	129280	1255294	2676130
15km	90%	50000	2	184	1876292	190870	1665401	2988166
15km	90%	50000	2	188	1739774	161664	1567320	2823814
15km	90%	50000	2	150	1675873	174969	1479784	3006853
15km	90%	50000	2	292	2139548	219297	1904152	3014014
15km	90%	50000	2	192	1464274	150387	1286050	2892184
15km	90%	50000	2	137	1296291	148828	1132659	2547736
15km	90%	50000	2	203	1527591	157065	1357550	2539358
15km	90%	50000	2	159	1929426	196036	1718590	2695712
15km	90%	50000	2	185	1479816	175694	1291243	2641757
15km	90%	50000	2	184	1805569	178533	1604627	3325403
15km	90%	50000	2	169	1547099	179561	1347595	3057237
15km	90%	50000	2	143	1482383	181635	1285889	2503865
15km	90%	50000	2	160	1642056	180412	1444568	2984326
15km	90%	50000	2	152	1803679	161552	1630500	2858548
15km	90%	50000	2	147	1761647	199390	1549469	3146795
15km	90%	50000	2	183	1403463	169772	1226005	2330341
15km	90%	50000	2	172	1025123	125432	886205	2309131
15km	90%	50000	2	232	1521659	161833	1347383	2587151
15km	90%	50000	2	124	1449253	190794	1243864	3080982
15km	90%	50000	2	167	2196829	203215	1966858	3334010
15km	90%	50000	2	153	1166440	147621	1005842	2742817
15km	90%	50000	2	150	1879933	229279	1635244	2613998
15km	90%	50000	2	156	1744228	173870	1545234	2575272
15km	90%	50000	2	168	1597664	158515	1419219	2482295
15km	90%	50000	2	158	1445875	162959	1264112	3062697
15km	90%	50000	2	146	1899934	177369	1702532	2834629
15km	90%	50000	2	167	1467921	165708	1286446	2696001
15km	90%	50000	2	138	1150840	124364	1014595	2400099
15km	90%	50000	2	144	1920620	209531	1688995	2968243
15km	90%	50000	2	188	1241907	133859	1100429	2580093
15km	90%	50000	2	206	1982130	192775	1770038	3049074
15km	90%	50000	2	114	1077888	137014	932625	2721106
15km	90%	50000	2	161	1477058	189756	1265825	2838634
15km	90%	50000	2	295	1850343	168985	1663635	3060323
15km	90%	50000	2	162	2179482	234233	1924283	3084868
15km	90%	50000	2	144	1404306	146434	1234374	2918562
15km	90%	50000	2	161	1397891	143039	1233437	2431023
15km	90%	50000	2	134	1206456	170517	1026944	2374861
15km	90%	50000	2	176	1410931	157540	1236240	2868159
15km	90%	50000	2	135	1322623	122247	1192632	2732468
15km	90%	50000	2	129	1384606	145659	1229536	2739252
15km	90%	50000	2	151	1870803	213497	1642490	2774515
15km	90%	50000	2	165	1314001	135212	1157594	2540109
15km	90%	50000	2	264	1546348	172756	1356840	2748597
15km	90%	50000	2	179	1782291	184229	1583081	2789441
15km	90%	50000	2	168	1821583	149391	1652190	3077841
15km	90%	50000	2	115	1728167	204967	1512168	2532522
15km	90%	50000	2	120	1267166	136862	1117243	2662216
15km	90%	50000	2	192	1587615	142100	1434432	2930302
15km	90%	50000	2	191	1570801	180450	1372898	2341203
15km	90%	50000	2	227	1929727	177827	1738384	3283702
15km	90%	50000	2	185	1567014	133336	1413067	2663171
15km	90%	50000	2	159	1583510	154797	1414400	2671483
15km	90%	50000	2	216	1776442	191721	1557169	2932166
15km	90%	50000	2	199	1721618	166660	1543485	2714567
15km	90%	50000	2	149	1645179	165236	1457658	2937933
15km	90%	50000	2	162	2034923	206691	1818409	3027327
15km	90%	50000	2	128	1826747	186650	1630832	2507275
15km	90%	50000	2	142	1523128	179404	1320272	2761012
15km	90%	50000	2	153	1649912	179445	1450426	2632760
15km	90%	50000	2	168	1799902	165150	1614923	2782561
15km	90%	50000	2	158	1789509	191741	1582577	2773972
15km	90%	50000	2	135	2208459	221117	1963942	2485602
15km	90%	50000	2	181	1481713	198641	1261887	2650735
15km	90%	50000	2	146	1514887	195314	1304385	2402675
15km	90%	50000	2	201	1631135	127573	1477674	2936523
15km	90%	50000	2	168	1500018	159285	1324023	2514020
15km	90%	50000	2	159	1635390	184816	1440952	3165353
15km	90%	50000	2	188	1826631	178814	1632879	3410892
15km	90%	50000	2	124	1619473	193590	1402552	2545280
15km	90%	50000	2	206	1615853	188094	1406509	3064634
15km	90%	50000	2	182	1620442	199312	1404705	2940726
15km	90%	50000	2	120	1604232	176768	1408297	2622914
15km	90%	50000	2	159	1461125	177011	1266612	2764598
15km	90%	50000	2	160	1836042	211484	1603025	3342128
15km	90%	50000	2	207	1775602	195727	1569784	2412812
15km	90%	50000	2	165	1371358	168558	1186962	2594119
15km	90%	50000	2	185	1938145	198288	1715420	3254741
15km	90%	50000	2	166	1140377	146718	977475	2360479
15km	90%	50000	2	212	1434693	181331	1227455	3040146
15km	90%	50000	2	185	2191053	195045	1975783	3127670
15km	90%	50000	2	195	1624840	175543	1438653	2865008
15km	90%	50000	2	158	1954648	186951	1744337	3366495
15km	90%	50000	2	168	1165722	125026	1022488	2443203
15km	90%	50000	2	267	1473777	153936	1302099	2383026
15km	90%	50000	2	178	1925020	186022	1723437	2874263
15km	90%	50000	2	120	1725895	187943	1517914	2931328
15km	90%	50000	2	126	1303202	170733	1112405	2530669
15km	90%	50000	2	157	1682825	177697	1486156	2854474
15km	90%	50000	2	163	1728643	197176	1515513	3253000
15km	90%	50000	2	118	1520044	190053	1313890	2998846
15km	90%	50000	2	136	1881427	194729	1672225	2939184
15km	90%	50000	2	161	1650776	164581	1472937	2847817
15km	90%	50000	2	163	1471967	149060	1313407	2794966
15km	90%	50000	2	102	1034123	126248	901121	2237679
15km	90%	50000	2	172	1156504	130164	1017172	2623919
15km	90%	50000	2	145	1831843	185785	1627710	2821119
15km	90%	50000	2	157	1696422	187620	1489292	2864103
15km	90%	50000	2	148	1612955	155019	1435422	2661166
15km	90%	50000	2	179	2237865	195431	2015009	3343828
15km	90%	50000	2	163	1230751	135579	1084102	2341598
15km	90%	50000	2	128	1363684	137757	1205995	2803612
15km	90%	50000	2	281	2638893	197370	2426066	3719464
15km	90%	50000	2	149	1376499	149758	1214857	2587743
15km	90%	50000	2	221	1736219	148566	1573126	3053476
15km	90%	50000	2	166	1979031	181557	1781565	2767552
15km	90%	50000	2	164	1295013	144670	1126151	2432211
15km	90%	50000	2	230	2067690	250345	1803291	2744179
15km	90%	50000	2	198	1189745	114715	1057472	2381939
15km	90%	50000	2	181	1655123	185628	1458382	2965660
15km	90%	50000	2	206	1509396	175613	1321428	2847551
15km	90%	50000	2	148	1927485	191078	1717554	2899570
15km	90%	50000	2	144	1919994	174838	1732780	2934154
15km	90%	50000	2	205	1989188	186319	1784133	2638482
15km	90%	50000	2	183	1923358	195403	1706513	2930220
15km	90%	50000	2	179	2145162	214064	1907982	2935614
15km	90%	50000	2	148	2124451	190522	1910196	3462933
15km	90%	50000	2	161	1668958	196118	1457634	2742880
15km	90%	50000	2	163	1595597	164935	1400926	2855356
15km	90%	50000	2	268	1655536	169502	1474710	2788061
15km	90%	50000	2	120	1374746	161753	1197580	2668635
15km	90%	50000	2	147	1588104	167484	1399636	3022758
15km	90%	50000	2	135	1438717	183181	1244409	2347485
15km	90%	50000	2	148	1803049	211427	1577892	3105700
15km	90%	50000	2	174	1873596	226261	1630874	3225258
15km	90%	50000	2	189	1716419	173651	1525929	2927257
15km	90%	50000	2	144	1128785	115929	993362	2164787
15km	90%	50000	2	121	1249144	144963	1095769	2647344
15km	90%	50000	2	141	1595567	166983	1405044	2458111
15km	90%	50000	2	115	1172226	134117	1031654	2527769
15km	90%	50000	2	151	1224431	148938	1062749	2819150
15km	90%	50000	2	163	1251257	140230	1097227	2918584
15km	90%	50000	2	306	1939812	190212	1736352	3544644
15km	90%	50000	2	232	1800713	193143	1589296	3093229
15km	90%	50000	2	137	1630782	172202	1447730	2451643
15km	90%	50000	2	147	1303929	153502	1130760	2211917
15km	90%	50000	2	151	1612713	169510	1427362	2754878
15km	90%	50000	2	163	1766859	168191	1574535	3092898
15km	90%	50000	2	159	1151711	148846	990889	3096893
15km	90%	50000	2	148	1761562	174457	1572193	2551007
15km	90%	50000	2	165	1753611	177183	1562016	2918552
15km	90%	50000	2	145	1455948	162345	1274403	2722082
15km	90%	50000	2	99	1170543	148557	1003252	2664583
15km	90%	50000	2	177	2167769	229113	1918212	3581272
15km	90%	50000	2	218	2519497	203628	2288401	3311846
15km	90%	50000	2	141	1693501	201499	1477783	2727215
15km	90%	50000	2	168	1979097	217033	1752251	2916932
15km	90%	50000	2	294	1728455	180560	1526985	3192832
15km	90%	50000	2	106	706062	87872	605932	2138931
15km	90%	50000	2	129	1604867	180833	1401061	2820479
15km	90%	50000	2	145	1133900	133872	983575	2682167
15km	90%	50000	2	146	1459217	166620	1277932	2662730
15km	90%	50000	2	173	1949333	207331	1727760	2800808
15km	90%	50000	2	274	2135646	197004	1920675	2838820
15km	90%	50000	2	176	2168758	203399	1957568	3023063
15km	90%	50000	2	150	1757798	178854	1564952	3061429
15km	90%	50000	2	135	1570892	186900	1368869	2577538
15km	90%	50000	2	179	1607596	172084	1412275	2652282
15km	90%	50000	2	138	1231159	159815	1049564	2463821
15km	90%	50000	2	165	1730080	188388	1530995	2447746
15km	90%	50000	2	135	1674220	164573	1494231	2614101
15km	90%	50000	2	167	1530005	147227	1374617	2837606
15km	90%	50000	2	145	1770009	205757	1544940	3064321
15km	90%	50000	2	129	1142116	138380	992620	2841815
15km	90%	50000	2	201	1597517	175703	1398819	2704413
15km	90%	50000	2	140	1831773	222831	1589160	2632084
15km	90%	50000	2	169	1160458	139105	1013215	2484115
15km	90%	50000	2	261	2063999	184229	1852500	2782914
15km	90%	50000	2	226	2025734	211464	1797967	2982307
15km	90%	50000	2	174	2063574	192233	1859695	3111972
15km	90%	50000	2	153	1891411	190433	1688336	2814952
15km	90%	50000	2	122	1336840	157022	1151803	2755075
15km	90%	50000	2	167	2139590	227132	1896737	2928446
15km	90%	50000	2	168	2166164	221009	1930816	3139197
15km	90%	50000	2	230	1831715	196247	1615467	2870734
15km	90%	50000	2	120	1849502	196861	1632991	3032908
15km	90%	50000	2	218	1863624	200681	1639082	3151100
15km	90%	50000	2	122	1242502	152155	1075714	2535793
15km	90%	50000	2	169	1059293	111624	934681	2719374
15km	90%	50000	2	111	1207872	157418	1041746	2338694
15km	90%	50000	2	147	1271485	163002	1092277	2935910
15km	90%	50000	2	156	1667765	210071	1441548	3055410
15km	90%	50000	2	190	1879122	181848	1672971	2985491
15km	90%	50000	2	140	1805599	209377	1576440	2741526
15km	90%	50000	2	156	1659018	170987	1474286	2734886
15km	90%	50000	2	158	1632402	173447	1447355	2715709
15km	90%	50000	2	139	1423651	153020	1261879	2407952
15km	90%	50000	2	204	1958128	180779	1762377	2891686
15km	90%	50000	2	131	1216543	141896	1065525	2678615
15km	90%	50000	2	163	1559297	177504	1363770	2915205
15km	90%	50000	2	183	1826820	185835	1627490	2980307
15km	90%	50000	2	171	1801925	182437	1594148	2768649
15km	90%	50000	2	144	2107379	228219	1857355	3184404
15km	90%	50000	2	146	2142631	217442	1908137	3117779
15km	90%	50000	2	169	1421614	155191	1257415	2709688
15km	90%	50000	2	178	1977743	218874	1742960	2712299
15km	90%	50000	2	148	1613065	180290	1412310	2953336
15km	90%	50000	2	173	1374344	138849	1231289	2346532
15km	90%	50000	2	122	1124982	136502	981581	2610640
15km	90%	50000	2	154	1397782	165639	1211898	2727464
15km	90%	50000	2	136	1586060	168727	1403121	2786855
15km	90%	50000	2	173	1522960	157451	1340339	2449191
15km	90%	50000	2	138	1105226	118166	976111	2249232
15km	90%	50000	2	181	1519948	162832	1345378	2629373
15km	90%	50000	2	142	1108468	147762	954399	2426028
15km	90%	50000	2	147	1993258	180474	1803805	2910657
15km	90%	50000	2	182	1790752	164236	1605675	2925761
15km	90%	50000	2	178	1285850	156916	1101949	2381361
15km	90%	50000	2	161	1577973	155622	1407417	2526132
15km	90%	50000	2	191	2021582	222021	1765324	3575201
15km	90%	50000	2	175	1741826	175249	1544183	3175543
15km	90%	50000	2	152	1389121	159116	1217713	2710552
15km	90%	50000	2	140	2069086	191812	1864231	2938406
15km	90%	50000	2	134	1901164	200999	1677620	2525262
15km	90%	50000	2	128	1441172	161811	1258573	2618305
15km	90%	50000	2	159	1686402	170187	1498688	2526375
15km	90%	50000	2	172	1662909	170027	1475427	2548067
15km	90%	50000	2	123	2014827	237610	1746516	3153628
15km	90%	50000	2	222	2237286	196647	2025449	3526961
15km	90%	50000	2	141	1539188	168214	1359600	2964252
15km	90%	50000	2	164	1459315	145328	1297150	2728024
15km	90%	50000	2	142	1126322	142293	971873	2403025
15km	90%	50000	2	125	1408025	157600	1238665	2416352
15km	90%	50000	2	178	1719434	185241	1512118	2825138
15km	90%	50000	2	154	2382353	240945	2116759	3391319
15km	90%	50000	2	178	1611598	188967	1409472	2680313
15km	90%	50000	2	128	923499	119835	784493	2476244
15km	90%	50000	2	105	1048778	156756	883894	2112875
15km	90%	50000	2	147	1867185	194001	1649089	2685052
15km	90%	50000	2	141	1866682	190138	1661546	2916770
15km	90%	50000	2	188	1921600	178428	1725459	2791003
15km	90%	50000	2	138	1458261	148739	1290643	2443147
15km	90%	50000	2	169	1713820	179261	1518621	2683100
15km	90%	50000	2	129	1737534	198155	1514727	2698313
15km	90%	50000	2	182	1666042	191250	1463003	3160525
15km	90%	50000	2	224	2592640	254917	2311715	3754817
15km	90%	50000	2	206	2060603	192726	1852990	2998589
15km	90%	50000	2	276	1508706	147537	1340113	2764702
15km	90%	50000	2	156	1787678	197746	1582546	3097097
15km	90%	50000	2	143	1500049	156917	1330590	2487517
15km	90%	50000	2	163	2120043	202075	1893838	3222502
15km	90%	50000	2	194	2229242	265309	1945322	3189366
15km	90%	50000	2	150	1299324	152348	1132009	2474051
15km	90%	50000	2	126	1006570	117991	876904	2528218
15km	90%	50000	2	136	2268193	206306	2048390	2964456
15km	90%	50000	2	191	1901631	176391	1686653	3134990
15km	90%	50000	2	162	1872890	193918	1647457	3336909
15km	90%	50000	2	147	2023454	200102	1795826	3178534
15km	90%	50000	2	107	1737071	178184	1537938	2491137
15km	90%	50000	2	108	1464444	195099	1251372	2206285
15km	90%	50000	2	162	1425810	148894	1270235	2568866
15km	90%	50000	2	210	1563916	173409	1369988	2810166
15km	90%	50000	2	147	1658066	163714	1472880	2594538
15km	90%	50000	2	157	1443092	177469	1250252	2816103
15km	90%	50000	2	133	1448113	152769	1281538	2490491
15km	90%	50000	2	218	1606981	174623	1417106	2774855
15km	90%	50000	2	138	1315561	151413	1153865	2376012
15km	90%	50000	2	115	2353432	239056	2083465	3361784
15km	90%	50000	2	165	1196208	153880	1035851	2486765
15km	90%	50000	2	128	1873383	196738	1641813	2856355
15km	90%	50000	2	156	1441840	175692	1257006	2717728
15km	90%	50000	2	177	1097430	128762	957749	2399846
15km	90%	50000	2	170	1236873	154091	1066084	2770593
15km	90%	50000	2	158	1300505	156598	1130791	2578207
15km	90%	50000	2	144	2014095	210731	1781235	2696861
15km	90%	50000	2	157	1590321	186623	1390263	2443777
15km	90%	50000	2	202	1741784	194566	1527598	3000510
15km	90%	50000	2	285	2578657	231927	2326823	3511384
15km	90%	50000	2	119	1129598	150184	965387	2929840
15km	90%	50000	2	125	1384619	188608	1177062	2702977
15km	90%	50000	2	144	1599070	172752	1399953	2629102
15km	90%	50000	2	163	1822488	180597	1618557	2630410
15km	90%	50000	2	156	1788826	166346	1598977	2566178
15km	90%	50000	2	191	1530842	172590	1335830	2634938
15km	90%	50000	2	194	1882227	187594	1672371	3157681
15km	90%	50000	2	190	1902750	194068	1698246	2750197
15km	90%	50000	2	130	1640087	184487	1435821	2488553
15km	90%	50000	2	152	1062646	150855	905713	2460480
15km	90%	50000	2	203	2676336	227758	2425393	3538636
15km	90%	50000	2	160	1448934	164095	1275293	2683996
15km	90%	50000	2	119	1428485	156686	1253445	2501170
15km	90%	50000	2	188	1609969	181406	1407752	2484777
15km	90%	50000	2	131	1713315	199378	1485712	2891877
15km	90%	50000	2	133	1521622	163760	1338855	2455224
15km	90%	50000	2	152	2413448	248761	2141792	3096253
15km	90%	50000	2	213	1829657	175617	1617155	3024369
15km	90%	50000	2	148	1527787	183436	1326065	2601834
15km	90%	50000	2	142	1463897	177776	1273234	2462163
15km	90%	50000	2	204	1701255	180510	1487865	2773167
15km	90%	50000	2	147	1442450	172311	1249089	2392707
15km	90%	50000	2	137	2069904	222167	1820111	2928714
15km	90%	50000	2	215	1742315	184437	1540622	2709948
15km	90%	50000	2	208	1773604	162479	1591777	3090642
15km	90%	50000	2	262	1453189	140237	1298819	2792682
15km	90%	50000	2	165	2537253	264639	2253273	3408460
15km	90%	50000	2	176	1636556	158255	1456940	3026822
15km	90%	50000	2	171	1576339	172504	1391462	2610185
15km	90%	50000	2	155	1367534	149859	1200476	2374753
15km	90%	50000	2	168	1657297	199797	1438065	2837364
15km	90%	50000	2	151	1598772	165469	1422022	2410036
15km	90%	50000	2	160	1782524	163100	1605390	2743063
15km	90%	50000	2	197	1393673	142974	1236578	2480433
15km	90%	50000	2	151	1767203	211498	1547300	2978932
15km	90%	50000	2	212	1312937	143190	1156453	2541924
15km	90%	50000	2	132	1238804	142646	1081384	2491098
15km	90%	50000	2	110	1763139	201456	1546160	2709562
15km	90%	50000	2	172	1568683	169082	1381457	2519884
15km	90%	50000	2	142	1439173	189781	1235655	2161119
15km	90%	50000	2	251	1681785	202520	1459331	2788931
15km	90%	50000	2	151	1999710	177018	1800174	3342661
15km	90%	50000	2	195	2129736	183171	1914667	3079545
15km	90%	50000	2	179	1853922	166109	1672722	2946450
15km	90%	50000	2	156	1287951	137091	1138174	2523836
15km	90%	50000	2	279	1389402	166311	1200110	2789443
15km	90%	50000	2	120	1311533	144853	1145073	2408584
15km	90%	50000	2	159	1418455	142377	1266894	2589317
15km	90%	50000	2	188	1007136	107192	888706	2686172
15km	90%	50000	2	165	1509517	160939	1338463	2640795
15km	90%	50000	2	132	2103161	166480	1922944	2643434
15km	90%	50000	2	150	1326674	144098	1162518	2681924
15km	90%	50000	2	218	1873727	163475	1697124	3360843
15km	90%	50000	2	159	1913984	183953	1712037	2898619
15km	90%	50000	2	165	2218363	216614	1982645	3373389
15km	90%	50000	2	133	1519472	202479	1304308	2778766
15km	90%	50000	2	149	1381830	163759	1201644	2854093
15km	90%	50000	2	243	2218845	183691	2025139	3332592
15km	90%	50000	2	157	1578400	168428	1368444	3013042
15km	90%	50000	2	155	1694493	175287	1512256	2885821
15km	90%	50000	2	162	1718252	185470	1520580	2504927
15km	90%	50000	2	147	1137533	128889	1000109	2552436
15km	90%	50000	2	166	1628884	169854	1432112	2542883
15km	90%	50000	2	127	1382653	166386	1204429	2640597
15km	90%	50000	2	164	1586166	158721	1416205	2830048
15km	90%	50000	2	168	1874661	196456	1660188	2476287
15km	90%	50000	2	118	1351785	146700	1189117	2638262
15km	90%	50000	2	168	2038970	213314	1806510	2876041
15km	90%	50000	2	180	1437939	154854	1268324	2939661
15km	90%	50000	2	144	1800922	197575	1583014	3091158
15km	90%	50000	2	248	1573377	187179	1375010	2637368
15km	90%	50000	2	133	1643884	166743	1465825	2482651
15km	90%	50000	2	206	1529355	152559	1348973	2996642
15km	90%	50000	2	166	1777621	183581	1577273	2558624
15km	90%	50000	2	161	1496852	153865	1328245	2885974
15km	90%	50000	2	125	1471067	157142	1292881	2669141
15km	90%	50000	2	313	1617811	170433	1426182	2889675
15km	90%	50000	2	188	1609685	166648	1427781	3323643
15km	90%	50000	2	178	1213674	147382	1053056	2698487
15km	90%	50000	2	320	1852954	190771	1646670	3177279
15km	90%	50000	2	190	2130099	210218	1897966	3007644
15km	90%	50000	2	152	2098318	207018	1875307	2601017
15km	90%	50000	2	152	1686451	182079	1488529	2671727
15km	90%	50000	2	118	1677207	181615	1478376	2735828
15km	90%	50000	2	145	1211621	175919	1019038	2247588
15km	90%	50000	2	214	2341325	240973	2085399	3372766
15km	90%	50000	2	147	1749245	180210	1563004	2605538
15km	90%	50000	2	206	1851273	147942	1682468	2723224
15km	90%	50000	2	108	1108797	147775	948059	2135671
15km	90%	50000	2	177	2403653	218759	2166587	3542687
15km	90%	50000	2	129	1591204	167144	1413067	2606494
15km	90%	50000	2	190	1661156	172219	1463913	3236563
15km	90%	50000	2	181	1843421	146895	1684820	3253503
15km	90%	50000	2	151	1477173	156315	1303819	2568870
15km	90%	50000	2	168	1465900	141041	1316637	2985882
15km	90%	50000	2	146	1577416	153696	1397917	2910426
15km	90%	50000	2	180	1371805	147693	1214677	2700890
15km	90%	50000	2	135	1236010	157884	1070779	2580891
15km	90%	50000	2	177	1734847	172217	1552914	3137871
15km	90%	50000	2	249	1786999	177727	1595938	3288356
15km	90%	50000	2	134	1193434	138250	1043173	2443152
15km	90%	50000	2	176	1598245	171824	1400576	2893645
15km	90%	50000	2	156	1175554	120782	1046618	2498166
15km	90%	50000	2	171	2528542	248561	2257061	3328597
15km	90%	50000	2	252	1851752	207051	1628678	2623520
15km	90%	50000	2	206	2131087	207988	1901902	3360972
15km	90%	50000	2	230	1901769	169516	1716908	2919713
15km	90%	50000	2	151	1721425	185706	1508568	3000659
15km	90%	50000	2	126	1582327	170062	1387620	2748573
15km	90%	50000	2	165	1123214	124936	984002	2616147
15km	90%	50000	2	109	945769	134779	801407	2295266
15km	90%	50000	2	142	1537109	175820	1349888	2950522
15km	90%	50000	2	202	1271684	159978	1094288	2724725
15km	90%	50000	2	150	1720797	163365	1543808	2907541
15km	90%	50000	2	165	1876291	176101	1687824	3216744
15km	90%	50000	2	214	1771596	178847	1577735	2775999
15km	90%	50000	2	158	1707553	164514	1517655	3148966
15km	90%	50000	2	208	1533126	184490	1340290	2461120
15km	90%	50000	2	261	1759208	176275	1569869	2840022
15km	90%	50000	2	230	1649700	167530	1465410	2829887
15km	90%	50000	2	164	1880567	187474	1682761	2778591
15km	90%	50000	2	224	1483853	154368	1308511	2964572
15km	90%	50000	2	158	1261957	148144	1105111	2429431
15km	90%	50000	2	186	1558923	153338	1391877	2639886
15km	90%	50000	2	113	1506190	195362	1301022	2471280
15km	90%	50000	2	106	1393453	187835	1193168	2180976
15km	90%	50000	2	174	1347778	143921	1187017	2562626
15km	90%	50000	2	124	910206	118371	786088	2231294
15km	90%	50000	2	157	2160560	259304	1886144	2711614
15km	90%	50000	2	212	1611662	184224	1398527	2664005
15km	90%	50000	2	176	1550604	160447	1368037	2948253
15km	90%	50000	2	191	1729302	160355	1551371	2867792
15km	90%	50000	2	174	2070160	219428	1825356	3117617
15km	90%	50000	2	180	1574973	152447	1414087	2600700
15km	90%	50000	2	148	1962960	204452	1745146	2895076
15km	90%	50000	2	142	1581239	183448	1386375	2589195
15km	90%	50000	2	148	1610035	160469	1430800	2856637
15km	90%	50000	2	131	1738245	199838	1516204	3090230
15km	90%	50000	2	168	1626914	194948	1421594	2780760
15km	90%	50000	2	167	1372653	148171	1218058	2955662
15km	90%	50000	2	106	1253343	151407	1091721	2457620
15km	90%	50000	2	157	1335673	150409	1175053	2628896
15km	90%	50000	2	157	2018473	228792	1775820	2895505
15km	90%	50000	2	205	1812217	156923	1643296	2931647
15km	90%	50000	2	151	1473814	156213	1299807	2412436
15km	90%	50000	2	169	1313536	148258	1144971	3005835
15km	90%	50000	2	147	1580797	184927	1381863	3167875
15km	90%	50000	2	188	1711811	194851	1501695	2762247
15km	90%	50000	2	148	1373106	143447	1216245	2980187
15km	90%	50000	2	269	1717359	176856	1511641	3192402
15km	90%	50000	2	105	673144	86595	576432	2158949
15km	90%	50000	2	141	1449391	186292	1245451	3212584
15km	90%	50000	2	127	1589591	198847	1380903	2352796
15km	90%	50000	2	185	1950961	169790	1758285	2860509
15km	90%	50000	2	128	1263601	136174	1108370	2300311
15km	90%	50000	2	131	2079730	189893	1874388	2933616
15km	90%	50000	2	154	1391773	182104	1192773	2442912
15km	90%	50000	2	108	1061038	143870	909150	2137066
15km	90%	50000	2	240	1782122	159596	1611290	3011892
15km	90%	50000	2	170	1748276	163179	1568657	2777290
15km	90%	50000	2	145	1719172	226218	1477800	2649153
15km	90%	50000	2	205	2305850	223742	2050810	3591344
15km	90%	50000	2	131	2074111	238270	1822913	3344171
15km	90%	50000	2	123	1422122	160411	1249057	2712159
15km	90%	50000	2	187	1437933	165936	1259869	2412853
15km	90%	50000	2	159	2491618	193569	2276421	3278028
15km	90%	50000	2	147	1720174	174718	1525888	2834495
15km	90%	50000	2	148	1495175	150155	1334470	2824834
15km	90%	50000	2	156	1915788	191689	1710542	3188411
15km	90%	50000	2	153	1535582	162511	1358781	2988365
15km	90%	50000	2	209	1910214	136255	1752242	3194180
15km	90%	50000	2	253	1620827	170550	1434024	2786480
15km	90%	50000	2	112	1864551	223034	1610487	2708364
15km	90%	50000	2	134	1451494	164008	1278250	2956569
15km	90%	50000	2	181	2061607	186675	1863814	3102823
15km	90%	50000	2	184	1621507	167749	1432373	3194025
15km	90%	50000	2	163	1913150	180186	1716530	2850597
15km	90%	50000	2	136	1239043	146758	1065916	2940485
15km	90%	50000	2	138	1422877	131714	1274076	2559122
15km	90%	50000	2	164	1867247	197412	1656752	2787853
15km	90%	50000	2	115	1288529	151456	1124565	2304829
15km	90%	50000	2	200	2532792	263595	2229372	3351147
15km	90%	50000	2	144	1568017	187922	1362108	2646743
15km	90%	50000	2	141	1846139	177542	1656503	2874569
15km	90%	50000	2	155	1137709	139607	985703	2439946
15km	90%	50000	2	186	2887184	265415	2610824	3730030
15km	90%	50000	2	206	1681042	164511	1497540	3406426
15km	90%	50000	2	137	1865133	180694	1667104	2762611
15km	90%	50000	2	130	1346698	145330	1187742	2721925
15km	90%	50000	2	185	1316819	117695	1184466	2561733
15km	90%	50000	2	168	1543975	177497	1357938	2769436
15km	90%	50000	2	117	1236326	150954	1067133	2615300
15km	90%	50000	2	154	1733734	183302	1532700	2502133
15km	90%	50000	2	193	1568414	187932	1368571	2787497
15km	90%	50000	2	326	1953136	191521	1751400	3298197
15km	90%	50000	2	136	2063981	196410	1855940	3176864
15km	90%	50000	2	152	1695355	151344	1520590	3156735
15km	90%	50000	2	153	1644654	171676	1452344	2753720
15km	90%	50000	2	210	2040913	196728	1825674	2957593
15km	90%	50000	2	179	1540757	156960	1371697	2645283
15km	90%	50000	2	172	2141477	196278	1926320	2879901
15km	90%	50000	2	193	1864883	142688	1702070	2703668
15km	90%	50000	2	231	1570346	145928	1407757	3240464
15km	90%	50000	2	168	1841979	177948	1637510	2742516
15km	90%	50000	2	157	1160536	137232	1015931	2441136
15km	90%	50000	2	140	1629735	175829	1429871	2953140
15km	90%	50000	2	145	2084779	199051	1861912	3152462
15km	90%	50000	2	144	1792090	185303	1595843	2623285
15km	90%	50000	2	185	1426908	157450	1254355	2448619
15km	90%	50000	2	177	1653109	176483	1457734	3161585
15km	90%	50000	2	168	1844189	170966	1661873	3079630
15km	90%	50000	2	170	2099226	173775	1899478	3048392
15km	90%	50000	2	170	1709927	163770	1536148	2662250
15km	90%	50000	2	174	1884096	184992	1690364	2657961
15km	90%	50000	2	166	1201095	118955	1071882	2485019
15km	90%	50000	2	178	1851189	206472	1637384	3056540
15km	90%	50000	2	167	1946521	165925	1766769	3423876
15km	90%	50000	2	228	1222645	155308	1050334	2760345
15km	90%	50000	2	129	1565184	182980	1366941	2580672
15km	90%	50000	2	161	1554919	166268	1376397	2944262
15km	90%	50000	2	213	1649644	178277	1451819	3012951
15km	90%	50000	2	272	2190986	222115	1927021	2931662
15km	90%	50000	2	186	2078441	183809	1880086	3421375
15km	90%	50000	2	171	1420161	145247	1250969	2644162
15km	90%	50000	2	137	1527022	151667	1357936	2865240
15km	90%	50000	2	152	2010404	213482	1784210	2786243
15km	90%	50000	2	125	1660713	175460	1464871	2730080
15km	90%	50000	2	155	1571322	186981	1373954	2708644
15km	90%	50000	2	162	1454076	148166	1295678	2626093
15km	90%	50000	2	296	2156623	203764	1934615	3254471
15km	90%	50000	2	159	1965677	197312	1760702	3144436
15km	90%	50000	2	114	1493542	155499	1314450	2733112
15km	90%	50000	2	158	1327638	142821	1169109	2834185
15km	90%	50000	2	140	1263416	118719	1125326	2620496
15km	90%	50000	2	183	2113677	217942	1880647	2902848
15km	90%	50000	2	162	2003510	218081	1762401	2981497
15km	90%	50000	2	216	1725595	189476	1518829	2726830
15km	90%	50000	2	147	2293507	234298	2027240	3098632
15km	90%	50000	2	179	1213014	146400	1056687	2600598
15km	90%	50000	2	175	2115189	223133	1864740	2859071
15km	90%	50000	2	145	1749180	178896	1552027	2961100
15km	90%	50000	2	193	1629240	163312	1451651	3113149
15km	90%	50000	2	129	981989	142661	832642	2575722
15km	90%	50000	2	114	1349114	154161	1177246	3026258
15km	90%	50000	2	192	1438196	132993	1281293	2545347
15km	90%	50000	2	122	1455405	156820	1279979	2803422
15km	90%	50000	2	167	1353772	141253	1199333	2271085
15km	90%	50000	2	161	2104751	221403	1866555	2854437
15km	90%	50000	2	136	1530121	173516	1343804	2627840
15km	90%	50000	2	141	1901850	193124	1689734	3262858
15km	90%	50000	2	230	2224912	225666	1974425	3008101
15km	90%	50000	2	199	1936266	199390	1714192	2903119
15km	90%	50000	2	151	1234816	144788	1070018	2444401
15km	90%	50000	2	250	1672181	184067	1467205	3123340
15km	90%	50000	2	119	2077346	224133	1813636	2609818
15km	90%	50000	2	106	1164022	140487	997974	2634493
15km	90%	50000	2	264	2165549	223686	1921769	3163906
15km	90%	50000	2	156	1588178	161999	1403022	2519099
15km	90%	50000	2	229	1958947	196700	1742517	3331468
15km	90%	50000	2	144	1419604	178099	1219889	2797359
15km	90%	50000	2	208	1402045	127893	1261365	2619135
15km	90%	50000	2	173	1340529	147901	1155402	2546237
15km	90%	50000	2	188	1804250	179311	1604491	3007192
15km	90%	50000	2	157	1788279	196938	1563347	3070663
15km	90%	50000	2	181	2057174	196035	1839423	3471965
15km	90%	50000	2	127	1956272	207999	1734433	2889177
15km	90%	50000	2	138	1501971	149102	1345015	2522680
15km	90%	50000	2	134	1750032	187712	1542200	2607151
15km	90%	50000	2	136	2287398	258521	2011737	3222360
15km	90%	50000	2	162	2251090	203601	2031984	3239333
15km	90%	50000	2	187	1781661	195696	1559369	2943678
15km	90%	50000	2	122	1545010	166317	1361939	2798682
15km	90%	50000	2	144	1714259	141917	1552361	2858140
15km	90%	50000	2	151	946434	114865	824383	2466016
15km	90%	50000	2	124	1411621	155933	1241247	2465322
15km	90%	50000	2	151	1485924	170140	1297732	2541624
15km	90%	50000	2	130	1974870	187577	1770842	2650221
15km	90%	50000	2	129	1481560	171065	1291479	2889839
15km	90%	50000	2	139	2045934	218159	1813902	2540884
15km	90%	50000	2	163	1794263	189517	1585731	3158338
15km	90%	50000	2	187	1875453	183118	1672594	2982882
15km	90%	50000	2	126	1715994	192124	1510771	2437514
15km	90%	50000	2	153	1697632	174627	1506098	2716938
15km	90%	50000	2	158	1864503	170111	1684294	3808667
15km	90%	50000	2	185	2179939	248419	1902654	2886917
15km	90%	50000	2	165	1444179	170510	1264204	2555461
15km	90%	50000	2	206	1545317	170030	1366593	2530488
15km	90%	50000	2	205	1826390	199136	1597983	3140015
15km	90%	50000	2	167	1531696	188580	1319590	2891071
15km	90%	50000	2	135	1718535	170882	1529349	3006561
15km	90%	50000	2	174	1277961	142058	1118404	2616057
15km	90%	50000	2	143	2225937	210897	1992314	3427711
15km	90%	50000	2	193	2131943	183742	1924940	3373399
15km	90%	50000	2	157	1241401	137631	1082751	2690100
15km	90%	50000	2	101	1232716	159595	1056048	2370529
15km	90%	50000	2	130	2006794	227006	1763588	2614945
15km	90%	50000	2	186	1912953	188691	1693445	2749158
15km	90%	50000	2	181	1250133	121436	1110545	2456549
15km	90%	50000	2	178	1473208	158102	1297747	2792885
15km	90%	50000	2	152	1883735	215796	1643002	3019770
15km	90%	50000	2	171	1236383	131703	1091835	2807667
15km	90%	50000	2	180	1833799	150117	1659526	3057445
15km	90%	50000	2	220	1714991	168159	1532287	2792217
15km	90%	50000	2	164	1822267	197438	1614162	2783764
15km	90%	50000	2	240	1819302	200044	1592658	3234983
15km	90%	50000	2	216	1233191	138049	1073973	2718756
15km	90%	50000	2	226	1816894	196223	1588079	2648313
15km	90%	50000	2	115	767158	102549	657599	2543729
15km	90%	50000	2	170	1910025	189159	1702581	2991222
15km	90%	50000	2	141	1103168	169674	916185	2424296
15km	90%	50000	2	157	2123879	199251	1907103	2953486
15km	90%	50000	2	153	1783277	188112	1586075	3066153
15km	90%	50000	2	205	2088008	229439	1826556	2950423
15km	90%	50000	2	165	1402389	150428	1241639	2421670
15km	90%	50000	2	198	1899722	188847	1691294	3086729
15km	90%	50000	2	138	1637665	182342	1441253	2458516
15km	90%	50000	2	168	1687825	173799	1491246	3013942
15km	90%	50000	2	157	1687290	171470	1484015	2829870
15km	90%	50000	2	143	1872942	211544	1639746	3095159
15km	90%	50000	2	155	1881465	201609	1643212	3210668
15km	90%	50000	2	201	1719650	178731	1520680	2569337
15km	90%	50000	2	143	1454334	163396	1268482	2798995
15km	90%	50000	2	146	1166872	141340	1008585	2299915
15km	90%	50000	2	131	1508357	150066	1347711	2660686
15km	90%	50000	2	140	2118779	215713	1875329	3057046
15km	90%	50000	2	216	1789548	191746	1577964	2805984
15km	90%	50000	2	189	1452095	177795	1261580	3166583
15km	90%	50000	2	171	2275366	227548	2033175	3358399
15km	90%	50000	2	142	1736781	158946	1565558	2631444
15km	90%	50000	2	203	1642977	164024	1459565	2945960
15km	90%	50000	2	213	1952907	155049	1778194	3225011
15km	90%	50000	2	176	1972374	181088	1782683	3350710
15km	90%	50000	2	244	1424396	136552	1277967	2806738
15km	90%	50000	2	196	1865937	180907	1669807	2771951
15km	90%	50000	2	234	1799539	168247	1617617	2536238
15km	90%	50000	2	127	1694621	192726	1479067	3096603
15km	90%	50000	2	159	1454851	166707	1275842	2800274
15km	90%	50000	2	158	1905108	197444	1692507	2647201
15km	90%	50000	2	166	1978825	216405	1734418	2939766
15km	90%	50000	2	225	1695382	180788	1484879	3124835
15km	90%	50000	2	200	2169123	218179	1925639	3159909
15km	90%	50000	2	178	1513147	169093	1331595	2409527
15km	90%	50000	2	164	1656810	174025	1470771	2425239
15km	90%	50000	2	138	2105053	209185	1869768	3240107
15km	90%	50000	2	120	1441405	188550	1235206	2741694
15km	90%	50000	2	282	1131248	123918	995097	2675469
15km	90%	50000	2	162	2289405	256359	2004211	3507257
15km	90%	50000	2	246	1625161	181073	1427369	3027334
15km	90%	50000	2	196	2365279	224670	2124686	3909348
15km	90%	50000	2	145	1403262	171689	1212290	2510843
15km	90%	50000	2	164	1636967	164801	1447381	2758837
15km	90%	50000	2	135	1906400	195229	1693341	2746764
15km	90%	50000	2	142	2040503	219363	1797627	2975439
15km	90%	50000	2	154	2146203	210844	1916403	3202884
15km	90%	50000	2	157	1892130	192755	1682343	3169946
15km	90%	50000	2	145	1298559	144957	1145829	2520232
15km	90%	50000	2	184	1795842	199443	1559549	3180540
15km	90%	50000	2	224	1804531	171347	1611914	2627924
15km	90%	50000	2	206	1856152	176349	1654085	2871162
15km	90%	50000	2	124	1895583	206467	1663253	2647901
15km	90%	50000	2	193	1705083	169491	1513538	2623126
15km	90%	50000	2	154	1436828	169568	1250991	2696594
15km	90%	50000	2	153	1689169	163692	1516071	3109947
15km	90%	50000	2	146	1987615	181632	1793333	2716655
15km	90%	50000	2	252	1788278	201076	1576244	2938473
15km	90%	50000	2	125	1124549	154850	956622	2828028
15km	90%	50000	2	167	2006357	191968	1783156	3437296
15km	90%	50000	2	195	2193555	214208	1954501	3285887
15km	90%	50000	2	144	1328905	136684	1184517	2431823
15km	90%	50000	2	192	1567132	199463	1356644	2883847
15km	90%	50000	2	149	1702180	189694	1491777	2719799
15km	90%	50000	2	196	962967	141017	816196	2776341
15km	90%	50000	2	190	1846515	199954	1620149	3232041
15km	90%	50000	2	169	2297156	246161	2020043	3309108
15km	90%	50000	2	195	2066076	193109	1862862	3695010
15km	90%	50000	2	161	1792516	182828	1583655	3050529
15km	90%	50000	2	173	1988752	231096	1736719	3143737
15km	90%	50000	2	158	1324537	159489	1151656	2632976
15km	90%	50000	2	136	1106775	131882	957807	2579728
15km	90%	50000	2	174	1821318	187075	1611371	3029230
15km	90%	50000	2	136	1265531	149212	1102498	2630795
15km	90%	50000	2	173	1759554	186825	1555030	2499649
15km	90%	50000	2	180	1718467	181115	1522913	2614508
15km	90%	50000	2	155	1640820	175402	1457744	2857820
15km	90%	50000	2	158	1423239	171421	1237926	2806354
15km	90%	50000	2	125	1586498	199941	1376000	3207021
15km	90%	50000	2	140	1308915	136312	1162964	2342286
15km	90%	50000	2	160	1473209	135380	1331008	3007722
15km	90%	50000	2	121	1664747	191715	1460159	2738966
15km	90%	50000	2	143	2096545	196505	1870648	2909736
15km	90%	50000	2	193	1420072	154471	1241706	2615676
15km	90%	50000	2	179	1468976	167743	1277557	2735977
15km	90%	50000	2	208	1756507	194078	1544400	2792509
15km	90%	50000	2	125	1273784	141459	1122802	2368782
15km	90%	50000	2	197	1467767	143807	1308594	2729588
15km	90%	50000	2	137	1345024	143950	1187578	2598116
15km	90%	50000	2	149	1423744	187617	1214629	2373034
15km	90%	50000	2	137	1598917	170259	1409555	2740068
15km	90%	50000	2	189	1951437	178923	1759205	3408049
15km	90%	50000	2	177	1610965	185148	1411814	3296536
15km	90%	50000	2	268	1562010	146218	1404369	2942537
15km	90%	50000	2	196	1745450	181242	1545830	2554149
15km	90%	50000	2	164	2055064	208327	1831136	3294549
15km	90%	50000	2	205	1522527	180123	1324188	2872942
15km	90%	50000	2	159	2021984	205887	1785996	3192073
15km	90%	50000	2	114	1232490	144432	1078331	2240609
15km	90%	50000	2	227	2900394	231838	2633551	3587601
15km	90%	50000	2	182	1709641	191539	1505128	3198122
15km	90%	50000	2	136	1450738	156181	1281241	2619463
15km	90%	50000	2	129	1595219	156434	1431620	2770852
15km	90%	50000	2	167	1728441	189967	1519810	2837860
15km	90%	50000	2	149	2119767	232599	1866977	3069555
15km	90%	50000	2	193	1612000	160958	1430937	2673380
15km	90%	50000	2	201	1771759	205997	1541158	3139047
15km	90%	50000	2	147	1946180	183732	1733311	2829521
15km	90%	50000	2	146	1515643	147519	1343734	2649988
15km	90%	50000	2	118	1741545	220526	1504164	2373912
15km	90%	50000	2	247	2070953	204805	1855423	2706264
15km	90%	50000	2	188	1862617	172559	1672453	2829656
15km	90%	50000	2	202	1660852	209070	1433978	2727900
15km	90%	50000	2	182	1478182	164498	1296869	2848918
15km	90%	50000	2	215	1937747	201130	1719317	3013317
15km	90%	50000	2	193	1737631	165851	1548246	3029801
15km	90%	50000	2	132	1111606	122071	972963	2334983
15km	90%	50000	2	138	1813049	189272	1605918	2990797
15km	90%	50000	2	191	1733281	168349	1553069	3011842
15km	90%	50000	2	193	1759316	176752	1571630	2664085
15km	90%	50000	2	182	2016011	174530	1827773	3487010
15km	90%	50000	2	147	1439992	143507	1278384	2687583
15km	90%	50000	2	180	2106876	197107	1889802	3578641
15km	90%	50000	2	127	1580873	178511	1376259	2988529
15km	90%	50000	2	140	1266654	147981	1110782	2657584
15km	90%	50000	2	121	1769531	216955	1541537	2824521
15km	90%	50000	2	121	1802873	185214	1592865	3087036
15km	90%	50000	2	118	1212610	129378	1048035	2545965
15km	90%	50000	2	161	1371627	144860	1201890	2564247
15km	90%	50000	2	172	1717462	179409	1521003	2990402
15km	90%	50000	2	143	2259062	212251	2028211	2844323
15km	90%	50000	2	205	1390619	144352	1236726	2808316
15km	90%	50000	2	125	1671863	163088	1484839	2793831
15km	90%	50000	2	129	2056116	218266	1816123	2757611
15km	90%	50000	2	223	1413227	183490	1218617	2572266
15km	90%	50000	2	142	1432623	148291	1265246	2528440
15km	90%	50000	2	133	1455797	170207	1264945	2973548
15km	90%	50000	2	145	1931728	202885	1719539	2907967
15km	90%	50000	2	166	1883398	178187	1695980	2844211
15km	90%	50000	2	120	1489750	182770	1295508	2609327
15km	90%	50000	2	268	1766358	188437	1561225	3060437
15km	90%	50000	2	152	1923315	192879	1719241	2977715
15km	90%	50000	2	178	1554150	148892	1392896	2856035
15km	90%	50000	2	153	1857810	163794	1677736	3013917
15km	90%	50000	2	103	765545	94371	664974	2263222
15km	90%	50000	2	176	2011972	215182	1781769	3017127
15km	90%	50000	2	142	1668299	149469	1497330	2980475
15km	90%	50000	2	146	1171379	143569	1012757	2722030
15km	90%	50000	2	194	1459516	182673	1265338	2662626
15km	90%	50000	2	138	1194859	123516	1064497	2671408
15km	90%	50000	2	207	1787615	180712	1590289	2881695
15km	90%	50000	2	148	1047511	131561	899665	2478436
15km	90%	50000	2	241	2153915	201193	1935166	3526067
15km	90%	50000	2	177	2140447	188867	1933452	3318829
15km	90%	50000	2	137	2016904	227582	1774813	3148554
15km	90%	50000	2	118	1162304	138372	1011337	2658592
15km	90%	50000	2	181	1470385	160786	1290840	3251052
15km	90%	50000	2	165	1523315	163625	1350426	2798823
15km	90%	50000	2	211	1639160	157906	1463351	2725248
15km	90%	50000	2	171	1854396	200016	1637823	3111752
15km	90%	50000	2	161	1534323	181422	1340810	2308508
15km	90%	50000	2	157	1461430	169174	1278412	2648296
15km	90%	50000	2	178	1660610	136704	1509424	3266447
15km	90%	50000	2	205	1373770	164356	1191488	2960972
15km	90%	50000	2	148	1635921	187986	1430742	2521621
15km	90%	50000	2	158	1032474	115117	899985	2395764
15km	90%	50000	2	146	1882345	198685	1672190	2927808
15km	90%	50000	2	152	1792717	168359	1609377	3372819
15km	90%	50000	2	157	1649161	195938	1437524	3058018
15km	90%	50000	2	200	2302587	247500	2023530	3422067
15km	90%	50000	2	190	1937358	189824	1735234	2694279
15km	90%	50000	2	162	1582007	166972	1392737	2917793
15km	90%	50000	2	250	1664594	154404	1493918	2656781
15km	90%	50000	2	142	1948950	195599	1728301	2963437
15km	90%	50000	2	152	1384258	158954	1212132	2988599
15km	90%	50000	2	160	1404695	171989	1226044	2583142
15km	90%	50000	2	207	1742635	194824	1530891	2921886
15km	90%	50000	2	175	901161	113460	774075	2350452
15km	90%	50000	2	152	1840338	230368	1575738	3125318
15km	90%	50000	2	169	1481149	159997	1306627	2536605
15km	90%	50000	2	199	2305546	200579	2091774	3269417
15km	90%	50000	2	250	2012910	209028	1780034	2788938
15km	90%	50000	2	159	1433034	171235	1247401	2599374
15km	90%	50000	2	125	1589539	193076	1374125	2387580
15km	90%	50000	2	146	1294574	147249	1135313	2838017
15km	90%	50000	2	163	1617998	183847	1416449	3172336
15km	90%	50000	2	210	1910453	201982	1692121	3239512
15km	90%	50000	2	275	2341041	228416	2088897	3170759
15km	90%	50000	2	172	1615455	173577	1414157	2802947
15km	90%	50000	2	102	1722779	214614	1485863	2556594
15km	90%	50000	2	147	1116950	134592	969925	2132327
15km	90%	50000	2	173	2202947	192980	1987812	3402724
15km	90%	50000	2	173	2212511	186210	2005795	2729701
15km	90%	50000	2	149	1893137	215485	1655694	2808605
15km	90%	50000	2	150	1460177	162751	1284800	2879006
15km	90%	50000	2	150	2944972	242868	2681864	3726027
15km	90%	50000	2	152	1940051	202547	1718084	3294598
15km	90%	50000	2	138	1324874	152253	1145643	2464102
15km	90%	50000	2	149	1852078	174031	1658336	2630097
15km	90%	50000	2	166	1830969	190045	1627344	2869129
15km	90%	50000	2	121	852297	100814	739807	2195315
15km	90%	50000	2	164	1172564	143554	1013976	2437797
15km	90%	50000	2	148	1441624	155881	1279999	2542222
15km	90%	50000	2	216	1778756	185957	1568796	2687839
15km	90%	50000	2	196	1782842	162220	1609256	2660852
15km	90%	50000	2	182	1533388	178484	1339674	2932116
15km	90%	50000	2	218	2127215	241340	1872698	3004177
15km	90%	50000	2	268	1633001	198577	1409526	2759453
15km	90%	50000	2	140	1291028	152810	1120059	2791220
15km	90%	50000	2	214	1434200	145719	1278218	2733391
15km	90%	50000	2	125	1740840	197104	1527036	2991031
15km	90%	50000	2	145	1199208	122157	1068312	2571346
15km	90%	50000	2	190	2068378	227551	1816685	3081830
15km	90%	50000	2	123	1532402	200398	1313045	2586821
15km	90%	50000	2	135	2022664	199742	1805581	2748992
15km	90%	50000	2	157	1173781	131637	1024167	2802183
15km	90%	50000	2	136	1645254	204344	1417184	2838653
15km	90%	50000	2	118	1478307	171528	1275714	2828051
15km	90%	50000	2	157	1748846	141451	1592547	3041525
15km	90%	50000	2	154	1477427	174591	1289530	2768999
15km	90%	50000	2	160	1335724	146216	1175887	2995777
15km	90%	50000	2	140	1498097	160815	1317458	3000691
15km	90%	50000	2	162	2208440	226843	1964190	3043531
15km	90%	50000	2	159	2459115	272627	2166825	3170792
15km	90%	50000	2	184	1676130	147927	1505251	2890446
15km	90%	50000	2	129	1559138	194222	1348115	2340682
15km	90%	50000	2	197	1006737	124136	875664	2482288
15km	90%	50000	2	107	1018197	141667	866227	2482284
15km	90%	50000	2	291	2274615	192254	2068203	3408076
15km	90%	50000	2	128	1998915	201318	1771285	2803760
15km	90%	50000	2	166	1945756	191463	1746641	3239732
15km	90%	50000	2	110	1511259	174917	1322601	2545155
15km	90%	50000	2	174	1693439	173856	1499196	2681670
15km	90%	50000	2	214	1951913	189283	1741389	3161939
15km	90%	50000	2	132	969582	132373	825621	2678810
15km	90%	50000	2	171	1406540	188775	1199845	2947298
15km	90%	50000	2	144	2337845	262211	2059734	3146335
15km	90%	50000	2	199	1768031	168751	1574795	2480892
15km	90%	50000	2	105	1346859	158824	1173636	2745657
15km	90%	50000	2	216	1396606	160120	1227108	2599970
15km	90%	50000	2	120	1813422	206314	1584822	2946905
15km	90%	50000	2	259	3183051	233449	2930913	4002643
15km	90%	50000	2	119	1578363	165797	1392842	2535885
15km	90%	50000	2	190	1995939	193227	1782802	3586204
15km	90%	50000	2	145	1777957	187139	1573786	2988065
15km	90%	50000	2	293	2271576	218020	2038050	3347071
15km	90%	50000	2	144	1679431	172811	1494817	3354570
15km	90%	50000	2	135	1731864	203494	1502075	2704451
15km	90%	50000	2	157	1090040	148724	913492	2265738
15km	90%	50000	2	176	1493772	164294	1313605	2948436
15km	90%	50000	2	175	1795674	156699	1621690	2898150
15km	90%	50000	2	162	2228954	215456	1989255	3157964
15km	90%	50000	2	102	915991	112167	795933	2345018
15km	90%	50000	2	171	2324842	186723	2123848	3359290
15km	90%	50000	2	181	2185458	218505	1930382	3045790
15km	90%	50000	2	123	1906231	237069	1648398	3212206
15km	90%	50000	2	142	1492757	156252	1325890	2663455
15km	90%	50000	2	203	1881707	228999	1638899	3300075
15km	90%	50000	2	133	1594004	173911	1395897	2667318
15km	90%	50000	2	128	1607934	184273	1395296	2693355
15km	90%	50000	2	132	1836110	231462	1593357	2729818
15km	90%	50000	2	134	1016560	133432	875781	2383384
15km	90%	50000	2	107	1032054	133987	878060	2514166
15km	90%	50000	2	188	1647576	176612	1443028	2831022
15km	90%	50000	2	165	1972273	195911	1761323	3462662
15km	90%	50000	2	144	1950648	190156	1739548	3014529
15km	90%	50000	2	181	1301243	144630	1144412	2425592
15km	90%	50000	2	141	1958103	205500	1741646	2997974
15km	90%	50000	2	145	1754552	199199	1534257	3132838
15km	90%	50000	2	154	1673340	173226	1491323	2703589
15km	90%	50000	2	156	1338297	144342	1175210	2689915
15km	90%	50000	2	144	1040167	128872	899449	2593254
15km	90%	50000	2	124	1463295	177514	1260085	2492335
15km	90%	50000	2	185	1750022	178267	1553453	3044387
15km	90%	50000	2	148	2023579	241952	1760807	3155540
15km	90%	50000	2	123	1193734	133865	1044893	2336430
15km	90%	50000	2	118	1733525	201363	1520081	2469851
15km	90%	50000	2	205	2667037	222516	2423783	3315359
15km	90%	50000	2	150	2084560	226403	1828486	2940613
15km	90%	50000	2	203	1581809	148463	1419246	2792938
15km	90%	50000	2	149	1672714	184189	1467732	2875314
15km	90%	50000	2	117	1604391	174867	1410368	2606559
15km	90%	50000	2	151	1633321	155150	1464558	2773344
15km	90%	50000	2	183	1526108	186935	1325481	2957207
15km	90%	50000	2	192	1867646	185346	1662881	2908626
15km	90%	50000	2	174	1670810	192025	1460812	3029146
15km	90%	50000	2	142	1905938	206381	1679694	2865432
15km	90%	50000	2	134	1534713	178825	1336499	2675316
15km	90%	50000	2	147	1684641	174284	1502837	2896455
15km	90%	50000	2	184	1407297	148896	1247422	2935411
15km	90%	50000	2	181	1688155	182293	1475978	2898634
15km	90%	50000	2	227	2139985	241082	1877723	3429736
15km	90%	50000	2	232	2279142	216874	2041980	3107051
15km	90%	50000	2	146	1911112	189319	1697153	2791460
15km	90%	50000	2	128	1594047	180663	1398773	2881402
15km	90%	50000	2	147	1848101	185925	1646881	2662354
15km	90%	50000	2	189	2182717	188872	1967386	3492113
15km	90%	50000	2	152	1743323	179627	1550078	3227748
15km	90%	50000	2	173	2175654	217951	1927303	3409371
15km	90%	50000	2	132	1617913	154181	1444331	2452482
15km	90%	50000	2	175	2424811	265879	2131222	3088520
15km	90%	50000	2	167	1859417	161696	1685159	3132367
15km	90%	50000	2	147	1427609	181630	1228691	2655806
15km	90%	50000	2	152	1403038	155390	1233594	2489947
15km	90%	50000	2	121	1204575	127095	1061827	2597722
15km	90%	50000	2	127	1452733	167829	1274807	2353320
15km	90%	50000	2	171	1765268	197200	1552806	2667649
15km	90%	50000	2	145	1695261	167525	1500541	2799061
15km	90%	50000	2	156	1536825	167058	1349676	2863705
15km	90%	50000	2	168	1447793	170303	1269519	2552944
15km	90%	50000	2	156	1157588	136866	1007113	2389029
15km	90%	50000	2	198	1742308	167212	1555656	2743746
15km	90%	50000	2	147	1600439	145294	1448829	2700202
15km	90%	50000	2	177	2008631	177069	1813453	2676193
15km	90%	50000	2	281	1846543	192626	1635188	3510532
15km	90%	50000	2	176	1666636	188492	1460782	2949751
15km	90%	50000	2	203	1919304	163595	1734255	2861410
15km	90%	50000	2	166	2109165	202677	1885164	3078655
15km	90%	50000	2	202	1285324	140312	1137439	2411986
15km	90%	50000	2	138	1566043	166183	1387314	2646799
15km	90%	50000	2	134	1418326	154929	1254307	2951908
15km	90%	50000	2	114	1186636	136861	1041695	2643845
15km	90%	50000	2	240	1878544	182428	1680274	3426076
15km	90%	50000	2	141	1631068	155612	1466157	2558285
15km	90%	50000	2	138	1951733	190045	1740778	3267865
15km	90%	50000	2	91	660396	104287	540755	2506734
15km	90%	50000	2	142	1674178	173656	1484740	2638215
15km	90%	50000	2	187	1768403	191810	1551300	2502373
15km	90%	50000	2	148	1644325	193463	1420773	2863071
15km	90%	50000	2	166	1591405	175100	1398570	2881756
15km	90%	50000	2	184	1705790	219201	1469238	2837499
15km	90%	50000	2	156	1661081	195656	1445000	2805083
15km	90%	50000	2	169	1704791	194398	1497698	2875548
15km	90%	50000	2	112	1104953	157775	923377	2307853
15km	90%	50000	2	166	1713624	167506	1527871	2791637
15km	90%	50000	2	158	1490833	161288	1310121	2377102
15km	90%	50000	2	148	1134367	143162	981590	2574229
15km	90%	50000	2	120	1205047	153909	1038047	2346523
15km	90%	50000	2	128	1601170	192301	1392060	2671598
15km	90%	50000	2	217	2311397	202431	2096350	3497636
15km	90%	50000	2	183	2082442	213774	1847585	3628560
15km	90%	50000	2	136	1654118	186187	1449991	2923387
15km	90%	50000	2	158	1376651	159694	1194665	2437292
15km	90%	50000	2	151	1790506	189071	1576079	2819032
15km	90%	50000	2	169	1581313	174856	1384017	3061550
15km	90%	50000	2	222	1456277	140091	1300939	2722802
15km	90%	50000	2	203	2115083	208585	1888945	2988899
15km	90%	50000	2	161	1782250	175011	1593330	2941598
15km	90%	50000	2	144	1574130	182102	1370981	3378109
15km	90%	50000	2	206	1951726	184704	1754787	2979163
15km	90%	50000	2	200	1680338	161048	1507063	3006658
15km	90%	50000	2	323	2048254	194201	1828244	3235580
15km	90%	50000	2	104	828328	96852	723537	2384795
15km	90%	50000	2	124	1236771	135378	1093753	2637859
15km	90%	50000	2	200	1642257	188156	1439632	2992433
15km	90%	50000	2	238	2068056	206848	1845452	2639434
15km	90%	50000	2	141	1873097	200201	1647872	2952360
15km	90%	50000	2	154	1444127	185348	1242593	2942344
15km	90%	50000	2	273	2350063	192655	2136304	3457359
15km	90%	50000	2	136	1518241	185908	1311711	2584468
15km	90%	50000	2	113	1238309	148288	1071803	2653689
15km	90%	50000	2	151	1470319	165231	1291740	2567462
15km	90%	50000	2	167	2112891	204462	1884749	3133238
15km	90%	50000	2	213	1566218	188101	1361160	2817312
15km	90%	50000	2	157	1439503	151720	1281860	2483627
15km	90%	50000	2	202	2150081	176520	1961048	2815936
15km	90%	50000	2	154	1775114	190478	1565853	2924917
15km	90%	50000	2	208	1376348	114219	1256630	2740505
15km	90%	50000	2	145	1636580	188572	1422116	2876274
15km	90%	50000	2	112	1127968	137705	981652	2351537
15km	90%	50000	2	164	2182291	185497	1974367	3142296
15km	90%	50000	2	176	1515294	167131	1318448	2986694
15km	90%	50000	2	206	1498292	154817	1331822	2825160
15km	90%	50000	2	102	1005582	126961	869740	2555986
15km	90%	50000	2	174	2158574	234904	1912437	2772928
15km	90%	50000	2	135	1574305	207506	1348878	2753336
15km	90%	50000	2	168	1739595	195035	1520160	3112737
15km	90%	50000	2	148	1896134	216937	1667054	2675972
15km	90%	50000	2	179	1708023	173266	1512052	3281983
15km	90%	50000	2	207	1162121	131865	1018506	2197212
15km	90%	50000	2	156	1633923	177190	1446428	2458565
15km	90%	50000	2	154	2364908	280697	2056826	3024425
15km	90%	50000	2	209	1752823	170368	1556628	2873170
15km	90%	50000	2	217	1657113	165848	1472905	3389154
15km	90%	50000	2	137	1649368	181848	1451046	2685697
15km	90%	50000	2	165	1761466	159371	1578395	3229815
15km	90%	50000	2	205	1284402	154852	1120458	2502886
15km	90%	50000	2	189	1637055	164004	1455565	2506248
15km	90%	50000	2	161	1668606	176759	1476378	2896843
15km	90%	50000	2	186	1704609	191373	1479691	3149226
15km	90%	50000	2	133	1653999	191687	1442765	2546356
15km	90%	50000	2	173	1315588	161090	1141756	2397441
15km	90%	50000	2	174	1810837	220098	1558496	2871474
15km	90%	50000	2	252	1763042	182392	1560063	2965752
15km	90%	50000	2	163	1619228	186830	1416543	2984270
15km	90%	50000	2	210	1559451	164471	1380480	2453808
15km	90%	50000	2	172	1447185	156072	1283955	2726380
15km	90%	50000	2	148	1874748	210117	1647157	2562568
15km	90%	50000	2	213	1635297	165274	1438253	3014866
15km	90%	50000	2	191	1807137	170067	1625363	2867329
15km	90%	50000	2	140	1988094	227496	1748774	3025880
15km	90%	50000	2	145	1125758	137070	971821	2491489
15km	90%	50000	2	161	1498764	156666	1330152	2761751
15km	90%	50000	2	335	1939017	236474	1679334	2921871
15km	90%	50000	2	169	1696920	199544	1482309	2986594
15km	90%	50000	2	274	1914651	185837	1693326	3317282
15km	90%	50000	2	213	2502439	237283	2240709	3318376
15km	90%	50000	2	144	1523976	178196	1330676	2577868
15km	90%	50000	2	162	1657260	191962	1456381	3023612
15km	90%	50000	2	162	1633070	167051	1448978	2894402
15km	90%	50000	2	200	1701767	176263	1504497	2918083
15km	90%	50000	2	231	1641832	165251	1466645	2709738
15km	90%	50000	2	171	1816622	195166	1597247	2681528
15km	90%	50000	2	174	1610947	181674	1418892	2765463
15km	90%	50000	2	129	1579654	176788	1392650	2565334
15km	90%	50000	2	268	1745836	171430	1558708	2556156
15km	90%	50000	2	166	1426208	157630	1257252	2545496
15km	90%	50000	2	189	1742007	161824	1564101	2788934
15km	90%	50000	2	176	1588018	159768	1404680	2591756
15km	90%	50000	2	137	1402403	161113	1224485	2746993
15km	90%	50000	2	144	1133870	123450	997382	2598746
15km	90%	50000	2	176	2188577	217760	1953971	2914894
15km	90%	50000	2	116	1887142	226554	1649022	2932479
15km	90%	50000	2	128	1303369	155366	1131992	2536841
15km	90%	50000	2	165	1277546	149627	1114596	2621153
15km	90%	50000	2	231	1661044	174398	1477083	3232354
15km	90%	50000	2	137	1584573	153501	1423560	2837992
15km	90%	50000	2	222	1357507	153585	1184684	2506704
15km	90%	50000	2	184	1722885	179742	1527645	2895331
15km	90%	50000	2	205	1826110	181818	1619268	3132220
15km	90%	50000	2	158	1596645	192742	1389370	2937820
15km	90%	50000	2	247	2477217	211414	2253902	2919733
15km	90%	50000	2	206	1875357	184955	1680646	2691184
15km	90%	50000	2	300	2221903	216195	1976561	3368421
15km	90%	50000	2	127	1597345	186392	1401297	2609629
15km	90%	50000	2	111	1095802	142201	938952	2185000
15km	90%	50000	2	161	1926687	202331	1711598	2926541
15km	90%	50000	2	143	1238450	164700	1053110	2475162
15km	90%	50000	2	196	2153352	231169	1892227	2803185
15km	90%	50000	2	173	2163624	217572	1937630	2971122
15km	90%	50000	2	140	1366835	125096	1227289	2889544
15km	90%	50000	2	159	1437706	170492	1250285	2752502
15km	90%	50000	2	157	1680906	169431	1492001	2506143
15km	90%	50000	2	179	2154156	184745	1949327	3110282
15km	90%	50000	2	129	1749260	174917	1559305	2618869
15km	90%	50000	2	125	1260292	157738	1094336	2716885
15km	90%	50000	2	135	1784519	221063	1546371	2892875
15km	90%	50000	2	194	2193246	216094	1958960	2698564
15km	90%	50000	2	283	2019707	200865	1796414	3018393
15km	90%	50000	2	168	2321417	207723	2099659	3108703
15km	90%	50000	2	177	2101964	224821	1856565	3285110
15km	90%	50000	2	153	1278528	141996	1118134	3082217
15km	90%	50000	2	133	1266370	169594	1090340	2471793
15km	90%	50000	2	189	2220178	194815	2006128	3008139
15km	90%	50000	2	163	1732852	170640	1544407	2438420
15km	90%	50000	2	146	1513344	169523	1332862	2844895
15km	90%	50000	2	260	1467994	148356	1299265	2597905
15km	90%	50000	2	134	1392350	158311	1219135	2728946
15km	90%	50000	2	200	1267357	145810	1109018	3002601
15km	90%	50000	2	157	1251178	135308	1102662	2495840
15km	90%	50000	2	157	1790872	174584	1600567	2851324
15km	90%	50000	2	147	1717153	179464	1514402	3046209
15km	90%	50000	2	169	1647664	157208	1482130	2980214
15km	90%	50000	2	117	1820451	181573	1615658	2671284
15km	90%	50000	2	156	1462960	162205	1287893	2459445
15km	90%	50000	2	169	1340558	158352	1165608	2430563
15km	90%	50000	2	174	1911891	206711	1687377	3417059
15km	90%	50000	2	162	1845940	198354	1634782	3126524
15km	90%	50000	2	137	1038906	135271	888245	2259088
15km	90%	50000	2	126	1413348	163650	1238398	2790460
15km	90%	50000	2	151	2059807	198267	1845503	3109805
15km	90%	50000	2	147	1689995	178036	1492013	2648629
15km	90%	50000	2	243	1705073	179376	1517991	2293512
15km	90%	50000	2	197	1791098	162169	1613142	3107348
15km	90%	50000	2	122	1458799	159140	1280182	2744056
15km	90%	50000	2	169	1920163	187103	1712271	2914686
15km	90%	50000	2	146	1877426	217822	1635939	2791899
15km	90%	50000	2	283	1582273	162798	1395164	3416107
15km	90%	50000	2	171	1771115	185117	1561782	2756691
15km	90%	50000	2	160	2137909	203698	1916111	2606985
15km	90%	50000	2	189	1799701	158588	1623217	2907416
15km	90%	50000	2	223	1834598	193301	1624690	2999205
15km	90%	50000	2	157	2023377	195239	1818007	3217708
15km	90%	50000	2	192	2208006	204813	1981671	3608822
15km	90%	50000	2	185	1759006	199234	1542129	2906705
15km	90%	50000	2	189	2206340	221252	1958877	3211368
15km	90%	50000	2	134	1898568	212203	1662872	3296992
15km	90%	50000	2	118	1949429	191789	1732901	3015057
15km	90%	50000	2	123	1221913	148073	1061677	2388055
15km	90%	50000	2	166	1877955	200133	1664125	2734282
15km	90%	50000	2	177	1934609	198952	1710854	3173871
15km	90%	50000	2	319	1963655	164555	1783934	3400944
15km	90%	50000	2	168	1611215	203041	1397018	2645329
15km	90%	50000	2	199	1153865	126693	1020523	2963882
15km	90%	50000	2	172	1416446	171498	1226635	2517335
15km	90%	50000	2	134	1420268	173942	1231181	2809211
15km	90%	50000	2	277	2269431	200967	2042329	3422237
15km	90%	50000	2	199	1548848	183239	1344235	2593240
15km	90%	50000	2	122	1566877	163590	1385793	2689853
15km	90%	50000	2	158	1415084	147242	1254207	2382717
15km	90%	50000	2	227	2194151	191538	1981857	3118770
15km	90%	50000	2	107	1259976	163942	1087728	2415419
15km	90%	50000	2	177	1760723	192834	1546642	3000017
15km	90%	50000	2	302	1770498	164975	1595947	3115174
15km	90%	50000	2	117	1469697	158332	1290273	2485546
15km	90%	50000	2	201	1929799	192520	1708097	2637640
15km	90%	50000	2	200	2051580	223739	1814317	3451302
15km	90%	50000	2	125	1927441	206725	1701951	3061537
15km	90%	50000	2	170	1451126	141313	1294779	2610383
15km	90%	50000	2	156	1394394	175040	1201375	2834949
15km	90%	50000	2	199	1985058	217932	1733515	3328923
15km	90%	50000	2	199	1803178	189906	1604146	2750403
15km	90%	50000	2	287	2337109	197296	2114333	3296981
15km	90%	50000	2	212	1686682	183725	1480600	2521736
15km	90%	50000	2	160	1760514	152760	1587887	2900737
15km	90%	50000	2	172	2048226	189169	1842154	2876966
15km	90%	50000	2	142	1891570	200408	1654890	2777636
15km	90%	50000	2	167	2056472	199425	1841064	2925508
15km	90%	50000	2	255	1660396	165864	1481389	2845750
15km	90%	50000	2	135	1669819	172137	1480976	2889441
15km	90%	50000	2	134	1966870	206559	1739446	2673505
15km	90%	50000	2	96	1079927	143684	917763	2592926
15km	90%	50000	2	151	1537111	187018	1332347	2831862
15km	90%	50000	2	147	1665446	153322	1491522	2619247
15km	90%	50000	2	133	1208935	135782	1051244	2760661
15km	90%	50000	2	190	1104657	121211	965802	2696021
15km	90%	50000	2	166	1982511	181439	1791304	2740560
15km	90%	50000	2	198	1767792	203310	1552453	2862249
15km	90%	50000	2	179	1849311	200567	1630091	2877160
15km	90%	50000	2	183	1352242	155883	1184724	2744647
15km	90%	50000	2	120	975617	121994	836031	2623165
15km	90%	50000	2	121	1130994	154580	960413	2439494
15km	90%	50000	2	184	1606014	168489	1424907	3115445
15km	90%	50000	2	199	1863502	189358	1665059	2492258
15km	90%	50000	2	136	1031907	112154	915823	2272830
15km	90%	50000	2	200	2304839	265565	2020766	3221831
15km	90%	50000	2	195	2062427	226624	1811547	3312206
15km	90%	50000	2	282	1438977	147478	1269920	3073426
15km	90%	50000	2	141	1566022	197576	1322533	3252550
15km	90%	50000	2	234	1475789	200545	1264239	3000984
15km	90%	50000	2	159	1652349	153094	1491782	3144118
15km	90%	50000	2	175	1591857	159050	1418225	2571165
15km	90%	50000	2	171	1485861	163823	1297902	3277874
15km	90%	50000	2	166	2285514	193700	2078386	3915502
15km	90%	50000	2	167	1487523	178173	1295370	2535357
15km	90%	50000	2	153	2138777	221334	1897869	3494363
15km	90%	50000	2	165	1818937	170972	1632700	2645686
15km	90%	50000	2	160	2018587	219224	1756794	2937331
15km	90%	50000	2	201	1709536	187422	1507966	2962871
15km	90%	50000	2	153	1580892	184781	1368423	2318798
15km	90%	50000	2	152	1844783	206097	1581445	3492386
15km	90%	50000	2	262	2261075	175512	2067858	3431671
15km	90%	50000	2	233	2030562	196090	1823562	2943842
15km	90%	50000	2	170	1812886	173180	1627883	2935919
15km	90%	50000	2	127	1011890	126530	873410	2722838
15km	90%	50000	2	110	1179164	144891	1019226	2607984
15km	90%	50000	2	170	1534716	185931	1332551	2951656
15km	90%	50000	2	197	1525586	161443	1354063	2663362
15km	90%	50000	2	124	1731494	210379	1504944	2855988
15km	90%	50000	2	131	1536678	168059	1347714	3020133
15km	90%	50000	2	151	1754230	193854	1543827	3236132
15km	90%	50000	2	174	1834797	187378	1627971	2898065
15km	90%	50000	2	166	1074752	158509	905711	2764745
15km	90%	50000	2	171	2239406	188148	2036517	3142826
15km	90%	50000	2	210	2193455	214979	1957518	2955668
15km	90%	50000	2	264	1490112	170899	1299537	2883472
15km	90%	50000	2	146	968247	125714	835437	2399959
15km	90%	50000	2	155	2361182	238607	2108231	3734499
15km	90%	50000	2	163	1348212	148674	1191821	2506698
15km	90%	50000	2	192	2740939	250607	2470074	3338652
15km	90%	50000	2	130	1288446	160271	1101604	2562294
15km	90%	50000	2	124	2171816	232542	1898768	2711961
15km	90%	50000	2	208	1824255	185920	1623043	2932930
15km	90%	50000	2	138	1342746	147338	1180158	2963987
15km	90%	50000	2	164	1643824	189711	1437249	2657827
15km	90%	50000	2	123	1490787	144762	1338908	2628787
15km	90%	50000	2	164	1811112	193043	1588493	3249463
15km	90%	50000	2	176	1855262	210093	1625567	2777947
15km	90%	50000	2	196	1989586	189609	1768199	2871646
15km	90%	50000	2	147	1506678	162726	1318439	3428227
15km	90%	50000	2	208	1953447	197563	1735029	3021766
15km	90%	50000	2	205	2367000	236069	2102366	3125493
15km	90%	50000	2	128	1625237	180268	1435376	2839664
15km	90%	50000	2	124	1450268	141486	1291681	2527309
15km	90%	50000	2	165	1749544	206060	1522350	2858074
15km	90%	50000	2	152	1959848	191954	1741476	2919660
15km	90%	50000	2	187	1707235	159284	1534826	2835933
15km	90%	50000	2	142	1396416	146855	1240139	2665557
15km	90%	50000	2	209	1537094	143485	1383303	2437358
15km	90%	50000	2	156	1402742	138197	1243802	2764320
15km	90%	50000	2	151	1607573	163080	1430278	2469832
15km	90%	50000	2	163	1325524	149735	1166056	2854677
15km	90%	50000	2	197	1978936	176052	1786342	3062342
15km	90%	50000	2	149	1569660	155630	1398761	2597315
15km	90%	50000	2	231	1516666	153607	1339862	3073718
15km	90%	50000	2	151	1273089	152230	1106401	2713367
15km	90%	50000	2	152	1784981	186845	1559059	2877984
15km	90%	50000	2	144	1478219	180782	1278305	2665014
15km	90%	50000	2	167	1893757	211225	1643758	2964425
15km	90%	50000	2	185	1563782	157804	1387600	3001142
15km	90%	50000	2	197	1885199	195776	1672709	2559187
15km	90%	50000	2	267	1788349	179242	1576339	2964214
15km	90%	50000	2	152	2083644	208632	1846000	3227418
15km	90%	50000	2	186	1889655	188719	1680383	2961765
15km	90%	50000	2	179	1970136	216511	1733747	3179862
15km	90%	50000	2	206	1284771	147477	1124544	2567672
15km	90%	50000	2	121	1322994	148199	1167386	2515974
15km	90%	50000	2	198	2181636	221314	1929307	3436228
15km	90%	50000	2	207	1184052	135039	1037619	2761369
15km	90%	50000	2	220	1899734	204372	1677644	2804742
15km	90%	50000	2	152	1669895	172629	1477900	2910024
15km	90%	50000	2	129	1471858	161776	1299363	2423057
15km	90%	50000	2	151	1714584	156250	1541273	3108018
15km	90%	50000	2	126	1605331	166047	1422673	2707219
15km	90%	50000	2	182	1394315	147306	1229142	2823089
15km	90%	50000	2	142	1709387	170927	1518800	2862657
15km	90%	50000	2	188	1471929	162599	1293781	2648922
15km	90%	50000	2	173	1671326	185564	1463779	3190842
15km	90%	50000	2	145	1678447	163804	1500675	3000745
15km	90%	50000	2	168	1654896	186761	1439230	2962811
15km	90%	50000	2	103	1458576	196522	1247732	2591778
15km	90%	50000	2	174	1483900	186013	1292727	2652957
15km	90%	50000	2	193	1294312	151419	1127909	2922888
15km	90%	50000	2	121	1638849	198076	1429032	2759633
15km	90%	50000	2	180	2741044	264128	2442711	3094679
15km	90%	50000	2	322	1958943	209569	1725697	3040481
15km	90%	50000	2	142	1599364	195865	1383441	2833563
15km	90%	50000	2	163	1377554	143000	1223915	2719853
15km	90%	50000	2	202	1575453	201329	1364508	2947840
15km	90%	50000	2	198	1728518	198501	1501024	2896879
15km	90%	50000	2	139	1610117	181118	1399698	2876957
15km	90%	50000	2	253	1754853	179215	1559465	3051828
15km	90%	50000	2	166	1734302	175388	1539016	2774076
15km	90%	50000	2	128	1708076	205657	1482384	2752614
15km	90%	50000	2	101	1210735	137723	1051973	2677951
15km	90%	50000	2	166	2019694	240849	1758124	2821471
15km	90%	50000	2	202	1522910	181106	1332623	3007736
15km	90%	50000	2	158	1978794	211829	1751114	2789440
15km	90%	50000	2	204	2229994	205506	2003763	2986538
15km	90%	50000	2	200	1608666	179774	1409323	3016677
15km	90%	50000	2	181	1726041	174852	1540757	2842078
15km	90%	50000	2	182	1882126	167178	1692929	2919646
15km	90%	50000	2	123	1457604	151803	1281473	3133589
15km	90%	50000	2	191	1824908	182636	1615557	3042921
15km	90%	50000	2	155	679102	88634	578945	2228941
15km	90%	50000	2	196	1459278	153154	1297569	2452674
15km	90%	50000	2	173	1859547	189503	1649928	3005929
15km	90%	50000	2	151	1315371	169623	1127886	2491998
15km	90%	50000	2	165	1606746	163095	1429475	2812760
15km	90%	50000	2	152	1913101	189565	1712814	2984391
15km	90%	50000	2	183	1997438	200709	1780155	2662052
15km	90%	50000	2	226	2025041	213438	1795525	2977216
15km	90%	50000	2	171	1871897	155392	1703855	2991312
15km	90%	50000	2	188	2380797	234928	2135906	3311126
15km	90%	50000	2	177	2273314	254800	1996924	3335215
15km	90%	50000	2	105	1336580	155990	1169630	3088470
15km	90%	50000	2	190	1386064	128191	1249783	2786341
15km	90%	50000	2	195	1270996	163375	1098459	2625670
15km	90%	50000	2	195	1715793	185243	1511178	2960809
15km	90%	50000	2	207	2206929	237638	1952754	3124351
15km	90%	50000	2	140	1700902	188609	1501214	2733285
15km	90%	50000	2	189	1543289	159620	1362426	2972014
15km	90%	50000	2	206	1609494	173965	1416787	3158860
15km	90%	50000	2	156	1765320	209489	1528098	3016692
15km	90%	50000	2	133	1108938	137317	964593	2376072
15km	90%	50000	2	184	2447096	212487	2193825	3650937
15km	90%	50000	2	138	1457011	137929	1296718	3002268
15km	90%	50000	2	168	2137351	225116	1894131	2815406
15km	90%	50000	2	149	1219645	127648	1075758	2491185
15km	90%	50000	2	159	1752758	172468	1553379	2729834
15km	90%	50000	2	182	1639025	178573	1442610	2834396
15km	90%	50000	2	134	1680147	184311	1481569	2623662
15km	90%	50000	2	201	1856556	173870	1666702	2779614
15km	90%	50000	2	130	1468233	155094	1300001	2568823
15km	90%	50000	2	208	1979767	200670	1770064	2897391
15km	90%	50000	2	128	1285989	162335	1111587	2736456
15km	90%	50000	2	210	1989570	201693	1764135	3482777
15km	90%	50000	2	212	1531018	180779	1324198	2734317
15km	90%	50000	2	193	1575286	159303	1396787	2743244
15km	90%	50000	2	169	1664324	155160	1495737	3208844
15km	90%	50000	2	148	1597565	164313	1421611	2629034
15km	90%	50000	2	250	2137793	195857	1922241	3131481
15km	90%	50000	2	157	1708536	176150	1520700	3183133
15km	90%	50000	2	130	1691654	200744	1466607	2736024
15km	90%	50000	2	166	1160124	137079	1008696	2179544
15km	90%	50000	2	164	1299549	138055	1140353	2313422
15km	90%	50000	2	176	2449198	232948	2194144	3848993
15km	90%	50000	2	134	1957182	238556	1700499	2742866
15km	90%	50000	2	121	1362242	175643	1165847	2889373
15km	90%	50000	2	131	1409928	185688	1206318	2459129
15km	90%	50000	2	166	2162223	225072	1912038	2464981
15km	90%	50000	2	187	1751545	182443	1549978	2984491
15km	90%	50000	2	171	2020444	199802	1805741	2983722
15km	90%	50000	2	208	2102387	205245	1873207	2800249
15km	90%	50000	2	164	1852457	172082	1669010	3188660
15km	90%	50000	2	138	1523365	169787	1338160	2481279
15km	90%	50000	2	271	2002931	152170	1831629	3242219
15km	90%	50000	2	114	1934663	206757	1709685	2806393
15km	90%	50000	2	176	2264376	246010	1991977	3049538
15km	90%	50000	2	126	1293727	162535	1121102	2534090
15km	90%	50000	2	167	1445865	146928	1269009	2644281
15km	90%	50000	2	179	1550549	145645	1392187	2596478
15km	90%	50000	2	143	1453746	157829	1286955	2387517
15km	90%	50000	2	183	1478764	205383	1252629	2452499
15km	90%	50000	2	117	1798171	215572	1566382	2824673
15km	90%	50000	2	122	1239742	132828	1095163	2386847
15km	90%	50000	2	185	2439863	221181	2193112	3592644
15km	90%	50000	2	274	1266408	132926	1123079	2662621
15km	90%	50000	2	196	1541863	159904	1362086	2935864
15km	90%	50000	2	213	1694392	176295	1503114	2646865
15km	90%	50000	2	127	1585099	178132	1399350	2910112
15km	90%	50000	2	104	1588911	175296	1387728	2622637
15km	90%	50000	2	189	1794799	173397	1597706	3081296
15km	90%	50000	2	164	1754754	187864	1554942	3059503
15km	90%	50000	2	166	1558608	169288	1376192	2763700
15km	90%	50000	2	178	1901888	161488	1728714	3073733
15km	90%	50000	2	151	1564652	177477	1368867	2464353
15km	90%	50000	2	184	2051333	196771	1836198	3029024
15km	90%	50000	2	175	2294438	212558	2063655	3000513
15km	90%	50000	2	140	1741221	202417	1525517	2605884
15km	90%	50000	2	141	1263061	157278	1098593	2605364
15km	90%	50000	2	202	1613434	183185	1419535	2746102
15km	90%	50000	2	158	1859303	207995	1627333	3043629
15km	90%	50000	2	166	1370102	139388	1217257	2803415
15km	90%	50000	2	201	1752740	154002	1573346	2893715
15km	90%	50000	2	144	1624418	169389	1437301	2601677
15km	90%	50000	2	141	1790989	189711	1582052	2488773
15km	90%	50000	2	130	1277404	147125	1112395	2708872
15km	90%	50000	2	139	1193754	146149	1039284	2890655
[truncated: 1 more rows]
