# Supplementary material for: Quantifying the Value of Perfect Information in Emergency Vaccination Campaigns
Source: PLoS Comput Biol. 2017 Feb 16;13(2):e1005318. doi: 10.1371/journal.pcbi.1005318 (PMC5312803; doi:10.1371/journal.pcbi.1005318)
Supplement: S1 Data — (ZIP) [file pcbi.1005318.s013.zip › Data/15km vaccination/data26.txt]

vacc_radius	efficacy	capacity	delay	outbreak_duration	livestock_culled	cattle_culled	sheep_culled	vaccinations
15km	90%	50000	4	170	1276364	156037	1106475	2642441
15km	90%	50000	4	227	1339389	109936	1207463	3057215
15km	90%	50000	4	233	1795100	135359	1644138	3022459
15km	90%	50000	4	212	1418821	150099	1250177	2701803
15km	90%	50000	4	161	1603427	180067	1408251	3249222
15km	90%	50000	4	160	1280473	158184	1106405	2745433
15km	90%	50000	4	146	1767041	186607	1553492	2963807
15km	90%	50000	4	180	2155349	243673	1889458	3158592
15km	90%	50000	4	179	1772336	199737	1560585	3035309
15km	90%	50000	4	187	1769786	177775	1568118	3406995
15km	90%	50000	4	172	1717032	141465	1562737	3160998
15km	90%	50000	4	204	1797263	201369	1582266	2611370
15km	90%	50000	4	139	1665409	184952	1455784	2660681
15km	90%	50000	4	201	1502605	164579	1320906	2687224
15km	90%	50000	4	196	2026057	204540	1797441	2870495
15km	90%	50000	4	170	1947299	200973	1723822	3385413
15km	90%	50000	4	136	1866898	188271	1650101	2856114
15km	90%	50000	4	162	1388959	185069	1185341	2695404
15km	90%	50000	4	149	1728627	162854	1549601	3118466
15km	90%	50000	4	163	1785710	202185	1559259	2643854
15km	90%	50000	4	277	2184460	217630	1951714	2992382
15km	90%	50000	4	129	1356586	154538	1181365	3242603
15km	90%	50000	4	155	1605481	185717	1396520	3234455
15km	90%	50000	4	133	1825932	214656	1588543	2948620
15km	90%	50000	4	171	1664369	162132	1482888	2745764
15km	90%	50000	4	125	1498280	174104	1306055	2615763
15km	90%	50000	4	197	1435117	131488	1285166	2783251
15km	90%	50000	4	207	1585449	161740	1392116	2959663
15km	90%	50000	4	113	2428349	270112	2131911	2733479
15km	90%	50000	4	200	1880412	230081	1630858	2752186
15km	90%	50000	4	149	1983496	200492	1769189	3399032
15km	90%	50000	4	194	1036528	126159	897159	2567789
15km	90%	50000	4	227	1661371	142485	1505776	2919573
15km	90%	50000	4	126	1727941	176854	1517240	2807251
15km	90%	50000	4	150	1686821	175841	1490340	2613708
15km	90%	50000	4	129	1501763	169448	1311935	2604736
15km	90%	50000	4	113	1764326	213690	1533044	2990171
15km	90%	50000	4	182	1612741	149850	1439509	2778604
15km	90%	50000	4	165	1857156	176123	1657940	3318787
15km	90%	50000	4	157	1310211	159264	1129083	2827121
15km	90%	50000	4	134	2054333	189321	1854082	2908497
15km	90%	50000	4	150	1971378	187884	1761064	2768563
15km	90%	50000	4	140	1951694	229412	1701235	3355945
15km	90%	50000	4	159	1585122	186296	1379963	2673172
15km	90%	50000	4	159	1580418	159980	1404388	2784366
15km	90%	50000	4	180	1849839	169596	1667296	3084246
15km	90%	50000	4	132	1523250	153623	1358010	3099017
15km	90%	50000	4	170	1637832	163635	1453195	2947415
15km	90%	50000	4	198	1674986	163231	1494609	2638973
15km	90%	50000	4	161	1623279	155352	1449545	2614293
15km	90%	50000	4	151	2237624	208784	2008539	3439573
15km	90%	50000	4	205	1811419	190252	1602417	2573482
15km	90%	50000	4	162	1362940	153697	1187418	2837582
15km	90%	50000	4	137	2115501	201042	1890559	2761582
15km	90%	50000	4	131	1589846	174396	1399018	2522310
15km	90%	50000	4	210	1534358	159117	1358216	2591730
15km	90%	50000	4	203	1317045	146670	1151713	2534431
15km	90%	50000	4	226	1811305	154055	1647175	3123365
15km	90%	50000	4	235	1633180	166062	1449245	2991414
15km	90%	50000	4	158	1601240	178274	1406488	2834358
15km	90%	50000	4	182	1725618	173116	1540789	2509968
15km	90%	50000	4	349	2002062	200538	1790480	3071806
15km	90%	50000	4	143	1584178	191494	1369809	2806534
15km	90%	50000	4	160	1662371	160567	1483141	2780554
15km	90%	50000	4	187	1465926	156856	1297883	2748148
15km	90%	50000	4	119	1060196	111015	937006	2368831
15km	90%	50000	4	221	1686993	185280	1488212	3084348
15km	90%	50000	4	156	1373943	163156	1191754	2653389
15km	90%	50000	4	138	1466819	171136	1274652	2816137
15km	90%	50000	4	183	1862563	207068	1640530	2826876
15km	90%	50000	4	157	1811746	172845	1618132	2579251
15km	90%	50000	4	227	2102624	205610	1878117	3301060
15km	90%	50000	4	131	1756331	201099	1546882	2675781
15km	90%	50000	4	138	1609082	165762	1430998	2958703
15km	90%	50000	4	185	2001566	208977	1772965	3148039
15km	90%	50000	4	138	1408365	169454	1225068	2902040
15km	90%	50000	4	274	1816627	210374	1587693	3019866
15km	90%	50000	4	176	2076301	189510	1870585	3113645
15km	90%	50000	4	138	1443862	161626	1263214	2773767
15km	90%	50000	4	133	1233120	140794	1070898	3078866
15km	90%	50000	4	203	1234998	138612	1092019	3117785
15km	90%	50000	4	147	1638083	176217	1447750	3415070
15km	90%	50000	4	166	1462734	163429	1283040	2706639
15km	90%	50000	4	207	1538793	148951	1373056	2660048
15km	90%	50000	4	141	1266521	157926	1085312	2853718
15km	90%	50000	4	164	1573463	182300	1369890	2593259
15km	90%	50000	4	136	1880629	192896	1668681	2782004
15km	90%	50000	4	152	1635914	170326	1449340	2604621
15km	90%	50000	4	194	1468664	159812	1294796	2877281
15km	90%	50000	4	214	1997344	181174	1803737	3250538
15km	90%	50000	4	135	897594	113328	767036	2581637
15km	90%	50000	4	152	1629422	181246	1434877	2850227
15km	90%	50000	4	206	1659901	157010	1488381	3193550
15km	90%	50000	4	120	1310447	137527	1159573	2365044
15km	90%	50000	4	163	1511788	147174	1348214	2680943
15km	90%	50000	4	176	1764990	218352	1534787	2544715
15km	90%	50000	4	107	1195437	155766	1033524	2270332
15km	90%	50000	4	118	889756	106793	765993	2560808
15km	90%	50000	4	177	1511057	176638	1317407	3013024
15km	90%	50000	4	190	1310550	157110	1138613	2585427
15km	90%	50000	4	145	1811695	194746	1594319	2673558
15km	90%	50000	4	162	1940840	191126	1742779	3038022
15km	90%	50000	4	178	1744399	215828	1511237	2952786
15km	90%	50000	4	221	1608865	176982	1408163	2866410
15km	90%	50000	4	184	1491035	173786	1296074	2407901
15km	90%	50000	4	207	1627556	181396	1428736	2608900
15km	90%	50000	4	226	2033700	226952	1781838	3191066
15km	90%	50000	4	152	1630497	170936	1445853	3020450
15km	90%	50000	4	109	1693653	184425	1499205	2554411
15km	90%	50000	4	150	2175738	213658	1933646	2866857
15km	90%	50000	4	172	1729128	197376	1513364	2885829
15km	90%	50000	4	123	1600807	182649	1411096	2709382
15km	90%	50000	4	159	1869389	185934	1665939	3025633
15km	90%	50000	4	192	1760863	150799	1602149	3096617
15km	90%	50000	4	139	2061362	226155	1819237	3122665
15km	90%	50000	4	157	1568620	161478	1397354	2751252
15km	90%	50000	4	151	1704510	158219	1532120	2953981
15km	90%	50000	4	159	2145972	202860	1924010	3313550
15km	90%	50000	4	199	1535635	154397	1365206	2914971
15km	90%	50000	4	246	1847982	212690	1611750	3306361
15km	90%	50000	4	108	1077115	148096	920462	2267607
15km	90%	50000	4	194	1849808	197816	1627040	2920634
15km	90%	50000	4	158	2204819	224326	1964025	3314466
15km	90%	50000	4	152	1558374	146132	1399628	2787731
15km	90%	50000	4	123	1806828	201006	1590002	2689471
15km	90%	50000	4	173	1742612	177458	1543656	2981740
15km	90%	50000	4	153	1698800	213919	1448385	2748813
15km	90%	50000	4	126	1605843	162893	1424518	2477106
15km	90%	50000	4	185	2186428	224139	1940635	3036022
15km	90%	50000	4	232	1766939	178983	1578137	2853426
15km	90%	50000	4	119	1714834	201270	1496812	3219022
15km	90%	50000	4	134	1687798	176745	1495422	2749978
15km	90%	50000	4	146	1407095	154313	1234309	2722912
15km	90%	50000	4	170	1687330	169139	1508674	2768034
15km	90%	50000	4	129	1732755	196321	1510100	3456258
15km	90%	50000	4	173	1365037	143892	1207488	2470280
15km	90%	50000	4	167	1791121	193939	1554467	3044833
15km	90%	50000	4	270	2345787	262802	2061759	2925949
15km	90%	50000	4	198	1355884	141019	1205894	3265257
15km	90%	50000	4	159	1119642	147765	956300	2432957
15km	90%	50000	4	150	1867702	195404	1641108	3125067
15km	90%	50000	4	143	2055270	204126	1821818	3015412
15km	90%	50000	4	200	1646737	187188	1440090	2649740
15km	90%	50000	4	147	1512993	166272	1330248	2495228
15km	90%	50000	4	127	1769806	189485	1563646	2785188
15km	90%	50000	4	162	1532865	161589	1348693	2677937
15km	90%	50000	4	174	2056607	208006	1832397	3295578
15km	90%	50000	4	162	1563152	158255	1388290	2655447
15km	90%	50000	4	149	1263573	184808	1064824	2564747
15km	90%	50000	4	143	1576268	163866	1389659	2919485
15km	90%	50000	4	214	2211522	189927	2001861	3063360
15km	90%	50000	4	117	1490340	160631	1291547	2648874
15km	90%	50000	4	162	1346947	127854	1200901	2675268
15km	90%	50000	4	201	1599998	175322	1396919	3101029
15km	90%	50000	4	156	2121490	224081	1865478	3243229
15km	90%	50000	4	151	1878622	171326	1678687	3441477
15km	90%	50000	4	156	2039573	222333	1799494	2907246
15km	90%	50000	4	217	1939635	209523	1719857	3119201
15km	90%	50000	4	195	1839120	192154	1621737	3010272
15km	90%	50000	4	173	1820555	182857	1608823	2866020
15km	90%	50000	4	192	1257911	100985	1149102	2595750
15km	90%	50000	4	168	1440734	145105	1285123	2634327
15km	90%	50000	4	194	1370847	178727	1176886	2347188
15km	90%	50000	4	159	1450382	176845	1259487	2850482
15km	90%	50000	4	170	1710808	177177	1515935	2852689
15km	90%	50000	4	136	1649111	158842	1478254	2730258
15km	90%	50000	4	103	1633054	195281	1401254	2748955
15km	90%	50000	4	195	2226038	209170	1998917	3160985
15km	90%	50000	4	155	1339918	138614	1183301	2580387
15km	90%	50000	4	168	1351585	131699	1206409	2796077
15km	90%	50000	4	160	1624611	162316	1453231	2617770
15km	90%	50000	4	164	2033044	221720	1778572	2742067
15km	90%	50000	4	187	1548785	146340	1384355	2764172
15km	90%	50000	4	172	1100624	140571	952089	2456335
15km	90%	50000	4	155	1130565	146961	974837	2315808
15km	90%	50000	4	137	1194119	162676	1020120	2441806
15km	90%	50000	4	182	1479002	158472	1306845	2846202
15km	90%	50000	4	147	1459114	151794	1300800	2834157
15km	90%	50000	4	184	1875471	175618	1674909	2916892
15km	90%	50000	4	184	1831577	197573	1616273	2819553
15km	90%	50000	4	117	1296572	139300	1143130	2511066
15km	90%	50000	4	233	2035436	197116	1810962	3153081
15km	90%	50000	4	134	1730218	182666	1536820	2703411
15km	90%	50000	4	143	1312731	147581	1149732	2393058
15km	90%	50000	4	178	1314847	146635	1142932	2362542
15km	90%	50000	4	195	1424998	142755	1268484	3066655
15km	90%	50000	4	156	1146074	128098	1002434	2629890
15km	90%	50000	4	183	2139138	204827	1895424	3518410
15km	90%	50000	4	132	1601083	190714	1391751	2688888
15km	90%	50000	4	147	1963399	194395	1740025	3086616
15km	90%	50000	4	157	1837842	210411	1615157	2931782
15km	90%	50000	4	221	1880975	158799	1700345	2807222
15km	90%	50000	4	172	2110682	224336	1870284	2830692
15km	90%	50000	4	133	1496550	175580	1298614	2164943
15km	90%	50000	4	124	1917879	209314	1680827	2957484
15km	90%	50000	4	171	1297224	155726	1130285	2586900
15km	90%	50000	4	186	1559889	179974	1353033	2732529
15km	90%	50000	4	133	1735722	176095	1541896	2659105
15km	90%	50000	4	132	1892593	190560	1679191	2881588
15km	90%	50000	4	183	1511024	173669	1326423	2868803
15km	90%	50000	4	191	2061447	216844	1822391	3408501
15km	90%	50000	4	170	2116782	218185	1878072	3012019
15km	90%	50000	4	166	1246888	134964	1087047	2788729
15km	90%	50000	4	203	1327338	159539	1161901	2599096
15km	90%	50000	4	175	1862646	184997	1661745	2620790
15km	90%	50000	4	279	2005258	189403	1806563	3657023
15km	90%	50000	4	165	1821422	187337	1615513	3243281
15km	90%	50000	4	159	1646568	179959	1456434	2973244
15km	90%	50000	4	176	1832265	174198	1646137	2832886
15km	90%	50000	4	221	1767622	182931	1565575	2818791
15km	90%	50000	4	225	1659309	156805	1472496	3696512
15km	90%	50000	4	278	2084154	192415	1869692	3341380
15km	90%	50000	4	137	1497016	192680	1290661	2825750
15km	90%	50000	4	166	1971446	199019	1736334	2845759
15km	90%	50000	4	211	2033684	237065	1776521	3121139
15km	90%	50000	4	107	1333757	154281	1171518	2511021
15km	90%	50000	4	221	1811436	210786	1577341	3147716
15km	90%	50000	4	199	1759453	181284	1555058	3149264
15km	90%	50000	4	173	1782768	189006	1571044	2685604
15km	90%	50000	4	201	1843624	206547	1619154	3049412
15km	90%	50000	4	218	2225546	248190	1959678	3216487
15km	90%	50000	4	189	1480134	161030	1304065	2913563
15km	90%	50000	4	145	2052334	205129	1836254	3333739
15km	90%	50000	4	148	1202904	132946	1056253	2390042
15km	90%	50000	4	149	1660001	153410	1497577	2797474
15km	90%	50000	4	259	2660914	208066	2431584	4081656
15km	90%	50000	4	150	1469813	164444	1289279	2991690
15km	90%	50000	4	262	1562013	162698	1382260	2794707
15km	90%	50000	4	198	1450302	154697	1287212	2575910
15km	90%	50000	4	151	1715424	198531	1491433	3283261
15km	90%	50000	4	168	1774010	195003	1564737	2848069
15km	90%	50000	4	194	1976509	201640	1756213	3511944
15km	90%	50000	4	118	1524821	178099	1328370	2726564
15km	90%	50000	4	211	1652447	163860	1467256	2875468
15km	90%	50000	4	158	1296756	152126	1133820	2792827
15km	90%	50000	4	178	1819893	171152	1635951	2661645
15km	90%	50000	4	124	1199335	164503	1023550	2901049
15km	90%	50000	4	120	1888016	214183	1656588	3065352
15km	90%	50000	4	151	1351714	134180	1206388	2822497
15km	90%	50000	4	173	1329161	143604	1174079	2694705
15km	90%	50000	4	240	2576584	200583	2356925	3585697
15km	90%	50000	4	152	1424405	155862	1253769	2544272
15km	90%	50000	4	220	1357562	160319	1179748	2715552
15km	90%	50000	4	150	1399766	153795	1221598	2681082
15km	90%	50000	4	212	1863468	195894	1652328	2522504
15km	90%	50000	4	165	1344003	154245	1177296	2610650
15km	90%	50000	4	207	1069464	126724	931618	2474352
15km	90%	50000	4	142	1396497	169455	1217496	2376891
15km	90%	50000	4	133	1166247	149172	997587	2441282
15km	90%	50000	4	167	1792676	195205	1585876	2434827
15km	90%	50000	4	154	2257987	229948	2005514	3593730
15km	90%	50000	4	162	1167371	129551	1014718	2511382
15km	90%	50000	4	169	1552636	164446	1369124	2634758
15km	90%	50000	4	169	1795794	197557	1580691	2915146
15km	90%	50000	4	204	1885172	248582	1621508	2646767
15km	90%	50000	4	121	1467285	154007	1299428	2610431
15km	90%	50000	4	119	1838225	198434	1619709	2906159
15km	90%	50000	4	194	1866753	178690	1671061	2567944
15km	90%	50000	4	104	1030723	125498	889335	2283100
15km	90%	50000	4	190	1549208	169722	1367564	2690638
15km	90%	50000	4	125	1236325	145117	1070997	2484546
15km	90%	50000	4	138	1334173	155953	1169216	2475732
15km	90%	50000	4	118	1143458	155211	982150	2413583
15km	90%	50000	4	142	2123759	205650	1878974	3339965
15km	90%	50000	4	137	1235522	141099	1074396	2591338
15km	90%	50000	4	182	1637477	172037	1450542	2723698
15km	90%	50000	4	159	1513041	171810	1331423	3081317
15km	90%	50000	4	195	2159560	201254	1949306	2899683
15km	90%	50000	4	175	2109261	231269	1862727	3146690
15km	90%	50000	4	195	1568668	161724	1385703	2901771
15km	90%	50000	4	165	1707383	197251	1494311	2801534
15km	90%	50000	4	213	1116444	137144	967262	2586034
15km	90%	50000	4	120	1173282	120937	1039012	2549735
15km	90%	50000	4	162	1885502	203101	1665303	2693417
15km	90%	50000	4	140	1557646	182966	1360047	2723061
15km	90%	50000	4	169	2062566	215823	1830845	2565390
15km	90%	50000	4	153	1623027	175911	1434177	2805850
15km	90%	50000	4	178	1960541	175671	1773178	3194537
15km	90%	50000	4	170	1736632	183143	1524237	2924452
15km	90%	50000	4	152	1572060	198317	1353769	2756656
15km	90%	50000	4	176	1892599	197195	1671821	3000810
15km	90%	50000	4	145	1730590	175731	1533773	2902889
15km	90%	50000	4	171	2199688	208579	1971536	2744551
15km	90%	50000	4	182	1761156	154756	1593197	3075031
15km	90%	50000	4	160	1350738	163527	1150580	2807373
15km	90%	50000	4	166	1992083	200355	1772419	3243638
15km	90%	50000	4	200	2454585	219701	2209248	3478571
15km	90%	50000	4	162	1856350	191598	1640442	2555586
15km	90%	50000	4	148	1809197	175123	1617532	2931002
15km	90%	50000	4	204	1611763	158248	1446804	3027199
15km	90%	50000	4	126	1501812	170243	1311804	2761245
15km	90%	50000	4	191	1704524	163389	1517957	3069661
15km	90%	50000	4	160	1526184	131879	1373363	2466680
15km	90%	50000	4	204	1966930	213006	1731440	3097863
15km	90%	50000	4	147	1454390	143366	1295607	2691886
15km	90%	50000	4	245	1744303	180920	1546675	3468197
15km	90%	50000	4	236	1981105	215211	1739456	2889236
15km	90%	50000	4	172	2011867	222346	1766964	3158244
15km	90%	50000	4	161	1762378	150123	1590219	2809689
15km	90%	50000	4	188	2300631	213565	2076394	3191592
15km	90%	50000	4	170	1567509	183052	1373486	2886685
15km	90%	50000	4	247	1832626	200223	1619339	2743156
15km	90%	50000	4	177	1667457	192082	1456660	3454193
15km	90%	50000	4	159	1971568	220143	1730135	3029106
15km	90%	50000	4	116	1581020	172584	1397945	2566215
15km	90%	50000	4	182	1116965	120102	987085	2584230
15km	90%	50000	4	128	1363803	125529	1220762	2844759
15km	90%	50000	4	165	1512299	160731	1340647	3188201
15km	90%	50000	4	226	1458388	157414	1288872	3010602
15km	90%	50000	4	140	1299254	160487	1129036	2818294
15km	90%	50000	4	252	2099924	200916	1862002	3354159
15km	90%	50000	4	131	1528885	165767	1350834	3115505
15km	90%	50000	4	175	2126938	186308	1917226	3187087
15km	90%	50000	4	240	1656775	182847	1458386	2939145
15km	90%	50000	4	229	2012361	198251	1787895	3366367
15km	90%	50000	4	170	1481420	181760	1277946	2810006
15km	90%	50000	4	166	1301607	157497	1136112	2863853
15km	90%	50000	4	136	1248279	151909	1075947	2657061
15km	90%	50000	4	137	1928205	208813	1706696	2633365
15km	90%	50000	4	141	1578199	177664	1386086	2635736
15km	90%	50000	4	133	1647725	200614	1428927	2488813
15km	90%	50000	4	199	1987195	209974	1766426	2718976
15km	90%	50000	4	148	1541941	186065	1343628	2465197
15km	90%	50000	4	141	2053478	211530	1820696	2996072
15km	90%	50000	4	148	1164937	131596	1023837	2184772
15km	90%	50000	4	144	1431677	149626	1262521	3142180
15km	90%	50000	4	161	1787199	197369	1570937	3036345
15km	90%	50000	4	166	1633754	167540	1445257	3119453
15km	90%	50000	4	195	2227090	216398	1984674	3020770
15km	90%	50000	4	103	1530549	179439	1332246	2847666
15km	90%	50000	4	167	1365984	136885	1219985	2472923
15km	90%	50000	4	138	1534523	172904	1342930	2341558
15km	90%	50000	4	187	2285072	226081	2036794	2909808
15km	90%	50000	4	206	2106231	196754	1885509	3022910
15km	90%	50000	4	119	1273854	148293	1110185	2188203
15km	90%	50000	4	164	2041881	208031	1816639	3095136
15km	90%	50000	4	140	1368219	136680	1202839	2853712
15km	90%	50000	4	129	1786581	204840	1568377	2688165
15km	90%	50000	4	187	1531765	175171	1332997	2862660
15km	90%	50000	4	210	2135747	227378	1894456	3425183
15km	90%	50000	4	161	1745877	182421	1546434	3290688
15km	90%	50000	4	156	1384883	146742	1229755	2502881
15km	90%	50000	4	141	1684756	166151	1504090	3199281
15km	90%	50000	4	165	1256166	147764	1087763	2650507
15km	90%	50000	4	141	1101821	113336	973577	2248640
15km	90%	50000	4	125	1612971	155737	1441543	2878438
15km	90%	50000	4	168	1815606	186509	1594303	2717358
15km	90%	50000	4	137	1907429	185509	1709386	3303339
15km	90%	50000	4	152	1325616	172552	1135042	2940216
15km	90%	50000	4	148	1431160	152313	1257551	2533794
15km	90%	50000	4	137	1344844	152892	1168969	2780496
15km	90%	50000	4	177	1917013	195794	1692999	2627802
15km	90%	50000	4	210	2006796	195294	1787959	2546009
15km	90%	50000	4	170	2296461	227979	2046264	3247390
15km	90%	50000	4	176	2001992	189550	1790119	2999278
15km	90%	50000	4	194	1715280	189932	1512599	2924968
15km	90%	50000	4	186	1806115	207369	1582404	2667532
15km	90%	50000	4	229	1888667	178088	1683784	2891766
15km	90%	50000	4	179	1819811	186314	1611804	2487180
15km	90%	50000	4	220	1504135	178186	1312307	2790234
15km	90%	50000	4	132	1461939	159675	1278296	2636205
15km	90%	50000	4	135	1321067	142116	1157980	2603872
15km	90%	50000	4	194	1913286	179741	1715087	2846795
15km	90%	50000	4	237	1266757	159356	1092780	2600608
15km	90%	50000	4	143	931333	120578	796952	2640759
15km	90%	50000	4	150	1157435	127472	1005444	2682146
15km	90%	50000	4	173	1665242	180320	1467928	2701864
15km	90%	50000	4	220	1921027	172058	1725408	2992427
15km	90%	50000	4	169	1730488	208761	1509308	2464076
15km	90%	50000	4	196	1771523	175432	1564853	2885736
15km	90%	50000	4	175	2133115	197229	1921539	2792132
15km	90%	50000	4	157	1820913	188372	1618742	2988068
15km	90%	50000	4	134	1860631	193202	1651348	2799322
15km	90%	50000	4	166	1962234	185369	1744553	2926243
15km	90%	50000	4	202	1647489	194937	1421639	2634144
15km	90%	50000	4	146	1373749	168338	1190816	2670262
15km	90%	50000	4	184	1524453	174340	1334886	2912296
15km	90%	50000	4	168	2216507	215996	1984538	3064621
15km	90%	50000	4	190	2037628	231881	1772530	3500478
15km	90%	50000	4	203	2046610	232887	1789134	2764909
15km	90%	50000	4	136	1520084	174935	1330400	2493107
15km	90%	50000	4	149	1687025	186501	1485211	2836877
15km	90%	50000	4	189	1964732	177034	1774784	2811808
15km	90%	50000	4	235	3130211	252368	2838657	3742947
15km	90%	50000	4	213	1459267	184158	1248822	2807842
15km	90%	50000	4	115	1721997	185209	1520207	2712997
15km	90%	50000	4	160	1325836	148092	1158761	2613347
15km	90%	50000	4	181	1729817	163297	1544145	2755670
15km	90%	50000	4	145	1461499	131589	1308384	2940755
15km	90%	50000	4	199	2164896	194929	1945478	3482458
15km	90%	50000	4	296	1638876	180447	1444312	2703320
15km	90%	50000	4	292	2323833	198939	2108661	3100591
15km	90%	50000	4	147	1805683	185144	1600570	2935106
15km	90%	50000	4	150	1325488	152248	1161573	2531158
15km	90%	50000	4	247	1458726	155159	1289484	2757504
15km	90%	50000	4	128	1264619	134072	1116371	2586225
15km	90%	50000	4	277	1761307	200133	1545627	2463628
15km	90%	50000	4	152	2002311	223470	1755803	3050142
15km	90%	50000	4	172	1821668	196627	1599988	2561089
15km	90%	50000	4	255	2162422	208557	1925414	3119479
15km	90%	50000	4	168	1199077	138445	1045459	2464826
15km	90%	50000	4	157	2400258	252232	2123776	2887121
15km	90%	50000	4	199	2064929	182183	1870695	3149932
15km	90%	50000	4	141	1266415	145860	1088006	2282160
15km	90%	50000	4	174	2091111	238146	1834894	2740340
15km	90%	50000	4	142	1322788	135842	1177160	2680297
15km	90%	50000	4	218	2118671	204020	1900983	3226488
15km	90%	50000	4	158	1783023	202314	1555909	2303795
15km	90%	50000	4	136	1853433	229746	1597671	3029486
15km	90%	50000	4	199	1386853	159981	1212984	2730099
15km	90%	50000	4	147	2136544	204787	1915230	3232125
15km	90%	50000	4	184	2046056	168515	1854137	2634040
15km	90%	50000	4	226	2071415	202492	1830817	3402195
15km	90%	50000	4	186	2022669	212037	1784465	3485126
15km	90%	50000	4	243	2190018	200076	1947855	3244720
15km	90%	50000	4	190	1360323	159732	1183871	2560595
15km	90%	50000	4	195	1950093	198033	1737111	2826218
15km	90%	50000	4	160	1383626	143097	1223742	2853004
15km	90%	50000	4	186	1754775	198329	1528379	2861399
15km	90%	50000	4	158	1694849	190200	1489690	2808398
15km	90%	50000	4	137	1637892	164765	1445546	2937588
15km	90%	50000	4	145	1581069	171301	1383722	2509970
15km	90%	50000	4	164	1602650	151865	1439519	3143373
15km	90%	50000	4	176	1484380	146063	1324822	2496374
15km	90%	50000	4	248	1669387	180704	1470201	2850040
15km	90%	50000	4	141	1631984	178708	1440531	2658329
15km	90%	50000	4	184	1252041	131841	1095124	2875819
15km	90%	50000	4	167	1150440	150048	989028	2370020
15km	90%	50000	4	134	1434517	145462	1278966	2674503
15km	90%	50000	4	136	1326276	134232	1171526	2252811
15km	90%	50000	4	204	1668440	150541	1508507	3201611
15km	90%	50000	4	132	1454513	156114	1290778	2924512
15km	90%	50000	4	162	1572500	182430	1375042	2920802
15km	90%	50000	4	171	1421114	170057	1238931	2533358
15km	90%	50000	4	195	2030354	207732	1802264	3034361
15km	90%	50000	4	189	2183313	219981	1933070	3187931
15km	90%	50000	4	142	1637517	148594	1481073	2733663
15km	90%	50000	4	154	1686831	155867	1509607	2848059
15km	90%	50000	4	190	1508612	195005	1292810	2824733
15km	90%	50000	4	198	1919444	212654	1688921	3232940
15km	90%	50000	4	254	1763972	182863	1547324	2924501
15km	90%	50000	4	201	1691563	167794	1510650	2849713
15km	90%	50000	4	136	1925612	184448	1723540	2918903
15km	90%	50000	4	232	1946679	215493	1716856	2969262
15km	90%	50000	4	240	2074751	218163	1834010	3205285
15km	90%	50000	4	192	1254203	154008	1081722	2437787
15km	90%	50000	4	143	1040751	147334	884360	2585193
15km	90%	50000	4	125	1313786	138071	1166585	2362498
15km	90%	50000	4	200	1766185	221019	1518678	2913938
15km	90%	50000	4	173	2217156	236171	1943430	3391968
15km	90%	50000	4	173	2242106	205549	2009903	3326922
15km	90%	50000	4	208	1621792	177076	1431487	2862512
15km	90%	50000	4	183	1555727	176538	1369722	2581558
15km	90%	50000	4	184	1004405	118525	873214	2492362
15km	90%	50000	4	136	1686483	201239	1472635	2933536
15km	90%	50000	4	125	1311812	155611	1146820	2475808
15km	90%	50000	4	197	1554421	159783	1378938	2829996
15km	90%	50000	4	173	1292065	156559	1126052	2404129
15km	90%	50000	4	176	1850280	176773	1654614	3014162
15km	90%	50000	4	181	1994546	172141	1805609	3148112
15km	90%	50000	4	123	1255805	128214	1118024	2398788
15km	90%	50000	4	175	1584778	180079	1390039	3138762
15km	90%	50000	4	169	1861924	200896	1646111	2404645
15km	90%	50000	4	137	1151682	151242	984669	2472408
15km	90%	50000	4	155	2038463	204347	1815555	3278435
15km	90%	50000	4	139	2050431	248145	1775556	3214490
15km	90%	50000	4	160	1847717	163260	1667424	3096987
15km	90%	50000	4	166	1907708	167760	1722774	3052442
15km	90%	50000	4	256	1973612	209367	1740997	2890246
15km	90%	50000	4	183	1918123	173888	1722722	3488932
15km	90%	50000	4	184	1552931	183359	1352694	2856356
15km	90%	50000	4	316	2310693	183888	2110058	3431074
15km	90%	50000	4	171	1806290	187178	1612163	2901024
15km	90%	50000	4	258	2091928	211274	1860005	3541565
15km	90%	50000	4	133	1767944	191960	1560323	2665838
15km	90%	50000	4	123	2081836	203270	1855164	2965822
15km	90%	50000	4	154	1786018	173497	1594139	2454520
15km	90%	50000	4	204	2008442	202268	1768619	3181904
15km	90%	50000	4	120	1460973	166914	1280694	2948069
15km	90%	50000	4	156	1514173	158183	1346647	2844117
15km	90%	50000	4	184	2385205	195809	2165066	3477248
15km	90%	50000	4	177	1531305	177753	1338326	3015519
15km	90%	50000	4	284	1510420	162292	1321226	2658629
15km	90%	50000	4	142	1494895	172616	1307510	3051939
15km	90%	50000	4	162	1656668	159365	1488922	2559056
15km	90%	50000	4	143	1637779	207304	1421880	2446077
15km	90%	50000	4	176	1964484	169724	1774817	2971316
15km	90%	50000	4	165	1932668	198025	1712872	2942846
15km	90%	50000	4	140	1596639	159639	1413832	2877251
15km	90%	50000	4	173	1879056	206607	1658871	3102381
15km	90%	50000	4	163	1802588	158272	1621009	2803371
15km	90%	50000	4	212	1670076	181537	1468641	2663315
15km	90%	50000	4	200	1879231	183849	1670913	2905655
15km	90%	50000	4	143	1734844	178149	1539155	3177140
15km	90%	50000	4	235	1816142	225524	1560812	2794714
15km	90%	50000	4	189	1359845	150542	1197633	2424455
15km	90%	50000	4	267	2019156	208484	1789560	2786131
15km	90%	50000	4	146	1239439	135792	1082560	2694101
15km	90%	50000	4	145	2028798	204963	1802758	2556981
15km	90%	50000	4	157	1771577	203283	1559070	2779403
15km	90%	50000	4	121	981388	130895	835726	2684381
15km	90%	50000	4	306	2047412	200467	1828006	3116638
15km	90%	50000	4	207	1540278	163058	1358180	2781871
15km	90%	50000	4	132	1523432	184607	1323273	2682942
15km	90%	50000	4	160	1513414	188782	1302169	2874763
15km	90%	50000	4	246	2042979	221469	1800740	2716114
15km	90%	50000	4	176	1471868	152056	1306181	2475999
15km	90%	50000	4	163	1460102	156593	1292810	2459156
15km	90%	50000	4	179	1346123	127454	1213501	2413662
15km	90%	50000	4	181	1581494	140144	1421071	3076278
15km	90%	50000	4	164	1765549	217017	1535234	2764714
15km	90%	50000	4	196	1907938	182392	1702208	3169371
15km	90%	50000	4	213	2133019	207945	1902704	3215180
15km	90%	50000	4	205	1983636	199362	1759025	3017802
15km	90%	50000	4	142	1577233	178824	1382376	2754625
15km	90%	50000	4	116	1372551	166062	1186202	2498873
15km	90%	50000	4	162	1398016	175328	1209342	2699372
15km	90%	50000	4	239	1763818	169527	1567638	2508584
15km	90%	50000	4	212	1958405	204841	1734677	3566390
15km	90%	50000	4	184	2419208	199240	2202766	3603423
15km	90%	50000	4	128	1482758	161112	1312249	2441148
15km	90%	50000	4	256	1920854	211610	1702339	3079957
15km	90%	50000	4	217	1995172	194246	1772272	3515232
15km	90%	50000	4	229	1259320	146314	1095558	3296089
15km	90%	50000	4	125	1502764	199305	1287326	2776943
15km	90%	50000	4	178	1738160	181172	1549733	2699127
15km	90%	50000	4	138	1761810	179408	1563820	2788866
15km	90%	50000	4	163	1253268	152793	1080943	2701856
15km	90%	50000	4	223	1906341	200159	1680066	2592773
15km	90%	50000	4	161	1544928	154248	1367204	2586910
15km	90%	50000	4	188	1453770	165459	1275076	3106935
15km	90%	50000	4	102	1366191	157138	1197298	2940926
15km	90%	50000	4	167	1638838	149914	1480973	2596246
15km	90%	50000	4	104	1179205	128994	1040092	2814401
15km	90%	50000	4	220	1566349	167145	1385554	2373935
15km	90%	50000	4	188	2136876	224154	1896277	3556305
15km	90%	50000	4	223	1916966	169067	1722060	3276356
15km	90%	50000	4	148	1671907	156800	1504827	2778512
15km	90%	50000	4	175	1720296	182551	1527001	2753877
15km	90%	50000	4	119	1407023	146437	1251762	2311340
15km	90%	50000	4	169	1549618	148053	1370635	2691348
15km	90%	50000	4	164	1790089	205608	1565738	3020259
15km	90%	50000	4	176	1433606	178833	1237124	2672054
15km	90%	50000	4	141	1722883	188259	1509961	2679750
15km	90%	50000	4	151	1812923	171495	1622891	2476922
15km	90%	50000	4	167	1665100	172725	1470259	2314156
15km	90%	50000	4	300	1380449	139910	1232825	2319680
15km	90%	50000	4	266	2147522	216149	1914710	3035713
15km	90%	50000	4	145	1352928	165597	1168965	2376678
15km	90%	50000	4	134	1821768	208474	1595945	3031181
15km	90%	50000	4	143	1464079	153564	1292643	2547225
15km	90%	50000	4	241	2081864	227042	1835968	2830561
15km	90%	50000	4	184	1449278	164408	1271426	2329725
15km	90%	50000	4	129	1336748	162237	1165130	2657588
15km	90%	50000	4	152	1484050	152894	1309509	2329592
15km	90%	50000	4	133	1664957	190129	1464142	2645968
15km	90%	50000	4	223	2695688	270989	2398129	3875433
15km	90%	50000	4	136	1939678	220235	1702538	3089699
15km	90%	50000	4	159	1532866	173701	1350882	3029131
15km	90%	50000	4	159	1294341	141928	1129765	2583457
15km	90%	50000	4	277	1900982	169607	1721267	3001493
15km	90%	50000	4	143	1617416	179414	1424554	3145140
15km	90%	50000	4	217	1628451	183811	1420096	3269899
15km	90%	50000	4	121	1141960	120086	1004787	2854464
15km	90%	50000	4	165	906222	117376	775620	2674538
15km	90%	50000	4	170	1143357	139095	993862	2821941
15km	90%	50000	4	144	1799293	197571	1574926	3081881
15km	90%	50000	4	93	1183324	161570	1005211	2275113
15km	90%	50000	4	143	1217376	138021	1071362	2576780
15km	90%	50000	4	250	1477146	167753	1297580	2618933
15km	90%	50000	4	152	1979833	228611	1731120	2982142
15km	90%	50000	4	148	1309009	150413	1139429	2404660
15km	90%	50000	4	246	1875999	174315	1690467	2904000
15km	90%	50000	4	144	1531580	171310	1330718	2723103
15km	90%	50000	4	169	1893232	181049	1695046	2971607
15km	90%	50000	4	160	1650406	170202	1457743	2526172
15km	90%	50000	4	177	1870753	223104	1635145	2590779
15km	90%	50000	4	163	1373783	146364	1207974	2537654
15km	90%	50000	4	121	1408812	175112	1220387	3068004
15km	90%	50000	4	135	1923702	229787	1684037	2897851
15km	90%	50000	4	156	1602157	151347	1439852	2622501
15km	90%	50000	4	175	2271149	206404	2051059	3098573
15km	90%	50000	4	145	1784406	206062	1559635	2980835
15km	90%	50000	4	157	1494256	147094	1332305	2945310
15km	90%	50000	4	169	2127817	202228	1903773	2910787
15km	90%	50000	4	125	1689492	180645	1490284	3088975
15km	90%	50000	4	126	1373127	165664	1196487	2530916
15km	90%	50000	4	171	1559190	169584	1377731	3000635
15km	90%	50000	4	158	2011581	222771	1781103	3023444
15km	90%	50000	4	168	1710676	178276	1513805	2967027
15km	90%	50000	4	149	1677208	192120	1474445	2622767
15km	90%	50000	4	174	1442252	148539	1285674	2575824
15km	90%	50000	4	157	1751478	167573	1573162	2541481
15km	90%	50000	4	118	1891947	225668	1644879	3280717
15km	90%	50000	4	173	2239775	222960	2000600	3478497
15km	90%	50000	4	151	1542770	153927	1361262	2608012
15km	90%	50000	4	149	1459945	173093	1272742	2851487
15km	90%	50000	4	207	2132060	211984	1894883	3208287
15km	90%	50000	4	142	1664468	161807	1472426	2628193
15km	90%	50000	4	143	1950429	188654	1740392	3179445
15km	90%	50000	4	212	2053775	207949	1829708	3062000
15km	90%	50000	4	212	1722052	167656	1539673	2735078
15km	90%	50000	4	177	1624047	163186	1454391	2604976
15km	90%	50000	4	125	2265208	244814	2002596	2697658
15km	90%	50000	4	163	1763929	175208	1558505	2552094
15km	90%	50000	4	133	1602292	189557	1397227	2859699
15km	90%	50000	4	162	1854691	211992	1611315	3045287
15km	90%	50000	4	216	1325785	179707	1132667	2630193
15km	90%	50000	4	251	1681287	169144	1498733	3043608
15km	90%	50000	4	185	1772277	170014	1587185	2764494
15km	90%	50000	4	118	1426570	191299	1221292	2554564
15km	90%	50000	4	111	1293240	127552	1143557	2627366
15km	90%	50000	4	144	1280390	143663	1106093	2688071
15km	90%	50000	4	175	1688396	190070	1486278	2529589
15km	90%	50000	4	141	1600939	185176	1408424	2895889
15km	90%	50000	4	191	1572200	140811	1411875	3181507
15km	90%	50000	4	203	1490382	153853	1312727	3219480
15km	90%	50000	4	211	1454389	150591	1289511	2714704
15km	90%	50000	4	160	1841546	178770	1641917	2757530
15km	90%	50000	4	187	1701549	165938	1511089	2678179
15km	90%	50000	4	149	1376058	172105	1184926	2611385
15km	90%	50000	4	138	1599738	192425	1383112	2709696
15km	90%	50000	4	134	1717019	175974	1514207	2661098
15km	90%	50000	4	239	1854123	175900	1662551	2825365
15km	90%	50000	4	249	1647812	158939	1478014	2756238
15km	90%	50000	4	206	1442121	156053	1270462	2672665
15km	90%	50000	4	269	2039858	217058	1797659	3099339
15km	90%	50000	4	129	1782185	221619	1545466	3096153
15km	90%	50000	4	173	1791051	189305	1581131	3024772
15km	90%	50000	4	126	1664439	173140	1469440	2748233
15km	90%	50000	4	92	1051547	163798	875093	2104502
15km	90%	50000	4	134	1668425	177281	1477155	3071431
15km	90%	50000	4	139	1706516	172272	1515519	3138089
15km	90%	50000	4	161	2161407	206006	1938667	3060087
15km	90%	50000	4	159	1609012	175559	1405768	2670717
15km	90%	50000	4	206	2498892	216334	2263946	3410804
15km	90%	50000	4	153	2064952	203454	1841640	2876408
15km	90%	50000	4	149	1508706	138588	1343180	2639659
15km	90%	50000	4	152	2543894	225474	2298639	3400306
15km	90%	50000	4	243	2308201	182650	2099264	3465906
15km	90%	50000	4	143	1615439	155876	1447501	2755479
15km	90%	50000	4	224	1626792	166899	1443042	2611431
15km	90%	50000	4	178	2118904	232475	1870436	3144382
15km	90%	50000	4	188	1800765	180947	1598442	2848580
15km	90%	50000	4	160	1448497	150817	1282912	2447498
15km	90%	50000	4	183	2222531	232364	1963045	3263607
15km	90%	50000	4	140	1945971	191070	1740781	2908502
15km	90%	50000	4	169	1867033	160299	1682631	2628194
15km	90%	50000	4	133	1397959	157757	1222791	2653919
15km	90%	50000	4	173	1186238	122972	1055664	2429921
15km	90%	50000	4	150	1591158	164988	1414654	2784966
15km	90%	50000	4	166	1298040	132627	1148358	2653310
15km	90%	50000	4	174	1484059	173952	1287788	2802006
15km	90%	50000	4	200	1673977	159787	1502020	2935552
15km	90%	50000	4	139	1330981	167158	1150319	2470344
15km	90%	50000	4	102	1956558	233038	1709588	2705530
15km	90%	50000	4	212	1136679	128118	995664	2129178
15km	90%	50000	4	154	1436291	143166	1279832	2730637
15km	90%	50000	4	175	1832116	143124	1673921	3127065
15km	90%	50000	4	184	1910942	198693	1702127	2728242
15km	90%	50000	4	257	2927274	222987	2674033	3643718
15km	90%	50000	4	201	1704533	198217	1489595	2729661
15km	90%	50000	4	163	1805870	190800	1600836	3523615
15km	90%	50000	4	147	2170667	242631	1895289	2853339
15km	90%	50000	4	177	1566850	134533	1414291	2586181
15km	90%	50000	4	133	1439619	160486	1267177	2695975
15km	90%	50000	4	139	1797272	202823	1577794	2851525
15km	90%	50000	4	119	1613758	158250	1442936	2739678
15km	90%	50000	4	178	1506534	158053	1340201	2882263
15km	90%	50000	4	143	1464581	173475	1279939	2614024
15km	90%	50000	4	219	1921897	204643	1699537	2747889
15km	90%	50000	4	228	1613852	164369	1435995	2616726
15km	90%	50000	4	140	1558151	145617	1387383	2724116
15km	90%	50000	4	159	1384962	144206	1231102	2570714
15km	90%	50000	4	143	1373169	165708	1197042	2350122
15km	90%	50000	4	215	1465193	139824	1298721	2981825
15km	90%	50000	4	196	1442698	165378	1261147	2572374
15km	90%	50000	4	141	1670803	201318	1455190	2929063
15km	90%	50000	4	132	1127675	134008	982420	2636049
15km	90%	50000	4	215	1839326	187557	1638154	2769578
15km	90%	50000	4	228	1850325	188141	1641393	2634221
15km	90%	50000	4	163	1922461	206697	1699481	3031239
15km	90%	50000	4	126	977133	117866	852113	2159866
15km	90%	50000	4	197	1250107	145658	1085939	2585612
15km	90%	50000	4	143	1491436	162805	1307552	2712116
15km	90%	50000	4	131	1092614	141004	944403	2507412
15km	90%	50000	4	232	1618543	164479	1435742	2680912
15km	90%	50000	4	191	1650611	177852	1458406	3276653
15km	90%	50000	4	186	1694813	153943	1522911	2604585
15km	90%	50000	4	301	1750196	186107	1541271	2516663
15km	90%	50000	4	169	1958885	199359	1745006	3286813
15km	90%	50000	4	172	1238671	153573	1078176	2958621
15km	90%	50000	4	179	1868160	193816	1657296	3147589
15km	90%	50000	4	198	1580007	189906	1372553	2514459
15km	90%	50000	4	152	1728875	161864	1526254	3118893
15km	90%	50000	4	152	2041160	191712	1801867	3273254
15km	90%	50000	4	172	2077712	207239	1855429	3246243
15km	90%	50000	4	175	1728315	200499	1505586	2638947
15km	90%	50000	4	143	1494725	180424	1305258	2634312
15km	90%	50000	4	166	1758496	187471	1557604	2823752
15km	90%	50000	4	154	1550171	161113	1377140	3111637
15km	90%	50000	4	157	1693992	178525	1498952	2609568
15km	90%	50000	4	170	2037206	219505	1797611	2677316
15km	90%	50000	4	147	1660847	177860	1467167	2679184
15km	90%	50000	4	146	1938864	190706	1710426	2976519
15km	90%	50000	4	137	1651460	169107	1443879	2730891
15km	90%	50000	4	165	1711538	155204	1539873	2651430
15km	90%	50000	4	123	1380852	155537	1197012	2650444
15km	90%	50000	4	146	1484667	151655	1311915	2845792
15km	90%	50000	4	218	1600610	168066	1418594	2812383
15km	90%	50000	4	200	2087516	180683	1883191	2932396
15km	90%	50000	4	238	1807151	196946	1590495	2932958
15km	90%	50000	4	183	1837273	190099	1634094	3064241
15km	90%	50000	4	118	1696532	182995	1484733	2533451
15km	90%	50000	4	302	1941893	189080	1706694	2687385
15km	90%	50000	4	233	1440947	152965	1272151	2697376
15km	90%	50000	4	123	1673290	188836	1475405	2359844
15km	90%	50000	4	231	1551483	160256	1379149	2550429
15km	90%	50000	4	150	1326579	159289	1154770	2611741
15km	90%	50000	4	156	1564929	164566	1388337	2383221
15km	90%	50000	4	139	1787621	172570	1594000	2971202
15km	90%	50000	4	181	1794383	180442	1592606	2828960
15km	90%	50000	4	167	1621098	170202	1418873	2574160
15km	90%	50000	4	123	1537372	167086	1357814	3133192
15km	90%	50000	4	119	1826273	224091	1581874	2654700
15km	90%	50000	4	145	1461646	152181	1293113	2911136
15km	90%	50000	4	153	1785775	189858	1573720	2993173
15km	90%	50000	4	165	2217207	207291	1997157	3374263
15km	90%	50000	4	188	2231943	202380	2007721	3028123
15km	90%	50000	4	229	1736220	198759	1514019	2817684
15km	90%	50000	4	181	1236825	123676	1096138	3002296
15km	90%	50000	4	140	1582002	167522	1400161	2745847
15km	90%	50000	4	133	1447889	157745	1272125	2870818
15km	90%	50000	4	174	1622555	177542	1420447	2533998
15km	90%	50000	4	169	2241806	226463	1993769	2845325
15km	90%	50000	4	135	1364585	173441	1172782	2537905
15km	90%	50000	4	208	1642261	147114	1485232	2546116
15km	90%	50000	4	161	2076538	197309	1861307	2971374
15km	90%	50000	4	162	1677071	185228	1482976	2681296
15km	90%	50000	4	212	1761298	170459	1571035	3053814
15km	90%	50000	4	162	1616173	179971	1423596	2506235
15km	90%	50000	4	148	1851447	215223	1620568	3178731
15km	90%	50000	4	193	1650983	169402	1465658	2919102
15km	90%	50000	4	207	2178244	208292	1950005	2969048
15km	90%	50000	4	146	1707358	168440	1519692	2828752
15km	90%	50000	4	183	1809197	192515	1602335	2903488
15km	90%	50000	4	216	1745781	193720	1535154	2861983
15km	90%	50000	4	189	1866882	204321	1636177	3096578
15km	90%	50000	4	167	1916045	174346	1724016	3029204
15km	90%	50000	4	166	1791826	198307	1574849	3041529
15km	90%	50000	4	145	1729596	211645	1492557	2917952
15km	90%	50000	4	137	1576662	179826	1374893	2591390
15km	90%	50000	4	138	1873661	215963	1648788	3018566
15km	90%	50000	4	311	2099573	230743	1838921	2887998
15km	90%	50000	4	191	1167616	140507	1017513	2824669
15km	90%	50000	4	151	1440542	142938	1275176	2525673
15km	90%	50000	4	194	1730688	194039	1514086	2713848
15km	90%	50000	4	169	1826986	186338	1628305	2925473
15km	90%	50000	4	212	1787783	187741	1574850	2728482
15km	90%	50000	4	161	1385375	165398	1210096	2577517
15km	90%	50000	4	182	2254088	241274	1986195	3476388
15km	90%	50000	4	164	1863801	202648	1647126	2406585
15km	90%	50000	4	213	2038233	191041	1824430	2923945
15km	90%	50000	4	170	1565264	180788	1363942	2631729
15km	90%	50000	4	176	2549797	240884	2286854	3623927
15km	90%	50000	4	171	1821167	202104	1587974	2613356
15km	90%	50000	4	214	1924783	173901	1735786	3553957
15km	90%	50000	4	209	1125118	118659	997984	2313419
15km	90%	50000	4	165	1466431	154099	1293184	2628350
15km	90%	50000	4	276	1982275	198213	1753648	3185718
15km	90%	50000	4	239	2167912	217740	1926082	3445575
15km	90%	50000	4	273	1568942	160877	1391139	2852992
15km	90%	50000	4	150	2196229	202865	1966739	3173540
15km	90%	50000	4	209	1340219	134736	1199612	2786754
15km	90%	50000	4	177	1335182	147949	1159594	3067789
15km	90%	50000	4	166	1657109	171787	1442702	3446758
15km	90%	50000	4	343	2033556	209554	1796371	3574932
15km	90%	50000	4	242	1748814	194863	1530956	2658044
15km	90%	50000	4	161	1518890	162949	1341233	3013186
15km	90%	50000	4	225	1712277	171194	1523966	2742289
15km	90%	50000	4	143	1688227	170904	1499406	2855169
15km	90%	50000	4	106	1332631	167584	1156465	2669371
15km	90%	50000	4	158	2301024	233327	2056742	2975707
15km	90%	50000	4	174	1150738	121622	1013559	2739847
15km	90%	50000	4	191	1744860	193148	1536005	2701381
15km	90%	50000	4	158	1338700	151061	1163987	2431727
15km	90%	50000	4	167	1918375	215147	1685336	2959031
15km	90%	50000	4	185	1721027	188942	1513968	2735068
15km	90%	50000	4	195	1895789	190023	1689855	3195927
15km	90%	50000	4	213	2236035	234250	1959216	3601192
15km	90%	50000	4	156	2064489	202359	1843175	3057282
15km	90%	50000	4	136	1126189	119962	995315	2444258
15km	90%	50000	4	152	1613692	175064	1408531	2578447
15km	90%	50000	4	175	1548448	182207	1350019	2604267
15km	90%	50000	4	183	2058057	207102	1826601	3298235
15km	90%	50000	4	132	1128423	140212	976563	2242254
15km	90%	50000	4	186	2033855	231449	1771269	3052318
15km	90%	50000	4	173	1759023	170560	1572895	3029911
15km	90%	50000	4	180	1089365	134842	928006	2520294
15km	90%	50000	4	181	1332274	148629	1163392	2898463
15km	90%	50000	4	156	1988604	179583	1789491	3295108
15km	90%	50000	4	164	1808170	206358	1588925	2852707
15km	90%	50000	4	197	1736506	177272	1543797	3103140
15km	90%	50000	4	136	1825833	214812	1591004	2913111
15km	90%	50000	4	125	941513	113263	820866	2542178
15km	90%	50000	4	135	2221292	221750	1972606	3258545
15km	90%	50000	4	130	1162243	140614	1010755	2542953
15km	90%	50000	4	171	1551866	148483	1383229	3015257
15km	90%	50000	4	226	1278306	132677	1135545	2977651
15km	90%	50000	4	137	1610114	160945	1427546	2913533
15km	90%	50000	4	229	1341363	137152	1191146	2774418
15km	90%	50000	4	184	2092178	190647	1855976	3110437
15km	90%	50000	4	147	2273296	254698	2000411	3373142
15km	90%	50000	4	181	2992555	307100	2657213	3801596
15km	90%	50000	4	174	1951820	206600	1718250	3396906
15km	90%	50000	4	176	2097744	216618	1841813	3316282
15km	90%	50000	4	162	1524405	159137	1333735	3013278
15km	90%	50000	4	162	1530592	160522	1345409	2838596
15km	90%	50000	4	177	1988383	212045	1757147	3288328
15km	90%	50000	4	234	1526244	183347	1327858	3022267
15km	90%	50000	4	174	1675598	181619	1477849	3072733
15km	90%	50000	4	180	1744430	181604	1542603	2722743
15km	90%	50000	4	166	1459290	172608	1268936	3193208
15km	90%	50000	4	180	1328813	150447	1157797	2584742
15km	90%	50000	4	220	1532528	151216	1372128	3099051
15km	90%	50000	4	153	2201405	193009	1983578	3049774
15km	90%	50000	4	152	1801309	155631	1626204	3086459
15km	90%	50000	4	122	1559391	161929	1375152	2591202
15km	90%	50000	4	192	1782294	169825	1589978	2643391
15km	90%	50000	4	139	1423497	139246	1262794	2845407
15km	90%	50000	4	122	1922033	217500	1688571	3168849
15km	90%	50000	4	165	1899731	214634	1667342	3180029
15km	90%	50000	4	166	2171689	237447	1918038	3312637
15km	90%	50000	4	134	1254610	145821	1095745	2787611
15km	90%	50000	4	257	2373113	223509	2116549	3274331
15km	90%	50000	4	138	1431187	168928	1244047	2752798
15km	90%	50000	4	214	1312899	161351	1144761	2534843
15km	90%	50000	4	165	1783724	200698	1567301	2906154
15km	90%	50000	4	200	2087385	189813	1867847	3361817
15km	90%	50000	4	197	1903267	186280	1702840	2860054
15km	90%	50000	4	190	2108313	218182	1878576	3026943
15km	90%	50000	4	133	1553774	179643	1354172	2469167
15km	90%	50000	4	293	1644076	148661	1468377	2699185
15km	90%	50000	4	120	1399945	141012	1247061	2478919
15km	90%	50000	4	141	1809568	175085	1624497	2657542
15km	90%	50000	4	219	2301802	200523	2073397	2935475
15km	90%	50000	4	163	1920162	172195	1707965	2742358
15km	90%	50000	4	180	2342525	188337	2140125	2787218
15km	90%	50000	4	208	1922162	181190	1713625	2763846
15km	90%	50000	4	156	1632040	168384	1449282	2661598
15km	90%	50000	4	163	1403774	147659	1245561	2524624
15km	90%	50000	4	130	1796851	213799	1565096	2714147
15km	90%	50000	4	143	1951503	217862	1703729	3003536
15km	90%	50000	4	143	1596472	190578	1385004	2859171
15km	90%	50000	4	142	1348936	149245	1182594	2640378
15km	90%	50000	4	161	1537131	161811	1362121	2635309
15km	90%	50000	4	192	1504042	162989	1325533	2641345
15km	90%	50000	4	188	2339251	256287	2059775	3080556
15km	90%	50000	4	121	1869869	165432	1692019	2613157
15km	90%	50000	4	204	1764973	180008	1568223	3126875
15km	90%	50000	4	145	1215739	146365	1056362	2681160
15km	90%	50000	4	159	1487036	169040	1303018	3005316
15km	90%	50000	4	166	1213160	128589	1073327	2592281
15km	90%	50000	4	226	1545656	135392	1392301	3171537
15km	90%	50000	4	172	1749142	204301	1522158	2520539
15km	90%	50000	4	174	1987858	183687	1790790	3416163
15km	90%	50000	4	142	1553097	214152	1328512	2384053
15km	90%	50000	4	170	1937907	178776	1735175	3111026
15km	90%	50000	4	123	1652534	196666	1449663	3283590
15km	90%	50000	4	179	2198527	193700	1979653	3202572
15km	90%	50000	4	131	1626014	189376	1424480	2605165
15km	90%	50000	4	153	1580387	154078	1410373	3054606
15km	90%	50000	4	153	1624423	176179	1424652	2639246
15km	90%	50000	4	196	1481931	166137	1298261	2647960
15km	90%	50000	4	138	1922260	209138	1695743	2877231
15km	90%	50000	4	224	1843100	162818	1664899	3298139
15km	90%	50000	4	213	1549827	148760	1383708	2724534
15km	90%	50000	4	175	2104835	186791	1888479	3371278
15km	90%	50000	4	135	2032229	205234	1808931	3006289
15km	90%	50000	4	140	1424789	159614	1257875	2703052
15km	90%	50000	4	145	2182609	231147	1924608	3207007
15km	90%	50000	4	175	2346952	221790	2099768	3505633
15km	90%	50000	4	278	1826960	169869	1638007	3136393
15km	90%	50000	4	147	2319994	229688	2079596	3074086
15km	90%	50000	4	160	1522726	154775	1334519	2419420
15km	90%	50000	4	174	1742607	190727	1529400	3344808
15km	90%	50000	4	171	1869205	196327	1660279	3068804
15km	90%	50000	4	132	1561479	186398	1359309	3086772
15km	90%	50000	4	146	1862914	193102	1645701	3109502
15km	90%	50000	4	220	1324265	157553	1136213	3060936
15km	90%	50000	4	155	1808438	215485	1573450	3011270
15km	90%	50000	4	188	1913990	197191	1691533	3280128
15km	90%	50000	4	199	2338557	205494	2114011	2867450
15km	90%	50000	4	143	992903	113545	874854	2324314
15km	90%	50000	4	144	1794756	202423	1581108	3096305
15km	90%	50000	4	146	1513304	166966	1333431	2790175
15km	90%	50000	4	236	2018019	211637	1774922	2771723
15km	90%	50000	4	136	1981403	204346	1744103	3052279
15km	90%	50000	4	152	1799407	194159	1584245	2943717
15km	90%	50000	4	190	1354101	177424	1160673	2888698
15km	90%	50000	4	163	2001208	149905	1838012	3115752
15km	90%	50000	4	164	1512658	172982	1329585	2506840
15km	90%	50000	4	155	1625545	193734	1410839	2494666
15km	90%	50000	4	128	1462700	193682	1250895	2274117
15km	90%	50000	4	282	1229187	131775	1081795	2557690
15km	90%	50000	4	105	1355837	145468	1193534	2406487
15km	90%	50000	4	161	1589467	186431	1383119	2911480
15km	90%	50000	4	168	1708643	157235	1529267	2720529
15km	90%	50000	4	189	2217251	211296	1987822	3289656
15km	90%	50000	4	118	1571987	176446	1375239	2308602
15km	90%	50000	4	230	2073361	202915	1852393	2879411
15km	90%	50000	4	156	1886421	210963	1650512	3034829
15km	90%	50000	4	143	1552561	173904	1364203	2742600
15km	90%	50000	4	141	1283128	174458	1090699	2632370
15km	90%	50000	4	140	2442996	256077	2153403	3220738
15km	90%	50000	4	213	1615199	162033	1430773	2980061
15km	90%	50000	4	199	1293812	146072	1134888	2720527
15km	90%	50000	4	226	2069308	206020	1850530	3163356
15km	90%	50000	4	176	1479155	116124	1343393	2981792
15km	90%	50000	4	158	1900241	191844	1694415	2943949
15km	90%	50000	4	116	1555587	165503	1367626	2582614
15km	90%	50000	4	161	1272676	146174	1118698	2340459
15km	90%	50000	4	204	1846374	177694	1648736	2870670
15km	90%	50000	4	157	1657142	157776	1486001	3071091
15km	90%	50000	4	254	1505541	145065	1346680	2636435
15km	90%	50000	4	149	2231911	227161	1994839	3551529
15km	90%	50000	4	184	2080201	222649	1845155	2961695
15km	90%	50000	4	139	1799164	195687	1584518	3009218
15km	90%	50000	4	137	1405597	184670	1211539	2487340
15km	90%	50000	4	141	1408923	172169	1224098	2464172
15km	90%	50000	4	189	2014433	170697	1822973	2755502
15km	90%	50000	4	215	1370020	164756	1171005	2728555
15km	90%	50000	4	154	1578841	175225	1392005	2964474
15km	90%	50000	4	210	1856492	172781	1674506	2676575
15km	90%	50000	4	173	1464323	156289	1295183	2454655
15km	90%	50000	4	122	1548557	166486	1366098	2609560
15km	90%	50000	4	172	2007913	195570	1788270	2856525
15km	90%	50000	4	117	1534146	174516	1348007	2778584
15km	90%	50000	4	176	1655707	169354	1470199	3067284
15km	90%	50000	4	130	1644510	178230	1459232	3012005
15km	90%	50000	4	111	1271422	133667	1129914	2452893
15km	90%	50000	4	147	1607855	157850	1439780	2876817
15km	90%	50000	4	189	1671687	184496	1465967	2539517
15km	90%	50000	4	307	1542373	161837	1361894	2778713
15km	90%	50000	4	147	1594311	180418	1396364	2826091
15km	90%	50000	4	151	1575948	167239	1398528	2961411
15km	90%	50000	4	175	1516663	148896	1353296	2485038
15km	90%	50000	4	187	1629674	169728	1444642	2796939
15km	90%	50000	4	103	1234998	153783	1063722	2446981
15km	90%	50000	4	167	1594306	162350	1409871	2874892
15km	90%	50000	4	156	1732375	185968	1534152	3142541
15km	90%	50000	4	145	1727838	175656	1534101	2918428
15km	90%	50000	4	187	1937656	164180	1756108	3225641
15km	90%	50000	4	156	1849108	196071	1632540	3019593
15km	90%	50000	4	148	1618660	200521	1390887	2446461
15km	90%	50000	4	154	2082381	199558	1861346	2718214
15km	90%	50000	4	156	1955478	209637	1731772	3002689
15km	90%	50000	4	117	1396807	188028	1184641	2412814
15km	90%	50000	4	173	1579530	144901	1426896	2526705
15km	90%	50000	4	182	2184648	227589	1926273	2981351
15km	90%	50000	4	207	1596512	182486	1400673	2793023
15km	90%	50000	4	137	2286081	246068	2008691	2736371
15km	90%	50000	4	149	2027983	232887	1769954	2872830
15km	90%	50000	4	159	1580832	193909	1380218	2630851
15km	90%	50000	4	145	1364044	164060	1183363	2483486
15km	90%	50000	4	148	2186409	226161	1942656	2624202
15km	90%	50000	4	182	1350453	168048	1168396	2458477
15km	90%	50000	4	199	1956113	187041	1748348	2985985
15km	90%	50000	4	206	1967550	181935	1757358	3546665
15km	90%	50000	4	143	2168826	204475	1943797	3025453
15km	90%	50000	4	132	1200490	155434	1030153	2553197
15km	90%	50000	4	90	1072614	144611	916466	2159137
15km	90%	50000	4	114	1393820	146209	1227298	2477051
15km	90%	50000	4	133	1674035	179810	1469192	2654557
15km	90%	50000	4	207	2216750	224952	1969466	2903282
15km	90%	50000	4	226	1352939	170484	1171519	2546479
15km	90%	50000	4	273	1930352	158420	1748649	3362173
15km	90%	50000	4	196	1475574	173178	1295087	2423498
15km	90%	50000	4	152	1779597	191353	1576993	2855694
15km	90%	50000	4	174	1350436	166381	1174154	2738796
15km	90%	50000	4	138	1652564	191596	1444410	2644367
15km	90%	50000	4	195	1906636	147680	1745307	3209792
15km	90%	50000	4	133	1852169	200882	1631371	2799105
15km	90%	50000	4	157	1696341	167450	1506622	3160863
15km	90%	50000	4	198	1527812	178183	1337533	2546661
15km	90%	50000	4	218	1570851	162238	1393057	2862938
15km	90%	50000	4	177	1526566	154504	1360455	2737453
15km	90%	50000	4	169	1549745	155728	1378711	2743205
15km	90%	50000	4	239	2238071	188246	2037148	3373238
15km	90%	50000	4	159	1751888	168550	1568112	2761347
15km	90%	50000	4	176	1892615	204662	1666295	2944284
15km	90%	50000	4	200	2188831	217798	1951789	3465762
15km	90%	50000	4	191	1711784	151396	1540056	2512093
15km	90%	50000	4	161	1890915	212042	1666281	2932120
15km	90%	50000	4	151	1956289	183562	1742035	2803027
15km	90%	50000	4	186	1990814	186084	1778852	3016053
15km	90%	50000	4	160	2093939	171164	1911353	3115982
15km	90%	50000	4	164	2470967	233937	2219138	3451666
15km	90%	50000	4	141	1359844	150630	1199043	2575795
15km	90%	50000	4	119	1150677	137579	1003980	2218799
15km	90%	50000	4	144	1585797	193611	1380773	2659566
15km	90%	50000	4	158	1907399	187112	1708590	2667218
15km	90%	50000	4	157	1630872	192482	1423538	2879542
15km	90%	50000	4	216	1262058	152114	1088028	3117036
15km	90%	50000	4	156	1939276	165860	1756487	3147897
15km	90%	50000	4	116	1765311	192887	1555544	2705341
15km	90%	50000	4	179	2010817	196271	1798840	2998285
15km	90%	50000	4	186	1742734	161945	1564850	2308701
15km	90%	50000	4	170	1287976	145389	1131319	3145426
15km	90%	50000	4	142	1353754	168908	1173329	2470026
15km	90%	50000	4	124	1474268	178293	1284609	2425564
15km	90%	50000	4	197	1746260	186026	1544148	2859813
15km	90%	50000	4	292	1862133	209533	1633431	3004075
15km	90%	50000	4	119	1391439	144975	1228271	2964751
15km	90%	50000	4	142	1705597	190793	1483160	2977455
15km	90%	50000	4	260	2036947	203087	1808196	2733629
15km	90%	50000	4	133	1772972	202812	1546367	2853696
15km	90%	50000	4	254	1624634	174061	1428524	2491563
15km	90%	50000	4	145	1900311	231772	1644786	3145881
15km	90%	50000	4	144	1539584	145832	1372263	2614956
15km	90%	50000	4	159	2095367	227350	1850434	2912446
15km	90%	50000	4	145	1368816	144488	1211609	2650047
15km	90%	50000	4	159	1790601	198854	1565060	2724915
15km	90%	50000	4	135	1531561	173254	1338765	3123791
15km	90%	50000	4	236	1303656	123432	1169106	2628522
15km	90%	50000	4	144	2016260	227112	1773714	3263300
15km	90%	50000	4	141	1679081	184884	1476256	3077365
15km	90%	50000	4	154	2050190	176081	1850399	3188547
15km	90%	50000	4	190	1687581	191363	1470055	2780338
15km	90%	50000	4	295	2500561	210915	2269734	3618819
15km	90%	50000	4	156	2177372	197140	1956047	3318415
15km	90%	50000	4	211	1778615	195391	1560172	2764970
15km	90%	50000	4	208	1780526	165587	1605597	3084715
15km	90%	50000	4	273	2350213	241843	2092352	3053303
15km	90%	50000	4	198	2264243	188838	2049068	3252280
15km	90%	50000	4	206	2355286	205930	2129691	3490828
15km	90%	50000	4	167	1069725	136486	921259	2945499
15km	90%	50000	4	187	1733259	185917	1540834	2443531
15km	90%	50000	4	193	1507814	164928	1333952	2986609
15km	90%	50000	4	145	1755213	206759	1529734	2941360
15km	90%	50000	4	148	1793086	163238	1612358	2976791
15km	90%	50000	4	140	1431170	153089	1263284	2958188
15km	90%	50000	4	191	1803809	188650	1596936	3267280
15km	90%	50000	4	192	1639992	160271	1450694	2794547
15km	90%	50000	4	203	1882856	177786	1690190	2565237
15km	90%	50000	4	123	1564509	210617	1336323	2409826
15km	90%	50000	4	151	1771737	180901	1574042	2940196
15km	90%	50000	4	210	1816851	176283	1627984	3323468
15km	90%	50000	4	142	1618217	163276	1440994	2401839
15km	90%	50000	4	135	1467356	143014	1309895	2520954
15km	90%	50000	4	152	1819589	169677	1639260	2914817
15km	90%	50000	4	119	982474	118898	852744	2641863
15km	90%	50000	4	160	1401385	148318	1243186	2736064
15km	90%	50000	4	123	1034021	118978	907692	2208225
15km	90%	50000	4	182	1891373	197741	1680025	3023071
15km	90%	50000	4	191	1500958	156300	1325996	2593392
15km	90%	50000	4	173	2110934	206774	1879904	3203085
15km	90%	50000	4	195	1864040	207241	1633484	3207183
15km	90%	50000	4	137	1940649	240042	1682596	2596082
15km	90%	50000	4	192	1514130	164505	1333907	3323953
15km	90%	50000	4	161	1475752	159832	1308816	2767774
15km	90%	50000	4	218	2915375	250230	2632063	3777928
15km	90%	50000	4	178	1591246	162901	1416169	2623733
15km	90%	50000	4	164	1924650	190478	1722293	2910504
15km	90%	50000	4	190	1175727	127525	1037248	2666559
15km	90%	50000	4	145	1913835	201014	1678582	3186657
15km	90%	50000	4	182	2214819	233933	1940020	3265634
15km	90%	50000	4	178	1332374	134615	1186042	3035387
15km	90%	50000	4	209	1983079	203419	1758297	3030491
15km	90%	50000	4	166	2306866	223809	2057125	2797653
15km	90%	50000	4	194	1979999	214272	1753780	3283836
15km	90%	50000	4	167	2252073	213312	2025178	3595769
15km	90%	50000	4	99	1337476	147012	1172100	2544843
15km	90%	50000	4	136	1372755	149473	1212334	2228876
15km	90%	50000	4	206	1666434	155734	1490111	3013627
15km	90%	50000	4	209	1709221	181661	1503902	3008798
15km	90%	50000	4	145	1345436	135762	1195151	2763665
15km	90%	50000	4	140	1206598	145915	1036014	2433646
15km	90%	50000	4	176	1672112	160064	1502504	2771859
15km	90%	50000	4	154	1608048	189649	1402069	2493528
15km	90%	50000	4	164	1355785	127459	1221207	2490940
15km	90%	50000	4	174	1681491	193600	1462957	2766118
15km	90%	50000	4	161	1677856	164620	1501805	2935989
15km	90%	50000	4	160	1425239	161387	1240102	2728632
15km	90%	50000	4	138	1565878	153655	1386890	2680627
15km	90%	50000	4	185	2563714	231891	2293917	3398062
15km	90%	50000	4	163	1330883	149130	1173241	2615835
15km	90%	50000	4	142	1749354	160693	1567975	2653203
15km	90%	50000	4	156	1886382	194611	1668929	2951257
15km	90%	50000	4	195	2098654	216612	1868616	2617366
15km	90%	50000	4	132	1618100	183803	1426760	2843677
15km	90%	50000	4	252	2272928	187376	2059586	3175451
15km	90%	50000	4	160	1824951	177441	1633015	3059709
15km	90%	50000	4	151	1657780	207342	1411826	2797288
15km	90%	50000	4	145	1769163	183586	1576770	2766066
15km	90%	50000	4	128	1549411	182138	1353426	2762947
15km	90%	50000	4	186	1849757	196373	1633883	2554972
15km	90%	50000	4	115	1196639	133241	1043680	2364498
15km	90%	50000	4	175	1208304	128541	1069008	2706302
15km	90%	50000	4	195	2134525	193580	1921879	3440237
15km	90%	50000	4	186	1402502	137917	1256782	2800459
15km	90%	50000	4	173	1836039	195645	1620180	3414637
15km	90%	50000	4	189	1854755	205458	1627515	3030889
15km	90%	50000	4	170	2549851	273591	2247120	3405523
15km	90%	50000	4	138	1793875	185613	1563236	2486723
15km	90%	50000	4	161	1624346	151537	1463797	2511211
15km	90%	50000	4	182	1664031	180596	1463896	2894232
15km	90%	50000	4	176	1477318	177823	1279774	3108756
15km	90%	50000	4	199	1642460	170052	1454835	2563036
15km	90%	50000	4	184	1439779	154856	1258295	3129392
15km	90%	50000	4	156	901294	115427	765668	2454101
15km	90%	50000	4	180	1664844	187213	1462656	3049905
15km	90%	50000	4	135	1177448	138591	1031017	2676156
15km	90%	50000	4	250	2310790	231531	2043644	3386143
15km	90%	50000	4	146	1499406	164583	1318357	2886159
15km	90%	50000	4	188	1850222	209891	1615760	2732981
15km	90%	50000	4	202	1865817	197380	1649045	3236946
15km	90%	50000	4	162	1471149	170807	1284810	2651127
15km	90%	50000	4	215	1377519	149076	1222503	2588355
15km	90%	50000	4	166	1828188	183470	1609571	2635531
15km	90%	50000	4	153	1370085	139685	1212120	2708422
15km	90%	50000	4	207	1552031	186740	1353665	2837785
15km	90%	50000	4	184	1077141	123538	945658	2523205
15km	90%	50000	4	242	1708178	163244	1531456	2553130
15km	90%	50000	4	218	2040906	206005	1808772	3317687
15km	90%	50000	4	139	1483555	155625	1314677	3097700
15km	90%	50000	4	139	1360423	139017	1206883	2520412
15km	90%	50000	4	252	1237958	141247	1080031	2749895
15km	90%	50000	4	164	2337561	235912	2083670	3146917
15km	90%	50000	4	237	2005308	183131	1799669	2604961
15km	90%	50000	4	160	1471490	155948	1306279	2662179
15km	90%	50000	4	164	2054924	204729	1836042	3612667
15km	90%	50000	4	137	1725236	172213	1530771	2719769
15km	90%	50000	4	155	1704085	202803	1483944	2915542
15km	90%	50000	4	202	1589813	161776	1400948	2679654
15km	90%	50000	4	175	2157558	202820	1934080	3305532
15km	90%	50000	4	265	2098779	180465	1896049	3021980
15km	90%	50000	4	181	1758716	178345	1530831	2978296
15km	90%	50000	4	204	2145845	190603	1936369	3058344
15km	90%	50000	4	199	1422574	150270	1264775	2437092
15km	90%	50000	4	360	2062982	215315	1829866	2738079
15km	90%	50000	4	131	1918784	215581	1668916	2718473
15km	90%	50000	4	204	1950570	188067	1736929	3237870
15km	90%	50000	4	247	1101077	129014	957495	2665654
15km	90%	50000	4	164	1576282	156245	1378846	2923756
15km	90%	50000	4	164	1521859	161017	1348474	2483491
15km	90%	50000	4	155	1663041	160627	1486773	2896955
15km	90%	50000	4	228	1172126	136368	1024622	2704154
15km	90%	50000	4	146	2136277	222774	1896647	2797613
15km	90%	50000	4	214	1810918	186128	1615583	3348435
15km	90%	50000	4	198	1775293	215104	1545783	3055987
15km	90%	50000	4	222	2601839	216257	2364445	3553825
15km	90%	50000	4	221	1530180	164754	1343856	2979573
15km	90%	50000	4	153	1585669	161717	1406076	2758863
15km	90%	50000	4	167	1798704	178257	1594617	3070926
15km	90%	50000	4	142	1391498	160811	1208941	3071135
15km	90%	50000	4	217	1958271	181214	1749313	3575733
15km	90%	50000	4	223	1951370	212984	1718525	3038239
15km	90%	50000	4	184	1693077	154631	1519431	3157379
15km	90%	50000	4	184	1886507	210674	1649446	3576917
15km	90%	50000	4	102	687987	98629	584373	2100515
15km	90%	50000	4	285	1769932	193907	1556791	2776925
15km	90%	50000	4	160	2191457	224826	1939683	3159239
15km	90%	50000	4	160	1684175	179828	1476800	2545426
15km	90%	50000	4	180	1373941	120693	1247314	2406863
15km	90%	50000	4	154	1858975	190591	1651264	2641659
15km	90%	50000	4	137	1563651	179445	1370140	3008104
15km	90%	50000	4	239	1659564	192986	1448668	3119520
15km	90%	50000	4	203	1273389	140878	1117959	2830540
15km	90%	50000	4	249	1362906	147482	1198765	2695029
15km	90%	50000	4	208	1448225	141032	1288589	2426785
15km	90%	50000	4	199	2876164	253826	2602028	3926830
15km	90%	50000	4	187	1574818	151826	1411825	2627759
15km	90%	50000	4	195	2122657	226023	1874874	3317212
15km	90%	50000	4	136	2115564	247927	1845783	2638715
15km	90%	50000	4	169	1642228	189079	1426709	3044520
15km	90%	50000	4	187	1697322	173624	1508434	2857939
15km	90%	50000	4	202	1703930	167431	1519339	2853518
15km	90%	50000	4	204	2458089	264560	2177065	2875263
15km	90%	50000	4	152	2138791	221501	1891849	2918775
15km	90%	50000	4	169	1646551	170415	1466330	3193646
15km	90%	50000	4	133	1523115	203562	1299707	2550525
15km	90%	50000	4	175	2470977	226369	2210453	2983388
15km	90%	50000	4	116	1332039	151601	1169235	2479478
15km	90%	50000	4	201	1405775	124514	1267963	2671984
15km	90%	50000	4	153	1123036	149427	952197	2245988
15km	90%	50000	4	190	1530809	178412	1339487	2684303
15km	90%	50000	4	147	2007079	194380	1793929	3092121
15km	90%	50000	4	195	1626496	163289	1448599	2650902
15km	90%	50000	4	133	2019558	215549	1775208	2696957
15km	90%	50000	4	143	1378817	130362	1235427	2794006
15km	90%	50000	4	175	2268675	209795	2034053	3040101
15km	90%	50000	4	154	1502249	161141	1326732	2617337
15km	90%	50000	4	154	1596724	168175	1418478	2750763
15km	90%	50000	4	134	1802748	184827	1598286	2908895
15km	90%	50000	4	115	900741	122272	766709	2379224
15km	90%	50000	4	223	1822177	200182	1596479	3204525
15km	90%	50000	4	238	2029502	203908	1794092	3372316
15km	90%	50000	4	147	1945641	193948	1736326	3473349
15km	90%	50000	4	128	1914148	196978	1691863	2655709
15km	90%	50000	4	178	1438222	162772	1251241	2458445
15km	90%	50000	4	158	1279876	147379	1110780	2933378
15km	90%	50000	4	212	2046277	210949	1815781	3239750
15km	90%	50000	4	169	1094343	136446	944936	2356590
15km	90%	50000	4	246	1937856	190382	1726355	2510463
15km	90%	50000	4	130	1120931	174637	927983	2506439
15km	90%	50000	4	160	1073775	139166	919933	2373659
15km	90%	50000	4	165	1341259	156302	1173184	2645365
15km	90%	50000	4	168	2376939	197212	2156839	3138067
15km	90%	50000	4	185	1381691	144028	1230901	2603458
15km	90%	50000	4	164	1647996	147517	1489611	2526620
15km	90%	50000	4	210	2164194	190483	1937288	3100226
15km	90%	50000	4	130	2295145	194482	2073895	3356811
15km	90%	50000	4	156	1452459	155354	1275370	2704911
15km	90%	50000	4	183	1090172	137595	928361	2695674
15km	90%	50000	4	190	2018057	179239	1815299	2857578
15km	90%	50000	4	221	1621842	138255	1464011	2788329
15km	90%	50000	4	126	1636308	204585	1415657	2457297
15km	90%	50000	4	165	1579039	180706	1381470	2431310
15km	90%	50000	4	224	1973034	179075	1784531	2597677
15km	90%	50000	4	205	1711171	192536	1506392	2735120
15km	90%	50000	4	126	1150135	129619	1001408	2504565
15km	90%	50000	4	94	969441	131656	815905	2380333
15km	90%	50000	4	196	2400228	221037	2140455	2970622
15km	90%	50000	4	159	1903642	198782	1691031	3207199
15km	90%	50000	4	143	1890219	170434	1709230	2845528
15km	90%	50000	4	137	1274452	149554	1108410	2690149
15km	90%	50000	4	155	1679188	185970	1486276	2818461
15km	90%	50000	4	232	1533545	151767	1371150	2681982
15km	90%	50000	4	146	1711384	154330	1548170	2820477
15km	90%	50000	4	182	2197309	206297	1968693	3414630
15km	90%	50000	4	125	1913657	206803	1692698	2662432
15km	90%	50000	4	162	1858989	198277	1641352	2927599
15km	90%	50000	4	149	1446582	155237	1272112	2468889
15km	90%	50000	4	132	1606210	183031	1383677	2728217
15km	90%	50000	4	186	1964034	189102	1737667	3109992
15km	90%	50000	4	188	2205081	224157	1963404	3227225
15km	90%	50000	4	188	2352793	228711	2096430	3468000
15km	90%	50000	4	130	1986628	215609	1754765	2949244
15km	90%	50000	4	183	1872691	183842	1668297	2580829
15km	90%	50000	4	160	2101959	179239	1909095	3181537
15km	90%	50000	4	128	1208299	177449	1009248	2324368
15km	90%	50000	4	213	1447531	153915	1282402	2775982
15km	90%	50000	4	131	1899449	193891	1673037	2497851
15km	90%	50000	4	168	1545412	171896	1351711	2785378
15km	90%	50000	4	175	2351314	250459	2074143	3685312
15km	90%	50000	4	194	2227390	235687	1971758	3130156
15km	90%	50000	4	182	1796124	168149	1614590	3188152
15km	90%	50000	4	130	2084554	236186	1832184	3127899
15km	90%	50000	4	169	1536412	175242	1343598	2768679
15km	90%	50000	4	186	1259865	138903	1111031	2239735
15km	90%	50000	4	128	1535732	179919	1334728	2519422
15km	90%	50000	4	119	1601066	156736	1425313	2336977
15km	90%	50000	4	217	1817025	199134	1602530	2778657
15km	90%	50000	4	192	2518414	240857	2242172	3832773
15km	90%	50000	4	171	1603203	156188	1426632	2995406
15km	90%	50000	4	121	1403396	160559	1224757	2508030
15km	90%	50000	4	185	1631362	156494	1458092	2742249
15km	90%	50000	4	168	2152708	206572	1922104	2908485
15km	90%	50000	4	134	1865363	183570	1650863	3341216
15km	90%	50000	4	209	1596903	181697	1395968	3074505
15km	90%	50000	4	179	1836513	188071	1639758	2886059
15km	90%	50000	4	119	1249893	148322	1090646	2880784
15km	90%	50000	4	228	2014008	224353	1772918	2861373
15km	90%	50000	4	133	1785610	163926	1599294	2940753
15km	90%	50000	4	157	1553276	162870	1374930	2286756
15km	90%	50000	4	133	1300491	134164	1144423	2529483
15km	90%	50000	4	126	1850308	212733	1610101	3068094
15km	90%	50000	4	194	1798659	194751	1590464	2785813
15km	90%	50000	4	210	2545484	238461	2285488	3693730
15km	90%	50000	4	139	1929739	188760	1720981	3212542
15km	90%	50000	4	137	1608651	173011	1417165	2926176
15km	90%	50000	4	211	2320328	223318	2077165	3024465
15km	90%	50000	4	165	1274312	136726	1124536	2443052
15km	90%	50000	4	191	1798536	173877	1606521	2767904
15km	90%	50000	4	140	1262798	133484	1119435	2696796
15km	90%	50000	4	175	1243535	136905	1074960	2824722
15km	90%	50000	4	140	1493366	152553	1313845	2872663
15km	90%	50000	4	197	1690262	154890	1508112	2807292
15km	90%	50000	4	123	1586107	183581	1387959	2653302
15km	90%	50000	4	203	1776528	191951	1561385	2848122
15km	90%	50000	4	169	1201159	134379	1053304	2707804
15km	90%	50000	4	153	2089644	204173	1866577	2966616
15km	90%	50000	4	170	1787672	172927	1596567	3069965
15km	90%	50000	4	119	1643982	196293	1431600	2644060
15km	90%	50000	4	127	1263021	150052	1093817	2488575
15km	90%	50000	4	153	2227184	208856	1992705	3310146
15km	90%	50000	4	164	1712637	196432	1501642	2794016
15km	90%	50000	4	96	1021654	148709	864252	2365301
15km	90%	50000	4	127	850912	101306	743337	2251308
15km	90%	50000	4	195	1358568	147762	1181148	2599706
15km	90%	50000	4	161	1954131	177824	1753071	2781010
15km	90%	50000	4	163	2185425	228281	1934450	3396127
15km	90%	50000	4	132	1384947	187662	1170121	2725763
15km	90%	50000	4	131	980471	111064	865212	2404325
15km	90%	50000	4	242	1718941	163489	1539958	3180280
15km	90%	50000	4	181	1721012	202943	1508371	2813484
15km	90%	50000	4	197	1505699	155661	1334432	2654008
15km	90%	50000	4	145	1414309	149266	1244968	2794773
15km	90%	50000	4	135	2374146	223824	2125580	3123729
15km	90%	50000	4	157	1427976	156996	1260849	2525057
15km	90%	50000	4	237	1813779	173326	1624761	2932938
15km	90%	50000	4	135	1775406	197191	1569204	2659798
15km	90%	50000	4	178	1492544	147474	1334455	2263294
15km	90%	50000	4	171	1694436	168835	1507257	2631875
15km	90%	50000	4	131	1363315	177288	1165867	3058592
15km	90%	50000	4	140	1437221	156460	1269126	2878863
15km	90%	50000	4	108	1418101	151824	1245045	2789922
15km	90%	50000	4	322	1562737	167483	1376755	2792385
15km	90%	50000	4	151	1743059	202384	1525232	3356935
15km	90%	50000	4	144	1635220	152947	1459207	3034533
15km	90%	50000	4	123	1165672	129681	995691	3057643
15km	90%	50000	4	152	1890110	204049	1670974	2553723
15km	90%	50000	4	290	2708785	230468	2460774	3706641
15km	90%	50000	4	234	1619990	163438	1440880	2518041
15km	90%	50000	4	115	1029739	139673	879955	2299924
15km	90%	50000	4	186	1401683	157717	1229386	3017862
15km	90%	50000	4	127	1326125	159671	1154742	2364431
15km	90%	50000	4	158	2129695	215162	1893345	2922158
15km	90%	50000	4	170	1790598	176890	1599616	2701484
15km	90%	50000	4	135	1890802	181953	1697112	3340610
15km	90%	50000	4	157	1549919	171373	1362178	2705443
15km	90%	50000	4	196	1383529	160626	1209843	3031015
15km	90%	50000	4	160	1477113	170479	1292241	2873429
15km	90%	50000	4	174	1838150	171344	1644160	3260710
15km	90%	50000	4	157	1629165	158993	1456262	2836865
15km	90%	50000	4	174	1376385	155310	1207489	2628393
15km	90%	50000	4	242	1421261	137469	1274818	2539196
15km	90%	50000	4	253	2154805	165923	1973736	3088795
15km	90%	50000	4	269	1576741	162469	1391707	2541888
15km	90%	50000	4	121	1464170	130427	1325965	2796560
15km	90%	50000	4	234	1961785	167284	1747883	3308009
15km	90%	50000	4	147	1048263	114193	926597	2659234
15km	90%	50000	4	199	1461923	168256	1280342	2404431
15km	90%	50000	4	197	2069022	166130	1882385	2931745
15km	90%	50000	4	141	1863768	190414	1646169	2921011
15km	90%	50000	4	156	1650774	183179	1433442	2546045
15km	90%	50000	4	217	1501810	157762	1329188	2469700
15km	90%	50000	4	157	1738949	189662	1542737	3219345
15km	90%	50000	4	229	1500703	151557	1340003	2497107
15km	90%	50000	4	245	1865785	186251	1666068	2989322
15km	90%	50000	4	177	1407386	140331	1249047	3012300
15km	90%	50000	4	171	1356872	147525	1191126	2952630
15km	90%	50000	4	190	1911785	207777	1682603	2669281
15km	90%	50000	4	158	1115942	150490	956267	2646066
15km	90%	50000	4	180	1449873	163091	1268396	2569562
15km	90%	50000	4	150	1412901	177824	1215757	2873585
15km	90%	50000	4	177	2078362	225462	1836395	3070876
15km	90%	50000	4	184	1466546	155020	1293143	2925817
15km	90%	50000	4	187	1300801	158118	1128617	2256431
15km	90%	50000	4	116	1634423	181488	1432798	2828866
15km	90%	50000	4	200	1653671	174093	1457897	3327025
15km	90%	50000	4	190	1439215	161247	1268294	2373078
15km	90%	50000	4	139	1686614	201241	1474117	3017768
15km	90%	50000	4	189	1814300	173478	1627008	2959145
15km	90%	50000	4	199	1342175	123040	1207809	2590913
15km	90%	50000	4	226	1701280	200024	1485219	2951872
15km	90%	50000	4	245	1715220	131132	1564919	2776392
15km	90%	50000	4	172	1534374	165110	1345686	2641604
15km	90%	50000	4	249	2175955	198078	1961394	3337003
15km	90%	50000	4	229	1642308	164701	1458612	2707041
15km	90%	50000	4	144	1974231	220671	1727518	3013214
15km	90%	50000	4	144	1430536	192444	1219369	2473133
15km	90%	50000	4	204	2223692	232085	1953379	3161415
15km	90%	50000	4	211	1125265	122831	998524	2734943
15km	90%	50000	4	168	1808743	186053	1594931	3185975
15km	90%	50000	4	163	1608193	180937	1407066	3363694
15km	90%	50000	4	127	1156311	145984	997076	2809035
15km	90%	50000	4	173	2127905	247453	1856812	3326335
15km	90%	50000	4	180	1114843	132683	969876	2671402
15km	90%	50000	4	136	1077857	140712	926953	2256590
15km	90%	50000	4	203	1381497	150869	1216465	2903970
15km	90%	50000	4	181	1908332	214598	1683423	2714105
15km	90%	50000	4	206	1944879	179454	1736414	2930767
15km	90%	50000	4	177	1613289	167476	1414280	3100552
15km	90%	50000	4	235	1445157	159448	1274647	2681277
15km	90%	50000	4	184	1664800	186523	1459565	2574853
15km	90%	50000	4	141	906142	111775	780353	2418079
15km	90%	50000	4	123	1602523	201926	1382415	2674887
15km	90%	50000	4	193	1809136	174213	1619067	2717901
15km	90%	50000	4	201	1764682	155730	1587051	3055837
15km	90%	50000	4	260	1709058	176003	1520944	2808238
15km	90%	50000	4	118	1082258	137924	934041	2615395
15km	90%	50000	4	163	1660156	185840	1462311	2498716
15km	90%	50000	4	240	1470801	156915	1301958	2346145
15km	90%	50000	4	137	1897436	217919	1664997	3074209
15km	90%	50000	4	220	2060383	208040	1824165	2739349
15km	90%	50000	4	217	1984675	186760	1780698	3178825
15km	90%	50000	4	197	1693608	163788	1519727	2844655
15km	90%	50000	4	137	1622382	158570	1449401	2602214
15km	90%	50000	4	203	1770297	187969	1561164	2495766
15km	90%	50000	4	145	1118528	130690	974363	2523744
15km	90%	50000	4	130	1595746	180164	1397745	2655817
15km	90%	50000	4	157	1575644	178569	1379624	2760060
15km	90%	50000	4	144	1702753	172416	1509339	2952496
15km	90%	50000	4	152	1421763	158801	1247799	2478345
15km	90%	50000	4	133	1473584	172552	1284940	2606273
15km	90%	50000	4	189	1250318	127441	1115004	2538709
15km	90%	50000	4	135	1482389	148626	1320263	2522654
15km	90%	50000	4	184	1809094	170638	1619484	2850674
15km	90%	50000	4	121	1173550	152359	1010403	2439527
15km	90%	50000	4	169	1527654	153374	1364375	2818465
15km	90%	50000	4	173	1921621	178503	1728883	3028363
15km	90%	50000	4	200	1384138	142406	1232728	2667737
15km	90%	50000	4	168	936766	132627	787619	2262295
15km	90%	50000	4	174	1745240	164760	1558341	2994938
15km	90%	50000	4	130	1671706	179148	1479278	2432553
15km	90%	50000	4	153	1849678	178595	1651739	3064587
15km	90%	50000	4	152	1722061	193651	1511000	2702152
15km	90%	50000	4	173	1529328	149619	1372085	2536441
15km	90%	50000	4	171	1600621	153374	1431545	3002228
15km	90%	50000	4	142	1523987	165028	1337219	2659297
15km	90%	50000	4	200	1259260	128076	1120825	2742185
15km	90%	50000	4	142	1500283	176224	1310614	2596154
15km	90%	50000	4	150	1589072	172575	1382151	2761375
15km	90%	50000	4	151	1682616	176342	1484516	2790419
15km	90%	50000	4	168	1760703	184741	1555251	2944934
15km	90%	50000	4	118	1077012	137423	929907	2390304
15km	90%	50000	4	189	2118023	165732	1940322	3304402
15km	90%	50000	4	191	1903266	192945	1683047	3060385
15km	90%	50000	4	140	1608567	161393	1428135	2721851
15km	90%	50000	4	268	2316813	167678	2128157	3282289
15km	90%	50000	4	180	1866440	195638	1660824	3119805
15km	90%	50000	4	156	1034472	130219	895493	2855051
15km	90%	50000	4	184	1762263	188194	1553902	3166996
15km	90%	50000	4	121	1669219	185306	1448738	2614699
15km	90%	50000	4	160	1714009	208555	1495216	3143818
15km	90%	50000	4	138	1615989	206635	1391120	2451267
15km	90%	50000	4	166	1127714	143291	961807	2347077
15km	90%	50000	4	146	1160011	142427	1011841	2203046
15km	90%	50000	4	215	1404029	182356	1202897	2834878
15km	90%	50000	4	178	1177926	122033	1040716	2888820
15km	90%	50000	4	118	1237973	138787	1087577	2220054
15km	90%	50000	4	160	1311228	140681	1153686	2588811
15km	90%	50000	4	126	1940854	233703	1682635	2686175
15km	90%	50000	4	189	1759877	198538	1540695	2805225
15km	90%	50000	4	214	1839400	200754	1617038	3171009
15km	90%	50000	4	184	1273584	153227	1101759	2772693
15km	90%	50000	4	270	1891206	186244	1690832	2939574
15km	90%	50000	4	149	1686140	176676	1501002	2900118
15km	90%	50000	4	160	1897408	197220	1672234	3036449
15km	90%	50000	4	120	1511864	164025	1327181	2831177
15km	90%	50000	4	167	2116543	202454	1895922	3304030
15km	90%	50000	4	170	1399960	151103	1236811	2973566
15km	90%	50000	4	152	1444658	159991	1272868	2842104
15km	90%	50000	4	136	1631470	166892	1457276	2771966
15km	90%	50000	4	132	1712948	190057	1502757	2735562
15km	90%	50000	4	217	1560751	163949	1381160	2763847
15km	90%	50000	4	136	1277130	157244	1107309	2406828
15km	90%	50000	4	155	1342457	111489	1211570	2444847
15km	90%	50000	4	213	1943106	187684	1733844	2732204
15km	90%	50000	4	212	2600086	220854	2350100	3269307
15km	90%	50000	4	130	1271290	163978	1098548	2607515
15km	90%	50000	4	185	2053540	197410	1822181	3247524
15km	90%	50000	4	156	1564146	173427	1379120	2675914
15km	90%	50000	4	200	1517147	183718	1319429	2796550
15km	90%	50000	4	143	1124974	104623	1007283	2488270
15km	90%	50000	4	157	2081797	212031	1852098	2921301
15km	90%	50000	4	133	1248398	128943	1109325	2673526
15km	90%	50000	4	129	1464532	157806	1300663	2878837
15km	90%	50000	4	141	1418776	157995	1246484	2807842
15km	90%	50000	4	178	1550855	150044	1376999	2829080
15km	90%	50000	4	172	2355395	206013	2127377	3392522
15km	90%	50000	4	148	1781744	187816	1574157	2852232
15km	90%	50000	4	209	2264776	232596	2012296	2925919
15km	90%	50000	4	154	1338968	126143	1194018	3063206
15km	90%	50000	4	197	1832436	203069	1611212	2980960
15km	90%	50000	4	150	1881159	196652	1666640	3299978
15km	90%	50000	4	132	1241031	152548	1080475	2634904
15km	90%	50000	4	192	1904577	194690	1691295	2841104
15km	90%	50000	4	209	1691136	180795	1492539	2968304
15km	90%	50000	4	175	1444781	151997	1273983	3093702
15km	90%	50000	4	195	1556304	158296	1382702	2568480
15km	90%	50000	4	125	1328651	168967	1143508	2395304
15km	90%	50000	4	130	1366162	161846	1188941	2742300
15km	90%	50000	4	152	1762558	159374	1591136	3063421
15km	90%	50000	4	193	1707363	189046	1499285	2959365
15km	90%	50000	4	172	2147739	194685	1916742	3360108
15km	90%	50000	4	173	1454347	179589	1262364	2835402
15km	90%	50000	4	161	2005215	234440	1743756	2954637
15km	90%	50000	4	201	1188161	132253	1034953	2702340
15km	90%	50000	4	148	1748908	175038	1559680	2738851
15km	90%	50000	4	121	1266680	157913	1103105	2448827
15km	90%	50000	4	237	1843141	200652	1611886	3233453
15km	90%	50000	4	135	1515655	185761	1313049	2574562
15km	90%	50000	4	120	1547375	171246	1359586	2563346
15km	90%	50000	4	180	1548003	158678	1373744	2805704
15km	90%	50000	4	147	1595697	194226	1379510	2770688
15km	90%	50000	4	190	2144773	233384	1891021	2972735
15km	90%	50000	4	172	1732420	190995	1520636	2826243
15km	90%	50000	4	142	1593003	158602	1412444	2890933
15km	90%	50000	4	150	1580915	178141	1383034	3024660
15km	90%	50000	4	156	1380980	150021	1204930	2271719
15km	90%	50000	4	202	1864108	181650	1665352	2792309
15km	90%	50000	4	228	1174983	117913	1043122	2638567
15km	90%	50000	4	194	1982404	220336	1740942	2886912
15km	90%	50000	4	142	1316915	142409	1161352	2535310
15km	90%	50000	4	161	1997455	178591	1793279	3042819
15km	90%	50000	4	152	1481340	162261	1304797	2654017
15km	90%	50000	4	137	1840515	201985	1626226	3091882
15km	90%	50000	4	162	1571134	151936	1403889	2976150
15km	90%	50000	4	193	2037779	187956	1826853	3119006
15km	90%	50000	4	147	1604733	176822	1402747	2717947
15km	90%	50000	4	177	1892154	188707	1678278	3185881
15km	90%	50000	4	175	1402338	168951	1208879	2591764
15km	90%	50000	4	145	1537069	185428	1338091	3151391
15km	90%	50000	4	200	1945207	218380	1706428	2776184
15km	90%	50000	4	177	1560234	198911	1353647	2615002
15km	90%	50000	4	156	1859660	197786	1641181	3204841
15km	90%	50000	4	154	1482281	152569	1315290	2979018
15km	90%	50000	4	147	1880324	193058	1656822	3034856
15km	90%	50000	4	169	2138741	175398	1948624	3286552
15km	90%	50000	4	168	2019622	193522	1798481	3042301
15km	90%	50000	4	145	1842697	208975	1620990	2450602
15km	90%	50000	4	186	1545636	158988	1381956	2786739
15km	90%	50000	4	226	1559804	162362	1381454	2648874
15km	90%	50000	4	181	2362321	224429	2115470	3144915
15km	90%	50000	4	161	1239852	165349	1065107	2064659
15km	90%	50000	4	220	1719575	162682	1535153	2602459
15km	90%	50000	4	121	990872	109656	850307	2790726
15km	90%	50000	4	134	2180994	244544	1915347	2931769
15km	90%	50000	4	205	2069580	197818	1851473	3352623
15km	90%	50000	4	264	1666433	160832	1480013	2971657
15km	90%	50000	4	174	1808415	198095	1593301	2654868
15km	90%	50000	4	250	1487209	142190	1325345	2678256
15km	90%	50000	4	163	1521995	179145	1325504	2835275
15km	90%	50000	4	199	1680868	166109	1497292	2792267
15km	90%	50000	4	88	1541979	163962	1356844	2662360
15km	90%	50000	4	195	1397898	174064	1206531	2710149
15km	90%	50000	4	169	1526479	178596	1324298	2953234
15km	90%	50000	4	233	1970954	199034	1737535	2932055
15km	90%	50000	4	168	2069814	192126	1851902	3193274
15km	90%	50000	4	117	1419693	159661	1235510	2921968
15km	90%	50000	4	236	1523544	165652	1344010	2619515
15km	90%	50000	4	255	2067800	206958	1847756	3037269
15km	90%	50000	4	133	1680109	185076	1458477	2925243
15km	90%	50000	4	164	1325156	139259	1181221	3019983
15km	90%	50000	4	159	1679545	175289	1488611	2698803
15km	90%	50000	4	172	1984147	222842	1743745	2651432
15km	90%	50000	4	274	1452171	160671	1254096	2501809
15km	90%	50000	4	176	2090547	191702	1886950	3066225
15km	90%	50000	4	165	2049735	220441	1812262	3281728
15km	90%	50000	4	121	1387088	161575	1209358	2501877
15km	90%	50000	4	130	1705044	174059	1523879	2898718
15km	90%	50000	4	167	1598551	162995	1415834	2630789
15km	90%	50000	4	247	2612594	245175	2358527	3846028
15km	90%	50000	4	166	1859203	198197	1631030	3253481
15km	90%	50000	4	185	1764068	172889	1576522	2885156
15km	90%	50000	4	229	2268015	227346	2020204	2977280
15km	90%	50000	4	171	1733211	176300	1546861	2877938
15km	90%	50000	4	160	1746553	190043	1531823	2821456
15km	90%	50000	4	219	1364139	158439	1192041	2767662
15km	90%	50000	4	146	1591080	144125	1425245	2716241
15km	90%	50000	4	135	1365860	154674	1196155	2746501
15km	90%	50000	4	129	1689125	172584	1501804	2728339
15km	90%	50000	4	96	1241680	155552	1074461	2241480
15km	90%	50000	4	128	1319030	147658	1155040	2686830
15km	90%	50000	4	204	1586528	146345	1426401	2761209
15km	90%	50000	4	99	1199615	164177	1024781	2432562
15km	90%	50000	4	164	1479401	156891	1308598	2455070
15km	90%	50000	4	169	1454287	160121	1283080	2649477
15km	90%	50000	4	137	1426351	161767	1237927	2463405
15km	90%	50000	4	155	1756034	200689	1544311	2871645
15km	90%	50000	4	121	2435385	241393	2165685	3307194
15km	90%	50000	4	151	1019799	125868	884997	2435864
15km	90%	50000	4	167	2107164	228615	1855318	2991126
15km	90%	50000	4	152	1562815	180867	1371088	2675752
15km	90%	50000	4	221	1438567	149000	1280132	2500495
15km	90%	50000	4	134	1558335	186746	1363997	2777197
15km	90%	50000	4	203	1623017	195908	1414255	2950877
15km	90%	50000	4	136	1887591	198900	1666657	2809279
15km	90%	50000	4	128	1317198	143770	1160158	2589149
15km	90%	50000	4	196	1935666	193841	1730706	3072680
15km	90%	50000	4	137	1362792	147672	1197399	2658943
15km	90%	50000	4	111	1498805	177696	1308331	2526434
15km	90%	50000	4	208	1962337	165542	1781351	3032730
15km	90%	50000	4	160	1473142	139717	1307104	2621156
15km	90%	50000	4	185	1803207	145613	1641779	2862911
15km	90%	50000	4	143	1619549	197989	1411558	2797016
15km	90%	50000	4	156	1555791	176892	1343837	2529450
15km	90%	50000	4	123	1346852	155810	1169138	2267847
15km	90%	50000	4	165	1694477	173936	1493158	3160732
15km	90%	50000	4	187	1621449	180869	1419751	2691252
15km	90%	50000	4	186	2290646	183391	2096591	3172309
15km	90%	50000	4	180	1555178	185149	1351175	3077536
15km	90%	50000	4	162	1510104	166601	1328394	2911268
15km	90%	50000	4	148	1822340	213174	1596248	3638595
15km	90%	50000	4	108	1286567	147201	1120331	2558524
15km	90%	50000	4	155	1455985	170001	1254540	2613174
15km	90%	50000	4	251	2294744	229053	2050928	3176216
15km	90%	50000	4	182	1638024	164256	1448588	2628058
15km	90%	50000	4	225	1682707	165898	1492967	3136804
15km	90%	50000	4	154	1549434	179068	1349016	2495874
15km	90%	50000	4	171	1653288	169760	1466781	3339738
15km	90%	50000	4	164	1868255	184674	1655842	3170125
15km	90%	50000	4	189	1652256	168543	1467578	2761787
15km	90%	50000	4	145	1735787	176918	1544346	2674823
15km	90%	50000	4	165	1197731	150260	1035799	2607968
15km	90%	50000	4	160	1648990	190109	1433463	2486187
15km	90%	50000	4	204	2044486	229060	1792709	3025855
15km	90%	50000	4	256	1410462	144177	1255613	2327078
15km	90%	50000	4	133	1291177	144471	1130133	2956472
15km	90%	50000	4	313	2061385	220628	1830441	3481509
15km	90%	50000	4	210	2399835	222576	2147702	3350648
15km	90%	50000	4	143	1948743	215535	1703051	3131457
15km	90%	50000	4	215	1709089	215404	1479937	2870345
15km	90%	50000	4	175	1324833	137682	1175924	2383306
15km	90%	50000	4	276	1899898	192409	1680073	3141006
15km	90%	50000	4	110	870129	104316	750060	2586414
15km	90%	50000	4	172	2366648	223714	2125803	3139108
15km	90%	50000	4	129	1245076	145323	1081514	2373738
15km	90%	50000	4	115	1483937	197954	1279734	2606641
15km	90%	50000	4	113	1760216	206622	1527657	2904259
15km	90%	50000	4	137	1862993	201992	1635547	2588637
15km	90%	50000	4	229	1700376	173439	1514268	2666707
15km	90%	50000	4	154	1548335	161507	1372938	2532310
15km	90%	50000	4	170	1569070	151368	1401130	2579829
15km	90%	50000	4	209	1579830	165354	1398590	2601473
15km	90%	50000	4	157	1436498	174065	1243659	2704671
15km	90%	50000	4	138	1750292	188801	1550737	3011335
15km	90%	50000	4	199	1622278	182016	1423898	2964011
15km	90%	50000	4	121	1399749	159439	1227992	2854162
15km	90%	50000	4	159	2005853	217761	1778148	3409577
15km	90%	50000	4	252	2113701	174304	1922155	3391922
15km	90%	50000	4	136	1615326	155861	1443364	2924602
15km	90%	50000	4	161	1856369	201537	1639620	2756157
15km	90%	50000	4	186	1453555	165849	1276240	2666009
15km	90%	50000	4	156	1967293	212358	1740469	2775974
15km	90%	50000	4	178	2078231	202868	1859038	3139167
15km	90%	50000	4	150	1812418	188144	1606076	2928583
15km	90%	50000	4	171	1605385	174774	1416009	2989975
15km	90%	50000	4	149	1322791	159463	1144518	2796164
15km	90%	50000	4	254	2593639	237471	2344668	3585472
15km	90%	50000	4	181	1466891	161170	1297305	2671242
15km	90%	50000	4	221	1208745	136467	1046758	2298337
15km	90%	50000	4	152	1608542	150070	1437196	2626728
15km	90%	50000	4	214	1682201	188903	1467722	2676384
15km	90%	50000	4	137	1766308	193342	1556461	2995559
15km	90%	50000	4	208	1837250	186338	1637142	2708845
15km	90%	50000	4	127	1534279	170802	1340475	2814114
15km	90%	50000	4	149	1861036	175690	1663066	3302144
15km	90%	50000	4	182	1693703	176437	1506123	2572264
15km	90%	50000	4	140	1637983	192131	1413182	3147033
15km	90%	50000	4	148	1644980	180812	1434389	3016012
15km	90%	50000	4	140	1624864	156967	1456446	2945477
15km	90%	50000	4	197	1298964	140510	1149783	2781326
15km	90%	50000	4	140	1463037	168515	1280599	2672120
15km	90%	50000	4	172	1650574	164602	1463585	3055288
15km	90%	50000	4	150	1501465	168264	1314155	2329954
15km	90%	50000	4	141	1753445	175937	1567002	2824005
15km	90%	50000	4	164	2098106	229325	1857433	2701150
15km	90%	50000	4	149	1386294	150671	1219620	3071793
15km	90%	50000	4	179	1002669	126334	869959	2537714
15km	90%	50000	4	155	1922268	177209	1725711	3187195
15km	90%	50000	4	148	1942099	205968	1719156	2606383
15km	90%	50000	4	117	1296346	141604	1135678	2672024
15km	90%	50000	4	135	1603525	173559	1414300	2667466
15km	90%	50000	4	156	1415459	173826	1225138	2625914
15km	90%	50000	4	177	1351260	148641	1194412	2396868
15km	90%	50000	4	147	1316746	171105	1136160	2351224
15km	90%	50000	4	150	1647930	201089	1433446	3165850
15km	90%	50000	4	173	2611581	208233	2388450	3504208
15km	90%	50000	4	243	1947336	212452	1720615	3209617
15km	90%	50000	4	199	1511629	137885	1359375	2659156
15km	90%	50000	4	188	2237245	225994	1997678	3362840
15km	90%	50000	4	193	2336768	223461	2084784	3210954
15km	90%	50000	4	181	1751383	161084	1574052	3068930
15km	90%	50000	4	104	1357185	169714	1172348	2379409
15km	90%	50000	4	158	1837410	196654	1619781	3040686
15km	90%	50000	4	217	2096455	206794	1864270	3301414
15km	90%	50000	4	154	1745829	208083	1528969	3020870
15km	90%	50000	4	268	2270928	229214	2027149	3227365
15km	90%	50000	4	155	2002969	198158	1781914	3133042
15km	90%	50000	4	154	1784732	224420	1533838	3246857
15km	90%	50000	4	117	1728769	206339	1511113	2550765
15km	90%	50000	4	182	1607381	150723	1439909	2931210
15km	90%	50000	4	151	1276190	147186	1113178	2888840
15km	90%	50000	4	106	1543368	172601	1356944	2569978
15km	90%	50000	4	130	1402299	150073	1236541	2699014
15km	90%	50000	4	187	1753050	214971	1515617	2868788
15km	90%	50000	4	142	1804222	190174	1587623	2864951
15km	90%	50000	4	222	1429104	150537	1265368	2879704
15km	90%	50000	4	207	1749594	152154	1577156	3039074
15km	90%	50000	4	141	1763419	215269	1530780	2924326
15km	90%	50000	4	127	1248504	142712	1087715	3046308
15km	90%	50000	4	200	1543863	165129	1365296	2922005
15km	90%	50000	4	184	1917325	233648	1650967	3072174
15km	90%	50000	4	109	865734	112658	744215	2742222
15km	90%	50000	4	162	1606132	166296	1424996	2728613
15km	90%	50000	4	123	1715038	158800	1527223	2612885
15km	90%	50000	4	213	2038258	174192	1845234	3118520
15km	90%	50000	4	143	2013792	205291	1790410	3046061
15km	90%	50000	4	158	1199550	157343	1031987	2583954
15km	90%	50000	4	113	1836362	192511	1627679	2512392
15km	90%	50000	4	175	1627764	189572	1416114	2839127
15km	90%	50000	4	156	1596566	148265	1439725	2718477
15km	90%	50000	4	196	1750526	181977	1545480	3040515
15km	90%	50000	4	178	1840991	208022	1619189	3288791
15km	90%	50000	4	161	2007245	211663	1777096	3243589
15km	90%	50000	4	195	1472712	146449	1314568	2892537
15km	90%	50000	4	185	1694594	183105	1492080	2620768
15km	90%	50000	4	183	1740308	200164	1526232	2627831
15km	90%	50000	4	235	2043026	198775	1813937	2771422
15km	90%	50000	4	137	1410476	151428	1244525	2507305
15km	90%	50000	4	169	2039844	198671	1822754	3367257
15km	90%	50000	4	190	1492531	151157	1326370	2869257
15km	90%	50000	4	162	1577658	174823	1381396	2415201
15km	90%	50000	4	176	1568454	209422	1341264	2738634
15km	90%	50000	4	100	1075207	138915	923829	2274879
15km	90%	50000	4	171	1374568	160414	1203026	2375986
15km	90%	50000	4	193	1648578	175346	1464152	3102480
15km	90%	50000	4	162	1496579	156973	1326781	2563560
15km	90%	50000	4	135	1784485	190115	1569240	2853102
15km	90%	50000	4	168	1433722	180854	1236760	2758665
15km	90%	50000	4	333	2108603	193369	1899412	3067595
15km	90%	50000	4	148	1772562	201392	1562210	2455189
15km	90%	50000	4	190	1654686	174645	1468566	2799278
15km	90%	50000	4	220	2083735	194802	1874308	3089294
15km	90%	50000	4	129	1580706	184135	1376097	2779519
15km	90%	50000	4	121	1933607	232958	1683746	2742862
15km	90%	50000	4	145	1554741	188839	1337207	2740482
15km	90%	50000	4	145	1233538	152973	1066717	2577164
15km	90%	50000	4	207	1211255	150619	1047194	2328900
15km	90%	50000	4	154	1842869	193661	1624164	3155737
15km	90%	50000	4	136	1784627	157769	1616933	2712812
15km	90%	50000	4	182	1733943	190588	1524297	2750120
15km	90%	50000	4	106	1920156	208484	1702970	2572629
15km	90%	50000	4	225	2230035	207775	1996489	3451262
15km	90%	50000	4	199	2380080	262086	2088045	3481678
15km	90%	50000	4	126	1936633	222299	1694889	2949783
15km	90%	50000	4	190	1342511	146456	1164152	2566370
15km	90%	50000	4	160	1440659	169738	1242043	2608707
15km	90%	50000	4	141	1985015	207176	1764079	2840993
15km	90%	50000	4	147	1527539	145156	1365590	2663669
15km	90%	50000	4	203	2819781	251793	2527169	3060535
15km	90%	50000	4	139	1965854	219751	1728732	2892603
15km	90%	50000	4	114	1298265	142966	1145840	2756201
15km	90%	50000	4	162	951271	119598	821519	2744719
15km	90%	50000	4	115	1546951	182298	1354213	2896728
15km	90%	50000	4	185	1333510	127949	1196995	2637825
15km	90%	50000	4	207	1319861	141903	1169919	3372211
15km	90%	50000	4	184	2029786	202440	1808438	3721760
15km	90%	50000	4	178	1506144	144235	1348973	2519584
15km	90%	50000	4	168	1959244	208576	1734339	3108093
15km	90%	50000	4	149	1620364	163311	1442017	2805295
15km	90%	50000	4	166	2213629	201347	2000668	3245217
15km	90%	50000	4	157	1450763	153925	1286714	2801735
15km	90%	50000	4	156	2439665	260926	2158750	3313918
15km	90%	50000	4	183	1280196	151060	1117560	3065685
15km	90%	50000	4	226	1236030	141227	1088267	3047814
15km	90%	50000	4	153	1579799	166483	1396769	2687088
15km	90%	50000	4	250	2499725	224737	2254937	3376584
15km	90%	50000	4	167	1351120	163899	1168483	2395229
15km	90%	50000	4	189	1621896	194994	1411249	2876942
15km	90%	50000	4	176	1886643	203872	1667733	3022223
15km	90%	50000	4	222	1736926	175617	1537017	3306829
15km	90%	50000	4	122	1484585	181468	1267757	2828115
15km	90%	50000	4	185	1692987	173830	1495932	3075552
15km	90%	50000	4	167	2535756	276814	2240628	3040228
15km	90%	50000	4	172	1847017	177856	1656308	2950414
15km	90%	50000	4	146	1365913	139151	1210930	2815339
15km	90%	50000	4	152	1844821	185674	1631915	2894758
15km	90%	50000	4	154	1940193	201784	1721704	3184664
15km	90%	50000	4	146	1106254	131991	955559	2527461
15km	90%	50000	4	172	1977997	200207	1756936	3208341
15km	90%	50000	4	154	1471565	154740	1294337	2749017
15km	90%	50000	4	203	1782049	172756	1599228	2840398
15km	90%	50000	4	156	1869467	179058	1663106	2953765
15km	90%	50000	4	242	2149240	220997	1909022	3021545
15km	90%	50000	4	169	1289580	142868	1138981	2777510
15km	90%	50000	4	128	1173986	134925	1031713	2643990
15km	90%	50000	4	176	1413018	174365	1226817	2485806
15km	90%	50000	4	150	1796917	178149	1598493	2719317
15km	90%	50000	4	150	1974363	190493	1741174	3096541
15km	90%	50000	4	135	1326790	152005	1149653	2397820
15km	90%	50000	4	167	1182232	146395	1018535	2469461
15km	90%	50000	4	210	1770363	206298	1544858	2844572
15km	90%	50000	4	137	1305119	135879	1148595	2591724
15km	90%	50000	4	143	2094673	193953	1878391	3072532
15km	90%	50000	4	135	1238214	142175	1081592	2513789
15km	90%	50000	4	160	1734745	194795	1521879	3080979
15km	90%	50000	4	233	1698349	179022	1505182	3021972
15km	90%	50000	4	140	2343815	243005	2083471	3544056
15km	90%	50000	4	170	1357619	154581	1188284	2336864
15km	90%	50000	4	143	1809013	186112	1604798	2654134
15km	90%	50000	4	148	1783427	193841	1574246	2827931
15km	90%	50000	4	125	2262430	230299	2005487	3138959
15km	90%	50000	4	250	2386396	220807	2152876	3721916
15km	90%	50000	4	177	1855058	185027	1655213	2868462
15km	90%	50000	4	286	1670600	173998	1476835	2621180
15km	90%	50000	4	164	1391573	171182	1201576	2840109
15km	90%	50000	4	205	1857134	178656	1659227	3200329
15km	90%	50000	4	232	2050876	219882	1809315	2877143
15km	90%	50000	4	194	2082713	188791	1876418	3359761
15km	90%	50000	4	144	1894117	192288	1687896	3186503
15km	90%	50000	4	236	2092188	174047	1900165	3176424
15km	90%	50000	4	148	1532686	181929	1331083	2587842
15km	90%	50000	4	181	2013034	190974	1808941	3185104
15km	90%	50000	4	194	2326194	202126	2088428	3463402
15km	90%	50000	4	239	1686657	208491	1440821	3180193
15km	90%	50000	4	201	1840233	182171	1639067	3204678
15km	90%	50000	4	156	1563538	170824	1371827	2642440
15km	90%	50000	4	207	1764752	170675	1576163	2747426
15km	90%	50000	4	210	1526443	162902	1348149	2910813
15km	90%	50000	4	139	1401758	169547	1208408	3032708
15km	90%	50000	4	166	1928128	185830	1730367	2986751
15km	90%	50000	4	136	1316538	159488	1136077	2404238
15km	90%	50000	4	183	1461774	154724	1279985	2836781
15km	90%	50000	4	189	1841436	174768	1656315	3034181
15km	90%	50000	4	145	1260569	154256	1098365	2780529
15km	90%	50000	4	162	1690493	196887	1470938	2653576
15km	90%	50000	4	239	1895864	195650	1684598	3151830
15km	90%	50000	4	160	1661574	171671	1478245	3052731
15km	90%	50000	4	223	1657406	147458	1495329	3220283
15km	90%	50000	4	175	1470440	165522	1285294	2601701
15km	90%	50000	4	155	1688748	198809	1465678	2532051
15km	90%	50000	4	266	1506237	178811	1315182	3427252
15km	90%	50000	4	184	1739648	189439	1532677	2934864
15km	90%	50000	4	115	1446806	160505	1272166	2521896
15km	90%	50000	4	202	2788991	221157	2548808	3220871
15km	90%	50000	4	121	1343299	151023	1180395	2437523
15km	90%	50000	4	148	1488935	185461	1282750	2972179
15km	90%	50000	4	204	1919400	187215	1713575	2966308
15km	90%	50000	4	206	1798125	176232	1602091	2778560
15km	90%	50000	4	218	1531979	152247	1366431	3134766
15km	90%	50000	4	166	1639987	168881	1438463	2523543
15km	90%	50000	4	141	1392738	152122	1233604	2554875
15km	90%	50000	4	209	1339397	136227	1185675	2492354
15km	90%	50000	4	246	1569487	176919	1376699	2984746
15km	90%	50000	4	167	1803355	185806	1596288	2797026
15km	90%	50000	4	182	1950735	215069	1721821	2961238
15km	90%	50000	4	205	1793161	175983	1603347	2581896
15km	90%	50000	4	240	1961340	208646	1735112	2700056
15km	90%	50000	4	131	1365971	152912	1201899	2956302
15km	90%	50000	4	152	1615319	154449	1439604	2426074
15km	90%	50000	4	136	1454515	173908	1269679	2805135
15km	90%	50000	4	176	1498382	160270	1328405	2803378
15km	90%	50000	4	189	1556971	162609	1382916	3031098
15km	90%	50000	4	144	1495155	182273	1301992	2968184
15km	90%	50000	4	193	1055946	138056	907288	2537254
15km	90%	50000	4	215	2034320	232694	1771281	3095331
15km	90%	50000	4	163	1733495	164868	1546689	3057332
15km	90%	50000	4	147	1505262	173356	1315196	2557794
15km	90%	50000	4	156	1291719	165216	1110105	2664725
15km	90%	50000	4	193	1094190	127052	952372	2842305
15km	90%	50000	4	179	1693269	187422	1490878	2694919
15km	90%	50000	4	169	1288916	145099	1133366	3019955
15km	90%	50000	4	140	1913542	205054	1689943	2765242
15km	90%	50000	4	248	1106510	121432	975023	2451727
15km	90%	50000	4	167	1855190	205247	1634767	2830531
15km	90%	50000	4	190	1855675	188072	1651857	2769937
15km	90%	50000	4	187	1575769	170154	1391316	2977392
15km	90%	50000	4	156	2235369	232082	1971280	3462146
15km	90%	50000	4	148	1603869	194339	1382236	3053622
15km	90%	50000	4	162	1993081	200200	1773880	3293827
15km	90%	50000	4	149	1576174	154740	1415478	2394898
15km	90%	50000	4	155	2085706	197917	1861767	2773362
15km	90%	50000	4	149	1796432	175727	1604291	2964141
15km	90%	50000	4	238	1836316	180545	1643009	3110111
15km	90%	50000	4	220	1891253	173902	1705139	3431407
15km	90%	50000	4	279	1889016	183188	1678929	2718874
15km	90%	50000	4	135	1881674	200310	1662734	2920746
15km	90%	50000	4	273	1899205	193861	1686769	3225073
15km	90%	50000	4	171	2120781	210639	1883558	3161424
15km	90%	50000	4	154	1454705	147266	1299523	2544711
15km	90%	50000	4	153	1332617	149465	1158566	2422021
15km	90%	50000	4	145	1916444	183848	1715028	3022679
15km	90%	50000	4	180	1935911	184885	1731703	2557689
15km	90%	50000	4	175	1562566	151229	1398117	2864573
15km	90%	50000	4	207	2031889	175489	1838048	2706351
15km	90%	50000	4	207	1432043	178925	1240387	2532635
15km	90%	50000	4	193	2195242	215735	1961473	3502160
15km	90%	50000	4	142	1974716	174706	1771601	3002778
15km	90%	50000	4	173	2622446	245592	2362371	2852612
15km	90%	50000	4	121	1633289	177623	1438896	2349941
15km	90%	50000	4	181	1874021	213596	1632684	2798428
15km	90%	50000	4	189	1049239	126570	910405	2306371
15km	90%	50000	4	185	1689564	152825	1525478	3188263
15km	90%	50000	4	190	2010842	206487	1795465	3196265
15km	90%	50000	4	194	2241524	232151	1987167	3109535
15km	90%	50000	4	186	1515423	171417	1315898	2541949
15km	90%	50000	4	127	1283057	157923	1116395	2677790
15km	90%	50000	4	150	2019809	178850	1817213	2991401
15km	90%	50000	4	210	1595194	179226	1390781	2644958
15km	90%	50000	4	286	1571798	130456	1420805	2632400
15km	90%	50000	4	165	1512017	156631	1345031	2657262
15km	90%	50000	4	194	1887410	187166	1678568	2486910
15km	90%	50000	4	160	1896132	196697	1686728	3319279
15km	90%	50000	4	279	1447391	163590	1267911	2811421
15km	90%	50000	4	198	1689956	179706	1476529	3190327
15km	90%	50000	4	194	2141736	257563	1856333	3572948
15km	90%	50000	4	211	1389625	149445	1222958	2870566
15km	90%	50000	4	197	1622238	203704	1401228	2904185
15km	90%	50000	4	176	1923271	198029	1713085	2884876
15km	90%	50000	4	139	1583640	174278	1393764	2550704
15km	90%	50000	4	97	1525042	197091	1307618	2422342
15km	90%	50000	4	142	1527363	178677	1331712	2799067
15km	90%	50000	4	149	1234343	158817	1058692	2452738
15km	90%	50000	4	141	1559556	165224	1387873	2567868
15km	90%	50000	4	191	1907497	187032	1700895	2749019
15km	90%	50000	4	135	1492566	152795	1326903	2531565
15km	90%	50000	4	162	1725148	163568	1551440	2604505
15km	90%	50000	4	226	1726853	169988	1545020	3003344
15km	90%	50000	4	175	1872379	190230	1648390	3276089
15km	90%	50000	4	188	1311772	122327	1178978	2810582
15km	90%	50000	4	250	1909404	206360	1688224	3284648
15km	90%	50000	4	217	1829281	180693	1627940	3051634
15km	90%	50000	4	216	1645965	169064	1454261	2615422
15km	90%	50000	4	243	1200437	134026	1045746	2485443
15km	90%	50000	4	140	1750523	170777	1558894	2915648
15km	90%	50000	4	183	2027862	188857	1817172	2659111
15km	90%	50000	4	168	1356879	150930	1195803	2722711
15km	90%	50000	4	206	1937608	173907	1751447	3448049
15km	90%	50000	4	185	1712826	176880	1518689	2956045
15km	90%	50000	4	211	1582292	157047	1410810	2684081
15km	90%	50000	4	154	1390661	127086	1248710	2478912
15km	90%	50000	4	127	1436201	146579	1277466	2851602
15km	90%	50000	4	128	1488349	188337	1282941	2831653
15km	90%	50000	4	154	1810004	193619	1589778	2720974
15km	90%	50000	4	155	1664610	179286	1453131	2941692
15km	90%	50000	4	154	1707262	167168	1525027	2764538
15km	90%	50000	4	174	2279543	197217	2067760	2761471
15km	90%	50000	4	193	1513701	140695	1340243	2543925
15km	90%	50000	4	123	1416239	156496	1236821	2690544
15km	90%	50000	4	202	1971436	213357	1727927	3038170
15km	90%	50000	4	144	1552388	180218	1352231	2357274
15km	90%	50000	4	114	1757641	192620	1547166	3262475
15km	90%	50000	4	218	1573468	147298	1405430	2607167
15km	90%	50000	4	201	1222015	149144	1051116	2157013
15km	90%	50000	4	151	1816886	182968	1612713	2995585
15km	90%	50000	4	177	1780115	183162	1585215	2846972
15km	90%	50000	4	280	1439348	146186	1268179	2445035
15km	90%	50000	4	149	1722472	181923	1523164	3103954
15km	90%	50000	4	128	2025669	219893	1778141	3261081
15km	90%	50000	4	208	2031103	213311	1790554	3266723
15km	90%	50000	4	125	1299001	143640	1145745	2460807
15km	90%	50000	4	164	2215290	232146	1969589	3028182
15km	90%	50000	4	228	1233168	138627	1081678	2460103
15km	90%	50000	4	211	1384681	158722	1208592	2446779
15km	90%	50000	4	202	1554638	181985	1357354	3207335
15km	90%	50000	4	162	1218758	130776	1074657	2463966
15km	90%	50000	4	152	1512521	176021	1309550	3093195
15km	90%	50000	4	179	2088607	188332	1880412	3066079
15km	90%	50000	4	211	2064331	192066	1855002	2797439
15km	90%	50000	4	127	1749813	180613	1549757	2941099
15km	90%	50000	4	130	1770190	164920	1586678	2618793
15km	90%	50000	4	135	1293504	146173	1137179	2676688
15km	90%	50000	4	134	1583755	186995	1388265	2667540
15km	90%	50000	4	138	1479237	167242	1293195	2459398
15km	90%	50000	4	190	1619343	191071	1420327	2189887
15km	90%	50000	4	134	1703935	182154	1502164	2931213
15km	90%	50000	4	136	1098750	126420	960812	2129825
15km	90%	50000	4	178	1445489	189656	1238785	2437867
15km	90%	50000	4	162	1620000	144040	1455228	2524783
15km	90%	50000	4	158	1989353	207782	1765193	3162179
15km	90%	50000	4	157	1814627	181824	1623042	2672413
15km	90%	50000	4	131	1152293	147968	984301	2354974
15km	90%	50000	4	149	1591321	186962	1383402	3111805
15km	90%	50000	4	160	1843009	176118	1650061	2805912
15km	90%	50000	4	190	1979457	208492	1745165	3239973
15km	90%	50000	4	106	1379820	150974	1220643	2452502
15km	90%	50000	4	135	1540190	183585	1345817	2737939
15km	90%	50000	4	171	1369181	141631	1213303	2445200
15km	90%	50000	4	141	1822013	193205	1614580	3049363
15km	90%	50000	4	201	2552010	208366	2322150	3353763
15km	90%	50000	4	221	1882985	201534	1659720	2564287
15km	90%	50000	4	166	1669856	159724	1484217	2669151
15km	90%	50000	4	205	1248007	147302	1092068	2526738
15km	90%	50000	4	212	2457953	220841	2215274	3274284
15km	90%	50000	4	111	1845097	196332	1616693	3000952
15km	90%	50000	4	147	1401645	144217	1246485	2258321
15km	90%	50000	4	157	1462947	137570	1306549	2279713
15km	90%	50000	4	260	1971956	177535	1779296	3264321
15km	90%	50000	4	133	1843575	196646	1629700	3041402
15km	90%	50000	4	330	2271123	216089	2040014	2984041
15km	90%	50000	4	160	1804622	196434	1592531	2700606
15km	90%	50000	4	144	1468169	163160	1297599	2812317
15km	90%	50000	4	162	1537158	149015	1375368	3275165
15km	90%	50000	4	126	1197736	138528	1055094	2609826
15km	90%	50000	4	238	2077287	194127	1855092	3262577
15km	90%	50000	4	161	893605	107698	777831	2204356
15km	90%	50000	4	171	1843436	184753	1642975	3092944
15km	90%	50000	4	204	2138449	205428	1886978	3065175
15km	90%	50000	4	114	1307745	149663	1141301	2656369
15km	90%	50000	4	242	2032252	190021	1817077	3057633
15km	90%	50000	4	183	1944843	207718	1720947	3069526
15km	90%	50000	4	261	2242711	180011	2034068	3318409
15km	90%	50000	4	177	1389571	157982	1220528	2529308
15km	90%	50000	4	123	1498971	174666	1305695	2760538
15km	90%	50000	4	152	1549910	196057	1334705	3134534
15km	90%	50000	4	154	1780632	165196	1602757	3111534
15km	90%	50000	4	155	2063496	192661	1850159	2718319
15km	90%	50000	4	247	2035873	212210	1790950	2630756
15km	90%	50000	4	173	1525677	164725	1344650	2564443
15km	90%	50000	4	135	1823763	159551	1646757	3191001
15km	90%	50000	4	147	2355460	237718	2096693	3124747
15km	90%	50000	4	150	1688705	186893	1487959	3048041
15km	90%	50000	4	203	1954897	204637	1725922	2645250
15km	90%	50000	4	188	1527987	186593	1328112	2951034
[truncated: 1 more rows]
