# Supplementary material for: Quantifying the Value of Perfect Information in Emergency Vaccination Campaigns
Source: PLoS Comput Biol. 2017 Feb 16;13(2):e1005318. doi: 10.1371/journal.pcbi.1005318 (PMC5312803; doi:10.1371/journal.pcbi.1005318)
Supplement: S1 Data — (ZIP) [file pcbi.1005318.s013.zip › Data/15km vaccination/data27.txt]

vacc_radius	efficacy	capacity	delay	outbreak_duration	livestock_culled	cattle_culled	sheep_culled	vaccinations
15km	90%	50000	6	165	1468608	152905	1298598	2663357
15km	90%	50000	6	335	2124369	185814	1926645	3097905
15km	90%	50000	6	140	1946106	203991	1715778	3469760
15km	90%	50000	6	160	1640078	209071	1416756	2488859
15km	90%	50000	6	199	1711158	167043	1529750	3052287
15km	90%	50000	6	145	1689820	165606	1516378	2673010
15km	90%	50000	6	195	1732807	148427	1566844	2699424
15km	90%	50000	6	183	1390094	173783	1205148	2528301
15km	90%	50000	6	118	1134200	127265	1000410	2627443
15km	90%	50000	6	253	2432054	211637	2198455	3028962
15km	90%	50000	6	152	1187691	142890	1033447	2605384
15km	90%	50000	6	164	2046431	202867	1826384	2741220
15km	90%	50000	6	162	1575172	169989	1390428	2919038
15km	90%	50000	6	124	1129287	139998	980753	2490104
15km	90%	50000	6	171	2054652	215835	1821596	3214498
15km	90%	50000	6	189	1600019	172821	1414686	2905028
15km	90%	50000	6	150	1528322	171487	1349199	2816525
15km	90%	50000	6	160	1499308	164781	1324254	3067946
15km	90%	50000	6	177	1307715	125603	1166297	3008124
15km	90%	50000	6	164	2034077	215260	1792168	3039173
15km	90%	50000	6	112	1631050	172412	1449284	2754714
15km	90%	50000	6	163	1432443	152715	1263611	2829901
15km	90%	50000	6	165	1489176	152358	1316646	2774298
15km	90%	50000	6	155	1906842	208864	1677377	3482773
15km	90%	50000	6	153	2008361	211834	1774960	2807246
15km	90%	50000	6	185	2063648	203369	1842740	3887373
15km	90%	50000	6	188	1666807	151362	1500701	2827672
15km	90%	50000	6	152	1565946	169517	1372791	2669720
15km	90%	50000	6	179	1602502	177423	1411552	2903014
15km	90%	50000	6	211	1772407	171213	1584647	2654774
15km	90%	50000	6	197	1670617	180601	1471120	2947996
15km	90%	50000	6	173	1854131	182774	1656213	2939340
15km	90%	50000	6	224	1764584	184989	1563591	2918263
15km	90%	50000	6	165	2034969	203427	1808879	2946128
15km	90%	50000	6	180	1892899	192779	1674295	2875955
15km	90%	50000	6	168	1774684	175203	1575758	3200778
15km	90%	50000	6	170	1989761	220039	1739868	2765169
15km	90%	50000	6	239	2374014	197048	2162989	3438690
15km	90%	50000	6	134	1798413	208240	1573807	2917554
15km	90%	50000	6	141	2131646	219530	1901166	2984880
15km	90%	50000	6	155	1809466	193896	1597877	2785524
15km	90%	50000	6	221	1611385	178649	1404926	3076327
15km	90%	50000	6	166	1518646	150278	1347449	2968049
15km	90%	50000	6	185	1919004	199949	1701795	2982125
15km	90%	50000	6	150	1889694	189328	1693787	2830225
15km	90%	50000	6	148	1899906	215861	1658869	3275204
15km	90%	50000	6	153	1731778	203230	1511906	3067620
15km	90%	50000	6	180	2233779	209492	2007670	3129972
15km	90%	50000	6	173	1794701	202349	1571321	2500199
15km	90%	50000	6	175	1470578	144065	1295791	2511149
15km	90%	50000	6	175	1943510	214586	1714524	2710164
15km	90%	50000	6	244	1842699	167059	1661176	3471580
15km	90%	50000	6	189	1411127	172988	1229019	2758102
15km	90%	50000	6	187	1175665	133153	1036293	2695069
15km	90%	50000	6	120	1838531	184472	1641197	2976673
15km	90%	50000	6	171	1485160	181199	1287627	2692706
15km	90%	50000	6	271	2139819	226252	1898732	3117490
15km	90%	50000	6	318	1930240	203117	1705146	2892997
15km	90%	50000	6	176	2144038	168638	1956881	3305556
15km	90%	50000	6	201	2263264	199846	2047923	3799854
15km	90%	50000	6	131	1259645	146924	1089657	2669212
15km	90%	50000	6	148	1410238	174622	1222615	2716274
15km	90%	50000	6	185	1293702	157604	1121388	2650425
15km	90%	50000	6	173	994859	131792	854530	2814141
15km	90%	50000	6	164	1785390	186114	1581884	2926744
15km	90%	50000	6	152	2517067	236564	2264675	3692318
15km	90%	50000	6	196	1386505	151098	1221427	2863304
15km	90%	50000	6	185	1306499	161239	1133006	2773688
15km	90%	50000	6	193	1912407	220762	1677583	2976301
15km	90%	50000	6	166	1793293	200916	1565788	3239605
15km	90%	50000	6	199	1565129	164307	1391222	2756787
15km	90%	50000	6	288	1361276	143177	1211278	2609206
15km	90%	50000	6	165	1817789	199184	1602510	3034001
15km	90%	50000	6	228	2120702	194515	1906124	3370413
15km	90%	50000	6	133	1467895	167595	1284442	2549081
15km	90%	50000	6	127	1699467	186588	1495851	3031800
15km	90%	50000	6	173	1316810	146758	1152465	2728466
15km	90%	50000	6	114	1697498	212786	1467956	2944312
15km	90%	50000	6	142	1085671	124722	951453	2504049
15km	90%	50000	6	157	2055240	264927	1771254	2918082
15km	90%	50000	6	305	1948575	195429	1733972	2984081
15km	90%	50000	6	171	2049604	202100	1826309	3103872
15km	90%	50000	6	200	1678688	170284	1493675	2569982
15km	90%	50000	6	176	1504047	151696	1342263	2728055
15km	90%	50000	6	199	2068744	225746	1810692	3090440
15km	90%	50000	6	205	1929361	186631	1721962	3430553
15km	90%	50000	6	184	1586146	152160	1413552	2754151
15km	90%	50000	6	277	2139414	175444	1944375	3285259
15km	90%	50000	6	215	2066549	203675	1842893	2972323
15km	90%	50000	6	258	1945585	202192	1711705	3360969
15km	90%	50000	6	225	2336672	225801	2099831	3258190
15km	90%	50000	6	205	1435768	138691	1272102	2687716
15km	90%	50000	6	166	1104234	118797	970919	2657861
15km	90%	50000	6	167	1844880	215400	1613144	2920112
15km	90%	50000	6	154	1944730	217689	1703067	2830628
15km	90%	50000	6	220	1621972	189290	1421301	3109904
15km	90%	50000	6	181	1517768	158302	1343179	2493811
15km	90%	50000	6	136	1210679	147289	1054513	2483708
15km	90%	50000	6	157	1623267	153538	1439950	2890376
15km	90%	50000	6	152	1533243	187198	1336695	2514053
15km	90%	50000	6	141	1255645	155571	1087672	2577799
15km	90%	50000	6	212	1754571	177637	1567502	2495519
15km	90%	50000	6	109	1436929	163999	1250060	2531403
15km	90%	50000	6	208	1655984	136329	1503360	3120078
15km	90%	50000	6	161	2409074	259696	2122439	3550741
15km	90%	50000	6	138	1908804	199380	1685173	2800589
15km	90%	50000	6	205	1953226	174790	1762325	3035040
15km	90%	50000	6	157	1616894	199817	1393058	2668175
15km	90%	50000	6	205	1681572	178639	1491197	2704051
15km	90%	50000	6	153	1753691	197513	1543524	3281092
15km	90%	50000	6	236	2019424	206794	1790518	3412418
15km	90%	50000	6	200	2230699	194246	2024670	3031151
15km	90%	50000	6	145	1505028	155850	1333330	2648892
15km	90%	50000	6	182	1504272	165310	1315065	3017097
15km	90%	50000	6	144	1361123	128625	1221762	2471259
15km	90%	50000	6	185	1704814	202571	1471557	2942464
15km	90%	50000	6	150	1053998	140144	900270	2691468
15km	90%	50000	6	156	1405722	172210	1215725	2457793
15km	90%	50000	6	147	1673434	134848	1528487	2989431
15km	90%	50000	6	273	2133564	203609	1915708	3455260
15km	90%	50000	6	202	1700401	166712	1524550	2679704
15km	90%	50000	6	151	1571284	152050	1404286	2624799
15km	90%	50000	6	118	959004	118714	828959	2295037
15km	90%	50000	6	200	1632772	168771	1447378	2842366
15km	90%	50000	6	226	2036827	190070	1824192	3454438
15km	90%	50000	6	186	1923825	227543	1677294	3064973
15km	90%	50000	6	194	2008684	196344	1794317	3307800
15km	90%	50000	6	167	1729167	180429	1536495	3000033
15km	90%	50000	6	155	1752305	199593	1538436	2869997
15km	90%	50000	6	158	2220746	199582	1998192	2560665
15km	90%	50000	6	179	1572022	155658	1391199	2906944
15km	90%	50000	6	188	1187467	131294	1045278	2558418
15km	90%	50000	6	170	1749756	168688	1561222	3391693
15km	90%	50000	6	160	1436259	147436	1261128	2677086
15km	90%	50000	6	126	1811418	205048	1593588	2688909
15km	90%	50000	6	160	1563027	187062	1355191	2743410
15km	90%	50000	6	163	1423969	153130	1239608	2942706
15km	90%	50000	6	163	1668276	181594	1468226	2633903
15km	90%	50000	6	158	1446234	184477	1240648	2637253
15km	90%	50000	6	171	1196037	151232	1033561	2477323
15km	90%	50000	6	138	1497271	170678	1314910	2791167
15km	90%	50000	6	180	1562322	194208	1337382	2612736
15km	90%	50000	6	199	1950343	222628	1716129	3186095
15km	90%	50000	6	210	1771611	175183	1580808	2750083
15km	90%	50000	6	225	2232977	205427	2008865	2921618
15km	90%	50000	6	122	1394180	166338	1205672	2545667
15km	90%	50000	6	146	2032414	230832	1763124	3006125
15km	90%	50000	6	204	1589572	184732	1384326	3023020
15km	90%	50000	6	150	1661717	187704	1458617	3037976
15km	90%	50000	6	123	1489760	173122	1291823	2623779
15km	90%	50000	6	194	1566026	180014	1374861	3153215
15km	90%	50000	6	171	1929187	194284	1711163	3197258
15km	90%	50000	6	204	1520318	156776	1345061	2773869
15km	90%	50000	6	137	1853277	212664	1625001	2697207
15km	90%	50000	6	158	1726079	195882	1511053	2778092
15km	90%	50000	6	198	2477175	255869	2207651	3462035
15km	90%	50000	6	140	1281257	151358	1117976	3000165
15km	90%	50000	6	152	1780110	196818	1570595	2832769
15km	90%	50000	6	185	2029813	184955	1813337	3356537
15km	90%	50000	6	168	1976077	189696	1770066	2867180
15km	90%	50000	6	187	1439956	165275	1241341	2798760
15km	90%	50000	6	111	1409086	180006	1222748	2258807
15km	90%	50000	6	137	1566678	180560	1368262	2863144
15km	90%	50000	6	213	2049154	193896	1829972	3292421
15km	90%	50000	6	131	1462206	168696	1258492	2497730
15km	90%	50000	6	204	1899222	230291	1657801	2786455
15km	90%	50000	6	192	1412912	164548	1235134	2613918
15km	90%	50000	6	155	1132087	134212	978866	2340423
15km	90%	50000	6	230	2157288	226021	1911158	3297134
15km	90%	50000	6	136	2214883	190455	2004665	2665740
15km	90%	50000	6	163	2284006	222469	2034721	3223088
15km	90%	50000	6	150	1453968	157978	1267081	2602496
15km	90%	50000	6	206	1815692	187411	1618002	3159350
15km	90%	50000	6	164	1860326	172579	1669789	3051983
15km	90%	50000	6	153	1066417	139398	922113	2284213
15km	90%	50000	6	182	1875676	172207	1682788	2967009
15km	90%	50000	6	154	1492147	172774	1307128	2672070
15km	90%	50000	6	144	1531381	151077	1364981	2787726
15km	90%	50000	6	114	1653085	200445	1429167	2635205
15km	90%	50000	6	172	1710290	168212	1517390	2720443
15km	90%	50000	6	150	1417784	164720	1230172	2660706
15km	90%	50000	6	148	1516522	175502	1322410	3040509
15km	90%	50000	6	121	908781	116928	763912	2107358
15km	90%	50000	6	158	1646407	175504	1455892	2534803
15km	90%	50000	6	167	1557376	161935	1370596	2616424
15km	90%	50000	6	162	1571024	162130	1387630	2834425
15km	90%	50000	6	114	1020709	115052	902905	2219347
15km	90%	50000	6	190	1754970	191738	1543436	2590170
15km	90%	50000	6	168	1870229	178611	1671485	3067237
15km	90%	50000	6	170	1302871	140078	1156351	2564511
15km	90%	50000	6	125	1673390	192837	1463226	2712244
15km	90%	50000	6	144	2077469	203921	1861264	3391659
15km	90%	50000	6	236	1453149	150021	1290500	2558153
15km	90%	50000	6	141	1604579	147520	1446212	2703545
15km	90%	50000	6	228	1652414	184061	1456865	3537043
15km	90%	50000	6	140	2150375	203341	1926914	2866495
15km	90%	50000	6	140	1328224	149463	1151012	2472168
15km	90%	50000	6	180	1683313	172526	1490717	2748489
15km	90%	50000	6	177	1731322	182892	1534637	2712186
15km	90%	50000	6	121	1476017	169586	1295733	2489228
15km	90%	50000	6	146	1231344	133358	1083520	2890729
15km	90%	50000	6	166	1812006	194365	1597291	3270390
15km	90%	50000	6	158	1993233	198064	1777137	3308417
15km	90%	50000	6	113	1625072	186655	1425082	3067654
15km	90%	50000	6	105	1162418	127518	1017921	2347081
15km	90%	50000	6	149	1285277	161166	1115045	2087143
15km	90%	50000	6	166	2015849	200270	1792058	2749183
15km	90%	50000	6	153	1387387	135378	1234407	2548691
15km	90%	50000	6	150	2178198	228122	1933256	2864549
15km	90%	50000	6	145	1749402	188141	1538690	2676311
15km	90%	50000	6	155	1720431	171334	1538984	2285034
15km	90%	50000	6	153	1578483	156271	1402923	2779008
15km	90%	50000	6	161	1830068	210607	1604370	2943306
15km	90%	50000	6	133	1965894	183099	1769273	3222927
15km	90%	50000	6	141	1943450	207657	1720237	3060018
15km	90%	50000	6	187	1276163	133390	1132010	2621558
15km	90%	50000	6	211	2235782	206885	2010446	2880973
15km	90%	50000	6	115	1679771	174991	1491884	2638531
15km	90%	50000	6	246	2016399	209444	1784579	3467431
15km	90%	50000	6	109	1755148	209410	1526694	2932422
15km	90%	50000	6	160	1581670	171399	1391890	3066732
15km	90%	50000	6	173	1490177	160135	1320942	2949651
15km	90%	50000	6	224	1780515	196307	1557789	2412459
15km	90%	50000	6	170	1572735	149755	1415773	2580546
15km	90%	50000	6	213	1702560	181803	1483508	2560852
15km	90%	50000	6	139	1417472	129641	1274289	3214577
15km	90%	50000	6	132	1513509	190696	1302974	2311302
15km	90%	50000	6	180	1691577	189530	1488388	2926907
15km	90%	50000	6	203	1791631	150755	1630775	3149937
15km	90%	50000	6	104	1479288	167036	1303890	3047003
15km	90%	50000	6	133	1578101	203081	1356900	2507241
15km	90%	50000	6	172	1849089	206808	1628886	2810914
15km	90%	50000	6	202	1671920	154038	1502793	2441481
15km	90%	50000	6	140	1747217	209865	1514343	2602839
15km	90%	50000	6	159	1761710	176772	1546062	2754001
15km	90%	50000	6	141	1335437	160901	1152932	2872600
15km	90%	50000	6	182	1834512	200036	1627508	2861899
15km	90%	50000	6	162	1872326	202583	1651903	3135515
15km	90%	50000	6	161	1643051	182050	1445480	2760955
15km	90%	50000	6	175	1827693	180425	1624117	3141580
15km	90%	50000	6	143	1707472	182806	1505557	2657817
15km	90%	50000	6	156	1947057	176875	1753853	3131390
15km	90%	50000	6	121	1531889	181887	1338979	2467630
15km	90%	50000	6	257	2005795	168810	1809593	3089245
15km	90%	50000	6	178	2643983	230887	2391929	3784594
15km	90%	50000	6	137	1684469	181189	1481499	2435140
15km	90%	50000	6	111	1691691	194793	1471249	2683049
15km	90%	50000	6	221	1613820	154394	1446750	2711082
15km	90%	50000	6	118	1657181	171459	1473248	2603955
15km	90%	50000	6	162	1513135	164008	1332448	2648511
15km	90%	50000	6	159	2139778	209982	1912479	2883204
15km	90%	50000	6	260	1841783	151812	1672598	2986079
15km	90%	50000	6	185	1947215	177994	1751783	3423712
15km	90%	50000	6	143	1615253	165145	1439693	2501771
15km	90%	50000	6	178	1692477	169383	1511076	2541717
15km	90%	50000	6	175	1778188	163674	1602193	2847320
15km	90%	50000	6	205	1602809	146150	1428636	2551389
15km	90%	50000	6	180	1970011	213454	1739675	3113862
15km	90%	50000	6	167	1714560	198825	1508042	2599364
15km	90%	50000	6	130	2058933	217250	1829310	2749395
15km	90%	50000	6	161	1805868	190990	1593187	2891035
15km	90%	50000	6	144	1255629	128694	1112510	2571022
15km	90%	50000	6	123	1825112	209773	1589193	3090315
15km	90%	50000	6	162	2172768	253500	1906578	3119824
15km	90%	50000	6	171	1663715	172964	1477327	2670720
15km	90%	50000	6	188	2020817	181328	1826563	3123448
15km	90%	50000	6	205	2245705	179960	2047214	3024481
15km	90%	50000	6	150	1986677	210611	1764016	3164160
15km	90%	50000	6	157	1975077	186469	1761764	2747629
15km	90%	50000	6	193	1638812	181117	1442623	2717817
15km	90%	50000	6	190	1738049	191915	1527038	2261168
15km	90%	50000	6	126	1783985	195262	1564944	2595209
15km	90%	50000	6	198	1727589	161326	1543019	3170247
15km	90%	50000	6	156	1750982	196285	1536495	2721153
15km	90%	50000	6	115	1429803	155907	1257990	2504394
15km	90%	50000	6	176	1697151	190050	1490433	2869836
15km	90%	50000	6	204	1264750	110155	1137546	2806873
15km	90%	50000	6	153	1707674	201698	1481672	3017200
15km	90%	50000	6	156	1723964	182675	1503827	2917454
15km	90%	50000	6	156	1399496	153779	1230036	2609468
15km	90%	50000	6	162	1498662	172208	1309942	2761139
15km	90%	50000	6	107	1640253	203596	1418786	3083415
15km	90%	50000	6	169	1832186	171983	1634321	2427365
15km	90%	50000	6	170	1633276	180701	1442015	2735057
15km	90%	50000	6	135	1380562	137613	1234884	2585599
15km	90%	50000	6	204	1860910	188401	1653729	2827578
15km	90%	50000	6	141	1843775	185432	1641958	3080446
15km	90%	50000	6	129	1433249	144279	1278999	2365552
15km	90%	50000	6	158	1386181	140596	1221052	2531609
15km	90%	50000	6	190	1714798	155742	1545340	2570866
15km	90%	50000	6	138	1823892	187491	1616902	3190319
15km	90%	50000	6	124	1822066	186469	1618565	2454126
15km	90%	50000	6	234	1369871	136627	1223697	2587658
15km	90%	50000	6	163	1873874	196079	1660749	2432377
15km	90%	50000	6	158	1641864	189944	1431434	2670598
15km	90%	50000	6	147	1588107	166053	1403804	2981994
15km	90%	50000	6	250	1609843	170627	1419105	2456354
15km	90%	50000	6	150	1436439	145967	1281558	2929041
15km	90%	50000	6	200	1392910	140538	1231722	2793219
15km	90%	50000	6	163	1646685	177899	1460428	2765588
15km	90%	50000	6	178	2245426	229609	1990605	2790717
15km	90%	50000	6	181	2146621	198291	1900027	3319726
15km	90%	50000	6	169	1626257	180740	1429916	2580117
15km	90%	50000	6	126	949013	132018	804815	2002975
15km	90%	50000	6	139	1223803	151483	1060815	2523999
15km	90%	50000	6	194	1601003	173467	1409264	2815066
15km	90%	50000	6	206	1721560	161296	1548576	2668901
15km	90%	50000	6	203	1814343	172131	1627290	2926090
15km	90%	50000	6	206	1650597	171905	1466300	2568016
15km	90%	50000	6	191	1886360	203594	1662201	3316617
15km	90%	50000	6	216	2022476	197334	1802723	3184901
15km	90%	50000	6	120	1363031	172930	1174357	2600963
15km	90%	50000	6	135	1861046	210378	1629527	2955536
15km	90%	50000	6	201	2137267	193305	1927037	2853832
15km	90%	50000	6	160	1852895	191905	1640450	2989263
15km	90%	50000	6	132	1683482	171951	1489116	2873466
15km	90%	50000	6	140	1407486	152491	1241924	2965605
15km	90%	50000	6	202	1591940	176411	1405568	3404981
15km	90%	50000	6	142	1555106	214047	1327624	2630082
15km	90%	50000	6	162	2056280	225921	1807341	2650004
15km	90%	50000	6	173	1804593	181039	1613806	2566730
15km	90%	50000	6	173	1029224	115932	900915	2436394
15km	90%	50000	6	139	1771166	211518	1551400	2900787
15km	90%	50000	6	116	1524435	148719	1362716	2638599
15km	90%	50000	6	156	1083319	104572	968796	2207430
15km	90%	50000	6	185	1558901	137100	1411378	2860216
15km	90%	50000	6	131	1831789	198058	1625003	2750637
15km	90%	50000	6	189	1758649	186005	1546683	2831084
15km	90%	50000	6	183	1573630	146874	1410710	2586528
15km	90%	50000	6	149	2267524	218959	2023646	2840630
15km	90%	50000	6	183	1991695	224774	1745882	2927499
15km	90%	50000	6	205	1597247	160810	1422992	2830564
15km	90%	50000	6	168	1436931	154142	1269877	2724460
15km	90%	50000	6	154	1536115	190010	1322243	2703057
15km	90%	50000	6	164	1667879	184046	1461859	2863265
15km	90%	50000	6	156	1952110	198573	1729243	2864349
15km	90%	50000	6	201	1850538	183843	1650332	3191616
15km	90%	50000	6	166	1925216	171169	1736934	3043715
15km	90%	50000	6	373	1628463	160015	1446194	2625099
15km	90%	50000	6	170	1579493	139168	1400306	2766366
15km	90%	50000	6	216	1634296	180372	1442554	2879970
15km	90%	50000	6	312	2703107	260991	2421890	3290222
15km	90%	50000	6	177	1543813	153830	1376941	3121603
15km	90%	50000	6	140	1517896	160519	1339182	2624085
15km	90%	50000	6	210	1489918	171235	1307446	3247860
15km	90%	50000	6	137	1500948	174301	1306770	2533165
15km	90%	50000	6	212	1984216	192510	1774367	3385064
15km	90%	50000	6	211	1447787	146661	1273212	2549790
15km	90%	50000	6	191	2186741	202394	1962200	3185867
15km	90%	50000	6	157	1933077	173778	1740518	3010734
15km	90%	50000	6	187	962749	118725	830712	2141626
15km	90%	50000	6	159	2048319	186425	1828548	2755907
15km	90%	50000	6	160	1558224	176560	1358873	3059905
15km	90%	50000	6	153	1987325	213504	1753153	2776695
15km	90%	50000	6	172	1475155	157994	1296413	2668606
15km	90%	50000	6	192	1734291	180444	1534314	3197825
15km	90%	50000	6	120	1477572	185553	1273444	2447682
15km	90%	50000	6	118	1422240	169859	1234642	2577202
15km	90%	50000	6	186	1300686	155141	1123264	2630144
15km	90%	50000	6	154	1568367	154628	1406777	2618055
15km	90%	50000	6	121	1371934	158827	1201982	2772858
15km	90%	50000	6	152	2003386	230731	1749435	3223217
15km	90%	50000	6	148	1681691	167006	1470353	2672612
15km	90%	50000	6	282	1435412	128583	1282544	2777174
15km	90%	50000	6	172	1114310	120634	985280	2125163
15km	90%	50000	6	172	1512321	153457	1343272	2640191
15km	90%	50000	6	170	1483663	184615	1275637	2869132
15km	90%	50000	6	242	1220680	136857	1074829	2288456
15km	90%	50000	6	175	1289161	146852	1126771	2695579
15km	90%	50000	6	152	1580353	190469	1379574	2840924
15km	90%	50000	6	138	1370353	147010	1214170	2746796
15km	90%	50000	6	103	1438747	174356	1246581	2762417
15km	90%	50000	6	187	1680601	175238	1485637	2856914
15km	90%	50000	6	231	1972115	181679	1766085	2721156
15km	90%	50000	6	259	1486724	158676	1309551	2795025
15km	90%	50000	6	127	1772837	178904	1573157	2954866
15km	90%	50000	6	362	1918525	179764	1708023	3207372
15km	90%	50000	6	299	1331586	155868	1160484	2495841
15km	90%	50000	6	153	1904140	205339	1676190	2943853
15km	90%	50000	6	110	1593620	199046	1372391	3151647
15km	90%	50000	6	204	2254051	213569	2002243	2980410
15km	90%	50000	6	122	1977906	230217	1730228	2946083
15km	90%	50000	6	260	1970459	162994	1790300	3352030
15km	90%	50000	6	268	1459009	158911	1291440	2652388
15km	90%	50000	6	143	1782565	164016	1599371	2696408
15km	90%	50000	6	192	2390110	208753	2166867	3432130
15km	90%	50000	6	160	1304134	161314	1127332	2569834
15km	90%	50000	6	147	1604795	174885	1423889	2655233
15km	90%	50000	6	162	1479208	149915	1287503	2283447
15km	90%	50000	6	220	1722417	188637	1517124	2996853
15km	90%	50000	6	148	1082217	135979	934340	3123640
15km	90%	50000	6	184	2362152	238184	2101827	3365719
15km	90%	50000	6	203	1691286	166283	1486642	3123308
15km	90%	50000	6	163	1467308	155491	1294970	2829049
15km	90%	50000	6	257	1686575	152311	1519909	3085592
15km	90%	50000	6	177	1322138	158128	1152820	2781445
15km	90%	50000	6	135	1787463	184341	1583315	3098463
15km	90%	50000	6	174	1386295	157620	1216218	3045377
15km	90%	50000	6	186	1762344	202476	1532890	2718006
15km	90%	50000	6	170	1759343	189777	1549818	3017770
15km	90%	50000	6	228	1791416	186795	1584755	2668318
15km	90%	50000	6	169	1444875	152239	1277798	2536263
15km	90%	50000	6	151	1626618	180668	1426293	2804877
15km	90%	50000	6	188	1629656	169308	1443826	2990610
15km	90%	50000	6	188	1461818	161168	1275625	3383553
15km	90%	50000	6	154	1582548	160891	1407283	2526179
15km	90%	50000	6	151	1560807	189623	1344359	2649505
15km	90%	50000	6	143	1869172	192804	1655041	2611810
15km	90%	50000	6	132	1597179	161761	1420078	2502959
15km	90%	50000	6	122	1544467	184290	1345262	2503798
15km	90%	50000	6	144	1923110	208771	1703969	2756425
15km	90%	50000	6	178	1780350	185455	1574769	2822093
15km	90%	50000	6	106	1095994	164615	924206	2825479
15km	90%	50000	6	129	1788228	190030	1588859	2672020
15km	90%	50000	6	146	1313294	139525	1161697	2347210
15km	90%	50000	6	182	1951758	196716	1738009	3119412
15km	90%	50000	6	178	2017265	218988	1776035	2896706
15km	90%	50000	6	136	2052981	213209	1822861	3269498
15km	90%	50000	6	166	1659231	147996	1500480	2496884
15km	90%	50000	6	251	1726824	183466	1524630	3003945
15km	90%	50000	6	134	1657330	187398	1454554	2980422
15km	90%	50000	6	142	1624698	164767	1430369	2599125
15km	90%	50000	6	145	1396950	167621	1213348	2410538
15km	90%	50000	6	120	1847834	237639	1599266	2909197
15km	90%	50000	6	150	1991647	198572	1778860	3034555
15km	90%	50000	6	190	2105378	191751	1905993	3082265
15km	90%	50000	6	156	1392256	146649	1238366	2518913
15km	90%	50000	6	121	1723845	176661	1527011	3030342
15km	90%	50000	6	137	1685966	184687	1490072	2482471
15km	90%	50000	6	173	1699578	159059	1524391	2867340
15km	90%	50000	6	123	2114075	231192	1868292	3123060
15km	90%	50000	6	158	1699059	171390	1505088	2542290
15km	90%	50000	6	162	1378637	151371	1218658	2722551
15km	90%	50000	6	221	1846996	157443	1677476	2931305
15km	90%	50000	6	128	1531697	154631	1362800	2920057
15km	90%	50000	6	218	1690176	174540	1501877	2791477
15km	90%	50000	6	248	1833921	168119	1648093	3092700
15km	90%	50000	6	126	1228783	152690	1054698	2588037
15km	90%	50000	6	197	1878045	166467	1701048	3134165
15km	90%	50000	6	184	2008600	200115	1790473	3223428
15km	90%	50000	6	190	1368500	154890	1199546	2740590
15km	90%	50000	6	152	1186456	142048	1030660	2260262
15km	90%	50000	6	198	1532213	163950	1351472	2523143
15km	90%	50000	6	211	2011030	184497	1796292	3123779
15km	90%	50000	6	122	2347996	235539	2089421	3215616
15km	90%	50000	6	169	1689567	168065	1510551	2472687
15km	90%	50000	6	209	1174143	128460	1021347	2349800
15km	90%	50000	6	138	1422504	170245	1230711	2919915
15km	90%	50000	6	131	1797391	189961	1584878	2987359
15km	90%	50000	6	141	1428933	161811	1254353	2819533
15km	90%	50000	6	219	1752297	161152	1565892	2959515
15km	90%	50000	6	154	1470527	151974	1300064	2550362
15km	90%	50000	6	253	2265020	182651	2064907	2974171
15km	90%	50000	6	129	1559550	177682	1366219	2975606
15km	90%	50000	6	149	1462193	149560	1304175	2541361
15km	90%	50000	6	148	1764739	210055	1533429	2547442
15km	90%	50000	6	181	1286988	138324	1131316	2418041
15km	90%	50000	6	130	1286507	153407	1115806	2751224
15km	90%	50000	6	203	2290300	213332	2060501	3004831
15km	90%	50000	6	294	2420960	220984	2168711	3466780
15km	90%	50000	6	235	2110822	190151	1885706	3879197
15km	90%	50000	6	294	1706541	160090	1528599	2864622
15km	90%	50000	6	167	1862139	207566	1638770	2879944
15km	90%	50000	6	121	1515428	177854	1321752	2860731
15km	90%	50000	6	138	1355214	130393	1212521	2631198
15km	90%	50000	6	137	835950	98799	725458	2413536
15km	90%	50000	6	149	1677132	189762	1468576	2920761
15km	90%	50000	6	159	1570618	154206	1394174	2828560
15km	90%	50000	6	201	1420848	146798	1259005	2914325
15km	90%	50000	6	222	1207291	127941	1063945	2272045
15km	90%	50000	6	161	2243261	217092	2002001	3475425
15km	90%	50000	6	147	907089	119885	777108	2373713
15km	90%	50000	6	210	1788347	202607	1570611	3597514
15km	90%	50000	6	154	1524682	177049	1339311	2761514
15km	90%	50000	6	147	1936783	195893	1714452	2938094
15km	90%	50000	6	118	1686489	187154	1489122	2582668
15km	90%	50000	6	149	1569765	183852	1372433	2664106
15km	90%	50000	6	182	1711481	171318	1529263	2792900
15km	90%	50000	6	135	1190262	136552	1033033	2516935
15km	90%	50000	6	205	1337813	172910	1151238	2749271
15km	90%	50000	6	129	1066990	122016	937763	2686240
15km	90%	50000	6	219	1730053	181662	1531634	2784680
15km	90%	50000	6	198	2086342	184707	1878777	3006914
15km	90%	50000	6	165	2005662	193169	1794678	3172628
15km	90%	50000	6	205	1761235	181872	1557383	3206732
15km	90%	50000	6	232	1559079	168044	1370367	2770390
15km	90%	50000	6	135	1831101	213272	1606228	3079839
15km	90%	50000	6	139	1410262	179179	1220236	2294345
15km	90%	50000	6	199	1721649	166172	1541764	3048460
15km	90%	50000	6	166	1221417	162022	1049714	2411135
15km	90%	50000	6	204	2401022	207751	2155104	3410216
15km	90%	50000	6	184	1670742	187534	1462575	2791363
15km	90%	50000	6	153	1553156	172034	1368072	2692164
15km	90%	50000	6	181	1628709	156420	1456007	2867667
15km	90%	50000	6	164	1467228	144892	1309905	2785652
15km	90%	50000	6	177	2096110	201637	1879863	2825401
15km	90%	50000	6	139	1735594	188403	1517554	2709303
15km	90%	50000	6	139	1612587	192529	1402924	2900484
15km	90%	50000	6	169	1590931	155979	1428795	2492966
15km	90%	50000	6	178	2425430	196149	2207202	3127349
15km	90%	50000	6	158	1400852	187480	1192080	2862321
15km	90%	50000	6	173	2080815	244486	1820367	3010505
15km	90%	50000	6	145	1356830	138151	1206304	3078753
15km	90%	50000	6	194	2186266	252429	1910177	3215398
15km	90%	50000	6	191	1436079	161740	1251069	2601739
15km	90%	50000	6	156	1421559	159419	1248315	2738519
15km	90%	50000	6	194	1384664	154775	1222255	2491593
15km	90%	50000	6	142	1668910	193031	1465604	2395404
15km	90%	50000	6	231	2201828	184839	2002792	3435784
15km	90%	50000	6	196	2038818	217392	1805787	3086266
15km	90%	50000	6	197	2151874	217633	1916740	3349595
15km	90%	50000	6	192	1553569	192077	1341570	2613621
15km	90%	50000	6	307	1269076	154294	1097474	2422734
15km	90%	50000	6	182	1477433	161574	1306825	2601505
15km	90%	50000	6	197	2053857	223358	1800941	2724887
15km	90%	50000	6	194	1506071	166483	1323447	2466016
15km	90%	50000	6	127	1228761	150895	1066212	2745733
15km	90%	50000	6	174	1812401	200981	1597676	3311458
15km	90%	50000	6	175	1727657	191305	1518634	3333872
15km	90%	50000	6	224	1928365	164151	1745333	2810389
15km	90%	50000	6	189	2103023	212294	1869844	2940040
15km	90%	50000	6	205	1806052	185379	1586391	3019142
15km	90%	50000	6	216	2022453	212166	1769306	2845857
15km	90%	50000	6	161	1524905	159138	1349280	2933029
15km	90%	50000	6	199	1974592	206533	1755422	2738705
15km	90%	50000	6	239	2022950	207963	1794183	2938046
15km	90%	50000	6	160	1306330	164256	1128973	2320575
15km	90%	50000	6	146	1603069	166427	1414761	2784651
15km	90%	50000	6	172	1574012	191658	1366549	2769273
15km	90%	50000	6	151	2040335	171420	1849521	2738283
15km	90%	50000	6	186	1524119	190202	1316589	2973329
15km	90%	50000	6	131	1489932	167621	1312363	2588848
15km	90%	50000	6	120	1605505	171395	1415299	3219733
15km	90%	50000	6	230	1529684	164438	1351470	2440554
15km	90%	50000	6	133	1809293	169771	1624492	3232188
15km	90%	50000	6	151	1390028	146100	1232645	2411598
15km	90%	50000	6	144	1293485	136687	1138357	2523350
15km	90%	50000	6	175	1705415	173438	1503328	2798502
15km	90%	50000	6	176	1596158	155945	1427195	2918199
15km	90%	50000	6	195	1545482	154859	1369861	2786846
15km	90%	50000	6	184	1757542	192750	1549476	2908893
15km	90%	50000	6	122	1560553	177608	1370128	2644737
15km	90%	50000	6	143	2052522	212774	1806531	2900915
15km	90%	50000	6	165	1518983	162041	1323794	3065255
15km	90%	50000	6	252	1617357	165406	1439176	3092756
15km	90%	50000	6	157	1359677	149191	1197327	2477204
15km	90%	50000	6	186	1593256	179709	1403496	2974734
15km	90%	50000	6	189	2375831	245113	2096783	3515015
15km	90%	50000	6	171	1270983	137676	1117663	2470708
15km	90%	50000	6	169	1563491	184197	1364520	3023710
15km	90%	50000	6	139	2035788	232487	1784911	3055556
15km	90%	50000	6	168	1870902	200878	1651916	2965871
15km	90%	50000	6	139	2230902	234703	1966278	3404165
15km	90%	50000	6	195	1717355	174374	1529038	2768704
15km	90%	50000	6	178	1893878	179353	1688016	2988415
15km	90%	50000	6	172	1824450	179339	1635779	2928483
15km	90%	50000	6	129	1679553	197902	1469048	2891896
15km	90%	50000	6	194	2363335	194241	2141502	3349450
15km	90%	50000	6	198	1403179	142961	1241100	2947346
15km	90%	50000	6	132	1357916	156123	1190502	2529908
15km	90%	50000	6	162	1543181	166804	1361103	2919474
15km	90%	50000	6	226	1970286	205069	1747353	3164262
15km	90%	50000	6	152	1346337	141806	1171831	2966406
15km	90%	50000	6	123	1332445	162119	1164889	2535378
15km	90%	50000	6	151	1728603	188361	1525053	2774733
15km	90%	50000	6	146	1509822	188874	1299635	2496940
15km	90%	50000	6	116	1612988	174023	1416511	2865592
15km	90%	50000	6	195	2261489	222445	2019240	3187056
15km	90%	50000	6	138	1822034	193930	1606755	2335480
15km	90%	50000	6	127	1445573	178485	1253633	2514847
15km	90%	50000	6	174	1808128	176488	1613464	2565648
15km	90%	50000	6	173	1490221	156658	1311547	2708561
15km	90%	50000	6	237	1758579	178830	1556982	3123334
15km	90%	50000	6	184	1478764	158466	1307675	2603363
15km	90%	50000	6	144	2261085	236588	2015166	2918695
15km	90%	50000	6	141	1580274	136153	1426381	2659314
15km	90%	50000	6	207	1604241	158372	1433909	2351018
15km	90%	50000	6	153	1558760	167763	1375560	2776496
15km	90%	50000	6	145	1018980	115474	891161	2299478
15km	90%	50000	6	140	1401838	154064	1238214	2465424
15km	90%	50000	6	126	1251894	156481	1084651	2901780
15km	90%	50000	6	124	1040032	135852	896643	2421627
15km	90%	50000	6	115	1503848	188335	1307127	2445597
15km	90%	50000	6	142	1461428	142831	1303626	2362811
15km	90%	50000	6	122	1309600	149383	1142586	2940597
15km	90%	50000	6	130	1583082	160650	1403370	2593557
15km	90%	50000	6	128	921410	101613	814312	2421893
15km	90%	50000	6	235	1674887	177176	1476933	3110928
15km	90%	50000	6	150	1450126	151153	1288876	2490315
15km	90%	50000	6	177	1924344	203926	1700243	2773959
15km	90%	50000	6	176	1825252	196830	1617488	2640073
15km	90%	50000	6	116	1345637	148903	1181670	2809391
15km	90%	50000	6	207	2416218	229399	2168617	3123893
15km	90%	50000	6	183	1616864	175419	1420921	2690209
15km	90%	50000	6	174	1387291	151251	1225421	2806514
15km	90%	50000	6	200	1925776	205672	1692448	2788122
15km	90%	50000	6	137	1591126	216502	1353473	2607078
15km	90%	50000	6	144	1065089	151530	899098	2594884
15km	90%	50000	6	188	1618968	169278	1424128	2589490
15km	90%	50000	6	262	2284995	178557	2087472	2918524
15km	90%	50000	6	147	1354038	138911	1187828	2505759
15km	90%	50000	6	151	1768669	172077	1586836	2703601
15km	90%	50000	6	146	1638693	171418	1446730	3129608
15km	90%	50000	6	142	1783582	156329	1607418	3331518
15km	90%	50000	6	156	1361300	169862	1177756	2445637
15km	90%	50000	6	178	2276401	244602	2007865	3274887
15km	90%	50000	6	143	1840215	196269	1627090	3297977
15km	90%	50000	6	288	1962761	212256	1738248	3139924
15km	90%	50000	6	177	1612583	149279	1455024	2818713
15km	90%	50000	6	148	1294491	143905	1138411	2857160
15km	90%	50000	6	191	1323241	135262	1154290	2681008
15km	90%	50000	6	139	1835772	203373	1617119	3193217
15km	90%	50000	6	159	2306069	205029	2079068	3214461
15km	90%	50000	6	153	1967797	195645	1753182	2930655
15km	90%	50000	6	153	2267876	215343	2036816	3251676
15km	90%	50000	6	159	1592502	174094	1406915	3131051
15km	90%	50000	6	174	2281344	228761	2033151	3020330
15km	90%	50000	6	162	799020	113423	672291	1996410
15km	90%	50000	6	151	1618492	168058	1433963	2774809
15km	90%	50000	6	187	1785053	174043	1583824	2834606
15km	90%	50000	6	179	1801793	205395	1550994	2717867
15km	90%	50000	6	196	1460897	151110	1297169	2961922
15km	90%	50000	6	172	1773734	195450	1558527	2816761
15km	90%	50000	6	127	1037348	113093	911064	2484285
15km	90%	50000	6	164	1831147	173806	1622334	2677402
15km	90%	50000	6	205	2042878	200720	1803546	3157440
15km	90%	50000	6	174	1857596	177854	1662970	2875685
15km	90%	50000	6	230	1611201	159866	1444263	2549291
15km	90%	50000	6	181	1526875	144866	1367137	2790124
15km	90%	50000	6	169	1141271	114013	1016626	2446380
15km	90%	50000	6	150	1799506	177777	1612206	2692971
15km	90%	50000	6	216	1725246	167583	1533919	2953416
15km	90%	50000	6	187	2291592	195645	2085963	3326535
15km	90%	50000	6	191	2125536	206264	1899937	3093512
15km	90%	50000	6	206	2269084	212924	2018320	3177898
15km	90%	50000	6	205	1751355	157782	1582410	2608546
15km	90%	50000	6	198	1848315	198385	1636053	3001675
15km	90%	50000	6	121	1327044	161201	1153180	2624604
15km	90%	50000	6	140	1204849	181274	1004940	2340194
15km	90%	50000	6	215	1403143	141660	1245689	2672079
15km	90%	50000	6	140	1256561	164092	1082363	2711559
15km	90%	50000	6	145	1774592	208798	1551365	2784500
15km	90%	50000	6	132	1842157	222913	1605815	2616433
15km	90%	50000	6	163	1902068	193792	1696144	3163871
15km	90%	50000	6	116	1490382	170439	1307996	2877010
15km	90%	50000	6	170	1376145	163856	1200155	3179484
15km	90%	50000	6	177	3079610	274146	2779531	3648848
15km	90%	50000	6	174	1254980	140059	1103698	2343796
15km	90%	50000	6	165	2045612	187273	1846843	3127881
15km	90%	50000	6	183	1731814	172363	1535467	2894724
15km	90%	50000	6	237	2054532	220280	1812244	2570424
15km	90%	50000	6	117	1571116	195991	1348703	2374439
15km	90%	50000	6	141	1023539	132597	883330	2751219
15km	90%	50000	6	158	1655414	173416	1471957	2472950
15km	90%	50000	6	159	1740310	156352	1566975	2725797
15km	90%	50000	6	222	2064123	219229	1818168	2738630
15km	90%	50000	6	158	1655352	142873	1499200	3156918
15km	90%	50000	6	205	1368769	127859	1212864	2578554
15km	90%	50000	6	141	1784803	204326	1558012	2554715
15km	90%	50000	6	156	2383836	223815	2126845	3567170
15km	90%	50000	6	123	1521708	162758	1335643	2651390
15km	90%	50000	6	152	2053296	210103	1820396	2951676
15km	90%	50000	6	167	1568140	195552	1363226	2601820
15km	90%	50000	6	151	1742262	179002	1543705	2432473
15km	90%	50000	6	172	1704234	177854	1517230	2955224
15km	90%	50000	6	188	1480920	146388	1307192	2816772
15km	90%	50000	6	234	2099738	215037	1869326	3027840
15km	90%	50000	6	168	2309035	225927	2057952	3171911
15km	90%	50000	6	158	1850711	196295	1636797	2740637
15km	90%	50000	6	148	1334077	146947	1167958	2598342
15km	90%	50000	6	159	1432541	160540	1260364	2652904
15km	90%	50000	6	158	1405080	191563	1184792	2817963
15km	90%	50000	6	107	1589281	174309	1392569	2875786
15km	90%	50000	6	191	1960563	191454	1749120	2718327
15km	90%	50000	6	165	1469249	168912	1287991	2554921
15km	90%	50000	6	143	1752363	192277	1551011	2480385
15km	90%	50000	6	142	2065516	213364	1831790	2817036
15km	90%	50000	6	153	1478995	155371	1313002	2574012
15km	90%	50000	6	142	1936454	186220	1737199	3133624
15km	90%	50000	6	139	1392204	172479	1205223	2647793
15km	90%	50000	6	159	1556506	181227	1361873	2781197
15km	90%	50000	6	121	1339595	132734	1200363	2586863
15km	90%	50000	6	167	1912498	203598	1684185	3100339
15km	90%	50000	6	131	1268768	142199	1112080	2550160
15km	90%	50000	6	143	1801622	198117	1588957	2771435
15km	90%	50000	6	162	2080291	200680	1864837	2718858
15km	90%	50000	6	210	1303470	129529	1153333	2605004
15km	90%	50000	6	186	2077776	187938	1863739	2896809
15km	90%	50000	6	126	2119301	210577	1888804	2987788
15km	90%	50000	6	157	1516527	149033	1348680	2583854
15km	90%	50000	6	163	1645089	188612	1439267	2446130
15km	90%	50000	6	131	1425043	165931	1236532	2752386
15km	90%	50000	6	175	1639635	206597	1403160	3054913
15km	90%	50000	6	201	1512570	137344	1369333	2756975
15km	90%	50000	6	139	1994620	193174	1771552	3058527
15km	90%	50000	6	162	1872959	198918	1665755	2432419
15km	90%	50000	6	101	1248081	145630	1085823	2430047
15km	90%	50000	6	193	1884570	174851	1683801	2815971
15km	90%	50000	6	113	1400537	142112	1243902	2488338
15km	90%	50000	6	155	1572839	176241	1378305	2606358
15km	90%	50000	6	283	1865365	195369	1645524	2983774
15km	90%	50000	6	154	1820247	199577	1604191	2938343
15km	90%	50000	6	121	1896339	203829	1679695	2686141
15km	90%	50000	6	225	1327436	169941	1140901	2530429
15km	90%	50000	6	164	1446495	176264	1254908	2663280
15km	90%	50000	6	201	2649349	226797	2404052	3447314
15km	90%	50000	6	180	1572466	163619	1392924	3000659
15km	90%	50000	6	135	1486390	158102	1317396	2634010
15km	90%	50000	6	155	1621036	161640	1449157	2900001
15km	90%	50000	6	159	1202227	152281	1023643	2370231
15km	90%	50000	6	173	2268194	220192	2027775	2858761
15km	90%	50000	6	137	1106503	139660	960398	2648354
15km	90%	50000	6	207	1650906	168457	1469560	2547329
15km	90%	50000	6	166	2101154	196328	1893341	3533598
15km	90%	50000	6	188	1717443	160404	1534146	2532707
15km	90%	50000	6	234	1668107	185280	1462816	2755010
15km	90%	50000	6	179	1865987	193363	1656021	3013724
15km	90%	50000	6	137	1521498	176762	1337170	2539674
15km	90%	50000	6	127	1622906	164287	1438710	2707233
15km	90%	50000	6	175	2110752	182053	1898613	3176690
15km	90%	50000	6	171	2135325	201096	1910975	3184551
15km	90%	50000	6	141	1885264	194401	1672663	2703227
15km	90%	50000	6	154	1287007	156092	1123454	2199229
15km	90%	50000	6	179	2171008	200840	1963734	3010629
15km	90%	50000	6	129	1415007	174042	1221719	2266897
15km	90%	50000	6	164	1676950	165723	1495140	2845052
15km	90%	50000	6	175	1897563	217552	1664939	3146241
15km	90%	50000	6	152	1478608	162985	1296720	2785292
15km	90%	50000	6	262	2184922	207518	1959402	3256322
15km	90%	50000	6	182	1766055	192785	1554964	2648071
15km	90%	50000	6	159	1195668	165674	1015183	2718795
15km	90%	50000	6	141	1568979	177673	1376550	2470150
15km	90%	50000	6	137	1323875	150022	1161989	2552838
15km	90%	50000	6	203	2047796	182655	1840528	2772231
15km	90%	50000	6	127	1934769	230172	1691656	2643562
15km	90%	50000	6	181	1834498	165557	1652927	2769188
15km	90%	50000	6	155	1692531	163200	1517016	2799476
15km	90%	50000	6	199	1392283	141861	1240385	2504868
15km	90%	50000	6	147	1514662	165127	1318675	2953029
15km	90%	50000	6	166	1635836	137883	1478448	2664275
15km	90%	50000	6	149	1842199	182359	1637780	2897473
15km	90%	50000	6	170	1397994	155093	1235235	2375304
15km	90%	50000	6	143	1118627	146148	955921	2608285
15km	90%	50000	6	192	1733285	183646	1532163	2638872
15km	90%	50000	6	203	1752720	157542	1575287	3308249
15km	90%	50000	6	226	1355411	142847	1195204	2957088
15km	90%	50000	6	169	1404655	148347	1238304	2513155
15km	90%	50000	6	161	1871740	178694	1677369	2551429
15km	90%	50000	6	205	1937315	207491	1705499	3092963
15km	90%	50000	6	169	1807067	196760	1590828	2939867
15km	90%	50000	6	149	1829367	199071	1602662	2979107
15km	90%	50000	6	185	1846059	193188	1636271	2562181
15km	90%	50000	6	182	1878437	194025	1665850	3019953
15km	90%	50000	6	173	1073891	141925	915387	2322060
15km	90%	50000	6	229	1790984	185020	1591539	2943378
15km	90%	50000	6	193	1821197	195979	1592817	3024669
15km	90%	50000	6	164	1677360	181827	1480761	3063641
15km	90%	50000	6	166	2127889	208452	1901947	3063828
15km	90%	50000	6	196	2467856	207946	2241729	3588632
15km	90%	50000	6	200	1832683	157853	1664674	3408750
15km	90%	50000	6	136	1387696	145466	1220810	2541859
15km	90%	50000	6	131	1620291	171518	1429774	3134587
15km	90%	50000	6	135	1639120	171983	1451048	2612154
15km	90%	50000	6	146	1711876	196505	1500734	2875369
15km	90%	50000	6	159	1797066	169585	1607855	2780830
15km	90%	50000	6	212	1503450	168478	1309638	2673153
15km	90%	50000	6	218	1954060	180327	1764802	2811390
15km	90%	50000	6	158	1496470	155561	1322717	2865651
15km	90%	50000	6	183	1367304	141376	1216067	2738449
15km	90%	50000	6	130	1373410	172562	1188752	2790852
15km	90%	50000	6	189	1824841	169980	1637161	3143761
15km	90%	50000	6	129	1860461	209135	1634171	3022130
15km	90%	50000	6	116	1431457	163155	1255161	2857924
15km	90%	50000	6	272	2115396	249042	1846124	2727585
15km	90%	50000	6	148	1915541	180263	1720347	3306260
15km	90%	50000	6	135	1357937	128609	1219445	2760027
15km	90%	50000	6	189	1523994	171065	1330639	2750395
15km	90%	50000	6	195	1346411	152136	1177439	2717374
15km	90%	50000	6	152	1486232	146090	1323171	2770502
15km	90%	50000	6	144	2011042	220671	1773658	2867951
15km	90%	50000	6	202	1936660	196523	1721348	3029695
15km	90%	50000	6	163	1626689	173099	1436703	2876006
15km	90%	50000	6	135	1614918	149077	1444087	2871831
15km	90%	50000	6	144	1414196	141469	1250404	2785738
15km	90%	50000	6	143	1261474	156529	1080594	2521755
15km	90%	50000	6	242	1432791	141402	1282085	2853102
15km	90%	50000	6	134	1212730	131554	1061968	2689249
15km	90%	50000	6	270	2217236	172353	2022634	3227335
15km	90%	50000	6	139	1870470	184453	1662647	2641272
15km	90%	50000	6	169	2112972	215901	1878542	3158634
15km	90%	50000	6	152	1561963	166803	1372073	2694346
15km	90%	50000	6	125	1683229	191947	1478008	2852948
15km	90%	50000	6	244	1558578	161817	1389770	3030116
15km	90%	50000	6	130	1149814	138716	1000641	2606858
15km	90%	50000	6	106	1248791	168430	1068005	2156645
15km	90%	50000	6	196	1952757	224512	1714941	2952201
15km	90%	50000	6	159	1434983	159392	1257113	3005547
15km	90%	50000	6	189	1722147	178091	1528144	2808344
15km	90%	50000	6	176	1745900	177554	1557124	2956336
15km	90%	50000	6	127	1435072	160003	1266396	2406394
15km	90%	50000	6	230	2298075	212885	2042022	3520593
15km	90%	50000	6	189	1232201	122301	1099278	2720736
15km	90%	50000	6	163	1425513	176461	1240639	3020150
15km	90%	50000	6	192	1598943	195396	1388346	2501898
15km	90%	50000	6	253	1976965	187104	1760831	3118226
15km	90%	50000	6	136	2133130	226694	1882137	3126070
15km	90%	50000	6	149	1865943	194235	1651001	3028039
15km	90%	50000	6	150	1812762	209823	1578390	2962231
15km	90%	50000	6	269	1722843	162948	1543835	2873078
15km	90%	50000	6	173	1876099	144771	1718436	2857710
15km	90%	50000	6	141	1533286	148882	1369535	2599304
15km	90%	50000	6	128	1415000	156503	1249469	2726836
15km	90%	50000	6	150	1886750	187705	1686807	2764029
15km	90%	50000	6	177	1503852	153311	1324396	2348986
15km	90%	50000	6	178	1088173	134806	944603	2171688
15km	90%	50000	6	217	1610362	171761	1424639	2637262
15km	90%	50000	6	136	1555450	184545	1357069	2766184
15km	90%	50000	6	190	2061023	185885	1854487	3016504
15km	90%	50000	6	153	1710188	191203	1498451	2623366
15km	90%	50000	6	166	1445969	150221	1281407	2446410
15km	90%	50000	6	157	1670491	160830	1488340	2784242
15km	90%	50000	6	171	1395158	160061	1222650	2815831
15km	90%	50000	6	153	1957297	243911	1696875	3548199
15km	90%	50000	6	227	1777851	177399	1576029	2954486
15km	90%	50000	6	166	1687245	157190	1520448	3295460
15km	90%	50000	6	155	1090569	137351	933994	2785760
15km	90%	50000	6	131	1494626	156680	1312130	2739119
15km	90%	50000	6	141	2059322	236693	1781922	2845872
15km	90%	50000	6	150	1854425	169541	1672736	3046185
15km	90%	50000	6	185	1853263	194982	1635002	2998887
15km	90%	50000	6	243	1784947	152503	1617685	2677523
15km	90%	50000	6	186	2162391	233142	1899422	3346948
15km	90%	50000	6	199	1710783	180777	1520549	2751661
15km	90%	50000	6	172	1891304	228165	1655567	3107153
15km	90%	50000	6	179	1555270	175723	1362513	2701662
15km	90%	50000	6	225	1493046	174086	1300398	3195077
15km	90%	50000	6	154	1886032	206790	1667003	2990152
15km	90%	50000	6	182	1638720	190842	1431229	3083054
15km	90%	50000	6	164	1612777	160060	1437344	2545919
15km	90%	50000	6	140	1427906	135333	1276023	2585635
15km	90%	50000	6	171	1835040	214848	1608128	3161397
15km	90%	50000	6	244	1795007	166325	1618462	2647224
15km	90%	50000	6	118	1399121	187982	1197242	2703612
15km	90%	50000	6	160	2057745	182824	1854689	3041192
15km	90%	50000	6	189	1911304	183162	1700598	3011288
15km	90%	50000	6	153	2056368	216629	1816430	3001555
15km	90%	50000	6	230	2106972	174307	1912587	3242749
15km	90%	50000	6	168	1809511	166619	1625597	2938303
15km	90%	50000	6	203	1905767	181921	1700662	3526156
15km	90%	50000	6	177	1558894	170569	1368433	2713352
15km	90%	50000	6	131	1864527	213743	1624530	2970878
15km	90%	50000	6	122	1110777	144939	955537	2608446
15km	90%	50000	6	166	1687510	185327	1473512	2906578
15km	90%	50000	6	161	1838297	204368	1603821	3109441
15km	90%	50000	6	155	1768235	180085	1572862	2557595
15km	90%	50000	6	160	2190613	241773	1937642	3154390
15km	90%	50000	6	162	1589923	158776	1416404	3045458
15km	90%	50000	6	176	1873644	184979	1666224	3234768
15km	90%	50000	6	130	1175440	128772	1035232	2765461
15km	90%	50000	6	197	1342560	146155	1179454	2623868
15km	90%	50000	6	103	872843	115074	751008	2315592
15km	90%	50000	6	142	1729220	187786	1516697	2619588
15km	90%	50000	6	217	1363767	142529	1203181	2704502
15km	90%	50000	6	118	1201328	155920	1020856	2575198
15km	90%	50000	6	139	1285949	148620	1112915	2377768
15km	90%	50000	6	179	1732399	219858	1499760	2586801
15km	90%	50000	6	204	1285897	156330	1114093	2430032
15km	90%	50000	6	155	1724004	158533	1553518	2864059
15km	90%	50000	6	344	1894226	202563	1671693	2475912
15km	90%	50000	6	148	1567374	160645	1391434	2836110
15km	90%	50000	6	186	2065229	197708	1833883	3039007
15km	90%	50000	6	126	1503303	169368	1321255	3095533
15km	90%	50000	6	149	1474000	158129	1305903	2836124
15km	90%	50000	6	176	1726103	200268	1508090	2967859
15km	90%	50000	6	135	1112619	120460	977950	2578247
15km	90%	50000	6	241	1904119	207773	1670206	2928960
15km	90%	50000	6	155	1874236	186333	1676496	2991912
15km	90%	50000	6	159	1010630	132418	861989	2433949
15km	90%	50000	6	159	1861265	188895	1661155	2580564
15km	90%	50000	6	158	2452041	228633	2198807	3363611
15km	90%	50000	6	185	1230605	151828	1062582	2908880
15km	90%	50000	6	152	1636395	205259	1416430	2750820
15km	90%	50000	6	103	1140008	155126	974150	2760953
15km	90%	50000	6	151	1059642	143449	889935	2403639
15km	90%	50000	6	140	1477744	149463	1317344	3109892
15km	90%	50000	6	170	1481867	138339	1321454	2532157
15km	90%	50000	6	153	1537128	150465	1367582	2584965
15km	90%	50000	6	148	1751607	182820	1544119	2609306
15km	90%	50000	6	165	1579084	169071	1389903	2786772
15km	90%	50000	6	184	1186699	124522	1046068	2647079
15km	90%	50000	6	179	2042504	194199	1834997	3162392
15km	90%	50000	6	229	2382367	223785	2126823	3042368
15km	90%	50000	6	111	1336567	174562	1142558	3088107
15km	90%	50000	6	295	2021926	161569	1844837	3022451
15km	90%	50000	6	176	1433509	178597	1230884	2601723
15km	90%	50000	6	207	1701121	195975	1490356	2828607
15km	90%	50000	6	177	2155174	177587	1958932	3436131
15km	90%	50000	6	144	2066276	227402	1819303	3070193
15km	90%	50000	6	156	2041279	219861	1798581	3298838
15km	90%	50000	6	194	1777957	183343	1585273	2816437
15km	90%	50000	6	131	1577089	178377	1388411	2727547
15km	90%	50000	6	147	2118845	229071	1872896	3004506
15km	90%	50000	6	378	1442634	134926	1289421	2914718
15km	90%	50000	6	212	1711889	169495	1534092	2617326
15km	90%	50000	6	155	1843951	173738	1659570	2783681
15km	90%	50000	6	111	1529428	215658	1297170	2784476
15km	90%	50000	6	137	1913694	226197	1670315	3115217
15km	90%	50000	6	181	1800693	188638	1581819	2879485
15km	90%	50000	6	142	1535797	180228	1331537	2509800
15km	90%	50000	6	178	1703560	194881	1494765	3262074
15km	90%	50000	6	161	1714935	163636	1536420	3063879
15km	90%	50000	6	151	1624014	163231	1437816	2664537
15km	90%	50000	6	163	1867519	191958	1652710	3073698
15km	90%	50000	6	118	1502513	158199	1320692	2315822
15km	90%	50000	6	168	2136249	212120	1901662	3369752
15km	90%	50000	6	192	1908406	199700	1695132	2593942
15km	90%	50000	6	190	1500033	182764	1307129	2733506
15km	90%	50000	6	184	1683244	167155	1494954	3048594
15km	90%	50000	6	148	1595306	200087	1374973	3244958
15km	90%	50000	6	181	1565683	168878	1381586	3150067
15km	90%	50000	6	180	1697707	179723	1505588	2580639
15km	90%	50000	6	157	1911599	202081	1680178	3395543
15km	90%	50000	6	225	1417106	147346	1261795	2519780
15km	90%	50000	6	196	1877173	171161	1674534	2910357
15km	90%	50000	6	123	1437225	205496	1218591	2425201
15km	90%	50000	6	110	1081879	156580	914157	2727142
15km	90%	50000	6	161	1549742	163794	1368001	2766483
15km	90%	50000	6	133	1409839	192302	1204703	2842299
15km	90%	50000	6	147	1466642	149477	1300027	2275834
15km	90%	50000	6	110	1117861	140403	971473	2645722
15km	90%	50000	6	171	1969419	180785	1758622	3421605
15km	90%	50000	6	223	1767852	189791	1556781	3031695
15km	90%	50000	6	133	1520391	173462	1328472	2772247
15km	90%	50000	6	164	1976430	220079	1730302	3107448
15km	90%	50000	6	175	1845661	181963	1636048	2848349
15km	90%	50000	6	133	1504806	184890	1307088	2702756
15km	90%	50000	6	168	1478392	181172	1257297	2782313
15km	90%	50000	6	167	1557908	189851	1353960	3356539
15km	90%	50000	6	186	2175973	211284	1944613	3209770
15km	90%	50000	6	129	1767231	179033	1574732	2899759
15km	90%	50000	6	171	1663258	178696	1468848	2918698
15km	90%	50000	6	159	1612390	162863	1440174	2643202
15km	90%	50000	6	177	2079185	214088	1846431	3242623
15km	90%	50000	6	157	1307884	154264	1141026	2567147
15km	90%	50000	6	218	1485549	173873	1292151	2634208
15km	90%	50000	6	138	1659689	186544	1458894	2754155
15km	90%	50000	6	158	2405412	225396	2145805	3736297
15km	90%	50000	6	165	2118807	242434	1852932	3128960
15km	90%	50000	6	142	1627548	184175	1427662	2812043
15km	90%	50000	6	134	1325231	144543	1165986	2362248
15km	90%	50000	6	155	1739094	176665	1551656	2575278
15km	90%	50000	6	176	1966451	192976	1750437	3096357
15km	90%	50000	6	268	1578872	154495	1405117	3223268
15km	90%	50000	6	150	1312736	134725	1168906	3031621
15km	90%	50000	6	168	1807780	177622	1619482	2940566
15km	90%	50000	6	218	1517180	154991	1348971	2613939
15km	90%	50000	6	159	1826356	214789	1594346	2966331
15km	90%	50000	6	168	1863183	201510	1641647	3059648
15km	90%	50000	6	229	1297622	162170	1128591	2450100
15km	90%	50000	6	177	1422280	139410	1266758	2819486
15km	90%	50000	6	159	1302610	123443	1171776	2195312
15km	90%	50000	6	156	1791119	227673	1539862	2504026
15km	90%	50000	6	188	1659824	158073	1476244	2414400
15km	90%	50000	6	192	1657489	163192	1483908	2838594
15km	90%	50000	6	266	2168657	195546	1952309	3072727
15km	90%	50000	6	137	1217508	159114	1039290	2424967
15km	90%	50000	6	157	1503373	160640	1334364	2784849
15km	90%	50000	6	162	1690999	162315	1515775	2662886
15km	90%	50000	6	138	1544689	172812	1361033	3153275
15km	90%	50000	6	151	1846991	191077	1638960	3115810
15km	90%	50000	6	159	1535044	151369	1365528	3086504
15km	90%	50000	6	120	1968112	221377	1709793	2808290
15km	90%	50000	6	159	1235429	138863	1082043	2621992
15km	90%	50000	6	218	1725061	208052	1508923	2803027
15km	90%	50000	6	158	1752824	191640	1537233	2952502
15km	90%	50000	6	158	2107232	193125	1898329	2963274
15km	90%	50000	6	171	1688856	168982	1503272	3043494
15km	90%	50000	6	188	1374491	158736	1200616	2771571
15km	90%	50000	6	178	1563906	172134	1354928	3119723
15km	90%	50000	6	241	1845484	179664	1651422	2822893
15km	90%	50000	6	209	2186726	208017	1958746	3538044
15km	90%	50000	6	184	1306505	159115	1133006	2745325
15km	90%	50000	6	172	1183267	139736	1035843	2944461
15km	90%	50000	6	194	1401114	154710	1232232	2913809
15km	90%	50000	6	245	1774198	180663	1571724	2585213
15km	90%	50000	6	151	1617846	156413	1450304	3040633
15km	90%	50000	6	148	1314988	165715	1132252	2726315
15km	90%	50000	6	163	2123961	195651	1902241	3025618
15km	90%	50000	6	160	1049871	113384	917756	2898732
15km	90%	50000	6	159	1855768	217933	1609906	3164536
15km	90%	50000	6	151	1865261	199684	1645920	3239165
15km	90%	50000	6	161	1761810	179601	1570060	2650373
15km	90%	50000	6	191	2277831	202132	2042025	3222178
15km	90%	50000	6	134	1268723	173535	1076410	2836633
15km	90%	50000	6	160	1792786	185556	1592015	2841128
15km	90%	50000	6	150	2100504	205143	1857627	2997035
15km	90%	50000	6	166	1350834	153135	1186435	2722740
15km	90%	50000	6	177	1701720	190594	1505233	2591740
15km	90%	50000	6	119	1464985	167708	1281378	2328932
15km	90%	50000	6	150	1308114	150918	1140891	2438105
15km	90%	50000	6	144	1273994	137493	1121367	2815011
15km	90%	50000	6	165	1494066	193214	1290761	2973185
15km	90%	50000	6	174	1807679	172011	1616817	3001841
15km	90%	50000	6	172	1720848	162635	1539628	3057351
15km	90%	50000	6	138	2150792	240655	1882505	3246177
15km	90%	50000	6	211	1611068	170463	1430103	2581132
15km	90%	50000	6	166	1714226	174015	1525494	3106560
15km	90%	50000	6	114	794853	108940	679764	2152568
15km	90%	50000	6	131	1445547	180395	1240472	2578206
15km	90%	50000	6	123	1754319	201266	1540800	2630404
15km	90%	50000	6	145	1191027	133466	1039861	2147484
15km	90%	50000	6	182	1561126	171492	1364397	2774357
15km	90%	50000	6	158	2412019	224632	2169272	3004144
15km	90%	50000	6	111	1861444	186638	1656036	3190098
15km	90%	50000	6	152	1574218	178423	1388371	2813362
15km	90%	50000	6	160	1591541	171936	1410480	2535321
15km	90%	50000	6	136	1792664	188430	1595381	3373988
15km	90%	50000	6	133	1323549	163837	1138262	2386848
15km	90%	50000	6	134	1240800	154693	1064909	2653635
15km	90%	50000	6	120	1520873	140468	1369866	2684934
15km	90%	50000	6	225	1961781	174519	1774697	2841392
15km	90%	50000	6	256	1959621	198722	1742052	3379893
15km	90%	50000	6	127	1278505	193139	1072336	2549981
15km	90%	50000	6	139	1428111	170760	1241781	2455406
15km	90%	50000	6	172	1952868	183872	1750499	3054353
15km	90%	50000	6	183	1591786	176676	1401435	3056298
15km	90%	50000	6	154	1594125	163552	1411135	2833953
15km	90%	50000	6	230	1930033	196619	1710440	2684097
15km	90%	50000	6	174	1466551	157905	1291820	2600273
15km	90%	50000	6	215	1424388	134606	1278012	3034845
15km	90%	50000	6	221	1672485	180105	1472244	2839145
15km	90%	50000	6	178	1613667	191109	1400032	2312408
15km	90%	50000	6	192	1700367	159651	1522681	2970637
15km	90%	50000	6	167	2078790	230765	1824416	3230413
15km	90%	50000	6	185	2063416	223668	1832828	3050141
15km	90%	50000	6	131	1739991	200713	1525794	2825496
15km	90%	50000	6	152	2186417	195664	1959712	3255463
15km	90%	50000	6	142	1688703	169599	1500356	2818284
15km	90%	50000	6	154	1400022	145538	1244528	2398577
15km	90%	50000	6	222	2309106	214586	2070617	3249539
15km	90%	50000	6	130	1098125	129540	944956	2285469
15km	90%	50000	6	138	1128656	142069	975310	2487766
15km	90%	50000	6	151	1209469	155095	1049906	2452474
15km	90%	50000	6	174	1624273	189410	1409619	2548624
15km	90%	50000	6	295	1794934	159635	1618722	2652932
15km	90%	50000	6	187	2174084	207514	1944697	2928736
15km	90%	50000	6	155	1578271	170523	1379378	3172000
15km	90%	50000	6	151	1588617	156641	1414160	2405591
15km	90%	50000	6	137	1673088	168410	1492580	2758675
15km	90%	50000	6	135	2345997	274330	2045401	2901633
15km	90%	50000	6	157	1039337	121715	903481	2438620
15km	90%	50000	6	204	1881801	170027	1682161	2929873
15km	90%	50000	6	142	1426208	159361	1244630	3058086
15km	90%	50000	6	266	1713816	158896	1533996	2992911
15km	90%	50000	6	240	1774479	172207	1589712	2862300
15km	90%	50000	6	124	1566290	171568	1379367	2514527
15km	90%	50000	6	127	1047977	104567	929384	2552525
15km	90%	50000	6	162	1722709	174512	1525242	3560972
15km	90%	50000	6	142	1823271	189003	1612235	2888643
15km	90%	50000	6	170	1516019	144672	1361819	2774105
15km	90%	50000	6	166	1447002	152798	1277193	2901421
15km	90%	50000	6	223	2682111	221863	2445409	3226844
15km	90%	50000	6	159	1687681	185571	1474326	2876196
15km	90%	50000	6	112	1568291	195174	1355038	2391007
15km	90%	50000	6	180	2180860	243276	1918359	3510210
15km	90%	50000	6	149	1774427	189422	1562571	2792611
15km	90%	50000	6	120	1596547	155237	1413493	3063746
15km	90%	50000	6	175	1325019	148799	1167114	2698675
15km	90%	50000	6	137	1509297	162916	1332728	2677045
15km	90%	50000	6	168	1337023	123258	1192529	2554539
15km	90%	50000	6	194	1754820	195757	1544106	2509710
15km	90%	50000	6	161	1925570	185749	1727566	3193291
15km	90%	50000	6	168	1658786	138850	1498322	2496377
15km	90%	50000	6	152	1605830	185259	1409317	3014618
15km	90%	50000	6	173	1718945	176366	1520159	2924506
15km	90%	50000	6	177	1258550	142248	1102249	2534546
15km	90%	50000	6	145	2004695	206799	1781470	2814150
15km	90%	50000	6	142	1427926	159361	1259831	3036202
15km	90%	50000	6	152	1979389	210910	1755808	3071755
15km	90%	50000	6	179	1581286	174576	1386090	2633369
15km	90%	50000	6	131	1832865	215939	1597491	3011628
15km	90%	50000	6	178	1659564	184883	1452679	3083166
15km	90%	50000	6	235	1894533	203469	1673596	3085661
15km	90%	50000	6	169	1928353	198122	1711825	2878524
15km	90%	50000	6	189	1456293	157079	1277165	2983186
15km	90%	50000	6	135	1768844	171345	1578651	3191649
15km	90%	50000	6	157	1568761	168526	1379584	2803998
15km	90%	50000	6	161	2208873	241749	1941728	3175110
15km	90%	50000	6	120	1465723	166699	1283874	2606367
15km	90%	50000	6	202	1432671	148180	1271713	2806198
15km	90%	50000	6	137	1391800	157754	1219885	2354576
15km	90%	50000	6	191	1691741	184731	1480124	3066987
15km	90%	50000	6	193	2613520	198955	2387883	3710413
15km	90%	50000	6	205	2211832	173301	2017578	3357264
15km	90%	50000	6	154	2374337	241588	2110492	3080330
15km	90%	50000	6	206	1587705	178994	1387397	2954359
15km	90%	50000	6	178	1670549	177635	1470387	2497355
15km	90%	50000	6	157	1700845	195565	1474955	2693649
15km	90%	50000	6	241	2152970	203227	1928260	2993174
15km	90%	50000	6	141	2140110	229462	1893191	3045165
15km	90%	50000	6	237	1535331	161988	1353051	2680879
15km	90%	50000	6	271	2076982	169109	1895127	3370558
15km	90%	50000	6	229	1949078	172394	1746399	2910269
15km	90%	50000	6	192	1862606	187340	1655036	2981700
15km	90%	50000	6	141	2141451	242240	1880804	3036282
15km	90%	50000	6	167	1444664	178338	1252356	2787311
15km	90%	50000	6	143	1870911	185842	1654212	3048687
15km	90%	50000	6	169	1965837	242067	1704185	3616281
15km	90%	50000	6	246	1358215	139819	1198721	2686539
15km	90%	50000	6	140	1333452	143062	1176775	2948616
15km	90%	50000	6	149	2195526	198113	1979192	2935254
15km	90%	50000	6	149	1106858	126929	968798	2808803
15km	90%	50000	6	223	1911221	202906	1679514	2892823
15km	90%	50000	6	130	1541875	171080	1349166	2724246
15km	90%	50000	6	271	1849197	181625	1650375	3240033
15km	90%	50000	6	170	1574136	161646	1397901	2295590
15km	90%	50000	6	176	1552968	187334	1352770	3093470
15km	90%	50000	6	130	1861147	204429	1642837	2783821
15km	90%	50000	6	223	1389994	148549	1223867	2522076
15km	90%	50000	6	180	1350369	162364	1181786	2687463
15km	90%	50000	6	123	1713657	182757	1513800	2795624
15km	90%	50000	6	187	1253987	131715	1109099	2519024
15km	90%	50000	6	121	1782084	196618	1573480	3305512
15km	90%	50000	6	173	1648002	167786	1449990	2966549
15km	90%	50000	6	190	1570958	173973	1387663	2996782
15km	90%	50000	6	146	1558629	174934	1367178	2746894
15km	90%	50000	6	171	1905602	173879	1719600	3222023
15km	90%	50000	6	234	2161402	206889	1925193	3135746
15km	90%	50000	6	160	1496342	172910	1309574	2556890
15km	90%	50000	6	133	1883866	197589	1666726	3079365
15km	90%	50000	6	162	1899784	221772	1665055	2889484
15km	90%	50000	6	129	1070805	143273	914029	2104834
15km	90%	50000	6	210	1798405	194109	1589938	2901699
15km	90%	50000	6	224	1983805	202954	1760062	2914540
15km	90%	50000	6	235	2137593	196051	1930622	3313244
15km	90%	50000	6	128	1904890	189112	1700364	3201188
15km	90%	50000	6	161	1527933	165013	1354799	2528363
15km	90%	50000	6	175	1894058	223087	1651646	2676209
15km	90%	50000	6	131	1450903	163868	1274850	2919425
15km	90%	50000	6	147	1355293	151590	1188850	2553838
15km	90%	50000	6	175	1807410	195330	1595397	3077024
15km	90%	50000	6	113	1346095	173013	1139871	2420842
15km	90%	50000	6	111	1711757	219002	1474000	2453237
15km	90%	50000	6	188	1597658	156998	1425476	2579458
15km	90%	50000	6	107	1542217	170320	1358173	2513016
15km	90%	50000	6	192	1997709	182804	1794657	2960265
15km	90%	50000	6	181	1754847	203943	1530010	2643447
15km	90%	50000	6	185	1982761	206460	1754225	2964679
15km	90%	50000	6	146	1683641	151163	1516243	3012203
15km	90%	50000	6	141	1329266	159259	1149404	2732882
15km	90%	50000	6	142	1108239	125460	954367	2822064
15km	90%	50000	6	248	2391167	200397	2176452	3402097
15km	90%	50000	6	125	1925586	225673	1677276	2832583
15km	90%	50000	6	238	2063072	214113	1824449	3044932
15km	90%	50000	6	218	2164643	215314	1927260	3153699
15km	90%	50000	6	179	2143485	230505	1884317	3457057
15km	90%	50000	6	140	2292367	223411	2056026	3335850
15km	90%	50000	6	145	1902155	206475	1678265	2935516
15km	90%	50000	6	154	1738144	188031	1533236	2826309
15km	90%	50000	6	233	1578582	166042	1394024	2963280
15km	90%	50000	6	174	1504489	177221	1313678	2655060
15km	90%	50000	6	224	2062086	213940	1821985	2948134
15km	90%	50000	6	192	1727137	159328	1557942	2882844
15km	90%	50000	6	182	1488969	200833	1277865	2558029
15km	90%	50000	6	166	1647894	175510	1452335	2761006
15km	90%	50000	6	136	1363731	146338	1196208	2624975
15km	90%	50000	6	129	1604784	198239	1392414	2530423
15km	90%	50000	6	218	1391316	142861	1233467	2666244
15km	90%	50000	6	168	1792633	179611	1602584	2784892
15km	90%	50000	6	271	1983032	220842	1743286	2980315
15km	90%	50000	6	190	2073158	225938	1830328	2890356
15km	90%	50000	6	202	1811632	186921	1603533	2467049
15km	90%	50000	6	227	1503483	143569	1339987	2748823
15km	90%	50000	6	125	1128540	118225	1000712	2366919
15km	90%	50000	6	248	2266189	227002	2014861	3042622
15km	90%	50000	6	218	1554957	145609	1392255	2824545
15km	90%	50000	6	164	1526734	149379	1371930	2587223
15km	90%	50000	6	172	1299198	132939	1149684	2702456
15km	90%	50000	6	154	1946817	223825	1689455	2843303
15km	90%	50000	6	244	1488685	147950	1321623	2767411
15km	90%	50000	6	171	1746156	189159	1548220	3056997
15km	90%	50000	6	203	1388656	164563	1212923	2988935
15km	90%	50000	6	117	1665624	185580	1470459	2435141
15km	90%	50000	6	152	1600521	188012	1400228	2754324
15km	90%	50000	6	166	1335770	146200	1175730	2672907
15km	90%	50000	6	117	688920	87753	593140	2168560
15km	90%	50000	6	131	1180499	147405	1005511	2234261
15km	90%	50000	6	213	1597977	153576	1428423	2923866
15km	90%	50000	6	116	1121264	124033	978228	2714090
15km	90%	50000	6	152	1615094	176267	1425301	3108343
15km	90%	50000	6	202	1642076	157063	1462356	2838953
15km	90%	50000	6	149	1714717	168843	1528239	2781033
15km	90%	50000	6	135	946303	96922	844070	2225612
15km	90%	50000	6	186	2049204	196512	1831611	3563449
15km	90%	50000	6	210	1527575	156792	1353606	2757919
15km	90%	50000	6	150	1521969	156354	1348585	2738760
15km	90%	50000	6	124	1236107	154512	1073549	2624469
15km	90%	50000	6	107	752253	95057	649988	2729228
15km	90%	50000	6	167	1838911	202628	1613228	2732002
15km	90%	50000	6	145	1894124	242233	1623643	2726982
15km	90%	50000	6	198	1056671	98936	949620	2373191
15km	90%	50000	6	172	1301473	150016	1136443	2356256
15km	90%	50000	6	159	1602697	177425	1408329	2919937
15km	90%	50000	6	169	1666194	188517	1456167	2705376
15km	90%	50000	6	133	1659845	150159	1491241	2832298
15km	90%	50000	6	246	1848160	198344	1630940	3020618
15km	90%	50000	6	154	1246699	148136	1082212	2461206
15km	90%	50000	6	197	2080708	205431	1863716	3077712
15km	90%	50000	6	132	1694235	173034	1501612	2970632
15km	90%	50000	6	236	1610541	160660	1430171	2781177
15km	90%	50000	6	190	2024732	196408	1815314	3006244
15km	90%	50000	6	130	1697630	188373	1492851	2660243
15km	90%	50000	6	127	1691329	166732	1477578	2746098
15km	90%	50000	6	154	1490603	148668	1331819	2709370
15km	90%	50000	6	279	2736615	234169	2477997	3673217
15km	90%	50000	6	214	1730607	172105	1540267	3089615
15km	90%	50000	6	142	1326470	190226	1120134	2444718
15km	90%	50000	6	172	2225266	191188	2018275	3070019
15km	90%	50000	6	131	1402226	171326	1221784	2879905
15km	90%	50000	6	220	1889479	182563	1693527	2620861
15km	90%	50000	6	129	1634155	180105	1437951	2402415
15km	90%	50000	6	116	1378970	150277	1210992	3154387
15km	90%	50000	6	170	1738939	175747	1546089	3293991
15km	90%	50000	6	206	1640901	164415	1461689	3012971
15km	90%	50000	6	158	2028386	224462	1778912	3059610
15km	90%	50000	6	159	1326644	132372	1182067	2875743
15km	90%	50000	6	142	1761722	176706	1555055	3000116
15km	90%	50000	6	140	1312704	161959	1132898	2794228
15km	90%	50000	6	213	1727858	165378	1546734	2655727
15km	90%	50000	6	179	2042061	221375	1801223	3255357
15km	90%	50000	6	154	1565929	165567	1380154	2620872
15km	90%	50000	6	184	1275004	125850	1138325	2413270
15km	90%	50000	6	296	2338954	251863	2062857	3326073
15km	90%	50000	6	156	1710580	204882	1491188	2629176
15km	90%	50000	6	120	1883768	232363	1628896	2676939
15km	90%	50000	6	136	1515609	160066	1340434	2521706
15km	90%	50000	6	179	1429505	189849	1225519	2521023
15km	90%	50000	6	148	1816735	201120	1603848	2541027
15km	90%	50000	6	127	1326527	151236	1155651	2606019
15km	90%	50000	6	151	1268215	148234	1098564	2457786
15km	90%	50000	6	140	1540361	183586	1338862	2783654
15km	90%	50000	6	138	1645224	178242	1447046	2507880
15km	90%	50000	6	160	1687782	181228	1489949	2766002
15km	90%	50000	6	146	2222241	195360	1993878	3095526
15km	90%	50000	6	162	2222697	221262	1983746	3000764
15km	90%	50000	6	185	1510705	156410	1338505	2326009
15km	90%	50000	6	134	1378933	163662	1203931	2739216
15km	90%	50000	6	213	1779274	180797	1560004	2863268
15km	90%	50000	6	177	1678490	188200	1482145	2702353
15km	90%	50000	6	133	1719077	182374	1513583	2689563
15km	90%	50000	6	152	1417858	156042	1251426	2959199
15km	90%	50000	6	188	1596746	170686	1410350	2519195
15km	90%	50000	6	123	1457885	170716	1269842	2690524
15km	90%	50000	6	150	1439067	165078	1259872	2852027
15km	90%	50000	6	125	1098822	138997	952177	2183518
15km	90%	50000	6	195	1961516	200505	1742309	2847833
15km	90%	50000	6	141	1320299	161265	1137022	2837699
15km	90%	50000	6	178	1921695	176403	1726907	2986635
15km	90%	50000	6	185	1500291	163101	1316380	2727962
15km	90%	50000	6	120	1645327	172680	1459377	2702817
15km	90%	50000	6	180	1805066	195116	1585476	3171689
15km	90%	50000	6	107	1463372	160987	1290815	2806458
15km	90%	50000	6	129	1894714	211338	1665503	2801233
15km	90%	50000	6	163	1697585	167156	1516079	2693196
15km	90%	50000	6	160	1659798	152067	1482351	2750980
15km	90%	50000	6	150	1633111	202262	1419710	2725782
15km	90%	50000	6	133	2217753	207959	1980886	3164262
15km	90%	50000	6	173	1804607	214728	1581208	2559880
15km	90%	50000	6	186	1698619	198642	1485403	2994135
15km	90%	50000	6	182	2328142	192603	2108854	3432998
15km	90%	50000	6	177	1200028	150808	1038921	3053532
15km	90%	50000	6	134	1331976	169566	1151426	2113831
15km	90%	50000	6	121	1270109	170324	1079088	2965634
15km	90%	50000	6	190	1785632	144385	1626902	2852056
15km	90%	50000	6	177	1819145	187769	1612204	3088823
15km	90%	50000	6	184	1895765	194666	1677424	3343415
15km	90%	50000	6	184	2402140	226908	2157175	3109622
15km	90%	50000	6	167	2317184	195645	2099119	3067308
15km	90%	50000	6	202	1961523	189893	1758167	3054644
15km	90%	50000	6	228	1505310	162923	1327031	2869670
15km	90%	50000	6	208	1889377	198215	1678752	3277676
15km	90%	50000	6	124	1705097	207316	1483900	2921723
15km	90%	50000	6	166	1450934	176867	1266711	2534717
15km	90%	50000	6	137	1809757	201613	1578401	3475006
15km	90%	50000	6	211	1273218	159287	1091319	2616649
15km	90%	50000	6	165	1393300	151369	1213352	2731666
15km	90%	50000	6	159	1723487	202786	1505058	3026771
15km	90%	50000	6	163	1169873	142026	1019668	3122235
15km	90%	50000	6	197	1919871	211520	1698309	2816399
15km	90%	50000	6	182	1113135	130040	959015	2431481
15km	90%	50000	6	182	1838846	195130	1627442	2714535
15km	90%	50000	6	222	1861898	190098	1652406	2969567
15km	90%	50000	6	191	1661609	173872	1472215	2717777
15km	90%	50000	6	177	1770481	195941	1560701	2899614
15km	90%	50000	6	119	996094	112740	874814	2306807
15km	90%	50000	6	153	1731400	183028	1533112	2627498
15km	90%	50000	6	226	1859563	189590	1649730	3148329
15km	90%	50000	6	134	1764827	209372	1547822	2558267
15km	90%	50000	6	186	2134265	184310	1936736	3541813
15km	90%	50000	6	189	1686606	161399	1491355	3164126
15km	90%	50000	6	179	2281913	187765	2055791	3271040
15km	90%	50000	6	166	2239085	224137	1997197	2978483
15km	90%	50000	6	155	1902087	171006	1716883	3256604
15km	90%	50000	6	174	1686608	169549	1496713	2806820
15km	90%	50000	6	161	1504193	182887	1308550	2618549
15km	90%	50000	6	153	1310675	162231	1139004	2910261
15km	90%	50000	6	112	1117923	124189	981428	2271020
15km	90%	50000	6	135	1499806	169073	1316130	2743249
15km	90%	50000	6	150	1806219	187927	1604204	2769279
15km	90%	50000	6	200	1630765	178017	1437080	2974652
15km	90%	50000	6	199	1674885	196258	1460678	2639153
15km	90%	50000	6	152	1929836	225190	1680651	2940679
15km	90%	50000	6	164	1915110	211829	1683981	2792266
15km	90%	50000	6	207	1727047	160159	1546922	3022394
15km	90%	50000	6	126	1512570	187002	1312971	2705008
15km	90%	50000	6	154	1375735	147623	1219017	2347230
15km	90%	50000	6	136	1543689	176019	1350872	2773761
15km	90%	50000	6	127	1236918	135807	1094470	2935335
15km	90%	50000	6	163	1921017	192823	1709353	2990753
15km	90%	50000	6	140	1122259	132746	974730	2460051
15km	90%	50000	6	162	1948654	226693	1705859	2801149
15km	90%	50000	6	181	1968295	227189	1725385	3217276
15km	90%	50000	6	201	1583601	159168	1404448	3153630
15km	90%	50000	6	157	1698011	170225	1512817	2738089
15km	90%	50000	6	197	1796631	178371	1603201	3147683
15km	90%	50000	6	136	1530826	163155	1350136	2597272
15km	90%	50000	6	111	1419317	159106	1242103	2476165
15km	90%	50000	6	132	1617121	157123	1436397	2969675
15km	90%	50000	6	117	1448311	172466	1243357	2908815
15km	90%	50000	6	171	1751332	225031	1500861	2963618
15km	90%	50000	6	117	2230556	221519	1985588	3111885
15km	90%	50000	6	172	1750433	167558	1559374	2870325
15km	90%	50000	6	234	1871847	194620	1667711	2928690
15km	90%	50000	6	226	2186201	193739	1977644	3284842
15km	90%	50000	6	160	1664332	191848	1465036	3020747
15km	90%	50000	6	168	1648362	198871	1428866	2606104
15km	90%	50000	6	177	1446214	174281	1258536	2626356
15km	90%	50000	6	154	2088034	201879	1871256	3097073
15km	90%	50000	6	141	1392687	164842	1212979	2648087
15km	90%	50000	6	181	1468360	170858	1289306	2625966
15km	90%	50000	6	124	1402710	159129	1232587	2428840
15km	90%	50000	6	139	1441489	147795	1277312	2419214
15km	90%	50000	6	238	1777464	160709	1600607	3057091
15km	90%	50000	6	153	1617327	192306	1409185	3109723
15km	90%	50000	6	179	1526995	138343	1370208	2895336
15km	90%	50000	6	153	2044755	222211	1786448	2767879
15km	90%	50000	6	204	1949876	163520	1767890	2980639
15km	90%	50000	6	136	1322214	148956	1154068	2614300
15km	90%	50000	6	219	1776701	195839	1565020	3432396
15km	90%	50000	6	165	1497014	179986	1293131	2927182
15km	90%	50000	6	116	1427491	169326	1236228	2745584
15km	90%	50000	6	113	1281241	164176	1103570	2651618
15km	90%	50000	6	169	1646709	172605	1441276	2780745
15km	90%	50000	6	148	2273836	225293	2026588	3390458
15km	90%	50000	6	189	2180155	213191	1942423	2972576
15km	90%	50000	6	174	1891937	181629	1681619	2976573
15km	90%	50000	6	133	1889067	206390	1661936	2967179
15km	90%	50000	6	200	1740448	192305	1531462	2904926
15km	90%	50000	6	134	1125654	140940	968149	2532830
15km	90%	50000	6	172	1740344	180816	1548303	2554640
15km	90%	50000	6	194	2168147	231220	1909239	2733629
15km	90%	50000	6	150	1691971	172078	1490649	3334329
15km	90%	50000	6	178	2547123	254541	2269359	3293703
15km	90%	50000	6	169	1512823	148730	1343946	2744769
15km	90%	50000	6	214	2220184	235704	1949288	3051140
15km	90%	50000	6	153	1663664	166351	1477435	2766456
15km	90%	50000	6	140	1495217	184682	1295814	2650714
15km	90%	50000	6	162	2019990	165942	1831091	3204429
15km	90%	50000	6	163	1769693	171112	1587611	2743433
15km	90%	50000	6	172	1694509	158229	1525747	2935253
15km	90%	50000	6	169	1698282	172406	1510501	2889138
15km	90%	50000	6	152	1897930	192249	1673670	2870415
15km	90%	50000	6	224	1540107	165606	1360908	2614437
15km	90%	50000	6	239	1539888	153419	1369450	2811814
15km	90%	50000	6	149	1848732	186169	1648084	3047092
15km	90%	50000	6	149	1932098	225234	1686300	2926470
15km	90%	50000	6	122	1446431	187147	1245857	2654209
15km	90%	50000	6	130	1635888	198885	1425149	2629061
15km	90%	50000	6	216	1586962	181322	1398580	2603662
15km	90%	50000	6	131	1760452	195588	1543383	2662251
15km	90%	50000	6	129	1325035	151790	1152644	2931881
15km	90%	50000	6	171	1915844	211140	1672118	3035018
15km	90%	50000	6	148	1891754	193478	1673357	2781772
15km	90%	50000	6	140	2094550	231544	1841880	3341548
15km	90%	50000	6	184	1731936	176336	1544301	3153296
15km	90%	50000	6	257	1996404	190961	1792645	3185973
15km	90%	50000	6	138	1864315	180890	1669861	2868022
15km	90%	50000	6	151	996125	107747	869695	2511258
15km	90%	50000	6	156	1770321	194684	1553500	3010441
15km	90%	50000	6	142	1428052	163911	1250068	2818428
15km	90%	50000	6	158	1392118	140736	1232442	2653242
15km	90%	50000	6	218	2105755	230035	1865544	2788960
15km	90%	50000	6	201	1471571	133644	1325481	2714289
15km	90%	50000	6	127	1118209	135820	964962	2592987
15km	90%	50000	6	178	1339332	155437	1166288	3036860
15km	90%	50000	6	191	2597967	263124	2311525	3414718
15km	90%	50000	6	179	1805097	169913	1617168	3061819
15km	90%	50000	6	181	1883870	178736	1687729	3330354
15km	90%	50000	6	226	1172637	142249	1025430	2404974
15km	90%	50000	6	141	1187980	156496	1022255	2166136
15km	90%	50000	6	133	1281831	164268	1090082	2559113
15km	90%	50000	6	129	1437074	175397	1227815	2772519
15km	90%	50000	6	125	1466774	153088	1284167	2511625
15km	90%	50000	6	165	1544760	158819	1374779	3139441
15km	90%	50000	6	155	1740680	175541	1537148	3007535
15km	90%	50000	6	215	1247155	128409	1108954	2482094
15km	90%	50000	6	150	1331183	142890	1173165	2505723
15km	90%	50000	6	156	1303215	149161	1135261	2667959
15km	90%	50000	6	137	1375620	164922	1181463	2985301
15km	90%	50000	6	179	1447845	154290	1266230	2683075
15km	90%	50000	6	136	1476768	160978	1300219	2634734
15km	90%	50000	6	127	1623094	185051	1414860	2600409
15km	90%	50000	6	154	1471520	144578	1310580	2599468
15km	90%	50000	6	154	1554343	182468	1359082	3887633
15km	90%	50000	6	217	1858502	171297	1661523	3125066
15km	90%	50000	6	140	1360851	184421	1158186	2921360
15km	90%	50000	6	153	1748770	170793	1556630	2711499
15km	90%	50000	6	339	1775034	159489	1589831	2829427
15km	90%	50000	6	270	1385953	139808	1232487	2787482
15km	90%	50000	6	170	1347438	157706	1181650	2578999
15km	90%	50000	6	164	1837934	167609	1658494	2867017
15km	90%	50000	6	135	1461014	154802	1287875	2607916
15km	90%	50000	6	195	1907127	205873	1682496	2948100
15km	90%	50000	6	159	1396059	149362	1227346	2425337
15km	90%	50000	6	150	1671798	196073	1455681	2902821
15km	90%	50000	6	189	1567616	171671	1387079	2582906
15km	90%	50000	6	218	1345519	143239	1191464	2924542
15km	90%	50000	6	116	2055475	224398	1816207	2943850
15km	90%	50000	6	138	2003606	188317	1792368	3013282
15km	90%	50000	6	161	1179514	138605	1031001	2601511
15km	90%	50000	6	144	1526604	192622	1316354	2386202
15km	90%	50000	6	266	1960078	203454	1737681	3228995
15km	90%	50000	6	163	1374263	136316	1226461	2586956
15km	90%	50000	6	159	2196804	242870	1934299	2986885
15km	90%	50000	6	158	1706046	189027	1505731	2863867
15km	90%	50000	6	187	1988600	211843	1756063	2993069
15km	90%	50000	6	226	1678645	158387	1506491	3141701
15km	90%	50000	6	139	2113445	210474	1877349	3059584
15km	90%	50000	6	163	1341523	148730	1171746	3265623
15km	90%	50000	6	135	1281671	173214	1095484	2812248
15km	90%	50000	6	251	2391921	207455	2155792	3376423
15km	90%	50000	6	181	1597291	162326	1422343	2676572
15km	90%	50000	6	170	1635688	180485	1440921	2646771
15km	90%	50000	6	127	1515450	150518	1349190	2748028
15km	90%	50000	6	279	1542352	153639	1372548	2924674
15km	90%	50000	6	146	1924832	181310	1720995	2885740
15km	90%	50000	6	145	1710802	184544	1509065	2792794
15km	90%	50000	6	163	2241952	211263	2019085	3012619
15km	90%	50000	6	175	1886135	192678	1681082	2766850
15km	90%	50000	6	170	2177306	221664	1937715	3072475
15km	90%	50000	6	165	1960921	223313	1717859	2937501
15km	90%	50000	6	238	1320239	131208	1177102	2442031
15km	90%	50000	6	152	1992029	174208	1799244	2897294
15km	90%	50000	6	237	2275696	214276	2031209	3556765
15km	90%	50000	6	220	1973374	199838	1756252	3214305
15km	90%	50000	6	164	1540548	172922	1346548	2785005
15km	90%	50000	6	115	1134560	157524	959357	2404001
15km	90%	50000	6	152	1601793	196448	1395828	2771810
15km	90%	50000	6	133	1717040	177695	1524103	3094745
15km	90%	50000	6	140	2062791	220822	1827511	3155649
15km	90%	50000	6	225	1444132	162647	1268863	2849043
15km	90%	50000	6	188	1538936	164069	1360268	2627137
15km	90%	50000	6	161	1652050	187449	1451019	2524205
15km	90%	50000	6	186	1733373	192652	1524802	2755695
15km	90%	50000	6	176	1649170	174764	1460540	3033513
15km	90%	50000	6	158	1873433	211598	1647303	3036850
15km	90%	50000	6	172	2208192	204686	1987260	2962029
15km	90%	50000	6	127	2371949	246847	2112459	3052155
15km	90%	50000	6	199	1773041	183735	1562913	2911145
15km	90%	50000	6	124	1563985	150409	1394878	3115158
15km	90%	50000	6	113	2024517	198065	1802974	2761872
15km	90%	50000	6	143	1679155	182304	1480056	3156323
15km	90%	50000	6	196	1399148	152305	1233560	3014996
15km	90%	50000	6	126	1430821	172986	1242653	2482393
15km	90%	50000	6	98	1123784	153741	957807	2838509
15km	90%	50000	6	172	1386542	141301	1233118	2680565
15km	90%	50000	6	171	1681567	147715	1522932	2785118
15km	90%	50000	6	155	1504838	163107	1321720	2827034
15km	90%	50000	6	140	1627582	174549	1432742	2606897
15km	90%	50000	6	162	1055251	141282	902144	2132924
15km	90%	50000	6	119	1388805	166031	1212616	2694908
15km	90%	50000	6	168	1930260	199725	1718867	2775023
15km	90%	50000	6	176	2048301	184505	1831410	3161019
15km	90%	50000	6	121	1509989	159795	1333910	2363204
15km	90%	50000	6	168	1808394	177151	1611697	2683002
15km	90%	50000	6	190	1987294	185145	1769047	2881977
15km	90%	50000	6	141	1567907	178490	1374575	3257973
15km	90%	50000	6	178	1520510	175214	1328466	2749359
15km	90%	50000	6	159	1483417	137533	1331255	2955965
15km	90%	50000	6	201	1687543	185441	1489052	3181051
15km	90%	50000	6	156	1946565	206450	1718946	3144770
15km	90%	50000	6	244	1963099	197098	1732024	2802774
15km	90%	50000	6	189	1909736	204501	1672439	3015259
15km	90%	50000	6	191	1426716	182024	1216931	2675948
15km	90%	50000	6	175	2092199	194175	1868845	3110350
15km	90%	50000	6	169	2124918	214039	1869751	3190233
15km	90%	50000	6	201	1310276	131243	1170710	3395269
15km	90%	50000	6	182	2222565	213137	1989045	3181794
15km	90%	50000	6	237	1505066	184258	1306222	3004036
15km	90%	50000	6	194	2262559	197277	2043699	3211344
15km	90%	50000	6	151	2006886	193134	1789406	3216142
15km	90%	50000	6	140	1246222	131361	1107551	2732852
15km	90%	50000	6	149	2362996	233515	2108034	3239556
15km	90%	50000	6	202	1359516	147225	1203726	2743365
15km	90%	50000	6	181	1746082	200018	1534453	2866570
15km	90%	50000	6	152	1775131	183854	1581318	2920112
15km	90%	50000	6	198	2047794	196700	1824164	3166061
15km	90%	50000	6	227	1727466	169514	1544368	3251828
15km	90%	50000	6	227	1769159	208329	1544444	2513677
15km	90%	50000	6	253	1844948	171592	1656201	3116067
15km	90%	50000	6	171	1189252	139988	1036973	2472802
15km	90%	50000	6	150	1903667	212887	1672404	2984432
15km	90%	50000	6	174	1662534	170133	1479213	2394218
15km	90%	50000	6	154	2389589	212708	2143240	3231138
15km	90%	50000	6	139	1418637	162202	1242265	3044970
15km	90%	50000	6	163	1380506	129578	1240653	2657596
15km	90%	50000	6	164	1206671	132911	1057242	2906367
15km	90%	50000	6	131	1385298	147723	1231234	2489773
15km	90%	50000	6	158	1487599	156821	1322013	2745626
15km	90%	50000	6	156	1687412	164013	1503121	2894627
15km	90%	50000	6	175	1761008	163994	1579590	2961641
15km	90%	50000	6	180	1424123	162562	1246051	2610419
15km	90%	50000	6	163	1797143	197918	1576598	3244618
15km	90%	50000	6	165	1672912	197285	1461299	2667969
15km	90%	50000	6	231	1716598	149982	1544790	2938366
15km	90%	50000	6	228	1476637	171008	1295034	2961565
15km	90%	50000	6	194	1985948	192166	1779824	3092866
15km	90%	50000	6	189	1556775	155025	1387935	2636107
15km	90%	50000	6	228	1599323	141599	1451068	2525042
15km	90%	50000	6	121	884702	112463	762810	2448435
15km	90%	50000	6	144	1452337	138805	1293553	2787742
15km	90%	50000	6	143	1277017	135787	1128867	2733136
15km	90%	50000	6	158	2124064	228188	1874558	3104572
15km	90%	50000	6	121	1842308	201589	1625323	2723167
15km	90%	50000	6	149	1874623	212758	1651371	2822550
15km	90%	50000	6	184	1864479	214362	1633847	2564804
15km	90%	50000	6	150	1639601	162005	1453363	2978455
15km	90%	50000	6	131	1702861	198395	1489598	2483328
15km	90%	50000	6	164	1864420	212286	1638588	3014855
15km	90%	50000	6	186	1785988	202023	1558680	2507939
15km	90%	50000	6	203	1741892	178199	1541641	2841573
15km	90%	50000	6	182	1401276	158337	1231012	2547319
15km	90%	50000	6	149	1801968	176540	1610281	2917857
15km	90%	50000	6	204	1487251	159053	1305922	2618227
15km	90%	50000	6	327	2227240	205562	2000411	3311639
15km	90%	50000	6	187	1439425	148693	1274039	2658281
15km	90%	50000	6	204	1410155	146278	1246019	2743263
15km	90%	50000	6	145	1684679	220087	1442076	2786126
15km	90%	50000	6	146	1739185	201897	1524325	2744091
15km	90%	50000	6	207	1964078	197747	1737133	3009858
15km	90%	50000	6	159	1248122	146551	1089371	2624556
15km	90%	50000	6	176	1841308	200616	1616447	2916106
15km	90%	50000	6	227	1793015	186032	1568604	3299667
15km	90%	50000	6	134	2094984	179452	1892006	3284215
15km	90%	50000	6	150	2293832	218452	2056606	3016964
15km	90%	50000	6	171	1604080	171453	1408663	2548634
15km	90%	50000	6	177	1266020	138258	1119766	2433323
15km	90%	50000	6	174	1612859	177881	1421091	2651538
15km	90%	50000	6	189	1633719	161113	1463898	2872180
15km	90%	50000	6	122	1319618	148264	1156179	2624923
15km	90%	50000	6	255	1705308	151446	1537473	2787705
15km	90%	50000	6	131	1335897	177070	1140588	2679493
15km	90%	50000	6	184	1617095	170296	1435419	2720439
15km	90%	50000	6	183	2138216	205128	1909954	3825032
15km	90%	50000	6	221	1681679	180957	1477192	2879924
15km	90%	50000	6	171	1875064	176904	1684066	3018861
15km	90%	50000	6	166	1466007	157982	1288319	2898111
15km	90%	50000	6	168	2498206	212611	2269352	3590260
15km	90%	50000	6	236	2438627	249782	2162419	3007039
15km	90%	50000	6	118	1623996	174085	1434900	2760058
15km	90%	50000	6	187	1684770	195226	1480503	2925994
15km	90%	50000	6	175	1557861	157633	1391901	2792990
15km	90%	50000	6	226	1391292	155958	1220257	2809796
15km	90%	50000	6	164	1409742	161586	1231464	2496288
15km	90%	50000	6	129	1514283	201648	1295954	2721718
15km	90%	50000	6	140	1253003	143159	1094256	2927046
15km	90%	50000	6	188	1554088	154889	1383516	2958930
15km	90%	50000	6	186	2308711	214075	2066366	2925160
15km	90%	50000	6	195	2164478	206843	1937996	3133720
15km	90%	50000	6	155	2116870	237939	1861436	2920345
15km	90%	50000	6	159	2232693	229820	1983699	3239921
15km	90%	50000	6	204	1498794	172743	1310138	2672250
15km	90%	50000	6	172	1380097	143293	1223395	2891003
15km	90%	50000	6	196	1780133	187672	1571967	3225263
15km	90%	50000	6	162	1756664	176167	1558250	3116667
15km	90%	50000	6	182	2007729	185847	1791689	3447497
15km	90%	50000	6	168	2165332	198584	1945913	3379239
15km	90%	50000	6	177	1690439	171302	1498006	2360926
15km	90%	50000	6	226	1584230	155793	1418259	2599882
15km	90%	50000	6	203	1519179	161540	1339533	2780280
15km	90%	50000	6	176	1535225	159595	1364727	2736034
15km	90%	50000	6	167	1613556	191317	1402129	2953089
15km	90%	50000	6	174	1348282	147136	1187482	2423527
15km	90%	50000	6	171	1816724	171877	1628876	2981259
15km	90%	50000	6	147	1682007	185876	1464965	2696416
15km	90%	50000	6	212	1911358	183341	1715073	3146044
15km	90%	50000	6	141	1811569	174449	1611234	2911307
15km	90%	50000	6	177	1462083	153313	1281733	2864853
15km	90%	50000	6	186	1838635	186239	1628185	3029416
15km	90%	50000	6	202	1831744	167527	1639982	2934542
15km	90%	50000	6	160	1512869	184771	1296778	3009080
15km	90%	50000	6	207	2113709	207674	1882125	3049766
15km	90%	50000	6	180	1587030	158951	1409644	2915784
15km	90%	50000	6	147	1910916	197356	1690178	2714861
15km	90%	50000	6	117	1519541	164503	1341732	2482265
15km	90%	50000	6	132	1228463	136374	1077500	2557570
15km	90%	50000	6	118	1586320	179598	1391982	2449492
15km	90%	50000	6	204	2263456	250824	1989753	2791485
15km	90%	50000	6	203	1992616	182501	1793565	3002776
15km	90%	50000	6	184	1938010	181724	1738943	2785258
15km	90%	50000	6	229	1542540	151364	1379400	2707954
15km	90%	50000	6	175	1873112	172830	1681286	2977708
15km	90%	50000	6	188	1893679	198687	1681842	3057297
15km	90%	50000	6	178	1791526	208355	1565013	2805006
15km	90%	50000	6	156	1145065	131738	1002194	2346325
15km	90%	50000	6	215	1471372	153867	1307271	2761157
15km	90%	50000	6	248	1463498	180943	1262649	2646998
15km	90%	50000	6	157	2019095	216818	1779773	3764935
15km	90%	50000	6	128	1717569	183382	1505890	2945846
15km	90%	50000	6	175	1574727	173402	1385593	2713538
15km	90%	50000	6	222	1592512	175544	1398533	2718807
15km	90%	50000	6	189	1897365	192969	1683657	3157250
15km	90%	50000	6	172	1911155	192064	1700117	3027841
15km	90%	50000	6	147	1629358	177387	1443843	2723845
15km	90%	50000	6	171	2067919	202213	1849632	2818077
15km	90%	50000	6	192	2110731	206499	1880197	2875091
15km	90%	50000	6	152	2101295	197112	1881734	2681251
15km	90%	50000	6	216	1525434	170720	1340740	2621004
15km	90%	50000	6	200	1287566	144438	1113175	2726811
15km	90%	50000	6	164	2251259	194719	2030496	3324567
15km	90%	50000	6	198	2487430	201253	2258344	3554122
15km	90%	50000	6	166	1312975	152827	1146823	2597060
15km	90%	50000	6	216	2041495	195623	1818593	3602043
15km	90%	50000	6	122	1783976	211233	1543159	2620606
15km	90%	50000	6	183	1212754	114294	1088924	2281221
15km	90%	50000	6	140	1481775	163680	1301744	2861320
15km	90%	50000	6	157	1157615	131625	1016882	2385775
15km	90%	50000	6	146	2139917	238008	1884593	3275195
15km	90%	50000	6	113	1004206	122407	870013	2569440
15km	90%	50000	6	204	1985730	207766	1758885	3592777
15km	90%	50000	6	189	1323299	143037	1158654	2965108
15km	90%	50000	6	210	2356605	219083	2100882	3586239
15km	90%	50000	6	136	1510422	178769	1301372	2918865
15km	90%	50000	6	141	1765707	197592	1552915	2614734
15km	90%	50000	6	159	1072918	116700	945638	2362110
15km	90%	50000	6	109	1261388	151900	1097638	2388428
15km	90%	50000	6	156	1476956	173431	1287434	3039524
15km	90%	50000	6	202	1694974	161874	1520596	2793176
15km	90%	50000	6	215	1555675	164198	1373553	2751876
15km	90%	50000	6	175	1985191	222557	1732215	2708343
15km	90%	50000	6	201	1975042	176140	1773835	3455732
15km	90%	50000	6	164	2211574	231126	1962774	3627282
15km	90%	50000	6	195	1982714	180699	1774754	3238068
15km	90%	50000	6	132	1551998	179997	1357030	2867881
15km	90%	50000	6	220	2058773	174618	1862069	3429768
15km	90%	50000	6	168	2016837	187509	1807335	3003927
15km	90%	50000	6	166	1837609	208882	1608125	2788142
15km	90%	50000	6	126	1925275	184297	1724712	2811194
15km	90%	50000	6	171	1892467	160605	1703334	3316754
15km	90%	50000	6	106	1793313	229502	1542557	2931290
15km	90%	50000	6	172	1716736	178143	1515859	2469099
15km	90%	50000	6	228	3046069	215318	2802998	3832463
15km	90%	50000	6	189	1259045	152144	1099666	2412098
15km	90%	50000	6	170	1710061	174621	1516847	2786612
15km	90%	50000	6	156	1579771	192683	1369866	3247291
15km	90%	50000	6	126	1955081	223851	1706697	2789753
15km	90%	50000	6	123	1348798	152982	1184701	2361251
15km	90%	50000	6	120	1135276	157261	961041	2389391
15km	90%	50000	6	164	1522707	148264	1360230	2979841
15km	90%	50000	6	183	1794097	184901	1592137	2452733
15km	90%	50000	6	178	2069507	206405	1854108	3170003
15km	90%	50000	6	159	1568408	160309	1401917	3154644
15km	90%	50000	6	175	1530133	191377	1321518	2855726
15km	90%	50000	6	163	985452	126767	851065	2196824
15km	90%	50000	6	151	1431950	170305	1242819	2833030
15km	90%	50000	6	170	2198661	231328	1950369	2903749
15km	90%	50000	6	228	1771687	182838	1573799	2932251
15km	90%	50000	6	286	1828840	173210	1639626	2812605
15km	90%	50000	6	175	1596414	176286	1403902	2881434
15km	90%	50000	6	252	1953888	197561	1739439	3064612
15km	90%	50000	6	153	1765069	198649	1548095	2711407
15km	90%	50000	6	175	1370142	146015	1210278	2361076
15km	90%	50000	6	125	1188189	148294	1034642	2359968
15km	90%	50000	6	170	1988931	205577	1763282	3026171
15km	90%	50000	6	149	1475553	164938	1294694	2641259
15km	90%	50000	6	150	1224321	143563	1064496	2644919
15km	90%	50000	6	156	1619261	186735	1420535	2587981
15km	90%	50000	6	184	1829686	185208	1619827	3340308
15km	90%	50000	6	220	1747059	148961	1586454	2595683
15km	90%	50000	6	208	1280072	149612	1112908	2370681
15km	90%	50000	6	161	1277022	133198	1129552	2411946
15km	90%	50000	6	178	1737637	198250	1513166	2792963
15km	90%	50000	6	151	1709651	188157	1509286	2784146
15km	90%	50000	6	167	1981842	180595	1790258	3067896
15km	90%	50000	6	186	1881107	210557	1653776	2949340
15km	90%	50000	6	208	2011470	187815	1808832	2848531
15km	90%	50000	6	148	1844196	206584	1611978	3038039
15km	90%	50000	6	99	1412489	165289	1225654	3022612
15km	90%	50000	6	181	1643737	165843	1469688	3123135
15km	90%	50000	6	168	1596487	199560	1378453	2688064
15km	90%	50000	6	159	1457228	151585	1295285	3092321
15km	90%	50000	6	166	2349060	223433	2114605	3415545
15km	90%	50000	6	157	1872747	174360	1679397	2900956
15km	90%	50000	6	148	1449093	173457	1258847	2489319
15km	90%	50000	6	259	1527652	156771	1348723	2659962
15km	90%	50000	6	161	1932127	186307	1727540	2704557
15km	90%	50000	6	139	1585241	156948	1416122	2464781
15km	90%	50000	6	182	1619879	158445	1443448	2829632
15km	90%	50000	6	186	1760171	155265	1588010	3003216
15km	90%	50000	6	252	2181297	244421	1916851	3718424
15km	90%	50000	6	135	1874715	172106	1690737	3192567
15km	90%	50000	6	126	1602822	183637	1401646	2419334
15km	90%	50000	6	145	1648441	178776	1441195	2744597
15km	90%	50000	6	146	1818688	151250	1648698	2571157
15km	90%	50000	6	170	1585678	204959	1359939	2975743
15km	90%	50000	6	125	1448340	175850	1256720	3000361
15km	90%	50000	6	154	1402208	169710	1214900	2665564
15km	90%	50000	6	195	2241358	199821	2004697	3188274
15km	90%	50000	6	160	1617285	152899	1450814	2597330
15km	90%	50000	6	175	2111300	188891	1897537	2813141
15km	90%	50000	6	264	1991127	186173	1779617	3196165
15km	90%	50000	6	219	2204828	227400	1966399	3102363
15km	90%	50000	6	268	2261917	207021	2037339	3404434
15km	90%	50000	6	127	1259337	155114	1093068	2321799
15km	90%	50000	6	156	1713983	167984	1524936	2727462
15km	90%	50000	6	140	1298171	164436	1118828	2501738
15km	90%	50000	6	246	1041332	119320	912402	2661038
15km	90%	50000	6	153	1667343	188871	1469657	2419038
15km	90%	50000	6	139	1417163	121833	1280834	3008745
15km	90%	50000	6	156	1720582	166681	1542964	2635112
15km	90%	50000	6	144	1518148	197029	1304769	2633975
15km	90%	50000	6	128	1846278	211078	1601736	2842295
15km	90%	50000	6	158	1292525	157276	1125645	2221170
15km	90%	50000	6	272	1779949	156439	1596354	3242953
15km	90%	50000	6	121	1684870	195380	1471020	2795519
15km	90%	50000	6	157	1799929	188759	1593723	3114252
15km	90%	50000	6	234	1508762	181510	1307755	2646041
15km	90%	50000	6	212	2839081	202715	2610220	3622701
15km	90%	50000	6	144	1891493	206268	1660570	3132561
15km	90%	50000	6	172	2065324	228896	1811935	3204477
15km	90%	50000	6	176	1801411	167123	1619004	2971576
15km	90%	50000	6	122	1655424	179008	1463919	3050342
15km	90%	50000	6	159	1803142	195698	1584293	2373216
15km	90%	50000	6	160	1725241	168806	1546800	2486746
15km	90%	50000	6	169	2200732	182212	1999268	3182233
15km	90%	50000	6	138	1064952	135614	912713	2369900
15km	90%	50000	6	127	2205661	235971	1943371	2983472
15km	90%	50000	6	140	1453413	162995	1265524	2279672
15km	90%	50000	6	136	1829861	184420	1620255	3433482
15km	90%	50000	6	195	1878675	202362	1652090	2997505
15km	90%	50000	6	173	1724442	166083	1547622	3171010
15km	90%	50000	6	158	1528089	170540	1325512	2859698
15km	90%	50000	6	149	1948206	180013	1750117	2814626
15km	90%	50000	6	190	1923557	171213	1735432	2696683
15km	90%	50000	6	182	1894427	179698	1697858	3115431
15km	90%	50000	6	271	2260739	202513	2042059	3103995
15km	90%	50000	6	103	1360278	166754	1171632	2526733
15km	90%	50000	6	155	1477451	157328	1310923	2605482
15km	90%	50000	6	141	1652625	168844	1471153	2691941
15km	90%	50000	6	144	2337263	216464	2091720	3341598
15km	90%	50000	6	153	1683227	200099	1466713	2708004
15km	90%	50000	6	186	1796591	166982	1610434	2893452
15km	90%	50000	6	189	1972565	173731	1784526	2705705
15km	90%	50000	6	233	2028300	209808	1799385	3202127
15km	90%	50000	6	190	1304671	144988	1141778	2855036
15km	90%	50000	6	100	763183	127422	625225	2093524
15km	90%	50000	6	149	1703352	141365	1550890	2895008
15km	90%	50000	6	129	1455047	168519	1271848	2745687
15km	90%	50000	6	219	1449296	153065	1281421	3003573
15km	90%	50000	6	153	1790775	176085	1597110	2799108
15km	90%	50000	6	125	1276528	143457	1110351	2779856
15km	90%	50000	6	147	1573989	185864	1377748	3106718
15km	90%	50000	6	121	1093257	141352	939538	2553474
15km	90%	50000	6	141	1182729	158294	1006495	2377254
15km	90%	50000	6	140	1655733	196494	1444832	2758789
15km	90%	50000	6	190	2003750	206714	1785528	2950666
15km	90%	50000	6	133	1806727	183379	1601191	3121799
15km	90%	50000	6	131	1585091	168519	1396997	2432279
15km	90%	50000	6	168	1568035	150650	1404957	3173969
15km	90%	50000	6	150	1910260	195278	1702740	2819626
15km	90%	50000	6	168	1855824	173934	1664588	2922829
15km	90%	50000	6	251	1662621	174464	1475082	3121136
15km	90%	50000	6	183	1145421	157200	977248	2573172
15km	90%	50000	6	154	1430535	153418	1262068	2484499
15km	90%	50000	6	126	1496092	175163	1304900	2498821
15km	90%	50000	6	167	2000986	220343	1759330	3048137
15km	90%	50000	6	284	1520583	169048	1326477	2654155
15km	90%	50000	6	183	1567625	144528	1407583	2639665
15km	90%	50000	6	148	1602416	179214	1409306	2879459
15km	90%	50000	6	235	1368646	156235	1193287	2481477
15km	90%	50000	6	159	2409931	204279	2182318	2977218
15km	90%	50000	6	171	1580159	179742	1371662	3014742
15km	90%	50000	6	150	1800836	190077	1595698	2755268
15km	90%	50000	6	181	1447001	165537	1262191	2892108
15km	90%	50000	6	164	1846478	181213	1651240	2838569
15km	90%	50000	6	136	1058609	120638	927015	2417071
15km	90%	50000	6	156	2160780	215628	1923185	3376159
15km	90%	50000	6	228	1832064	213869	1591456	3093702
15km	90%	50000	6	133	1392286	152305	1226592	3042647
15km	90%	50000	6	142	1459629	166276	1272136	2507661
15km	90%	50000	6	191	1690823	188396	1492522	3033812
15km	90%	50000	6	117	2224949	254936	1954909	2973396
15km	90%	50000	6	177	1271036	140440	1114594	2322621
15km	90%	50000	6	152	1798979	170994	1606216	3033930
15km	90%	50000	6	145	1596298	186017	1387946	2644573
15km	90%	50000	6	147	1281526	152892	1123000	2273996
15km	90%	50000	6	182	972636	119431	835097	2610906
15km	90%	50000	6	129	1053043	116292	918257	2449969
15km	90%	50000	6	151	2166822	230549	1896770	3159836
15km	90%	50000	6	159	2200856	193155	1982913	3013086
15km	90%	50000	6	196	1865734	187448	1664270	3043371
15km	90%	50000	6	185	1959259	244216	1695621	2879366
15km	90%	50000	6	182	1700558	187004	1494747	2839600
15km	90%	50000	6	194	1623984	196328	1412119	2903130
15km	90%	50000	6	192	1633925	189889	1433851	2809408
15km	90%	50000	6	181	1056090	127879	907085	2400470
15km	90%	50000	6	181	1948884	173287	1759045	2964114
15km	90%	50000	6	147	2092799	220513	1846438	2796108
15km	90%	50000	6	212	1672709	178438	1469588	2566195
15km	90%	50000	6	171	1563714	184179	1362376	2523473
15km	90%	50000	6	181	2129172	193040	1910118	3266918
15km	90%	50000	6	185	1915225	183446	1716154	3046541
15km	90%	50000	6	169	2080820	232686	1838005	3139033
15km	90%	50000	6	181	1648663	163996	1461113	2920824
15km	90%	50000	6	162	1690787	188364	1476567	2796408
15km	90%	50000	6	134	1373112	158852	1193140	2919646
15km	90%	50000	6	173	1629038	173029	1437577	3133645
15km	90%	50000	6	203	2311611	198038	2099804	3040035
15km	90%	50000	6	131	1437627	152855	1268716	2479237
15km	90%	50000	6	127	1398340	187333	1202292	2596515
15km	90%	50000	6	162	1669895	166469	1485354	2717618
15km	90%	50000	6	186	1515328	174343	1321329	2605979
15km	90%	50000	6	160	1930771	202994	1707625	3033760
15km	90%	50000	6	178	1531084	147987	1364892	2731081
15km	90%	50000	6	184	1981345	212624	1753577	3205382
15km	90%	50000	6	153	1689764	186549	1483865	2732702
15km	90%	50000	6	154	1549484	165777	1371633	2390579
15km	90%	50000	6	200	1821643	198094	1605369	3327165
15km	90%	50000	6	158	1725282	172592	1540334	2560688
15km	90%	50000	6	180	1729835	159390	1553224	2703782
15km	90%	50000	6	207	1389576	150673	1230927	2581039
15km	90%	50000	6	142	1411785	147286	1252047	2721067
15km	90%	50000	6	183	1503449	185746	1297915	3255257
15km	90%	50000	6	176	1506017	155623	1329479	2972080
15km	90%	50000	6	133	1683068	171120	1490309	3204396
15km	90%	50000	6	226	1589585	169071	1401701	2972711
15km	90%	50000	6	189	1764873	167155	1584763	3323468
15km	90%	50000	6	141	2147522	222838	1908346	3594843
15km	90%	50000	6	155	1349884	145010	1187564	2522582
15km	90%	50000	6	170	1616693	186110	1412940	2726497
15km	90%	50000	6	187	1467122	165024	1283245	3114263
15km	90%	50000	6	307	1539957	160298	1373489	3028579
15km	90%	50000	6	146	1679625	202051	1464431	3199060
15km	90%	50000	6	256	1714019	143358	1547907	2797878
15km	90%	50000	6	148	1632724	160702	1460364	2977119
15km	90%	50000	6	157	1728570	174704	1542032	3225757
15km	90%	50000	6	136	1592638	157231	1422217	2362673
15km	90%	50000	6	144	1683134	163769	1504411	2923799
15km	90%	50000	6	128	1715490	156845	1540868	2874823
15km	90%	50000	6	182	1927129	204110	1711036	2920562
15km	90%	50000	6	136	1797739	184317	1597687	2638282
15km	90%	50000	6	152	1275111	129427	1132729	2432369
15km	90%	50000	6	124	1128557	123817	996032	2483089
15km	90%	50000	6	187	1205640	135460	1056389	2458715
15km	90%	50000	6	232	1719600	199966	1501533	2896107
15km	90%	50000	6	168	1811974	196878	1602272	2535105
15km	90%	50000	6	193	1054044	130796	910647	2290897
15km	90%	50000	6	174	1381615	160600	1206632	2544358
15km	90%	50000	6	149	1667709	164727	1472482	2535913
15km	90%	50000	6	180	2133344	198189	1912081	2841740
15km	90%	50000	6	111	1310595	168083	1122897	2510027
15km	90%	50000	6	107	1858983	190950	1651243	2851317
15km	90%	50000	6	183	1986401	189341	1787638	3002964
15km	90%	50000	6	169	1393625	155581	1213419	2660988
15km	90%	50000	6	170	1868848	203050	1647182	2775077
15km	90%	50000	6	167	2060455	214751	1828937	3043180
15km	90%	50000	6	173	2605498	218511	2355816	3573910
15km	90%	50000	6	160	1502057	168228	1323703	2532910
15km	90%	50000	6	161	1544396	180653	1344991	2519312
15km	90%	50000	6	166	1737125	210261	1497879	2911462
15km	90%	50000	6	190	1705626	174927	1515071	2616462
15km	90%	50000	6	211	2242276	194335	2023608	3433002
15km	90%	50000	6	121	1265112	164879	1092660	2545885
15km	90%	50000	6	174	2363912	231749	2108792	2979664
15km	90%	50000	6	128	1480065	175411	1297054	2702902
15km	90%	50000	6	249	1445869	161496	1275982	2585000
15km	90%	50000	6	213	2012073	189069	1808495	3152004
15km	90%	50000	6	145	1164393	136488	1014899	2481968
15km	90%	50000	6	180	1445165	157111	1273020	2614038
15km	90%	50000	6	199	1770006	197531	1560838	2544851
15km	90%	50000	6	167	1156514	128863	1007725	2358699
15km	90%	50000	6	125	1393786	168459	1212839	2785947
15km	90%	50000	6	188	1537894	189628	1325376	2524304
15km	90%	50000	6	147	1468661	145996	1308356	2975853
15km	90%	50000	6	154	1827486	212959	1596845	3085453
15km	90%	50000	6	163	1296055	150254	1137021	2754324
15km	90%	50000	6	161	1692133	171098	1508527	2978876
15km	90%	50000	6	147	1284087	134740	1131812	2619607
15km	90%	50000	6	240	2049587	190389	1832916	3345327
15km	90%	50000	6	161	2266178	233135	2014491	2896739
15km	90%	50000	6	127	1377681	139592	1210070	2287334
15km	90%	50000	6	133	1663918	189124	1454177	3254075
15km	90%	50000	6	150	1909839	180639	1704776	2928069
15km	90%	50000	6	202	2196013	184161	1990356	3369107
15km	90%	50000	6	185	1633066	173066	1440911	2956324
15km	90%	50000	6	128	1656752	181876	1453603	2983436
15km	90%	50000	6	116	1351263	143915	1197243	2604635
15km	90%	50000	6	132	1222377	134383	1072546	2467775
15km	90%	50000	6	186	1298430	142385	1142221	2678483
15km	90%	50000	6	156	1738660	174860	1554856	2951694
15km	90%	50000	6	164	1613613	177011	1410898	3332583
15km	90%	50000	6	161	1298503	133438	1145183	2698052
15km	90%	50000	6	205	2143031	176720	1939908	3453573
15km	90%	50000	6	187	1530504	193146	1316241	2796261
15km	90%	50000	6	174	1533550	183441	1333876	2828605
15km	90%	50000	6	120	1165207	136499	1015249	2111523
15km	90%	50000	6	177	1210434	141008	1059616	2346329
15km	90%	50000	6	166	1446815	149967	1286398	2915943
15km	90%	50000	6	169	1454889	163188	1273178	2522433
15km	90%	50000	6	142	1272107	159178	1105660	2375706
15km	90%	50000	6	190	1884048	199305	1670857	2756212
15km	90%	50000	6	192	1973826	197730	1749244	2987814
15km	90%	50000	6	162	1892005	188459	1687389	3188603
15km	90%	50000	6	165	1582961	182691	1377701	2532832
15km	90%	50000	6	184	1537789	173217	1327136	2970660
15km	90%	50000	6	140	1201110	132836	1047761	2532432
15km	90%	50000	6	150	1663971	165552	1479391	2764122
15km	90%	50000	6	152	1514920	173984	1330528	2832600
15km	90%	50000	6	132	1615961	205987	1398855	2701586
15km	90%	50000	6	163	1926481	196709	1702507	2670738
15km	90%	50000	6	229	2005774	222094	1766605	2860479
15km	90%	50000	6	152	1878291	194286	1671432	2658421
15km	90%	50000	6	150	1705375	191397	1492500	2420136
15km	90%	50000	6	179	2043176	202654	1806591	3103009
15km	90%	50000	6	197	1477515	166498	1302877	2393300
15km	90%	50000	6	222	1524250	153575	1349379	2465470
15km	90%	50000	6	190	1608302	163924	1431789	2932787
15km	90%	50000	6	115	1452686	161741	1273140	2718975
15km	90%	50000	6	143	1558704	176468	1369881	3348288
15km	90%	50000	6	125	1270159	144430	1111103	2471745
15km	90%	50000	6	199	975184	92907	873903	2418570
15km	90%	50000	6	115	1756542	185963	1556180	2535966
15km	90%	50000	6	197	2001692	208887	1776477	3100211
15km	90%	50000	6	186	1775110	182515	1575910	2643947
15km	90%	50000	6	279	2175750	237893	1912926	3567679
15km	90%	50000	6	192	1661495	177924	1470918	2844156
15km	90%	50000	6	205	1884042	178589	1693874	2853733
15km	90%	50000	6	142	1689565	172647	1492234	2808631
15km	90%	50000	6	150	1681725	203033	1465670	3221745
15km	90%	50000	6	212	1777019	170926	1590485	3049465
15km	90%	50000	6	180	1954354	219457	1723547	2873204
15km	90%	50000	6	202	1802945	180189	1601475	2770203
15km	90%	50000	6	150	1799601	180778	1604127	3092107
15km	90%	50000	6	162	1513138	176924	1320312	2730652
15km	90%	50000	6	176	1798169	190854	1595971	2930370
15km	90%	50000	6	110	1178290	138173	1022792	2594102
15km	90%	50000	6	197	1756993	163605	1576773	3273972
15km	90%	50000	6	170	2245294	208721	2009042	3089664
15km	90%	50000	6	150	1751794	214208	1511839	2633291
15km	90%	50000	6	136	1525581	180283	1317374	2677810
15km	90%	50000	6	178	1617570	166103	1432095	2479634
15km	90%	50000	6	135	1292805	134425	1132110	2809668
15km	90%	50000	6	122	1447423	182241	1249805	2617141
15km	90%	50000	6	176	1740063	172198	1553198	3133460
15km	90%	50000	6	178	1828031	190420	1612559	2948377
15km	90%	50000	6	170	2015865	215577	1779861	2940856
15km	90%	50000	6	166	1712381	173786	1522172	3079629
15km	90%	50000	6	194	1738792	154483	1563957	2876908
15km	90%	50000	6	198	2135197	224897	1880633	3513601
15km	90%	50000	6	125	1592138	189123	1377209	2915475
15km	90%	50000	6	207	1474917	142190	1318290	2492207
15km	90%	50000	6	212	1716571	188855	1506915	2881496
15km	90%	50000	6	136	1437986	173661	1257805	2449064
15km	90%	50000	6	203	1833821	188519	1618486	2863152
15km	90%	50000	6	179	1324090	141148	1145445	2971998
15km	90%	50000	6	123	980672	122527	852111	2570979
15km	90%	50000	6	157	1548216	170366	1363479	2749794
15km	90%	50000	6	151	1826263	189528	1619842	3354828
15km	90%	50000	6	165	1648517	156208	1474845	2791059
15km	90%	50000	6	261	1704455	180687	1465149	3061656
15km	90%	50000	6	216	1763598	169502	1573557	2766318
15km	90%	50000	6	116	1828265	218040	1597932	2809158
15km	90%	50000	6	203	1709482	185740	1507473	2719589
15km	90%	50000	6	176	1927239	193135	1716480	2825496
15km	90%	50000	6	233	1295078	157970	1125934	2270107
15km	90%	50000	6	176	1543093	152498	1371700	2886798
15km	90%	50000	6	159	1534433	157779	1357804	2565093
15km	90%	50000	6	132	1675629	180171	1479899	3076107
15km	90%	50000	6	176	1629250	155344	1451343	2768173
15km	90%	50000	6	127	2158565	200294	1945346	2755490
15km	90%	50000	6	117	1388461	184694	1171090	2991725
15km	90%	50000	6	256	1701480	167994	1513419	2627445
15km	90%	50000	6	157	1946543	173203	1756101	2868250
15km	90%	50000	6	148	1762747	211718	1535428	3309306
15km	90%	50000	6	103	1000519	123489	869185	2555542
15km	90%	50000	6	132	1894674	184816	1690401	2770612
15km	90%	50000	6	142	1280905	142991	1129651	2270312
15km	90%	50000	6	149	1654190	179936	1457073	2791278
15km	90%	50000	6	122	1596683	172070	1411635	2489845
[truncated: 1 more rows]
