# Supplementary material for: Quantifying the Value of Perfect Information in Emergency Vaccination Campaigns
Source: PLoS Comput Biol. 2017 Feb 16;13(2):e1005318. doi: 10.1371/journal.pcbi.1005318 (PMC5312803; doi:10.1371/journal.pcbi.1005318)
Supplement: S1 Data — (ZIP) [file pcbi.1005318.s013.zip › Data/15km vaccination/data3.txt]

vacc_radius	efficacy	capacity	delay	outbreak_duration	livestock_culled	cattle_culled	sheep_culled	vaccinations
15km	50%	20000	6	257	7299432	1075941	6142266	3499021
15km	50%	20000	6	304	7925453	1148156	6684594	4164835
15km	50%	20000	6	266	6362467	1079579	5189950	3433567
15km	50%	20000	6	433	8948248	1295584	7549812	4671158
15km	50%	20000	6	241	6025276	963945	4977962	3476932
15km	50%	20000	6	371	8591521	1179269	7325038	4508371
15km	50%	20000	6	336	7662690	1075757	6498505	3951423
15km	50%	20000	6	231	6318576	936301	5308767	3107779
15km	50%	20000	6	239	6760547	1070513	5604431	3431300
15km	50%	20000	6	232	5718194	872933	4772587	2707913
15km	50%	20000	6	359	6463614	922990	5466900	3194498
15km	50%	20000	6	357	7688738	1192072	6430107	4485487
15km	50%	20000	6	205	6280573	1033715	5157796	2939310
15km	50%	20000	6	266	5810802	912950	4818637	2758184
15km	50%	20000	6	248	6069553	903862	5109882	2972262
15km	50%	20000	6	228	6015268	961834	4995105	2883735
15km	50%	20000	6	259	6701028	1010881	5608021	3682922
15km	50%	20000	6	286	5929234	900442	4979577	2894893
15km	50%	20000	6	178	4087865	685008	3374993	2549612
15km	50%	20000	6	372	5430033	889493	4490561	3021085
15km	50%	20000	6	281	6813763	1064779	5640309	3561380
15km	50%	20000	6	372	6188276	954776	5184262	3634083
15km	50%	20000	6	372	5005743	814460	4139677	2859308
15km	50%	20000	6	305	6622993	998123	5548202	3587308
15km	50%	20000	6	247	4821966	783084	3974370	2521614
15km	50%	20000	6	238	5820596	959568	4786608	3083356
15km	50%	20000	6	317	7142089	1100641	5960383	4233594
15km	50%	20000	6	311	6277877	929567	5267827	3804898
15km	50%	20000	6	329	8383897	1296139	6990814	4650353
15km	50%	20000	6	296	5976202	973544	4921757	3421158
15km	50%	20000	6	263	5918492	989618	4875054	2904987
15km	50%	20000	6	234	5691666	914509	4721365	3261711
15km	50%	20000	6	290	7552315	1142230	6335174	4200415
15km	50%	20000	6	298	7944684	1127423	6715802	3964760
15km	50%	20000	6	308	9411387	1352291	7946316	4464269
15km	50%	20000	6	329	6839710	942822	5811029	3849612
15km	50%	20000	6	319	6764988	891121	5801425	3422093
15km	50%	20000	6	363	7471784	1121034	6274467	4137161
15km	50%	20000	6	284	4960942	806126	4114560	2569009
15km	50%	20000	6	321	8012733	1104478	6800520	3997874
15km	50%	20000	6	351	7823641	1123599	6629532	4098922
15km	50%	20000	6	272	4922243	839922	4033923	2880204
15km	50%	20000	6	247	6656874	1009789	5551965	3565059
15km	50%	20000	6	327	7924055	1118276	6747506	3786365
15km	50%	20000	6	317	7111718	1057221	5957805	4015374
15km	50%	20000	6	285	8142916	1257649	6787416	4129056
15km	50%	20000	6	239	6074199	1023800	4971514	3438454
15km	50%	20000	6	304	5370304	873026	4433104	3105977
15km	50%	20000	6	219	6542636	1040617	5441403	3144121
15km	50%	20000	6	259	6755409	1174406	5477327	3730301
15km	50%	20000	6	216	5284413	805070	4431173	2871561
15km	50%	20000	6	259	7737578	1145291	6495495	3737382
15km	50%	20000	6	306	8086025	1229427	6778626	4270771
15km	50%	20000	6	260	6353513	913081	5340327	3613365
15km	50%	20000	6	238	6406109	1003266	5358756	3182103
15km	50%	20000	6	352	5864646	940896	4876984	3375200
15km	50%	20000	6	226	6049795	1024054	4958002	3127897
15km	50%	20000	6	314	6642292	1017024	5551765	3828145
15km	50%	20000	6	284	7472683	1100337	6305506	4046940
15km	50%	20000	6	214	5469995	884661	4520379	3071716
15km	50%	20000	6	263	7205417	1132563	5984730	3793095
15km	50%	20000	6	317	5840018	854326	4922660	3312701
15km	50%	20000	6	270	7582690	1167481	6333072	3706827
15km	50%	20000	6	261	8621842	1226769	7277010	3763803
15km	50%	20000	6	223	5916813	919030	4914919	3200923
15km	50%	20000	6	285	7132608	1041155	5996184	3806440
15km	50%	20000	6	289	5315032	893120	4356916	3082973
15km	50%	20000	6	272	6658925	958785	5616153	3448844
15km	50%	20000	6	240	6249592	1032653	5130409	3455202
15km	50%	20000	6	381	5839265	971951	4796452	3558986
15km	50%	20000	6	224	7347170	1185772	6053575	3204863
15km	50%	20000	6	319	7693848	1098474	6526029	4156889
15km	50%	20000	6	313	6951730	1041514	5846173	4024165
15km	50%	20000	6	243	6571930	1077459	5413763	3502655
15km	50%	20000	6	362	6706096	964293	5688370	3823605
15km	50%	20000	6	303	8037822	1245831	6721053	4066681
15km	50%	20000	6	265	5768586	922230	4781351	3540612
15km	50%	20000	6	312	6998751	1195781	5732405	3998571
15km	50%	20000	6	322	5365046	921255	4403208	3030267
15km	50%	20000	6	276	6174738	969080	5127073	3487990
15km	50%	20000	6	264	6758799	1018822	5645977	3793046
15km	50%	20000	6	317	5370358	863360	4441540	3362063
15km	50%	20000	6	228	6593103	1070031	5443449	3284261
15km	50%	20000	6	240	6477744	1043120	5329237	3447706
15km	50%	20000	6	245	6303101	1053709	5177523	3523406
15km	50%	20000	6	266	5845951	922272	4847592	3115491
15km	50%	20000	6	299	5911714	911650	4940657	3655642
15km	50%	20000	6	273	7286990	1165836	6060244	3948154
15km	50%	20000	6	208	5752066	943777	4719826	2978915
15km	50%	20000	6	265	5656745	881159	4665775	3208558
15km	50%	20000	6	343	5711271	910984	4747247	3604408
15km	50%	20000	6	228	6470980	1065451	5334972	3268042
15km	50%	20000	6	332	6073957	1038580	4954149	3442467
15km	50%	20000	6	215	5346825	869029	4407673	3029999
15km	50%	20000	6	262	6189987	999068	5127339	3764743
15km	50%	20000	6	224	6219558	977264	5175590	3218960
15km	50%	20000	6	257	5699227	848563	4775416	3509092
15km	50%	20000	6	259	5980022	1020083	4907137	3741652
15km	50%	20000	6	348	8409304	1205783	7084910	4601232
15km	50%	20000	6	246	5618255	903117	4649215	3361947
15km	50%	20000	6	329	7947618	1087454	6787914	3830831
15km	50%	20000	6	339	6202856	1002965	5115701	3176681
15km	50%	20000	6	257	6028721	950404	5001486	3342547
15km	50%	20000	6	269	6012334	975487	4946458	3157393
15km	50%	20000	6	189	4973432	800549	4118812	2703061
15km	50%	20000	6	290	6066949	976388	5024147	3554463
15km	50%	20000	6	273	7832283	1150960	6609898	3948897
15km	50%	20000	6	274	6246193	924544	5271201	3560501
15km	50%	20000	6	385	8014075	1168534	6776895	4335135
15km	50%	20000	6	324	8059461	1225759	6765761	4354884
15km	50%	20000	6	229	6188351	990920	5123300	3294265
15km	50%	20000	6	262	5780623	946972	4772987	3474205
15km	50%	20000	6	317	5274314	827934	4370245	3248546
15km	50%	20000	6	288	7265607	1076788	6116070	4074542
15km	50%	20000	6	448	8113847	1223170	6808024	4324131
15km	50%	20000	6	362	7544070	1095603	6357408	3900957
15km	50%	20000	6	222	5355060	884259	4398774	3063062
15km	50%	20000	6	234	5028176	793401	4191975	2852649
15km	50%	20000	6	248	5592700	867476	4673359	2989979
15km	50%	20000	6	389	6594651	997234	5497903	3670372
15km	50%	20000	6	341	6846250	1000985	5749237	3841543
15km	50%	20000	6	245	7557781	1060643	6413420	3538284
15km	50%	20000	6	309	6943217	988280	5898690	3806786
15km	50%	20000	6	324	6030738	945005	5008395	3637571
15km	50%	20000	6	317	6360818	996638	5262995	3513496
15km	50%	20000	6	361	7297986	1261261	5938452	4170081
15km	50%	20000	6	200	5510582	896423	4560201	2864981
15km	50%	20000	6	391	6397077	1089566	5226479	4597430
15km	50%	20000	6	243	6994194	1062929	5851166	3499983
15km	50%	20000	6	264	7091408	1041371	5957098	3534606
15km	50%	20000	6	229	5910017	915158	4949694	3099433
15km	50%	20000	6	281	5031643	852347	4139655	3187974
15km	50%	20000	6	266	5060892	795042	4169257	2493252
15km	50%	20000	6	286	7542769	1050938	6340228	3682158
15km	50%	20000	6	268	5824620	971221	4783674	3379583
15km	50%	20000	6	312	5671253	879006	4714206	3270120
15km	50%	20000	6	205	5152759	810747	4280985	2910697
15km	50%	20000	6	330	6829642	999502	5740354	3478720
15km	50%	20000	6	194	5904555	1040345	4759371	2764592
15km	50%	20000	6	271	8281846	1223980	6931505	3909434
15km	50%	20000	6	207	5611384	888559	4660577	2971433
15km	50%	20000	6	254	5711390	942193	4671890	2797151
15km	50%	20000	6	290	5183056	734341	4402877	3284081
15km	50%	20000	6	287	7528926	1114426	6328234	3796313
15km	50%	20000	6	248	6244739	1079226	5099119	3237378
15km	50%	20000	6	279	6638768	1032711	5473075	3727306
15km	50%	20000	6	256	6904439	1137387	5661421	3695034
15km	50%	20000	6	289	6910707	1050037	5752956	3782193
15km	50%	20000	6	268	6396820	1061973	5223342	3604422
15km	50%	20000	6	280	4487172	723668	3688724	2891422
15km	50%	20000	6	249	5159457	821238	4244144	2728733
15km	50%	20000	6	227	5751408	922805	4759164	3196129
15km	50%	20000	6	439	7489947	1065883	6338059	3931408
15km	50%	20000	6	349	5051745	798978	4197970	2435137
15km	50%	20000	6	251	7055571	1033561	5941555	3621346
15km	50%	20000	6	343	7343077	1016084	6261226	3825075
15km	50%	20000	6	307	5866860	909473	4901381	3173265
15km	50%	20000	6	296	5515050	916888	4531311	3472219
15km	50%	20000	6	226	5728083	917629	4746805	3251240
15km	50%	20000	6	278	5400386	857302	4497204	2895000
15km	50%	20000	6	288	7655890	1041455	6538517	3652219
15km	50%	20000	6	275	5658959	949413	4639023	3556727
15km	50%	20000	6	228	6133302	952677	5107990	3285943
15km	50%	20000	6	243	6002369	985587	4928287	3269377
15km	50%	20000	6	262	5910716	927701	4919063	3164556
15km	50%	20000	6	292	6327744	1033463	5241928	3350383
15km	50%	20000	6	245	6440215	1046905	5312705	3219508
15km	50%	20000	6	318	6701892	1040504	5597522	3763998
15km	50%	20000	6	356	6321671	1059568	5202471	3391689
15km	50%	20000	6	261	7114279	1066949	5979593	3769132
15km	50%	20000	6	269	6841643	1072336	5682395	3885133
15km	50%	20000	6	276	5764043	933214	4759355	3008066
15km	50%	20000	6	292	6366137	994019	5288268	3643322
15km	50%	20000	6	376	6841471	1041950	5695018	3386990
15km	50%	20000	6	271	6981976	1038657	5876689	3703548
15km	50%	20000	6	269	6509980	1069892	5372582	3861195
15km	50%	20000	6	227	5615464	928170	4629115	3019917
15km	50%	20000	6	264	7265758	1087905	6094151	3766714
15km	50%	20000	6	282	6722292	1166494	5464772	4084502
15km	50%	20000	6	360	6003994	982891	4934245	3382289
15km	50%	20000	6	375	5920332	876606	4989402	3944011
15km	50%	20000	6	223	5383079	898198	4437184	3139672
15km	50%	20000	6	278	7865216	1114989	6645738	4033953
15km	50%	20000	6	228	5860435	953588	4840718	2778132
15km	50%	20000	6	238	5773667	956858	4758028	3300017
15km	50%	20000	6	343	6453028	973242	5395749	4021664
15km	50%	20000	6	375	6210492	959224	5155994	3300992
15km	50%	20000	6	247	7359350	1101985	6184939	3557328
15km	50%	20000	6	315	6913948	1059632	5778394	3961660
15km	50%	20000	6	265	5355991	904949	4389619	3173740
15km	50%	20000	6	238	6020736	1001121	4943046	3427674
15km	50%	20000	6	275	6984025	977699	5934748	3910290
15km	50%	20000	6	298	7226421	1145251	5998504	3960628
15km	50%	20000	6	292	7385462	1089209	6225019	3919072
15km	50%	20000	6	293	5631954	935142	4614786	3202451
15km	50%	20000	6	278	6177381	1069022	4997422	3599753
15km	50%	20000	6	297	6171945	931302	5180661	3310501
15km	50%	20000	6	415	7149582	997246	6057847	4355157
15km	50%	20000	6	252	5846360	919616	4846593	3452959
15km	50%	20000	6	273	6635383	1042996	5534426	3661353
15km	50%	20000	6	259	6605644	1047547	5495589	3733098
15km	50%	20000	6	244	5727965	949358	4706534	2956622
15km	50%	20000	6	344	5976748	995583	4913201	2966664
15km	50%	20000	6	211	5764508	1006902	4670042	3021667
15km	50%	20000	6	283	7006573	1006351	5930523	3822153
15km	50%	20000	6	331	8115441	1239612	6773948	3953211
15km	50%	20000	6	251	5811132	935424	4807352	3247816
15km	50%	20000	6	332	6275658	946836	5275960	3615312
15km	50%	20000	6	296	6285530	997421	5200399	3524023
15km	50%	20000	6	285	5640954	843258	4745843	2795828
15km	50%	20000	6	281	5855827	981201	4798620	3739731
15km	50%	20000	6	213	5375548	847631	4460203	2792048
15km	50%	20000	6	254	7033514	1101372	5857749	3668910
15km	50%	20000	6	508	6875717	1053592	5753304	4443211
15km	50%	20000	6	356	7125475	1162456	5878068	4165475
15km	50%	20000	6	220	5252989	831581	4361639	2762574
15km	50%	20000	6	318	8744010	1287470	7337640	4295682
15km	50%	20000	6	286	6646291	1086525	5459232	3609150
15km	50%	20000	6	235	5927958	973442	4903907	3247991
15km	50%	20000	6	274	6933826	993332	5857000	3284200
15km	50%	20000	6	233	6575036	1075076	5404292	3342663
15km	50%	20000	6	394	6465539	902067	5473447	3456610
15km	50%	20000	6	310	6598801	1103786	5396799	3512659
15km	50%	20000	6	242	5327904	898037	4339985	3164460
15km	50%	20000	6	283	7093549	1117623	5897817	4084579
15km	50%	20000	6	258	5737654	902712	4711317	3734935
15km	50%	20000	6	291	6083308	942434	5056210	3547885
15km	50%	20000	6	310	4784006	790241	3918211	2678091
15km	50%	20000	6	286	5406123	853191	4509751	2883749
15km	50%	20000	6	257	6492525	980937	5456541	3289691
15km	50%	20000	6	278	5600271	961503	4569001	2950900
15km	50%	20000	6	325	6321565	1033944	5216527	4329684
15km	50%	20000	6	383	6652932	1035993	5560826	3793307
15km	50%	20000	6	265	5433495	891841	4462495	3101168
15km	50%	20000	6	264	6703695	1151897	5470252	3645330
15km	50%	20000	6	292	4876819	806210	4012677	3105315
15km	50%	20000	6	298	6564029	1084563	5391300	3649288
15km	50%	20000	6	346	6136162	899669	5167577	3675270
15km	50%	20000	6	320	5912118	983055	4854996	3287914
15km	50%	20000	6	259	4615831	776039	3796683	2872417
15km	50%	20000	6	275	6751384	977987	5714770	3511871
15km	50%	20000	6	264	6952097	976000	5912173	3646418
15km	50%	20000	6	273	8040620	1337934	6590158	3720695
15km	50%	20000	6	345	7432916	1129509	6201242	4338544
15km	50%	20000	6	218	4966434	849179	4045624	3121053
15km	50%	20000	6	321	8893609	1224923	7571488	4661522
15km	50%	20000	6	218	5432181	894588	4455741	2819988
15km	50%	20000	6	297	5611762	930829	4602504	3402670
15km	50%	20000	6	291	7093392	1099739	5907636	3355078
15km	50%	20000	6	260	5705630	930363	4700220	3302122
15km	50%	20000	6	356	7288106	1113185	6061505	4062377
15km	50%	20000	6	261	5477614	919989	4515390	3503759
15km	50%	20000	6	221	5392416	884414	4431362	2923529
15km	50%	20000	6	315	6357560	1064005	5197442	3721458
15km	50%	20000	6	350	6860141	982784	5816573	3621433
15km	50%	20000	6	257	5654185	908785	4678338	3369850
15km	50%	20000	6	283	5225323	863808	4290460	2932146
15km	50%	20000	6	228	5821135	915004	4817837	2723929
15km	50%	20000	6	301	5504500	916624	4518967	2873104
15km	50%	20000	6	309	7907749	1145411	6684465	3737242
15km	50%	20000	6	328	5328857	816158	4455486	3144107
15km	50%	20000	6	249	5927309	901861	4954496	3420259
15km	50%	20000	6	261	8796632	1257732	7441548	3765550
15km	50%	20000	6	280	5947402	962501	4922535	2969046
15km	50%	20000	6	231	5701928	977931	4628207	3327648
15km	50%	20000	6	257	6175294	936578	5150454	3107840
15km	50%	20000	6	260	7765514	1103163	6589709	3765590
15km	50%	20000	6	310	6609975	1138569	5388748	3728934
15km	50%	20000	6	198	5187025	871725	4264403	2575650
15km	50%	20000	6	296	6035455	936583	5034704	3296046
15km	50%	20000	6	324	7075872	1007360	5989233	4040859
15km	50%	20000	6	306	7598013	1125208	6403545	4118108
15km	50%	20000	6	264	6109334	976815	5056303	2874689
15km	50%	20000	6	301	7986344	1108483	6790507	4364535
15km	50%	20000	6	266	6401211	976641	5361218	3634296
15km	50%	20000	6	279	7011893	1016021	5938406	3749192
15km	50%	20000	6	264	5284045	847116	4348826	3264382
15km	50%	20000	6	327	9017106	1239938	7676418	4554162
15km	50%	20000	6	227	6319293	998894	5230107	3148580
15km	50%	20000	6	261	5933693	980832	4875315	3379962
15km	50%	20000	6	228	5166320	846004	4267302	3056264
15km	50%	20000	6	215	5988625	984341	4933012	2997288
15km	50%	20000	6	285	9435050	1388643	7938318	4121610
15km	50%	20000	6	296	5229835	849251	4321575	3141941
15km	50%	20000	6	266	5155791	841023	4250518	3113181
15km	50%	20000	6	318	7433560	1034021	6291985	3547731
15km	50%	20000	6	249	6673778	1071992	5504675	3406054
15km	50%	20000	6	434	6751288	1067798	5606118	4326581
15km	50%	20000	6	211	5571503	859141	4654855	2783854
15km	50%	20000	6	304	7456228	1226957	6139289	4279464
15km	50%	20000	6	218	5107896	840689	4202519	3054087
15km	50%	20000	6	324	6273553	1066707	5133189	3915805
15km	50%	20000	6	244	5943982	1003442	4898198	3522483
15km	50%	20000	6	229	5635040	965364	4612153	3047684
15km	50%	20000	6	338	6964094	1068126	5813877	4080707
15km	50%	20000	6	273	5972714	969989	4924908	2920222
15km	50%	20000	6	231	5731082	891496	4751412	3007691
15km	50%	20000	6	267	7898611	1115526	6675714	3856541
15km	50%	20000	6	255	6011248	933966	4995716	3436263
15km	50%	20000	6	364	7299235	1021346	6202431	3742463
15km	50%	20000	6	312	7412641	975108	6361602	3755687
15km	50%	20000	6	213	7271987	1019991	6180593	3057825
15km	50%	20000	6	260	7973618	1166709	6692789	3749696
15km	50%	20000	6	282	7978778	1151911	6766943	4093592
15km	50%	20000	6	333	7049529	1081283	5880482	4497012
15km	50%	20000	6	247	7123898	1039495	6023924	3563762
15km	50%	20000	6	308	7138936	1105647	5956011	3878541
15km	50%	20000	6	303	6908032	981437	5864744	3729651
15km	50%	20000	6	211	5281653	855874	4375907	2878435
15km	50%	20000	6	229	5294863	889805	4333515	2920704
15km	50%	20000	6	333	5061016	776763	4236883	3014889
15km	50%	20000	6	239	5466926	874174	4522429	3018136
15km	50%	20000	6	272	6958228	1034586	5862720	3696134
15km	50%	20000	6	284	7171933	1110047	5957239	4054859
15km	50%	20000	6	307	7864152	1196889	6570513	4292228
15km	50%	20000	6	320	8034296	1216786	6723165	4058442
15km	50%	20000	6	296	7035830	1072227	5881167	4137491
15km	50%	20000	6	268	5688942	903384	4712754	3094087
15km	50%	20000	6	335	7192626	998150	6136422	3881444
15km	50%	20000	6	297	6365052	1023312	5272765	3847459
15km	50%	20000	6	388	7071097	1044980	5945295	3877373
15km	50%	20000	6	278	4650159	733042	3840521	2683458
15km	50%	20000	6	260	6219397	977237	5153753	3421137
15km	50%	20000	6	255	7705492	1134578	6499129	3662454
15km	50%	20000	6	277	6613897	1025055	5517508	3979552
15km	50%	20000	6	268	5177348	837216	4284064	3253959
15km	50%	20000	6	245	5958159	943794	4952400	2902844
15km	50%	20000	6	279	6941451	964473	5884824	3942865
15km	50%	20000	6	439	8007548	1206750	6702318	4646781
15km	50%	20000	6	371	7778139	1151516	6543372	4426701
15km	50%	20000	6	236	6843483	1036032	5739162	3387476
15km	50%	20000	6	342	7500963	1051739	6367708	4107103
15km	50%	20000	6	269	7995285	1164748	6725888	3866616
15km	50%	20000	6	263	7018029	987413	5960997	3787730
15km	50%	20000	6	246	5493532	871652	4562133	2641616
15km	50%	20000	6	258	6486846	1055964	5343165	3165261
15km	50%	20000	6	418	7188397	979980	6132118	4099609
15km	50%	20000	6	224	6197543	1027853	5097339	3220602
15km	50%	20000	6	274	6117145	985603	5080116	3125495
15km	50%	20000	6	253	6234509	1004866	5157828	3428122
15km	50%	20000	6	239	6098203	998311	5018181	3413978
15km	50%	20000	6	236	7125466	1129460	5888548	3384233
15km	50%	20000	6	220	5371905	890709	4415192	2677655
15km	50%	20000	6	405	7655574	1175351	6403119	4350503
15km	50%	20000	6	257	4385783	706227	3628193	2659846
15km	50%	20000	6	204	5824239	926415	4825113	2759077
15km	50%	20000	6	232	7028519	1121044	5821524	3336565
15km	50%	20000	6	200	5188007	840423	4298156	2802809
15km	50%	20000	6	277	5669075	938029	4656233	3137013
15km	50%	20000	6	410	6805335	1122143	5593544	3865860
15km	50%	20000	6	289	5499580	882919	4572203	3321232
15km	50%	20000	6	253	5379279	911364	4412071	3145307
15km	50%	20000	6	243	6606001	1019779	5518449	3459713
15km	50%	20000	6	255	5508066	851428	4599903	3183202
15km	50%	20000	6	216	5858221	921368	4854800	2920048
15km	50%	20000	6	246	5640863	920307	4645827	3550474
15km	50%	20000	6	275	6826977	1021544	5743263	3578696
15km	50%	20000	6	380	7015043	1064861	5855605	3789435
15km	50%	20000	6	220	5866366	944544	4858413	3161107
15km	50%	20000	6	233	5899290	912499	4939372	2605737
15km	50%	20000	6	318	6657343	991394	5585986	3685213
15km	50%	20000	6	308	7328386	1062626	6170254	3906354
15km	50%	20000	6	261	6504561	1017486	5406279	3390740
15km	50%	20000	6	228	5625872	894835	4666870	2734038
15km	50%	20000	6	343	6402536	980604	5332302	3797122
15km	50%	20000	6	315	6902152	1042702	5739217	3591159
15km	50%	20000	6	258	6839995	1066562	5665801	3731285
15km	50%	20000	6	260	9268612	1342994	7812071	3752774
15km	50%	20000	6	261	5129345	870138	4200383	2976433
15km	50%	20000	6	257	5006271	774656	4187335	3306390
15km	50%	20000	6	237	7043688	1031029	5926469	3411801
15km	50%	20000	6	286	5805166	966055	4720887	3689399
15km	50%	20000	6	254	7854477	1124154	6627110	3662364
15km	50%	20000	6	178	5507141	912774	4527351	2538782
15km	50%	20000	6	301	6917613	1016025	5824447	4270873
15km	50%	20000	6	309	7227070	1050824	6112354	3886872
15km	50%	20000	6	243	6912838	1034263	5778795	3500475
15km	50%	20000	6	250	5476553	927884	4481899	3012938
15km	50%	20000	6	283	6772855	1116490	5573590	3950763
15km	50%	20000	6	254	6225499	935760	5224031	3259506
15km	50%	20000	6	257	5357750	837570	4458018	3010207
15km	50%	20000	6	263	7806843	1207302	6514316	3790962
15km	50%	20000	6	401	7355072	1095836	6152858	3800568
15km	50%	20000	6	274	7821872	1131529	6603485	3875518
15km	50%	20000	6	257	7375254	1082962	6202672	3706243
15km	50%	20000	6	447	6782444	916443	5777454	3799288
15km	50%	20000	6	320	5743547	973957	4714300	3332805
15km	50%	20000	6	367	5850807	1010186	4761271	3515296
15km	50%	20000	6	250	7418005	1068105	6247091	3605075
15km	50%	20000	6	456	7984036	1195901	6687255	4404904
15km	50%	20000	6	287	6040105	935498	5025986	3780754
15km	50%	20000	6	277	5414493	891759	4448982	3443795
15km	50%	20000	6	234	7188059	1012946	6103404	3360886
15km	50%	20000	6	219	6221183	1036756	5085334	2984677
15km	50%	20000	6	231	5772787	983826	4713343	3107405
15km	50%	20000	6	383	5300222	862156	4372215	2922523
15km	50%	20000	6	252	6410833	983477	5342442	3630595
15km	50%	20000	6	319	5945729	961658	4925234	3197569
15km	50%	20000	6	292	5736152	944897	4727243	2744307
15km	50%	20000	6	300	5555824	915133	4575360	3017391
15km	50%	20000	6	212	5525770	945193	4500117	3043601
15km	50%	20000	6	281	6712010	1015478	5622862	3838685
15km	50%	20000	6	249	5611949	886758	4636699	3165166
15km	50%	20000	6	338	7243945	1135113	6029754	4109681
15km	50%	20000	6	269	5335632	856344	4414888	2976324
15km	50%	20000	6	226	6331157	987265	5259112	3253133
15km	50%	20000	6	252	7270662	1045173	6176134	3634262
15km	50%	20000	6	262	6897754	1062384	5776318	3787612
15km	50%	20000	6	257	6294787	1007450	5171956	3472589
15km	50%	20000	6	332	5213764	841983	4321409	3041728
15km	50%	20000	6	295	5881401	939860	4876507	3284478
15km	50%	20000	6	260	5990353	1059674	4869486	3254304
15km	50%	20000	6	281	4960335	776152	4130543	2582277
15km	50%	20000	6	276	5635661	901232	4685745	2831419
15km	50%	20000	6	356	5958271	979949	4878201	3836673
15km	50%	20000	6	304	7054792	1048923	5944130	3447047
15km	50%	20000	6	359	7605038	1115049	6368392	4063329
15km	50%	20000	6	306	5792179	904716	4831525	3001478
15km	50%	20000	6	275	6583877	1072682	5429832	3094824
15km	50%	20000	6	215	5014716	823939	4142342	2894824
15km	50%	20000	6	261	5044767	846292	4117596	3124866
15km	50%	20000	6	290	7128989	1068053	5959854	4201258
15km	50%	20000	6	290	6233522	1027745	5119404	4089138
15km	50%	20000	6	402	7602115	1089255	6413320	3587366
15km	50%	20000	6	330	5933346	985542	4899146	2885197
15km	50%	20000	6	254	6551838	1094366	5366419	3320667
15km	50%	20000	6	267	5780106	975551	4739110	3278817
15km	50%	20000	6	264	6053539	957626	5022098	3815621
15km	50%	20000	6	321	6159287	1060105	5012054	3848334
15km	50%	20000	6	342	5592511	968445	4537277	3695274
15km	50%	20000	6	378	7317326	1009176	6228450	3279283
15km	50%	20000	6	246	5860455	1012684	4779973	3251123
15km	50%	20000	6	310	5874920	997945	4829482	3348403
15km	50%	20000	6	355	7416814	1192526	6119244	3700914
15km	50%	20000	6	214	5792982	1011529	4713188	3066726
15km	50%	20000	6	256	6853997	1034048	5740929	3572963
15km	50%	20000	6	243	6260374	1058083	5107284	3503259
15km	50%	20000	6	371	7354028	1008521	6265933	4029377
15km	50%	20000	6	298	7454226	1141462	6175311	4279505
15km	50%	20000	6	247	5875626	928770	4871099	3371243
15km	50%	20000	6	268	6946427	1028478	5805303	3795312
15km	50%	20000	6	384	6665946	969104	5610393	3577798
15km	50%	20000	6	280	7437375	1096235	6251636	3677293
15km	50%	20000	6	243	6173862	1053105	5040667	3505579
15km	50%	20000	6	375	6240477	1030563	5115907	3761442
15km	50%	20000	6	309	6847154	1008159	5778087	3325829
15km	50%	20000	6	257	6123936	999647	5059022	3374528
15km	50%	20000	6	266	6147185	886676	5172167	3552843
15km	50%	20000	6	296	7261797	1094851	6045382	4249734
15km	50%	20000	6	251	6222712	993476	5119631	3126490
15km	50%	20000	6	241	6652616	981852	5605106	3479100
15km	50%	20000	6	345	7357058	1102539	6198956	3939260
15km	50%	20000	6	270	5864810	969563	4824715	3410053
15km	50%	20000	6	261	6343074	986345	5272505	3457978
15km	50%	20000	6	273	6058768	934512	5053235	3262280
15km	50%	20000	6	328	6570360	927786	5562778	3501924
15km	50%	20000	6	372	7218830	1108220	6022049	4322786
15km	50%	20000	6	324	6897945	1020506	5798747	3843495
15km	50%	20000	6	266	6520451	985643	5460186	3666695
15km	50%	20000	6	243	5834715	918960	4848293	3164100
15km	50%	20000	6	275	5511574	896470	4540803	3556934
15km	50%	20000	6	342	6738439	1011613	5640681	3987024
15km	50%	20000	6	196	5634444	932274	4629629	2794568
15km	50%	20000	6	229	5891038	974351	4839553	3294244
15km	50%	20000	6	207	5299623	888008	4323920	2970453
15km	50%	20000	6	355	6712397	844350	5800525	3505464
15km	50%	20000	6	358	6079130	866645	5161846	3402660
15km	50%	20000	6	323	7039677	971275	6007529	3963118
15km	50%	20000	6	319	8110066	1149813	6886903	4585904
15km	50%	20000	6	252	5964360	960849	4927191	3211122
15km	50%	20000	6	214	5648513	913672	4663970	2739737
15km	50%	20000	6	254	6072573	1075939	4900476	3596325
15km	50%	20000	6	277	6420575	969828	5386190	3528539
15km	50%	20000	6	270	6113055	903758	5137563	3586368
15km	50%	20000	6	279	7102008	1022590	6003338	3761083
15km	50%	20000	6	268	5356861	860705	4428983	2737441
15km	50%	20000	6	311	5290535	851724	4379324	3030662
15km	50%	20000	6	227	5719986	818448	4827898	3095808
15km	50%	20000	6	210	6543203	1089841	5316488	3021653
15km	50%	20000	6	331	7086512	984186	6044410	3800031
15km	50%	20000	6	283	7217746	1117244	5998839	3455222
15km	50%	20000	6	258	6375328	967521	5336413	3413088
15km	50%	20000	6	256	5089690	849501	4176831	3033088
15km	50%	20000	6	265	6152384	963570	5099774	2942183
15km	50%	20000	6	334	7349556	1072531	6150069	4033275
15km	50%	20000	6	303	6123582	944938	5119761	3367925
15km	50%	20000	6	239	5015255	865231	4079164	2648242
15km	50%	20000	6	239	4986212	833716	4109111	3192348
15km	50%	20000	6	249	6557150	1035262	5448112	3086354
15km	50%	20000	6	234	5474615	949304	4446173	3049465
15km	50%	20000	6	275	7108947	1033761	5968372	3968339
15km	50%	20000	6	267	5959632	892526	5021266	3391768
15km	50%	20000	6	222	5808436	938525	4787685	3201566
15km	50%	20000	6	297	7254209	1072593	6090581	4109923
15km	50%	20000	6	281	7471267	1126291	6273514	4072049
15km	50%	20000	6	245	6955710	1045100	5812293	3532189
15km	50%	20000	6	263	5740437	931448	4731175	3262617
15km	50%	20000	6	345	6760919	984316	5682850	3561020
15km	50%	20000	6	314	7489420	1058396	6320054	4560997
15km	50%	20000	6	252	6105813	987171	5040842	3221387
15km	50%	20000	6	246	5751213	995605	4694590	3557407
15km	50%	20000	6	397	6283985	937589	5288407	3416072
15km	50%	20000	6	317	8380329	1118016	7176089	4327546
15km	50%	20000	6	290	6685475	980301	5641680	3277308
15km	50%	20000	6	246	5685711	977317	4642035	2834445
15km	50%	20000	6	298	7844195	1130068	6595254	4032681
15km	50%	20000	6	367	7090826	1067584	5961362	3977221
15km	50%	20000	6	211	5967330	966991	4899201	3028518
15km	50%	20000	6	358	7050781	992794	5982981	4197741
15km	50%	20000	6	310	6817137	976529	5774460	3670662
15km	50%	20000	6	305	5669017	947475	4629519	3305209
15km	50%	20000	6	296	5298731	846822	4401410	3001454
15km	50%	20000	6	202	4835701	787399	3994775	2789412
15km	50%	20000	6	277	7984574	1167200	6747750	3926470
15km	50%	20000	6	282	6407108	891915	5467553	3271347
15km	50%	20000	6	291	8004963	1148153	6767885	4157783
15km	50%	20000	6	295	8100160	1169966	6828780	4205750
15km	50%	20000	6	335	5633993	832201	4743847	3468112
15km	50%	20000	6	277	7288870	1250052	5921396	3999768
15km	50%	20000	6	244	6378969	1060467	5258822	3293512
15km	50%	20000	6	255	6058999	940616	5049425	2933626
15km	50%	20000	6	284	5161820	867028	4241553	2626593
15km	50%	20000	6	378	6148922	971198	5107661	3512896
15km	50%	20000	6	274	6359377	935837	5351562	3249298
15km	50%	20000	6	234	5663997	884561	4699773	3022134
15km	50%	20000	6	392	5968753	997057	4909921	3553169
15km	50%	20000	6	240	6327998	987932	5256451	3463113
15km	50%	20000	6	354	6525157	1090083	5375024	3940602
15km	50%	20000	6	275	6055049	982270	5017745	3637196
15km	50%	20000	6	220	5512782	909986	4532399	3165435
15km	50%	20000	6	227	6477819	1075905	5319161	3042245
15km	50%	20000	6	310	5994587	992168	4936984	3446020
15km	50%	20000	6	258	6496821	988430	5444826	3666319
15km	50%	20000	6	297	6459435	985039	5414669	3742850
15km	50%	20000	6	222	6078972	944674	5086193	3187576
15km	50%	20000	6	251	7260961	1150355	6015054	3615601
15km	50%	20000	6	253	5854346	907491	4875892	3089462
15km	50%	20000	6	210	5912950	957448	4864117	2945146
15km	50%	20000	6	313	7776075	1081650	6627918	3705429
15km	50%	20000	6	224	6585345	1132752	5386579	3223600
15km	50%	20000	6	276	6569899	1031946	5457320	3426950
15km	50%	20000	6	317	7789244	1129911	6558865	4224697
15km	50%	20000	6	246	5603151	913028	4628589	3187992
15km	50%	20000	6	295	7588127	1184357	6322869	4029933
15km	50%	20000	6	406	6941376	1055246	5828397	4133908
15km	50%	20000	6	266	5495326	950426	4452245	3421361
15km	50%	20000	6	301	5330551	829664	4456661	2965299
15km	50%	20000	6	267	6805875	1106215	5600582	3310007
15km	50%	20000	6	303	7373583	1042044	6238166	3824666
15km	50%	20000	6	212	5630816	942267	4614828	3050772
15km	50%	20000	6	387	9092763	1289029	7649961	4901460
15km	50%	20000	6	348	6158191	991185	5100665	3348523
15km	50%	20000	6	238	6211270	958403	5192471	3426720
15km	50%	20000	6	267	5457852	849614	4542774	2795794
15km	50%	20000	6	240	7121048	1060913	5972463	3453180
15km	50%	20000	6	307	8046614	1175813	6788141	4386892
15km	50%	20000	6	202	5238778	860528	4306467	2455574
15km	50%	20000	6	243	7568209	1104556	6361918	3494251
15km	50%	20000	6	301	5870367	1005144	4803943	3492848
15km	50%	20000	6	205	4773330	786397	3911069	2949322
15km	50%	20000	6	246	5363172	791175	4531225	3162097
15km	50%	20000	6	200	5286581	862376	4321794	2545802
15km	50%	20000	6	323	7272504	1114876	6089000	3780659
15km	50%	20000	6	220	5154414	842797	4245822	2721630
15km	50%	20000	6	314	6567142	1124176	5356864	3716458
15km	50%	20000	6	284	5724692	972754	4700048	3835198
15km	50%	20000	6	299	7631813	1102924	6424355	4146780
15km	50%	20000	6	231	5807420	918778	4824114	3146204
15km	50%	20000	6	259	5977305	920648	5004623	3460269
15km	50%	20000	6	385	6644367	921037	5626791	3603784
15km	50%	20000	6	228	6912265	1143736	5685988	3277822
15km	50%	20000	6	437	7721804	1118754	6523433	4565216
15km	50%	20000	6	297	7128030	1045632	5986099	3784591
15km	50%	20000	6	436	7568937	1094416	6392607	4232010
15km	50%	20000	6	329	6210988	1028434	5095577	3484475
15km	50%	20000	6	249	6478338	1042556	5367065	3444655
15km	50%	20000	6	253	7484687	1140518	6291630	3648434
15km	50%	20000	6	354	5524358	890811	4570865	2912012
15km	50%	20000	6	263	6512746	1059580	5336927	3797571
15km	50%	20000	6	228	6609129	1026464	5455205	3280035
15km	50%	20000	6	206	6358317	1074665	5229390	2955335
15km	50%	20000	6	301	5997106	910827	5023761	2974187
15km	50%	20000	6	287	4640872	747326	3855805	2574847
15km	50%	20000	6	237	6328580	1035097	5209880	3403478
15km	50%	20000	6	288	8401100	1271311	7041803	4169696
15km	50%	20000	6	252	4879448	804945	4018243	3180489
15km	50%	20000	6	261	6481101	1069329	5264153	3664967
15km	50%	20000	6	305	6984565	1124233	5781100	3496878
15km	50%	20000	6	276	6416503	1043319	5265215	3563463
15km	50%	20000	6	247	5966145	1019685	4885895	3411264
15km	50%	20000	6	286	7618213	1208752	6330607	4136782
15km	50%	20000	6	277	5705423	884789	4731863	3374010
15km	50%	20000	6	319	7083861	978109	6014515	3440737
15km	50%	20000	6	231	5947372	961138	4912924	2919872
15km	50%	20000	6	259	5883459	969899	4849930	3733967
15km	50%	20000	6	345	9270511	1332438	7823255	4540851
15km	50%	20000	6	259	5498838	880461	4555261	3318601
15km	50%	20000	6	235	6048154	998841	4975623	3210878
15km	50%	20000	6	260	6030263	957597	5012265	3230620
15km	50%	20000	6	208	5206267	879994	4250774	2986484
15km	50%	20000	6	307	5715772	937602	4701468	3453527
15km	50%	20000	6	337	5829404	894466	4860270	3703600
15km	50%	20000	6	263	6644460	977481	5605744	3541350
15km	50%	20000	6	278	6041035	867553	5106881	3277968
15km	50%	20000	6	332	6206277	970011	5168324	3155019
15km	50%	20000	6	233	5598547	939442	4601189	3161302
15km	50%	20000	6	308	7399934	1078620	6252540	3978969
15km	50%	20000	6	375	6728424	1003426	5659510	3838550
15km	50%	20000	6	274	5524755	849660	4603966	3184686
15km	50%	20000	6	364	8016044	1247168	6658955	4715838
15km	50%	20000	6	262	5438138	891140	4479489	3054634
15km	50%	20000	6	244	5676055	913353	4717565	2724594
15km	50%	20000	6	208	5299126	869153	4346514	2680971
15km	50%	20000	6	331	7038376	1058043	5912485	4192875
15km	50%	20000	6	278	6419429	1046771	5306023	3321243
15km	50%	20000	6	458	7181542	1000145	6090736	3965279
15km	50%	20000	6	440	7476950	1076231	6321225	3792986
15km	50%	20000	6	240	7188820	1027137	6077041	3459051
15km	50%	20000	6	354	6955871	1030116	5822467	4098397
15km	50%	20000	6	279	6701729	1069940	5571285	4040493
15km	50%	20000	6	293	7892694	1138880	6640068	4242301
15km	50%	20000	6	374	5760336	838741	4882776	3594605
15km	50%	20000	6	228	5885743	962714	4842441	3217966
15km	50%	20000	6	272	6579759	1040384	5452550	3596669
15km	50%	20000	6	284	6949085	1065573	5792979	3616496
15km	50%	20000	6	244	6680539	1090842	5510871	2925751
15km	50%	20000	6	351	6094437	1025672	4985391	3346246
15km	50%	20000	6	263	7116792	1016770	6008073	3179134
15km	50%	20000	6	196	6089568	912866	5119232	2808997
15km	50%	20000	6	256	6019199	888976	5066664	3483797
15km	50%	20000	6	317	6141655	956889	5101070	3556501
15km	50%	20000	6	244	5666698	920096	4681145	3375204
15km	50%	20000	6	211	5160822	863577	4230850	2990850
15km	50%	20000	6	223	4802585	799302	3939236	3212721
15km	50%	20000	6	287	6579091	919453	5600180	3793102
15km	50%	20000	6	281	6388458	1025673	5291169	3286905
15km	50%	20000	6	595	8161987	1111450	6948815	3850144
15km	50%	20000	6	288	5922547	985352	4878645	3125747
15km	50%	20000	6	325	8837279	1261709	7494673	4357208
15km	50%	20000	6	215	4800905	775797	3973597	2723795
15km	50%	20000	6	325	5558590	879175	4626478	3103096
15km	50%	20000	6	287	5500949	883643	4556082	2970528
15km	50%	20000	6	255	6235586	1025331	5150720	3324591
15km	50%	20000	6	257	7051404	1039217	5940782	3706960
15km	50%	20000	6	288	6089677	994207	5038723	3369530
15km	50%	20000	6	277	5016534	796774	4152141	3071532
15km	50%	20000	6	268	5051184	803727	4199453	2719543
15km	50%	20000	6	324	5740240	907452	4774324	3590461
15km	50%	20000	6	276	6892885	1004624	5806078	3816752
15km	50%	20000	6	280	5642435	914779	4648588	3002892
15km	50%	20000	6	299	5964337	994119	4886855	3455965
15km	50%	20000	6	256	6533131	1061340	5389857	3628650
15km	50%	20000	6	309	7929351	1104782	6746189	3980658
15km	50%	20000	6	191	7626363	1150364	6419697	2721230
15km	50%	20000	6	360	6343761	1029270	5248681	3716906
15km	50%	20000	6	226	5804954	889677	4843892	2892114
15km	50%	20000	6	390	7527995	1173622	6259760	4129855
15km	50%	20000	6	257	6923714	1064208	5770140	3609175
15km	50%	20000	6	253	5884364	996995	4815054	3561336
15km	50%	20000	6	242	6409304	1115407	5221246	3476498
15km	50%	20000	6	296	6587826	912337	5608135	3517698
15km	50%	20000	6	229	6459948	1013542	5367689	3293025
15km	50%	20000	6	419	6426170	1061209	5284184	3834836
15km	50%	20000	6	272	6800021	963334	5761625	3698971
15km	50%	20000	6	347	7367622	1013443	6288840	3620811
15km	50%	20000	6	273	6633054	1014680	5554019	3582386
15km	50%	20000	6	304	7180641	1133460	5965498	4222494
15km	50%	20000	6	298	5803542	904722	4840745	3763883
15km	50%	20000	6	202	5692813	952915	4670422	2898953
15km	50%	20000	6	304	6547340	1102798	5349719	3506662
15km	50%	20000	6	255	6049285	1054645	4931315	3680331
15km	50%	20000	6	315	5764924	992862	4678013	3376227
15km	50%	20000	6	311	8693253	1155233	7442643	4513646
15km	50%	20000	6	278	8339468	1167995	7098038	4021620
15km	50%	20000	6	248	6370416	956531	5345184	3580464
15km	50%	20000	6	217	5402482	921547	4402543	3013795
15km	50%	20000	6	310	6323665	1026333	5218481	3655311
15km	50%	20000	6	244	5375294	872779	4408149	3178589
15km	50%	20000	6	320	7250726	1157474	6005363	4415662
15km	50%	20000	6	257	5628343	921303	4648950	3253518
15km	50%	20000	6	305	6878408	1151489	5645946	4005790
15km	50%	20000	6	245	5886669	959752	4847054	3076098
15km	50%	20000	6	269	5454340	877449	4507977	2978811
15km	50%	20000	6	222	5408497	845603	4507706	2874974
15km	50%	20000	6	258	6060777	1016626	4977997	3488634
15km	50%	20000	6	236	6369749	1048788	5223372	3409351
15km	50%	20000	6	215	5865318	950788	4813310	3084500
15km	50%	20000	6	253	6253532	1049103	5133318	3214297
15km	50%	20000	6	268	6784319	1057616	5639704	3619934
15km	50%	20000	6	263	6294310	903744	5327384	3193194
15km	50%	20000	6	364	7108787	1166380	5841529	3592320
15km	50%	20000	6	224	7186116	1093471	5980534	3220645
15km	50%	20000	6	246	6155191	1025501	5057391	3071803
15km	50%	20000	6	266	5861227	966227	4835719	3779566
15km	50%	20000	6	247	5737992	908258	4766838	3367877
15km	50%	20000	6	284	5202833	847304	4293390	3152654
15km	50%	20000	6	207	6046393	944113	5041536	2833482
15km	50%	20000	6	337	6768858	1092215	5601838	4224360
15km	50%	20000	6	243	7536620	1140601	6303771	3504321
15km	50%	20000	6	275	6237202	949930	5234714	3614687
15km	50%	20000	6	260	6566463	1016135	5473793	3279480
15km	50%	20000	6	235	6402343	959256	5388464	3312449
15km	50%	20000	6	259	6453566	973231	5435469	3521769
15km	50%	20000	6	283	5839723	910161	4883393	3237230
15km	50%	20000	6	345	7782720	1113479	6594740	3675544
15km	50%	20000	6	284	6050080	913769	5069640	3517538
15km	50%	20000	6	296	7307305	1020759	6220797	3728560
15km	50%	20000	6	227	5425859	909195	4453940	3016483
15km	50%	20000	6	340	7294945	1081407	6098643	4127022
15km	50%	20000	6	213	5596942	897282	4617629	2912731
15km	50%	20000	6	361	5997394	1008596	4906850	3287263
15km	50%	20000	6	278	5394043	879977	4457227	2822284
15km	50%	20000	6	263	6411648	1019106	5329232	3729809
15km	50%	20000	6	269	5472785	815960	4586543	2654967
15km	50%	20000	6	252	6029546	954402	5005258	3601186
15km	50%	20000	6	187	6051426	1030999	4949029	2675675
15km	50%	20000	6	283	7233862	1041899	6125363	3789042
15km	50%	20000	6	256	6010244	1041124	4901622	3353725
15km	50%	20000	6	264	7379301	1030122	6278810	3805459
15km	50%	20000	6	253	5843876	921631	4837385	2943514
15km	50%	20000	6	219	6072833	993844	5029481	3146985
15km	50%	20000	6	285	5917832	975988	4846812	3159148
15km	50%	20000	6	267	6634127	1004363	5557020	3685779
15km	50%	20000	6	253	6578269	961912	5551590	3658196
15km	50%	20000	6	444	5767370	990765	4722532	3517247
15km	50%	20000	6	268	5777844	885836	4823019	3126855
15km	50%	20000	6	354	8328023	1267274	6948059	4618987
15km	50%	20000	6	308	7082535	1019861	5986553	3530279
15km	50%	20000	6	266	5581824	872295	4664424	3163223
15km	50%	20000	6	342	8209905	1150422	6980963	4191550
15km	50%	20000	6	299	4712679	819958	3807180	3254904
15km	50%	20000	6	293	8199794	1188975	6911422	4022133
15km	50%	20000	6	230	5481489	915139	4516240	3317574
15km	50%	20000	6	217	5604174	910178	4634036	2783113
15km	50%	20000	6	318	6342031	1065399	5207976	3058143
15km	50%	20000	6	239	5302444	835756	4416194	2887524
15km	50%	20000	6	331	5593017	874468	4663423	2942264
15km	50%	20000	6	267	5862795	982876	4818323	3390633
15km	50%	20000	6	408	5625481	874372	4695439	3020915
15km	50%	20000	6	242	6516430	1051212	5370562	3483725
15km	50%	20000	6	262	6417295	1057918	5276885	3522219
15km	50%	20000	6	240	5040428	853900	4124691	2835305
15km	50%	20000	6	293	8423722	1204625	7092556	4255153
15km	50%	20000	6	329	5987550	945918	4974025	3569203
15km	50%	20000	6	461	7473356	1045273	6353700	3880714
15km	50%	20000	6	308	5497282	889667	4531082	3025779
15km	50%	20000	6	226	6142506	1012809	5030599	3247447
15km	50%	20000	6	247	5603047	872214	4653535	2795749
15km	50%	20000	6	301	7238747	1049082	6094149	3695049
15km	50%	20000	6	394	6642905	1059816	5517922	4001733
15km	50%	20000	6	435	6014005	908387	5049880	3384576
15km	50%	20000	6	451	7273952	1041683	6153935	3874365
15km	50%	20000	6	339	6343157	980880	5286968	3434426
15km	50%	20000	6	377	8057160	1187300	6784039	4625853
15km	50%	20000	6	369	7777549	1052164	6661778	3689941
15km	50%	20000	6	238	5783113	926049	4763892	3098994
15km	50%	20000	6	341	7109635	1075042	5961587	3941536
15km	50%	20000	6	203	5763615	951193	4709075	2903540
15km	50%	20000	6	264	6445240	1026031	5356125	3710076
15km	50%	20000	6	301	6142212	1006762	5048537	3774777
15km	50%	20000	6	321	5264576	883756	4343807	3337038
15km	50%	20000	6	299	7671342	1025350	6565938	3478459
15km	50%	20000	6	237	6706261	1059088	5583514	3405840
15km	50%	20000	6	199	6154025	1031472	5043621	2851986
15km	50%	20000	6	243	7566189	1159971	6317636	3496356
15km	50%	20000	6	231	6272948	1042100	5137583	3318808
15km	50%	20000	6	298	6253728	1052599	5106665	3554497
15km	50%	20000	6	232	5034826	858710	4135024	2765892
15km	50%	20000	6	296	6059373	983191	5014965	3385652
15km	50%	20000	6	262	5927855	956531	4889941	3409912
15km	50%	20000	6	276	5911903	922757	4931637	3468677
15km	50%	20000	6	272	6611506	983627	5567721	3441777
15km	50%	20000	6	272	7193326	1044892	6053849	3606075
15km	50%	20000	6	215	6078445	983881	5017794	3075473
15km	50%	20000	6	306	6558221	1080875	5395307	3988659
15km	50%	20000	6	245	5065070	845342	4175003	3259019
15km	50%	20000	6	257	6066453	942227	5053121	3382104
15km	50%	20000	6	395	7301318	985053	6228113	3905824
15km	50%	20000	6	285	7473912	1069382	6321106	3888251
15km	50%	20000	6	217	5095004	846460	4190579	3122156
15km	50%	20000	6	207	5363809	869121	4429410	2914331
15km	50%	20000	6	316	5844553	902191	4877401	3782419
15km	50%	20000	6	266	5547363	907896	4548685	3178293
15km	50%	20000	6	354	5556393	850420	4660712	3053804
15km	50%	20000	6	252	6376730	1004701	5317685	3574070
15km	50%	20000	6	266	7039190	1020170	5947385	3788476
15km	50%	20000	6	231	6106192	1028934	4996934	3279171
15km	50%	20000	6	327	5742157	914805	4759634	3075602
15km	50%	20000	6	282	5732846	848696	4825499	3616717
15km	50%	20000	6	200	5985910	1064484	4855323	2870006
15km	50%	20000	6	281	6971020	1009334	5874183	3918190
15km	50%	20000	6	259	6024821	945508	5022568	3569018
15km	50%	20000	6	296	7893713	1129351	6675535	3867448
15km	50%	20000	6	250	6866461	1018601	5792966	3603866
15km	50%	20000	6	246	5535017	968481	4477989	3434769
15km	50%	20000	6	265	5633130	912209	4667535	2771371
15km	50%	20000	6	268	5352761	897522	4395924	2937502
15km	50%	20000	6	331	5672724	973677	4613439	3638693
15km	50%	20000	6	326	7703187	1130053	6500207	3778779
15km	50%	20000	6	271	7104292	1125956	5885682	3527493
15km	50%	20000	6	478	7024229	1042301	5928396	3472772
15km	50%	20000	6	236	5608001	923047	4601842	3055059
15km	50%	20000	6	320	6401165	981234	5335796	3832703
15km	50%	20000	6	286	6176584	977136	5126610	3330543
15km	50%	20000	6	284	5146144	857819	4228447	2994012
15km	50%	20000	6	264	6110344	924800	5107508	3289837
15km	50%	20000	6	294	7741259	1187802	6472165	4073239
15km	50%	20000	6	295	6694114	1011980	5595827	3895539
15km	50%	20000	6	244	6422034	1064591	5271876	3054262
15km	50%	20000	6	248	6298555	1003522	5199710	3056646
15km	50%	20000	6	277	7297160	1097113	6127328	3753066
15km	50%	20000	6	293	6062450	985608	5011161	2874211
15km	50%	20000	6	306	5054525	827138	4185640	2542711
15km	50%	20000	6	404	6345299	1002392	5256231	4098298
15km	50%	20000	6	266	4885380	805969	4016398	3002960
15km	50%	20000	6	230	5341117	818879	4446489	2680484
15km	50%	20000	6	290	6722733	949956	5699904	3551365
15km	50%	20000	6	322	6105662	854596	5187455	3475070
15km	50%	20000	6	279	5295356	854230	4358043	2653615
15km	50%	20000	6	253	7330446	1075089	6191570	3652459
15km	50%	20000	6	244	6260027	907096	5283119	3310769
15km	50%	20000	6	293	6647709	979600	5550212	3722685
15km	50%	20000	6	184	5427943	911538	4454430	2629895
15km	50%	20000	6	235	4769127	765103	3954193	2696064
15km	50%	20000	6	342	7662015	1098964	6490588	3986170
15km	50%	20000	6	237	5536076	1000775	4450259	3426298
15km	50%	20000	6	286	6814107	1003128	5739568	3574111
15km	50%	20000	6	250	6247921	1005603	5141902	3389601
15km	50%	20000	6	315	7561468	1059369	6398031	3728929
15km	50%	20000	6	273	5233023	847662	4349228	3388533
15km	50%	20000	6	239	6642665	988063	5584763	3450012
15km	50%	20000	6	257	6515848	966834	5457831	3483721
15km	50%	20000	6	270	6246643	1028848	5113390	3159911
15km	50%	20000	6	259	6006630	948175	4973024	3747325
15km	50%	20000	6	259	5143904	781490	4311740	2598303
15km	50%	20000	6	325	8140686	1120910	6933034	3907180
15km	50%	20000	6	270	6960067	1029822	5841075	3898067
15km	50%	20000	6	262	6038348	922439	5040542	3314940
15km	50%	20000	6	232	6210434	898433	5245392	3346691
15km	50%	20000	6	267	6799322	1052662	5631318	3815824
15km	50%	20000	6	267	5037403	810570	4191610	2984310
15km	50%	20000	6	231	5891885	923074	4898185	3317958
15km	50%	20000	6	349	6984470	1097265	5809404	3890958
15km	50%	20000	6	286	5459201	846835	4547575	2999660
15km	50%	20000	6	310	7185305	1024344	6082959	3899129
15km	50%	20000	6	297	7015825	1052039	5903168	3675824
15km	50%	20000	6	272	5712197	944159	4726168	2996188
15km	50%	20000	6	325	6727101	1002084	5638811	3908632
15km	50%	20000	6	242	6092785	994081	5019114	2995337
15km	50%	20000	6	211	7684891	1128167	6452409	3015170
15km	50%	20000	6	274	5003921	824757	4101729	3164707
15km	50%	20000	6	268	7558001	1020520	6459535	3609747
15km	50%	20000	6	257	5416883	826712	4525434	3309419
15km	50%	20000	6	287	7459623	1107193	6256522	4053287
15km	50%	20000	6	240	5217170	846890	4328901	3298215
15km	50%	20000	6	251	6120919	1021153	5025556	3177679
15km	50%	20000	6	251	6330022	995215	5272342	3275857
15km	50%	20000	6	326	7041961	1013202	5971232	3844895
15km	50%	20000	6	344	6323342	1043572	5172293	3484240
15km	50%	20000	6	273	7747043	1127072	6549845	3944237
15km	50%	20000	6	213	5987078	972064	4954718	3048320
15km	50%	20000	6	285	6952010	1046373	5826278	3589715
15km	50%	20000	6	363	5877113	945822	4864596	3074939
15km	50%	20000	6	293	6164700	948201	5152162	3642000
15km	50%	20000	6	302	7586698	1253463	6216907	4384763
15km	50%	20000	6	267	6868036	982063	5791404	3799435
15km	50%	20000	6	344	7520058	1086464	6319733	4144378
15km	50%	20000	6	445	6854687	1133278	5630904	4077335
15km	50%	20000	6	289	7190105	1028686	6080702	4017444
15km	50%	20000	6	245	7962722	1118846	6746171	3535033
15km	50%	20000	6	245	7753929	1191478	6471528	3527333
15km	50%	20000	6	222	6544288	1093699	5358173	3185678
15km	50%	20000	6	388	7499288	1055322	6350784	3748076
15km	50%	20000	6	257	5693715	891962	4699371	2851139
15km	50%	20000	6	253	6898192	1159412	5632766	3516592
15km	50%	20000	6	249	6633697	980444	5577262	3548531
15km	50%	20000	6	240	5211896	852683	4304439	2885002
15km	50%	20000	6	257	5884330	1023464	4808825	3283387
15km	50%	20000	6	271	7776015	1096811	6606288	3656353
15km	50%	20000	6	250	5830809	930496	4828393	3481195
15km	50%	20000	6	351	7663566	1202510	6381942	4680805
15km	50%	20000	6	310	5547716	942368	4538426	3401783
15km	50%	20000	6	287	5479183	929348	4478121	3504446
15km	50%	20000	6	331	7089171	1006771	5997132	3806575
15km	50%	20000	6	431	7444543	1102093	6247176	4050957
15km	50%	20000	6	285	4658902	706198	3872098	3231949
15km	50%	20000	6	223	5872556	966559	4841251	3209473
15km	50%	20000	6	275	6174807	924265	5180679	3857305
15km	50%	20000	6	339	8141675	1180403	6873159	4366464
15km	50%	20000	6	239	6145005	991281	5077253	3437648
15km	50%	20000	6	215	6269747	1016209	5173481	3088895
15km	50%	20000	6	291	6145422	1041144	5040694	3062150
15km	50%	20000	6	266	6352856	1046918	5253097	3419573
15km	50%	20000	6	278	6560919	1028064	5419220	3932655
15km	50%	20000	6	342	8575046	1192804	7254608	4251552
15km	50%	20000	6	285	6850883	1093976	5684345	3608062
15km	50%	20000	6	218	4974845	803800	4082902	2835207
15km	50%	20000	6	321	9196619	1293575	7820600	4077616
15km	50%	20000	6	210	5550778	875532	4622825	2854208
15km	50%	20000	6	241	5872651	953768	4854434	3345641
15km	50%	20000	6	216	6382293	1054901	5268673	3095780
15km	50%	20000	6	240	5414260	884450	4464072	3227227
15km	50%	20000	6	284	7229087	1038210	6105979	3526494
15km	50%	20000	6	268	5116611	852298	4200484	2849554
15km	50%	20000	6	255	6165670	1038138	5050314	3445960
15km	50%	20000	6	265	5013109	878695	4072642	3225539
15km	50%	20000	6	251	5643143	943154	4600057	3168517
15km	50%	20000	6	330	5355791	882531	4404466	3464707
15km	50%	20000	6	253	6118343	1002854	5044186	3203458
15km	50%	20000	6	292	6980132	1010773	5911171	3734300
15km	50%	20000	6	341	6475136	875790	5516763	3541970
15km	50%	20000	6	268	5659417	924423	4660127	3577947
15km	50%	20000	6	309	5253044	844864	4341969	2760961
15km	50%	20000	6	253	6003941	1007945	4925191	3651228
15km	50%	20000	6	232	5611207	910604	4587702	2992271
15km	50%	20000	6	254	4852784	762137	4042275	2487972
15km	50%	20000	6	303	6036209	935060	5025450	3450288
15km	50%	20000	6	237	7770579	1084225	6604079	3422421
15km	50%	20000	6	259	6468942	984084	5412210	3456214
15km	50%	20000	6	240	5710341	920015	4699028	2835409
15km	50%	20000	6	326	8623452	1191680	7349528	4625109
15km	50%	20000	6	250	5204823	922408	4205209	3248016
15km	50%	20000	6	225	7348941	1231175	6009853	3223823
15km	50%	20000	6	303	5546434	923055	4559598	3127379
15km	50%	20000	6	248	5777464	889987	4826877	3449975
15km	50%	20000	6	252	5197082	861092	4266267	3013678
15km	50%	20000	6	260	5698016	903580	4704373	3206313
15km	50%	20000	6	445	7651811	1166455	6426009	3898494
15km	50%	20000	6	282	7561018	1213992	6264137	4066678
15km	50%	20000	6	219	5208873	843821	4287125	2842168
15km	50%	20000	6	341	5623274	893808	4675321	3059828
15km	50%	20000	6	228	6888479	1045650	5762047	3195648
15km	50%	20000	6	291	5524527	901673	4576145	3657948
15km	50%	20000	6	330	8238500	1170152	6951884	3790722
15km	50%	20000	6	195	6263205	1008018	5181180	2782976
15km	50%	20000	6	306	5934989	972178	4902380	3611194
15km	50%	20000	6	335	6418740	856753	5485919	3313639
15km	50%	20000	6	291	7945056	1156803	6724823	4209501
15km	50%	20000	6	304	6547699	960509	5514710	3718098
15km	50%	20000	6	246	6442861	1028986	5325401	3217924
15km	50%	20000	6	223	5612073	960822	4594086	2896267
15km	50%	20000	6	240	5593187	885496	4656763	2836482
15km	50%	20000	6	228	4978155	773539	4149766	2692830
15km	50%	20000	6	196	5275776	852424	4366145	2549702
15km	50%	20000	6	263	5614133	890456	4664318	3360055
15km	50%	20000	6	321	6701277	980919	5606815	3784089
15km	50%	20000	6	259	8259597	1221227	6959026	3741461
15km	50%	20000	6	267	6436112	961867	5415145	3263425
15km	50%	20000	6	234	4366773	700383	3630580	2523422
15km	50%	20000	6	305	6050910	932464	5041774	3820182
15km	50%	20000	6	325	5826875	920018	4805291	3159740
15km	50%	20000	6	261	7027660	972996	5989624	3769005
15km	50%	20000	6	227	5280729	867080	4303759	3104902
15km	50%	20000	6	371	7638953	1120937	6444256	4120035
15km	50%	20000	6	261	5626753	895087	4641194	2830121
15km	50%	20000	6	299	7371514	1265566	5995468	3526906
15km	50%	20000	6	299	4823924	769653	3991895	2733197
15km	50%	20000	6	340	8232397	1203791	6938700	4289300
15km	50%	20000	6	356	7664611	1105111	6475061	4660672
15km	50%	20000	6	255	5786619	1045618	4683917	3390820
15km	50%	20000	6	259	7454026	1057490	6308578	3745461
15km	50%	20000	6	304	6152441	944690	5136469	3360312
15km	50%	20000	6	302	8445845	1282393	7053630	4379666
15km	50%	20000	6	266	7229521	1105585	6060677	3838715
15km	50%	20000	6	190	5663703	973690	4618594	2717239
15km	50%	20000	6	356	6057759	957720	5032086	3362833
15km	50%	20000	6	273	5785654	899247	4809321	3194782
15km	50%	20000	6	358	7017214	997653	5927106	3603642
15km	50%	20000	6	360	7027328	1039939	5900038	4064688
15km	50%	20000	6	346	6031920	905758	5030799	3502923
15km	50%	20000	6	278	5740630	927607	4741905	3200760
15km	50%	20000	6	323	7245481	1102631	6070137	3856548
15km	50%	20000	6	335	6051265	1015855	4960622	3587309
15km	50%	20000	6	340	6897779	1007469	5824750	3969623
15km	50%	20000	6	203	5491382	890967	4522195	2652483
15km	50%	20000	6	339	8470400	1230033	7140999	4661021
15km	50%	20000	6	308	6384102	1002068	5319909	3421061
15km	50%	20000	6	309	7354703	1068189	6209894	3888895
15km	50%	20000	6	256	5232636	807791	4352174	2423191
15km	50%	20000	6	255	5841925	1012843	4765632	3632472
15km	50%	20000	6	246	5682382	923866	4696047	2994597
15km	50%	20000	6	349	7398198	1107878	6203103	3946180
15km	50%	20000	6	258	5782054	875685	4819593	3047513
15km	50%	20000	6	322	4739566	809997	3872274	2871965
15km	50%	20000	6	328	7768181	1155580	6505137	3866046
15km	50%	20000	6	282	5357253	945602	4335644	3731585
15km	50%	20000	6	299	6336153	925192	5339965	3664326
15km	50%	20000	6	280	6643933	1009925	5555895	3734791
15km	50%	20000	6	287	6766243	1012567	5673868	3921014
15km	50%	20000	6	274	6580615	1068714	5417612	3320657
15km	50%	20000	6	361	5508572	920294	4507119	3667478
15km	50%	20000	6	275	5488737	949742	4485738	3342131
15km	50%	20000	6	253	6065578	942632	5036329	3661719
15km	50%	20000	6	234	6013491	953219	4995222	3001923
15km	50%	20000	6	259	5548635	922748	4538996	3614497
15km	50%	20000	6	279	6398566	1074504	5203320	3748202
15km	50%	20000	6	298	6307939	990756	5243742	2845318
15km	50%	20000	6	311	5563708	887082	4605467	3395837
15km	50%	20000	6	294	8135737	1110102	6945308	3838343
15km	50%	20000	6	320	7138947	1050053	6019832	3653871
15km	50%	20000	6	246	5764799	942145	4770588	2907758
15km	50%	20000	6	221	5198940	869983	4266453	2528827
15km	50%	20000	6	331	7485160	1028735	6388025	3791188
15km	50%	20000	6	228	6479151	962124	5446969	3274962
15km	50%	20000	6	244	5714951	933063	4728835	3173945
15km	50%	20000	6	245	5859111	915685	4870285	3225392
15km	50%	20000	6	243	5197589	842786	4302963	2611847
15km	50%	20000	6	226	6485506	1019708	5380730	3116653
15km	50%	20000	6	301	5823062	1000329	4764172	3271925
15km	50%	20000	6	312	8276786	1168207	7018422	4198758
15km	50%	20000	6	395	8378478	1301191	6929182	4449414
15km	50%	20000	6	275	6177572	971398	5141366	3617140
15km	50%	20000	6	294	7254044	1058996	6097541	4145647
15km	50%	20000	6	201	6084646	934259	5043054	2871400
15km	50%	20000	6	308	6343900	1039881	5223627	3679467
15km	50%	20000	6	275	6091038	965430	5058538	2941699
15km	50%	20000	6	268	6675462	1029481	5534342	3761886
15km	50%	20000	6	352	6409422	1083558	5198980	3857006
15km	50%	20000	6	297	7394531	1073294	6252875	3565845
15km	50%	20000	6	313	4651701	741087	3852695	2933266
15km	50%	20000	6	349	6944235	1000827	5868049	3780603
15km	50%	20000	6	336	7173471	1075685	5991325	3671695
15km	50%	20000	6	315	8084676	1123835	6895091	4175954
15km	50%	20000	6	293	5683006	851791	4776003	3281697
15km	50%	20000	6	217	6077420	903941	5115927	3111931
15km	50%	20000	6	288	7696254	1080221	6504436	4171387
15km	50%	20000	6	259	5655874	926544	4645774	3094611
15km	50%	20000	6	320	8097470	1250371	6765560	4450724
15km	50%	20000	6	257	6221303	929706	5238709	3396313
15km	50%	20000	6	378	7247916	1123949	6029449	3720526
15km	50%	20000	6	262	6265615	996927	5189475	3761458
15km	50%	20000	6	252	5781250	925515	4790688	2919620
15km	50%	20000	6	299	5349925	939507	4354806	3243848
15km	50%	20000	6	331	6670519	1011226	5569062	3434328
15km	50%	20000	6	212	6653587	1027050	5562008	3035992
15km	50%	20000	6	246	6199261	1047427	5077040	3320926
15km	50%	20000	6	346	5900655	833809	4993937	3652008
15km	50%	20000	6	276	8499816	1197067	7201933	3989368
15km	50%	20000	6	339	5207395	861909	4280481	2747483
15km	50%	20000	6	225	5321702	858809	4415172	2720100
15km	50%	20000	6	432	7384595	1020701	6287915	3962321
15km	50%	20000	6	456	6846369	1053311	5690145	3545115
15km	50%	20000	6	368	6682544	952149	5662303	4344152
15km	50%	20000	6	268	5820146	946890	4808828	3369595
15km	50%	20000	6	297	5950123	841208	5065039	3415532
15km	50%	20000	6	330	7622244	1120930	6460516	3921588
15km	50%	20000	6	354	6233513	1038592	5119666	3696210
15km	50%	20000	6	206	6099556	988119	5052421	2953708
15km	50%	20000	6	190	6237929	1042063	5124415	2713035
15km	50%	20000	6	263	5520507	757964	4711401	3050783
15km	50%	20000	6	349	7037913	1020737	5934268	4063819
15km	50%	20000	6	407	6034017	1022314	4948041	3875132
15km	50%	20000	6	293	6652118	973799	5586511	4046962
15km	50%	20000	6	414	6007299	959561	4977327	3172954
15km	50%	20000	6	350	7494342	1096963	6308429	3738611
15km	50%	20000	6	273	6629256	993252	5520258	3833055
15km	50%	20000	6	244	5761669	916406	4765201	2772909
15km	50%	20000	6	235	5617720	920804	4634420	3367082
15km	50%	20000	6	299	6192157	891727	5225729	3626449
15km	50%	20000	6	282	6099741	1035828	5002429	3348764
15km	50%	20000	6	312	5950528	877087	5001253	3290204
15km	50%	20000	6	300	4342879	710789	3581246	3070141
15km	50%	20000	6	275	7712873	1113846	6529126	3937020
15km	50%	20000	6	303	6489318	969019	5451308	3346905
15km	50%	20000	6	287	6952222	1218579	5661848	4041741
15km	50%	20000	6	439	7774141	1114519	6578132	4290909
15km	50%	20000	6	321	5459642	901076	4495840	3116086
15km	50%	20000	6	270	6039638	947784	5026515	3041729
15km	50%	20000	6	368	7027062	1021761	5911281	4188544
15km	50%	20000	6	240	4978861	833547	4101551	2902035
15km	50%	20000	6	303	6046997	1010509	4979101	3800473
15km	50%	20000	6	302	6459782	945613	5452748	3544277
15km	50%	20000	6	237	6115826	965201	5081593	3379861
15km	50%	20000	6	319	7772130	1210113	6467677	4218090
15km	50%	20000	6	241	6291595	1016727	5186455	3302851
15km	50%	20000	6	264	7024614	1005189	5942370	3444099
15km	50%	20000	6	208	6191169	968094	5140464	2977974
15km	50%	20000	6	208	6482971	1079243	5324963	2971214
15km	50%	20000	6	268	6778602	1068050	5630965	3498768
15km	50%	20000	6	227	5292359	876394	4356603	2873908
15km	50%	20000	6	226	5557901	891358	4632963	3033034
15km	50%	20000	6	367	7493618	1121124	6287512	4056267
15km	50%	20000	6	240	6173675	1009159	5074983	3394296
15km	50%	20000	6	336	6305092	947672	5277266	3744786
15km	50%	20000	6	292	4773406	791127	3932046	2473446
15km	50%	20000	6	312	5994972	967611	4968906	3377244
15km	50%	20000	6	291	5954820	986411	4889445	3440074
15km	50%	20000	6	315	7224645	1053778	6080875	3778162
15km	50%	20000	6	320	6703139	999510	5603011	3719117
15km	50%	20000	6	269	5704921	918786	4675275	3141273
15km	50%	20000	6	281	6794088	949631	5783431	3835336
15km	50%	20000	6	320	6906034	1096393	5725187	4355307
15km	50%	20000	6	232	5373610	855529	4448143	2708954
15km	50%	20000	6	246	5551944	949578	4511411	3407761
15km	50%	20000	6	294	7787933	1102423	6589031	4270481
15km	50%	20000	6	243	6061723	960945	4987661	3232317
15km	50%	20000	6	241	7372771	1029426	6245787	3472863
15km	50%	20000	6	254	6077860	914848	5086302	3436896
15km	50%	20000	6	287	7419606	1099353	6207913	3940996
15km	50%	20000	6	206	5698993	856076	4775998	2957288
15km	50%	20000	6	334	7390138	1005645	6293351	3759586
15km	50%	20000	6	319	5903314	919737	4938638	2963382
15km	50%	20000	6	281	7564512	1076979	6403025	3610488
15km	50%	20000	6	222	6356327	1052680	5220395	3191003
15km	50%	20000	6	279	5569290	942447	4539794	3472682
15km	50%	20000	6	332	5626623	938184	4616475	3254094
15km	50%	20000	6	325	6239102	902853	5275532	3635144
15km	50%	20000	6	274	5108697	847291	4185599	3122922
15km	50%	20000	6	317	6954145	960709	5903513	3569474
15km	50%	20000	6	311	6263489	989499	5213296	3687286
15km	50%	20000	6	229	5562499	921293	4585261	2717423
15km	50%	20000	6	267	5032709	790725	4190690	3086310
15km	50%	20000	6	325	7471851	1082367	6315132	3761628
15km	50%	20000	6	288	6900620	1041227	5766620	4140351
15km	50%	20000	6	256	6431341	1064711	5292588	3477143
15km	50%	20000	6	391	5666997	892589	4673792	2913985
15km	50%	20000	6	248	5706618	1013469	4625576	3193577
15km	50%	20000	6	270	5881436	872295	4944872	3277122
15km	50%	20000	6	290	6740782	1150567	5486087	4066149
15km	50%	20000	6	259	5568377	949469	4552114	3068212
15km	50%	20000	6	252	6359844	998474	5281158	3346562
15km	50%	20000	6	350	7791933	1116924	6604533	3984864
15km	50%	20000	6	326	6228699	910605	5236293	3845204
15km	50%	20000	6	377	7951081	1174937	6709862	3985180
15km	50%	20000	6	390	7605903	1112215	6377236	4161137
15km	50%	20000	6	259	6222538	1088486	5040637	3674324
15km	50%	20000	6	305	7194524	1089079	6002400	3866417
15km	50%	20000	6	219	4708006	724970	3943335	3125029
15km	50%	20000	6	295	5855192	961762	4825157	3637480
15km	50%	20000	6	326	7457942	1170445	6191961	4543157
15km	50%	20000	6	249	5450352	921630	4464346	3231408
15km	50%	20000	6	403	7066246	954638	6055982	3626368
15km	50%	20000	6	227	5336086	843094	4402460	2788003
15km	50%	20000	6	258	5996588	908936	5027158	3533559
15km	50%	20000	6	303	6542987	958981	5512582	3740510
15km	50%	20000	6	249	5345730	823388	4473015	2687792
15km	50%	20000	6	259	5765011	923851	4768899	2908657
15km	50%	20000	6	331	5915552	948749	4906273	3453605
15km	50%	20000	6	253	6633962	1076556	5478002	3650610
15km	50%	20000	6	213	4883477	822020	4013593	3066712
15km	50%	20000	6	343	7548784	1114917	6346342	4218861
15km	50%	20000	6	282	7251209	1035068	6123392	3634259
15km	50%	20000	6	246	5102959	835521	4213190	3014428
15km	50%	20000	6	211	5616721	895455	4633054	2986668
15km	50%	20000	6	242	4698128	816077	3834254	2910182
15km	50%	20000	6	457	7988688	1106283	6765413	4096540
15km	50%	20000	6	244	5937640	962210	4900337	3265876
15km	50%	20000	6	334	7288663	1034335	6168468	4189787
15km	50%	20000	6	226	6414043	1015211	5334236	3242403
15km	50%	20000	6	265	5624512	867785	4674608	3372287
15km	50%	20000	6	324	5297326	859771	4349475	3256796
15km	50%	20000	6	258	6851746	1030244	5734599	3733256
15km	50%	20000	6	243	5290828	859405	4355474	2908363
15km	50%	20000	6	263	5766807	962293	4746755	3394112
15km	50%	20000	6	258	7299931	1070174	6130336	3719772
15km	50%	20000	6	285	7742441	1204140	6441609	3775424
15km	50%	20000	6	246	6631913	1089960	5451840	3532699
15km	50%	20000	6	261	5768116	926339	4781630	3488941
15km	50%	20000	6	281	5550313	939025	4545091	3115460
15km	50%	20000	6	302	6456826	1178049	5194832	4309122
15km	50%	20000	6	251	6096882	978309	5006245	3115692
15km	50%	20000	6	255	6959708	1089433	5786209	3680018
15km	50%	20000	6	284	5522866	870423	4588317	3213094
15km	50%	20000	6	218	5072732	861780	4128264	3093599
15km	50%	20000	6	269	5770431	970703	4716729	3145268
15km	50%	20000	6	248	5364992	862309	4437949	3276854
15km	50%	20000	6	354	7345254	1123796	6107215	3827320
15km	50%	20000	6	284	7293595	1083614	6134154	3915617
15km	50%	20000	6	294	8535647	1235142	7195429	4213366
15km	50%	20000	6	229	6799629	976026	5765360	3303302
15km	50%	20000	6	355	7401907	1108505	6191856	4139054
15km	50%	20000	6	256	6799065	927514	5829310	3418322
15km	50%	20000	6	377	7246411	1097989	6026892	4092000
15km	50%	20000	6	289	6692377	1006143	5588966	3394948
15km	50%	20000	6	214	5956922	1002995	4882558	3074044
15km	50%	20000	6	370	5432602	906663	4481418	3441295
15km	50%	20000	6	309	5408811	875636	4434133	3470144
15km	50%	20000	6	257	8595829	1315407	7192999	3709859
15km	50%	20000	6	318	6555339	924358	5541896	3397927
15km	50%	20000	6	311	5503680	922622	4500478	3814002
15km	50%	20000	6	234	5258798	834129	4337076	2918064
15km	50%	20000	6	368	6003523	888941	5022207	3307975
15km	50%	20000	6	267	6705268	1115541	5526170	3744353
15km	50%	20000	6	289	7362203	1069924	6191092	4182447
15km	50%	20000	6	269	7299174	1015216	6187253	3748035
15km	50%	20000	6	271	6128966	848403	5207068	3189589
15km	50%	20000	6	191	5586078	895561	4623490	2729449
15km	50%	20000	6	442	7054949	1007068	5937094	4302726
15km	50%	20000	6	216	5857537	974521	4784698	2987553
15km	50%	20000	6	276	5633366	912674	4668044	3050953
15km	50%	20000	6	301	5532691	907726	4533309	3017306
15km	50%	20000	6	297	6631944	1023818	5554225	3089768
15km	50%	20000	6	308	4931402	775737	4103600	3226744
15km	50%	20000	6	227	6964527	1129746	5749937	3265385
15km	50%	20000	6	253	5378517	845766	4418821	3126538
15km	50%	20000	6	300	6239024	1013723	5137770	3317130
15km	50%	20000	6	215	6046378	959785	4995797	3086038
15km	50%	20000	6	305	5055503	826654	4154502	2855366
15km	50%	20000	6	336	7112274	1050216	5960192	3800160
15km	50%	20000	6	258	5195144	843794	4278978	2777935
15km	50%	20000	6	315	6711663	1059574	5556133	3779428
15km	50%	20000	6	313	6936010	989672	5862265	3475813
15km	50%	20000	6	343	8055057	1199132	6744286	4598991
15km	50%	20000	6	265	7842626	1141900	6636958	3829968
15km	50%	20000	6	313	7214897	1024369	6116807	3992483
15km	50%	20000	6	251	5453372	868481	4496277	3311878
15km	50%	20000	6	324	7197772	1054071	6078909	3734080
15km	50%	20000	6	280	5739848	962871	4672835	2672907
15km	50%	20000	6	328	7205376	1009298	6118762	3573971
15km	50%	20000	6	274	7545073	1100071	6372459	3879121
15km	50%	20000	6	280	6240305	932871	5199615	3116233
15km	50%	20000	6	258	7474393	1002513	6374430	3408909
15km	50%	20000	6	409	7850568	1122033	6633396	4072206
15km	50%	20000	6	284	7440902	1165356	6197695	4110593
15km	50%	20000	6	247	8220331	1178096	6951994	3564692
15km	50%	20000	6	280	6574939	1089107	5413249	3512623
15km	50%	20000	6	302	4920607	741261	4112036	2742586
15km	50%	20000	6	306	6926926	1057677	5771113	3511374
15km	50%	20000	6	260	7264682	1074740	6085091	3604329
15km	50%	20000	6	306	8361032	1225063	7033258	4193596
15km	50%	20000	6	243	5939543	936692	4931096	3107593
15km	50%	20000	6	199	6427979	982306	5373269	2851010
15km	50%	20000	6	362	6539904	1059155	5415317	3293638
15km	50%	20000	6	424	7138022	1007466	6031793	4269426
15km	50%	20000	6	257	7475660	1126180	6282420	3711198
15km	50%	20000	6	257	7189175	1058750	6040595	3677199
15km	50%	20000	6	256	7078555	1136228	5872932	3695970
15km	50%	20000	6	277	7141895	1118633	5925109	4005920
15km	50%	20000	6	314	5808631	966245	4789992	3495753
15km	50%	20000	6	325	7681137	1135750	6467300	4244604
15km	50%	20000	6	354	6098150	942130	5099023	3546664
15km	50%	20000	6	267	5481447	825740	4592502	3370483
15km	50%	20000	6	315	6517017	995108	5447671	2954608
15km	50%	20000	6	273	7826620	1159998	6574226	3892114
15km	50%	20000	6	265	7778475	1216629	6475964	3817661
15km	50%	20000	6	324	8362079	1131325	7158262	4259215
15km	50%	20000	6	243	6110729	877111	5161256	3020102
15km	50%	20000	6	265	5925923	908126	4970140	3307460
15km	50%	20000	6	261	6382916	1041270	5229782	3438038
15km	50%	20000	6	248	4688648	781451	3846858	2902486
15km	50%	20000	6	322	5687415	936895	4681562	3407592
15km	50%	20000	6	225	5499392	866258	4562637	2849095
15km	50%	20000	6	247	5635944	1014643	4541763	3567305
15km	50%	20000	6	395	6650398	995851	5607216	3737042
15km	50%	20000	6	441	6854684	975557	5815976	3685918
15km	50%	20000	6	280	6458791	971473	5418580	3690797
15km	50%	20000	6	272	6714064	1044048	5603040	3551659
15km	50%	20000	6	445	5246735	843687	4317853	3532056
15km	50%	20000	6	355	6428555	922561	5422327	3682943
15km	50%	20000	6	264	6392443	1048264	5252492	3299922
15km	50%	20000	6	301	6604263	1033242	5493615	4052543
15km	50%	20000	6	244	5487395	898999	4531601	3237870
15km	50%	20000	6	308	7994128	1218965	6682851	4319431
15km	50%	20000	6	268	6983075	1047242	5833769	3676354
15km	50%	20000	6	290	7965032	1172870	6687150	4198866
15km	50%	20000	6	294	5714634	884492	4746099	3204824
15km	50%	20000	6	389	6068398	876751	5115614	3317071
15km	50%	20000	6	268	6304040	952694	5300413	3581666
15km	50%	20000	6	354	7083227	1006561	6004482	4145627
15km	50%	20000	6	330	5979439	977877	4948037	3346039
15km	50%	20000	6	376	7926733	1131508	6706094	3858473
15km	50%	20000	6	248	4947478	808179	4090579	3044711
15km	50%	20000	6	263	6385592	994084	5326737	3443204
15km	50%	20000	6	315	7492888	1178753	6207857	4563456
15km	50%	20000	6	361	7503094	1106684	6314963	4477859
15km	50%	20000	6	327	7993220	1163659	6706199	4444620
15km	50%	20000	6	325	7712250	1112309	6498488	3878832
15km	50%	20000	6	252	6402276	1110846	5224375	3117661
15km	50%	20000	6	277	6401524	1033542	5304085	3346192
15km	50%	20000	6	261	6721396	995920	5643918	3547102
15km	50%	20000	6	285	5789195	962293	4719536	3133759
15km	50%	20000	6	472	6250867	850803	5347982	3626446
15km	50%	20000	6	254	5863163	1036839	4764613	3255488
15km	50%	20000	6	239	5802941	950510	4797248	2968562
15km	50%	20000	6	276	7668134	1113381	6463710	3883146
15km	50%	20000	6	250	5335867	860236	4397410	2694363
15km	50%	20000	6	254	7899120	1131980	6683568	3672755
15km	50%	20000	6	368	7826748	1093089	6657024	3661908
15km	50%	20000	6	317	6365144	943065	5350809	3643056
15km	50%	20000	6	304	7475339	1103692	6278207	4228261
15km	50%	20000	6	316	5712480	1019920	4624573	3340916
15km	50%	20000	6	294	5709841	912380	4739343	3219353
15km	50%	20000	6	294	4988010	778657	4118944	2813835
15km	50%	20000	6	250	6611841	965320	5576071	3615736
15km	50%	20000	6	330	6665203	1115097	5457025	3825884
15km	50%	20000	6	255	6518769	1027728	5411189	3479542
15km	50%	20000	6	278	5192130	848242	4268333	2863180
15km	50%	20000	6	339	6167010	924920	5163049	3996118
15km	50%	20000	6	287	6528224	1017284	5417892	3664100
15km	50%	20000	6	300	5777865	956418	4767684	3379732
15km	50%	20000	6	233	6209729	1024797	5113173	3349619
15km	50%	20000	6	265	4931051	841679	4024130	2932911
15km	50%	20000	6	277	5858111	938227	4852389	3030019
15km	50%	20000	6	239	5875993	962900	4837077	3438641
15km	50%	20000	6	291	6764407	995950	5688585	3689863
15km	50%	20000	6	473	6458335	932895	5469241	3708538
15km	50%	20000	6	306	6168763	989871	5112760	3849615
15km	50%	20000	6	334	7143331	1032848	6010722	3813979
15km	50%	20000	6	231	5461655	857139	4532536	2919985
15km	50%	20000	6	301	8741436	1278788	7354442	4056269
15km	50%	20000	6	233	6045977	944614	5004018	3358786
15km	50%	20000	6	225	7895482	1213547	6601658	3217362
15km	50%	20000	6	282	5278043	866902	4349470	3221941
15km	50%	20000	6	319	6127624	1022410	5000198	3421602
15km	50%	20000	6	305	8078592	1176719	6756374	4421694
15km	50%	20000	6	249	5979245	970804	4942536	3437540
15km	50%	20000	6	316	6119638	965889	5086394	3965164
15km	50%	20000	6	260	5800079	989934	4749146	3711841
15km	50%	20000	6	244	7268900	1088408	6121791	3516321
15km	50%	20000	6	297	5606273	853754	4686919	2667576
15km	50%	20000	6	309	9013867	1286331	7617515	4459054
15km	50%	20000	6	228	7594582	1151313	6355345	3278015
15km	50%	20000	6	346	8100632	1211317	6798480	4301365
15km	50%	20000	6	424	6738575	935403	5743219	3619525
15km	50%	20000	6	269	4931206	852737	4026404	2946678
15km	50%	20000	6	241	6010551	1021100	4912036	3432626
15km	50%	20000	6	262	6854231	1063766	5726722	3790403
15km	50%	20000	6	271	5254144	843455	4350544	2975956
15km	50%	20000	6	330	7515303	1063711	6378466	3607828
15km	50%	20000	6	288	6331426	993375	5239185	3690021
15km	50%	20000	6	271	7597533	1086666	6436724	3824109
15km	50%	20000	6	341	6726531	975729	5668016	3992755
15km	50%	20000	6	229	6405598	990616	5348830	3297743
15km	50%	20000	6	238	5243684	867361	4318344	2555946
15km	50%	20000	6	289	5538617	901694	4538080	3392700
15km	50%	20000	6	274	5030422	799928	4167589	3482208
15km	50%	20000	6	295	5718795	951723	4699065	2939600
15km	50%	20000	6	337	6180468	965548	5145755	4163887
15km	50%	20000	6	224	5512824	932142	4509262	3106017
15km	50%	20000	6	265	6039070	898782	5092019	3221461
15km	50%	20000	6	288	6610054	1086148	5434000	4182075
15km	50%	20000	6	245	6200979	1049538	5088551	3540727
15km	50%	20000	6	361	7397424	1034838	6302874	4092745
15km	50%	20000	6	283	4507167	700252	3765543	2651121
15km	50%	20000	6	241	6042746	874880	5104967	3282424
15km	50%	20000	6	267	6601523	1007943	5521445	3358870
15km	50%	20000	6	311	7228945	1076371	6067624	4188937
15km	50%	20000	6	313	7580230	1121191	6402267	3770608
15km	50%	20000	6	262	7040810	1053108	5920050	3471831
15km	50%	20000	6	268	5571717	915071	4598878	3410483
15km	50%	20000	6	289	5615817	882367	4677556	3193930
15km	50%	20000	6	300	7357311	1215018	6016621	3530905
15km	50%	20000	6	293	5371510	850180	4451103	2940650
15km	50%	20000	6	254	6373323	993995	5277205	3528576
15km	50%	20000	6	411	6688255	916449	5687371	3443700
15km	50%	20000	6	240	5350708	840117	4450305	2773465
15km	50%	20000	6	311	6943649	1059288	5830947	3383187
15km	50%	20000	6	268	5109266	825482	4227798	2889380
15km	50%	20000	6	299	6381343	1044252	5230166	3349488
15km	50%	20000	6	229	6363357	909213	5394765	3300644
15km	50%	20000	6	336	5313090	795366	4453552	2620898
15km	50%	20000	6	460	6685293	1035807	5570878	4232234
15km	50%	20000	6	327	5304047	881204	4375848	2897251
15km	50%	20000	6	292	6152710	985164	5081034	3956830
15km	50%	20000	6	317	7058130	1097493	5897988	3973195
15km	50%	20000	6	224	8173981	1175087	6905551	3216801
15km	50%	20000	6	262	5547329	919605	4551957	3524044
15km	50%	20000	6	233	5794490	953286	4774404	3154827
15km	50%	20000	6	247	5492718	887248	4541145	3416109
15km	50%	20000	6	283	5920080	977682	4881907	3542342
15km	50%	20000	6	310	6412683	898835	5448995	3384265
15km	50%	20000	6	273	7679730	1128537	6473141	3739308
15km	50%	20000	6	252	5440046	893700	4459328	2907400
15km	50%	20000	6	422	7648659	1123608	6458316	4116459
15km	50%	20000	6	278	5708000	879064	4760327	3366096
15km	50%	20000	6	240	6193268	1013055	5085287	3459426
15km	50%	20000	6	327	8383727	1174609	7132469	4122907
15km	50%	20000	6	250	5910494	1004619	4834081	3271486
15km	50%	20000	6	283	8380413	1166177	7129320	3993704
15km	50%	20000	6	266	5867160	951659	4856743	3586032
15km	50%	20000	6	361	8630728	1265564	7247998	4640479
15km	50%	20000	6	236	5638081	936855	4620721	2944602
15km	50%	20000	6	264	5325034	881316	4375203	3086001
15km	50%	20000	6	271	6586833	962280	5569302	3367109
15km	50%	20000	6	336	6753682	974560	5700113	3613647
15km	50%	20000	6	288	6351141	962023	5331841	3463733
15km	50%	20000	6	284	5514324	878162	4573298	2875043
15km	50%	20000	6	244	6883688	957199	5873521	3508350
15km	50%	20000	6	209	5417598	889081	4477888	2711106
15km	50%	20000	6	387	7350208	1026139	6222292	3861246
15km	50%	20000	6	249	7058044	1087021	5899221	3588959
15km	50%	20000	6	285	5501377	913873	4520372	3141346
15km	50%	20000	6	321	7444067	1193123	6160992	4077158
15km	50%	20000	6	205	6554554	953695	5501136	2946693
15km	50%	20000	6	309	7443846	1093635	6296147	4086014
15km	50%	20000	6	363	5603274	931495	4605838	3449784
15km	50%	20000	6	254	5269427	823815	4391750	3025490
15km	50%	20000	6	238	5923314	985754	4869500	3429689
15km	50%	20000	6	225	5736782	890904	4776325	2831364
15km	50%	20000	6	272	6702902	873539	5737414	3223602
15km	50%	20000	6	312	8958463	1270811	7586784	4530303
15km	50%	20000	6	298	6931041	1057691	5799744	3992199
15km	50%	20000	6	274	5915037	938161	4912591	3793414
15km	50%	20000	6	305	7221785	1039935	6093559	3876255
15km	50%	20000	6	406	8086913	1209149	6752097	4266479
15km	50%	20000	6	181	5389507	863345	4472220	2579755
15km	50%	20000	6	261	7922697	1244288	6591147	3759961
15km	50%	20000	6	361	7782010	1131632	6569059	4089600
15km	50%	20000	6	333	7263588	1106112	6065895	3752179
15km	50%	20000	6	293	6266592	1043325	5145322	3272825
15km	50%	20000	6	265	7957655	1141698	6764540	3629120
15km	50%	20000	6	438	7709582	1100641	6537085	3934751
15km	50%	20000	6	334	5665146	944287	4660237	3381772
15km	50%	20000	6	307	6334495	1060871	5215468	3432177
15km	50%	20000	6	287	6516454	956054	5498611	3398748
15km	50%	20000	6	272	7757704	1118329	6549042	3931943
15km	50%	20000	6	224	6921618	1095973	5738318	3213951
15km	50%	20000	6	314	4787163	772294	3953402	3202007
15km	50%	20000	6	261	7666160	1163709	6424919	3759396
15km	50%	20000	6	310	6248307	912111	5282898	3329345
15km	50%	20000	6	212	5871423	922375	4892916	3052029
15km	50%	20000	6	349	6614947	1069402	5447458	3714854
15km	50%	20000	6	225	5040132	845611	4159434	2765785
15km	50%	20000	6	328	7511126	1121196	6287571	4166051
15km	50%	20000	6	358	6078859	1028995	4969034	3730649
15km	50%	20000	6	307	6222839	1015400	5147614	3524609
15km	50%	20000	6	259	5558848	891580	4602962	3245297
15km	50%	20000	6	281	6511473	1030850	5397712	3120587
15km	50%	20000	6	285	7069227	1069151	5899288	3778487
15km	50%	20000	6	209	5497194	880409	4548396	2623656
15km	50%	20000	6	277	7035481	1059351	5898901	4015483
15km	50%	20000	6	251	6139694	982282	5096117	3623168
15km	50%	20000	6	289	7768260	1186152	6500746	3976716
15km	50%	20000	6	260	7727637	1109814	6537895	3608194
15km	50%	20000	6	332	5707377	933920	4675861	3254205
15km	50%	20000	6	320	7387199	1128309	6174083	4646911
15km	50%	20000	6	229	5626012	905092	4650961	2974836
15km	50%	20000	6	318	8768656	1236561	7401485	4613333
15km	50%	20000	6	218	5640528	931164	4645989	3069002
15km	50%	20000	6	325	7594244	1106138	6382859	3842503
15km	50%	20000	6	286	6444546	999836	5388458	3038767
15km	50%	20000	6	285	5453234	946724	4428682	3584732
15km	50%	20000	6	268	6509384	974814	5465612	3750190
15km	50%	20000	6	289	5560091	817086	4680072	2924637
15km	50%	20000	6	202	5647337	932417	4660713	2895939
15km	50%	20000	6	443	8508279	1288212	7079566	4582880
15km	50%	20000	6	295	6290887	1019139	5189957	3830396
15km	50%	20000	6	200	5610268	955415	4605237	2867886
15km	50%	20000	6	202	5425378	894786	4459682	2892989
15km	50%	20000	6	256	7285820	1122826	6057398	3690608
15km	50%	20000	6	218	6443406	1021713	5338592	3127445
15km	50%	20000	6	276	6134108	981865	5056526	3212273
15km	50%	20000	6	259	7283504	1248461	5906703	3726372
15km	50%	20000	6	305	7997955	1147521	6734782	4293108
15km	50%	20000	6	218	6487305	931017	5465424	3132254
15km	50%	20000	6	199	5194956	883174	4270697	2844153
15km	50%	20000	6	311	7397745	1122340	6193682	4140078
15km	50%	20000	6	248	6866234	1030132	5773137	3577602
15km	50%	20000	6	256	5648287	894453	4681872	3042829
15km	50%	20000	6	317	6023184	1034673	4924822	3902538
15km	50%	20000	6	251	6285935	991429	5215055	3566320
15km	50%	20000	6	206	6243752	1013470	5137187	2957226
15km	50%	20000	6	405	7597959	1011279	6519003	3896505
15km	50%	20000	6	233	7269480	1164232	6020362	3357068
15km	50%	20000	6	312	5288334	917769	4262489	3388572
15km	50%	20000	6	224	6030903	926028	5045188	3061951
15km	50%	20000	6	269	4916964	819179	4032369	2889403
15km	50%	20000	6	212	5772448	923258	4743905	3008546
15km	50%	20000	6	234	6029242	937495	5003162	3381118
15km	50%	20000	6	261	7542409	1055138	6423912	3774185
15km	50%	20000	6	232	5953276	982038	4906522	3008647
15km	50%	20000	6	253	7293101	1009386	6199805	3652549
15km	50%	20000	6	284	6409000	1057123	5257422	4120547
15km	50%	20000	6	289	8668480	1219863	7370101	4172936
15km	50%	20000	6	234	6549073	1043451	5428542	3246258
15km	50%	20000	6	217	5993949	980388	4926231	3118116
15km	50%	20000	6	247	6576176	1040234	5443330	2946378
15km	50%	20000	6	360	6122070	882775	5172452	3347249
15km	50%	20000	6	284	6572141	976108	5527354	3657375
15km	50%	20000	6	412	6648186	966427	5615287	3889029
15km	50%	20000	6	243	5354723	894104	4409312	3312171
15km	50%	20000	6	281	6632234	943618	5625902	3515794
15km	50%	20000	6	299	7615541	1119520	6402209	3704111
15km	50%	20000	6	318	5912052	903141	4922009	3491012
15km	50%	20000	6	370	6391863	944322	5385713	3827156
15km	50%	20000	6	290	6656539	1026661	5529141	3643002
15km	50%	20000	6	260	5365587	812586	4497489	3450850
15km	50%	20000	6	285	7197230	1062164	6052679	4073681
15km	50%	20000	6	227	4934908	855332	4035671	2951290
15km	50%	20000	6	329	5683173	911645	4730473	3330777
15km	50%	20000	6	302	6750825	1023847	5646757	3668199
15km	50%	20000	6	220	5903315	962670	4857819	3039927
15km	50%	20000	6	432	5868952	959783	4831631	3505378
15km	50%	20000	6	279	7391654	1218953	6085493	3832606
15km	50%	20000	6	275	5031882	843348	4125847	3218964
15km	50%	20000	6	316	7609006	1075208	6447894	4110279
15km	50%	20000	6	334	7442524	1084233	6278774	4281220
15km	50%	20000	6	227	6301984	1094049	5136594	3255574
15km	50%	20000	6	273	6029597	972305	4986372	3676187
15km	50%	20000	6	314	7459665	1075819	6275749	3632992
15km	50%	20000	6	294	5607997	912412	4609279	3302910
15km	50%	20000	6	309	6867646	1059852	5728619	3736878
15km	50%	20000	6	214	5199679	854936	4287235	3088229
15km	50%	20000	6	291	5424023	904932	4457935	3403879
15km	50%	20000	6	267	5230718	857840	4313629	2753155
15km	50%	20000	6	402	8357646	1241968	7003475	4526314
15km	50%	20000	6	377	8094175	1144207	6838268	4632362
15km	50%	20000	6	258	5450493	919503	4462059	3167973
15km	50%	20000	6	338	7278488	1022665	6155800	3567766
15km	50%	20000	6	282	6112652	981229	5056761	3492258
15km	50%	20000	6	261	5436357	875676	4471240	2992459
15km	50%	20000	6	187	5331900	874071	4396997	2561109
15km	50%	20000	6	387	6436738	1035879	5310642	3973252
15km	50%	20000	6	309	6527468	996062	5441023	4184151
15km	50%	20000	6	249	6691913	1033348	5570190	3591002
15km	50%	20000	6	277	5876472	968109	4829021	3642776
15km	50%	20000	6	291	6781804	972223	5738770	3528721
15km	50%	20000	6	315	6366407	947705	5356108	3402446
15km	50%	20000	6	288	6147775	1014887	5020543	3417716
15km	50%	20000	6	337	6597602	904472	5643332	3462434
15km	50%	20000	6	376	7639119	1109990	6435709	3957053
15km	50%	20000	6	291	6121547	1037529	4986182	3476025
15km	50%	20000	6	311	7280107	1063822	6154197	4247505
15km	50%	20000	6	273	7874954	1154430	6645862	3963645
15km	50%	20000	6	221	4892737	771836	4057911	2535484
15km	50%	20000	6	251	5153325	926833	4185529	3451348
15km	50%	20000	6	290	8673408	1190064	7403634	4121810
15km	50%	20000	6	262	9206628	1332083	7775149	3775985
15km	50%	20000	6	270	4465952	763780	3658935	2828547
15km	50%	20000	6	363	6474821	865164	5547878	3229890
15km	50%	20000	6	301	7245060	1049743	6106837	4298092
15km	50%	20000	6	224	8137856	1124712	6940062	3219588
15km	50%	20000	6	295	6276118	946233	5245993	3473223
15km	50%	20000	6	243	5810513	949540	4774021	2937038
15km	50%	20000	6	271	6829837	1153806	5592150	3917921
15km	50%	20000	6	264	5943112	962227	4903396	3212664
15km	50%	20000	6	302	9016508	1200334	7725109	4290072
15km	50%	20000	6	285	7149138	1078613	6010214	4132539
15km	50%	20000	6	205	6593410	1079211	5443656	2939535
15km	50%	20000	6	303	6897906	992827	5802916	3368576
15km	50%	20000	6	421	7954488	1119133	6749026	4338179
15km	50%	20000	6	236	6257159	1074193	5090466	3341516
15km	50%	20000	6	315	7463412	1051394	6360964	3613199
15km	50%	20000	6	271	5387284	845845	4469066	3011385
15km	50%	20000	6	239	5566755	884480	4610980	3410246
15km	50%	20000	6	236	5673100	935020	4668207	3412641
15km	50%	20000	6	272	6007579	953518	4979192	2953808
15km	50%	20000	6	284	5968860	938276	4972999	3275948
15km	50%	20000	6	209	5103167	816129	4223704	2458632
15km	50%	20000	6	202	4930364	812325	4058536	2900625
15km	50%	20000	6	312	7429322	1064239	6304183	3972428
15km	50%	20000	6	326	5661489	958474	4664090	3529407
15km	50%	20000	6	224	6158564	966651	5131428	3212070
15km	50%	20000	6	267	6544524	1067131	5390400	3743052
15km	50%	20000	6	312	6145947	974352	5104786	3110340
15km	50%	20000	6	209	6319761	960734	5271936	2994347
15km	50%	20000	6	379	7513345	955186	6502435	3767512
15km	50%	20000	6	217	5308947	908183	4341461	3024697
15km	50%	20000	6	213	4934628	811479	4054602	2564107
15km	50%	20000	6	262	7192018	1114710	5993148	3780223
15km	50%	20000	6	230	5319622	858556	4377739	3042504
15km	50%	20000	6	200	5825141	931953	4833197	2869440
15km	50%	20000	6	309	7529774	1122216	6349456	4424434
15km	50%	20000	6	272	5448761	819668	4568410	3081911
15km	50%	20000	6	260	6011918	960280	4970256	3017206
15km	50%	20000	6	324	7065679	995100	5987864	3484705
15km	50%	20000	6	358	7632369	1152993	6374684	4143635
15km	50%	20000	6	260	6641086	973531	5578465	3405404
15km	50%	20000	6	277	5548885	901441	4604728	3156087
15km	50%	20000	6	251	7347319	1036501	6249674	3625192
15km	50%	20000	6	195	5268278	914103	4313202	2742601
15km	50%	20000	6	221	5057963	824914	4152385	3010656
15km	50%	20000	6	227	5587406	891447	4641855	3131690
15km	50%	20000	6	210	5258093	824207	4353916	2793304
15km	50%	20000	6	282	6309266	1024728	5185893	3428373
15km	50%	20000	6	277	7419246	1189420	6160920	4004244
15km	50%	20000	6	240	7222476	1094533	6059891	3459918
15km	50%	20000	6	279	5730491	939609	4727294	3518687
15km	50%	20000	6	360	6437581	988931	5341456	3961168
15km	50%	20000	6	301	7248692	1014944	6173541	3848644
15km	50%	20000	6	278	6838667	1005532	5759903	3625584
15km	50%	20000	6	384	7317766	1038830	6202956	3836845
15km	50%	20000	6	256	6092184	964512	5047808	2705807
15km	50%	20000	6	283	5115346	807230	4206227	2958276
15km	50%	20000	6	265	5506597	911022	4545786	2885623
15km	50%	20000	6	330	5271299	848355	4369386	3339317
15km	50%	20000	6	268	4855761	774725	4029208	2603323
15km	50%	20000	6	272	6374915	940532	5323027	3586540
15km	50%	20000	6	267	5953734	891706	4970203	3097593
15km	50%	20000	6	337	8748050	1264250	7385438	4528554
15km	50%	20000	6	356	8197819	1123334	6973505	4149800
15km	50%	20000	6	264	6087402	1006898	4999656	3323387
15km	50%	20000	6	328	7578025	1039754	6438727	3916696
15km	50%	20000	6	269	6929330	1045400	5805614	3749972
15km	50%	20000	6	386	7019544	1019131	5903436	3923472
15km	50%	20000	6	367	6449277	969257	5403525	3639452
15km	50%	20000	6	300	7938086	1155651	6694730	3983598
15km	50%	20000	6	255	5435293	893969	4455048	2969557
15km	50%	20000	6	284	7533669	1066726	6394878	3884144
15km	50%	20000	6	281	5787649	916314	4777622	3138419
15km	50%	20000	6	280	6619484	1037217	5495006	3191038
15km	50%	20000	6	298	5539175	896137	4569311	3329670
15km	50%	20000	6	286	6377283	1056500	5256932	3454069
15km	50%	20000	6	252	6087052	890678	5115680	2995497
15km	50%	20000	6	406	7797481	1057198	6641238	3982895
15km	50%	20000	6	289	6141630	1014355	5067637	3206298
15km	50%	20000	6	283	6223954	958056	5194387	3756768
15km	50%	20000	6	247	6898058	1103584	5679204	3556922
15km	50%	20000	6	299	7156576	1015869	6058227	3554532
15km	50%	20000	6	258	5632121	861663	4709384	2763712
15km	50%	20000	6	259	7179230	1040936	6054008	3733759
15km	50%	20000	6	242	5451408	889837	4466289	3085215
15km	50%	20000	6	334	4057993	725969	3306706	2350213
15km	50%	20000	6	171	5689381	947403	4683438	2428386
15km	50%	20000	6	235	5167580	851124	4266289	3096642
15km	50%	20000	6	367	6559769	940229	5552788	3504160
15km	50%	20000	6	293	6475425	997438	5400009	3581472
15km	50%	20000	6	303	5804250	934166	4808689	2691875
15km	50%	20000	6	220	6787559	1110600	5597152	3125450
15km	50%	20000	6	347	7699324	1093357	6534131	4079710
15km	50%	20000	6	281	6482892	995775	5431865	3444253
15km	50%	20000	6	222	5021655	821222	4139170	2852434
15km	50%	20000	6	301	6655702	971621	5635770	3460045
15km	50%	20000	6	290	6271685	1041890	5140801	3457126
15km	50%	20000	6	251	5677402	929279	4687677	3046570
15km	50%	20000	6	360	6994208	1047830	5889580	4229738
15km	50%	20000	6	281	6087837	980903	5046907	3230661
15km	50%	20000	6	233	5755403	947242	4739231	3059077
15km	50%	20000	6	274	6105704	1038442	4996650	3313662
15km	50%	20000	6	306	7908226	1265888	6552624	4425035
15km	50%	20000	6	216	5059797	820331	4191934	2769871
15km	50%	20000	6	271	6320695	975127	5267998	3375791
15km	50%	20000	6	207	5666821	966880	4624584	2966721
15km	50%	20000	6	231	5896378	926759	4892157	3327982
15km	50%	20000	6	281	6485679	1096256	5284945	3631244
15km	50%	20000	6	318	6692030	1043849	5557570	4223493
15km	50%	20000	6	377	6068064	950685	5039032	3588282
15km	50%	20000	6	417	5343446	838365	4452635	2968420
15km	50%	20000	6	368	7684180	1149706	6444008	3752897
15km	50%	20000	6	216	5676494	955529	4655343	3102908
15km	50%	20000	6	293	6633006	1136918	5396392	3968457
15km	50%	20000	6	386	7095057	1026226	6008895	3731960
15km	50%	20000	6	239	5394816	907528	4394695	3133196
15km	50%	20000	6	220	6035668	898292	5063725	3163690
15km	50%	20000	6	293	8336816	1173508	7066365	4230993
15km	50%	20000	6	293	7138867	1038123	6042458	3927859
15km	50%	20000	6	328	7687380	1057901	6552007	3893221
15km	50%	20000	6	252	8154822	1134627	6948175	3635722
15km	50%	20000	6	324	5732658	944969	4710249	2976827
15km	50%	20000	6	233	5624289	959501	4585475	3187131
15km	50%	20000	6	213	7189026	1255879	5834947	3046761
15km	50%	20000	6	218	4590741	790510	3743562	3098342
15km	50%	20000	6	296	5485500	899309	4527967	3229494
15km	50%	20000	6	281	7978322	1145876	6740441	4045472
15km	50%	20000	6	243	8326488	1206850	7022232	3492936
15km	50%	20000	6	214	5744242	970330	4690078	3065799
15km	50%	20000	6	245	4452991	729520	3678518	2694123
15km	50%	20000	6	303	5608871	891136	4681543	3328957
15km	50%	20000	6	272	7142393	1100830	5966114	3924489
15km	50%	20000	6	351	8083359	1098005	6919106	4127768
15km	50%	20000	6	295	6237934	1009982	5131729	3675861
15km	50%	20000	6	267	6462167	1006831	5358178	3551897
15km	50%	20000	6	274	6438223	1019174	5320833	3399374
15km	50%	20000	6	257	6622259	1102101	5432517	3701595
15km	50%	20000	6	327	9209225	1343729	7790145	4516432
15km	50%	20000	6	289	5645708	849909	4746761	2919728
15km	50%	20000	6	283	6210978	905398	5238554	3271055
15km	50%	20000	6	299	7058342	1066343	5918243	3666928
15km	50%	20000	6	390	7688904	1091590	6508815	3945665
15km	50%	20000	6	329	7173259	1069561	6019256	3833326
15km	50%	20000	6	296	8106778	1181200	6823284	4278048
15km	50%	20000	6	311	7151223	998415	6091880	3943259
15km	50%	20000	6	223	5348753	845568	4433776	2732144
15km	50%	20000	6	280	6346222	1030695	5217591	3671658
15km	50%	20000	6	217	5128046	851220	4222292	2786393
15km	50%	20000	6	252	5918983	1012152	4805991	3635926
15km	50%	20000	6	322	7031688	1066867	5877269	3631246
15km	50%	20000	6	264	5051450	847140	4150867	3061437
15km	50%	20000	6	396	7126524	1004248	6023261	3862557
15km	50%	20000	6	304	7341214	1087031	6175569	4273592
15km	50%	20000	6	324	6390219	992077	5285514	3661576
15km	50%	20000	6	238	6457629	946100	5427420	3426013
15km	50%	20000	6	376	6106818	953394	5080907	3346728
15km	50%	20000	6	183	5150285	889262	4172101	2611239
15km	50%	20000	6	299	7010832	988643	5947709	3676253
15km	50%	20000	6	260	5518000	893029	4576585	3164872
15km	50%	20000	6	306	7917544	1154241	6713273	4092015
15km	50%	20000	6	382	7256035	1224359	5939579	3879027
15km	50%	20000	6	226	6788439	1119441	5576725	3247675
15km	50%	20000	6	294	6710568	1091122	5526840	3144268
15km	50%	20000	6	268	5093762	850018	4185680	3322839
15km	50%	20000	6	265	5443412	904944	4482236	2767257
15km	50%	20000	6	355	7761628	1091484	6581945	3856689
15km	50%	20000	6	276	6753998	961148	5715787	3433828
15km	50%	20000	6	308	7174258	1139109	5940754	4301187
15km	50%	20000	6	325	5706891	912194	4738013	3798816
15km	50%	20000	6	284	8518648	1307359	7115894	4103809
15km	50%	20000	6	246	6187391	978193	5110852	3512134
15km	50%	20000	6	236	5198593	878240	4238479	2841319
15km	50%	20000	6	250	5881149	976298	4834957	3122505
15km	50%	20000	6	288	5696228	851363	4766208	3038167
15km	50%	20000	6	354	8148041	1160703	6862744	4291428
15km	50%	20000	6	347	7269254	1063210	6118142	4191176
15km	50%	20000	6	227	5578112	883267	4629917	3141735
15km	50%	20000	6	322	5016938	808278	4136821	2961059
15km	50%	20000	6	292	5919994	1015001	4853324	3093378
15km	50%	20000	6	313	6990834	1170916	5735504	3685780
15km	50%	20000	6	413	7326075	1052393	6169915	3984074
15km	50%	20000	6	271	6940534	989675	5880956	3617189
15km	50%	20000	6	292	6574029	968006	5541142	3657614
15km	50%	20000	6	301	8164812	1171432	6904874	4021758
15km	50%	20000	6	265	5250867	880026	4315834	3351126
15km	50%	20000	6	220	5944482	944514	4937639	2898163
15km	50%	20000	6	208	6898734	1036981	5749944	2987466
15km	50%	20000	6	378	7404210	1036880	6270475	4032881
15km	50%	20000	6	284	6426630	1049016	5301739	3397895
15km	50%	20000	6	380	7362328	1076366	6178951	4273439
15km	50%	20000	6	351	5701895	927151	4675409	3162150
15km	50%	20000	6	368	8055983	1132560	6851501	4312072
15km	50%	20000	6	280	6094050	1000228	5011061	3590723
15km	50%	20000	6	266	6101794	1007394	5017851	3565921
15km	50%	20000	6	246	6882849	1067079	5720922	3543968
15km	50%	20000	6	239	5351479	851958	4447451	3369648
15km	50%	20000	6	266	4634513	769383	3811781	2526679
15km	50%	20000	6	305	6829723	965853	5768020	3419704
15km	50%	20000	6	257	7293142	1085928	6129290	3719748
15km	50%	20000	6	278	7236154	1061265	6106039	4000855
15km	50%	20000	6	243	5327606	886916	4384030	3330865
15km	50%	20000	6	259	6281251	936156	5257274	3559375
15km	50%	20000	6	238	6839717	1154577	5618690	3418924
15km	50%	20000	6	217	6296922	955372	5261702	3113287
15km	50%	20000	6	225	5342817	855967	4396438	2618338
15km	50%	20000	6	263	6264644	1049858	5141224	3514289
15km	50%	20000	6	293	5640897	918580	4658664	3420299
15km	50%	20000	6	313	5940543	887202	4989622	3523960
15km	50%	20000	6	300	5413968	851113	4517860	3249233
15km	50%	20000	6	210	5306256	864888	4393198	2784482
15km	50%	20000	6	263	7046060	1097172	5855328	3806098
15km	50%	20000	6	324	6856586	938260	5845124	3576961
15km	50%	20000	6	333	5154080	847045	4249998	3213519
15km	50%	20000	6	435	7996135	1095759	6765337	4668992
15km	50%	20000	6	324	5396411	873709	4454816	2559281
15km	50%	20000	6	335	7098070	1017069	6019261	4065557
15km	50%	20000	6	248	5477281	930654	4497787	2675256
15km	50%	20000	6	282	5291973	889588	4359983	3040072
15km	50%	20000	6	442	7679773	1108411	6478232	4326001
15km	50%	20000	6	248	6628072	1130771	5426650	3463601
15km	50%	20000	6	207	5849044	918972	4846917	2960091
15km	50%	20000	6	214	4982251	822849	4101592	2593746
15km	50%	20000	6	254	7628030	1097931	6459282	3662703
15km	50%	20000	6	234	6744525	996788	5678959	3281203
15km	50%	20000	6	405	8306423	1192894	7016943	4340337
15km	50%	20000	6	294	9978853	1468413	8396662	4245300
15km	50%	20000	6	257	6661452	1102769	5474999	3702117
15km	50%	20000	6	342	7628491	1132541	6335712	4090486
15km	50%	20000	6	354	5275618	885318	4326878	3352117
15km	50%	20000	6	297	6379235	982637	5311186	3556911
15km	50%	20000	6	276	6182168	1005391	5114620	3295875
15km	50%	20000	6	319	7611216	1102612	6437652	3990245
15km	50%	20000	6	255	7070707	1174705	5773182	3288339
15km	50%	20000	6	237	6029467	1051413	4920682	3120419
15km	50%	20000	6	429	7490396	1104367	6277350	4102185
15km	50%	20000	6	235	5225859	822822	4343599	2994032
15km	50%	20000	6	307	5312249	860956	4395504	2916608
15km	50%	20000	6	355	7895921	1069105	6752918	4087743
15km	50%	20000	6	284	5690365	941498	4677400	3382886
15km	50%	20000	6	280	7334207	1147905	6112223	4053927
15km	50%	20000	6	363	6257061	893645	5271840	3908150
15km	50%	20000	6	311	6190771	885819	5227773	3582165
15km	50%	20000	6	243	5992142	949310	4965608	2983219
15km	50%	20000	6	321	6097464	950906	5087882	3187856
15km	50%	20000	6	387	7750729	1156255	6512739	3977355
15km	50%	20000	6	544	7460295	981468	6352296	4009004
15km	50%	20000	6	264	6145072	1040340	5042927	3395179
15km	50%	20000	6	330	7008210	1021902	5913792	3474935
15km	50%	20000	6	237	5134221	825184	4248019	2608126
15km	50%	20000	6	203	5285476	900017	4319542	2906211
15km	50%	20000	6	254	5735886	954611	4721079	3574719
15km	50%	20000	6	394	7548647	1058071	6432448	4142274
15km	50%	20000	6	296	5749909	975410	4712103	3513919
15km	50%	20000	6	352	5400352	856632	4469694	3373876
15km	50%	20000	6	265	6210326	986293	5153411	3260332
15km	50%	20000	6	304	6098123	1000487	4998902	3857663
15km	50%	20000	6	238	5634521	960151	4593147	3432129
15km	50%	20000	6	294	7450065	1084531	6252690	4263839
15km	50%	20000	6	311	6107401	991203	5029167	4253770
15km	50%	20000	6	256	6152035	969311	5105112	3135293
15km	50%	20000	6	296	6877287	994252	5821427	4107746
15km	50%	20000	6	199	5352065	830501	4465068	2855194
15km	50%	20000	6	254	5486972	929168	4494038	3068335
15km	50%	20000	6	278	7468721	1081963	6287000	3569966
15km	50%	20000	6	176	5515026	952610	4507833	2505039
15km	50%	20000	6	242	5754060	893104	4792307	3391402
15km	50%	20000	6	315	6230302	958560	5183633	3219163
15km	50%	20000	6	232	5613805	904693	4621446	3174796
15km	50%	20000	6	206	4992221	816903	4095906	2654242
15km	50%	20000	6	299	6837128	1074321	5678787	3665277
15km	50%	20000	6	288	6504611	1059206	5350595	3583282
15km	50%	20000	6	226	6057260	924425	5072399	3259325
15km	50%	20000	6	239	5459285	908459	4475154	2761612
15km	50%	20000	6	248	5504721	931459	4496007	3113401
15km	50%	20000	6	299	5708615	936796	4685532	3394398
15km	50%	20000	6	326	7507643	1091463	6350407	4129334
15km	50%	20000	6	248	6217308	1033636	5090923	3320628
15km	50%	20000	6	272	5036124	822186	4156209	2486482
15km	50%	20000	6	327	6456423	1037513	5333960	4220464
15km	50%	20000	6	299	5633206	846110	4709739	3208968
15km	50%	20000	6	278	6954608	1101665	5787499	3991828
15km	50%	20000	6	247	6585424	1143913	5363843	3556366
15km	50%	20000	6	305	6040906	1005992	4956088	3612808
15km	50%	20000	6	286	5286407	851994	4384156	3097421
15km	50%	20000	6	272	6976126	1045755	5824187	3814746
15km	50%	20000	6	319	5786745	968907	4713073	3671333
15km	50%	20000	6	365	8373933	1274379	7003901	4265847
15km	50%	20000	6	242	6075573	935953	5065642	3344523
15km	50%	20000	6	270	6442102	980932	5378314	3238316
15km	50%	20000	6	253	5117468	823066	4238477	2818993
15km	50%	20000	6	267	5712831	897497	4754608	3050530
15km	50%	20000	6	236	5902087	939391	4867589	3220810
15km	50%	20000	6	221	6685707	1174519	5397506	3166603
15km	50%	20000	6	248	4465018	744061	3663334	2682696
15km	50%	20000	6	305	6618048	902241	5641055	3380460
15km	50%	20000	6	288	6594663	1065921	5434313	2956632
15km	50%	20000	6	324	6993030	983857	5936714	3725361
15km	50%	20000	6	229	6475831	915128	5488789	3193969
15km	50%	20000	6	277	5382970	895326	4348539	3388052
15km	50%	20000	6	320	5819716	969608	4790790	3212576
15km	50%	20000	6	288	5421180	884477	4474078	3201664
15km	50%	20000	6	251	5193826	801856	4323212	2653594
15km	50%	20000	6	263	6799693	1068309	5656548	2988115
15km	50%	20000	6	297	7685815	1171378	6445218	3965537
15km	50%	20000	6	214	7270727	1054162	6155382	3067171
15km	50%	20000	6	306	6026183	980878	4925702	3887986
15km	50%	20000	6	275	6610848	1111969	5406653	3987839
15km	50%	20000	6	279	5615604	837679	4690619	3250388
15km	50%	20000	6	290	6725682	1039986	5597853	3968176
15km	50%	20000	6	252	5199953	827020	4297681	3220958
15km	50%	20000	6	259	5676452	927346	4648996	3121822
15km	50%	20000	6	301	6087809	965706	5049655	3508819
15km	50%	20000	6	307	7337367	1063478	6181559	3843518
15km	50%	20000	6	238	5773842	936383	4757237	3431359
15km	50%	20000	6	403	7106583	1018326	6011037	4218101
15km	50%	20000	6	273	7277096	1074324	6104073	3955890
15km	50%	20000	6	296	7459356	1107242	6254932	3941446
15km	50%	20000	6	252	5743561	979112	4693956	3402816
15km	50%	20000	6	318	6110690	853786	5217404	3391444
15km	50%	20000	6	290	6059152	996490	4978584	2956386
15km	50%	20000	6	456	6483777	924523	5490860	3878920
15km	50%	20000	6	229	5695523	956641	4679671	3299467
15km	50%	20000	6	294	5380613	861642	4448782	3247848
15km	50%	20000	6	230	6281770	1047123	5123237	3305714
15km	50%	20000	6	225	6030735	990007	4991442	3244732
15km	50%	20000	6	269	6455446	970337	5430082	3388604
15km	50%	20000	6	282	5822366	956502	4760919	3778829
15km	50%	20000	6	288	7019348	1069727	5869362	3766098
15km	50%	20000	6	235	6039401	993274	4975866	3292680
15km	50%	20000	6	268	6820783	942383	5810436	3326916
15km	50%	20000	6	284	7823183	1212901	6546424	4116600
15km	50%	20000	6	378	7090999	1087910	5895714	3909215
15km	50%	20000	6	330	5374515	807698	4456825	3291709
15km	50%	20000	6	261	6653007	921604	5672657	3751420
15km	50%	20000	6	275	7105639	1069569	5971581	3982733
15km	50%	20000	6	246	7037623	1175853	5742719	3526000
15km	50%	20000	6	272	7582600	1178836	6316426	3937323
15km	50%	20000	6	303	7585184	1130963	6378610	4348211
15km	50%	20000	6	233	5811711	942490	4809518	3054122
15km	50%	20000	6	287	7558651	1025345	6459353	3576481
15km	50%	20000	6	253	6869074	1018495	5770574	3486192
15km	50%	20000	6	196	5097192	876148	4137462	2806895
15km	50%	20000	6	212	5892046	994126	4843479	3037604
15km	50%	20000	6	299	6638691	1064791	5502726	3448689
15km	50%	20000	6	282	7300075	1104410	6067418	4085751
15km	50%	20000	6	290	8151545	1195829	6869547	3950470
15km	50%	20000	6	206	4773449	788970	3931220	2829934
15km	50%	20000	6	268	5955331	1026197	4874792	3879175
15km	50%	20000	6	248	5215307	855961	4299486	2688580
15km	50%	20000	6	323	7731244	1099785	6554516	3821612
15km	50%	20000	6	193	4769128	824965	3872489	2752625
15km	50%	20000	6	238	5800765	950131	4788045	2831200
15km	50%	20000	6	249	5606695	950537	4589854	3415808
15km	50%	20000	6	273	6606169	1047434	5489110	3296474
15km	50%	20000	6	283	6917237	961830	5881549	3456023
15km	50%	20000	6	227	6067609	1072309	4896487	3265086
15km	50%	20000	6	428	5718546	939512	4707447	3269717
15km	50%	20000	6	251	5346027	873326	4406549	3123618
15km	50%	20000	6	293	5987942	918220	4997470	3418004
15km	50%	20000	6	222	5423712	900672	4460578	2975407
15km	50%	20000	6	242	6837125	1061351	5672966	3487294
15km	50%	20000	6	357	6896338	1092972	5731379	3842402
15km	50%	20000	6	273	5862422	881606	4913185	2828224
15km	50%	20000	6	230	6350774	1035479	5241732	3270795
15km	50%	20000	6	275	6959615	1039468	5838310	3940212
15km	50%	20000	6	247	5697375	891353	4721742	2806389
15km	50%	20000	6	457	6332836	958962	5313540	3538690
15km	50%	20000	6	262	6235682	911669	5247156	3246210
15km	50%	20000	6	219	5833638	986316	4766821	3142858
15km	50%	20000	6	257	5124607	798879	4275791	2750598
15km	50%	20000	6	288	7100758	1082868	5942454	3426906
15km	50%	20000	6	241	6324882	949053	5272813	3456561
15km	50%	20000	6	310	6342911	971091	5310739	3118680
15km	50%	20000	6	297	6964950	1097969	5762106	3836195
15km	50%	20000	6	278	6338439	969435	5313041	4020454
15km	50%	20000	6	399	7964814	1066291	6818788	3946153
15km	50%	20000	6	204	5925414	969045	4874606	2919176
15km	50%	20000	6	318	8239813	1274652	6821978	4520750
15km	50%	20000	6	271	7347374	1113584	6145885	3918590
15km	50%	20000	6	285	7515648	1096866	6331808	3808935
15km	50%	20000	6	283	8045280	1241605	6701489	4094728
15km	50%	20000	6	302	6651023	985606	5607810	3540697
15km	50%	20000	6	279	6483943	1049699	5355467	3552940
15km	50%	20000	6	261	6240807	934884	5243205	3210800
15km	50%	20000	6	255	5776837	925547	4761845	3081459
15km	50%	20000	6	308	7124682	1113954	5926179	3966867
15km	50%	20000	6	261	7391017	1113774	6208449	3685306
15km	50%	20000	6	212	5930857	919795	4965067	2807301
15km	50%	20000	6	282	6419363	1081371	5261712	3384684
15km	50%	20000	6	258	6410874	1032228	5295595	3538956
15km	50%	20000	6	211	7603536	1101353	6420419	3021180
15km	50%	20000	6	226	6091259	984806	5025950	3174440
15km	50%	20000	6	268	5450179	923084	4467235	3337536
15km	50%	20000	6	404	6267759	810568	5404827	3381142
15km	50%	20000	6	238	5387667	836433	4487806	3067903
15km	50%	20000	6	345	7288641	1117077	6048154	4249688
15km	50%	20000	6	258	5524042	908082	4555480	2736927
15km	50%	20000	6	264	5739326	871645	4779024	2536644
15km	50%	20000	6	338	6533509	1035280	5408913	3179245
15km	50%	20000	6	316	4874621	802746	4030799	2730676
15km	50%	20000	6	255	7119776	1017893	6014812	3545692
15km	50%	20000	6	242	5738352	904537	4794683	3081216
15km	50%	20000	6	199	6160548	964056	5127859	2842232
15km	50%	20000	6	325	4421376	726054	3637630	2606853
15km	50%	20000	6	191	4597959	772525	3783511	2573869
15km	50%	20000	6	363	7130682	1061855	5994842	3769152
15km	50%	20000	6	280	6645971	1039550	5534779	3916549
15km	50%	20000	6	324	7668988	1071633	6510380	3904964
15km	50%	20000	6	286	7370921	1154552	6144639	4140734
15km	50%	20000	6	292	5747964	952277	4717912	3207671
15km	50%	20000	6	278	4506207	697379	3724039	2538293
15km	50%	20000	6	269	7057085	980010	5998606	3652402
15km	50%	20000	6	337	6597154	985221	5525860	3861458
15km	50%	20000	6	409	7481552	1095297	6300642	3848445
15km	50%	20000	6	282	6326299	1044537	5155876	3654754
15km	50%	20000	6	211	5006733	830475	4093801	3032737
15km	50%	20000	6	231	5609841	926473	4643383	3329157
15km	50%	20000	6	286	8024529	1221968	6733143	4136949
15km	50%	20000	6	359	8029897	1170257	6736971	4497264
15km	50%	20000	6	307	5056761	802066	4205948	2916585
15km	50%	20000	6	343	7851815	1258129	6496751	4592325
15km	50%	20000	6	274	8263738	1231664	6958191	3946358
15km	50%	20000	6	317	7015086	1011708	5948411	3552298
15km	50%	20000	6	244	6844695	1017713	5762575	3525042
15km	50%	20000	6	381	7623615	1080432	6453393	3785155
15km	50%	20000	6	395	7251379	1070208	6108521	4499024
15km	50%	20000	6	290	5059633	788884	4217597	3062590
15km	50%	20000	6	265	6498531	1034048	5362336	3634177
15km	50%	20000	6	309	7989632	1166822	6741184	3943936
15km	50%	20000	6	317	7749567	1080099	6559694	3970407
15km	50%	20000	6	285	8436239	1286738	7066243	4064147
15km	50%	20000	6	228	6214752	1027459	5106457	3277917
15km	50%	20000	6	294	6416791	998528	5347046	3565781
15km	50%	20000	6	308	6760868	1002648	5667718	3407465
15km	50%	20000	6	308	7085637	1085927	5907441	3971310
15km	50%	20000	6	427	7389384	1082647	6224191	3963277
15km	50%	20000	6	313	5618493	875522	4687847	2889811
15km	50%	20000	6	253	5812911	944494	4792866	2880446
15km	50%	20000	6	285	6633619	1049360	5503903	3421870
15km	50%	20000	6	277	5833477	987557	4751876	3347720
15km	50%	20000	6	328	6975540	1125946	5769825	4546332
15km	50%	20000	6	230	5378481	861645	4443900	3305090
15km	50%	20000	6	270	6473693	1073637	5301033	3623628
15km	50%	20000	6	276	6708055	1042803	5589498	3995490
15km	50%	20000	6	293	6394337	971440	5359402	3513167
15km	50%	20000	6	319	6944260	1093392	5738122	4032990
15km	50%	20000	6	274	7047738	1078010	5869403	3964567
15km	50%	20000	6	347	7070530	961413	6041020	4021356
15km	50%	20000	6	303	7598634	1215667	6293564	3768286
15km	50%	20000	6	310	6106538	926114	5121149	3063132
15km	50%	20000	6	344	7268121	1064713	6133851	4424718
15km	50%	20000	6	386	7201041	1016498	6099726	3842047
15km	50%	20000	6	365	7521802	1052013	6388543	3790749
15km	50%	20000	6	213	6258716	1014144	5165061	3059047
15km	50%	20000	6	236	5699982	978183	4651892	3079816
15km	50%	20000	6	306	7335719	1044732	6206733	4157948
15km	50%	20000	6	328	6308403	973591	5260610	3573612
15km	50%	20000	6	248	5434259	886738	4474531	2866939
15km	50%	20000	6	254	6033248	970819	4988114	3333397
15km	50%	20000	6	350	5776734	877483	4837461	2838962
15km	50%	20000	6	300	8037873	1191300	6759192	4357674
15km	50%	20000	6	288	6319555	998485	5258697	3357046
15km	50%	20000	6	240	5928916	935441	4946490	3017160
15km	50%	20000	6	278	6329575	993282	5248480	3734632
15km	50%	20000	6	333	8912989	1347257	7481072	4703479
15km	50%	20000	6	280	5803792	916111	4822314	2867015
15km	50%	20000	6	268	6929032	1025725	5847863	3418234
15km	50%	20000	6	287	7274367	1076185	6132784	4152169
15km	50%	20000	6	323	7634395	1054267	6492880	3557891
15km	50%	20000	6	312	7320037	1142759	6088231	4043417
15km	50%	20000	6	289	5544021	860745	4640328	2828692
15km	50%	20000	6	243	7282134	1079793	6116395	3501592
15km	50%	20000	6	324	7327534	1053418	6202640	4059493
15km	50%	20000	6	251	5225085	833565	4328022	2660288
15km	50%	20000	6	237	5641384	920708	4645013	3419527
15km	50%	20000	6	317	7456362	1136149	6239957	3936035
15km	50%	20000	6	298	7445330	1081208	6290763	4319177
15km	50%	20000	6	331	7486474	1035220	6389357	3957418
15km	50%	20000	6	275	6365992	978815	5302668	3741444
15km	50%	20000	6	244	5561753	907147	4537318	2802165
15km	50%	20000	6	241	5843473	995949	4802719	3228282
15km	50%	20000	6	262	6993467	1058512	5876412	3694350
[truncated: 1 more rows]
