# Supplementary material for: Quantifying the Value of Perfect Information in Emergency Vaccination Campaigns
Source: PLoS Comput Biol. 2017 Feb 16;13(2):e1005318. doi: 10.1371/journal.pcbi.1005318 (PMC5312803; doi:10.1371/journal.pcbi.1005318)
Supplement: S1 Data — (ZIP) [file pcbi.1005318.s013.zip › Data/15km vaccination/data4.txt]

vacc_radius	efficacy	capacity	delay	outbreak_duration	livestock_culled	cattle_culled	sheep_culled	vaccinations
15km	50%	35000	2	276	5739200	760723	4915623	3268988
15km	50%	35000	2	288	5147431	688263	4407982	2397665
15km	50%	35000	2	373	5367117	722433	4578335	2796548
15km	50%	35000	2	273	4269833	603076	3599322	2633175
15km	50%	35000	2	276	4275211	605831	3617498	2869192
15km	50%	35000	2	310	4504115	646829	3798916	2816501
15km	50%	35000	2	280	5076356	707933	4326065	2605696
15km	50%	35000	2	343	5551898	824703	4665237	2947569
15km	50%	35000	2	311	5541932	735124	4764574	2820345
15km	50%	35000	2	333	6498077	774093	5661134	3319648
15km	50%	35000	2	286	4355612	592747	3700321	2463263
15km	50%	35000	2	351	6388207	800889	5509323	3131658
15km	50%	35000	2	229	4905192	721820	4136814	3072030
15km	50%	35000	2	292	5679999	772900	4843898	3398860
15km	50%	35000	2	226	3966100	525989	3397618	1966097
15km	50%	35000	2	203	4006136	592825	3383329	2342058
15km	50%	35000	2	261	4351164	565379	3750754	2317958
15km	50%	35000	2	312	5027302	761494	4213535	3232448
15km	50%	35000	2	304	5774279	748131	4976922	3219885
15km	50%	35000	2	306	4578565	661557	3884546	2814446
15km	50%	35000	2	316	4263200	624204	3597203	2419709
15km	50%	35000	2	247	4521037	644380	3823180	2287050
15km	50%	35000	2	490	5599411	675947	4885208	3479020
15km	50%	35000	2	354	4833050	676912	4118695	2536592
15km	50%	35000	2	399	5653773	781149	4807795	2737548
15km	50%	35000	2	399	5929780	672625	5204310	3242609
15km	50%	35000	2	306	5198343	687541	4458154	2795949
15km	50%	35000	2	245	5634974	707218	4878794	3537960
15km	50%	35000	2	259	4979132	712058	4212753	2617062
15km	50%	35000	2	282	6160045	827454	5257582	3314991
15km	50%	35000	2	299	5838714	710674	5080988	2956442
15km	50%	35000	2	319	4582534	617558	3882406	2535120
15km	50%	35000	2	193	4314756	607419	3661732	2185540
15km	50%	35000	2	276	5542068	730507	4759276	3492907
15km	50%	35000	2	257	5641329	742984	4839571	3110365
15km	50%	35000	2	302	4610151	689744	3872165	2536835
15km	50%	35000	2	265	6065568	738447	5281677	3578274
15km	50%	35000	2	243	6502848	840243	5583463	3649527
15km	50%	35000	2	270	4196602	592244	3562388	2710213
15km	50%	35000	2	367	6702325	788858	5853179	3237366
15km	50%	35000	2	238	4244961	571759	3632462	2370046
15km	50%	35000	2	365	5679349	751862	4833668	3276803
15km	50%	35000	2	238	6222806	812919	5358010	3132831
15km	50%	35000	2	215	4523475	621617	3867946	2316592
15km	50%	35000	2	310	5583008	704590	4836249	3239396
15km	50%	35000	2	277	4749480	605907	4064902	2992555
15km	50%	35000	2	300	7122005	904154	6156729	4076578
15km	50%	35000	2	340	6507331	830166	5614525	3855302
15km	50%	35000	2	379	5125962	711366	4328617	2980032
15km	50%	35000	2	305	4152379	539705	3565732	2404353
15km	50%	35000	2	310	6032107	771202	5189246	3217877
15km	50%	35000	2	299	4777584	737919	3984644	3019124
15km	50%	35000	2	323	5905690	714447	5141314	3251527
15km	50%	35000	2	319	6190821	796774	5300559	3122658
15km	50%	35000	2	291	4270969	595862	3635819	2195499
15km	50%	35000	2	270	4872617	676342	4135513	2542259
15km	50%	35000	2	270	6125185	791180	5274936	3434856
15km	50%	35000	2	299	5620539	692630	4879671	3395912
15km	50%	35000	2	290	4730515	636925	4045854	2535328
15km	50%	35000	2	213	5137588	677890	4410576	3137415
15km	50%	35000	2	303	5466939	779715	4617874	2752089
15km	50%	35000	2	410	6481369	858964	5525058	3889126
15km	50%	35000	2	260	5774249	715956	4991303	3117575
15km	50%	35000	2	289	5335465	671608	4602531	2799793
15km	50%	35000	2	231	4674897	676566	3953380	2652034
15km	50%	35000	2	349	6023240	755844	5200066	3486686
15km	50%	35000	2	236	5593357	670085	4870621	2809344
15km	50%	35000	2	243	5130840	692917	4368018	2635454
15km	50%	35000	2	367	4774039	660816	4061008	3000695
15km	50%	35000	2	246	5899460	797165	5009725	3376601
15km	50%	35000	2	240	4397038	629352	3722616	2470952
15km	50%	35000	2	230	5362065	741072	4552341	2752428
15km	50%	35000	2	258	6120446	808248	5234865	3271606
15km	50%	35000	2	233	5171007	727793	4377802	3186770
15km	50%	35000	2	309	6567048	781082	5732542	3708748
15km	50%	35000	2	276	4602309	664622	3900560	2858966
15km	50%	35000	2	296	6343089	778881	5508403	2926736
15km	50%	35000	2	278	5729962	744827	4919158	2974552
15km	50%	35000	2	218	5568171	714170	4791095	3223471
15km	50%	35000	2	221	5084926	669149	4333269	2416192
15km	50%	35000	2	272	5979543	723659	5206967	3416722
15km	50%	35000	2	225	4552316	609990	3904751	2562532
15km	50%	35000	2	270	4518743	628164	3838505	2423022
15km	50%	35000	2	284	5028243	706245	4267085	2988907
15km	50%	35000	2	279	5303191	703250	4525745	3105298
15km	50%	35000	2	281	5668322	713183	4881504	3213567
15km	50%	35000	2	303	4225600	566809	3614587	2746638
15km	50%	35000	2	348	5334721	749691	4518738	2651902
15km	50%	35000	2	291	4913283	661966	4212421	2666524
15km	50%	35000	2	286	4642296	604625	3987485	3062583
15km	50%	35000	2	365	5399031	672857	4684158	3621110
15km	50%	35000	2	280	4676581	653955	3968354	2780766
15km	50%	35000	2	218	4873144	669896	4132072	2581663
15km	50%	35000	2	307	5339971	733463	4546068	2965607
15km	50%	35000	2	229	4794830	709444	4030414	2974852
15km	50%	35000	2	256	4012008	552040	3428639	2528786
15km	50%	35000	2	292	5226266	682434	4485302	2796728
15km	50%	35000	2	353	5694802	731151	4907170	3077393
15km	50%	35000	2	245	5525892	691032	4779672	3351352
15km	50%	35000	2	284	6519566	797095	5650146	3642278
15km	50%	35000	2	355	5432327	676319	4702420	3362086
15km	50%	35000	2	320	5048516	640924	4361388	2686498
15km	50%	35000	2	235	5004290	729376	4206040	2307425
15km	50%	35000	2	260	5667495	711383	4916938	3091658
15km	50%	35000	2	420	6238161	798839	5363064	3216526
15km	50%	35000	2	273	5322920	719800	4550606	3039998
15km	50%	35000	2	287	5987863	818429	5100527	3405938
15km	50%	35000	2	277	6310436	753300	5473503	3218691
15km	50%	35000	2	397	6773610	768932	5931503	3834714
15km	50%	35000	2	271	4653775	624357	3988692	2394475
15km	50%	35000	2	336	5281604	694210	4534965	3174682
15km	50%	35000	2	284	5256654	763984	4429209	2953787
15km	50%	35000	2	245	5010961	634068	4317191	2868023
15km	50%	35000	2	355	4683988	637164	3991984	2728740
15km	50%	35000	2	465	5811956	744081	5020123	3505733
15km	50%	35000	2	317	5972671	747187	5172068	3307120
15km	50%	35000	2	254	4297870	610168	3633907	2366634
15km	50%	35000	2	475	5506335	779384	4692025	3366631
15km	50%	35000	2	389	7258074	852000	6298666	3498838
15km	50%	35000	2	344	4643070	628626	3973364	2411866
15km	50%	35000	2	357	5298652	707074	4538298	2854794
15km	50%	35000	2	383	5112354	717554	4339366	2617406
15km	50%	35000	2	299	4971541	628845	4291207	2749510
15km	50%	35000	2	411	5909619	712561	5120038	3339765
15km	50%	35000	2	261	5958389	795948	5092170	3540759
15km	50%	35000	2	253	5409965	742795	4601570	3377406
15km	50%	35000	2	313	4499240	652995	3808683	2505056
15km	50%	35000	2	214	4218517	608335	3577867	2305840
15km	50%	35000	2	308	5252905	636362	4560263	3089620
15km	50%	35000	2	252	6014660	729064	5240077	3311381
15km	50%	35000	2	449	4791324	700083	4039489	2779971
15km	50%	35000	2	400	5531016	614209	4841148	3090406
15km	50%	35000	2	274	4878802	656111	4152708	2518276
15km	50%	35000	2	249	4445880	606950	3775722	2449332
15km	50%	35000	2	253	6450876	801503	5579187	3390607
15km	50%	35000	2	312	4894135	726328	4101213	3230853
15km	50%	35000	2	381	4440056	637264	3752912	2513559
15km	50%	35000	2	303	5340775	688889	4601075	2707887
15km	50%	35000	2	222	4499935	683679	3769046	2612318
15km	50%	35000	2	224	5253902	713567	4479736	3148666
15km	50%	35000	2	250	5681503	674637	4941932	2927545
15km	50%	35000	2	216	4871535	683791	4146034	2337702
15km	50%	35000	2	273	6103984	731094	5330113	3390382
15km	50%	35000	2	288	4035221	527699	3463819	2810649
15km	50%	35000	2	296	5286423	671442	4560183	3115954
15km	50%	35000	2	251	4354383	585588	3726965	2259524
15km	50%	35000	2	272	3834887	512968	3278663	2357407
15km	50%	35000	2	234	5626059	650108	4928811	3187958
15km	50%	35000	2	302	5843160	816727	4957114	3531600
15km	50%	35000	2	259	6612238	770592	5790070	3035027
15km	50%	35000	2	290	4089833	590081	3443727	2090070
15km	50%	35000	2	289	5148353	657860	4446624	2999031
15km	50%	35000	2	216	4680216	638948	3998497	2521561
15km	50%	35000	2	355	4900689	690315	4172374	2609524
15km	50%	35000	2	430	4101676	561042	3508764	2092660
15km	50%	35000	2	218	5172564	668651	4441595	2781810
15km	50%	35000	2	334	6515482	778321	5694155	3389069
15km	50%	35000	2	333	6426477	773553	5588176	3357397
15km	50%	35000	2	292	5078855	674123	4349607	2904087
15km	50%	35000	2	308	6317644	789919	5458032	3123163
15km	50%	35000	2	276	6596311	869840	5665514	3065931
15km	50%	35000	2	375	5329825	641078	4615013	3287790
15km	50%	35000	2	305	4894594	671337	4158651	2412868
15km	50%	35000	2	328	4481419	654931	3788454	2410066
15km	50%	35000	2	324	4162189	560110	3543109	2257563
15km	50%	35000	2	282	5382855	709462	4612945	2989169
15km	50%	35000	2	272	5485950	688998	4748053	2857311
15km	50%	35000	2	298	6267696	767634	5439101	3048978
15km	50%	35000	2	239	4764422	667359	4036768	2772786
15km	50%	35000	2	253	4863868	652776	4171352	2615788
15km	50%	35000	2	227	4396713	554063	3791467	2905400
15km	50%	35000	2	398	5568962	769789	4709462	2907618
15km	50%	35000	2	275	5376863	675437	4664680	2740281
15km	50%	35000	2	318	4866552	707146	4070044	3183628
15km	50%	35000	2	277	6390776	813723	5517445	3040824
15km	50%	35000	2	336	5982762	705286	5224790	3076739
15km	50%	35000	2	333	3962052	551986	3365601	2007318
15km	50%	35000	2	270	6375142	830248	5484601	3773703
15km	50%	35000	2	283	4803167	648802	4096232	2576622
15km	50%	35000	2	386	6141582	760487	5303959	3773929
15km	50%	35000	2	401	4205998	596852	3563639	2477520
15km	50%	35000	2	300	5352258	711329	4588332	2682337
15km	50%	35000	2	577	6336680	780950	5492310	3321516
15km	50%	35000	2	236	5480479	646829	4791056	2900203
15km	50%	35000	2	258	5147747	655172	4460683	3176461
15km	50%	35000	2	260	5518315	761514	4696455	3262317
15km	50%	35000	2	274	4576888	671187	3870279	2538068
15km	50%	35000	2	220	4607097	660343	3889324	2392284
15km	50%	35000	2	524	6173746	761124	5360647	3094937
15km	50%	35000	2	474	5438694	683614	4690655	3567380
15km	50%	35000	2	275	6403082	801397	5533618	3116137
15km	50%	35000	2	295	6558495	771328	5718274	3095751
15km	50%	35000	2	242	6039141	809404	5173006	3567124
15km	50%	35000	2	280	5107203	712832	4333677	3006944
15km	50%	35000	2	284	4744295	671611	4027451	2343242
15km	50%	35000	2	234	4655945	665222	3940369	2713516
15km	50%	35000	2	369	4823425	675605	4074632	3008389
15km	50%	35000	2	440	4361670	633490	3674561	3266602
15km	50%	35000	2	254	5982750	733492	5191733	3138285
15km	50%	35000	2	396	5439949	631886	4746213	3004264
15km	50%	35000	2	265	5579401	747591	4751544	3253346
15km	50%	35000	2	204	5139164	601432	4487387	2814197
15km	50%	35000	2	307	4626392	651687	3920453	2576548
15km	50%	35000	2	259	4786568	668945	4064781	3003003
15km	50%	35000	2	264	4246514	639929	3577295	2524223
15km	50%	35000	2	228	5018232	684528	4302288	2567536
15km	50%	35000	2	265	4600862	702369	3827206	2535866
15km	50%	35000	2	518	4667519	654493	3946379	3241077
15km	50%	35000	2	254	5315669	728675	4514557	3242305
15km	50%	35000	2	265	4574478	668494	3858693	2842014
15km	50%	35000	2	355	4941491	631238	4260497	2848950
15km	50%	35000	2	253	4532981	638596	3850427	2282265
15km	50%	35000	2	348	5358500	682126	4630211	3084182
15km	50%	35000	2	317	4653252	639669	3965274	3189132
15km	50%	35000	2	273	5888612	807985	5019417	2913012
15km	50%	35000	2	368	5223568	711220	4459344	3160824
15km	50%	35000	2	221	4491132	624378	3789776	2324597
15km	50%	35000	2	253	7505416	917620	6500682	3691156
15km	50%	35000	2	275	5801871	674995	5068028	3016034
15km	50%	35000	2	292	5609055	729716	4785642	2845585
15km	50%	35000	2	261	6185310	714147	5381394	3084508
15km	50%	35000	2	370	4774315	648123	4071973	3010068
15km	50%	35000	2	267	5544709	742891	4758875	3871423
15km	50%	35000	2	402	5042929	663877	4328136	3378124
15km	50%	35000	2	289	4022306	568171	3410357	2795402
15km	50%	35000	2	308	4102239	667862	3381913	2418635
15km	50%	35000	2	368	6277479	773667	5442891	2906748
15km	50%	35000	2	266	4712832	646516	4018437	2682244
15km	50%	35000	2	247	6038208	808409	5163374	2891110
15km	50%	35000	2	239	4540323	597123	3886270	2847741
15km	50%	35000	2	290	4711960	642018	4017836	2734672
15km	50%	35000	2	247	4385400	559374	3747005	2498180
15km	50%	35000	2	366	6448393	837010	5539580	4045379
15km	50%	35000	2	233	4179269	599186	3539563	2477692
15km	50%	35000	2	289	4840425	667604	4099926	2352285
15km	50%	35000	2	258	5985487	747878	5182168	3126174
15km	50%	35000	2	303	6169189	800899	5307883	3962550
15km	50%	35000	2	328	4724075	652819	4024343	3664175
15km	50%	35000	2	355	6045010	766268	5227848	3423964
15km	50%	35000	2	273	6796863	829254	5851661	3494350
15km	50%	35000	2	357	5045535	722226	4261150	3078833
15km	50%	35000	2	239	7136336	901027	6167213	3861381
15km	50%	35000	2	284	5205130	705802	4442766	3056971
15km	50%	35000	2	226	4580734	700823	3821195	2625639
15km	50%	35000	2	401	7475109	861665	6527130	4080622
15km	50%	35000	2	262	5167882	621055	4498452	2958043
15km	50%	35000	2	251	5586324	680467	4845728	3060752
15km	50%	35000	2	348	6387845	724215	5580622	3296834
15km	50%	35000	2	230	5377429	805589	4524976	2847045
15km	50%	35000	2	277	4757030	639630	4061450	2348860
15km	50%	35000	2	208	4806518	640704	4116406	2485848
15km	50%	35000	2	360	5905687	740637	5107339	3388525
15km	50%	35000	2	372	5098150	666856	4393479	2892297
15km	50%	35000	2	304	5711581	734252	4926147	3092901
15km	50%	35000	2	355	4485938	668809	3752313	2519410
15km	50%	35000	2	362	5906633	683914	5170920	2985986
15km	50%	35000	2	330	4705831	709368	3944064	2964684
15km	50%	35000	2	306	5425209	660995	4720295	2703356
15km	50%	35000	2	270	4022582	572093	3395361	2024077
15km	50%	35000	2	419	4849020	667115	4123283	2750837
15km	50%	35000	2	260	4980719	664449	4264929	2914453
15km	50%	35000	2	226	6041261	821406	5133898	3271296
15km	50%	35000	2	301	5433443	816741	4558194	3173679
15km	50%	35000	2	277	6725992	887266	5737692	4035478
15km	50%	35000	2	246	6274325	758815	5472457	3363218
15km	50%	35000	2	385	4813481	660391	4099474	2682883
15km	50%	35000	2	219	4528586	645035	3850497	2302296
15km	50%	35000	2	280	4848355	690477	4101771	2785489
15km	50%	35000	2	328	4874927	624178	4183113	3027856
15km	50%	35000	2	341	4855801	678205	4122116	2949201
15km	50%	35000	2	348	4130105	587082	3493368	2319578
15km	50%	35000	2	266	5363707	771414	4548704	2931478
15km	50%	35000	2	311	6207547	800054	5335697	3818933
15km	50%	35000	2	293	4380789	610181	3723117	2353353
15km	50%	35000	2	296	4907227	635979	4205981	2977933
15km	50%	35000	2	306	4991158	720560	4194115	2997392
15km	50%	35000	2	303	5542350	726491	4750712	3257152
15km	50%	35000	2	305	4776047	632219	4095154	2600729
15km	50%	35000	2	287	6657232	796321	5801383	4075468
15km	50%	35000	2	290	5501544	734788	4724411	3127831
15km	50%	35000	2	296	4126231	548826	3527607	2708822
15km	50%	35000	2	244	5220410	762835	4392522	2935872
15km	50%	35000	2	336	4275067	613722	3582677	2507353
15km	50%	35000	2	209	4541513	634032	3863183	2964997
15km	50%	35000	2	261	4858238	685481	4124083	3166595
15km	50%	35000	2	323	5259355	747862	4470162	3085494
15km	50%	35000	2	245	5088987	646199	4404105	2804163
15km	50%	35000	2	252	5065013	691031	4325486	2640154
15km	50%	35000	2	318	6859218	913065	5868655	3377420
15km	50%	35000	2	288	4778088	662201	4059325	2543756
15km	50%	35000	2	407	5613406	699186	4851623	3400719
15km	50%	35000	2	378	4418133	646061	3690228	2300565
15km	50%	35000	2	390	6607153	784175	5746134	3935884
15km	50%	35000	2	239	4848492	690164	4118837	2831050
15km	50%	35000	2	388	7482026	933725	6485099	3455719
15km	50%	35000	2	281	4622188	630717	3952034	2719142
15km	50%	35000	2	297	5604762	684259	4868159	2452265
15km	50%	35000	2	241	4894631	717081	4120403	2633321
15km	50%	35000	2	253	5927133	783743	5084627	2919650
15km	50%	35000	2	300	4562635	658174	3865518	3004042
15km	50%	35000	2	225	4823377	735486	4045838	2657776
15km	50%	35000	2	283	5425673	722370	4656912	3974638
15km	50%	35000	2	235	5419403	738646	4623546	2938995
15km	50%	35000	2	247	4620575	683735	3894623	2787098
15km	50%	35000	2	255	4774035	713103	4021091	2603097
15km	50%	35000	2	203	4537759	664425	3811369	2321750
15km	50%	35000	2	187	4927495	660229	4229759	2433916
15km	50%	35000	2	360	4513889	662893	3797362	2307693
15km	50%	35000	2	253	3866931	545070	3284446	2275864
15km	50%	35000	2	367	5670437	798234	4796786	3265939
15km	50%	35000	2	200	4300458	559309	3700917	2852099
15km	50%	35000	2	278	5218002	743267	4417378	3249764
15km	50%	35000	2	326	5030376	703240	4236679	2813715
15km	50%	35000	2	276	4639365	646624	3940211	2639887
15km	50%	35000	2	269	4453370	621682	3787843	2384021
15km	50%	35000	2	388	5048943	726025	4275061	2748332
15km	50%	35000	2	295	5117679	692559	4365032	2643943
15km	50%	35000	2	303	5276963	734934	4492276	2640951
15km	50%	35000	2	295	6484953	857092	5563531	3900226
15km	50%	35000	2	287	5056011	742642	4269275	2917888
15km	50%	35000	2	230	5007849	662805	4294429	2433062
15km	50%	35000	2	260	6733097	863543	5798752	3764762
15km	50%	35000	2	294	4268871	552121	3667376	2724005
15km	50%	35000	2	356	5667265	804503	4801996	3154874
15km	50%	35000	2	408	4762334	684554	4033512	2622657
15km	50%	35000	2	403	5200748	690528	4455563	2499103
15km	50%	35000	2	263	5112856	663898	4382285	2830989
15km	50%	35000	2	322	4280113	615966	3615514	2758846
15km	50%	35000	2	353	7112474	878982	6139747	4195980
15km	50%	35000	2	239	4473130	597751	3815266	3046896
15km	50%	35000	2	422	6211148	729053	5409372	3554522
15km	50%	35000	2	325	5503402	740687	4696062	3927247
15km	50%	35000	2	334	5559409	796690	4701711	3614470
15km	50%	35000	2	287	6064101	751818	5252847	3610075
15km	50%	35000	2	325	6702759	755540	5869552	3639274
15km	50%	35000	2	208	5030699	697602	4281594	2617025
15km	50%	35000	2	343	4369221	597453	3713645	2524213
15km	50%	35000	2	266	5399252	734673	4589054	3178840
15km	50%	35000	2	309	4990734	738129	4195585	2145082
15km	50%	35000	2	242	5793951	779251	4947072	3070149
15km	50%	35000	2	294	4618452	614327	3963614	2341564
15km	50%	35000	2	320	5795118	710223	5027902	3082819
15km	50%	35000	2	240	4884273	662923	4173718	2435698
15km	50%	35000	2	265	5577602	706959	4779600	2883467
15km	50%	35000	2	291	5008594	665541	4302020	3184780
15km	50%	35000	2	277	4068933	552954	3447978	2444140
15km	50%	35000	2	262	4863953	645813	4176456	2473305
15km	50%	35000	2	282	5794652	713088	5010514	2906104
15km	50%	35000	2	309	6324189	737502	5512725	3319977
15km	50%	35000	2	298	4713749	621170	4026301	2474585
15km	50%	35000	2	293	5600186	767985	4752855	3174020
15km	50%	35000	2	284	4408003	661826	3704142	2604808
15km	50%	35000	2	313	5764779	764112	4935542	3207550
15km	50%	35000	2	312	5398945	649459	4679619	2755557
15km	50%	35000	2	326	5233109	676627	4489424	2800960
15km	50%	35000	2	286	4905450	685606	4145160	2318193
15km	50%	35000	2	292	4444092	620278	3737718	2208997
15km	50%	35000	2	262	5713985	769938	4872980	3171522
15km	50%	35000	2	305	4580767	616887	3923004	2660282
15km	50%	35000	2	305	3813470	580875	3174298	2567831
15km	50%	35000	2	335	4435845	598788	3802519	2918823
15km	50%	35000	2	312	5001223	702604	4227450	3084571
15km	50%	35000	2	220	4502100	631494	3838091	2509274
15km	50%	35000	2	252	5004610	666191	4283677	2515451
15km	50%	35000	2	314	6642942	774442	5825310	3715816
15km	50%	35000	2	302	6724189	810380	5865866	3090641
15km	50%	35000	2	308	6311879	803419	5458087	3555169
15km	50%	35000	2	300	5099970	732998	4310480	2968836
15km	50%	35000	2	297	4996967	705703	4253019	2627468
15km	50%	35000	2	273	4740668	699912	3976615	2755902
15km	50%	35000	2	236	4548771	606682	3892930	2445489
15km	50%	35000	2	222	4424160	631273	3719095	2360326
15km	50%	35000	2	209	4422780	630745	3739430	2848135
15km	50%	35000	2	225	5011679	732755	4233034	2786392
15km	50%	35000	2	270	5106623	708640	4338614	3059604
15km	50%	35000	2	307	5567771	808841	4691193	3055210
15km	50%	35000	2	281	5549320	741707	4737101	2981345
15km	50%	35000	2	278	4096586	572733	3458552	2691534
15km	50%	35000	2	386	7360793	814268	6474203	3988370
15km	50%	35000	2	338	4400502	588476	3767407	2382378
15km	50%	35000	2	249	4505381	668293	3797390	2462998
15km	50%	35000	2	336	5163585	674521	4437270	3008153
15km	50%	35000	2	358	6457232	768553	5633797	3371206
15km	50%	35000	2	222	4553466	624081	3882902	2563092
15km	50%	35000	2	318	5412360	656338	4713441	3360947
15km	50%	35000	2	294	4988121	650427	4292510	2843216
15km	50%	35000	2	239	4740424	667656	4006442	2548604
15km	50%	35000	2	409	6073429	752503	5234043	2634334
15km	50%	35000	2	268	4388652	610317	3729802	2609471
15km	50%	35000	2	206	5039786	687589	4298579	2832956
15km	50%	35000	2	381	4770472	686832	4039598	2917106
15km	50%	35000	2	327	5941014	716074	5164590	3493570
15km	50%	35000	2	274	4973969	675047	4244633	3259599
15km	50%	35000	2	225	4748750	620781	4081870	2765349
15km	50%	35000	2	393	6557349	772480	5727773	4118598
15km	50%	35000	2	283	4354966	606829	3698091	2680654
15km	50%	35000	2	280	4341226	645815	3659200	2771118
15km	50%	35000	2	294	5640507	700276	4873921	3403175
15km	50%	35000	2	278	6157039	768734	5317558	3753609
15km	50%	35000	2	333	5185969	770034	4343849	3197470
15km	50%	35000	2	305	6211941	861385	5291828	3015030
15km	50%	35000	2	338	4185553	539785	3597900	2836260
15km	50%	35000	2	233	4822143	682962	4086078	3345049
15km	50%	35000	2	312	6860453	854679	5918263	3684523
15km	50%	35000	2	340	6046560	788632	5191920	2957839
15km	50%	35000	2	298	4638976	688663	3902724	3043181
15km	50%	35000	2	324	6124322	686139	5387752	3526791
15km	50%	35000	2	260	4294094	630334	3604427	3155651
15km	50%	35000	2	253	4680639	623665	4013083	2525305
15km	50%	35000	2	266	5055256	694678	4319707	3058454
15km	50%	35000	2	341	6307267	742031	5506576	4199796
15km	50%	35000	2	200	5375231	736982	4594513	2870653
15km	50%	35000	2	209	4903514	647191	4202198	2625951
15km	50%	35000	2	271	4657416	651560	3963459	2526596
15km	50%	35000	2	314	4982318	727760	4210157	2962702
15km	50%	35000	2	241	5053065	703128	4296482	2626953
15km	50%	35000	2	275	4759011	666377	4036686	2465119
15km	50%	35000	2	281	6088596	775268	5239367	3129823
15km	50%	35000	2	306	3771513	519305	3179212	2303663
15km	50%	35000	2	418	6522220	794152	5671755	3191610
15km	50%	35000	2	399	6681333	742594	5886058	4138719
15km	50%	35000	2	220	5066291	747577	4263044	2575068
15km	50%	35000	2	274	4983183	732425	4206353	2527309
15km	50%	35000	2	260	4887167	622472	4224000	2861700
15km	50%	35000	2	296	4843310	650675	4150029	2541332
15km	50%	35000	2	488	6771337	752189	5951680	3477765
15km	50%	35000	2	296	4401148	611520	3735741	2289492
15km	50%	35000	2	249	4591099	642951	3900775	2602284
15km	50%	35000	2	252	4327974	634991	3646818	2052550
15km	50%	35000	2	284	6326233	773431	5505246	3339921
15km	50%	35000	2	421	4526032	636083	3829311	2996801
15km	50%	35000	2	270	4513608	581968	3872793	2513919
15km	50%	35000	2	346	4403404	613786	3726702	2537633
15km	50%	35000	2	249	5859658	767396	5039091	3083802
15km	50%	35000	2	248	4642848	590258	4007312	2552200
15km	50%	35000	2	296	5217448	665721	4485548	3051468
15km	50%	35000	2	296	7203608	933921	6191685	3795120
15km	50%	35000	2	300	5629058	663051	4898928	3054373
15km	50%	35000	2	354	5946957	640247	5240595	3951212
15km	50%	35000	2	262	4764345	628586	4097914	2451622
15km	50%	35000	2	259	4895626	693682	4142487	2703832
15km	50%	35000	2	265	4468698	640805	3787313	2373689
15km	50%	35000	2	261	4897733	639396	4179461	2401613
15km	50%	35000	2	216	5276381	726044	4495410	2990768
15km	50%	35000	2	280	5379514	700152	4593745	2714266
15km	50%	35000	2	224	5045746	696596	4259799	2555526
15km	50%	35000	2	382	4540703	684367	3807305	2351894
15km	50%	35000	2	368	5462970	614028	4787524	3145445
15km	50%	35000	2	296	5266768	688690	4530211	3152577
15km	50%	35000	2	256	5425183	732159	4641802	3124807
15km	50%	35000	2	274	5119993	643240	4416781	2958740
15km	50%	35000	2	324	6682848	833925	5796307	3421868
15km	50%	35000	2	357	4953059	645640	4266280	2650204
15km	50%	35000	2	265	4804037	702841	4038096	2498932
15km	50%	35000	2	376	4815976	685880	4086345	2696459
15km	50%	35000	2	351	6690656	782705	5851295	3352224
15km	50%	35000	2	238	4574848	617360	3898824	2546898
15km	50%	35000	2	326	5025725	685932	4297020	2762468
15km	50%	35000	2	220	6479049	816636	5598172	2897213
15km	50%	35000	2	326	5372084	743711	4587553	3476600
15km	50%	35000	2	348	6084384	730011	5291793	3454888
15km	50%	35000	2	250	5551497	839831	4649080	2928647
15km	50%	35000	2	259	5674848	779288	4841025	3249382
15km	50%	35000	2	260	6424755	820857	5530887	3390330
15km	50%	35000	2	413	4737503	699408	3978077	3118747
15km	50%	35000	2	314	4145055	536268	3540532	2644428
15km	50%	35000	2	235	5209487	676030	4456729	2803012
15km	50%	35000	2	310	5786040	721368	4994569	3265003
15km	50%	35000	2	227	5159674	682521	4406434	2895161
15km	50%	35000	2	304	5065742	664602	4345774	2790263
15km	50%	35000	2	356	4485843	607829	3834385	2434884
15km	50%	35000	2	361	4991215	649177	4296169	3260848
15km	50%	35000	2	357	4798399	643723	4091449	2836810
15km	50%	35000	2	189	5304591	743494	4520048	2843978
15km	50%	35000	2	367	5788790	751190	4969989	3568541
15km	50%	35000	2	243	4492516	638188	3822365	2378104
15km	50%	35000	2	266	5434017	666384	4715596	3033213
15km	50%	35000	2	256	4220553	585118	3584415	2892342
15km	50%	35000	2	304	4294924	574608	3676996	2372991
15km	50%	35000	2	298	6090060	734896	5275804	3319155
15km	50%	35000	2	342	7030295	860768	6084776	3286378
15km	50%	35000	2	208	4862257	619585	4190679	2550524
15km	50%	35000	2	317	5167876	721735	4359037	3326478
15km	50%	35000	2	325	4122671	581704	3498044	2394829
15km	50%	35000	2	229	5505453	701495	4713756	2538428
15km	50%	35000	2	325	4328182	627154	3651528	2273257
15km	50%	35000	2	301	4992399	732311	4200659	3644632
15km	50%	35000	2	199	5383815	738991	4600992	3060543
15km	50%	35000	2	339	4346599	607500	3677140	2769452
15km	50%	35000	2	437	6280921	761575	5464311	3389667
15km	50%	35000	2	267	5589926	700051	4836916	3295210
15km	50%	35000	2	292	5726265	704470	4973633	2877796
15km	50%	35000	2	218	4709638	686386	3974609	2654303
15km	50%	35000	2	326	6277398	775095	5433775	3333120
15km	50%	35000	2	328	5597995	725187	4804015	2916369
15km	50%	35000	2	267	5313689	745946	4513969	3137306
15km	50%	35000	2	204	5275867	685992	4530691	2570016
15km	50%	35000	2	241	4890657	638537	4192217	2545011
15km	50%	35000	2	268	4386314	654871	3667289	2375350
15km	50%	35000	2	250	6304699	806705	5446271	3283542
15km	50%	35000	2	232	3492358	497379	2950680	2412701
15km	50%	35000	2	259	3280294	538383	2702687	2054924
15km	50%	35000	2	368	4375171	587848	3725928	2429290
15km	50%	35000	2	271	5720016	671991	4998004	2932607
15km	50%	35000	2	286	4571273	612392	3919606	3024278
15km	50%	35000	2	283	4376466	668621	3649069	2501646
15km	50%	35000	2	277	5750253	791922	4898475	2978311
15km	50%	35000	2	269	5069070	737634	4245484	2892976
15km	50%	35000	2	260	4453375	626307	3770698	2238129
15km	50%	35000	2	327	5375339	734483	4601740	2875868
15km	50%	35000	2	393	4861602	693265	4108404	3025014
15km	50%	35000	2	273	5457103	722605	4683037	3217958
15km	50%	35000	2	564	5741821	708226	4967441	3057116
15km	50%	35000	2	302	5587250	723665	4825003	3252782
15km	50%	35000	2	272	5269870	710860	4511610	2961899
15km	50%	35000	2	327	6623204	796456	5724120	3535344
15km	50%	35000	2	446	6609157	798281	5753258	3610523
15km	50%	35000	2	224	4773377	703152	4021309	2558727
15km	50%	35000	2	278	5293641	669848	4587777	2793197
15km	50%	35000	2	292	6117090	808637	5240423	3498245
15km	50%	35000	2	295	6212893	796395	5358306	3341943
15km	50%	35000	2	214	4475059	644846	3769364	2522684
15km	50%	35000	2	319	6067621	757785	5245341	3422524
15km	50%	35000	2	307	5667550	718299	4892255	3642326
15km	50%	35000	2	231	6065908	720061	5293866	3194640
15km	50%	35000	2	255	6603593	804278	5743406	2925075
15km	50%	35000	2	286	5845531	707894	5079659	3354347
15km	50%	35000	2	268	5943693	776804	5112238	3050653
15km	50%	35000	2	260	4845279	693496	4087349	3359058
15km	50%	35000	2	208	4486683	609213	3808458	2728744
15km	50%	35000	2	274	4614291	658305	3905135	2537793
15km	50%	35000	2	389	4774068	630328	4086531	2775762
15km	50%	35000	2	239	5001149	705935	4220323	2741637
15km	50%	35000	2	202	5817183	746262	4969251	3087120
15km	50%	35000	2	257	4083956	577486	3471034	2293363
15km	50%	35000	2	323	6221587	722390	5433742	3681766
15km	50%	35000	2	403	6032076	713920	5246541	3459366
15km	50%	35000	2	310	5780269	757903	4960372	3321316
15km	50%	35000	2	301	4173845	595828	3517378	2690419
15km	50%	35000	2	322	5576768	669539	4868975	3239067
15km	50%	35000	2	253	4934391	657102	4220897	3224400
15km	50%	35000	2	254	5083927	652821	4395575	3201417
15km	50%	35000	2	260	5260473	710482	4489151	2961463
15km	50%	35000	2	248	6535333	826613	5638854	3580990
15km	50%	35000	2	332	6354419	802812	5495134	3442369
15km	50%	35000	2	283	4500409	620504	3823978	2697980
15km	50%	35000	2	283	4488162	675014	3761667	2767467
15km	50%	35000	2	350	6839971	825324	5926610	3400908
15km	50%	35000	2	295	5592856	691361	4827956	3047928
15km	50%	35000	2	240	5225294	773093	4393026	2978562
15km	50%	35000	2	283	5618474	648764	4923266	3360143
15km	50%	35000	2	268	4970775	674011	4245200	2816953
15km	50%	35000	2	358	5161871	652390	4433922	2839219
15km	50%	35000	2	295	4477221	638346	3785751	2583697
15km	50%	35000	2	320	5506669	681372	4774325	3247041
15km	50%	35000	2	204	3835201	551426	3248237	2845415
15km	50%	35000	2	390	6220263	704729	5461049	3648018
15km	50%	35000	2	235	4025480	525175	3420315	2235656
15km	50%	35000	2	250	4437757	633429	3761868	2554478
15km	50%	35000	2	311	4824867	679206	4088577	3136946
15km	50%	35000	2	283	5587786	729495	4798409	3131641
15km	50%	35000	2	291	6067739	744293	5279663	3561533
15km	50%	35000	2	316	6327553	817336	5434182	3444735
15km	50%	35000	2	415	4803373	643237	4100612	2215924
15km	50%	35000	2	289	4477418	638057	3806633	2617160
15km	50%	35000	2	323	4445519	607978	3777110	2559409
15km	50%	35000	2	373	5501454	697608	4749605	2641078
15km	50%	35000	2	243	6239108	824991	5359682	3181561
15km	50%	35000	2	327	5068992	771611	4235067	2585872
15km	50%	35000	2	380	6035802	754107	5201142	3290480
15km	50%	35000	2	270	4876970	672833	4154955	2586720
15km	50%	35000	2	258	4499890	608279	3822486	2406588
15km	50%	35000	2	384	4083846	606289	3438749	2698327
15km	50%	35000	2	225	4709922	647364	4014628	2607591
15km	50%	35000	2	260	4920077	695007	4178903	2367877
15km	50%	35000	2	262	6424720	791279	5565169	3349785
15km	50%	35000	2	418	6290240	846156	5369869	3682504
15km	50%	35000	2	228	4706194	645152	4001251	2229943
15km	50%	35000	2	348	5989443	707590	5217810	3247117
15km	50%	35000	2	465	5828135	711240	5047553	3333426
15km	50%	35000	2	205	5080353	714483	4304959	2756001
15km	50%	35000	2	412	4742566	628464	4073444	2709542
15km	50%	35000	2	257	5540104	709162	4778873	3058148
15km	50%	35000	2	277	5464651	729806	4672394	3173855
15km	50%	35000	2	350	7008358	832107	6100350	4032980
15km	50%	35000	2	218	5194457	730807	4421548	2573619
15km	50%	35000	2	247	4873944	720407	4093840	3406536
15km	50%	35000	2	300	5727877	708552	4972235	3297756
15km	50%	35000	2	266	4819884	721773	4040847	3010259
15km	50%	35000	2	399	4552544	654348	3844653	2683158
15km	50%	35000	2	356	6482941	807163	5598288	3903082
15km	50%	35000	2	389	4507173	625403	3819654	2362250
15km	50%	35000	2	282	4543121	569752	3927186	2735671
15km	50%	35000	2	371	4140983	583099	3530761	2708371
15km	50%	35000	2	342	5174617	666834	4430556	3223463
15km	50%	35000	2	332	4393761	649189	3704967	2824079
15km	50%	35000	2	272	4821396	713388	4067804	2831660
15km	50%	35000	2	323	5416830	710523	4652138	3597801
15km	50%	35000	2	403	6578546	814215	5698449	3873965
15km	50%	35000	2	286	4490118	643274	3787777	2791906
15km	50%	35000	2	455	6090691	772316	5254117	3859027
15km	50%	35000	2	346	6198999	784678	5327623	3595387
15km	50%	35000	2	352	5228113	748734	4417543	3271282
15km	50%	35000	2	276	6170999	779808	5329314	3739179
15km	50%	35000	2	302	4039788	560127	3429732	2230300
15km	50%	35000	2	310	4484129	620291	3826303	2543277
15km	50%	35000	2	306	4067883	541311	3466279	2344725
15km	50%	35000	2	316	4812516	637777	4132630	2872747
15km	50%	35000	2	315	3598846	502399	3062437	2734276
15km	50%	35000	2	388	7655337	943528	6654651	3724841
15km	50%	35000	2	280	5137164	699705	4378925	2727180
15km	50%	35000	2	250	5455705	665661	4730659	3689484
15km	50%	35000	2	294	3908181	578944	3278567	2434963
15km	50%	35000	2	243	5090453	683558	4346175	2929253
15km	50%	35000	2	259	6655484	809895	5773510	3477419
15km	50%	35000	2	252	4983607	687479	4237699	2607831
15km	50%	35000	2	325	4678710	667085	3961536	2332966
15km	50%	35000	2	505	5922518	736899	5115130	3111263
15km	50%	35000	2	258	4592738	640328	3923749	2382022
15km	50%	35000	2	253	4109369	588785	3482814	2629821
15km	50%	35000	2	301	5559018	735198	4779616	3426548
15km	50%	35000	2	378	6093115	784031	5228114	3670182
15km	50%	35000	2	394	6494686	705152	5723200	3507067
15km	50%	35000	2	240	5012387	679373	4263590	2782373
15km	50%	35000	2	287	5141087	664006	4407992	2938490
15km	50%	35000	2	384	5500501	752670	4675185	2864427
15km	50%	35000	2	242	4222365	621887	3557578	2285637
15km	50%	35000	2	191	5025106	681686	4292380	3088033
15km	50%	35000	2	355	6178597	808911	5250591	3547194
15km	50%	35000	2	239	6163869	779929	5324911	3411900
15km	50%	35000	2	285	5523723	758553	4702386	3107628
15km	50%	35000	2	385	4732219	644055	4047336	2838441
15km	50%	35000	2	315	5179637	757963	4366960	3378728
15km	50%	35000	2	354	4102500	592552	3457251	2568551
15km	50%	35000	2	203	4712144	622023	4027443	2497751
15km	50%	35000	2	486	5805305	763003	4998012	3129471
15km	50%	35000	2	213	5415883	696892	4665487	2968801
15km	50%	35000	2	240	5025070	692169	4290761	2702735
15km	50%	35000	2	430	5525763	686801	4798553	2700818
15km	50%	35000	2	269	6604167	772587	5758255	3780005
15km	50%	35000	2	423	6322081	769596	5483742	3724584
15km	50%	35000	2	211	4870747	719535	4083779	2489926
15km	50%	35000	2	229	4148562	601741	3505420	2133981
15km	50%	35000	2	187	5130095	658879	4430901	3308662
15km	50%	35000	2	300	5618966	740330	4831447	3772549
15km	50%	35000	2	267	4443184	641052	3769566	2800699
15km	50%	35000	2	300	6162035	778597	5328272	3325773
15km	50%	35000	2	240	5622349	683693	4879074	3085488
15km	50%	35000	2	324	4073231	560771	3453949	2665782
15km	50%	35000	2	351	5568041	706080	4818377	4294146
15km	50%	35000	2	211	4594305	636618	3900369	2340921
15km	50%	35000	2	265	5474630	757569	4661603	3586500
15km	50%	35000	2	311	4985408	620787	4304286	3168260
15km	50%	35000	2	331	5674658	815998	4772494	3144413
15km	50%	35000	2	279	5705056	670303	4972705	3261606
15km	50%	35000	2	263	5469923	693749	4715540	2835390
15km	50%	35000	2	211	5120326	712256	4358545	2807797
15km	50%	35000	2	252	5075679	709223	4316346	2449626
15km	50%	35000	2	262	4452551	619040	3765407	2805774
15km	50%	35000	2	290	5510897	695474	4745656	2988622
15km	50%	35000	2	315	4928676	668988	4199213	2895989
15km	50%	35000	2	311	6363570	812133	5499223	3596071
15km	50%	35000	2	392	6667336	844824	5757388	4017198
15km	50%	35000	2	382	5822068	827778	4919504	3248049
15km	50%	35000	2	237	5590080	771666	4762703	3509552
15km	50%	35000	2	422	4868691	722932	4073174	3146548
15km	50%	35000	2	299	6307161	790136	5466155	3203581
15km	50%	35000	2	296	4982723	710058	4219418	2722924
15km	50%	35000	2	304	5587111	716932	4828312	2926695
15km	50%	35000	2	288	4790910	642809	4086876	2604700
15km	50%	35000	2	503	4064245	531341	3483755	2003294
15km	50%	35000	2	266	6597750	798117	5755994	2987731
15km	50%	35000	2	254	5373287	728279	4580574	2911265
15km	50%	35000	2	200	5002747	715940	4173555	2697002
15km	50%	35000	2	286	4851935	648530	4138071	2228059
15km	50%	35000	2	289	4143756	597199	3495828	2754122
15km	50%	35000	2	329	4518888	624000	3846639	2541501
15km	50%	35000	2	283	4833418	645799	4141634	2764916
15km	50%	35000	2	227	4976175	717394	4190542	3051843
15km	50%	35000	2	280	5641113	725676	4844888	3280418
15km	50%	35000	2	211	4446220	631558	3775051	2796444
15km	50%	35000	2	353	5010463	651775	4313361	2780267
15km	50%	35000	2	254	5168814	642636	4464024	2689684
15km	50%	35000	2	281	4620291	641618	3927884	2548636
15km	50%	35000	2	342	5457885	730909	4654213	3380911
15km	50%	35000	2	266	4892006	680776	4160271	2978900
15km	50%	35000	2	219	4472200	586924	3819283	2252803
15km	50%	35000	2	312	4622297	679801	3892311	2381243
15km	50%	35000	2	256	5974695	750217	5138923	3266574
15km	50%	35000	2	254	5042978	654533	4301296	3471135
15km	50%	35000	2	361	6056294	708500	5265792	3598562
15km	50%	35000	2	327	5675034	700996	4918027	3055672
15km	50%	35000	2	327	4930871	676868	4206468	2787189
15km	50%	35000	2	282	5920362	787158	5078738	3941045
15km	50%	35000	2	307	6205802	785610	5366904	3162270
15km	50%	35000	2	237	4895976	636947	4222479	2755693
15km	50%	35000	2	286	5501038	748198	4696299	3471349
15km	50%	35000	2	272	5391753	722468	4604121	3193922
15km	50%	35000	2	287	4823879	668128	4085692	2711549
15km	50%	35000	2	242	4465880	598010	3816543	2465952
15km	50%	35000	2	232	5300914	684556	4574231	2891771
15km	50%	35000	2	244	5088119	732163	4286376	2983054
15km	50%	35000	2	348	6063989	731460	5271990	3450141
15km	50%	35000	2	309	4282949	573287	3638237	2355545
15km	50%	35000	2	329	4456828	640256	3768332	2592373
15km	50%	35000	2	324	4565748	641570	3878239	2843775
15km	50%	35000	2	319	4553565	615369	3869233	2560815
15km	50%	35000	2	240	4895006	663568	4168876	2526839
15km	50%	35000	2	416	6467215	745014	5632193	3715718
15km	50%	35000	2	453	6318555	701878	5565442	3814969
15km	50%	35000	2	280	4269768	626409	3564612	2507389
15km	50%	35000	2	286	6232700	735541	5429613	3438288
15km	50%	35000	2	322	6338723	753527	5535614	3440038
15km	50%	35000	2	346	5927606	751610	5135215	2950570
15km	50%	35000	2	258	4607028	655239	3904910	2328999
15km	50%	35000	2	243	4881336	660445	4166793	2532420
15km	50%	35000	2	271	4618300	679942	3875892	2614537
15km	50%	35000	2	259	4671871	638040	3955370	2268158
15km	50%	35000	2	296	6818312	839363	5897853	3885462
15km	50%	35000	2	307	5008379	669052	4279494	3230821
15km	50%	35000	2	252	4567559	650659	3857819	3057943
15km	50%	35000	2	197	5560202	779106	4728582	3179091
15km	50%	35000	2	215	4980972	693855	4222491	3157664
15km	50%	35000	2	327	6009523	790890	5161276	3046477
15km	50%	35000	2	220	4638336	676213	3919697	2439749
15km	50%	35000	2	238	5205026	649365	4496893	3340453
15km	50%	35000	2	258	5515850	732456	4722328	3051807
15km	50%	35000	2	233	6257315	785022	5431428	3277707
15km	50%	35000	2	252	4621977	619163	3961689	2571612
15km	50%	35000	2	354	5774433	730484	4994108	3018196
15km	50%	35000	2	355	5523761	707200	4774105	3138677
15km	50%	35000	2	382	4730292	653705	4028217	2528130
15km	50%	35000	2	249	4419569	634601	3731375	2239088
15km	50%	35000	2	411	6289823	812592	5415438	3394769
15km	50%	35000	2	294	5053894	692852	4301803	2655241
15km	50%	35000	2	425	6899483	860641	5958496	3616418
15km	50%	35000	2	306	4019330	553917	3428374	2230157
15km	50%	35000	2	323	4558900	655128	3834138	2335810
15km	50%	35000	2	258	5271830	661927	4569155	2811471
15km	50%	35000	2	284	5748480	784318	4895590	3253241
15km	50%	35000	2	248	5261462	727869	4459787	2770166
15km	50%	35000	2	316	5575511	690575	4817723	2682955
15km	50%	35000	2	233	5498850	738886	4709710	2879376
15km	50%	35000	2	302	6067031	747041	5267241	3380636
15km	50%	35000	2	279	4844890	656384	4127474	2877490
15km	50%	35000	2	286	6010559	758232	5195412	3583956
15km	50%	35000	2	247	5469670	682598	4727154	3124267
15km	50%	35000	2	267	5420048	660718	4704581	3508489
15km	50%	35000	2	310	5553388	762553	4724795	2886836
15km	50%	35000	2	294	5003681	741511	4208303	3123225
15km	50%	35000	2	371	4623434	675791	3900799	3029397
15km	50%	35000	2	259	5208025	683260	4481812	2909379
15km	50%	35000	2	352	5713766	749541	4894206	3360954
15km	50%	35000	2	311	4827361	673918	4109224	2572696
15km	50%	35000	2	252	4192255	556299	3586988	2654614
15km	50%	35000	2	239	5492641	831583	4576265	3042641
15km	50%	35000	2	266	4966424	704030	4214539	2659974
15km	50%	35000	2	200	4916552	678078	4190865	3000855
15km	50%	35000	2	457	5070077	657505	4359349	3275052
15km	50%	35000	2	267	5701397	714400	4919828	3513722
15km	50%	35000	2	284	6081675	793290	5211320	3312794
15km	50%	35000	2	306	4544806	619436	3865546	2501768
15km	50%	35000	2	202	4110647	580975	3477616	2227251
15km	50%	35000	2	398	5575697	759028	4753410	3007681
15km	50%	35000	2	394	5070887	625633	4379655	2912662
15km	50%	35000	2	466	5951459	695088	5209308	3078853
15km	50%	35000	2	191	3947436	544176	3366418	2600495
15km	50%	35000	2	272	5494452	743289	4705420	2893178
15km	50%	35000	2	274	4717270	670080	3989884	2480300
15km	50%	35000	2	283	6627113	739956	5819551	3407486
15km	50%	35000	2	350	4607057	680915	3869278	2410090
15km	50%	35000	2	230	4401149	630765	3711175	2444647
15km	50%	35000	2	265	4446666	645924	3754565	2775393
15km	50%	35000	2	235	4722303	663910	4012262	2499407
15km	50%	35000	2	202	4122974	606404	3464408	2281883
15km	50%	35000	2	316	4361646	695201	3625881	2841867
15km	50%	35000	2	277	6230955	785080	5384072	3479650
15km	50%	35000	2	245	4267505	564392	3644997	2637709
15km	50%	35000	2	219	5031076	725850	4251297	2943724
15km	50%	35000	2	176	4736395	676352	4009138	2316563
15km	50%	35000	2	269	5034796	710256	4271299	2968324
15km	50%	35000	2	260	5452352	716671	4658653	3263967
15km	50%	35000	2	311	4477980	612885	3823031	2592686
15km	50%	35000	2	297	4539274	617663	3870515	2515068
15km	50%	35000	2	322	3806130	560880	3188763	2144171
15km	50%	35000	2	303	6232666	792126	5374306	3676749
15km	50%	35000	2	498	6729028	800258	5868024	3823226
15km	50%	35000	2	227	4590005	639135	3886857	2602108
15km	50%	35000	2	278	5328431	661887	4640620	2974713
15km	50%	35000	2	328	5710759	811128	4842648	3289575
15km	50%	35000	2	453	6111246	707126	5338152	3012331
15km	50%	35000	2	264	5244382	722031	4463864	3259179
15km	50%	35000	2	250	5044600	685414	4313615	2978244
15km	50%	35000	2	298	4991771	695460	4227654	2585602
15km	50%	35000	2	256	4848143	639352	4164859	2390099
15km	50%	35000	2	255	5671140	802516	4803236	2910062
15km	50%	35000	2	300	6303248	783583	5468233	3641181
15km	50%	35000	2	243	4334018	625970	3671413	2403898
15km	50%	35000	2	227	4415837	579904	3774592	2751230
15km	50%	35000	2	265	5907528	709502	5135083	3453915
15km	50%	35000	2	302	4289776	622458	3619120	2538578
15km	50%	35000	2	276	5797006	668953	5078663	3862757
15km	50%	35000	2	359	4672544	626711	3973357	2599930
15km	50%	35000	2	294	5881350	707490	5110335	3501150
15km	50%	35000	2	380	4428991	582109	3812286	2335931
15km	50%	35000	2	217	4734126	685497	3997841	2815093
15km	50%	35000	2	272	6050625	730172	5282241	3670040
15km	50%	35000	2	358	4878837	755591	4055670	3312919
15km	50%	35000	2	277	4760267	665623	4027029	2434723
15km	50%	35000	2	374	6155491	769935	5334839	3191941
15km	50%	35000	2	393	3965256	540810	3388458	2633847
15km	50%	35000	2	402	4720976	692711	3986496	3206469
15km	50%	35000	2	232	4319296	586651	3686968	2122018
15km	50%	35000	2	209	4926684	698397	4179411	2333564
15km	50%	35000	2	353	6626366	810210	5761417	3636558
15km	50%	35000	2	286	4085221	580190	3452100	2297587
15km	50%	35000	2	318	5245458	684335	4499019	2786798
15km	50%	35000	2	248	4372017	612717	3714781	2343773
15km	50%	35000	2	477	4625330	652791	3923088	2592754
15km	50%	35000	2	237	4696341	700220	3953386	2482226
15km	50%	35000	2	250	4785363	688419	4050043	2474514
15km	50%	35000	2	219	5476713	780595	4637589	2701184
15km	50%	35000	2	337	6005695	760674	5164077	3167130
15km	50%	35000	2	267	6871080	828249	5931102	3546525
15km	50%	35000	2	375	5176041	729374	4377988	3160882
15km	50%	35000	2	263	5177957	732421	4381869	2830392
15km	50%	35000	2	396	4566031	643073	3865274	3197089
15km	50%	35000	2	331	4655391	676666	3892699	2892200
15km	50%	35000	2	308	4341110	628441	3651440	2403110
15km	50%	35000	2	409	4394247	609963	3741592	2507794
15km	50%	35000	2	264	4331346	602471	3681416	2478388
15km	50%	35000	2	247	4674197	646425	3953988	2685130
15km	50%	35000	2	366	7002744	901769	5991036	4415313
15km	50%	35000	2	207	5543123	708569	4762335	3638400
15km	50%	35000	2	331	6352681	808114	5477554	3502884
15km	50%	35000	2	360	4303401	594441	3658400	2936636
15km	50%	35000	2	232	4684181	671609	3958813	3119770
15km	50%	35000	2	332	4607019	595403	3959751	2581103
15km	50%	35000	2	344	4617410	622351	3960470	2400864
15km	50%	35000	2	347	5293684	752922	4487875	3122585
15km	50%	35000	2	265	4562520	598074	3915195	2403395
15km	50%	35000	2	276	4846032	644603	4145681	2588000
15km	50%	35000	2	221	5183650	679830	4463174	2833537
15km	50%	35000	2	195	4444388	615926	3763936	2292352
15km	50%	35000	2	340	4558851	659943	3825355	2776165
15km	50%	35000	2	211	4309100	635893	3631244	2206042
15km	50%	35000	2	204	5523001	761857	4698114	2941531
15km	50%	35000	2	279	4976333	690167	4221465	2303534
15km	50%	35000	2	289	3922436	532889	3346552	2174040
15km	50%	35000	2	246	4107033	562020	3517581	2409141
15km	50%	35000	2	330	5398111	734143	4609906	2637129
15km	50%	35000	2	246	4567352	597413	3865842	2669624
15km	50%	35000	2	281	5426140	664036	4692566	3252130
15km	50%	35000	2	342	4023060	573586	3399253	2491297
15km	50%	35000	2	268	5260322	665100	4515827	2682891
15km	50%	35000	2	289	5170117	723887	4401631	2445150
15km	50%	35000	2	362	6060304	759102	5235767	3272875
15km	50%	35000	2	213	5156749	742417	4355573	2929779
15km	50%	35000	2	335	6353941	751692	5558300	3880091
15km	50%	35000	2	262	4292419	641907	3609948	2526720
15km	50%	35000	2	298	4677557	641146	3973279	2967208
15km	50%	35000	2	284	5257650	786403	4410024	3910242
15km	50%	35000	2	361	6466456	806123	5580432	3630279
15km	50%	35000	2	257	6111330	770648	5280947	3243412
15km	50%	35000	2	326	5131380	800380	4280607	3295745
15km	50%	35000	2	359	5702109	705015	4959458	3049641
15km	50%	35000	2	223	5267071	747255	4453560	2710681
15km	50%	35000	2	417	5254186	708804	4452768	2758421
15km	50%	35000	2	297	5757728	680137	5019183	2912169
15km	50%	35000	2	413	5218852	736223	4432428	2387125
15km	50%	35000	2	428	5798026	772075	4966385	3459156
15km	50%	35000	2	269	6012929	755846	5184157	3270454
15km	50%	35000	2	229	4958311	679746	4207996	2485712
15km	50%	35000	2	256	3991055	573557	3375131	2421747
15km	50%	35000	2	191	3211413	444422	2725448	2323373
15km	50%	35000	2	442	5305368	692784	4545870	3046849
15km	50%	35000	2	328	5118599	742397	4323017	2745500
15km	50%	35000	2	308	6413512	770591	5588767	3563900
15km	50%	35000	2	239	4624750	620276	3955443	2393489
15km	50%	35000	2	257	4808091	668869	4078812	2561645
15km	50%	35000	2	322	6715717	792919	5852867	3188638
15km	50%	35000	2	258	4720970	653488	4020384	2694261
15km	50%	35000	2	264	4730626	628159	4070970	2863113
15km	50%	35000	2	314	5423970	707231	4639695	2988693
15km	50%	35000	2	247	6546722	771541	5702989	3808576
15km	50%	35000	2	245	4535244	651773	3830012	3147057
15km	50%	35000	2	293	4177932	614921	3523985	2705042
15km	50%	35000	2	272	4760883	684264	4016268	2319251
15km	50%	35000	2	272	4705723	663697	3995130	2647436
15km	50%	35000	2	287	4649659	670020	3936708	2769457
15km	50%	35000	2	378	4200080	577447	3555681	2568198
15km	50%	35000	2	242	6327907	789316	5462102	3151582
15km	50%	35000	2	312	5609147	767459	4760506	2815853
15km	50%	35000	2	305	4262004	597714	3628295	2649947
15km	50%	35000	2	334	6305913	830263	5406534	3943211
15km	50%	35000	2	305	5302827	625971	4622679	2981292
15km	50%	35000	2	437	6253790	774508	5387674	3506671
15km	50%	35000	2	270	3448018	471007	2939496	2026826
15km	50%	35000	2	315	6277774	785229	5432512	3159744
15km	50%	35000	2	330	5018960	722804	4250237	2686094
15km	50%	35000	2	290	5431758	746614	4624974	2811930
15km	50%	35000	2	375	4278765	588199	3645040	2619673
15km	50%	35000	2	284	6712890	837453	5801162	3772301
15km	50%	35000	2	245	4202730	642860	3517954	2578926
15km	50%	35000	2	237	4757730	663505	4034789	2408603
15km	50%	35000	2	289	4710233	674057	3984020	2288530
15km	50%	35000	2	418	6423306	750612	5611981	3717134
15km	50%	35000	2	428	6778564	889938	5829787	3593400
15km	50%	35000	2	217	5532654	742305	4747468	3339851
15km	50%	35000	2	285	5658065	769874	4837075	3928997
15km	50%	35000	2	294	5821451	733948	5024012	2781199
15km	50%	35000	2	302	5454066	770329	4630224	2983953
15km	50%	35000	2	299	4631459	667586	3924447	2770051
15km	50%	35000	2	276	5232017	684718	4496089	3023967
15km	50%	35000	2	287	6008750	766157	5170827	3460497
15km	50%	35000	2	356	6036799	739331	5231395	3263016
15km	50%	35000	2	266	5864725	851365	4938869	3293982
15km	50%	35000	2	221	4572880	658270	3868433	2531729
15km	50%	35000	2	283	4845025	670536	4116850	2191108
15km	50%	35000	2	309	5799147	706506	5035513	3120073
15km	50%	35000	2	237	5575416	764370	4749946	2801429
15km	50%	35000	2	255	5272869	748728	4478265	2751668
15km	50%	35000	2	273	4193777	565489	3570080	2619984
15km	50%	35000	2	367	6019397	753380	5214602	3235097
15km	50%	35000	2	239	4092994	563559	3506909	2329943
15km	50%	35000	2	279	4637581	628304	3971501	2679849
15km	50%	35000	2	220	5030027	693874	4295777	2595620
15km	50%	35000	2	265	5057011	696921	4300181	2776254
15km	50%	35000	2	348	6784757	787377	5922740	3279283
15km	50%	35000	2	196	4138665	591597	3500306	2344903
15km	50%	35000	2	262	5665298	782626	4830285	3263697
15km	50%	35000	2	225	5014980	700162	4272306	2480588
15km	50%	35000	2	220	4513742	611477	3851799	2290324
15km	50%	35000	2	269	4441302	577357	3809730	2583371
15km	50%	35000	2	234	4386897	614810	3725969	2469271
15km	50%	35000	2	278	4108920	548953	3509353	2551608
15km	50%	35000	2	219	3827681	541880	3244230	2255235
15km	50%	35000	2	200	4415875	600707	3758425	2792978
15km	50%	35000	2	303	5138975	760678	4322865	3142605
15km	50%	35000	2	316	5648106	761919	4827303	3040191
15km	50%	35000	2	255	5687994	736122	4880457	3483904
15km	50%	35000	2	238	3847109	580087	3225227	2814867
15km	50%	35000	2	228	3971211	542650	3397613	2586501
15km	50%	35000	2	216	5049426	707795	4290708	2549509
15km	50%	35000	2	233	6039820	789838	5188997	2901004
15km	50%	35000	2	252	4492014	589022	3870604	2268474
15km	50%	35000	2	327	5690471	713115	4898366	4252484
15km	50%	35000	2	263	4492124	623906	3794935	2592961
15km	50%	35000	2	238	4156461	559368	3536047	2541578
15km	50%	35000	2	256	4566027	663382	3833812	2161075
15km	50%	35000	2	270	4391147	561472	3770640	2243469
15km	50%	35000	2	300	6133697	768658	5310964	3300451
15km	50%	35000	2	338	4443302	618388	3748901	2900701
15km	50%	35000	2	321	4571051	609537	3928108	2514477
15km	50%	35000	2	275	4160568	564375	3553096	2449816
15km	50%	35000	2	453	6447292	764086	5629865	3681947
15km	50%	35000	2	295	5966671	781255	5124392	3468160
15km	50%	35000	2	220	3856491	566758	3232107	2356096
15km	50%	35000	2	221	4917671	659972	4183736	2563736
15km	50%	35000	2	382	5786692	675683	5070831	3579808
15km	50%	35000	2	254	6075923	761754	5259936	3329973
15km	50%	35000	2	206	5474593	730466	4686443	3058016
15km	50%	35000	2	384	4564153	614551	3888220	2607620
15km	50%	35000	2	222	4558372	662069	3845330	2819249
15km	50%	35000	2	456	4842664	663903	4127349	2523232
15km	50%	35000	2	312	5394230	697908	4652051	2653819
15km	50%	35000	2	424	5963650	817830	5077136	3509112
15km	50%	35000	2	258	5496184	739443	4709153	2958885
15km	50%	35000	2	290	5603688	722724	4807262	2834303
15km	50%	35000	2	247	6827935	889302	5864867	4010713
15km	50%	35000	2	210	4407134	645650	3718389	2550651
15km	50%	35000	2	262	5121917	666596	4415844	2959386
15km	50%	35000	2	299	4681330	635742	4009261	2482508
15km	50%	35000	2	270	4727895	663653	3995576	2656573
15km	50%	35000	2	256	4632213	678707	3904330	2761094
15km	50%	35000	2	280	5556221	728738	4771007	3039083
15km	50%	35000	2	320	4537234	608426	3858211	2139411
15km	50%	35000	2	271	5148954	754800	4329659	3113762
15km	50%	35000	2	303	5190946	673518	4459542	2903891
15km	50%	35000	2	279	4906883	663301	4205309	2889146
15km	50%	35000	2	277	3572751	578236	2952896	2728863
15km	50%	35000	2	199	5377646	719961	4579541	2725979
15km	50%	35000	2	237	4239863	608098	3586247	2485999
15km	50%	35000	2	292	6893793	917110	5871308	3989061
15km	50%	35000	2	225	5008190	619043	4328957	2993907
15km	50%	35000	2	286	4663331	591728	4013426	2636038
15km	50%	35000	2	266	6847215	819311	5976989	3169567
15km	50%	35000	2	378	5714344	716454	4924633	3395024
15km	50%	35000	2	260	5091227	736189	4299599	2686589
15km	50%	35000	2	283	5869114	745775	5063818	3206221
15km	50%	35000	2	267	4124580	617936	3451702	2675893
15km	50%	35000	2	251	5349790	758263	4523866	3205021
15km	50%	35000	2	226	6460840	865039	5539401	3397195
15km	50%	35000	2	278	4414073	608490	3756963	2513004
15km	50%	35000	2	291	4989304	670795	4271015	2621204
15km	50%	35000	2	321	6258073	695641	5511322	3395827
15km	50%	35000	2	358	5508664	689708	4777967	3177630
15km	50%	35000	2	281	6147676	748095	5322839	3335184
15km	50%	35000	2	251	6117784	749183	5291339	3338120
15km	50%	35000	2	276	4633138	605636	3977437	2932291
15km	50%	35000	2	255	5087453	689884	4334492	2549504
15km	50%	35000	2	302	6191411	729752	5409342	3190111
15km	50%	35000	2	220	4319956	628926	3633411	2676409
15km	50%	35000	2	293	5763837	739600	4972429	3271258
15km	50%	35000	2	196	5021836	687957	4276954	2502735
15km	50%	35000	2	212	4377409	589353	3713244	2384166
15km	50%	35000	2	303	6266099	776032	5410947	3439193
15km	50%	35000	2	383	5261495	747064	4430642	2687837
15km	50%	35000	2	242	4918972	687897	4161175	2656741
15km	50%	35000	2	274	4726210	659605	4005146	2472654
15km	50%	35000	2	288	4746633	678244	3995078	3126469
15km	50%	35000	2	235	5135473	723393	4349005	2998635
15km	50%	35000	2	298	4879375	699244	4115161	2717522
15km	50%	35000	2	392	6430145	802287	5592862	3188082
15km	50%	35000	2	208	4595618	610873	3958438	2618381
15km	50%	35000	2	267	5713089	728792	4884001	3221148
15km	50%	35000	2	349	4491263	614490	3829735	2520692
15km	50%	35000	2	398	6317440	697625	5531335	3432915
15km	50%	35000	2	366	6247459	775256	5421891	3436936
15km	50%	35000	2	336	5942584	763063	5122473	3219516
15km	50%	35000	2	430	6320506	709761	5560267	3241754
15km	50%	35000	2	394	4756914	638605	4078370	2901302
15km	50%	35000	2	354	6362761	798144	5492054	3275291
15km	50%	35000	2	259	4929347	619134	4265839	2829040
15km	50%	35000	2	265	3942436	538556	3372727	2158621
15km	50%	35000	2	276	6249174	741077	5441158	3535658
15km	50%	35000	2	340	6193911	778731	5340771	3386405
15km	50%	35000	2	271	4827206	707271	4048195	2611517
15km	50%	35000	2	190	4411157	598709	3770354	2399758
15km	50%	35000	2	250	6570456	788756	5725019	3432912
15km	50%	35000	2	224	5141050	660020	4457983	3131505
15km	50%	35000	2	363	6359919	767737	5522507	3585527
15km	50%	35000	2	224	4950018	748013	4145821	2764692
15km	50%	35000	2	253	6480827	814244	5619771	3332913
15km	50%	35000	2	477	6390988	737200	5569886	3533559
15km	50%	35000	2	292	5136709	730771	4344174	3035306
15km	50%	35000	2	306	6475838	775627	5629613	3575804
15km	50%	35000	2	256	5074294	761855	4260639	2998105
15km	50%	35000	2	346	4579429	659135	3866390	2159530
15km	50%	35000	2	271	5280845	668989	4547482	2966700
15km	50%	35000	2	269	6466761	801494	5616233	3653668
15km	50%	35000	2	255	4892645	719208	4109991	2772418
15km	50%	35000	2	409	4828402	634034	4140419	2459809
15km	50%	35000	2	181	5213142	752544	4390646	2963367
15km	50%	35000	2	216	5571093	769516	4746588	2957348
15km	50%	35000	2	208	4078880	570539	3468834	2456507
15km	50%	35000	2	340	6170150	694570	5429802	3450605
15km	50%	35000	2	303	6390147	770854	5513042	3165022
15km	50%	35000	2	262	4479054	652646	3776229	2543723
15km	50%	35000	2	220	5398372	699876	4632819	2977562
15km	50%	35000	2	281	4836038	682585	4100940	2981637
15km	50%	35000	2	225	4902229	677649	4139781	2924916
15km	50%	35000	2	349	5133348	677470	4426425	2695957
15km	50%	35000	2	255	4602267	623730	3918217	2309132
15km	50%	35000	2	205	4745885	649238	4039236	3017701
15km	50%	35000	2	356	6090471	776937	5264378	3636155
15km	50%	35000	2	219	6251497	744894	5434289	2831711
15km	50%	35000	2	463	4304547	598853	3670994	2607394
15km	50%	35000	2	298	4669678	646762	3969662	3164714
15km	50%	35000	2	275	5696410	709319	4887621	3573272
15km	50%	35000	2	261	6187737	752688	5388601	3746626
15km	50%	35000	2	311	4545884	630757	3866525	2598848
15km	50%	35000	2	301	4470636	703219	3715411	3019972
15km	50%	35000	2	291	4352628	596052	3706949	2219411
15km	50%	35000	2	387	5300587	685383	4578057	2903282
15km	50%	35000	2	346	5893570	825368	5006718	3104656
15km	50%	35000	2	319	4534160	648818	3834870	2358676
15km	50%	35000	2	279	5055518	650951	4349053	2820480
15km	50%	35000	2	236	4836948	638581	4133742	3156341
15km	50%	35000	2	233	5030304	722717	4236343	2630553
15km	50%	35000	2	223	3785643	528944	3225330	2354673
15km	50%	35000	2	207	5817005	851165	4880107	3445651
15km	50%	35000	2	242	4792966	615304	4147594	2571977
15km	50%	35000	2	338	6416870	758716	5592375	3529679
15km	50%	35000	2	414	7040372	854948	6105036	3770355
15km	50%	35000	2	246	3909931	569227	3313388	2426047
15km	50%	35000	2	276	5439855	712570	4663399	3157408
15km	50%	35000	2	228	4296816	588549	3667548	2424281
15km	50%	35000	2	385	5620013	660020	4881539	3240834
15km	50%	35000	2	341	5679847	728687	4899195	2961806
15km	50%	35000	2	332	6683167	794384	5826993	3738956
15km	50%	35000	2	261	4666239	614655	3992988	2838098
15km	50%	35000	2	279	4728362	595013	4081471	2701426
15km	50%	35000	2	352	4390216	595756	3741663	2186082
15km	50%	35000	2	324	6384849	782122	5552143	3782983
15km	50%	35000	2	239	4233746	636322	3556222	2301269
15km	50%	35000	2	267	6081900	756937	5261235	2893155
15km	50%	35000	2	285	5473475	699610	4723283	2977016
15km	50%	35000	2	431	6274286	780435	5437539	3215820
15km	50%	35000	2	316	4925860	721186	4150869	2345929
15km	50%	35000	2	268	4576668	636087	3890099	2798399
15km	50%	35000	2	313	4950830	682271	4204010	2948324
15km	50%	35000	2	471	4871305	678177	4133601	3130103
15km	50%	35000	2	291	4923368	634072	4217375	2611558
15km	50%	35000	2	279	6697347	841896	5794084	3738490
15km	50%	35000	2	377	5771934	725249	4963315	3497327
15km	50%	35000	2	244	5274725	752604	4449662	2802298
15km	50%	35000	2	231	4349716	605516	3681085	2470713
15km	50%	35000	2	401	5247152	711423	4493057	2581459
15km	50%	35000	2	458	4976854	615160	4306032	2584561
15km	50%	35000	2	317	5137155	707161	4369943	2929479
15km	50%	35000	2	244	5579739	714452	4812377	2806906
15km	50%	35000	2	279	4442548	631955	3759470	2308216
15km	50%	35000	2	261	4842058	725922	4045249	2941963
15km	50%	35000	2	277	6615399	767676	5768274	3340395
15km	50%	35000	2	318	4473710	613014	3820797	2485113
15km	50%	35000	2	308	4762732	616662	4094544	2703576
15km	50%	35000	2	207	5350633	719544	4545630	2694806
15km	50%	35000	2	220	4691034	628282	4019855	2844838
15km	50%	35000	2	265	4846898	618700	4171540	2729444
15km	50%	35000	2	265	4353897	642360	3662183	2192177
15km	50%	35000	2	303	6919644	828603	6026633	3567629
15km	50%	35000	2	244	4577252	663701	3867341	2513162
15km	50%	35000	2	280	5247029	724195	4467457	2893731
15km	50%	35000	2	301	6530946	720191	5749999	3380175
15km	50%	35000	2	217	5603754	715064	4837330	3632863
15km	50%	35000	2	266	4452924	617202	3789804	2355595
15km	50%	35000	2	351	5771195	755720	4963418	3246423
15km	50%	35000	2	379	5988595	716141	5222698	3328833
15km	50%	35000	2	356	4491291	623236	3805751	2635409
15km	50%	35000	2	321	6702831	796127	5850369	3619261
15km	50%	35000	2	258	4622195	669576	3915717	2778244
15km	50%	35000	2	293	6961197	800647	6092353	3901830
15km	50%	35000	2	285	4231237	607210	3565212	2542727
15km	50%	35000	2	346	4727664	656034	4035695	2439131
15km	50%	35000	2	308	3792305	485103	3261682	2608071
15km	50%	35000	2	373	4629489	671789	3898231	2703473
15km	50%	35000	2	269	5260220	712571	4492179	2980623
15km	50%	35000	2	296	5157304	698293	4420388	2803290
15km	50%	35000	2	313	5269111	714226	4470617	3127355
15km	50%	35000	2	291	4418219	640628	3728600	2378593
15km	50%	35000	2	233	4264564	622421	3592707	1964110
15km	50%	35000	2	295	4853672	651188	4132769	3218911
15km	50%	35000	2	333	5508778	687721	4765195	2954222
15km	50%	35000	2	369	5881755	706962	5080510	2878756
15km	50%	35000	2	278	4151721	612613	3478172	2746864
15km	50%	35000	2	283	5078021	687661	4345287	2892238
15km	50%	35000	2	301	6246701	786928	5401167	2989214
15km	50%	35000	2	266	4008299	579613	3395561	2273731
15km	50%	35000	2	365	5646292	728358	4860963	3185773
15km	50%	35000	2	366	5668286	675705	4935755	3125938
15km	50%	35000	2	271	4857936	678822	4095497	2570896
15km	50%	35000	2	259	5484013	758453	4657421	2973192
15km	50%	35000	2	418	6414450	840674	5506689	3147755
15km	50%	35000	2	269	4427433	635223	3748465	2255226
15km	50%	35000	2	333	5131010	674233	4354080	2874199
15km	50%	35000	2	259	5648137	763526	4821345	3089094
15km	50%	35000	2	244	5179819	687956	4441552	3269027
15km	50%	35000	2	257	4661964	645907	3968222	3054600
15km	50%	35000	2	274	5578537	805248	4704897	3107905
15km	50%	35000	2	225	5446520	760410	4628294	3362838
15km	50%	35000	2	344	5909451	672246	5172700	3094874
15km	50%	35000	2	244	5433476	779102	4595111	2775941
15km	50%	35000	2	270	4734947	642715	4042767	2772337
15km	50%	35000	2	295	4659154	640502	3938875	2599605
15km	50%	35000	2	279	4880289	652960	4176246	2687708
15km	50%	35000	2	343	5608400	732595	4824458	3310959
15km	50%	35000	2	379	4924875	690310	4165201	2549739
15km	50%	35000	2	221	4894882	673565	4176022	2616732
15km	50%	35000	2	178	4770343	650933	4065752	2253490
15km	50%	35000	2	350	4533739	691016	3809377	2921765
15km	50%	35000	2	244	4828754	674131	4076848	2611621
15km	50%	35000	2	291	6068657	769683	5235049	3441397
15km	50%	35000	2	225	5416082	751898	4621159	3583980
15km	50%	35000	2	228	5074075	746107	4277007	3102583
15km	50%	35000	2	309	4778380	647864	4052794	2828007
15km	50%	35000	2	221	5834159	749745	5020599	3407894
15km	50%	35000	2	270	5528573	707618	4764879	2884344
15km	50%	35000	2	350	5640150	813448	4786745	3267122
15km	50%	35000	2	275	6436685	747570	5639413	3123314
15km	50%	35000	2	327	6756692	845058	5842308	3630866
15km	50%	35000	2	328	6198063	793821	5332732	3277998
15km	50%	35000	2	294	4735889	623783	4070367	2501113
15km	50%	35000	2	282	4634113	607792	3983447	3044148
15km	50%	35000	2	266	5065362	697023	4313806	2589325
15km	50%	35000	2	281	5089269	682774	4338381	2983955
15km	50%	35000	2	255	4130943	600719	3479137	2591399
15km	50%	35000	2	281	4940465	658979	4227958	2744142
15km	50%	35000	2	283	5368446	717474	4591012	3163086
15km	50%	35000	2	334	5776076	748063	4969254	3465235
15km	50%	35000	2	242	5215855	687326	4458696	3133745
15km	50%	35000	2	216	4116998	558520	3503368	2493214
15km	50%	35000	2	337	6604059	802122	5738954	3679516
15km	50%	35000	2	315	5728200	680896	4993969	3094059
15km	50%	35000	2	323	5794906	668014	5073422	3363821
15km	50%	35000	2	281	4805247	695138	4032835	2744833
15km	50%	35000	2	256	5145466	724742	4331052	3414683
15km	50%	35000	2	261	6422625	812001	5543114	3409661
15km	50%	35000	2	271	4767723	632983	4100424	2721844
15km	50%	35000	2	380	4924124	678867	4174369	2527229
15km	50%	35000	2	405	4329261	605271	3677069	2373957
15km	50%	35000	2	242	4134525	577697	3507283	2553986
15km	50%	35000	2	273	4427430	588408	3798547	2641227
15km	50%	35000	2	327	5377469	746830	4555403	2775205
15km	50%	35000	2	336	5032751	695977	4275181	3225938
15km	50%	35000	2	292	5188693	704896	4416197	3086004
15km	50%	35000	2	313	6099553	732355	5316632	3197486
15km	50%	35000	2	331	5961931	758639	5145835	3305947
15km	50%	35000	2	395	5727408	646463	5027034	3055128
15km	50%	35000	2	363	6271663	784733	5436288	3653320
15km	50%	35000	2	294	7124924	819381	6241986	3671856
15km	50%	35000	2	309	5776432	778819	4926050	3196156
15km	50%	35000	2	421	7298667	813479	6434869	3935232
15km	50%	35000	2	234	5131267	648145	4441914	2838320
15km	50%	35000	2	318	4131809	592379	3502219	2477037
15km	50%	35000	2	235	5383077	746522	4555542	2989931
15km	50%	35000	2	350	4691846	601407	4041882	2695918
15km	50%	35000	2	260	5191760	722876	4412268	3161584
15km	50%	35000	2	284	5599147	706436	4832330	3137896
15km	50%	35000	2	295	5090699	655579	4358842	3227470
15km	50%	35000	2	317	4641458	650660	3916517	2811574
15km	50%	35000	2	318	5859073	753978	5031969	3032495
15km	50%	35000	2	287	5540672	704260	4766942	3348969
15km	50%	35000	2	304	6241753	771820	5413651	3446042
15km	50%	35000	2	380	4821512	715580	4068002	2928414
15km	50%	35000	2	325	3710630	528440	3138230	2463047
15km	50%	35000	2	295	6937526	839712	6013221	3250134
15km	50%	35000	2	249	5522514	702764	4759492	2956450
15km	50%	35000	2	290	5024922	631130	4343763	2649560
15km	50%	35000	2	254	4761614	650081	4041022	2743446
15km	50%	35000	2	307	5069793	661186	4354191	2844772
15km	50%	35000	2	405	4970579	634786	4261401	2580628
15km	50%	35000	2	421	4541303	641790	3860313	2944416
15km	50%	35000	2	293	7069574	871747	6142501	3665619
15km	50%	35000	2	304	4715235	623042	4047606	2475188
15km	50%	35000	2	323	4926422	690956	4189086	2611461
15km	50%	35000	2	219	5069482	713786	4292419	2416960
15km	50%	35000	2	348	6270044	750998	5468474	3363648
15km	50%	35000	2	209	4924237	689823	4178435	3020505
15km	50%	35000	2	260	4389032	604399	3750962	2909963
15km	50%	35000	2	232	5731080	762872	4913705	2936434
15km	50%	35000	2	258	4713198	637878	4019437	2775753
15km	50%	35000	2	332	5889796	707209	5123078	3111525
15km	50%	35000	2	423	5124244	748322	4318022	2652859
15km	50%	35000	2	336	5597380	692581	4848631	3118449
15km	50%	35000	2	252	4498031	631960	3816376	2480534
15km	50%	35000	2	228	4690035	736191	3884310	3163750
15km	50%	35000	2	278	3948936	561340	3335887	2434401
15km	50%	35000	2	215	5302538	683650	4569809	3176461
15km	50%	35000	2	251	5388451	659741	4686995	2817482
15km	50%	35000	2	380	5937521	670880	5209859	3088568
15km	50%	35000	2	247	4599502	695818	3847187	2597085
15km	50%	35000	2	260	5182473	652412	4475597	2938357
15km	50%	35000	2	246	3985077	588285	3335497	2153154
15km	50%	35000	2	226	4642132	693363	3890181	2864488
15km	50%	35000	2	217	3706479	511257	3137173	2373059
15km	50%	35000	2	269	4464908	580392	3820361	2432261
15km	50%	35000	2	319	4142196	619065	3491703	2290896
15km	50%	35000	2	228	5047443	681913	4318873	2846190
15km	50%	35000	2	271	5018928	754043	4209057	2923063
15km	50%	35000	2	238	4922744	675446	4197394	2261253
15km	50%	35000	2	198	3950934	545294	3365718	2425589
15km	50%	35000	2	286	4797698	679744	4072833	2243642
15km	50%	35000	2	311	5696170	773671	4843106	2961654
15km	50%	35000	2	266	5729629	855314	4803826	3003046
15km	50%	35000	2	295	5133546	707204	4356288	2920550
15km	50%	35000	2	315	6729605	828764	5833956	3429377
15km	50%	35000	2	176	3427595	497362	2896195	2267179
15km	50%	35000	2	325	5534657	610099	4880837	2827889
15km	50%	35000	2	249	6231004	905794	5269713	3871498
15km	50%	35000	2	448	5810190	708678	5034341	3071376
15km	50%	35000	2	275	4085371	562691	3489777	2194341
15km	50%	35000	2	307	4755284	631525	4037456	2364331
15km	50%	35000	2	335	5043940	684479	4304006	3286158
15km	50%	35000	2	240	5166688	711738	4374516	2526934
15km	50%	35000	2	341	4910367	640950	4207893	3341420
15km	50%	35000	2	239	4856053	678075	4133058	2416213
15km	50%	35000	2	276	6328045	829787	5415562	3498529
15km	50%	35000	2	201	5103726	674140	4356356	2698853
15km	50%	35000	2	315	5063697	714794	4286439	2729209
15km	50%	35000	2	307	4998524	676222	4274805	2682444
15km	50%	35000	2	217	5029392	733460	4187165	2427903
15km	50%	35000	2	261	4572141	640754	3875212	2478542
15km	50%	35000	2	268	4593331	668544	3886070	2805861
15km	50%	35000	2	319	5262425	694273	4520093	3310701
15km	50%	35000	2	263	5683259	675380	4953866	3066030
15km	50%	35000	2	292	5331124	737704	4544627	2735127
15km	50%	35000	2	260	6156546	770551	5326946	3221269
15km	50%	35000	2	286	5369277	758743	4561445	3307172
15km	50%	35000	2	279	5570369	812976	4690443	2788791
15km	50%	35000	2	221	4800251	677029	4067765	3213059
15km	50%	35000	2	363	5306684	722037	4522678	2863078
15km	50%	35000	2	416	6026707	753490	5205628	3534751
15km	50%	35000	2	250	5968497	686976	5241525	2948399
15km	50%	35000	2	348	5575630	660133	4868491	3255892
15km	50%	35000	2	333	4769013	714732	4019916	3163997
15km	50%	35000	2	278	5315748	804385	4425180	2991135
15km	50%	35000	2	285	4529437	656347	3800252	2225627
15km	50%	35000	2	296	5082634	719317	4322574	2830517
15km	50%	35000	2	184	3684590	535882	3097434	2630155
15km	50%	35000	2	201	4753788	679981	4016563	2243343
15km	50%	35000	2	265	4173595	564480	3538490	2212832
15km	50%	35000	2	256	4671649	689282	3918835	3045745
15km	50%	35000	2	302	5768846	667706	5032420	3282118
15km	50%	35000	2	265	5444639	751914	4634993	2934349
15km	50%	35000	2	302	4280947	599866	3633953	3017676
15km	50%	35000	2	325	6376861	777902	5538134	3788011
15km	50%	35000	2	288	5218821	683177	4479502	3061213
15km	50%	35000	2	245	4026321	602379	3362462	2584846
15km	50%	35000	2	287	3454820	473312	2930202	2072796
15km	50%	35000	2	299	6569581	753198	5768860	3339106
15km	50%	35000	2	367	5091650	672373	4367252	2680838
15km	50%	35000	2	302	7106697	828566	6228056	3588152
15km	50%	35000	2	268	5362427	736682	4555887	2621642
15km	50%	35000	2	360	6106388	796194	5263795	3131267
15km	50%	35000	2	346	4514598	671408	3807396	2789369
15km	50%	35000	2	286	4607769	654503	3900453	2735154
15km	50%	35000	2	232	4422263	599264	3791150	2188026
15km	50%	35000	2	375	4516322	662946	3816363	2692560
15km	50%	35000	2	253	4878942	663132	4158227	2507781
15km	50%	35000	2	331	5147854	679913	4406613	2703245
15km	50%	35000	2	527	5099517	742071	4311539	3120441
15km	50%	35000	2	199	4198455	589103	3569716	2484275
15km	50%	35000	2	364	3937054	543447	3331041	2141141
15km	50%	35000	2	284	5513701	761089	4685484	3475391
15km	50%	35000	2	299	4631981	605698	3945996	2486287
15km	50%	35000	2	421	5716604	764524	4885420	3466372
15km	50%	35000	2	326	5999390	719049	5241684	2928775
15km	50%	35000	2	271	5728127	713631	4947649	2960230
15km	50%	35000	2	349	6353013	854037	5419288	4222944
15km	50%	35000	2	350	6607667	814091	5727640	3363523
15km	50%	35000	2	282	5597579	723611	4810989	3109743
15km	50%	35000	2	360	4171191	603449	3519847	2312679
15km	50%	35000	2	226	4489419	647627	3796099	2670786
15km	50%	35000	2	398	5214310	689532	4461298	2686253
15km	50%	35000	2	278	4757230	622883	4074643	2749972
15km	50%	35000	2	249	4317676	557467	3699545	3065889
15km	50%	35000	2	278	5701678	716758	4924809	3113101
15km	50%	35000	2	271	4873833	659963	4163434	2931303
15km	50%	35000	2	310	5237218	663724	4534430	3268630
15km	50%	35000	2	317	4773636	669747	4042734	2899011
15km	50%	35000	2	311	5881152	763257	5058974	3041870
15km	50%	35000	2	267	5922083	733538	5132759	3119712
15km	50%	35000	2	404	6303188	749738	5495667	3412648
15km	50%	35000	2	241	4713290	613090	4020485	3138413
15km	50%	35000	2	290	5249160	689933	4525909	2966531
15km	50%	35000	2	205	5418360	631061	4737147	3156544
15km	50%	35000	2	293	5211145	687173	4469961	3309504
15km	50%	35000	2	391	6442621	780242	5615362	2989144
15km	50%	35000	2	264	5661415	664303	4957375	2965773
15km	50%	35000	2	302	5100160	688394	4337552	3209701
15km	50%	35000	2	243	4337734	632554	3629284	2347128
15km	50%	35000	2	265	6530859	780073	5697619	3212457
15km	50%	35000	2	225	5712612	772985	4901794	3052715
15km	50%	35000	2	370	5434681	697874	4685977	3367889
15km	50%	35000	2	263	5038113	646033	4325729	2769175
15km	50%	35000	2	219	4919419	672867	4192274	2700331
15km	50%	35000	2	262	5983512	731134	5193072	3414781
15km	50%	35000	2	320	4841233	628220	4161528	2493728
15km	50%	35000	2	237	6663119	829181	5763914	3607113
15km	50%	35000	2	358	5862134	664542	5133824	2962357
15km	50%	35000	2	282	6326304	809086	5453403	3859800
15km	50%	35000	2	247	4684565	642484	3989217	2440407
15km	50%	35000	2	274	4293627	629895	3621667	2519889
15km	50%	35000	2	271	4720388	625617	4052345	2501738
15km	50%	35000	2	255	4945643	654463	4255424	2931208
15km	50%	35000	2	255	4727123	678902	3980944	2551696
15km	50%	35000	2	350	4496058	630263	3788834	2685646
15km	50%	35000	2	354	4069230	592686	3408692	2443127
15km	50%	35000	2	360	5105229	803296	4224526	3166614
15km	50%	35000	2	298	5583159	711136	4796259	3421001
15km	50%	35000	2	271	5272367	635150	4589243	3059660
15km	50%	35000	2	305	4421669	669390	3706278	2550372
15km	50%	35000	2	297	4411041	621593	3736308	2331299
15km	50%	35000	2	215	6234696	780202	5421280	2920293
15km	50%	35000	2	325	6444134	786938	5575226	4116993
15km	50%	35000	2	186	4869139	707066	4123445	2601710
15km	50%	35000	2	282	6802388	801209	5913609	3781434
15km	50%	35000	2	273	4556120	675758	3824767	2700550
15km	50%	35000	2	247	4840088	684232	4103258	2375583
15km	50%	35000	2	277	5888467	735331	5104642	3257567
15km	50%	35000	2	231	5364814	659828	4661922	3262513
15km	50%	35000	2	394	6392093	766359	5557832	3772071
15km	50%	35000	2	317	5318016	681804	4596558	2680528
15km	50%	35000	2	255	5208922	713100	4430482	2845513
15km	50%	35000	2	314	6143212	768817	5314877	3461631
15km	50%	35000	2	241	4079021	595701	3440726	2223152
15km	50%	35000	2	367	4503730	568665	3882020	2849815
15km	50%	35000	2	235	5617558	715803	4859536	2844200
15km	50%	35000	2	308	6175995	816568	5268283	3360155
15km	50%	35000	2	354	5168058	697052	4409580	3263469
15km	50%	35000	2	360	4844897	607604	4164754	2457035
15km	50%	35000	2	199	4767706	684512	4013555	2363067
15km	50%	35000	2	227	4614659	636452	3926168	2654248
15km	50%	35000	2	322	6301366	790157	5452376	3229578
15km	50%	35000	2	275	4616444	604515	3948383	2303318
15km	50%	35000	2	429	4597304	581727	3970655	2929407
15km	50%	35000	2	286	5379875	663267	4675503	3059591
15km	50%	35000	2	249	4201486	580024	3580367	2512080
15km	50%	35000	2	359	4891194	641897	4191642	2648808
15km	50%	35000	2	407	6683586	798664	5813551	3838250
15km	50%	35000	2	303	4941667	689935	4189975	3530172
15km	50%	35000	2	256	5032127	702398	4278449	2578180
15km	50%	35000	2	215	5601889	806411	4737429	2966801
15km	50%	35000	2	254	6029478	768134	5199768	3321885
15km	50%	35000	2	164	5109780	697970	4367677	2694631
15km	50%	35000	2	273	5517434	757612	4665927	3118396
15km	50%	35000	2	230	4131624	601792	3467854	2585412
15km	50%	35000	2	305	6325165	747116	5527074	3267443
15km	50%	35000	2	303	6201555	906909	5228402	3338256
15km	50%	35000	2	309	5082691	685751	4344109	3138594
15km	50%	35000	2	468	6187711	738923	5384529	3770221
15km	50%	35000	2	228	4976425	713582	4216678	2442820
15km	50%	35000	2	356	5266243	674801	4519000	3096056
15km	50%	35000	2	290	4917270	663064	4197684	2814516
15km	50%	35000	2	373	6277683	747195	5477203	3672206
15km	50%	35000	2	347	6059409	736785	5266719	3395915
15km	50%	35000	2	355	4418892	580777	3806703	2445983
15km	50%	35000	2	210	4992234	656653	4276049	2507006
15km	50%	35000	2	320	4933181	658257	4226758	2437668
15km	50%	35000	2	213	5529323	686389	4790544	3026003
15km	50%	35000	2	265	5081602	697515	4307050	2923667
15km	50%	35000	2	315	4490975	611639	3844673	2528749
15km	50%	35000	2	322	6101097	721705	5305422	3241203
15km	50%	35000	2	294	5033686	707049	4265404	2602534
15km	50%	35000	2	394	5596164	714606	4796913	3391733
15km	50%	35000	2	296	4560083	673015	3849064	2277561
15km	50%	35000	2	369	5122296	696353	4381326	3065373
15km	50%	35000	2	297	6404463	789323	5542813	3282415
15km	50%	35000	2	358	5541765	616295	4895296	3089325
15km	50%	35000	2	218	4175354	585100	3538874	2515147
15km	50%	35000	2	293	4999073	634578	4306337	2545381
15km	50%	35000	2	376	6764721	832270	5875517	3784552
15km	50%	35000	2	206	4836377	703529	4057976	2741791
15km	50%	35000	2	290	6477146	756917	5663026	4152014
15km	50%	35000	2	293	3951632	563043	3340117	2302810
15km	50%	35000	2	283	6537078	798463	5670214	4251079
15km	50%	35000	2	261	6034702	711458	5278425	3516522
15km	50%	35000	2	247	4600225	631942	3939999	3042034
15km	50%	35000	2	289	4645568	606496	3977815	2483199
15km	50%	35000	2	315	6045858	795603	5167973	3294260
15km	50%	35000	2	364	6901550	864513	5954659	3711254
15km	50%	35000	2	298	5045941	749068	4242608	3080071
15km	50%	35000	2	389	4583804	668696	3852941	2684919
15km	50%	35000	2	361	6805489	800393	5959341	3869349
15km	50%	35000	2	305	4207603	615866	3541730	2299440
15km	50%	35000	2	273	5353086	742812	4570460	3001042
15km	50%	35000	2	360	4586936	608916	3908881	2823629
15km	50%	35000	2	309	6267318	707034	5490306	3431880
15km	50%	35000	2	289	4130777	602265	3476949	2747560
15km	50%	35000	2	293	4663218	639689	3964342	2593367
15km	50%	35000	2	318	5818900	768825	4995525	3104024
15km	50%	35000	2	254	4723817	611169	4055324	2698043
15km	50%	35000	2	390	4019562	600763	3375589	1904647
15km	50%	35000	2	291	6353618	772337	5512872	3765005
15km	50%	35000	2	321	6087406	751962	5248126	3549756
15km	50%	35000	2	280	3860222	543556	3287501	2205398
15km	50%	35000	2	205	4366797	652360	3662244	2293772
15km	50%	35000	2	340	6532518	806487	5675228	3642000
15km	50%	35000	2	227	5252001	722511	4478065	2714230
15km	50%	35000	2	241	4621958	638626	3897020	2533765
15km	50%	35000	2	383	5866442	712378	5102106	3142820
15km	50%	35000	2	288	5377466	666010	4674023	3055099
15km	50%	35000	2	295	4661077	675451	3933258	3040621
15km	50%	35000	2	321	4454454	622054	3784793	2735504
15km	50%	35000	2	259	5041082	679288	4309890	2729726
15km	50%	35000	2	317	6292408	891196	5326997	3935146
15km	50%	35000	2	216	5226444	674645	4502073	2907313
15km	50%	35000	2	311	5534817	697288	4794293	3441454
15km	50%	35000	2	297	5098071	722134	4319838	2646592
15km	50%	35000	2	374	6145727	841546	5244813	2977021
15km	50%	35000	2	285	6195995	793533	5334658	3585116
15km	50%	35000	2	273	4858042	653164	4165755	2899253
15km	50%	35000	2	244	5434660	722439	4627086	3172789
15km	50%	35000	2	263	4271779	576222	3643813	2409553
15km	50%	35000	2	298	5075732	701207	4318197	2692826
15km	50%	35000	2	365	5047515	637897	4344487	2873736
15km	50%	35000	2	248	3875750	531104	3316300	2236437
15km	50%	35000	2	372	4627071	618290	3920889	3324179
15km	50%	35000	2	275	4353170	629692	3649852	2270946
15km	50%	35000	2	241	5085103	658117	4356839	2766156
15km	50%	35000	2	318	4940589	668807	4180851	2516993
15km	50%	35000	2	239	4762628	641867	4065845	2802175
15km	50%	35000	2	434	6362408	811999	5496430	3693970
15km	50%	35000	2	250	4810255	635922	4087516	2696116
15km	50%	35000	2	414	5530095	682754	4794977	3225355
15km	50%	35000	2	263	4845291	637078	4145860	2735234
15km	50%	35000	2	296	4924821	640627	4227505	2674379
15km	50%	35000	2	368	6737196	790021	5879303	3261934
15km	50%	35000	2	362	5840173	769815	5003719	3299838
15km	50%	35000	2	277	5712614	730994	4929660	3472314
15km	50%	35000	2	266	7292790	867834	6349963	3616468
15km	50%	35000	2	334	5859162	701826	5100983	2958456
15km	50%	35000	2	219	4424874	607551	3753107	2116351
15km	50%	35000	2	243	5827905	722135	5062601	3401557
15km	50%	35000	2	214	4325375	585875	3709121	2398010
15km	50%	35000	2	257	4697052	672412	3944113	2932761
15km	50%	35000	2	285	5633917	650639	4949084	3251475
15km	50%	35000	2	242	6250805	793714	5400093	3572266
15km	50%	35000	2	307	5519178	788990	4664901	2972287
15km	50%	35000	2	224	4553826	640895	3866337	2556862
15km	50%	35000	2	319	5255593	646301	4555233	2771825
15km	50%	35000	2	254	4028882	596614	3396046	2274980
15km	50%	35000	2	232	4875992	705170	4101362	2216223
15km	50%	35000	2	350	5139560	682916	4399063	2958895
15km	50%	35000	2	206	5260543	756883	4437513	3022708
15km	50%	35000	2	212	5373190	733562	4573190	2781566
15km	50%	35000	2	300	4392052	645253	3712898	2383204
15km	50%	35000	2	237	4655947	608855	3984808	2264891
15km	50%	35000	2	272	5054164	691198	4290788	3046031
15km	50%	35000	2	287	5597800	740981	4793606	3584242
15km	50%	35000	2	245	3873822	575373	3251278	2526839
15km	50%	35000	2	497	5252434	674615	4495745	3283224
15km	50%	35000	2	381	6562002	846469	5655105	3558139
15km	50%	35000	2	247	4277212	622342	3612632	2661472
15km	50%	35000	2	247	5084650	725791	4312713	2359532
15km	50%	35000	2	471	5873651	691269	5118018	2641945
15km	50%	35000	2	393	5031726	600168	4377542	2698623
15km	50%	35000	2	345	5344554	731545	4523417	3036003
15km	50%	35000	2	262	5572271	644791	4861737	3038106
15km	50%	35000	2	221	4162942	583708	3525290	2436167
15km	50%	35000	2	278	5258353	739444	4432762	2522670
15km	50%	35000	2	198	3860021	531215	3286434	2147514
15km	50%	35000	2	301	5343643	668400	4630578	3206627
15km	50%	35000	2	229	4874244	654208	4163278	2255854
15km	50%	35000	2	219	4151396	609968	3497019	2238673
15km	50%	35000	2	360	5280788	666870	4568486	2984191
15km	50%	35000	2	291	5598874	700756	4841041	3139321
15km	50%	35000	2	554	5346345	791980	4501151	2932016
15km	50%	35000	2	447	5571390	691086	4825149	3131427
15km	50%	35000	2	308	5301003	686487	4529630	3196531
15km	50%	35000	2	214	5440175	685528	4700090	2733134
15km	50%	35000	2	290	4806970	701163	4043984	2207649
15km	50%	35000	2	255	4932748	609076	4259202	2940599
15km	50%	35000	2	328	7129898	812645	6256149	3838035
15km	50%	35000	2	289	5306099	771014	4479472	3102883
15km	50%	35000	2	334	4648092	638755	3959403	2789745
15km	50%	35000	2	227	4278483	616751	3619596	2331202
15km	50%	35000	2	254	4621831	609440	3955165	3616918
15km	50%	35000	2	316	4572322	616728	3917361	2662458
15km	50%	35000	2	284	3949678	573998	3339497	2415371
15km	50%	35000	2	355	5983102	762846	5167732	4135974
15km	50%	35000	2	311	5305610	642768	4610750	3089664
15km	50%	35000	2	346	4801569	606940	4141710	2805187
15km	50%	35000	2	280	5733263	724504	4967619	2878303
15km	50%	35000	2	218	5133961	727022	4344544	2546060
15km	50%	35000	2	357	5150284	724306	4386149	2593070
15km	50%	35000	2	381	5667812	694827	4926724	3194102
15km	50%	35000	2	234	4331040	571526	3698184	2557993
15km	50%	35000	2	457	4369697	594650	3710890	2254135
15km	50%	35000	2	365	6049270	754784	5225124	3266001
15km	50%	35000	2	333	5655335	725287	4855341	3218870
15km	50%	35000	2	214	4438032	620228	3780854	2387901
15km	50%	35000	2	267	4374873	619046	3705718	2491291
15km	50%	35000	2	267	5852122	704270	5087692	2887053
15km	50%	35000	2	371	4057480	573842	3446286	2325509
15km	50%	35000	2	267	7247488	939577	6244770	3416664
15km	50%	35000	2	281	5395426	749528	4566159	2870671
15km	50%	35000	2	192	4361965	644876	3673335	2289064
15km	50%	35000	2	254	4312770	610794	3651295	2497093
15km	50%	35000	2	340	6438644	779560	5563060	3479291
15km	50%	35000	2	275	4691215	648130	4013941	2271072
15km	50%	35000	2	250	4430814	596451	3758720	2584208
15km	50%	35000	2	272	4634411	624685	3963360	2817351
15km	50%	35000	2	249	5466430	709784	4713050	3367365
15km	50%	35000	2	306	4802629	678639	4034116	3047734
15km	50%	35000	2	381	6200969	812535	5314073	3801515
15km	50%	35000	2	274	5218208	729778	4445199	2956880
15km	50%	35000	2	278	4570722	635474	3890281	2348772
15km	50%	35000	2	295	4445867	579521	3819538	2325810
15km	50%	35000	2	432	5905073	752972	5084739	3081915
15km	50%	35000	2	287	5413902	670498	4692287	3097840
15km	50%	35000	2	270	3557993	515008	2996464	2244224
15km	50%	35000	2	344	4329383	638132	3649164	2695053
15km	50%	35000	2	278	5160551	764276	4347324	3026900
15km	50%	35000	2	258	5321214	669459	4573932	2815906
15km	50%	35000	2	306	5876638	779550	5048021	3422392
15km	50%	35000	2	278	6350678	768988	5523060	3591689
15km	50%	35000	2	241	4750882	609376	4101633	2499930
15km	50%	35000	2	218	4319495	603816	3660387	2357769
15km	50%	35000	2	244	5707996	766152	4881070	3261420
15km	50%	35000	2	259	4463194	648022	3756776	2252436
15km	50%	35000	2	248	5132007	739658	4351058	3063473
15km	50%	35000	2	283	4840580	651476	4138908	2944974
15km	50%	35000	2	230	3978142	560662	3384905	2168201
15km	50%	35000	2	267	5215357	731926	4414909	3037181
15km	50%	35000	2	252	4808462	698639	4040473	2575436
15km	50%	35000	2	267	4793660	713426	4020810	2444736
15km	50%	35000	2	279	4172306	512004	3616057	2191718
15km	50%	35000	2	284	6023823	765233	5208369	3030910
15km	50%	35000	2	260	5718945	686599	4988521	3167281
15km	50%	35000	2	184	5973659	812721	5109226	3233521
15km	50%	35000	2	306	6328718	757109	5508533	3499982
15km	50%	35000	2	277	4752907	694314	4007466	2939010
15km	50%	35000	2	259	5659928	771919	4828048	3480332
15km	50%	35000	2	302	5045276	688724	4291055	2531483
15km	50%	35000	2	239	6137147	764424	5303379	3416264
15km	50%	35000	2	225	4960974	667234	4243512	2419632
15km	50%	35000	2	323	5763813	772575	4920916	2594449
15km	50%	35000	2	555	6230025	761995	5395341	4190156
15km	50%	35000	2	347	4232759	576021	3618917	2160550
15km	50%	35000	2	262	4422415	652148	3724453	2986243
15km	50%	35000	2	271	6826431	879467	5867357	3799347
15km	50%	35000	2	263	4809122	680069	4073491	2674953
15km	50%	35000	2	258	5609940	754293	4773807	2867574
15km	50%	35000	2	235	5019261	657828	4308301	2269615
15km	50%	35000	2	264	5242429	710347	4470453	3008886
15km	50%	35000	2	270	6277188	807363	5378025	3403266
15km	50%	35000	2	342	4586906	672939	3843391	2588286
15km	50%	35000	2	272	5247060	682940	4516560	2878001
15km	50%	35000	2	421	6901739	915220	5916907	3168899
15km	50%	35000	2	291	5945303	691156	5190088	3521466
15km	50%	35000	2	231	5298413	759342	4457400	2470341
15km	50%	35000	2	303	5486431	762296	4659417	3266733
15km	50%	35000	2	342	5768358	761365	4933788	2861609
15km	50%	35000	2	371	4991055	668006	4268798	2909287
15km	50%	35000	2	233	4951847	718157	4173221	3259113
15km	50%	35000	2	342	4927166	696756	4176084	2700463
15km	50%	35000	2	304	4576404	610091	3917003	2355727
15km	50%	35000	2	238	5047496	660893	4334133	2963782
15km	50%	35000	2	339	5182172	757420	4349650	2865213
15km	50%	35000	2	244	4840118	731510	4051313	2794494
15km	50%	35000	2	215	4419717	601972	3783009	2594336
15km	50%	35000	2	375	4805624	688939	4067375	2900976
15km	50%	35000	2	319	6760331	895098	5795575	3924151
15km	50%	35000	2	397	5276116	727868	4499780	2918156
15km	50%	35000	2	265	4975392	678974	4241899	3009152
15km	50%	35000	2	414	5822572	752871	4995325	3913914
15km	50%	35000	2	314	5567346	745730	4739912	3035047
15km	50%	35000	2	402	5768689	725601	4991875	3485678
15km	50%	35000	2	338	5030384	724960	4232158	2490523
15km	50%	35000	2	253	5354122	659027	4640504	3087420
15km	50%	35000	2	278	5261972	656066	4562598	2628092
15km	50%	35000	2	306	5376005	726338	4582534	2648129
15km	50%	35000	2	249	4283488	541076	3702778	3226390
15km	50%	35000	2	283	6214198	743343	5416547	2827672
15km	50%	35000	2	298	5824460	777725	4990907	3146354
15km	50%	35000	2	263	4654935	652813	3963347	2616586
15km	50%	35000	2	286	5960761	737966	5146147	3369282
15km	50%	35000	2	260	4462906	705942	3708277	2754666
15km	50%	35000	2	261	6957686	902952	6000210	3753204
15km	50%	35000	2	348	4512125	585795	3870090	2721064
15km	50%	35000	2	248	4191757	647109	3509070	2465700
15km	50%	35000	2	285	4663255	613093	4004705	2491164
15km	50%	35000	2	252	5183108	744898	4356149	2914339
15km	50%	35000	2	277	4081361	591387	3434740	2233276
15km	50%	35000	2	263	4750921	701999	4008165	3036301
15km	50%	35000	2	262	6077471	724418	5290233	3245422
15km	50%	35000	2	244	5416103	754677	4588064	2963202
15km	50%	35000	2	278	5620936	640701	4946042	3388718
15km	50%	35000	2	293	5102757	675157	4368964	2832840
15km	50%	35000	2	267	4417163	608012	3748922	2756329
15km	50%	35000	2	249	4300124	610720	3644059	2105060
15km	50%	35000	2	361	5809264	716961	5044696	3080244
15km	50%	35000	2	413	4820077	646858	4133158	2576474
15km	50%	35000	2	427	6706255	853998	5784977	3901319
15km	50%	35000	2	230	4656694	718891	3882765	3142378
15km	50%	35000	2	354	4813051	689224	4081729	2735237
15km	50%	35000	2	270	4375976	625395	3683242	2361147
15km	50%	35000	2	250	5058265	728113	4251214	3426278
15km	50%	35000	2	331	4765930	705655	3994006	3566980
15km	50%	35000	2	235	5524409	790959	4647155	2789835
15km	50%	35000	2	219	4444148	617696	3778291	2448465
15km	50%	35000	2	231	4802426	673479	4088473	2710451
15km	50%	35000	2	371	7264680	856811	6334766	3666085
15km	50%	35000	2	245	4615923	671822	3889986	2186758
15km	50%	35000	2	259	5866306	812836	4982961	2900212
15km	50%	35000	2	246	4745743	636428	4060553	2793310
15km	50%	35000	2	356	4767253	670482	4032573	3120486
15km	50%	35000	2	279	4561236	638862	3879868	2190103
15km	50%	35000	2	224	4591572	689680	3865833	2506338
15km	50%	35000	2	282	4873253	625941	4209989	2931435
15km	50%	35000	2	203	3930175	545576	3358056	2504209
15km	50%	35000	2	225	4653914	646096	3959496	2924258
15km	50%	35000	2	291	5412149	735341	4622362	2960012
15km	50%	35000	2	326	5584308	672033	4874700	3103024
15km	50%	35000	2	241	4848963	689820	4110270	2711139
15km	50%	35000	2	321	7335675	859577	6418243	3924484
15km	50%	35000	2	314	6676344	879207	5732053	4015646
15km	50%	35000	2	198	4010766	577513	3383963	2315143
15km	50%	35000	2	247	5797866	699755	5057678	3070192
15km	50%	35000	2	274	4859470	722430	4073056	3126066
15km	50%	35000	2	238	4389942	601084	3737259	2346777
15km	50%	35000	2	418	5255901	607192	4580799	3368914
15km	50%	35000	2	241	4918377	621423	4231755	2439208
15km	50%	35000	2	173	4399552	616348	3694056	2060816
15km	50%	35000	2	224	4252982	622591	3580733	2655795
15km	50%	35000	2	326	4853525	720646	4075883	2843927
15km	50%	35000	2	273	5262677	688095	4518009	2880825
15km	50%	35000	2	357	4937736	721143	4161649	2776002
15km	50%	35000	2	271	5764623	758017	4935759	3932783
15km	50%	35000	2	444	5727635	692612	4971120	2844384
15km	50%	35000	2	281	4279765	595242	3644850	2702096
15km	50%	35000	2	264	5469149	757083	4659844	2665428
15km	50%	35000	2	299	4418621	571328	3800843	2568864
15km	50%	35000	2	269	4620755	664292	3902142	2293711
15km	50%	35000	2	226	4578830	618248	3918364	2689308
15km	50%	35000	2	331	6489138	792268	5632688	3391779
15km	50%	35000	2	210	5697071	726308	4913717	2945346
15km	50%	35000	2	240	5604226	738341	4792466	2827768
15km	50%	35000	2	223	4727757	647787	4028953	2493965
15km	50%	35000	2	309	4461871	632704	3785960	2517122
15km	50%	35000	2	317	4758929	664764	4021368	2385255
15km	50%	35000	2	259	5386269	710458	4617063	2630966
15km	50%	35000	2	221	4563089	639916	3882297	2975635
15km	50%	35000	2	303	5520112	717365	4736696	3042354
15km	50%	35000	2	376	4594007	644398	3909617	2062271
15km	50%	35000	2	325	4429259	646833	3726471	2405499
15km	50%	35000	2	296	6448594	752885	5641387	3372500
15km	50%	35000	2	320	5446669	670728	4724160	3032303
15km	50%	35000	2	414	5413194	690988	4653561	3406532
15km	50%	35000	2	245	4375557	609980	3728571	2901203
15km	50%	35000	2	324	5861652	680871	5120648	2948461
15km	50%	35000	2	220	4552771	629457	3877958	2607052
15km	50%	35000	2	275	4197683	564390	3590148	2455619
15km	50%	35000	2	283	5033107	646939	4341950	2779864
15km	50%	35000	2	316	5139294	725345	4346163	2913060
15km	50%	35000	2	255	6238484	832845	5346289	3228826
15km	50%	35000	2	338	5374993	694752	4626254	3152679
15km	50%	35000	2	352	4784867	672713	4065996	3031803
15km	50%	35000	2	314	5476653	723935	4703550	3039851
15km	50%	35000	2	217	5033659	655364	4345471	2736646
15km	50%	35000	2	305	4861225	599005	4215487	2686682
15km	50%	35000	2	245	5190400	683514	4470708	3035398
15km	50%	35000	2	303	5407245	726319	4634121	2660009
15km	50%	35000	2	258	5908470	761535	5104174	2998169
15km	50%	35000	2	341	5237597	658863	4516549	3167997
15km	50%	35000	2	238	4810532	654940	4128112	2544005
15km	50%	35000	2	250	6404719	778030	5570383	3413491
15km	50%	35000	2	248	5356409	741011	4560985	2930233
15km	50%	35000	2	366	5383775	741473	4577458	3095004
15km	50%	35000	2	270	3699455	536931	3129389	2958102
15km	50%	35000	2	266	6262297	768301	5439035	3280178
15km	50%	35000	2	260	5979932	837212	5070809	3469796
15km	50%	35000	2	335	4067073	548722	3468482	2294861
15km	50%	35000	2	331	4488326	625988	3826990	2628724
15km	50%	35000	2	225	4464438	608324	3821018	2730169
15km	50%	35000	2	280	5631763	773467	4815075	2548386
15km	50%	35000	2	296	5759133	692681	5007527	3131435
15km	50%	35000	2	314	7116978	764393	6268342	3432907
15km	50%	35000	2	265	4577955	644062	3889098	2804589
15km	50%	35000	2	308	5167357	716129	4425659	2525363
15km	50%	35000	2	174	3845827	510300	3302375	2409683
15km	50%	35000	2	273	4914051	650751	4199523	2761987
15km	50%	35000	2	233	4869502	668417	4156439	2846846
15km	50%	35000	2	302	5805849	744810	4998811	3481830
15km	50%	35000	2	253	4285791	606711	3633161	2643582
15km	50%	35000	2	271	3911323	569222	3299533	2152010
15km	50%	35000	2	453	6094867	713387	5309993	3038094
15km	50%	35000	2	318	4788049	625217	4132405	2610012
15km	50%	35000	2	273	5130058	713151	4358764	3470309
15km	50%	35000	2	301	5664649	765661	4837681	2966301
15km	50%	35000	2	279	4673720	651327	3959116	2495235
15km	50%	35000	2	393	4557445	656556	3852128	3052938
15km	50%	35000	2	351	5723309	709015	4973682	3424474
15km	50%	35000	2	303	5737278	726356	4959595	3227915
15km	50%	35000	2	281	6065374	776079	5196772	3260087
15km	50%	35000	2	324	6085135	790918	5237899	3355529
15km	50%	35000	2	253	4830497	654625	4131075	2561689
15km	50%	35000	2	272	4426125	649959	3729549	3300755
15km	50%	35000	2	249	4688072	667452	3935829	2636901
15km	50%	35000	2	222	4629095	613467	3968617	2410079
15km	50%	35000	2	232	4739517	627221	4059540	2658025
15km	50%	35000	2	283	6140921	731442	5369585	3171384
15km	50%	35000	2	293	4978125	709367	4207733	2823335
15km	50%	35000	2	311	6321638	796500	5473053	3508732
15km	50%	35000	2	278	3815026	540250	3225062	2087504
15km	50%	35000	2	433	5631943	701861	4860086	3112504
15km	50%	35000	2	296	4811012	643575	4104438	2948521
15km	50%	35000	2	265	4551212	652619	3842012	2764421
15km	50%	35000	2	318	5981066	700400	5228223	3374430
15km	50%	35000	2	395	4830389	645301	4146703	3029074
15km	50%	35000	2	220	4695819	659540	3999105	2704853
15km	50%	35000	2	298	5714070	747558	4907506	3244104
15km	50%	35000	2	248	5423949	736288	4616103	2809205
15km	50%	35000	2	232	6508541	788935	5655143	3423302
15km	50%	35000	2	375	6636441	759804	5812645	3141026
15km	50%	35000	2	444	4461694	575734	3841062	2625497
15km	50%	35000	2	311	4942948	639017	4266965	3456869
15km	50%	35000	2	323	4623639	638173	3916177	2779241
15km	50%	35000	2	284	4542009	628314	3846406	2455671
15km	50%	35000	2	332	5833264	764863	5016070	3608794
15km	50%	35000	2	316	5248211	707934	4482955	3010116
15km	50%	35000	2	242	3900029	565471	3304877	2575741
15km	50%	35000	2	276	4357555	633427	3671776	2429020
15km	50%	35000	2	211	4591365	660867	3863376	2683462
15km	50%	35000	2	368	6014108	747169	5220264	3191289
15km	50%	35000	2	387	4663007	644439	3960791	3018001
15km	50%	35000	2	258	4515796	571522	3877576	2412428
15km	50%	35000	2	388	5506035	778229	4652541	3271479
15km	50%	35000	2	268	4521774	627287	3863655	2629645
15km	50%	35000	2	346	4597425	559627	4001406	2693378
15km	50%	35000	2	359	4950142	696061	4167863	2793946
15km	50%	35000	2	264	6679498	807872	5809476	3265884
15km	50%	35000	2	525	4779133	628237	4092685	2610104
15km	50%	35000	2	314	4333112	658958	3604563	2637269
15km	50%	35000	2	248	5114542	739540	4327796	2523853
15km	50%	35000	2	274	6255902	821206	5382553	3096555
15km	50%	35000	2	377	6433281	829673	5547119	3494073
15km	50%	35000	2	316	4575910	674347	3841753	2502630
15km	50%	35000	2	269	5274702	663108	4529276	3439506
15km	50%	35000	2	401	5343590	675756	4625351	2830366
15km	50%	35000	2	304	5356845	643066	4676372	2801829
15km	50%	35000	2	265	5470095	713876	4691652	3013279
15km	50%	35000	2	314	5831030	671912	5110070	3938581
15km	50%	35000	2	347	5588694	769982	4736688	2983036
15km	50%	35000	2	223	4522822	629417	3851132	2528822
15km	50%	35000	2	314	5647542	846250	4709317	3175830
15km	50%	35000	2	234	5336505	709370	4559504	2757623
15km	50%	35000	2	415	5080824	677109	4327410	2710635
15km	50%	35000	2	242	5788260	743831	4987739	3119249
15km	50%	35000	2	246	5161890	706764	4380623	2864411
15km	50%	35000	2	293	5684334	713630	4915880	3033254
15km	50%	35000	2	202	4500944	654592	3801172	2504118
15km	50%	35000	2	201	5782834	797151	4917728	3146858
15km	50%	35000	2	230	4194074	600707	3554919	2652605
15km	50%	35000	2	251	5915581	801597	5057753	2957384
15km	50%	35000	2	332	7045634	903511	6040043	4094783
15km	50%	35000	2	222	5098592	754236	4271889	2336963
15km	50%	35000	2	307	5368940	691344	4629457	3257314
15km	50%	35000	2	370	5289914	782954	4453134	2872770
15km	50%	35000	2	257	6107146	812106	5239379	3442727
15km	50%	35000	2	262	5298654	728423	4520994	2962508
15km	50%	35000	2	383	4454187	578292	3839013	2799815
15km	50%	35000	2	286	3885837	571289	3272340	2386154
15km	50%	35000	2	241	5825518	773587	5009315	3065607
15km	50%	35000	2	414	5802108	751084	4993416	3239654
15km	50%	35000	2	299	5852294	788293	5000008	3189360
15km	50%	35000	2	282	6322126	728528	5530409	3379570
15km	50%	35000	2	279	4627725	688752	3890340	2763665
15km	50%	35000	2	276	6492531	789581	5642389	3234666
15km	50%	35000	2	349	5185901	726595	4375219	3146684
15km	50%	35000	2	359	5612742	727580	4824803	3672499
15km	50%	35000	2	227	4421776	657500	3724923	2674489
15km	50%	35000	2	393	5527607	739811	4713180	3020831
15km	50%	35000	2	350	5799586	781536	4954156	3258485
15km	50%	35000	2	305	5673544	721550	4893871	3126854
15km	50%	35000	2	233	4375115	664173	3656455	2918929
15km	50%	35000	2	198	4742191	652387	4043284	2304573
15km	50%	35000	2	248	5563470	680663	4793951	3487016
15km	50%	35000	2	442	4917812	650096	4234094	2820065
15km	50%	35000	2	314	4368108	597778	3720419	2753869
15km	50%	35000	2	283	4414589	653971	3709977	2530096
15km	50%	35000	2	429	4728407	640096	4036285	3021437
15km	50%	35000	2	266	4703135	686965	3963987	3065083
15km	50%	35000	2	253	4876851	638818	4170365	2862644
15km	50%	35000	2	363	6119514	792649	5261370	3660160
15km	50%	35000	2	246	5708477	764331	4884675	3243211
15km	50%	35000	2	473	4907362	664856	4205298	3433919
15km	50%	35000	2	288	5070361	670595	4351764	2865996
15km	50%	35000	2	269	6208214	757736	5385299	3257561
15km	50%	35000	2	226	4495069	613952	3840194	2586553
15km	50%	35000	2	183	4148527	570042	3548368	2400126
15km	50%	35000	2	302	4568111	654297	3869514	2678257
15km	50%	35000	2	413	6139326	756363	5304717	3000390
15km	50%	35000	2	289	5011810	698620	4276003	2899663
15km	50%	35000	2	278	4611679	637849	3925494	2450891
15km	50%	35000	2	260	4221083	566538	3610067	2428146
15km	50%	35000	2	344	3915684	555327	3311310	2210119
15km	50%	35000	2	210	4541809	666024	3829504	2592945
15km	50%	35000	2	367	5021244	695835	4260716	2941117
15km	50%	35000	2	287	4578687	626729	3880633	2547694
15km	50%	35000	2	254	4585885	634508	3889744	2488194
15km	50%	35000	2	311	5325748	721870	4549467	3353115
15km	50%	35000	2	249	5197447	705468	4431665	2927425
15km	50%	35000	2	375	4827133	610434	4169094	2739455
15km	50%	35000	2	251	4092819	555563	3494440	2190960
15km	50%	35000	2	278	6199207	738578	5378040	3328584
15km	50%	35000	2	348	4460404	633314	3779739	2354349
15km	50%	35000	2	272	5009185	730918	4215732	2756292
15km	50%	35000	2	295	5414357	680419	4674553	3191769
15km	50%	35000	2	278	4831717	678708	4079885	2896844
15km	50%	35000	2	235	4558971	607233	3912923	2515500
15km	50%	35000	2	248	5015336	694068	4285265	2443282
15km	50%	35000	2	416	6501384	772165	5673301	3504990
15km	50%	35000	2	298	4571098	669297	3846472	3180017
15km	50%	35000	2	297	5873071	745447	5067757	3303461
15km	50%	35000	2	234	6010787	778360	5176519	3379749
15km	50%	35000	2	392	3954689	585654	3316194	2185486
15km	50%	35000	2	275	4867319	693029	4117242	2364816
15km	50%	35000	2	282	6096427	749988	5254424	3555706
15km	50%	35000	2	205	6583787	766935	5737339	3076440
15km	50%	35000	2	387	6771924	846829	5863704	3465168
15km	50%	35000	2	558	5361179	676483	4623517	3313706
15km	50%	35000	2	317	5707852	686425	4974574	2965781
15km	50%	35000	2	257	4298816	620820	3633982	2356994
15km	50%	35000	2	238	6412205	814978	5539318	3369850
15km	50%	35000	2	259	5056499	710908	4283670	2706274
15km	50%	35000	2	238	5586562	739368	4762773	3252652
15km	50%	35000	2	239	5166495	749277	4335883	2582375
15km	50%	35000	2	310	5893670	778089	5025858	3268698
15km	50%	35000	2	212	4231344	592777	3599473	2324322
15km	50%	35000	2	351	4439904	636803	3768537	2320747
15km	50%	35000	2	223	5141567	662362	4401223	2956052
15km	50%	35000	2	269	6126632	836102	5225638	3498553
15km	50%	35000	2	325	5612837	766149	4794174	3316766
15km	50%	35000	2	270	5756325	677887	5044605	3077125
15km	50%	35000	2	264	5023108	677074	4280981	2867894
15km	50%	35000	2	206	4663104	688469	3906603	2498656
15km	50%	35000	2	227	4230837	578420	3619700	2421393
15km	50%	35000	2	209	4315674	610736	3665524	2468814
15km	50%	35000	2	275	5972727	818073	5092118	3863386
15km	50%	35000	2	246	4150686	611951	3492334	2598662
15km	50%	35000	2	270	5137412	746771	4302633	3325713
15km	50%	35000	2	276	4788480	664792	4067525	2836375
15km	50%	35000	2	322	4427596	591639	3750983	2665805
15km	50%	35000	2	277	4361198	599127	3709225	2771274
15km	50%	35000	2	313	5325396	655562	4605592	2710554
15km	50%	35000	2	341	5261607	698004	4487706	2626862
15km	50%	35000	2	249	4357572	540279	3777902	2649673
15km	50%	35000	2	235	4997174	687668	4261456	2866039
15km	50%	35000	2	237	4970418	692881	4206912	2702468
15km	50%	35000	2	266	4991405	636801	4294011	2969404
15km	50%	35000	2	308	5471703	661981	4776685	3294675
15km	50%	35000	2	267	4880767	731755	4078739	3257584
15km	50%	35000	2	275	5557854	671633	4807610	3132339
15km	50%	35000	2	317	5846503	771633	5023402	3446135
15km	50%	35000	2	259	5312772	678136	4591749	2547218
15km	50%	35000	2	264	4717683	672022	3991686	2574297
15km	50%	35000	2	218	4130290	578694	3503969	2303764
15km	50%	35000	2	386	4942382	661263	4212753	2502250
15km	50%	35000	2	247	5512586	740048	4729128	2972345
15km	50%	35000	2	278	5011794	731396	4214447	3207853
15km	50%	35000	2	201	4975921	658701	4257589	2664993
15km	50%	35000	2	367	6933044	786453	6068260	3944283
15km	50%	35000	2	218	4461150	634941	3764073	2316574
15km	50%	35000	2	322	5706869	763678	4893223	3160872
15km	50%	35000	2	226	4321263	589116	3678782	2364415
15km	50%	35000	2	206	5040930	645626	4348562	2991313
15km	50%	35000	2	323	3607913	524100	3043778	2541035
15km	50%	35000	2	254	4531099	572639	3913375	2423611
15km	50%	35000	2	356	6070890	731209	5273664	3153793
15km	50%	35000	2	201	4208883	578981	3587050	2208739
15km	50%	35000	2	205	3659742	545199	3081244	2687512
15km	50%	35000	2	286	3820339	547832	3234015	2944572
15km	50%	35000	2	308	6190021	766141	5359508	3440187
15km	50%	35000	2	384	5763816	746850	4902902	3604157
15km	50%	35000	2	263	4587845	650052	3889440	2400952
15km	50%	35000	2	445	4962813	692000	4215791	3182460
15km	50%	35000	2	270	4971104	681958	4228037	2832922
15km	50%	35000	2	341	4605228	654030	3889419	2935832
15km	50%	35000	2	381	4609036	619477	3932328	3048131
15km	50%	35000	2	308	6200661	780229	5372885	3661843
15km	50%	35000	2	282	3905055	506563	3355496	2164699
15km	50%	35000	2	313	4811906	665446	4095450	2604677
15km	50%	35000	2	302	3684186	516630	3122376	2168959
15km	50%	35000	2	293	5151967	695121	4418344	3071594
15km	50%	35000	2	224	4668067	692175	3922403	2245382
15km	50%	35000	2	276	4896487	623871	4239796	3029651
15km	50%	35000	2	365	3917940	563468	3319897	2368383
15km	50%	35000	2	257	4949274	699271	4198644	2767365
15km	50%	35000	2	308	4746427	671191	4015114	3151739
15km	50%	35000	2	277	4668880	685925	3935280	2999318
15km	50%	35000	2	221	4997712	723077	4224366	2924484
15km	50%	35000	2	280	4917783	677034	4173688	2783175
15km	50%	35000	2	270	5841352	777559	5001179	3587989
15km	50%	35000	2	330	6816709	872937	5875053	3816988
15km	50%	35000	2	267	4820610	711112	4056762	2661053
15km	50%	35000	2	381	5268319	718430	4499858	2720993
15km	50%	35000	2	278	4933674	724163	4166173	2946375
15km	50%	35000	2	282	5187143	759008	4379989	3307563
15km	50%	35000	2	297	4493541	611918	3825824	2856791
15km	50%	35000	2	331	5338271	700343	4595210	3115643
15km	50%	35000	2	279	5465567	638779	4777727	3187770
15km	50%	35000	2	288	4825183	622100	4153223	3066468
15km	50%	35000	2	258	5732708	831672	4841124	3324332
15km	50%	35000	2	317	4616950	649003	3918433	2805450
15km	50%	35000	2	236	4808486	684780	4081482	2714676
15km	50%	35000	2	278	6592467	811296	5702005	3348919
15km	50%	35000	2	366	6572493	781962	5748889	3761033
15km	50%	35000	2	267	4216072	609270	3557150	2416304
15km	50%	35000	2	223	6000486	796611	5143894	2829633
15km	50%	35000	2	252	4000616	589231	3369632	2131707
15km	50%	35000	2	289	4953322	707317	4196728	2274522
15km	50%	35000	2	458	5664298	701867	4900955	2954519
15km	50%	35000	2	284	4354790	604515	3694522	2461140
15km	50%	35000	2	251	4363547	649462	3671134	2303409
15km	50%	35000	2	421	5398129	705758	4652703	2910038
15km	50%	35000	2	337	5170185	688215	4412142	2703886
15km	50%	35000	2	293	6139386	810322	5268380	3649952
15km	50%	35000	2	224	4612619	636858	3930974	2305677
15km	50%	35000	2	371	6125557	752892	5317141	3455864
15km	50%	35000	2	378	5210640	712452	4439340	3047294
15km	50%	35000	2	363	5477341	761853	4662485	2956349
15km	50%	35000	2	264	5617963	675702	4875944	3127650
15km	50%	35000	2	293	5159343	697248	4419736	2699587
15km	50%	35000	2	320	6506103	835526	5613326	3535129
15km	50%	35000	2	289	6419197	790255	5560754	3934315
15km	50%	35000	2	205	5108312	639915	4415854	2604302
15km	50%	35000	2	268	5826340	777681	4991428	3181858
15km	50%	35000	2	290	5850746	751670	5044545	3622311
15km	50%	35000	2	319	6169671	817475	5266266	3524794
15km	50%	35000	2	299	6283664	737474	5439873	3694550
15km	50%	35000	2	293	5807582	744480	4999061	3446316
15km	50%	35000	2	306	5205726	642278	4509815	2851279
15km	50%	35000	2	338	6014056	686998	5263827	3592992
15km	50%	35000	2	238	4898367	668361	4167109	2729692
15km	50%	35000	2	264	4486507	662476	3786175	3025922
15km	50%	35000	2	314	6130205	727371	5332819	3229301
15km	50%	35000	2	300	4096777	573859	3468060	2381622
15km	50%	35000	2	281	6248913	740839	5458765	3402388
15km	50%	35000	2	358	4649772	637760	3953289	2432542
15km	50%	35000	2	265	4905076	679287	4165172	2806154
15km	50%	35000	2	218	5322198	651702	4615094	2878048
15km	50%	35000	2	311	6952873	899166	5977861	3384444
15km	50%	35000	2	302	4879521	661520	4163304	2646336
15km	50%	35000	2	278	5094464	716907	4325017	2592832
15km	50%	35000	2	250	4241996	516996	3679489	2318576
15km	50%	35000	2	250	4903396	644447	4194049	3253227
[truncated: 1 more rows]
