# Supplementary material for: Quantifying the Value of Perfect Information in Emergency Vaccination Campaigns
Source: PLoS Comput Biol. 2017 Feb 16;13(2):e1005318. doi: 10.1371/journal.pcbi.1005318 (PMC5312803; doi:10.1371/journal.pcbi.1005318)
Supplement: S1 Data — (ZIP) [file pcbi.1005318.s013.zip › Data/15km vaccination/data5.txt]

vacc_radius	efficacy	capacity	delay	outbreak_duration	livestock_culled	cattle_culled	sheep_culled	vaccinations
15km	50%	35000	4	226	3718442	559212	3126041	2542980
15km	50%	35000	4	253	5496314	822034	4575897	4138915
15km	50%	35000	4	231	4925547	671072	4204486	3065310
15km	50%	35000	4	214	4280331	606296	3630777	2677071
15km	50%	35000	4	329	3740085	561185	3137232	3062773
15km	50%	35000	4	292	5488192	803357	4620100	4022655
15km	50%	35000	4	300	4694654	676454	3953684	3814916
15km	50%	35000	4	275	5350729	697997	4590257	3717012
15km	50%	35000	4	226	4064901	547581	3461470	3054953
15km	50%	35000	4	325	4762881	657384	4055123	3514881
15km	50%	35000	4	223	4971325	730783	4196521	3287682
15km	50%	35000	4	246	5566884	743187	4766048	3601685
15km	50%	35000	4	216	4767660	711526	3978956	3488034
15km	50%	35000	4	226	5478121	822166	4591914	3516426
15km	50%	35000	4	314	4964953	684516	4238576	3135538
15km	50%	35000	4	244	5773275	808301	4901110	3785800
15km	50%	35000	4	243	4612519	652949	3901877	3028726
15km	50%	35000	4	272	4982447	670504	4261315	3809937
15km	50%	35000	4	226	5549322	803761	4673206	3824510
15km	50%	35000	4	325	5621323	739181	4825463	4024614
15km	50%	35000	4	246	4816193	673226	4081217	3485625
15km	50%	35000	4	227	4166888	602281	3538777	3299754
15km	50%	35000	4	265	6011222	822735	5113239	4097976
15km	50%	35000	4	296	5950783	779654	5115684	4170028
15km	50%	35000	4	231	4443555	641175	3755560	3570279
15km	50%	35000	4	296	5742118	809647	4842957	4218787
15km	50%	35000	4	260	5730775	720777	4930902	3974337
15km	50%	35000	4	315	5017772	604311	4350312	3706093
15km	50%	35000	4	345	5490049	720167	4718259	3689193
15km	50%	35000	4	274	5845256	717485	5067174	4188883
15km	50%	35000	4	315	5032402	679740	4286256	3227922
15km	50%	35000	4	196	5432638	748155	4615623	3580889
15km	50%	35000	4	286	4713599	695737	3972227	3945510
15km	50%	35000	4	308	4165781	556377	3574233	2732766
15km	50%	35000	4	202	4828008	682869	4094972	3455407
15km	50%	35000	4	319	5865024	732579	5085002	3546902
15km	50%	35000	4	313	3989992	547645	3413482	2871305
15km	50%	35000	4	317	4191938	598276	3547175	2769230
15km	50%	35000	4	267	6664498	878824	5726667	4443265
15km	50%	35000	4	260	5339902	659500	4632882	3571848
15km	50%	35000	4	363	6374370	782730	5511658	4365933
15km	50%	35000	4	243	5264085	687207	4535789	3635385
15km	50%	35000	4	389	6451947	782172	5606317	4521848
15km	50%	35000	4	294	5722182	796423	4849530	4085931
15km	50%	35000	4	212	5332087	728443	4541385	3905809
15km	50%	35000	4	389	4613966	567685	4020780	3156487
15km	50%	35000	4	351	4589669	568184	3981103	3793223
15km	50%	35000	4	330	4607963	639121	3917411	3280343
15km	50%	35000	4	380	5876801	726977	5107964	4216736
15km	50%	35000	4	205	5526609	808784	4664474	3718679
15km	50%	35000	4	245	5429251	788421	4587202	3309310
15km	50%	35000	4	219	4948178	615103	4281462	3138769
15km	50%	35000	4	281	5970493	797486	5119676	4248313
15km	50%	35000	4	394	6016573	807590	5119817	4045110
15km	50%	35000	4	253	5584317	774179	4694374	3326350
15km	50%	35000	4	281	3953305	569206	3332349	3252597
15km	50%	35000	4	218	4709464	618684	4050167	2962878
15km	50%	35000	4	239	6096007	789976	5251894	4076810
15km	50%	35000	4	219	4476921	717302	3701646	3915382
15km	50%	35000	4	274	6341339	831391	5435145	3921414
15km	50%	35000	4	369	6659213	785078	5812529	4283360
15km	50%	35000	4	238	4432340	616424	3784428	3086973
15km	50%	35000	4	312	5268474	718964	4484395	3871917
15km	50%	35000	4	205	5023914	770203	4195310	3598890
15km	50%	35000	4	230	3848633	561159	3240253	2521601
15km	50%	35000	4	283	4480517	638631	3776765	2903720
15km	50%	35000	4	264	5729714	681029	4986069	4470370
15km	50%	35000	4	282	4739817	733988	3960376	3476738
15km	50%	35000	4	273	5045640	726019	4263794	3268028
15km	50%	35000	4	337	4702960	666471	3992320	3779276
15km	50%	35000	4	422	6748440	755560	5921074	4281184
15km	50%	35000	4	396	6322514	846912	5401899	4877707
15km	50%	35000	4	258	5438062	721541	4666832	3907493
15km	50%	35000	4	276	4617969	629201	3946013	3397270
15km	50%	35000	4	303	4353919	592603	3703566	3047126
15km	50%	35000	4	257	4881527	696876	4123329	2734315
15km	50%	35000	4	215	4616199	649552	3924358	2948954
15km	50%	35000	4	245	4307627	631901	3639472	2743757
15km	50%	35000	4	385	5889698	754644	5076236	4264557
15km	50%	35000	4	280	4449747	616681	3779904	3133816
15km	50%	35000	4	257	5335498	760392	4503941	3759576
15km	50%	35000	4	259	5603872	752009	4781229	4021119
15km	50%	35000	4	211	5511639	781339	4652444	3743701
15km	50%	35000	4	193	4724794	633300	4036047	3563455
15km	50%	35000	4	275	5963220	919410	4982636	4084892
15km	50%	35000	4	181	3607108	532628	3035164	2979325
15km	50%	35000	4	372	5995797	745620	5191125	3861783
15km	50%	35000	4	248	5151311	725963	4379260	3523528
15km	50%	35000	4	196	4430363	634909	3744427	3174387
15km	50%	35000	4	253	4784914	702889	4032476	3072947
15km	50%	35000	4	281	5514307	750867	4696977	3527786
15km	50%	35000	4	284	5697712	777172	4855416	4104891
15km	50%	35000	4	309	6245182	810861	5367879	3710422
15km	50%	35000	4	264	5654589	652391	4957750	3959398
15km	50%	35000	4	338	5605944	691246	4854073	3464049
15km	50%	35000	4	294	4815643	648039	4111134	3308523
15km	50%	35000	4	297	5496565	730790	4715735	3560798
15km	50%	35000	4	278	5523069	762447	4654140	3906990
15km	50%	35000	4	219	4609470	590655	3962669	3509454
15km	50%	35000	4	292	6560186	869764	5621325	4300624
15km	50%	35000	4	244	4530732	653319	3831845	3463982
15km	50%	35000	4	276	6987086	818289	6090936	4219402
15km	50%	35000	4	346	4749548	648462	4054655	3582415
15km	50%	35000	4	322	5235005	681169	4479528	3535185
15km	50%	35000	4	202	4338916	573678	3728341	3121590
15km	50%	35000	4	375	6181248	771183	5349816	3981532
15km	50%	35000	4	316	4884285	679718	4132478	3296409
15km	50%	35000	4	375	5674116	726808	4894162	3891198
15km	50%	35000	4	318	6370937	786911	5541550	4191980
15km	50%	35000	4	230	5631929	708618	4882803	3732847
15km	50%	35000	4	256	5362881	649724	4677784	3677645
15km	50%	35000	4	357	4758871	669951	4030377	2886100
15km	50%	35000	4	301	5766456	786224	4917578	4126078
15km	50%	35000	4	368	5172470	699144	4428753	3828677
15km	50%	35000	4	184	5183404	735509	4393978	3516535
15km	50%	35000	4	249	4485927	660662	3786982	3536210
15km	50%	35000	4	286	5131970	745798	4331724	3244023
15km	50%	35000	4	312	4798134	656402	4105159	3477975
15km	50%	35000	4	265	5050741	708555	4271796	2875947
15km	50%	35000	4	296	5575748	767702	4761853	3764062
15km	50%	35000	4	370	6067292	794806	5222849	3811640
15km	50%	35000	4	358	6071561	726713	5291569	3733486
15km	50%	35000	4	188	5421357	766926	4576550	3453264
15km	50%	35000	4	263	4335727	602572	3681149	2746863
15km	50%	35000	4	251	4686864	695355	3954163	2950162
15km	50%	35000	4	223	6563884	780963	5723687	3944989
15km	50%	35000	4	290	5712163	815441	4832964	4151543
15km	50%	35000	4	329	4675309	644817	3983409	3577728
15km	50%	35000	4	243	5247215	763195	4422528	3198964
15km	50%	35000	4	365	5193307	709095	4418441	3663334
15km	50%	35000	4	404	5342448	763637	4509286	4194838
15km	50%	35000	4	280	7342559	899044	6379563	4231322
15km	50%	35000	4	240	4300745	628750	3635450	2755587
15km	50%	35000	4	270	4724810	666270	4025243	3164436
15km	50%	35000	4	257	4273826	659085	3554675	3114778
15km	50%	35000	4	238	5036895	755859	4221082	3160029
15km	50%	35000	4	275	5413306	658743	4708908	3732521
15km	50%	35000	4	258	4639080	659696	3942635	3622248
15km	50%	35000	4	361	4788099	656817	4082762	3264435
15km	50%	35000	4	370	4755425	658869	4013164	3575252
15km	50%	35000	4	253	5106031	707321	4331069	3349049
15km	50%	35000	4	339	5036390	697721	4287520	3122444
15km	50%	35000	4	283	5052146	661492	4339318	3752375
15km	50%	35000	4	257	6168255	778164	5312311	3971016
15km	50%	35000	4	311	4549418	598099	3880477	3301591
15km	50%	35000	4	218	4460533	651227	3774763	2808703
15km	50%	35000	4	276	4782605	628568	4108422	3448552
15km	50%	35000	4	224	4181213	641622	3491383	3438794
15km	50%	35000	4	232	5354177	769143	4533974	3136811
15km	50%	35000	4	299	4998724	650090	4304915	3801713
15km	50%	35000	4	216	6733603	919512	5727904	3734963
15km	50%	35000	4	273	5232934	722497	4468166	3405480
15km	50%	35000	4	252	6122904	812661	5253177	4589821
15km	50%	35000	4	216	5420496	811950	4558869	3414160
15km	50%	35000	4	238	5890471	847123	4971921	3727413
15km	50%	35000	4	247	6176036	800715	5282150	3948065
15km	50%	35000	4	260	5412266	682718	4685643	3825904
15km	50%	35000	4	371	4758681	642441	4069465	3817533
15km	50%	35000	4	234	4409457	611419	3751455	3705524
15km	50%	35000	4	308	4358812	615536	3668838	3123205
15km	50%	35000	4	251	3957549	552039	3346402	3195052
15km	50%	35000	4	190	4227101	616544	3575753	2939523
15km	50%	35000	4	220	3980207	567478	3374852	2786028
15km	50%	35000	4	208	5151475	714646	4357685	3552698
15km	50%	35000	4	260	4828235	655997	4089620	2716357
15km	50%	35000	4	281	5820694	817384	4922665	3562810
15km	50%	35000	4	307	4920318	647837	4225701	3513050
15km	50%	35000	4	254	4531335	609189	3874907	3302393
15km	50%	35000	4	214	5674864	788311	4819200	3662337
15km	50%	35000	4	289	5549064	693644	4812670	3384978
15km	50%	35000	4	299	4581957	665045	3871780	3695413
15km	50%	35000	4	256	6387475	854416	5464992	4203945
15km	50%	35000	4	214	4567107	648771	3874528	3758714
15km	50%	35000	4	357	4798128	649428	4093704	3404978
15km	50%	35000	4	248	4484358	630942	3812168	3317543
15km	50%	35000	4	323	5662801	691461	4912871	3744103
15km	50%	35000	4	285	5919325	722617	5136257	4001498
15km	50%	35000	4	267	5457031	742415	4650583	3834891
15km	50%	35000	4	314	4419341	590773	3796339	3651849
15km	50%	35000	4	257	5221722	664839	4516814	3807452
15km	50%	35000	4	343	4971349	695327	4161709	3238044
15km	50%	35000	4	237	6092295	825277	5179617	3972502
15km	50%	35000	4	254	4462625	717709	3702085	2822687
15km	50%	35000	4	406	4817704	678375	4078061	3072889
15km	50%	35000	4	362	5175418	703644	4411013	3551530
15km	50%	35000	4	226	4121565	580206	3487591	2914857
15km	50%	35000	4	264	5868575	717667	5095239	3959325
15km	50%	35000	4	268	5329064	678974	4600134	3967723
15km	50%	35000	4	203	4856326	687778	4126067	3465342
15km	50%	35000	4	257	5426097	708881	4654445	3337903
15km	50%	35000	4	229	4952807	698640	4195575	3267502
15km	50%	35000	4	269	5448025	749615	4640331	3382394
15km	50%	35000	4	334	3972386	580642	3345565	3652126
15km	50%	35000	4	244	4291443	656545	3588580	2759377
15km	50%	35000	4	330	5713046	777961	4885231	3456571
15km	50%	35000	4	293	5263594	737014	4462016	3807189
15km	50%	35000	4	217	5216849	711784	4441556	3092334
15km	50%	35000	4	341	6320251	812087	5432248	3936237
15km	50%	35000	4	309	4836775	680373	4115617	3493782
15km	50%	35000	4	294	4685714	687773	3939560	3223030
15km	50%	35000	4	184	4369427	644176	3690519	3624882
15km	50%	35000	4	254	3748851	577253	3125623	2881832
15km	50%	35000	4	238	5147111	706169	4405899	3419626
15km	50%	35000	4	288	4988943	703358	4213638	3914376
15km	50%	35000	4	275	5149108	711294	4377509	3660010
15km	50%	35000	4	205	4519975	659616	3800382	3455238
15km	50%	35000	4	307	5200972	661313	4464627	3918973
15km	50%	35000	4	406	5465129	654346	4748231	3845305
15km	50%	35000	4	289	6714470	838133	5828503	4518222
15km	50%	35000	4	200	5032522	765269	4215732	3835736
15km	50%	35000	4	381	4562341	663167	3851598	3399293
15km	50%	35000	4	261	4733945	683177	4000100	3353158
15km	50%	35000	4	237	5225896	671033	4501222	3401391
15km	50%	35000	4	345	5396631	758902	4576564	3647650
15km	50%	35000	4	247	5199509	719448	4425217	3983400
15km	50%	35000	4	191	4319312	592226	3664898	2599947
15km	50%	35000	4	212	4567913	656509	3853906	2936794
15km	50%	35000	4	211	4619562	634986	3946154	2964627
15km	50%	35000	4	339	5340557	712734	4594377	3476736
15km	50%	35000	4	208	4065019	634509	3392741	3309485
15km	50%	35000	4	290	4887488	724992	4104409	3214683
15km	50%	35000	4	302	6046918	868293	5129053	4142490
15km	50%	35000	4	232	4890635	682715	4173162	3245650
15km	50%	35000	4	253	3800206	567914	3189801	3367717
15km	50%	35000	4	229	5079658	690792	4338458	3347334
15km	50%	35000	4	255	5624840	745579	4781795	3807518
15km	50%	35000	4	250	4471827	656712	3754126	3270055
15km	50%	35000	4	236	5090166	626775	4388255	3469462
15km	50%	35000	4	244	6166934	705937	5402891	3981629
15km	50%	35000	4	269	4871207	703667	4132262	3590199
15km	50%	35000	4	482	6734897	883653	5786822	3924288
15km	50%	35000	4	265	4971212	678546	4256964	3325482
15km	50%	35000	4	264	5294018	672788	4531275	3405679
15km	50%	35000	4	266	6314820	744752	5488546	3926221
15km	50%	35000	4	295	4610791	636690	3921440	3469863
15km	50%	35000	4	214	4871377	668206	4156938	3427690
15km	50%	35000	4	266	5184313	730774	4395979	3552253
15km	50%	35000	4	219	5003393	677819	4252823	3395906
15km	50%	35000	4	320	3861455	566991	3274721	3404508
15km	50%	35000	4	324	6343783	708332	5579496	3747053
15km	50%	35000	4	231	4910826	682723	4121859	3703800
15km	50%	35000	4	207	4706454	690881	3950319	3560712
15km	50%	35000	4	318	4805472	704798	4036642	3134029
15km	50%	35000	4	206	5474911	779054	4653077	3496938
15km	50%	35000	4	363	5284357	739430	4480199	3419911
15km	50%	35000	4	250	5329921	622209	4650092	3642883
15km	50%	35000	4	208	4933547	696081	4199208	3198871
15km	50%	35000	4	256	6172941	821844	5277827	4116877
15km	50%	35000	4	253	3830536	565422	3225500	2988591
15km	50%	35000	4	306	5560356	652766	4845157	3928713
15km	50%	35000	4	299	5347487	759097	4531033	3829410
15km	50%	35000	4	306	5318408	743240	4503763	3663518
15km	50%	35000	4	291	4479520	627934	3804740	3649178
15km	50%	35000	4	276	5248570	604112	4607316	3897494
15km	50%	35000	4	340	5196082	719824	4426043	3662617
15km	50%	35000	4	337	4909058	677935	4184686	3407336
15km	50%	35000	4	226	4757072	693290	3998603	3818922
15km	50%	35000	4	351	4560467	638390	3888190	2750241
15km	50%	35000	4	235	4845975	669962	4119202	3500677
15km	50%	35000	4	265	5420124	696833	4662550	3945595
15km	50%	35000	4	213	4469634	608561	3814894	3571507
15km	50%	35000	4	294	7166066	888381	6209006	4864392
15km	50%	35000	4	376	5027838	738297	4219621	3586162
15km	50%	35000	4	342	4713947	634321	4049425	3566673
15km	50%	35000	4	251	4563423	680376	3849359	3835416
15km	50%	35000	4	328	5477446	686085	4706119	3988942
15km	50%	35000	4	289	5589611	814467	4719718	3208596
15km	50%	35000	4	231	3944822	552385	3349601	3391316
15km	50%	35000	4	277	4880040	734102	4090663	3354045
15km	50%	35000	4	259	4866719	679573	4109220	3246390
15km	50%	35000	4	336	5318202	801753	4417776	3588228
15km	50%	35000	4	317	5584333	674197	4826382	3677869
15km	50%	35000	4	257	4854889	620380	4182157	3329025
15km	50%	35000	4	250	4826561	670959	4096414	3123256
15km	50%	35000	4	214	5339120	767338	4536349	3276451
15km	50%	35000	4	200	5246717	701747	4505790	3496437
15km	50%	35000	4	268	4153331	580431	3523561	2734610
15km	50%	35000	4	369	6659270	841126	5765313	4210441
15km	50%	35000	4	333	5953617	782393	5095465	4329761
15km	50%	35000	4	240	4483802	667846	3769240	2994850
15km	50%	35000	4	206	4319754	612329	3652671	3001875
15km	50%	35000	4	248	5494692	696682	4749822	3580816
15km	50%	35000	4	236	4963939	681953	4191617	3467636
15km	50%	35000	4	264	4196935	590514	3549209	2988044
15km	50%	35000	4	283	6304236	834389	5403470	4224249
15km	50%	35000	4	304	5567463	736664	4778849	3313097
15km	50%	35000	4	223	5273198	768412	4442597	3734629
15km	50%	35000	4	289	4152808	636304	3461268	3545789
15km	50%	35000	4	363	5913100	755890	5114306	4072008
15km	50%	35000	4	279	4474545	628636	3803304	2961572
15km	50%	35000	4	257	5024257	694958	4278268	3718357
15km	50%	35000	4	269	6447960	837549	5550215	4144091
15km	50%	35000	4	229	5019374	702537	4254602	3121052
15km	50%	35000	4	301	4930329	673915	4211224	3342049
15km	50%	35000	4	296	6005781	866132	5077239	3796705
15km	50%	35000	4	216	4407590	671593	3693309	3202899
15km	50%	35000	4	253	4875007	601803	4223795	3488589
15km	50%	35000	4	339	5417587	711674	4640653	3273392
15km	50%	35000	4	270	6618782	847438	5689784	4814821
15km	50%	35000	4	239	4935355	702488	4188585	3682768
15km	50%	35000	4	221	4550125	605339	3904587	3036587
15km	50%	35000	4	278	4945387	749133	4156527	3741278
15km	50%	35000	4	252	5761862	718949	4996147	4001289
15km	50%	35000	4	309	6247639	730599	5448381	3956130
15km	50%	35000	4	269	6827747	846257	5909887	4442853
15km	50%	35000	4	276	5737106	725768	4976529	3843993
15km	50%	35000	4	312	5487007	777850	4658348	3594172
15km	50%	35000	4	326	5407078	715889	4651959	3655247
15km	50%	35000	4	242	5201035	803233	4332374	3760014
15km	50%	35000	4	241	5967386	699753	5201020	3830688
15km	50%	35000	4	216	4274285	616132	3622010	2720260
15km	50%	35000	4	326	4698233	657574	3977076	3206631
15km	50%	35000	4	342	6167067	761449	5322270	4318441
15km	50%	35000	4	247	5048005	745438	4262147	3574678
15km	50%	35000	4	214	4549836	634550	3867887	3240196
15km	50%	35000	4	236	5492487	740276	4691400	3739867
15km	50%	35000	4	295	5133922	666168	4416153	3702618
15km	50%	35000	4	252	5785027	721328	5002136	3542460
15km	50%	35000	4	283	6226217	752780	5393283	3763071
15km	50%	35000	4	346	5636965	669335	4920471	3882982
15km	50%	35000	4	246	4730114	652361	4040447	3822142
15km	50%	35000	4	320	4922493	686428	4184967	3822724
15km	50%	35000	4	184	4591144	649269	3894732	2832215
15km	50%	35000	4	248	5048634	766892	4210016	3287671
15km	50%	35000	4	255	4108446	638896	3422387	2884045
15km	50%	35000	4	211	4921628	687992	4173904	3051993
15km	50%	35000	4	285	5497894	763791	4685484	4056201
15km	50%	35000	4	247	4896056	716940	4123930	3225670
15km	50%	35000	4	247	5643604	707393	4870546	3969085
15km	50%	35000	4	258	5020336	687065	4290316	3708000
15km	50%	35000	4	233	6530541	830262	5619542	4276376
15km	50%	35000	4	209	4297226	587228	3664469	2977747
15km	50%	35000	4	194	4350452	601883	3695819	2732783
15km	50%	35000	4	361	5025753	611869	4376171	3621584
15km	50%	35000	4	233	5631157	710231	4851674	3898238
15km	50%	35000	4	224	4486676	659862	3789057	3212888
15km	50%	35000	4	226	5429308	714872	4668022	3918677
15km	50%	35000	4	287	6117255	787848	5268578	3655522
15km	50%	35000	4	258	5500877	777476	4667589	3705389
15km	50%	35000	4	316	5833638	740854	5048423	4297000
15km	50%	35000	4	293	5816921	739907	5003431	4459460
15km	50%	35000	4	291	6192885	765343	5376226	4471479
15km	50%	35000	4	268	5990917	864567	5066660	4716890
15km	50%	35000	4	339	4821256	692516	4077432	3048752
15km	50%	35000	4	250	4616521	695621	3855231	3253454
15km	50%	35000	4	303	4750422	687587	4012857	3349765
15km	50%	35000	4	293	4965674	690013	4225271	3398992
15km	50%	35000	4	265	5727393	901410	4754008	4177481
15km	50%	35000	4	245	5102255	724745	4327873	3552872
15km	50%	35000	4	275	4445903	588154	3805074	2872210
15km	50%	35000	4	225	4184650	638950	3506320	3319858
15km	50%	35000	4	242	4637692	613277	3988557	3042709
15km	50%	35000	4	281	4637706	693816	3888037	3644663
15km	50%	35000	4	251	5058804	636535	4350597	4049269
15km	50%	35000	4	315	5241490	663636	4528256	4348478
15km	50%	35000	4	272	5197158	707707	4429571	3863196
15km	50%	35000	4	251	5432518	775290	4605771	3289828
15km	50%	35000	4	203	4863825	720214	4095472	3167855
15km	50%	35000	4	289	5724042	820561	4857769	3344577
15km	50%	35000	4	279	5068417	646698	4381529	3248286
15km	50%	35000	4	226	4736369	762905	3916951	3339305
15km	50%	35000	4	251	5178223	745144	4380010	3716621
15km	50%	35000	4	251	5041942	753277	4246374	3805328
15km	50%	35000	4	244	6341910	802442	5494232	3734059
15km	50%	35000	4	353	6449949	864849	5510862	4242900
15km	50%	35000	4	216	5595444	821281	4717919	3899452
15km	50%	35000	4	399	4936048	727655	4126687	3603039
15km	50%	35000	4	268	4385862	628618	3703704	2678985
15km	50%	35000	4	254	5608216	707591	4849398	3765393
15km	50%	35000	4	272	5138897	705990	4384030	3416614
15km	50%	35000	4	235	5339218	760998	4533737	3329038
15km	50%	35000	4	450	5471089	643613	4779909	3815405
15km	50%	35000	4	246	5357741	724047	4571589	3449273
15km	50%	35000	4	223	4999765	702703	4244462	3657675
15km	50%	35000	4	336	6418741	789207	5553095	4041605
15km	50%	35000	4	253	6520119	772322	5670287	4258630
15km	50%	35000	4	282	3685186	543733	3108709	3033644
15km	50%	35000	4	299	6177426	766596	5356046	3858062
15km	50%	35000	4	337	5444907	782331	4592603	4350293
15km	50%	35000	4	309	4880185	678582	4151098	2953110
15km	50%	35000	4	305	4163899	562983	3561701	3034238
15km	50%	35000	4	303	5453673	678026	4721351	3822322
15km	50%	35000	4	294	5795941	766158	4964926	4055422
15km	50%	35000	4	326	4756238	647987	4031998	3159421
15km	50%	35000	4	321	4449380	641279	3761497	3373629
15km	50%	35000	4	273	5872582	721115	5093903	3813351
15km	50%	35000	4	264	5915525	679353	5192192	3994713
15km	50%	35000	4	332	5091827	718275	4309840	3413186
15km	50%	35000	4	272	4878771	729950	4090965	3796605
15km	50%	35000	4	195	4339822	609578	3665502	2803494
15km	50%	35000	4	253	5261595	704960	4498965	3763779
15km	50%	35000	4	354	4484111	629403	3801804	2778275
15km	50%	35000	4	262	4978584	759235	4162628	3506361
15km	50%	35000	4	380	4965539	634161	4258577	3701298
15km	50%	35000	4	238	4619238	603632	3956693	3406992
15km	50%	35000	4	386	5245039	730508	4451683	3505871
15km	50%	35000	4	243	4553175	603400	3904851	2855104
15km	50%	35000	4	307	5615931	687047	4886867	4049948
15km	50%	35000	4	255	4795092	636131	4085263	3253337
15km	50%	35000	4	413	5868151	715856	5103304	3873640
15km	50%	35000	4	289	5368263	721308	4591955	3505587
15km	50%	35000	4	306	4743817	686266	4027412	3223715
15km	50%	35000	4	432	5431513	738588	4620133	4438382
15km	50%	35000	4	198	4749154	672458	4035947	3405614
15km	50%	35000	4	307	5437444	755945	4611148	4066848
15km	50%	35000	4	230	5167138	704339	4396476	3253236
15km	50%	35000	4	195	4865894	749784	4071943	3179761
15km	50%	35000	4	330	5346461	656832	4619192	3832991
15km	50%	35000	4	412	5261550	680566	4525660	3627105
15km	50%	35000	4	292	6278644	761601	5462659	3756425
15km	50%	35000	4	232	4348117	630983	3668914	3427298
15km	50%	35000	4	243	5919198	748595	5110077	3879089
15km	50%	35000	4	284	4260261	645681	3572167	2946862
15km	50%	35000	4	255	4972204	768721	4126445	3733612
15km	50%	35000	4	216	5294135	800800	4427444	3381688
15km	50%	35000	4	342	4321108	585680	3682304	3452338
15km	50%	35000	4	323	4120648	605358	3487344	2981350
15km	50%	35000	4	283	4703429	688188	3979096	3071674
15km	50%	35000	4	236	4836082	708885	4064530	3325475
15km	50%	35000	4	282	6712055	821384	5831537	4551810
15km	50%	35000	4	338	4520011	620067	3797344	3456458
15km	50%	35000	4	213	4693745	699574	3947515	3241270
15km	50%	35000	4	250	4553892	607229	3871842	3820391
15km	50%	35000	4	192	4789475	700514	4036227	3474156
15km	50%	35000	4	307	4764006	645167	4054798	3316732
15km	50%	35000	4	272	6069224	870554	5113212	4375980
15km	50%	35000	4	208	5923482	832736	5003439	4408353
15km	50%	35000	4	293	4289212	664898	3568222	3085842
15km	50%	35000	4	327	4992053	712832	4218104	3015467
15km	50%	35000	4	296	4951472	648977	4255582	2979857
15km	50%	35000	4	206	5171164	720811	4404063	3268339
15km	50%	35000	4	316	4855128	662693	4142038	3139286
15km	50%	35000	4	207	3880162	613680	3239772	2941475
15km	50%	35000	4	383	5171361	667664	4443684	3353356
15km	50%	35000	4	255	5056480	694012	4283076	3033940
15km	50%	35000	4	274	4151430	576977	3517761	3703568
15km	50%	35000	4	204	4709782	643940	4021043	3418825
15km	50%	35000	4	265	6106752	781803	5279280	3980456
15km	50%	35000	4	229	5010165	652121	4304361	3441452
15km	50%	35000	4	265	6163026	755858	5345528	4088922
15km	50%	35000	4	204	4333715	651570	3650138	3221394
15km	50%	35000	4	362	4344120	606564	3696491	3572833
15km	50%	35000	4	248	6043519	805585	5190126	3676415
15km	50%	35000	4	266	5598705	775212	4778009	4069196
15km	50%	35000	4	212	5226886	692022	4477778	3559509
15km	50%	35000	4	287	5300962	710372	4513474	3924214
15km	50%	35000	4	229	5735059	830808	4852439	4013203
15km	50%	35000	4	269	5461034	773741	4642660	3655799
15km	50%	35000	4	378	5654725	663443	4929635	3982591
15km	50%	35000	4	290	4493916	672763	3755281	3314262
15km	50%	35000	4	289	6697367	768661	5845667	4050397
15km	50%	35000	4	324	7041398	928505	6067318	4882699
15km	50%	35000	4	448	4309612	599086	3665728	2789483
15km	50%	35000	4	244	5918858	781350	5063155	3763977
15km	50%	35000	4	274	6250937	743952	5452344	3829553
15km	50%	35000	4	296	4727648	689672	3990553	2957896
15km	50%	35000	4	224	5890853	755277	5079110	4311556
15km	50%	35000	4	230	5168964	714114	4394489	3652262
15km	50%	35000	4	625	6489760	755507	5674871	4420185
15km	50%	35000	4	198	5215830	716843	4450591	3378680
15km	50%	35000	4	186	4828476	716798	4042567	3065103
15km	50%	35000	4	221	5173976	746556	4368271	3620054
15km	50%	35000	4	373	5278621	706987	4536895	3891530
15km	50%	35000	4	203	4956703	734831	4158603	2965762
15km	50%	35000	4	220	4413539	629218	3711338	3159213
15km	50%	35000	4	226	4754227	671289	4043347	3551325
15km	50%	35000	4	244	6073418	759436	5256100	3463926
15km	50%	35000	4	250	3869177	550837	3283930	2912089
15km	50%	35000	4	329	5382961	594731	4752843	3605773
15km	50%	35000	4	285	5069021	715560	4288474	3607931
15km	50%	35000	4	350	6046471	754673	5247554	3611365
15km	50%	35000	4	191	4446252	603046	3804207	3891758
15km	50%	35000	4	307	4533858	627639	3847340	3031415
15km	50%	35000	4	248	5456321	811217	4577660	3551945
15km	50%	35000	4	281	4541107	694834	3779356	3565773
15km	50%	35000	4	286	4390883	617532	3713742	2962429
15km	50%	35000	4	234	5376219	767437	4567450	3646003
15km	50%	35000	4	289	7011386	903440	6009755	4190193
15km	50%	35000	4	276	4964874	726595	4195826	3217056
15km	50%	35000	4	190	4001616	613511	3335579	3185949
15km	50%	35000	4	178	4342442	696129	3601502	2945723
15km	50%	35000	4	260	5923355	719748	5131279	3616484
15km	50%	35000	4	254	4683009	645410	3990785	3468117
15km	50%	35000	4	214	4632064	685982	3902733	2994017
15km	50%	35000	4	303	4624541	607195	3961480	3381308
15km	50%	35000	4	263	5357560	696321	4600599	3668644
15km	50%	35000	4	176	3902112	651388	3215743	3175519
15km	50%	35000	4	243	5305290	734491	4509768	3958212
15km	50%	35000	4	468	5542158	679427	4828054	3688647
15km	50%	35000	4	272	5604220	783969	4751326	3881883
15km	50%	35000	4	207	5876521	774456	5044432	3799956
15km	50%	35000	4	311	5310845	656991	4584673	3605942
15km	50%	35000	4	277	6162489	736229	5361897	4012265
15km	50%	35000	4	348	4862802	653538	4162113	3325980
15km	50%	35000	4	311	5443090	711719	4668211	3383896
15km	50%	35000	4	232	5058944	684682	4333305	3472852
15km	50%	35000	4	255	6714602	824815	5806173	4006081
15km	50%	35000	4	324	6268177	753878	5464228	4144068
15km	50%	35000	4	288	4873096	616392	4216782	3591822
15km	50%	35000	4	242	4869947	706191	4110271	3400952
15km	50%	35000	4	298	4879949	686338	4134734	3087509
15km	50%	35000	4	310	6228890	786404	5381789	4211412
15km	50%	35000	4	313	5245666	662205	4532215	3851672
15km	50%	35000	4	211	4738182	683320	3966879	2752516
15km	50%	35000	4	287	5472268	687009	4732991	4062168
15km	50%	35000	4	233	4469667	646700	3764902	2907551
15km	50%	35000	4	271	5234857	633882	4565932	3199078
15km	50%	35000	4	243	5420771	731479	4629014	4282129
15km	50%	35000	4	412	6517333	762927	5670301	3839577
15km	50%	35000	4	219	5441223	764318	4611829	3453301
15km	50%	35000	4	238	4204822	654541	3496638	3159167
15km	50%	35000	4	269	4377748	624376	3711817	3292074
15km	50%	35000	4	263	4364696	603502	3706727	3291641
15km	50%	35000	4	268	6199735	852446	5299544	3716683
15km	50%	35000	4	304	5037545	710553	4274947	3755212
15km	50%	35000	4	288	6630152	849671	5732250	4250265
15km	50%	35000	4	262	5477392	728833	4687702	4251729
15km	50%	35000	4	212	4683140	675957	3943564	3210094
15km	50%	35000	4	325	5559760	714291	4789114	3776320
15km	50%	35000	4	252	5111483	719424	4342107	3356141
15km	50%	35000	4	234	4725398	634567	4022186	3313724
15km	50%	35000	4	352	4539601	665924	3837795	3623697
15km	50%	35000	4	294	4969821	710897	4209354	3206070
15km	50%	35000	4	278	4472953	556658	3877128	3272004
15km	50%	35000	4	308	5923910	789922	5056771	3722591
15km	50%	35000	4	239	4973010	658695	4272575	3229261
15km	50%	35000	4	322	5071696	663307	4345668	3659155
15km	50%	35000	4	291	6959722	905673	5994880	4495654
15km	50%	35000	4	375	5360450	747209	4564295	4002320
15km	50%	35000	4	214	5127231	717563	4371648	3104363
15km	50%	35000	4	221	6065170	885148	5085546	3615871
15km	50%	35000	4	209	4668686	661472	3945385	2933489
15km	50%	35000	4	232	4175489	628432	3511627	3633273
15km	50%	35000	4	397	6357576	790882	5531582	3981541
15km	50%	35000	4	235	5033594	717113	4282769	3424501
15km	50%	35000	4	223	4566135	639016	3850948	3029761
15km	50%	35000	4	355	4682857	676923	3924453	3862516
15km	50%	35000	4	297	5212053	701734	4472855	3501467
15km	50%	35000	4	220	4528543	681956	3794632	3442489
15km	50%	35000	4	349	5194959	693235	4435545	3139964
15km	50%	35000	4	201	5120588	741358	4321781	3276753
15km	50%	35000	4	259	4765636	676074	4049662	3296340
15km	50%	35000	4	263	5003370	673429	4265436	3632903
15km	50%	35000	4	271	6279140	781531	5433095	4251524
15km	50%	35000	4	214	4629343	666771	3924262	3140714
15km	50%	35000	4	330	6106996	766109	5255839	4375778
15km	50%	35000	4	196	5127926	756079	4297563	3496539
15km	50%	35000	4	288	5494578	687312	4728081	4067342
15km	50%	35000	4	370	4466780	578811	3842829	3311454
15km	50%	35000	4	261	5043787	675505	4328403	3400687
15km	50%	35000	4	285	4103058	595160	3470874	3169487
15km	50%	35000	4	358	5757796	748421	4969583	4496369
15km	50%	35000	4	320	5775009	746464	4943401	3611736
15km	50%	35000	4	335	5829620	764296	5010861	3902863
15km	50%	35000	4	223	4338767	611000	3688331	3310633
15km	50%	35000	4	216	4152036	603421	3497097	2655558
15km	50%	35000	4	208	4298227	636986	3608808	2941535
15km	50%	35000	4	227	5680570	730415	4926410	3896202
15km	50%	35000	4	271	4892456	697831	4143350	3769924
15km	50%	35000	4	285	4694616	677171	3983600	3431259
15km	50%	35000	4	355	4522161	634066	3813574	3514660
15km	50%	35000	4	350	4957225	707428	4181160	3435492
15km	50%	35000	4	290	4108844	556784	3502973	2913212
15km	50%	35000	4	229	4562428	683296	3808840	2881737
15km	50%	35000	4	216	5571590	789904	4718487	3682961
15km	50%	35000	4	291	5311098	751410	4499904	3390499
15km	50%	35000	4	298	4704354	668094	3976251	3364401
15km	50%	35000	4	315	6296310	802758	5432740	4074556
15km	50%	35000	4	242	5003445	761378	4180128	3270696
15km	50%	35000	4	314	5830408	753458	5033150	3754751
15km	50%	35000	4	329	4714176	625159	4047211	3399744
15km	50%	35000	4	286	4804875	699963	4051307	3320814
15km	50%	35000	4	239	5412252	772912	4599026	3583149
15km	50%	35000	4	239	5214295	715963	4421351	3813748
15km	50%	35000	4	272	4952560	689328	4204143	3645029
15km	50%	35000	4	202	5200386	734106	4410437	3452269
15km	50%	35000	4	191	4706043	670848	4000186	3344288
15km	50%	35000	4	266	5373808	708435	4609250	3691061
15km	50%	35000	4	255	5487262	662087	4769701	3474775
15km	50%	35000	4	251	5246682	610100	4577984	3844898
15km	50%	35000	4	207	5612734	810111	4731098	3499785
15km	50%	35000	4	222	4283767	605540	3616426	2893829
15km	50%	35000	4	259	4493930	620139	3821916	3141750
15km	50%	35000	4	363	6875131	803372	6019262	4186409
15km	50%	35000	4	261	6477441	837253	5589152	3948304
15km	50%	35000	4	322	5784701	756980	4965032	3678768
15km	50%	35000	4	275	4338948	605472	3678992	3554306
15km	50%	35000	4	229	5120197	707489	4362714	3186432
15km	50%	35000	4	193	5177114	789211	4348685	3748922
15km	50%	35000	4	232	5761135	787865	4904786	4195825
15km	50%	35000	4	367	5918924	716103	5146590	4244882
15km	50%	35000	4	287	5938843	868796	5014626	4619651
15km	50%	35000	4	296	4155895	616557	3496325	3189813
15km	50%	35000	4	237	4430901	623784	3763818	3100371
15km	50%	35000	4	408	5843713	799289	4981128	4229000
15km	50%	35000	4	257	4436064	620349	3767942	3302094
15km	50%	35000	4	227	5898736	803007	5030285	3771887
15km	50%	35000	4	271	5354762	694367	4617752	3588367
15km	50%	35000	4	349	5551758	786067	4711374	4159416
15km	50%	35000	4	238	4388616	654886	3706696	3602111
15km	50%	35000	4	313	5458628	626562	4771933	3544423
15km	50%	35000	4	254	4084736	581351	3461756	2863685
15km	50%	35000	4	276	7181546	929478	6173152	4222626
15km	50%	35000	4	250	5734015	860480	4808086	3937185
15km	50%	35000	4	253	5429971	772078	4597086	3757278
15km	50%	35000	4	200	4519614	660756	3812182	2927072
15km	50%	35000	4	203	4859912	688133	4085917	3225018
15km	50%	35000	4	240	5030898	656194	4325649	3538371
15km	50%	35000	4	398	6989084	840111	6064502	4056158
15km	50%	35000	4	311	5820789	801590	4951129	4568431
15km	50%	35000	4	361	5469405	664699	4752906	3740569
15km	50%	35000	4	191	4877697	708371	4103883	2906517
15km	50%	35000	4	276	5465436	642980	4782404	4128271
15km	50%	35000	4	270	5330789	666209	4603942	3367703
15km	50%	35000	4	285	4479711	609338	3795197	3818804
15km	50%	35000	4	188	4795863	709387	4047080	3123820
15km	50%	35000	4	245	4844804	668365	4113328	3457287
15km	50%	35000	4	335	4456290	638350	3778963	3135016
15km	50%	35000	4	266	5962804	758000	5132048	3949723
15km	50%	35000	4	295	4159482	562622	3555329	3387377
15km	50%	35000	4	273	6214051	933959	5223762	4491634
15km	50%	35000	4	209	4871953	712182	4089028	3143851
15km	50%	35000	4	269	6836561	915199	5850548	4572870
15km	50%	35000	4	206	4040087	596112	3408406	3202023
15km	50%	35000	4	325	4710910	673403	3941550	3141745
15km	50%	35000	4	317	4449325	639405	3763531	3099064
15km	50%	35000	4	249	5148717	699782	4411246	3839467
15km	50%	35000	4	205	4191717	557554	3590979	3188161
15km	50%	35000	4	353	5162933	728219	4385535	3482074
15km	50%	35000	4	394	6690564	773102	5878028	4452947
15km	50%	35000	4	199	4583609	635789	3918031	2928978
15km	50%	35000	4	205	4151423	574408	3542637	3037144
15km	50%	35000	4	257	3722773	574500	3094283	2609865
15km	50%	35000	4	282	5698891	743833	4897822	4013122
15km	50%	35000	4	347	5848805	738728	5073508	3922278
15km	50%	35000	4	412	6690054	801553	5820528	4482032
15km	50%	35000	4	197	4987633	742625	4191357	3034680
15km	50%	35000	4	229	5707018	726573	4929793	3805158
15km	50%	35000	4	241	4957451	679555	4221768	3884868
15km	50%	35000	4	425	6272477	762516	5419442	4167793
15km	50%	35000	4	205	4286136	586874	3641666	3153270
15km	50%	35000	4	212	5488364	743128	4701082	3939183
15km	50%	35000	4	345	4889700	638197	4195866	3294923
15km	50%	35000	4	260	4682613	678398	3964833	2856887
15km	50%	35000	4	214	5772730	790111	4897354	3626334
15km	50%	35000	4	235	5007092	692454	4244724	3453082
15km	50%	35000	4	239	4159650	564416	3545012	3025965
15km	50%	35000	4	236	4366485	618594	3697442	3176581
15km	50%	35000	4	189	5311075	745928	4484918	3608675
15km	50%	35000	4	407	4715485	670795	4004362	3221890
15km	50%	35000	4	268	5317992	717045	4556473	3569596
15km	50%	35000	4	205	5671029	772216	4852964	3756129
15km	50%	35000	4	178	3903989	563615	3259803	2746997
15km	50%	35000	4	213	5119718	760574	4307933	3394923
15km	50%	35000	4	244	5946617	814826	5083362	4117123
15km	50%	35000	4	169	4427793	687601	3699969	3048162
15km	50%	35000	4	240	4738390	640638	4033200	3296877
15km	50%	35000	4	259	4946731	666098	4235115	3856161
15km	50%	35000	4	230	5211847	750670	4401727	4072121
15km	50%	35000	4	271	5436743	737056	4637358	3674672
15km	50%	35000	4	269	5338189	669016	4603761	3507125
15km	50%	35000	4	264	4764175	581761	4145119	3301594
15km	50%	35000	4	220	5280813	710212	4512300	3616475
15km	50%	35000	4	271	4933498	713594	4180163	3363725
15km	50%	35000	4	230	5287284	698195	4536584	3463541
15km	50%	35000	4	225	4577735	689162	3823347	3361913
15km	50%	35000	4	408	5144874	719076	4373084	3766311
15km	50%	35000	4	307	5279074	716586	4494793	3613501
15km	50%	35000	4	325	5933801	875069	4994193	3932954
15km	50%	35000	4	257	5024143	726226	4253322	3355203
15km	50%	35000	4	348	4317608	595539	3682355	3114800
15km	50%	35000	4	250	6324163	794368	5463284	4109305
15km	50%	35000	4	293	5380065	751594	4585210	3287368
15km	50%	35000	4	245	5650817	745676	4857267	4014924
15km	50%	35000	4	190	4338939	668199	3631560	2982593
15km	50%	35000	4	325	5819446	755290	5012304	4715832
15km	50%	35000	4	258	4537638	673623	3804046	3567890
15km	50%	35000	4	248	5893127	715001	5118856	4011571
15km	50%	35000	4	387	4749842	650257	4035797	3323178
15km	50%	35000	4	245	4060235	585503	3427078	3167097
15km	50%	35000	4	240	5785169	820918	4918019	3723100
15km	50%	35000	4	325	5711265	684148	4976478	4031814
15km	50%	35000	4	307	5737193	716597	4949778	3600862
15km	50%	35000	4	357	4259928	605816	3618978	2904633
15km	50%	35000	4	299	6156095	776971	5317984	3933400
15km	50%	35000	4	254	6400079	842036	5491985	4180302
15km	50%	35000	4	319	5307154	768825	4484582	3415708
15km	50%	35000	4	529	6285734	806566	5417093	4193629
15km	50%	35000	4	300	4952131	692207	4216934	3695370
15km	50%	35000	4	201	6013071	859545	5091627	4239577
15km	50%	35000	4	212	4704946	624216	4021790	3385172
15km	50%	35000	4	327	4689228	660275	3978163	3149142
15km	50%	35000	4	453	5082000	697434	4341554	3506585
15km	50%	35000	4	239	6021492	765626	5188875	3964463
15km	50%	35000	4	223	5281569	653575	4580734	3938838
15km	50%	35000	4	327	4047176	535146	3431966	2975369
15km	50%	35000	4	221	5426881	765785	4601575	3624613
15km	50%	35000	4	218	4517356	645931	3836670	3416393
15km	50%	35000	4	415	4635508	660554	3927236	3561943
15km	50%	35000	4	273	5629029	746029	4841137	3487139
15km	50%	35000	4	263	5286852	663455	4563968	3739884
15km	50%	35000	4	190	4539834	646953	3834070	3134386
15km	50%	35000	4	304	4924577	703730	4176210	3276029
15km	50%	35000	4	289	5449016	796161	4576997	3451244
15km	50%	35000	4	255	4954522	741359	4171339	3398445
15km	50%	35000	4	238	6782747	846450	5890713	4331183
15km	50%	35000	4	338	4397777	611835	3741237	3199679
15km	50%	35000	4	246	4103989	557055	3500058	3510642
15km	50%	35000	4	250	3724513	570340	3121760	2959345
15km	50%	35000	4	230	4779695	609345	4091759	2973784
15km	50%	35000	4	236	5282994	708804	4530028	3944863
15km	50%	35000	4	197	3681430	550394	3095361	2900085
15km	50%	35000	4	270	4749678	658357	4019960	3052452
15km	50%	35000	4	218	4712974	672293	3991531	2706707
15km	50%	35000	4	261	4283588	618858	3622288	2996200
15km	50%	35000	4	243	5442294	731928	4664650	4042908
15km	50%	35000	4	287	4842772	661025	4116897	3207710
15km	50%	35000	4	299	4923496	696593	4182974	4054454
15km	50%	35000	4	211	4300378	627998	3615655	2818976
15km	50%	35000	4	190	4820532	714344	4061862	3415327
15km	50%	35000	4	322	5116735	643103	4407180	3425317
15km	50%	35000	4	263	5322808	674441	4603257	3574660
15km	50%	35000	4	218	5236197	730920	4439532	3081349
15km	50%	35000	4	329	5260604	697462	4465036	3661691
15km	50%	35000	4	228	5881040	733075	5086655	4569520
15km	50%	35000	4	245	5556889	707193	4782912	3869504
15km	50%	35000	4	256	5074409	666119	4351936	3468462
15km	50%	35000	4	206	5115370	671948	4382857	3464970
15km	50%	35000	4	362	5775986	682417	5022522	4073456
15km	50%	35000	4	264	5330621	683800	4569382	3469942
15km	50%	35000	4	239	6103579	801081	5216226	3656323
15km	50%	35000	4	264	5514121	762177	4670731	3832420
15km	50%	35000	4	276	5250394	660745	4554385	3513393
15km	50%	35000	4	215	4419886	629663	3744249	2826227
15km	50%	35000	4	307	5394543	706918	4639565	4206289
15km	50%	35000	4	324	6074846	791432	5239080	3887978
15km	50%	35000	4	348	4980882	714562	4209142	3254085
15km	50%	35000	4	292	5583565	822609	4703671	3529018
15km	50%	35000	4	246	4471288	668852	3739148	2966864
15km	50%	35000	4	317	5529769	775605	4683453	3843572
15km	50%	35000	4	194	5768990	804371	4885458	3737784
15km	50%	35000	4	389	5033914	750510	4209570	4260508
15km	50%	35000	4	257	5499945	736155	4718660	3699944
15km	50%	35000	4	279	5135313	746703	4342391	3281396
15km	50%	35000	4	380	5674272	750714	4874183	4523225
15km	50%	35000	4	276	6164109	761946	5318616	4020966
15km	50%	35000	4	184	4832242	616477	4179650	2999111
15km	50%	35000	4	274	4973300	731917	4187791	3366801
15km	50%	35000	4	252	7136822	816456	6242223	4505448
15km	50%	35000	4	248	5497559	702375	4752325	3437963
15km	50%	35000	4	225	5342864	742590	4540994	3446755
15km	50%	35000	4	268	4617178	636431	3906044	2912668
15km	50%	35000	4	235	5249087	721466	4471482	2955740
15km	50%	35000	4	265	4663195	654977	3968653	3302846
15km	50%	35000	4	367	4440539	641117	3734236	3545037
15km	50%	35000	4	266	5616280	772285	4765408	3457159
15km	50%	35000	4	315	7136367	919335	6139872	4631541
15km	50%	35000	4	262	4459390	616279	3789017	2951355
15km	50%	35000	4	336	4520815	677769	3762723	3694593
15km	50%	35000	4	334	4259312	564631	3637813	2846360
15km	50%	35000	4	226	4037155	557954	3438687	3110614
15km	50%	35000	4	262	4939662	732040	4166538	3475362
15km	50%	35000	4	489	5015447	719746	4241013	3561434
15km	50%	35000	4	233	4423834	637353	3724532	3233709
15km	50%	35000	4	252	4468859	605348	3799233	3020479
15km	50%	35000	4	236	4341903	613800	3662824	3306855
15km	50%	35000	4	229	3947194	557431	3350765	2753552
15km	50%	35000	4	247	6477331	901316	5514721	4140188
15km	50%	35000	4	300	5733757	776907	4898058	4310147
15km	50%	35000	4	292	5901162	715579	5143674	3696908
15km	50%	35000	4	272	5468876	810853	4604613	3547566
15km	50%	35000	4	280	5991527	806671	5099484	3690739
15km	50%	35000	4	271	5626840	816984	4724817	4431529
15km	50%	35000	4	302	5545206	805282	4693663	3611171
15km	50%	35000	4	269	5575629	775046	4756553	3524755
15km	50%	35000	4	284	4470033	593457	3834030	4005181
15km	50%	35000	4	182	5415161	791041	4572174	3346898
15km	50%	35000	4	275	4792998	675956	4065798	3315677
15km	50%	35000	4	211	5040710	653456	4334395	3007265
15km	50%	35000	4	222	5532091	673321	4819688	3812475
15km	50%	35000	4	210	4579548	703745	3835228	3426204
15km	50%	35000	4	350	5926351	801955	5076845	3954137
15km	50%	35000	4	246	4547212	664903	3855130	3361293
15km	50%	35000	4	249	4177765	633633	3503710	2901154
15km	50%	35000	4	236	4947400	632863	4261869	3814892
15km	50%	35000	4	238	4541527	591426	3903213	3258175
15km	50%	35000	4	327	6234313	751526	5430933	4151561
15km	50%	35000	4	341	5563061	670105	4817184	3955360
15km	50%	35000	4	268	5142735	772856	4314209	3263937
15km	50%	35000	4	377	5833044	782228	5000919	3804940
15km	50%	35000	4	402	6573932	841370	5675785	4292827
15km	50%	35000	4	192	4959169	692270	4223647	3329826
15km	50%	35000	4	312	4695552	637560	3968906	3657924
15km	50%	35000	4	240	5740818	783358	4911570	4077969
15km	50%	35000	4	307	5143882	703495	4394476	3123834
15km	50%	35000	4	247	4553327	709530	3800691	2814134
15km	50%	35000	4	433	4728205	701062	3986061	4047093
15km	50%	35000	4	340	6268575	775306	5428423	3789641
15km	50%	35000	4	270	4759115	616188	4089705	3717539
15km	50%	35000	4	283	4339692	611763	3685910	2795758
15km	50%	35000	4	340	4998008	765929	4174457	3437345
15km	50%	35000	4	278	5274784	775126	4448503	3932943
15km	50%	35000	4	335	5090646	663425	4360704	3509613
15km	50%	35000	4	355	4657230	626354	3989979	3369173
15km	50%	35000	4	294	5423112	733197	4636097	4272975
15km	50%	35000	4	198	4342267	644124	3613011	3215936
15km	50%	35000	4	450	6038178	707749	5237984	3479030
15km	50%	35000	4	223	4866277	661959	4136974	3496491
15km	50%	35000	4	305	5508837	719597	4736963	3277810
15km	50%	35000	4	213	4533773	707294	3772783	3220781
15km	50%	35000	4	206	3726878	476232	3210699	2739372
15km	50%	35000	4	250	5249396	740171	4437448	3731449
15km	50%	35000	4	216	5231035	754750	4420656	3625130
15km	50%	35000	4	426	4929309	719108	4163321	3578357
15km	50%	35000	4	375	5088660	701492	4339405	3609116
15km	50%	35000	4	201	4883843	667400	4162395	2839555
15km	50%	35000	4	299	5138345	696552	4403125	3282253
15km	50%	35000	4	314	4553189	676339	3821271	3042702
15km	50%	35000	4	329	4381682	621760	3714439	2906865
15km	50%	35000	4	225	4418516	601149	3757846	3340942
15km	50%	35000	4	213	5102657	681885	4380449	3136638
15km	50%	35000	4	250	4728761	657776	4040979	3506680
15km	50%	35000	4	282	5712664	853370	4780261	4142725
15km	50%	35000	4	237	6852958	998068	5774521	4529959
15km	50%	35000	4	254	5239070	739713	4431130	3419078
15km	50%	35000	4	246	5002984	676907	4278671	3700704
15km	50%	35000	4	343	4748639	681927	4005835	3799800
15km	50%	35000	4	264	5350605	735417	4556551	3320243
15km	50%	35000	4	222	3884217	570032	3260077	2801667
15km	50%	35000	4	254	4266472	606995	3625573	2810313
15km	50%	35000	4	216	4804912	653207	4117206	3243041
15km	50%	35000	4	240	4317413	638219	3623178	3143159
15km	50%	35000	4	339	4343917	608892	3647924	3420126
15km	50%	35000	4	248	4388363	661611	3665682	3422191
15km	50%	35000	4	268	5218945	734515	4414702	3353098
15km	50%	35000	4	316	4027276	552066	3426845	3121179
15km	50%	35000	4	302	5284359	751160	4469334	3576844
15km	50%	35000	4	209	5810254	754926	5013458	3393412
15km	50%	35000	4	301	6234775	816038	5366489	3972138
15km	50%	35000	4	246	4366439	637132	3692729	3464556
15km	50%	35000	4	294	5877183	778961	5046733	3549960
15km	50%	35000	4	254	4906195	730218	4129759	3410757
15km	50%	35000	4	239	6036254	853376	5101753	3821978
15km	50%	35000	4	315	5261344	701174	4507837	3911017
15km	50%	35000	4	191	4695324	682921	3949547	3090906
15km	50%	35000	4	357	5083206	679045	4323246	3474443
15km	50%	35000	4	308	5551400	662700	4844657	3881162
15km	50%	35000	4	262	5155757	766629	4330277	3800389
15km	50%	35000	4	354	4357218	604083	3718759	3605832
15km	50%	35000	4	195	3814244	568149	3213720	3355818
15km	50%	35000	4	293	5894839	855777	4945624	3777078
15km	50%	35000	4	310	6755281	900233	5781611	4543866
15km	50%	35000	4	252	4685310	719793	3935784	3284966
15km	50%	35000	4	248	5891805	882273	4945165	4412489
15km	50%	35000	4	230	4876440	718007	4107253	3300965
15km	50%	35000	4	244	4780099	700287	4012859	3623183
15km	50%	35000	4	251	4740381	666129	4023759	3799586
15km	50%	35000	4	305	5662829	681208	4922951	4100562
15km	50%	35000	4	277	5013269	758737	4199746	3733839
15km	50%	35000	4	232	4232106	633051	3552664	3147025
15km	50%	35000	4	229	4210892	582896	3563735	3208047
15km	50%	35000	4	281	6044135	745813	5236704	3979889
15km	50%	35000	4	324	5366664	697233	4623674	4180683
15km	50%	35000	4	244	6101369	823504	5198119	3755635
15km	50%	35000	4	219	4369687	635834	3698596	3008448
15km	50%	35000	4	255	4289426	557346	3685304	3517585
15km	50%	35000	4	271	6955500	963603	5890581	4722446
15km	50%	35000	4	304	5235923	643353	4540809	3319862
15km	50%	35000	4	249	4787906	663167	4057536	2774880
15km	50%	35000	4	280	4797548	623682	4130694	3455102
15km	50%	35000	4	233	5070515	757126	4264011	3483315
15km	50%	35000	4	346	6131932	837596	5232363	3920908
15km	50%	35000	4	316	5523575	704032	4743890	4319138
15km	50%	35000	4	324	5096094	732553	4315718	3705293
15km	50%	35000	4	258	4923227	747403	4123119	3620654
15km	50%	35000	4	311	5565024	701515	4799116	3795670
15km	50%	35000	4	356	6731172	869081	5770139	4525149
15km	50%	35000	4	216	6034673	789280	5181281	4120602
15km	50%	35000	4	275	5396573	726667	4610613	3842269
15km	50%	35000	4	370	5283679	748943	4467464	3626633
15km	50%	35000	4	363	6584653	856864	5657865	4334659
15km	50%	35000	4	266	6318823	820090	5417150	3494747
15km	50%	35000	4	244	5497397	720687	4729020	3672796
15km	50%	35000	4	272	5016564	685828	4266061	3185552
15km	50%	35000	4	256	5906325	772514	5048284	4164060
15km	50%	35000	4	367	5004920	698096	4257523	3539106
15km	50%	35000	4	207	5895074	814514	4995736	4015227
15km	50%	35000	4	292	6370923	834617	5490928	4621400
15km	50%	35000	4	273	4300506	625379	3631937	2871521
15km	50%	35000	4	236	5903615	788722	5030204	4009880
15km	50%	35000	4	248	5888588	761429	5038335	4116753
15km	50%	35000	4	373	5059299	704661	4278755	3927924
15km	50%	35000	4	321	5470993	698330	4730038	3785081
15km	50%	35000	4	362	5490546	677246	4752229	3870846
15km	50%	35000	4	243	5174696	727675	4376358	3750276
15km	50%	35000	4	285	4629503	671324	3914078	3060335
15km	50%	35000	4	190	4999154	716924	4235265	3306919
15km	50%	35000	4	388	5965678	865758	5048089	3917870
15km	50%	35000	4	222	4061438	579130	3447938	2930335
15km	50%	35000	4	380	7030516	919611	6054578	4830244
15km	50%	35000	4	221	6193181	825746	5309556	4177856
15km	50%	35000	4	206	5085816	777340	4242739	3259875
15km	50%	35000	4	253	3919625	546892	3323718	3472582
15km	50%	35000	4	296	4568289	694396	3843181	3506563
15km	50%	35000	4	303	5691770	709827	4953900	3829193
15km	50%	35000	4	229	4320795	640400	3626914	3031792
15km	50%	35000	4	235	4756725	697616	4019653	3220694
15km	50%	35000	4	335	5098952	652374	4401430	4097867
15km	50%	35000	4	318	4812704	602138	4160779	3482978
15km	50%	35000	4	271	5825203	756905	4985635	4417590
15km	50%	35000	4	297	5073199	691385	4332664	3444608
15km	50%	35000	4	233	4540360	597321	3882736	3419038
15km	50%	35000	4	307	4245415	587499	3603761	3740622
15km	50%	35000	4	251	5100484	769865	4257269	3785018
15km	50%	35000	4	290	5448835	773375	4627452	3703002
15km	50%	35000	4	171	4370271	679887	3646303	2744051
15km	50%	35000	4	222	4722583	616545	4053397	3301912
15km	50%	35000	4	252	5892111	753458	5077389	3999219
15km	50%	35000	4	338	4585831	674181	3870877	3397698
15km	50%	35000	4	325	4596244	667906	3872989	3684909
15km	50%	35000	4	362	4761156	685565	4031063	3056708
15km	50%	35000	4	253	4834949	626193	4129344	3402995
15km	50%	35000	4	277	4623910	610432	3963821	3302098
15km	50%	35000	4	180	4616866	684458	3876655	3177024
15km	50%	35000	4	267	3950076	566046	3346922	2982898
15km	50%	35000	4	287	5286143	626191	4611702	3805077
15km	50%	35000	4	317	4646351	629790	3967628	2973063
15km	50%	35000	4	258	4678075	689210	3938247	3498240
15km	50%	35000	4	265	5969479	772785	5148823	3711845
15km	50%	35000	4	223	5442449	704242	4687728	4116362
15km	50%	35000	4	294	6082098	829288	5174302	4302429
15km	50%	35000	4	278	5231170	718952	4462259	3439879
15km	50%	35000	4	270	5807741	758473	4967658	3587861
15km	50%	35000	4	252	4688213	667005	3958336	3589524
15km	50%	35000	4	261	5480342	718009	4688253	4233428
15km	50%	35000	4	203	5162149	696542	4400836	3346509
15km	50%	35000	4	213	5490444	695387	4752424	3720742
15km	50%	35000	4	296	5015974	737623	4221037	3374575
15km	50%	35000	4	340	5363682	663845	4665529	3890509
15km	50%	35000	4	201	4595479	695951	3850247	3491390
15km	50%	35000	4	245	4523554	616066	3865196	3200166
15km	50%	35000	4	290	4704729	689541	3952636	3035500
15km	50%	35000	4	310	5208973	731762	4412764	3292717
15km	50%	35000	4	259	6775499	843430	5873803	4285095
15km	50%	35000	4	377	4060838	633750	3391275	3178877
15km	50%	35000	4	253	5340633	738072	4544134	3419499
15km	50%	35000	4	290	5211790	655845	4490773	3538316
15km	50%	35000	4	262	5677205	758985	4848293	4175214
15km	50%	35000	4	325	4521470	604451	3876629	2979720
15km	50%	35000	4	235	5300469	724486	4526099	3692979
15km	50%	35000	4	323	5587223	706589	4825190	3575613
15km	50%	35000	4	243	3954990	579391	3331905	2889127
15km	50%	35000	4	292	5683333	729165	4903938	3783112
15km	50%	35000	4	280	5588376	755252	4785171	3734551
15km	50%	35000	4	217	7093809	934770	6090321	4549549
15km	50%	35000	4	234	4532011	658647	3828747	3291101
15km	50%	35000	4	252	5336605	748273	4518184	3466552
15km	50%	35000	4	390	5916211	781957	5086395	3947398
15km	50%	35000	4	243	4073571	584980	3449894	3304736
15km	50%	35000	4	184	4372604	635415	3671590	2968624
15km	50%	35000	4	326	6619361	818590	5736838	4020294
15km	50%	35000	4	284	5440136	792692	4587857	3664947
15km	50%	35000	4	287	5107835	724984	4328431	3960108
15km	50%	35000	4	277	4704451	698817	3956987	3175911
15km	50%	35000	4	331	4604818	610719	3936091	3147615
15km	50%	35000	4	208	5791393	744006	4977983	3286853
15km	50%	35000	4	195	5017760	727862	4242634	3480678
15km	50%	35000	4	208	4484995	665005	3775075	2938804
15km	50%	35000	4	284	6674421	777814	5822952	4452168
15km	50%	35000	4	190	4645829	600754	3997242	3114197
15km	50%	35000	4	203	4414612	620339	3727290	2628418
15km	50%	35000	4	310	6198164	842129	5290933	3527167
15km	50%	35000	4	259	4759466	635776	4076955	3204790
15km	50%	35000	4	321	5366211	652365	4669126	3603137
15km	50%	35000	4	228	4304820	646007	3602941	3285222
15km	50%	35000	4	218	3653824	483077	3133439	2952743
15km	50%	35000	4	248	5274716	764474	4428884	3485934
15km	50%	35000	4	220	4612282	695980	3874320	3428476
15km	50%	35000	4	313	6134414	729968	5358862	3923966
15km	50%	35000	4	279	5757942	862045	4838746	4159548
15km	50%	35000	4	248	5220288	634062	4504905	3306253
15km	50%	35000	4	256	5276623	758107	4444904	3867913
15km	50%	35000	4	212	4741012	694146	3958680	3190450
15km	50%	35000	4	274	5482734	744687	4685321	3420516
15km	50%	35000	4	379	4821174	663143	4087163	3195070
15km	50%	35000	4	210	6181768	768772	5348454	3219980
15km	50%	35000	4	333	4992373	716076	4220126	3646138
15km	50%	35000	4	368	6122347	818738	5241538	4343542
15km	50%	35000	4	269	4318579	578673	3699387	3483235
15km	50%	35000	4	265	5468003	778766	4635928	3204099
15km	50%	35000	4	244	5095359	744230	4312051	3486135
15km	50%	35000	4	318	5550099	604887	4887977	3477728
15km	50%	35000	4	228	5992162	864529	5067673	3647887
15km	50%	35000	4	295	4658740	611918	4007072	2837185
15km	50%	35000	4	304	5736825	661677	5015190	4229027
15km	50%	35000	4	279	4415518	637936	3739921	3530289
15km	50%	35000	4	243	5870635	759011	5041875	3444344
15km	50%	35000	4	260	4541327	642168	3839220	2821476
15km	50%	35000	4	303	6244186	770063	5383966	4182335
15km	50%	35000	4	177	4983793	746056	4192575	3148015
15km	50%	35000	4	193	4492505	603791	3822091	2818644
15km	50%	35000	4	183	3266369	507898	2728240	2513407
15km	50%	35000	4	272	5130107	756457	4323823	3287353
15km	50%	35000	4	253	5964700	765300	5128228	3916674
15km	50%	35000	4	280	4345537	610344	3697633	3783886
15km	50%	35000	4	227	5485424	715392	4714210	3708515
15km	50%	35000	4	304	4244712	558366	3639825	3503033
15km	50%	35000	4	220	5621597	720518	4846433	3507476
15km	50%	35000	4	341	5195568	683783	4455599	3585522
15km	50%	35000	4	342	4627224	627741	3942792	2971531
15km	50%	35000	4	244	4610932	643664	3899749	3456089
15km	50%	35000	4	286	5664236	766468	4840263	4141509
15km	50%	35000	4	435	5144917	698089	4379176	3834190
15km	50%	35000	4	212	4502160	567895	3869809	2893849
15km	50%	35000	4	224	5868453	808209	5001140	4442761
15km	50%	35000	4	191	4897895	751157	4099105	3091327
15km	50%	35000	4	233	5972039	764599	5153984	3969020
15km	50%	35000	4	330	4189778	586980	3568792	3309410
15km	50%	35000	4	471	6142893	716609	5375975	3399172
15km	50%	35000	4	328	6606226	814319	5716967	3729022
15km	50%	35000	4	222	4960113	757983	4141047	3542679
15km	50%	35000	4	246	4888488	690649	4146273	2944681
15km	50%	35000	4	356	5880132	772777	5047429	4380732
15km	50%	35000	4	164	4258604	637163	3588060	2877262
15km	50%	35000	4	229	4878636	664645	4132709	2990989
15km	50%	35000	4	217	5170936	707771	4396332	3426066
15km	50%	35000	4	279	4397436	615086	3740364	3626400
15km	50%	35000	4	285	5232080	699726	4478893	3348707
15km	50%	35000	4	298	5574731	780712	4701233	4192611
15km	50%	35000	4	261	5081388	633910	4414676	3230415
15km	50%	35000	4	226	5336160	731069	4574058	3520005
15km	50%	35000	4	278	4958143	701567	4213965	3400958
15km	50%	35000	4	183	4494046	606559	3830529	3330687
15km	50%	35000	4	180	4400364	625413	3709100	3128803
15km	50%	35000	4	204	4927208	708338	4161220	3820940
15km	50%	35000	4	287	4708071	703472	3946231	3176114
15km	50%	35000	4	282	4222620	623046	3554596	3143779
15km	50%	35000	4	259	6729033	890076	5777658	4110202
15km	50%	35000	4	212	5501390	672617	4751121	3500877
15km	50%	35000	4	267	4154534	630305	3478004	2863154
15km	50%	35000	4	242	4844375	691026	4104434	3486858
15km	50%	35000	4	289	6330613	756401	5501531	3901500
15km	50%	35000	4	272	5704857	775447	4867181	4499856
15km	50%	35000	4	270	5739521	702422	4991992	3797247
15km	50%	35000	4	265	5393968	705092	4646470	3252918
15km	50%	35000	4	306	5551719	773025	4659128	3737584
15km	50%	35000	4	250	4185261	616711	3532543	3237738
15km	50%	35000	4	216	5081664	728018	4318788	3298226
15km	50%	35000	4	264	5016504	643647	4306733	3282747
15km	50%	35000	4	271	4975431	693286	4235259	3274330
15km	50%	35000	4	241	5482048	704875	4728373	3598062
15km	50%	35000	4	301	5174398	741683	4378474	3175033
15km	50%	35000	4	188	4179875	599720	3533651	2773712
15km	50%	35000	4	241	4958210	681814	4236390	3535757
15km	50%	35000	4	358	4902082	636668	4231277	3542101
15km	50%	35000	4	281	4480498	616327	3817312	3563122
15km	50%	35000	4	174	3723719	565641	3114253	3048021
15km	50%	35000	4	262	5008743	701517	4242718	3365185
15km	50%	35000	4	240	5707581	751042	4904988	3851343
15km	50%	35000	4	284	5558596	713413	4764668	3652227
15km	50%	35000	4	221	5488630	736392	4698070	3327359
15km	50%	35000	4	401	4754063	701134	4010647	3768233
15km	50%	35000	4	321	5627898	710845	4843008	3869955
15km	50%	35000	4	215	4232731	611881	3575125	2804770
15km	50%	35000	4	255	4518165	668069	3804815	2891067
15km	50%	35000	4	225	4685555	622115	4013922	3434008
15km	50%	35000	4	223	4361339	626473	3686070	3296491
15km	50%	35000	4	253	5128777	721174	4293221	3593892
15km	50%	35000	4	260	6674900	859992	5732981	4579170
15km	50%	35000	4	241	5142874	626103	4443869	4000838
15km	50%	35000	4	226	4105869	602824	3462069	2942659
15km	50%	35000	4	225	4202575	622660	3537351	3188309
15km	50%	35000	4	314	5201175	737046	4416216	3612993
15km	50%	35000	4	230	4596848	692661	3843616	3150667
15km	50%	35000	4	215	4378957	610884	3739278	2761879
15km	50%	35000	4	347	4330666	593688	3679871	2734328
15km	50%	35000	4	227	5822200	745019	5016858	4550911
15km	50%	35000	4	257	4634868	625733	3957116	2678520
15km	50%	35000	4	275	5710947	844894	4762394	3726433
15km	50%	35000	4	344	5399990	732763	4623007	3738775
15km	50%	35000	4	216	5672805	797110	4825093	3628313
15km	50%	35000	4	279	4905841	721303	4129884	3307714
15km	50%	35000	4	237	6357542	922688	5362929	3571149
15km	50%	35000	4	254	6065421	705599	5301461	3934406
15km	50%	35000	4	231	6525744	830392	5646879	4418587
15km	50%	35000	4	252	5083655	719319	4290192	3415798
15km	50%	35000	4	203	4406195	600434	3736653	3178415
15km	50%	35000	4	273	4345651	627050	3652460	3378072
15km	50%	35000	4	422	5990737	749530	5176119	4033055
15km	50%	35000	4	233	3578184	575776	2957577	2810868
15km	50%	35000	4	289	4735663	672593	4015491	3308509
15km	50%	35000	4	350	5943388	793051	5089287	3797272
15km	50%	35000	4	308	5513228	755082	4692728	3754775
15km	50%	35000	4	293	5312307	677150	4582011	4309185
15km	50%	35000	4	319	5973068	894244	4992931	3775755
15km	50%	35000	4	242	4828746	699553	4075279	4115502
15km	50%	35000	4	234	5267537	727901	4461830	3813462
15km	50%	35000	4	259	5408243	715886	4621089	4148388
15km	50%	35000	4	285	5243953	751324	4413845	3180324
15km	50%	35000	4	249	4044712	602314	3392820	3160315
15km	50%	35000	4	193	5074775	704679	4313612	3350575
15km	50%	35000	4	303	5236548	739313	4434993	3519569
15km	50%	35000	4	292	6025959	680350	5297289	4118247
15km	50%	35000	4	266	6970330	851368	6062157	4315567
15km	50%	35000	4	267	5854436	753083	5054995	4264899
15km	50%	35000	4	266	4336748	635284	3653735	3167110
15km	50%	35000	4	318	5070538	773027	4240511	3602909
15km	50%	35000	4	276	5127811	767190	4302670	3542187
15km	50%	35000	4	315	5214168	751240	4412277	3609158
15km	50%	35000	4	274	4895744	674054	4188680	3027041
15km	50%	35000	4	240	5227915	666991	4530355	3620689
15km	50%	35000	4	379	4329409	660527	3625589	3358177
15km	50%	35000	4	277	4576230	643940	3873136	3594559
15km	50%	35000	4	281	6651797	804902	5774522	4006574
15km	50%	35000	4	280	5314800	782171	4469912	3548954
15km	50%	35000	4	241	5221556	720401	4463618	3748511
15km	50%	35000	4	208	4017031	542179	3423772	2808064
15km	50%	35000	4	252	3986906	585178	3360124	3123987
15km	50%	35000	4	271	5389885	669566	4666423	3725300
15km	50%	35000	4	230	4680302	681112	3956446	3085238
15km	50%	35000	4	319	4899939	680993	4167812	3329240
15km	50%	35000	4	457	7565721	851766	6648299	4671415
15km	50%	35000	4	397	5201222	680114	4472274	3304557
15km	50%	35000	4	349	5620655	722608	4840709	4116341
15km	50%	35000	4	292	5512688	762216	4689385	3987715
15km	50%	35000	4	363	4753621	651450	4047254	3341246
15km	50%	35000	4	260	4955251	676873	4238055	3107451
15km	50%	35000	4	184	4827425	696058	4082265	3092475
15km	50%	35000	4	241	3644267	499088	3095325	2906935
15km	50%	35000	4	380	5273437	727599	4500087	3737944
15km	50%	35000	4	309	4532241	661488	3832847	3250801
15km	50%	35000	4	192	5826995	842799	4932433	4006219
15km	50%	35000	4	394	4535669	663166	3827816	3643283
15km	50%	35000	4	209	3990969	579541	3368368	2738748
15km	50%	35000	4	227	4887089	690067	4115568	3122860
15km	50%	35000	4	288	6616986	893797	5638959	4864854
15km	50%	35000	4	221	5686212	815849	4828900	3696846
15km	50%	35000	4	295	6283634	867410	5344581	4322407
15km	50%	35000	4	346	4917846	758979	4108242	3177697
15km	50%	35000	4	275	5307012	684958	4552335	3877549
15km	50%	35000	4	270	5326606	647222	4647632	3962078
15km	50%	35000	4	325	6311243	819360	5445096	4158057
15km	50%	35000	4	156	3639581	536190	3089149	2639913
15km	50%	35000	4	249	5463001	792435	4619361	3248491
15km	50%	35000	4	301	6154584	807160	5285950	4126156
15km	50%	35000	4	222	5693955	696005	4933733	3542132
15km	50%	35000	4	285	4483007	659857	3771975	3370920
15km	50%	35000	4	251	4907138	676357	4182340	3562567
15km	50%	35000	4	257	5612568	779182	4785409	3727491
15km	50%	35000	4	206	4256790	629772	3589680	3762111
15km	50%	35000	4	260	4431719	667345	3710363	3106118
15km	50%	35000	4	365	6460459	796854	5608502	4209559
15km	50%	35000	4	185	4552288	671293	3842166	3092128
15km	50%	35000	4	309	4878296	676269	4147502	3392662
15km	50%	35000	4	331	4039450	590630	3403895	3085810
15km	50%	35000	4	223	5697180	761922	4854644	3437857
15km	50%	35000	4	230	5774663	737780	4970983	3383470
15km	50%	35000	4	390	5086771	616593	4433590	3364416
15km	50%	35000	4	213	3923528	534769	3347022	3625485
15km	50%	35000	4	279	5566925	782099	4715608	3762180
15km	50%	35000	4	265	6342867	821406	5422892	4555868
15km	50%	35000	4	353	6413626	845918	5493851	4396962
15km	50%	35000	4	203	4545726	624920	3870903	3032838
15km	50%	35000	4	197	5016175	719296	4230370	3241547
15km	50%	35000	4	254	4995695	743128	4188405	3886596
15km	50%	35000	4	306	5745525	644487	5050844	3885002
15km	50%	35000	4	298	4674206	622587	4009032	3380132
15km	50%	35000	4	234	5608495	806482	4729490	3701788
15km	50%	35000	4	268	7046122	905977	6070892	4173072
15km	50%	35000	4	216	5036965	692232	4283305	3723659
15km	50%	35000	4	299	5922208	758865	5089785	3467181
15km	50%	35000	4	281	5671900	817350	4798659	3648747
15km	50%	35000	4	281	4823095	729643	4028741	4005424
15km	50%	35000	4	424	4803544	680246	4064691	3306454
15km	50%	35000	4	175	5193106	714273	4416181	3471163
15km	50%	35000	4	190	5359649	781789	4520036	3616832
15km	50%	35000	4	278	5624786	763388	4816645	3961571
15km	50%	35000	4	240	4475315	635845	3798722	3517461
15km	50%	35000	4	390	5208400	641235	4521142	3792146
15km	50%	35000	4	271	5894706	717645	5133561	3851151
15km	50%	35000	4	251	4415643	623285	3705054	3012385
15km	50%	35000	4	251	5158826	730759	4353290	3448068
15km	50%	35000	4	304	4578084	643539	3903980	2950936
15km	50%	35000	4	216	4418808	594977	3768409	3026486
15km	50%	35000	4	326	4600792	613026	3915556	3168034
15km	50%	35000	4	278	4524363	637404	3847513	3401524
15km	50%	35000	4	211	5268464	740857	4459235	3044808
15km	50%	35000	4	325	4974505	704847	4218323	3677533
15km	50%	35000	4	251	5065082	674121	4313891	3783581
15km	50%	35000	4	240	4018495	585458	3390454	3228911
15km	50%	35000	4	240	4644163	676675	3901891	3156631
15km	50%	35000	4	201	5275643	685134	4512384	3206656
15km	50%	35000	4	221	5062768	725546	4288067	3191012
15km	50%	35000	4	298	6797557	837388	5896193	4273933
15km	50%	35000	4	308	4867486	733970	4090104	3536471
15km	50%	35000	4	247	5915896	702933	5166574	3777218
15km	50%	35000	4	225	4639925	702341	3896811	3386319
15km	50%	35000	4	237	5103209	753790	4300652	3655469
15km	50%	35000	4	292	5530957	650576	4812044	3763804
15km	50%	35000	4	268	4542670	659508	3833212	3099287
15km	50%	35000	4	307	4394386	613343	3731268	2890956
15km	50%	35000	4	273	5898826	812579	5026180	4211172
15km	50%	35000	4	410	4429771	633212	3740978	3595766
15km	50%	35000	4	279	4757657	663504	4011601	3046775
15km	50%	35000	4	308	5785114	797643	4893420	4039345
15km	50%	35000	4	243	4911301	695783	4156258	3293346
15km	50%	35000	4	218	4997090	686564	4254097	3464321
15km	50%	35000	4	260	4944492	713662	4163696	3217590
15km	50%	35000	4	357	6148772	790332	5300248	4232188
15km	50%	35000	4	237	3957676	560072	3359542	3100252
15km	50%	35000	4	265	4377253	613879	3722453	3079268
15km	50%	35000	4	307	5339067	722107	4578087	3696687
15km	50%	35000	4	328	6856510	808010	5977366	4747599
15km	50%	35000	4	213	4475179	615184	3806780	3226841
15km	50%	35000	4	204	4812331	702383	4040560	3570095
15km	50%	35000	4	256	4917803	728305	4130604	3695533
15km	50%	35000	4	341	5191476	692490	4409237	4116581
15km	50%	35000	4	258	5400794	671190	4695232	3857875
15km	50%	35000	4	291	6326806	824017	5436073	4859778
15km	50%	35000	4	200	3378770	574313	2776701	3015374
15km	50%	35000	4	303	5473999	730187	4684829	3322996
15km	50%	35000	4	270	5832310	706985	5048291	4054391
15km	50%	35000	4	407	5278842	737806	4493688	3055335
15km	50%	35000	4	243	3907443	540008	3329811	2925501
15km	50%	35000	4	209	5216817	686402	4479580	3650247
15km	50%	35000	4	237	4414286	640111	3736067	2818237
15km	50%	35000	4	338	4299548	601516	3652533	3499452
15km	50%	35000	4	290	5745803	724555	4963919	3740666
15km	50%	35000	4	348	4266471	567503	3660994	3307281
15km	50%	35000	4	266	4930593	706852	4171238	3354277
15km	50%	35000	4	250	6157027	812294	5293911	3920263
15km	50%	35000	4	336	4934272	692761	4177781	2893262
15km	50%	35000	4	281	6754958	866276	5807694	4389940
15km	50%	35000	4	262	4476664	611407	3812460	3290816
15km	50%	35000	4	212	4844215	678569	4125433	3612567
15km	50%	35000	4	244	5450835	703743	4693645	4242406
15km	50%	35000	4	300	5373148	709262	4621279	3847647
15km	50%	35000	4	240	5052594	658541	4349633	2978260
15km	50%	35000	4	377	5230880	731421	4453885	3649229
15km	50%	35000	4	315	6583066	808728	5682533	4523981
15km	50%	35000	4	281	6310636	765823	5484260	3915607
15km	50%	35000	4	198	5217211	718589	4427753	3715350
15km	50%	35000	4	309	5389006	748319	4588857	3141922
15km	50%	35000	4	206	5325036	656038	4607050	3500312
15km	50%	35000	4	230	3796580	592913	3167924	2931165
15km	50%	35000	4	231	5852962	738506	5045458	3676782
15km	50%	35000	4	245	6515851	894290	5574629	4222622
15km	50%	35000	4	206	5513322	710716	4764777	3538099
15km	50%	35000	4	233	5107175	734186	4295892	3687143
15km	50%	35000	4	277	4500115	648278	3806826	2968316
15km	50%	35000	4	257	4269588	593962	3643237	3050085
15km	50%	35000	4	360	6650749	801559	5792407	3943047
15km	50%	35000	4	192	5107722	712721	4331042	3447643
15km	50%	35000	4	292	5077860	647216	4386657	3340303
15km	50%	35000	4	340	5945100	876636	4997222	4218197
15km	50%	35000	4	288	6596435	928555	5590683	4712823
15km	50%	35000	4	223	5599460	696620	4831529	3598243
15km	50%	35000	4	242	5713754	753904	4883744	3304811
15km	50%	35000	4	244	4678562	662985	3966482	2912715
15km	50%	35000	4	296	5491276	742652	4700807	3835261
15km	50%	35000	4	245	5840996	857115	4930799	3412291
15km	50%	35000	4	196	4027937	569934	3427449	3000167
15km	50%	35000	4	434	5152374	666406	4447525	4043555
15km	50%	35000	4	249	4660849	709141	3894664	3346961
15km	50%	35000	4	235	4899577	687151	4166179	3340899
15km	50%	35000	4	246	4016204	573156	3411222	3498154
15km	50%	35000	4	255	6598644	867774	5650608	4128655
15km	50%	35000	4	291	6949211	907137	5973492	4537208
15km	50%	35000	4	270	7106864	896264	6147942	4404606
15km	50%	35000	4	264	4842605	713491	4076928	3115944
15km	50%	35000	4	312	4479263	671357	3754949	3526232
15km	50%	35000	4	293	4200331	562541	3584058	2942271
15km	50%	35000	4	267	4396609	587922	3771339	3467564
15km	50%	35000	4	234	5686299	758201	4875873	3410468
15km	50%	35000	4	256	6480708	814513	5608233	3967967
15km	50%	35000	4	239	4185040	604158	3543974	3409603
15km	50%	35000	4	201	4496304	632660	3814527	3808986
15km	50%	35000	4	396	5403350	698499	4656471	3515690
15km	50%	35000	4	378	5327653	684328	4585670	3341606
15km	50%	35000	4	197	4762036	697733	4007696	3509845
15km	50%	35000	4	398	6272113	809192	5403060	4871236
15km	50%	35000	4	229	4669423	676604	3951359	3249143
15km	50%	35000	4	214	6191570	896060	5235200	4064873
15km	50%	35000	4	393	5958011	762107	5149702	3992802
15km	50%	35000	4	272	4993209	616039	4326349	3401238
15km	50%	35000	4	223	5960113	891716	5017585	3889617
15km	50%	35000	4	378	6346785	741194	5549738	4691372
15km	50%	35000	4	276	4339904	617731	3685718	3487418
15km	50%	35000	4	277	6095679	758636	5270751	3942414
15km	50%	35000	4	231	6015639	890980	5040099	3990678
15km	50%	35000	4	321	4141444	577193	3513248	3085007
15km	50%	35000	4	396	5592542	698199	4843331	3984940
15km	50%	35000	4	320	4585476	626055	3910142	3531161
15km	50%	35000	4	236	5481906	710618	4707507	4131512
15km	50%	35000	4	359	7034077	891719	6033000	4551685
15km	50%	35000	4	234	6318613	859230	5414871	3981814
15km	50%	35000	4	230	5255876	755491	4450765	4047327
15km	50%	35000	4	259	5377073	751754	4577805	4026534
15km	50%	35000	4	410	6588119	805495	5731737	3898575
15km	50%	35000	4	257	5513491	700147	4751704	3844863
15km	50%	35000	4	267	4591396	674734	3874812	2980536
15km	50%	35000	4	270	4941099	705229	4193674	3009091
15km	50%	35000	4	278	5377270	735878	4585527	4140591
15km	50%	35000	4	290	4751549	663944	4038702	3134369
15km	50%	35000	4	229	4602178	642399	3891868	2991816
15km	50%	35000	4	261	4846434	687627	4095061	3249139
15km	50%	35000	4	226	4451905	652868	3727145	3148730
15km	50%	35000	4	318	5048581	742497	4244031	3850111
15km	50%	35000	4	290	5024546	681018	4296120	3421253
15km	50%	35000	4	223	4794080	714020	4041302	3714820
15km	50%	35000	4	357	4165154	578273	3536710	3236590
15km	50%	35000	4	272	4575726	639068	3874485	3037167
15km	50%	35000	4	222	4690720	667692	3970818	3290002
15km	50%	35000	4	237	6412765	796810	5562361	3626434
15km	50%	35000	4	221	4477992	650135	3774262	3029393
15km	50%	35000	4	360	6518532	791473	5662970	4136458
15km	50%	35000	4	278	5080505	690609	4329381	3530283
15km	50%	35000	4	304	6040141	772381	5194088	4300596
15km	50%	35000	4	220	5137298	732191	4367144	3156866
15km	50%	35000	4	281	5117683	705495	4371961	2957225
15km	50%	35000	4	272	4881059	615756	4219325	3090621
15km	50%	35000	4	194	5330674	732342	4531426	3809529
15km	50%	35000	4	222	4429238	617244	3742370	3218243
15km	50%	35000	4	221	5928547	820177	5040112	3783605
15km	50%	35000	4	181	3292754	474446	2780361	2755909
15km	50%	35000	4	198	4569672	664545	3852497	2904767
15km	50%	35000	4	268	4644252	667361	3926724	3091032
15km	50%	35000	4	284	5119530	740119	4321351	3518063
15km	50%	35000	4	185	4236464	656923	3542978	2847459
15km	50%	35000	4	193	5054466	776246	4221718	3348761
15km	50%	35000	4	308	5680388	725502	4894591	4071973
15km	50%	35000	4	333	3804740	544427	3226945	2858048
15km	50%	35000	4	216	4607624	650653	3901549	2937100
15km	50%	35000	4	233	4349282	592534	3721663	3056560
15km	50%	35000	4	209	4969523	696993	4228159	3279437
15km	50%	35000	4	239	4130149	632530	3450705	3095983
15km	50%	35000	4	232	5322306	667920	4613276	4113329
15km	50%	35000	4	239	4804817	686028	4060495	3322138
15km	50%	35000	4	351	5900575	738297	5110717	3678457
15km	50%	35000	4	224	5848930	813641	4975760	4627791
15km	50%	35000	4	205	4445732	648961	3758251	2638751
15km	50%	35000	4	308	4638686	635730	3956687	2958311
15km	50%	35000	4	239	4994120	750026	4204458	3494222
15km	50%	35000	4	241	4876826	610792	4213199	3453536
15km	50%	35000	4	312	6195239	725137	5413109	4238207
15km	50%	35000	4	278	5278935	669632	4558908	3588262
15km	50%	35000	4	188	4721052	690691	3981525	3185482
15km	50%	35000	4	273	6124070	795239	5280482	3513154
15km	50%	35000	4	365	5749937	747891	4957740	3870557
15km	50%	35000	4	318	6241309	736003	5432364	4091686
15km	50%	35000	4	182	5008097	682167	4274569	3194748
15km	50%	35000	4	279	4882359	713800	4110372	4427912
15km	50%	35000	4	271	4621889	613732	3946081	2943207
15km	50%	35000	4	357	5495186	743232	4686942	3715994
15km	50%	35000	4	412	5852888	695087	5077136	4131264
15km	50%	35000	4	371	5243612	724278	4427450	3954988
15km	50%	35000	4	255	4795439	722707	4030228	3500716
15km	50%	35000	4	260	4601069	615456	3954271	3126846
15km	50%	35000	4	262	5120923	652673	4365042	3724028
15km	50%	35000	4	256	5725824	752940	4931465	4211902
15km	50%	35000	4	236	4828084	706696	4076030	4042103
15km	50%	35000	4	312	3849619	544982	3262905	2820786
15km	50%	35000	4	283	5429777	702626	4684687	3898366
15km	50%	35000	4	214	5028625	724000	4261107	3229727
15km	50%	35000	4	257	4794285	657578	4106759	3256804
15km	50%	35000	4	284	5099518	644561	4396476	3900268
15km	50%	35000	4	259	5237027	695923	4495462	3325993
15km	50%	35000	4	278	6172249	801797	5328061	4034582
15km	50%	35000	4	198	4127198	584527	3498114	3462279
15km	50%	35000	4	282	6013700	709682	5252238	4182400
15km	50%	35000	4	400	4619504	654070	3928704	3668581
15km	50%	35000	4	395	3586315	492354	3059904	2946310
15km	50%	35000	4	307	4312538	576634	3674087	2988725
15km	50%	35000	4	280	6161343	910753	5155435	4059239
15km	50%	35000	4	249	5192813	697671	4436707	3630398
15km	50%	35000	4	233	5572075	786159	4741639	3664925
15km	50%	35000	4	224	4609673	641187	3916515	3119871
15km	50%	35000	4	272	5693461	678158	4940269	4208684
15km	50%	35000	4	248	5730029	712411	4947527	3727333
15km	50%	35000	4	261	6571175	883921	5597533	3941953
15km	50%	35000	4	341	4239407	564161	3602275	3030945
15km	50%	35000	4	196	4355556	641966	3666871	2925512
15km	50%	35000	4	340	5245091	750673	4439848	3913990
15km	50%	35000	4	309	6071492	783108	5228132	3876624
15km	50%	35000	4	236	6065069	728975	5280938	3703636
15km	50%	35000	4	247	6472273	801862	5597063	4292886
15km	50%	35000	4	241	5237255	667616	4506722	3985573
15km	50%	35000	4	421	5467531	750660	4665642	3781998
15km	50%	35000	4	326	3840213	544406	3261309	3204305
15km	50%	35000	4	263	6676399	885767	5749745	4322110
15km	50%	35000	4	266	6013261	758051	5190370	4104098
15km	50%	35000	4	328	4503772	642325	3809554	3125841
15km	50%	35000	4	217	4391871	629233	3724733	3092071
15km	50%	35000	4	219	3914350	604704	3283543	3534438
15km	50%	35000	4	166	5323262	796714	4462185	3530702
15km	50%	35000	4	258	4987975	662368	4273337	3442566
15km	50%	35000	4	191	4125032	608071	3468503	2929218
15km	50%	35000	4	305	5880057	749836	5068825	3717537
15km	50%	35000	4	357	4604013	633407	3932995	3344593
15km	50%	35000	4	290	5050605	642057	4370858	4058679
15km	50%	35000	4	276	4650448	707689	3892057	3554731
15km	50%	35000	4	265	4560123	668751	3849352	3216227
15km	50%	35000	4	277	4211471	539412	3634788	3031720
15km	50%	35000	4	215	4360779	614614	3678847	3118111
15km	50%	35000	4	277	5595437	665642	4867082	4219853
15km	50%	35000	4	363	6132805	792856	5275034	4284458
15km	50%	35000	4	276	4536379	638965	3852783	3039383
15km	50%	35000	4	465	4307810	595307	3652201	2763092
15km	50%	35000	4	276	4735195	642834	4051680	3238816
15km	50%	35000	4	229	4734183	714684	3945711	3229720
15km	50%	35000	4	357	4318170	680164	3594400	2761999
15km	50%	35000	4	291	4790624	638293	4118068	3266575
15km	50%	35000	4	252	4624511	607485	3952725	3198276
15km	50%	35000	4	203	4505136	618134	3842524	3271895
15km	50%	35000	4	263	4835102	659412	4125457	3396281
15km	50%	35000	4	267	4981981	663225	4265615	3755994
15km	50%	35000	4	379	6004789	713827	5226498	3656010
15km	50%	35000	4	208	4794046	705948	4029616	3371324
15km	50%	35000	4	318	6129018	802182	5291131	4504339
15km	50%	35000	4	182	5264623	763454	4432560	3875062
15km	50%	35000	4	240	5807948	774998	4982120	4222086
15km	50%	35000	4	250	5530370	701097	4778731	4027624
15km	50%	35000	4	261	4837954	697129	4084097	3244147
15km	50%	35000	4	312	4814066	641494	4102932	3822178
15km	50%	35000	4	290	4675943	682096	3950069	3178487
15km	50%	35000	4	233	4317617	607073	3651550	3244641
15km	50%	35000	4	255	6007047	802191	5125099	3776749
15km	50%	35000	4	300	7118450	888191	6166894	4264760
15km	50%	35000	4	354	5042785	609369	4370294	3253969
15km	50%	35000	4	241	4193335	615206	3547480	3069645
15km	50%	35000	4	244	5177437	668704	4436946	3692663
15km	50%	35000	4	301	6549295	801034	5671612	3573316
15km	50%	35000	4	246	5005993	739269	4194177	3131276
15km	50%	35000	4	192	5346595	787279	4485054	2977390
15km	50%	35000	4	243	5628108	800190	4726635	4022046
15km	50%	35000	4	212	4271359	597278	3631288	2893337
15km	50%	35000	4	294	5064072	645481	4365394	3822254
15km	50%	35000	4	226	5431853	801908	4577466	3480913
15km	50%	35000	4	207	4626690	670307	3928201	2665150
15km	50%	35000	4	260	5111693	665406	4381682	3094492
15km	50%	35000	4	248	4708264	620814	4050057	4196662
15km	50%	35000	4	372	5090785	683334	4356383	3673688
15km	50%	35000	4	352	4820544	693737	4072284	3267901
15km	50%	35000	4	294	4308837	610603	3647626	3876842
15km	50%	35000	4	256	4561837	690408	3825879	3849447
15km	50%	35000	4	345	5097261	692907	4353019	3267263
15km	50%	35000	4	258	5789277	753381	4967001	3787541
15km	50%	35000	4	233	4916176	675110	4201170	3558147
15km	50%	35000	4	361	7035814	854085	6128396	4378236
15km	50%	35000	4	311	4703633	644270	4021494	3379476
15km	50%	35000	4	245	4769789	659129	4065832	3409644
15km	50%	35000	4	233	4711838	641136	4010755	3256949
15km	50%	35000	4	200	4292766	621000	3628301	3107815
15km	50%	35000	4	271	4695133	645875	4003015	2967890
15km	50%	35000	4	232	4798703	701423	4052299	3606379
15km	50%	35000	4	274	4670905	694983	3922230	3250688
15km	50%	35000	4	312	5247625	722054	4461278	4116050
15km	50%	35000	4	328	6355936	754209	5550021	4773914
15km	50%	35000	4	256	4839885	606025	4191659	3666719
15km	50%	35000	4	239	4202232	591778	3563925	2975073
15km	50%	35000	4	209	5069166	694584	4316957	3784344
15km	50%	35000	4	278	4167572	568656	3552665	3290447
15km	50%	35000	4	246	5742271	802326	4856244	3697106
15km	50%	35000	4	323	5059096	753617	4267060	3996161
15km	50%	35000	4	218	4676713	598420	4035563	3375303
15km	50%	35000	4	325	3972062	616702	3320677	3235965
15km	50%	35000	4	278	4827405	618167	4149481	4027393
15km	50%	35000	4	268	5351205	734341	4542924	3819893
15km	50%	35000	4	222	6254246	772283	5398214	4176961
15km	50%	35000	4	294	5131459	745279	4338389	3389333
15km	50%	35000	4	223	5588675	778157	4756350	3485284
15km	50%	35000	4	258	5406493	701838	4655637	3662550
15km	50%	35000	4	333	6260869	785265	5405074	4049996
15km	50%	35000	4	278	5248661	740924	4424659	4042937
15km	50%	35000	4	273	5405314	713348	4609882	4646858
15km	50%	35000	4	323	5115209	731253	4331058	3241217
15km	50%	35000	4	313	4927866	687472	4194654	3538606
15km	50%	35000	4	246	5357590	660792	4633487	3652801
15km	50%	35000	4	323	6030168	748164	5225778	4022201
15km	50%	35000	4	303	4677050	651132	3967478	3267865
15km	50%	35000	4	284	5797939	721487	5029316	4518547
15km	50%	35000	4	316	5528071	599609	4884125	3607732
15km	50%	35000	4	292	5053061	693182	4300907	3453747
15km	50%	35000	4	232	5485701	729782	4711925	3695002
15km	50%	35000	4	271	5772769	719773	4996956	4554715
15km	50%	35000	4	364	5386345	734938	4546339	3823171
15km	50%	35000	4	303	5151766	690701	4404970	3461802
15km	50%	35000	4	307	4931927	720355	4157080	3419341
15km	50%	35000	4	236	4241141	644756	3529675	2696983
15km	50%	35000	4	270	5265367	733510	4478159	3259304
15km	50%	35000	4	340	5970471	740143	5183442	3667827
15km	50%	35000	4	369	4439530	626872	3775681	3271349
15km	50%	35000	4	254	5122902	743508	4334722	3348157
15km	50%	35000	4	271	5214732	640823	4524202	3762411
15km	50%	35000	4	215	4797041	689334	4070122	3361169
15km	50%	35000	4	312	6867274	864100	5942790	4393957
15km	50%	35000	4	240	5159085	679372	4392506	4103730
15km	50%	35000	4	200	5439463	794734	4598106	4011245
15km	50%	35000	4	372	6047377	829014	5138465	4388045
15km	50%	35000	4	292	5934040	814274	5029696	3660562
15km	50%	35000	4	414	4726731	723850	3944913	3370982
15km	50%	35000	4	221	5344193	740959	4538831	3232091
15km	50%	35000	4	350	4873892	661632	4121315	3147731
15km	50%	35000	4	221	4118942	601844	3450692	2967348
15km	50%	35000	4	222	4967663	647140	4274496	3177662
15km	50%	35000	4	328	4929283	682669	4195594	3216555
15km	50%	35000	4	239	4302689	633478	3608002	3253564
15km	50%	35000	4	320	4578864	680553	3852619	3278623
15km	50%	35000	4	251	4307832	624324	3626692	3072849
15km	50%	35000	4	294	4632838	642013	3931928	3247010
15km	50%	35000	4	336	5577468	718966	4795018	3647104
15km	50%	35000	4	268	5163990	756597	4346522	3328120
15km	50%	35000	4	225	4787259	680115	4035288	2810977
15km	50%	35000	4	338	4609001	662444	3890637	2927112
15km	50%	35000	4	236	4822986	671516	4098906	3001215
15km	50%	35000	4	295	4723628	713856	3947471	3457608
15km	50%	35000	4	234	3653936	523588	3079884	2728390
15km	50%	35000	4	262	3809344	499666	3247103	2920300
15km	50%	35000	4	279	4760114	613556	4123177	3583811
15km	50%	35000	4	268	4959166	686821	4219590	2938881
15km	50%	35000	4	276	5213045	725167	4429059	3394745
15km	50%	35000	4	215	5672181	789483	4805362	4272700
15km	50%	35000	4	281	4047282	592539	3415830	3121409
15km	50%	35000	4	212	3878694	585921	3244950	3173049
15km	50%	35000	4	269	5544137	763605	4716649	4203657
15km	50%	35000	4	182	4388118	675561	3656250	3320070
15km	50%	35000	4	277	6234850	857474	5308386	3720098
15km	50%	35000	4	225	4951874	710662	4144596	2998613
15km	50%	35000	4	256	6514410	828280	5628709	4652036
15km	50%	35000	4	221	4406240	572137	3786824	2846147
15km	50%	35000	4	272	5083328	767462	4259707	4365171
15km	50%	35000	4	216	4862741	700024	4109298	3103373
15km	50%	35000	4	378	5388489	711293	4632603	4052421
15km	50%	35000	4	231	5559080	734312	4752888	3958342
15km	50%	35000	4	320	6018327	780850	5163646	3913340
15km	50%	35000	4	367	6160452	777907	5320532	3838173
15km	50%	35000	4	273	5929267	757710	5098881	3695841
15km	50%	35000	4	265	4362656	563565	3748014	3163895
15km	50%	35000	4	309	5969722	756825	5155493	4380838
15km	50%	35000	4	216	5120321	708649	4334953	3508010
15km	50%	35000	4	304	6656501	840737	5754598	4081731
15km	50%	35000	4	411	4712487	694903	3971117	3247931
15km	50%	35000	4	238	3680842	575394	3075326	2652896
15km	50%	35000	4	279	4935336	663743	4198317	2865799
15km	50%	35000	4	356	5515894	716508	4761031	3814245
15km	50%	35000	4	355	6486910	746138	5678351	4222517
15km	50%	35000	4	310	5679189	754337	4846785	4334782
15km	50%	35000	4	225	4425700	646541	3718292	3143186
15km	50%	35000	4	265	4280424	607556	3622637	3747727
15km	50%	35000	4	230	4904472	727406	4115783	3087661
15km	50%	35000	4	228	4913813	602789	4265593	3614989
15km	50%	35000	4	215	4140211	609086	3491531	2962335
15km	50%	35000	4	165	4411201	663518	3693359	2887587
15km	50%	35000	4	228	5073618	726611	4274070	3402207
15km	50%	35000	4	165	5347643	718909	4580971	3322825
15km	50%	35000	4	247	4836514	727314	4057395	3242646
15km	50%	35000	4	310	5989168	790702	5122065	3477687
15km	50%	35000	4	256	5644686	777633	4808320	3552830
15km	50%	35000	4	240	3652713	571761	3045580	2765933
15km	50%	35000	4	269	5156805	700580	4406399	3933302
15km	50%	35000	4	265	5335295	778114	4499297	3327344
15km	50%	35000	4	247	4549911	570697	3935494	3690350
15km	50%	35000	4	253	6734989	838515	5843897	4430620
15km	50%	35000	4	159	3706702	548041	3125670	2574627
15km	50%	35000	4	337	6155123	795365	5311805	3729851
15km	50%	35000	4	269	5063228	702347	4283950	3115242
15km	50%	35000	4	260	4969089	723650	4195279	3815705
15km	50%	35000	4	264	5329508	766416	4505302	3905744
15km	50%	35000	4	304	4565530	638437	3875984	3103016
15km	50%	35000	4	338	6451789	812273	5561720	4031461
15km	50%	35000	4	270	6656353	824998	5758764	4488467
15km	50%	35000	4	249	4432347	641529	3743008	3189448
15km	50%	35000	4	260	4483141	622019	3782049	2838693
15km	50%	35000	4	194	4917734	705359	4150987	3158694
15km	50%	35000	4	193	4807759	688125	4055595	2970846
15km	50%	35000	4	265	6207349	760473	5389206	4188977
15km	50%	35000	4	255	4696356	657117	4004167	3134257
15km	50%	35000	4	235	4295502	592350	3664741	3554966
15km	50%	35000	4	249	4788715	709340	3981513	2914418
15km	50%	35000	4	345	5642651	730970	4856972	4439979
15km	50%	35000	4	319	5012008	717908	4233368	3785519
15km	50%	35000	4	216	4259684	654531	3569218	2961647
15km	50%	35000	4	274	6337371	833204	5433322	4356668
15km	50%	35000	4	362	4282957	576374	3622320	3366035
15km	50%	35000	4	218	5974802	775367	5139863	3669232
15km	50%	35000	4	254	5273625	700092	4510621	4078382
15km	50%	35000	4	317	3830186	562084	3237939	2930655
15km	50%	35000	4	229	5455456	765524	4600925	3566189
15km	50%	35000	4	317	5833371	670527	5097122	3835802
15km	50%	35000	4	242	5176098	745935	4373480	3392401
15km	50%	35000	4	266	4083771	645325	3394156	3317345
15km	50%	35000	4	216	4952852	757607	4148785	3490433
15km	50%	35000	4	257	4690884	669617	3953281	2944626
15km	50%	35000	4	361	6595080	802987	5722839	4398402
15km	50%	35000	4	206	5290299	737040	4478867	3151903
15km	50%	35000	4	328	5349305	611437	4677579	3934741
15km	50%	35000	4	300	5638010	759981	4826431	3383908
15km	50%	35000	4	233	4238018	600726	3597464	3291932
15km	50%	35000	4	255	3566915	543725	2977779	3280226
15km	50%	35000	4	196	6246679	846718	5311579	3638612
15km	50%	35000	4	238	5821615	799497	4975584	3797797
15km	50%	35000	4	272	4480010	681338	3745368	3585783
15km	50%	35000	4	282	5365788	712474	4583202	3511165
15km	50%	35000	4	265	4603573	633020	3920997	3221887
15km	50%	35000	4	253	5194040	628230	4542970	3780633
15km	50%	35000	4	312	6485833	780083	5618304	4231004
15km	50%	35000	4	293	5062817	716808	4297780	3942180
15km	50%	35000	4	377	5919844	835587	5040463	3846869
15km	50%	35000	4	351	5373247	634534	4679583	3599984
15km	50%	35000	4	236	4302675	616101	3627497	2695603
15km	50%	35000	4	260	5542958	733592	4754246	3618397
15km	50%	35000	4	253	4942705	701898	4194866	3412717
15km	50%	35000	4	268	5319230	745155	4484259	3641439
15km	50%	35000	4	216	5193268	627106	4518891	3479282
15km	50%	35000	4	260	5665113	758278	4831465	4134514
15km	50%	35000	4	329	5497596	685224	4740620	4052303
15km	50%	35000	4	257	4899638	696559	4110552	3412363
15km	50%	35000	4	338	5019316	654626	4326801	4337417
15km	50%	35000	4	319	4287126	583331	3646278	3173297
15km	50%	35000	4	293	4200486	597965	3553417	3715014
15km	50%	35000	4	278	4958687	685280	4230040	3359598
15km	50%	35000	4	231	4323816	622084	3649213	3409735
15km	50%	35000	4	270	4632723	655759	3928848	3571698
15km	50%	35000	4	329	5058148	746475	4242113	4164293
15km	50%	35000	4	244	4922868	694974	4165655	3922928
15km	50%	35000	4	256	5397759	804072	4534714	3725991
15km	50%	35000	4	339	5902264	760377	5073004	3687264
15km	50%	35000	4	195	4047054	561838	3441380	3199306
15km	50%	35000	4	269	4843556	704677	4093404	3709687
15km	50%	35000	4	315	4860649	665503	4142851	3272644
15km	50%	35000	4	249	4938291	735896	4153116	3990521
15km	50%	35000	4	224	5140237	667204	4434181	3691919
15km	50%	35000	4	272	5644183	756569	4816162	3686474
15km	50%	35000	4	238	4885948	726115	4111432	3901706
15km	50%	35000	4	207	4876283	709216	4113382	3594674
15km	50%	35000	4	328	5216023	725520	4406550	3562626
15km	50%	35000	4	271	4730271	675937	4007774	3508084
15km	50%	35000	4	251	5160824	674596	4421037	4224320
15km	50%	35000	4	302	7055456	910987	6055481	4162720
15km	50%	35000	4	263	5412891	693189	4676157	3917258
15km	50%	35000	4	347	4003877	542541	3403147	3555664
15km	50%	35000	4	244	4124933	631471	3442517	3131429
15km	50%	35000	4	278	5298771	701172	4535586	3387607
15km	50%	35000	4	282	4900738	674532	4181074	3378488
15km	50%	35000	4	249	4759352	647137	4067479	3384009
15km	50%	35000	4	335	6527043	852725	5615345	4135982
15km	50%	35000	4	194	5024287	690738	4277376	2986536
15km	50%	35000	4	287	4650230	648275	3960793	3653083
15km	50%	35000	4	283	4084473	633993	3416347	3119387
15km	50%	35000	4	259	5835299	715611	5039043	4108594
15km	50%	35000	4	283	5480667	658283	4765341	3582796
15km	50%	35000	4	228	4489346	662515	3789175	3336843
15km	50%	35000	4	418	5891347	815635	5006912	4124285
15km	50%	35000	4	324	6155436	827615	5235906	4577061
15km	50%	35000	4	317	5623240	708710	4868285	3528353
15km	50%	35000	4	222	4988340	704773	4224933	3528762
15km	50%	35000	4	316	5859724	700920	5121416	3654818
15km	50%	35000	4	319	5146226	722221	4345601	3940992
15km	50%	35000	4	239	5111060	685690	4368129	3772822
15km	50%	35000	4	286	6412962	789571	5566304	3809140
15km	50%	35000	4	255	4867106	605819	4227499	3109871
15km	50%	35000	4	253	4496245	609895	3838620	3625813
15km	50%	35000	4	274	4708578	631709	4022997	3585185
15km	50%	35000	4	249	5994829	756086	5181570	3818950
15km	50%	35000	4	255	5910818	695800	5170245	3571021
15km	50%	35000	4	313	5452776	693877	4686693	3860979
15km	50%	35000	4	264	3956222	548898	3359426	2769689
15km	50%	35000	4	204	4754378	688399	3997198	3595398
15km	50%	35000	4	261	4598654	684245	3873516	2891182
15km	50%	35000	4	261	4579658	664990	3879011	3161904
15km	50%	35000	4	232	5437472	685416	4703278	3836266
15km	50%	35000	4	239	5337504	663065	4608356	3569511
15km	50%	35000	4	295	4379456	661882	3670008	3397669
15km	50%	35000	4	397	6033365	764856	5187859	4467038
15km	50%	35000	4	230	4765730	665431	4053701	3042840
15km	50%	35000	4	284	5231092	684880	4513965	3429447
15km	50%	35000	4	250	5664367	769603	4811031	4606431
15km	50%	35000	4	246	4380607	634736	3663904	3322022
15km	50%	35000	4	236	4918898	673847	4209304	3492712
15km	50%	35000	4	311	5906990	757027	5098035	3583860
15km	50%	35000	4	238	5815833	727419	5013767	4459487
15km	50%	35000	4	247	5244959	685010	4518574	3322280
15km	50%	35000	4	376	4354056	599828	3700779	3169119
15km	50%	35000	4	243	6533135	911718	5571009	3786041
15km	50%	35000	4	235	5642990	756492	4804127	3296777
15km	50%	35000	4	335	4565110	625400	3868092	3207825
15km	50%	35000	4	266	3644988	539582	3077971	2965385
15km	50%	35000	4	219	4078484	593044	3436037	3306673
15km	50%	35000	4	244	5056753	697237	4302566	3206015
15km	50%	35000	4	247	5169213	684301	4427374	3591108
15km	50%	35000	4	351	5714730	734387	4933672	4177568
15km	50%	35000	4	236	5161620	732942	4360427	3335898
15km	50%	35000	4	183	4065705	564076	3458141	3057160
15km	50%	35000	4	300	6306311	800214	5432944	3964294
15km	50%	35000	4	256	4509568	628708	3823269	3178567
15km	50%	35000	4	330	5628658	802479	4761201	3518595
15km	50%	35000	4	283	5960575	756462	5142905	4568329
15km	50%	35000	4	259	4865331	728794	4085691	3255738
15km	50%	35000	4	292	5105573	740922	4279280	3112712
15km	50%	35000	4	281	4907817	647586	4201681	3629365
15km	50%	35000	4	238	3845792	578379	3241667	2828027
15km	50%	35000	4	284	4511150	664989	3772960	3292015
15km	50%	35000	4	267	5070920	729474	4286121	3934983
15km	50%	35000	4	224	4562954	623554	3891150	3148389
15km	50%	35000	4	221	4551241	639180	3879822	2829306
15km	50%	35000	4	279	5092869	687214	4358799	3442948
15km	50%	35000	4	315	6037522	777446	5177489	4124062
15km	50%	35000	4	343	4765177	673462	4015995	3256002
15km	50%	35000	4	286	5473203	675715	4747562	3536539
15km	50%	35000	4	281	5531437	759546	4697781	3755307
15km	50%	35000	4	233	3994202	607998	3346412	2924444
15km	50%	35000	4	272	4134430	581531	3500759	2581015
15km	50%	35000	4	215	5045859	746378	4242503	3494543
15km	50%	35000	4	230	5009623	724403	4197080	3345601
15km	50%	35000	4	270	5036443	724085	4258377	3694232
15km	50%	35000	4	236	5986010	738574	5191222	3746958
15km	50%	35000	4	312	4741941	644560	4048549	3900909
15km	50%	35000	4	317	5729837	754994	4930057	4346105
15km	50%	35000	4	240	4278040	601957	3627475	3051948
15km	50%	35000	4	216	5421054	759478	4613197	3450016
15km	50%	35000	4	269	5454951	733346	4686942	3618883
15km	50%	35000	4	236	4882788	631665	4204101	3303331
15km	50%	35000	4	262	6119456	735939	5300093	4264654
15km	50%	35000	4	198	4873645	674930	4148863	3546461
15km	50%	35000	4	243	4818895	718115	4061410	3141346
15km	50%	35000	4	312	5730019	759151	4897655	3666866
15km	50%	35000	4	192	4655230	674997	3898890	3153882
15km	50%	35000	4	227	5753659	860649	4795176	3755967
15km	50%	35000	4	249	4724408	656242	4021840	3333560
15km	50%	35000	4	314	5362424	759376	4553185	3472383
15km	50%	35000	4	191	3842334	537309	3268577	2916502
15km	50%	35000	4	224	4644295	618250	3975403	3212990
15km	50%	35000	4	283	5367051	753232	4563220	3977564
15km	50%	35000	4	308	4956994	707598	4166640	3140776
15km	50%	35000	4	235	5197323	741173	4415482	3135103
15km	50%	35000	4	229	5575106	705350	4821482	3630910
15km	50%	35000	4	176	4186101	595706	3536091	2814755
15km	50%	35000	4	312	7193040	871694	6258355	4300919
15km	50%	35000	4	198	4844142	586306	4231390	3410663
15km	50%	35000	4	227	5628856	768116	4737930	4068591
15km	50%	35000	4	405	4710167	578233	4084925	3254017
15km	50%	35000	4	307	5222373	675070	4505666	3646450
15km	50%	35000	4	292	5092430	699343	4323771	3258561
15km	50%	35000	4	276	5001837	738611	4182535	3914575
15km	50%	35000	4	346	4915025	671101	4206409	3563859
15km	50%	35000	4	334	4870821	650485	4175728	3205885
15km	50%	35000	4	269	5679768	709529	4920699	3353970
15km	50%	35000	4	364	5101482	667716	4394287	4288379
15km	50%	35000	4	265	5510541	665763	4764323	3885928
15km	50%	35000	4	422	5296580	688337	4531079	3718677
15km	50%	35000	4	226	5570380	776822	4730978	3580151
15km	50%	35000	4	344	4801211	725049	4012983	3429134
15km	50%	35000	4	382	6659305	824283	5783446	4871823
15km	50%	35000	4	385	4348467	607106	3701461	3554439
15km	50%	35000	4	251	6930180	844376	5995775	4429968
15km	50%	35000	4	273	4876161	632484	4175585	2940808
15km	50%	35000	4	290	5914066	743074	5117703	3672436
15km	50%	35000	4	225	4244837	620644	3580433	3087372
15km	50%	35000	4	397	6054601	752036	5254378	3721361
15km	50%	35000	4	246	5056369	757951	4252371	3929982
15km	50%	35000	4	438	5740827	757293	4894323	4131855
15km	50%	35000	4	285	5382052	761044	4562351	3789778
15km	50%	35000	4	308	5852213	756727	5047688	4322658
15km	50%	35000	4	277	4724560	713204	3944156	3469208
15km	50%	35000	4	295	5281870	620683	4616857	3867663
15km	50%	35000	4	249	5152498	692909	4392976	3055780
15km	50%	35000	4	290	5844634	847438	4921421	3601721
15km	50%	35000	4	241	5840683	740536	5047908	3591847
15km	50%	35000	4	248	5031658	731794	4252861	3349480
15km	50%	35000	4	238	4219891	632493	3541762	3071937
15km	50%	35000	4	304	5801488	758177	4980035	4021022
15km	50%	35000	4	377	5127775	712785	4365840	4056900
15km	50%	35000	4	194	4648744	670689	3945000	2992484
15km	50%	35000	4	363	5225827	688156	4475444	3651085
15km	50%	35000	4	304	4596848	707884	3841725	3251429
15km	50%	35000	4	262	5082880	732586	4294733	3040771
15km	50%	35000	4	281	4283185	620357	3611518	3284091
15km	50%	35000	4	238	4310109	621167	3638092	3037120
15km	50%	35000	4	357	6491687	803901	5646116	3945984
15km	50%	35000	4	350	4213465	552023	3574761	3305322
15km	50%	35000	4	309	4832743	742461	4046902	3238278
15km	50%	35000	4	312	4992376	706324	4236895	3759980
15km	50%	35000	4	344	5846018	726915	5051530	3892785
15km	50%	35000	4	384	4510504	615134	3856268	3455268
15km	50%	35000	4	364	4439276	696762	3697164	3118134
15km	50%	35000	4	225	5294477	758320	4478591	3168197
15km	50%	35000	4	321	7109356	871555	6167858	4676232
15km	50%	35000	4	305	5166707	688489	4440443	3658700
15km	50%	35000	4	298	5721154	678616	4999842	3987975
15km	50%	35000	4	318	4766467	655956	4073049	3362277
15km	50%	35000	4	352	4426284	626758	3753903	3518499
15km	50%	35000	4	323	6106562	796797	5268575	4471829
15km	50%	35000	4	198	5392138	686953	4659329	3041751
15km	50%	35000	4	277	5367861	741394	4580005	3992120
15km	50%	35000	4	352	4569153	663078	3845559	3304469
15km	50%	35000	4	339	4748232	621759	4079453	3629951
15km	50%	35000	4	329	4830087	665038	4115201	3310514
15km	50%	35000	4	318	5411610	647450	4734884	4049672
15km	50%	35000	4	297	5179630	708912	4403309	3372232
15km	50%	35000	4	239	4328442	643547	3651383	3034472
15km	50%	35000	4	271	4102273	586690	3471776	3059710
15km	50%	35000	4	204	5010580	741055	4221446	3192437
15km	50%	35000	4	286	4919531	708549	4168735	3850708
15km	50%	35000	4	341	6120739	798554	5254801	4588074
15km	50%	35000	4	275	4042510	564531	3437456	3015382
15km	50%	35000	4	299	5182903	720140	4412379	3810475
15km	50%	35000	4	278	5128611	698923	4364159	4071297
15km	50%	35000	4	232	4742326	712810	3982155	3472661
15km	50%	35000	4	263	5439366	723829	4670970	4238995
15km	50%	35000	4	266	5505501	805180	4630099	3484707
15km	50%	35000	4	206	4788957	659685	4042085	3586330
15km	50%	35000	4	311	5341357	693930	4611673	3659137
15km	50%	35000	4	320	5808284	705946	5051884	4373369
15km	50%	35000	4	304	4961692	617700	4290918	3420278
15km	50%	35000	4	301	4771304	663489	4032842	3389034
15km	50%	35000	4	361	4888001	628308	4215865	3506598
15km	50%	35000	4	317	4516858	590158	3869556	3200182
15km	50%	35000	4	263	4792681	642008	4114291	3191451
15km	50%	35000	4	215	4835789	707729	4067018	3309466
15km	50%	35000	4	326	4524764	632887	3832564	3719389
15km	50%	35000	4	222	5924080	768385	5093882	3652490
15km	50%	35000	4	303	4784728	636630	4068188	3249849
15km	50%	35000	4	343	6199974	816403	5314160	3820524
15km	50%	35000	4	244	4400048	607306	3735264	3078685
15km	50%	35000	4	310	6561025	797910	5706832	4105182
15km	50%	35000	4	269	4428284	627873	3772023	3055342
15km	50%	35000	4	324	5123130	731226	4346938	3541597
15km	50%	35000	4	310	5391991	610984	4704579	3605396
15km	50%	35000	4	317	4610982	621545	3907973	3227429
15km	50%	35000	4	308	6037298	747526	5229008	4032617
15km	50%	35000	4	289	4450997	630993	3770448	3768232
15km	50%	35000	4	319	5773093	691541	5029901	3877869
15km	50%	35000	4	226	4733640	659899	4028498	2973553
15km	50%	35000	4	281	4721603	649225	4016256	3518763
15km	50%	35000	4	256	6255125	806794	5387787	4207570
15km	50%	35000	4	240	5116534	621103	4455421	3535223
15km	50%	35000	4	237	5630812	799467	4767624	3827842
15km	50%	35000	4	219	5214303	758352	4405677	3467806
15km	50%	35000	4	237	3992850	614611	3332096	3042745
15km	50%	35000	4	228	4854067	715672	4104634	3693554
15km	50%	35000	4	269	5166694	683550	4435176	3529784
15km	50%	35000	4	289	5121279	664169	4418684	3534891
15km	50%	35000	4	272	4400822	592419	3761670	3222162
15km	50%	35000	4	253	5336814	753291	4524093	3171417
15km	50%	35000	4	217	4165000	624845	3491985	3176213
15km	50%	35000	4	269	4369616	595073	3728058	3024231
15km	50%	35000	4	276	4297560	574248	3666438	3366917
15km	50%	35000	4	271	7354959	854255	6427270	4192911
15km	50%	35000	4	352	7304087	912589	6301873	4579422
15km	50%	35000	4	230	4366717	577794	3709487	3243388
15km	50%	35000	4	197	4581671	625582	3902358	3058451
15km	50%	35000	4	224	5414318	742310	4615116	3378079
15km	50%	35000	4	310	4671297	609809	4030868	3540240
15km	50%	35000	4	228	5628271	725270	4847454	3964924
15km	50%	35000	4	276	4907279	689255	4168978	3714275
15km	50%	35000	4	372	6321536	840994	5424286	4856943
15km	50%	35000	4	421	3564191	532571	3012269	2983889
15km	50%	35000	4	287	4860078	646727	4169396	3082333
15km	50%	35000	4	380	4446554	629805	3771374	3222860
15km	50%	35000	4	251	5079214	727692	4288594	4121004
15km	50%	35000	4	276	5437828	703576	4685505	3791286
15km	50%	35000	4	199	4673939	744235	3875341	3463203
15km	50%	35000	4	319	6246776	804941	5360707	4011079
15km	50%	35000	4	245	5236299	805338	4378038	3356237
15km	50%	35000	4	262	4793611	644710	4104704	3177078
15km	50%	35000	4	229	5508489	799563	4647418	3761525
15km	50%	35000	4	214	4002737	589364	3338621	2959781
15km	50%	35000	4	396	4777035	627861	4088795	3226811
15km	50%	35000	4	256	5569412	747774	4741528	3421155
15km	50%	35000	4	225	4931550	650351	4238744	3471263
15km	50%	35000	4	319	5475963	740288	4684426	3752516
15km	50%	35000	4	273	5762983	759016	4953502	3760543
15km	50%	35000	4	457	5095479	671347	4370378	3564922
15km	50%	35000	4	315	4450774	652890	3756724	3384916
15km	50%	35000	4	224	5616859	752675	4819863	3594755
15km	50%	35000	4	262	5563408	670742	4823299	3565063
15km	50%	35000	4	263	4943421	703007	4199605	3254847
15km	50%	35000	4	210	4124793	616121	3479077	2727305
15km	50%	35000	4	292	5742430	843196	4828024	3905847
15km	50%	35000	4	329	5133614	654543	4417691	3187534
15km	50%	35000	4	383	5019622	711529	4245454	3610639
15km	50%	35000	4	337	5134887	629266	4460747	3854788
15km	50%	35000	4	348	4643325	660249	3935783	3295839
15km	50%	35000	4	230	4729681	684680	4003010	3710844
15km	50%	35000	4	298	5135416	634969	4451673	4357309
15km	50%	35000	4	256	5534792	725402	4746889	3847936
15km	50%	35000	4	297	6271392	817447	5385574	4470235
15km	50%	35000	4	296	4983070	638766	4291537	3871467
15km	50%	35000	4	256	6407302	758178	5555265	4099661
15km	50%	35000	4	292	4466768	582911	3846695	3585755
15km	50%	35000	4	237	6058664	796193	5195930	3976883
15km	50%	35000	4	260	5830110	719469	5047953	3604250
15km	50%	35000	4	169	5439190	770656	4579346	3568358
15km	50%	35000	4	319	5678086	683905	4933205	3429266
15km	50%	35000	4	310	6779720	909775	5783662	4775970
15km	50%	35000	4	320	4834315	651240	4124166	3640737
15km	50%	35000	4	231	4809262	680944	4083830	2993580
15km	50%	35000	4	263	5529565	696531	4788569	3720044
15km	50%	35000	4	233	4682707	664878	3961495	2909947
15km	50%	35000	4	250	3976173	553536	3384877	2709760
15km	50%	35000	4	255	5061124	756030	4259862	2909404
15km	50%	35000	4	216	5550258	720711	4777492	3862603
15km	50%	35000	4	355	5192205	705234	4449789	3718673
15km	50%	35000	4	382	5917828	719698	5138928	4134259
15km	50%	35000	4	287	6285504	767017	5465631	4769948
15km	50%	35000	4	263	5786194	708335	5029475	3881696
15km	50%	35000	4	199	4498394	614071	3842771	2960787
15km	50%	35000	4	263	5097615	614185	4419237	4071101
15km	50%	35000	4	290	6920431	851519	6014515	4135288
15km	50%	35000	4	351	5264851	722252	4492868	3475967
15km	50%	35000	4	283	4498175	625346	3818761	2822400
15km	50%	35000	4	254	6425045	918054	5444263	4109558
15km	50%	35000	4	265	5108126	721252	4291940	3265590
15km	50%	35000	4	364	4770013	741260	3970337	3487375
15km	50%	35000	4	355	4866724	691682	4131351	3561497
15km	50%	35000	4	286	6519166	732253	5744023	4131523
15km	50%	35000	4	314	5419935	682921	4674180	3862310
15km	50%	35000	4	316	5763129	739446	4953289	3733074
15km	50%	35000	4	237	4337249	627831	3669151	3678043
15km	50%	35000	4	221	4362658	583195	3733223	3107395
15km	50%	35000	4	351	4952359	679233	4220920	3236389
15km	50%	35000	4	256	4966268	665530	4228788	4193694
15km	50%	35000	4	380	3905759	566335	3270116	3446689
15km	50%	35000	4	311	4635667	670146	3903803	3001512
15km	50%	35000	4	240	4402130	619111	3724255	3187961
15km	50%	35000	4	309	4839386	689341	4111370	3060733
15km	50%	35000	4	283	4603916	658123	3911437	3015264
15km	50%	35000	4	249	4749028	650147	4017816	2953928
15km	50%	35000	4	348	6541773	839219	5615197	4672985
15km	50%	35000	4	249	5306967	656870	4604293	3421477
15km	50%	35000	4	231	4864471	732087	4081703	2906566
15km	50%	35000	4	212	5469763	798415	4589815	3645405
15km	50%	35000	4	230	4696516	629660	4025191	3050378
15km	50%	35000	4	351	4355347	646027	3670219	3110021
15km	50%	35000	4	201	5791855	775145	4954577	3967579
15km	50%	35000	4	278	5861256	758876	5041303	4030072
15km	50%	35000	4	278	4846924	719284	4069054	3608621
15km	50%	35000	4	285	5434729	735196	4642900	3841832
15km	50%	35000	4	372	4281739	597346	3609620	3047294
15km	50%	35000	4	335	5272140	687534	4544393	3404636
15km	50%	35000	4	329	4385858	603259	3748223	3447653
15km	50%	35000	4	222	5984224	871731	5057946	4231768
15km	50%	35000	4	288	5000278	751648	4179219	3150168
15km	50%	35000	4	319	4712861	680661	3991817	3404307
15km	50%	35000	4	245	3593934	513851	3047779	2785219
15km	50%	35000	4	262	5263846	688338	4480749	3678958
15km	50%	35000	4	321	6310163	790977	5450882	4499124
15km	50%	35000	4	276	5277342	662766	4553881	3515456
15km	50%	35000	4	207	4644681	647046	3949189	3234059
15km	50%	35000	4	269	4518869	638714	3837802	3110826
15km	50%	35000	4	196	5636083	773447	4820635	3701422
15km	50%	35000	4	248	4576978	643469	3883627	2915096
15km	50%	35000	4	385	5413230	658955	4700183	3405327
15km	50%	35000	4	263	6351232	781538	5472317	4348310
15km	50%	35000	4	235	4861604	691512	4137428	3538543
15km	50%	35000	4	354	6351315	733296	5548661	4404043
15km	50%	35000	4	243	5685833	737501	4888071	4317983
15km	50%	35000	4	345	6193908	785285	5349222	3947643
15km	50%	35000	4	246	6470581	831473	5548532	4501815
15km	50%	35000	4	259	4654561	684023	3922383	3118828
15km	50%	35000	4	295	5040123	672260	4317843	3813176
15km	50%	35000	4	246	4624824	613200	3968503	3246665
15km	50%	35000	4	255	5310005	737058	4510977	3864669
15km	50%	35000	4	255	5183628	710566	4415099	3162531
15km	50%	35000	4	304	6468004	772863	5656200	4089342
15km	50%	35000	4	276	4713520	673956	3968219	3102895
15km	50%	35000	4	287	5340353	725723	4557304	3696495
15km	50%	35000	4	222	5205908	764466	4388177	3658318
15km	50%	35000	4	260	6058098	813950	5144217	4395449
15km	50%	35000	4	262	5435749	796118	4588735	3426758
15km	50%	35000	4	287	4810218	669133	4083379	3177486
15km	50%	35000	4	190	5333201	775689	4502785	3287582
15km	50%	35000	4	296	4846952	678717	4092968	3513648
15km	50%	35000	4	320	5088673	730929	4288778	3939667
15km	50%	35000	4	340	4785138	707398	4015490	3472644
15km	50%	35000	4	223	5643810	752020	4819686	4123564
15km	50%	35000	4	216	4252966	601238	3600179	2877846
15km	50%	35000	4	375	5301393	718228	4532661	3660238
15km	50%	35000	4	239	4755537	668901	4048032	2738836
15km	50%	35000	4	270	7381829	888748	6420089	4195582
15km	50%	35000	4	302	5514004	778157	4675218	3872750
15km	50%	35000	4	281	5866125	772527	5042704	3812757
15km	50%	35000	4	279	4490643	587715	3862405	3008096
15km	50%	35000	4	356	5320965	689866	4549964	4132126
15km	50%	35000	4	277	4213980	637183	3537013	2901329
15km	50%	35000	4	273	6041028	828352	5130132	3956721
15km	50%	35000	4	260	5576734	748192	4753866	3369621
15km	50%	35000	4	393	5614197	663361	4883831	4022101
15km	50%	35000	4	236	4494892	628614	3811402	3185975
15km	50%	35000	4	340	4987394	702742	4208697	3746042
15km	50%	35000	4	283	4530171	692081	3783622	3019519
15km	50%	35000	4	280	5830358	727972	5054552	3572197
15km	50%	35000	4	249	5138279	703472	4387715	3483007
15km	50%	35000	4	323	6052177	818969	5185703	3654873
15km	50%	35000	4	328	4634180	690007	3893074	3170049
15km	50%	35000	4	298	6004817	727902	5228307	3996369
15km	50%	35000	4	164	3466112	505857	2930605	2839017
15km	50%	35000	4	263	6513457	847067	5603443	4470772
15km	50%	35000	4	319	4245481	533788	3674949	3161780
[truncated: 1 more rows]
