# Supplementary material for: Quantifying the Value of Perfect Information in Emergency Vaccination Campaigns
Source: PLoS Comput Biol. 2017 Feb 16;13(2):e1005318. doi: 10.1371/journal.pcbi.1005318 (PMC5312803; doi:10.1371/journal.pcbi.1005318)
Supplement: S1 Data — (ZIP) [file pcbi.1005318.s013.zip › Data/15km vaccination/data6.txt]

vacc_radius	efficacy	capacity	delay	outbreak_duration	livestock_culled	cattle_culled	sheep_culled	vaccinations
15km	50%	35000	6	198	4461046	495767	3915546	3696716
15km	50%	35000	6	279	3746860	439351	3271881	2955873
15km	50%	35000	6	306	4692913	498839	4154120	4135666
15km	50%	35000	6	190	4234726	482537	3719045	3352648
15km	50%	35000	6	216	4515962	494870	3971568	3678864
15km	50%	35000	6	251	3887611	452772	3396174	3502074
15km	50%	35000	6	303	4879130	490783	4331217	3850476
15km	50%	35000	6	264	4276056	537534	3712067	3583830
15km	50%	35000	6	205	4114537	499734	3555127	3606733
15km	50%	35000	6	260	3758151	462790	3257851	3174077
15km	50%	35000	6	276	4787016	586437	4144933	4259506
15km	50%	35000	6	234	4224664	471216	3708486	3307332
15km	50%	35000	6	226	5219516	578702	4579303	4452634
15km	50%	35000	6	217	3373607	436854	2905340	3424548
15km	50%	35000	6	282	4134420	489274	3614237	3620897
15km	50%	35000	6	262	3906555	427377	3447104	3789665
15km	50%	35000	6	294	5013002	558153	4380531	4111804
15km	50%	35000	6	275	4629478	473686	4103120	4211936
15km	50%	35000	6	306	4787486	544151	4174426	4531685
15km	50%	35000	6	265	4914195	544403	4313461	3917469
15km	50%	35000	6	292	4097947	515679	3541881	3901842
15km	50%	35000	6	231	4337242	548237	3750921	3947491
15km	50%	35000	6	246	4078383	437666	3604038	3702113
15km	50%	35000	6	242	4373984	527862	3806665	3810164
15km	50%	35000	6	226	4929288	571099	4320299	4073785
15km	50%	35000	6	254	4307993	490834	3746801	3505387
15km	50%	35000	6	294	4570993	474229	4052749	3671074
15km	50%	35000	6	442	5006892	528225	4450092	4556459
15km	50%	35000	6	277	3581989	442831	3082825	3117206
15km	50%	35000	6	285	5978250	600695	5339500	3993303
15km	50%	35000	6	360	4446285	479776	3912448	4068010
15km	50%	35000	6	444	4756513	551306	4166946	4029858
15km	50%	35000	6	232	4157707	488642	3625193	3779634
15km	50%	35000	6	333	4634550	526822	4063291	4377140
15km	50%	35000	6	244	5804019	628703	5096703	4635705
15km	50%	35000	6	302	5388019	594286	4741269	4786889
15km	50%	35000	6	279	4439195	501313	3877042	3743443
15km	50%	35000	6	196	2938922	360894	2554349	2927201
15km	50%	35000	6	223	4385737	504903	3846010	3790981
15km	50%	35000	6	277	3813838	438841	3345983	3255527
15km	50%	35000	6	299	4189247	485676	3668746	3853428
15km	50%	35000	6	308	4116096	463626	3609264	3740131
15km	50%	35000	6	346	5180846	544388	4592724	3946284
15km	50%	35000	6	209	4315608	503065	3781369	3566356
15km	50%	35000	6	231	3555796	411807	3106614	3080151
15km	50%	35000	6	259	4067648	444744	3568418	3170160
15km	50%	35000	6	384	3933721	478882	3415492	3443150
15km	50%	35000	6	200	4776503	563277	4180578	3766434
15km	50%	35000	6	314	4457834	519820	3831334	3995572
15km	50%	35000	6	247	3038804	371705	2622932	3628255
15km	50%	35000	6	211	4657773	533408	4078244	3932013
15km	50%	35000	6	330	4610169	539405	4001475	4027310
15km	50%	35000	6	214	4732599	533401	4143385	3670882
15km	50%	35000	6	259	4145583	438856	3673260	3701596
15km	50%	35000	6	262	3485921	434300	3005939	3356837
15km	50%	35000	6	307	5073295	562710	4460941	4503768
15km	50%	35000	6	307	3410899	408954	2941496	3597365
15km	50%	35000	6	212	4150733	486421	3628320	3746731
15km	50%	35000	6	410	4812391	528151	4239113	3988350
15km	50%	35000	6	225	4107745	458014	3605782	3660042
15km	50%	35000	6	303	4467902	531649	3891859	3944346
15km	50%	35000	6	224	3956274	457344	3456854	3825514
15km	50%	35000	6	293	4712902	516494	4126937	3885576
15km	50%	35000	6	282	4054531	488521	3517443	3309837
15km	50%	35000	6	273	4070982	467989	3561986	3145926
15km	50%	35000	6	364	4562465	543585	3976512	3681738
15km	50%	35000	6	241	3964371	456268	3465145	3543805
15km	50%	35000	6	307	5144905	522784	4558266	4237506
15km	50%	35000	6	224	4690588	541685	4104255	3937318
15km	50%	35000	6	256	4109294	451063	3608958	3496192
15km	50%	35000	6	251	4644995	503664	4093411	4593603
15km	50%	35000	6	213	4015860	460842	3519436	3804866
15km	50%	35000	6	240	4383783	456155	3890489	3685270
15km	50%	35000	6	290	3578660	417499	3108875	3210515
15km	50%	35000	6	274	4383694	515358	3827212	4074639
15km	50%	35000	6	290	4355690	471568	3852937	3187835
15km	50%	35000	6	284	4293032	484177	3773830	4121126
15km	50%	35000	6	280	3667829	409103	3227361	3169775
15km	50%	35000	6	269	5297031	574409	4671954	4257919
15km	50%	35000	6	292	3723448	458063	3228864	3327309
15km	50%	35000	6	239	3516654	421571	3053841	3358336
15km	50%	35000	6	207	4237202	483438	3694514	3780194
15km	50%	35000	6	223	4258773	457574	3771247	3322597
15km	50%	35000	6	231	5637836	589606	5008017	4548310
15km	50%	35000	6	293	4435681	420088	3987496	3803402
15km	50%	35000	6	353	5166203	610822	4476824	4227151
15km	50%	35000	6	190	3565911	455308	3080002	3603505
15km	50%	35000	6	208	4396206	445228	3914873	4046060
15km	50%	35000	6	411	5343643	586505	4714570	4448065
15km	50%	35000	6	325	4252972	511492	3698647	3627609
15km	50%	35000	6	267	4369303	527251	3790406	3694744
15km	50%	35000	6	314	4964585	551821	4344257	3685646
15km	50%	35000	6	286	3969881	462437	3463869	3844449
15km	50%	35000	6	299	4862242	488249	4324164	3860663
15km	50%	35000	6	213	4427723	527167	3843521	3586471
15km	50%	35000	6	256	4890835	563513	4284510	4509429
15km	50%	35000	6	272	5224915	574923	4580011	4312529
15km	50%	35000	6	286	4867895	508432	4308779	3742670
15km	50%	35000	6	246	5394529	552325	4777562	3726182
15km	50%	35000	6	205	3620773	446317	3114382	2924740
15km	50%	35000	6	371	4254830	485501	3719524	3349117
15km	50%	35000	6	248	4552328	552725	3948042	4225785
15km	50%	35000	6	296	5078911	529452	4502406	4180495
15km	50%	35000	6	326	5705303	577571	5089675	4163329
15km	50%	35000	6	289	4561322	513163	3989276	3384553
15km	50%	35000	6	275	5005600	576376	4384975	4227327
15km	50%	35000	6	313	5129783	550531	4512761	4396034
15km	50%	35000	6	253	5389128	611345	4712839	4816927
15km	50%	35000	6	230	4106538	441667	3618312	3486792
15km	50%	35000	6	270	4974714	534253	4390313	3805916
15km	50%	35000	6	343	4907526	527016	4340196	4156866
15km	50%	35000	6	276	3957942	504576	3419619	3382152
15km	50%	35000	6	239	4803336	547089	4194748	3434410
15km	50%	35000	6	320	4638658	487944	4107615	3661711
15km	50%	35000	6	262	4603158	548607	4009181	3724698
15km	50%	35000	6	290	4602006	519605	4032433	3771061
15km	50%	35000	6	174	3560116	438438	3075866	3394171
15km	50%	35000	6	362	4867027	547655	4249634	3475202
15km	50%	35000	6	327	3957393	446200	3452745	3518373
15km	50%	35000	6	273	4255094	525529	3690876	3641043
15km	50%	35000	6	213	4197633	541749	3601226	3427772
15km	50%	35000	6	217	3304732	422146	2853549	3104823
15km	50%	35000	6	237	4091017	466549	3576806	3604426
15km	50%	35000	6	300	4048465	511897	3493848	3354479
15km	50%	35000	6	380	3745210	442619	3277435	3352333
15km	50%	35000	6	249	5038340	526441	4430977	3777660
15km	50%	35000	6	359	4086957	479866	3577256	3503376
15km	50%	35000	6	264	4054671	466737	3553791	3898215
15km	50%	35000	6	303	5934100	652316	5219527	4858364
15km	50%	35000	6	393	5249760	535681	4672004	4843105
15km	50%	35000	6	196	3655989	462632	3144565	3795851
15km	50%	35000	6	217	4119988	465943	3615741	3669770
15km	50%	35000	6	269	5080489	509068	4500497	4225373
15km	50%	35000	6	324	3978663	477693	3459075	3128485
15km	50%	35000	6	249	4291283	496196	3748487	3770170
15km	50%	35000	6	200	4524951	519003	3966295	3938226
15km	50%	35000	6	239	4235656	458524	3727661	3687103
15km	50%	35000	6	249	4068567	435647	3561918	3588024
15km	50%	35000	6	382	6367320	638003	5677016	4221808
15km	50%	35000	6	263	4293546	520179	3717907	3871210
15km	50%	35000	6	263	4345883	517591	3785227	3557708
15km	50%	35000	6	322	5383913	604255	4723940	4467601
15km	50%	35000	6	285	4810978	565673	4161858	4084332
15km	50%	35000	6	226	3591992	434176	3109079	3322069
15km	50%	35000	6	380	4230261	513344	3673058	3848518
15km	50%	35000	6	281	4067487	481816	3540210	3218234
15km	50%	35000	6	294	5111782	601117	4444790	4150339
15km	50%	35000	6	184	4172395	487919	3624768	3033512
15km	50%	35000	6	322	4416845	478369	3889976	3651151
15km	50%	35000	6	291	4763021	536169	4195350	3929545
15km	50%	35000	6	231	4376809	518935	3817450	3388042
15km	50%	35000	6	257	5046905	552986	4445742	3815926
15km	50%	35000	6	230	4708324	567523	4096218	3788421
15km	50%	35000	6	222	4878739	540331	4301314	4080379
15km	50%	35000	6	247	4371043	496575	3811348	4009639
15km	50%	35000	6	203	4024763	459355	3522646	3434934
15km	50%	35000	6	223	3445420	446841	2963843	3183177
15km	50%	35000	6	284	4289325	532378	3708441	3861292
15km	50%	35000	6	209	4820037	576088	4185318	4807258
15km	50%	35000	6	189	3509464	429326	3046529	3150132
15km	50%	35000	6	301	4814346	532114	4224808	4290850
15km	50%	35000	6	237	5146058	590577	4519621	3811463
15km	50%	35000	6	282	4405947	455349	3893698	3945183
15km	50%	35000	6	378	4573649	503023	4038482	3924148
15km	50%	35000	6	287	4171721	459881	3664220	3971581
15km	50%	35000	6	264	4120014	470252	3605933	3328638
15km	50%	35000	6	251	4190169	483713	3660170	3706925
15km	50%	35000	6	246	4348084	529055	3787931	4110913
15km	50%	35000	6	276	4201280	466988	3682058	4182558
15km	50%	35000	6	254	4035204	475097	3510866	3355101
15km	50%	35000	6	328	4406003	472053	3889973	3523044
15km	50%	35000	6	350	4318420	525210	3751478	3848975
15km	50%	35000	6	445	5245398	533340	4659576	4177713
15km	50%	35000	6	273	4249840	508827	3691593	3519932
15km	50%	35000	6	217	3975532	466104	3461844	3516432
15km	50%	35000	6	274	4588129	459065	4063749	3644604
15km	50%	35000	6	277	4020214	471074	3483982	3477647
15km	50%	35000	6	189	3669211	461892	3170889	3331290
15km	50%	35000	6	218	4128062	460087	3621212	4155398
15km	50%	35000	6	343	4648955	520299	4086091	3829321
15km	50%	35000	6	445	4698168	526332	4094226	4062947
15km	50%	35000	6	352	5565664	555622	4972501	4622368
15km	50%	35000	6	214	3665326	430182	3194871	3389821
15km	50%	35000	6	286	4884436	525705	4318735	4310948
15km	50%	35000	6	261	4577519	525564	4005112	3591032
15km	50%	35000	6	317	4568487	505346	4030367	4010727
15km	50%	35000	6	255	4599691	572239	3979639	3915169
15km	50%	35000	6	328	4318063	512853	3766861	4214998
15km	50%	35000	6	443	5816191	580712	5163036	4125543
15km	50%	35000	6	284	4273104	485183	3745271	3991704
15km	50%	35000	6	406	4257262	512770	3703730	3790388
15km	50%	35000	6	216	3823744	440429	3338200	3462293
15km	50%	35000	6	252	5167791	564095	4539340	4058427
15km	50%	35000	6	304	5725779	642854	5027381	4337864
15km	50%	35000	6	266	4592029	513048	4032325	4077353
15km	50%	35000	6	221	4399357	519023	3854080	3798696
15km	50%	35000	6	222	4361139	502783	3819410	3342876
15km	50%	35000	6	249	3765756	470416	3267577	3758436
15km	50%	35000	6	254	3803041	415936	3323383	4173393
15km	50%	35000	6	235	3748318	437942	3267146	3277897
15km	50%	35000	6	228	4045663	502624	3486909	3060873
15km	50%	35000	6	357	5172589	492777	4618053	3813810
15km	50%	35000	6	332	4955785	551907	4364120	3978471
15km	50%	35000	6	296	4739974	557394	4114626	3707395
15km	50%	35000	6	250	5094410	524993	4515990	3808454
15km	50%	35000	6	288	3803024	445864	3311837	3932105
15km	50%	35000	6	277	4432535	511004	3866127	3994636
15km	50%	35000	6	241	3902471	451475	3409456	3597116
15km	50%	35000	6	316	4326594	505309	3772798	4042096
15km	50%	35000	6	183	4661815	552519	4057340	3771615
15km	50%	35000	6	231	4611506	489458	4081357	4073548
15km	50%	35000	6	219	4776732	523538	4207904	4008670
15km	50%	35000	6	309	3915675	449568	3415221	3547240
15km	50%	35000	6	261	5582821	565376	4965984	4146657
15km	50%	35000	6	256	4612197	553416	4030046	3699663
15km	50%	35000	6	321	4376018	504305	3820398	3455971
15km	50%	35000	6	340	4753127	474346	4223086	3860011
15km	50%	35000	6	356	4048698	462624	3523395	3793998
15km	50%	35000	6	201	4097477	494736	3554619	3630330
15km	50%	35000	6	277	3592958	457548	3099182	3594503
15km	50%	35000	6	258	4522312	469294	4018391	3818754
15km	50%	35000	6	228	4562570	548793	3975063	4077471
15km	50%	35000	6	283	5697077	586119	5037398	4817002
15km	50%	35000	6	477	5939736	657667	5227960	4837219
15km	50%	35000	6	289	4471276	521291	3909932	3584353
15km	50%	35000	6	278	4029418	467181	3525630	3952993
15km	50%	35000	6	266	4841756	567230	4220690	3959217
15km	50%	35000	6	179	4872483	542974	4294697	4117623
15km	50%	35000	6	441	4917837	562575	4306231	4169772
15km	50%	35000	6	384	5609305	572447	4966899	4650769
15km	50%	35000	6	322	4089897	493782	3539950	3842256
15km	50%	35000	6	267	4331886	524386	3748170	4034180
15km	50%	35000	6	286	3809845	461420	3277496	3506691
15km	50%	35000	6	353	4298935	496401	3747883	3843959
15km	50%	35000	6	219	5354698	577895	4728003	4139967
15km	50%	35000	6	395	4913196	531455	4317084	4425668
15km	50%	35000	6	283	4480500	507142	3912524	3272876
15km	50%	35000	6	299	4083255	480147	3570544	3346923
15km	50%	35000	6	226	4092716	464993	3584891	3155763
15km	50%	35000	6	299	4081878	459199	3589842	3241410
15km	50%	35000	6	439	4967883	546093	4377833	3824342
15km	50%	35000	6	262	4724755	499106	4180593	4042677
15km	50%	35000	6	235	3967599	459908	3476492	3357989
15km	50%	35000	6	345	5146914	515868	4579400	3971595
15km	50%	35000	6	362	6687077	688472	5934021	4872094
15km	50%	35000	6	232	4449133	529200	3871492	3802393
15km	50%	35000	6	276	3883145	449623	3398100	3363786
15km	50%	35000	6	189	4417407	460357	3932498	3965888
15km	50%	35000	6	252	4687080	601495	4002006	4298995
15km	50%	35000	6	341	4375594	474639	3862075	3779336
15km	50%	35000	6	244	5117629	545189	4530983	4250330
15km	50%	35000	6	264	4953725	507734	4410305	4471163
15km	50%	35000	6	328	4875670	544261	4297472	3985611
15km	50%	35000	6	274	4597373	539292	4017603	3891500
15km	50%	35000	6	232	4678744	558422	4076889	3663297
15km	50%	35000	6	279	3850181	474658	3342750	3730301
15km	50%	35000	6	241	4059761	470540	3546889	3601693
15km	50%	35000	6	410	4343730	495295	3801081	3393006
15km	50%	35000	6	246	3959119	443721	3466632	3287462
15km	50%	35000	6	275	4956437	581730	4313939	4171409
15km	50%	35000	6	310	4128967	538176	3543468	3532662
15km	50%	35000	6	275	5237920	581598	4590157	4143936
15km	50%	35000	6	258	4227711	490797	3700972	3328671
15km	50%	35000	6	224	4107383	474870	3599664	3723123
15km	50%	35000	6	264	3939878	444327	3458405	3751318
15km	50%	35000	6	227	4128492	506365	3553805	3224707
15km	50%	35000	6	239	4273485	458600	3783358	3957305
15km	50%	35000	6	313	4244564	475544	3736424	4247891
15km	50%	35000	6	307	4008495	442141	3522542	3345597
15km	50%	35000	6	246	3974451	478603	3464680	3417098
15km	50%	35000	6	298	5255245	573136	4632151	4118292
15km	50%	35000	6	225	5326678	569845	4724960	4282225
15km	50%	35000	6	269	5248622	629447	4564615	4884996
15km	50%	35000	6	366	4882175	503606	4332153	3685851
15km	50%	35000	6	323	4659165	500309	4110128	4333188
15km	50%	35000	6	355	3924727	450356	3443177	3650578
15km	50%	35000	6	309	3817614	434455	3366106	3154541
15km	50%	35000	6	292	4551194	520037	3980692	3799328
15km	50%	35000	6	262	4934113	503884	4367571	4396749
15km	50%	35000	6	275	4655347	508905	4105397	3844284
15km	50%	35000	6	228	4765392	560738	4161197	3861278
15km	50%	35000	6	194	4523858	511753	3972771	3532362
15km	50%	35000	6	233	4472256	490862	3951177	4271348
15km	50%	35000	6	277	4345264	528090	3762272	3572994
15km	50%	35000	6	252	5173279	558394	4557876	4366989
15km	50%	35000	6	284	4450942	545285	3835253	4037025
15km	50%	35000	6	286	4369215	513541	3789244	3321325
15km	50%	35000	6	314	3706339	440480	3217469	3722559
15km	50%	35000	6	193	3725122	440767	3255753	3279318
15km	50%	35000	6	385	4653793	550162	4037469	4444540
15km	50%	35000	6	495	4663517	535383	4074511	4007386
15km	50%	35000	6	220	4863997	527477	4283031	3693962
15km	50%	35000	6	241	4307444	515667	3737329	4227936
15km	50%	35000	6	301	3739015	467708	3210506	3449052
15km	50%	35000	6	319	3590199	426197	3123430	3262647
15km	50%	35000	6	269	4068684	438340	3584624	3536605
15km	50%	35000	6	310	5936638	642579	5222145	4883187
15km	50%	35000	6	256	3737710	469114	3218934	3251870
15km	50%	35000	6	302	5342398	577721	4728848	4543567
15km	50%	35000	6	243	4295554	461187	3801951	3715459
15km	50%	35000	6	387	4344257	531303	3763141	3824580
15km	50%	35000	6	278	4213507	504544	3674429	3730795
15km	50%	35000	6	245	4447968	446468	3973140	3754969
15km	50%	35000	6	305	6241443	665780	5505626	4722194
15km	50%	35000	6	274	4873226	557656	4246913	3709857
15km	50%	35000	6	173	4763731	540849	4160252	3772405
15km	50%	35000	6	388	3910836	470481	3396030	3712962
15km	50%	35000	6	214	4088153	452748	3603906	3317447
15km	50%	35000	6	251	4711209	520011	4147502	3703950
15km	50%	35000	6	263	4445499	534336	3872963	3671644
15km	50%	35000	6	302	5193020	547495	4605635	3738640
15km	50%	35000	6	329	4756162	545094	4170706	4336663
15km	50%	35000	6	249	5475250	570971	4862593	4198069
15km	50%	35000	6	288	3385337	398444	2938572	2753309
15km	50%	35000	6	266	3982955	471606	3469811	3383580
15km	50%	35000	6	314	4796500	593213	4153692	4433875
15km	50%	35000	6	301	4881843	559556	4252710	3987291
15km	50%	35000	6	244	3955189	464993	3455189	3114189
15km	50%	35000	6	293	5233347	539098	4633638	4527804
15km	50%	35000	6	466	4726079	533723	4139350	3726571
15km	50%	35000	6	438	4715716	561007	4116513	4233479
15km	50%	35000	6	365	4299552	466457	3783756	4020899
15km	50%	35000	6	202	3745660	436937	3274360	3137996
15km	50%	35000	6	221	3662592	410132	3221392	3330964
15km	50%	35000	6	273	4746537	461539	4249541	4099047
15km	50%	35000	6	242	4180092	479141	3653925	3205749
15km	50%	35000	6	216	5324038	557850	4721181	4824212
15km	50%	35000	6	236	4533709	534703	3967932	3796420
15km	50%	35000	6	246	4187358	506994	3635893	4184110
15km	50%	35000	6	226	3906813	471277	3391422	3680372
15km	50%	35000	6	249	5678486	610384	5004909	4318609
15km	50%	35000	6	339	4362087	509342	3807243	4105987
15km	50%	35000	6	393	5170018	509684	4612772	3982075
15km	50%	35000	6	269	3992174	465569	3490818	2966677
15km	50%	35000	6	345	5765229	630259	5089092	4072876
15km	50%	35000	6	283	4971431	516904	4405908	4158191
15km	50%	35000	6	274	4209590	498342	3662929	3663994
15km	50%	35000	6	296	4328424	473786	3807205	4252306
15km	50%	35000	6	181	4183958	472376	3682024	3397604
15km	50%	35000	6	237	3900865	448964	3365682	3091695
15km	50%	35000	6	347	4568407	481294	4041521	3937042
15km	50%	35000	6	285	4336969	501231	3790893	4249781
15km	50%	35000	6	264	4180286	455968	3670131	3723380
15km	50%	35000	6	213	4100248	460121	3588617	3721684
15km	50%	35000	6	236	4687631	551650	4086900	3830672
15km	50%	35000	6	233	3947609	455207	3464294	3358779
15km	50%	35000	6	415	5217317	510848	4657417	3746747
15km	50%	35000	6	279	5109872	563271	4506414	3897431
15km	50%	35000	6	352	4886476	558852	4285345	4098773
15km	50%	35000	6	261	3595875	461330	3109530	3646973
15km	50%	35000	6	191	3952804	483735	3428307	3682384
15km	50%	35000	6	277	4150343	484603	3629705	3312564
15km	50%	35000	6	324	4084941	520245	3517577	3668128
15km	50%	35000	6	412	4647758	530938	4038637	3744875
15km	50%	35000	6	230	4202905	483928	3677959	4246709
15km	50%	35000	6	199	5200553	607134	4536310	4104392
15km	50%	35000	6	244	3564340	428458	3100519	3853702
15km	50%	35000	6	373	4806339	504108	4272789	4196164
15km	50%	35000	6	278	4750880	565873	4145028	3772996
15km	50%	35000	6	327	4281160	505311	3725636	3482142
15km	50%	35000	6	216	4180243	503554	3643495	3736348
15km	50%	35000	6	257	4191679	511757	3622666	3621299
15km	50%	35000	6	235	4867064	510841	4319056	4269438
15km	50%	35000	6	199	4702283	569382	4079521	4132535
15km	50%	35000	6	245	4140741	476526	3633221	4158050
15km	50%	35000	6	264	4812377	535014	4235290	3803705
15km	50%	35000	6	246	4415546	507889	3856055	3493750
15km	50%	35000	6	317	4931687	594538	4276576	3868666
15km	50%	35000	6	218	4819621	566670	4207293	3813131
15km	50%	35000	6	216	3955002	452693	3456243	3402367
15km	50%	35000	6	293	3898000	446318	3414306	3125780
15km	50%	35000	6	297	5358834	546292	4762134	4180846
15km	50%	35000	6	236	3379441	404498	2946213	3628807
15km	50%	35000	6	236	4761382	514841	4188205	4145125
15km	50%	35000	6	194	3384243	406813	2941937	3151629
15km	50%	35000	6	242	4700107	569599	4073142	3967122
15km	50%	35000	6	240	3453221	401404	3015334	3104868
15km	50%	35000	6	167	3152322	399354	2731880	3100455
15km	50%	35000	6	220	4483764	507913	3924426	3561255
15km	50%	35000	6	293	5813371	613583	5140423	4788560
15km	50%	35000	6	394	3948552	442763	3473942	3545086
15km	50%	35000	6	237	4276035	485958	3745842	3665358
15km	50%	35000	6	358	5538911	622087	4864057	4876611
15km	50%	35000	6	307	5028125	548035	4439302	4222962
15km	50%	35000	6	247	4253019	524023	3681496	3773303
15km	50%	35000	6	292	3446159	419763	2984074	3606007
15km	50%	35000	6	391	6040665	625789	5368457	4466356
15km	50%	35000	6	237	4269883	494759	3730418	4339539
15km	50%	35000	6	448	4760621	490615	4217828	3861729
15km	50%	35000	6	279	4244009	459986	3740513	3617011
15km	50%	35000	6	255	5599928	633276	4906006	4863573
15km	50%	35000	6	255	3796264	444575	3306467	3406365
15km	50%	35000	6	358	5223340	526515	4662120	4539620
15km	50%	35000	6	288	3925946	457001	3429748	2987032
15km	50%	35000	6	201	3646784	453079	3161521	3077878
15km	50%	35000	6	188	3529430	406581	3098504	3067839
15km	50%	35000	6	314	4136201	495895	3570835	3780509
15km	50%	35000	6	457	5433677	570354	4804704	4924733
15km	50%	35000	6	344	5308564	551321	4719530	3823646
15km	50%	35000	6	260	5588610	592088	4934895	4625511
15km	50%	35000	6	266	3615762	405863	3171922	3592486
15km	50%	35000	6	263	5023462	578781	4383634	4271437
15km	50%	35000	6	251	4759982	518829	4205814	3903188
15km	50%	35000	6	229	3419072	409645	2966290	3261460
15km	50%	35000	6	269	3730179	430902	3230187	3237093
15km	50%	35000	6	230	3342772	399528	2904453	3294112
15km	50%	35000	6	191	3751219	462114	3259513	3057209
15km	50%	35000	6	199	4465490	543265	3875633	3751286
15km	50%	35000	6	230	4248741	553956	3643065	3437784
15km	50%	35000	6	275	4945026	521931	4364786	3883430
15km	50%	35000	6	267	5614450	581076	4978498	4471835
15km	50%	35000	6	205	4024917	475729	3515291	3326890
15km	50%	35000	6	364	5810220	564123	5191575	4277183
15km	50%	35000	6	213	4209514	525721	3642483	3726609
15km	50%	35000	6	251	3861247	466456	3360093	3140288
15km	50%	35000	6	280	4278887	504154	3732723	3936318
15km	50%	35000	6	372	4553627	518339	3993148	3439089
15km	50%	35000	6	297	4100570	431457	3635771	3219134
15km	50%	35000	6	270	4718239	553909	4107147	4199372
15km	50%	35000	6	286	4525790	521530	3962481	3662122
15km	50%	35000	6	248	4041642	461096	3525460	3321927
15km	50%	35000	6	290	5350595	596515	4699995	4431380
15km	50%	35000	6	238	4671683	481697	4139175	3607644
15km	50%	35000	6	314	4780926	529756	4202122	4150670
15km	50%	35000	6	261	5700217	627049	5031954	4517082
15km	50%	35000	6	240	4457349	563434	3848274	3636206
15km	50%	35000	6	247	4207810	519021	3648004	3156220
15km	50%	35000	6	289	4962676	536692	4381330	4004296
15km	50%	35000	6	333	4058144	482918	3541824	3178801
15km	50%	35000	6	313	5034200	529895	4467520	3955754
15km	50%	35000	6	209	3806382	454351	3307096	3240273
15km	50%	35000	6	251	4683431	553233	4090570	3803343
15km	50%	35000	6	293	5386707	539639	4752115	4703784
15km	50%	35000	6	265	4943877	565216	4322378	4215009
15km	50%	35000	6	250	4969061	518994	4388172	3952574
15km	50%	35000	6	206	5027119	539770	4441095	4126898
15km	50%	35000	6	300	4344181	464998	3841589	3712946
15km	50%	35000	6	239	4587739	533044	4012156	3863231
15km	50%	35000	6	266	5326749	601384	4675309	4599855
15km	50%	35000	6	221	3629722	416183	3176318	3218585
15km	50%	35000	6	401	5544805	557216	4932517	4748958
15km	50%	35000	6	335	5264158	587226	4620009	4191414
15km	50%	35000	6	250	4540113	489526	3995274	3522924
15km	50%	35000	6	347	4430153	531896	3844903	4520149
15km	50%	35000	6	287	4675919	487497	4149627	3883899
15km	50%	35000	6	289	5125454	554755	4537560	4229083
15km	50%	35000	6	399	5647621	573470	5004679	4260898
15km	50%	35000	6	236	3976109	488749	3440510	3475049
15km	50%	35000	6	226	4397763	500013	3855284	3564401
15km	50%	35000	6	411	5620314	577839	4970462	4918263
15km	50%	35000	6	168	3585042	422701	3125669	3108579
15km	50%	35000	6	255	4877225	577522	4235968	4166059
15km	50%	35000	6	247	3457178	387887	3027051	3023688
15km	50%	35000	6	291	3853720	441182	3365666	3401202
15km	50%	35000	6	294	4171856	516400	3616499	3613688
15km	50%	35000	6	245	5005565	554649	4391362	4686802
15km	50%	35000	6	264	5317865	564360	4693278	4078320
15km	50%	35000	6	254	4279587	520944	3708296	3770342
15km	50%	35000	6	237	4237412	477976	3706145	3798414
15km	50%	35000	6	323	3528322	413685	3076693	3057407
15km	50%	35000	6	315	4628034	520419	4061061	3743330
15km	50%	35000	6	289	3800857	468741	3291271	3272114
15km	50%	35000	6	341	4083803	509805	3531824	3583884
15km	50%	35000	6	216	5084212	619320	4385350	4228437
15km	50%	35000	6	283	4571425	542928	3989771	4174738
15km	50%	35000	6	304	4369618	493549	3840243	3537640
15km	50%	35000	6	262	5738242	611024	5068264	4562085
15km	50%	35000	6	204	3867202	456316	3373858	3190664
15km	50%	35000	6	290	4490721	542255	3910348	3491781
15km	50%	35000	6	358	6031188	567363	5419337	4284940
15km	50%	35000	6	209	4654744	514784	4091308	4222757
15km	50%	35000	6	344	5625161	596892	4985546	4162589
15km	50%	35000	6	339	4451553	506484	3903357	3991333
15km	50%	35000	6	241	4810061	528261	4234937	3818229
15km	50%	35000	6	289	5020380	512696	4475945	3951428
15km	50%	35000	6	248	3984317	421533	3519998	3620449
15km	50%	35000	6	290	4800015	494954	4229116	3843080
15km	50%	35000	6	246	4281640	495177	3744506	3391174
15km	50%	35000	6	247	4012152	483380	3498659	3563900
15km	50%	35000	6	204	3351519	394098	2914546	3041162
15km	50%	35000	6	175	3845277	487916	3318638	3098001
15km	50%	35000	6	196	4009512	481955	3483001	3298447
15km	50%	35000	6	339	4431329	519600	3862837	4127083
15km	50%	35000	6	341	4537404	542271	3951379	3529801
15km	50%	35000	6	234	4331767	473395	3806014	4135873
15km	50%	35000	6	280	4328953	507590	3739843	3968629
15km	50%	35000	6	317	5258117	555509	4661778	4431792
15km	50%	35000	6	248	4524857	537694	3940308	3470742
15km	50%	35000	6	346	4256785	517600	3699060	3794324
15km	50%	35000	6	258	4309557	486248	3781592	3652190
15km	50%	35000	6	246	4184555	508823	3604496	3667306
15km	50%	35000	6	297	4491426	489484	3948335	4109104
15km	50%	35000	6	324	3320963	384365	2892774	3120486
15km	50%	35000	6	218	4668593	535810	4081606	3616534
15km	50%	35000	6	257	4178704	500883	3636383	3628220
15km	50%	35000	6	299	4843505	495807	4310806	4188164
15km	50%	35000	6	307	3843353	466716	3335240	2984884
15km	50%	35000	6	227	4600194	535332	4008532	4261505
15km	50%	35000	6	276	4673256	497272	4112030	3885034
15km	50%	35000	6	361	4031424	463269	3518760	3560912
15km	50%	35000	6	202	4184044	500894	3652519	3596824
15km	50%	35000	6	353	4494100	524786	3926972	3874823
15km	50%	35000	6	262	5194669	572681	4571445	4167987
15km	50%	35000	6	537	4677606	500852	4141789	3709811
15km	50%	35000	6	254	3548276	416059	3095603	3426127
15km	50%	35000	6	242	4110258	502560	3573211	3641406
15km	50%	35000	6	315	5715524	596644	5079478	4704948
15km	50%	35000	6	351	3513808	393145	3074703	3186903
15km	50%	35000	6	221	3672366	430491	3211394	3125597
15km	50%	35000	6	281	4354496	501366	3804757	3608790
15km	50%	35000	6	338	4397291	517525	3846115	3677467
15km	50%	35000	6	336	4206401	469225	3681805	3599320
15km	50%	35000	6	256	4456907	466079	3964687	3491789
15km	50%	35000	6	321	4808744	543714	4210780	4042888
15km	50%	35000	6	166	3499455	438678	3012192	3326288
15km	50%	35000	6	395	4806147	505457	4260620	3749323
15km	50%	35000	6	341	5316882	529827	4724360	4593509
15km	50%	35000	6	377	4472677	437640	4014570	3599538
15km	50%	35000	6	283	4031441	467574	3523715	3602169
15km	50%	35000	6	204	3699729	427936	3200248	3221714
15km	50%	35000	6	314	3836494	453079	3351932	3351418
15km	50%	35000	6	192	3800736	465956	3237838	3632025
15km	50%	35000	6	241	4168243	513096	3609428	4405827
15km	50%	35000	6	390	4307699	491846	3763064	3801896
15km	50%	35000	6	216	3483435	426385	3030421	3276293
15km	50%	35000	6	372	4134976	474104	3601268	4149732
15km	50%	35000	6	192	3762915	443332	3292348	3018561
15km	50%	35000	6	241	5193419	555291	4592833	4485265
15km	50%	35000	6	340	4389054	481226	3854221	4106480
15km	50%	35000	6	409	4671299	477452	4132887	3783374
15km	50%	35000	6	254	4364274	554433	3747616	3788663
15km	50%	35000	6	281	5076048	593321	4437062	4130592
15km	50%	35000	6	194	3869177	461548	3358281	3940265
15km	50%	35000	6	305	3938146	452838	3421283	3487369
15km	50%	35000	6	230	4018127	464139	3508053	3540265
15km	50%	35000	6	214	4629248	559616	4014452	3602346
15km	50%	35000	6	198	4392621	507325	3847323	3586368
15km	50%	35000	6	195	4316747	474771	3789381	3478007
15km	50%	35000	6	185	4265444	500617	3732119	3643192
15km	50%	35000	6	253	4186930	475297	3678578	3410141
15km	50%	35000	6	251	4480159	537957	3884762	4365433
15km	50%	35000	6	327	4219610	468854	3698651	4125103
15km	50%	35000	6	247	3783088	477503	3271634	4038525
15km	50%	35000	6	263	4213483	480307	3674035	3209839
15km	50%	35000	6	430	4274711	449795	3791129	3573012
15km	50%	35000	6	206	4666413	524917	4069648	3601696
15km	50%	35000	6	287	4541799	451932	4058355	3687143
15km	50%	35000	6	237	4757100	491333	4233585	4227683
15km	50%	35000	6	295	3638015	456889	3139334	3693686
15km	50%	35000	6	384	4584431	472301	4074571	4043074
15km	50%	35000	6	240	4093266	522136	3525600	3830575
15km	50%	35000	6	275	3980047	500198	3418526	3704763
15km	50%	35000	6	297	3848236	414470	3394757	3373945
15km	50%	35000	6	362	4633346	491874	4094038	3989929
15km	50%	35000	6	194	3154717	390706	2724377	3424608
15km	50%	35000	6	328	4711070	539943	4135577	4013247
15km	50%	35000	6	440	4142496	487728	3620390	3954361
15km	50%	35000	6	201	4160243	484828	3649069	3418965
15km	50%	35000	6	259	3576413	456358	3069398	3430474
15km	50%	35000	6	315	5452398	532109	4819299	4133486
15km	50%	35000	6	260	3769233	459365	3260831	3338790
15km	50%	35000	6	267	4477849	454360	3987943	3777655
15km	50%	35000	6	286	4929385	531994	4343460	3711878
15km	50%	35000	6	347	3749551	438319	3281256	3198236
15km	50%	35000	6	236	4932337	590851	4296125	4366945
15km	50%	35000	6	257	3879143	460514	3389346	3606784
15km	50%	35000	6	255	4395610	520800	3830047	3745112
15km	50%	35000	6	206	6114105	630722	5414869	4137413
15km	50%	35000	6	231	3503121	409733	3068946	3520826
15km	50%	35000	6	325	4008979	470926	3507293	3685904
15km	50%	35000	6	211	4699741	571298	4088883	4043505
15km	50%	35000	6	320	5622438	591001	4975700	4897013
15km	50%	35000	6	239	3660140	441249	3174458	3073031
15km	50%	35000	6	252	3621366	443963	3155844	3426939
15km	50%	35000	6	303	4269546	506232	3741666	3964836
15km	50%	35000	6	291	3550195	402291	3118693	3332062
15km	50%	35000	6	447	5806832	611774	5147888	4598890
15km	50%	35000	6	296	4376553	489461	3843864	3282096
15km	50%	35000	6	245	4528081	527799	3952031	3614762
15km	50%	35000	6	287	3567274	434442	3096258	2992923
15km	50%	35000	6	380	3985759	477920	3469029	3704772
15km	50%	35000	6	258	3700428	446868	3220209	3529718
15km	50%	35000	6	495	3688229	460413	3175674	2996314
15km	50%	35000	6	307	4094246	486772	3555024	3434572
15km	50%	35000	6	247	4330593	465953	3816963	4017943
15km	50%	35000	6	303	3865494	468388	3357616	3874746
15km	50%	35000	6	209	4440258	567956	3838091	4288952
15km	50%	35000	6	443	4417705	517235	3858763	4522534
15km	50%	35000	6	288	4147846	468602	3623712	3235059
15km	50%	35000	6	320	4321022	535768	3738786	3668975
15km	50%	35000	6	354	5347418	638014	4662916	4879870
15km	50%	35000	6	225	3781508	446299	3291742	3305940
15km	50%	35000	6	222	4348009	510184	3793734	3841260
15km	50%	35000	6	344	4322162	466472	3769942	3775633
15km	50%	35000	6	212	3330467	413700	2874872	3270134
15km	50%	35000	6	319	3804068	439858	3314628	3450626
15km	50%	35000	6	264	5520514	579277	4859423	4113413
15km	50%	35000	6	203	3562197	435847	3088256	3274065
15km	50%	35000	6	213	3732492	433223	3247450	2956173
15km	50%	35000	6	325	4097093	484978	3560866	3797654
15km	50%	35000	6	275	4192416	435082	3704898	3834987
15km	50%	35000	6	286	4636440	570398	3984886	4299846
15km	50%	35000	6	184	3736032	447835	3245356	3141909
15km	50%	35000	6	219	4705864	509486	4153476	4071833
15km	50%	35000	6	310	4896512	573154	4269772	4856417
15km	50%	35000	6	214	3879181	466479	3366033	3657760
15km	50%	35000	6	258	4139613	433896	3664952	3537629
15km	50%	35000	6	287	5318742	598976	4624983	4312927
15km	50%	35000	6	274	4684031	481716	4131508	4224752
15km	50%	35000	6	200	4161863	498792	3612065	3543511
15km	50%	35000	6	230	4289687	467399	3779134	3472962
15km	50%	35000	6	367	4525526	523667	3956348	4339332
15km	50%	35000	6	229	3427253	381246	3002222	2993720
15km	50%	35000	6	348	4826511	545148	4240341	4083138
15km	50%	35000	6	295	4607551	519311	4041930	3955372
15km	50%	35000	6	301	4576217	493144	4037104	3850417
15km	50%	35000	6	232	4321893	498927	3769698	3947048
15km	50%	35000	6	223	5984967	600982	5329226	4136148
15km	50%	35000	6	299	4703729	556511	4089034	3607480
15km	50%	35000	6	230	4503772	498922	3960049	3877767
15km	50%	35000	6	246	5278492	567119	4662192	4111002
15km	50%	35000	6	327	4522822	532386	3940709	3162379
15km	50%	35000	6	233	4912353	582684	4281763	4342223
15km	50%	35000	6	241	4726154	565939	4099536	3817424
15km	50%	35000	6	312	6300639	648349	5595902	4885611
15km	50%	35000	6	322	5435729	537538	4842706	4210125
15km	50%	35000	6	241	4148905	527853	3570174	4099892
15km	50%	35000	6	370	5587739	578857	4955131	4667498
15km	50%	35000	6	201	4380433	485219	3843627	3275915
15km	50%	35000	6	187	4574303	539151	3995221	4136585
15km	50%	35000	6	329	4787362	548851	4204269	4016739
15km	50%	35000	6	427	5460643	589322	4826552	4930553
15km	50%	35000	6	311	6503067	636240	5818332	4726443
15km	50%	35000	6	285	5243057	530097	4669694	4101615
15km	50%	35000	6	314	4148901	462335	3642264	3443412
15km	50%	35000	6	291	5172285	556413	4562751	4425054
15km	50%	35000	6	271	2861282	343964	2466473	2784051
15km	50%	35000	6	239	5362842	588572	4729470	4325929
15km	50%	35000	6	220	4987345	556019	4379677	4582410
15km	50%	35000	6	313	5174617	629255	4487003	3903294
15km	50%	35000	6	248	4640277	494364	4107513	3872591
15km	50%	35000	6	287	3753030	464015	3247940	3339030
15km	50%	35000	6	376	4092545	490507	3563150	3339764
15km	50%	35000	6	378	4405970	495567	3868523	3652571
15km	50%	35000	6	319	3903777	461681	3405543	3260169
15km	50%	35000	6	260	3091049	385392	2655908	3248060
15km	50%	35000	6	259	4436498	534266	3853084	3948669
15km	50%	35000	6	275	5083530	550237	4475048	4408002
15km	50%	35000	6	183	3389396	409326	2950857	3164350
15km	50%	35000	6	449	5693342	613112	5030866	4158288
15km	50%	35000	6	323	5591505	558351	4968546	4456948
15km	50%	35000	6	285	4018245	482006	3482400	3690243
15km	50%	35000	6	315	4337072	452851	3820780	3364621
15km	50%	35000	6	173	3555008	430338	3086497	3530282
15km	50%	35000	6	346	4358450	434340	3882284	3449230
15km	50%	35000	6	306	4363357	511346	3791495	3486419
15km	50%	35000	6	233	5757303	623632	5086552	4304986
15km	50%	35000	6	296	3445824	423805	2992511	3491445
15km	50%	35000	6	253	5319354	555424	4721021	3894317
15km	50%	35000	6	352	3942636	490026	3409346	3373376
15km	50%	35000	6	267	4683509	522218	4104080	4062401
15km	50%	35000	6	330	3995904	464564	3474957	3163996
15km	50%	35000	6	331	3987873	480367	3478724	3747377
15km	50%	35000	6	348	3992144	444691	3501962	3131879
15km	50%	35000	6	290	3464658	412206	3020725	3457670
15km	50%	35000	6	237	4392681	451855	3906185	3625584
15km	50%	35000	6	350	4105361	500060	3554583	4171164
15km	50%	35000	6	298	3769308	455796	3268608	3086706
15km	50%	35000	6	213	3677346	438049	3205625	3616912
15km	50%	35000	6	215	4202120	508920	3643276	3739695
15km	50%	35000	6	424	5669475	563631	5063014	4677696
15km	50%	35000	6	273	4237759	496600	3701888	3340190
15km	50%	35000	6	255	3983957	462135	3464011	3478706
15km	50%	35000	6	277	4225413	502661	3683461	3773007
15km	50%	35000	6	249	5109085	545618	4497128	4069853
15km	50%	35000	6	238	3024976	362976	2633590	2971869
15km	50%	35000	6	237	3239955	410925	2780072	3066524
15km	50%	35000	6	400	4236238	498762	3708027	4191727
15km	50%	35000	6	334	3947656	476535	3441061	3587219
15km	50%	35000	6	217	3754106	436860	3282431	3552225
15km	50%	35000	6	243	4137223	491527	3595825	3102866
15km	50%	35000	6	323	3911977	447695	3421352	3586027
15km	50%	35000	6	294	5358732	622309	4684259	4336194
15km	50%	35000	6	234	4215845	504536	3659982	3505942
15km	50%	35000	6	263	4945223	566459	4325047	3844491
15km	50%	35000	6	470	4263367	484795	3707899	3680973
15km	50%	35000	6	305	3875774	473345	3362134	3748486
15km	50%	35000	6	241	3641552	454778	3159018	3412919
15km	50%	35000	6	284	4260582	508580	3692556	3997824
15km	50%	35000	6	190	4966658	569158	4329568	3496826
15km	50%	35000	6	323	4860118	548681	4268129	4002785
15km	50%	35000	6	220	4456747	498904	3915979	3480789
15km	50%	35000	6	329	5564561	563769	4947686	4689107
15km	50%	35000	6	247	4058408	487407	3531788	3495654
15km	50%	35000	6	270	5515977	575335	4903409	4228726
15km	50%	35000	6	288	5780445	598599	5111416	4732292
15km	50%	35000	6	237	5449144	536408	4875129	4127175
15km	50%	35000	6	278	4444946	517825	3889766	4118434
15km	50%	35000	6	246	4283066	472317	3772025	4255523
15km	50%	35000	6	326	3804596	434931	3334129	3449238
15km	50%	35000	6	285	4482742	510860	3907722	3904526
15km	50%	35000	6	276	3980993	476151	3456869	3761177
15km	50%	35000	6	214	4279323	502795	3731764	3647634
15km	50%	35000	6	253	4067979	451413	3577343	3724427
15km	50%	35000	6	304	4673901	546492	4058092	3650763
15km	50%	35000	6	403	4959227	589091	4323932	4122382
15km	50%	35000	6	312	4035034	448497	3535321	3235693
15km	50%	35000	6	337	5479381	559971	4870402	4345453
15km	50%	35000	6	267	4475857	534472	3885334	3833566
15km	50%	35000	6	240	3373755	413467	2915370	3332802
15km	50%	35000	6	305	3821622	436663	3352480	3261431
15km	50%	35000	6	293	4099404	473136	3585380	3506112
15km	50%	35000	6	341	5606079	597230	4949062	4548987
15km	50%	35000	6	259	4449991	461362	3945211	3886963
15km	50%	35000	6	354	4011996	454622	3519626	3122383
15km	50%	35000	6	292	3788953	506567	3254452	3727328
15km	50%	35000	6	312	4488688	518680	3924033	3983998
15km	50%	35000	6	292	4855510	555084	4232741	3389571
15km	50%	35000	6	222	3882226	437256	3415441	3336710
15km	50%	35000	6	254	4889111	614531	4233536	4420398
15km	50%	35000	6	246	5185585	549938	4580688	3896348
15km	50%	35000	6	259	4787099	495460	4245694	4145018
15km	50%	35000	6	334	4433199	566031	3828746	3626510
15km	50%	35000	6	262	4367281	536647	3791316	3491787
15km	50%	35000	6	301	3749682	412852	3269192	2991105
15km	50%	35000	6	196	4250501	474427	3733115	3236788
15km	50%	35000	6	317	3778212	380478	3377093	3667034
15km	50%	35000	6	224	3964384	443529	3483267	3270932
15km	50%	35000	6	305	4885358	552116	4270592	3487839
15km	50%	35000	6	237	4311209	535769	3730619	3759555
15km	50%	35000	6	386	3718197	427253	3254307	3446908
15km	50%	35000	6	272	3787610	464464	3279694	3983103
15km	50%	35000	6	242	4400667	494870	3874890	3801939
15km	50%	35000	6	332	4018159	490142	3480446	3745890
15km	50%	35000	6	280	4702818	515668	4113565	3466634
15km	50%	35000	6	376	4630151	500883	4093693	4237887
15km	50%	35000	6	274	4436979	484819	3886100	3597045
15km	50%	35000	6	308	4366447	484317	3838674	3928843
15km	50%	35000	6	330	4253809	502467	3712734	3979346
15km	50%	35000	6	297	4226877	514504	3669378	3794657
15km	50%	35000	6	242	5018215	500471	4487638	3969902
15km	50%	35000	6	356	5022690	545493	4439937	4263687
15km	50%	35000	6	374	4243728	458203	3749959	3604074
15km	50%	35000	6	387	4981151	514159	4414043	4157307
15km	50%	35000	6	216	3488859	415261	3031436	3119870
15km	50%	35000	6	232	2976384	351800	2573227	2914016
15km	50%	35000	6	241	4308617	468215	3804868	3445763
15km	50%	35000	6	266	4631515	528169	4041568	3715783
15km	50%	35000	6	210	4757283	539184	4165803	4229251
15km	50%	35000	6	313	3901024	442603	3422757	3316746
15km	50%	35000	6	291	5059910	524222	4477241	4061870
15km	50%	35000	6	270	4542611	544918	3963318	3890227
15km	50%	35000	6	242	3980524	468107	3470622	3307816
15km	50%	35000	6	273	5753972	572757	5118822	4490850
15km	50%	35000	6	332	6213251	617564	5544169	4678330
15km	50%	35000	6	331	4135394	463252	3621868	3040532
15km	50%	35000	6	248	4119936	493036	3560894	3619800
15km	50%	35000	6	187	4051899	463083	3541960	3204814
15km	50%	35000	6	442	4043185	424253	3578533	3633360
15km	50%	35000	6	364	3682954	449939	3193006	3648054
15km	50%	35000	6	241	3454637	422525	2999329	3743231
15km	50%	35000	6	284	3960450	471263	3448600	3592365
15km	50%	35000	6	195	3902999	456572	3400860	3300736
15km	50%	35000	6	357	5511096	569180	4875957	4472805
15km	50%	35000	6	276	5317007	588076	4678408	3845446
15km	50%	35000	6	221	4361782	467364	3838161	3309936
15km	50%	35000	6	386	6009984	604608	5349563	4916801
15km	50%	35000	6	226	4251589	514587	3695565	3297993
15km	50%	35000	6	196	4394769	537550	3807046	3763827
15km	50%	35000	6	373	5812241	617336	5129493	4568241
15km	50%	35000	6	249	4015979	482693	3495678	3607975
15km	50%	35000	6	321	4875310	566784	4245355	4136490
15km	50%	35000	6	313	4447506	491040	3912677	3633411
15km	50%	35000	6	322	4844609	552328	4229748	4277205
15km	50%	35000	6	268	4187421	527478	3583083	4036212
15km	50%	35000	6	277	4601796	511998	4049528	3378480
15km	50%	35000	6	262	4104612	499572	3563035	3563363
15km	50%	35000	6	280	5348616	572750	4716305	4200751
15km	50%	35000	6	297	4969784	584356	4338919	4007757
15km	50%	35000	6	253	4490047	477817	3979120	4105460
15km	50%	35000	6	221	4090033	509901	3524258	3742776
15km	50%	35000	6	250	4180079	457144	3647331	3258903
15km	50%	35000	6	397	4998545	582294	4350813	4498075
15km	50%	35000	6	232	4614080	565628	3998812	4034279
15km	50%	35000	6	380	4152916	470306	3644048	3551812
15km	50%	35000	6	296	4296538	467722	3786800	4263420
15km	50%	35000	6	303	4492940	537762	3906736	3991465
15km	50%	35000	6	269	4970709	504767	4407633	3783034
15km	50%	35000	6	230	4099410	478445	3595015	3436440
15km	50%	35000	6	327	4669384	506674	4126933	4291078
15km	50%	35000	6	216	3995524	486677	3450504	3644769
15km	50%	35000	6	266	4939897	524958	4371648	4301163
15km	50%	35000	6	227	5750072	599219	5075542	4278800
15km	50%	35000	6	253	3741235	455355	3227041	3441516
15km	50%	35000	6	163	3684453	435549	3220417	3079580
15km	50%	35000	6	216	4968762	547192	4374582	3686803
15km	50%	35000	6	266	5589665	562947	4985823	4486712
15km	50%	35000	6	209	4643625	571613	4018482	4160902
15km	50%	35000	6	303	4982321	492026	4445059	4416665
15km	50%	35000	6	215	4165844	480148	3644092	3696007
15km	50%	35000	6	299	5404586	622583	4694944	4550960
15km	50%	35000	6	344	5735484	572394	5116375	4319159
15km	50%	35000	6	459	5040940	545056	4445684	4138078
15km	50%	35000	6	334	3498086	435993	3030314	3574240
15km	50%	35000	6	185	3991530	462280	3496154	3459476
15km	50%	35000	6	272	3865429	505757	3319938	3357715
15km	50%	35000	6	272	5895715	632728	5216516	4741751
15km	50%	35000	6	201	4145102	508402	3595201	3415589
15km	50%	35000	6	368	4292112	506824	3745123	3673679
15km	50%	35000	6	291	4360038	509363	3793430	3834229
15km	50%	35000	6	338	3915545	439793	3427220	3378646
15km	50%	35000	6	437	5027321	524111	4447708	4079451
15km	50%	35000	6	263	5459314	516557	4895552	3884794
15km	50%	35000	6	268	4019657	478433	3498589	3678194
15km	50%	35000	6	354	4197402	491897	3655783	3521097
15km	50%	35000	6	264	4150264	514580	3583182	4029259
15km	50%	35000	6	326	5595798	667143	4874606	4572802
15km	50%	35000	6	226	5779696	578520	5150424	4182712
15km	50%	35000	6	243	3952298	485780	3428538	3551720
15km	50%	35000	6	261	4008870	444367	3521586	3232295
15km	50%	35000	6	329	5119940	624318	4445160	4052426
15km	50%	35000	6	292	3465982	412611	3005636	3265642
15km	50%	35000	6	225	4055049	483385	3519776	3362635
15km	50%	35000	6	278	4356752	502402	3823077	3421503
15km	50%	35000	6	301	6035901	690781	5275807	4875887
15km	50%	35000	6	264	4437746	515173	3859168	3509509
15km	50%	35000	6	415	4309579	456423	3808418	3779860
15km	50%	35000	6	262	4362477	510524	3793703	3913604
15km	50%	35000	6	250	4903027	552795	4291501	4346794
15km	50%	35000	6	273	4891613	539196	4297409	3309747
15km	50%	35000	6	212	4883840	517850	4312634	3512091
15km	50%	35000	6	276	3880882	463531	3389539	3843985
15km	50%	35000	6	247	5018265	585456	4379526	4377891
15km	50%	35000	6	202	3227692	395586	2803844	3308591
15km	50%	35000	6	331	5335029	527488	4753035	3937904
15km	50%	35000	6	293	4076786	455387	3584124	3271155
15km	50%	35000	6	245	4356307	513114	3789202	3363246
15km	50%	35000	6	226	4107940	467151	3603950	3146375
15km	50%	35000	6	299	4884216	517422	4322104	3540911
15km	50%	35000	6	316	3854862	477835	3336033	3481339
15km	50%	35000	6	211	3900490	490473	3363947	3458196
15km	50%	35000	6	200	3893432	444239	3416892	3309566
15km	50%	35000	6	299	5403975	557348	4815887	4634877
15km	50%	35000	6	245	4670031	498023	4122958	4230395
15km	50%	35000	6	354	4017292	486889	3464040	3839776
15km	50%	35000	6	299	4739949	548383	4155283	4338533
15km	50%	35000	6	343	4957425	528194	4382209	4626853
15km	50%	35000	6	247	4577332	568951	3961289	4041579
15km	50%	35000	6	280	5182515	546108	4578373	4065833
15km	50%	35000	6	322	5833802	574276	5201946	4217405
15km	50%	35000	6	235	5439356	597788	4777461	4571063
15km	50%	35000	6	206	3701032	451715	3207199	3805980
15km	50%	35000	6	277	5245277	585973	4619296	4316787
15km	50%	35000	6	204	3638973	471065	3123651	2962453
15km	50%	35000	6	272	4477339	508220	3907424	3398333
15km	50%	35000	6	275	3957776	471233	3446647	3322456
15km	50%	35000	6	245	4311851	503952	3772337	3746843
15km	50%	35000	6	306	6430887	687118	5687294	4809596
15km	50%	35000	6	254	4583715	539149	3996458	4134265
15km	50%	35000	6	227	4443942	466556	3940810	3888291
15km	50%	35000	6	312	3477581	412070	3027052	3337491
15km	50%	35000	6	204	3493746	409082	3048806	2927940
15km	50%	35000	6	291	3695603	437820	3231325	3470369
15km	50%	35000	6	369	3765983	447472	3256889	3026053
15km	50%	35000	6	194	3616808	461768	3111468	3729315
15km	50%	35000	6	265	4023616	459154	3522922	3319361
15km	50%	35000	6	246	5082842	564944	4453718	4703174
15km	50%	35000	6	230	5430106	564817	4817378	3980851
15km	50%	35000	6	278	4502145	528276	3918464	4252294
15km	50%	35000	6	319	4493767	569896	3873222	3784772
15km	50%	35000	6	266	4248071	488948	3688516	4171138
15km	50%	35000	6	260	4728750	529560	4143485	4179660
15km	50%	35000	6	358	3838116	440262	3338924	3167020
15km	50%	35000	6	374	4113752	473487	3592760	3832402
15km	50%	35000	6	581	4378507	495823	3819428	3935883
15km	50%	35000	6	231	4639494	569896	4000777	3924731
15km	50%	35000	6	227	3808897	447601	3329660	3083434
15km	50%	35000	6	310	4244004	492080	3710600	3471752
15km	50%	35000	6	251	4281229	512967	3734583	3421947
15km	50%	35000	6	245	4307787	480198	3786512	4126176
15km	50%	35000	6	267	3452938	429125	2998755	3539729
15km	50%	35000	6	288	4783581	492335	4247931	4158588
15km	50%	35000	6	420	4370622	474766	3852598	3555519
15km	50%	35000	6	326	3826040	442989	3352667	3420972
15km	50%	35000	6	197	4595298	531945	4021923	4088255
15km	50%	35000	6	324	4466836	561942	3868698	3812131
15km	50%	35000	6	352	3726968	431947	3232714	3277173
15km	50%	35000	6	312	4984036	504368	4428542	4515447
15km	50%	35000	6	287	4287663	512267	3736954	3740627
15km	50%	35000	6	268	5610286	630347	4918526	4228454
15km	50%	35000	6	322	4350361	477863	3820175	3824314
15km	50%	35000	6	201	4159404	495257	3632287	3511562
15km	50%	35000	6	396	5090697	558746	4454617	4514896
15km	50%	35000	6	176	4139316	520064	3582282	3332872
15km	50%	35000	6	476	3641281	447731	3168042	3128639
15km	50%	35000	6	206	3104303	375408	2693207	3057414
15km	50%	35000	6	309	5115071	536894	4519153	4661213
15km	50%	35000	6	231	4293564	525705	3731791	3730834
15km	50%	35000	6	256	4434943	527807	3850373	4120277
15km	50%	35000	6	226	5112557	584123	4478255	4063556
15km	50%	35000	6	277	3698924	444924	3213243	3186852
15km	50%	35000	6	349	4132399	475377	3610499	3712074
15km	50%	35000	6	268	4824363	501516	4286566	3580717
15km	50%	35000	6	308	4804470	542261	4211763	3685190
15km	50%	35000	6	243	5011640	549621	4410694	4008522
15km	50%	35000	6	241	4412605	513637	3856774	4313094
15km	50%	35000	6	248	4472313	492919	3922445	3694255
15km	50%	35000	6	256	4253700	438855	3777854	3907385
15km	50%	35000	6	256	3803518	465727	3301561	3475095
15km	50%	35000	6	285	4185599	429378	3705468	3729562
15km	50%	35000	6	268	5352061	593562	4731180	4374410
15km	50%	35000	6	279	4698910	518666	4108708	4652985
15km	50%	35000	6	286	4861664	516939	4292549	3575964
15km	50%	35000	6	372	5710568	615184	5032749	4746230
15km	50%	35000	6	228	4115426	505279	3574393	4050911
15km	50%	35000	6	393	5232011	517798	4648744	4150495
15km	50%	35000	6	248	3741707	438609	3261327	3351924
15km	50%	35000	6	365	4288294	512165	3738922	4030198
15km	50%	35000	6	206	4846505	602472	4173440	4654005
15km	50%	35000	6	261	4649356	561221	4049340	3948954
15km	50%	35000	6	228	4759214	496890	4200800	4126495
15km	50%	35000	6	257	5182149	578693	4554228	4628883
15km	50%	35000	6	271	4263209	512917	3690699	4330411
15km	50%	35000	6	273	5544354	577917	4905698	4300670
15km	50%	35000	6	242	3443213	409148	2978027	3286403
15km	50%	35000	6	179	4117509	451804	3627165	3971237
15km	50%	35000	6	238	3414307	405296	2970555	2839008
15km	50%	35000	6	271	3844387	423419	3376953	3043485
15km	50%	35000	6	265	4168558	476242	3660244	3121869
15km	50%	35000	6	275	4988103	593685	4334498	4225352
15km	50%	35000	6	347	4595445	585770	3940995	4205947
15km	50%	35000	6	242	4785202	549452	4185161	4251599
15km	50%	35000	6	362	3829095	463672	3325944	3079793
15km	50%	35000	6	321	4565252	505118	4012489	4072316
15km	50%	35000	6	209	3862169	456929	3338282	3318759
15km	50%	35000	6	199	3395938	417613	2939048	3320861
15km	50%	35000	6	264	4479862	499506	3914370	3461949
15km	50%	35000	6	335	4886929	532323	4307376	3820939
15km	50%	35000	6	277	3596395	429174	3128370	3609717
15km	50%	35000	6	174	4295605	514440	3741192	3290755
15km	50%	35000	6	329	3517294	433834	3054530	3429005
15km	50%	35000	6	281	4607685	540703	4024477	4035192
15km	50%	35000	6	238	4182685	491886	3647912	3747628
15km	50%	35000	6	218	3895863	433083	3428097	3492602
15km	50%	35000	6	306	5377244	530597	4803067	3651794
15km	50%	35000	6	268	3840347	437648	3367239	3347066
15km	50%	35000	6	249	4114530	502772	3562056	3344307
15km	50%	35000	6	293	4873509	582506	4250103	4573351
15km	50%	35000	6	256	4488887	471610	3959886	3935838
15km	50%	35000	6	264	3893949	446997	3399113	3982865
15km	50%	35000	6	251	4280061	490269	3746668	3447740
15km	50%	35000	6	276	3879287	454199	3379256	3181441
15km	50%	35000	6	342	4476871	509694	3925437	4049721
15km	50%	35000	6	198	4418314	548770	3812391	4053157
15km	50%	35000	6	358	4664715	503113	4108755	3609603
15km	50%	35000	6	288	4144795	441310	3668410	3726086
15km	50%	35000	6	338	5077888	529282	4485565	4108049
15km	50%	35000	6	245	4459902	528212	3898757	3679768
15km	50%	35000	6	345	4371433	547640	3755304	4213398
15km	50%	35000	6	367	6039582	590655	5404639	4087888
15km	50%	35000	6	291	4558112	515116	3985255	3837715
15km	50%	35000	6	204	3467797	443139	2976955	3188923
15km	50%	35000	6	204	4162932	525601	3592888	3341992
15km	50%	35000	6	232	3571233	436589	3086564	3200898
15km	50%	35000	6	255	4738838	566807	4142854	3435813
15km	50%	35000	6	194	3528683	425740	3057033	3662235
15km	50%	35000	6	258	4571675	517924	4014413	3627061
15km	50%	35000	6	276	4464622	494281	3926279	3370114
15km	50%	35000	6	205	2872077	370095	2474208	2755978
15km	50%	35000	6	290	4735914	486370	4206860	4205816
15km	50%	35000	6	232	4884676	525383	4311218	3941339
15km	50%	35000	6	374	6189458	625027	5519509	4735568
15km	50%	35000	6	292	4148137	471336	3622610	3603626
15km	50%	35000	6	258	4653226	502300	4099970	4356578
15km	50%	35000	6	200	3564650	385938	3148481	3306399
15km	50%	35000	6	290	5015338	528038	4451136	4277236
15km	50%	35000	6	398	3898532	470509	3396751	3569481
15km	50%	35000	6	303	4348864	450950	3864624	3721258
15km	50%	35000	6	363	6020001	622189	5331392	4401511
15km	50%	35000	6	274	3594610	467028	3097444	3322192
15km	50%	35000	6	318	4930892	492379	4407056	4276722
15km	50%	35000	6	187	3389083	437557	2903070	2990906
15km	50%	35000	6	287	4976996	508306	4428979	3862143
15km	50%	35000	6	250	4246823	449769	3739578	3483603
15km	50%	35000	6	469	4205128	456966	3674858	3177131
15km	50%	35000	6	376	5903529	590064	5256803	4462361
15km	50%	35000	6	364	5562859	549891	4931981	4119260
15km	50%	35000	6	341	3971755	489055	3454425	4050376
15km	50%	35000	6	305	4991213	483522	4467845	3788023
15km	50%	35000	6	308	4949977	518875	4380206	3906337
15km	50%	35000	6	276	3448859	434774	2928953	3537082
15km	50%	35000	6	254	5319962	543610	4743455	4342213
15km	50%	35000	6	234	4095675	475072	3578837	3278052
15km	50%	35000	6	219	4374829	521212	3813728	3530606
15km	50%	35000	6	295	4847842	550727	4258340	3766566
15km	50%	35000	6	221	5049402	523022	4480553	4160614
15km	50%	35000	6	277	3670954	480283	3157051	3813543
15km	50%	35000	6	344	5137315	510212	4584477	4193697
15km	50%	35000	6	400	3113820	384859	2666817	3079835
15km	50%	35000	6	307	4806908	584769	4158902	4099422
15km	50%	35000	6	243	4897544	506297	4351637	3995758
15km	50%	35000	6	289	4328367	438777	3843033	3895517
15km	50%	35000	6	266	3508083	440341	3032244	3456984
15km	50%	35000	6	209	4709427	527730	4136944	3794555
15km	50%	35000	6	316	5286285	577316	4632700	4092905
15km	50%	35000	6	243	5796247	629555	5113563	4614191
15km	50%	35000	6	352	5924742	606026	5263017	4620152
15km	50%	35000	6	253	4879071	565212	4273083	4005262
15km	50%	35000	6	282	4265489	486955	3734911	3319748
15km	50%	35000	6	194	5599946	622831	4898462	4097539
15km	50%	35000	6	217	4395983	506624	3844959	3558817
15km	50%	35000	6	301	3989521	453126	3497100	3389241
15km	50%	35000	6	216	4229146	538904	3650723	3922813
15km	50%	35000	6	276	3808265	463654	3305279	3384007
15km	50%	35000	6	259	4565184	516107	4002348	3916321
15km	50%	35000	6	281	4403824	483339	3875683	4271334
15km	50%	35000	6	275	4518780	504618	3967453	3706934
15km	50%	35000	6	252	4726323	559068	4123192	3539459
15km	50%	35000	6	265	3981307	478299	3448363	3523365
15km	50%	35000	6	255	4942998	550720	4322371	4509203
15km	50%	35000	6	199	3741290	451624	3249102	3303995
15km	50%	35000	6	265	4706736	497511	4137224	3782399
15km	50%	35000	6	272	4154380	477812	3639142	3658907
15km	50%	35000	6	185	4226135	492120	3694265	4072899
15km	50%	35000	6	219	5212885	579181	4583236	4487669
15km	50%	35000	6	254	4315275	479510	3797463	3492109
15km	50%	35000	6	295	3950330	492269	3426351	3388083
15km	50%	35000	6	330	5097096	536481	4493406	4169626
15km	50%	35000	6	265	5273675	564592	4669707	4658827
15km	50%	35000	6	211	3495823	433933	3029810	3187819
15km	50%	35000	6	278	4830154	581460	4205892	3721532
15km	50%	35000	6	247	4552617	526065	3997024	3931066
15km	50%	35000	6	266	4263844	483473	3741393	3679986
15km	50%	35000	6	271	4710313	561317	4069373	4239105
15km	50%	35000	6	294	4862019	515730	4309090	4287918
15km	50%	35000	6	264	5629499	552207	5026682	3954697
15km	50%	35000	6	267	4613256	540776	4009881	3850547
15km	50%	35000	6	353	4550530	583173	3922306	4279877
15km	50%	35000	6	250	4169784	441762	3677660	3686635
15km	50%	35000	6	250	4802200	586280	4178789	4034704
15km	50%	35000	6	225	3918569	474831	3403987	3606428
15km	50%	35000	6	337	5352645	530472	4778631	4237995
15km	50%	35000	6	221	4162498	524091	3604178	3715912
15km	50%	35000	6	301	5197719	605394	4539187	4210707
15km	50%	35000	6	294	4349136	536185	3772415	3496856
15km	50%	35000	6	190	3770716	495830	3185327	3665922
15km	50%	35000	6	313	4249020	433718	3771271	3862745
15km	50%	35000	6	447	5812328	579866	5169676	4914770
15km	50%	35000	6	233	4042448	475864	3523382	3416802
15km	50%	35000	6	338	5296291	539701	4674727	4307820
15km	50%	35000	6	396	5250237	541929	4659204	4032940
15km	50%	35000	6	307	3513128	412423	3070047	3774488
15km	50%	35000	6	236	3996826	457881	3496291	3854113
15km	50%	35000	6	377	4752926	560695	4138470	4544804
15km	50%	35000	6	265	5321300	552702	4720992	4605308
15km	50%	35000	6	283	5038309	498896	4501529	4048807
15km	50%	35000	6	305	4504342	521792	3946355	3601127
15km	50%	35000	6	252	4861197	492839	4313653	3793361
15km	50%	35000	6	345	3878494	457481	3379214	3390941
15km	50%	35000	6	239	4809809	594404	4174511	4036565
15km	50%	35000	6	312	4786736	503186	4218317	3421257
15km	50%	35000	6	231	3728481	454881	3225009	2981255
15km	50%	35000	6	255	4195999	459966	3680848	3341680
15km	50%	35000	6	462	4361629	494813	3808620	4108214
15km	50%	35000	6	238	4041763	506632	3468969	3922026
15km	50%	35000	6	256	4312637	517606	3741020	3658029
15km	50%	35000	6	260	5672273	572394	5063032	4097079
15km	50%	35000	6	372	3662722	429200	3193707	3823077
15km	50%	35000	6	274	3703133	419394	3235179	3003882
15km	50%	35000	6	344	4979745	530977	4411342	4087041
15km	50%	35000	6	335	3936250	454384	3422699	3763078
15km	50%	35000	6	257	2998351	352339	2611267	2865682
15km	50%	35000	6	366	4179693	505437	3604030	4414005
15km	50%	35000	6	321	4548552	505827	4008786	4012163
15km	50%	35000	6	221	4681695	513131	4126832	4104157
15km	50%	35000	6	234	3319145	409093	2866921	3223082
15km	50%	35000	6	175	4597855	546013	3989409	4162804
15km	50%	35000	6	208	4143493	477733	3625956	3544097
15km	50%	35000	6	413	4361245	519526	3808328	3806065
15km	50%	35000	6	236	4602305	548328	4010902	4157170
15km	50%	35000	6	316	4728375	511413	4153064	3639803
15km	50%	35000	6	238	5174977	539387	4600058	4800953
15km	50%	35000	6	242	5065026	579128	4366603	4436444
15km	50%	35000	6	264	5073285	555780	4467907	4280677
15km	50%	35000	6	200	3730588	424376	3268585	3631039
15km	50%	35000	6	259	4358425	447683	3859806	3711049
15km	50%	35000	6	255	4045735	481367	3526481	3854649
15km	50%	35000	6	313	3599511	439125	3124432	3307832
15km	50%	35000	6	223	4190715	454963	3700999	4228319
15km	50%	35000	6	240	4559599	562823	3931445	4416261
15km	50%	35000	6	260	5817646	602093	5176035	4240243
15km	50%	35000	6	237	3976200	509895	3405908	4183884
15km	50%	35000	6	397	4336541	535872	3741045	3736096
15km	50%	35000	6	271	4621588	498747	4091056	4592501
15km	50%	35000	6	256	5442544	543046	4842294	4327120
15km	50%	35000	6	534	5474336	618067	4804490	4212455
15km	50%	35000	6	245	4457082	539043	3878295	3279757
15km	50%	35000	6	250	4583363	550641	3984860	4229319
15km	50%	35000	6	285	3873177	464977	3355055	3612965
15km	50%	35000	6	283	5029055	551761	4441441	4156676
15km	50%	35000	6	246	3681930	429763	3200990	3320744
15km	50%	35000	6	296	4835922	510025	4263544	4377765
15km	50%	35000	6	255	3870846	503270	3331518	3683512
15km	50%	35000	6	265	6256094	628359	5567162	4302635
15km	50%	35000	6	296	3478198	398663	3005137	3408681
15km	50%	35000	6	285	4312164	538839	3733809	4019070
15km	50%	35000	6	293	4404856	440365	3924051	3565460
15km	50%	35000	6	294	4948898	546772	4360074	3863391
15km	50%	35000	6	299	4434148	523243	3859230	3776782
15km	50%	35000	6	234	4575733	498277	4031596	4466085
15km	50%	35000	6	292	4226276	484319	3682380	3340025
15km	50%	35000	6	255	4828310	516833	4262624	4107247
15km	50%	35000	6	248	5698528	579333	5059998	4370296
15km	50%	35000	6	356	3563712	379646	3152488	3281983
15km	50%	35000	6	224	5050067	548717	4461221	4428360
15km	50%	35000	6	232	4257260	521860	3697059	3860285
15km	50%	35000	6	215	4153803	494364	3622710	3478068
15km	50%	35000	6	316	4141283	457680	3638461	3592401
15km	50%	35000	6	255	3796111	434914	3307560	3349730
15km	50%	35000	6	318	4888757	510260	4336341	4141151
15km	50%	35000	6	231	3955528	494322	3405977	3558457
15km	50%	35000	6	192	4019499	471393	3482598	3302300
15km	50%	35000	6	357	4101430	422596	3644499	3357120
15km	50%	35000	6	417	4726970	532061	4160350	4132698
15km	50%	35000	6	333	4572028	554846	3988453	3580232
15km	50%	35000	6	443	4835026	543917	4251201	3997663
15km	50%	35000	6	360	5156590	563429	4553540	3884269
15km	50%	35000	6	216	4562550	543772	3948299	4211141
15km	50%	35000	6	290	4240795	522393	3680773	3663300
15km	50%	35000	6	490	5504847	559689	4894709	4333348
15km	50%	35000	6	276	4948700	524760	4383323	4133271
15km	50%	35000	6	242	4469117	529772	3880678	3469369
15km	50%	35000	6	242	4180918	460312	3648503	4003670
15km	50%	35000	6	240	4395725	513221	3821458	3725514
15km	50%	35000	6	258	3754044	450932	3266326	3717635
15km	50%	35000	6	354	4825081	493319	4285123	4276861
15km	50%	35000	6	193	4463796	533006	3870923	3849102
15km	50%	35000	6	221	3533102	420632	3068672	3354481
15km	50%	35000	6	216	3751653	449178	3258600	3006933
15km	50%	35000	6	361	5737088	579103	5114020	4277565
15km	50%	35000	6	266	4758971	513809	4193034	3945414
15km	50%	35000	6	272	4669336	537869	4084037	4092494
15km	50%	35000	6	222	4755933	511074	4196360	3388177
15km	50%	35000	6	217	4187770	459060	3687045	3605102
15km	50%	35000	6	276	4743999	527071	4156902	3854552
15km	50%	35000	6	307	4664100	543890	4080175	3621870
15km	50%	35000	6	343	4828356	541328	4242533	3818717
15km	50%	35000	6	249	4164510	484636	3621474	4024526
15km	50%	35000	6	240	5297600	570987	4683894	4444702
15km	50%	35000	6	233	3647683	464855	3142431	3633024
15km	50%	35000	6	263	3780291	445676	3310113	3702520
15km	50%	35000	6	261	5286779	558164	4701126	4699606
15km	50%	35000	6	216	4391128	490752	3856001	4136452
15km	50%	35000	6	255	4772605	513081	4196336	4368506
15km	50%	35000	6	281	5791307	638186	5096966	4869998
15km	50%	35000	6	176	3947296	476030	3429993	3360356
15km	50%	35000	6	377	4403437	502972	3854450	3530972
15km	50%	35000	6	248	3646061	456448	3150595	3463697
15km	50%	35000	6	280	3876830	468883	3319286	3236689
15km	50%	35000	6	269	6098689	618603	5419046	4764272
15km	50%	35000	6	309	4719832	506388	4143600	3269359
15km	50%	35000	6	193	4386060	524968	3803425	3806928
15km	50%	35000	6	380	4246809	474939	3732451	3177333
15km	50%	35000	6	258	3671901	414532	3226345	3323636
15km	50%	35000	6	306	3496974	433909	3022242	2975755
15km	50%	35000	6	308	5215005	589866	4579083	4346023
15km	50%	35000	6	235	4560069	490307	4027895	3549924
15km	50%	35000	6	357	5182254	632634	4491502	4172052
15km	50%	35000	6	275	3907675	454758	3396364	3310818
15km	50%	35000	6	264	4359300	485389	3824129	4036484
15km	50%	35000	6	281	3683280	427898	3211121	3417596
15km	50%	35000	6	406	4823963	566218	4170750	4611694
15km	50%	35000	6	290	4950571	590496	4264110	4709768
15km	50%	35000	6	243	5428235	575261	4799898	4293174
15km	50%	35000	6	332	5645819	553498	5045341	4230180
15km	50%	35000	6	176	4521501	543156	3909039	4249536
15km	50%	35000	6	408	4662735	478870	4138599	3904702
15km	50%	35000	6	258	4296844	485083	3749456	3462706
15km	50%	35000	6	208	3608683	423985	3136273	3452721
15km	50%	35000	6	342	4315433	487108	3770874	3756214
15km	50%	35000	6	260	4221359	487757	3703232	3703687
15km	50%	35000	6	219	3395533	395295	2959983	3385419
15km	50%	35000	6	255	4444575	512310	3891114	3744926
15km	50%	35000	6	318	4976371	594975	4322153	4053278
15km	50%	35000	6	256	5820155	600443	5169848	4370660
15km	50%	35000	6	213	6698587	691914	5926764	4565898
15km	50%	35000	6	354	4429011	419990	3964228	3529871
15km	50%	35000	6	319	4720795	541984	4113623	4393655
15km	50%	35000	6	322	5129685	574004	4501967	4737745
15km	50%	35000	6	206	3738281	446531	3278507	3121812
15km	50%	35000	6	267	3900986	485220	3376803	3587941
15km	50%	35000	6	340	4733683	449172	4235877	4048626
15km	50%	35000	6	296	4097799	527259	3531124	3975647
15km	50%	35000	6	221	3946974	441743	3454395	3911221
15km	50%	35000	6	489	3967971	472381	3456881	3092406
15km	50%	35000	6	261	4718835	573724	4104540	3907871
15km	50%	35000	6	239	4977787	504549	4440908	4102247
15km	50%	35000	6	287	3909648	423810	3445861	3523345
15km	50%	35000	6	228	4493989	476055	3958185	3354439
15km	50%	35000	6	283	4419213	535364	3820494	4313974
15km	50%	35000	6	356	4463396	473603	3962477	3395077
15km	50%	35000	6	205	4405410	524972	3811290	4069995
15km	50%	35000	6	278	5584055	597741	4926272	4760003
15km	50%	35000	6	310	4258582	509294	3693867	4060142
15km	50%	35000	6	312	4395896	509633	3854813	4203707
15km	50%	35000	6	243	4038994	473908	3523559	3390530
15km	50%	35000	6	239	4402890	431854	3942593	3459442
15km	50%	35000	6	352	5744320	573193	5128187	4624729
15km	50%	35000	6	332	4772485	492610	4240550	3915482
15km	50%	35000	6	334	5487817	568936	4875827	4473788
15km	50%	35000	6	306	5268955	552714	4670380	3925784
15km	50%	35000	6	204	3018765	381851	2582049	3340737
15km	50%	35000	6	283	5719535	532445	5130282	4609222
15km	50%	35000	6	278	4569893	543119	3954041	3760377
15km	50%	35000	6	225	4517887	514378	3954179	3797492
15km	50%	35000	6	251	5180998	537123	4600729	3809964
15km	50%	35000	6	268	5040019	536463	4469123	4270699
15km	50%	35000	6	303	5281394	612892	4618484	4160926
15km	50%	35000	6	213	3711223	443229	3235681	3340370
15km	50%	35000	6	232	4149472	487407	3620235	3368701
15km	50%	35000	6	250	4560148	523236	3968896	3718599
15km	50%	35000	6	432	3861653	448054	3382830	3141536
15km	50%	35000	6	229	4101666	479905	3581426	3589839
15km	50%	35000	6	244	4801501	575256	4163114	4309119
15km	50%	35000	6	255	4302385	493641	3771553	3796009
15km	50%	35000	6	270	4364391	513870	3804561	3664166
15km	50%	35000	6	249	4442515	534396	3847295	3303641
15km	50%	35000	6	205	3850981	481595	3326918	3888152
15km	50%	35000	6	308	5040563	544145	4423268	3906407
15km	50%	35000	6	212	4433313	463979	3929176	3716926
15km	50%	35000	6	240	5010720	517748	4432463	4176659
15km	50%	35000	6	320	5428906	564382	4799658	4694613
15km	50%	35000	6	308	3231734	369931	2824831	3407005
15km	50%	35000	6	288	4477664	518430	3906687	3594228
15km	50%	35000	6	250	3745176	444122	3249040	3443073
15km	50%	35000	6	228	4749089	543077	4152820	4137398
15km	50%	35000	6	285	4304196	492653	3776891	3470939
15km	50%	35000	6	304	4295888	508035	3737161	3542884
15km	50%	35000	6	295	3826757	443473	3330998	3829789
15km	50%	35000	6	214	3807952	439110	3332400	3531983
15km	50%	35000	6	231	3793910	457217	3294050	3262522
15km	50%	35000	6	174	3755804	467041	3256049	3057243
15km	50%	35000	6	254	4486942	533745	3890276	4405011
15km	50%	35000	6	246	4006797	490787	3472157	3625686
15km	50%	35000	6	291	4718794	532059	4098288	3916577
15km	50%	35000	6	320	3809305	434744	3318494	3467883
15km	50%	35000	6	232	3657699	425456	3200723	3493911
15km	50%	35000	6	331	4306809	503211	3758241	3306603
15km	50%	35000	6	246	5463406	587321	4788445	4125963
15km	50%	35000	6	228	4285311	482908	3765972	3664539
15km	50%	35000	6	286	4895898	553507	4273664	4195483
15km	50%	35000	6	390	4632811	543787	4052819	3863678
15km	50%	35000	6	446	4369850	514666	3820658	3710676
15km	50%	35000	6	250	3703318	465754	3195851	3347050
15km	50%	35000	6	259	3949524	480374	3407668	3536766
15km	50%	35000	6	218	4219635	501239	3671406	4205080
15km	50%	35000	6	325	4824473	576469	4194041	3911128
15km	50%	35000	6	265	3666295	416187	3219460	3254180
15km	50%	35000	6	265	4973503	571153	4364660	3866521
15km	50%	35000	6	360	5929393	659868	5221020	4337118
15km	50%	35000	6	275	5390064	540044	4810153	4086000
15km	50%	35000	6	225	4152142	481894	3635283	3470933
15km	50%	35000	6	287	4809507	583668	4161645	3814353
15km	50%	35000	6	274	4494747	505201	3942896	4290899
15km	50%	35000	6	274	5199756	611873	4522609	4772317
15km	50%	35000	6	164	3582582	446903	3101413	3192716
15km	50%	35000	6	309	3596952	427794	3132976	3131212
15km	50%	35000	6	237	3329124	419291	2880527	3261052
15km	50%	35000	6	409	5455445	538936	4850028	4360368
15km	50%	35000	6	427	4204797	481792	3685873	3439233
15km	50%	35000	6	232	3645337	469777	3115613	3385205
15km	50%	35000	6	242	3459966	413727	2996968	3065487
15km	50%	35000	6	228	4010001	480873	3497062	3440738
15km	50%	35000	6	326	4689052	476645	4175849	3803661
15km	50%	35000	6	288	3445537	435949	2978878	3502280
15km	50%	35000	6	278	4176110	532917	3604731	3931550
15km	50%	35000	6	290	4240834	505233	3679932	3836633
15km	50%	35000	6	283	3968939	455826	3473384	3592159
15km	50%	35000	6	249	4747123	562753	4139882	3865367
15km	50%	35000	6	303	4237020	464034	3737790	3330371
15km	50%	35000	6	379	5313908	610463	4654852	4583121
15km	50%	35000	6	281	4872016	565183	4210518	4008370
15km	50%	35000	6	306	3626266	441139	3135719	3258639
15km	50%	35000	6	232	4039211	476158	3501401	3301642
15km	50%	35000	6	453	4316667	517805	3753289	3983485
15km	50%	35000	6	270	5525390	636747	4830698	4662672
15km	50%	35000	6	286	3131943	375926	2721854	3059810
15km	50%	35000	6	238	3480566	406738	3036876	3726628
15km	50%	35000	6	349	4426733	475899	3889973	3905215
15km	50%	35000	6	239	3541001	395039	3111513	3065629
15km	50%	35000	6	238	4283726	470173	3763319	3664468
15km	50%	35000	6	187	3248128	375017	2824055	2924685
15km	50%	35000	6	291	5307592	543774	4714328	4442949
15km	50%	35000	6	299	4931937	548304	4326394	4135278
15km	50%	35000	6	312	3742255	443980	3253205	3487871
15km	50%	35000	6	378	4954843	551908	4325093	4910382
15km	50%	35000	6	229	4302162	507241	3745239	3617304
15km	50%	35000	6	329	4103167	495152	3554244	3881334
15km	50%	35000	6	308	6006670	618989	5346187	4442708
15km	50%	35000	6	381	3803585	462889	3297266	3090660
15km	50%	35000	6	236	3945267	474230	3419728	3025991
15km	50%	35000	6	219	4425942	523162	3859558	3598544
15km	50%	35000	6	249	4252597	495989	3721617	3655209
15km	50%	35000	6	267	5030385	546137	4426501	4141588
15km	50%	35000	6	289	3342162	403493	2892376	3989038
15km	50%	35000	6	252	4906889	566074	4310698	4342785
15km	50%	35000	6	239	4951878	569999	4344897	4436799
15km	50%	35000	6	272	5165330	554485	4565221	4345374
15km	50%	35000	6	274	5070483	520459	4506161	4170930
15km	50%	35000	6	254	4160687	478845	3642589	3183349
15km	50%	35000	6	280	5327016	576399	4710095	4028170
15km	50%	35000	6	238	4635939	543139	4046970	3915886
15km	50%	35000	6	224	3971985	455075	3480434	3309055
15km	50%	35000	6	261	4874423	515292	4309451	3808469
15km	50%	35000	6	207	3648168	406017	3202474	3861100
15km	50%	35000	6	234	4650356	538442	4053622	3492742
15km	50%	35000	6	248	4459163	494856	3921807	3945667
15km	50%	35000	6	242	4421389	547475	3833445	3402685
15km	50%	35000	6	213	4923307	547295	4341986	4320189
15km	50%	35000	6	244	5714670	586558	5069469	3952070
15km	50%	35000	6	286	3854584	473406	3337648	3321015
15km	50%	35000	6	240	6137918	589721	5487280	4482627
15km	50%	35000	6	269	4047734	490225	3514908	4006278
15km	50%	35000	6	360	5293453	566334	4682418	4090928
15km	50%	35000	6	273	3913234	452821	3430992	3661675
15km	50%	35000	6	331	3948356	478670	3416314	3421782
15km	50%	35000	6	362	4640908	516574	4069798	3875892
15km	50%	35000	6	285	3834581	468487	3327131	3495351
15km	50%	35000	6	232	4024606	490526	3476096	3960239
15km	50%	35000	6	280	4620455	504814	4061098	4026901
15km	50%	35000	6	312	4001078	484333	3443244	3576700
15km	50%	35000	6	214	3474014	469746	2966830	3248731
15km	50%	35000	6	280	4611337	507992	4042492	4257964
15km	50%	35000	6	211	4245741	521370	3686396	3603157
15km	50%	35000	6	308	4740095	506037	4183438	4031646
15km	50%	35000	6	235	5912390	575893	5280844	4303242
15km	50%	35000	6	294	5227300	541062	4625163	4125171
15km	50%	35000	6	290	4004748	483746	3474916	3786050
15km	50%	35000	6	246	4557132	532368	3967567	3900674
15km	50%	35000	6	261	5728324	582860	5106279	4413958
15km	50%	35000	6	330	4520117	491121	3955003	3304196
15km	50%	35000	6	291	4034097	515382	3473203	3349144
15km	50%	35000	6	368	3925533	468005	3402538	3707083
15km	50%	35000	6	208	4787407	551182	4177639	3480173
15km	50%	35000	6	339	6023649	619389	5365780	4559760
15km	50%	35000	6	228	4235798	449824	3724896	3655150
15km	50%	35000	6	323	3548207	413730	3096411	3225138
15km	50%	35000	6	283	3606121	443295	3113348	3797846
15km	50%	35000	6	293	4114646	499421	3579466	3661040
15km	50%	35000	6	241	4324551	474316	3792327	3760191
15km	50%	35000	6	258	4523498	508802	3946035	3390297
15km	50%	35000	6	345	4467806	494196	3944638	4160583
15km	50%	35000	6	234	4134087	489611	3602045	3764330
15km	50%	35000	6	194	4187981	525334	3630822	3549794
15km	50%	35000	6	244	5723249	610028	5054942	4615642
15km	50%	35000	6	232	3629070	444272	3148187	3140580
15km	50%	35000	6	365	4067416	491245	3528121	3766493
15km	50%	35000	6	245	5336599	524491	4765307	4250876
15km	50%	35000	6	307	5911017	607949	5242525	4586608
15km	50%	35000	6	240	5392609	558706	4782550	3910598
15km	50%	35000	6	242	4146825	479171	3621985	3548522
15km	50%	35000	6	233	4485217	517978	3931547	4269509
15km	50%	35000	6	291	5151869	560049	4539255	4766867
15km	50%	35000	6	278	4933092	552022	4323563	3780357
15km	50%	35000	6	220	3612335	439428	3127288	3353220
15km	50%	35000	6	243	6179813	630167	5492836	4752225
15km	50%	35000	6	269	4714623	532085	4129879	4357781
15km	50%	35000	6	373	6000883	595995	5354466	4764249
15km	50%	35000	6	290	4900436	513142	4340310	3662770
15km	50%	35000	6	302	3647991	444363	3156963	3345148
15km	50%	35000	6	277	3781172	431911	3318809	3581095
15km	50%	35000	6	273	5700442	605191	5045730	4493244
15km	50%	35000	6	269	3927078	477770	3388286	3427350
15km	50%	35000	6	258	4743996	521938	4167480	3968670
15km	50%	35000	6	225	4394035	485992	3864708	3992069
15km	50%	35000	6	207	3516266	465532	3030550	3336278
15km	50%	35000	6	330	4981715	484952	4461412	3844436
15km	50%	35000	6	250	4300870	519290	3709367	3886224
15km	50%	35000	6	273	4492019	546145	3902081	3823224
15km	50%	35000	6	244	4254896	514769	3691947	3212293
15km	50%	35000	6	322	4501425	505242	3958346	3711194
15km	50%	35000	6	265	4364442	514564	3808261	3577232
15km	50%	35000	6	216	2633665	342581	2254365	2834642
15km	50%	35000	6	251	3826121	425976	3357178	3623478
15km	50%	35000	6	351	5413290	555001	4820453	3829231
15km	50%	35000	6	295	5078402	561090	4449001	3773259
15km	50%	35000	6	262	4546789	522359	3972582	3657426
15km	50%	35000	6	215	4251728	464250	3752265	3256239
15km	50%	35000	6	274	4426987	524268	3852312	4103034
15km	50%	35000	6	264	4349881	501838	3803642	3965452
15km	50%	35000	6	222	4749162	494679	4202299	3395673
15km	50%	35000	6	253	5157490	585516	4530649	4794450
15km	50%	35000	6	270	4012286	498873	3474418	3938198
15km	50%	35000	6	280	4789201	536274	4206681	4211200
15km	50%	35000	6	269	4238336	497359	3703643	3405282
15km	50%	35000	6	247	4132250	461862	3635494	3420346
15km	50%	35000	6	281	4540018	532522	3958749	3730644
15km	50%	35000	6	523	4353459	522835	3778602	4090864
15km	50%	35000	6	299	3650690	444149	3139340	3323726
15km	50%	35000	6	279	3893949	483845	3379005	3423071
15km	50%	35000	6	224	3917497	432838	3453121	3430695
15km	50%	35000	6	352	5211426	571994	4592564	4184349
15km	50%	35000	6	342	5304980	528989	4687100	4529733
15km	50%	35000	6	461	5799224	610465	5132151	4562813
15km	50%	35000	6	226	3834460	517726	3265830	4005769
15km	50%	35000	6	232	4772226	555464	4177627	3634981
15km	50%	35000	6	385	6097103	606765	5438645	4239127
15km	50%	35000	6	243	4537478	535650	3954044	3773297
15km	50%	35000	6	242	5115806	580340	4468099	4308121
15km	50%	35000	6	248	3558023	434673	3094139	3603158
15km	50%	35000	6	233	3512482	426875	3055383	3362414
15km	50%	35000	6	222	3823345	454506	3322574	3172959
15km	50%	35000	6	209	4590023	508389	4032186	4112679
15km	50%	35000	6	284	3777433	433171	3315703	3260263
15km	50%	35000	6	466	4255176	457151	3751047	3503378
15km	50%	35000	6	278	4554922	465414	4056707	3665424
15km	50%	35000	6	236	3843246	494911	3323463	3809162
15km	50%	35000	6	244	4610313	506109	4065118	4252561
15km	50%	35000	6	270	4810216	584305	4157013	3796325
15km	50%	35000	6	241	4386474	475303	3861005	3267364
15km	50%	35000	6	232	4595545	561507	3960126	3634332
15km	50%	35000	6	237	4330639	484130	3781964	4012518
15km	50%	35000	6	387	4806680	558347	4208282	3970858
15km	50%	35000	6	297	5289124	590026	4655252	4351358
15km	50%	35000	6	228	3963728	431316	3507391	3530975
15km	50%	35000	6	248	4314823	440469	3832264	3474701
15km	50%	35000	6	292	3863382	453094	3370592	3246228
15km	50%	35000	6	413	3714234	420768	3238755	3195242
15km	50%	35000	6	310	3541411	432860	3070096	3836412
15km	50%	35000	6	253	5508362	528865	4925634	4169768
15km	50%	35000	6	247	4271023	522301	3722680	3492042
15km	50%	35000	6	353	3777981	446466	3291007	3315106
15km	50%	35000	6	295	4576850	495268	4031191	4072714
15km	50%	35000	6	316	4688418	504401	4146098	4202454
15km	50%	35000	6	253	4443827	472139	3940591	3660901
15km	50%	35000	6	273	4552124	550163	3948394	4198051
15km	50%	35000	6	402	4522772	545871	3926794	4539503
15km	50%	35000	6	206	3298386	408557	2865734	3021699
15km	50%	35000	6	231	3800105	423752	3309837	3792152
15km	50%	35000	6	233	4224359	499127	3678140	4027938
15km	50%	35000	6	240	3623626	454049	3114906	3645989
15km	50%	35000	6	249	3409504	421769	2962412	3331677
15km	50%	35000	6	199	3885806	467371	3362309	3674265
15km	50%	35000	6	233	5124117	543495	4530343	4248733
15km	50%	35000	6	249	3773261	452828	3274897	3306137
15km	50%	35000	6	299	5196609	540261	4591378	4359935
15km	50%	35000	6	286	5208648	593148	4555751	4692050
15km	50%	35000	6	284	3868310	470289	3350023	3531026
15km	50%	35000	6	360	5691657	616643	5030882	4932537
15km	50%	35000	6	302	4616061	535784	4016890	3838804
15km	50%	35000	6	228	4504572	508744	3960356	3565216
15km	50%	35000	6	289	4603587	538688	4001326	3976612
15km	50%	35000	6	301	4645007	565527	4031190	3989375
15km	50%	35000	6	292	4608614	542078	4008456	4136151
15km	50%	35000	6	200	3839645	464321	3343892	3053982
15km	50%	35000	6	230	3645623	444040	3170969	3596786
15km	50%	35000	6	210	3898160	461997	3388922	3022221
15km	50%	35000	6	251	5059742	541322	4475050	4092270
15km	50%	35000	6	304	3657380	439867	3182550	3430703
15km	50%	35000	6	224	5310872	585453	4668513	4606508
15km	50%	35000	6	295	3662604	460143	3164538	3704926
15km	50%	35000	6	269	3495349	447440	3011224	3729235
15km	50%	35000	6	271	4508535	466927	3993349	3870038
15km	50%	35000	6	306	4587947	527039	4019755	4190534
15km	50%	35000	6	395	4390524	550087	3795819	3521831
15km	50%	35000	6	244	3604795	429737	3142090	3296762
15km	50%	35000	6	270	3870682	471175	3349832	3448933
15km	50%	35000	6	252	5195872	534317	4616034	3871718
15km	50%	35000	6	262	6100311	650202	5372213	4558801
15km	50%	35000	6	214	4836369	554356	4230064	4242263
15km	50%	35000	6	304	3811906	458859	3327519	3384562
15km	50%	35000	6	199	3980197	463698	3470954	3095499
15km	50%	35000	6	262	4699753	511951	4118636	4550094
15km	50%	35000	6	216	5522754	639386	4837568	3798815
15km	50%	35000	6	241	3389712	411992	2940561	3665261
15km	50%	35000	6	242	3690164	460079	3187149	3459167
15km	50%	35000	6	312	5383307	633087	4696651	4759924
15km	50%	35000	6	236	3669925	482242	3143979	3420038
15km	50%	35000	6	216	4836862	517369	4243575	3674183
15km	50%	35000	6	277	5851125	573504	5221994	4603339
15km	50%	35000	6	233	4530171	487314	3999931	3542016
15km	50%	35000	6	273	4417525	524856	3852244	4049537
15km	50%	35000	6	247	3968040	432038	3494264	3135877
15km	50%	35000	6	293	4245553	441786	3751479	3435709
15km	50%	35000	6	310	4289837	460706	3789962	3896977
15km	50%	35000	6	315	3755820	443605	3272108	3211073
15km	50%	35000	6	247	4697958	545117	4108874	3588546
15km	50%	35000	6	273	5019795	568274	4393199	4010348
15km	50%	35000	6	221	3811172	453278	3323481	3717797
15km	50%	35000	6	282	4496290	534618	3919144	3518974
15km	50%	35000	6	223	4193436	483427	3647157	3462898
15km	50%	35000	6	209	4725156	577643	4105785	3716182
15km	50%	35000	6	241	4426672	506986	3851923	4131125
15km	50%	35000	6	245	3507112	454400	3019971	3519996
15km	50%	35000	6	456	4579097	557026	3979020	3986101
15km	50%	35000	6	286	4104914	502986	3563164	3472168
15km	50%	35000	6	307	3976883	450698	3478892	3710472
15km	50%	35000	6	297	4029810	473266	3490886	3157120
15km	50%	35000	6	288	5524876	606958	4849760	4823304
15km	50%	35000	6	302	4614679	526049	4040129	3652552
15km	50%	35000	6	260	4869330	573936	4252639	4458438
15km	50%	35000	6	340	4131251	466045	3625185	3604575
15km	50%	35000	6	283	5489131	600366	4822952	4897290
15km	50%	35000	6	285	3898870	495117	3340238	3805196
15km	50%	35000	6	323	4030931	452047	3546029	3514336
15km	50%	35000	6	302	4512347	499454	3950896	3990128
15km	50%	35000	6	454	4957353	479863	4441355	3644451
15km	50%	35000	6	317	4958921	556116	4352118	4014485
15km	50%	35000	6	287	4008544	455590	3493669	3975407
15km	50%	35000	6	339	4012651	483710	3499009	3412687
15km	50%	35000	6	273	6056184	601024	5391359	4164925
15km	50%	35000	6	226	4756463	585518	4113038	4424941
15km	50%	35000	6	359	5765471	562807	5154367	4626726
15km	50%	35000	6	297	4291090	502908	3745914	4105045
15km	50%	35000	6	392	4442234	459765	3931724	4179730
15km	50%	35000	6	255	5300561	550259	4713077	4563178
15km	50%	35000	6	252	3663091	434688	3179206	3190723
15km	50%	35000	6	227	4178816	510527	3626025	3739055
15km	50%	35000	6	256	5145174	609506	4472894	4275773
15km	50%	35000	6	265	4048559	489339	3538493	3509710
15km	50%	35000	6	270	3701794	464186	3212058	3359464
15km	50%	35000	6	290	4440143	520754	3855752	4105063
15km	50%	35000	6	327	3533456	426190	3058483	3322209
15km	50%	35000	6	222	3548358	452965	3053914	3403192
15km	50%	35000	6	262	4634132	491536	4084592	3648447
15km	50%	35000	6	246	3784698	443473	3290979	3511174
15km	50%	35000	6	412	4992391	550825	4387896	3846883
15km	50%	35000	6	211	5472380	592286	4834217	4208195
15km	50%	35000	6	451	5630494	599197	4986227	4744288
15km	50%	35000	6	256	4307582	523223	3728534	3329774
15km	50%	35000	6	399	5488835	602822	4826203	4221788
15km	50%	35000	6	305	4931901	550659	4332630	3875916
15km	50%	35000	6	210	4216413	464562	3711852	3820534
15km	50%	35000	6	211	4237547	477456	3693561	3259858
15km	50%	35000	6	250	4696829	566505	4056442	3945596
15km	50%	35000	6	239	5103565	582168	4463301	4056478
15km	50%	35000	6	292	4192236	516088	3635997	3917626
15km	50%	35000	6	293	5253196	547393	4617400	4310443
15km	50%	35000	6	365	4965429	531822	4391921	4181715
15km	50%	35000	6	400	4469796	524507	3897587	3831931
15km	50%	35000	6	263	4020674	482402	3473232	3719843
15km	50%	35000	6	405	4341510	524525	3781709	3278222
15km	50%	35000	6	369	5193330	662411	4487114	4394028
15km	50%	35000	6	210	4420395	533548	3842003	3825351
15km	50%	35000	6	247	5215884	528084	4639084	3882268
15km	50%	35000	6	432	3824936	451068	3349168	3548184
15km	50%	35000	6	337	5017687	566907	4411896	4063613
15km	50%	35000	6	288	4923321	614729	4224873	4694182
15km	50%	35000	6	379	4284094	518641	3721806	3891452
15km	50%	35000	6	356	4253883	517430	3676139	4106679
15km	50%	35000	6	273	5315067	582043	4683714	4561012
15km	50%	35000	6	240	4377591	523828	3813784	3548984
15km	50%	35000	6	329	5477946	572320	4858688	4641797
15km	50%	35000	6	326	4867993	535008	4269460	4163599
15km	50%	35000	6	237	4201837	490085	3677235	3317135
15km	50%	35000	6	273	4114193	530317	3550499	3866312
15km	50%	35000	6	265	4700036	522101	4110019	3956050
15km	50%	35000	6	226	4401509	426455	3940383	3868783
15km	50%	35000	6	342	5329184	542845	4729118	3797254
15km	50%	35000	6	221	5568930	560149	4966753	4126393
15km	50%	35000	6	236	3990703	476617	3467054	3564489
15km	50%	35000	6	271	4384070	500992	3843735	3523331
15km	50%	35000	6	287	4829160	497720	4278035	3733453
15km	50%	35000	6	266	4002372	470995	3496044	3741000
15km	50%	35000	6	428	5383721	547342	4790268	4567773
15km	50%	35000	6	196	4487762	526850	3881036	3997320
15km	50%	35000	6	205	4033604	474860	3490262	3328149
15km	50%	35000	6	408	6744111	672512	6011663	4905219
15km	50%	35000	6	300	4255914	473392	3738824	3356194
15km	50%	35000	6	266	4668271	533933	4097649	3913059
15km	50%	35000	6	278	4510277	539739	3927854	3991805
15km	50%	35000	6	161	3646507	448405	3157053	2852796
15km	50%	35000	6	268	4889552	575528	4246892	4463458
15km	50%	35000	6	412	4328874	489617	3795657	3740235
15km	50%	35000	6	238	3678321	447050	3195546	3016185
15km	50%	35000	6	202	4446869	536392	3872541	3545990
15km	50%	35000	6	290	4835695	557153	4216782	4293662
15km	50%	35000	6	250	4076751	481505	3553674	3031852
15km	50%	35000	6	201	3483490	427973	3022453	2874585
15km	50%	35000	6	234	4447793	538175	3842511	3562801
15km	50%	35000	6	272	4214247	472986	3708056	3378014
15km	50%	35000	6	297	4858611	517031	4310602	3835910
15km	50%	35000	6	239	3839588	453928	3332806	3346659
15km	50%	35000	6	242	4793931	531924	4202944	4164863
15km	50%	35000	6	271	5937549	562322	5328950	4825263
15km	50%	35000	6	171	4532917	513182	3966394	3896627
15km	50%	35000	6	347	6599567	653054	5850559	4721583
15km	50%	35000	6	371	4241115	537821	3617550	4045151
15km	50%	35000	6	194	4601420	508294	4060896	4192786
15km	50%	35000	6	255	5275459	568832	4672424	4402650
15km	50%	35000	6	268	3869300	441769	3373173	3521530
15km	50%	35000	6	303	4215578	480844	3693886	3996658
15km	50%	35000	6	330	5515273	548221	4927976	3748345
15km	50%	35000	6	404	5526978	536728	4933179	4201588
15km	50%	35000	6	260	4638273	529801	4053592	3569082
15km	50%	35000	6	392	4936910	533179	4343412	4403195
15km	50%	35000	6	335	5040088	517094	4478727	3836473
15km	50%	35000	6	333	3456831	402520	3018066	3400163
15km	50%	35000	6	215	3472481	417110	3004022	3018344
15km	50%	35000	6	263	4794645	438159	4306548	4229964
15km	50%	35000	6	301	4904357	557922	4304544	4893223
15km	50%	35000	6	252	4945491	551568	4324451	4068203
15km	50%	35000	6	189	3558683	416821	3103983	3394267
15km	50%	35000	6	214	3992148	462768	3491870	3822378
15km	50%	35000	6	186	3875185	475238	3364282	3887399
15km	50%	35000	6	336	5357824	602041	4698543	4575901
15km	50%	35000	6	191	3284517	427624	2824681	3157650
15km	50%	35000	6	306	5004111	564316	4371274	4429533
15km	50%	35000	6	255	4947557	560954	4317390	4226541
15km	50%	35000	6	410	3785448	456594	3293372	3050317
15km	50%	35000	6	271	5123600	545272	4520511	4376757
15km	50%	35000	6	309	3088315	403762	2662639	3161450
15km	50%	35000	6	215	3427141	460705	2941755	3173808
15km	50%	35000	6	298	5065295	522810	4493829	4178652
15km	50%	35000	6	241	4989023	553817	4385309	4262773
15km	50%	35000	6	242	4170971	530345	3604977	3554549
15km	50%	35000	6	332	4207750	471223	3702468	3971022
15km	50%	35000	6	255	5126942	578912	4501817	3700962
15km	50%	35000	6	235	3749484	443205	3266281	3315983
15km	50%	35000	6	273	4140298	479894	3615569	3641173
15km	50%	35000	6	364	3606051	445825	3117594	3455794
15km	50%	35000	6	313	4991879	520434	4410030	4135370
15km	50%	35000	6	270	4852463	580361	4210052	4161647
15km	50%	35000	6	248	5799204	628355	5120583	4561255
15km	50%	35000	6	193	3803712	482740	3294749	3489882
15km	50%	35000	6	243	3809587	454855	3287875	3201226
15km	50%	35000	6	261	4545200	516369	3983529	3376690
15km	50%	35000	6	281	4488758	498288	3927718	3750346
15km	50%	35000	6	349	4168019	507939	3626385	3671778
15km	50%	35000	6	257	5731866	599007	5066283	4319710
15km	50%	35000	6	328	5298816	560038	4700907	4486706
15km	50%	35000	6	325	3385020	421636	2933556	2923406
15km	50%	35000	6	311	5549633	566395	4918205	4600379
15km	50%	35000	6	264	4156524	468552	3629669	3887379
15km	50%	35000	6	241	4223181	489446	3692221	4021222
15km	50%	35000	6	350	4940638	588708	4299638	4276696
15km	50%	35000	6	248	3501871	447374	3020742	3377567
15km	50%	35000	6	320	5466145	568852	4841697	4758228
15km	50%	35000	6	268	5138973	552193	4545394	4450367
15km	50%	35000	6	273	4128830	495619	3591855	3869938
15km	50%	35000	6	297	4228434	482626	3704540	3531302
15km	50%	35000	6	310	4487316	493756	3941044	3243418
15km	50%	35000	6	212	3794661	412337	3354312	3622242
15km	50%	35000	6	210	4126048	490018	3605609	3436185
15km	50%	35000	6	334	4217538	503233	3668751	3891670
15km	50%	35000	6	209	3756958	468796	3263673	3305125
15km	50%	35000	6	241	3768355	460391	3264342	3652549
15km	50%	35000	6	219	4376913	538339	3804029	3351716
15km	50%	35000	6	177	4264947	504001	3695286	3381831
15km	50%	35000	6	247	3906271	454431	3388804	3259758
15km	50%	35000	6	282	4730391	544865	4130163	4023025
15km	50%	35000	6	343	4383253	538773	3763241	3647606
15km	50%	35000	6	415	4283431	448066	3787981	3553914
15km	50%	35000	6	252	4834081	592710	4191657	4217244
15km	50%	35000	6	285	5074950	548158	4480788	4157206
15km	50%	35000	6	219	4571427	549463	3974886	3709259
15km	50%	35000	6	255	4471000	524717	3904472	3828101
15km	50%	35000	6	240	4081037	486274	3554258	3474633
15km	50%	35000	6	252	4857815	557879	4267615	3810990
15km	50%	35000	6	233	4169639	445290	3651079	3785573
15km	50%	35000	6	266	5409833	576228	4792818	4634272
15km	50%	35000	6	255	3827881	451574	3345261	3745777
15km	50%	35000	6	220	4191985	475356	3664550	3413757
15km	50%	35000	6	290	5090257	614651	4410854	4506962
15km	50%	35000	6	265	3692789	451485	3206341	3546502
15km	50%	35000	6	252	3826866	458415	3299331	3402575
15km	50%	35000	6	218	4028354	535352	3463856	3451354
15km	50%	35000	6	275	4911623	536717	4342347	4129118
15km	50%	35000	6	268	6488019	645034	5772553	4886544
15km	50%	35000	6	301	4841348	581552	4216873	3761218
15km	50%	35000	6	218	4497338	571714	3867793	3863265
15km	50%	35000	6	291	4814911	521560	4245040	4183627
15km	50%	35000	6	255	4061001	478330	3545740	3760549
15km	50%	35000	6	348	5341277	549409	4743662	3932717
15km	50%	35000	6	262	4382397	511137	3820039	3432589
15km	50%	35000	6	356	4547853	481258	4017952	3722046
15km	50%	35000	6	290	5539140	535365	4955757	4086657
15km	50%	35000	6	331	4828177	522912	4249679	4237635
15km	50%	35000	6	359	4273728	419587	3818179	3659461
15km	50%	35000	6	227	4104472	489901	3580494	3686896
15km	50%	35000	6	328	4156722	458256	3655766	3548366
15km	50%	35000	6	317	3785789	475317	3277077	3320415
15km	50%	35000	6	282	3773843	439794	3268451	3366018
15km	50%	35000	6	309	4938105	528294	4375863	3534516
15km	50%	35000	6	246	3743451	437338	3214810	3369349
15km	50%	35000	6	323	4731909	504484	4173302	4188831
15km	50%	35000	6	269	3884511	490075	3362440	3569959
15km	50%	35000	6	263	6772492	690578	6008660	4481083
15km	50%	35000	6	217	3910744	479538	3397944	3636402
15km	50%	35000	6	280	4274047	465975	3734212	3702336
15km	50%	35000	6	264	5301203	545374	4713653	3928977
15km	50%	35000	6	267	4740936	504489	4203765	4130231
15km	50%	35000	6	454	5020807	525712	4453198	4202773
15km	50%	35000	6	322	4059193	469389	3555046	3685078
15km	50%	35000	6	208	4251691	518376	3694899	3550230
15km	50%	35000	6	227	4256181	499028	3723900	3612986
15km	50%	35000	6	256	4024414	475969	3515875	3383184
15km	50%	35000	6	212	3176517	374911	2768231	2985664
15km	50%	35000	6	227	3945646	464122	3440513	3195694
15km	50%	35000	6	364	5145854	562538	4547853	4917444
15km	50%	35000	6	240	3532646	441157	3057343	3752270
15km	50%	35000	6	402	5431351	608171	4777112	4900926
15km	50%	35000	6	246	5127550	562686	4518000	4235345
15km	50%	35000	6	352	5174197	542992	4574972	4623668
15km	50%	35000	6	302	4033076	481136	3502989	4001509
15km	50%	35000	6	280	3319391	384801	2899050	3159946
15km	50%	35000	6	228	3870484	471195	3359680	3285206
15km	50%	35000	6	202	4077353	457898	3588345	3104932
15km	50%	35000	6	336	5897683	576006	5259667	4125208
15km	50%	35000	6	213	3679048	412029	3224160	3156607
15km	50%	35000	6	260	4426622	495013	3882420	3682912
15km	50%	35000	6	262	4226050	492320	3688644	3553387
15km	50%	35000	6	249	3821224	458966	3329001	3477401
15km	50%	35000	6	232	5071676	555020	4463669	4224232
15km	50%	35000	6	253	6006874	598438	5352484	4608027
15km	50%	35000	6	322	3585371	425691	3127040	3203256
15km	50%	35000	6	253	4634673	521739	4071700	3535480
15km	50%	35000	6	211	4375199	504054	3834838	3795703
15km	50%	35000	6	205	5018060	530903	4426091	3864021
15km	50%	35000	6	389	4940731	508558	4379140	4334070
15km	50%	35000	6	272	5963941	561805	5346511	4635853
15km	50%	35000	6	274	5552092	559764	4935677	4457995
15km	50%	35000	6	389	5935894	571777	5284710	4484739
15km	50%	35000	6	375	5937660	637520	5242723	4841149
15km	50%	35000	6	286	4667246	544171	4067946	3944474
15km	50%	35000	6	327	4687358	526576	4107835	3558157
15km	50%	35000	6	265	4482914	516391	3929777	3748262
15km	50%	35000	6	376	4789673	560775	4178132	3782536
15km	50%	35000	6	277	4333623	508555	3793521	3521434
15km	50%	35000	6	231	4568523	529783	3982848	3533862
15km	50%	35000	6	294	4700863	498974	4162457	3999333
15km	50%	35000	6	328	5304935	569892	4649487	4417077
15km	50%	35000	6	293	4688149	547327	4079859	4122734
15km	50%	35000	6	375	3617159	440232	3135742	2937107
15km	50%	35000	6	246	5241531	541921	4635316	4670712
15km	50%	35000	6	272	4597726	537984	4005915	3620778
15km	50%	35000	6	217	4026201	502805	3485994	3764383
15km	50%	35000	6	376	5414937	589628	4754460	4880277
15km	50%	35000	6	215	4856881	548150	4259996	4235374
15km	50%	35000	6	248	4201916	540280	3624952	3763770
15km	50%	35000	6	277	5838076	707291	5055670	4728351
15km	50%	35000	6	303	4668959	504761	4110803	4228503
15km	50%	35000	6	251	4692601	526648	4107182	4153371
15km	50%	35000	6	200	4381461	540519	3801479	4134490
15km	50%	35000	6	289	3997470	492688	3451991	3568458
15km	50%	35000	6	331	5217336	539075	4591672	3907988
15km	50%	35000	6	220	3794719	463879	3286972	3576192
15km	50%	35000	6	282	4632113	516279	4072009	4018761
15km	50%	35000	6	170	3586041	449370	3100439	3402473
15km	50%	35000	6	232	3789149	424877	3324884	2975616
15km	50%	35000	6	259	4405707	497703	3851768	3648410
15km	50%	35000	6	244	5503543	556800	4901512	4572370
15km	50%	35000	6	337	5018815	522423	4456129	4090971
15km	50%	35000	6	317	4130775	471584	3614598	3995433
15km	50%	35000	6	242	4191590	487582	3653290	3309882
15km	50%	35000	6	315	4302949	500373	3742672	3618053
15km	50%	35000	6	285	4579407	475186	4059789	3737416
15km	50%	35000	6	250	4613651	490230	4082865	3638237
15km	50%	35000	6	244	5681799	625305	4964586	4413685
15km	50%	35000	6	216	3645339	457477	3131072	3724450
15km	50%	35000	6	284	4696110	546094	4106952	4203797
15km	50%	35000	6	373	4791583	494157	4267181	3796817
15km	50%	35000	6	294	4586050	524018	4026359	3318707
15km	50%	35000	6	327	6076467	629808	5385850	4883110
15km	50%	35000	6	246	4270210	534625	3675768	3485631
15km	50%	35000	6	208	3883979	453264	3390253	3238986
15km	50%	35000	6	312	6120232	591776	5455376	4879053
15km	50%	35000	6	245	4939290	515070	4368986	3680189
15km	50%	35000	6	202	4402873	462387	3887525	4198546
15km	50%	35000	6	197	4363743	520560	3773483	3585929
15km	50%	35000	6	291	4943578	596557	4302734	4192386
15km	50%	35000	6	287	3853522	418035	3399776	3528539
15km	50%	35000	6	281	4434638	495169	3867124	3693210
15km	50%	35000	6	288	4129900	523620	3562744	3944379
15km	50%	35000	6	325	4160398	512663	3599523	3692977
15km	50%	35000	6	293	5113969	582533	4479502	4093404
15km	50%	35000	6	220	5275596	595687	4626788	4356082
15km	50%	35000	6	308	5290747	575179	4649205	4754538
15km	50%	35000	6	356	4000478	477469	3482862	3769720
15km	50%	35000	6	230	3978188	454235	3470623	3816698
15km	50%	35000	6	227	3989748	469759	3494551	3270282
15km	50%	35000	6	244	4666625	574741	4029025	4289933
15km	50%	35000	6	267	4143124	490040	3605608	3327386
15km	50%	35000	6	324	4643830	484407	4125725	4038355
15km	50%	35000	6	387	4044627	489602	3509912	3452772
15km	50%	35000	6	255	3817665	474092	3281532	3242851
15km	50%	35000	6	301	4623002	451441	4137911	4020697
15km	50%	35000	6	299	3982609	465847	3479953	3625693
15km	50%	35000	6	255	4281123	497645	3728953	3956595
15km	50%	35000	6	233	3678646	430315	3218889	3247000
15km	50%	35000	6	224	4418577	495544	3884395	3735595
15km	50%	35000	6	252	4127159	501999	3575978	3923183
15km	50%	35000	6	212	3728924	462703	3233633	3341835
15km	50%	35000	6	251	5471833	586306	4818814	4488209
15km	50%	35000	6	252	4741636	557396	4115420	4702952
15km	50%	35000	6	247	4757917	573728	4123584	3832441
15km	50%	35000	6	259	4705543	542056	4088065	3941575
15km	50%	35000	6	287	4874243	512726	4313084	4011729
15km	50%	35000	6	297	5372336	541987	4762632	4391605
15km	50%	35000	6	204	3794419	446079	3314725	3470317
15km	50%	35000	6	248	5182902	550981	4590334	4325833
15km	50%	35000	6	193	3751874	427335	3288871	2955995
15km	50%	35000	6	262	4095246	522426	3527405	4150698
15km	50%	35000	6	293	5207002	513585	4652883	4430596
15km	50%	35000	6	192	3103344	366027	2702490	3109971
15km	50%	35000	6	241	4262598	467173	3759583	4292267
15km	50%	35000	6	270	5587194	614978	4906879	4395149
15km	50%	35000	6	290	4224185	494047	3695536	3079221
15km	50%	35000	6	219	3950156	489911	3430757	3494598
15km	50%	35000	6	276	3679127	439995	3180853	4000954
15km	50%	35000	6	307	5385457	540352	4764705	4034405
15km	50%	35000	6	296	3730316	441233	3230866	3719546
15km	50%	35000	6	259	4587774	496373	4029700	3728987
15km	50%	35000	6	325	5840438	610470	5180000	4206478
15km	50%	35000	6	324	4345615	492398	3822601	3790362
15km	50%	35000	6	298	4274984	560609	3682575	3728306
15km	50%	35000	6	316	5123386	618364	4454293	4084583
15km	50%	35000	6	367	5333371	582555	4708384	4601572
15km	50%	35000	6	344	4153935	513492	3594100	4009498
15km	50%	35000	6	204	4293980	499409	3748816	3358015
15km	50%	35000	6	283	3348718	399994	2899095	3191081
15km	50%	35000	6	261	4283642	501101	3731844	3434051
15km	50%	35000	6	233	4414484	468058	3896011	3697802
15km	50%	35000	6	518	5258066	537945	4658852	4351939
15km	50%	35000	6	229	4328198	509400	3770333	3330688
15km	50%	35000	6	281	4793203	532249	4218874	3800298
15km	50%	35000	6	230	4773194	528461	4192238	3816832
15km	50%	35000	6	315	4554683	523875	3995975	4121359
15km	50%	35000	6	235	4270359	432577	3805266	3665688
15km	50%	35000	6	238	4274764	486107	3739691	3588208
15km	50%	35000	6	394	5046185	531071	4474139	4001375
15km	50%	35000	6	197	3862323	485869	3353521	3339132
15km	50%	35000	6	275	5262641	571857	4602198	4538898
15km	50%	35000	6	184	3074401	402778	2641751	3290228
15km	50%	35000	6	191	3384154	425007	2928871	3093127
15km	50%	35000	6	329	5462390	578779	4823575	4136881
15km	50%	35000	6	238	5151597	518775	4577905	3962227
15km	50%	35000	6	238	4304693	512948	3750039	4505570
15km	50%	35000	6	265	4444265	503947	3894274	3640328
15km	50%	35000	6	263	4320341	525532	3750887	3619202
15km	50%	35000	6	221	4202759	483604	3679546	3332715
15km	50%	35000	6	296	4656238	554657	4042611	4061646
15km	50%	35000	6	275	4796079	593218	4148911	3998804
15km	50%	35000	6	410	4798171	510368	4225126	3886171
15km	50%	35000	6	300	4409123	542936	3797734	3322468
15km	50%	35000	6	253	5247465	569637	4632530	4059710
15km	50%	35000	6	220	4571632	518264	4021552	4208272
15km	50%	35000	6	238	4517686	536518	3931129	4045972
15km	50%	35000	6	265	4116409	488802	3592749	3691148
15km	50%	35000	6	239	4164043	503070	3603011	3323892
15km	50%	35000	6	302	3478288	445839	2978132	2952471
15km	50%	35000	6	276	3741931	435689	3259641	3089322
15km	50%	35000	6	364	5679853	599171	5020192	4886575
15km	50%	35000	6	257	4736893	540103	4115931	4313670
15km	50%	35000	6	213	3459907	415497	3011208	2905072
15km	50%	35000	6	253	5379655	557800	4739799	4286139
15km	50%	35000	6	308	5186664	538785	4592089	4167465
15km	50%	35000	6	429	4987997	513186	4437746	4501615
15km	50%	35000	6	276	5438337	575289	4809650	4871560
15km	50%	35000	6	301	5396608	530258	4823068	3961380
15km	50%	35000	6	359	5481582	578822	4861315	4234464
15km	50%	35000	6	319	4288437	518834	3720169	3861118
15km	50%	35000	6	207	4563388	533111	3990082	3851237
15km	50%	35000	6	286	4391481	489359	3857846	4068673
15km	50%	35000	6	316	5138836	539992	4556663	4329707
15km	50%	35000	6	317	4438814	464096	3923473	4097346
15km	50%	35000	6	257	3528732	415813	3074559	3263070
15km	50%	35000	6	277	3948427	477336	3428453	3234681
15km	50%	35000	6	240	4983775	555354	4377764	3663619
15km	50%	35000	6	251	4125727	490825	3586002	3502908
15km	50%	35000	6	251	4441718	486417	3864520	3920371
15km	50%	35000	6	289	3961153	468343	3435827	3472871
15km	50%	35000	6	299	3892511	466660	3393313	4054594
15km	50%	35000	6	234	3510968	404934	3083861	3451090
15km	50%	35000	6	259	3567055	427015	3105400	3943996
15km	50%	35000	6	322	5440955	555884	4826505	4235290
15km	50%	35000	6	200	3445389	419126	2994627	3313888
15km	50%	35000	6	385	5596086	547660	5004749	4159537
15km	50%	35000	6	254	3786448	453724	3277844	3749800
15km	50%	35000	6	298	5618005	647055	4919873	4374310
15km	50%	35000	6	360	4283910	483338	3752947	3556575
15km	50%	35000	6	300	3526119	427141	3063212	3030592
15km	50%	35000	6	289	4303504	446842	3821344	3970377
15km	50%	35000	6	320	5398756	587213	4767863	4896654
15km	50%	35000	6	265	4797619	571587	4172069	4244708
15km	50%	35000	6	255	4163389	444676	3683786	3770188
15km	50%	35000	6	337	4956739	612400	4276669	3975308
15km	50%	35000	6	267	5406607	555259	4808171	4251530
15km	50%	35000	6	293	6561880	710364	5794107	4885996
15km	50%	35000	6	310	4928863	526214	4357581	4466514
15km	50%	35000	6	344	4353852	466767	3833365	3828805
15km	50%	35000	6	299	4902744	535502	4291581	4565263
15km	50%	35000	6	245	5450954	575672	4813217	4730612
15km	50%	35000	6	256	5428417	572006	4795821	4223376
15km	50%	35000	6	361	5329017	613412	4670883	4076048
15km	50%	35000	6	367	3724136	417249	3268441	3308043
15km	50%	35000	6	242	3900774	476060	3378906	3833060
15km	50%	35000	6	305	5243408	567379	4634002	4573288
15km	50%	35000	6	283	4350129	510063	3803685	3600984
15km	50%	35000	6	230	4314889	523179	3748464	3733251
15km	50%	35000	6	224	4280836	484956	3749381	3433158
15km	50%	35000	6	237	5283217	502102	4710843	4224444
15km	50%	35000	6	327	4551100	542344	3952880	4025136
15km	50%	35000	6	192	3545704	432401	3079498	3127149
15km	50%	35000	6	218	5047657	583884	4422054	4021173
15km	50%	35000	6	278	5113468	525765	4546724	4454463
15km	50%	35000	6	416	5249580	512147	4664429	4119414
15km	50%	35000	6	248	6501421	667135	5753948	4611062
15km	50%	35000	6	389	5637922	558744	5042802	4646990
15km	50%	35000	6	273	4944119	493045	4410899	3648421
15km	50%	35000	6	278	4603847	512898	4032038	4261241
15km	50%	35000	6	273	4311181	499878	3778310	3795555
15km	50%	35000	6	293	4989061	491034	4434648	4246394
15km	50%	35000	6	279	5480474	557086	4861655	4456677
15km	50%	35000	6	271	4235936	500758	3703464	4231079
15km	50%	35000	6	245	4725703	529273	4146687	4121398
15km	50%	35000	6	308	5913180	590118	5264186	4739575
15km	50%	35000	6	346	4210738	516996	3630820	4021999
15km	50%	35000	6	343	5018796	549722	4423846	4557574
15km	50%	35000	6	203	3922593	467123	3414404	3402347
15km	50%	35000	6	288	4537925	508376	3986664	3775847
15km	50%	35000	6	367	4794582	534882	4229202	3973788
15km	50%	35000	6	332	3930762	464583	3419487	3122224
15km	50%	35000	6	352	4746381	495787	4184888	3967826
15km	50%	35000	6	241	4298220	490664	3759206	3443857
15km	50%	35000	6	296	3542171	392555	3099014	2894923
15km	50%	35000	6	269	4644581	500554	4096709	4083420
15km	50%	35000	6	267	4339506	522764	3790841	4179314
15km	50%	35000	6	265	5000487	558067	4405390	3850908
15km	50%	35000	6	216	4141511	477521	3611526	3619496
15km	50%	35000	6	224	3323676	408844	2881673	3140662
15km	50%	35000	6	211	4903393	502111	4350289	3779902
15km	50%	35000	6	324	4112298	514706	3555167	3611344
15km	50%	35000	6	257	4064248	475608	3552096	3542753
15km	50%	35000	6	250	3724072	452129	3240297	3193479
15km	50%	35000	6	293	4621001	513411	4064123	3929253
15km	50%	35000	6	186	4059239	467767	3546542	3166064
15km	50%	35000	6	209	3726555	468910	3221130	3623191
15km	50%	35000	6	219	3773776	451988	3275024	3371447
15km	50%	35000	6	211	4450946	529793	3874672	3934640
15km	50%	35000	6	209	4663460	529693	4076381	3784968
15km	50%	35000	6	301	3922031	458056	3421029	3343578
15km	50%	35000	6	250	3849803	446766	3358463	3628081
15km	50%	35000	6	345	4735319	518859	4171388	3896241
15km	50%	35000	6	210	3780912	430013	3304069	3095273
15km	50%	35000	6	282	4171948	505534	3608445	3913348
15km	50%	35000	6	332	4304825	470901	3776154	4288356
15km	50%	35000	6	261	4585505	541950	3984706	3870308
15km	50%	35000	6	269	3563048	409124	3101571	3051814
15km	50%	35000	6	458	5075890	592032	4431037	4322536
15km	50%	35000	6	292	5016819	526241	4457479	4073316
15km	50%	35000	6	271	3904185	465748	3386515	2992847
15km	50%	35000	6	307	3922350	430666	3464093	3670761
15km	50%	35000	6	260	3473783	415188	3017384	3462319
15km	50%	35000	6	244	4438119	512228	3878659	3388079
15km	50%	35000	6	219	4898113	545493	4302118	3307037
15km	50%	35000	6	402	5826727	572785	5198746	4531665
15km	50%	35000	6	285	5439182	558331	4809696	4212316
15km	50%	35000	6	230	3927708	455626	3427456	3450950
15km	50%	35000	6	369	4372197	476600	3857484	3919574
15km	50%	35000	6	269	4876371	500636	4337413	3664761
15km	50%	35000	6	299	4109387	474346	3599367	3617908
15km	50%	35000	6	234	3845416	482233	3319244	3467511
15km	50%	35000	6	227	4162523	469150	3667283	3591661
15km	50%	35000	6	218	4250753	463370	3733164	3941700
15km	50%	35000	6	240	4408667	459654	3916434	3881688
15km	50%	35000	6	370	5572988	672051	4840703	4758638
15km	50%	35000	6	235	4370422	487721	3833022	3788462
15km	50%	35000	6	200	4309334	515894	3752063	3627552
15km	50%	35000	6	268	4561823	589343	3915624	4231010
15km	50%	35000	6	220	3980400	497747	3427801	3635272
15km	50%	35000	6	288	4565215	540981	3969161	4100267
15km	50%	35000	6	222	5146640	636269	4446365	4380055
15km	50%	35000	6	448	5766153	590189	5110805	4525074
15km	50%	35000	6	240	4194067	510110	3625719	3635384
15km	50%	35000	6	375	3824525	433915	3344406	3475334
15km	50%	35000	6	308	4840097	492652	4272997	4026350
15km	50%	35000	6	259	3686729	414786	3229348	3021038
15km	50%	35000	6	309	3933584	460380	3415178	3140349
15km	50%	35000	6	258	4180287	481576	3664937	3480801
15km	50%	35000	6	199	4296182	477877	3779545	3829119
15km	50%	35000	6	370	4209055	497661	3674803	3520112
15km	50%	35000	6	219	3976293	453489	3491539	4150501
15km	50%	35000	6	417	4671254	529342	4095614	3737061
15km	50%	35000	6	244	3949586	438708	3479525	3633277
15km	50%	35000	6	230	5260390	596454	4603071	4658442
15km	50%	35000	6	237	4388319	505789	3848955	4179927
15km	50%	35000	6	412	4548699	554074	3942197	4136425
15km	50%	35000	6	332	4256311	482541	3732751	3626084
15km	50%	35000	6	275	3587982	412925	3129142	3589274
15km	50%	35000	6	262	4868869	508632	4314779	4163898
15km	50%	35000	6	484	4615627	541073	4036086	4055308
15km	50%	35000	6	297	5267659	592876	4605245	4331134
15km	50%	35000	6	453	4486669	524497	3921368	4031084
15km	50%	35000	6	212	4239251	496645	3705292	4008609
15km	50%	35000	6	433	4062438	466297	3552117	3957012
15km	50%	35000	6	243	4374625	522991	3801313	3679932
15km	50%	35000	6	223	3825902	439661	3349005	3095494
15km	50%	35000	6	269	4439390	491613	3914512	3748388
[truncated: 1 more rows]
