# Supplementary material for: Quantifying the Value of Perfect Information in Emergency Vaccination Campaigns
Source: PLoS Comput Biol. 2017 Feb 16;13(2):e1005318. doi: 10.1371/journal.pcbi.1005318 (PMC5312803; doi:10.1371/journal.pcbi.1005318)
Supplement: S1 Data — (ZIP) [file pcbi.1005318.s013.zip › Data/15km vaccination/data7.txt]

vacc_radius	efficacy	capacity	delay	outbreak_duration	livestock_culled	cattle_culled	sheep_culled	vaccinations
15km	50%	50000	2	323	4275810	560409	3680990	3727326
15km	50%	50000	2	498	3365223	421694	2913249	2830020
15km	50%	50000	2	303	4115432	474412	3607514	3588023
15km	50%	50000	2	357	4538968	524023	3985393	3490309
15km	50%	50000	2	312	4305406	534026	3727627	4035186
15km	50%	50000	2	295	5160406	608970	4480249	4712775
15km	50%	50000	2	495	4112173	505974	3567820	3712374
15km	50%	50000	2	271	4574597	564264	3954004	3971569
15km	50%	50000	2	247	4865524	530923	4269706	3860158
15km	50%	50000	2	269	5829960	639875	5125986	4278845
15km	50%	50000	2	252	5164161	552163	4563430	3560404
15km	50%	50000	2	232	4559229	540719	3962456	3435010
15km	50%	50000	2	362	4774245	532173	4190978	4204470
15km	50%	50000	2	308	4668586	529671	4104137	3742495
15km	50%	50000	2	350	4117398	494824	3562968	3433470
15km	50%	50000	2	249	4295696	522529	3729467	3547798
15km	50%	50000	2	354	3965778	478936	3440464	2959822
15km	50%	50000	2	296	3837663	499621	3290607	3616103
15km	50%	50000	2	509	4034061	500604	3478035	3528422
15km	50%	50000	2	289	4432309	471260	3911678	3665952
15km	50%	50000	2	263	4409707	499304	3847612	3829746
15km	50%	50000	2	198	3323816	441846	2849062	3187282
15km	50%	50000	2	409	3826130	463148	3323112	3188320
15km	50%	50000	2	271	4858022	543349	4271272	3532788
15km	50%	50000	2	313	3876403	446893	3365158	3083122
15km	50%	50000	2	252	4246428	448717	3752764	3984340
15km	50%	50000	2	342	3857376	452451	3349401	3659375
15km	50%	50000	2	297	4019219	513532	3451705	3480021
15km	50%	50000	2	360	3988066	470784	3474829	3466716
15km	50%	50000	2	260	3729509	450994	3251550	3840501
15km	50%	50000	2	217	4211018	540624	3625468	3714025
15km	50%	50000	2	244	4657852	525088	4077206	3644293
15km	50%	50000	2	325	6065439	683710	5304743	4604697
15km	50%	50000	2	305	3487410	446155	2997779	3419537
15km	50%	50000	2	299	4501577	501042	3963557	3473471
15km	50%	50000	2	237	3682999	440062	3193391	3214852
15km	50%	50000	2	265	4745380	522653	4157165	3844295
15km	50%	50000	2	261	4531732	563759	3905558	4122960
15km	50%	50000	2	234	4530719	526551	3955782	3954050
15km	50%	50000	2	223	4666612	606101	4012086	3656299
15km	50%	50000	2	258	4720405	508526	4155384	3618338
15km	50%	50000	2	304	3737688	454397	3240736	3553601
15km	50%	50000	2	198	4602683	534546	4011025	3759437
15km	50%	50000	2	240	4646247	534684	4068381	4104889
15km	50%	50000	2	279	4090738	531987	3515163	3674251
15km	50%	50000	2	323	5882310	630057	5199295	4433154
15km	50%	50000	2	279	3966835	462075	3472959	3460133
15km	50%	50000	2	257	4446671	543771	3858008	3914597
15km	50%	50000	2	252	4227662	531328	3637739	3828225
15km	50%	50000	2	222	3955779	490472	3428644	3128582
15km	50%	50000	2	296	4370049	516529	3798551	3467006
15km	50%	50000	2	274	3895973	478629	3375811	3342218
15km	50%	50000	2	237	4004761	475507	3490753	3613197
15km	50%	50000	2	303	3582285	441386	3103107	3304056
15km	50%	50000	2	196	3764703	473664	3244508	3120565
15km	50%	50000	2	332	4313022	501863	3752001	3763746
15km	50%	50000	2	230	4856143	545518	4271692	3782991
15km	50%	50000	2	296	3669454	428778	3193447	3108151
15km	50%	50000	2	221	3530176	432515	3044473	2853890
15km	50%	50000	2	269	4122442	510965	3547908	3512011
15km	50%	50000	2	285	4350167	524038	3757100	4022270
15km	50%	50000	2	395	4065849	493916	3519342	3269640
15km	50%	50000	2	345	4410919	561133	3790666	4214760
15km	50%	50000	2	320	5884684	624282	5207252	4619290
15km	50%	50000	2	327	4028214	463423	3537840	3366689
15km	50%	50000	2	245	3775507	522360	3204640	3448747
15km	50%	50000	2	277	3704138	456033	3210817	3133110
15km	50%	50000	2	288	5640617	638935	4961827	4390926
15km	50%	50000	2	284	4156572	508293	3595492	3420325
15km	50%	50000	2	222	4305944	533969	3734396	3388745
15km	50%	50000	2	276	3966127	508418	3406639	3777190
15km	50%	50000	2	240	3597476	445320	3128491	3193859
15km	50%	50000	2	445	3743384	472579	3224411	2867759
15km	50%	50000	2	239	4162661	512266	3603619	3495605
15km	50%	50000	2	268	4981712	544024	4396491	3866006
15km	50%	50000	2	379	5163626	536043	4574425	4108084
15km	50%	50000	2	300	4709606	589869	4092195	3697572
15km	50%	50000	2	347	4630119	548021	4048410	3412331
15km	50%	50000	2	241	4839517	513573	4280781	4033748
15km	50%	50000	2	229	4743686	579218	4110354	4075830
15km	50%	50000	2	347	5873453	628207	5198861	4954063
15km	50%	50000	2	339	4683767	576028	4068738	3750054
15km	50%	50000	2	229	3945388	508914	3407418	3564534
15km	50%	50000	2	260	4153584	509827	3601502	3305068
15km	50%	50000	2	231	3816185	450076	3326757	3692720
15km	50%	50000	2	287	4073834	504288	3541742	3141440
15km	50%	50000	2	304	3769620	441474	3286373	3127049
15km	50%	50000	2	262	4938997	571908	4305903	4266681
15km	50%	50000	2	274	4213194	521220	3641976	3884472
15km	50%	50000	2	207	3481757	415874	3034424	3135694
15km	50%	50000	2	251	4081886	508060	3542211	3276013
15km	50%	50000	2	288	4426345	554308	3821465	4509377
15km	50%	50000	2	268	4516226	544312	3906611	3746331
15km	50%	50000	2	279	5215883	621978	4530230	4150666
15km	50%	50000	2	310	4319284	521206	3708855	3714321
15km	50%	50000	2	223	3605598	473404	3095861	3269992
15km	50%	50000	2	329	3209593	427309	2740525	3585162
15km	50%	50000	2	298	4969729	519840	4407804	3708138
15km	50%	50000	2	206	3551293	436850	3082943	2999300
15km	50%	50000	2	280	5432934	603804	4775751	4238527
15km	50%	50000	2	191	4515640	545288	3929268	3183010
15km	50%	50000	2	449	4966332	533974	4360160	4075904
15km	50%	50000	2	265	4300948	518515	3746613	3484665
15km	50%	50000	2	282	3993744	480765	3472505	3430228
15km	50%	50000	2	331	6223186	638581	5521599	4629492
15km	50%	50000	2	228	5538284	555339	4939270	3862303
15km	50%	50000	2	200	3920651	503108	3390128	3314817
15km	50%	50000	2	247	4307893	571857	3688129	3938520
15km	50%	50000	2	334	5689403	633234	5022541	4714225
15km	50%	50000	2	345	6121882	666848	5399159	4522348
15km	50%	50000	2	244	3825534	462133	3328540	3350170
15km	50%	50000	2	301	5490372	597539	4804253	4862935
15km	50%	50000	2	251	4167814	495337	3617824	4010903
15km	50%	50000	2	254	4478482	534797	3893977	3854042
15km	50%	50000	2	200	4573269	562858	3972248	3307609
15km	50%	50000	2	324	4185202	526385	3630618	4267812
15km	50%	50000	2	439	4868708	518138	4297021	4271164
15km	50%	50000	2	250	3994529	467110	3489558	3254720
15km	50%	50000	2	315	4043938	516154	3488677	3518613
15km	50%	50000	2	257	4392122	497909	3861177	3473972
15km	50%	50000	2	389	5076659	577237	4420560	3959524
15km	50%	50000	2	273	4400919	522121	3841326	3537142
15km	50%	50000	2	302	4284186	539736	3699267	3610476
15km	50%	50000	2	167	3480103	438220	3000718	2908609
15km	50%	50000	2	276	4346920	547423	3738871	3250005
15km	50%	50000	2	383	5020939	538313	4407718	3902629
15km	50%	50000	2	259	4056618	468937	3550570	3419360
15km	50%	50000	2	298	3511621	414204	3059024	2938763
15km	50%	50000	2	344	5112126	532565	4535866	3922271
15km	50%	50000	2	262	3981765	501857	3441986	3652111
15km	50%	50000	2	265	4058200	502449	3500476	3830025
15km	50%	50000	2	269	4631794	583651	4015881	3879786
15km	50%	50000	2	295	3933307	459137	3429371	3019454
15km	50%	50000	2	221	4438573	501940	3888043	3397418
15km	50%	50000	2	308	4532092	560450	3929915	3771515
15km	50%	50000	2	334	4455949	532970	3863041	3938744
15km	50%	50000	2	391	5888633	620525	5210494	4503022
15km	50%	50000	2	266	5028462	585729	4401314	3756290
15km	50%	50000	2	234	4093602	524234	3516306	3499485
15km	50%	50000	2	209	3812895	453786	3310596	3154204
15km	50%	50000	2	222	4648762	579006	4020674	3978551
15km	50%	50000	2	236	4523459	530334	3944699	3454694
15km	50%	50000	2	276	4841664	555515	4243479	3534857
15km	50%	50000	2	246	4179105	526691	3577151	3512501
15km	50%	50000	2	450	4184751	520924	3625829	3255773
15km	50%	50000	2	338	4860679	502939	4311234	4187903
15km	50%	50000	2	238	3908177	480224	3400128	3121351
15km	50%	50000	2	290	5217697	571955	4598641	4647818
15km	50%	50000	2	250	3452588	455564	2957965	3312923
15km	50%	50000	2	303	4547823	577734	3907391	3912994
15km	50%	50000	2	195	4153000	483944	3607848	3224890
15km	50%	50000	2	468	5281546	594474	4632356	4509235
15km	50%	50000	2	308	4929183	559594	4316205	3966315
15km	50%	50000	2	275	4067937	511306	3516702	3799643
15km	50%	50000	2	298	4565738	548478	3966360	3813824
15km	50%	50000	2	273	4584930	529853	4004521	3675974
15km	50%	50000	2	377	4690426	547761	4096529	4324454
15km	50%	50000	2	254	4837370	539763	4246047	3499936
15km	50%	50000	2	309	5753284	638155	5036431	4933454
15km	50%	50000	2	267	5343465	633190	4616791	4139572
15km	50%	50000	2	209	4123030	473557	3591177	3741564
15km	50%	50000	2	336	5197349	555354	4599532	4349305
15km	50%	50000	2	229	4248732	532172	3690676	4208764
15km	50%	50000	2	264	4483993	525562	3888509	4077347
15km	50%	50000	2	245	4311312	523082	3747943	3546464
15km	50%	50000	2	211	3904488	512015	3350386	3702140
15km	50%	50000	2	323	5726990	627392	5044584	4154582
15km	50%	50000	2	270	3527559	467144	3026808	3347480
15km	50%	50000	2	252	3699970	482782	3175701	3628246
15km	50%	50000	2	216	4791494	537181	4200582	3736271
15km	50%	50000	2	182	3117845	396889	2691707	2775918
15km	50%	50000	2	267	5203360	573727	4579986	3772078
15km	50%	50000	2	285	3703432	449427	3221522	2951587
15km	50%	50000	2	372	4831112	543658	4241986	4140706
15km	50%	50000	2	281	5657879	597270	5017015	4259756
15km	50%	50000	2	246	4238666	493381	3704886	3236535
15km	50%	50000	2	319	5171552	545754	4575655	4310108
15km	50%	50000	2	239	3703627	444926	3218207	3681500
15km	50%	50000	2	353	4299447	527489	3735112	3712189
15km	50%	50000	2	325	4228358	537896	3649478	3271402
15km	50%	50000	2	271	4029614	471028	3519720	3113986
15km	50%	50000	2	250	4454607	550732	3851871	3803747
15km	50%	50000	2	338	5129165	550636	4536277	3772577
15km	50%	50000	2	598	3744252	467224	3228110	3320822
15km	50%	50000	2	216	5103781	531286	4529189	3910262
15km	50%	50000	2	458	5070913	511559	4502441	3704784
15km	50%	50000	2	259	4040594	516081	3478904	3521145
15km	50%	50000	2	321	4689954	541267	4098980	3397745
15km	50%	50000	2	278	4149745	493550	3607480	3411957
15km	50%	50000	2	207	4179123	485774	3649740	3286864
15km	50%	50000	2	292	6084142	645412	5377103	4984127
15km	50%	50000	2	273	4225747	479931	3700878	3502925
15km	50%	50000	2	237	4567795	561983	3918516	3759127
15km	50%	50000	2	258	5279073	543810	4695748	3830530
15km	50%	50000	2	356	5105984	582143	4480745	4304806
15km	50%	50000	2	342	5363627	602297	4711739	4350227
15km	50%	50000	2	293	4223877	525087	3651956	3483867
15km	50%	50000	2	232	3265702	408574	2825413	3068794
15km	50%	50000	2	372	5080303	569622	4446785	3620883
15km	50%	50000	2	245	4151097	533845	3565855	3729963
15km	50%	50000	2	347	3676633	466798	3161908	3376928
15km	50%	50000	2	229	4980346	543495	4402705	3883663
15km	50%	50000	2	321	4905393	572780	4296121	3752704
15km	50%	50000	2	333	4866364	548002	4268247	4186837
15km	50%	50000	2	200	4276155	528871	3708908	3582111
15km	50%	50000	2	205	4325434	519960	3772485	3557441
15km	50%	50000	2	230	5163839	608118	4472650	3934017
15km	50%	50000	2	188	4058734	473087	3546734	3399455
15km	50%	50000	2	240	3930980	499709	3394599	3381817
15km	50%	50000	2	296	4077859	486247	3550497	3252480
15km	50%	50000	2	278	4227441	495973	3694861	3503334
15km	50%	50000	2	245	4618099	518396	4068502	3710426
15km	50%	50000	2	263	4002809	501851	3461823	3713572
15km	50%	50000	2	302	4469958	522418	3891699	4331762
15km	50%	50000	2	310	4569161	582441	3911380	4005926
15km	50%	50000	2	243	4408947	544166	3825854	3578026
15km	50%	50000	2	306	5054895	575029	4438433	3894179
15km	50%	50000	2	258	5170815	620862	4491797	4272103
15km	50%	50000	2	492	4168045	517554	3601869	3536699
15km	50%	50000	2	392	4324332	511613	3773935	3598142
15km	50%	50000	2	230	4474885	548201	3880105	3717809
15km	50%	50000	2	209	5065311	570441	4457939	4122327
15km	50%	50000	2	229	3909052	483352	3375077	3148375
15km	50%	50000	2	431	4402686	519084	3834775	3645312
15km	50%	50000	2	255	4313606	511125	3772835	3691729
15km	50%	50000	2	326	4027033	461223	3527963	3107434
15km	50%	50000	2	332	3836114	481106	3286498	3538215
15km	50%	50000	2	331	3835750	459496	3343728	2933933
15km	50%	50000	2	236	5490509	550630	4889545	3701074
15km	50%	50000	2	242	5230992	573106	4573244	4054868
15km	50%	50000	2	263	3535558	473438	3036988	3133450
15km	50%	50000	2	272	4386192	533132	3800835	3817838
15km	50%	50000	2	243	4028969	492831	3496665	3440475
15km	50%	50000	2	286	4743480	614194	4098917	4197439
15km	50%	50000	2	243	4654779	517689	4052878	3766295
15km	50%	50000	2	300	4467311	534895	3886957	3976829
15km	50%	50000	2	165	3605508	469066	3107393	3457476
15km	50%	50000	2	288	5412137	610312	4756860	3899725
15km	50%	50000	2	238	3612927	489095	3097007	3592880
15km	50%	50000	2	300	4207489	499963	3663178	3342343
15km	50%	50000	2	225	3852766	496317	3300551	2904771
15km	50%	50000	2	270	4617739	516357	4068069	4540775
15km	50%	50000	2	464	3413555	427618	2955113	3168912
15km	50%	50000	2	242	4959220	560318	4368180	4027503
15km	50%	50000	2	252	4674190	553763	4066077	3681172
15km	50%	50000	2	276	3864208	483894	3335849	3923872
15km	50%	50000	2	189	3971906	496977	3433807	3650516
15km	50%	50000	2	290	3716298	431143	3234152	2930634
15km	50%	50000	2	289	5417694	600963	4768580	4361094
15km	50%	50000	2	297	6713267	661640	5989903	4932848
15km	50%	50000	2	323	4439409	528852	3846452	3864358
15km	50%	50000	2	247	4720981	521083	4151263	4055620
15km	50%	50000	2	341	4951252	565249	4322761	3862918
15km	50%	50000	2	256	4023506	507257	3486545	3369819
15km	50%	50000	2	366	4185649	500605	3634758	3645922
15km	50%	50000	2	300	4146309	498517	3614395	3682140
15km	50%	50000	2	392	5093934	579310	4480076	3747430
15km	50%	50000	2	283	5490769	587497	4851364	3896065
15km	50%	50000	2	256	4641456	562686	4038191	3828174
15km	50%	50000	2	222	4197614	521754	3643337	3145232
15km	50%	50000	2	391	5122753	586489	4462319	4479215
15km	50%	50000	2	279	4954228	523181	4362475	3753913
15km	50%	50000	2	379	5852060	620826	5170674	3942170
15km	50%	50000	2	304	4645445	533010	4078950	3444582
15km	50%	50000	2	315	4375145	556004	3754300	3748668
15km	50%	50000	2	356	4091269	484792	3550447	3248937
15km	50%	50000	2	305	3910111	457231	3421290	3559982
15km	50%	50000	2	227	4749333	585233	4100649	3934603
15km	50%	50000	2	342	5476213	617471	4824159	4124485
15km	50%	50000	2	244	4426555	504057	3843061	3353404
15km	50%	50000	2	366	4847154	535110	4266800	3432630
15km	50%	50000	2	279	4695990	567261	4026312	3462226
15km	50%	50000	2	320	4234024	522564	3653779	3444222
15km	50%	50000	2	277	4786112	525954	4207157	3693643
15km	50%	50000	2	291	6686459	663861	5962097	4939327
15km	50%	50000	2	343	5495058	581335	4845817	4721176
15km	50%	50000	2	218	4674754	551730	4060954	3737383
15km	50%	50000	2	198	3708743	436335	3236702	3098261
15km	50%	50000	2	223	3943572	500444	3393362	3187234
15km	50%	50000	2	252	5371066	617258	4693463	4131042
15km	50%	50000	2	210	5005627	568729	4383482	4050365
15km	50%	50000	2	242	4355791	533434	3775641	3753237
15km	50%	50000	2	425	3959764	481005	3425775	2992216
15km	50%	50000	2	329	4360990	570904	3716979	3514560
15km	50%	50000	2	275	4112989	576051	3494309	3409304
15km	50%	50000	2	231	4214041	514173	3657573	3500101
15km	50%	50000	2	304	4193796	524493	3643043	3422281
15km	50%	50000	2	290	3825272	445458	3322231	2895193
15km	50%	50000	2	421	4172667	521824	3595135	3364020
15km	50%	50000	2	227	4127761	547122	3537724	3834778
15km	50%	50000	2	259	4799505	553560	4202177	3641354
15km	50%	50000	2	223	4070122	490062	3532430	3116038
15km	50%	50000	2	335	4931414	569991	4317488	3719553
15km	50%	50000	2	231	3859093	485380	3329307	3120170
15km	50%	50000	2	235	3290930	459409	2796570	3044542
15km	50%	50000	2	258	5348027	588841	4706102	4421772
15km	50%	50000	2	245	4355913	491546	3827471	3442326
15km	50%	50000	2	313	4681570	519419	4107802	3623580
15km	50%	50000	2	290	4340508	527408	3758384	3170443
15km	50%	50000	2	163	3601073	443615	3121428	2841765
15km	50%	50000	2	340	4205217	508537	3654723	3191551
15km	50%	50000	2	348	4016215	492231	3458318	3547586
15km	50%	50000	2	267	5765000	598388	5117719	4029868
15km	50%	50000	2	222	4250170	532362	3692435	3193607
15km	50%	50000	2	305	4358425	510320	3797919	3526449
15km	50%	50000	2	267	5627315	593156	4992012	4472891
15km	50%	50000	2	283	4034900	479497	3507690	3815668
15km	50%	50000	2	205	3856696	469623	3353767	3844612
15km	50%	50000	2	266	4378982	531099	3787886	3730158
15km	50%	50000	2	294	4230457	524809	3673778	3412272
15km	50%	50000	2	321	4701909	523186	4123810	4316038
15km	50%	50000	2	301	4300792	523746	3737125	3715386
15km	50%	50000	2	271	4685187	543849	4094474	3896608
15km	50%	50000	2	289	3528255	470412	3021659	2924225
15km	50%	50000	2	249	5045770	607032	4372172	4193097
15km	50%	50000	2	257	3893307	482394	3388097	3300460
15km	50%	50000	2	295	4979740	572285	4368398	4095184
15km	50%	50000	2	246	5271599	565412	4657624	4284552
15km	50%	50000	2	364	4717809	565539	4100199	3638125
15km	50%	50000	2	345	4176379	490688	3638800	3638134
15km	50%	50000	2	465	4630494	591257	3986632	3643918
15km	50%	50000	2	244	5315627	586053	4635972	4646672
15km	50%	50000	2	194	4045612	502065	3486186	3677104
15km	50%	50000	2	275	4776574	529847	4197161	4388450
15km	50%	50000	2	226	5270981	581517	4610572	3823992
15km	50%	50000	2	365	4468305	488626	3931340	3569878
15km	50%	50000	2	209	4409086	522662	3828159	3982222
15km	50%	50000	2	322	4483327	515588	3893029	3588753
15km	50%	50000	2	240	5395376	614933	4716732	4396370
15km	50%	50000	2	258	5242110	562539	4629166	3979998
15km	50%	50000	2	263	5008502	580741	4376410	4054540
15km	50%	50000	2	494	4009222	458561	3487682	3077146
15km	50%	50000	2	179	4020028	537037	3443812	3879514
15km	50%	50000	2	257	3801204	473211	3282697	3359536
15km	50%	50000	2	350	5769273	596000	5119202	4398207
15km	50%	50000	2	322	4433094	522973	3859290	3645375
15km	50%	50000	2	318	4196564	469602	3655287	3646489
15km	50%	50000	2	300	4008402	467239	3507822	3225321
15km	50%	50000	2	325	5199681	542771	4615447	4541941
15km	50%	50000	2	317	4080756	521441	3508824	3302099
15km	50%	50000	2	296	4773369	519400	4198841	4230612
15km	50%	50000	2	268	4310041	518389	3745097	3111202
15km	50%	50000	2	226	4017954	492486	3473798	3723385
15km	50%	50000	2	296	4562480	536323	3973330	3824029
15km	50%	50000	2	262	4280117	478415	3749404	3558637
15km	50%	50000	2	323	5057468	535954	4470928	3908586
15km	50%	50000	2	403	5581576	595944	4933749	4440176
15km	50%	50000	2	285	4435206	576626	3823713	4293362
15km	50%	50000	2	269	4493891	592819	3855915	3646941
15km	50%	50000	2	238	4006521	481494	3494362	3037909
15km	50%	50000	2	279	4784967	525063	4209736	4252010
15km	50%	50000	2	305	5820975	599760	5163666	4221918
15km	50%	50000	2	265	3724302	445267	3252767	2962897
15km	50%	50000	2	490	6086462	609536	5434589	4503037
15km	50%	50000	2	248	3562646	465165	3039840	3120903
15km	50%	50000	2	281	4253816	518964	3677258	3906055
15km	50%	50000	2	179	3997582	477729	3460222	3389385
15km	50%	50000	2	244	5351810	564959	4735889	4340326
15km	50%	50000	2	297	4959401	557943	4361843	3802839
15km	50%	50000	2	433	5374101	536690	4789575	4097598
15km	50%	50000	2	490	5450531	602695	4804448	4492827
15km	50%	50000	2	251	4559174	565170	3926532	3735383
15km	50%	50000	2	254	4607223	532800	4028505	4098858
15km	50%	50000	2	199	4676933	594028	4040431	3497924
15km	50%	50000	2	236	4660921	542479	4084756	3828067
15km	50%	50000	2	260	3862798	502543	3316026	3379544
15km	50%	50000	2	276	4606053	578313	3985550	3609683
15km	50%	50000	2	239	3626271	458615	3144672	3152646
15km	50%	50000	2	341	4443057	505662	3885428	3708547
15km	50%	50000	2	356	4096169	507860	3532007	3352633
15km	50%	50000	2	405	6304089	669457	5563648	4953113
15km	50%	50000	2	311	5537446	572053	4919921	4029800
15km	50%	50000	2	244	4000603	509922	3428242	3223797
15km	50%	50000	2	226	4148395	515327	3584168	3562236
15km	50%	50000	2	293	4444998	565915	3816895	3496562
15km	50%	50000	2	369	4783758	554607	4170028	3688028
15km	50%	50000	2	240	3629411	461029	3127983	3192453
15km	50%	50000	2	267	3723873	485251	3196603	3285823
15km	50%	50000	2	270	4272047	535080	3694584	3688593
15km	50%	50000	2	276	4328056	551727	3741506	3530379
15km	50%	50000	2	265	4394890	537871	3777712	3989574
15km	50%	50000	2	278	3737385	480698	3210763	3558307
15km	50%	50000	2	247	4258176	522805	3675786	3186073
15km	50%	50000	2	362	4856622	565330	4247286	4155675
15km	50%	50000	2	324	5677535	605965	4994773	4536614
15km	50%	50000	2	409	3701457	475793	3183814	3327573
15km	50%	50000	2	263	4556873	473151	4043824	3823592
15km	50%	50000	2	296	4682278	584402	4055134	4067315
15km	50%	50000	2	304	5800631	601797	5131319	4416433
15km	50%	50000	2	213	4543742	535640	3959953	3500781
15km	50%	50000	2	247	4085538	473839	3577009	3585837
15km	50%	50000	2	393	5436610	555504	4842705	3883156
15km	50%	50000	2	202	3834652	502921	3289448	3305879
15km	50%	50000	2	236	4784785	534407	4196997	3576506
15km	50%	50000	2	312	4797892	513095	4233404	3817349
15km	50%	50000	2	237	4133226	509347	3594870	3675677
15km	50%	50000	2	335	5179228	562357	4578419	4193319
15km	50%	50000	2	325	4069490	489949	3536141	3605260
15km	50%	50000	2	296	3842743	448093	3336428	3179993
15km	50%	50000	2	272	4324156	556132	3718785	3795878
15km	50%	50000	2	270	4450993	569211	3829222	3841229
15km	50%	50000	2	202	3908519	448795	3413353	3310727
15km	50%	50000	2	344	4209296	467890	3707441	4090149
15km	50%	50000	2	251	4726735	503875	4180860	3398650
15km	50%	50000	2	279	4635576	532770	4057844	4072987
15km	50%	50000	2	358	4580810	533486	3968812	3536440
15km	50%	50000	2	248	4992916	577357	4346282	4238111
15km	50%	50000	2	237	4108894	504405	3557725	3583657
15km	50%	50000	2	299	4879049	575558	4235253	4116918
15km	50%	50000	2	274	4306451	506523	3762808	3823092
15km	50%	50000	2	328	4353402	518769	3786874	3982821
15km	50%	50000	2	366	4559093	507617	4023936	3852971
15km	50%	50000	2	291	4292025	527782	3704173	3445537
15km	50%	50000	2	295	4694319	550651	4081729	3783799
15km	50%	50000	2	379	4580540	521915	4020828	3474476
15km	50%	50000	2	291	3895276	456432	3406994	3177618
15km	50%	50000	2	272	4550611	558205	3895800	4161490
15km	50%	50000	2	337	4479068	550692	3895972	3381760
15km	50%	50000	2	342	5138827	566357	4510978	4175589
15km	50%	50000	2	349	3471853	450949	2977799	3736600
15km	50%	50000	2	234	4993356	545581	4382973	4210460
15km	50%	50000	2	228	5181633	544836	4589916	3788784
15km	50%	50000	2	335	3862842	450168	3359245	3532431
15km	50%	50000	2	306	5458506	605748	4787175	4146259
15km	50%	50000	2	294	4360324	515248	3809542	3367763
15km	50%	50000	2	290	4547461	548210	3959225	4147944
15km	50%	50000	2	291	4782909	565532	4178309	3904542
15km	50%	50000	2	290	4856575	574004	4233494	3746318
15km	50%	50000	2	417	5405137	574264	4789829	4503039
15km	50%	50000	2	215	3352291	439015	2885024	2974650
15km	50%	50000	2	281	6005035	615543	5333143	4747575
15km	50%	50000	2	328	5061552	553200	4444480	4113063
15km	50%	50000	2	258	4165432	538570	3580808	3583835
15km	50%	50000	2	283	5355563	535530	4770642	3854375
15km	50%	50000	2	247	5336581	600328	4676572	4286737
15km	50%	50000	2	215	5422278	681824	4669167	4864083
15km	50%	50000	2	208	4057577	515641	3503355	3190919
15km	50%	50000	2	185	3961757	499173	3423770	3797028
15km	50%	50000	2	376	3857900	470763	3357114	3682964
15km	50%	50000	2	295	4444928	556367	3830000	4206612
15km	50%	50000	2	197	3817927	478551	3280851	3298492
15km	50%	50000	2	236	4305784	522682	3732955	3597093
15km	50%	50000	2	250	3178484	404293	2734985	3189331
15km	50%	50000	2	189	4330681	473522	3802307	3646524
15km	50%	50000	2	263	4409869	530676	3831907	3506265
15km	50%	50000	2	295	4291269	523988	3716112	3331794
15km	50%	50000	2	283	5971795	691585	5193817	4892392
15km	50%	50000	2	338	4752753	593733	4121141	3591789
15km	50%	50000	2	316	4875695	582552	4218162	4062332
15km	50%	50000	2	345	4648974	518470	4071198	3503230
15km	50%	50000	2	197	3499192	487036	2973841	3331333
15km	50%	50000	2	248	3991012	497123	3455576	3845220
15km	50%	50000	2	243	5039506	612261	4378303	3914805
15km	50%	50000	2	299	5266562	513335	4705460	4314513
15km	50%	50000	2	240	4113182	487831	3572556	3447886
15km	50%	50000	2	342	4073964	507170	3531925	3819302
15km	50%	50000	2	292	4987061	553498	4369267	4731672
15km	50%	50000	2	262	4226004	507122	3676024	3665573
15km	50%	50000	2	347	5481089	641829	4777870	4275974
15km	50%	50000	2	227	4318323	527666	3752609	3694112
15km	50%	50000	2	288	3964667	450158	3487434	3584590
15km	50%	50000	2	300	4078344	519422	3506297	3007080
15km	50%	50000	2	249	3614119	437552	3137845	3261638
15km	50%	50000	2	283	4946149	549012	4334071	3811826
15km	50%	50000	2	233	4299812	516603	3729146	3444435
15km	50%	50000	2	396	5376845	597380	4735750	4696409
15km	50%	50000	2	265	4568233	568145	3953774	3765750
15km	50%	50000	2	243	4856104	565088	4225726	3916726
15km	50%	50000	2	332	3907157	502271	3360523	3353099
15km	50%	50000	2	259	4151473	488534	3614871	3134424
15km	50%	50000	2	241	3140226	425757	2676178	3180905
15km	50%	50000	2	246	4693460	582130	4061375	3287163
15km	50%	50000	2	247	3749458	477652	3245527	3887981
15km	50%	50000	2	303	4121179	518136	3554120	3547782
15km	50%	50000	2	288	4190852	493798	3641165	3784582
15km	50%	50000	2	345	4726721	536804	4136414	3692016
15km	50%	50000	2	316	4870061	485674	4332937	3685330
15km	50%	50000	2	431	3869154	468984	3337353	3352322
15km	50%	50000	2	205	3410803	440951	2923842	3339902
15km	50%	50000	2	211	5031300	545693	4449717	3890872
15km	50%	50000	2	234	4496035	514792	3946466	3964428
15km	50%	50000	2	307	4914964	583355	4272170	4330053
15km	50%	50000	2	284	5445483	570490	4821145	4096736
15km	50%	50000	2	278	4486361	536367	3906626	3702170
15km	50%	50000	2	341	3505200	430176	3003602	3127850
15km	50%	50000	2	268	5476735	591565	4826703	4062705
15km	50%	50000	2	254	4962615	588438	4328300	4138884
15km	50%	50000	2	290	4834307	559116	4220597	4132660
15km	50%	50000	2	270	4307414	488288	3776915	3394022
15km	50%	50000	2	273	3685156	461686	3172299	3562792
15km	50%	50000	2	286	4109709	502638	3563779	3242184
15km	50%	50000	2	306	5116653	608092	4460738	4064012
15km	50%	50000	2	249	3715610	437610	3241889	3178437
15km	50%	50000	2	351	5579393	579670	4957358	4143999
15km	50%	50000	2	250	4351998	504689	3791408	3929170
15km	50%	50000	2	326	4978591	529921	4409924	4520431
15km	50%	50000	2	289	4003043	504799	3446747	3708371
15km	50%	50000	2	308	4467991	549184	3873548	3713998
15km	50%	50000	2	269	4040154	492840	3510128	3709931
15km	50%	50000	2	353	5951996	678391	5219064	4602520
15km	50%	50000	2	199	4377034	531756	3796705	3675235
15km	50%	50000	2	234	4282529	527878	3709633	3478845
15km	50%	50000	2	299	4124400	532454	3545722	3654349
15km	50%	50000	2	245	4019277	499103	3484071	3441857
15km	50%	50000	2	197	4267724	532912	3674246	3554396
15km	50%	50000	2	258	4223022	494266	3697146	3918791
15km	50%	50000	2	300	4140480	510458	3582232	3297101
15km	50%	50000	2	257	4246310	474066	3743424	3681716
15km	50%	50000	2	206	3929709	491740	3387533	3188689
15km	50%	50000	2	262	4616411	548622	4018601	3111106
15km	50%	50000	2	271	4957330	571997	4314289	3768274
15km	50%	50000	2	199	3614268	458675	3101365	3128086
15km	50%	50000	2	279	4049380	507595	3494367	3208242
15km	50%	50000	2	254	3678927	476850	3155897	3235762
15km	50%	50000	2	269	3939353	507301	3385629	3142271
15km	50%	50000	2	246	4451941	557082	3841448	4314124
15km	50%	50000	2	258	3949353	511500	3390176	3273791
15km	50%	50000	2	290	5983223	634068	5275544	4937503
15km	50%	50000	2	251	5716899	632957	5020983	4532808
15km	50%	50000	2	327	4092786	508355	3529277	3780906
15km	50%	50000	2	293	4612526	567590	3999835	3688167
15km	50%	50000	2	271	4395065	542641	3807369	3540090
15km	50%	50000	2	270	5224988	618393	4531358	4439995
15km	50%	50000	2	283	4632462	510718	4069573	4205784
15km	50%	50000	2	237	5397184	553577	4792498	3716377
15km	50%	50000	2	324	4929296	525820	4371038	4164720
15km	50%	50000	2	214	4529601	536844	3917155	3522245
15km	50%	50000	2	239	3650369	448482	3169968	3236988
15km	50%	50000	2	220	4165073	508151	3613736	3255411
15km	50%	50000	2	278	4441609	550122	3862585	3724303
15km	50%	50000	2	338	5014212	547200	4416821	4275510
15km	50%	50000	2	291	3713338	488130	3193359	3395748
15km	50%	50000	2	346	4508490	524331	3939363	3847049
15km	50%	50000	2	245	5039234	552558	4439278	3860507
15km	50%	50000	2	252	3468671	452408	2977282	3218862
15km	50%	50000	2	224	4955766	525273	4385519	4216814
15km	50%	50000	2	293	4683055	531559	4085261	3576380
15km	50%	50000	2	289	4180780	505474	3616525	3455255
15km	50%	50000	2	280	3676048	448482	3183744	3405945
15km	50%	50000	2	305	4704509	574255	4071212	3747309
15km	50%	50000	2	319	4545007	495925	3987538	3571218
15km	50%	50000	2	288	5438801	575398	4818650	4084558
15km	50%	50000	2	232	4535599	559377	3913958	3615175
15km	50%	50000	2	236	4970196	589236	4325729	4249568
15km	50%	50000	2	252	4113607	517925	3551497	3132880
15km	50%	50000	2	230	3843798	482245	3335756	3395968
15km	50%	50000	2	271	4566494	534671	3992159	4351067
15km	50%	50000	2	302	4611409	514945	4048744	4061601
15km	50%	50000	2	268	3901400	502605	3359307	3269702
15km	50%	50000	2	413	3975070	464703	3439426	3556737
15km	50%	50000	2	196	3743533	445197	3260458	3368440
15km	50%	50000	2	207	3962161	505728	3406969	3105601
15km	50%	50000	2	279	6878885	686327	6115573	4367394
15km	50%	50000	2	242	5011270	531990	4424878	4386065
15km	50%	50000	2	227	5400622	583260	4756149	4438779
15km	50%	50000	2	373	4593726	552181	4001987	4119058
15km	50%	50000	2	288	6177764	664328	5433947	4674072
15km	50%	50000	2	278	4468133	533059	3872977	3934776
15km	50%	50000	2	322	4634797	538486	4032439	3988657
15km	50%	50000	2	347	4317816	486063	3784211	3867045
15km	50%	50000	2	241	4510969	550246	3906652	3504231
15km	50%	50000	2	255	3616073	452147	3125319	3350239
15km	50%	50000	2	474	5449391	542970	4871856	4722896
15km	50%	50000	2	342	4474568	573179	3856949	4252780
15km	50%	50000	2	333	4213304	511556	3653518	3477554
15km	50%	50000	2	283	4944814	608711	4291002	4093178
15km	50%	50000	2	351	4646247	537717	4044270	3389220
15km	50%	50000	2	248	3099650	391818	2675525	3285355
15km	50%	50000	2	322	5158589	610072	4487254	4076291
15km	50%	50000	2	255	3811684	475772	3293962	3670080
15km	50%	50000	2	306	4407419	513370	3852020	4252890
15km	50%	50000	2	192	4088171	503662	3540870	3675900
15km	50%	50000	2	475	4483945	483553	3955835	3351306
15km	50%	50000	2	268	4186975	484371	3672016	3428576
15km	50%	50000	2	325	3215670	413259	2770012	2923447
15km	50%	50000	2	203	3745414	476110	3215689	3588153
15km	50%	50000	2	245	4259962	543877	3678706	3407015
15km	50%	50000	2	247	5105409	554386	4510009	4066732
15km	50%	50000	2	250	4888593	611039	4219934	3946145
15km	50%	50000	2	201	3642145	430883	3186351	3127740
15km	50%	50000	2	328	4725783	495266	4188501	4132939
15km	50%	50000	2	254	3390086	442685	2917399	3074848
15km	50%	50000	2	265	3549422	428836	3086411	3009304
15km	50%	50000	2	208	3315176	432119	2848745	3026336
15km	50%	50000	2	380	4539293	527114	3976618	4070059
15km	50%	50000	2	253	3722430	470211	3222219	3103225
15km	50%	50000	2	211	4379836	538831	3799433	3513600
15km	50%	50000	2	286	5596197	594769	4943092	4677186
15km	50%	50000	2	316	3674979	426642	3206494	2825609
15km	50%	50000	2	297	4285076	545336	3702500	3341826
15km	50%	50000	2	233	4149375	520579	3581548	3372390
15km	50%	50000	2	273	3916833	479803	3392133	3404070
15km	50%	50000	2	296	3963069	511678	3410642	3251519
15km	50%	50000	2	211	4569045	524426	4004804	3970612
15km	50%	50000	2	313	4767049	527352	4182803	3862055
15km	50%	50000	2	352	4779840	574731	4145922	3816443
15km	50%	50000	2	268	5023054	560194	4390798	4205708
15km	50%	50000	2	345	5634968	577523	5000141	4025126
15km	50%	50000	2	284	5330622	574988	4690506	4130113
15km	50%	50000	2	230	4104222	498705	3565462	3523925
15km	50%	50000	2	234	5509475	613202	4802026	4332520
15km	50%	50000	2	339	5629202	621387	4956520	4512755
15km	50%	50000	2	336	3767271	491934	3229572	3543797
15km	50%	50000	2	331	4661619	510414	4104176	3911551
15km	50%	50000	2	242	4389593	545237	3793121	3252596
15km	50%	50000	2	350	3936128	495541	3409808	3151410
15km	50%	50000	2	355	3894141	464960	3393309	3381408
15km	50%	50000	2	303	5892419	656764	5166135	4805084
15km	50%	50000	2	238	4503488	513666	3950887	3641553
15km	50%	50000	2	380	5826306	630521	5170395	4502088
15km	50%	50000	2	254	4449255	554175	3849656	3536043
15km	50%	50000	2	286	4184912	494445	3633940	3995755
15km	50%	50000	2	351	4420750	492493	3884665	3446603
15km	50%	50000	2	247	4309804	521126	3743847	3463768
15km	50%	50000	2	235	4476033	540850	3876945	3839536
15km	50%	50000	2	161	3104064	443067	2638175	2520848
15km	50%	50000	2	668	6958035	685935	6227839	4711643
15km	50%	50000	2	224	5198643	556410	4577097	4249572
15km	50%	50000	2	221	4195199	509540	3639123	3679221
15km	50%	50000	2	340	5167601	577375	4518188	3722102
15km	50%	50000	2	311	4381871	483998	3853534	3297673
15km	50%	50000	2	293	4211549	490809	3690216	3565033
15km	50%	50000	2	278	5537935	591165	4910970	4314351
15km	50%	50000	2	280	4650144	545394	4058783	3616254
15km	50%	50000	2	227	4605813	504953	4062219	3559902
15km	50%	50000	2	265	4467752	572080	3828086	3969524
15km	50%	50000	2	235	4772404	628058	4086518	3575212
15km	50%	50000	2	245	4680263	563357	4059722	3536308
15km	50%	50000	2	312	4706820	549819	4101050	4211525
15km	50%	50000	2	246	4682242	502682	4147563	3923286
15km	50%	50000	2	238	5235859	598546	4584545	4227652
15km	50%	50000	2	237	4784858	489656	4233264	4000915
15km	50%	50000	2	414	6179154	668358	5446645	4524047
15km	50%	50000	2	378	4924348	498011	4393103	3773764
15km	50%	50000	2	299	5769139	617818	5092826	4518031
15km	50%	50000	2	286	4527714	507204	3969585	4047366
15km	50%	50000	2	284	4245699	548041	3656180	3656781
15km	50%	50000	2	288	3481481	449979	3003258	3229580
15km	50%	50000	2	225	4584947	515631	4033100	3641308
15km	50%	50000	2	239	3820190	495670	3302746	3935238
15km	50%	50000	2	242	4767885	565570	4163286	3725478
15km	50%	50000	2	245	3814081	411072	3349677	3564182
15km	50%	50000	2	393	4599192	539590	3999037	3699996
15km	50%	50000	2	251	4119160	507430	3581937	3580706
15km	50%	50000	2	454	5865047	604323	5212776	4622051
15km	50%	50000	2	270	4995436	528714	4400406	3861080
15km	50%	50000	2	348	4066964	492865	3540526	3499828
15km	50%	50000	2	407	5727428	603737	5084919	4734869
15km	50%	50000	2	283	4028557	521863	3463992	3423517
15km	50%	50000	2	233	3311108	461963	2799972	3312880
15km	50%	50000	2	289	4466379	559373	3814758	4386818
15km	50%	50000	2	203	4335352	521851	3752961	3475594
15km	50%	50000	2	303	5509265	598407	4862589	4296181
15km	50%	50000	2	249	3890334	499568	3326113	3472176
15km	50%	50000	2	241	4007431	507080	3458179	3101295
15km	50%	50000	2	335	5039498	594431	4400276	4444012
15km	50%	50000	2	279	4870185	564810	4261207	4165959
15km	50%	50000	2	240	5658401	601528	4988834	4148833
15km	50%	50000	2	328	5303423	572944	4685814	4247890
15km	50%	50000	2	243	4046916	496913	3515547	3470723
15km	50%	50000	2	271	4310156	499747	3770888	3759124
15km	50%	50000	2	192	3595381	446380	3084666	3337737
15km	50%	50000	2	352	4186115	478483	3662656	3568147
15km	50%	50000	2	211	3713464	451729	3219943	3527821
15km	50%	50000	2	213	4073057	504274	3537899	3258002
15km	50%	50000	2	303	4646908	529636	4069165	4230587
15km	50%	50000	2	304	3964781	446296	3487368	3327732
15km	50%	50000	2	195	3744766	473145	3220555	3336545
15km	50%	50000	2	236	3710180	452723	3222787	3021851
15km	50%	50000	2	331	4889548	592987	4243356	3836239
15km	50%	50000	2	452	3759450	477481	3231093	3373135
15km	50%	50000	2	243	3578577	467864	3040607	3457437
15km	50%	50000	2	422	5092485	592377	4438731	3974194
15km	50%	50000	2	325	3977741	519234	3396612	3792066
15km	50%	50000	2	234	4191638	501860	3644811	3370147
15km	50%	50000	2	237	4372986	514651	3831036	3164346
15km	50%	50000	2	288	5844509	587702	5217312	4408506
15km	50%	50000	2	325	4195993	516392	3613668	3920299
15km	50%	50000	2	275	4790823	541874	4209089	4476406
15km	50%	50000	2	347	4898456	587304	4248860	4090596
15km	50%	50000	2	396	6491266	701833	5735780	4605918
15km	50%	50000	2	285	5460314	603170	4806815	4790317
15km	50%	50000	2	227	3277257	425650	2808434	3006945
15km	50%	50000	2	303	3789619	471860	3256255	3086851
15km	50%	50000	2	301	4013491	495586	3452091	3521308
15km	50%	50000	2	339	4883010	561430	4265705	4261772
15km	50%	50000	2	333	4091365	508802	3532831	3743508
15km	50%	50000	2	312	3435143	388061	3008798	2962785
15km	50%	50000	2	291	2951408	387954	2506891	3275291
15km	50%	50000	2	212	3505530	467587	2986553	3282901
15km	50%	50000	2	291	4986837	526206	4431531	4354961
15km	50%	50000	2	373	4391098	539277	3813177	4129663
15km	50%	50000	2	218	3613193	465477	3080555	3270181
15km	50%	50000	2	454	5366239	535396	4779623	3938365
15km	50%	50000	2	374	4346668	539581	3769884	3954272
15km	50%	50000	2	231	4670131	523314	4096060	3293155
15km	50%	50000	2	303	4345715	505941	3798786	3678286
15km	50%	50000	2	292	3847723	462277	3341571	3472871
15km	50%	50000	2	309	3357926	403857	2921186	3589901
15km	50%	50000	2	231	5040902	581944	4392369	3975035
15km	50%	50000	2	228	3677612	445688	3185827	3467895
15km	50%	50000	2	247	4321050	539476	3729482	3792593
15km	50%	50000	2	356	3999532	501482	3464756	3362246
15km	50%	50000	2	294	4242818	553188	3640221	3372521
15km	50%	50000	2	353	5179594	543602	4562469	3998638
15km	50%	50000	2	346	4026984	493233	3482182	3594698
15km	50%	50000	2	289	4075000	482961	3561925	3704051
15km	50%	50000	2	380	5121886	529950	4549739	4283450
15km	50%	50000	2	220	5691698	630739	4989912	4063857
15km	50%	50000	2	249	5137087	563369	4525657	3998811
15km	50%	50000	2	325	4693693	552591	4089318	4128000
15km	50%	50000	2	368	3733848	481038	3207982	4227732
15km	50%	50000	2	293	3799126	450448	3293203	2891541
15km	50%	50000	2	244	4073114	512788	3521526	3245072
15km	50%	50000	2	289	4835455	550827	4223227	4045908
15km	50%	50000	2	304	3899756	458687	3394126	3301638
15km	50%	50000	2	248	4891747	589614	4236489	3991220
15km	50%	50000	2	373	3647308	456192	3143992	3467890
15km	50%	50000	2	237	3946076	473318	3429734	3188879
15km	50%	50000	2	293	5041432	521179	4466822	4054832
15km	50%	50000	2	221	3462769	456756	2961053	3782919
15km	50%	50000	2	274	4806122	606491	4155056	3555485
15km	50%	50000	2	238	4386970	534257	3803453	3923150
15km	50%	50000	2	274	4771084	491742	4219555	3350337
15km	50%	50000	2	243	4432012	553550	3833428	3753644
15km	50%	50000	2	342	4344868	535040	3751685	3493025
15km	50%	50000	2	405	4686379	492868	4142884	4002173
15km	50%	50000	2	271	6952989	688483	6225548	4875999
15km	50%	50000	2	285	4355160	519928	3790586	3973725
15km	50%	50000	2	262	3749663	491777	3212143	2931581
15km	50%	50000	2	238	3859919	485470	3333322	3246065
15km	50%	50000	2	223	4004347	510855	3453274	3590388
15km	50%	50000	2	274	4608048	572670	3991943	3901109
15km	50%	50000	2	315	4092786	497095	3557948	3308171
15km	50%	50000	2	251	4798934	544442	4199971	4044563
15km	50%	50000	2	253	4080548	505862	3532117	3993047
15km	50%	50000	2	248	3640129	485538	3115035	3203380
15km	50%	50000	2	271	4863370	568665	4266328	3860689
15km	50%	50000	2	257	4096264	480853	3580836	3299271
15km	50%	50000	2	197	3872421	485186	3351613	3739430
15km	50%	50000	2	237	4156790	496917	3625562	3287014
15km	50%	50000	2	305	3938168	494908	3408324	3348472
15km	50%	50000	2	263	3686037	435278	3177931	3153673
15km	50%	50000	2	365	5447980	567646	4839078	3840018
15km	50%	50000	2	375	5010913	585763	4364021	3950415
15km	50%	50000	2	302	4858285	567961	4238974	4003280
15km	50%	50000	2	269	3882915	503546	3345980	3430944
15km	50%	50000	2	281	4123719	466413	3610839	3340610
15km	50%	50000	2	215	3949452	490227	3417744	3278435
15km	50%	50000	2	268	4069535	502745	3518549	3124247
15km	50%	50000	2	336	4480081	470218	3944305	3708813
15km	50%	50000	2	337	3537775	456861	3046464	3060744
15km	50%	50000	2	442	4248923	543710	3649164	3771358
15km	50%	50000	2	283	4519380	518994	3922651	3462073
15km	50%	50000	2	350	4011590	507141	3465948	3649749
15km	50%	50000	2	275	4333471	511585	3770160	3645905
15km	50%	50000	2	227	3282199	409180	2834679	3101920
15km	50%	50000	2	271	3853127	492046	3321363	3463482
15km	50%	50000	2	392	2993999	410383	2547287	3382927
15km	50%	50000	2	275	4140392	480308	3594376	3599297
15km	50%	50000	2	180	4040215	509609	3500473	3711009
15km	50%	50000	2	304	4686060	546920	4060314	4099165
15km	50%	50000	2	433	4924636	542378	4353709	4123444
15km	50%	50000	2	293	3681771	466068	3178199	3592612
15km	50%	50000	2	337	5251922	566145	4638690	4330663
15km	50%	50000	2	346	4810211	540039	4232604	3880821
15km	50%	50000	2	372	4357004	512223	3822083	3631014
15km	50%	50000	2	187	3790070	517088	3235199	3838935
15km	50%	50000	2	239	4292064	519794	3723306	3247606
15km	50%	50000	2	287	5006391	536696	4428000	3916704
15km	50%	50000	2	346	4386869	516329	3822791	3781888
15km	50%	50000	2	351	3977892	516698	3409489	3511077
15km	50%	50000	2	201	4424751	522597	3862693	3557822
15km	50%	50000	2	314	4577901	526986	4010794	4077639
15km	50%	50000	2	233	3996599	455181	3494051	3604595
15km	50%	50000	2	239	3867697	434765	3403219	3186554
15km	50%	50000	2	235	4443039	554005	3846395	3853404
15km	50%	50000	2	309	4376999	533755	3787441	3301490
15km	50%	50000	2	264	4773547	524323	4216020	3474580
15km	50%	50000	2	282	4328945	533146	3753330	4014612
15km	50%	50000	2	461	3951033	486631	3423653	3148779
15km	50%	50000	2	305	3842478	509591	3292181	3584322
15km	50%	50000	2	291	5611563	595645	4969017	4728776
15km	50%	50000	2	295	4960036	549286	4372938	3983296
15km	50%	50000	2	281	5208050	615928	4551851	3714611
15km	50%	50000	2	259	4854760	540614	4243036	4483180
15km	50%	50000	2	228	3584897	470641	3081845	3722505
15km	50%	50000	2	491	3874852	473001	3372355	3614789
15km	50%	50000	2	267	4315710	511218	3763624	3719640
15km	50%	50000	2	283	4921852	555925	4308430	3870452
15km	50%	50000	2	218	4120132	517582	3570286	3094040
15km	50%	50000	2	228	4181633	532165	3580342	3061056
15km	50%	50000	2	323	4284313	488608	3713515	3646335
15km	50%	50000	2	261	5145833	598778	4493617	4275007
15km	50%	50000	2	277	4910313	593154	4281496	4148938
15km	50%	50000	2	241	4386641	533088	3806135	3868450
15km	50%	50000	2	352	4295738	536947	3720231	4058702
15km	50%	50000	2	363	4765031	541520	4172705	3679991
15km	50%	50000	2	282	3926409	482242	3407257	3577210
15km	50%	50000	2	244	4111502	526018	3535084	3781797
15km	50%	50000	2	254	5010436	595371	4370740	4596248
15km	50%	50000	2	276	4154319	503721	3605284	3500363
15km	50%	50000	2	326	4611784	569246	3985363	3804990
15km	50%	50000	2	234	4064859	492307	3520771	3302171
15km	50%	50000	2	252	4812798	581466	4165766	3605380
15km	50%	50000	2	401	4584016	540540	3987646	3522461
15km	50%	50000	2	241	4011673	524558	3423655	3594977
15km	50%	50000	2	368	5911031	561379	5303022	4229192
15km	50%	50000	2	307	5438730	640477	4744323	4467678
15km	50%	50000	2	213	3834212	471123	3320257	2784109
15km	50%	50000	2	238	3690588	440304	3201181	2808736
15km	50%	50000	2	251	3976030	496822	3401248	3705160
15km	50%	50000	2	234	3836886	526644	3271535	4077733
15km	50%	50000	2	291	5023581	588862	4358220	3711008
15km	50%	50000	2	411	4930761	622444	4265596	4083608
15km	50%	50000	2	345	4258765	448450	3781522	3876926
15km	50%	50000	2	377	5338903	589616	4692035	4004382
15km	50%	50000	2	398	4976691	609825	4299554	3904661
15km	50%	50000	2	268	3885109	503793	3337966	3255607
15km	50%	50000	2	285	4053853	480226	3520745	3286844
15km	50%	50000	2	308	5075169	564415	4445876	4256248
15km	50%	50000	2	238	3928926	499454	3384566	3466017
15km	50%	50000	2	253	3621801	427695	3170338	3049952
15km	50%	50000	2	247	5382442	645941	4678805	4053660
15km	50%	50000	2	232	4516339	526964	3945727	3590555
15km	50%	50000	2	281	5671896	645265	4963299	4651721
15km	50%	50000	2	372	4544546	561732	3940903	3824658
15km	50%	50000	2	338	3595664	429630	3106176	3104857
15km	50%	50000	2	377	4023361	481615	3492619	3263692
15km	50%	50000	2	235	3848178	470659	3350827	3705725
15km	50%	50000	2	431	4459342	523612	3837618	3661299
15km	50%	50000	2	279	4673400	524660	4111282	3833714
15km	50%	50000	2	282	4410401	508703	3872634	3418608
15km	50%	50000	2	197	4559067	559720	3952226	3423390
15km	50%	50000	2	204	4064667	524798	3508931	3525620
15km	50%	50000	2	289	5610560	589322	4953584	4233404
15km	50%	50000	2	263	4503197	514658	3935254	3781578
15km	50%	50000	2	300	4044055	505317	3501868	3539083
15km	50%	50000	2	243	3958488	444697	3464601	3406472
15km	50%	50000	2	234	3847249	434093	3358757	3770844
15km	50%	50000	2	235	4312542	515982	3755502	3601182
15km	50%	50000	2	262	4263483	498031	3713541	3103381
15km	50%	50000	2	234	3806395	479723	3280747	2802871
15km	50%	50000	2	407	4270134	499916	3713542	3691657
15km	50%	50000	2	249	3722237	487824	3190920	3284515
15km	50%	50000	2	186	3248689	449998	2768536	3222374
15km	50%	50000	2	244	3689615	453528	3169338	3027031
15km	50%	50000	2	324	4882367	600207	4236736	3962191
15km	50%	50000	2	228	4996961	633630	4313242	4427057
15km	50%	50000	2	307	3973368	482023	3449821	3371566
15km	50%	50000	2	225	4813388	538634	4232757	3631312
15km	50%	50000	2	249	4275711	532339	3713278	3418752
15km	50%	50000	2	310	4534878	539759	3944669	3458893
15km	50%	50000	2	239	5485570	577268	4859548	4914867
15km	50%	50000	2	253	4151498	506623	3606796	3648531
15km	50%	50000	2	184	4719896	561639	4117103	4027572
15km	50%	50000	2	434	5288201	593528	4647587	4329551
15km	50%	50000	2	302	4294356	563993	3674122	3543249
15km	50%	50000	2	220	5049789	614649	4400968	4595991
15km	50%	50000	2	297	5210729	578597	4594710	4458380
15km	50%	50000	2	268	4206668	490552	3678810	3196925
15km	50%	50000	2	245	5020711	551551	4434903	3970485
15km	50%	50000	2	213	3789221	471131	3276064	3687189
15km	50%	50000	2	297	4631051	567106	4012110	4284609
15km	50%	50000	2	216	3465884	407452	3025332	3122013
15km	50%	50000	2	214	4373449	550768	3784727	3523108
15km	50%	50000	2	333	3860049	447201	3374102	3354127
15km	50%	50000	2	306	4806982	572094	4190018	3467967
15km	50%	50000	2	328	3988965	493978	3419062	3717208
15km	50%	50000	2	371	4105051	518450	3556418	3074794
15km	50%	50000	2	403	3761557	469242	3248309	3380758
15km	50%	50000	2	181	4383765	527689	3807100	3750155
15km	50%	50000	2	258	3640054	455212	3147923	3090711
15km	50%	50000	2	251	4864203	554630	4243516	3771670
15km	50%	50000	2	198	4566828	566137	3949258	3902136
15km	50%	50000	2	313	5256091	572310	4634572	4281203
15km	50%	50000	2	219	4080271	499736	3544761	3274547
15km	50%	50000	2	298	3924026	517664	3360080	3830550
15km	50%	50000	2	388	4373176	501137	3809904	3573521
15km	50%	50000	2	225	3834795	472130	3315136	3244452
15km	50%	50000	2	321	5902098	568439	5275496	4288344
15km	50%	50000	2	299	4958818	536947	4393804	3903889
15km	50%	50000	2	293	4776357	556443	4170089	3735134
15km	50%	50000	2	226	4519065	532871	3943836	3514936
15km	50%	50000	2	291	4456581	538065	3862781	3750997
15km	50%	50000	2	255	5132269	563476	4492961	4154400
15km	50%	50000	2	307	5521342	595295	4874533	4552020
15km	50%	50000	2	197	3366984	436052	2882554	3488429
15km	50%	50000	2	313	5692418	634641	5023167	4634045
15km	50%	50000	2	182	4523192	564338	3908087	3638037
15km	50%	50000	2	238	5465985	609024	4805852	4059298
15km	50%	50000	2	288	5096879	583922	4438794	3962563
15km	50%	50000	2	351	5639507	654135	4947463	4293290
15km	50%	50000	2	321	4635124	570454	4022544	3976112
15km	50%	50000	2	208	4788771	577674	4155953	3661809
15km	50%	50000	2	195	4313424	541784	3730974	3458128
15km	50%	50000	2	380	4589434	562843	3975078	3617562
15km	50%	50000	2	446	4804436	514445	4249763	4282149
15km	50%	50000	2	296	4042112	501960	3510997	3945198
15km	50%	50000	2	361	4510877	543201	3889543	3860370
15km	50%	50000	2	441	3982130	476231	3472310	3311737
15km	50%	50000	2	330	3665076	481582	3157857	3384439
15km	50%	50000	2	281	4447328	532363	3877637	3592588
15km	50%	50000	2	246	3793939	467758	3288024	3494628
15km	50%	50000	2	287	4201467	510475	3644891	3799672
15km	50%	50000	2	171	3609181	431873	3153526	3152314
15km	50%	50000	2	336	4320314	459966	3783624	3303183
15km	50%	50000	2	264	4496651	521529	3921067	3668865
15km	50%	50000	2	353	5498026	596615	4844313	4353080
15km	50%	50000	2	184	4379692	487439	3824815	3423404
15km	50%	50000	2	216	3032485	389943	2613675	3077269
15km	50%	50000	2	307	4808370	509342	4259196	3626526
15km	50%	50000	2	259	4581315	520928	4020070	3833655
15km	50%	50000	2	340	3883081	486060	3343193	3278041
15km	50%	50000	2	299	5547496	596503	4914467	3826401
15km	50%	50000	2	231	4556275	498921	4016982	3448321
15km	50%	50000	2	252	4331137	518137	3770620	3685403
15km	50%	50000	2	374	5088503	579006	4437207	4174528
15km	50%	50000	2	230	5006550	589793	4355543	4004696
15km	50%	50000	2	319	4132925	522699	3564728	3404682
15km	50%	50000	2	201	3865941	483023	3347793	3098464
15km	50%	50000	2	406	5101199	522949	4510022	3813997
15km	50%	50000	2	256	4301124	503905	3753251	3710346
15km	50%	50000	2	268	4701554	581485	4075392	3790234
15km	50%	50000	2	283	5110512	531275	4532734	3442694
15km	50%	50000	2	202	3730182	482928	3210622	3575657
15km	50%	50000	2	271	3543642	437822	3067027	3220826
15km	50%	50000	2	327	5468661	611702	4808848	4895612
15km	50%	50000	2	273	4322459	543505	3731902	3499698
15km	50%	50000	2	280	4295170	512407	3736295	3257412
15km	50%	50000	2	243	4403534	550310	3802657	4036355
15km	50%	50000	2	236	4363136	535728	3776614	3973188
15km	50%	50000	2	346	5474416	605374	4826369	4136888
15km	50%	50000	2	199	4268750	525532	3692700	3581797
15km	50%	50000	2	427	4987240	592939	4357285	4383090
15km	50%	50000	2	279	4549465	565790	3947149	3763506
15km	50%	50000	2	287	4342945	528494	3770507	3440554
15km	50%	50000	2	246	4099429	508605	3553970	3540885
15km	50%	50000	2	245	3288693	414455	2846782	3266885
15km	50%	50000	2	243	3851467	492059	3310523	3411842
15km	50%	50000	2	221	5477096	616619	4800945	3888602
15km	50%	50000	2	321	4563506	524110	3991342	3936199
15km	50%	50000	2	390	4026938	464266	3528935	3953961
15km	50%	50000	2	415	4640986	546811	4041121	4096353
15km	50%	50000	2	290	4726280	492110	4163301	3614676
15km	50%	50000	2	339	5574093	617288	4911800	4428120
15km	50%	50000	2	217	3536505	427905	3078699	2936683
15km	50%	50000	2	270	4292543	528190	3708127	3400432
15km	50%	50000	2	264	4171833	493389	3634137	3269597
15km	50%	50000	2	216	4084713	499654	3541199	3698506
15km	50%	50000	2	272	4223923	546206	3625841	3928373
15km	50%	50000	2	358	3837893	448413	3353292	3256922
15km	50%	50000	2	228	4248463	557265	3653600	3714614
15km	50%	50000	2	192	4237847	522878	3667277	3572751
15km	50%	50000	2	340	3676795	432310	3204239	3396240
15km	50%	50000	2	329	4916817	555709	4299861	3719709
15km	50%	50000	2	267	4368967	545617	3785381	3824297
15km	50%	50000	2	196	3718800	485961	3194927	3162640
15km	50%	50000	2	267	4244307	549254	3658699	4079325
15km	50%	50000	2	202	4601494	572714	3985277	3712919
15km	50%	50000	2	288	3704939	432209	3235278	2887237
15km	50%	50000	2	228	4057569	534429	3486949	3458271
15km	50%	50000	2	297	4648215	507685	4095604	3854602
15km	50%	50000	2	249	4520148	497408	3990709	3908485
15km	50%	50000	2	205	4228779	479272	3704550	3833493
15km	50%	50000	2	312	4403285	514763	3820636	3569819
15km	50%	50000	2	249	4326714	518658	3763579	3906027
15km	50%	50000	2	236	4203231	496307	3642221	3647105
15km	50%	50000	2	320	3999986	505599	3448467	4250594
15km	50%	50000	2	364	4419983	549190	3789167	3579660
15km	50%	50000	2	322	3805064	507493	3256632	3717344
15km	50%	50000	2	422	4492591	569395	3866066	3447150
15km	50%	50000	2	233	3849406	459291	3340566	3352918
15km	50%	50000	2	200	4422551	529775	3847222	3655516
15km	50%	50000	2	318	4790490	536280	4218004	4376359
15km	50%	50000	2	212	3760707	492886	3235334	3260616
15km	50%	50000	2	240	4861249	593860	4222740	4258202
15km	50%	50000	2	322	4524599	571666	3896681	3982775
15km	50%	50000	2	370	4957786	527998	4381192	4258473
15km	50%	50000	2	199	3808775	490022	3271458	3260226
15km	50%	50000	2	310	3963250	452048	3474394	3303475
15km	50%	50000	2	196	4737960	566408	4120881	3642454
15km	50%	50000	2	269	4627738	550911	4019663	4495311
15km	50%	50000	2	334	3912848	496607	3384845	3143201
15km	50%	50000	2	248	4052224	526235	3489346	3654090
15km	50%	50000	2	302	4634020	544223	3986285	3703359
15km	50%	50000	2	313	4440142	530884	3863728	3900566
15km	50%	50000	2	272	5111804	560182	4494254	4106411
15km	50%	50000	2	275	4792449	553749	4205234	4048117
15km	50%	50000	2	384	4005463	488910	3482172	3551190
15km	50%	50000	2	257	4681488	554454	4075123	3785536
15km	50%	50000	2	283	5338028	591530	4703317	3949306
15km	50%	50000	2	263	4480277	517887	3903749	3595869
15km	50%	50000	2	244	4834665	534151	4247635	3798388
15km	50%	50000	2	214	4245350	519437	3687118	3250981
15km	50%	50000	2	213	3151717	415377	2706757	3437151
15km	50%	50000	2	305	4888660	557889	4269093	3981345
15km	50%	50000	2	317	4464685	516155	3900498	4262003
15km	50%	50000	2	251	3948697	480898	3421843	3394490
15km	50%	50000	2	212	4974357	587837	4309431	3820708
15km	50%	50000	2	268	4780221	575228	4151652	3776719
15km	50%	50000	2	258	4868379	590580	4205969	3667945
15km	50%	50000	2	275	3721799	481409	3200703	4034322
15km	50%	50000	2	292	4236137	469434	3729065	3667140
15km	50%	50000	2	334	5173745	530788	4605048	3857776
15km	50%	50000	2	419	4017754	484061	3460889	3038408
15km	50%	50000	2	307	3950889	497280	3416639	3712668
15km	50%	50000	2	259	4069082	441514	3567666	3046724
15km	50%	50000	2	270	4692863	552006	4089181	3594944
15km	50%	50000	2	287	4953906	597269	4304708	4209443
15km	50%	50000	2	353	4228124	540165	3641028	3533934
15km	50%	50000	2	265	4477909	507693	3922861	3685824
15km	50%	50000	2	221	3602844	458168	3113789	2708808
15km	50%	50000	2	232	4579240	550694	3998074	3931380
15km	50%	50000	2	559	4470372	547131	3870990	3411241
15km	50%	50000	2	283	3704521	447903	3206689	3085341
15km	50%	50000	2	383	5143713	557506	4518818	4457772
15km	50%	50000	2	235	4411603	500266	3867990	3428863
15km	50%	50000	2	262	5336162	546362	4710222	4186642
15km	50%	50000	2	248	4863900	563129	4252249	3669065
15km	50%	50000	2	399	4358608	533564	3782700	3803406
15km	50%	50000	2	273	4691208	505549	4138622	3735823
15km	50%	50000	2	441	4815938	537942	4222402	3689586
15km	50%	50000	2	304	4585373	500700	4035097	3325845
15km	50%	50000	2	332	4168119	502395	3636879	4064231
15km	50%	50000	2	291	5173276	646513	4473253	4023087
15km	50%	50000	2	249	3398904	443916	2925862	3005194
15km	50%	50000	2	257	4400364	535928	3823316	4196758
15km	50%	50000	2	186	4613953	556098	4000742	3513445
15km	50%	50000	2	318	3710579	474143	3209638	3269870
15km	50%	50000	2	303	5441022	587674	4816595	4762870
15km	50%	50000	2	282	4013038	526525	3451403	3714771
15km	50%	50000	2	264	5275419	579707	4642262	4063392
15km	50%	50000	2	317	5308489	578421	4672012	3769728
15km	50%	50000	2	322	4968911	589495	4312423	4114015
15km	50%	50000	2	274	3825325	453709	3335083	3422639
15km	50%	50000	2	260	3833941	475923	3319275	3270086
15km	50%	50000	2	442	4375521	502454	3806523	4212491
15km	50%	50000	2	314	4382868	522219	3814842	3174416
15km	50%	50000	2	265	3353559	422676	2899860	2777778
15km	50%	50000	2	263	4192737	489379	3670034	3474597
15km	50%	50000	2	221	3901306	470377	3383877	3284287
15km	50%	50000	2	382	5146807	575259	4523706	4066617
15km	50%	50000	2	346	5647248	615947	4984906	4160020
15km	50%	50000	2	386	5066356	582283	4435002	4188092
15km	50%	50000	2	297	4676581	554908	4059283	4585920
15km	50%	50000	2	271	3593960	420564	3140713	3307358
15km	50%	50000	2	249	5143703	548907	4557197	4021056
15km	50%	50000	2	326	4151053	508989	3570940	3261722
15km	50%	50000	2	287	4745595	555682	4118906	3793887
15km	50%	50000	2	317	5190121	547571	4608396	3908707
15km	50%	50000	2	209	4527335	552230	3931487	3477750
15km	50%	50000	2	205	4050582	507384	3498269	3656876
15km	50%	50000	2	343	4258549	530181	3661384	3523127
15km	50%	50000	2	249	4915054	576093	4265795	4250868
15km	50%	50000	2	277	4654747	485964	4105394	3680440
15km	50%	50000	2	427	4853409	541566	4268200	4133803
15km	50%	50000	2	262	3976057	456344	3485514	3070324
15km	50%	50000	2	275	4023121	543364	3432555	3214133
15km	50%	50000	2	239	3968645	492134	3417576	2984057
15km	50%	50000	2	310	4611257	515514	4036458	4114668
15km	50%	50000	2	300	4434013	520808	3863530	4679693
15km	50%	50000	2	242	4239763	536374	3670063	3681196
15km	50%	50000	2	318	4343239	523861	3793179	3388237
15km	50%	50000	2	233	3908593	473742	3389866	3363546
15km	50%	50000	2	352	5275547	510626	4714094	4184160
15km	50%	50000	2	319	4385012	531244	3830871	3945094
15km	50%	50000	2	242	4270653	537380	3696932	3659009
15km	50%	50000	2	191	4347676	558301	3737956	3867466
15km	50%	50000	2	287	4968900	531358	4379489	3710665
15km	50%	50000	2	315	4856793	552798	4245138	3768574
15km	50%	50000	2	232	4305797	508632	3764217	3821644
15km	50%	50000	2	204	4363245	573419	3743047	4038187
15km	50%	50000	2	326	5220962	594297	4563166	4071631
15km	50%	50000	2	266	3925521	479512	3406343	2976587
15km	50%	50000	2	225	4319299	518240	3755853	3634260
15km	50%	50000	2	213	4322088	511542	3775466	3213101
15km	50%	50000	2	431	4611209	567418	4002346	3711998
15km	50%	50000	2	200	3867177	497917	3319828	3750889
15km	50%	50000	2	257	4015492	500132	3454298	3422969
15km	50%	50000	2	286	5721063	607118	5049191	4045391
15km	50%	50000	2	327	5259261	529145	4692283	4109355
15km	50%	50000	2	278	4638059	549878	4038281	3911257
15km	50%	50000	2	288	5647125	573995	5011210	3939600
15km	50%	50000	2	295	4144989	452672	3645664	3596758
15km	50%	50000	2	209	3921789	464977	3409940	3668876
15km	50%	50000	2	320	3708904	455971	3210717	3002281
15km	50%	50000	2	401	5085033	540608	4510057	4464813
15km	50%	50000	2	236	4873752	533404	4276257	4249259
15km	50%	50000	2	348	3604891	426541	3136206	3383127
15km	50%	50000	2	298	4508519	512323	3967055	3246428
15km	50%	50000	2	387	5753038	626689	5077543	4450711
15km	50%	50000	2	308	4857747	596868	4193570	4016493
15km	50%	50000	2	340	4931312	524087	4352252	3782498
15km	50%	50000	2	288	4254348	531111	3686546	4671644
15km	50%	50000	2	368	5830485	614884	5157282	4445368
15km	50%	50000	2	267	4446406	569145	3818002	3779929
15km	50%	50000	2	239	4586993	566385	3951832	3827628
15km	50%	50000	2	245	3742004	478953	3227646	3459003
15km	50%	50000	2	302	4976507	561073	4315759	4633524
15km	50%	50000	2	266	4366522	540756	3779172	3453504
15km	50%	50000	2	256	4068724	533778	3493842	3559118
15km	50%	50000	2	288	4124805	473897	3608852	3271129
15km	50%	50000	2	326	4490137	552974	3890153	4254021
15km	50%	50000	2	360	4051861	493004	3512677	3376516
15km	50%	50000	2	411	4822837	549850	4212355	3866054
15km	50%	50000	2	234	3557796	484297	3032159	3371656
15km	50%	50000	2	219	4312427	518203	3763901	3394371
15km	50%	50000	2	416	5122297	538220	4535132	4138576
15km	50%	50000	2	371	5759798	602318	5123073	4060793
15km	50%	50000	2	334	4521820	531102	3946151	3549202
15km	50%	50000	2	427	5623015	626630	4949290	4131912
15km	50%	50000	2	314	3916775	496935	3385245	3525182
15km	50%	50000	2	345	6218000	621955	5527024	4614067
15km	50%	50000	2	288	6298187	700364	5516043	4831715
15km	50%	50000	2	232	4220477	523550	3670843	3462604
15km	50%	50000	2	269	5296404	574929	4667269	4544224
15km	50%	50000	2	260	4521689	544378	3906723	3864997
15km	50%	50000	2	263	4345430	573148	3730310	3844469
15km	50%	50000	2	280	4721154	574377	4089136	4158863
15km	50%	50000	2	238	4161565	532967	3598261	3393275
15km	50%	50000	2	249	3413276	445025	2941489	3370912
15km	50%	50000	2	288	4925785	604742	4266822	3876056
15km	50%	50000	2	269	3607595	472289	3103832	3900570
15km	50%	50000	2	239	5017886	615220	4348632	4029168
15km	50%	50000	2	263	4631681	510910	4074148	3427015
15km	50%	50000	2	238	3803682	459585	3302577	3556764
15km	50%	50000	2	332	4442177	556943	3838539	3484885
15km	50%	50000	2	229	3712177	437608	3254465	3017152
15km	50%	50000	2	280	5070111	538077	4481188	4015771
15km	50%	50000	2	291	4826921	551591	4207525	4597606
15km	50%	50000	2	310	5483279	555461	4878205	4034120
15km	50%	50000	2	398	4250552	534440	3668918	3371604
15km	50%	50000	2	252	3724324	460323	3207773	3510025
15km	50%	50000	2	276	5504182	574704	4870897	4074621
15km	50%	50000	2	328	3879234	510105	3331586	3735833
15km	50%	50000	2	420	5260239	542203	4625507	4311209
15km	50%	50000	2	407	5484925	606387	4810203	4206749
15km	50%	50000	2	252	4807814	598310	4172956	3952047
15km	50%	50000	2	251	3662158	467211	3159087	3194444
15km	50%	50000	2	247	3669098	452742	3131072	2953612
15km	50%	50000	2	233	4754345	547943	4132576	3845397
15km	50%	50000	2	532	5320747	610892	4663364	4263331
15km	50%	50000	2	337	4019285	549719	3443016	3801598
15km	50%	50000	2	243	5748593	653630	5027420	4765465
15km	50%	50000	2	225	4097779	532891	3501006	3725094
15km	50%	50000	2	323	4339723	532751	3765746	3736424
15km	50%	50000	2	300	4746955	572264	4136722	3917124
15km	50%	50000	2	315	4817524	541783	4218397	4258762
15km	50%	50000	2	293	5148050	620877	4468160	4817122
15km	50%	50000	2	348	5617924	593565	4975097	4023701
15km	50%	50000	2	215	3894388	501132	3349416	3394547
15km	50%	50000	2	255	4045249	503379	3493690	3434922
15km	50%	50000	2	376	4611655	561981	4002749	3582919
15km	50%	50000	2	281	4270238	537266	3661988	3640327
15km	50%	50000	2	223	4749584	548048	4165756	3563664
15km	50%	50000	2	404	4416767	494363	3877567	3762154
15km	50%	50000	2	254	3935231	469104	3421992	3784782
15km	50%	50000	2	289	4573421	566963	3932093	3837120
15km	50%	50000	2	243	4130516	494652	3590571	3145403
15km	50%	50000	2	285	4049863	488575	3521844	3558415
15km	50%	50000	2	311	4423810	512056	3871601	3246594
15km	50%	50000	2	350	5282630	664395	4560636	4176789
15km	50%	50000	2	344	4688568	577357	4051423	4081300
15km	50%	50000	2	321	4925636	510452	4383241	4121846
15km	50%	50000	2	324	4600185	564816	3982801	3700074
15km	50%	50000	2	363	4518104	555821	3911130	3978570
15km	50%	50000	2	316	4034911	507607	3479017	3388768
15km	50%	50000	2	254	4290946	487255	3758012	3361790
15km	50%	50000	2	264	4002818	447481	3527759	3589706
15km	50%	50000	2	399	4197247	507589	3628947	3950485
15km	50%	50000	2	202	3540928	447221	3076668	3069023
15km	50%	50000	2	283	5001592	550425	4395907	4142933
15km	50%	50000	2	252	3923690	490304	3394818	3424325
15km	50%	50000	2	241	4092151	507100	3520440	3326446
15km	50%	50000	2	257	4661843	567786	4041547	3531960
15km	50%	50000	2	208	3670859	469158	3167104	3280539
15km	50%	50000	2	196	4094519	494286	3555733	3644492
15km	50%	50000	2	277	6137507	684749	5384087	4830703
15km	50%	50000	2	291	5398076	570040	4774942	4628812
15km	50%	50000	2	268	3836745	466880	3324871	3480943
15km	50%	50000	2	305	3738805	447398	3256615	2981716
15km	50%	50000	2	239	4569312	559437	3957896	3405721
15km	50%	50000	2	241	3716624	466037	3221139	3576841
15km	50%	50000	2	235	4944625	610135	4295862	3618801
15km	50%	50000	2	307	3545269	431927	3066639	2761363
15km	50%	50000	2	250	3887836	485601	3368279	2884660
15km	50%	50000	2	259	4710128	524756	4129581	3919662
15km	50%	50000	2	242	4530694	528032	3931973	3565487
15km	50%	50000	2	231	4937272	569551	4332030	4229057
15km	50%	50000	2	279	3774375	476183	3251606	3451653
15km	50%	50000	2	210	3132027	448260	2655857	3125299
15km	50%	50000	2	312	3621563	473355	3122972	3866666
15km	50%	50000	2	390	4434017	478718	3910117	3833890
15km	50%	50000	2	209	4314160	455167	3815479	4054418
15km	50%	50000	2	282	4442869	530495	3870197	3616443
15km	50%	50000	2	268	4334262	455357	3834060	3615921
15km	50%	50000	2	315	5410193	574723	4786978	4155406
15km	50%	50000	2	397	4434835	550261	3807553	3541661
15km	50%	50000	2	267	5027553	614831	4345646	3859718
15km	50%	50000	2	201	4270136	511523	3700204	3313311
15km	50%	50000	2	287	4572389	562898	3941324	4269543
15km	50%	50000	2	282	4968210	558671	4351568	4641610
15km	50%	50000	2	350	4164429	488612	3615264	3633248
15km	50%	50000	2	523	3972550	500836	3431538	3743319
15km	50%	50000	2	242	4598664	566414	3975553	3864431
15km	50%	50000	2	473	4084452	501228	3508340	3694478
15km	50%	50000	2	204	3799502	453685	3312578	3196143
15km	50%	50000	2	368	5434982	599520	4732538	4598562
15km	50%	50000	2	234	3901253	491860	3373620	3193088
15km	50%	50000	2	461	4591735	565818	3985951	4087528
15km	50%	50000	2	272	3983700	497239	3455568	3248747
15km	50%	50000	2	444	6151644	627192	5481354	4401707
15km	50%	50000	2	357	4130221	468082	3618290	3727498
15km	50%	50000	2	225	4586282	505384	4047727	3659053
15km	50%	50000	2	225	4402919	532853	3826116	3739508
15km	50%	50000	2	517	4199786	509214	3649082	3406764
15km	50%	50000	2	330	3567545	460163	3064908	3217666
15km	50%	50000	2	347	4540502	523792	3965585	3919562
15km	50%	50000	2	321	5633159	583317	4995321	4146078
15km	50%	50000	2	401	3585072	453462	3092481	2961492
15km	50%	50000	2	343	5506722	577765	4872541	4199448
15km	50%	50000	2	247	4305995	524229	3743182	3470623
15km	50%	50000	2	330	3708598	469388	3200147	3959336
15km	50%	50000	2	261	4357044	569694	3755602	3341596
15km	50%	50000	2	233	3876251	471631	3342318	3518938
15km	50%	50000	2	356	4204244	517186	3618645	3911490
15km	50%	50000	2	262	3982262	470929	3472590	3193712
15km	50%	50000	2	271	4050571	500705	3520769	3557591
15km	50%	50000	2	257	4080795	510681	3521232	3871778
15km	50%	50000	2	225	3530694	429865	3066002	3270440
15km	50%	50000	2	233	3590987	456098	3092456	3210953
15km	50%	50000	2	270	5550120	578958	4900882	4344006
15km	50%	50000	2	257	3926885	491847	3411191	3667475
15km	50%	50000	2	213	6111337	670588	5376111	4913197
15km	50%	50000	2	282	4512974	487633	3979834	3867331
15km	50%	50000	2	304	4853468	577072	4224100	4206000
15km	50%	50000	2	324	5824659	592752	5147177	4822788
15km	50%	50000	2	417	4737733	581927	4119791	4242329
15km	50%	50000	2	225	4897647	568465	4273479	4091299
15km	50%	50000	2	243	4846693	550068	4253786	4064466
15km	50%	50000	2	319	5042085	524192	4461586	4163619
15km	50%	50000	2	379	6214215	645870	5505849	4669709
15km	50%	50000	2	248	4339275	537617	3713049	4436365
15km	50%	50000	2	351	4165782	500328	3595226	3628972
15km	50%	50000	2	245	4826330	506161	4276977	4004370
15km	50%	50000	2	225	4759306	559601	4170884	4184527
15km	50%	50000	2	380	3850087	513649	3300558	3591931
15km	50%	50000	2	285	3916899	506057	3376703	3548325
15km	50%	50000	2	304	5323577	611737	4672485	4472684
15km	50%	50000	2	236	3505002	448190	3006353	3605839
15km	50%	50000	2	334	4826018	500432	4257718	4200837
15km	50%	50000	2	207	3740613	467097	3220334	3462556
15km	50%	50000	2	239	4271865	488161	3739447	3202147
15km	50%	50000	2	298	4492932	562310	3879755	3752178
15km	50%	50000	2	272	4339314	539960	3766189	3693786
15km	50%	50000	2	370	4294715	477685	3758969	3736127
15km	50%	50000	2	316	4493253	547198	3876584	3728586
15km	50%	50000	2	327	6173632	678115	5423026	4250788
15km	50%	50000	2	352	4578062	528330	4009264	4024537
15km	50%	50000	2	272	4006856	485626	3485106	3502251
15km	50%	50000	2	298	4273221	547871	3670157	4019434
15km	50%	50000	2	218	3384745	456508	2901406	3623442
15km	50%	50000	2	235	4435816	589839	3795697	3877971
15km	50%	50000	2	305	4054381	469532	3555821	3352192
15km	50%	50000	2	238	4982260	558498	4372579	3958450
15km	50%	50000	2	379	3439620	438325	2976963	3411074
15km	50%	50000	2	248	4541469	525295	3959299	3671072
15km	50%	50000	2	268	4511528	535599	3936674	3878839
15km	50%	50000	2	269	4788032	525917	4214014	4558958
15km	50%	50000	2	282	4580036	587486	3941664	3813559
15km	50%	50000	2	205	3846169	480833	3312975	3348672
15km	50%	50000	2	254	5046643	529386	4473152	3940714
15km	50%	50000	2	207	3690070	461657	3178076	3123928
15km	50%	50000	2	250	4203998	511300	3658705	3644734
15km	50%	50000	2	254	5005488	538785	4414529	3786165
15km	50%	50000	2	255	4420024	539461	3844817	3686053
15km	50%	50000	2	229	3874084	487708	3347077	3508860
15km	50%	50000	2	340	4975217	550812	4352394	4336677
15km	50%	50000	2	355	4305575	521081	3733352	3770319
15km	50%	50000	2	192	4167660	501590	3621104	3685639
15km	50%	50000	2	346	5807036	579141	5139370	4944731
15km	50%	50000	2	291	5876370	666762	5154753	4627741
15km	50%	50000	2	334	4411249	519234	3826216	3451731
15km	50%	50000	2	306	4765202	568643	4143122	3893015
15km	50%	50000	2	242	4803543	522681	4244746	3656111
15km	50%	50000	2	392	4375955	539721	3772804	3684264
15km	50%	50000	2	268	4065396	548527	3492343	3275300
15km	50%	50000	2	200	3727146	397799	3297598	3744447
15km	50%	50000	2	219	4159020	499923	3608955	3755524
15km	50%	50000	2	236	4434591	508421	3872046	3594189
15km	50%	50000	2	281	3340457	421104	2887495	2945263
15km	50%	50000	2	288	5755086	602886	5076291	4497887
15km	50%	50000	2	346	4727510	540728	4137434	3737489
15km	50%	50000	2	301	5747860	662582	5000424	4546817
15km	50%	50000	2	311	4295392	503879	3734543	3289779
15km	50%	50000	2	314	4748028	524028	4176201	3790658
15km	50%	50000	2	291	4800246	531632	4189095	4023163
15km	50%	50000	2	301	3711840	511000	3168810	3494058
15km	50%	50000	2	220	4303577	539919	3709344	3720592
15km	50%	50000	2	273	4617462	565765	4010172	3651891
15km	50%	50000	2	264	4548114	535126	3955496	3652968
15km	50%	50000	2	288	5523446	580054	4892639	4200932
15km	50%	50000	2	368	3755378	469058	3249403	3649895
15km	50%	50000	2	299	4370085	523518	3795848	3766795
15km	50%	50000	2	265	4860171	550899	4250328	3881774
15km	50%	50000	2	308	4646191	548385	4051368	3567384
15km	50%	50000	2	258	5504323	601003	4839240	4567117
15km	50%	50000	2	209	4534451	528444	3953182	3945134
15km	50%	50000	2	287	4920607	531747	4334259	3747214
15km	50%	50000	2	380	4272339	513254	3716944	3113670
15km	50%	50000	2	277	4601151	537324	4020916	3524700
15km	50%	50000	2	265	5268085	578704	4627485	4114306
15km	50%	50000	2	212	3442884	433727	2957502	3079763
15km	50%	50000	2	290	4972173	521443	4403187	3824756
15km	50%	50000	2	228	4512132	561571	3914575	3671137
15km	50%	50000	2	205	3898177	463475	3394365	3255611
15km	50%	50000	2	347	5839073	640869	5123811	4448834
15km	50%	50000	2	190	4091280	512932	3542356	3067981
15km	50%	50000	2	254	3785202	496655	3209695	3947276
15km	50%	50000	2	285	4913440	539330	4340822	3868058
15km	50%	50000	2	259	4316247	504498	3776114	3412839
15km	50%	50000	2	250	3695204	466800	3173100	2999570
15km	50%	50000	2	348	5118614	551573	4516317	4549156
15km	50%	50000	2	289	3570697	452731	3087842	2957375
15km	50%	50000	2	300	4173716	510844	3607166	3255437
15km	50%	50000	2	224	3540952	455324	3056546	3328040
15km	50%	50000	2	276	5396452	557701	4801739	3940732
15km	50%	50000	2	327	4293677	558540	3702808	3863086
15km	50%	50000	2	296	4147488	472498	3625703	3441728
15km	50%	50000	2	253	6063709	700951	5310200	4119782
15km	50%	50000	2	236	4322868	519588	3767005	3651849
15km	50%	50000	2	263	4989866	562115	4399034	3954317
15km	50%	50000	2	234	3908615	490360	3369950	3307659
15km	50%	50000	2	216	4539081	543047	3953188	3653614
15km	50%	50000	2	250	3983036	480168	3447987	3262679
15km	50%	50000	2	237	3582474	432173	3127058	3583755
15km	50%	50000	2	296	5753270	605576	5087857	4530603
15km	50%	50000	2	368	4286055	525027	3711072	3429224
15km	50%	50000	2	346	5162677	548810	4568051	4009505
15km	50%	50000	2	267	4893778	615134	4237015	3823791
15km	50%	50000	2	223	3125209	399374	2700913	2888263
15km	50%	50000	2	323	3614080	472127	3111563	3437069
15km	50%	50000	2	253	4272798	555549	3678417	3311506
15km	50%	50000	2	269	3758531	477512	3239562	3551219
15km	50%	50000	2	257	4915597	561694	4307497	4433760
15km	50%	50000	2	221	4808422	517848	4220226	3491478
15km	50%	50000	2	274	4620237	569546	4004629	3950115
15km	50%	50000	2	307	5144895	515062	4563086	3758221
15km	50%	50000	2	293	4880521	543998	4281791	4352105
15km	50%	50000	2	334	4658247	583941	4005603	4278364
15km	50%	50000	2	262	4534738	558202	3944835	3592083
15km	50%	50000	2	277	4817935	526032	4231679	3619729
15km	50%	50000	2	297	4045874	479053	3524332	3187422
15km	50%	50000	2	239	4589919	538441	4012430	3789070
15km	50%	50000	2	219	5096621	565065	4494533	4332212
15km	50%	50000	2	354	5048272	568264	4419627	4022173
15km	50%	50000	2	306	5290092	596325	4646841	4100602
15km	50%	50000	2	241	4290657	521912	3735473	3313274
15km	50%	50000	2	331	4006097	524877	3419728	3888014
15km	50%	50000	2	251	4407052	580257	3783097	3397403
15km	50%	50000	2	288	4224349	466101	3717323	3845536
15km	50%	50000	2	310	3582853	444831	3089054	3618862
15km	50%	50000	2	225	4688025	546079	4096590	3515934
15km	50%	50000	2	230	5066787	597958	4379897	4255501
15km	50%	50000	2	251	4752348	566474	4153459	3546809
15km	50%	50000	2	188	4738950	543491	4144878	3888789
15km	50%	50000	2	303	4608296	508879	4067092	3998344
15km	50%	50000	2	199	3605130	469596	3102249	3456173
15km	50%	50000	2	348	4889332	549770	4299009	4410905
15km	50%	50000	2	291	4360886	513909	3804067	3513003
15km	50%	50000	2	236	4158992	500986	3615596	3401937
15km	50%	50000	2	271	5526742	588493	4878853	4648883
15km	50%	50000	2	269	4143447	471278	3629858	3861214
15km	50%	50000	2	327	4094808	506954	3526317	3443317
15km	50%	50000	2	288	3846810	486434	3318017	3441395
15km	50%	50000	2	295	5589339	560659	4951354	4381265
15km	50%	50000	2	445	5873544	608920	5202451	4274552
15km	50%	50000	2	309	3352895	408756	2915853	3210050
15km	50%	50000	2	181	4096386	526767	3527189	3165838
15km	50%	50000	2	229	3985502	501001	3430931	3342939
15km	50%	50000	2	198	4783926	562634	4179118	3940485
15km	50%	50000	2	247	4128707	542226	3532516	3714506
15km	50%	50000	2	255	4078118	489171	3536467	3440463
15km	50%	50000	2	330	3283837	394593	2865183	3183020
15km	50%	50000	2	253	4891255	584553	4260477	4561679
15km	50%	50000	2	346	5640329	634087	4964797	4625377
15km	50%	50000	2	262	4173592	478234	3629917	3622676
15km	50%	50000	2	301	4042900	481798	3525419	3222672
15km	50%	50000	2	203	3942522	478230	3418333	3355549
15km	50%	50000	2	271	5655618	589688	4994313	4552800
15km	50%	50000	2	275	4096746	506226	3539703	3937347
15km	50%	50000	2	349	5989873	669319	5242080	4367308
15km	50%	50000	2	266	4113078	485846	3560592	2957912
15km	50%	50000	2	310	4626622	566785	4001805	3900124
15km	50%	50000	2	323	4476950	488955	3948081	4168081
15km	50%	50000	2	291	4728400	558273	4118098	4131855
15km	50%	50000	2	428	4100097	507624	3551090	3350225
15km	50%	50000	2	300	3855070	475121	3332016	3461972
15km	50%	50000	2	299	5728835	644406	5028974	4275210
15km	50%	50000	2	256	4207110	487994	3650593	3076115
15km	50%	50000	2	332	4289924	526548	3723934	3503571
15km	50%	50000	2	259	4122545	488316	3578593	3338449
15km	50%	50000	2	206	4788627	590709	4132908	3941877
15km	50%	50000	2	248	5015527	568279	4405321	4213220
15km	50%	50000	2	221	3808925	463481	3309887	3299129
15km	50%	50000	2	333	4431557	525935	3866896	3608640
15km	50%	50000	2	321	3944696	479452	3429835	3155243
15km	50%	50000	2	358	4253354	494038	3702075	3212233
15km	50%	50000	2	230	4717160	486689	4187356	3421880
15km	50%	50000	2	249	4088353	486256	3555348	3466395
15km	50%	50000	2	244	4012211	514878	3442318	3401788
15km	50%	50000	2	373	5325675	592998	4688842	4939032
15km	50%	50000	2	337	4907941	603066	4251719	4085506
15km	50%	50000	2	312	4894990	582021	4245284	4723357
15km	50%	50000	2	287	5382009	601949	4712194	3908452
15km	50%	50000	2	264	5182299	542739	4576013	4301611
15km	50%	50000	2	314	3910048	495715	3365298	3415190
15km	50%	50000	2	240	4617792	496561	4081757	3901229
15km	50%	50000	2	256	4461993	541950	3870721	3939921
15km	50%	50000	2	301	4050795	515583	3487679	3749405
15km	50%	50000	2	338	4676861	524516	4110063	4118933
15km	50%	50000	2	334	3607529	476686	3084587	3394921
15km	50%	50000	2	320	4901745	553601	4298346	4110160
15km	50%	50000	2	199	3999571	492360	3473402	3386253
15km	50%	50000	2	281	3504829	435558	3032075	2949196
15km	50%	50000	2	322	3472561	448787	2983483	3044554
15km	50%	50000	2	228	4295502	530956	3709357	3721801
15km	50%	50000	2	287	5563968	624480	4892927	4202658
15km	50%	50000	2	237	4291262	435690	3807050	3792301
15km	50%	50000	2	257	5093352	617790	4421413	3903656
15km	50%	50000	2	239	5609048	598625	4945082	4402949
15km	50%	50000	2	367	4711986	574951	4060558	3902622
15km	50%	50000	2	259	5004225	599138	4355002	3616406
15km	50%	50000	2	214	3740458	463442	3235178	3266512
15km	50%	50000	2	315	4995366	574766	4363034	3795735
15km	50%	50000	2	332	4449168	556833	3831257	3541239
15km	50%	50000	2	229	4666935	559222	4074223	3474146
15km	50%	50000	2	408	4541177	538253	3965347	3513056
15km	50%	50000	2	363	3883002	491423	3362223	3650067
15km	50%	50000	2	286	4056804	513620	3511191	3471275
15km	50%	50000	2	237	3539426	456139	3053327	3506930
15km	50%	50000	2	229	3627603	449142	3143056	3270352
15km	50%	50000	2	398	4374524	530000	3800719	3431694
15km	50%	50000	2	295	4002129	482116	3460555	3530643
15km	50%	50000	2	206	5102513	596740	4452568	4512664
15km	50%	50000	2	315	5100993	537440	4499167	3905936
15km	50%	50000	2	320	6181410	584046	5512563	4927106
15km	50%	50000	2	217	4662432	578921	4020236	4152128
15km	50%	50000	2	301	4577752	561020	3955959	3755957
15km	50%	50000	2	282	4711414	535901	4128163	3636034
15km	50%	50000	2	192	3188566	404405	2745456	3598853
15km	50%	50000	2	289	4822552	548308	4216189	3823026
15km	50%	50000	2	186	3780016	509195	3232840	3421512
15km	50%	50000	2	298	5114861	560944	4489692	4265832
15km	50%	50000	2	214	4164063	513983	3591412	3588310
15km	50%	50000	2	601	4379745	537238	3809434	3564479
15km	50%	50000	2	233	4231538	502760	3679592	3380864
15km	50%	50000	2	291	4269870	504338	3705062	3671241
15km	50%	50000	2	268	3887979	528307	3313612	3827117
15km	50%	50000	2	345	5202187	555341	4581675	4081914
15km	50%	50000	2	255	3839069	484951	3325899	3241637
15km	50%	50000	2	244	3739294	453402	3248694	3242225
15km	50%	50000	2	249	5458515	623045	4777508	4367890
15km	50%	50000	2	252	4290803	509266	3734672	3117858
15km	50%	50000	2	352	4123979	488260	3588716	3609351
15km	50%	50000	2	268	3873162	471795	3378219	3519954
15km	50%	50000	2	234	3883528	464918	3380968	3415606
15km	50%	50000	2	269	4596508	505508	4034789	3367039
15km	50%	50000	2	295	5254903	564828	4614982	4478502
15km	50%	50000	2	245	4099001	505938	3528941	3288550
15km	50%	50000	2	289	5215022	595633	4561277	4282947
15km	50%	50000	2	269	6078559	654297	5356488	4255964
15km	50%	50000	2	261	4388980	492134	3856009	3202755
15km	50%	50000	2	234	4850202	573159	4223546	3561780
15km	50%	50000	2	369	5309839	595838	4664803	4335660
15km	50%	50000	2	242	5028912	606294	4353982	3548340
15km	50%	50000	2	379	3885010	481920	3360363	3735530
15km	50%	50000	2	280	4210771	497953	3662255	3745184
15km	50%	50000	2	364	4387818	532022	3801477	3643972
15km	50%	50000	2	345	4580988	545350	3976615	3577159
15km	50%	50000	2	206	5400615	610566	4737374	4419967
15km	50%	50000	2	308	4228218	526885	3656432	3521205
15km	50%	50000	2	211	4430631	504394	3870166	3558887
15km	50%	50000	2	234	3865526	526631	3284667	3582972
15km	50%	50000	2	319	3036114	398857	2603286	3046277
15km	50%	50000	2	260	3604322	480985	3082518	3017165
15km	50%	50000	2	307	4287732	507374	3718879	3783414
15km	50%	50000	2	252	3851609	498293	3309056	3373675
15km	50%	50000	2	306	5053161	532704	4487942	4656857
15km	50%	50000	2	232	3835739	502947	3287162	3933055
15km	50%	50000	2	228	5447471	588312	4815485	4404563
15km	50%	50000	2	241	4972078	505187	4408666	4470613
15km	50%	50000	2	342	5284764	593376	4643132	3624056
15km	50%	50000	2	329	4822763	576605	4193644	3741468
15km	50%	50000	2	289	4216147	515959	3659507	3034659
15km	50%	50000	2	217	4034879	530047	3462692	4069957
15km	50%	50000	2	283	3518428	437328	3044338	2776143
15km	50%	50000	2	231	4133224	502508	3596667	2966736
15km	50%	50000	2	253	4168605	469218	3638315	3542233
15km	50%	50000	2	242	3989476	501284	3453739	4015897
15km	50%	50000	2	207	3579945	434811	3119272	3673609
15km	50%	50000	2	233	3668809	433281	3200143	3105616
15km	50%	50000	2	419	4997905	596731	4338476	3555613
15km	50%	50000	2	288	4670625	544227	4065050	4037449
15km	50%	50000	2	276	4169739	533459	3593435	3596431
15km	50%	50000	2	353	3971195	474788	3435540	3729696
15km	50%	50000	2	200	3517187	470233	3011971	3192459
15km	50%	50000	2	407	5422563	619867	4746331	4723400
15km	50%	50000	2	472	3300181	436351	2832429	3516198
15km	50%	50000	2	334	4164426	517183	3617631	3428404
15km	50%	50000	2	298	3872658	492803	3339968	3331334
15km	50%	50000	2	259	5543847	584784	4914653	4449848
15km	50%	50000	2	216	5279084	599521	4594733	3934959
15km	50%	50000	2	239	4247282	506611	3696721	3411706
15km	50%	50000	2	482	5369976	579414	4749828	4393348
15km	50%	50000	2	271	5217122	514544	4649689	3769227
15km	50%	50000	2	209	4045867	481728	3533937	3488840
15km	50%	50000	2	306	4469436	521463	3890628	3898872
15km	50%	50000	2	362	4076752	506276	3516051	3278477
15km	50%	50000	2	376	5115999	513713	4523579	4000804
15km	50%	50000	2	296	3627194	434987	3158478	3566328
15km	50%	50000	2	300	4791255	604482	4145258	3772032
15km	50%	50000	2	287	5738838	603101	5087935	4526588
15km	50%	50000	2	309	5297231	588589	4660940	4319412
15km	50%	50000	2	167	4640233	549460	4034620	3136450
15km	50%	50000	2	294	5873079	638838	5176938	4158104
15km	50%	50000	2	232	3864653	471421	3336829	3646622
15km	50%	50000	2	185	4388445	556918	3775564	3391739
15km	50%	50000	2	215	3489170	410137	3008108	3051139
15km	50%	50000	2	241	6028787	598779	5367555	4377103
15km	50%	50000	2	241	5182696	542380	4569810	3739653
15km	50%	50000	2	187	3355237	465732	2861773	3352536
15km	50%	50000	2	390	5498804	548058	4906124	4302056
15km	50%	50000	2	345	4311193	498789	3775633	4023266
15km	50%	50000	2	397	4761081	551421	4166544	3688197
15km	50%	50000	2	290	4416509	551714	3792639	3561202
15km	50%	50000	2	316	4082788	495711	3527969	4104096
15km	50%	50000	2	283	3621275	440855	3157343	3288291
15km	50%	50000	2	368	4920613	544838	4308696	4090175
15km	50%	50000	2	348	4763855	512623	4219216	4096125
15km	50%	50000	2	392	5616657	612418	4961307	4203336
15km	50%	50000	2	307	5483854	606638	4824418	4086493
15km	50%	50000	2	295	4507322	520411	3935181	3845719
15km	50%	50000	2	271	4448620	502540	3913685	3180523
15km	50%	50000	2	263	4473988	526306	3892228	3683789
15km	50%	50000	2	297	3741395	482483	3221845	3123612
15km	50%	50000	2	265	4229053	504311	3674529	3705974
15km	50%	50000	2	341	4439597	544052	3836245	3994832
15km	50%	50000	2	382	5592088	566614	4981108	4405167
15km	50%	50000	2	250	3588482	466149	3093997	2698777
15km	50%	50000	2	250	3893309	484886	3368809	3610475
15km	50%	50000	2	243	4048858	468888	3526759	3030835
15km	50%	50000	2	279	3925768	510293	3386760	3703685
15km	50%	50000	2	391	4440945	575665	3819592	3571372
15km	50%	50000	2	307	4632496	557851	4023650	3818974
15km	50%	50000	2	202	4554886	542055	3959939	3761971
15km	50%	50000	2	214	4710171	565313	4081582	4103368
15km	50%	50000	2	229	3527104	467320	3015247	2786062
15km	50%	50000	2	244	4336450	506665	3766765	3365772
15km	50%	50000	2	282	4297772	498873	3753221	3816563
15km	50%	50000	2	238	4376215	540938	3797282	3606318
15km	50%	50000	2	304	4328741	545279	3741929	3780617
15km	50%	50000	2	212	4858102	529454	4262359	3838406
15km	50%	50000	2	453	5102324	539765	4515482	3964585
15km	50%	50000	2	338	4711794	545307	4091943	3962374
15km	50%	50000	2	304	4986378	579997	4363015	4011154
15km	50%	50000	2	354	4925028	531505	4355447	3776237
15km	50%	50000	2	316	4666141	541083	4061744	4312006
15km	50%	50000	2	339	5028221	619292	4318377	3726409
15km	50%	50000	2	244	3806731	511708	3244603	3694784
15km	50%	50000	2	291	4103711	481848	3573877	3532728
15km	50%	50000	2	297	4551809	516755	3996805	4281189
15km	50%	50000	2	357	5546860	591745	4904565	4260886
15km	50%	50000	2	350	3903224	478512	3380322	3647063
15km	50%	50000	2	368	5208940	533890	4604232	3963784
15km	50%	50000	2	271	4279179	503927	3725048	3789240
15km	50%	50000	2	230	5248165	591818	4598287	4275704
15km	50%	50000	2	259	4891110	503852	4341201	3751211
15km	50%	50000	2	276	4756839	519628	4192512	3932268
15km	50%	50000	2	224	4301006	513467	3721882	3718812
15km	50%	50000	2	261	4171228	533253	3594500	3703401
15km	50%	50000	2	266	3575530	434970	3107375	3468197
15km	50%	50000	2	449	4227696	484931	3645239	3402712
15km	50%	50000	2	263	4457356	525584	3893693	3687027
15km	50%	50000	2	311	3477568	417461	3032976	2763711
15km	50%	50000	2	195	3214984	412391	2766857	3070851
15km	50%	50000	2	269	4723156	525284	4131816	4390831
15km	50%	50000	2	307	4528804	519455	3964984	3502304
15km	50%	50000	2	226	3272899	407948	2828283	2959022
15km	50%	50000	2	401	4058143	505271	3491150	3368515
15km	50%	50000	2	395	4366115	464773	3853066	3501165
15km	50%	50000	2	418	4987930	521692	4425169	4387824
15km	50%	50000	2	248	5563410	589106	4914092	3855747
15km	50%	50000	2	307	4574862	552654	3925321	4361132
15km	50%	50000	2	267	4466694	561129	3853996	3510161
15km	50%	50000	2	203	4688423	559222	4075237	3330866
15km	50%	50000	2	315	4554871	514508	4004274	4023459
15km	50%	50000	2	291	4476776	544374	3891552	3021902
15km	50%	50000	2	277	3952400	458032	3461343	3747321
15km	50%	50000	2	213	4606212	543970	4011743	3663308
15km	50%	50000	2	353	3872074	448788	3370793	3060864
15km	50%	50000	2	395	4881603	520346	4319701	4339128
15km	50%	50000	2	448	5611858	576374	4991758	4236591
15km	50%	50000	2	275	4480425	549309	3876494	3391564
15km	50%	50000	2	231	3940045	457977	3452028	3694668
15km	50%	50000	2	290	4881197	552429	4279920	3995929
15km	50%	50000	2	358	5784619	584458	5146317	3931124
15km	50%	50000	2	364	5720360	599628	5079319	4501955
15km	50%	50000	2	203	4503126	522646	3939867	3566174
15km	50%	50000	2	290	4092639	476001	3570504	3212137
15km	50%	50000	2	354	4742324	551292	4156209	3823292
15km	50%	50000	2	263	3529902	448997	3043434	3456184
15km	50%	50000	2	260	4307845	529420	3720319	3524182
15km	50%	50000	2	281	3801022	456760	3315304	3366973
15km	50%	50000	2	279	4091280	468550	3584506	3636610
15km	50%	50000	2	265	5744771	600677	5094216	4241242
15km	50%	50000	2	212	4409905	573970	3798467	3963732
15km	50%	50000	2	306	3640125	444831	3165669	3337315
15km	50%	50000	2	257	4859648	623494	4179321	4052147
15km	50%	50000	2	280	4208121	479933	3694608	3840494
15km	50%	50000	2	260	4277385	536208	3691011	3793439
15km	50%	50000	2	259	4348412	530370	3769566	3666640
15km	50%	50000	2	380	4458154	519806	3887279	4057227
15km	50%	50000	2	350	5907434	614046	5215861	4952229
15km	50%	50000	2	295	4587146	510799	4012283	3818983
15km	50%	50000	2	260	4524101	540520	3930687	3927840
15km	50%	50000	2	286	4360794	533654	3782326	3555656
15km	50%	50000	2	392	4123564	513431	3541489	3483227
15km	50%	50000	2	220	4334373	535262	3767760	3793436
15km	50%	50000	2	339	4615711	560452	4009584	3322661
15km	50%	50000	2	243	3688254	449649	3177389	3186098
15km	50%	50000	2	239	4445791	506393	3893474	3558300
15km	50%	50000	2	209	4017143	509785	3465218	3307251
15km	50%	50000	2	312	4237792	547552	3637108	3618490
15km	50%	50000	2	244	4211833	500895	3664966	3322080
15km	50%	50000	2	219	4072736	485708	3532535	3397216
15km	50%	50000	2	307	3772110	482703	3248904	2917607
15km	50%	50000	2	209	4337908	492427	3805129	3671031
15km	50%	50000	2	271	5051941	584599	4426156	4394469
15km	50%	50000	2	303	4851758	552613	4235055	3575641
15km	50%	50000	2	306	4791169	524697	4233447	3445399
15km	50%	50000	2	400	5485075	570823	4871250	4534446
15km	50%	50000	2	501	5833650	618496	5170656	4332768
15km	50%	50000	2	202	3594842	473543	3089364	2726229
15km	50%	50000	2	243	3931345	500149	3390711	3360688
15km	50%	50000	2	331	3924198	447618	3422362	3307739
15km	50%	50000	2	295	3918921	476863	3407906	2883903
15km	50%	50000	2	319	5230456	579948	4607976	4304595
15km	50%	50000	2	264	4367306	544591	3784414	3641333
15km	50%	50000	2	287	3755692	466499	3242084	3181509
15km	50%	50000	2	289	3582628	437963	3097965	3079754
15km	50%	50000	2	339	4906379	593989	4254761	3761203
15km	50%	50000	2	333	5519453	602266	4864289	4328685
15km	50%	50000	2	267	5895755	626847	5217671	4262892
15km	50%	50000	2	268	4044944	477518	3534809	3617802
15km	50%	50000	2	301	4830403	552003	4234749	4080193
15km	50%	50000	2	366	4098792	492679	3572878	3401008
15km	50%	50000	2	218	3301217	414434	2842271	2990272
15km	50%	50000	2	258	4619699	502106	4070061	3905185
15km	50%	50000	2	273	3916424	446309	3426915	3453427
15km	50%	50000	2	323	2979852	412367	2532855	3656444
15km	50%	50000	2	219	4167191	515467	3568104	3303680
15km	50%	50000	2	315	4342045	512676	3788021	3514052
15km	50%	50000	2	295	4215699	521414	3618029	3685300
15km	50%	50000	2	260	3642044	486286	3115398	3313614
15km	50%	50000	2	302	4880373	568271	4266351	4227840
15km	50%	50000	2	278	5007247	643245	4300476	3714475
15km	50%	50000	2	258	5129231	576344	4497628	4076829
15km	50%	50000	2	232	4901814	546095	4317335	4059665
15km	50%	50000	2	306	4044955	493909	3501979	3436211
15km	50%	50000	2	240	4526865	505061	3972717	3861604
15km	50%	50000	2	292	4912601	569306	4299279	3715035
15km	50%	50000	2	351	4196084	514935	3638275	3584705
15km	50%	50000	2	369	3883013	484753	3335465	3505816
15km	50%	50000	2	326	3904433	460768	3396125	2971924
15km	50%	50000	2	311	4126015	536015	3554891	3244685
15km	50%	50000	2	238	4060066	525890	3495915	3714219
15km	50%	50000	2	405	3712779	436703	3247875	3546253
15km	50%	50000	2	271	4542427	551397	3948114	3405356
15km	50%	50000	2	313	4036114	483318	3496658	3173894
15km	50%	50000	2	230	3675616	473818	3159067	3484083
15km	50%	50000	2	277	4839786	522161	4285788	4034215
15km	50%	50000	2	306	4147105	484888	3629344	3147883
15km	50%	50000	2	269	5913376	632912	5224680	4907833
15km	50%	50000	2	331	4413789	555051	3815892	4352038
15km	50%	50000	2	289	4871838	555518	4273780	3963034
15km	50%	50000	2	279	4573621	487012	4045362	3648001
15km	50%	50000	2	202	3239842	398067	2807642	3230153
15km	50%	50000	2	368	3990484	493026	3431682	3591927
15km	50%	50000	2	276	4109670	519731	3526322	3422631
15km	50%	50000	2	239	3774887	472574	3253201	3289271
15km	50%	50000	2	262	4693217	592114	4014377	3810779
15km	50%	50000	2	311	4223630	513332	3670088	3837222
15km	50%	50000	2	310	4942798	520761	4372155	4217518
15km	50%	50000	2	332	4852188	553197	4258424	3910992
15km	50%	50000	2	208	3478709	435311	3011199	2927139
15km	50%	50000	2	226	3460613	439176	2969950	3232339
15km	50%	50000	2	272	4867793	540701	4288023	3849322
15km	50%	50000	2	240	4488967	532821	3896051	3287419
15km	50%	50000	2	217	4542240	535005	3953067	3840327
15km	50%	50000	2	216	5186383	641064	4484823	4351320
15km	50%	50000	2	254	3863051	466256	3358144	3524700
15km	50%	50000	2	234	5572414	596967	4919748	4046809
15km	50%	50000	2	326	4296280	539281	3711427	4077863
15km	50%	50000	2	244	3630634	467365	3137040	3135856
15km	50%	50000	2	317	4723938	576514	4102785	3548637
15km	50%	50000	2	285	4282447	511237	3727043	3557240
15km	50%	50000	2	193	4352536	548287	3756553	3896266
15km	50%	50000	2	294	4758809	579066	4128072	3230817
15km	50%	50000	2	312	4325507	519431	3759423	3641262
15km	50%	50000	2	290	4047063	485381	3498553	3150215
15km	50%	50000	2	297	3251600	418098	2810744	3204879
15km	50%	50000	2	328	4028828	495283	3496370	3361208
15km	50%	50000	2	275	4020407	477773	3517691	4106110
15km	50%	50000	2	393	4424507	535536	3822379	3829987
15km	50%	50000	2	316	4524894	555131	3917329	4107046
15km	50%	50000	2	316	4487829	476419	3951915	3940166
15km	50%	50000	2	179	3148802	416468	2676719	3063734
15km	50%	50000	2	216	4326373	521934	3753263	3578571
15km	50%	50000	2	159	3274875	428493	2816650	2943265
15km	50%	50000	2	188	3370178	438495	2898878	2948131
15km	50%	50000	2	326	4540446	529534	3965230	3829098
15km	50%	50000	2	249	3578024	459304	3086328	3143157
15km	50%	50000	2	282	4069472	478474	3568620	3097939
15km	50%	50000	2	376	4366291	538201	3787970	3775751
15km	50%	50000	2	340	5889816	620601	5207428	4321868
15km	50%	50000	2	335	3807132	484051	3290670	4120051
15km	50%	50000	2	243	3507221	422848	3049095	3330822
15km	50%	50000	2	247	4863162	557954	4230515	3992054
15km	50%	50000	2	177	4267979	509705	3726676	3842405
15km	50%	50000	2	228	3562251	412905	3114581	3568979
15km	50%	50000	2	256	4342699	507434	3771787	3894776
15km	50%	50000	2	292	5095133	603341	4429184	3989369
15km	50%	50000	2	405	4460270	522850	3889377	3815580
15km	50%	50000	2	308	4529042	511223	3963655	4001637
15km	50%	50000	2	298	3830342	442866	3353490	3378649
15km	50%	50000	2	226	3947733	488074	3428453	3382134
15km	50%	50000	2	214	4095062	509309	3544538	3457605
15km	50%	50000	2	235	4289130	541105	3694551	3723809
15km	50%	50000	2	254	3639134	474686	3123691	3195639
15km	50%	50000	2	326	4346969	522683	3768938	3919867
15km	50%	50000	2	289	4015867	465826	3498490	3220210
15km	50%	50000	2	210	3823418	472833	3324532	3048564
15km	50%	50000	2	250	4343987	552573	3743834	3946733
15km	50%	50000	2	244	4606392	530741	4019570	3682140
15km	50%	50000	2	249	4041200	497456	3492490	3492092
15km	50%	50000	2	200	3961444	502370	3407611	3281011
15km	50%	50000	2	269	5638281	610307	4984920	4285539
15km	50%	50000	2	497	4537643	504902	3985625	3721571
15km	50%	50000	2	258	4516724	547737	3914175	3461962
15km	50%	50000	2	279	4407804	531065	3839370	3943444
15km	50%	50000	2	265	5014285	546038	4421984	4030838
15km	50%	50000	2	200	3902808	469829	3396493	3522042
15km	50%	50000	2	278	4800242	508433	4236371	3986221
15km	50%	50000	2	325	4027663	511722	3470903	3742667
15km	50%	50000	2	254	5141153	608976	4468927	4426042
15km	50%	50000	2	326	3844412	492308	3287201	3469988
15km	50%	50000	2	277	5126507	592620	4444581	3898884
15km	50%	50000	2	261	4691274	476695	4159930	4110215
15km	50%	50000	2	256	4326559	514349	3739014	3379028
15km	50%	50000	2	265	5244946	647278	4531329	3676116
15km	50%	50000	2	222	4110614	500780	3573380	3213215
15km	50%	50000	2	262	4444510	510448	3898235	3491341
15km	50%	50000	2	292	5049921	563484	4430659	4181046
15km	50%	50000	2	340	4392969	494088	3849368	3762343
15km	50%	50000	2	249	4243440	524225	3685151	4179285
15km	50%	50000	2	259	4752412	559331	4116892	4177791
15km	50%	50000	2	231	3652685	463348	3151909	3366622
15km	50%	50000	2	447	4140543	491355	3590902	3468763
15km	50%	50000	2	333	3936746	471168	3427905	3617170
15km	50%	50000	2	256	4697270	569948	4078873	3651187
15km	50%	50000	2	235	3718790	436236	3243388	3169471
15km	50%	50000	2	275	4115692	485549	3590328	3159038
15km	50%	50000	2	287	4173820	528159	3611785	3345288
15km	50%	50000	2	292	4813697	572001	4165073	4063987
15km	50%	50000	2	323	4138592	504436	3570676	3655776
15km	50%	50000	2	276	3936546	519268	3360246	3749934
15km	50%	50000	2	316	5735608	635423	5044205	4836842
15km	50%	50000	2	338	4715486	508724	4157730	4101909
15km	50%	50000	2	230	3911644	468034	3405653	3240510
15km	50%	50000	2	315	4396174	534140	3808683	3766747
15km	50%	50000	2	492	4855021	516235	4277797	4491334
15km	50%	50000	2	374	4488110	570970	3883412	3984127
15km	50%	50000	2	241	4215864	490381	3672495	3508499
15km	50%	50000	2	240	3733806	441476	3250304	3526401
15km	50%	50000	2	276	4455868	483773	3902911	4361149
15km	50%	50000	2	238	4282602	516740	3714409	3397323
15km	50%	50000	2	341	4300099	496418	3764547	3708961
15km	50%	50000	2	314	3944883	486596	3418903	3473634
15km	50%	50000	2	212	4463867	538666	3871659	3385240
15km	50%	50000	2	238	3113483	403984	2684529	2643463
15km	50%	50000	2	267	4975458	568496	4363225	4041041
15km	50%	50000	2	276	5618475	596868	4951463	3981223
15km	50%	50000	2	192	3818460	461666	3319744	3175235
15km	50%	50000	2	295	4346193	534730	3738350	3424820
15km	50%	50000	2	199	3943919	487166	3411692	3561411
15km	50%	50000	2	368	5426371	572572	4775809	4154878
15km	50%	50000	2	321	4272716	545231	3666111	3766152
15km	50%	50000	2	266	4978737	485171	4439382	3981167
15km	50%	50000	2	271	3923125	454141	3432538	3961414
15km	50%	50000	2	298	4338646	516623	3783121	3843097
15km	50%	50000	2	244	3772597	462573	3263079	3235383
15km	50%	50000	2	231	4997614	582043	4354861	4142040
15km	50%	50000	2	195	3588401	418483	3145720	3123383
15km	50%	50000	2	205	3832093	465395	3315531	3290540
15km	50%	50000	2	277	4487583	525520	3906369	3848091
15km	50%	50000	2	266	4725343	504285	4166521	3735466
15km	50%	50000	2	231	4826458	610877	4130801	4394608
15km	50%	50000	2	217	3126590	406086	2676573	3054712
15km	50%	50000	2	378	6020627	644882	5320760	4349701
15km	50%	50000	2	324	3384325	444971	2903176	2950765
15km	50%	50000	2	241	4197891	486887	3661642	3290215
15km	50%	50000	2	230	3880069	494108	3327279	3477242
15km	50%	50000	2	274	4692728	602137	4042241	3582414
15km	50%	50000	2	300	5901828	593545	5252606	4641632
15km	50%	50000	2	378	3986422	482979	3472337	3132727
15km	50%	50000	2	392	4802371	586104	4148077	4391815
15km	50%	50000	2	319	4933014	530241	4348795	4322858
15km	50%	50000	2	283	4542647	527683	3963794	3433456
15km	50%	50000	2	255	4334611	503470	3773777	3668786
15km	50%	50000	2	234	4078374	507523	3522828	3501364
15km	50%	50000	2	278	4120978	472593	3587320	3150192
15km	50%	50000	2	329	4268946	511645	3694168	3689153
15km	50%	50000	2	328	6009566	637919	5320620	4686619
15km	50%	50000	2	217	3979704	487488	3456371	3231289
15km	50%	50000	2	411	3967078	460730	3486612	3494974
15km	50%	50000	2	366	4247514	453294	3749629	3762244
15km	50%	50000	2	194	3805589	472538	3297206	3164823
15km	50%	50000	2	248	4495721	487472	3960985	3657163
15km	50%	50000	2	299	5144871	557860	4559411	4526316
15km	50%	50000	2	353	6331962	627216	5643038	4761163
15km	50%	50000	2	342	4455630	561743	3859630	3621012
15km	50%	50000	2	296	4476998	565628	3867703	3724598
15km	50%	50000	2	435	6239987	676234	5500386	4922986
15km	50%	50000	2	291	4062495	524589	3486698	3664652
15km	50%	50000	2	295	3952284	500653	3423100	4120482
15km	50%	50000	2	402	4428263	489307	3891189	4220245
15km	50%	50000	2	240	3888790	509403	3315189	3730261
15km	50%	50000	2	227	3227719	427512	2759328	3131114
15km	50%	50000	2	289	4842628	580336	4199529	3965062
15km	50%	50000	2	264	3964671	430929	3478666	3506549
15km	50%	50000	2	409	4307296	523806	3711630	3594053
15km	50%	50000	2	251	4935208	577057	4306545	4053597
15km	50%	50000	2	340	4694904	534073	4099338	3432273
15km	50%	50000	2	347	5875499	610650	5207490	4226077
15km	50%	50000	2	311	4912988	513802	4367058	3522091
15km	50%	50000	2	302	4288861	473964	3769819	3206496
15km	50%	50000	2	294	5620189	608340	4965782	3737656
15km	50%	50000	2	231	3869864	517873	3317867	3444534
15km	50%	50000	2	391	4462240	501208	3924034	3675037
15km	50%	50000	2	358	4211929	520761	3647623	3924596
15km	50%	50000	2	314	3956878	490485	3432254	3330848
15km	50%	50000	2	355	3865534	443610	3383869	3531819
15km	50%	50000	2	499	5508349	589341	4874135	4596596
15km	50%	50000	2	247	3844376	527517	3277457	3649868
15km	50%	50000	2	440	4200892	504701	3654164	3610783
15km	50%	50000	2	352	4906210	547244	4288698	3758567
15km	50%	50000	2	267	4844764	494098	4287919	3926161
15km	50%	50000	2	247	3985943	491322	3449313	3591562
15km	50%	50000	2	340	5728609	590183	5079011	4602408
15km	50%	50000	2	465	4003851	503548	3450380	3429268
15km	50%	50000	2	284	3847040	514372	3286213	3406928
15km	50%	50000	2	285	4928532	564482	4318467	4369985
15km	50%	50000	2	414	3800792	446647	3327141	3042956
15km	50%	50000	2	180	3538708	463139	3043628	3041042
15km	50%	50000	2	179	3966421	458282	3465678	4054686
15km	50%	50000	2	259	4667053	496890	4126609	3826930
15km	50%	50000	2	265	5235335	569371	4622026	4476051
15km	50%	50000	2	298	3622564	429724	3152679	3102994
15km	50%	50000	2	253	4895045	551047	4307190	4637280
15km	50%	50000	2	265	4715748	551621	4108394	4214764
15km	50%	50000	2	218	3830057	458125	3322828	3416707
15km	50%	50000	2	276	4898841	566999	4277785	3534049
15km	50%	50000	2	301	4037872	495477	3484182	3639057
15km	50%	50000	2	301	3781347	464327	3277360	3220300
15km	50%	50000	2	309	4663508	513651	4094765	3867532
15km	50%	50000	2	267	5022511	548971	4415077	3888662
15km	50%	50000	2	240	4057122	479752	3520142	3342709
15km	50%	50000	2	278	3779993	471429	3271079	3461589
15km	50%	50000	2	211	4478068	499087	3931218	3400413
15km	50%	50000	2	321	4545232	547547	3922013	3892613
15km	50%	50000	2	300	4033329	497922	3498352	3753081
15km	50%	50000	2	294	4607817	548060	4003963	3808101
15km	50%	50000	2	345	4119178	509029	3575165	3429061
15km	50%	50000	2	312	5421534	617902	4760452	4230486
15km	50%	50000	2	346	4943449	517140	4379891	4005141
15km	50%	50000	2	206	3721393	433948	3249348	3080590
15km	50%	50000	2	322	4112603	500174	3569970	3770480
15km	50%	50000	2	340	6105639	627743	5414758	4688341
15km	50%	50000	2	268	5096348	547281	4498185	4259645
15km	50%	50000	2	337	3652161	453309	3157474	3395617
15km	50%	50000	2	287	3821467	466232	3322218	2989042
15km	50%	50000	2	439	5447927	569952	4824732	4482168
15km	50%	50000	2	255	4223634	520766	3656235	3369308
15km	50%	50000	2	271	4017086	522742	3461579	3651496
15km	50%	50000	2	313	4280913	518415	3721626	3769128
15km	50%	50000	2	249	4741283	542894	4130231	3640820
15km	50%	50000	2	250	4016219	452488	3526960	3467690
15km	50%	50000	2	301	4857941	575923	4233483	4028456
15km	50%	50000	2	210	2865172	376277	2464628	3163075
15km	50%	50000	2	297	4356996	541840	3742655	3515224
15km	50%	50000	2	371	4317908	507819	3772738	3684847
15km	50%	50000	2	385	5285365	576965	4649039	4311748
15km	50%	50000	2	211	4706365	531077	4124978	3483136
15km	50%	50000	2	318	5786161	605372	5131990	4196606
15km	50%	50000	2	280	5069864	610477	4405231	4064458
15km	50%	50000	2	323	5437600	562521	4837723	3887287
15km	50%	50000	2	291	3932303	479162	3398978	3614671
15km	50%	50000	2	313	5226702	535226	4637423	3491389
15km	50%	50000	2	250	3407813	432172	2943766	3258618
15km	50%	50000	2	455	4122233	481462	3593136	3318508
15km	50%	50000	2	239	4188434	529086	3618798	3724881
15km	50%	50000	2	243	4850039	576853	4234634	3399752
15km	50%	50000	2	262	4150362	521765	3590399	3318253
15km	50%	50000	2	283	3393262	428132	2907968	3080847
15km	50%	50000	2	259	3844961	430094	3365269	3070083
15km	50%	50000	2	249	4435276	546889	3833980	3210518
15km	50%	50000	2	252	4490343	544235	3900937	3811051
15km	50%	50000	2	226	3745023	498430	3213673	3217229
15km	50%	50000	2	294	3529715	467598	3023945	3008337
15km	50%	50000	2	259	5172739	587820	4552778	4193340
15km	50%	50000	2	273	4452151	493256	3917624	3903618
15km	50%	50000	2	287	4925543	554976	4325640	3849532
15km	50%	50000	2	311	4440160	518607	3881534	4140248
15km	50%	50000	2	315	5515382	588332	4852689	4213693
15km	50%	50000	2	305	5847923	587274	5193613	4697350
15km	50%	50000	2	336	4891419	581608	4263289	4174420
15km	50%	50000	2	239	4189383	523326	3621621	3364935
15km	50%	50000	2	206	3285392	409321	2846793	3098513
15km	50%	50000	2	252	4904409	603628	4237828	4379274
15km	50%	50000	2	304	5644285	571248	5029684	4091259
15km	50%	50000	2	245	4647107	528660	4053771	3746435
15km	50%	50000	2	301	5082618	558509	4428043	3859468
15km	50%	50000	2	397	4069760	479610	3549946	3337908
15km	50%	50000	2	380	4955353	570092	4340270	4163379
15km	50%	50000	2	364	5082453	591767	4431184	4929618
15km	50%	50000	2	232	4243141	550479	3640095	3525160
15km	50%	50000	2	353	4883004	578970	4260239	4474628
15km	50%	50000	2	372	5706248	591994	5052026	3940532
15km	50%	50000	2	299	4361533	517656	3764790	4759045
15km	50%	50000	2	276	3656094	459255	3127447	3276549
15km	50%	50000	2	231	4213129	510925	3661743	3364980
15km	50%	50000	2	255	4349181	560164	3739626	3708242
15km	50%	50000	2	303	4424987	574924	3802181	3644686
15km	50%	50000	2	285	4064878	525370	3492396	3541726
15km	50%	50000	2	290	4292727	499393	3758413	3656603
15km	50%	50000	2	380	5084208	494799	4555190	3990312
15km	50%	50000	2	208	3775846	473205	3274179	3590089
15km	50%	50000	2	283	4450214	535499	3843886	4228292
15km	50%	50000	2	276	4277860	538253	3686512	3522423
15km	50%	50000	2	204	4013017	463293	3511306	3396325
15km	50%	50000	2	186	3873956	482675	3350529	3417421
15km	50%	50000	2	226	3830057	491992	3291594	3792947
15km	50%	50000	2	200	4160735	519568	3608569	3439755
15km	50%	50000	2	307	4243150	558306	3633768	3171378
15km	50%	50000	2	234	4620675	546819	4014277	3754444
15km	50%	50000	2	336	4958449	546952	4358013	4598696
15km	50%	50000	2	260	4898789	557170	4275855	3987177
15km	50%	50000	2	216	4119097	474916	3609956	3221161
15km	50%	50000	2	317	5661416	575160	5033425	3752035
15km	50%	50000	2	288	5119446	584818	4474376	4471450
15km	50%	50000	2	227	4256315	530976	3663983	3000851
15km	50%	50000	2	334	4045391	493917	3524014	3200217
15km	50%	50000	2	220	4371730	532513	3788335	4637512
15km	50%	50000	2	300	5225051	563828	4592922	3946992
15km	50%	50000	2	234	4733258	571136	4109870	3886705
15km	50%	50000	2	233	4651553	576266	4024155	4062299
15km	50%	50000	2	196	3571179	443701	3090027	3050220
15km	50%	50000	2	265	4251428	523162	3672118	3801721
15km	50%	50000	2	250	4537965	540002	3944716	4306080
15km	50%	50000	2	229	3794382	471388	3255310	3220736
15km	50%	50000	2	246	4181879	506258	3645884	3793534
15km	50%	50000	2	334	5325426	594923	4688165	3766414
15km	50%	50000	2	425	4235961	513257	3664950	3847822
15km	50%	50000	2	250	4154961	511765	3593279	3310727
15km	50%	50000	2	245	3261011	428629	2799562	3047186
15km	50%	50000	2	323	6015546	632033	5307432	4297710
15km	50%	50000	2	266	4414587	492167	3886166	3220533
15km	50%	50000	2	553	4286668	571423	3666225	3903806
15km	50%	50000	2	245	4173687	508934	3621428	3435782
15km	50%	50000	2	328	4763203	520311	4200697	3312947
15km	50%	50000	2	213	4063586	513506	3493724	3494677
15km	50%	50000	2	358	3976585	463401	3456885	3543297
15km	50%	50000	2	314	4336536	535046	3771795	3492403
15km	50%	50000	2	202	4092265	491537	3555728	4050533
15km	50%	50000	2	258	4513056	498519	3953171	3378874
15km	50%	50000	2	282	4054941	525359	3479966	3934526
15km	50%	50000	2	312	3956444	512886	3389696	3868871
15km	50%	50000	2	283	4637175	520865	4065622	3626430
15km	50%	50000	2	284	4383913	519683	3814409	3940310
15km	50%	50000	2	226	4161591	512624	3612563	3145093
15km	50%	50000	2	203	3784275	480100	3256541	3261641
15km	50%	50000	2	300	3784300	459720	3301069	3760245
15km	50%	50000	2	376	4865123	602206	4214209	3561231
15km	50%	50000	2	394	4516784	491212	3990646	3781037
15km	50%	50000	2	332	5269649	570586	4653922	4527284
15km	50%	50000	2	350	4033199	501580	3494417	3271141
15km	50%	50000	2	323	4128287	515988	3561326	3615757
[truncated: 1 more rows]
