# Supplementary material for: Quantifying the Value of Perfect Information in Emergency Vaccination Campaigns
Source: PLoS Comput Biol. 2017 Feb 16;13(2):e1005318. doi: 10.1371/journal.pcbi.1005318 (PMC5312803; doi:10.1371/journal.pcbi.1005318)
Supplement: S1 Data — (ZIP) [file pcbi.1005318.s013.zip › Data/15km vaccination/data8.txt]

vacc_radius	efficacy	capacity	delay	outbreak_duration	livestock_culled	cattle_culled	sheep_culled	vaccinations
15km	50%	50000	4	244	4414889	470920	3900646	3411855
15km	50%	50000	4	311	4475909	533879	3881773	4035474
15km	50%	50000	4	293	4158628	513123	3603968	3430648
15km	50%	50000	4	246	5753919	633291	5050887	4947576
15km	50%	50000	4	311	4121968	492557	3591233	3505936
15km	50%	50000	4	323	5092891	577675	4466148	3914841
15km	50%	50000	4	216	4254165	527110	3686909	3903407
15km	50%	50000	4	404	5918735	627993	5231792	4386046
15km	50%	50000	4	286	4073987	496998	3512222	3364508
15km	50%	50000	4	360	4343399	511980	3756433	3701804
15km	50%	50000	4	278	3824816	499863	3278144	4107792
15km	50%	50000	4	188	4374228	518010	3816878	3357406
15km	50%	50000	4	238	4850357	567558	4247965	3925896
15km	50%	50000	4	500	5178341	583330	4549678	3830815
15km	50%	50000	4	407	4990978	611499	4313866	3844636
15km	50%	50000	4	294	4479893	508769	3933435	3739465
15km	50%	50000	4	351	4079499	508724	3502455	3659376
15km	50%	50000	4	226	4347421	558106	3720978	3603653
15km	50%	50000	4	326	4293512	550606	3707610	3550860
15km	50%	50000	4	238	4914463	582864	4291377	3914211
15km	50%	50000	4	319	7126120	766373	6294051	4901071
15km	50%	50000	4	356	3697864	462677	3196515	3199448
15km	50%	50000	4	363	4103641	488750	3572789	3911198
15km	50%	50000	4	256	5322472	619632	4657376	4036968
15km	50%	50000	4	283	5191146	552859	4605994	4568599
15km	50%	50000	4	368	6167524	617918	5498138	4055708
15km	50%	50000	4	262	5271848	607263	4611179	4550057
15km	50%	50000	4	222	3946265	504377	3379051	4060358
15km	50%	50000	4	276	3554456	453992	3066280	3457610
15km	50%	50000	4	277	4015435	472572	3472491	3652184
15km	50%	50000	4	232	3655808	441599	3167927	3467965
15km	50%	50000	4	320	4150876	496210	3611705	3444059
15km	50%	50000	4	229	4423443	525127	3838039	4045902
15km	50%	50000	4	240	4949800	576985	4330944	3508178
15km	50%	50000	4	287	4309933	510394	3756383	3816085
15km	50%	50000	4	303	3929582	495308	3373396	3392840
15km	50%	50000	4	260	4215858	531080	3617639	3503056
15km	50%	50000	4	230	5130056	622688	4459560	3847724
15km	50%	50000	4	232	4103490	460674	3602065	3694411
15km	50%	50000	4	369	4465554	542325	3866017	4002468
15km	50%	50000	4	280	3806204	440361	3327262	3405906
15km	50%	50000	4	485	5685697	599508	5025678	4755652
15km	50%	50000	4	287	4555106	524578	3985999	3649502
15km	50%	50000	4	299	5113945	533674	4524014	3941834
15km	50%	50000	4	346	5846379	632137	5172522	4340485
15km	50%	50000	4	419	5147994	538915	4553631	4332839
15km	50%	50000	4	262	5051654	535443	4483163	3599261
15km	50%	50000	4	320	4237896	514130	3672713	3577681
15km	50%	50000	4	352	5235360	606251	4568310	4091980
15km	50%	50000	4	302	4164383	536914	3573453	3488416
15km	50%	50000	4	297	5225458	570647	4611626	3999215
15km	50%	50000	4	269	4333748	492910	3792860	3678552
15km	50%	50000	4	194	4919176	573064	4298319	3532890
15km	50%	50000	4	226	4872643	532168	4297250	3934299
15km	50%	50000	4	278	4671874	555047	4073390	4333941
15km	50%	50000	4	348	4892430	554356	4286995	3627696
15km	50%	50000	4	271	3815085	456510	3316487	3966577
15km	50%	50000	4	254	4760984	566536	4146667	4690270
15km	50%	50000	4	458	4920669	599188	4239194	4050149
15km	50%	50000	4	340	4499879	539240	3918480	3677040
15km	50%	50000	4	262	4013885	478226	3503650	3809715
15km	50%	50000	4	265	3535576	457250	3041714	3718028
15km	50%	50000	4	428	4365115	558303	3755408	4146132
15km	50%	50000	4	348	4433512	582504	3773053	3443527
15km	50%	50000	4	294	4107826	482383	3595147	3300939
15km	50%	50000	4	310	5415866	592849	4773054	3829509
15km	50%	50000	4	230	4025874	537471	3445976	3286088
15km	50%	50000	4	347	4072717	473647	3549591	2866585
15km	50%	50000	4	264	4339410	483150	3803483	3605737
15km	50%	50000	4	223	4649216	517424	4091587	3878900
15km	50%	50000	4	297	4256832	500611	3695743	4002524
15km	50%	50000	4	180	4352174	512633	3779752	3345329
15km	50%	50000	4	269	3863576	443368	3370666	3513218
15km	50%	50000	4	301	4413877	523134	3837666	4085644
15km	50%	50000	4	219	4631425	537362	4028819	4027878
15km	50%	50000	4	236	3844381	502280	3282744	3744806
15km	50%	50000	4	258	4359791	518114	3767441	3434011
15km	50%	50000	4	218	3656314	472086	3136544	3021007
15km	50%	50000	4	320	4903332	541331	4274993	3442448
15km	50%	50000	4	245	4786596	615786	4117683	4147920
15km	50%	50000	4	206	4500216	525508	3936702	3633022
15km	50%	50000	4	339	4008964	512070	3440974	3372040
15km	50%	50000	4	256	4429863	514659	3868341	3539404
15km	50%	50000	4	274	5620776	606100	4955380	4344100
15km	50%	50000	4	270	3692670	476551	3182652	3135848
15km	50%	50000	4	188	3874475	464808	3332682	2775562
15km	50%	50000	4	247	4939261	572120	4313141	4507016
15km	50%	50000	4	345	4763178	543564	4163577	4146415
15km	50%	50000	4	297	5344236	623654	4676314	4417371
15km	50%	50000	4	210	4131772	514585	3574605	3656275
15km	50%	50000	4	254	5434915	576592	4809210	4539687
15km	50%	50000	4	243	4057068	526482	3481434	3603394
15km	50%	50000	4	275	4098565	474760	3583388	4260223
15km	50%	50000	4	278	4896359	531198	4307908	4363570
15km	50%	50000	4	262	5664920	564464	5048051	4543412
15km	50%	50000	4	346	4866465	535470	4279915	3615274
15km	50%	50000	4	233	4089948	463967	3590054	3446475
15km	50%	50000	4	445	4732691	592787	4087977	4029081
15km	50%	50000	4	232	4449973	529151	3872977	3636663
15km	50%	50000	4	241	4836039	599940	4180209	3552694
15km	50%	50000	4	225	4519696	540678	3920859	3674425
15km	50%	50000	4	365	4837292	542357	4258019	3714812
15km	50%	50000	4	326	4147238	469682	3615951	3493749
15km	50%	50000	4	314	5479069	584334	4836434	4398533
15km	50%	50000	4	260	5315638	585785	4684378	4074896
15km	50%	50000	4	178	3927467	470205	3407876	3698244
15km	50%	50000	4	283	4656731	508198	4103459	3702351
15km	50%	50000	4	212	4079861	517135	3526024	3218625
15km	50%	50000	4	315	5252922	616814	4571923	4589033
15km	50%	50000	4	265	4192565	514400	3641841	3518270
15km	50%	50000	4	292	5792768	608014	5120260	4761784
15km	50%	50000	4	210	2836420	392014	2415378	3220069
15km	50%	50000	4	321	4607591	569428	3977143	3729473
15km	50%	50000	4	246	4615450	561106	4014691	3465499
15km	50%	50000	4	300	4278167	508990	3726821	4162416
15km	50%	50000	4	240	4339909	522065	3750261	3450118
15km	50%	50000	4	262	4987860	564897	4375542	3940327
15km	50%	50000	4	226	3716538	494788	3181535	3003587
15km	50%	50000	4	252	3716763	445364	3230988	3724926
15km	50%	50000	4	330	4246147	514833	3681148	3414609
15km	50%	50000	4	510	5518002	528077	4948290	4228242
15km	50%	50000	4	180	3362710	437122	2895757	3226334
15km	50%	50000	4	319	4438017	551838	3810757	3838530
15km	50%	50000	4	241	5482213	581535	4845112	4152735
15km	50%	50000	4	223	4410890	540756	3838192	3644352
15km	50%	50000	4	516	4074243	501372	3530196	2967702
15km	50%	50000	4	296	4337598	555449	3740976	3696404
15km	50%	50000	4	180	3200324	467327	2694048	3071669
15km	50%	50000	4	326	4144232	495882	3611610	3244529
15km	50%	50000	4	305	4462446	528236	3886561	3631278
15km	50%	50000	4	300	3407731	437786	2929989	3031540
15km	50%	50000	4	338	4805535	582447	4175561	4190160
15km	50%	50000	4	223	3271760	424913	2825574	3364152
15km	50%	50000	4	255	4730831	562893	4118199	3712277
15km	50%	50000	4	245	4466925	480659	3949576	3382818
15km	50%	50000	4	277	6227846	688795	5459595	4355977
15km	50%	50000	4	315	4561822	568008	3940705	4109523
15km	50%	50000	4	270	4972872	501005	4427676	3577852
15km	50%	50000	4	292	4443092	559909	3843405	3377775
15km	50%	50000	4	232	4735731	577329	4127251	3852011
15km	50%	50000	4	307	3778347	445870	3266514	3304064
15km	50%	50000	4	270	5075336	609217	4410129	4450418
15km	50%	50000	4	206	4781366	591061	4134710	4398788
15km	50%	50000	4	288	5145529	532306	4571593	4209132
15km	50%	50000	4	353	4348659	547067	3752735	3830301
15km	50%	50000	4	372	4400538	552387	3786491	3718819
15km	50%	50000	4	235	4183985	517025	3614441	3566668
15km	50%	50000	4	241	4007206	449632	3521468	3418152
15km	50%	50000	4	298	4733154	525008	4165781	3565409
15km	50%	50000	4	321	4508962	563815	3901670	3607064
15km	50%	50000	4	228	4597218	583425	3957026	4297868
15km	50%	50000	4	303	5403564	625779	4704836	4140243
15km	50%	50000	4	213	5345170	650389	4644422	3859001
15km	50%	50000	4	318	4470599	559240	3849868	3822880
15km	50%	50000	4	165	4121218	489104	3588721	3456551
15km	50%	50000	4	377	5698413	628356	5007625	4790773
15km	50%	50000	4	285	3343033	450157	2869357	3260609
15km	50%	50000	4	459	6437995	683216	5698957	4511404
15km	50%	50000	4	229	4369520	556256	3771137	3512492
15km	50%	50000	4	244	4155652	528345	3577665	3530533
15km	50%	50000	4	373	4248901	493658	3709852	3451621
15km	50%	50000	4	263	3222884	425845	2756570	3159148
15km	50%	50000	4	245	4338761	513807	3777761	3401377
15km	50%	50000	4	258	5343570	614574	4676728	4605570
15km	50%	50000	4	288	3741998	453668	3242174	3608282
15km	50%	50000	4	274	3749885	456867	3262095	3190191
15km	50%	50000	4	564	3293334	439895	2807028	3166000
15km	50%	50000	4	309	3933670	465399	3432304	3442678
15km	50%	50000	4	298	5545513	605545	4858431	4363978
15km	50%	50000	4	257	4666056	582783	4029046	3543711
15km	50%	50000	4	216	4451143	562605	3832726	3530158
15km	50%	50000	4	439	4291572	524835	3717914	3643112
15km	50%	50000	4	247	3538579	416392	3088188	3048677
15km	50%	50000	4	322	4238857	502847	3666143	3165904
15km	50%	50000	4	389	5080065	526892	4503154	4156996
15km	50%	50000	4	225	4466590	515107	3892335	3161421
15km	50%	50000	4	283	4541761	575477	3924564	3781942
15km	50%	50000	4	185	3523439	452324	3030318	3298131
15km	50%	50000	4	330	3738579	419330	3275052	3516085
15km	50%	50000	4	307	5281805	582648	4657592	3839884
15km	50%	50000	4	390	4058652	512549	3513716	3765052
15km	50%	50000	4	289	5217990	625734	4529857	3998484
15km	50%	50000	4	322	4311535	569825	3703155	3804323
15km	50%	50000	4	311	4857691	578574	4238543	4128910
15km	50%	50000	4	310	4590226	516995	4005876	3441429
15km	50%	50000	4	281	3205141	412538	2756885	2910795
15km	50%	50000	4	270	4337262	490226	3810682	4003824
15km	50%	50000	4	315	4403167	554232	3806360	4304222
15km	50%	50000	4	271	4176554	528118	3605906	3357813
15km	50%	50000	4	222	3827643	490159	3300083	2996154
15km	50%	50000	4	401	4937701	567705	4327559	4182988
15km	50%	50000	4	370	3917183	491818	3361572	3775807
15km	50%	50000	4	235	4535766	550003	3944728	3898549
15km	50%	50000	4	264	6328076	720090	5544953	4788462
15km	50%	50000	4	398	4109015	508596	3549871	3320730
15km	50%	50000	4	364	5643255	626123	4970341	4382598
15km	50%	50000	4	236	4396052	537840	3803810	3460895
15km	50%	50000	4	247	5840183	590794	5142070	4066953
15km	50%	50000	4	489	5093886	577623	4437017	4249699
15km	50%	50000	4	276	4396377	521616	3838327	3523395
15km	50%	50000	4	378	3447909	414258	2990734	2858803
15km	50%	50000	4	253	4621251	570950	3997906	4227985
15km	50%	50000	4	305	4007799	483386	3481405	3892423
15km	50%	50000	4	311	4238338	517231	3684208	3252426
15km	50%	50000	4	243	5016079	531819	4435377	3675437
15km	50%	50000	4	244	4367246	517703	3798915	3530282
15km	50%	50000	4	264	4564809	505034	3997016	3766505
15km	50%	50000	4	194	3979530	503366	3435473	3054774
15km	50%	50000	4	407	5139568	542196	4550229	4066791
15km	50%	50000	4	225	4480341	527258	3912334	3341338
15km	50%	50000	4	250	4429061	575008	3814244	3465363
15km	50%	50000	4	237	4268707	526217	3699545	3714164
15km	50%	50000	4	259	4341552	534403	3759745	3249088
15km	50%	50000	4	230	4417615	529147	3856842	3582797
15km	50%	50000	4	326	5231413	549697	4624427	4713205
15km	50%	50000	4	329	4280048	517681	3717924	3660845
15km	50%	50000	4	244	4488127	514706	3926879	3687895
15km	50%	50000	4	260	3918390	480341	3378736	3498504
15km	50%	50000	4	370	4471522	568651	3858171	3864671
15km	50%	50000	4	229	4835044	570891	4232089	4719250
15km	50%	50000	4	342	3542912	449101	3047344	3305940
15km	50%	50000	4	251	5066357	557273	4465519	3910263
15km	50%	50000	4	333	4381849	538890	3778756	3334285
15km	50%	50000	4	264	4692898	573160	4080888	4035277
15km	50%	50000	4	426	5391144	586957	4759385	4512909
15km	50%	50000	4	293	4758538	532530	4184390	3771290
15km	50%	50000	4	333	4348116	527168	3774138	3171054
15km	50%	50000	4	222	4322614	482659	3806023	3736878
15km	50%	50000	4	235	3568305	490468	3036373	3272208
15km	50%	50000	4	446	3707994	461267	3217166	3402760
15km	50%	50000	4	304	4320474	539017	3733090	3922808
15km	50%	50000	4	270	4832595	517115	4265900	4027708
15km	50%	50000	4	219	3635820	428072	3162548	3012077
15km	50%	50000	4	310	3948501	503879	3416655	3348506
15km	50%	50000	4	285	4891938	514250	4327226	4170765
15km	50%	50000	4	253	4063609	497566	3528466	2922955
15km	50%	50000	4	370	5413740	550456	4799088	4138695
15km	50%	50000	4	351	3709763	447361	3223304	3420584
15km	50%	50000	4	230	4413772	496669	3878773	3947865
15km	50%	50000	4	211	4859915	533793	4249907	3807555
15km	50%	50000	4	258	4348045	523291	3780928	3896585
15km	50%	50000	4	269	4521998	509368	3969773	3707733
15km	50%	50000	4	225	3606869	463905	3096068	2953607
15km	50%	50000	4	200	3314680	449809	2834506	2932265
15km	50%	50000	4	305	3929608	455486	3431308	3364849
15km	50%	50000	4	292	4019816	510597	3484882	3592463
15km	50%	50000	4	366	6648924	673584	5900182	4933828
15km	50%	50000	4	280	3981313	511481	3415345	3575369
15km	50%	50000	4	265	4951107	583701	4327263	3905249
15km	50%	50000	4	236	4554285	571729	3936635	3658141
15km	50%	50000	4	265	3912798	474024	3387316	2926762
15km	50%	50000	4	211	3932072	497821	3387719	3256990
15km	50%	50000	4	204	3660396	467970	3165294	2960276
15km	50%	50000	4	227	4475178	581017	3852969	3344388
15km	50%	50000	4	197	3473051	439963	2996689	3310597
15km	50%	50000	4	306	4232813	520518	3660442	3341303
15km	50%	50000	4	253	4715772	552274	4084240	4171518
15km	50%	50000	4	306	4157345	489854	3599263	3388593
15km	50%	50000	4	268	3932025	470636	3424285	3661741
15km	50%	50000	4	228	3880312	456126	3385262	3117939
15km	50%	50000	4	253	5206489	605916	4562198	4074260
15km	50%	50000	4	238	3985450	480950	3464920	3094965
15km	50%	50000	4	287	5930652	662086	5213788	4517881
15km	50%	50000	4	279	4064320	483076	3540972	2912978
15km	50%	50000	4	317	5516999	607420	4855425	4213157
15km	50%	50000	4	302	4882825	564151	4274202	4040248
15km	50%	50000	4	288	4994581	549329	4398696	3758203
15km	50%	50000	4	303	4904611	525782	4316153	3837132
15km	50%	50000	4	294	4614827	551978	4026179	3800848
15km	50%	50000	4	245	3925488	516591	3371154	3267441
15km	50%	50000	4	301	5475055	568109	4828884	4428088
15km	50%	50000	4	347	4156249	499950	3618119	3923268
15km	50%	50000	4	359	3946146	519519	3375724	3588938
15km	50%	50000	4	211	4145728	527592	3574530	3318854
15km	50%	50000	4	186	2827189	388975	2393476	2758808
15km	50%	50000	4	380	4863589	573497	4257887	3747875
15km	50%	50000	4	218	4047907	531646	3473383	3638523
15km	50%	50000	4	316	3841630	454824	3339083	3404071
15km	50%	50000	4	232	4236706	511242	3671236	3593245
15km	50%	50000	4	279	4189796	470879	3687970	3172816
15km	50%	50000	4	177	3701474	462062	3203460	3613326
15km	50%	50000	4	294	3630216	435388	3153282	2833704
15km	50%	50000	4	206	4230940	516350	3676979	3424082
15km	50%	50000	4	281	4562645	568175	3932063	3787760
15km	50%	50000	4	258	5144024	559828	4542046	3506035
15km	50%	50000	4	217	5268080	545414	4681248	3695679
15km	50%	50000	4	218	4196086	529257	3633004	3703316
15km	50%	50000	4	298	3989928	507869	3444853	3155560
15km	50%	50000	4	242	4169197	493331	3638160	3205275
15km	50%	50000	4	310	3954846	501632	3423774	3487173
15km	50%	50000	4	434	4652037	557362	4032956	3865795
15km	50%	50000	4	547	3148365	406338	2693268	3617085
15km	50%	50000	4	273	3600725	469506	3096690	3320089
15km	50%	50000	4	346	4337382	527012	3777148	3731323
15km	50%	50000	4	272	3793922	486733	3238916	3406096
15km	50%	50000	4	335	4444452	543584	3821073	3288889
15km	50%	50000	4	309	5974537	632525	5264834	4699242
15km	50%	50000	4	209	3772155	492595	3222007	3477296
15km	50%	50000	4	276	3919929	482673	3407203	3163342
15km	50%	50000	4	281	4188959	519025	3610813	3977078
15km	50%	50000	4	240	4781238	539122	4192757	3671104
15km	50%	50000	4	347	4664193	568272	4048896	3780224
15km	50%	50000	4	269	4320292	483440	3798466	3318578
15km	50%	50000	4	329	4909100	530214	4338188	4216073
15km	50%	50000	4	324	5504652	611052	4845077	4555792
15km	50%	50000	4	251	4553108	540561	3968133	4145251
15km	50%	50000	4	284	4800945	519536	4213794	4264872
15km	50%	50000	4	254	4694088	614456	3998629	4260943
15km	50%	50000	4	324	4351049	504002	3811241	3776900
15km	50%	50000	4	372	4570282	491296	4036827	3569357
15km	50%	50000	4	303	5725988	634777	5034325	4755078
15km	50%	50000	4	298	4666683	577377	4044633	3488154
15km	50%	50000	4	294	3792812	486771	3263360	4092106
15km	50%	50000	4	294	3788347	462097	3290720	3126570
15km	50%	50000	4	338	4290405	502648	3725218	3393414
15km	50%	50000	4	231	4705270	544074	4099124	3519850
15km	50%	50000	4	186	4046791	496964	3495893	3246434
15km	50%	50000	4	217	4091959	498122	3546119	3410775
15km	50%	50000	4	285	4379920	509274	3819609	4006952
15km	50%	50000	4	230	4139523	493935	3594014	3232689
15km	50%	50000	4	242	3269127	405120	2818334	3485189
15km	50%	50000	4	284	3848226	495707	3322083	3504335
15km	50%	50000	4	275	3221680	405049	2772907	2999459
15km	50%	50000	4	369	3980343	490648	3451411	3741482
15km	50%	50000	4	343	4619890	531329	4039048	4018960
15km	50%	50000	4	264	3825518	470610	3314404	3606729
15km	50%	50000	4	315	4393079	549741	3788859	4046053
15km	50%	50000	4	299	5463474	590225	4834657	4392172
15km	50%	50000	4	362	6184544	637228	5497237	4817478
15km	50%	50000	4	359	4994157	553570	4344798	4147676
15km	50%	50000	4	204	4514645	552245	3889581	3672134
15km	50%	50000	4	336	3709589	432497	3224394	3084953
15km	50%	50000	4	323	3512804	427557	3052093	2951174
15km	50%	50000	4	205	3866891	495462	3333178	3122112
15km	50%	50000	4	233	4844630	535746	4244710	4271700
15km	50%	50000	4	229	3749812	499111	3224168	3370106
15km	50%	50000	4	255	4617459	522655	4035699	4030448
15km	50%	50000	4	241	4887936	597495	4240241	3985377
15km	50%	50000	4	244	4420454	503729	3869278	4328235
15km	50%	50000	4	338	4351591	549889	3750247	4005068
15km	50%	50000	4	318	4691928	561950	4092956	3906075
15km	50%	50000	4	233	4960071	613956	4291299	4151447
15km	50%	50000	4	374	4510085	518460	3940262	4030907
15km	50%	50000	4	290	4508764	514672	3950997	3888869
15km	50%	50000	4	290	4057097	497601	3509447	3630770
15km	50%	50000	4	300	4503216	520594	3923116	3344929
15km	50%	50000	4	257	3589377	432359	3112051	2987436
15km	50%	50000	4	348	3728440	440585	3239428	3161421
15km	50%	50000	4	230	4897321	592488	4250521	3904530
15km	50%	50000	4	225	4003569	479457	3476936	3220556
15km	50%	50000	4	323	4965539	595063	4307689	3684747
15km	50%	50000	4	263	4216184	519073	3643031	3310582
15km	50%	50000	4	386	3810706	479791	3293697	3047660
15km	50%	50000	4	299	4141588	528908	3565445	3074657
15km	50%	50000	4	326	4614519	495850	4048961	3942127
15km	50%	50000	4	218	5274081	511795	4722909	4159340
15km	50%	50000	4	225	4157647	484182	3637607	3505125
15km	50%	50000	4	293	4089890	485881	3537669	2888684
15km	50%	50000	4	260	5625123	596818	4972105	4475903
15km	50%	50000	4	221	3700971	476808	3188735	3372566
15km	50%	50000	4	246	4360394	514890	3798047	3363966
15km	50%	50000	4	233	4785098	556863	4169187	3892181
15km	50%	50000	4	377	3903984	464108	3395902	3495816
15km	50%	50000	4	268	4999589	530522	4432320	4080362
15km	50%	50000	4	243	3770158	493487	3242459	3583701
15km	50%	50000	4	301	4487506	523693	3922593	3501845
15km	50%	50000	4	283	3820502	467722	3304331	3215276
15km	50%	50000	4	257	4649919	535856	4059735	3636326
15km	50%	50000	4	256	4741039	545614	4157485	3359953
15km	50%	50000	4	197	4398446	542657	3820541	3605010
15km	50%	50000	4	314	4991158	562982	4385559	3978697
15km	50%	50000	4	274	4034216	518641	3479538	2966079
15km	50%	50000	4	322	3517423	432144	3019594	2939874
15km	50%	50000	4	486	6110118	606519	5468276	4684601
15km	50%	50000	4	251	5336134	638037	4644039	4452227
15km	50%	50000	4	334	4862578	584265	4211252	3893362
15km	50%	50000	4	520	4199213	473222	3672166	3809224
15km	50%	50000	4	347	4644185	571119	4025332	3553609
15km	50%	50000	4	267	4642989	580839	4018191	3865409
15km	50%	50000	4	250	3825215	444399	3340617	3479895
15km	50%	50000	4	352	5183284	561890	4573371	4317051
15km	50%	50000	4	208	3491142	442705	3009037	3456469
15km	50%	50000	4	323	4686881	572469	4086729	4148774
15km	50%	50000	4	372	4893321	538248	4316296	4229260
15km	50%	50000	4	238	3854969	474991	3346963	3357894
15km	50%	50000	4	320	4488711	542131	3904936	3968230
15km	50%	50000	4	269	4439715	516393	3870689	3467286
15km	50%	50000	4	340	5010694	585069	4377959	4280130
15km	50%	50000	4	265	3882280	441754	3393935	3237411
15km	50%	50000	4	302	3531886	455328	3016641	3187911
15km	50%	50000	4	312	5532534	573354	4916693	4268056
15km	50%	50000	4	331	4072087	486318	3544969	3510554
15km	50%	50000	4	325	3552155	437146	3087313	3841169
15km	50%	50000	4	365	4335615	502887	3774180	3139389
15km	50%	50000	4	270	3818861	482347	3285377	3759880
15km	50%	50000	4	219	4356975	508248	3775287	3167176
15km	50%	50000	4	285	4388662	497827	3840114	3700945
15km	50%	50000	4	273	5186519	606558	4528746	3495647
15km	50%	50000	4	247	4613870	545034	3995997	3113610
15km	50%	50000	4	221	4435158	578653	3799841	3588496
15km	50%	50000	4	402	4463103	535155	3845045	3386741
15km	50%	50000	4	342	5728416	650612	5012769	4053268
15km	50%	50000	4	229	3915124	501692	3340849	3644714
15km	50%	50000	4	367	5446334	561138	4820197	4409729
15km	50%	50000	4	403	4370035	541149	3786071	3442341
15km	50%	50000	4	207	3290804	421436	2823695	3169851
15km	50%	50000	4	291	4582847	569174	3958700	3447717
15km	50%	50000	4	345	5657135	542700	5066717	4069729
15km	50%	50000	4	285	3824904	447828	3319568	3477727
15km	50%	50000	4	236	4669084	563552	4051117	3979183
15km	50%	50000	4	316	4571356	533140	4001815	3898084
15km	50%	50000	4	330	3749001	476092	3234191	3393616
15km	50%	50000	4	265	4569664	477721	4047635	3779891
15km	50%	50000	4	290	4563598	555372	3963707	3675368
15km	50%	50000	4	364	3627670	445501	3145262	3318280
15km	50%	50000	4	261	5033925	580332	4380082	4462332
15km	50%	50000	4	302	4754346	552578	4144569	3255205
15km	50%	50000	4	288	4941840	568079	4324547	4147757
15km	50%	50000	4	339	4287181	498756	3734258	3612461
15km	50%	50000	4	372	4887859	547265	4256432	3628382
15km	50%	50000	4	249	4389636	551907	3788525	4052537
15km	50%	50000	4	292	5006377	576479	4387454	4057128
15km	50%	50000	4	277	3935133	491501	3412971	3811181
15km	50%	50000	4	376	3742122	467435	3237229	3149821
15km	50%	50000	4	361	4211127	455254	3717430	3426636
15km	50%	50000	4	287	4423695	534811	3828432	3651334
15km	50%	50000	4	266	4464453	532669	3890563	3748552
15km	50%	50000	4	240	4374688	532980	3792676	3526276
15km	50%	50000	4	315	4513497	522425	3949736	4582525
15km	50%	50000	4	279	4112293	508391	3554687	3276324
15km	50%	50000	4	421	5071814	516540	4517860	3788565
15km	50%	50000	4	404	5440639	524383	4880062	4202532
15km	50%	50000	4	240	4107086	502001	3556721	3181192
15km	50%	50000	4	319	3454294	458684	2962400	3226782
15km	50%	50000	4	267	4000374	507884	3440771	3566345
15km	50%	50000	4	248	4025931	479841	3488406	3383422
15km	50%	50000	4	251	3983704	453384	3471865	3570322
15km	50%	50000	4	357	4773072	552322	4158976	3797233
15km	50%	50000	4	332	4265027	545851	3686950	3331483
15km	50%	50000	4	329	3913896	457442	3402814	3323832
15km	50%	50000	4	264	4715351	539162	4114938	3941705
15km	50%	50000	4	260	4259095	534262	3673308	3656342
15km	50%	50000	4	218	5037535	612796	4391297	3750452
15km	50%	50000	4	353	4920940	610740	4247974	3854792
15km	50%	50000	4	337	4159152	519245	3595083	3455511
15km	50%	50000	4	190	3318399	436773	2850575	3199632
15km	50%	50000	4	308	5358950	586955	4692402	4856779
15km	50%	50000	4	287	3880186	499482	3288284	3184378
15km	50%	50000	4	359	5960215	607385	5275458	4475177
15km	50%	50000	4	232	4570887	564479	3949519	3865830
15km	50%	50000	4	337	4336133	528072	3750380	3153742
15km	50%	50000	4	325	4154355	485651	3633810	3596311
15km	50%	50000	4	358	4338966	540274	3732372	3593573
15km	50%	50000	4	286	4640809	552885	4056638	3615921
15km	50%	50000	4	376	4170855	501576	3604970	3328127
15km	50%	50000	4	406	5436973	593064	4806957	4345371
15km	50%	50000	4	253	4616339	571219	3992513	4128862
15km	50%	50000	4	249	4639504	566032	4028310	3631141
15km	50%	50000	4	272	4487420	536355	3919583	3459199
15km	50%	50000	4	343	5028942	552772	4433985	4334429
15km	50%	50000	4	326	4596880	547265	4017066	3593297
15km	50%	50000	4	350	5394639	544154	4814178	4203918
15km	50%	50000	4	264	4916224	576071	4281914	3934844
15km	50%	50000	4	267	4399584	549167	3795058	3539675
15km	50%	50000	4	370	4007781	505642	3464263	3580513
15km	50%	50000	4	306	3503665	455995	3000381	2946469
15km	50%	50000	4	243	4608744	552520	3998847	3652535
15km	50%	50000	4	323	5217613	614743	4547258	4149285
15km	50%	50000	4	235	4562186	532125	3972370	3219006
15km	50%	50000	4	299	4645821	571982	4020067	3295856
15km	50%	50000	4	312	2917969	402983	2466578	3133019
15km	50%	50000	4	187	4189113	529987	3599287	3128927
15km	50%	50000	4	325	4769778	530515	4170128	4266457
15km	50%	50000	4	394	3855114	530409	3291762	3868817
15km	50%	50000	4	347	5014123	581133	4390205	4463604
15km	50%	50000	4	297	3856890	441784	3368251	3610535
15km	50%	50000	4	227	4448256	533674	3876725	3345604
15km	50%	50000	4	272	4249351	543577	3666991	3343229
15km	50%	50000	4	211	3081850	419919	2642477	2686857
15km	50%	50000	4	277	4663308	539215	4050617	3513598
15km	50%	50000	4	273	3730616	470407	3230635	3282669
15km	50%	50000	4	302	4504906	572047	3875487	3871576
15km	50%	50000	4	304	4868186	457603	4384802	3475585
15km	50%	50000	4	313	5438025	565498	4824499	3979632
15km	50%	50000	4	282	3829744	448364	3343159	3215639
15km	50%	50000	4	371	4618172	557151	3990820	3619436
15km	50%	50000	4	296	3813407	489457	3287534	3323331
15km	50%	50000	4	264	4360709	557215	3746087	3994347
15km	50%	50000	4	243	4245546	504789	3690972	3364359
15km	50%	50000	4	268	4533336	506792	3994151	3604202
15km	50%	50000	4	162	3643280	471248	3118226	3466777
15km	50%	50000	4	261	5371117	575543	4745505	4588163
15km	50%	50000	4	428	5732195	623985	5063008	4213276
15km	50%	50000	4	336	4854574	549634	4270823	3580996
15km	50%	50000	4	242	4303346	550212	3702601	3944621
15km	50%	50000	4	222	2835176	390137	2428734	2888761
15km	50%	50000	4	366	4445673	535359	3878352	3344934
15km	50%	50000	4	272	4084714	533467	3505249	3386253
15km	50%	50000	4	275	4807019	574647	4185192	4447601
15km	50%	50000	4	308	5341611	590805	4683842	4069573
15km	50%	50000	4	486	4058495	543703	3470066	3661274
15km	50%	50000	4	293	3517374	480221	2986554	3355081
15km	50%	50000	4	320	3557353	437749	3086959	3174181
15km	50%	50000	4	311	4377309	522845	3824367	4011445
15km	50%	50000	4	260	3721655	450534	3239121	3541628
15km	50%	50000	4	246	5342624	626536	4665309	4071099
15km	50%	50000	4	197	3279926	436338	2803477	3310477
15km	50%	50000	4	264	4843989	573328	4212096	4267907
15km	50%	50000	4	290	5177332	629959	4482132	4464036
15km	50%	50000	4	277	4631217	573992	4018477	3206843
15km	50%	50000	4	245	4197383	475119	3656583	2808896
15km	50%	50000	4	321	4121274	479427	3594338	3374374
15km	50%	50000	4	233	3753439	485770	3208649	3440853
15km	50%	50000	4	277	4816775	543096	4200875	3932137
15km	50%	50000	4	390	4473472	518265	3897199	4196054
15km	50%	50000	4	334	5174728	528468	4587453	4164494
15km	50%	50000	4	241	4250497	505342	3696107	3824916
15km	50%	50000	4	246	4443849	558018	3843884	3961490
15km	50%	50000	4	232	4513566	510690	3944265	3583793
15km	50%	50000	4	235	4073655	492594	3528867	3561164
15km	50%	50000	4	224	4345311	486866	3818555	3431156
15km	50%	50000	4	411	5295051	549418	4707258	4340665
15km	50%	50000	4	308	5060356	521549	4492415	4299596
15km	50%	50000	4	305	5611317	635721	4927750	4290634
15km	50%	50000	4	255	3548515	421958	3094174	3180266
15km	50%	50000	4	247	4977485	531279	4378177	3788229
15km	50%	50000	4	273	5319971	649547	4624151	4093222
15km	50%	50000	4	305	4778168	607031	4141276	3722239
15km	50%	50000	4	243	4503503	544975	3921959	3574940
15km	50%	50000	4	266	4943761	594938	4306452	4160954
15km	50%	50000	4	183	5098591	614359	4434020	3991327
15km	50%	50000	4	325	4246340	520335	3672725	3954012
15km	50%	50000	4	414	4500682	537377	3882880	3470676
15km	50%	50000	4	323	4095340	517865	3536269	3396997
15km	50%	50000	4	326	4434268	523910	3870192	3785063
15km	50%	50000	4	345	4043727	508865	3499718	3414189
15km	50%	50000	4	358	3282803	406447	2839324	3243726
15km	50%	50000	4	266	4697470	487437	4163072	3808809
15km	50%	50000	4	230	4460534	537305	3883311	3409204
15km	50%	50000	4	347	4547125	467150	4027708	4236407
15km	50%	50000	4	270	3952544	525666	3380259	3309218
15km	50%	50000	4	608	3661014	452719	3177625	3576698
15km	50%	50000	4	218	3970749	485889	3429723	3750661
15km	50%	50000	4	239	4690063	547964	4100193	4065037
15km	50%	50000	4	243	4173821	464946	3666170	3967746
15km	50%	50000	4	310	4455598	557138	3852124	3944639
15km	50%	50000	4	255	4253064	496827	3709211	3442060
15km	50%	50000	4	242	4408322	538012	3818924	3637020
15km	50%	50000	4	377	4783244	552089	4180975	3874584
15km	50%	50000	4	239	5053700	604608	4384280	4907165
15km	50%	50000	4	250	4874864	577428	4253935	4142025
15km	50%	50000	4	318	4354985	519634	3800182	3707896
15km	50%	50000	4	351	5051389	532143	4458419	3949931
15km	50%	50000	4	268	5131180	562967	4532158	4488118
15km	50%	50000	4	293	5156429	632518	4462541	3754334
15km	50%	50000	4	238	3997470	485910	3476352	3331577
15km	50%	50000	4	334	3758890	490353	3221841	3101870
15km	50%	50000	4	280	3849569	499346	3310356	3323593
15km	50%	50000	4	261	4618833	542881	4035283	3593175
15km	50%	50000	4	278	3947095	475694	3427984	3036228
15km	50%	50000	4	287	4395772	522070	3806381	3367162
15km	50%	50000	4	243	4481365	534310	3869324	3809212
15km	50%	50000	4	334	3680988	456885	3175843	3079492
15km	50%	50000	4	216	3964595	508989	3417643	3344559
15km	50%	50000	4	318	5914451	635819	5194849	4947083
15km	50%	50000	4	286	5099096	577622	4457609	4111561
15km	50%	50000	4	321	4426436	504600	3888331	3072975
15km	50%	50000	4	247	4968563	560685	4345837	4114902
15km	50%	50000	4	231	4160853	483985	3635926	3894498
15km	50%	50000	4	205	3747494	451764	3263099	2993336
15km	50%	50000	4	231	3993602	490067	3450070	3228024
15km	50%	50000	4	300	4009602	477291	3485490	2957110
15km	50%	50000	4	241	4159583	505982	3619806	3403173
15km	50%	50000	4	337	6149900	650800	5448373	4966874
15km	50%	50000	4	257	4482566	479150	3962120	3641072
15km	50%	50000	4	234	5094338	550554	4495538	3740584
15km	50%	50000	4	254	4411908	501681	3830045	3332738
15km	50%	50000	4	267	4953595	552011	4356208	4160120
15km	50%	50000	4	286	4179314	466366	3662844	3892843
15km	50%	50000	4	291	5398610	593633	4714749	4942401
15km	50%	50000	4	229	4036072	491068	3516286	3174502
15km	50%	50000	4	260	4579596	528954	3985932	3751585
15km	50%	50000	4	272	4321560	512049	3767861	3636475
15km	50%	50000	4	337	4875448	565890	4257138	3721666
15km	50%	50000	4	170	3698499	499342	3158363	3217046
15km	50%	50000	4	251	4143566	508446	3596920	3414546
15km	50%	50000	4	248	4291029	502929	3750871	3495769
15km	50%	50000	4	294	4817524	514482	4263100	3833249
15km	50%	50000	4	313	4436734	513376	3865771	3601657
15km	50%	50000	4	315	3730103	471410	3224016	2950687
15km	50%	50000	4	223	4127882	513128	3578296	3196373
15km	50%	50000	4	237	3808936	471380	3286486	3450270
15km	50%	50000	4	431	3786787	457430	3279013	4120140
15km	50%	50000	4	309	4548024	553484	3962675	3546120
15km	50%	50000	4	268	4609146	525698	4022933	3586193
15km	50%	50000	4	408	4469145	511780	3906120	3778924
15km	50%	50000	4	263	4642299	577745	4012518	3691187
15km	50%	50000	4	298	4249271	506436	3703905	3224448
15km	50%	50000	4	284	5060716	565329	4449842	4314934
15km	50%	50000	4	196	4626537	572721	3996533	3628094
15km	50%	50000	4	256	5661375	625256	4980812	4596921
15km	50%	50000	4	271	4408575	561361	3798893	3279051
15km	50%	50000	4	272	5517381	603095	4861990	4381519
15km	50%	50000	4	302	4426537	601333	3780468	4046071
15km	50%	50000	4	304	6444383	673588	5721425	4701331
15km	50%	50000	4	379	4389301	523029	3818150	3375656
15km	50%	50000	4	467	4210325	502243	3630630	3874518
15km	50%	50000	4	265	4163342	515435	3602584	3317215
15km	50%	50000	4	287	4911568	567081	4302964	3824798
15km	50%	50000	4	416	5414712	535807	4834969	4104335
15km	50%	50000	4	316	3580046	439398	3101068	3382496
15km	50%	50000	4	241	4356251	521399	3779407	3598486
15km	50%	50000	4	271	4067564	522427	3503306	3394612
15km	50%	50000	4	278	3968132	505010	3407900	3407390
15km	50%	50000	4	297	4528194	525816	3968021	3671018
15km	50%	50000	4	307	3895546	497255	3359677	3373996
15km	50%	50000	4	323	4361225	494099	3834584	3847350
15km	50%	50000	4	230	4305387	540580	3730367	3293651
15km	50%	50000	4	226	4582222	575435	3955428	4156761
15km	50%	50000	4	238	4175913	513020	3573881	3449014
15km	50%	50000	4	255	3927359	457835	3418565	3415975
15km	50%	50000	4	259	4480960	561136	3891978	3558497
15km	50%	50000	4	379	3981657	514434	3417430	3281261
15km	50%	50000	4	317	5571791	570050	4922885	4559938
15km	50%	50000	4	253	5310192	560313	4720041	4332942
15km	50%	50000	4	228	4598418	501138	4017587	3615535
15km	50%	50000	4	255	5136649	616498	4464139	4148106
15km	50%	50000	4	304	5176793	566169	4569624	4317604
15km	50%	50000	4	385	4212515	546687	3627736	3632924
15km	50%	50000	4	382	5508242	578089	4884923	3646174
15km	50%	50000	4	325	5132334	526162	4550242	3841552
15km	50%	50000	4	240	4636606	549721	4025655	3834705
15km	50%	50000	4	252	4738974	548299	4127503	3253414
15km	50%	50000	4	288	4302066	481643	3769791	3096029
15km	50%	50000	4	277	3931333	512983	3378193	3465745
15km	50%	50000	4	264	3453824	413756	2996042	3071600
15km	50%	50000	4	305	4456941	512889	3895470	3890632
15km	50%	50000	4	249	4205872	499757	3656983	3296260
15km	50%	50000	4	245	4207675	531322	3620809	3705997
15km	50%	50000	4	308	4770882	550437	4176343	4630158
15km	50%	50000	4	389	4374009	543753	3759666	3748454
15km	50%	50000	4	234	4498766	547685	3896543	3820793
15km	50%	50000	4	338	3856503	482725	3320260	3099632
15km	50%	50000	4	245	3967039	500468	3420303	3751015
15km	50%	50000	4	260	4759463	585391	4114509	3733956
15km	50%	50000	4	370	4338516	472596	3823858	3623784
15km	50%	50000	4	269	4253188	518245	3691588	4024364
15km	50%	50000	4	289	6257138	654094	5539308	4562558
15km	50%	50000	4	324	4945808	584765	4322508	4164509
15km	50%	50000	4	298	4576995	531174	3985960	4044549
15km	50%	50000	4	238	4689164	494683	4129340	3311301
15km	50%	50000	4	318	4917227	520254	4321652	4142053
15km	50%	50000	4	271	4726260	489382	4184702	3747866
15km	50%	50000	4	239	5266634	596580	4604376	4268936
15km	50%	50000	4	306	4466024	550705	3865623	3967877
15km	50%	50000	4	223	4154443	496108	3613669	3981068
15km	50%	50000	4	379	4963665	529645	4386827	4105262
15km	50%	50000	4	175	3193628	419447	2732118	2720833
15km	50%	50000	4	290	5672001	642882	4974085	4888446
15km	50%	50000	4	333	4155267	446768	3664516	3712554
15km	50%	50000	4	275	5041702	581497	4394929	4236993
15km	50%	50000	4	265	3392102	442958	2914130	3380961
15km	50%	50000	4	356	4111123	475989	3587307	3201865
15km	50%	50000	4	353	5268832	582604	4617361	3626986
15km	50%	50000	4	301	4596164	550065	3971580	3857443
15km	50%	50000	4	401	5101298	571319	4480725	4444467
15km	50%	50000	4	183	3241190	422556	2776902	2734431
15km	50%	50000	4	351	4111818	481898	3570128	3456091
15km	50%	50000	4	241	5010611	549776	4390181	3747373
15km	50%	50000	4	334	4360476	524462	3792873	3625691
15km	50%	50000	4	230	4645092	560250	4053712	3954728
15km	50%	50000	4	396	4752280	531097	4179665	3813011
15km	50%	50000	4	242	3431846	429109	2982856	3523579
15km	50%	50000	4	442	6123329	671133	5393599	4929369
15km	50%	50000	4	366	4187211	544426	3607394	3530818
15km	50%	50000	4	250	3845334	487088	3314564	3813063
15km	50%	50000	4	324	3999807	491259	3469961	3176229
15km	50%	50000	4	242	3885699	457740	3388909	3299059
15km	50%	50000	4	377	4318217	505182	3780994	3298976
15km	50%	50000	4	295	6205245	608929	5537916	4222888
15km	50%	50000	4	284	3079422	396681	2656235	3206407
15km	50%	50000	4	263	4599320	560005	4000092	3587034
15km	50%	50000	4	226	4345946	535136	3765402	3824045
15km	50%	50000	4	334	4680861	523087	4092048	4187566
15km	50%	50000	4	339	4565145	527972	3976451	3918771
15km	50%	50000	4	298	4950488	529161	4370701	4048891
15km	50%	50000	4	249	4616466	567908	4009839	3883318
15km	50%	50000	4	211	4587113	553642	3995779	4287757
15km	50%	50000	4	276	3297739	425918	2817254	2943360
15km	50%	50000	4	297	4685265	546343	4064707	4456606
15km	50%	50000	4	275	3924512	492601	3365764	4522651
15km	50%	50000	4	289	3945707	502010	3406004	3254309
15km	50%	50000	4	362	3839231	489326	3307611	3720242
15km	50%	50000	4	331	3762317	454945	3264473	3188901
15km	50%	50000	4	283	4833322	565333	4223497	3432222
15km	50%	50000	4	249	4627862	561260	3998180	3924425
15km	50%	50000	4	250	4932925	565399	4330718	4220875
15km	50%	50000	4	340	3729272	459478	3228154	3343362
15km	50%	50000	4	334	4579090	555792	3975004	3294309
15km	50%	50000	4	250	4345098	535200	3752359	3949690
15km	50%	50000	4	205	5217109	560461	4598387	4241458
15km	50%	50000	4	267	4287422	488829	3770057	3600199
15km	50%	50000	4	273	4338019	497992	3789468	3383704
15km	50%	50000	4	270	4110398	499999	3569297	3489767
15km	50%	50000	4	298	4672928	472692	4156892	3941915
15km	50%	50000	4	377	4309458	512458	3753009	3794676
15km	50%	50000	4	274	5087961	601682	4406932	4067461
15km	50%	50000	4	321	4360900	558690	3762285	3856040
15km	50%	50000	4	302	4520102	592229	3889916	3773031
15km	50%	50000	4	292	4150733	539420	3566406	3484143
15km	50%	50000	4	254	4027316	497185	3490728	3080386
15km	50%	50000	4	390	4717362	567116	4094312	3810784
15km	50%	50000	4	221	5072311	542885	4495090	3858026
15km	50%	50000	4	236	4141541	499998	3573997	3454912
15km	50%	50000	4	219	3682130	419484	3230722	3670614
15km	50%	50000	4	234	3744810	452148	3260153	3576941
15km	50%	50000	4	345	4540462	541576	3949667	4102345
15km	50%	50000	4	400	5000057	542098	4409002	4493863
15km	50%	50000	4	359	4226323	484593	3699855	3503310
15km	50%	50000	4	397	3717360	466025	3198379	3311590
15km	50%	50000	4	354	4987076	573357	4361322	3822726
15km	50%	50000	4	243	3997897	477872	3472649	3071846
15km	50%	50000	4	183	4215529	512683	3655759	3509499
15km	50%	50000	4	309	3604464	459802	3106668	3324919
15km	50%	50000	4	271	4553919	515875	3986781	3547027
15km	50%	50000	4	245	4087246	524217	3511935	3533909
15km	50%	50000	4	309	4013605	472132	3470907	3482029
15km	50%	50000	4	246	3920272	476748	3394707	3034289
15km	50%	50000	4	366	3864247	504069	3328203	3247513
15km	50%	50000	4	273	5064241	609455	4415125	3984517
15km	50%	50000	4	255	4491476	495493	3936730	3618582
15km	50%	50000	4	291	4169342	510494	3603863	3736771
15km	50%	50000	4	291	5159270	613476	4473439	4241989
15km	50%	50000	4	325	5560299	582250	4894219	3846688
15km	50%	50000	4	262	4959188	562098	4318201	4147877
15km	50%	50000	4	299	3543701	454313	3058190	3339538
15km	50%	50000	4	186	4494826	532300	3899238	3890510
15km	50%	50000	4	235	4666336	535263	4085867	4175281
15km	50%	50000	4	237	3641128	452925	3153094	2928699
15km	50%	50000	4	328	4831787	534776	4238839	3325205
15km	50%	50000	4	249	3555476	444428	3075733	3581409
15km	50%	50000	4	297	4640256	577470	3995162	3996203
15km	50%	50000	4	278	4008106	488507	3489369	3459649
15km	50%	50000	4	235	3585359	500432	3040698	4308445
15km	50%	50000	4	384	6545601	669362	5802640	4811989
15km	50%	50000	4	394	6018527	588407	5382446	4555198
15km	50%	50000	4	390	5317505	517908	4751013	4375624
15km	50%	50000	4	313	4014893	506581	3472689	3630786
15km	50%	50000	4	215	3496466	475957	3001438	3340799
15km	50%	50000	4	256	4732090	547800	4123218	4112669
15km	50%	50000	4	267	4081575	529759	3520256	3829600
15km	50%	50000	4	248	3326826	375952	2916730	2982413
15km	50%	50000	4	270	3712722	461877	3215059	3323457
15km	50%	50000	4	235	5659265	637723	4936645	4730843
15km	50%	50000	4	238	4536418	523013	3943627	3615760
15km	50%	50000	4	319	3781965	427766	3317944	3905783
15km	50%	50000	4	270	3641431	421216	3156513	2772445
15km	50%	50000	4	222	3654248	447232	3163474	3153402
15km	50%	50000	4	290	4686940	527435	4105651	4243374
15km	50%	50000	4	236	4223213	525737	3650381	3945943
15km	50%	50000	4	232	4490282	539086	3924495	3397027
15km	50%	50000	4	388	4795729	523514	4229093	3637608
15km	50%	50000	4	343	5104239	604478	4449543	4526089
15km	50%	50000	4	253	4063642	461414	3544528	3194021
15km	50%	50000	4	266	4693377	560991	4088278	3547276
15km	50%	50000	4	308	4169214	495911	3632586	3399376
15km	50%	50000	4	347	4551740	558566	3958687	3956108
15km	50%	50000	4	259	4552190	540760	3955555	3724341
15km	50%	50000	4	250	3807119	494387	3256634	3057770
15km	50%	50000	4	249	3983172	475064	3471813	3248890
15km	50%	50000	4	242	4061056	473261	3553112	4061152
15km	50%	50000	4	366	5029243	576544	4404648	4323594
15km	50%	50000	4	255	3786744	446592	3308762	3395608
15km	50%	50000	4	333	4461034	519293	3906251	3684873
15km	50%	50000	4	237	3990864	488710	3440390	3547356
15km	50%	50000	4	235	4370714	530890	3793863	3678626
15km	50%	50000	4	298	4777589	470173	4279847	4024480
15km	50%	50000	4	292	5231177	627123	4543791	3669820
15km	50%	50000	4	378	4714890	551408	4109121	4186169
15km	50%	50000	4	357	4120406	522462	3567043	3880998
15km	50%	50000	4	239	3764208	477572	3254349	3229570
15km	50%	50000	4	229	4463879	545598	3859407	3780821
15km	50%	50000	4	278	5220588	608520	4560802	4128767
15km	50%	50000	4	251	4603950	561980	3994647	3738766
15km	50%	50000	4	229	4072841	519250	3486916	3819103
15km	50%	50000	4	270	4959520	517481	4391068	3997310
15km	50%	50000	4	336	5691010	579635	5070559	4709682
15km	50%	50000	4	234	5744108	690098	5006063	3821947
15km	50%	50000	4	390	4071822	470033	3562658	3408223
15km	50%	50000	4	178	3635616	463256	3102854	3479243
15km	50%	50000	4	296	5629626	594821	4974852	4629532
15km	50%	50000	4	370	4337614	487494	3811228	3664333
15km	50%	50000	4	348	4433407	545055	3831616	3688892
15km	50%	50000	4	255	4823864	569087	4191093	4019782
15km	50%	50000	4	271	5208788	592914	4554690	4449641
15km	50%	50000	4	347	4776754	513419	4224868	3756423
15km	50%	50000	4	374	5213648	564797	4610515	3907451
15km	50%	50000	4	258	4862224	532318	4284881	4073731
15km	50%	50000	4	267	3776643	468139	3270181	3437363
15km	50%	50000	4	350	5010284	541134	4395856	4288562
15km	50%	50000	4	337	5924291	694746	5189506	4930318
15km	50%	50000	4	257	5487632	597147	4831086	4348971
15km	50%	50000	4	235	4855512	598290	4199310	4057484
15km	50%	50000	4	294	4152275	487161	3622938	3906129
15km	50%	50000	4	219	4667140	580464	4017318	3828513
15km	50%	50000	4	443	3627403	455143	3114022	3448161
15km	50%	50000	4	307	5636757	617485	4968460	4259476
15km	50%	50000	4	262	4439092	562173	3834897	3517081
15km	50%	50000	4	325	4698411	515774	4125399	3760138
15km	50%	50000	4	342	4074558	458589	3568655	3991119
15km	50%	50000	4	251	4996561	596501	4325484	4219179
15km	50%	50000	4	307	5219699	560298	4618201	4066275
15km	50%	50000	4	249	3907552	486527	3385481	3686032
15km	50%	50000	4	233	4539506	503472	3989672	3838214
15km	50%	50000	4	284	4191884	531005	3619144	3761887
15km	50%	50000	4	308	5685111	599242	5033753	4455262
15km	50%	50000	4	326	4823750	533169	4213744	3519662
15km	50%	50000	4	311	4241912	490569	3709309	3501665
15km	50%	50000	4	468	4223589	512304	3647375	3626939
15km	50%	50000	4	242	4372672	526364	3808252	3433402
15km	50%	50000	4	277	4705175	524629	4135047	3536052
15km	50%	50000	4	219	4492669	540444	3898405	4346824
15km	50%	50000	4	216	3226584	457554	2734680	3359557
15km	50%	50000	4	203	4022310	487948	3486450	3470883
15km	50%	50000	4	204	2915940	378474	2515864	2786866
15km	50%	50000	4	309	3759085	461315	3256417	3493996
15km	50%	50000	4	228	3521871	471132	2997212	3341788
15km	50%	50000	4	292	3958830	474334	3444660	3276513
15km	50%	50000	4	290	5134840	573999	4512673	3894491
15km	50%	50000	4	323	3739105	495653	3208320	3500886
15km	50%	50000	4	375	3663193	464180	3159859	3833072
15km	50%	50000	4	348	5479575	592186	4806692	4236432
15km	50%	50000	4	423	5522774	557059	4929589	4375307
15km	50%	50000	4	272	3584279	424757	3118973	2954419
15km	50%	50000	4	288	4750055	552377	4130273	3645961
15km	50%	50000	4	280	4150052	430242	3685623	3276412
15km	50%	50000	4	306	5835610	602191	5175683	4466398
15km	50%	50000	4	281	4443040	515803	3874185	3552849
15km	50%	50000	4	240	4541126	563155	3926701	3909257
15km	50%	50000	4	271	4409403	516441	3851346	3304739
15km	50%	50000	4	276	4680462	504041	4137141	3838327
15km	50%	50000	4	456	4908402	541731	4315985	4085641
15km	50%	50000	4	233	4425842	511023	3880490	3292038
15km	50%	50000	4	422	6662270	726597	5882739	4845343
15km	50%	50000	4	256	3670964	461568	3177911	3448224
15km	50%	50000	4	328	4948684	551306	4354876	3951582
15km	50%	50000	4	284	4319992	503663	3768715	3697027
15km	50%	50000	4	292	5594432	562182	4992298	4185265
15km	50%	50000	4	202	3879250	455221	3384354	3591631
15km	50%	50000	4	214	4446702	583617	3805273	4110349
15km	50%	50000	4	279	4205323	499053	3649608	3410126
15km	50%	50000	4	285	4142937	448493	3639331	3589636
15km	50%	50000	4	263	3438491	431704	2975045	3013975
15km	50%	50000	4	283	4187426	530633	3619516	3589736
15km	50%	50000	4	324	4024172	478964	3496247	3486570
15km	50%	50000	4	407	4392823	530630	3831125	3629909
15km	50%	50000	4	394	5442022	552367	4844134	3607602
15km	50%	50000	4	271	4359035	494692	3827060	4002129
15km	50%	50000	4	322	4189914	469432	3686022	3520236
15km	50%	50000	4	253	5242493	653323	4533481	4025357
15km	50%	50000	4	266	4488255	527411	3928544	3418428
15km	50%	50000	4	347	4274836	436408	3787075	3288442
15km	50%	50000	4	213	4264672	504618	3716593	3856127
15km	50%	50000	4	253	4670438	606201	4007876	3858106
15km	50%	50000	4	313	5597551	611126	4927186	4760530
15km	50%	50000	4	322	4654002	546024	4050028	3788076
15km	50%	50000	4	212	4514717	503553	3959849	4212897
15km	50%	50000	4	438	5068729	527383	4492808	3953202
15km	50%	50000	4	195	3913544	468412	3399886	3730437
15km	50%	50000	4	204	4337357	545068	3746887	3661968
15km	50%	50000	4	261	4995227	577703	4367717	3925022
15km	50%	50000	4	269	5242597	559852	4639827	4382331
15km	50%	50000	4	387	5283543	568844	4670593	4038423
15km	50%	50000	4	334	5125714	584971	4497598	3646425
15km	50%	50000	4	333	4904820	551336	4303292	3882440
15km	50%	50000	4	310	5263624	600652	4610916	4071536
15km	50%	50000	4	264	3650871	401892	3195296	3382080
15km	50%	50000	4	358	5589787	612753	4925683	4466826
15km	50%	50000	4	231	4535751	550295	3951637	3972265
15km	50%	50000	4	181	3498272	426288	3031019	2826484
15km	50%	50000	4	206	3416812	400760	2969912	3006150
15km	50%	50000	4	232	3322387	429040	2838359	3516319
15km	50%	50000	4	255	4187418	515368	3627294	3832859
15km	50%	50000	4	421	5207891	634913	4500359	4327387
15km	50%	50000	4	271	4546670	488738	4016175	4497944
15km	50%	50000	4	411	4567240	574515	3949956	3993186
15km	50%	50000	4	293	4212123	514462	3645296	4203057
15km	50%	50000	4	325	4515940	546067	3915312	3794121
15km	50%	50000	4	274	3735828	462169	3222035	3120403
15km	50%	50000	4	287	4250179	544104	3648980	3540237
15km	50%	50000	4	342	3033877	396844	2599664	3085512
15km	50%	50000	4	224	4376909	551615	3781720	3528411
15km	50%	50000	4	268	4361703	497672	3829141	3430560
15km	50%	50000	4	270	4624050	556996	4001693	3935325
15km	50%	50000	4	225	4217460	462562	3718318	3635832
15km	50%	50000	4	268	3614165	474707	3083623	3400111
15km	50%	50000	4	257	4877526	572659	4270480	4133254
15km	50%	50000	4	398	4124489	552555	3538988	4211585
15km	50%	50000	4	300	4353715	543776	3747229	3767163
15km	50%	50000	4	247	3522314	445946	3052324	3456308
15km	50%	50000	4	293	4896868	535082	4307161	3853585
15km	50%	50000	4	223	4278970	510931	3717344	3195632
15km	50%	50000	4	307	4130422	546648	3558759	3179601
15km	50%	50000	4	263	5177985	517533	4590992	3835418
15km	50%	50000	4	257	4484594	576319	3843536	4008905
15km	50%	50000	4	260	4463344	573635	3819133	3624590
15km	50%	50000	4	310	4613775	572068	3997470	3869275
15km	50%	50000	4	339	5454108	585308	4803281	4429353
15km	50%	50000	4	229	3909634	442812	3405943	3416685
15km	50%	50000	4	220	4897405	600951	4241099	4065699
15km	50%	50000	4	270	4098854	493496	3562781	3381476
15km	50%	50000	4	409	4114533	499940	3567375	3372947
15km	50%	50000	4	312	4538030	567403	3919882	3909294
15km	50%	50000	4	188	3927984	500729	3395113	3256418
15km	50%	50000	4	248	5303421	584064	4654289	4334445
15km	50%	50000	4	294	4689316	502627	4146029	3808145
15km	50%	50000	4	265	3552698	450846	3063528	3660143
15km	50%	50000	4	319	4386331	493183	3846794	3451459
15km	50%	50000	4	354	3754285	459170	3228250	3425803
15km	50%	50000	4	214	3965457	521427	3399501	3815789
15km	50%	50000	4	270	5549329	620685	4877663	4214806
15km	50%	50000	4	362	4960385	526790	4366308	3666830
15km	50%	50000	4	292	4410493	536683	3820444	3936495
15km	50%	50000	4	220	4336217	539451	3727288	3213612
15km	50%	50000	4	226	4364496	553258	3774121	3849140
15km	50%	50000	4	356	3554469	438847	3082192	3231598
15km	50%	50000	4	446	4872227	521811	4306862	3703125
15km	50%	50000	4	195	3507076	422831	3051692	2986315
15km	50%	50000	4	310	3471279	441219	2993486	3001447
15km	50%	50000	4	304	4362674	487224	3841518	3898586
15km	50%	50000	4	215	4105142	476590	3598583	3541524
15km	50%	50000	4	360	4401464	529990	3831005	3557758
15km	50%	50000	4	256	5729319	628746	5039498	3970682
15km	50%	50000	4	344	4722255	558805	4115810	4448722
15km	50%	50000	4	384	5637815	562298	5027298	4141809
15km	50%	50000	4	246	4405139	523288	3818738	4165087
15km	50%	50000	4	392	5306412	585040	4650900	4137742
15km	50%	50000	4	244	4355877	532903	3779813	3940549
15km	50%	50000	4	268	4596097	523145	4030010	4404750
15km	50%	50000	4	244	4074106	541441	3502778	3521762
15km	50%	50000	4	341	4329168	538724	3742117	3639362
15km	50%	50000	4	232	3929467	459126	3426558	3491795
15km	50%	50000	4	299	4980236	525323	4384889	4005755
15km	50%	50000	4	366	4116335	483319	3580862	4283262
15km	50%	50000	4	251	4600914	568994	3986859	3520458
15km	50%	50000	4	235	4750135	559955	4139796	4112212
15km	50%	50000	4	295	4606641	538383	4042267	4018254
15km	50%	50000	4	247	4670431	537644	4089322	3646226
15km	50%	50000	4	230	4194111	542399	3600334	3796815
15km	50%	50000	4	276	3587405	406289	3147422	3501023
15km	50%	50000	4	311	4347645	526220	3781009	3665568
15km	50%	50000	4	356	3645652	436790	3169261	3493546
15km	50%	50000	4	236	5674919	637899	4987060	4658021
15km	50%	50000	4	278	3784990	456427	3254085	3230194
15km	50%	50000	4	386	5293263	560469	4681242	3841309
15km	50%	50000	4	296	4893013	561751	4289386	3838673
15km	50%	50000	4	288	3676823	453644	3184548	3264599
15km	50%	50000	4	300	5775501	597767	5143937	4950707
15km	50%	50000	4	255	4344160	510485	3789548	4008780
15km	50%	50000	4	252	4436059	523682	3859905	3403330
15km	50%	50000	4	254	3342099	432560	2854668	3530910
15km	50%	50000	4	288	3706230	473884	3198606	3433302
15km	50%	50000	4	296	4721514	552305	4122320	3593142
15km	50%	50000	4	246	4538107	515147	3999398	3727368
15km	50%	50000	4	296	4561472	533675	3986232	3390672
15km	50%	50000	4	261	4655947	528937	4067972	3923126
15km	50%	50000	4	276	4241930	525139	3641727	3851666
15km	50%	50000	4	278	4248707	504522	3714575	3520803
15km	50%	50000	4	363	4208970	501718	3678632	3311121
15km	50%	50000	4	293	3412987	431580	2932956	3086803
15km	50%	50000	4	248	3666702	448365	3193134	2970483
15km	50%	50000	4	225	4009920	488074	3472586	3773946
15km	50%	50000	4	290	5234645	645378	4521859	4207784
15km	50%	50000	4	296	3604251	452978	3121898	3093674
15km	50%	50000	4	379	4803484	561102	4198156	4481019
15km	50%	50000	4	248	5037468	616055	4340876	4251385
15km	50%	50000	4	229	4203900	525239	3629599	3680916
15km	50%	50000	4	243	4508526	551218	3897681	3953502
15km	50%	50000	4	222	4447643	549100	3842319	3767641
15km	50%	50000	4	291	4899438	527426	4335090	4206923
15km	50%	50000	4	194	4327942	531798	3750180	3532264
15km	50%	50000	4	192	4230302	514848	3671700	3283590
15km	50%	50000	4	321	4750893	550457	4166787	3775012
15km	50%	50000	4	426	5624013	580754	5002278	4199071
15km	50%	50000	4	252	3849813	464600	3347517	3016421
15km	50%	50000	4	297	5839869	622260	5102076	4376159
15km	50%	50000	4	300	5508177	586953	4866643	4399795
15km	50%	50000	4	259	4388269	504309	3850443	3717981
15km	50%	50000	4	312	4769570	574699	4143239	3907892
15km	50%	50000	4	215	4220644	507182	3661558	3446321
15km	50%	50000	4	274	3242303	407149	2799380	3267227
15km	50%	50000	4	272	4050793	478278	3521880	3411815
15km	50%	50000	4	375	4125018	536745	3544783	3134843
15km	50%	50000	4	269	4427996	502033	3879487	3344010
15km	50%	50000	4	209	4993174	574032	4369073	4184606
15km	50%	50000	4	290	4661802	554784	4063538	3947274
15km	50%	50000	4	266	2909250	379623	2502328	2613123
15km	50%	50000	4	247	4950193	565264	4343669	3471412
15km	50%	50000	4	239	5073801	553979	4455205	3905474
15km	50%	50000	4	203	5097198	542184	4493882	3884238
15km	50%	50000	4	246	4157738	527350	3592018	4440221
15km	50%	50000	4	292	5428992	622528	4742017	4941480
15km	50%	50000	4	242	4439944	542775	3841663	3495641
15km	50%	50000	4	305	4456850	516307	3897658	3785695
15km	50%	50000	4	326	4160544	502330	3597319	3460734
15km	50%	50000	4	237	4233464	524195	3662428	3576319
15km	50%	50000	4	267	4898434	559222	4305292	4011209
15km	50%	50000	4	302	4842294	500782	4288054	3696356
15km	50%	50000	4	463	4619136	521678	4042135	4054272
15km	50%	50000	4	337	5354279	571927	4715883	4236814
15km	50%	50000	4	310	5046297	538357	4439380	3871805
15km	50%	50000	4	321	3784709	493038	3241026	3305090
15km	50%	50000	4	347	4292973	521767	3724047	3490544
15km	50%	50000	4	491	4994874	601847	4296242	4233294
15km	50%	50000	4	261	4611583	508940	4056775	4040830
15km	50%	50000	4	292	4148392	526332	3573716	3801390
15km	50%	50000	4	321	4407793	474895	3883420	3872747
15km	50%	50000	4	269	4017791	492381	3481860	2859558
15km	50%	50000	4	369	4767221	496614	4222146	4104855
15km	50%	50000	4	485	5203652	585893	4554617	3743350
15km	50%	50000	4	265	3827559	483809	3316279	4042241
15km	50%	50000	4	279	4575607	504844	4030985	3808570
15km	50%	50000	4	293	4052010	514399	3487617	3675755
15km	50%	50000	4	363	4653155	576154	4015782	4427900
15km	50%	50000	4	360	3964240	496943	3426538	3641531
15km	50%	50000	4	327	4910238	514810	4358556	3988799
15km	50%	50000	4	280	3706357	434207	3228966	3147774
15km	50%	50000	4	279	4018842	495705	3485303	3180653
15km	50%	50000	4	217	3629361	425870	3162599	2712711
15km	50%	50000	4	255	4634175	551020	4033945	3952685
15km	50%	50000	4	289	5386360	571716	4770445	4277109
15km	50%	50000	4	184	3215983	447198	2723466	2838560
15km	50%	50000	4	312	4998413	552540	4380512	4041158
15km	50%	50000	4	337	4722077	560490	4112873	3839634
15km	50%	50000	4	213	3967360	482056	3454664	3356730
15km	50%	50000	4	363	5446539	600300	4806112	4500860
15km	50%	50000	4	232	6184710	671067	5442722	4917712
15km	50%	50000	4	294	3799366	476884	3283617	3501089
15km	50%	50000	4	267	4657678	599840	4009399	3823681
15km	50%	50000	4	244	3826667	441944	3338046	3351781
15km	50%	50000	4	289	5284499	578996	4647044	4094679
15km	50%	50000	4	385	4926834	557281	4321076	3887502
15km	50%	50000	4	195	3667617	467942	3163031	3135135
15km	50%	50000	4	297	4130461	532033	3548015	3610230
15km	50%	50000	4	314	4030082	491968	3442930	3191384
15km	50%	50000	4	222	3733283	494781	3207065	2882198
15km	50%	50000	4	286	4014668	464162	3513192	3404586
15km	50%	50000	4	263	3801420	456737	3301772	3489258
15km	50%	50000	4	271	4833408	552868	4207386	3972077
15km	50%	50000	4	362	3810002	449706	3315321	3375977
15km	50%	50000	4	350	5154689	520513	4597474	3956468
15km	50%	50000	4	440	4233420	520565	3670057	3838029
15km	50%	50000	4	341	5043141	574440	4412439	3904791
15km	50%	50000	4	423	3721952	472720	3206958	3065179
15km	50%	50000	4	233	3351393	420736	2895102	2783377
15km	50%	50000	4	225	4644913	562395	3991951	3444663
15km	50%	50000	4	263	4198276	562545	3598301	3785240
15km	50%	50000	4	424	5245184	552503	4648181	4171336
15km	50%	50000	4	253	3898979	473288	3387306	3476872
15km	50%	50000	4	250	4189333	516992	3611149	3310297
15km	50%	50000	4	275	5545052	572436	4913565	4308983
15km	50%	50000	4	459	4944623	551178	4317112	4159709
15km	50%	50000	4	317	4753727	529124	4172163	4136299
15km	50%	50000	4	265	4003795	493841	3474502	3505537
15km	50%	50000	4	232	4831868	543229	4212670	3595668
15km	50%	50000	4	229	4799571	569493	4173656	3678824
15km	50%	50000	4	305	4632773	588339	3989047	4081103
15km	50%	50000	4	294	3936132	475992	3408552	3960630
15km	50%	50000	4	342	5964861	625925	5284715	4196199
15km	50%	50000	4	273	4221772	527600	3647247	3783780
15km	50%	50000	4	265	4417685	498082	3883068	3182448
15km	50%	50000	4	395	4005757	504410	3461062	3258945
15km	50%	50000	4	395	4185748	514261	3621970	3579204
15km	50%	50000	4	294	4304793	489994	3776316	3493418
15km	50%	50000	4	327	5429600	559624	4809162	4023372
15km	50%	50000	4	226	4798157	509959	4247831	3610506
15km	50%	50000	4	241	5441276	614441	4770868	4118879
15km	50%	50000	4	252	4239570	522674	3611511	3326279
15km	50%	50000	4	307	4582290	506610	4017933	4029064
15km	50%	50000	4	353	6145590	636560	5464704	4639187
15km	50%	50000	4	334	4090934	459361	3569282	3433619
15km	50%	50000	4	278	5040762	561788	4349663	3755311
15km	50%	50000	4	313	4025632	459817	3524244	3788250
15km	50%	50000	4	245	5098291	597768	4448052	4284498
15km	50%	50000	4	380	4860417	544029	4277778	3929213
15km	50%	50000	4	248	3898816	466457	3391247	3716811
15km	50%	50000	4	298	4938052	560275	4339483	3799188
15km	50%	50000	4	283	4324720	512721	3780263	3487194
15km	50%	50000	4	339	5585648	610710	4908523	4840097
15km	50%	50000	4	316	4695935	531353	4104211	3955610
15km	50%	50000	4	376	4172829	512366	3578848	3619321
15km	50%	50000	4	322	4519928	565259	3873796	3915405
15km	50%	50000	4	305	5149508	549188	4536054	4724759
15km	50%	50000	4	308	4313242	538832	3725279	3354795
15km	50%	50000	4	261	3992531	502865	3448648	3498652
15km	50%	50000	4	262	4489918	542798	3889144	4212418
15km	50%	50000	4	266	4468522	550192	3875285	3473188
15km	50%	50000	4	204	4214710	510330	3657894	3712050
15km	50%	50000	4	245	3835030	477980	3315389	3095455
15km	50%	50000	4	345	5044902	581454	4428415	3868426
15km	50%	50000	4	340	5211326	572924	4578139	4293266
15km	50%	50000	4	367	4986656	566377	4365181	4271047
15km	50%	50000	4	302	4344740	523753	3777656	3974322
15km	50%	50000	4	230	3933237	453410	3430938	3135365
15km	50%	50000	4	312	3989788	489614	3456924	3582463
15km	50%	50000	4	404	4846144	627388	4175580	4165483
15km	50%	50000	4	307	3422659	427687	2951709	3191828
15km	50%	50000	4	254	3878094	477661	3345338	3458401
15km	50%	50000	4	240	4327862	515391	3772748	3469181
15km	50%	50000	4	287	5188187	567644	4561325	4309174
15km	50%	50000	4	295	5095620	608823	4429508	3345694
15km	50%	50000	4	297	3598668	467501	3098694	3157249
15km	50%	50000	4	204	3251103	408552	2798094	3246013
15km	50%	50000	4	385	4737911	551290	4125344	3462795
15km	50%	50000	4	262	4251774	500784	3713175	3566739
15km	50%	50000	4	275	5159551	548812	4547896	4164263
15km	50%	50000	4	194	3553287	417973	3110687	3158654
15km	50%	50000	4	314	4736730	525254	4167943	3453697
15km	50%	50000	4	425	4938324	606754	4279029	3929814
15km	50%	50000	4	305	4597156	540676	3979492	3417393
15km	50%	50000	4	249	6217307	614231	5539697	4274827
15km	50%	50000	4	400	4408309	527856	3836174	3553211
15km	50%	50000	4	264	4439982	532388	3856778	3378707
15km	50%	50000	4	233	3945543	462085	3430952	3191919
15km	50%	50000	4	228	3661775	431513	3188412	3375454
15km	50%	50000	4	237	5329492	608602	4661573	3839708
15km	50%	50000	4	265	4526328	573330	3916739	3894751
15km	50%	50000	4	345	5082200	543498	4481512	3809219
15km	50%	50000	4	310	3930787	523408	3367775	3916566
15km	50%	50000	4	267	3859307	471679	3322988	3032845
15km	50%	50000	4	328	5176580	583556	4551321	4273794
15km	50%	50000	4	376	4157449	488296	3618236	3755441
15km	50%	50000	4	237	5025337	547052	4438714	3985810
15km	50%	50000	4	263	3920882	499415	3383593	3223533
15km	50%	50000	4	341	5491465	564653	4878973	3931635
15km	50%	50000	4	227	4002832	484616	3477085	3545690
15km	50%	50000	4	268	5168270	557397	4562901	3769717
15km	50%	50000	4	302	4159441	504364	3607097	3125195
15km	50%	50000	4	263	3979338	544142	3396943	4080559
15km	50%	50000	4	282	4724414	538179	4146157	4069156
15km	50%	50000	4	406	6999952	695763	6224034	4847317
15km	50%	50000	4	251	3969716	491514	3410238	3275237
15km	50%	50000	4	307	5044101	552509	4445927	4111268
15km	50%	50000	4	340	5318235	580139	4680527	3805450
15km	50%	50000	4	280	4569587	566467	3956801	3163084
15km	50%	50000	4	299	6249086	680582	5475465	4922313
15km	50%	50000	4	188	3965316	490690	3427970	3648304
15km	50%	50000	4	204	2783543	359876	2408104	2707201
15km	50%	50000	4	329	3868148	518583	3306110	3271508
15km	50%	50000	4	254	4735959	540183	4143068	3817849
15km	50%	50000	4	299	4136929	514839	3577020	3357710
15km	50%	50000	4	287	4259918	526259	3687121	3264240
15km	50%	50000	4	443	4312717	497425	3749604	3288540
15km	50%	50000	4	285	4918013	586893	4272730	3851321
15km	50%	50000	4	233	3512820	438367	3031413	2916872
15km	50%	50000	4	428	5638179	595070	4985204	4327929
15km	50%	50000	4	252	4803123	584732	4156799	4008309
15km	50%	50000	4	191	3743242	450833	3243026	3398456
15km	50%	50000	4	224	4083226	483845	3568148	3164484
15km	50%	50000	4	282	4207144	507899	3661139	3758759
15km	50%	50000	4	259	5804223	609579	5142261	4334184
15km	50%	50000	4	319	5231028	552608	4607695	4419221
15km	50%	50000	4	392	6120155	662722	5383379	4421029
15km	50%	50000	4	250	4008928	487036	3477278	3635689
15km	50%	50000	4	261	4726076	542241	4144809	3786311
15km	50%	50000	4	353	3891069	487430	3365617	3129581
15km	50%	50000	4	272	4456973	526755	3871776	3367953
15km	50%	50000	4	270	4146177	481975	3624585	3613063
15km	50%	50000	4	232	4425118	559395	3812746	3698617
15km	50%	50000	4	193	3668610	449470	3178460	3445041
15km	50%	50000	4	286	5927476	621437	5250903	4722466
15km	50%	50000	4	300	4697518	525166	4110630	3835697
15km	50%	50000	4	269	4349868	524090	3784393	3842585
15km	50%	50000	4	275	3741438	449680	3267032	3626082
15km	50%	50000	4	229	3838245	476696	3332781	3106077
15km	50%	50000	4	280	5326883	556436	4719164	4618164
15km	50%	50000	4	241	3979543	465708	3475936	3014685
15km	50%	50000	4	280	4707270	580994	4073203	3952937
15km	50%	50000	4	208	3593012	476486	3079006	3884417
15km	50%	50000	4	369	3891688	474037	3383689	3665088
15km	50%	50000	4	388	5115899	546898	4525749	4015924
15km	50%	50000	4	287	4161242	503149	3605005	3415817
15km	50%	50000	4	400	4571353	496658	4039257	3317638
15km	50%	50000	4	309	4087481	489724	3565344	3678358
15km	50%	50000	4	412	5637959	600426	4960957	4707844
15km	50%	50000	4	198	4425892	518321	3863388	4277536
15km	50%	50000	4	261	4050863	492980	3520648	3541813
15km	50%	50000	4	247	3850907	477568	3299263	3181272
15km	50%	50000	4	279	4005159	481710	3467241	4185030
15km	50%	50000	4	257	4521451	503718	3963062	3733970
15km	50%	50000	4	262	4828886	564000	4231795	4144743
15km	50%	50000	4	329	4270050	537954	3688165	3324980
15km	50%	50000	4	226	4504694	505539	3923299	3933328
15km	50%	50000	4	395	3971496	461077	3467742	3749035
15km	50%	50000	4	220	4260344	480033	3745186	3750285
15km	50%	50000	4	220	4687639	563016	4073144	3635341
15km	50%	50000	4	243	4221263	516413	3646337	3371288
15km	50%	50000	4	286	5556937	610307	4902735	3943405
15km	50%	50000	4	277	5155313	624487	4490483	4333810
15km	50%	50000	4	318	5696495	616892	5037646	4611366
15km	50%	50000	4	285	5174755	610535	4491121	4390715
15km	50%	50000	4	377	4268924	523313	3691553	3130542
15km	50%	50000	4	203	3893856	483839	3366860	3551451
15km	50%	50000	4	278	4559596	542493	3974952	3623758
15km	50%	50000	4	221	3899235	481623	3363050	3445717
15km	50%	50000	4	216	4665198	537055	4070788	3678609
15km	50%	50000	4	272	3651810	426789	3181343	3669620
15km	50%	50000	4	229	3748264	453630	3257729	3417621
15km	50%	50000	4	283	4633773	538548	4043495	3540297
15km	50%	50000	4	238	4185796	511289	3637021	3978796
15km	50%	50000	4	244	4181362	513978	3600867	3794666
15km	50%	50000	4	232	4323298	510450	3774576	3780559
15km	50%	50000	4	232	4539749	548699	3948845	3581773
15km	50%	50000	4	437	5163822	620267	4496250	4474404
15km	50%	50000	4	280	4537361	552127	3936477	3788068
15km	50%	50000	4	216	3659997	479567	3147955	3556927
15km	50%	50000	4	304	3865061	471966	3353614	3202692
15km	50%	50000	4	280	4197031	516567	3646624	3184689
15km	50%	50000	4	200	4476074	540874	3873184	3145918
15km	50%	50000	4	226	4255710	538438	3679772	3830080
15km	50%	50000	4	338	3491122	436568	3028796	3256069
15km	50%	50000	4	231	3870848	503710	3331504	3138976
15km	50%	50000	4	231	4729931	556396	4123015	4119147
15km	50%	50000	4	338	4447745	539196	3856553	3691764
15km	50%	50000	4	303	4690031	545652	4090963	3613768
15km	50%	50000	4	273	6356965	677582	5611224	4574556
15km	50%	50000	4	242	5743274	613405	5075567	4202406
15km	50%	50000	4	332	4389955	524154	3822641	3916948
15km	50%	50000	4	247	4430047	537995	3844898	3717400
15km	50%	50000	4	215	3723755	492609	3188807	3007181
15km	50%	50000	4	230	4776557	566402	4163564	4296145
15km	50%	50000	4	225	3724862	469561	3214712	3186352
15km	50%	50000	4	332	5127281	597639	4477273	4446087
15km	50%	50000	4	297	4509228	535396	3938687	3721331
15km	50%	50000	4	212	4857247	522333	4270412	3464008
15km	50%	50000	4	235	3876137	475830	3356525	2921017
15km	50%	50000	4	282	4863289	568548	4255595	4219295
15km	50%	50000	4	251	4910242	565652	4303695	4253378
15km	50%	50000	4	228	3842318	465507	3334122	3429330
15km	50%	50000	4	249	5711060	593875	5039555	4196042
15km	50%	50000	4	266	4520725	552609	3926857	4068110
15km	50%	50000	4	429	5829232	610490	5190038	4362700
15km	50%	50000	4	323	3566191	443512	3085296	3137194
15km	50%	50000	4	290	4937404	565784	4320341	3644140
15km	50%	50000	4	382	5221194	561172	4619903	4642731
15km	50%	50000	4	191	4182610	520777	3607928	3421259
15km	50%	50000	4	263	4482864	537905	3896759	3517414
15km	50%	50000	4	291	4078006	483741	3552899	3504942
15km	50%	50000	4	267	4075143	490269	3536608	3450500
15km	50%	50000	4	297	4594338	509682	4036751	3875425
15km	50%	50000	4	226	3850003	521531	3284796	3744897
15km	50%	50000	4	271	4948639	557714	4338002	3818075
15km	50%	50000	4	408	5423129	626362	4742273	4121588
15km	50%	50000	4	269	4050098	510054	3494075	4045501
15km	50%	50000	4	227	3876216	497876	3333607	3084603
15km	50%	50000	4	332	5505698	571693	4892898	4271098
15km	50%	50000	4	292	4161652	531103	3584055	3520206
15km	50%	50000	4	324	4265087	475696	3762071	3651468
15km	50%	50000	4	290	5431660	581702	4790511	4258986
15km	50%	50000	4	236	4971118	568831	4351263	3992474
15km	50%	50000	4	271	5203330	582099	4576433	4120048
15km	50%	50000	4	213	5058087	580314	4406176	4434449
15km	50%	50000	4	323	3834153	471042	3316704	3159211
15km	50%	50000	4	239	4226466	528352	3626597	3762249
15km	50%	50000	4	293	4498095	557177	3900577	3941041
15km	50%	50000	4	367	4365065	519277	3800485	3242959
15km	50%	50000	4	217	4398467	556711	3797418	3606741
15km	50%	50000	4	333	4280100	544942	3666698	3995333
15km	50%	50000	4	318	4101439	511688	3541763	3326290
15km	50%	50000	4	224	4957175	552348	4339877	4048195
15km	50%	50000	4	280	4962275	573540	4337592	3838900
15km	50%	50000	4	302	4242787	453090	3755243	3839054
15km	50%	50000	4	202	4186366	533784	3623729	3102702
15km	50%	50000	4	275	5675763	623598	5004244	4318893
15km	50%	50000	4	281	4545388	546504	3953381	3872483
15km	50%	50000	4	338	5180476	564909	4545649	4393710
15km	50%	50000	4	385	4231228	466590	3711212	3741972
15km	50%	50000	4	356	5294030	604126	4636177	4262526
15km	50%	50000	4	269	5399051	584845	4764003	4005720
15km	50%	50000	4	387	4255227	473465	3736866	3572546
15km	50%	50000	4	284	4822103	559557	4209088	3733038
15km	50%	50000	4	285	4747629	547583	4165781	4292922
15km	50%	50000	4	225	4811453	581341	4186018	4082553
15km	50%	50000	4	310	4799053	591394	4150087	4435907
15km	50%	50000	4	219	3841943	496506	3279881	3472640
15km	50%	50000	4	241	4147462	541469	3569335	3626372
15km	50%	50000	4	256	4146491	519856	3570060	3710872
15km	50%	50000	4	289	5290804	608686	4640338	4581201
15km	50%	50000	4	240	3484944	429361	3012546	3090654
15km	50%	50000	4	232	4217507	533554	3640663	3282137
15km	50%	50000	4	307	5277206	555544	4667917	3678896
15km	50%	50000	4	240	4552582	578485	3922290	3463492
15km	50%	50000	4	279	4838574	564213	4214775	3532498
15km	50%	50000	4	235	3728603	466738	3217452	3424572
15km	50%	50000	4	253	5300704	633324	4604445	4204365
15km	50%	50000	4	191	3596182	472546	3083675	2864726
15km	50%	50000	4	352	4591377	550110	3992127	3734054
15km	50%	50000	4	242	4276806	530437	3707284	3669864
15km	50%	50000	4	352	4053985	496408	3526166	3764410
15km	50%	50000	4	290	3722792	482112	3200657	3627889
15km	50%	50000	4	362	3641240	433941	3166080	3302582
15km	50%	50000	4	330	5593798	585741	4957785	4796528
15km	50%	50000	4	290	4356376	521739	3773208	3264793
15km	50%	50000	4	330	5309168	536695	4709327	4270020
15km	50%	50000	4	214	4141390	529122	3569698	3156171
15km	50%	50000	4	226	4294191	537033	3723781	3359609
15km	50%	50000	4	319	4665475	512232	4108796	4087384
15km	50%	50000	4	298	6100736	617375	5407309	4487622
15km	50%	50000	4	262	5715911	611363	5060160	4376497
15km	50%	50000	4	214	4044599	503748	3504845	3273840
15km	50%	50000	4	202	5071021	594618	4394619	3883405
15km	50%	50000	4	486	4044886	438447	3558078	3774896
15km	50%	50000	4	203	3101789	402069	2653318	2916307
15km	50%	50000	4	208	4395178	512903	3820878	3755885
15km	50%	50000	4	225	4650354	531700	4077186	4095559
15km	50%	50000	4	179	3053863	390973	2617082	3236889
15km	50%	50000	4	305	5800976	619712	5125659	4380372
15km	50%	50000	4	264	3504900	424565	3039339	3158758
15km	50%	50000	4	222	3534389	445077	3062711	2943288
15km	50%	50000	4	289	3840557	479262	3316502	3799200
15km	50%	50000	4	254	4627027	547052	4022980	3846670
15km	50%	50000	4	217	4491214	520817	3914898	3273217
15km	50%	50000	4	231	4710236	537538	4111747	4088426
15km	50%	50000	4	268	4469943	536602	3890647	3858599
15km	50%	50000	4	266	4507111	493721	3976077	3821992
15km	50%	50000	4	234	4561761	532425	3983567	3920314
15km	50%	50000	4	250	4945133	565001	4325261	3666714
15km	50%	50000	4	430	4637042	542854	4059401	4276006
15km	50%	50000	4	275	4515290	555122	3928700	3657718
15km	50%	50000	4	243	3775441	505400	3218350	3513380
15km	50%	50000	4	249	4756348	603491	4094251	4103994
15km	50%	50000	4	434	6047380	601058	5401275	4968063
15km	50%	50000	4	225	4241500	520943	3667272	3465982
15km	50%	50000	4	245	4750172	551349	4136190	4045924
15km	50%	50000	4	235	4533218	500535	3979703	3627033
15km	50%	50000	4	250	4375819	569214	3736112	4056153
15km	50%	50000	4	243	5027870	620573	4335479	3784448
15km	50%	50000	4	243	4540176	580411	3896493	3489845
15km	50%	50000	4	258	4297207	556408	3700693	3237298
15km	50%	50000	4	178	3318552	396304	2881639	2992424
15km	50%	50000	4	337	4061240	501603	3525088	3208977
15km	50%	50000	4	371	4117599	489710	3578980	3625107
15km	50%	50000	4	214	4369234	568956	3759383	3790327
15km	50%	50000	4	215	4547741	556016	3940418	3591300
15km	50%	50000	4	385	4327481	534608	3747685	3949104
15km	50%	50000	4	283	4056252	495362	3528322	3275161
15km	50%	50000	4	331	5193519	556147	4596965	3987529
15km	50%	50000	4	247	5502364	572849	4872571	4015533
15km	50%	50000	4	327	5603349	614666	4954969	4403597
15km	50%	50000	4	243	4001381	500466	3460072	3211911
15km	50%	50000	4	211	4073984	504988	3497354	3199680
15km	50%	50000	4	211	3865415	483603	3348099	3423085
15km	50%	50000	4	349	4094466	484230	3563961	3318773
15km	50%	50000	4	298	4734452	515821	4178747	4144163
15km	50%	50000	4	242	5034362	548146	4440718	3832721
15km	50%	50000	4	433	4807180	540916	4219405	3611408
15km	50%	50000	4	281	4560862	581804	3925950	4390418
15km	50%	50000	4	314	4594764	478113	4091269	3686942
15km	50%	50000	4	287	4684965	572929	4065557	4040040
15km	50%	50000	4	303	5012686	549034	4401778	4041946
15km	50%	50000	4	315	4504613	550212	3911074	3818840
15km	50%	50000	4	268	5003421	535684	4416729	3823537
15km	50%	50000	4	440	6217782	649196	5506402	4787598
15km	50%	50000	4	308	3950814	482265	3419934	3558748
15km	50%	50000	4	203	4213648	508171	3649271	3726752
15km	50%	50000	4	274	4680204	505619	4102668	3941039
15km	50%	50000	4	317	3498030	439322	3011506	2769414
15km	50%	50000	4	229	3786713	452997	3272298	3674145
15km	50%	50000	4	242	4193306	501908	3653598	3434413
15km	50%	50000	4	303	4670570	496063	4127050	3921294
15km	50%	50000	4	240	4439423	537713	3850483	3794507
15km	50%	50000	4	349	4279790	536388	3689834	3711519
15km	50%	50000	4	254	5183097	534621	4596318	3924345
15km	50%	50000	4	314	5535541	587765	4902599	3814951
15km	50%	50000	4	320	5523738	578817	4887038	4364445
15km	50%	50000	4	289	4278280	501273	3738772	3286390
15km	50%	50000	4	240	3871272	482028	3357071	3725954
15km	50%	50000	4	265	5502647	600997	4836544	4916326
15km	50%	50000	4	306	4012664	499074	3445002	3473769
15km	50%	50000	4	259	4130391	512442	3560101	3526562
15km	50%	50000	4	256	5169896	560679	4555914	4425681
15km	50%	50000	4	237	3821899	447543	3332215	3554946
15km	50%	50000	4	269	4385337	507979	3837975	3518705
15km	50%	50000	4	275	3947715	496891	3405482	3118138
15km	50%	50000	4	273	3776349	451686	3284722	2908919
15km	50%	50000	4	375	4581680	501877	4038442	3958854
15km	50%	50000	4	250	4365733	538642	3788608	3833899
15km	50%	50000	4	270	4788427	570572	4174170	4391574
15km	50%	50000	4	401	4564590	588107	3939082	4260367
15km	50%	50000	4	308	5353572	576166	4715056	4468624
15km	50%	50000	4	289	4532510	520799	3958989	4063971
15km	50%	50000	4	322	5876753	635024	5191881	4330144
15km	50%	50000	4	343	4214014	526030	3654142	3528408
15km	50%	50000	4	419	5827956	610436	5123867	4990768
15km	50%	50000	4	218	4273551	513139	3712732	3527464
15km	50%	50000	4	288	4721971	454161	4221808	3638420
15km	50%	50000	4	288	5265860	580920	4649071	3911326
15km	50%	50000	4	285	4476324	547819	3877350	3727810
15km	50%	50000	4	267	4695163	558037	4089924	3976087
15km	50%	50000	4	277	4716214	607305	4057467	3548238
15km	50%	50000	4	279	5700882	613527	5005470	4414662
15km	50%	50000	4	272	5758056	633113	5072461	4079432
15km	50%	50000	4	242	4661873	517320	4104177	3620709
15km	50%	50000	4	238	4593025	547881	4004922	3485541
15km	50%	50000	4	349	6003958	619424	5328459	4904133
15km	50%	50000	4	321	3786991	448589	3302217	3464758
15km	50%	50000	4	255	4317753	558139	3700620	3793580
15km	50%	50000	4	283	5316040	598752	4673330	4418816
15km	50%	50000	4	292	4362787	544163	3765450	3764007
15km	50%	50000	4	324	5012244	538455	4429332	4441262
15km	50%	50000	4	266	3366246	405895	2924727	3199697
15km	50%	50000	4	265	4629192	532466	4057271	3720740
15km	50%	50000	4	263	4137749	512615	3562958	3184885
15km	50%	50000	4	271	4792697	519734	4223536	3564234
15km	50%	50000	4	292	4715093	535429	4145838	3641258
15km	50%	50000	4	254	4425497	538201	3842663	3902704
15km	50%	50000	4	353	5226934	595878	4567647	4338088
15km	50%	50000	4	400	3912004	472330	3394250	3431849
15km	50%	50000	4	352	5032249	618801	4303021	3970165
15km	50%	50000	4	279	3819661	475912	3305236	3541758
15km	50%	50000	4	278	4205498	493340	3665829	3414316
15km	50%	50000	4	243	4960034	581987	4316979	3612766
15km	50%	50000	4	250	5122099	564845	4508991	4263397
15km	50%	50000	4	277	3772371	472253	3251658	3096777
15km	50%	50000	4	323	4455620	556329	3854082	3755289
15km	50%	50000	4	268	5620123	629873	4932522	4664392
15km	50%	50000	4	346	5336594	569450	4697512	4071115
15km	50%	50000	4	291	3579482	465911	3066589	3269851
15km	50%	50000	4	285	3797969	448590	3314832	3065994
15km	50%	50000	4	345	4221740	453277	3720299	3785458
15km	50%	50000	4	269	4133437	530797	3560629	3739470
15km	50%	50000	4	362	5246785	587505	4616329	4629997
15km	50%	50000	4	296	4564179	549077	3986168	3688618
15km	50%	50000	4	256	4208839	488576	3665900	3410083
15km	50%	50000	4	317	4956662	536429	4377635	4159439
15km	50%	50000	4	332	4274377	507728	3718903	3105797
15km	50%	50000	4	211	3761996	474787	3257012	3152440
15km	50%	50000	4	238	3916197	489524	3370564	3497129
15km	50%	50000	4	290	4194938	533555	3627296	3577199
15km	50%	50000	4	304	5264042	585154	4636755	3959944
15km	50%	50000	4	224	4437531	503733	3893223	3274030
15km	50%	50000	4	296	4426817	541453	3847651	3736127
15km	50%	50000	4	326	3973083	523418	3408014	3656860
15km	50%	50000	4	281	4531268	531335	3944605	4032648
15km	50%	50000	4	212	4053554	496450	3512742	3873537
15km	50%	50000	4	211	3855917	490486	3316356	3049380
15km	50%	50000	4	200	3496778	462880	2972692	3266746
15km	50%	50000	4	273	4664727	593775	3996276	3772091
15km	50%	50000	4	274	4146402	474430	3630533	3425005
15km	50%	50000	4	225	4862188	568716	4247383	4149309
15km	50%	50000	4	300	4956301	539607	4364675	4234408
15km	50%	50000	4	227	4285693	526996	3706909	3858528
15km	50%	50000	4	264	5066207	580251	4446761	3853714
15km	50%	50000	4	260	4145659	505901	3575590	2975666
15km	50%	50000	4	238	3703525	467061	3198434	3381526
15km	50%	50000	4	271	4602026	534834	3995253	3810178
15km	50%	50000	4	259	3963181	494114	3408034	3215520
15km	50%	50000	4	291	4502326	532002	3939390	3989023
15km	50%	50000	4	262	3923109	493673	3397909	3254382
15km	50%	50000	4	189	4513755	575016	3901674	3734523
15km	50%	50000	4	243	4222088	514754	3644235	3676545
15km	50%	50000	4	245	4426968	547615	3824851	3825372
15km	50%	50000	4	273	3940494	482969	3405992	3411403
15km	50%	50000	4	313	3324881	443368	2845029	3264932
15km	50%	50000	4	289	3628804	424140	3155948	3420826
15km	50%	50000	4	360	4428765	566160	3829242	3676715
15km	50%	50000	4	314	3900121	484737	3367613	3648214
15km	50%	50000	4	281	4222371	553378	3624385	3948872
15km	50%	50000	4	273	4267100	507486	3698937	4039731
15km	50%	50000	4	282	4434131	522763	3864896	3703837
15km	50%	50000	4	319	4581275	550825	3983610	3917745
15km	50%	50000	4	264	3902965	485007	3368598	3300860
15km	50%	50000	4	206	4046748	504356	3510383	3394415
15km	50%	50000	4	230	4070249	497865	3521896	3320224
15km	50%	50000	4	250	4235898	515885	3683480	3581650
15km	50%	50000	4	401	5233986	507704	4679734	3995367
15km	50%	50000	4	257	3913261	473089	3391023	3194233
15km	50%	50000	4	243	4511076	542733	3932793	4327898
15km	50%	50000	4	219	4221115	476334	3702254	3735676
15km	50%	50000	4	307	4507738	537401	3935533	3622687
15km	50%	50000	4	283	3958938	479127	3427426	3348382
15km	50%	50000	4	226	3471248	435550	3009009	3286922
15km	50%	50000	4	391	4947080	580349	4265023	3798480
15km	50%	50000	4	393	4807128	556928	4208725	4362328
15km	50%	50000	4	308	3361665	394192	2947915	2873520
15km	50%	50000	4	196	3882841	471583	3366382	3405454
15km	50%	50000	4	537	5214178	535884	4617201	4254297
15km	50%	50000	4	345	4243088	493249	3703612	3512374
15km	50%	50000	4	325	4746144	552205	4129319	4381784
15km	50%	50000	4	222	3390011	412801	2934205	2883234
15km	50%	50000	4	274	4292668	547213	3695010	3747215
15km	50%	50000	4	410	4561370	530818	3977282	3883029
15km	50%	50000	4	307	4135744	497074	3603770	3459305
15km	50%	50000	4	203	4327403	547608	3737698	3600478
15km	50%	50000	4	217	3606774	470353	3106185	3278830
15km	50%	50000	4	257	4364771	539413	3782301	3674620
15km	50%	50000	4	293	4100381	492298	3537335	3667396
15km	50%	50000	4	249	3746456	503771	3208958	3363406
15km	50%	50000	4	274	5154282	565227	4544889	4383250
15km	50%	50000	4	241	4405985	533435	3829223	4002682
15km	50%	50000	4	236	3961702	518134	3402681	3230578
15km	50%	50000	4	300	3479490	430167	3015993	3233008
15km	50%	50000	4	308	4507792	557034	3914848	3952469
15km	50%	50000	4	227	4448027	558788	3828665	4276437
15km	50%	50000	4	372	4757447	518463	4172641	3463864
15km	50%	50000	4	197	4580829	542293	3981287	3860357
15km	50%	50000	4	243	5053772	574591	4421647	3255148
15km	50%	50000	4	286	5130991	528013	4524695	3876348
15km	50%	50000	4	469	5334353	682770	4567685	4601256
15km	50%	50000	4	231	3966473	515335	3401910	3439107
15km	50%	50000	4	268	5486338	637453	4794074	4847581
15km	50%	50000	4	325	5319965	541101	4714811	4308599
15km	50%	50000	4	292	3836436	473953	3314602	3205733
15km	50%	50000	4	363	4519276	526718	3948516	4260815
15km	50%	50000	4	252	4062353	497747	3501089	3143797
15km	50%	50000	4	350	5310378	601769	4657244	4107328
15km	50%	50000	4	311	6526361	715887	5737821	4899599
15km	50%	50000	4	339	4796782	525978	4217108	4141075
15km	50%	50000	4	345	5123329	553749	4525494	4555119
15km	50%	50000	4	336	5499496	555994	4891055	4283189
15km	50%	50000	4	276	4535012	505461	3979569	4378152
15km	50%	50000	4	388	4927642	594805	4284213	4293005
15km	50%	50000	4	215	3149699	416814	2695518	2953026
15km	50%	50000	4	226	4168306	488012	3639749	3717769
15km	50%	50000	4	302	3444252	406426	2986337	3353674
15km	50%	50000	4	252	5105276	591170	4458465	4152067
15km	50%	50000	4	237	4506059	560236	3886832	3792177
15km	50%	50000	4	305	4585258	515220	4018041	4225035
15km	50%	50000	4	324	4378296	562532	3770657	3627070
15km	50%	50000	4	428	3954090	491308	3426027	3497037
15km	50%	50000	4	294	4323460	515267	3783989	3778766
15km	50%	50000	4	287	4374908	507488	3799161	3531357
15km	50%	50000	4	622	4491098	523443	3929523	4234953
15km	50%	50000	4	214	4313529	500460	3762369	3507233
15km	50%	50000	4	282	4462379	582354	3820429	3837132
15km	50%	50000	4	400	4758687	510439	4200724	3854574
15km	50%	50000	4	253	4041009	462314	3539589	3595927
15km	50%	50000	4	224	3905147	476530	3387328	3202458
15km	50%	50000	4	260	4251148	527637	3667548	3587865
15km	50%	50000	4	226	3815142	488552	3255426	3438262
15km	50%	50000	4	301	4820450	604656	4150638	4000921
15km	50%	50000	4	204	3754916	455968	3263707	3401372
15km	50%	50000	4	266	4015612	485088	3476615	3994687
15km	50%	50000	4	227	3373734	425163	2917237	2842442
15km	50%	50000	4	271	4206994	524509	3604491	3619865
15km	50%	50000	4	294	5396788	612591	4727200	3853821
15km	50%	50000	4	570	5672776	580345	5050085	4664529
15km	50%	50000	4	330	3634161	452327	3157243	3155989
15km	50%	50000	4	262	5089377	598993	4446266	4471022
15km	50%	50000	4	372	4577700	532346	4014985	4454269
15km	50%	50000	4	209	3974641	492359	3425479	3424738
15km	50%	50000	4	381	5887519	606264	5214862	4284228
15km	50%	50000	4	366	4148556	486181	3621293	3554182
15km	50%	50000	4	475	3988233	447424	3481310	3345319
15km	50%	50000	4	229	5589598	660179	4851340	4647317
15km	50%	50000	4	313	4220056	509920	3655460	3675744
15km	50%	50000	4	283	4420286	539538	3829901	3223429
15km	50%	50000	4	272	4944635	573573	4321303	3752723
15km	50%	50000	4	244	4559582	490880	4035408	3634333
15km	50%	50000	4	410	5685497	594630	5046451	4203407
15km	50%	50000	4	330	4359716	561820	3756863	3513178
15km	50%	50000	4	270	3479484	429560	3007516	2935703
15km	50%	50000	4	298	4207557	522766	3636236	3307189
15km	50%	50000	4	246	4250149	566120	3640424	3972028
15km	50%	50000	4	285	5233743	558951	4623407	3742348
15km	50%	50000	4	248	4935012	530371	4344938	4403674
15km	50%	50000	4	355	5505948	580855	4844110	3809951
15km	50%	50000	4	314	4713302	495654	4160870	3958135
15km	50%	50000	4	366	3618005	467632	3099196	3128240
15km	50%	50000	4	227	4794389	603385	4144644	3523082
15km	50%	50000	4	293	4169295	504540	3626720	3356442
15km	50%	50000	4	267	5452858	623016	4778073	3648946
15km	50%	50000	4	396	4955562	571057	4315993	3871605
15km	50%	50000	4	216	4262254	484478	3730194	3351536
15km	50%	50000	4	312	5728427	607848	5047624	4285297
15km	50%	50000	4	260	3950481	478007	3398466	3295809
15km	50%	50000	4	222	3998881	466850	3501790	3139769
15km	50%	50000	4	287	3327593	434960	2865423	2915490
15km	50%	50000	4	256	4644735	575425	4016716	4417442
15km	50%	50000	4	283	3722103	458404	3210214	3276563
15km	50%	50000	4	271	4584450	568137	3986314	3571960
15km	50%	50000	4	267	5580573	612337	4913168	4533413
15km	50%	50000	4	290	5147538	599388	4503266	3629665
15km	50%	50000	4	268	4235319	566538	3612929	3956728
15km	50%	50000	4	301	4148228	499564	3601681	3252174
15km	50%	50000	4	336	4693697	560731	4064514	3483118
15km	50%	50000	4	312	3986280	440118	3508675	3188968
15km	50%	50000	4	318	4313454	467914	3804866	3872974
15km	50%	50000	4	308	5950873	652805	5259876	4362351
15km	50%	50000	4	196	4388025	531125	3810330	4104373
15km	50%	50000	4	172	3393581	449830	2905320	2878592
15km	50%	50000	4	299	3989088	463309	3460634	3673101
15km	50%	50000	4	287	4527685	557774	3925491	4173879
15km	50%	50000	4	315	4966326	562300	4352231	3945548
15km	50%	50000	4	265	4079611	492022	3545801	3233207
15km	50%	50000	4	274	4574866	555804	3972731	3797567
15km	50%	50000	4	278	4524650	531276	3948119	4033422
15km	50%	50000	4	235	4722491	573719	4108297	3824295
15km	50%	50000	4	359	4525413	490743	3971106	3691197
15km	50%	50000	4	243	3734114	456078	3217964	3843304
15km	50%	50000	4	349	5245238	507956	4660209	4022336
15km	50%	50000	4	295	5686164	587296	5029381	4479101
15km	50%	50000	4	279	4322675	570753	3695788	3925765
15km	50%	50000	4	260	4541937	472001	4018611	3793604
15km	50%	50000	4	292	4088459	528658	3535049	3391384
15km	50%	50000	4	243	4474363	553559	3845629	3400123
15km	50%	50000	4	221	3439184	417499	3001610	3297224
15km	50%	50000	4	188	3395069	445885	2902727	3687119
15km	50%	50000	4	321	5581644	610500	4926909	4356755
15km	50%	50000	4	287	5111583	545575	4512272	4171093
15km	50%	50000	4	199	3791941	508980	3251420	3477418
15km	50%	50000	4	281	4045282	526823	3477186	3379331
15km	50%	50000	4	244	4202258	522952	3618049	3598949
15km	50%	50000	4	229	4943176	533218	4373681	3783779
15km	50%	50000	4	176	4223915	506080	3672527	3754699
15km	50%	50000	4	177	3667476	450467	3190414	3289690
15km	50%	50000	4	199	4069596	507862	3531434	3299857
15km	50%	50000	4	304	4379774	522540	3811279	3433791
15km	50%	50000	4	298	3301509	409007	2848898	3550523
15km	50%	50000	4	266	5024321	552235	4430108	4183731
15km	50%	50000	4	250	4734497	527603	4173191	4001190
15km	50%	50000	4	291	4055200	496256	3481637	3258862
15km	50%	50000	4	287	4172434	507997	3631458	3687081
15km	50%	50000	4	290	4558465	500112	4018423	3744479
15km	50%	50000	4	302	3581733	454692	3088151	3501596
15km	50%	50000	4	295	4135272	497433	3584253	3289761
15km	50%	50000	4	268	3220720	443691	2747926	3103232
15km	50%	50000	4	329	3809354	509364	3248833	3551150
15km	50%	50000	4	228	5024406	534114	4426525	3634206
15km	50%	50000	4	312	4283266	545387	3683460	3510515
15km	50%	50000	4	447	4756391	551569	4147769	3621080
15km	50%	50000	4	278	5017939	606270	4357695	3923259
15km	50%	50000	4	407	4631810	586069	3996843	4028029
15km	50%	50000	4	355	4789367	553346	4203777	4072940
15km	50%	50000	4	257	3724518	470806	3219115	3252761
15km	50%	50000	4	287	4234216	518519	3661342	3970043
15km	50%	50000	4	204	4043617	501001	3496684	4215695
15km	50%	50000	4	330	5138493	615354	4442757	4110727
15km	50%	50000	4	305	4618661	512664	4067663	3355599
15km	50%	50000	4	208	4958304	578056	4316380	4022032
15km	50%	50000	4	247	4795134	562783	4166394	4424647
15km	50%	50000	4	256	5081705	607145	4426471	3700230
15km	50%	50000	4	278	4035181	528435	3458468	3282524
15km	50%	50000	4	318	3900805	525768	3353664	3591616
15km	50%	50000	4	268	5373749	573745	4739470	4603331
15km	50%	50000	4	288	5044020	587989	4371035	4055574
15km	50%	50000	4	365	4580564	529468	3993843	3770302
15km	50%	50000	4	178	3922137	487374	3398235	3203959
15km	50%	50000	4	235	4446608	542023	3858750	3417390
15km	50%	50000	4	598	5030827	613060	4360396	4417419
15km	50%	50000	4	210	4291536	537192	3688287	4017356
15km	50%	50000	4	294	3973602	509858	3427754	3602935
15km	50%	50000	4	351	4032453	451057	3546167	3394247
15km	50%	50000	4	299	4543171	520549	3986640	4546334
15km	50%	50000	4	351	4402195	466235	3904669	3584425
15km	50%	50000	4	222	4033152	494902	3507631	3301137
15km	50%	50000	4	376	4620628	564326	4010826	4003505
15km	50%	50000	4	278	3260297	423800	2770032	3122165
15km	50%	50000	4	259	3831267	483907	3322576	2967879
15km	50%	50000	4	181	3450814	471236	2951505	3050235
15km	50%	50000	4	260	4186249	510907	3624625	3883039
15km	50%	50000	4	251	4392538	567680	3770441	4046100
15km	50%	50000	4	351	4540164	514015	3982845	3998927
15km	50%	50000	4	261	3638879	404553	3195081	3248195
15km	50%	50000	4	355	4276975	562061	3634082	3596705
15km	50%	50000	4	317	4139413	516000	3567367	3795043
15km	50%	50000	4	246	3852179	482339	3326910	3507087
15km	50%	50000	4	287	4294900	496469	3753020	3619084
15km	50%	50000	4	314	4224578	501170	3670745	4043520
15km	50%	50000	4	310	5050022	580982	4409394	4455080
15km	50%	50000	4	314	4439203	579974	3824145	3556460
15km	50%	50000	4	293	3439097	446299	2957141	3371145
15km	50%	50000	4	308	3900410	462452	3389963	3883130
15km	50%	50000	4	234	4100536	498636	3552597	3404241
15km	50%	50000	4	324	4431109	571305	3816240	3837593
15km	50%	50000	4	285	4876713	631518	4184161	3734326
15km	50%	50000	4	334	3933233	461659	3405235	3220638
15km	50%	50000	4	410	3510582	429822	3049911	3143646
15km	50%	50000	4	268	4299705	533270	3724638	3444791
15km	50%	50000	4	312	2789744	387777	2370022	2941354
15km	50%	50000	4	355	4745666	569552	4128638	3968152
15km	50%	50000	4	257	4188493	532488	3601256	3431853
15km	50%	50000	4	269	3976942	484933	3441990	3584089
15km	50%	50000	4	375	4198809	502098	3657073	3342671
15km	50%	50000	4	305	4274431	524840	3709131	3789312
15km	50%	50000	4	252	5007444	550271	4406419	4087446
15km	50%	50000	4	341	4229107	509925	3690138	3509319
15km	50%	50000	4	278	3774674	485715	3238533	3119382
15km	50%	50000	4	290	3931237	497017	3397741	3199449
15km	50%	50000	4	275	4371494	537002	3777784	3312426
15km	50%	50000	4	227	4970079	516130	4415978	3807022
15km	50%	50000	4	263	4283549	522606	3711068	3678656
15km	50%	50000	4	554	4281000	541829	3676761	4113982
15km	50%	50000	4	316	4249316	506924	3692857	3626679
15km	50%	50000	4	430	5217844	586836	4575697	4268147
15km	50%	50000	4	201	4239877	535834	3664577	3357910
15km	50%	50000	4	338	6520588	656074	5772193	4620695
15km	50%	50000	4	213	3933284	511775	3359095	3657492
15km	50%	50000	4	240	4194804	485481	3682809	3251214
15km	50%	50000	4	185	3674487	456638	3183583	3530428
15km	50%	50000	4	286	4101423	506752	3562983	3064767
15km	50%	50000	4	254	4322183	528500	3742199	3535088
15km	50%	50000	4	235	5348409	573197	4731474	4092778
15km	50%	50000	4	265	4640104	571230	4020800	3648036
15km	50%	50000	4	445	5032273	548464	4418583	4002427
15km	50%	50000	4	353	4052084	528796	3471014	3705680
15km	50%	50000	4	269	4940487	590603	4306594	3904750
15km	50%	50000	4	198	4139942	486445	3621506	2905835
15km	50%	50000	4	326	4597196	571838	3974007	3505214
15km	50%	50000	4	249	4507492	522097	3942088	3599859
15km	50%	50000	4	290	4844966	575077	4243011	3966701
15km	50%	50000	4	247	4319237	510873	3739211	3839156
15km	50%	50000	4	223	4007845	514170	3442238	3247213
15km	50%	50000	4	315	3929226	514293	3379468	3346768
15km	50%	50000	4	293	3967609	485319	3440105	3754299
15km	50%	50000	4	267	4212501	532581	3632035	3509354
15km	50%	50000	4	304	4691242	558946	4079539	3451241
15km	50%	50000	4	324	4907508	574481	4248014	3575670
15km	50%	50000	4	458	4138954	502886	3588154	4096714
15km	50%	50000	4	297	4489174	490164	3943392	3979833
15km	50%	50000	4	324	3964437	488194	3425520	3462126
15km	50%	50000	4	221	3887161	453673	3410459	4156666
15km	50%	50000	4	375	6126036	621473	5444080	4568430
15km	50%	50000	4	289	4292671	519500	3732111	3504576
15km	50%	50000	4	279	4240253	487183	3707706	3419208
15km	50%	50000	4	393	5170171	583025	4531581	4073464
15km	50%	50000	4	322	5689121	583967	5037555	4409060
15km	50%	50000	4	255	3695743	449700	3218495	3245495
15km	50%	50000	4	338	4308628	508276	3747201	3543836
15km	50%	50000	4	260	4618666	563095	4013073	3854987
15km	50%	50000	4	296	4494466	527088	3924136	3648475
15km	50%	50000	4	303	3492654	400066	3055682	2889199
15km	50%	50000	4	348	4935995	541211	4328379	4611582
15km	50%	50000	4	233	4140005	490582	3569264	3097177
15km	50%	50000	4	335	3604223	461852	3091195	2928893
15km	50%	50000	4	282	4572889	525132	4003729	3865176
15km	50%	50000	4	236	4103669	514010	3538474	3254555
15km	50%	50000	4	369	5416913	654016	4700311	3865547
15km	50%	50000	4	352	4104174	526205	3546268	3878310
15km	50%	50000	4	308	4878341	565439	4265242	3516500
15km	50%	50000	4	267	4217785	552862	3621957	3649214
15km	50%	50000	4	244	4664943	549982	4073078	3757634
15km	50%	50000	4	306	4124705	517820	3554957	4193848
15km	50%	50000	4	254	3220180	402233	2778611	2920407
15km	50%	50000	4	258	3776130	485031	3223227	3781617
15km	50%	50000	4	298	5081766	538933	4502690	4028070
15km	50%	50000	4	271	3901339	456572	3402089	3528828
15km	50%	50000	4	317	5429222	589188	4797062	4043335
15km	50%	50000	4	564	5743322	615338	5069648	4675086
15km	50%	50000	4	265	4191386	475798	3673229	3461516
15km	50%	50000	4	340	5320752	555659	4718016	3981642
15km	50%	50000	4	253	4686808	579586	4050300	3778394
15km	50%	50000	4	267	4277305	521953	3698829	3219854
15km	50%	50000	4	320	4370498	527460	3799986	3727748
15km	50%	50000	4	282	4419299	527002	3859589	3358458
15km	50%	50000	4	304	3849811	475592	3340515	2930627
15km	50%	50000	4	284	4520622	521056	3949991	3858282
15km	50%	50000	4	272	4140909	517252	3584325	3368176
15km	50%	50000	4	173	2658978	392681	2237786	3144826
15km	50%	50000	4	314	5205933	545572	4583460	4517187
15km	50%	50000	4	298	5122489	592877	4485831	4562358
15km	50%	50000	4	314	4724701	562358	4115001	3711912
15km	50%	50000	4	301	4600120	557424	3992464	3762872
15km	50%	50000	4	275	4251575	503020	3692208	4020944
15km	50%	50000	4	222	4479910	521132	3912663	3506314
15km	50%	50000	4	353	3879942	438867	3389211	3156399
15km	50%	50000	4	301	3989612	502028	3432800	3735828
15km	50%	50000	4	314	4801844	488923	4272118	3937396
15km	50%	50000	4	309	3677620	441143	3205085	2875021
15km	50%	50000	4	332	4443867	523367	3886801	3569250
15km	50%	50000	4	276	3684434	438343	3205424	2885950
15km	50%	50000	4	217	4402856	541415	3828434	3250312
15km	50%	50000	4	306	4237510	478664	3700760	3440324
15km	50%	50000	4	403	3940923	497911	3376821	3598724
15km	50%	50000	4	245	4013998	481521	3485043	3202036
15km	50%	50000	4	235	3488779	481784	2976499	3182289
15km	50%	50000	4	287	4395511	513560	3826713	3701170
15km	50%	50000	4	558	4027704	517843	3477217	3529363
15km	50%	50000	4	278	4466908	549756	3878202	3625817
15km	50%	50000	4	283	4950381	592628	4269257	4632932
15km	50%	50000	4	389	4081976	496290	3534950	3667152
15km	50%	50000	4	286	5259971	532252	4662431	4104232
15km	50%	50000	4	298	4868671	555702	4260335	3485441
15km	50%	50000	4	337	4586800	510673	4013888	4201784
15km	50%	50000	4	366	4365073	516991	3790793	3662449
15km	50%	50000	4	297	5326539	545013	4729117	4013134
15km	50%	50000	4	336	4579583	569851	3932006	3325382
15km	50%	50000	4	252	3589064	421557	3113068	3151643
15km	50%	50000	4	336	3394466	440726	2907883	3280775
15km	50%	50000	4	339	5893287	595794	5248788	4130696
15km	50%	50000	4	212	4700669	577038	4075082	3609926
15km	50%	50000	4	296	5236282	608488	4567012	4067639
15km	50%	50000	4	239	4954199	537896	4361901	3849422
15km	50%	50000	4	332	4983831	557040	4360116	3999387
15km	50%	50000	4	295	5473619	561935	4840358	4279518
15km	50%	50000	4	319	4386102	535354	3798789	3518422
15km	50%	50000	4	404	3543977	395248	3114705	3153233
15km	50%	50000	4	256	3851898	480993	3330359	3579943
15km	50%	50000	4	244	4676173	544680	4057582	3895222
15km	50%	50000	4	278	4230983	516135	3657305	3477154
15km	50%	50000	4	249	3925242	468437	3411969	3074254
15km	50%	50000	4	236	4366178	521789	3791211	3475684
15km	50%	50000	4	303	4546321	489554	3998750	3544518
15km	50%	50000	4	326	4381367	526889	3815590	3575236
15km	50%	50000	4	215	3774433	465069	3266712	3475624
15km	50%	50000	4	231	4247429	507404	3681321	3227825
15km	50%	50000	4	311	4586615	545324	4002381	4067564
15km	50%	50000	4	227	4676983	571539	4066995	3273850
15km	50%	50000	4	266	4783285	576941	4155668	4257865
15km	50%	50000	4	325	4488049	479192	3970735	3370818
15km	50%	50000	4	272	3791890	481352	3257774	3331621
15km	50%	50000	4	378	4632120	548105	4021398	3480096
15km	50%	50000	4	244	5312618	639274	4618222	4175403
15km	50%	50000	4	232	4180352	492225	3654167	3586058
15km	50%	50000	4	286	5428144	586869	4782473	4272281
15km	50%	50000	4	354	4469746	522099	3895203	3616154
15km	50%	50000	4	439	5425949	590447	4788535	4507532
15km	50%	50000	4	233	4325721	483107	3782722	3844916
15km	50%	50000	4	198	3896163	484892	3357405	3237163
15km	50%	50000	4	408	5267195	560343	4660537	4126285
15km	50%	50000	4	198	4396597	538340	3820943	3463196
15km	50%	50000	4	242	3876272	495903	3341189	3430733
15km	50%	50000	4	316	3683108	487332	3148399	3419786
15km	50%	50000	4	284	3794841	480323	3275819	3361750
15km	50%	50000	4	207	4253190	511483	3686052	3205098
15km	50%	50000	4	262	4285541	540406	3696835	3575339
15km	50%	50000	4	265	4508389	593124	3877915	3886552
15km	50%	50000	4	198	3416496	429204	2950820	3560351
15km	50%	50000	4	233	3979600	469998	3466243	3528660
15km	50%	50000	4	309	5147807	567082	4513716	3894017
15km	50%	50000	4	383	4714463	548660	4104066	4395454
15km	50%	50000	4	276	4427239	522121	3864507	3795399
15km	50%	50000	4	304	4515649	523525	3946894	3456996
15km	50%	50000	4	404	6014572	643080	5317808	4957431
15km	50%	50000	4	192	4103180	537063	3487395	3416856
15km	50%	50000	4	325	4909697	604970	4194305	3875642
15km	50%	50000	4	249	4744988	581503	4085983	3864271
15km	50%	50000	4	266	4845391	543661	4254973	4126229
15km	50%	50000	4	274	4291927	587336	3665484	3352319
15km	50%	50000	4	358	4229167	520836	3677511	4026720
15km	50%	50000	4	258	4543409	535813	3974192	3675128
15km	50%	50000	4	205	3598622	455715	3104211	3447940
15km	50%	50000	4	370	5575932	602603	4915206	4516047
15km	50%	50000	4	202	2485001	343030	2114910	3139828
15km	50%	50000	4	160	3480829	424835	3019084	2650422
15km	50%	50000	4	229	3706266	440399	3219426	3124899
15km	50%	50000	4	276	4758357	582532	4120059	3966916
15km	50%	50000	4	282	3646974	482232	3136967	3023343
15km	50%	50000	4	429	4229894	511525	3685110	3743539
15km	50%	50000	4	240	5467680	583824	4831165	4227981
15km	50%	50000	4	272	3448444	452688	2963183	3541990
15km	50%	50000	4	240	3593204	475490	3087285	3109204
15km	50%	50000	4	292	4308561	534777	3709582	3351575
15km	50%	50000	4	256	5019590	549872	4414012	3832909
15km	50%	50000	4	460	5154606	571336	4539185	4532839
15km	50%	50000	4	391	4703881	503958	4151480	3737975
15km	50%	50000	4	290	4725868	582528	4086149	3485586
15km	50%	50000	4	378	5631687	613061	4968164	4434654
15km	50%	50000	4	264	3665210	479164	3137339	3053058
15km	50%	50000	4	302	3985732	474538	3460375	2925356
15km	50%	50000	4	223	5717902	634651	5018125	4578149
15km	50%	50000	4	247	4579116	502940	4032683	3582909
15km	50%	50000	4	307	4990486	597699	4344383	3941526
15km	50%	50000	4	269	4487499	538072	3903638	3981483
15km	50%	50000	4	271	5045729	547296	4444782	3620435
15km	50%	50000	4	372	3973743	500967	3427630	3483999
15km	50%	50000	4	269	3721264	436507	3245483	3583745
15km	50%	50000	4	296	4145728	476546	3631575	3567887
15km	50%	50000	4	217	4699853	564952	4096950	3614231
15km	50%	50000	4	304	4425397	515365	3858025	3955222
15km	50%	50000	4	271	4226063	516955	3672165	3903415
15km	50%	50000	4	323	4489175	553160	3890731	3752824
15km	50%	50000	4	209	3733486	436095	3258806	3507498
15km	50%	50000	4	242	5034098	588627	4395795	3711547
15km	50%	50000	4	274	3624209	409749	3171225	3383184
15km	50%	50000	4	259	4890918	538225	4310539	4015189
15km	50%	50000	4	339	3857368	470326	3327869	3406405
15km	50%	50000	4	407	4801588	558535	4204200	4022331
15km	50%	50000	4	193	4376084	492877	3840785	3589584
15km	50%	50000	4	289	5151399	568300	4534497	3755238
15km	50%	50000	4	356	4317601	525001	3748362	3357506
15km	50%	50000	4	333	4215921	548989	3614857	3366748
15km	50%	50000	4	323	5200705	533169	4606974	4144250
15km	50%	50000	4	227	3752542	493367	3218049	3427991
15km	50%	50000	4	295	4767111	533407	4184216	3757208
15km	50%	50000	4	280	5911926	635979	5203876	4385307
15km	50%	50000	4	302	3626472	445264	3117069	3153292
15km	50%	50000	4	255	3978744	463232	3471458	3636398
15km	50%	50000	4	321	4055766	485740	3513132	3907981
15km	50%	50000	4	285	5220954	569182	4589767	4029583
15km	50%	50000	4	292	4573474	565584	3954835	4502644
15km	50%	50000	4	198	5172007	581134	4522750	3798072
15km	50%	50000	4	295	3681423	478373	3162070	3694413
15km	50%	50000	4	306	4634761	535190	4069260	3591945
15km	50%	50000	4	266	4969583	507930	4434353	3593420
15km	50%	50000	4	275	4573359	551062	3988084	3709025
15km	50%	50000	4	266	3497670	469326	3002897	3272850
15km	50%	50000	4	268	5498325	600630	4830545	3912180
15km	50%	50000	4	307	4978241	609040	4316528	4246630
15km	50%	50000	4	216	4066159	469666	3544478	3579193
15km	50%	50000	4	244	4372335	521326	3788295	3314327
15km	50%	50000	4	223	3567598	424038	3093224	2984829
15km	50%	50000	4	276	4364117	514079	3800247	3857139
15km	50%	50000	4	270	5624688	564810	4998614	4597716
15km	50%	50000	4	256	4149629	530395	3571420	3995870
15km	50%	50000	4	212	4502603	500328	3961398	3748558
15km	50%	50000	4	282	3808902	470770	3294972	3124454
15km	50%	50000	4	280	4591922	487846	4044747	3681173
15km	50%	50000	4	371	3857196	470835	3322850	2833583
15km	50%	50000	4	327	4727730	583780	4112392	3534542
15km	50%	50000	4	433	4753910	502600	4205025	3586281
15km	50%	50000	4	239	4136759	509398	3551619	3524033
15km	50%	50000	4	352	4275275	518626	3713815	3508277
15km	50%	50000	4	298	5161830	534937	4569857	4442454
15km	50%	50000	4	274	4049087	463774	3538849	3274846
15km	50%	50000	4	336	3819227	422836	3348948	3107481
15km	50%	50000	4	259	4068650	506717	3524958	3711980
15km	50%	50000	4	279	5059679	523579	4477134	4187277
15km	50%	50000	4	263	4603971	535748	3999461	3956442
15km	50%	50000	4	306	3823366	474268	3299134	4013797
15km	50%	50000	4	256	4555266	493437	4018453	3413262
15km	50%	50000	4	292	4033749	521767	3454673	3458292
15km	50%	50000	4	253	4450653	504385	3883037	3376722
15km	50%	50000	4	258	4642663	559136	4042343	4060892
15km	50%	50000	4	289	3927433	490934	3380464	3762481
15km	50%	50000	4	275	4883079	526745	4314827	4299442
15km	50%	50000	4	216	4160923	490378	3615330	3352103
15km	50%	50000	4	346	3636875	454555	3134690	3421596
15km	50%	50000	4	344	4579010	515705	3990671	3739779
15km	50%	50000	4	343	4196141	534587	3624827	3633734
15km	50%	50000	4	270	4617929	578036	3982249	4328290
15km	50%	50000	4	262	4675679	532697	4096425	4313568
15km	50%	50000	4	249	4325744	512289	3746861	3759446
15km	50%	50000	4	218	3756816	480633	3213185	3043665
15km	50%	50000	4	244	3875431	502324	3324757	3485084
15km	50%	50000	4	286	4960630	559226	4348412	3691816
15km	50%	50000	4	329	4936156	542233	4321235	3844175
15km	50%	50000	4	237	4808187	576064	4185793	4021115
15km	50%	50000	4	360	5059304	530216	4481690	4615150
15km	50%	50000	4	391	4444554	565953	3837097	4053779
15km	50%	50000	4	313	3873516	492916	3336359	3413527
15km	50%	50000	4	249	5616740	568005	4995948	3806060
15km	50%	50000	4	222	4129581	525383	3552138	3793083
15km	50%	50000	4	231	3931044	500550	3387569	3043764
15km	50%	50000	4	234	4644723	495464	4105367	3838580
15km	50%	50000	4	304	5345226	567140	4732729	4044847
15km	50%	50000	4	230	3299456	404067	2836878	3628592
15km	50%	50000	4	340	5237192	550947	4622064	3972453
15km	50%	50000	4	252	5155478	542772	4565899	3918465
15km	50%	50000	4	227	4659347	585482	4012445	3865370
15km	50%	50000	4	343	4469860	544313	3879701	4308305
15km	50%	50000	4	315	4394638	497443	3853352	4038558
15km	50%	50000	4	294	4568804	516037	4002643	3337385
15km	50%	50000	4	273	4668344	556411	4070668	4341950
15km	50%	50000	4	399	4229743	504982	3671764	3004582
15km	50%	50000	4	291	5042017	577570	4425049	3442525
15km	50%	50000	4	257	4639152	495970	4070339	3673692
15km	50%	50000	4	276	3807279	483407	3258605	3482217
15km	50%	50000	4	239	3508746	435624	3033710	2913974
15km	50%	50000	4	291	5577366	607083	4934080	4338376
15km	50%	50000	4	253	3297324	431973	2825185	3157446
15km	50%	50000	4	233	4074680	487295	3546834	3598359
15km	50%	50000	4	209	4237388	506573	3680178	3225465
15km	50%	50000	4	281	3627257	469738	3111755	2778168
15km	50%	50000	4	249	4734647	561080	4116080	3337433
15km	50%	50000	4	280	4966679	496396	4414233	4098016
15km	50%	50000	4	304	4564550	559190	3969752	3587241
15km	50%	50000	4	247	4422809	534542	3856906	3686171
15km	50%	50000	4	359	4480863	538983	3875817	3784823
15km	50%	50000	4	255	4037065	491685	3505027	3383236
15km	50%	50000	4	206	4422906	491314	3889418	3714153
15km	50%	50000	4	377	4740736	561291	4127300	3788245
15km	50%	50000	4	512	5377537	606402	4723505	4379158
15km	50%	50000	4	296	4734821	541949	4166694	4071707
15km	50%	50000	4	239	4077759	519985	3509084	3386456
15km	50%	50000	4	324	3760119	460918	3254087	3301575
15km	50%	50000	4	266	4245612	529078	3635411	3351162
15km	50%	50000	4	154	3207735	434110	2743911	2767480
15km	50%	50000	4	255	4239101	528878	3653808	3557514
15km	50%	50000	4	260	3966566	454625	3466430	3312731
15km	50%	50000	4	248	4018590	497207	3479514	3375673
15km	50%	50000	4	375	4087736	495452	3545437	3296734
15km	50%	50000	4	239	3607816	455268	3131950	2970634
15km	50%	50000	4	311	6013973	633320	5338572	4768591
15km	50%	50000	4	243	4384119	537370	3797516	3361401
15km	50%	50000	4	243	4132637	498350	3589857	3449894
15km	50%	50000	4	281	4307233	507908	3756984	3675743
15km	50%	50000	4	269	4921722	545202	4311436	4704303
15km	50%	50000	4	232	4348414	523358	3786126	3689263
15km	50%	50000	4	265	4943091	587161	4271002	3934521
15km	50%	50000	4	271	3859073	461255	3359574	3055528
15km	50%	50000	4	347	4645201	561216	4025513	3738891
15km	50%	50000	4	311	4660412	528338	4059489	3789776
15km	50%	50000	4	237	3865570	487942	3334128	3375404
15km	50%	50000	4	440	6098813	686515	5350506	4574465
15km	50%	50000	4	294	3972184	471361	3458972	3438381
15km	50%	50000	4	376	4290106	477298	3775534	3916799
15km	50%	50000	4	330	4528877	535441	3947436	3507404
15km	50%	50000	4	278	4213206	517207	3659415	3372175
[truncated: 1 more rows]
