# Supplementary material for: Quantifying the Value of Perfect Information in Emergency Vaccination Campaigns
Source: PLoS Comput Biol. 2017 Feb 16;13(2):e1005318. doi: 10.1371/journal.pcbi.1005318 (PMC5312803; doi:10.1371/journal.pcbi.1005318)
Supplement: S1 Data — (ZIP) [file pcbi.1005318.s013.zip › Data/15km vaccination/data9.txt]

vacc_radius	efficacy	capacity	delay	outbreak_duration	livestock_culled	cattle_culled	sheep_culled	vaccinations
15km	50%	50000	6	272	4373951	506874	3822369	3461930
15km	50%	50000	6	307	5238335	620030	4535026	4320723
15km	50%	50000	6	241	2996848	405062	2565377	3051932
15km	50%	50000	6	331	4091059	450325	3575054	3050020
15km	50%	50000	6	296	4880779	577504	4248499	3701903
15km	50%	50000	6	253	6139529	618194	5474324	4228158
15km	50%	50000	6	330	4159543	498010	3600771	3926028
15km	50%	50000	6	210	4067355	501765	3520980	3920266
15km	50%	50000	6	371	5399837	585797	4766841	4212257
15km	50%	50000	6	372	4961244	544398	4365398	3913876
15km	50%	50000	6	259	3927811	466274	3405401	3563235
15km	50%	50000	6	238	5057700	592925	4414964	4335977
15km	50%	50000	6	226	4327415	531316	3734637	3906242
15km	50%	50000	6	271	3844850	443209	3357308	3134360
15km	50%	50000	6	280	4419181	522799	3842690	3895769
15km	50%	50000	6	259	5518366	635814	4808276	4688473
15km	50%	50000	6	213	3870510	476169	3356689	2901966
15km	50%	50000	6	287	4270480	540313	3695830	3524077
15km	50%	50000	6	199	4238125	488331	3710376	3318292
15km	50%	50000	6	240	4188346	515509	3614187	3896522
15km	50%	50000	6	264	3805812	493217	3270856	3689117
15km	50%	50000	6	277	3969398	495917	3432520	3283868
15km	50%	50000	6	299	4218451	457326	3717225	3555802
15km	50%	50000	6	248	3966616	483400	3449604	3533779
15km	50%	50000	6	249	5280225	600210	4619315	4255500
15km	50%	50000	6	536	5356152	576931	4730327	4217617
15km	50%	50000	6	315	4047752	504480	3493481	3413180
15km	50%	50000	6	209	3725856	503235	3175319	3539884
15km	50%	50000	6	409	4954147	536486	4372273	3984016
15km	50%	50000	6	206	5318985	598596	4623313	4214035
15km	50%	50000	6	326	4756819	538321	4177240	3951798
15km	50%	50000	6	242	5178559	562631	4572442	4051392
15km	50%	50000	6	238	3911311	479202	3392894	3776929
15km	50%	50000	6	216	4204984	507671	3645934	3236826
15km	50%	50000	6	250	4007538	481948	3478933	3574675
15km	50%	50000	6	313	4631116	556212	4032516	3741321
15km	50%	50000	6	337	4649551	553102	4016418	3775468
15km	50%	50000	6	435	6516647	719773	5741941	4815076
15km	50%	50000	6	247	5257421	576183	4626039	3706416
15km	50%	50000	6	234	4250757	477271	3728917	3835881
15km	50%	50000	6	248	4364430	536648	3763480	3520229
15km	50%	50000	6	321	4328890	485810	3805497	3529561
15km	50%	50000	6	339	4366664	493556	3811045	3787428
15km	50%	50000	6	281	3909534	502504	3365325	3443477
15km	50%	50000	6	313	3758284	454852	3258811	2909331
15km	50%	50000	6	226	4474939	525005	3883870	3847597
15km	50%	50000	6	240	5572701	579091	4911747	4263528
15km	50%	50000	6	341	4292773	552678	3663236	3955070
15km	50%	50000	6	248	4824225	529281	4253035	3479640
15km	50%	50000	6	440	5323869	556520	4703157	3860701
15km	50%	50000	6	339	4502174	536474	3922538	3681592
15km	50%	50000	6	308	5135548	537361	4558593	3835317
15km	50%	50000	6	334	4776125	505306	4218703	4032409
15km	50%	50000	6	377	4965483	579199	4323476	4272907
15km	50%	50000	6	383	4154424	472813	3648531	3368783
15km	50%	50000	6	225	3838582	455207	3353858	3134329
15km	50%	50000	6	247	4664449	614516	4001489	3515258
15km	50%	50000	6	312	4306508	507997	3742596	3653121
15km	50%	50000	6	308	5065638	561071	4424124	4237315
15km	50%	50000	6	302	4425309	523987	3855213	3256163
15km	50%	50000	6	223	4465586	540978	3882307	3614119
15km	50%	50000	6	253	4165482	470190	3657548	3373404
15km	50%	50000	6	404	4083434	469885	3569014	3435968
15km	50%	50000	6	271	4004305	481425	3476442	3234123
15km	50%	50000	6	313	3508751	441714	3021633	3354991
15km	50%	50000	6	317	4845542	591157	4216197	4008822
15km	50%	50000	6	310	4183229	493034	3651698	3179097
15km	50%	50000	6	263	5392388	627125	4711939	3747080
15km	50%	50000	6	382	5701913	622658	5012801	4115097
15km	50%	50000	6	301	5434082	575985	4798842	4322995
15km	50%	50000	6	379	4903099	568019	4292632	3876839
15km	50%	50000	6	349	5721090	622717	5027665	4267031
15km	50%	50000	6	257	4580632	544776	3985790	4287277
15km	50%	50000	6	298	3587188	439438	3106345	3213454
15km	50%	50000	6	237	3582371	463255	3099881	3124132
15km	50%	50000	6	238	5386534	633872	4702768	4638882
15km	50%	50000	6	207	4095213	513952	3557039	3824734
15km	50%	50000	6	284	5603034	614332	4942726	4206034
15km	50%	50000	6	358	4778769	547689	4175963	4063164
15km	50%	50000	6	269	3279468	442514	2805828	3021515
15km	50%	50000	6	336	4492753	506151	3935357	3229614
15km	50%	50000	6	255	4128567	504052	3567928	3206705
15km	50%	50000	6	362	5054164	556603	4442277	3872702
15km	50%	50000	6	219	3968973	515151	3411552	3514196
15km	50%	50000	6	219	4411942	535902	3814296	3464232
15km	50%	50000	6	318	4195725	486396	3680588	3450861
15km	50%	50000	6	255	3253615	395107	2825305	3252719
15km	50%	50000	6	292	6256184	685693	5513216	4809694
15km	50%	50000	6	296	3741764	427622	3238653	2974656
15km	50%	50000	6	352	4336706	521828	3764147	3048668
15km	50%	50000	6	308	3711893	463631	3206983	3840188
15km	50%	50000	6	283	5187438	620239	4521233	4607413
15km	50%	50000	6	251	4548275	555247	3962321	4347021
15km	50%	50000	6	284	4077126	487908	3539189	3685471
15km	50%	50000	6	282	5175672	545266	4589598	3682643
15km	50%	50000	6	388	5131278	517714	4550677	3809515
15km	50%	50000	6	294	4173650	524686	3607511	3147590
15km	50%	50000	6	205	3910015	485184	3382459	3084327
15km	50%	50000	6	320	5350918	552220	4752057	4237552
15km	50%	50000	6	213	5864040	687059	5123071	3930432
15km	50%	50000	6	217	3841521	479890	3314642	3319278
15km	50%	50000	6	309	5474193	542043	4873758	4201836
15km	50%	50000	6	210	3578014	507201	3039556	3270064
15km	50%	50000	6	257	4584995	564629	3978497	3364840
15km	50%	50000	6	225	5060938	544889	4463520	4240033
15km	50%	50000	6	279	3744014	479063	3203768	3582948
15km	50%	50000	6	229	3927736	451186	3426780	3817677
15km	50%	50000	6	266	4945248	511588	4405914	3458114
15km	50%	50000	6	287	4140626	494162	3600484	3623924
15km	50%	50000	6	273	5093247	538310	4503216	4027924
15km	50%	50000	6	367	4389547	514427	3823306	3731555
15km	50%	50000	6	325	4725685	572240	4098733	3411633
15km	50%	50000	6	262	4729495	572262	4115656	3657844
15km	50%	50000	6	303	3621375	448972	3142210	3429375
15km	50%	50000	6	269	3918321	478584	3384250	3685870
15km	50%	50000	6	230	5072328	542244	4477932	4249402
15km	50%	50000	6	215	4831415	519757	4251283	3882448
15km	50%	50000	6	202	4699545	508255	4155214	4094310
15km	50%	50000	6	247	4779938	490105	4253577	3962934
15km	50%	50000	6	460	5461087	532313	4890374	3977995
15km	50%	50000	6	213	3799550	471289	3281785	3638117
15km	50%	50000	6	279	4220026	533791	3637175	3623761
15km	50%	50000	6	390	4971239	544954	4380197	3853676
15km	50%	50000	6	256	4879316	528803	4277605	3979510
15km	50%	50000	6	278	4723744	581139	4101110	4517800
15km	50%	50000	6	265	4311147	519822	3726859	3702456
15km	50%	50000	6	265	4996244	586249	4346785	4340502
15km	50%	50000	6	308	4174677	491701	3656048	3307981
15km	50%	50000	6	375	4756600	552243	4159093	4058801
15km	50%	50000	6	232	4244930	511701	3689701	3703713
15km	50%	50000	6	248	4650183	552752	4053116	4344787
15km	50%	50000	6	301	5359443	590421	4715866	4082878
15km	50%	50000	6	263	4636802	510331	4070633	4040760
15km	50%	50000	6	213	3596053	448341	3122860	3573926
15km	50%	50000	6	265	4564301	508756	4012467	3792091
15km	50%	50000	6	286	4337438	483909	3813550	3761615
15km	50%	50000	6	397	4841424	566314	4218324	4060876
15km	50%	50000	6	357	4959451	575702	4335437	4046353
15km	50%	50000	6	223	4002587	479832	3482009	3449383
15km	50%	50000	6	228	3573729	437254	3096924	3358756
15km	50%	50000	6	327	4722489	573360	4080544	3599402
15km	50%	50000	6	209	2697974	362211	2316896	2418361
15km	50%	50000	6	352	5703414	594531	5067940	4192255
15km	50%	50000	6	270	4493034	540965	3909028	3533655
15km	50%	50000	6	283	4296344	489851	3764011	3535722
15km	50%	50000	6	274	4940038	541036	4345538	3974818
15km	50%	50000	6	359	5302643	524458	4733863	4170354
15km	50%	50000	6	239	3530168	444393	3053984	3066303
15km	50%	50000	6	210	5139185	641836	4447996	4529718
15km	50%	50000	6	349	4001899	501942	3463931	3486076
15km	50%	50000	6	283	5229716	542553	4644965	4430642
15km	50%	50000	6	208	4166600	534470	3576753	3070941
15km	50%	50000	6	242	3966999	503330	3425471	3311843
15km	50%	50000	6	253	3950773	522833	3384169	3931314
15km	50%	50000	6	256	4360973	521331	3788091	3505829
15km	50%	50000	6	359	4786395	616249	4122967	3758405
15km	50%	50000	6	304	3938596	471962	3426717	3404540
15km	50%	50000	6	296	4528525	522045	3952815	3315852
15km	50%	50000	6	226	3784074	484707	3275123	3673897
15km	50%	50000	6	221	4680715	516729	4114343	3468728
15km	50%	50000	6	289	4382675	525851	3820928	3900659
15km	50%	50000	6	297	5475012	579642	4858534	3958967
15km	50%	50000	6	328	6026172	627438	5343673	4498650
15km	50%	50000	6	255	3661048	422305	3198200	2908420
15km	50%	50000	6	227	4947058	559777	4335445	3865473
15km	50%	50000	6	266	5612624	632488	4884113	4642091
15km	50%	50000	6	244	3506167	430017	3033911	3025542
15km	50%	50000	6	227	4979349	604550	4317204	4596728
15km	50%	50000	6	256	3925856	457409	3409316	2962193
15km	50%	50000	6	228	4880992	577563	4257247	4782789
15km	50%	50000	6	246	3883360	465255	3363326	3117449
15km	50%	50000	6	321	4265561	491809	3736408	4036642
15km	50%	50000	6	205	3834034	481023	3310569	3461319
15km	50%	50000	6	296	4980530	586337	4349591	3837686
15km	50%	50000	6	312	4094522	542298	3512334	3514252
15km	50%	50000	6	291	4832840	559659	4214989	3795802
15km	50%	50000	6	254	4124867	503755	3568013	3738566
15km	50%	50000	6	354	5517946	557565	4925266	4095522
15km	50%	50000	6	278	3315079	424535	2859531	2902064
15km	50%	50000	6	366	4345033	520284	3752167	3144937
15km	50%	50000	6	273	4140632	499769	3592411	3308248
15km	50%	50000	6	273	3458532	414124	3005075	2950336
15km	50%	50000	6	207	3337038	436279	2876327	3588299
15km	50%	50000	6	335	4316696	536521	3724163	3442040
15km	50%	50000	6	275	4218241	528702	3656497	3349058
15km	50%	50000	6	258	4319011	512420	3758084	3857785
15km	50%	50000	6	278	4212329	538925	3632750	3477236
15km	50%	50000	6	329	4481843	606576	3822236	3916906
15km	50%	50000	6	229	4319104	540499	3742221	3867786
15km	50%	50000	6	270	4844160	634976	4157969	3742353
15km	50%	50000	6	242	4613231	532679	4034935	3570205
15km	50%	50000	6	321	3887026	458761	3370209	3605792
15km	50%	50000	6	324	4618483	522522	4049168	3288251
15km	50%	50000	6	211	3215021	406703	2774079	2915504
15km	50%	50000	6	296	5481012	578099	4840076	4567385
15km	50%	50000	6	283	4672728	564801	4049707	3940452
15km	50%	50000	6	324	4595482	510881	4055772	3565560
15km	50%	50000	6	245	4236765	510516	3682956	3743935
15km	50%	50000	6	412	4392637	499967	3832961	3278813
15km	50%	50000	6	269	4541848	486850	4014994	3598085
15km	50%	50000	6	235	5135913	509674	4582054	4248572
15km	50%	50000	6	348	4151328	521509	3579458	3857641
15km	50%	50000	6	246	4320820	508494	3743477	3528124
15km	50%	50000	6	505	3719806	489250	3179407	3408065
15km	50%	50000	6	256	4027293	491336	3492673	3205920
15km	50%	50000	6	243	5265869	580916	4629951	4003700
15km	50%	50000	6	323	4240023	558826	3632629	3699622
15km	50%	50000	6	416	4445820	529590	3844302	3899144
15km	50%	50000	6	259	4342332	522220	3773041	3458154
15km	50%	50000	6	240	4814436	578890	4197687	4400798
15km	50%	50000	6	297	4855854	558014	4239379	3894540
15km	50%	50000	6	255	4015932	492763	3470196	3531088
15km	50%	50000	6	281	3600061	439387	3124612	3808343
15km	50%	50000	6	341	4894690	581975	4238719	4246925
15km	50%	50000	6	259	4788312	481875	4258995	3580907
15km	50%	50000	6	261	4684524	574407	4054732	4017020
15km	50%	50000	6	239	4585043	521854	4007740	3510627
15km	50%	50000	6	238	4378855	513144	3811369	3552493
15km	50%	50000	6	258	4513914	520575	3917033	3378379
15km	50%	50000	6	185	4745845	605883	4077274	3969242
15km	50%	50000	6	380	3668599	474692	3144971	2944667
15km	50%	50000	6	335	4534991	555906	3937458	4155955
15km	50%	50000	6	297	4414610	492776	3870921	3557621
15km	50%	50000	6	242	5866191	674675	5112523	4725969
15km	50%	50000	6	230	4342605	534062	3763948	4237707
15km	50%	50000	6	231	4903233	557292	4290129	4282418
15km	50%	50000	6	388	4114746	549117	3505759	3581087
15km	50%	50000	6	253	3939416	526859	3364802	3589856
15km	50%	50000	6	247	3607942	478982	3098281	3251394
15km	50%	50000	6	309	3993700	515212	3431777	3550292
15km	50%	50000	6	214	4927406	568422	4286294	4088221
15km	50%	50000	6	296	3910244	481388	3376706	3493722
15km	50%	50000	6	273	3955846	468658	3440139	3113121
15km	50%	50000	6	299	4618770	568525	3993203	3637518
15km	50%	50000	6	276	4272637	529133	3693414	3821327
15km	50%	50000	6	283	3981845	495785	3421711	3437689
15km	50%	50000	6	246	4715052	503441	4169765	3806668
15km	50%	50000	6	295	4517162	514214	3945400	3868693
15km	50%	50000	6	303	5339439	624097	4674632	4387808
15km	50%	50000	6	281	4793774	500207	4217082	3394581
15km	50%	50000	6	189	4051302	521329	3488940	3082055
15km	50%	50000	6	358	5321223	616651	4634875	4223690
15km	50%	50000	6	220	4798336	561012	4169238	4039230
15km	50%	50000	6	227	3500605	451628	2996476	3249786
15km	50%	50000	6	348	3890675	523575	3321933	3551880
15km	50%	50000	6	232	4940945	623544	4261980	4024197
15km	50%	50000	6	295	4415537	507271	3869712	3559996
15km	50%	50000	6	231	4707259	532844	4135671	3756309
15km	50%	50000	6	266	5311823	563307	4702603	3633923
15km	50%	50000	6	191	3349612	433620	2876837	3134117
15km	50%	50000	6	238	4602607	529634	4022392	3700144
15km	50%	50000	6	302	3865125	482403	3343042	3635531
15km	50%	50000	6	375	4714130	550390	4122297	4347512
15km	50%	50000	6	356	4376692	535314	3799520	3644929
15km	50%	50000	6	221	3687534	477442	3177051	3460286
15km	50%	50000	6	280	4481646	541477	3864538	3770765
15km	50%	50000	6	234	3565888	472387	3065350	3337360
15km	50%	50000	6	221	3951408	468430	3440778	3451116
15km	50%	50000	6	230	3759057	487391	3206710	3241862
15km	50%	50000	6	261	5027775	584500	4396768	4192684
15km	50%	50000	6	307	4289319	512404	3740482	3408486
15km	50%	50000	6	313	5075083	572300	4445758	4141949
15km	50%	50000	6	292	4635112	576125	4012639	3934092
15km	50%	50000	6	324	4343143	510151	3781463	3753981
15km	50%	50000	6	266	4755368	558194	4141829	3915844
15km	50%	50000	6	346	5027360	529670	4442637	4205457
15km	50%	50000	6	323	3370492	431685	2888950	3261188
15km	50%	50000	6	218	3844660	484773	3330296	3161660
15km	50%	50000	6	285	4381754	541728	3785781	4428749
15km	50%	50000	6	316	4073273	471244	3549680	3519309
15km	50%	50000	6	429	4544678	563098	3924217	3819352
15km	50%	50000	6	208	4285223	440041	3801738	3233742
15km	50%	50000	6	300	5601292	587454	4961832	4675412
15km	50%	50000	6	315	4953642	565455	4351693	4588761
15km	50%	50000	6	281	5118042	568595	4487630	4276081
15km	50%	50000	6	273	3931080	490343	3399804	4045296
15km	50%	50000	6	388	5073039	585088	4435521	4100709
15km	50%	50000	6	226	4711869	592396	4058463	3981207
15km	50%	50000	6	295	3782858	487443	3251389	3180125
15km	50%	50000	6	412	5832979	610577	5164689	4234424
15km	50%	50000	6	211	4612848	530803	4044731	3638769
15km	50%	50000	6	256	3851031	493941	3313631	3747504
15km	50%	50000	6	221	3719016	457821	3214070	3057102
15km	50%	50000	6	302	4611814	577578	3978742	4815343
15km	50%	50000	6	407	4483179	528728	3902856	3508159
15km	50%	50000	6	202	3850526	529006	3276288	3692082
15km	50%	50000	6	307	4230519	501332	3682935	3763770
15km	50%	50000	6	212	4594991	531716	3984542	3391760
15km	50%	50000	6	219	4768761	549514	4182802	3872174
15km	50%	50000	6	264	5619976	603496	4972606	3877958
15km	50%	50000	6	330	4885145	549443	4302312	3840806
15km	50%	50000	6	218	3475974	421097	3009379	3454331
15km	50%	50000	6	248	4001722	443435	3514092	3754331
15km	50%	50000	6	262	6364299	629009	5667265	4462194
15km	50%	50000	6	164	4265831	519886	3723473	3416845
15km	50%	50000	6	185	3864112	483963	3345899	3564926
15km	50%	50000	6	300	4457094	491458	3914773	4095506
15km	50%	50000	6	335	4468484	517236	3912531	3751615
15km	50%	50000	6	218	3861170	479949	3329356	3339725
15km	50%	50000	6	324	4784139	571351	4169478	4559114
15km	50%	50000	6	306	4320477	547089	3741241	3555569
15km	50%	50000	6	205	4197556	563147	3590454	3429727
15km	50%	50000	6	278	3673828	500762	3136003	4033086
15km	50%	50000	6	436	5412543	572799	4793006	3891109
15km	50%	50000	6	270	5606144	605073	4956033	4287773
15km	50%	50000	6	555	4285652	531060	3697419	4029343
15km	50%	50000	6	259	3824970	451322	3316992	3606893
15km	50%	50000	6	240	4835530	619369	4161155	4219275
15km	50%	50000	6	239	3925576	478207	3416181	3557350
15km	50%	50000	6	323	3978506	493463	3437457	3779565
15km	50%	50000	6	261	4313801	532794	3738063	3553612
15km	50%	50000	6	232	4249412	487984	3733981	3397682
15km	50%	50000	6	207	4212576	471386	3707396	3532302
15km	50%	50000	6	282	5329495	605115	4646659	4170518
15km	50%	50000	6	273	4280327	496699	3743811	3655294
15km	50%	50000	6	431	4957369	553577	4334432	4437361
15km	50%	50000	6	296	4429106	534738	3847074	3487070
15km	50%	50000	6	335	5052017	609297	4398669	4243940
15km	50%	50000	6	251	4413453	529594	3838330	4120896
15km	50%	50000	6	285	4309997	516610	3718214	3210097
15km	50%	50000	6	253	3751930	490110	3225549	3528327
15km	50%	50000	6	292	4398200	521247	3795113	3929428
15km	50%	50000	6	287	4772640	550040	4159675	3713558
15km	50%	50000	6	293	4053751	470037	3524153	3685931
15km	50%	50000	6	279	3629927	484900	3111033	3159669
15km	50%	50000	6	236	5163266	671325	4412693	4961886
15km	50%	50000	6	325	5038549	534545	4444402	4272681
15km	50%	50000	6	267	4813143	509315	4254146	4341884
15km	50%	50000	6	220	3414354	447992	2942660	3071122
15km	50%	50000	6	258	5893375	654863	5165933	4531111
15km	50%	50000	6	236	4609004	548873	4020698	3930924
15km	50%	50000	6	346	4993768	565017	4396799	3939274
15km	50%	50000	6	272	3965422	507808	3426687	3564447
15km	50%	50000	6	279	5680122	618927	4995865	4443234
15km	50%	50000	6	254	4610348	539341	4030843	3536859
15km	50%	50000	6	349	4668309	558543	4049546	3531719
15km	50%	50000	6	277	4094887	454461	3586593	3158295
15km	50%	50000	6	402	4822489	541867	4229585	3960314
15km	50%	50000	6	287	5826468	601562	5183915	4558218
15km	50%	50000	6	290	3594768	459714	3092567	3076810
15km	50%	50000	6	147	3603996	485799	3072541	2978659
15km	50%	50000	6	249	4328842	533533	3757673	3273398
15km	50%	50000	6	251	4446745	549899	3857248	3902288
15km	50%	50000	6	311	4797246	569368	4165080	4468307
15km	50%	50000	6	343	3834490	494416	3292329	3703094
15km	50%	50000	6	233	4120814	495592	3597883	3989836
15km	50%	50000	6	296	4037769	493693	3507597	4068667
15km	50%	50000	6	300	4350839	562676	3736116	3959203
15km	50%	50000	6	236	4006075	494447	3471950	3631880
15km	50%	50000	6	213	4275092	511009	3703764	3351561
15km	50%	50000	6	308	4755248	532709	4181123	4156868
15km	50%	50000	6	359	4605904	572864	3999796	4122227
15km	50%	50000	6	308	5212410	569861	4583666	4101300
15km	50%	50000	6	274	4322755	496698	3802667	3815274
15km	50%	50000	6	240	4208282	529016	3620730	3374443
15km	50%	50000	6	182	3379726	455435	2895939	3139002
15km	50%	50000	6	418	5490694	627596	4803439	4689139
15km	50%	50000	6	262	4058389	513048	3484047	3124220
15km	50%	50000	6	281	5703514	603049	5026905	4348326
15km	50%	50000	6	227	4814069	580889	4172604	3855207
15km	50%	50000	6	331	3907048	518478	3343945	3288302
15km	50%	50000	6	288	3898692	494463	3373591	3715012
15km	50%	50000	6	244	4280756	535698	3682798	3695629
15km	50%	50000	6	305	4420317	552817	3797353	3551012
15km	50%	50000	6	226	4120680	523261	3548346	4269530
15km	50%	50000	6	276	4015090	518997	3461193	3088213
15km	50%	50000	6	304	4548776	519640	3989704	3857684
15km	50%	50000	6	461	5961945	621760	5288993	4493229
15km	50%	50000	6	231	4304874	563983	3695727	3502183
15km	50%	50000	6	270	4445924	531190	3862219	4043973
15km	50%	50000	6	259	5242697	635395	4545033	4493937
15km	50%	50000	6	276	6451664	718859	5655121	4937195
15km	50%	50000	6	293	4706196	545630	4097798	3843174
15km	50%	50000	6	294	3873826	456276	3369411	3377637
15km	50%	50000	6	448	4738222	547213	4134612	3730733
15km	50%	50000	6	330	4735080	492205	4195215	3871595
15km	50%	50000	6	256	3836793	461153	3316438	3185194
15km	50%	50000	6	299	4002972	476481	3460931	3718944
15km	50%	50000	6	253	3972019	492882	3441404	3955360
15km	50%	50000	6	288	3870737	471622	3346494	3391447
15km	50%	50000	6	284	4548820	533908	3980791	3759798
15km	50%	50000	6	242	4432952	541210	3857031	3665770
15km	50%	50000	6	408	4551108	555268	3936733	4486091
15km	50%	50000	6	286	5596090	558418	4983691	3953480
15km	50%	50000	6	233	3419484	443584	2947904	3104239
15km	50%	50000	6	315	4913991	535637	4325771	4339532
15km	50%	50000	6	363	5267682	564281	4662361	4086592
15km	50%	50000	6	297	3551555	439091	3076108	3270198
15km	50%	50000	6	216	5926421	650377	5227579	4407859
15km	50%	50000	6	292	4132577	520999	3569380	3569099
15km	50%	50000	6	298	4525110	547860	3924040	3175166
15km	50%	50000	6	180	3257929	427870	2802408	3234340
15km	50%	50000	6	328	4587311	549530	3995666	3668438
15km	50%	50000	6	222	3959217	503744	3419299	3698616
15km	50%	50000	6	261	4008808	485017	3476774	3583608
15km	50%	50000	6	235	4077269	484453	3556124	3374588
15km	50%	50000	6	301	4381004	472263	3864802	3576261
15km	50%	50000	6	271	4302058	509828	3748327	3318160
15km	50%	50000	6	277	4248604	531446	3675748	4093845
15km	50%	50000	6	293	4597979	510820	4046911	4234443
15km	50%	50000	6	281	3755509	493677	3227242	2832184
15km	50%	50000	6	228	4574240	522631	3993918	3662220
15km	50%	50000	6	221	4297390	507056	3747955	4128556
15km	50%	50000	6	239	5019881	535896	4445021	4441392
15km	50%	50000	6	420	5469942	544334	4844597	3892150
15km	50%	50000	6	192	4205848	524412	3608923	4029113
15km	50%	50000	6	254	5162235	590364	4533447	4091394
15km	50%	50000	6	262	4547522	539527	3953501	3834198
15km	50%	50000	6	301	4705444	555587	4117145	4432406
15km	50%	50000	6	239	4184965	505382	3645028	3372655
15km	50%	50000	6	245	4387549	557630	3793850	3441912
15km	50%	50000	6	284	4115222	509762	3560352	3492474
15km	50%	50000	6	307	4427347	494633	3855244	3876142
15km	50%	50000	6	289	4229698	508808	3682659	3810437
15km	50%	50000	6	301	4103868	510500	3553453	3687569
15km	50%	50000	6	217	3840854	469311	3340934	3483381
15km	50%	50000	6	198	5296572	557618	4690032	3818912
15km	50%	50000	6	205	4322559	541224	3740596	3723364
15km	50%	50000	6	258	4111375	462332	3615598	3459927
15km	50%	50000	6	235	3566094	424898	3096930	3446758
15km	50%	50000	6	381	4381213	522651	3820105	4206550
15km	50%	50000	6	273	4570200	575297	3946605	3462130
15km	50%	50000	6	240	3856562	482809	3331714	3752862
15km	50%	50000	6	366	4259176	511595	3706237	3676892
15km	50%	50000	6	376	3732691	477483	3221677	3133682
15km	50%	50000	6	300	4732197	524294	4152126	4229039
15km	50%	50000	6	276	4328509	505766	3757113	3254099
15km	50%	50000	6	246	4818633	587354	4158435	4447002
15km	50%	50000	6	346	4505180	565188	3881219	3651772
15km	50%	50000	6	277	5020919	586923	4371467	4038042
15km	50%	50000	6	330	4511445	510758	3955603	3316120
15km	50%	50000	6	223	4450086	557310	3821537	3679219
15km	50%	50000	6	274	4046877	495986	3513943	3158533
15km	50%	50000	6	276	4572940	540856	3993657	3719878
15km	50%	50000	6	375	4825970	486979	4253806	3820255
15km	50%	50000	6	259	5796547	637775	5090923	4552055
15km	50%	50000	6	274	4469554	487447	3934439	3488434
15km	50%	50000	6	415	4170367	484790	3649451	3596939
15km	50%	50000	6	245	4329232	509844	3772232	3457345
15km	50%	50000	6	225	5290064	560881	4695860	4023115
15km	50%	50000	6	248	4244309	514652	3684653	3272165
15km	50%	50000	6	201	4216076	488212	3687009	3625075
15km	50%	50000	6	273	4066219	499080	3522064	3435927
15km	50%	50000	6	321	4094866	508917	3537947	3807630
15km	50%	50000	6	270	5841139	604449	5185389	4595115
15km	50%	50000	6	331	4524446	541121	3948485	4163931
15km	50%	50000	6	336	3977080	467074	3482723	3931813
15km	50%	50000	6	272	4367740	532894	3779524	3178643
15km	50%	50000	6	247	3951287	491923	3421931	3549270
15km	50%	50000	6	355	4898342	520521	4331354	3683838
15km	50%	50000	6	432	4527900	548404	3937793	3390440
15km	50%	50000	6	256	4127565	491964	3602665	3642972
15km	50%	50000	6	301	3962140	478689	3444530	3467443
15km	50%	50000	6	240	5971493	638578	5282220	4316019
15km	50%	50000	6	231	4455893	527417	3874773	4059872
15km	50%	50000	6	186	3729635	471329	3226787	2866045
15km	50%	50000	6	214	3563606	445707	3087529	2998615
15km	50%	50000	6	323	5254117	542344	4645897	4260566
15km	50%	50000	6	210	3647864	464730	3108526	3219321
15km	50%	50000	6	246	5045175	601082	4379317	3736168
15km	50%	50000	6	277	4090040	516125	3543958	3322993
15km	50%	50000	6	251	3798732	472758	3282298	3114098
15km	50%	50000	6	294	3860076	489493	3331209	3542525
15km	50%	50000	6	179	3458213	428506	2963937	3258983
15km	50%	50000	6	258	5483511	581481	4860361	3994807
15km	50%	50000	6	263	4661954	570783	4024443	3632498
15km	50%	50000	6	236	5116003	520006	4546717	3918682
15km	50%	50000	6	426	6828520	706496	6058675	4782482
15km	50%	50000	6	257	4097897	510314	3537377	3293407
15km	50%	50000	6	262	4342825	533318	3770874	3849206
15km	50%	50000	6	274	4516114	529098	3933389	4076838
15km	50%	50000	6	248	3932833	465648	3429525	3616166
15km	50%	50000	6	307	4160798	497620	3607564	4037188
15km	50%	50000	6	270	4429431	514660	3858115	3413681
15km	50%	50000	6	282	4041803	453611	3555433	3609987
15km	50%	50000	6	225	4840131	594156	4201375	3628136
15km	50%	50000	6	313	5026069	589999	4364928	3771972
15km	50%	50000	6	296	4656490	518806	4100423	3980963
15km	50%	50000	6	255	4577875	551059	3949157	3850333
15km	50%	50000	6	315	4432296	496438	3881975	3388826
15km	50%	50000	6	252	4068695	503011	3526707	3551081
15km	50%	50000	6	290	4236092	567822	3619632	3685487
15km	50%	50000	6	233	4640480	547012	4049041	3952572
15km	50%	50000	6	422	4095685	463336	3565346	3377480
15km	50%	50000	6	207	3636394	451032	3115113	2995353
15km	50%	50000	6	283	4938361	548519	4337413	4442296
15km	50%	50000	6	331	5760287	637049	5059182	4907344
15km	50%	50000	6	187	2924238	396187	2500107	2756718
15km	50%	50000	6	280	4279430	471959	3780281	3567687
15km	50%	50000	6	249	4016600	460151	3523272	3550056
15km	50%	50000	6	349	3997876	484230	3491349	4047588
15km	50%	50000	6	243	3437318	464519	2936587	3537297
15km	50%	50000	6	258	4317495	519389	3753948	3391998
15km	50%	50000	6	210	4892471	585757	4255594	4050061
15km	50%	50000	6	296	5129396	565486	4515313	4338374
15km	50%	50000	6	244	4126061	487604	3598132	3075312
15km	50%	50000	6	188	3784718	465029	3281056	3192862
15km	50%	50000	6	282	4813914	576884	4204874	3773634
15km	50%	50000	6	344	5634776	606898	4968675	4275781
15km	50%	50000	6	235	4239588	485185	3709697	3948350
15km	50%	50000	6	215	4201641	485454	3636276	3504756
15km	50%	50000	6	340	5577246	559104	4953372	4323883
15km	50%	50000	6	267	4334785	520712	3769068	3830657
15km	50%	50000	6	282	4711702	518990	4161847	3897935
15km	50%	50000	6	249	4282500	515634	3720057	3688288
15km	50%	50000	6	264	3683489	429215	3219603	2840492
15km	50%	50000	6	224	3968993	505075	3416281	3234124
15km	50%	50000	6	368	4114415	509542	3545773	3633556
15km	50%	50000	6	214	4366452	529788	3781018	3862403
15km	50%	50000	6	228	4520204	548618	3916861	3373727
15km	50%	50000	6	352	4092348	514801	3536274	3525104
15km	50%	50000	6	216	3599292	474613	3081072	3085231
15km	50%	50000	6	275	5212173	600809	4558611	3677584
15km	50%	50000	6	324	3857705	499272	3306956	3600438
15km	50%	50000	6	252	4253705	497981	3713119	3108318
15km	50%	50000	6	268	5067967	555961	4445839	4247083
15km	50%	50000	6	338	4257224	525080	3684110	3856637
15km	50%	50000	6	256	4059324	502207	3519032	3847074
15km	50%	50000	6	298	4003804	448258	3501838	3331306
15km	50%	50000	6	311	4170918	493828	3634473	3451607
15km	50%	50000	6	205	3247917	418572	2790610	2719801
15km	50%	50000	6	253	4349473	516869	3797518	3399630
15km	50%	50000	6	338	3693769	467653	3182962	3274612
15km	50%	50000	6	256	4561739	515867	3987955	3685831
15km	50%	50000	6	270	3528334	405931	3073540	3135637
15km	50%	50000	6	310	3854213	442700	3369957	3524430
15km	50%	50000	6	282	4646017	503591	4100618	3748102
15km	50%	50000	6	248	3931103	461645	3407581	3342795
15km	50%	50000	6	206	4853186	554162	4233385	3881678
15km	50%	50000	6	246	4353235	532403	3770408	4004619
15km	50%	50000	6	201	3548940	450934	3041071	3083180
15km	50%	50000	6	227	3632594	445557	3123850	3165922
15km	50%	50000	6	285	3363149	428508	2899376	2802405
15km	50%	50000	6	280	4849628	573110	4238905	4050210
15km	50%	50000	6	215	4137075	481652	3603079	3103781
15km	50%	50000	6	296	5031157	546152	4453400	3738896
15km	50%	50000	6	275	3930421	473471	3408350	3874797
15km	50%	50000	6	210	3723401	460639	3203938	3310531
15km	50%	50000	6	470	6174719	633509	5496007	4510105
15km	50%	50000	6	257	3929583	501597	3373116	3014527
15km	50%	50000	6	233	3966316	520541	3409819	3522692
15km	50%	50000	6	394	6008607	658112	5295078	4703904
15km	50%	50000	6	328	4212748	491928	3671375	3717326
15km	50%	50000	6	386	4489844	521623	3897541	3773220
15km	50%	50000	6	237	4501816	527664	3931077	4001167
15km	50%	50000	6	331	4791175	534958	4210614	4602176
15km	50%	50000	6	292	3935167	491956	3405147	3449800
15km	50%	50000	6	314	4695381	482303	4157727	4194332
15km	50%	50000	6	203	4528764	556334	3918465	3725724
15km	50%	50000	6	249	4138454	493687	3600458	3378378
15km	50%	50000	6	291	4850108	582230	4213724	3779690
15km	50%	50000	6	377	3684948	458595	3170839	3173222
15km	50%	50000	6	281	3641704	423581	3175554	3484800
15km	50%	50000	6	250	3927062	460948	3418967	3235022
15km	50%	50000	6	157	3358654	444146	2888144	2822664
15km	50%	50000	6	352	4623502	609154	3979437	4011988
15km	50%	50000	6	288	4848709	565434	4213902	3496994
15km	50%	50000	6	318	4196890	541234	3627301	3556840
15km	50%	50000	6	315	5962262	597358	5319294	4391479
15km	50%	50000	6	276	4107301	498783	3570063	3314555
15km	50%	50000	6	343	5077584	575373	4453917	4102197
15km	50%	50000	6	258	3930780	485632	3420247	3138249
15km	50%	50000	6	228	3446446	403810	3009535	3289386
15km	50%	50000	6	251	4197708	494434	3670719	3221957
15km	50%	50000	6	302	5156474	547994	4557087	4229362
15km	50%	50000	6	313	4747693	563638	4137522	3865847
15km	50%	50000	6	308	4040801	509674	3475972	3482436
15km	50%	50000	6	248	3482860	447803	2973012	3180415
15km	50%	50000	6	273	4334833	551140	3722665	3820424
15km	50%	50000	6	277	5869486	607071	5191596	4145814
15km	50%	50000	6	256	4257038	515329	3688533	3747743
15km	50%	50000	6	258	4080471	515625	3527395	3197827
15km	50%	50000	6	295	5515801	587703	4855713	4601208
15km	50%	50000	6	196	4437088	549700	3841093	3482270
15km	50%	50000	6	319	4759978	571553	4123331	3834216
15km	50%	50000	6	262	4066425	470827	3550627	3317919
15km	50%	50000	6	297	3843078	468753	3310420	3487122
15km	50%	50000	6	404	5193631	611309	4527332	4030531
15km	50%	50000	6	296	3599285	465070	3099715	3332668
15km	50%	50000	6	237	4236248	484675	3693563	3951193
15km	50%	50000	6	354	4642209	528132	4062414	3653825
15km	50%	50000	6	373	4626986	525830	4031023	3385052
15km	50%	50000	6	302	5256720	621354	4561566	4509086
15km	50%	50000	6	351	5115813	536329	4528913	4106769
15km	50%	50000	6	226	4157976	543680	3571162	3541001
15km	50%	50000	6	230	4334508	525999	3763305	3799313
15km	50%	50000	6	262	4130330	510585	3583075	3184010
15km	50%	50000	6	222	3561303	462063	3064038	3389238
15km	50%	50000	6	320	3744956	461094	3259493	3259101
15km	50%	50000	6	313	5170186	590514	4530526	4698568
15km	50%	50000	6	403	4476596	518505	3914367	3481316
15km	50%	50000	6	318	3928414	465501	3409149	3051475
15km	50%	50000	6	305	4387265	507735	3837273	3944608
15km	50%	50000	6	343	4752526	529651	4159722	3806346
15km	50%	50000	6	410	5198085	542834	4596360	4502970
15km	50%	50000	6	379	4097648	509465	3560641	3648091
15km	50%	50000	6	199	3950839	503687	3405080	3142555
15km	50%	50000	6	205	4463892	574884	3819660	3781286
15km	50%	50000	6	314	5557148	610901	4880687	4347695
15km	50%	50000	6	325	3925308	462737	3428899	3382109
15km	50%	50000	6	413	4865144	492953	4334417	3591643
15km	50%	50000	6	222	4038958	509463	3482910	3194502
15km	50%	50000	6	201	3693429	453555	3206675	3017605
15km	50%	50000	6	220	3822525	438302	3333167	3679227
15km	50%	50000	6	258	4299617	507356	3753424	3609257
15km	50%	50000	6	252	3756995	428928	3292280	3095459
15km	50%	50000	6	244	4645821	487931	4089525	3921143
15km	50%	50000	6	298	4596002	537203	3980027	3879281
15km	50%	50000	6	292	4755753	559804	4159213	3837013
15km	50%	50000	6	248	4194328	533051	3622140	3299569
15km	50%	50000	6	362	4714380	524858	4145376	4214053
15km	50%	50000	6	212	4601517	547703	3985139	3887248
15km	50%	50000	6	317	4033728	528131	3473011	3478430
15km	50%	50000	6	243	3962292	510542	3392309	3343445
15km	50%	50000	6	217	3780949	465361	3252763	3453680
15km	50%	50000	6	241	4352067	555565	3739548	3581531
15km	50%	50000	6	402	4590117	527437	3987709	3654388
15km	50%	50000	6	265	4315086	505958	3751749	3628001
15km	50%	50000	6	294	5144813	583215	4517647	4298575
15km	50%	50000	6	284	5314269	561437	4704946	3941133
15km	50%	50000	6	417	5721095	622940	5021101	4574091
15km	50%	50000	6	238	4130245	502913	3554096	3980774
15km	50%	50000	6	230	4029231	484499	3504013	3380362
15km	50%	50000	6	254	4093803	509680	3532306	3793398
15km	50%	50000	6	215	4731417	560806	4126429	3295814
15km	50%	50000	6	257	3728985	461881	3237857	3536991
15km	50%	50000	6	228	4053249	523041	3474633	3489791
15km	50%	50000	6	229	4521982	522915	3959065	3718824
15km	50%	50000	6	263	4875899	568290	4263923	3797123
15km	50%	50000	6	348	5253766	553751	4638661	3999075
15km	50%	50000	6	298	4204109	523227	3630186	3421021
15km	50%	50000	6	400	4641490	586139	3979812	3672827
15km	50%	50000	6	263	4148986	517436	3602259	3191539
15km	50%	50000	6	331	4016642	523466	3459910	3605747
15km	50%	50000	6	287	4635631	518320	4062010	3896669
15km	50%	50000	6	303	5219088	572261	4599954	4014788
15km	50%	50000	6	317	3655279	455444	3163083	3386302
15km	50%	50000	6	300	4499425	515055	3926846	3922683
15km	50%	50000	6	214	3548962	437378	3082728	3372030
15km	50%	50000	6	331	4433481	515341	3878190	3592139
15km	50%	50000	6	316	4223525	474594	3703856	3435719
15km	50%	50000	6	265	4423032	552107	3826762	4244038
15km	50%	50000	6	333	4026455	483631	3501428	3254739
15km	50%	50000	6	295	4637870	565761	4007165	3961117
15km	50%	50000	6	278	4372625	519045	3777486	3661589
15km	50%	50000	6	207	4094336	498495	3557399	3357966
15km	50%	50000	6	382	5520117	609000	4862085	4509240
15km	50%	50000	6	290	4688139	536984	4095317	3861905
15km	50%	50000	6	223	5312870	583273	4668371	4740190
15km	50%	50000	6	283	4685808	585253	4017770	3953133
15km	50%	50000	6	247	3809905	482791	3285117	3415938
15km	50%	50000	6	320	4057673	468924	3557257	3393486
15km	50%	50000	6	229	4192378	486944	3663638	3129061
15km	50%	50000	6	388	4157290	525709	3589837	3148286
15km	50%	50000	6	308	4075574	511125	3513451	3517712
15km	50%	50000	6	326	4201135	499923	3655408	3529508
15km	50%	50000	6	220	4194600	527856	3624868	3599388
15km	50%	50000	6	279	5051740	512942	4493637	4064655
15km	50%	50000	6	269	4157197	442922	3670465	3538002
15km	50%	50000	6	341	4784145	551384	4183006	3921047
15km	50%	50000	6	267	3913528	494704	3359451	3716209
15km	50%	50000	6	280	4967526	601524	4281465	4012852
15km	50%	50000	6	251	3805559	456439	3318881	3622698
15km	50%	50000	6	366	6215799	654285	5510266	4478221
15km	50%	50000	6	226	3856112	469068	3327140	3223149
15km	50%	50000	6	294	4872396	527305	4283016	3990356
15km	50%	50000	6	337	3738901	443921	3266795	3214384
15km	50%	50000	6	285	5495023	624256	4807843	4323068
15km	50%	50000	6	250	4414300	512936	3865808	3382036
15km	50%	50000	6	256	4291749	462307	3779376	3530712
15km	50%	50000	6	235	4392109	563392	3769988	4353671
15km	50%	50000	6	199	5070469	606056	4407948	3886986
15km	50%	50000	6	290	4584573	573182	3987226	3226164
15km	50%	50000	6	220	3796403	493755	3261431	3517562
15km	50%	50000	6	297	4999724	545358	4408172	3954724
15km	50%	50000	6	223	4568396	537535	3987456	3757270
15km	50%	50000	6	271	5218626	609760	4557737	3761681
15km	50%	50000	6	222	3548772	451969	3038717	3157479
15km	50%	50000	6	345	4569030	564069	3939594	3777279
15km	50%	50000	6	352	5654834	573823	5021655	4352763
15km	50%	50000	6	246	4322318	524435	3747972	3849142
15km	50%	50000	6	244	5648919	653415	4923597	4100834
15km	50%	50000	6	237	3776240	469737	3257511	3374426
15km	50%	50000	6	252	3822180	521883	3263357	3603253
15km	50%	50000	6	293	3894583	497556	3344223	3420918
15km	50%	50000	6	209	4426126	528837	3863623	3913886
15km	50%	50000	6	257	4476250	559689	3877108	3911180
15km	50%	50000	6	359	3839731	463511	3341011	3162727
15km	50%	50000	6	245	4543480	497562	3990152	3714941
15km	50%	50000	6	252	4367144	526502	3789948	3468719
15km	50%	50000	6	379	4055633	479791	3512284	3660468
15km	50%	50000	6	291	4380659	507407	3824216	3584317
15km	50%	50000	6	288	5553093	580539	4892868	4571653
15km	50%	50000	6	285	3940092	488891	3419573	3581807
15km	50%	50000	6	262	4619423	570319	3979831	4093299
15km	50%	50000	6	297	4939597	548006	4324181	3824898
15km	50%	50000	6	399	4768326	531514	4177244	3734551
15km	50%	50000	6	396	4873965	569775	4244381	4046144
15km	50%	50000	6	231	6103812	608767	5456233	4230079
15km	50%	50000	6	247	4223654	529318	3661472	3410445
15km	50%	50000	6	315	4052910	478696	3528761	3440402
15km	50%	50000	6	234	3466621	444233	2968703	3123943
15km	50%	50000	6	303	4753803	541394	4168390	3790668
15km	50%	50000	6	360	4577637	461898	4076209	3956568
15km	50%	50000	6	226	4038246	517057	3480409	3913260
15km	50%	50000	6	265	4408012	486688	3874151	3583590
15km	50%	50000	6	231	3613640	439681	3119729	3151929
15km	50%	50000	6	261	3448590	415775	2995139	3180649
15km	50%	50000	6	280	4403318	546604	3816036	3331541
15km	50%	50000	6	214	3285193	394439	2859870	3288635
15km	50%	50000	6	192	3900928	478584	3375862	3268531
15km	50%	50000	6	184	4905637	589321	4253441	4357948
15km	50%	50000	6	271	3245897	392892	2819762	2844877
15km	50%	50000	6	258	5035455	538385	4441622	3978196
15km	50%	50000	6	394	4437776	551668	3848972	3678999
15km	50%	50000	6	334	4580001	559766	3977661	3369151
15km	50%	50000	6	359	4072334	509315	3525162	3296256
15km	50%	50000	6	292	3712874	469337	3203882	3045688
15km	50%	50000	6	305	4029402	481080	3510659	3255700
15km	50%	50000	6	238	4331756	517802	3769677	4008456
15km	50%	50000	6	213	4120528	460800	3629029	3327592
15km	50%	50000	6	290	4874752	541281	4285785	3512318
15km	50%	50000	6	216	3405668	440428	2930011	2910725
15km	50%	50000	6	229	4039772	484186	3486147	3632267
15km	50%	50000	6	342	4358595	484102	3796164	3845131
15km	50%	50000	6	274	5013099	538134	4433213	4124917
15km	50%	50000	6	312	4308362	540941	3719766	3541010
15km	50%	50000	6	276	4229737	526608	3652284	3242773
15km	50%	50000	6	188	3318649	418611	2870392	3230651
15km	50%	50000	6	269	4016546	501731	3432920	3559804
15km	50%	50000	6	402	4576316	579187	3954826	4133200
15km	50%	50000	6	258	5625416	581961	4999293	4388221
15km	50%	50000	6	290	5037297	583571	4396141	4222084
15km	50%	50000	6	304	3799312	456062	3307695	2918324
15km	50%	50000	6	257	4706706	572224	4078001	3535350
15km	50%	50000	6	318	5199466	564095	4580424	4299153
15km	50%	50000	6	225	4852084	565697	4246300	4387410
15km	50%	50000	6	326	3867626	482237	3339122	3076173
15km	50%	50000	6	295	5206584	565902	4601765	3999815
15km	50%	50000	6	303	3733128	452695	3226898	3061117
15km	50%	50000	6	239	3915588	482918	3365602	3342623
15km	50%	50000	6	273	5093623	584038	4460580	4099198
15km	50%	50000	6	285	4764655	555030	4155317	3810049
15km	50%	50000	6	305	5513342	541833	4914278	4272304
15km	50%	50000	6	273	5082830	624447	4410676	3300516
15km	50%	50000	6	304	4170930	528341	3600032	3530118
15km	50%	50000	6	233	3736306	464077	3236455	3069280
15km	50%	50000	6	357	4833441	576669	4186084	3742785
15km	50%	50000	6	285	5384540	579914	4767605	4017426
15km	50%	50000	6	279	4237834	585061	3604464	3841503
15km	50%	50000	6	275	3932680	533966	3339411	3820412
15km	50%	50000	6	284	3879755	500081	3338364	3128553
15km	50%	50000	6	251	4306937	499597	3752842	4298806
15km	50%	50000	6	390	5785824	606334	5132259	4711015
15km	50%	50000	6	248	3988757	492485	3439617	3509165
15km	50%	50000	6	212	4239717	517792	3672493	3519682
15km	50%	50000	6	221	4278083	524241	3708885	3494542
15km	50%	50000	6	274	4176054	489841	3613650	3620950
15km	50%	50000	6	352	4826081	533646	4232011	4128595
15km	50%	50000	6	288	5020874	562010	4408960	4178295
15km	50%	50000	6	223	4999517	578477	4364256	4126799
15km	50%	50000	6	197	4548302	594485	3909130	3833116
15km	50%	50000	6	371	5028232	548703	4427976	3723505
15km	50%	50000	6	307	5318091	625957	4629654	4063724
15km	50%	50000	6	276	3638517	442289	3147603	3147448
15km	50%	50000	6	221	4568702	541967	3973927	3887150
15km	50%	50000	6	368	4232117	500987	3687793	3447395
15km	50%	50000	6	303	4960702	554550	4360576	4257451
15km	50%	50000	6	337	4175195	519393	3601904	3700874
15km	50%	50000	6	263	3918310	461261	3397892	3266413
15km	50%	50000	6	270	5442816	560512	4827393	4916997
15km	50%	50000	6	294	4774111	546739	4171753	4365350
15km	50%	50000	6	212	4714307	552037	4106167	3479004
15km	50%	50000	6	269	3985536	503277	3440123	3525519
15km	50%	50000	6	251	4024988	495153	3478990	3564567
15km	50%	50000	6	354	4633512	545629	4044842	4049947
15km	50%	50000	6	300	3832597	475366	3324708	3614257
15km	50%	50000	6	478	3925554	479426	3398028	3092547
15km	50%	50000	6	227	3858024	520138	3302403	3646290
15km	50%	50000	6	270	4953220	581789	4325763	3983810
15km	50%	50000	6	287	5079971	575706	4442753	3911064
15km	50%	50000	6	227	4428398	536012	3842308	3320069
15km	50%	50000	6	336	4488607	537375	3909806	3950809
15km	50%	50000	6	564	3372572	421308	2922740	3056224
15km	50%	50000	6	230	4965552	558028	4358519	3573056
15km	50%	50000	6	252	4308191	517046	3726013	3446784
15km	50%	50000	6	319	3634428	467760	3135639	3668189
15km	50%	50000	6	304	5277146	579959	4639780	3966372
15km	50%	50000	6	201	4900164	557718	4283726	3921287
15km	50%	50000	6	304	4764297	551810	4165856	3779328
15km	50%	50000	6	196	4532053	490081	4021620	3745613
15km	50%	50000	6	292	4041142	512796	3492137	3169529
15km	50%	50000	6	262	3893656	517873	3316616	3190571
15km	50%	50000	6	317	4478333	512905	3909604	3332623
15km	50%	50000	6	418	5743828	581472	5093756	4168834
15km	50%	50000	6	294	4280265	538267	3694718	3372264
15km	50%	50000	6	230	4434791	542723	3840892	4018607
15km	50%	50000	6	364	3965817	480143	3446813	3279847
15km	50%	50000	6	214	4676089	529567	4081361	4026605
15km	50%	50000	6	236	3506921	420185	3047406	3498708
15km	50%	50000	6	270	5092805	611671	4414452	4190176
15km	50%	50000	6	228	4073517	465550	3556256	3414695
15km	50%	50000	6	264	5598019	578519	4963562	4174852
15km	50%	50000	6	314	4895082	508084	4355415	3877112
15km	50%	50000	6	332	3986140	501479	3434682	3701852
15km	50%	50000	6	285	4308238	545709	3723925	4012083
15km	50%	50000	6	238	3975205	485292	3444516	3342901
15km	50%	50000	6	276	4157043	479399	3629253	3730256
15km	50%	50000	6	254	4104690	461156	3609539	3062503
15km	50%	50000	6	273	3433733	406896	2990149	3321768
15km	50%	50000	6	438	4895487	558019	4293126	3673104
15km	50%	50000	6	301	4965614	518423	4403967	3489057
15km	50%	50000	6	264	5046971	567891	4420077	4532247
15km	50%	50000	6	274	4836115	591068	4185409	3842582
15km	50%	50000	6	276	5541402	563291	4941011	4248761
15km	50%	50000	6	228	3721724	506271	3176169	3529798
15km	50%	50000	6	184	3722135	466143	3225246	3571829
15km	50%	50000	6	247	4557995	520645	3997346	3363945
15km	50%	50000	6	322	4200005	534288	3615658	3645714
15km	50%	50000	6	281	4945679	566411	4331439	3554040
15km	50%	50000	6	293	4735588	579203	4117831	3621376
15km	50%	50000	6	377	4737752	527935	4166268	4099102
15km	50%	50000	6	359	5044408	615255	4383794	4748503
15km	50%	50000	6	363	4224149	498198	3681526	3477542
15km	50%	50000	6	252	5422229	559782	4802852	3590889
15km	50%	50000	6	279	4344577	482326	3815738	4169876
15km	50%	50000	6	295	4774010	505328	4244770	3907450
15km	50%	50000	6	355	5147628	605868	4474999	4069533
15km	50%	50000	6	223	5830338	654705	5112700	4891839
15km	50%	50000	6	251	3706632	471438	3184654	3418424
15km	50%	50000	6	230	4104935	474764	3597384	3522754
15km	50%	50000	6	220	3850539	475004	3338868	3275086
15km	50%	50000	6	178	4007903	514204	3455903	3172560
15km	50%	50000	6	261	3522689	428346	3033398	2996230
15km	50%	50000	6	259	4063597	495221	3528151	3407460
15km	50%	50000	6	265	4534186	548378	3933912	3460115
15km	50%	50000	6	300	5221495	569578	4608169	4384244
15km	50%	50000	6	293	4399558	550958	3806151	3624049
15km	50%	50000	6	281	3655393	475761	3143279	3472986
15km	50%	50000	6	286	3722308	426795	3259787	3052792
15km	50%	50000	6	222	4450413	521197	3896440	3343268
15km	50%	50000	6	359	3680383	465784	3181520	3413137
15km	50%	50000	6	284	4153571	532459	3587442	3227714
15km	50%	50000	6	282	4703280	606032	4045578	4217342
15km	50%	50000	6	361	3788297	481062	3248641	3020438
15km	50%	50000	6	236	4179132	472473	3650283	2948863
15km	50%	50000	6	244	3952043	461524	3428267	3613601
15km	50%	50000	6	263	3979214	516146	3425637	4011039
15km	50%	50000	6	278	6100335	671743	5367010	4837667
15km	50%	50000	6	278	5359839	646260	4658482	3949093
15km	50%	50000	6	328	4173028	505101	3624785	3646715
15km	50%	50000	6	284	4355423	536188	3777494	3726577
15km	50%	50000	6	393	3387117	452987	2854274	2975000
15km	50%	50000	6	294	6455271	681469	5707187	4805638
15km	50%	50000	6	246	3650893	448525	3168837	3403948
15km	50%	50000	6	256	3735670	448912	3229751	3633539
15km	50%	50000	6	285	3672600	451728	3183941	3491155
15km	50%	50000	6	268	3722069	455503	3190915	2773478
15km	50%	50000	6	219	3992467	524067	3433951	3704385
15km	50%	50000	6	279	5796922	589715	5141954	4347829
15km	50%	50000	6	301	3887832	468665	3381002	3588111
15km	50%	50000	6	211	4103399	483054	3586526	3344977
15km	50%	50000	6	243	4028578	447433	3520635	3226952
15km	50%	50000	6	278	3204755	395821	2780668	2591678
15km	50%	50000	6	243	4357979	542265	3779460	3617102
15km	50%	50000	6	373	4692726	559963	4090139	4620096
15km	50%	50000	6	238	4089557	512194	3537697	3467512
15km	50%	50000	6	306	4551301	560633	3944817	3823412
15km	50%	50000	6	305	5341952	539222	4732676	4108518
15km	50%	50000	6	245	4468708	526379	3870132	4104577
15km	50%	50000	6	260	3809841	515645	3243300	3239703
15km	50%	50000	6	321	3829885	477329	3307352	3457323
15km	50%	50000	6	224	4789327	526034	4197836	4080589
15km	50%	50000	6	400	3902708	485304	3383265	3396412
15km	50%	50000	6	255	5314195	611161	4640557	4142868
15km	50%	50000	6	272	5712769	613880	5042973	4417339
15km	50%	50000	6	232	4084853	533708	3511242	3169353
15km	50%	50000	6	366	5976037	584314	5343343	4917955
15km	50%	50000	6	288	4575921	537587	4010349	3725140
15km	50%	50000	6	327	4311440	504209	3740384	3812540
15km	50%	50000	6	224	4300023	531643	3725606	3918992
15km	50%	50000	6	247	4576709	596189	3937653	4468713
15km	50%	50000	6	271	4460280	527851	3869735	3776415
15km	50%	50000	6	255	4550998	518546	3994075	3555377
15km	50%	50000	6	267	4058948	495330	3529081	3493806
15km	50%	50000	6	231	5134811	571570	4533057	4475829
15km	50%	50000	6	319	4260728	542304	3678120	3876971
15km	50%	50000	6	263	4576688	576320	3964350	3713025
15km	50%	50000	6	205	4062253	520478	3498279	3628208
15km	50%	50000	6	391	5195663	591889	4540833	3994969
15km	50%	50000	6	276	5785608	601996	5110297	4394319
15km	50%	50000	6	280	4072910	527833	3509705	3349028
15km	50%	50000	6	327	4375942	538677	3771492	3885276
15km	50%	50000	6	260	3665507	435584	3195747	3225219
15km	50%	50000	6	293	4393512	528878	3816051	3348446
15km	50%	50000	6	267	4595644	544182	4007810	3748809
15km	50%	50000	6	262	4496878	496796	3960410	4056426
15km	50%	50000	6	225	4393546	530326	3818200	3425746
15km	50%	50000	6	266	3746512	460008	3257084	3256167
15km	50%	50000	6	190	3217593	393603	2786053	2940522
15km	50%	50000	6	312	4851860	549957	4242001	3222793
15km	50%	50000	6	262	3566139	463958	3068107	3209428
15km	50%	50000	6	219	3551988	449760	3067023	3345960
15km	50%	50000	6	320	5680070	605922	5015853	4678198
15km	50%	50000	6	243	4262705	487928	3704977	3380252
15km	50%	50000	6	264	4678423	555470	4066693	3638565
15km	50%	50000	6	233	4099186	508304	3521901	3619040
15km	50%	50000	6	208	3848010	474014	3304648	3166738
15km	50%	50000	6	248	4822784	540573	4233033	3743701
15km	50%	50000	6	191	3504445	433542	3033490	2967368
15km	50%	50000	6	285	4715935	505664	4171589	3632366
15km	50%	50000	6	210	3060660	396248	2599520	3477138
15km	50%	50000	6	279	5260078	558643	4653093	4612553
15km	50%	50000	6	424	5351507	637237	4662301	4062203
15km	50%	50000	6	288	3636968	432279	3183455	3495503
15km	50%	50000	6	264	4715047	493883	4179715	3660040
15km	50%	50000	6	244	3850089	490837	3313871	2992528
15km	50%	50000	6	291	3838626	450264	3345413	2929934
15km	50%	50000	6	424	3634775	464543	3135711	3211943
15km	50%	50000	6	319	4875968	507653	4320296	3922290
15km	50%	50000	6	365	4200417	494395	3673563	3321636
15km	50%	50000	6	261	4047943	512528	3481060	3002604
15km	50%	50000	6	204	3991974	504625	3456844	3542939
15km	50%	50000	6	349	5243814	619132	4537113	4531947
15km	50%	50000	6	286	4337081	513043	3783270	3724282
15km	50%	50000	6	316	4426493	508392	3854756	3346344
15km	50%	50000	6	324	4975531	580829	4331328	4169582
15km	50%	50000	6	265	4313954	497789	3733688	3832785
15km	50%	50000	6	249	4456772	557525	3836942	3646749
15km	50%	50000	6	210	4189756	537429	3593351	3711319
15km	50%	50000	6	268	4337848	510436	3778641	3560441
15km	50%	50000	6	217	3746608	451123	3254821	3298373
15km	50%	50000	6	246	4307892	529667	3672751	3666648
15km	50%	50000	6	292	4285108	504782	3735672	3571885
15km	50%	50000	6	258	4332443	517898	3773963	3979261
15km	50%	50000	6	228	3643670	444362	3166922	3043948
15km	50%	50000	6	295	4384988	570369	3774950	3895025
15km	50%	50000	6	350	4691615	511897	4137847	3808712
15km	50%	50000	6	293	4163803	532878	3593378	3054614
15km	50%	50000	6	210	4601668	495510	4045071	3865521
15km	50%	50000	6	262	4464891	542236	3872904	3651421
15km	50%	50000	6	365	5041657	529893	4458452	3707816
15km	50%	50000	6	321	5125334	550768	4501337	3959024
15km	50%	50000	6	197	4686370	591546	4041231	3532764
15km	50%	50000	6	365	5075748	555722	4481877	4216939
15km	50%	50000	6	247	4651011	576086	3994567	3712539
15km	50%	50000	6	198	5146505	584586	4510000	3829632
15km	50%	50000	6	243	3714314	436729	3232798	3342533
15km	50%	50000	6	223	4155576	515370	3608336	3703122
15km	50%	50000	6	323	3730330	464870	3240359	3263518
15km	50%	50000	6	206	3433807	465659	2935018	2832720
15km	50%	50000	6	337	4996976	556361	4384789	3679130
15km	50%	50000	6	303	4434459	564509	3821095	3638509
15km	50%	50000	6	289	4800151	525098	4235316	4426732
15km	50%	50000	6	269	3796885	472188	3283416	3110448
15km	50%	50000	6	275	4439522	534524	3863538	3652986
15km	50%	50000	6	355	4803450	590058	4167704	3741527
15km	50%	50000	6	305	5708072	618474	5045305	4346497
15km	50%	50000	6	237	5349983	565092	4739289	3950042
15km	50%	50000	6	293	5420621	632637	4692732	4597045
15km	50%	50000	6	282	4844511	594682	4199731	3838983
15km	50%	50000	6	265	4091350	527078	3509686	3255868
15km	50%	50000	6	239	4288549	553212	3669321	4177657
15km	50%	50000	6	271	3949668	474171	3432978	3027258
15km	50%	50000	6	547	5032970	514640	4470836	4267724
15km	50%	50000	6	359	4645717	479589	4117084	3538501
15km	50%	50000	6	292	3913547	475424	3393169	3245365
15km	50%	50000	6	346	4802690	555787	4179793	4165847
15km	50%	50000	6	271	4813595	581810	4183376	3845547
15km	50%	50000	6	279	4326995	512394	3766369	3529485
15km	50%	50000	6	385	3942807	475973	3417371	3100931
15km	50%	50000	6	332	5214652	577084	4598690	4205258
15km	50%	50000	6	373	4760568	504423	4192081	3924451
15km	50%	50000	6	359	5446554	579540	4832499	4181130
15km	50%	50000	6	323	3819182	479166	3300739	2994642
15km	50%	50000	6	199	4365520	515123	3795145	3476960
15km	50%	50000	6	330	4991897	567591	4361992	4132950
15km	50%	50000	6	276	4374546	539691	3798812	3804319
15km	50%	50000	6	389	4057787	495078	3518577	3706161
15km	50%	50000	6	422	4029439	485141	3481536	3224940
15km	50%	50000	6	188	4011913	500210	3477735	3357498
15km	50%	50000	6	287	4227497	489536	3695836	4006423
15km	50%	50000	6	324	4324511	494430	3789602	3633977
15km	50%	50000	6	214	4348149	527421	3750499	3486929
15km	50%	50000	6	293	4193952	487796	3674901	3596825
15km	50%	50000	6	227	4464319	490751	3924532	3790449
15km	50%	50000	6	205	3442101	417278	2989750	3172335
15km	50%	50000	6	432	3949453	485303	3424723	3153557
15km	50%	50000	6	270	4439282	466441	3921991	3503881
15km	50%	50000	6	299	5158227	598596	4501972	3894177
15km	50%	50000	6	372	4487829	568763	3893072	3876027
15km	50%	50000	6	298	4743039	536895	4160609	3745948
15km	50%	50000	6	386	4350043	470988	3834226	3267646
15km	50%	50000	6	419	5589353	603255	4945209	4389789
15km	50%	50000	6	284	3684554	409478	3242780	3928250
15km	50%	50000	6	245	4986189	529968	4382469	3761396
15km	50%	50000	6	284	4293368	495044	3746432	3735496
15km	50%	50000	6	273	4847446	505235	4272237	4211855
15km	50%	50000	6	282	4610806	509776	4038993	3565119
15km	50%	50000	6	188	3746674	493679	3209383	3430990
15km	50%	50000	6	229	4559605	528782	3987066	3391648
15km	50%	50000	6	318	5103054	530912	4535678	4128968
15km	50%	50000	6	270	3978044	526804	3408184	3921082
15km	50%	50000	6	249	3889092	475754	3373148	3257815
15km	50%	50000	6	310	4463741	554837	3865111	3403190
15km	50%	50000	6	292	5256964	561609	4645381	4049859
15km	50%	50000	6	388	4144126	519360	3595960	3206857
15km	50%	50000	6	289	3971903	487176	3433914	3089009
15km	50%	50000	6	249	3829844	476948	3320230	3179539
15km	50%	50000	6	192	4480847	557488	3867929	3695096
15km	50%	50000	6	237	3907752	475053	3369181	3235419
15km	50%	50000	6	247	3639734	464816	3128499	3518984
15km	50%	50000	6	292	4429407	496915	3889946	4209895
15km	50%	50000	6	324	4203055	520081	3631856	3327998
15km	50%	50000	6	268	4439106	537626	3831704	3854364
15km	50%	50000	6	220	4395593	535171	3810668	4008980
15km	50%	50000	6	338	3764261	473952	3257694	2949411
15km	50%	50000	6	233	4884736	564941	4253062	3272323
15km	50%	50000	6	348	3922500	460826	3429765	3066726
15km	50%	50000	6	246	4536434	550475	3940448	4249878
15km	50%	50000	6	241	4783551	532938	4210165	3760090
15km	50%	50000	6	202	4980517	550728	4380413	3764650
15km	50%	50000	6	219	5236457	577970	4606557	4323902
15km	50%	50000	6	225	3696971	451300	3225226	3012115
15km	50%	50000	6	329	4855047	521146	4289277	3993124
15km	50%	50000	6	234	4923628	598496	4267144	4338228
15km	50%	50000	6	309	4451786	535936	3852026	4175957
15km	50%	50000	6	305	3962520	523485	3384850	3483187
15km	50%	50000	6	287	4361086	545211	3770067	3794050
15km	50%	50000	6	268	3904275	474245	3394774	3610666
15km	50%	50000	6	359	4300736	535881	3713176	3936025
15km	50%	50000	6	317	3706866	470565	3196199	3214389
15km	50%	50000	6	301	4398177	533655	3825153	3621155
15km	50%	50000	6	318	4556170	532866	3986463	3742362
15km	50%	50000	6	394	3695639	468443	3165247	3178855
15km	50%	50000	6	390	4916368	560465	4310804	3893021
15km	50%	50000	6	276	4707341	530112	4134087	4307805
15km	50%	50000	6	287	5602028	598643	4944068	4358625
15km	50%	50000	6	260	5135903	526244	4565074	3984723
15km	50%	50000	6	274	3709968	472572	3188631	3267397
15km	50%	50000	6	309	3459091	409093	3017061	2787971
15km	50%	50000	6	304	4650909	481935	4115375	3289613
15km	50%	50000	6	308	4466820	488901	3920308	3785012
15km	50%	50000	6	221	4704733	567799	4095004	3725034
15km	50%	50000	6	229	3258642	444412	2773163	3349587
15km	50%	50000	6	285	4508577	563798	3898720	3427225
15km	50%	50000	6	284	4987004	583527	4349002	3685705
15km	50%	50000	6	242	4787074	487559	4256625	3484043
15km	50%	50000	6	241	4081689	481898	3531852	3453938
15km	50%	50000	6	285	3615454	470399	3107435	3321200
15km	50%	50000	6	373	3948228	475138	3429629	3400571
15km	50%	50000	6	231	4396179	546461	3809271	3723661
15km	50%	50000	6	233	4404644	534981	3814127	3588097
15km	50%	50000	6	387	5004654	575534	4366543	4025738
15km	50%	50000	6	247	4188105	527892	3615151	3637092
15km	50%	50000	6	319	4151895	488773	3609068	3409318
15km	50%	50000	6	263	4385263	498924	3858190	3440436
15km	50%	50000	6	307	5169519	568813	4554503	3993724
15km	50%	50000	6	230	4420832	536225	3824657	3811790
15km	50%	50000	6	267	4592236	540638	3987973	3759434
15km	50%	50000	6	359	4775830	557850	4159227	3712007
15km	50%	50000	6	327	5194101	562977	4582557	4200231
15km	50%	50000	6	327	3970105	537463	3368948	3390472
15km	50%	50000	6	606	4285909	519115	3729294	4047366
15km	50%	50000	6	223	4930872	583932	4275036	3596263
15km	50%	50000	6	386	3961083	491723	3422877	3764050
15km	50%	50000	6	240	3807265	475060	3302002	3100105
15km	50%	50000	6	254	4558292	535036	3987480	3697571
15km	50%	50000	6	491	6917048	709465	6151237	4654096
15km	50%	50000	6	326	3379045	437642	2905608	3388732
15km	50%	50000	6	334	3984391	522436	3401032	3447483
15km	50%	50000	6	248	4135848	484127	3594392	3088006
15km	50%	50000	6	215	3855410	497932	3320899	3643098
15km	50%	50000	6	291	4280978	510184	3735660	3357704
15km	50%	50000	6	236	5455546	596960	4807838	4335006
15km	50%	50000	6	178	3565912	443107	3084483	2835416
15km	50%	50000	6	432	4953558	564833	4339360	4173298
15km	50%	50000	6	333	5628336	602020	4972090	4507212
15km	50%	50000	6	251	3222413	431601	2753169	3109319
15km	50%	50000	6	195	4454795	546977	3866371	4226051
15km	50%	50000	6	237	3870105	484306	3335708	3239376
15km	50%	50000	6	271	5122461	560758	4513898	4037110
15km	50%	50000	6	286	4165495	518749	3602617	2770885
15km	50%	50000	6	328	4004636	480012	3501034	3550735
15km	50%	50000	6	262	3992100	480904	3435887	3238032
15km	50%	50000	6	270	4212829	545533	3615274	3320362
15km	50%	50000	6	288	4865922	614947	4190309	3880033
15km	50%	50000	6	318	4051681	465504	3491976	3348566
15km	50%	50000	6	262	5366819	643198	4638285	4356706
15km	50%	50000	6	282	5103027	596789	4466123	4177970
15km	50%	50000	6	261	4233223	475076	3710153	3777595
15km	50%	50000	6	232	5302449	626156	4626756	4141149
15km	50%	50000	6	433	5280934	508191	4717164	4249480
15km	50%	50000	6	285	4126430	524061	3560674	3402292
15km	50%	50000	6	211	4832957	572746	4196426	3908489
15km	50%	50000	6	223	3621180	436639	3153964	3101245
15km	50%	50000	6	239	3958704	486634	3421026	3355988
15km	50%	50000	6	492	5172857	550363	4577596	4135495
15km	50%	50000	6	233	5554088	589885	4924958	4078638
15km	50%	50000	6	221	4144551	544240	3551297	3767891
15km	50%	50000	6	350	4133965	527270	3569661	3452030
15km	50%	50000	6	293	4111138	512884	3549887	3567268
15km	50%	50000	6	299	3960470	474720	3441356	3503708
15km	50%	50000	6	238	4684988	513919	4082451	3916582
15km	50%	50000	6	191	3733386	473899	3181104	3164965
15km	50%	50000	6	313	3918152	493025	3380978	3583432
15km	50%	50000	6	301	3939845	460341	3424455	3147337
15km	50%	50000	6	361	4343533	489283	3821492	3579062
15km	50%	50000	6	273	4515890	513768	3944309	3636403
15km	50%	50000	6	284	3906467	457978	3378837	3076705
15km	50%	50000	6	259	4095730	500386	3545632	3051836
15km	50%	50000	6	353	4859467	537793	4288319	3601109
15km	50%	50000	6	295	4897214	589234	4245425	3654626
15km	50%	50000	6	192	4373041	540385	3781454	3991318
15km	50%	50000	6	368	4158273	495201	3610035	3305815
15km	50%	50000	6	350	4270877	485640	3735747	3404300
15km	50%	50000	6	202	3747779	462941	3242260	3333742
15km	50%	50000	6	267	5450089	577805	4815574	4641540
15km	50%	50000	6	189	4552237	539997	3982029	3310953
15km	50%	50000	6	211	4391113	499604	3854740	2979051
15km	50%	50000	6	240	5484101	578246	4855791	4243597
15km	50%	50000	6	329	5068408	519760	4509998	4012877
15km	50%	50000	6	285	4373888	558091	3775273	4144244
15km	50%	50000	6	322	4184779	499867	3629377	3009919
15km	50%	50000	6	214	4177086	492035	3652925	3253546
15km	50%	50000	6	298	3581679	439529	3106708	3076891
15km	50%	50000	6	289	3988072	464225	3491358	3643202
15km	50%	50000	6	241	4383604	545011	3780445	3552387
15km	50%	50000	6	224	4157068	534872	3574870	3214531
15km	50%	50000	6	318	4474257	481253	3947043	3572115
15km	50%	50000	6	296	4201514	531218	3633594	3880032
15km	50%	50000	6	229	4036638	509155	3481589	3395516
15km	50%	50000	6	287	4697461	529345	4117418	4040382
15km	50%	50000	6	348	4507450	480838	3965459	3546613
15km	50%	50000	6	207	4700164	531622	4128791	3425721
15km	50%	50000	6	286	5432821	580164	4810458	3739645
15km	50%	50000	6	277	5274567	566561	4658442	3728468
15km	50%	50000	6	258	4173240	530555	3608517	3964123
15km	50%	50000	6	306	4934597	524057	4371332	4030835
15km	50%	50000	6	262	4595913	496755	4044992	3963109
15km	50%	50000	6	255	3993364	477233	3483218	3479988
15km	50%	50000	6	286	4796347	580755	4166734	3315805
15km	50%	50000	6	301	3626537	497425	3088657	3343861
15km	50%	50000	6	264	4612703	525371	4054213	3823683
15km	50%	50000	6	471	6322182	638374	5622082	4689418
15km	50%	50000	6	301	3876873	466189	3373416	3054842
15km	50%	50000	6	192	3988676	443786	3472547	3543718
15km	50%	50000	6	240	4314277	515384	3750262	3359967
15km	50%	50000	6	215	4376085	569167	3746893	4347987
15km	50%	50000	6	208	4931434	586966	4301977	4143466
15km	50%	50000	6	206	4779353	561959	4182649	3817171
15km	50%	50000	6	339	4766479	546005	4170769	3534066
15km	50%	50000	6	392	6008425	662073	5288520	4421350
15km	50%	50000	6	306	5548786	631837	4840744	4928420
15km	50%	50000	6	311	4481977	490056	3951964	4009045
15km	50%	50000	6	382	4081481	526915	3515486	3832847
15km	50%	50000	6	285	4525814	486005	4002408	3390940
15km	50%	50000	6	175	4853952	566247	4220606	3029137
15km	50%	50000	6	231	3773920	458975	3288129	3050476
15km	50%	50000	6	340	6348870	650233	5634584	4779506
15km	50%	50000	6	318	4363530	457914	3870221	4034893
15km	50%	50000	6	256	3706974	448311	3212281	3693405
15km	50%	50000	6	280	3527233	436064	3036775	3702453
15km	50%	50000	6	288	4641459	533647	4053152	3533201
15km	50%	50000	6	310	5314355	539012	4692815	3787519
15km	50%	50000	6	363	5127513	593214	4476116	4215490
15km	50%	50000	6	305	4561602	542066	3947970	3454248
15km	50%	50000	6	300	4718880	571946	4091164	3647684
15km	50%	50000	6	275	3457615	429284	2963889	2739170
15km	50%	50000	6	275	4405149	521697	3835154	3715089
15km	50%	50000	6	256	4949201	515689	4408318	3629630
15km	50%	50000	6	229	4369885	530242	3799563	4211690
15km	50%	50000	6	225	4621186	515390	4042848	3865082
15km	50%	50000	6	242	4710531	595025	4057964	3981783
15km	50%	50000	6	268	4851781	567892	4225725	4061920
15km	50%	50000	6	276	4796405	534327	4200040	3785542
15km	50%	50000	6	260	4883828	507539	4337869	4004680
15km	50%	50000	6	289	4669795	530645	4068197	3457818
15km	50%	50000	6	249	4116362	503696	3556340	3707366
15km	50%	50000	6	335	4767223	525310	4189217	4506774
15km	50%	50000	6	254	4184351	499254	3651453	3091186
15km	50%	50000	6	325	4022609	508585	3462248	3114084
15km	50%	50000	6	456	4306425	518840	3733588	3782810
15km	50%	50000	6	231	4730446	579860	4070391	3848721
15km	50%	50000	6	308	3574962	436955	3090100	3157109
15km	50%	50000	6	199	3688547	452960	3202114	3133670
15km	50%	50000	6	270	4581589	516931	4017989	3715055
15km	50%	50000	6	243	5045954	569322	4411240	4368214
15km	50%	50000	6	281	4446573	509707	3874264	3481521
15km	50%	50000	6	258	4551857	492693	4016179	3510304
15km	50%	50000	6	309	4688073	505073	4126932	3442001
15km	50%	50000	6	219	5490649	590101	4851128	4337771
15km	50%	50000	6	548	4353982	522449	3764405	4275215
15km	50%	50000	6	244	4738095	553487	4122552	3852122
15km	50%	50000	6	223	4568936	504249	4021651	3774140
15km	50%	50000	6	202	3736777	479202	3213359	3982596
15km	50%	50000	6	265	5544284	617380	4872704	4310703
15km	50%	50000	6	236	4874989	590868	4228790	3725548
15km	50%	50000	6	374	4803787	605497	4128579	3667804
15km	50%	50000	6	244	3966004	503353	3433563	3094359
15km	50%	50000	6	199	4360392	540365	3783055	3408313
15km	50%	50000	6	248	6072223	622989	5391289	4581065
15km	50%	50000	6	314	4838054	550309	4245578	4421867
15km	50%	50000	6	230	4093403	478593	3562479	2930683
15km	50%	50000	6	199	4096747	513312	3541375	3448200
15km	50%	50000	6	260	4065968	497812	3530118	3495111
15km	50%	50000	6	238	5218980	579434	4598915	4297948
15km	50%	50000	6	190	3912618	492700	3366290	3635642
15km	50%	50000	6	236	4087834	537588	3509924	3192062
15km	50%	50000	6	284	3973923	503696	3439590	3269392
15km	50%	50000	6	401	5075631	641511	4389630	3837412
15km	50%	50000	6	373	4865012	540284	4283952	4646354
15km	50%	50000	6	269	3746203	483234	3203135	3101517
15km	50%	50000	6	249	4630213	558752	4020170	3438216
15km	50%	50000	6	323	3768199	482526	3235865	3706340
15km	50%	50000	6	246	4927484	608311	4296002	4437648
15km	50%	50000	6	336	4156807	525468	3588282	3540844
15km	50%	50000	6	299	4776724	535805	4197817	4007642
15km	50%	50000	6	207	3136973	398930	2706542	3043239
15km	50%	50000	6	326	4520334	556524	3896999	3766513
15km	50%	50000	6	274	4214873	538609	3614967	3498860
15km	50%	50000	6	337	4007753	506153	3467064	3615485
15km	50%	50000	6	236	3214891	411860	2783157	3014927
15km	50%	50000	6	249	3761358	444025	3251220	3346654
15km	50%	50000	6	438	4321255	523460	3745278	3621235
15km	50%	50000	6	190	3647447	446779	3138619	3310650
15km	50%	50000	6	326	3923599	486456	3394855	3577021
15km	50%	50000	6	245	3987243	474999	3466326	3283986
15km	50%	50000	6	210	3429189	399032	3001300	2883094
15km	50%	50000	6	239	3875047	459989	3357298	3614024
15km	50%	50000	6	361	4748378	541117	4164537	4048789
15km	50%	50000	6	241	4001663	503314	3463342	4050497
15km	50%	50000	6	230	4200877	491451	3658475	3759152
15km	50%	50000	6	324	4353979	531502	3772270	4197020
15km	50%	50000	6	258	4092375	518216	3522850	3733293
15km	50%	50000	6	257	3529095	446736	3044834	3102205
15km	50%	50000	6	240	4178599	520208	3623918	3647566
15km	50%	50000	6	257	4432843	499181	3897123	3293436
15km	50%	50000	6	303	4937882	557213	4336191	3784820
15km	50%	50000	6	296	4204993	560965	3605823	4451970
15km	50%	50000	6	241	3577016	472104	3076162	3050598
15km	50%	50000	6	358	4270079	499074	3731584	3543166
15km	50%	50000	6	272	4940281	548993	4323361	3837344
15km	50%	50000	6	376	5278034	542061	4655783	4057872
15km	50%	50000	6	176	3332028	436370	2860018	3114041
15km	50%	50000	6	302	4149596	518329	3578649	3612918
15km	50%	50000	6	261	4152727	491919	3620368	3885961
15km	50%	50000	6	235	4412625	506729	3871064	4001774
15km	50%	50000	6	237	4766305	536916	4193036	4209199
15km	50%	50000	6	225	4538711	552111	3952577	3553024
15km	50%	50000	6	270	4500303	547137	3885606	4110254
15km	50%	50000	6	379	4321338	517797	3761224	3430827
15km	50%	50000	6	220	3531552	407461	3086586	3476338
15km	50%	50000	6	214	3951238	525596	3381227	3199835
15km	50%	50000	6	309	4571324	570000	3950583	3890280
15km	50%	50000	6	308	4276512	574559	3645601	3545237
15km	50%	50000	6	233	4513867	573215	3897043	3835810
15km	50%	50000	6	263	3947775	488619	3430637	3120376
15km	50%	50000	6	257	4260269	495541	3707077	3967685
15km	50%	50000	6	266	5383096	558943	4770936	4108514
15km	50%	50000	6	308	4401311	537935	3829060	3292345
15km	50%	50000	6	226	4947847	541220	4353242	3411268
15km	50%	50000	6	247	3796939	445507	3318098	3507372
15km	50%	50000	6	224	4495249	520880	3926112	3959331
15km	50%	50000	6	301	5023128	588945	4378137	4407951
15km	50%	50000	6	373	5016924	520656	4442540	3985014
15km	50%	50000	6	261	4392474	559297	3781023	3823119
15km	50%	50000	6	233	3606708	469949	3070435	3517485
15km	50%	50000	6	265	3736055	476921	3211243	3152621
15km	50%	50000	6	206	3899666	478770	3382674	3247263
15km	50%	50000	6	269	5429446	606604	4771846	4300937
15km	50%	50000	6	255	3600728	460046	3123204	3225594
15km	50%	50000	6	428	6125314	691233	5370851	4527560
15km	50%	50000	6	186	3843487	475936	3334492	3048417
15km	50%	50000	6	371	5336275	582703	4705457	4436880
15km	50%	50000	6	248	4440030	486670	3922122	3343787
15km	50%	50000	6	217	4211656	488054	3685057	3435667
15km	50%	50000	6	283	4618650	531285	4049723	3718595
15km	50%	50000	6	269	5502374	598362	4859109	4253546
15km	50%	50000	6	377	4523838	541715	3934249	3329435
15km	50%	50000	6	555	5422471	583555	4776854	3925535
15km	50%	50000	6	339	3481491	381672	3064571	2856401
15km	50%	50000	6	241	3905055	500933	3364652	3690440
15km	50%	50000	6	296	5512954	608512	4842882	4893187
15km	50%	50000	6	284	3942889	474617	3426517	3205256
15km	50%	50000	6	218	4085171	509483	3531490	3770346
15km	50%	50000	6	351	4228604	512552	3652595	3766628
15km	50%	50000	6	366	4016828	488685	3488213	3710533
15km	50%	50000	6	296	4435022	542379	3834621	4143368
15km	50%	50000	6	277	4469478	534477	3898047	3955557
15km	50%	50000	6	283	5109081	609383	4392511	4686576
15km	50%	50000	6	261	4921350	559831	4281851	3932161
15km	50%	50000	6	316	3622700	457025	3124240	3097545
15km	50%	50000	6	256	3982048	535578	3410043	3687367
15km	50%	50000	6	292	4931140	539168	4332071	3759704
15km	50%	50000	6	243	4846472	596890	4204953	4126301
15km	50%	50000	6	277	4797794	553639	4167276	3973600
15km	50%	50000	6	384	4569955	518244	4015890	3863342
15km	50%	50000	6	184	3464326	447176	2986633	3219708
15km	50%	50000	6	273	3704695	444364	3191816	2633448
15km	50%	50000	6	208	4993928	541689	4413451	3916907
15km	50%	50000	6	231	4137102	448236	3644798	3865711
15km	50%	50000	6	245	3973581	506087	3409385	3727202
15km	50%	50000	6	239	4002187	522060	3416912	3439905
15km	50%	50000	6	238	4667866	554137	4066403	4096796
15km	50%	50000	6	290	3900546	489500	3374831	3715352
15km	50%	50000	6	220	3883166	472383	3382851	2876986
15km	50%	50000	6	209	4104384	491826	3549999	3709835
15km	50%	50000	6	226	5324324	583558	4686647	3965502
15km	50%	50000	6	229	3171739	434272	2692032	3206263
15km	50%	50000	6	333	3644449	456024	3158588	3361632
15km	50%	50000	6	309	4053213	498645	3506004	3427737
15km	50%	50000	6	284	4485917	549688	3884828	3595152
15km	50%	50000	6	311	4121913	497931	3569504	3809113
15km	50%	50000	6	251	3879841	471656	3371112	3460938
15km	50%	50000	6	461	3935561	453332	3426823	3795552
15km	50%	50000	6	420	5060412	584637	4411320	4217660
15km	50%	50000	6	292	4066109	529705	3473646	3372542
15km	50%	50000	6	226	4060208	518243	3506991	3669188
15km	50%	50000	6	272	5050756	578329	4424669	4363985
15km	50%	50000	6	270	4410307	525319	3836314	3185698
15km	50%	50000	6	386	6235572	618029	5559389	4536738
15km	50%	50000	6	210	3069703	398263	2643578	2568953
15km	50%	50000	6	369	5032696	563355	4416212	4617737
15km	50%	50000	6	271	3975523	491976	3437988	3661901
15km	50%	50000	6	199	3971036	474918	3445927	3064658
15km	50%	50000	6	283	5785501	581513	5153811	4419183
15km	50%	50000	6	211	3836909	486584	3313856	3115349
15km	50%	50000	6	204	3911332	498141	3386057	3140216
15km	50%	50000	6	268	4443435	483556	3912682	4126744
15km	50%	50000	6	246	3835092	472039	3312973	3187561
15km	50%	50000	6	286	4727891	551424	4124603	4160817
15km	50%	50000	6	386	5467010	627974	4787082	4506052
15km	50%	50000	6	280	5224141	554429	4593182	4029473
15km	50%	50000	6	273	4086438	485551	3565353	3299975
15km	50%	50000	6	218	4174893	501670	3613923	3458586
15km	50%	50000	6	283	4095846	517479	3542179	3096543
15km	50%	50000	6	255	5115695	564258	4501964	3831183
15km	50%	50000	6	310	4797941	486316	4265989	4229669
15km	50%	50000	6	247	3805023	465476	3315418	3204693
15km	50%	50000	6	319	4514812	455024	4019809	3611984
15km	50%	50000	6	394	4869066	582654	4241122	4498928
15km	50%	50000	6	508	5917658	622904	5241145	4054430
15km	50%	50000	6	357	3816783	492631	3276008	3297103
15km	50%	50000	6	299	5046213	536850	4460014	4040258
15km	50%	50000	6	321	4226022	482157	3709820	3378633
15km	50%	50000	6	240	4837287	535504	4245817	3605740
15km	50%	50000	6	258	4046512	502348	3507155	3719291
15km	50%	50000	6	371	4896346	522284	4337559	4110760
15km	50%	50000	6	274	3384566	429785	2919937	3262204
15km	50%	50000	6	251	4159250	509995	3618578	3404089
15km	50%	50000	6	262	4419293	527863	3852197	3781422
15km	50%	50000	6	401	4260291	508096	3695735	3317764
15km	50%	50000	6	212	4966365	577225	4293458	4206245
15km	50%	50000	6	242	3622646	408554	3174587	3215041
15km	50%	50000	6	201	4376445	521105	3810157	3872130
15km	50%	50000	6	240	4095029	502597	3548967	3014340
15km	50%	50000	6	552	5931960	601064	5272333	4721343
15km	50%	50000	6	389	4446235	502284	3905009	4353599
15km	50%	50000	6	216	4245735	510504	3677170	3629940
15km	50%	50000	6	242	3879541	479346	3338797	3374264
15km	50%	50000	6	200	5468222	655256	4767988	4486812
15km	50%	50000	6	323	5104073	605585	4433402	4436281
15km	50%	50000	6	364	3962326	526667	3393104	3613631
15km	50%	50000	6	239	2828773	405929	2392319	3364084
15km	50%	50000	6	354	4416389	532279	3839608	3228997
15km	50%	50000	6	273	3672128	459284	3164696	3220408
15km	50%	50000	6	350	3800240	470999	3281666	3501077
15km	50%	50000	6	286	4059955	505815	3511117	3460551
15km	50%	50000	6	241	3751933	496620	3208155	3490504
15km	50%	50000	6	292	4245989	499887	3687030	3217881
15km	50%	50000	6	300	4646363	555746	4056932	3860574
15km	50%	50000	6	247	3042199	374692	2622245	3381992
15km	50%	50000	6	575	3473479	447130	2996559	2556658
15km	50%	50000	6	230	5258360	543661	4658498	3667992
15km	50%	50000	6	297	4217995	524819	3653655	4100533
15km	50%	50000	6	317	3732546	456604	3225126	3475643
15km	50%	50000	6	200	4200528	523942	3649623	3628112
15km	50%	50000	6	218	2915159	377564	2490141	2799722
15km	50%	50000	6	250	3865216	484238	3338655	3249863
15km	50%	50000	6	295	4430249	540865	3846654	3764305
15km	50%	50000	6	279	4589529	567330	3983887	3997406
15km	50%	50000	6	361	5625999	593904	4981068	4266820
15km	50%	50000	6	353	4712831	487726	4166449	3721022
15km	50%	50000	6	332	4856220	562585	4246818	3880381
15km	50%	50000	6	284	5582279	613066	4922096	4590984
15km	50%	50000	6	248	4161184	479571	3638148	3460933
15km	50%	50000	6	418	4162678	520100	3592367	3471686
15km	50%	50000	6	311	5162896	587187	4525529	4090845
15km	50%	50000	6	458	4270864	548567	3655450	3843828
15km	50%	50000	6	274	4934173	583775	4301396	4342506
15km	50%	50000	6	233	3737237	462806	3226428	3056910
15km	50%	50000	6	377	3936133	486673	3384358	3540884
15km	50%	50000	6	255	5197003	569278	4560454	4038697
15km	50%	50000	6	229	5776543	585264	5132657	4351564
15km	50%	50000	6	350	4558721	548268	3971078	4012509
15km	50%	50000	6	237	3736800	469976	3233198	2924986
15km	50%	50000	6	240	4098152	515631	3520299	3053270
15km	50%	50000	6	346	3963440	466225	3447208	3558726
15km	50%	50000	6	258	4778818	531505	4199210	3948084
15km	50%	50000	6	180	3490540	438396	3013838	3465179
15km	50%	50000	6	229	4131220	499528	3591373	3391854
15km	50%	50000	6	310	3816710	507070	3269301	3531713
15km	50%	50000	6	257	4379049	535995	3767538	3624974
15km	50%	50000	6	292	4015981	524961	3449512	3322290
15km	50%	50000	6	403	4146856	517050	3564747	4046685
15km	50%	50000	6	231	4217562	497078	3664093	3042537
15km	50%	50000	6	311	4135427	475896	3620969	3476585
15km	50%	50000	6	231	5787295	635949	5091940	4124888
15km	50%	50000	6	232	4752066	575063	4112681	3739441
15km	50%	50000	6	281	4918868	585628	4298027	3985724
15km	50%	50000	6	244	3811361	468396	3297422	3413756
15km	50%	50000	6	306	4957425	543162	4375315	4066840
15km	50%	50000	6	319	3993621	474112	3470938	3373501
15km	50%	50000	6	214	3889938	497128	3325537	3335807
15km	50%	50000	6	368	4443099	475310	3928133	3918985
15km	50%	50000	6	345	4389481	516706	3825538	4041580
15km	50%	50000	6	234	4377844	492276	3839548	3915182
15km	50%	50000	6	331	3555200	451996	3059186	3473654
15km	50%	50000	6	245	4432978	553194	3830884	3647375
15km	50%	50000	6	257	4729237	568001	4115453	3944528
15km	50%	50000	6	359	5742231	629735	5034587	4910735
15km	50%	50000	6	272	4412734	558432	3807206	3680659
15km	50%	50000	6	280	3560753	437777	3084885	3263685
15km	50%	50000	6	236	5504135	564036	4867848	3969588
15km	50%	50000	6	390	5023157	575554	4410636	4372648
15km	50%	50000	6	237	4223262	506037	3680442	3461428
15km	50%	50000	6	210	3461692	444057	2982783	2887257
15km	50%	50000	6	229	3418848	456162	2929533	3018783
15km	50%	50000	6	303	4067775	486809	3531003	3360431
15km	50%	50000	6	263	3717928	469736	3233584	3682848
15km	50%	50000	6	302	4267072	510728	3702778	3957543
15km	50%	50000	6	221	3587917	468141	3080454	3304258
15km	50%	50000	6	372	4925724	613208	4265994	3455902
15km	50%	50000	6	341	4367234	540225	3790779	3256807
15km	50%	50000	6	258	4477826	479826	3970111	3655279
15km	50%	50000	6	266	4385211	492049	3856573	3377800
15km	50%	50000	6	247	3843121	464129	3315326	3505489
15km	50%	50000	6	243	4788969	595124	4139927	4033529
15km	50%	50000	6	378	3553671	450563	3058361	3238996
15km	50%	50000	6	265	3926173	479408	3390365	3098689
15km	50%	50000	6	254	4474203	522441	3905501	3367446
15km	50%	50000	6	275	4419372	514379	3862175	3906735
15km	50%	50000	6	265	4433569	508407	3883369	3318631
15km	50%	50000	6	247	4247638	497759	3710253	3435965
15km	50%	50000	6	267	4246501	505805	3688038	3898461
15km	50%	50000	6	214	3665720	447367	3175922	3101268
15km	50%	50000	6	344	4481658	497024	3953811	3849636
15km	50%	50000	6	472	4872346	546645	4276980	3457183
15km	50%	50000	6	258	4720765	546538	4115410	3962115
15km	50%	50000	6	184	3506221	450817	3014578	3200540
15km	50%	50000	6	392	3995973	483234	3479641	3157307
15km	50%	50000	6	260	5263411	542419	4637756	3685248
15km	50%	50000	6	334	4626069	521149	4032925	3684944
15km	50%	50000	6	357	4533488	523836	3947451	3572222
15km	50%	50000	6	287	3819313	474579	3301632	3324942
15km	50%	50000	6	208	3810076	513669	3245706	3652551
15km	50%	50000	6	440	4163539	476871	3621837	3324627
15km	50%	50000	6	196	4035679	490084	3503670	4149330
15km	50%	50000	6	322	4885628	580816	4271348	4333773
15km	50%	50000	6	320	5977852	627898	5277438	4029737
15km	50%	50000	6	315	4870005	503011	4317024	4118441
15km	50%	50000	6	290	4388082	550959	3771292	3669177
15km	50%	50000	6	198	3295811	438228	2823243	3438554
15km	50%	50000	6	299	4509559	536968	3929838	3588544
15km	50%	50000	6	367	4633957	546418	4039063	4186244
15km	50%	50000	6	268	3901483	525594	3330054	3439593
15km	50%	50000	6	374	5245187	581848	4621784	4535588
15km	50%	50000	6	233	4285305	550492	3702089	3778824
15km	50%	50000	6	283	4082765	476200	3551630	3477306
15km	50%	50000	6	270	3943070	501718	3392940	2946492
15km	50%	50000	6	301	4579325	507929	4013558	3873563
15km	50%	50000	6	267	4824105	562847	4222088	3963927
15km	50%	50000	6	311	5828538	574314	5181168	4316049
15km	50%	50000	6	173	4403090	524033	3842796	3322088
15km	50%	50000	6	207	3883587	478861	3357744	3175319
15km	50%	50000	6	304	3161037	384796	2743872	2972401
15km	50%	50000	6	222	4180113	487007	3660259	3479464
15km	50%	50000	6	288	5238268	560191	4628510	4377879
15km	50%	50000	6	291	4599188	539300	3974797	3519365
15km	50%	50000	6	234	3325072	429251	2853086	3176610
15km	50%	50000	6	309	3795899	447812	3306888	3594884
15km	50%	50000	6	361	4812393	579208	4189808	3653889
15km	50%	50000	6	262	3247101	403870	2819372	2820312
15km	50%	50000	6	273	4079883	510781	3532836	3588282
15km	50%	50000	6	369	4630476	540939	4045198	3963337
15km	50%	50000	6	297	3731568	458117	3243593	3119071
15km	50%	50000	6	260	4240778	499199	3688861	3697581
15km	50%	50000	6	227	4317769	519437	3764556	3312133
15km	50%	50000	6	330	4284952	540400	3702475	3290598
15km	50%	50000	6	263	3482968	425553	2997190	3143772
15km	50%	50000	6	276	5283374	563080	4673626	4370045
15km	50%	50000	6	370	4656759	518336	4104091	3791664
15km	50%	50000	6	366	4301181	461871	3785739	3644223
15km	50%	50000	6	325	4133229	478770	3603372	3133694
15km	50%	50000	6	270	4158718	538417	3555402	3182333
15km	50%	50000	6	322	3857453	474033	3340062	3187704
15km	50%	50000	6	251	4509400	530618	3940894	3501392
15km	50%	50000	6	228	3670439	422793	3196283	3201606
15km	50%	50000	6	277	3929909	498766	3370891	3687917
15km	50%	50000	6	283	5908080	586143	5279012	4374509
15km	50%	50000	6	281	4667768	520019	4096075	3228269
15km	50%	50000	6	247	4222657	538387	3635417	3488357
15km	50%	50000	6	338	4139641	505022	3596541	3941251
15km	50%	50000	6	299	3819826	459499	3336265	3204572
15km	50%	50000	6	198	4979042	568152	4365700	3831664
15km	50%	50000	6	296	4777509	551114	4153526	3971010
15km	50%	50000	6	366	4387420	514380	3841627	3506823
15km	50%	50000	6	485	3955251	514091	3387290	3926897
15km	50%	50000	6	266	4623778	541614	4040944	3967878
15km	50%	50000	6	290	4143954	498814	3573953	3852052
15km	50%	50000	6	352	4060325	458292	3551100	3712577
15km	50%	50000	6	379	3859036	484371	3341242	3285450
15km	50%	50000	6	226	3435234	468895	2923103	3278292
15km	50%	50000	6	229	4548900	549782	3958097	4342711
15km	50%	50000	6	327	4976550	600553	4309803	3832750
15km	50%	50000	6	229	3301430	456192	2812825	3349399
15km	50%	50000	6	292	4961142	533329	4390630	3967640
15km	50%	50000	6	277	4813108	578311	4188163	3889301
15km	50%	50000	6	292	4367847	455335	3847508	3397304
15km	50%	50000	6	340	4614488	508144	4060800	3840776
15km	50%	50000	6	238	3659027	473676	3153179	3134352
15km	50%	50000	6	262	5345022	561696	4745824	4046430
15km	50%	50000	6	419	4656963	623364	3985321	4359355
15km	50%	50000	6	389	5274856	606371	4618089	4630714
15km	50%	50000	6	342	5987379	661358	5270538	4287732
15km	50%	50000	6	282	4885487	533685	4301253	4105433
15km	50%	50000	6	289	3929453	502709	3343248	3290600
15km	50%	50000	6	381	4141477	504818	3567950	4220394
15km	50%	50000	6	370	4217091	551833	3615201	3864785
15km	50%	50000	6	288	4059814	488334	3519196	4043660
15km	50%	50000	6	203	3641694	424020	3168296	2987540
15km	50%	50000	6	350	4774860	503555	4192286	4033188
15km	50%	50000	6	211	5128740	509527	4579668	3862682
15km	50%	50000	6	319	4266073	492136	3714076	3836109
15km	50%	50000	6	263	4905031	581448	4264923	4345385
15km	50%	50000	6	258	4990522	527848	4400469	4324025
15km	50%	50000	6	240	4579272	483004	4045585	3788837
15km	50%	50000	6	279	4363142	537031	3784512	3577563
15km	50%	50000	6	216	4344917	484908	3808228	3779112
15km	50%	50000	6	326	4306466	482726	3770382	3952426
15km	50%	50000	6	243	4033844	504219	3481104	3658612
15km	50%	50000	6	301	4608843	547172	4003215	3598759
15km	50%	50000	6	244	4888659	550585	4262749	3745473
15km	50%	50000	6	237	2877298	387019	2445086	2995108
15km	50%	50000	6	243	4679354	547425	4092880	4444914
15km	50%	50000	6	209	3822942	490975	3309278	3300737
15km	50%	50000	6	411	4418836	494836	3881312	3603992
15km	50%	50000	6	284	5223858	554217	4622324	4251505
15km	50%	50000	6	261	4844617	557999	4228284	3724674
15km	50%	50000	6	248	4704065	546985	4113186	4173018
15km	50%	50000	6	241	5088561	582470	4470148	3947024
15km	50%	50000	6	251	5135298	537593	4554267	3941510
15km	50%	50000	6	440	5254524	637803	4547491	4568409
15km	50%	50000	6	181	3504812	447419	3009636	2991750
15km	50%	50000	6	319	5440805	579847	4808354	4215835
15km	50%	50000	6	354	4478824	556403	3867831	4275866
15km	50%	50000	6	239	4104177	491299	3566153	3277698
15km	50%	50000	6	349	3717801	484470	3193239	4136302
15km	50%	50000	6	259	4144272	491064	3602217	3667043
15km	50%	50000	6	295	4621931	531501	4062014	3409450
15km	50%	50000	6	314	4554431	531066	3973571	3760606
15km	50%	50000	6	236	3714422	469567	3207526	3498048
15km	50%	50000	6	374	3953775	438999	3485883	3642358
15km	50%	50000	6	293	4023895	488292	3500083	4123099
15km	50%	50000	6	292	5011597	552007	4399011	4424959
15km	50%	50000	6	201	3666740	452472	3153759	3313018
15km	50%	50000	6	317	6325492	672769	5601146	4530380
15km	50%	50000	6	327	4818531	531729	4240908	4129299
15km	50%	50000	6	252	4075006	511478	3517401	3287171
15km	50%	50000	6	348	4345400	556500	3736769	4036870
15km	50%	50000	6	211	4620241	540351	4032599	3924806
15km	50%	50000	6	280	4814344	535574	4197158	3897773
15km	50%	50000	6	378	4837228	569188	4208150	4301369
15km	50%	50000	6	395	3849941	449404	3347106	3729438
15km	50%	50000	6	284	3838677	454194	3343937	3297624
15km	50%	50000	6	220	4020521	493230	3485231	3362901
15km	50%	50000	6	307	4594757	453953	4091235	3758045
15km	50%	50000	6	367	6083013	605311	5420662	4190972
15km	50%	50000	6	303	6026928	651386	5321720	4585339
15km	50%	50000	6	322	4765742	585832	4141455	3826471
15km	50%	50000	6	258	4096468	521318	3520345	3439667
15km	50%	50000	6	298	5106132	536182	4499284	3898311
15km	50%	50000	6	461	4566036	496362	4016522	4029422
15km	50%	50000	6	249	4418138	532859	3848436	3801766
15km	50%	50000	6	278	4560120	562753	3879686	4037876
15km	50%	50000	6	229	5459006	594240	4817424	4046145
15km	50%	50000	6	238	4729158	594547	4082163	3970137
15km	50%	50000	6	205	3766522	466344	3246021	3887837
15km	50%	50000	6	223	3286801	429158	2814201	3028898
15km	50%	50000	6	317	3844180	474877	3327996	2860084
15km	50%	50000	6	354	4897811	547932	4299361	4305088
15km	50%	50000	6	232	4818303	588356	4188192	4249086
15km	50%	50000	6	197	4419145	542490	3779914	3564103
15km	50%	50000	6	291	3942249	454419	3446061	3260757
15km	50%	50000	6	262	4890314	595943	4238419	4231293
15km	50%	50000	6	346	3562349	420663	3092805	3199123
15km	50%	50000	6	204	4277998	504395	3705705	3852546
15km	50%	50000	6	291	4413977	537096	3820881	4035564
15km	50%	50000	6	258	3761583	445840	3266653	3232597
15km	50%	50000	6	232	3869254	488691	3336727	3113960
15km	50%	50000	6	288	5124830	548226	4540887	3929971
15km	50%	50000	6	292	3788788	507440	3235628	3579320
15km	50%	50000	6	321	4802808	512647	4237491	3719961
15km	50%	50000	6	220	4837899	527228	4249646	3743719
15km	50%	50000	6	353	3330057	401613	2893185	3041655
15km	50%	50000	6	479	5389343	608939	4737748	4526243
15km	50%	50000	6	286	3871112	468611	3381128	3983207
15km	50%	50000	6	232	3871517	498930	3328288	3291464
15km	50%	50000	6	323	4375086	531209	3789120	3756812
15km	50%	50000	6	209	4038889	522879	3477606	3596146
15km	50%	50000	6	446	4402667	498023	3872439	3895796
15km	50%	50000	6	265	4089990	502829	3536264	3523560
15km	50%	50000	6	253	4669638	586246	4031898	3676953
15km	50%	50000	6	234	4360530	557484	3745465	3579023
15km	50%	50000	6	259	4668304	550926	4073377	3550186
15km	50%	50000	6	303	3839036	490359	3296493	3224266
15km	50%	50000	6	255	4830599	568156	4212357	3739370
15km	50%	50000	6	313	4955334	571783	4331304	4530693
15km	50%	50000	6	236	5151010	581715	4513560	4273786
15km	50%	50000	6	278	4418977	521688	3851585	3448508
15km	50%	50000	6	239	4532457	523963	3959306	4176794
15km	50%	50000	6	301	3761520	491899	3234375	3639086
15km	50%	50000	6	240	3918768	510048	3372666	3496719
15km	50%	50000	6	266	4014920	496517	3462323	4182048
15km	50%	50000	6	195	3728749	484400	3207169	3190076
15km	50%	50000	6	383	5326898	596918	4694164	4260716
15km	50%	50000	6	310	3961778	495020	3426598	3726242
15km	50%	50000	6	251	4164949	490608	3628695	3352564
15km	50%	50000	6	381	4011283	507838	3434911	3327314
15km	50%	50000	6	371	4561643	585527	3934546	4069542
15km	50%	50000	6	291	4689442	557102	4063032	3480679
15km	50%	50000	6	247	5113597	544334	4514025	4359487
15km	50%	50000	6	321	4699406	550601	4102486	4012778
15km	50%	50000	6	274	4429514	551821	3805569	4476581
15km	50%	50000	6	272	3697744	453616	3191496	3216810
15km	50%	50000	6	267	4602412	519254	4030050	3833685
15km	50%	50000	6	274	3262412	384289	2831489	2973448
15km	50%	50000	6	225	4406512	569265	3797224	3473497
15km	50%	50000	6	246	4135120	457754	3629019	3488530
15km	50%	50000	6	246	4297634	505944	3747501	3245796
15km	50%	50000	6	264	4146302	528965	3588820	3372851
15km	50%	50000	6	260	3436979	394865	3007612	2874027
15km	50%	50000	6	203	4766681	575062	4129932	3912308
15km	50%	50000	6	263	6077969	617363	5401545	4296921
15km	50%	50000	6	232	5397256	561311	4790276	4131970
15km	50%	50000	6	237	3357781	441236	2868414	3798102
15km	50%	50000	6	264	4671025	562809	4066578	3854574
15km	50%	50000	6	368	5833323	653044	5097439	4321634
15km	50%	50000	6	243	5075287	582807	4443194	4184898
15km	50%	50000	6	254	5556437	561136	4929464	3870222
15km	50%	50000	6	273	4720854	571513	4089708	3300200
15km	50%	50000	6	335	5111960	544944	4503252	4063367
15km	50%	50000	6	285	4927149	539600	4352325	3946158
15km	50%	50000	6	270	3889198	476527	3373577	3293143
15km	50%	50000	6	321	6393022	597473	5729756	4418861
15km	50%	50000	6	258	4303939	512600	3742723	3487433
15km	50%	50000	6	298	5175844	531876	4609494	4254761
15km	50%	50000	6	290	3842122	488460	3310986	2999800
15km	50%	50000	6	261	5398962	586084	4758601	4632724
15km	50%	50000	6	303	5682215	629480	4978731	4512943
15km	50%	50000	6	210	4069968	531880	3503672	3800566
15km	50%	50000	6	339	3678488	454411	3178683	3464370
15km	50%	50000	6	206	5575658	589254	4923593	4063869
15km	50%	50000	6	307	4509657	519196	3937457	3211550
15km	50%	50000	6	218	3677815	445759	3173797	3126591
15km	50%	50000	6	322	4813260	536913	4234723	4358639
15km	50%	50000	6	488	4285942	534223	3712716	3486838
15km	50%	50000	6	377	4385842	523599	3829841	4057937
15km	50%	50000	6	387	4245933	459610	3728142	4023491
15km	50%	50000	6	218	4047690	490067	3524809	3354609
15km	50%	50000	6	372	4582076	555794	3967561	3780834
15km	50%	50000	6	286	4942607	547806	4324080	4023576
15km	50%	50000	6	249	4529022	521696	3963909	3792183
15km	50%	50000	6	262	4485344	537470	3909622	3838106
15km	50%	50000	6	258	4237813	515028	3687734	3359572
15km	50%	50000	6	164	3539894	459415	3054399	3278010
15km	50%	50000	6	288	5020694	554128	4439868	3769250
15km	50%	50000	6	193	4617617	568424	4000011	3945162
15km	50%	50000	6	262	4310039	513939	3759102	3319622
15km	50%	50000	6	232	4999481	559304	4387835	4050619
15km	50%	50000	6	238	5108410	591952	4462978	4022909
15km	50%	50000	6	408	5038225	529982	4463847	3724790
15km	50%	50000	6	236	4643995	562462	4047991	4031168
15km	50%	50000	6	201	4123583	508923	3568659	3795795
15km	50%	50000	6	336	4414231	538587	3818402	4238350
15km	50%	50000	6	322	3675666	457835	3175143	2903932
15km	50%	50000	6	355	5739236	665971	4988243	4731070
15km	50%	50000	6	367	5897855	627579	5212408	4470222
15km	50%	50000	6	356	3855813	471551	3344214	3373886
15km	50%	50000	6	334	4550116	569150	3944766	3748317
15km	50%	50000	6	444	4522936	564572	3870501	3524508
15km	50%	50000	6	244	3997865	517923	3439688	3061708
15km	50%	50000	6	311	4297198	531709	3721930	3297442
15km	50%	50000	6	271	5031795	588239	4392387	4233187
15km	50%	50000	6	241	4295052	542907	3704725	3686318
15km	50%	50000	6	295	5664056	598828	5031047	4083689
15km	50%	50000	6	261	4698987	535190	4123713	3871133
15km	50%	50000	6	287	4211637	511276	3639935	3499432
15km	50%	50000	6	253	4256012	551246	3672018	3615460
15km	50%	50000	6	282	4361466	532352	3778969	3879574
15km	50%	50000	6	359	5211113	589905	4570797	4495429
15km	50%	50000	6	298	3637235	423958	3178631	3078426
15km	50%	50000	6	332	5167588	576586	4540915	4230047
15km	50%	50000	6	227	3575422	458326	3088851	3760617
15km	50%	50000	6	243	5146589	575016	4525652	4271012
15km	50%	50000	6	271	4413528	527531	3852913	3921951
15km	50%	50000	6	250	4260694	468861	3747820	4328760
15km	50%	50000	6	385	4128366	509088	3592859	3558123
15km	50%	50000	6	214	3826053	472474	3317641	3299173
15km	50%	50000	6	270	4370598	544307	3772644	3954570
15km	50%	50000	6	345	5107660	527412	4541148	3773661
15km	50%	50000	6	238	4312138	539040	3716127	4310154
15km	50%	50000	6	194	4014444	486034	3486515	3749816
15km	50%	50000	6	252	3850433	462067	3358233	3716315
15km	50%	50000	6	310	5086044	520516	4514853	4170114
15km	50%	50000	6	226	3805383	453658	3320079	3600417
15km	50%	50000	6	268	4471053	501085	3929601	3609793
15km	50%	50000	6	297	4935946	590705	4284942	4252904
15km	50%	50000	6	248	4110024	508118	3560272	3270654
15km	50%	50000	6	279	5059241	588584	4412159	4202174
15km	50%	50000	6	302	4864755	540280	4273389	4306448
15km	50%	50000	6	309	3957986	509949	3414809	3266897
15km	50%	50000	6	225	4746192	545388	4162690	3843791
15km	50%	50000	6	271	5153788	629257	4465331	4123300
15km	50%	50000	6	290	4094896	505475	3526373	3384172
15km	50%	50000	6	256	3721850	479074	3204080	3290697
15km	50%	50000	6	265	5219498	570333	4589359	4378504
15km	50%	50000	6	254	4523313	495354	4004121	3791989
15km	50%	50000	6	295	4708886	524471	4142334	3740700
15km	50%	50000	6	203	3774782	460859	3283368	3265078
15km	50%	50000	6	232	4125839	489579	3581915	3439777
15km	50%	50000	6	308	4334063	575549	3701910	3721856
15km	50%	50000	6	217	4424794	526119	3848528	3280608
15km	50%	50000	6	257	5722538	599603	5079432	4378695
15km	50%	50000	6	247	4002028	479961	3484790	3498723
15km	50%	50000	6	261	3672894	453554	3179820	3163245
15km	50%	50000	6	314	5773833	581576	5124433	4331217
15km	50%	50000	6	222	3970782	486743	3414868	3287975
15km	50%	50000	6	259	4994393	607060	4325569	3719270
15km	50%	50000	6	355	3997454	494306	3463602	3442226
15km	50%	50000	6	247	4173235	456116	3647043	3675078
15km	50%	50000	6	264	6144487	648822	5456989	4552156
15km	50%	50000	6	316	4764710	493587	4214649	3602558
15km	50%	50000	6	263	5427787	579483	4806206	4200531
15km	50%	50000	6	264	4247662	531378	3678567	3432710
15km	50%	50000	6	248	4041458	481880	3528566	3787566
15km	50%	50000	6	361	4258109	518850	3675579	3479511
15km	50%	50000	6	267	4904644	570757	4298843	3625952
15km	50%	50000	6	271	3462607	461802	2946706	3579774
15km	50%	50000	6	286	4976100	518960	4407109	3985978
15km	50%	50000	6	373	4491412	549068	3868435	3910165
15km	50%	50000	6	206	4475671	525640	3901538	3318201
15km	50%	50000	6	346	4308234	522818	3715495	3597628
15km	50%	50000	6	337	4478688	543799	3892513	3661144
15km	50%	50000	6	255	5817528	634117	5142196	4228256
15km	50%	50000	6	253	4458091	549578	3851276	3701744
15km	50%	50000	6	225	4066470	513065	3474093	3343970
15km	50%	50000	6	266	3932984	477911	3391443	3341033
15km	50%	50000	6	368	5222757	592025	4585151	4224005
15km	50%	50000	6	366	4080616	498849	3514574	3595129
15km	50%	50000	6	294	3539929	456835	3052798	3139436
15km	50%	50000	6	251	4907060	557648	4293027	3776308
15km	50%	50000	6	252	4425369	523837	3857161	4121055
15km	50%	50000	6	197	3509903	450894	3019412	3057285
15km	50%	50000	6	374	4526841	534227	3944634	3007523
15km	50%	50000	6	349	4627598	586638	3994355	3976511
15km	50%	50000	6	307	3840540	468542	3331493	3273905
15km	50%	50000	6	248	4204956	496424	3661682	4905286
15km	50%	50000	6	248	4811720	591164	4162289	3841725
15km	50%	50000	6	262	4839479	572288	4209897	4090444
15km	50%	50000	6	341	4053749	485104	3527659	3303658
15km	50%	50000	6	326	4726258	548923	4121423	4128993
15km	50%	50000	6	436	5022690	511018	4469146	3519491
15km	50%	50000	6	241	4017874	501412	3480476	3724548
15km	50%	50000	6	247	4048539	505015	3505540	3868474
15km	50%	50000	6	327	4609834	565382	3989622	3707898
15km	50%	50000	6	249	4659492	564316	4059171	3894761
15km	50%	50000	6	277	3667607	442326	3193049	2854009
15km	50%	50000	6	250	4870713	545797	4281001	4370350
15km	50%	50000	6	272	4063462	493809	3525727	3896307
15km	50%	50000	6	286	4341538	521143	3758638	3456990
15km	50%	50000	6	258	4693040	528293	4114013	3914445
15km	50%	50000	6	249	3714947	492390	3188184	3536823
15km	50%	50000	6	220	4032233	509985	3491381	3509689
15km	50%	50000	6	303	4655686	557106	4045033	3713057
15km	50%	50000	6	232	3572415	456716	3074686	2683737
15km	50%	50000	6	260	4857546	531338	4257567	4020694
15km	50%	50000	6	316	6096531	640936	5419190	4156247
15km	50%	50000	6	338	4304597	514797	3725082	3565764
15km	50%	50000	6	287	4753331	532533	4167652	4278569
15km	50%	50000	6	322	3805806	479834	3271980	3417079
15km	50%	50000	6	329	4537109	542618	3939485	3486646
15km	50%	50000	6	283	4577847	557851	3936836	3677068
15km	50%	50000	6	225	3593559	448212	3113355	3479331
15km	50%	50000	6	272	3846511	480770	3325760	3663485
15km	50%	50000	6	276	3962914	500112	3438174	3715387
15km	50%	50000	6	344	3994752	468231	3481873	4020900
15km	50%	50000	6	252	4450622	562184	3853188	3210809
15km	50%	50000	6	200	3816879	491834	3294002	3243005
15km	50%	50000	6	257	4582252	564824	3981665	3254976
15km	50%	50000	6	295	4468119	484327	3944695	3617155
15km	50%	50000	6	369	5686556	596509	5021147	4801886
15km	50%	50000	6	308	4396772	512988	3802201	3701432
15km	50%	50000	6	229	5074763	607377	4408076	3956812
15km	50%	50000	6	228	5264221	598232	4597944	4406156
15km	50%	50000	6	228	4221591	537770	3623141	3274237
15km	50%	50000	6	294	4456106	483881	3924714	3808696
15km	50%	50000	6	271	4119688	524459	3518879	3413615
15km	50%	50000	6	261	3640276	462307	3149942	3030224
15km	50%	50000	6	316	4750440	516305	4191803	3546231
15km	50%	50000	6	363	4225344	474605	3708612	3547523
15km	50%	50000	6	418	4612975	586506	3977368	4169271
15km	50%	50000	6	351	4598398	529745	4029248	3886382
15km	50%	50000	6	312	4354226	556215	3751091	3394816
15km	50%	50000	6	259	4100767	509441	3554961	3629080
15km	50%	50000	6	230	3704171	460807	3206895	3578235
15km	50%	50000	6	311	5769164	650980	5039560	4817896
15km	50%	50000	6	296	3625723	445055	3132429	3189798
15km	50%	50000	6	319	5607491	568513	4977245	4369456
15km	50%	50000	6	304	3880530	488786	3330552	3061148
15km	50%	50000	6	330	4334074	537011	3749464	3678560
15km	50%	50000	6	284	4282964	553217	3682022	3670982
15km	50%	50000	6	311	4828625	533663	4258692	4035860
15km	50%	50000	6	256	4982896	568786	4353950	4398107
15km	50%	50000	6	231	4017324	519168	3439024	3624020
15km	50%	50000	6	243	4974650	554085	4380885	4100271
15km	50%	50000	6	262	3873667	523601	3278381	3918657
15km	50%	50000	6	289	5190506	532448	4595518	3935284
15km	50%	50000	6	310	4158630	496742	3615229	3199141
15km	50%	50000	6	245	3876103	481136	3359754	3081443
15km	50%	50000	6	325	4970425	566931	4338636	3988839
15km	50%	50000	6	338	3846069	421677	3384378	3644952
15km	50%	50000	6	277	4093983	479731	3544559	2947693
15km	50%	50000	6	348	3896429	461500	3388275	3534174
15km	50%	50000	6	405	4435479	551451	3823745	3612943
15km	50%	50000	6	260	3759080	477024	3233911	2768706
15km	50%	50000	6	331	4076687	486092	3546958	3680528
15km	50%	50000	6	291	6091800	670067	5337820	4927934
15km	50%	50000	6	224	4049447	525897	3469964	3239257
15km	50%	50000	6	269	4047588	451310	3560567	3659449
15km	50%	50000	6	175	3916006	485452	3394640	3725383
15km	50%	50000	6	280	4218517	533991	3632774	3383803
15km	50%	50000	6	282	4259298	523590	3665886	3731969
15km	50%	50000	6	214	4396229	526248	3815787	3842498
15km	50%	50000	6	232	4210848	530886	3639393	3245924
15km	50%	50000	6	251	5219150	557071	4592529	4054964
15km	50%	50000	6	374	3683076	467829	3182815	2927559
15km	50%	50000	6	232	4532629	531927	3954819	3558693
15km	50%	50000	6	308	4362666	492837	3827397	3513329
15km	50%	50000	6	268	4577077	559841	3963407	4463938
15km	50%	50000	6	216	4345046	513317	3792536	3991800
15km	50%	50000	6	311	4667197	536262	4077971	3970430
15km	50%	50000	6	347	3874266	468453	3337178	3059294
15km	50%	50000	6	240	4607437	534155	4031962	3427554
15km	50%	50000	6	231	4379601	471356	3868012	3534922
15km	50%	50000	6	326	3865110	485770	3343814	3293312
15km	50%	50000	6	266	5004316	620538	4338619	4356124
15km	50%	50000	6	238	4070783	482087	3523308	3321134
15km	50%	50000	6	302	3574964	452686	3094035	3165780
15km	50%	50000	6	216	3552396	458328	3069169	2888122
15km	50%	50000	6	296	3992286	475523	3483274	3151156
15km	50%	50000	6	310	4537556	599313	3895252	3824181
15km	50%	50000	6	319	4222014	535922	3630602	3523361
15km	50%	50000	6	277	4031607	503266	3487909	3397269
15km	50%	50000	6	248	3012474	373774	2616069	2642257
15km	50%	50000	6	237	3575920	396542	3110504	3046682
15km	50%	50000	6	179	3747314	452075	3261138	2807928
15km	50%	50000	6	251	5433686	603063	4776456	4082383
15km	50%	50000	6	217	4771891	514213	4208603	3519968
15km	50%	50000	6	269	4500660	524395	3913138	3793284
15km	50%	50000	6	237	4115748	455945	3626779	4140566
15km	50%	50000	6	287	5327631	577881	4692071	4337679
15km	50%	50000	6	301	3618122	437980	3118879	3209995
15km	50%	50000	6	284	5047439	496028	4503978	3732088
15km	50%	50000	6	289	4431450	494140	3908887	3678519
15km	50%	50000	6	297	4702221	576827	4057581	3802455
15km	50%	50000	6	247	4958191	567792	4343795	3556254
15km	50%	50000	6	230	3938174	480061	3393209	3296305
15km	50%	50000	6	456	4464802	581983	3851173	3748355
15km	50%	50000	6	225	5367194	563140	4748040	4153200
15km	50%	50000	6	260	4994596	585949	4353498	3962259
15km	50%	50000	6	310	5219468	576326	4610091	4307955
15km	50%	50000	6	231	4916689	543216	4315638	3976115
15km	50%	50000	6	295	5765025	608174	5099946	4660405
15km	50%	50000	6	177	3782200	487230	3265745	3175961
15km	50%	50000	6	277	4062893	482135	3548268	3421426
15km	50%	50000	6	226	4242743	486545	3703122	3916599
15km	50%	50000	6	201	4073066	538811	3494115	3567621
15km	50%	50000	6	294	4196008	495701	3656884	3863971
15km	50%	50000	6	400	4812829	533971	4230012	4118192
15km	50%	50000	6	322	4252103	528130	3692575	3398922
15km	50%	50000	6	243	4844338	560758	4236071	4053300
15km	50%	50000	6	425	4493006	557807	3862467	3898262
15km	50%	50000	6	251	5024067	523869	4455761	3613566
15km	50%	50000	6	272	5132388	585202	4463813	4050473
15km	50%	50000	6	315	4952444	557565	4334617	3928149
15km	50%	50000	6	356	5353161	619645	4664705	4447725
15km	50%	50000	6	219	4574385	519791	4014277	3797106
15km	50%	50000	6	211	4759431	595498	4124063	3583693
15km	50%	50000	6	362	5373228	562132	4761636	4678350
15km	50%	50000	6	228	3876355	497824	3340917	3124277
15km	50%	50000	6	235	3737842	455231	3253033	3079079
15km	50%	50000	6	321	4730305	548858	4139897	4196316
15km	50%	50000	6	279	4570853	567342	3983247	3980356
15km	50%	50000	6	291	4975359	573280	4348545	4281320
15km	50%	50000	6	277	4715284	552065	4102906	3565048
15km	50%	50000	6	260	5394594	570088	4771721	4047169
15km	50%	50000	6	310	4729702	542094	4147578	3376824
15km	50%	50000	6	272	5545465	630620	4843102	4551192
15km	50%	50000	6	217	4768040	550354	4189058	4186782
15km	50%	50000	6	222	4715667	531819	4122054	3936197
15km	50%	50000	6	319	3910288	465461	3423152	3407637
15km	50%	50000	6	280	3569846	465248	3071247	3485968
15km	50%	50000	6	340	5118533	589352	4466005	4349512
15km	50%	50000	6	222	3924468	477470	3408093	3141141
15km	50%	50000	6	253	5224661	554262	4632487	4222839
15km	50%	50000	6	301	5150182	579050	4525446	4174542
15km	50%	50000	6	189	4089756	518783	3484228	3411516
15km	50%	50000	6	220	4567781	512181	4003644	3872562
15km	50%	50000	6	282	4378624	524633	3797223	3683205
15km	50%	50000	6	369	5049667	530732	4469239	4246772
15km	50%	50000	6	178	2970366	387624	2559986	2805421
15km	50%	50000	6	203	3895273	477532	3357559	3782577
15km	50%	50000	6	277	4438937	581322	3817787	4176191
15km	50%	50000	6	345	4787125	494362	4248414	3735454
15km	50%	50000	6	281	4265858	509012	3723715	3091540
15km	50%	50000	6	260	4754419	571959	4140529	4226933
15km	50%	50000	6	334	4226578	526945	3664113	3708021
15km	50%	50000	6	238	4238027	489135	3688300	3603294
15km	50%	50000	6	280	5350148	600579	4703453	4011253
15km	50%	50000	6	226	4229429	489639	3688994	3124948
15km	50%	50000	6	319	4418177	563842	3780967	3851022
15km	50%	50000	6	404	5191709	622023	4499516	3869588
15km	50%	50000	6	284	3838879	492829	3320097	3769294
15km	50%	50000	6	265	5178328	576164	4540235	3998893
15km	50%	50000	6	392	4452333	501132	3914323	3696358
15km	50%	50000	6	395	5099229	523597	4542139	4161519
15km	50%	50000	6	237	4367888	557036	3772027	3441447
15km	50%	50000	6	214	4645197	567336	4029020	4024317
15km	50%	50000	6	364	4521754	473004	4004605	3614669
15km	50%	50000	6	324	5368234	578980	4731501	4799996
15km	50%	50000	6	258	5750747	638470	5038650	4376535
15km	50%	50000	6	283	3881548	469773	3357496	3557357
15km	50%	50000	6	262	4811881	527110	4226665	4397956
15km	50%	50000	6	271	3934612	487423	3410922	3320778
15km	50%	50000	6	273	4877646	569735	4244591	3965066
15km	50%	50000	6	239	4335748	528122	3766357	3273557
15km	50%	50000	6	264	5176144	587434	4535164	4445527
15km	50%	50000	6	228	3471033	416020	3026322	3635016
15km	50%	50000	6	273	4468649	531269	3877744	3868624
15km	50%	50000	6	261	3733141	461202	3242327	3170201
15km	50%	50000	6	332	3706845	473745	3188390	3121886
15km	50%	50000	6	388	5341062	546863	4720448	4023366
15km	50%	50000	6	408	4787095	577077	4153464	3627989
15km	50%	50000	6	190	3795738	465448	3286943	3299947
15km	50%	50000	6	273	6238426	647806	5524424	4918527
15km	50%	50000	6	357	4816173	551558	4221674	4107917
15km	50%	50000	6	332	3896042	479612	3359539	3328803
15km	50%	50000	6	284	3789732	464146	3294430	3486402
15km	50%	50000	6	348	3797581	465236	3312468	2822192
15km	50%	50000	6	372	4339668	534589	3759143	3710906
15km	50%	50000	6	192	3093582	412908	2656589	2718195
15km	50%	50000	6	230	5164439	593978	4529793	4162503
15km	50%	50000	6	314	4240960	518298	3687335	3283270
15km	50%	50000	6	399	5032874	542195	4445459	4580909
15km	50%	50000	6	238	4337056	516908	3767629	3578385
15km	50%	50000	6	234	4416488	496390	3865835	4273658
15km	50%	50000	6	287	5122088	539745	4525649	4095983
15km	50%	50000	6	198	4757876	552942	4142747	4130468
15km	50%	50000	6	310	4670209	508093	4122577	3839401
15km	50%	50000	6	260	4150430	525009	3600867	3478789
15km	50%	50000	6	388	3965027	468012	3455281	2751919
15km	50%	50000	6	450	4657768	536963	4061303	4442574
15km	50%	50000	6	236	3560588	419970	3102605	3177142
15km	50%	50000	6	307	4665856	560159	4057520	3840571
15km	50%	50000	6	376	4337870	471347	3799108	3370430
15km	50%	50000	6	362	5320814	621464	4638230	4552596
15km	50%	50000	6	198	3356468	424980	2897575	2846987
15km	50%	50000	6	233	3402700	462321	2909879	3459562
15km	50%	50000	6	326	5227688	555677	4615353	4072006
15km	50%	50000	6	264	3183688	411969	2748742	3254202
15km	50%	50000	6	276	4419295	540234	3838668	3280651
15km	50%	50000	6	221	4158202	510571	3581662	3234443
15km	50%	50000	6	230	4003406	519754	3444615	3582560
15km	50%	50000	6	235	3997573	444288	3499766	3603526
15km	50%	50000	6	224	3547769	458266	3054946	3014858
15km	50%	50000	6	269	4110645	508203	3570193	3688701
15km	50%	50000	6	287	4595062	526677	4031190	3469767
15km	50%	50000	6	300	4511202	582854	3862657	4093887
15km	50%	50000	6	237	5084886	636094	4380520	4296691
15km	50%	50000	6	203	4677511	542746	4092173	3789455
15km	50%	50000	6	291	4561791	493371	4032550	3725918
15km	50%	50000	6	305	3901154	503952	3354304	3807176
15km	50%	50000	6	269	5455674	577279	4815871	3902802
15km	50%	50000	6	307	4460700	537960	3856432	4287590
15km	50%	50000	6	308	4297445	495418	3741819	3408658
15km	50%	50000	6	381	4814893	557225	4187559	4017503
15km	50%	50000	6	295	4862860	535933	4274050	4080008
[truncated: 1 more rows]
