# Supplementary material for: Quantifying the Value of Perfect Information in Emergency Vaccination Campaigns
Source: PLoS Comput Biol. 2017 Feb 16;13(2):e1005318. doi: 10.1371/journal.pcbi.1005318 (PMC5312803; doi:10.1371/journal.pcbi.1005318)
Supplement: S1 Data — (ZIP) [file pcbi.1005318.s013.zip › Data/3km vaccination/data1.txt]

vacc_radius	efficacy	capacity	delay	outbreak_duration	livestock_culled	cattle_culled	sheep_culled	vaccinations
3km	50%	20000	2	219	5780022	788150	4940864	1217820
3km	50%	20000	2	301	7195955	970731	6162534	1560471
3km	50%	20000	2	240	5740721	856539	4800608	1362557
3km	50%	20000	2	244	4922210	741368	4113841	1103326
3km	50%	20000	2	257	6285600	921212	5268499	1446768
3km	50%	20000	2	288	6402787	946546	5354296	1590171
3km	50%	20000	2	332	5921303	888423	4980579	1310366
3km	50%	20000	2	301	5761414	913487	4784465	1393955
3km	50%	20000	2	270	7072281	998204	5987551	1587189
3km	50%	20000	2	276	7456305	1028321	6348922	1501375
3km	50%	20000	2	416	7103972	890801	6133165	1545205
3km	50%	20000	2	217	5825667	870950	4908875	1378480
3km	50%	20000	2	206	5871482	863625	4921838	1311237
3km	50%	20000	2	291	6792797	1047908	5644439	1664009
3km	50%	20000	2	287	6997790	998554	5924663	1633366
3km	50%	20000	2	244	6263657	878485	5327173	1394020
3km	50%	20000	2	238	5738361	811314	4849750	1088949
3km	50%	20000	2	273	6039101	893228	5097232	1288848
3km	50%	20000	2	290	6681825	832640	5788827	1437767
3km	50%	20000	2	248	5532323	860029	4609698	1366388
3km	50%	20000	2	272	5320123	781062	4484458	1151324
3km	50%	20000	2	284	4849744	741895	4048728	1160419
3km	50%	20000	2	299	5732360	786252	4874940	1267574
3km	50%	20000	2	221	5865034	884329	4890420	1232835
3km	50%	20000	2	331	6300817	1021997	5176992	1704219
3km	50%	20000	2	287	6747122	950657	5739383	1677110
3km	50%	20000	2	439	6244020	950054	5213228	1681379
3km	50%	20000	2	508	7145064	969669	6092675	1827209
3km	50%	20000	2	298	6557564	887652	5589208	1444574
3km	50%	20000	2	341	7021950	957938	6004901	1578533
3km	50%	20000	2	323	6846943	896296	5855402	1504427
3km	50%	20000	2	253	5661517	847388	4699638	1262562
3km	50%	20000	2	586	7384919	994387	6296130	1616901
3km	50%	20000	2	383	6705459	882473	5773211	1481597
3km	50%	20000	2	309	6064221	877540	5122868	1469516
3km	50%	20000	2	230	5528930	860862	4594781	1263686
3km	50%	20000	2	226	4961442	789897	4120133	1212222
3km	50%	20000	2	306	6891202	1036559	5770519	1714221
3km	50%	20000	2	310	6234515	943076	5211236	1509691
3km	50%	20000	2	323	7009328	926134	6024093	1441007
3km	50%	20000	2	406	6287747	935378	5262561	1304483
3km	50%	20000	2	445	5957501	874530	4976170	1456156
3km	50%	20000	2	211	6201140	936650	5180516	1357146
3km	50%	20000	2	504	7012905	961413	5966476	1666034
3km	50%	20000	2	248	5434284	747732	4621195	1241676
3km	50%	20000	2	227	6007302	855570	5091049	1308588
3km	50%	20000	2	254	5311109	721328	4513843	1159601
3km	50%	20000	2	236	4360538	675921	3648223	934613
3km	50%	20000	2	303	8108347	1031747	7004182	1721219
3km	50%	20000	2	266	5818112	875359	4864472	1403131
3km	50%	20000	2	326	8100046	1104596	6919439	1784411
3km	50%	20000	2	265	4541465	654776	3830475	1016061
3km	50%	20000	2	362	5072206	765609	4249911	1207311
3km	50%	20000	2	508	6875312	938431	5844504	1597311
3km	50%	20000	2	401	8436224	1046285	7285360	1869613
3km	50%	20000	2	293	6201523	930287	5201029	1500129
3km	50%	20000	2	393	6112877	921496	5111513	1606938
3km	50%	20000	2	279	5902724	875096	4956618	1261665
3km	50%	20000	2	213	5078549	718608	4310504	1065985
3km	50%	20000	2	318	5342858	796082	4479551	1136086
3km	50%	20000	2	377	7611154	949767	6561334	1635994
3km	50%	20000	2	301	5977899	817480	5097300	1151916
3km	50%	20000	2	354	6329726	865520	5408462	1326305
3km	50%	20000	2	308	6073089	853105	5173405	1316696
3km	50%	20000	2	387	7356113	1061843	6222617	1746157
3km	50%	20000	2	231	5601026	848698	4683511	1326010
3km	50%	20000	2	337	6980391	938718	5953358	1655446
3km	50%	20000	2	218	5475285	817660	4550460	1225472
3km	50%	20000	2	299	5168821	756610	4354705	1156227
3km	50%	20000	2	256	5378917	789283	4502870	1149154
3km	50%	20000	2	200	5066128	771571	4244829	1075108
3km	50%	20000	2	516	7890221	969561	6841077	1664300
3km	50%	20000	2	291	5829333	922448	4846464	1318973
3km	50%	20000	2	293	5807490	899333	4841808	1360710
3km	50%	20000	2	318	6137743	937109	5123938	1586545
3km	50%	20000	2	399	7697057	1024817	6582589	1805430
3km	50%	20000	2	321	5865270	877086	4902508	1390481
3km	50%	20000	2	391	6394044	909259	5400994	1422388
3km	50%	20000	2	292	4829605	717459	4057152	1058275
3km	50%	20000	2	253	6595324	981925	5514945	1381966
3km	50%	20000	2	310	5018877	797979	4146198	1241705
3km	50%	20000	2	323	6057629	883552	5087743	1451003
3km	50%	20000	2	281	7299067	950560	6267585	1490168
3km	50%	20000	2	484	7202072	1007887	6081294	1638348
3km	50%	20000	2	211	5800346	846150	4889385	1239493
3km	50%	20000	2	229	7337312	1007461	6217365	1373809
3km	50%	20000	2	254	6282577	926533	5280302	1372808
3km	50%	20000	2	320	6977604	971551	5950200	1458229
3km	50%	20000	2	267	6970252	1013338	5886318	1524267
3km	50%	20000	2	355	7265570	964129	6232161	1618643
3km	50%	20000	2	430	8224669	1185667	6920424	1985009
3km	50%	20000	2	267	6922169	923585	5926699	1520428
3km	50%	20000	2	339	7997272	1024417	6892625	1778288
3km	50%	20000	2	359	8088103	1027044	6966484	1799448
3km	50%	20000	2	322	6450297	962384	5357240	1520214
3km	50%	20000	2	236	5731510	755323	4917178	1259591
3km	50%	20000	2	456	7668400	1042916	6541761	1851845
3km	50%	20000	2	244	6649245	963571	5628411	1592008
3km	50%	20000	2	240	6163400	941915	5172769	1331530
3km	50%	20000	2	220	5434839	774476	4596560	1264893
3km	50%	20000	2	284	6051399	897334	5066159	1349188
3km	50%	20000	2	301	6325132	887082	5392593	1575912
3km	50%	20000	2	290	6510583	874800	5584468	1345820
3km	50%	20000	2	245	7225855	984281	6166428	1436232
3km	50%	20000	2	233	7307832	938223	6302914	1590140
3km	50%	20000	2	353	5547942	822718	4632846	1453131
3km	50%	20000	2	222	5300374	771265	4456976	1224982
3km	50%	20000	2	284	5182115	719187	4382496	1268028
3km	50%	20000	2	275	5663346	840448	4765213	1270798
3km	50%	20000	2	214	4771986	704593	4023188	1019404
3km	50%	20000	2	258	6939741	921572	5935046	1541654
3km	50%	20000	2	453	5949023	813178	5083334	1377726
3km	50%	20000	2	706	7517091	956345	6496706	1607264
3km	50%	20000	2	297	4789255	695688	4038316	1094863
3km	50%	20000	2	264	4684537	719842	3921076	1268174
3km	50%	20000	2	334	8232880	1074302	7083338	1969356
3km	50%	20000	2	249	7303816	909170	6290212	1492725
3km	50%	20000	2	314	5420330	776640	4571595	1189661
3km	50%	20000	2	250	5064882	761155	4232207	1163247
3km	50%	20000	2	401	6989588	987121	5917591	1727647
3km	50%	20000	2	260	5469155	867670	4527506	1215284
3km	50%	20000	2	349	6000124	909508	4985718	1409564
3km	50%	20000	2	413	5951267	818667	5068504	1344498
3km	50%	20000	2	282	6523289	1026152	5400981	1586024
3km	50%	20000	2	296	5063219	769399	4215218	1071118
3km	50%	20000	2	341	5387246	750200	4576650	1241631
3km	50%	20000	2	290	5971408	850951	5043221	1340549
3km	50%	20000	2	377	7129549	924442	6154254	1499450
3km	50%	20000	2	348	6416080	837202	5497798	1430035
3km	50%	20000	2	205	4860573	728682	4069778	1043381
3km	50%	20000	2	285	7825707	1020345	6702503	1758670
3km	50%	20000	2	245	6843201	927877	5855881	1378444
3km	50%	20000	2	357	7075106	898434	6097409	1529802
3km	50%	20000	2	350	6607088	909665	5632521	1657358
3km	50%	20000	2	283	8497100	1112082	7273318	1930599
3km	50%	20000	2	227	5778972	849174	4862595	1270721
3km	50%	20000	2	225	5343269	760060	4524872	1133185
3km	50%	20000	2	518	6799361	943568	5785322	1828837
3km	50%	20000	2	342	6490840	950294	5449470	1289781
3km	50%	20000	2	313	7728233	1174469	6444212	1915676
3km	50%	20000	2	375	5801413	867442	4873784	1305533
3km	50%	20000	2	435	7067253	900942	6115239	1431526
3km	50%	20000	2	245	5413847	815536	4507521	1269660
3km	50%	20000	2	204	4834189	711529	4074274	1052017
3km	50%	20000	2	251	5383132	829065	4480372	1254403
3km	50%	20000	2	379	7611877	931530	6603235	1563049
3km	50%	20000	2	265	5856840	900420	4879859	1519715
3km	50%	20000	2	443	7239414	912671	6251726	1528983
3km	50%	20000	2	266	6161178	964966	5088194	1687311
3km	50%	20000	2	335	4999994	709217	4243853	1166712
3km	50%	20000	2	410	6078666	837990	5152074	1447344
3km	50%	20000	2	277	5616552	847909	4717815	1212829
3km	50%	20000	2	218	5316428	740632	4515914	1094195
3km	50%	20000	2	347	7623277	1025458	6508298	1769839
3km	50%	20000	2	342	5100003	728682	4301100	1180641
3km	50%	20000	2	312	6707223	879032	5757156	1417158
3km	50%	20000	2	318	5443126	808829	4578297	1206155
3km	50%	20000	2	335	4959485	747399	4146779	1338598
3km	50%	20000	2	335	7800612	965970	6748562	1665072
3km	50%	20000	2	355	6772843	1039957	5666277	1411410
3km	50%	20000	2	230	5301090	804666	4416704	1200233
3km	50%	20000	2	390	5448683	813486	4560374	1281981
3km	50%	20000	2	392	6604939	888726	5640224	1617219
3km	50%	20000	2	257	6060666	852992	5122141	1347343
3km	50%	20000	2	240	5260699	751818	4452458	1103792
3km	50%	20000	2	241	5252526	815334	4382283	1130877
3km	50%	20000	2	266	5487389	843487	4581077	1305114
3km	50%	20000	2	394	5580289	781209	4743076	1286613
3km	50%	20000	2	203	5580248	844813	4638632	1274325
3km	50%	20000	2	391	7091679	891986	6103049	1518165
3km	50%	20000	2	287	5844146	904736	4867591	1212392
3km	50%	20000	2	274	5378836	828309	4431103	1344059
3km	50%	20000	2	269	6774499	1031268	5651358	1477155
3km	50%	20000	2	249	6690022	948746	5673941	1619238
3km	50%	20000	2	276	6219605	845190	5275385	1223006
3km	50%	20000	2	306	7265733	983498	6183792	1599342
3km	50%	20000	2	204	5069166	747831	4263946	1051272
3km	50%	20000	2	196	5848009	871487	4893912	1237671
3km	50%	20000	2	349	5760414	898602	4798523	1331889
3km	50%	20000	2	231	5021293	682785	4283079	1193725
3km	50%	20000	2	249	5325830	754606	4516428	1105629
3km	50%	20000	2	265	5871571	793076	4974417	1389758
3km	50%	20000	2	364	5469513	809053	4585362	1184842
3km	50%	20000	2	256	5407177	809152	4512569	1243609
3km	50%	20000	2	318	5587924	835072	4681436	1373777
3km	50%	20000	2	360	5640465	856289	4689568	1297520
3km	50%	20000	2	302	4769107	750077	3980728	1107021
3km	50%	20000	2	321	6484402	838256	5588659	1352657
3km	50%	20000	2	218	5247843	805159	4377753	1173670
3km	50%	20000	2	295	6777441	849591	5829663	1413441
3km	50%	20000	2	191	6070073	943364	5059236	1373944
3km	50%	20000	2	379	6437271	836706	5521782	1425847
3km	50%	20000	2	286	6573626	874697	5608826	1597366
3km	50%	20000	2	264	7125449	962650	6084248	1565678
3km	50%	20000	2	355	5330687	780112	4474841	1195467
3km	50%	20000	2	354	5592956	766486	4762687	1231452
3km	50%	20000	2	272	5040158	774603	4206429	1184390
3km	50%	20000	2	261	5088394	791243	4241655	1124867
3km	50%	20000	2	321	5588664	784882	4756969	1223149
3km	50%	20000	2	261	6143033	928317	5124347	1396669
3km	50%	20000	2	276	6588480	857928	5611015	1493599
3km	50%	20000	2	232	6493461	899687	5520074	1466152
3km	50%	20000	2	283	6241592	959662	5157760	1566951
3km	50%	20000	2	252	6817911	931498	5811815	1580896
3km	50%	20000	2	283	5756781	887403	4792092	1332908
3km	50%	20000	2	309	5433618	789464	4583858	1173828
3km	50%	20000	2	281	7334070	1050836	6167373	1726531
3km	50%	20000	2	301	5887328	780057	5049018	1218249
3km	50%	20000	2	258	6458220	933244	5444046	1338679
3km	50%	20000	2	333	6078690	898102	5123822	1376918
3km	50%	20000	2	347	7129386	958482	6098866	1510380
3km	50%	20000	2	221	5360905	769163	4533530	1192633
3km	50%	20000	2	292	7095325	948257	6088683	1502566
3km	50%	20000	2	332	6524322	857093	5602597	1439732
3km	50%	20000	2	224	5051098	733572	4264853	1191647
3km	50%	20000	2	273	6955273	922306	5979636	1540956
3km	50%	20000	2	281	5223858	788588	4319470	1349885
3km	50%	20000	2	292	7970803	1105547	6788742	1617356
3km	50%	20000	2	222	5213550	812015	4333727	1265028
3km	50%	20000	2	248	5281403	788342	4436093	1082487
3km	50%	20000	2	237	5476559	827381	4584802	1269848
3km	50%	20000	2	371	7562511	973970	6511823	1577018
3km	50%	20000	2	457	6633414	867774	5659874	1513192
3km	50%	20000	2	313	5600582	824052	4675684	1542373
3km	50%	20000	2	293	8424936	1078861	7237749	1991904
3km	50%	20000	2	287	4882889	733187	4079213	1060854
3km	50%	20000	2	291	6115457	873870	5150908	1334600
3km	50%	20000	2	235	5382135	820936	4484391	1367767
3km	50%	20000	2	307	5812108	844908	4890832	1257696
3km	50%	20000	2	246	5544830	813856	4669033	1284097
3km	50%	20000	2	315	5766805	847269	4855545	1322304
3km	50%	20000	2	325	7436097	956960	6410149	1574156
3km	50%	20000	2	509	6902082	863446	5959078	1446298
3km	50%	20000	2	258	5598454	839065	4697274	1151096
3km	50%	20000	2	290	6251021	998631	5187019	1549053
3km	50%	20000	2	353	5080936	756863	4267172	1224088
3km	50%	20000	2	318	7490083	985169	6418957	1743502
3km	50%	20000	2	280	6390393	902568	5413420	1509577
3km	50%	20000	2	235	6058711	814915	5150099	1195309
3km	50%	20000	2	377	6736918	882649	5806043	1411726
3km	50%	20000	2	227	5969074	934205	4970687	1256158
3km	50%	20000	2	330	6430755	846115	5525115	1408395
3km	50%	20000	2	327	5821421	875294	4834329	1433658
3km	50%	20000	2	234	4870724	703588	4090928	1080341
3km	50%	20000	2	272	6004747	842297	5049490	1416818
3km	50%	20000	2	443	5353891	840573	4445589	1420116
3km	50%	20000	2	288	5639391	869492	4693275	1361953
3km	50%	20000	2	226	5165972	775508	4305517	1115906
3km	50%	20000	2	287	5675974	834749	4763483	1198412
3km	50%	20000	2	233	7264741	1046190	6147881	1603068
3km	50%	20000	2	334	6327240	934252	5295315	1737026
3km	50%	20000	2	266	5569653	843543	4647822	1224384
3km	50%	20000	2	282	7158535	925896	6151594	1557506
3km	50%	20000	2	288	7292461	943356	6267754	1525171
3km	50%	20000	2	242	5047295	753422	4245148	1016557
3km	50%	20000	2	257	7276910	1097004	6076919	1769922
3km	50%	20000	2	334	6603142	874327	5656448	1553523
3km	50%	20000	2	214	5822343	901322	4818025	1516027
3km	50%	20000	2	460	6988605	1097524	5771020	1605302
3km	50%	20000	2	243	5711557	814410	4826906	1247330
3km	50%	20000	2	248	5780824	901059	4802798	1294816
3km	50%	20000	2	268	5174472	775981	4349730	1147929
3km	50%	20000	2	269	5927452	896377	4960278	1414150
3km	50%	20000	2	275	7401454	944634	6385055	1571494
3km	50%	20000	2	208	6040109	824365	5148286	1257879
3km	50%	20000	2	281	5193454	792388	4337614	1154887
3km	50%	20000	2	327	6871337	997386	5791921	1667733
3km	50%	20000	2	611	7138995	905600	6153680	1488772
3km	50%	20000	2	213	5261688	815988	4401461	1116731
3km	50%	20000	2	281	6227032	884697	5272412	1379585
3km	50%	20000	2	258	7015762	951666	5983163	1574546
3km	50%	20000	2	335	5323519	735593	4519890	1185157
3km	50%	20000	2	231	5352927	735512	4551642	1126419
3km	50%	20000	2	236	5234584	749034	4427011	1103602
3km	50%	20000	2	213	5610327	836128	4690206	1241669
3km	50%	20000	2	232	6004273	863884	5067783	1229297
3km	50%	20000	2	270	6260867	943155	5228374	1375903
3km	50%	20000	2	245	6705994	991057	5608525	1347574
3km	50%	20000	2	299	7633499	985456	6571733	1696321
3km	50%	20000	2	323	5371477	806294	4512531	1179850
3km	50%	20000	2	399	7637077	1001128	6584521	1711586
3km	50%	20000	2	219	5079385	765856	4198657	1127708
3km	50%	20000	2	313	7088433	878611	6088300	1561355
3km	50%	20000	2	253	6141511	818484	5254248	1277217
3km	50%	20000	2	397	5229447	787587	4378597	1176488
3km	50%	20000	2	284	5654780	820271	4769489	1136776
3km	50%	20000	2	412	6899294	917706	5918981	1335600
3km	50%	20000	2	269	4763328	736390	3978034	1083520
3km	50%	20000	2	301	7557019	1063011	6422694	1647905
3km	50%	20000	2	282	4978630	735571	4174175	1120004
3km	50%	20000	2	337	5984388	915333	4981812	1528433
3km	50%	20000	2	315	5981746	954170	4947083	1439535
3km	50%	20000	2	299	5293806	805922	4411958	1371182
3km	50%	20000	2	389	7730082	994730	6661358	1582016
3km	50%	20000	2	288	6477300	939787	5434606	1437759
3km	50%	20000	2	319	6259961	900339	5299620	1304690
3km	50%	20000	2	245	8034763	1160187	6779320	1771833
3km	50%	20000	2	240	5586932	769487	4713583	1292264
3km	50%	20000	2	248	6132396	895557	5166962	1338057
3km	50%	20000	2	344	6738169	882814	5789693	1403051
3km	50%	20000	2	274	7091392	958482	6045769	1593796
3km	50%	20000	2	281	4471612	692257	3706519	1303906
3km	50%	20000	2	233	5319821	760061	4497014	1085791
3km	50%	20000	2	304	6756339	1022625	5641548	1541510
3km	50%	20000	2	292	6916955	909693	5955116	1393114
3km	50%	20000	2	242	5071958	725046	4269588	1126478
3km	50%	20000	2	328	7926863	1024405	6796085	1721807
3km	50%	20000	2	296	7479885	971541	6429765	1728127
3km	50%	20000	2	319	5909367	856600	5004474	1194621
3km	50%	20000	2	245	5403230	791036	4560944	1329291
3km	50%	20000	2	333	6794949	891597	5832627	1513869
3km	50%	20000	2	237	5134888	767117	4306482	1148726
3km	50%	20000	2	287	5576659	791813	4715907	1160081
3km	50%	20000	2	281	7210056	1001226	6104012	1547317
3km	50%	20000	2	296	6070972	897811	5118982	1405086
3km	50%	20000	2	419	8072960	1028686	6910057	1750829
3km	50%	20000	2	314	7091186	910978	6091776	1449887
3km	50%	20000	2	440	7645660	1028174	6510729	1738369
3km	50%	20000	2	346	6424508	872457	5482348	1525378
3km	50%	20000	2	265	6664903	965085	5608551	1474771
3km	50%	20000	2	273	5680295	839502	4787507	1135766
3km	50%	20000	2	270	5720756	810979	4857603	1246545
3km	50%	20000	2	281	6683204	1020053	5585899	1819142
3km	50%	20000	2	242	5416625	714739	4610738	1319040
3km	50%	20000	2	372	6081987	824471	5206580	1253148
3km	50%	20000	2	347	6230556	816212	5356858	1451345
3km	50%	20000	2	288	5043621	779164	4211750	1131044
3km	50%	20000	2	269	5745391	847166	4826094	1369937
3km	50%	20000	2	253	5927782	908534	4933790	1359181
3km	50%	20000	2	369	7183013	888084	6224352	1593597
3km	50%	20000	2	227	4813491	739403	4007631	1088804
3km	50%	20000	2	218	5836758	877784	4883710	1302633
3km	50%	20000	2	381	7621597	985276	6540711	1742596
3km	50%	20000	2	292	5183928	750280	4335260	1201638
3km	50%	20000	2	349	6138838	932719	5095411	1502864
3km	50%	20000	2	208	5656447	861376	4698641	1263084
3km	50%	20000	2	410	4915698	737372	4088250	1297918
3km	50%	20000	2	326	5567992	853215	4668052	1239192
3km	50%	20000	2	363	7673105	1025326	6579616	1777903
3km	50%	20000	2	312	6814676	1009345	5707133	1520811
3km	50%	20000	2	304	7878545	962418	6834721	1665210
3km	50%	20000	2	382	8054246	1081928	6862492	1822245
3km	50%	20000	2	245	5940676	874692	4988386	1500497
3km	50%	20000	2	291	5610015	855069	4696341	1427412
3km	50%	20000	2	364	7695064	973088	6624353	1725500
3km	50%	20000	2	292	6874656	980302	5807819	1555784
3km	50%	20000	2	310	6590089	991627	5529449	1468480
3km	50%	20000	2	285	7681510	1025360	6586608	1467893
3km	50%	20000	2	282	5456629	775813	4603502	1062798
3km	50%	20000	2	231	6000798	927913	4965972	1447400
3km	50%	20000	2	357	7292765	1013920	6237083	1609936
3km	50%	20000	2	270	4861739	767678	4007846	1224255
3km	50%	20000	2	274	4730537	749602	3922172	1126591
3km	50%	20000	2	380	7002439	896967	6037606	1582994
3km	50%	20000	2	268	5284983	780422	4433398	1432126
3km	50%	20000	2	339	5436700	801015	4549118	1252112
3km	50%	20000	2	290	5690327	875602	4716412	1473991
3km	50%	20000	2	255	4854005	765302	4016733	1157882
3km	50%	20000	2	268	4962249	761716	4144065	1167172
3km	50%	20000	2	221	4945415	804493	4080007	1260891
3km	50%	20000	2	279	5785664	861863	4846853	1318793
3km	50%	20000	2	368	7206957	989794	6145541	1731183
3km	50%	20000	2	321	6987966	908372	6013790	1552666
3km	50%	20000	2	285	5418874	779407	4584705	1098883
3km	50%	20000	2	233	6347037	838134	5435342	1355881
3km	50%	20000	2	309	8015857	1039039	6885216	1761899
3km	50%	20000	2	218	5604260	817796	4712321	1306658
3km	50%	20000	2	342	6303417	988737	5244269	1389001
3km	50%	20000	2	381	6626954	857161	5713684	1352111
3km	50%	20000	2	260	6410633	843693	5498470	1400513
3km	50%	20000	2	404	8620404	1160189	7375689	1840370
3km	50%	20000	2	222	5014450	766898	4189739	1172764
3km	50%	20000	2	286	6758063	954248	5718066	1574055
3km	50%	20000	2	326	8718185	1107914	7530943	1873448
3km	50%	20000	2	351	5728765	824803	4852107	1373803
3km	50%	20000	2	281	6877542	905250	5906835	1481495
3km	50%	20000	2	252	5399425	807434	4518907	1208727
3km	50%	20000	2	281	5131835	780920	4286325	1275489
3km	50%	20000	2	398	7054110	930202	6053875	1740141
3km	50%	20000	2	344	6293673	802868	5420593	1342191
3km	50%	20000	2	352	6663516	836423	5713810	1346620
3km	50%	20000	2	330	5747142	858809	4802948	1300225
3km	50%	20000	2	316	6165804	854283	5244159	1413119
3km	50%	20000	2	334	6059148	903888	5099668	1289774
3km	50%	20000	2	290	5271975	792154	4435296	1169140
3km	50%	20000	2	365	5333467	733792	4524155	1130287
3km	50%	20000	2	325	7380503	964081	6338348	1652716
3km	50%	20000	2	281	6270430	922186	5278469	1357343
3km	50%	20000	2	236	7160928	1119744	5954882	1624260
3km	50%	20000	2	304	5568168	824899	4686077	1316037
3km	50%	20000	2	297	6494474	841231	5594133	1510741
3km	50%	20000	2	369	7518496	972067	6471086	1628827
3km	50%	20000	2	240	5812322	818614	4936092	1233763
3km	50%	20000	2	298	5612387	825382	4724769	1356343
3km	50%	20000	2	243	4764726	747960	3963574	1077146
3km	50%	20000	2	293	7709864	1008702	6635867	1545705
3km	50%	20000	2	242	4504543	617525	3823736	1007518
3km	50%	20000	2	332	6229976	776877	5386558	1356637
3km	50%	20000	2	251	4955365	727858	4187170	1014188
3km	50%	20000	2	408	7129798	991777	6033136	1753363
3km	50%	20000	2	211	5411623	779539	4569098	1149394
3km	50%	20000	2	252	5982551	873091	5047191	1322137
3km	50%	20000	2	306	5509205	851418	4562315	1498340
3km	50%	20000	2	212	5348253	784595	4509634	1095476
3km	50%	20000	2	410	7219145	987958	6145658	1760589
3km	50%	20000	2	456	7570403	1019563	6464422	1808308
3km	50%	20000	2	309	7045301	1001771	5967103	1576717
3km	50%	20000	2	264	6367775	864971	5444971	1395873
3km	50%	20000	2	299	5789744	864814	4831326	1316306
3km	50%	20000	2	323	7358741	993793	6258476	1754907
3km	50%	20000	2	258	4736920	729190	3947943	1093832
3km	50%	20000	2	227	6194266	875818	5257140	1177464
3km	50%	20000	2	267	5821282	784475	4938667	1317423
3km	50%	20000	2	235	5049449	788412	4202098	1298369
3km	50%	20000	2	404	6724294	905273	5763179	1547372
3km	50%	20000	2	253	6437258	844642	5506114	1343371
3km	50%	20000	2	266	4540565	723315	3762542	1304144
3km	50%	20000	2	263	7895313	1168931	6621007	1843804
3km	50%	20000	2	289	5684673	914756	4698519	1320149
3km	50%	20000	2	387	8963136	1180807	7683542	2061767
3km	50%	20000	2	227	4930145	698517	4149779	1077204
3km	50%	20000	2	295	7342557	1002144	6276857	1558797
3km	50%	20000	2	252	5257309	779411	4431348	1170180
3km	50%	20000	2	281	5388392	760597	4550053	1171502
3km	50%	20000	2	359	6372499	897222	5379874	1515936
3km	50%	20000	2	233	5514073	823778	4616838	1156481
3km	50%	20000	2	256	4944726	758468	4125002	1119015
3km	50%	20000	2	215	5589874	817053	4702892	1200348
3km	50%	20000	2	240	4977340	726897	4192405	1187895
3km	50%	20000	2	315	6217118	922941	5221525	1410441
3km	50%	20000	2	352	8807244	1245554	7361107	2137107
3km	50%	20000	2	303	7204224	937198	6183714	1706224
3km	50%	20000	2	216	5914364	861537	4977705	1196255
3km	50%	20000	2	390	8003264	1122625	6792488	1994104
3km	50%	20000	2	291	6616097	1004455	5532941	1357400
3km	50%	20000	2	291	6580658	826889	5674662	1412997
3km	50%	20000	2	268	6501071	996526	5420657	1517932
3km	50%	20000	2	310	5814139	839446	4895699	1301658
3km	50%	20000	2	251	8219036	1062318	7064700	1710412
3km	50%	20000	2	295	6327524	970957	5267525	1419672
3km	50%	20000	2	296	7253841	980045	6167256	1593802
3km	50%	20000	2	262	6738012	942472	5706349	1584033
3km	50%	20000	2	309	7182113	916829	6192866	1503101
3km	50%	20000	2	343	7145223	865887	6232281	1512068
3km	50%	20000	2	355	6764604	920743	5779766	1614304
3km	50%	20000	2	242	5807851	826446	4916373	1352903
3km	50%	20000	2	366	7072681	925097	6044471	1586591
3km	50%	20000	2	308	6411697	963864	5391465	1533435
3km	50%	20000	2	269	6931680	922882	5918993	1613157
3km	50%	20000	2	290	6596552	819474	5688340	1399228
3km	50%	20000	2	201	4957100	772884	4108242	1107712
3km	50%	20000	2	282	5596074	845428	4682661	1364705
3km	50%	20000	2	289	5949575	873776	5009481	1342796
3km	50%	20000	2	361	6580877	861368	5628212	1514432
3km	50%	20000	2	312	6530177	853179	5615237	1421676
3km	50%	20000	2	310	5795332	923092	4802423	1634823
3km	50%	20000	2	340	6716787	1005534	5629531	1508877
3km	50%	20000	2	221	4692055	732795	3902844	1079479
3km	50%	20000	2	300	5377740	716412	4600479	1231722
3km	50%	20000	2	372	6701245	906813	5732534	1497425
3km	50%	20000	2	286	6528095	953334	5478955	1521160
3km	50%	20000	2	292	6919130	946459	5919233	1634597
3km	50%	20000	2	221	5504029	789321	4631793	1158800
3km	50%	20000	2	280	5465836	781107	4622504	1240807
3km	50%	20000	2	257	5392482	780265	4537568	1210933
3km	50%	20000	2	289	5475591	776963	4648147	1106020
3km	50%	20000	2	309	7337332	1000045	6238248	1532530
3km	50%	20000	2	300	5190673	769148	4336618	1380437
3km	50%	20000	2	357	6889867	873846	5926191	1491819
3km	50%	20000	2	287	5375960	809671	4490692	1215361
3km	50%	20000	2	283	5727002	906405	4744352	1366325
3km	50%	20000	2	298	6710304	1004327	5615391	1593268
3km	50%	20000	2	216	5704245	832634	4809119	1165230
3km	50%	20000	2	311	5311354	806376	4453832	1202797
3km	50%	20000	2	321	6712128	992191	5641153	1447115
3km	50%	20000	2	354	6095700	905056	5121289	1464065
3km	50%	20000	2	266	5367121	808821	4504890	1188656
3km	50%	20000	2	228	6175998	831816	5272436	1305429
3km	50%	20000	2	487	7439528	947732	6441145	1573670
3km	50%	20000	2	329	6703156	924888	5697606	1618254
3km	50%	20000	2	250	5640749	850779	4708032	1326258
3km	50%	20000	2	361	5820794	824442	4937767	1344157
3km	50%	20000	2	372	6122684	933349	5125286	1563380
3km	50%	20000	2	246	6265865	1007055	5138922	1303477
3km	50%	20000	2	326	5430186	823148	4554091	1398913
3km	50%	20000	2	523	7921153	982299	6835680	1654465
3km	50%	20000	2	228	6245128	923437	5233212	1190291
3km	50%	20000	2	322	7276251	980145	6212807	1661560
3km	50%	20000	2	260	4839966	747368	4012997	1220879
3km	50%	20000	2	401	6495764	949037	5453955	1490319
3km	50%	20000	2	277	6184774	965352	5138582	1606898
3km	50%	20000	2	303	6879391	887314	5919403	1275074
3km	50%	20000	2	320	6637606	932143	5617903	1577735
3km	50%	20000	2	332	6032187	900117	5025543	1445345
3km	50%	20000	2	298	5968070	854628	5060691	1322163
3km	50%	20000	2	413	5341034	808452	4461892	1368716
3km	50%	20000	2	400	5874155	861024	4957294	1400993
3km	50%	20000	2	283	5501073	828364	4614752	1238083
3km	50%	20000	2	280	5922222	867726	4992703	1449771
3km	50%	20000	2	277	7212509	907414	6219240	1544732
3km	50%	20000	2	242	5425916	791759	4558744	1237939
3km	50%	20000	2	208	5098628	757068	4280138	1017575
3km	50%	20000	2	187	5614712	849393	4690228	1350800
3km	50%	20000	2	291	6505290	841014	5592021	1548390
3km	50%	20000	2	307	5838808	856627	4913218	1356459
3km	50%	20000	2	447	7880769	1019938	6786871	1678509
3km	50%	20000	2	252	7548112	952308	6530482	1601659
3km	50%	20000	2	256	5388860	703621	4595021	1248812
3km	50%	20000	2	590	8020529	1093011	6862362	1726943
3km	50%	20000	2	330	6090241	906951	5094971	1477594
3km	50%	20000	2	279	6876162	853456	5970342	1431343
3km	50%	20000	2	312	5458511	866258	4540555	1293592
3km	50%	20000	2	225	5784877	845527	4870791	1330190
3km	50%	20000	2	221	5571847	720144	4770821	1176309
3km	50%	20000	2	240	5879816	893502	4917173	1339054
3km	50%	20000	2	311	6299282	869613	5353343	1695734
3km	50%	20000	2	299	6665040	850745	5730571	1480975
3km	50%	20000	2	472	7590902	977375	6545047	1674446
3km	50%	20000	2	315	5829907	858510	4888748	1238351
3km	50%	20000	2	369	6565012	943023	5561547	1401912
3km	50%	20000	2	301	6646084	843669	5736594	1244857
3km	50%	20000	2	248	6441207	844952	5530387	1298840
3km	50%	20000	2	281	6780552	895307	5812631	1508728
3km	50%	20000	2	341	7543674	975977	6497336	1694366
3km	50%	20000	2	261	5231914	807811	4361773	1300497
3km	50%	20000	2	245	4998924	722945	4220370	1036231
3km	50%	20000	2	249	4708214	733537	3907524	1055010
3km	50%	20000	2	270	5356801	803615	4484567	1172919
3km	50%	20000	2	319	5788124	855263	4861371	1411939
3km	50%	20000	2	332	5621021	817592	4692522	1438892
3km	50%	20000	2	329	5352778	775652	4509150	1205997
3km	50%	20000	2	290	5921451	876664	4966217	1223964
3km	50%	20000	2	252	5800083	884254	4808987	1349289
3km	50%	20000	2	331	7015993	963126	5974676	1440243
3km	50%	20000	2	364	7401077	941189	6374121	1547715
3km	50%	20000	2	358	5107883	759543	4269516	1225032
3km	50%	20000	2	382	6145595	800483	5248676	1327850
3km	50%	20000	2	296	5323421	785942	4480032	1266709
3km	50%	20000	2	334	7403455	993594	6324297	1651302
3km	50%	20000	2	276	5929653	879869	4966384	1318625
3km	50%	20000	2	254	6048063	896631	5051243	1351649
3km	50%	20000	2	277	5676674	753666	4856791	1206707
3km	50%	20000	2	337	6924208	892630	5951320	1590665
3km	50%	20000	2	228	5017980	798120	4177798	1147783
3km	50%	20000	2	275	6300464	968578	5230436	1471156
3km	50%	20000	2	351	5026176	717492	4262617	1107201
3km	50%	20000	2	334	4819065	705097	4031217	1184207
3km	50%	20000	2	509	7224627	926728	6216250	1718453
3km	50%	20000	2	276	4779465	692173	4014330	1133079
3km	50%	20000	2	251	6074258	848060	5161203	1250742
3km	50%	20000	2	288	8448314	1156450	7201488	2037678
3km	50%	20000	2	361	5394438	833259	4494962	1371853
3km	50%	20000	2	334	5430994	798381	4558092	1306628
3km	50%	20000	2	229	7222726	944512	6200422	1495250
3km	50%	20000	2	247	5189556	732398	4405518	1188855
3km	50%	20000	2	387	7400226	994067	6347244	1633479
3km	50%	20000	2	202	5024179	708346	4253722	1090381
3km	50%	20000	2	256	6224907	848635	5301038	1431384
3km	50%	20000	2	287	7646803	1033862	6521712	1591729
3km	50%	20000	2	354	6752166	909991	5782182	1444392
3km	50%	20000	2	298	7722514	1023328	6604390	1740929
3km	50%	20000	2	238	7578496	963603	6520755	1500719
3km	50%	20000	2	426	7921413	1081945	6737726	1900937
3km	50%	20000	2	288	5966837	761662	5162747	1339864
3km	50%	20000	2	263	5507437	737275	4701933	1180590
3km	50%	20000	2	361	8164822	1042046	7037166	1719530
3km	50%	20000	2	192	5003795	773586	4194922	1042146
3km	50%	20000	2	257	5487659	793051	4614323	1313261
3km	50%	20000	2	300	7059324	964724	6038798	1691519
3km	50%	20000	2	347	7034478	912926	6055867	1535537
3km	50%	20000	2	296	7558493	1028053	6468675	1653368
3km	50%	20000	2	367	5353642	794241	4475422	1310259
3km	50%	20000	2	267	6591883	876534	5633752	1391965
3km	50%	20000	2	225	5341966	817968	4443348	1167640
3km	50%	20000	2	356	6432849	845070	5543593	1366489
3km	50%	20000	2	257	5567716	828813	4680443	1205393
3km	50%	20000	2	286	5718052	836142	4811412	1131157
3km	50%	20000	2	207	5621095	854173	4694141	1324782
3km	50%	20000	2	298	4666018	714547	3885714	1262973
3km	50%	20000	2	311	6027746	893058	5019231	1557583
3km	50%	20000	2	297	5946948	805349	5057920	1538399
3km	50%	20000	2	224	4668423	670140	3925008	1107198
3km	50%	20000	2	398	6467299	864208	5524303	1495108
3km	50%	20000	2	267	4921362	772219	4095812	1239182
3km	50%	20000	2	320	4847431	704852	4068408	1067477
3km	50%	20000	2	295	6015971	802771	5171757	1351708
3km	50%	20000	2	405	7129277	901157	6162182	1505512
3km	50%	20000	2	307	5900737	783719	5073306	1297810
3km	50%	20000	2	331	5975848	811009	5114550	1415999
3km	50%	20000	2	269	4973999	715819	4215501	1229394
3km	50%	20000	2	335	5892267	825932	4987846	1474774
3km	50%	20000	2	239	8114649	1077846	6962215	1636950
3km	50%	20000	2	225	5383841	738611	4593124	1216290
3km	50%	20000	2	266	6755281	869183	5807062	1527135
3km	50%	20000	2	259	4973869	747715	4190086	1083551
3km	50%	20000	2	353	6088274	905581	5095819	1531931
3km	50%	20000	2	235	5073526	761434	4204858	1220197
3km	50%	20000	2	478	7383583	973685	6340205	1752391
3km	50%	20000	2	363	5422170	868050	4494647	1488909
3km	50%	20000	2	232	5883784	818984	4965817	1342193
3km	50%	20000	2	373	5005246	719071	4256105	1056011
3km	50%	20000	2	271	5318295	745090	4504405	1328307
3km	50%	20000	2	281	4840211	742414	4058620	1201086
3km	50%	20000	2	279	6262409	888553	5302375	1468482
3km	50%	20000	2	235	5265741	766534	4450166	1121621
3km	50%	20000	2	306	6671559	970135	5621288	1562953
3km	50%	20000	2	262	7046871	855314	6117754	1413287
3km	50%	20000	2	276	5767477	870579	4825333	1351553
3km	50%	20000	2	237	5373732	817018	4493586	1206703
3km	50%	20000	2	330	6550305	912784	5571755	1495372
3km	50%	20000	2	206	6998226	1110814	5790808	1446797
3km	50%	20000	2	306	5585546	781988	4750673	1290844
3km	50%	20000	2	475	7730091	1005583	6646352	1845871
3km	50%	20000	2	339	6786885	924960	5801305	1469500
3km	50%	20000	2	332	6618806	999334	5553124	1655949
3km	50%	20000	2	325	4578538	686815	3844882	1129421
3km	50%	20000	2	229	5776590	897873	4812239	1357936
3km	50%	20000	2	370	7152624	1004046	6054998	1703927
3km	50%	20000	2	296	5685255	826169	4791376	1384878
3km	50%	20000	2	365	5258269	789748	4397423	1159596
3km	50%	20000	2	345	7003855	965245	5968840	1464258
3km	50%	20000	2	425	5956202	868697	5014333	1199884
3km	50%	20000	2	239	6161054	932419	5144629	1258641
3km	50%	20000	2	226	5973102	911334	4959681	1262220
3km	50%	20000	2	262	6686571	997021	5543391	1537366
3km	50%	20000	2	361	6293326	797514	5434005	1415735
3km	50%	20000	2	224	5465617	857050	4553584	1310613
3km	50%	20000	2	316	5086000	776498	4264448	1150361
3km	50%	20000	2	412	6220197	926225	5250129	1337909
3km	50%	20000	2	267	6385742	911678	5405417	1285976
3km	50%	20000	2	246	7137962	963600	6089704	1534128
3km	50%	20000	2	258	8144444	1086734	6986583	1781107
3km	50%	20000	2	246	5741386	851150	4839956	1297806
3km	50%	20000	2	416	5215290	790469	4362938	1320075
3km	50%	20000	2	343	6669849	885546	5726320	1573431
3km	50%	20000	2	315	6321732	932736	5305534	1357802
3km	50%	20000	2	248	6640607	968460	5587312	1560148
3km	50%	20000	2	336	6515039	913159	5498650	1431046
3km	50%	20000	2	355	6214538	913236	5217633	1427491
3km	50%	20000	2	388	6066830	888541	5070276	1438500
3km	50%	20000	2	273	7298778	918131	6307647	1485777
3km	50%	20000	2	334	7730210	1056208	6557682	1812476
3km	50%	20000	2	310	8662198	1073371	7475426	1883310
3km	50%	20000	2	287	7396575	1011666	6319800	1604407
3km	50%	20000	2	249	5110808	734053	4330555	1109351
3km	50%	20000	2	307	4725201	710558	3943277	1036091
3km	50%	20000	2	262	6327865	877281	5368299	1331688
3km	50%	20000	2	289	7397598	1132009	6172734	1732260
3km	50%	20000	2	279	5106140	754417	4305498	1254228
3km	50%	20000	2	282	5811628	850657	4882081	1245734
3km	50%	20000	2	257	5246486	785621	4354425	1306460
3km	50%	20000	2	337	6153903	865346	5221001	1451709
3km	50%	20000	2	301	6225292	931331	5238611	1434640
3km	50%	20000	2	251	5458974	835216	4511341	1211008
3km	50%	20000	2	302	6252167	867266	5304920	1481587
3km	50%	20000	2	309	5749176	858315	4798379	1391103
3km	50%	20000	2	329	6382848	873934	5433928	1385171
3km	50%	20000	2	567	7081826	910940	6111502	1488559
3km	50%	20000	2	307	6764755	899060	5794979	1372091
3km	50%	20000	2	231	5291448	809961	4413334	1143615
3km	50%	20000	2	319	7364614	1079080	6219006	1596951
3km	50%	20000	2	266	6304659	963670	5230636	1433098
3km	50%	20000	2	275	5139610	773207	4304341	1286559
3km	50%	20000	2	287	5516692	858418	4600829	1283446
3km	50%	20000	2	248	8275732	1175714	6985292	1730882
3km	50%	20000	2	240	5559462	821961	4657312	1187704
3km	50%	20000	2	244	6071540	868951	5139849	1445581
3km	50%	20000	2	549	7950788	1007714	6832967	1786511
3km	50%	20000	2	368	7882645	1122178	6643179	1960876
3km	50%	20000	2	301	5765557	833773	4875484	1337731
3km	50%	20000	2	221	6046465	950407	5030295	1455052
3km	50%	20000	2	249	5710611	806840	4834831	1168886
3km	50%	20000	2	345	6146659	824569	5233500	1362223
3km	50%	20000	2	238	6098305	868405	5156569	1348592
3km	50%	20000	2	378	7684663	943261	6661985	1806356
3km	50%	20000	2	224	5213870	708927	4433409	1277359
3km	50%	20000	2	224	5514692	807319	4645966	1181777
3km	50%	20000	2	371	5640527	857858	4720587	1277626
3km	50%	20000	2	243	6725589	975234	5675974	1631893
3km	50%	20000	2	364	7553537	994849	6507852	1575239
3km	50%	20000	2	344	5287532	808674	4406880	1309008
3km	50%	20000	2	388	5639500	853792	4691833	1279709
3km	50%	20000	2	330	5787380	838081	4875837	1212844
3km	50%	20000	2	283	4547242	650692	3841032	1011940
3km	50%	20000	2	261	5990194	931524	4985645	1233326
3km	50%	20000	2	300	5667415	783720	4792649	1222667
3km	50%	20000	2	226	5335069	829831	4407774	1290026
3km	50%	20000	2	221	6466533	862226	5529894	1348299
3km	50%	20000	2	302	7161906	961178	6114018	1579586
3km	50%	20000	2	330	5765205	846566	4840012	1403142
3km	50%	20000	2	291	5354201	826298	4467013	1204134
3km	50%	20000	2	414	7627582	996583	6564126	1646838
3km	50%	20000	2	302	7059922	938714	6050487	1527781
3km	50%	20000	2	291	6607253	990274	5533289	1470051
3km	50%	20000	2	278	5586952	829612	4655175	1412259
3km	50%	20000	2	439	8044230	1080071	6868016	1741325
3km	50%	20000	2	252	6198438	845800	5276288	1295643
3km	50%	20000	2	326	6282716	941000	5260435	1466213
3km	50%	20000	2	254	5033541	737409	4197642	1065006
3km	50%	20000	2	322	6900230	921203	5864632	1634229
3km	50%	20000	2	305	6859934	884335	5879055	1499142
3km	50%	20000	2	337	5016738	743584	4201415	1136410
3km	50%	20000	2	295	6079181	846375	5167507	1495867
3km	50%	20000	2	266	6086865	927587	5084453	1385098
3km	50%	20000	2	302	5123748	771747	4296757	1203181
3km	50%	20000	2	328	4465680	667147	3725943	1003298
3km	50%	20000	2	310	6248880	882659	5272743	1479327
3km	50%	20000	2	479	6776366	885413	5834997	1505982
3km	50%	20000	2	274	7066770	932400	6070555	1529305
3km	50%	20000	2	262	5252922	740787	4442446	1130964
3km	50%	20000	2	369	5742834	826920	4845606	1247623
3km	50%	20000	2	231	4878882	742217	4066938	1168970
3km	50%	20000	2	357	7560636	984101	6508596	1627206
3km	50%	20000	2	291	5208828	846925	4295667	1338239
3km	50%	20000	2	281	7102484	937149	6063157	1509025
3km	50%	20000	2	223	5039831	738702	4219932	1182114
3km	50%	20000	2	233	7012039	966643	5985980	1563099
3km	50%	20000	2	275	6677785	881887	5696753	1471965
3km	50%	20000	2	242	5655113	827892	4746472	1288128
3km	50%	20000	2	223	5842165	861689	4886316	1239865
3km	50%	20000	2	241	5399517	811042	4495174	1223201
3km	50%	20000	2	305	6671459	928707	5668625	1460154
3km	50%	20000	2	388	5812584	793815	4962356	1360697
3km	50%	20000	2	280	4955449	809330	4083975	1197921
3km	50%	20000	2	378	6072598	793081	5226186	1445417
3km	50%	20000	2	235	5290954	759326	4436858	1123815
3km	50%	20000	2	315	8211990	1115411	6987632	1730563
3km	50%	20000	2	242	6496747	999027	5372469	1313022
3km	50%	20000	2	381	5778193	893816	4795666	1298459
3km	50%	20000	2	246	5704801	849913	4792652	1230598
3km	50%	20000	2	387	5891047	857083	4935748	1449288
3km	50%	20000	2	230	6403548	848281	5491849	1420059
3km	50%	20000	2	302	5358450	847578	4445754	1269091
3km	50%	20000	2	409	7496259	936319	6445195	1707242
3km	50%	20000	2	319	6890270	962015	5860490	1506658
3km	50%	20000	2	356	7183343	934584	6201486	1572884
3km	50%	20000	2	331	6375006	989187	5316279	1493927
3km	50%	20000	2	261	6115252	767783	5303378	1256039
3km	50%	20000	2	242	5361021	838710	4442241	1296386
3km	50%	20000	2	451	6571280	865149	5615813	1453372
3km	50%	20000	2	275	5154552	744657	4317840	1105988
3km	50%	20000	2	261	6139378	949756	5121267	1395974
3km	50%	20000	2	188	5851621	815127	4974794	1254882
3km	50%	20000	2	306	6232296	938737	5235322	1373719
3km	50%	20000	2	437	6751327	948043	5738279	1649508
3km	50%	20000	2	360	6927804	889611	5958028	1434122
3km	50%	20000	2	271	4698889	700289	3931461	1062054
3km	50%	20000	2	284	5981885	922715	4955230	1468836
3km	50%	20000	2	249	5841886	796763	4959578	1302004
3km	50%	20000	2	431	8821623	1176794	7536276	1938581
3km	50%	20000	2	269	6331131	849829	5403446	1473279
3km	50%	20000	2	284	7832160	1020725	6761742	1637151
3km	50%	20000	2	347	7678976	949741	6620706	1695685
3km	50%	20000	2	262	6131121	881597	5175045	1315832
3km	50%	20000	2	208	5750927	880535	4800303	1262274
3km	50%	20000	2	214	5454020	817694	4549568	1221401
3km	50%	20000	2	300	6596482	1072730	5426021	1520688
3km	50%	20000	2	257	5453762	732893	4660745	1086757
3km	50%	20000	2	336	6345173	840169	5445830	1478605
3km	50%	20000	2	278	5584784	876751	4597762	1413319
3km	50%	20000	2	304	7956664	1026829	6845091	1804588
3km	50%	20000	2	257	6858226	1012908	5776680	1594904
3km	50%	20000	2	254	6902294	968044	5869887	1562920
3km	50%	20000	2	302	4669019	711646	3895703	1096820
3km	50%	20000	2	276	7735151	1106538	6538897	1604602
3km	50%	20000	2	356	8199065	1102478	7012881	2052694
3km	50%	20000	2	298	4518276	703418	3757691	1277118
3km	50%	20000	2	338	4946874	758154	4120176	1253389
3km	50%	20000	2	266	5021057	732694	4215908	1086547
3km	50%	20000	2	257	6930609	964507	5890507	1624399
3km	50%	20000	2	473	7532224	968494	6485603	1818664
3km	50%	20000	2	378	6217440	848161	5305817	1462313
3km	50%	20000	2	418	6330187	813034	5442561	1344920
3km	50%	20000	2	316	5952763	897972	4965114	1418745
3km	50%	20000	2	426	7661756	1057834	6516375	1586737
3km	50%	20000	2	290	5719259	903087	4758437	1477470
3km	50%	20000	2	248	5423915	791376	4563789	1129382
3km	50%	20000	2	328	7415244	1048964	6289044	1761059
3km	50%	20000	2	275	7408852	991216	6353080	1516999
3km	50%	20000	2	295	6315490	931866	5280129	1615091
3km	50%	20000	2	267	5096279	751484	4281864	1152259
3km	50%	20000	2	243	6322594	913219	5328464	1383164
3km	50%	20000	2	429	7143840	898918	6148340	1519744
3km	50%	20000	2	243	5223358	757729	4416567	1105321
3km	50%	20000	2	307	7736168	1068998	6523410	1746307
3km	50%	20000	2	247	4813518	696767	4040964	1087532
3km	50%	20000	2	284	6121269	929733	5087235	1426937
3km	50%	20000	2	280	6626206	836111	5716017	1325525
3km	50%	20000	2	222	6795293	1026095	5702854	1650079
3km	50%	20000	2	300	6602841	1018791	5482374	1664191
3km	50%	20000	2	288	5668611	844430	4759310	1284716
3km	50%	20000	2	325	8011038	1043635	6876246	1687320
3km	50%	20000	2	349	6716833	936816	5705279	1584450
3km	50%	20000	2	218	5271799	779987	4429735	1148403
3km	50%	20000	2	465	6821642	1018639	5715845	1626565
3km	50%	20000	2	279	5475930	747203	4663464	1214050
3km	50%	20000	2	260	5891593	841180	4996542	1341406
3km	50%	20000	2	230	5389600	760704	4586534	1228658
3km	50%	20000	2	276	4798423	696998	4051714	1097776
3km	50%	20000	2	261	6191668	855136	5271082	1263254
3km	50%	20000	2	359	6396334	917394	5391194	1338664
3km	50%	20000	2	314	7558450	952953	6537836	1538616
3km	50%	20000	2	354	5587005	799515	4708488	1309153
3km	50%	20000	2	338	5100916	783091	4282290	1109327
3km	50%	20000	2	267	7403533	980008	6360633	1531014
3km	50%	20000	2	353	7629317	971935	6589996	1654995
3km	50%	20000	2	253	5362030	768455	4513550	1038094
3km	50%	20000	2	285	5670429	880396	4708211	1280651
3km	50%	20000	2	206	5037035	737734	4247103	996651
3km	50%	20000	2	321	6037363	887981	5078018	1508359
3km	50%	20000	2	339	5049157	746780	4236431	1066305
3km	50%	20000	2	341	6354573	889775	5388737	1394682
3km	50%	20000	2	351	6023882	846138	5079591	1502123
3km	50%	20000	2	240	6896828	882459	5946378	1535803
3km	50%	20000	2	339	6997627	940348	5994922	1554708
3km	50%	20000	2	287	5259399	787633	4398753	1227401
3km	50%	20000	2	250	5659817	808093	4785696	1158747
3km	50%	20000	2	293	5362354	842161	4476652	1331750
3km	50%	20000	2	224	4974561	721295	4193323	1126396
3km	50%	20000	2	287	6407907	915912	5394356	1464750
3km	50%	20000	2	298	7079594	889900	6121494	1522711
3km	50%	20000	2	254	4497624	660252	3762171	1017085
3km	50%	20000	2	231	6939399	947755	5895214	1533408
3km	50%	20000	2	306	5898477	829732	4975235	1295319
3km	50%	20000	2	308	6336773	918769	5295248	1656137
3km	50%	20000	2	345	5824913	762449	4988648	1320222
3km	50%	20000	2	231	4245341	632220	3565642	935015
3km	50%	20000	2	298	7579151	1042137	6469002	1509283
3km	50%	20000	2	461	7394968	983376	6330205	1665120
3km	50%	20000	2	310	5623305	821688	4730751	1323808
3km	50%	20000	2	258	6044212	871485	5098621	1281474
3km	50%	20000	2	207	5450633	804253	4568757	1182396
3km	50%	20000	2	366	5798462	839051	4889722	1307771
3km	50%	20000	2	393	6857296	980590	5811609	1492533
3km	50%	20000	2	289	7081941	986635	6014395	1626459
3km	50%	20000	2	266	4701731	725939	3906221	1124241
3km	50%	20000	2	264	4921319	709376	4151544	1200007
3km	50%	20000	2	257	5792061	883068	4842796	1405112
3km	50%	20000	2	329	7682185	1001846	6613726	1578146
3km	50%	20000	2	283	5651183	864012	4729066	1297382
3km	50%	20000	2	263	6791249	889123	5837857	1474373
3km	50%	20000	2	393	6661082	869510	5741142	1644617
3km	50%	20000	2	308	5163847	771360	4335315	1216315
3km	50%	20000	2	255	5552293	791430	4698885	1228180
3km	50%	20000	2	267	5668327	844301	4749979	1372114
3km	50%	20000	2	323	6619057	962873	5579358	1455326
3km	50%	20000	2	249	6619784	890616	5659624	1517591
3km	50%	20000	2	285	7828131	1125793	6617506	1798910
3km	50%	20000	2	335	6800784	930563	5789866	1565046
3km	50%	20000	2	389	6539104	911585	5546748	1380849
3km	50%	20000	2	237	5894103	797749	5016402	1212923
3km	50%	20000	2	271	5451321	839698	4541610	1298509
3km	50%	20000	2	232	5579538	791263	4736908	1209983
3km	50%	20000	2	272	5959415	893122	5017029	1230356
3km	50%	20000	2	273	5863311	865367	4887797	1396979
3km	50%	20000	2	216	5989143	909339	4976943	1282557
3km	50%	20000	2	320	5877707	829033	4989642	1338382
3km	50%	20000	2	286	6074975	816006	5189612	1279286
3km	50%	20000	2	203	4911625	714505	4135206	1095305
3km	50%	20000	2	275	5675876	807469	4815651	1215052
3km	50%	20000	2	282	6072968	849309	5165341	1374910
3km	50%	20000	2	329	5050324	754028	4229898	1285497
3km	50%	20000	2	443	7964714	1022900	6867206	1803646
3km	50%	20000	2	283	4990286	784735	4148474	1225131
3km	50%	20000	2	222	5803198	848437	4893141	1216533
3km	50%	20000	2	280	7032330	1004358	5943999	1618677
3km	50%	20000	2	196	5266827	804078	4359274	1141739
3km	50%	20000	2	271	5160181	779456	4322554	1131794
3km	50%	20000	2	187	4727350	713759	3968204	1072734
3km	50%	20000	2	246	5510970	750672	4684936	1172721
3km	50%	20000	2	307	6659671	926192	5640240	1599582
3km	50%	20000	2	343	7628578	1049378	6491850	1778325
3km	50%	20000	2	255	6432331	933600	5420224	1391894
3km	50%	20000	2	292	5227602	780914	4373608	1281730
3km	50%	20000	2	244	5015437	769798	4186938	1218942
3km	50%	20000	2	263	6113470	836763	5205853	1353078
3km	50%	20000	2	259	5890718	848456	4978439	1211055
3km	50%	20000	2	261	4972115	791865	4093255	1356322
3km	50%	20000	2	283	5557659	846133	4622615	1305709
3km	50%	20000	2	256	7531106	965758	6501641	1453517
3km	50%	20000	2	315	7477850	1014162	6408281	1828219
3km	50%	20000	2	284	7841716	1066427	6686094	1682990
3km	50%	20000	2	271	5493371	855072	4578780	1414399
3km	50%	20000	2	261	5266702	805113	4406937	1207603
3km	50%	20000	2	270	5213604	759820	4407809	1122854
3km	50%	20000	2	279	5546136	889532	4607288	1373046
3km	50%	20000	2	183	5728162	845795	4815975	1108525
3km	50%	20000	2	279	6126705	941477	5089234	1470213
3km	50%	20000	2	286	5444685	779967	4600444	1220592
3km	50%	20000	2	282	7208694	903476	6214480	1443861
3km	50%	20000	2	377	5764939	889074	4810932	1369747
3km	50%	20000	2	345	5447616	790822	4589945	1299788
3km	50%	20000	2	263	7030194	943154	5984454	1567936
3km	50%	20000	2	270	5405428	745166	4606033	1336026
3km	50%	20000	2	322	5835001	865817	4873977	1392973
3km	50%	20000	2	313	6937004	1041798	5810704	1632590
3km	50%	20000	2	327	6617184	883139	5644229	1535144
3km	50%	20000	2	344	7593478	929233	6587209	1742940
3km	50%	20000	2	252	4775676	724470	3985179	1076826
3km	50%	20000	2	228	4776135	709361	4004766	1108629
3km	50%	20000	2	320	7384782	1005823	6294879	1669091
3km	50%	20000	2	260	5301170	799409	4445727	1166890
3km	50%	20000	2	250	5167514	764005	4338127	1299959
3km	50%	20000	2	293	6002538	857659	5074255	1487652
3km	50%	20000	2	216	5635130	758607	4835529	1337311
3km	50%	20000	2	529	6875296	849345	5951183	1496567
3km	50%	20000	2	204	5607414	840539	4709481	1241131
3km	50%	20000	2	384	7240887	955448	6208868	1696743
3km	50%	20000	2	441	6308512	981766	5236740	1610131
3km	50%	20000	2	316	7632846	957148	6600164	1529783
3km	50%	20000	2	345	5943492	900585	4953058	1299708
3km	50%	20000	2	274	5306115	776962	4448757	1175667
3km	50%	20000	2	303	4729423	704027	3968772	1091584
3km	50%	20000	2	330	6977225	887256	6019704	1518710
3km	50%	20000	2	306	5359536	745686	4538332	1282646
3km	50%	20000	2	468	5509146	794002	4641591	1330506
3km	50%	20000	2	456	7550258	996093	6475498	1714188
3km	50%	20000	2	304	6580826	938014	5551334	1619465
3km	50%	20000	2	225	5305112	843776	4397743	1138487
3km	50%	20000	2	269	6506629	981995	5451853	1519180
3km	50%	20000	2	263	6032807	778597	5177886	1319274
3km	50%	20000	2	254	4890203	733100	4099882	1154918
3km	50%	20000	2	444	5257064	758817	4396453	1256035
3km	50%	20000	2	269	7553162	1049218	6425179	1607147
3km	50%	20000	2	312	6207178	949128	5199179	1462746
3km	50%	20000	2	284	5549214	793875	4688673	1292819
3km	50%	20000	2	216	5146134	745713	4354893	1234541
3km	50%	20000	2	306	6375016	874394	5451819	1243941
3km	50%	20000	2	291	5270506	723494	4496020	1305337
3km	50%	20000	2	264	4675347	691946	3948359	1026494
3km	50%	20000	2	225	5260847	781061	4384923	1227163
3km	50%	20000	2	200	5151776	764368	4298414	1139814
3km	50%	20000	2	279	5934903	842736	5027581	1269296
3km	50%	20000	2	405	4455014	691280	3715393	1036275
3km	50%	20000	2	274	5241159	800570	4385871	1236781
3km	50%	20000	2	383	6677590	927237	5700240	1497423
3km	50%	20000	2	307	5552919	766288	4720161	1287699
3km	50%	20000	2	253	5289633	811921	4409458	1351642
3km	50%	20000	2	352	5934317	792916	5064165	1294042
3km	50%	20000	2	256	7811982	1102430	6651567	1661424
3km	50%	20000	2	244	4694228	665939	3973634	1110009
3km	50%	20000	2	316	6681567	948825	5659238	1463232
3km	50%	20000	2	263	5407338	813185	4526512	1337195
3km	50%	20000	2	453	7149115	930605	6153369	1607229
3km	50%	20000	2	284	7141874	1064660	5974761	1643733
3km	50%	20000	2	309	7379928	907360	6383119	1671454
3km	50%	20000	2	320	5907589	871876	4954481	1285234
3km	50%	20000	2	357	6723476	916037	5744980	1494431
3km	50%	20000	2	328	5338430	775664	4498641	1200323
3km	50%	20000	2	469	8383879	1133725	7119881	1989924
3km	50%	20000	2	221	7433952	993228	6346541	1658999
3km	50%	20000	2	285	4807571	716638	4012556	1168965
3km	50%	20000	2	342	7127171	996303	6032886	1755828
3km	50%	20000	2	262	6371829	845756	5452103	1436536
3km	50%	20000	2	280	5934970	805477	5051613	1378259
3km	50%	20000	2	266	6602207	928843	5561296	1536290
3km	50%	20000	2	231	6828649	937478	5798821	1442151
3km	50%	20000	2	447	7594976	953740	6563900	1676465
3km	50%	20000	2	430	5227250	799752	4351818	1204928
3km	50%	20000	2	283	5448298	818002	4565382	1335519
3km	50%	20000	2	240	5656068	863298	4749818	1230867
3km	50%	20000	2	387	6805628	848713	5905475	1377013
3km	50%	20000	2	242	5588519	762873	4773996	1272665
3km	50%	20000	2	372	7214315	978285	6162815	1643529
3km	50%	20000	2	438	7849365	1079128	6694864	1596094
3km	50%	20000	2	284	7648875	1083513	6455258	1932243
3km	50%	20000	2	244	5675251	811480	4788605	1222049
3km	50%	20000	2	254	5446989	798239	4566431	1323634
3km	50%	20000	2	271	6456555	894265	5484289	1418017
3km	50%	20000	2	306	6607952	912796	5620215	1424506
3km	50%	20000	2	236	5387084	753361	4546537	1180256
3km	50%	20000	2	430	6665536	904279	5637226	1541852
3km	50%	20000	2	228	5168632	757912	4368330	1135232
3km	50%	20000	2	310	6825154	942589	5792053	1538461
3km	50%	20000	2	324	7526035	958931	6502791	1613974
3km	50%	20000	2	263	5531058	788068	4629706	1365618
3km	50%	20000	2	359	6911471	1004978	5818606	1650462
3km	50%	20000	2	242	5100372	770139	4274640	1124988
3km	50%	20000	2	228	5195176	729508	4393812	1143209
3km	50%	20000	2	370	5964608	853622	5035501	1243603
3km	50%	20000	2	221	5598224	814196	4664675	1147227
3km	50%	20000	2	388	7128947	967533	6098788	1643794
3km	50%	20000	2	259	6154022	957073	5112775	1427683
3km	50%	20000	2	312	5731480	857055	4804467	1288965
3km	50%	20000	2	382	6228953	803793	5375906	1395646
3km	50%	20000	2	284	6047294	885209	5076949	1457885
3km	50%	20000	2	280	6813055	930896	5755056	1544099
3km	50%	20000	2	269	5467786	818909	4579647	1251248
3km	50%	20000	2	322	7097142	962031	6052979	1594459
3km	50%	20000	2	282	7504703	979535	6428306	1522668
3km	50%	20000	2	208	5167678	773299	4340012	1150316
3km	50%	20000	2	302	5634871	841719	4730361	1268730
3km	50%	20000	2	305	6093807	803417	5226588	1293925
3km	50%	20000	2	238	5427912	807394	4570271	1219386
3km	50%	20000	2	306	8032604	1053195	6904307	1671487
3km	50%	20000	2	241	5535968	837287	4617811	1250008
3km	50%	20000	2	273	5516008	821127	4639321	1145755
3km	50%	20000	2	246	6134160	920242	5147859	1340428
3km	50%	20000	2	275	5017634	773914	4194920	1202189
3km	50%	20000	2	256	4763647	710579	4005007	1040098
3km	50%	20000	2	235	6608755	912712	5626616	1399696
3km	50%	20000	2	428	5712219	880094	4721688	1389232
3km	50%	20000	2	271	7804384	966994	6756121	1583512
3km	50%	20000	2	338	6268688	891613	5276586	1630421
3km	50%	20000	2	361	7019639	1004181	5907262	1782353
3km	50%	20000	2	295	6160181	917939	5178621	1521863
3km	50%	20000	2	281	7527517	938510	6488177	1593513
3km	50%	20000	2	264	7020466	924467	6018007	1454340
3km	50%	20000	2	286	7656466	981631	6614561	1584145
3km	50%	20000	2	347	6730162	870713	5799540	1477731
3km	50%	20000	2	194	4617607	693540	3878032	952983
3km	50%	20000	2	300	5802531	817686	4915175	1308742
3km	50%	20000	2	297	5359006	807527	4495372	1177677
3km	50%	20000	2	367	6419136	952089	5401256	1509730
3km	50%	20000	2	332	5926618	837898	5025888	1267625
3km	50%	20000	2	397	6932624	939587	5921113	1542625
3km	50%	20000	2	347	6778824	919502	5803228	1568720
3km	50%	20000	2	305	5793542	875579	4822631	1374638
3km	50%	20000	2	251	6337773	850453	5400232	1520681
3km	50%	20000	2	335	7058104	907413	6070077	1481776
3km	50%	20000	2	329	7915938	1017277	6824093	1799594
3km	50%	20000	2	299	8261021	1068324	7100051	1703729
3km	50%	20000	2	263	5999894	873645	5041930	1495562
3km	50%	20000	2	260	7087076	967552	6054227	1526871
3km	50%	20000	2	385	5868437	891807	4889093	1556048
3km	50%	20000	2	198	5260560	734342	4465984	1133847
3km	50%	20000	2	280	5863379	784535	5044741	1150649
3km	50%	20000	2	218	4969118	783177	4120571	1171776
3km	50%	20000	2	383	7426835	1017726	6323906	1575587
3km	50%	20000	2	374	7214130	1010647	6149919	1677503
3km	50%	20000	2	261	5962881	891755	5006368	1455501
3km	50%	20000	2	281	6752742	900877	5783792	1384541
3km	50%	20000	2	294	5614818	781155	4762538	1327385
3km	50%	20000	2	342	5095396	759941	4282972	1239891
3km	50%	20000	2	328	6205177	828842	5330737	1372114
3km	50%	20000	2	480	6078946	917661	5043073	1600684
3km	50%	20000	2	310	5823106	815387	4926076	1209124
3km	50%	20000	2	362	6176336	784976	5324010	1441672
3km	50%	20000	2	564	5200806	739119	4413220	1313323
3km	50%	20000	2	413	6938926	966832	5887624	1699921
3km	50%	20000	2	280	5032920	770403	4191449	1240517
3km	50%	20000	2	257	5826502	895836	4862444	1271868
3km	50%	20000	2	259	6848403	869718	5922803	1380329
3km	50%	20000	2	362	6906363	906935	5926987	1589249
3km	50%	20000	2	451	5753152	767446	4932612	1309901
3km	50%	20000	2	356	7658973	999660	6565428	1598333
3km	50%	20000	2	586	6624463	812028	5727408	1403178
3km	50%	20000	2	383	5726535	881402	4757727	1218033
3km	50%	20000	2	259	5122460	759482	4322018	1138637
3km	50%	20000	2	265	4863614	697577	4111997	1067447
3km	50%	20000	2	238	5898757	844899	4973790	1310411
3km	50%	20000	2	280	5518051	813210	4613478	1262455
3km	50%	20000	2	320	6873897	901277	5882387	1465709
3km	50%	20000	2	281	5460283	823333	4554125	1349374
3km	50%	20000	2	280	5593837	834529	4701848	1252822
3km	50%	20000	2	319	6236032	822352	5367505	1384554
3km	50%	20000	2	348	7341947	908716	6376326	1645694
3km	50%	20000	2	387	6402165	979649	5332264	1520585
3km	50%	20000	2	271	5453538	823278	4578046	1186001
3km	50%	20000	2	376	5596237	798337	4714075	1216492
3km	50%	20000	2	350	7210968	942285	6161784	1609928
3km	50%	20000	2	284	5952995	934083	4964718	1377315
3km	50%	20000	2	256	4783811	657501	4079346	1146430
3km	50%	20000	2	479	7199921	987061	6158401	1604201
3km	50%	20000	2	204	5222546	791106	4360464	1055944
3km	50%	20000	2	400	6171516	947035	5164211	1677137
3km	50%	20000	2	308	5245732	772012	4385339	1294780
3km	50%	20000	2	225	5828277	880553	4895452	1374851
3km	50%	20000	2	216	5812493	832087	4906146	1122311
3km	50%	20000	2	232	5148257	798014	4285068	1301825
3km	50%	20000	2	304	5668255	820509	4785963	1322553
3km	50%	20000	2	291	6432036	835271	5509459	1501884
3km	50%	20000	2	258	7050254	969512	6021093	1581001
3km	50%	20000	2	300	5803176	875217	4863167	1258795
3km	50%	20000	2	366	6989440	920777	5998996	1458936
3km	50%	20000	2	380	7697959	1069756	6563601	1820586
3km	50%	20000	2	410	5686170	814132	4808893	1270980
3km	50%	20000	2	366	4919768	720014	4143482	1147206
3km	50%	20000	2	222	5123214	784453	4273540	1210384
3km	50%	20000	2	231	5684141	839458	4779894	1331213
3km	50%	20000	2	264	7224054	927436	6243923	1495283
3km	50%	20000	2	315	6179900	929136	5184136	1454232
3km	50%	20000	2	457	6451345	893207	5443289	1503562
3km	50%	20000	2	278	5316372	787945	4421448	1336117
3km	50%	20000	2	370	6392254	897020	5438728	1616945
3km	50%	20000	2	234	6123757	846457	5194235	1415820
3km	50%	20000	2	321	7469850	959696	6427516	1737096
3km	50%	20000	2	246	6252323	873732	5303594	1551915
3km	50%	20000	2	249	7048337	932248	6018919	1418622
3km	50%	20000	2	378	5593654	858866	4659884	1369128
3km	50%	20000	2	294	5920198	891224	4953191	1423953
3km	50%	20000	2	244	6427335	838975	5535737	1395026
3km	50%	20000	2	308	5728428	865921	4781336	1302840
3km	50%	20000	2	283	8292822	1059207	7111098	1620694
3km	50%	20000	2	274	6989971	1021441	5879879	1653093
3km	50%	20000	2	344	6673005	873086	5739447	1467741
3km	50%	20000	2	315	7561229	1008685	6476683	1528867
3km	50%	20000	2	367	7006581	903987	6022407	1556087
3km	50%	20000	2	280	7192535	916218	6217438	1356530
3km	50%	20000	2	323	7918356	1080099	6734235	1802523
3km	50%	20000	2	337	6059954	770605	5226716	1392770
3km	50%	20000	2	255	7684438	1085176	6535853	1618653
3km	50%	20000	2	362	6147340	816526	5282235	1323771
3km	50%	20000	2	280	6823122	828725	5926527	1430370
3km	50%	20000	2	363	5864967	930070	4864874	1395576
3km	50%	20000	2	396	6969436	1010762	5872368	1636966
3km	50%	20000	2	245	5719412	877576	4762897	1264069
3km	50%	20000	2	327	5531952	869468	4590735	1382963
3km	50%	20000	2	516	5924837	852714	4994164	1349001
3km	50%	20000	2	454	5174673	756912	4359830	1075256
3km	50%	20000	2	247	7034577	944959	6015196	1534253
3km	50%	20000	2	330	6282077	939308	5273882	1487380
3km	50%	20000	2	326	6861486	958949	5847662	1447408
3km	50%	20000	2	274	5675578	855138	4753596	1333759
3km	50%	20000	2	290	6220451	878633	5288839	1357140
3km	50%	20000	2	211	4877060	765703	4056397	1076552
3km	50%	20000	2	392	5229865	787472	4382864	1189557
3km	50%	20000	2	213	5940696	856470	5024225	1371371
3km	50%	20000	2	429	7094156	952511	6050194	1626130
3km	50%	20000	2	271	6177998	879975	5228914	1417478
3km	50%	20000	2	273	6226600	902555	5244717	1445508
3km	50%	20000	2	197	5234284	772809	4418970	1112012
3km	50%	20000	2	274	4996443	755558	4171779	1143923
3km	50%	20000	2	297	7762368	1077439	6611406	1487591
3km	50%	20000	2	358	5857147	876337	4890757	1480258
3km	50%	20000	2	367	7063888	980627	5991586	1481840
3km	50%	20000	2	302	5861417	903981	4895344	1284373
3km	50%	20000	2	299	6462317	972063	5438945	1284585
3km	50%	20000	2	277	7384655	1008703	6298941	1544981
3km	50%	20000	2	382	6610290	845227	5683397	1605832
3km	50%	20000	2	213	5893294	910581	4891586	1232795
3km	50%	20000	2	221	5234665	815439	4368745	1177288
3km	50%	20000	2	212	4989027	685098	4220979	1078338
3km	50%	20000	2	313	7799256	1087904	6643476	1714489
3km	50%	20000	2	273	6258191	939347	5245752	1387507
3km	50%	20000	2	271	7497922	1066398	6328875	1989319
3km	50%	20000	2	226	6262769	919639	5251153	1457456
3km	50%	20000	2	262	6519073	894846	5564111	1358614
3km	50%	20000	2	263	5551787	805308	4675385	1381083
3km	50%	20000	2	201	6486450	946959	5458883	1342749
3km	50%	20000	2	246	4444153	716639	3681812	1067217
3km	50%	20000	2	226	5734202	894310	4773184	1325323
3km	50%	20000	2	284	5473760	806180	4595449	1223159
3km	50%	20000	2	400	6247209	814584	5381314	1549899
3km	50%	20000	2	368	7387955	1061607	6189715	1661990
3km	50%	20000	2	476	7359558	943490	6336888	1730982
3km	50%	20000	2	292	6001338	847664	5091388	1346983
3km	50%	20000	2	361	7783844	1064581	6641505	1690415
3km	50%	20000	2	330	7100780	891549	6157465	1458574
3km	50%	20000	2	285	5415371	817927	4502338	1122720
3km	50%	20000	2	242	6281083	959958	5223418	1476067
3km	50%	20000	2	245	5925977	891982	4979471	1318485
3km	50%	20000	2	296	4866379	719312	4101820	1120237
3km	50%	20000	2	294	7669845	1013424	6542360	1869919
3km	50%	20000	2	277	7110030	969781	6077944	1559849
3km	50%	20000	2	573	6308590	840347	5382108	1387760
3km	50%	20000	2	272	7691929	972952	6633540	1662971
3km	50%	20000	2	300	5978830	830788	5061820	1476186
3km	50%	20000	2	239	5112396	750040	4305934	1137082
3km	50%	20000	2	263	6094113	858639	5171339	1293762
3km	50%	20000	2	323	6660755	950604	5630081	1565246
3km	50%	20000	2	275	7092222	1037300	5970671	1561311
3km	50%	20000	2	242	7922255	1079990	6736447	1830914
3km	50%	20000	2	425	6454710	898873	5476258	1433214
3km	50%	20000	2	311	6255245	780263	5397413	1352959
3km	50%	20000	2	281	5301490	817876	4438801	1198100
3km	50%	20000	2	239	5904270	816562	4994838	1298398
3km	50%	20000	2	368	5846729	753731	5032811	1278283
3km	50%	20000	2	240	5530679	831283	4654397	1198704
3km	50%	20000	2	265	7012347	960877	5951312	1451048
3km	50%	20000	2	274	5236290	813995	4366711	1319003
3km	50%	20000	2	266	5745111	826500	4832809	1525816
3km	50%	20000	2	265	5145126	815086	4274241	1232271
3km	50%	20000	2	313	5736389	844840	4790967	1209665
3km	50%	20000	2	253	5902685	860604	4989311	1198538
3km	50%	20000	2	243	7085870	911952	6118956	1521473
3km	50%	20000	2	406	8397969	1111174	7212512	1673547
3km	50%	20000	2	256	6509139	946322	5481922	1469706
3km	50%	20000	2	267	5525514	802796	4648359	1202274
3km	50%	20000	2	387	8207072	1100257	7037314	1945069
3km	50%	20000	2	369	7315462	895042	6340267	1610327
3km	50%	20000	2	336	6667512	842895	5729636	1531239
3km	50%	20000	2	356	7258128	913605	6221091	1562714
3km	50%	20000	2	283	5054412	731860	4274200	1134745
3km	50%	20000	2	440	7351264	1019286	6239336	1620964
3km	50%	20000	2	416	6370469	882967	5411911	1426112
3km	50%	20000	2	305	5038003	773025	4192911	1156882
3km	50%	20000	2	243	6695078	869260	5759407	1420488
3km	50%	20000	2	251	6387071	978516	5351489	1426205
3km	50%	20000	2	271	5725079	842517	4813801	1234729
3km	50%	20000	2	276	5346039	831206	4424781	1178565
3km	50%	20000	2	376	6357649	840267	5443650	1417617
3km	50%	20000	2	291	8177157	1072813	7021782	1814373
3km	50%	20000	2	222	6253036	874772	5305568	1279396
3km	50%	20000	2	307	8214694	1090084	7000261	2052600
3km	50%	20000	2	407	7903172	970396	6836526	1628474
3km	50%	20000	2	310	6999870	892196	6054930	1399258
3km	50%	20000	2	328	5408302	818468	4512562	1218214
3km	50%	20000	2	293	8165341	1091529	7000107	1688977
3km	50%	20000	2	330	6508520	943753	5488853	1581238
3km	50%	20000	2	405	8241847	1086872	7067047	1820886
3km	50%	20000	2	221	5760938	806823	4882710	1233688
3km	50%	20000	2	230	5462326	782622	4620972	1184521
3km	50%	20000	2	218	6617553	845641	5718406	1353758
3km	50%	20000	2	249	6932612	1030440	5818839	1449221
3km	50%	20000	2	275	5646427	837853	4743390	1321439
3km	50%	20000	2	254	5314587	765530	4482414	1075099
3km	50%	20000	2	299	6704551	914142	5720960	1474991
3km	50%	20000	2	266	5770211	877529	4829857	1331337
3km	50%	20000	2	271	6227992	864159	5298993	1393725
3km	50%	20000	2	221	4574528	711052	3775003	1086497
3km	50%	20000	2	285	6466411	849812	5520433	1463543
3km	50%	20000	2	295	7803297	1042528	6652262	1841411
3km	50%	20000	2	263	4937893	760612	4091992	1118395
3km	50%	20000	2	252	6631402	915718	5661362	1316476
3km	50%	20000	2	287	7836992	1023275	6752344	1681848
3km	50%	20000	2	301	6212359	938173	5193671	1383179
3km	50%	20000	2	304	5676770	826416	4766534	1336197
3km	50%	20000	2	241	5321303	807888	4421441	1245105
3km	50%	20000	2	315	5480369	770526	4629888	1353358
3km	50%	20000	2	226	5118171	806177	4251242	1092087
3km	50%	20000	2	344	5154801	786850	4312259	1102736
3km	50%	20000	2	244	6056587	908908	5100949	1414280
3km	50%	20000	2	259	6174560	943120	5154292	1536868
3km	50%	20000	2	260	6175006	813653	5316500	1416607
3km	50%	20000	2	264	4838103	702795	4040475	1026868
3km	50%	20000	2	249	5896904	886405	4934047	1352123
3km	50%	20000	2	337	4606923	671477	3859008	1122689
3km	50%	20000	2	244	4775229	721016	4006147	1097006
3km	50%	20000	2	301	6197869	806644	5319495	1437793
3km	50%	20000	2	287	5860788	810583	4982879	1257918
3km	50%	20000	2	311	6585840	887212	5631436	1495385
3km	50%	20000	2	405	5644792	833434	4726217	1319907
3km	50%	20000	2	394	4888992	692472	4082837	1135516
3km	50%	20000	2	358	6736350	973767	5672857	1707297
3km	50%	20000	2	374	6563905	897768	5564440	1567544
3km	50%	20000	2	228	7163893	951169	6141438	1570121
3km	50%	20000	2	287	5161690	757105	4354520	1180172
3km	50%	20000	2	264	5386315	823608	4499941	1316859
3km	50%	20000	2	279	7492196	994172	6412148	1668793
3km	50%	20000	2	235	5250930	836101	4347943	1180671
3km	50%	20000	2	407	5197030	781174	4338098	1157510
3km	50%	20000	2	343	6901369	1027306	5792499	1619302
3km	50%	20000	2	346	6696320	856743	5774533	1354178
3km	50%	20000	2	259	5426433	782671	4555764	1207566
3km	50%	20000	2	248	7356261	1001284	6286341	1649864
3km	50%	20000	2	353	7138992	988579	6061122	1594426
3km	50%	20000	2	290	4843544	685332	4114743	1009162
3km	50%	20000	2	290	5262946	788524	4385193	1152288
3km	50%	20000	2	205	5818995	871162	4873673	1220981
3km	50%	20000	2	217	6017311	920168	5026211	1366735
3km	50%	20000	2	413	7426046	1047981	6276486	1842295
3km	50%	20000	2	343	7667174	1004134	6595169	1500088
3km	50%	20000	2	314	6930889	866540	5999612	1479970
3km	50%	20000	2	346	7039850	967051	5998639	1570231
3km	50%	20000	2	248	6878126	925550	5871236	1387898
3km	50%	20000	2	220	4851239	718044	4085533	1060703
3km	50%	20000	2	223	5896675	905807	4907869	1364657
3km	50%	20000	2	277	5909761	848562	5001554	1266194
3km	50%	20000	2	255	5097118	744477	4260473	1247971
3km	50%	20000	2	330	7670117	1051389	6526921	2004526
3km	50%	20000	2	355	4922462	788626	4075421	1327221
3km	50%	20000	2	364	7453348	995773	6392036	1662557
3km	50%	20000	2	267	5610866	882343	4669425	1300175
3km	50%	20000	2	316	5124536	744823	4309662	1295219
3km	50%	20000	2	331	6286925	813150	5411779	1386021
3km	50%	20000	2	221	5936757	841725	4983695	1295919
3km	50%	20000	2	288	6768099	996465	5681082	1665629
3km	50%	20000	2	233	4928800	742133	4131683	1221097
3km	50%	20000	2	217	6370932	974029	5323890	1372892
3km	50%	20000	2	321	5418803	866609	4474851	1370319
3km	50%	20000	2	279	5149407	761573	4306209	1166686
3km	50%	20000	2	286	6522694	867862	5538896	1475123
3km	50%	20000	2	421	7740813	1055400	6588766	1788523
3km	50%	20000	2	416	8575077	1102476	7410250	1789817
3km	50%	20000	2	270	7650836	990415	6584672	1617839
3km	50%	20000	2	337	6218167	862432	5295987	1399792
3km	50%	20000	2	342	7887693	1031194	6740237	1762570
3km	50%	20000	2	340	7902662	1090684	6680590	1752382
3km	50%	20000	2	346	6380846	809485	5508315	1428142
3km	50%	20000	2	215	5475593	852510	4560728	1152526
3km	50%	20000	2	298	6923361	898154	5941632	1581352
3km	50%	20000	2	224	6713389	920827	5688126	1379401
3km	50%	20000	2	489	6385697	939717	5378269	1454226
3km	50%	20000	2	224	5660840	833651	4743003	1365137
3km	50%	20000	2	294	5361572	822431	4466895	1377401
3km	50%	20000	2	235	5031545	767056	4208260	1149588
3km	50%	20000	2	245	5031500	739763	4211175	1071928
3km	50%	20000	2	314	7422462	1027095	6321929	1649626
3km	50%	20000	2	302	5013421	755081	4204140	1173540
3km	50%	20000	2	390	6269128	903001	5299133	1452431
3km	50%	20000	2	241	6641260	920717	5628194	1503987
3km	50%	20000	2	276	7367127	972684	6305381	1738401
3km	50%	20000	2	313	6636102	884919	5674951	1578280
3km	50%	20000	2	214	5636689	879672	4702130	1172964
3km	50%	20000	2	220	5153613	756508	4326172	1054710
3km	50%	20000	2	365	6788934	888656	5799277	1387372
3km	50%	20000	2	268	8020902	1089328	6831144	1894568
3km	50%	20000	2	329	8387311	1079849	7220502	1822296
3km	50%	20000	2	417	7857672	997011	6772811	1734420
3km	50%	20000	2	303	7827746	1088328	6646473	1840506
3km	50%	20000	2	366	6824565	874776	5872095	1462870
3km	50%	20000	2	384	5548805	796847	4689090	1166036
3km	50%	20000	2	313	7164210	1024209	6070238	1582333
3km	50%	20000	2	267	5875982	884081	4924735	1222334
3km	50%	20000	2	404	7115666	923010	6078361	1721529
3km	50%	20000	2	304	4978764	803103	4122192	1126004
3km	50%	20000	2	313	6502620	905436	5552827	1348596
3km	50%	20000	2	272	6605508	924435	5598855	1338258
3km	50%	20000	2	214	6165878	954167	5139682	1352295
3km	50%	20000	2	255	7542679	1024165	6445216	1632107
3km	50%	20000	2	261	6700743	898382	5720813	1659677
3km	50%	20000	2	280	8065878	1014625	6981252	1729417
3km	50%	20000	2	273	4608046	697939	3866566	1032492
3km	50%	20000	2	332	5048200	715732	4254745	1197453
3km	50%	20000	2	229	6224734	896308	5250426	1259701
3km	50%	20000	2	332	7132668	990645	6070436	1644993
3km	50%	20000	2	232	8413832	1098774	7254344	1757834
3km	50%	20000	2	199	4562653	712343	3792156	976630
3km	50%	20000	2	274	7417578	997603	6338153	1763647
3km	50%	20000	2	232	5208330	750115	4412180	1131092
3km	50%	20000	2	311	7600082	974750	6524125	1663493
3km	50%	20000	2	240	7186174	945766	6170931	1546783
3km	50%	20000	2	202	5417093	789197	4531906	1074293
3km	50%	20000	2	327	6581995	875173	5630134	1483458
3km	50%	20000	2	369	5366825	797269	4500580	1453287
3km	50%	20000	2	296	6597080	857020	5679931	1453235
3km	50%	20000	2	364	6168080	905605	5204301	1259386
3km	50%	20000	2	268	6584808	949610	5570092	1548147
3km	50%	20000	2	322	5098649	801305	4235729	1194728
3km	50%	20000	2	344	7900546	1020978	6817408	1636294
3km	50%	20000	2	256	5818352	818304	4935145	1381060
3km	50%	20000	2	208	5500609	803490	4630983	1173023
3km	50%	20000	2	303	5784954	819976	4884609	1282421
3km	50%	20000	2	339	6162902	832898	5259158	1419096
3km	50%	20000	2	240	6068466	867230	5113264	1386481
3km	50%	20000	2	357	6701306	992926	5585142	1694778
3km	50%	20000	2	357	7140920	974942	6116835	1476559
3km	50%	20000	2	368	7119046	932205	6117393	1512944
3km	50%	20000	2	471	6680423	919956	5698028	1686856
3km	50%	20000	2	277	5533876	843276	4624337	1222172
3km	50%	20000	2	295	7795995	1042512	6648758	1796098
3km	50%	20000	2	307	5712964	886154	4724964	1455030
3km	50%	20000	2	234	4568673	710784	3792839	987893
3km	50%	20000	2	284	6205843	880442	5263074	1346334
3km	50%	20000	2	243	5118116	731639	4317023	1118902
3km	50%	20000	2	232	4635355	674927	3906319	992956
3km	50%	20000	2	305	6629608	875250	5688443	1419135
3km	50%	20000	2	308	7302939	949772	6304004	1551017
3km	50%	20000	2	280	6276272	990813	5194131	1651125
3km	50%	20000	2	281	6083101	916262	5092498	1333428
3km	50%	20000	2	240	4837115	699201	4097088	1148883
3km	50%	20000	2	251	5142785	800196	4261837	1159860
3km	50%	20000	2	260	6379581	937522	5366465	1335837
3km	50%	20000	2	287	7144218	1013519	6044205	1642031
3km	50%	20000	2	338	6759952	979806	5707945	1551133
3km	50%	20000	2	389	7181054	913192	6191540	1668679
3km	50%	20000	2	215	4888507	736372	4105950	1098201
3km	50%	20000	2	296	5610801	826294	4738581	1295305
3km	50%	20000	2	254	8372930	1066347	7240466	1652520
3km	50%	20000	2	347	5738222	844515	4831149	1269487
3km	50%	20000	2	282	7157130	1100961	5966486	1704032
3km	50%	20000	2	292	7132657	960297	6081622	1620780
3km	50%	20000	2	272	4664257	698050	3901012	1053330
3km	50%	20000	2	267	7274687	987006	6189157	1607108
3km	50%	20000	2	262	5858542	886722	4910601	1450844
3km	50%	20000	2	274	4428951	685345	3686281	1329618
3km	50%	20000	2	296	7450545	974677	6392276	1632945
3km	50%	20000	2	255	7105045	1008974	6025061	1557110
3km	50%	20000	2	290	7390677	985453	6328841	1698821
3km	50%	20000	2	309	6015406	897365	5032830	1369807
3km	50%	20000	2	299	7112902	938259	6091983	1657590
3km	50%	20000	2	274	6798763	930249	5786835	1590622
3km	50%	20000	2	427	7301873	907116	6301027	1483772
3km	50%	20000	2	323	8460878	1100382	7274872	1776614
3km	50%	20000	2	296	5940349	883076	4965468	1433633
3km	50%	20000	2	306	7406772	976780	6341767	1693022
3km	50%	20000	2	456	8521072	1126999	7315596	1895721
3km	50%	20000	2	300	4967515	780581	4127349	1213367
3km	50%	20000	2	286	5123000	816850	4226192	1307747
3km	50%	20000	2	256	5810364	863202	4874572	1231157
3km	50%	20000	2	247	5589322	826656	4682871	1241416
3km	50%	20000	2	234	5660560	888607	4696456	1450895
3km	50%	20000	2	262	6557522	886346	5606843	1332453
3km	50%	20000	2	247	5374649	773993	4530332	1124634
3km	50%	20000	2	374	8126324	1056081	6968658	1710885
3km	50%	20000	2	275	5112266	767749	4292281	1291177
3km	50%	20000	2	386	7231375	911565	6237709	1579187
3km	50%	20000	2	252	6962942	911968	5975515	1498907
3km	50%	20000	2	226	4787633	732991	3978509	1038215
3km	50%	20000	2	323	5731036	863078	4807596	1246299
3km	50%	20000	2	499	5728125	857186	4817666	1260490
3km	50%	20000	2	330	6463211	794816	5569150	1305785
3km	50%	20000	2	252	5484832	753775	4658781	1287685
3km	50%	20000	2	322	5793208	846173	4856150	1594030
3km	50%	20000	2	218	5638434	840247	4733484	1160357
3km	50%	20000	2	209	5295428	796434	4446102	1167722
3km	50%	20000	2	305	5182470	766653	4350293	1213200
3km	50%	20000	2	212	5241459	826316	4365573	1099783
3km	50%	20000	2	307	6390803	856512	5475851	1285882
3km	50%	20000	2	262	6639235	1032752	5504478	1393446
3km	50%	20000	2	303	7013955	987070	5947414	1532073
3km	50%	20000	2	233	8217765	1096257	7027829	1662297
3km	50%	20000	2	203	6026480	844328	5127167	1252666
3km	50%	20000	2	358	6808744	1026222	5710625	1555772
3km	50%	20000	2	276	7032095	920607	6021901	1527416
3km	50%	20000	2	349	7871850	1034278	6782693	1721622
3km	50%	20000	2	273	4429877	673246	3698053	1090763
3km	50%	20000	2	236	5868072	808589	4996564	1184888
3km	50%	20000	2	256	5567172	824459	4678724	1222174
3km	50%	20000	2	266	5849844	903662	4894613	1261617
3km	50%	20000	2	362	6253745	895662	5305032	1400097
3km	50%	20000	2	313	7437097	977742	6377135	1744418
3km	50%	20000	2	204	5382992	811237	4510062	1212773
3km	50%	20000	2	254	5552323	822203	4638895	1299115
3km	50%	20000	2	367	8265781	1179172	6982759	1937602
3km	50%	20000	2	234	6051144	865642	5114544	1366326
3km	50%	20000	2	253	6275934	923116	5290673	1487037
3km	50%	20000	2	278	5833007	783415	4966621	1336676
3km	50%	20000	2	287	5148781	695785	4346477	1075541
3km	50%	20000	2	332	5878271	915275	4896335	1567899
3km	50%	20000	2	327	5785227	824324	4885377	1289028
3km	50%	20000	2	326	6106912	870424	5182803	1352485
3km	50%	20000	2	292	5027758	733484	4229087	1263880
3km	50%	20000	2	370	4788734	713242	4004880	1084746
3km	50%	20000	2	311	5425778	796338	4551658	1132326
3km	50%	20000	2	215	5037238	721039	4250180	1116413
3km	50%	20000	2	252	5432066	809627	4561424	1098769
3km	50%	20000	2	230	5076700	720869	4305856	1069290
3km	50%	20000	2	272	6620363	930682	5596093	1311690
3km	50%	20000	2	239	5115205	707362	4339499	1243639
3km	50%	20000	2	222	5126065	732571	4329436	1118112
3km	50%	20000	2	332	5876505	886593	4926717	1375035
3km	50%	20000	2	297	6117140	893030	5157511	1340904
3km	50%	20000	2	330	4575420	700196	3793032	1171536
3km	50%	20000	2	227	5784610	845860	4891725	1181828
3km	50%	20000	2	377	6650989	916922	5658857	1493862
3km	50%	20000	2	277	6503176	975271	5435216	1595389
3km	50%	20000	2	300	5444159	802604	4578362	1185962
3km	50%	20000	2	275	5111674	758502	4300393	1076450
3km	50%	20000	2	229	5897672	845594	4965986	1354672
3km	50%	20000	2	192	4847978	705419	4087524	1154870
3km	50%	20000	2	264	5868888	890777	4900499	1286958
3km	50%	20000	2	247	6551196	928551	5528861	1435121
3km	50%	20000	2	259	5970153	851902	5036453	1410887
3km	50%	20000	2	335	6493946	847855	5561927	1540287
3km	50%	20000	2	367	6471190	825420	5590062	1443716
3km	50%	20000	2	320	5708077	838287	4796880	1266868
3km	50%	20000	2	278	6547539	906400	5535708	1526215
3km	50%	20000	2	302	6772531	870373	5813086	1569712
3km	50%	20000	2	223	5454456	808252	4589457	1087052
3km	50%	20000	2	274	6258873	941278	5254352	1355514
3km	50%	20000	2	271	5544760	809800	4660771	1435442
3km	50%	20000	2	300	8115723	1073297	6945994	1500585
3km	50%	20000	2	231	5191050	777434	4357889	1363866
3km	50%	20000	2	280	4850414	724089	4069717	1106857
3km	50%	20000	2	292	6666362	1009945	5546397	1603037
3km	50%	20000	2	228	6464180	865366	5524416	1297909
3km	50%	20000	2	285	7015719	895113	6041415	1476816
3km	50%	20000	2	271	5290393	831754	4394512	1238343
3km	50%	20000	2	248	5544277	801677	4674042	1300768
3km	50%	20000	2	250	6241175	873153	5316057	1337838
3km	50%	20000	2	332	6904606	910094	5913120	1668712
3km	50%	20000	2	264	5154811	729573	4356321	1095652
3km	50%	20000	2	259	5635586	843605	4697314	1325648
3km	50%	20000	2	312	5196394	768837	4356527	1135449
3km	50%	20000	2	307	5274838	783843	4389283	1159246
3km	50%	20000	2	248	5893578	835719	4963310	1258888
3km	50%	20000	2	193	5205777	763469	4391649	1109503
3km	50%	20000	2	375	8356147	1061517	7227861	1886392
3km	50%	20000	2	223	6994640	967813	5953218	1426765
3km	50%	20000	2	300	6559821	932697	5520186	1395441
3km	50%	20000	2	265	5289987	796671	4430804	1247415
3km	50%	20000	2	291	7038147	1003165	5935491	1653717
3km	50%	20000	2	288	5658674	839040	4744127	1300085
3km	50%	20000	2	435	7000193	897296	6027633	1595221
3km	50%	20000	2	310	6522303	853380	5625319	1420306
3km	50%	20000	2	203	5736915	825023	4818448	1100185
3km	50%	20000	2	341	8580690	1153026	7308697	1932178
3km	50%	20000	2	308	4649794	704110	3870495	1146766
3km	50%	20000	2	296	6751957	942087	5728703	1308289
3km	50%	20000	2	338	7878271	1060845	6722587	1747359
3km	50%	20000	2	276	7388741	959739	6346384	1677238
3km	50%	20000	2	436	6830404	869046	5899276	1471488
3km	50%	20000	2	517	7652297	1010008	6541959	1958110
3km	50%	20000	2	510	7545044	925358	6537015	1653843
3km	50%	20000	2	421	4859424	769494	3996772	1370038
3km	50%	20000	2	257	6065828	854821	5123259	1402469
3km	50%	20000	2	226	5568442	803445	4681701	1338183
3km	50%	20000	2	393	7514260	972070	6463769	1675524
3km	50%	20000	2	546	6598416	968279	5536777	1590526
3km	50%	20000	2	296	7967469	1085804	6758183	1957345
3km	50%	20000	2	228	5817303	880929	4838757	1315520
3km	50%	20000	2	263	5254553	717368	4482087	1127094
3km	50%	20000	2	212	4770842	711666	3999774	1243539
3km	50%	20000	2	195	5211771	734042	4416473	1189677
3km	50%	20000	2	277	6808801	897121	5835466	1484965
3km	50%	20000	2	220	5145249	776473	4317809	1112814
3km	50%	20000	2	393	6509667	903008	5510994	1519231
3km	50%	20000	2	253	5244025	812071	4360889	1244475
3km	50%	20000	2	254	5785657	827040	4907908	1237825
3km	50%	20000	2	268	6547027	928970	5520658	1485267
3km	50%	20000	2	310	6953872	901698	5967210	1488888
3km	50%	20000	2	349	6257454	863061	5326991	1514214
3km	50%	20000	2	345	7001049	889427	6062884	1402407
3km	50%	20000	2	315	5898205	917489	4925394	1593620
3km	50%	20000	2	191	5554071	872064	4615552	1327682
3km	50%	20000	2	297	7091604	909619	6114107	1555839
3km	50%	20000	2	238	6365342	837119	5443193	1322875
3km	50%	20000	2	344	5309232	834507	4396818	1345850
3km	50%	20000	2	219	5510888	820321	4600523	1325452
3km	50%	20000	2	250	6039563	922391	5016516	1507398
3km	50%	20000	2	256	6331206	897641	5350705	1424842
3km	50%	20000	2	219	5360631	794388	4507593	1202207
3km	50%	20000	2	362	8157469	1088271	6992943	1671457
3km	50%	20000	2	279	5434911	825487	4532934	1237850
3km	50%	20000	2	286	5693118	845787	4791523	1180056
3km	50%	20000	2	245	5462340	845777	4548683	1208779
3km	50%	20000	2	220	7076523	1037949	5959549	1562317
3km	50%	20000	2	300	6098945	902677	5125379	1462984
3km	50%	20000	2	224	4880600	705439	4096707	1086657
3km	50%	20000	2	255	6139263	838279	5235110	1203899
3km	50%	20000	2	406	5264395	790264	4376509	1248933
3km	50%	20000	2	263	5876269	868291	4948079	1311129
3km	50%	20000	2	216	6237989	899161	5255939	1192927
3km	50%	20000	2	407	8158823	1129970	6907942	1794817
3km	50%	20000	2	241	5440041	748445	4649634	1224781
3km	50%	20000	2	286	6926731	1037414	5782864	1638712
3km	50%	20000	2	197	5139416	757218	4306420	994685
3km	50%	20000	2	266	5491533	789789	4647189	1118766
3km	50%	20000	2	222	5422829	800078	4557018	1157540
3km	50%	20000	2	291	6330311	773501	5447161	1372454
3km	50%	20000	2	318	8037305	1106103	6857989	1832154
3km	50%	20000	2	237	5834222	770340	5007433	1247513
3km	50%	20000	2	294	7547111	1046497	6399027	1801132
3km	50%	20000	2	284	7189257	1000880	6119410	1549542
3km	50%	20000	2	249	5577096	854113	4658843	1229518
3km	50%	20000	2	248	5807841	884880	4842594	1370371
3km	50%	20000	2	314	5595881	853141	4677146	1478224
3km	50%	20000	2	357	7609811	1003763	6528333	1620474
3km	50%	20000	2	317	6283345	827337	5401326	1347053
3km	50%	20000	2	282	6457516	920918	5468154	1648305
3km	50%	20000	2	307	6193251	812699	5274662	1530263
3km	50%	20000	2	330	5504454	795232	4634455	1239331
3km	50%	20000	2	272	4388207	685101	3654916	1040114
3km	50%	20000	2	258	5703713	803520	4827182	1398912
3km	50%	20000	2	261	6659560	937365	5651617	1506543
3km	50%	20000	2	334	7815189	995104	6744704	1541404
3km	50%	20000	2	235	5900571	873187	4916415	1407665
3km	50%	20000	2	276	6667443	960208	5611446	1631861
3km	50%	20000	2	356	6081978	832622	5196760	1328848
3km	50%	20000	2	298	6015648	865888	5054867	1517372
3km	50%	20000	2	249	5948937	808480	5093660	1409690
3km	50%	20000	2	399	7545661	996205	6464180	1607104
3km	50%	20000	2	333	5981594	779259	5157935	1409646
3km	50%	20000	2	364	6019199	761421	5209794	1473401
3km	50%	20000	2	266	5599862	756921	4783290	1144395
3km	50%	20000	2	279	6791217	926540	5761416	1458559
3km	50%	20000	2	345	5099513	758936	4274648	1152910
3km	50%	20000	2	261	9035708	1165378	7726441	1794708
3km	50%	20000	2	257	6581955	901837	5609268	1423876
3km	50%	20000	2	306	6971641	882314	6014917	1402378
3km	50%	20000	2	227	4511983	647769	3811091	1058105
3km	50%	20000	2	255	4823086	700418	4073391	1077636
3km	50%	20000	2	259	4745781	692572	3997119	1103531
3km	50%	20000	2	206	4509898	614286	3840800	1043268
3km	50%	20000	2	456	6590966	866801	5624959	1553240
3km	50%	20000	2	243	5809787	786581	4951559	1307478
3km	50%	20000	2	273	5624999	838405	4706360	1245693
3km	50%	20000	2	321	5853285	854241	4941585	1284730
3km	50%	20000	2	362	6528267	907820	5556044	1485840
3km	50%	20000	2	241	7942488	1071001	6746786	1714041
3km	50%	20000	2	363	5662578	827327	4764875	1269856
3km	50%	20000	2	470	7176425	1127083	5942440	1774468
3km	50%	20000	2	307	7547340	1087355	6396985	1803591
3km	50%	20000	2	302	7196726	1014802	6108230	1740953
3km	50%	20000	2	312	4856718	732686	4079686	1186695
3km	50%	20000	2	208	6018299	844663	5095641	1337193
3km	50%	20000	2	271	5644132	840623	4726890	1247376
3km	50%	20000	2	205	5861741	872033	4911600	1175110
3km	50%	20000	2	252	5363617	806121	4472760	1387959
3km	50%	20000	2	368	6264114	808136	5412489	1438201
3km	50%	20000	2	274	7173810	909468	6197712	1546802
3km	50%	20000	2	248	5491834	835063	4584616	1318599
3km	50%	20000	2	226	6246439	891562	5283122	1302012
3km	50%	20000	2	266	6052468	900188	5072865	1413082
3km	50%	20000	2	255	4615887	684200	3887967	1057561
3km	50%	20000	2	304	4310724	668053	3601916	900107
3km	50%	20000	2	313	7069982	917029	6092243	1451129
3km	50%	20000	2	292	6420968	881667	5484603	1332757
3km	50%	20000	2	383	5574509	841924	4668365	1208752
3km	50%	20000	2	347	6510898	852769	5586390	1551873
3km	50%	20000	2	238	5881304	786315	5008058	1238680
3km	50%	20000	2	291	6617868	914087	5653579	1475702
3km	50%	20000	2	249	5227337	809804	4349405	1261095
3km	50%	20000	2	340	8127210	1132604	6918470	1660126
3km	50%	20000	2	342	6937445	916421	5937518	1621901
3km	50%	20000	2	421	6503842	850725	5607200	1438593
3km	50%	20000	2	322	6574264	851399	5646209	1336073
3km	50%	20000	2	298	4993771	778361	4158121	1216258
3km	50%	20000	2	329	7396851	1027768	6280733	1694212
3km	50%	20000	2	342	6293148	842731	5375093	1426680
3km	50%	20000	2	272	7542013	1010103	6449580	1869655
3km	50%	20000	2	278	7901746	1033551	6757676	1617091
3km	50%	20000	2	331	8001152	964147	6969986	1718013
3km	50%	20000	2	228	5771306	869021	4820220	1286969
3km	50%	20000	2	275	6545500	880577	5588925	1463932
3km	50%	20000	2	244	5690382	889484	4715536	1198778
3km	50%	20000	2	406	5707619	864325	4769970	1419094
3km	50%	20000	2	225	5677119	736919	4896958	1152347
3km	50%	20000	2	298	6778690	860434	5829738	1447457
3km	50%	20000	2	259	4435040	671746	3703052	1026558
3km	50%	20000	2	317	6867897	990181	5804767	1452437
3km	50%	20000	2	237	5995855	893620	5026761	1388810
3km	50%	20000	2	237	6898197	940238	5863589	1532849
3km	50%	20000	2	231	5031667	734352	4249527	1192677
3km	50%	20000	2	300	5454145	823557	4555211	1367656
3km	50%	20000	2	231	5767028	820122	4848487	1195769
3km	50%	20000	2	272	5764353	877364	4816214	1492409
3km	50%	20000	2	266	7053450	979168	5995505	1699645
3km	50%	20000	2	262	6285837	824938	5413768	1432323
3km	50%	20000	2	285	7336944	1062745	6199258	1711414
3km	50%	20000	2	353	6718477	850395	5779326	1408852
3km	50%	20000	2	374	7574913	1025445	6424667	1888244
3km	50%	20000	2	349	6670560	869856	5725159	1477593
3km	50%	20000	2	308	7206521	886087	6218400	1415580
3km	50%	20000	2	300	6067209	950445	5034215	1417516
3km	50%	20000	2	292	5726315	862589	4739486	1208550
3km	50%	20000	2	367	5839053	894850	4854865	1376012
3km	50%	20000	2	345	7082068	922057	6086981	1566373
3km	50%	20000	2	364	8297225	1110370	7083954	1732376
3km	50%	20000	2	253	6300248	938377	5293449	1342110
3km	50%	20000	2	325	6904539	1004780	5815277	1560353
3km	50%	20000	2	303	5686959	828546	4766611	1366927
3km	50%	20000	2	422	6036335	889484	5065652	1484516
3km	50%	20000	2	359	7617456	1061331	6483051	1702712
3km	50%	20000	2	211	5384948	807687	4524761	1164333
3km	50%	20000	2	283	6716245	983327	5634286	1417017
3km	50%	20000	2	312	5449495	845642	4505610	1271162
3km	50%	20000	2	276	6086861	916051	5110066	1335853
3km	50%	20000	2	395	4960763	764538	4091822	1197979
3km	50%	20000	2	374	6373680	900662	5407599	1578399
3km	50%	20000	2	431	6563734	886061	5588304	1503729
3km	50%	20000	2	254	6071583	753938	5268936	1334827
3km	50%	20000	2	268	5661004	829721	4761775	1248556
3km	50%	20000	2	246	7177015	1020106	6074804	1598071
3km	50%	20000	2	225	7529519	984799	6461457	1502709
3km	50%	20000	2	377	5618317	885329	4644489	1365904
3km	50%	20000	2	321	7630484	967340	6572895	1625808
3km	50%	20000	2	404	5052601	701129	4271544	1277693
3km	50%	20000	2	352	6413746	890114	5444082	1362838
3km	50%	20000	2	305	6797610	932305	5801477	1493352
3km	50%	20000	2	321	5404786	799989	4520849	1268936
3km	50%	20000	2	305	5113848	776269	4289103	1221659
3km	50%	20000	2	296	6463901	870815	5531695	1426349
3km	50%	20000	2	322	6549143	845652	5642545	1372880
3km	50%	20000	2	205	5025383	753060	4205815	1126616
3km	50%	20000	2	325	5819095	864714	4884717	1353697
3km	50%	20000	2	260	7336970	1039343	6234350	1821596
3km	50%	20000	2	231	4931348	732587	4143239	1079984
3km	50%	20000	2	371	6431906	839654	5520284	1337241
3km	50%	20000	2	369	6431196	810758	5555223	1335999
3km	50%	20000	2	278	5430100	798827	4572129	1148091
3km	50%	20000	2	279	7388241	958928	6340408	1685655
3km	50%	20000	2	312	5715342	866644	4791177	1212173
3km	50%	20000	2	220	5169908	780399	4316859	1188723
3km	50%	20000	2	313	5980018	927602	4981537	1531859
3km	50%	20000	2	294	6905845	994363	5792000	1479777
3km	50%	20000	2	382	7203765	1005166	6108904	1642805
3km	50%	20000	2	399	6151934	924065	5159993	1474350
3km	50%	20000	2	249	6557308	912186	5569607	1403140
3km	50%	20000	2	292	6347489	771256	5486722	1467713
3km	50%	20000	2	264	5893149	877243	4891451	1418475
3km	50%	20000	2	226	5803660	829010	4904758	1221653
3km	50%	20000	2	285	5646500	783854	4815036	1140925
3km	50%	20000	2	367	6695915	943339	5665512	1710566
3km	50%	20000	2	408	6521183	852791	5599235	1480438
3km	50%	20000	2	185	4611460	690402	3858299	937980
3km	50%	20000	2	266	5666237	787313	4821586	1345880
3km	50%	20000	2	329	6775612	869516	5831762	1524517
3km	50%	20000	2	224	5673186	747040	4851011	1195491
3km	50%	20000	2	325	6511811	889264	5525971	1390569
3km	50%	20000	2	324	5625706	742952	4816530	1199173
3km	50%	20000	2	332	6194304	982927	5120549	1436036
3km	50%	20000	2	218	5167912	771844	4318607	1211503
3km	50%	20000	2	278	5270140	781563	4424364	1203502
3km	50%	20000	2	303	4896622	749217	4078017	1107751
3km	50%	20000	2	292	6284717	930396	5286279	1345092
3km	50%	20000	2	320	7953972	1081128	6785656	1837016
3km	50%	20000	2	330	5053857	724290	4279621	1041218
3km	50%	20000	2	254	5558352	891563	4599270	1247179
3km	50%	20000	2	224	5364189	805782	4496582	1213068
3km	50%	20000	2	285	7614593	1006641	6516095	1906172
3km	50%	20000	2	282	6098939	866271	5158365	1245961
3km	50%	20000	2	409	7572502	916765	6584405	1503918
3km	50%	20000	2	316	4429138	629839	3742454	1096325
3km	50%	20000	2	335	6256916	854594	5339220	1555150
3km	50%	20000	2	260	5886160	868025	4959147	1262879
3km	50%	20000	2	222	4381143	637073	3690246	1018149
3km	50%	20000	2	243	5987613	965626	4927971	1574944
3km	50%	20000	2	314	5438695	782987	4574634	1309552
3km	50%	20000	2	279	6546214	888062	5585782	1448094
3km	50%	20000	2	236	7306197	945709	6259336	1635371
3km	50%	20000	2	252	5569001	853522	4643815	1285415
3km	50%	20000	2	253	5718866	831766	4825473	1045547
3km	50%	20000	2	358	8204658	1143186	6950948	1859529
3km	50%	20000	2	276	6729178	899198	5752310	1506325
3km	50%	20000	2	224	6173231	847198	5275757	1284430
3km	50%	20000	2	366	8372058	1155231	7141797	1827339
3km	50%	20000	2	345	8197202	1090160	7029678	1770736
3km	50%	20000	2	235	5452614	812595	4572267	1322400
3km	50%	20000	2	289	5383444	767816	4518455	1130850
3km	50%	20000	2	273	5138652	775215	4301751	1192509
3km	50%	20000	2	221	5749805	857499	4804194	1162775
3km	50%	20000	2	366	6457118	821847	5573381	1447036
3km	50%	20000	2	241	5672932	831944	4771968	1335764
3km	50%	20000	2	319	6236631	918579	5250619	1407539
3km	50%	20000	2	429	7705421	1029207	6588875	1854705
3km	50%	20000	2	290	5581084	808350	4710996	1303607
3km	50%	20000	2	314	7271259	970157	6239786	1545868
3km	50%	20000	2	272	5473305	821152	4595255	1151806
3km	50%	20000	2	256	5166319	769833	4310446	1204638
3km	50%	20000	2	361	6047174	888043	5034748	1390476
3km	50%	20000	2	235	4900829	729293	4124264	1079731
3km	50%	20000	2	327	4992734	784781	4143223	1185153
3km	50%	20000	2	388	6994723	965469	5931992	1584477
3km	50%	20000	2	424	6313967	803706	5456565	1435984
3km	50%	20000	2	347	5036970	751553	4214870	1112882
3km	50%	20000	2	254	5776564	765095	4935294	1262458
3km	50%	20000	2	247	5926383	832321	5011212	1307428
3km	50%	20000	2	254	5490698	771046	4661841	1169536
3km	50%	20000	2	298	5550915	777183	4710207	1204503
3km	50%	20000	2	321	6991364	911065	5997569	1435200
3km	50%	20000	2	260	5523101	885069	4566345	1213773
3km	50%	20000	2	255	5159768	778011	4329084	1306515
3km	50%	20000	2	363	5632441	832143	4735590	1201455
3km	50%	20000	2	260	6251005	811630	5361240	1372801
3km	50%	20000	2	395	5745331	766120	4901348	1365482
3km	50%	20000	2	295	4901718	683945	4151650	1115472
3km	50%	20000	2	253	5677909	796408	4792528	1204588
3km	50%	20000	2	337	6254687	841312	5317713	1412722
3km	50%	20000	2	246	4708074	693134	3952646	1085443
3km	50%	20000	2	237	5084319	759011	4251286	1283528
3km	50%	20000	2	457	8580176	1159731	7333936	2014380
3km	50%	20000	2	317	5648840	914435	4683249	1489254
3km	50%	20000	2	312	5392498	794887	4501471	1331927
3km	50%	20000	2	337	6001645	821371	5133322	1351170
3km	50%	20000	2	203	6173757	896030	5195171	1225013
3km	50%	20000	2	371	7894163	1028039	6778156	1851714
3km	50%	20000	2	267	5565023	871444	4621999	1224311
3km	50%	20000	2	294	6469187	954854	5381080	1561603
3km	50%	20000	2	275	6654727	878428	5691992	1480852
3km	50%	20000	2	258	5708019	828029	4812626	1106860
3km	50%	20000	2	281	5586426	850872	4638176	1330889
3km	50%	20000	2	403	5212384	781027	4373506	1054408
3km	50%	20000	2	365	8172353	1118163	6958758	1876784
3km	50%	20000	2	294	7934980	1080160	6771267	1744310
3km	50%	20000	2	450	7105543	891968	6121292	1477107
3km	50%	20000	2	259	5003271	771288	4182237	1075698
3km	50%	20000	2	248	5844261	807153	4983825	1290989
3km	50%	20000	2	256	5603213	887411	4638503	1363923
3km	50%	20000	2	350	6138715	849464	5243145	1333307
3km	50%	20000	2	322	5217742	752971	4385243	1246371
3km	50%	20000	2	238	5655130	779747	4814524	1349886
3km	50%	20000	2	241	7822297	1125029	6624617	1720044
3km	50%	20000	2	379	4803065	700204	4059488	1148238
3km	50%	20000	2	229	5660820	865092	4731427	1333377
3km	50%	20000	2	319	6464346	954337	5420100	1701247
3km	50%	20000	2	268	7489713	982028	6429563	1602403
3km	50%	20000	2	365	6969469	902987	6011321	1525016
3km	50%	20000	2	312	7446748	984426	6382120	1739224
3km	50%	20000	2	359	5824431	913689	4819445	1557146
3km	50%	20000	2	288	5478823	834567	4557255	1319455
3km	50%	20000	2	230	5121608	764601	4294611	1108248
3km	50%	20000	2	270	6017504	801108	5146580	1245817
3km	50%	20000	2	308	5488265	844282	4582986	1355709
3km	50%	20000	2	331	6219092	887507	5244106	1423051
3km	50%	20000	2	325	8160807	1039793	7066659	1780902
3km	50%	20000	2	397	6203988	924491	5221412	1750815
3km	50%	20000	2	352	6990324	914235	5986741	1800372
3km	50%	20000	2	265	4780260	719667	4009345	1033512
3km	50%	20000	2	227	4704382	703931	3944830	1144280
3km	50%	20000	2	326	6580082	936641	5585582	1417452
3km	50%	20000	2	343	5252246	802973	4379664	1179742
3km	50%	20000	2	271	7086626	895024	6132738	1484721
3km	50%	20000	2	289	6099298	853656	5185922	1429050
3km	50%	20000	2	256	5698393	822079	4820078	1108208
3km	50%	20000	2	298	5481083	813997	4607388	1323107
3km	50%	20000	2	304	6295393	921285	5285455	1448840
3km	50%	20000	2	327	6270699	953073	5237313	1457216
3km	50%	20000	2	263	5415743	791657	4566693	1159728
3km	50%	20000	2	375	8727880	1119945	7525383	1928799
3km	50%	20000	2	375	5824753	831829	4915446	1403291
3km	50%	20000	2	230	5622408	854675	4687551	1208207
3km	50%	20000	2	237	6096185	843952	5199671	1315675
3km	50%	20000	2	398	6627084	930609	5614226	1373211
3km	50%	20000	2	460	7272783	926522	6300178	1620014
3km	50%	20000	2	233	5542457	814778	4655785	1213722
3km	50%	20000	2	254	5484492	853424	4572104	1169839
3km	50%	20000	2	407	7441089	991741	6374975	1584695
3km	50%	20000	2	284	5287060	819232	4404211	1235840
3km	50%	20000	2	330	6228168	960536	5202353	1441257
3km	50%	20000	2	335	6698205	912223	5728767	1514841
3km	50%	20000	2	298	6208944	829105	5307665	1419818
3km	50%	20000	2	213	5558371	809361	4660757	1240774
3km	50%	20000	2	266	4575523	699107	3789909	1303818
3km	50%	20000	2	347	5906912	828300	5028877	1471048
3km	50%	20000	2	249	5449524	827978	4560199	1202328
3km	50%	20000	2	383	7678726	982372	6597077	1691629
3km	50%	20000	2	286	8103254	1074881	6930944	2016759
3km	50%	20000	2	265	6453230	971890	5392964	1478054
3km	50%	20000	2	234	5120165	742388	4278603	1028569
3km	50%	20000	2	242	6487602	906932	5502869	1423607
3km	50%	20000	2	279	4920117	709639	4136291	1106392
3km	50%	20000	2	256	5625159	833088	4721196	1238378
3km	50%	20000	2	285	5878064	872264	4924987	1616924
3km	50%	20000	2	353	7594439	997202	6494368	1802465
3km	50%	20000	2	293	5748798	891969	4772282	1305383
3km	50%	20000	2	415	6096413	817334	5201994	1371250
3km	50%	20000	2	412	8535808	1105333	7348599	1685520
3km	50%	20000	2	362	6898718	928389	5916848	1628320
3km	50%	20000	2	262	5145564	739058	4296074	1150894
3km	50%	20000	2	408	7450931	1044253	6336454	1757817
3km	50%	20000	2	304	5864138	834643	4950296	1240013
3km	50%	20000	2	409	7037180	917679	6030341	1525807
3km	50%	20000	2	246	4217188	643145	3529400	1053277
3km	50%	20000	2	315	5996085	924739	4998370	1489515
3km	50%	20000	2	222	5229282	756001	4400595	1131166
3km	50%	20000	2	270	5330231	742108	4531047	1237236
3km	50%	20000	2	268	6028460	888426	5065063	1368254
3km	50%	20000	2	250	5683838	872904	4746346	1171020
3km	50%	20000	2	346	4651373	668579	3942511	1096443
3km	50%	20000	2	447	7026909	907715	6012237	1648604
3km	50%	20000	2	253	7203969	946152	6148407	1435905
3km	50%	20000	2	302	4982012	792198	4128409	1216536
3km	50%	20000	2	234	5764726	835641	4872270	1201020
3km	50%	20000	2	224	6385265	940902	5361460	1434795
3km	50%	20000	2	318	5639317	717818	4870754	1348281
3km	50%	20000	2	286	7393334	991697	6301879	1684356
3km	50%	20000	2	417	7151001	951227	6066063	1553681
3km	50%	20000	2	257	5834665	827734	4932754	1211475
3km	50%	20000	2	241	6966611	962936	5933800	1417370
3km	50%	20000	2	420	6801428	898084	5837924	1492241
3km	50%	20000	2	294	6130003	959660	5071556	1574077
3km	50%	20000	2	353	7965071	1051369	6772187	1876588
3km	50%	20000	2	234	5462936	795640	4594745	1311696
3km	50%	20000	2	295	7991047	1102522	6823548	1747181
3km	50%	20000	2	325	6368641	882798	5385352	1570166
3km	50%	20000	2	325	6525394	848258	5623762	1401813
3km	50%	20000	2	301	7763711	1014302	6657339	1784295
3km	50%	20000	2	266	6526886	978981	5486095	1479560
3km	50%	20000	2	299	7507857	996222	6433132	1564566
3km	50%	20000	2	284	5266765	758445	4414173	1218845
3km	50%	20000	2	325	6145070	861201	5169755	1317185
3km	50%	20000	2	287	6736924	984330	5678913	1649977
3km	50%	20000	2	390	5017277	743638	4223662	1125364
3km	50%	20000	2	283	4942208	715206	4168489	1050378
3km	50%	20000	2	253	4789523	745980	3996767	1063279
3km	50%	20000	2	246	6429979	964377	5346924	1446298
3km	50%	20000	2	325	7194030	992313	6104257	1578799
3km	50%	20000	2	341	7448777	1006520	6338824	1711726
3km	50%	20000	2	398	7601097	999497	6546009	1587861
3km	50%	20000	2	262	7420252	968774	6367783	1551750
3km	50%	20000	2	345	6753211	982217	5704092	1589712
3km	50%	20000	2	306	5954443	910224	4973491	1373009
3km	50%	20000	2	342	4929803	763064	4113348	1126547
3km	50%	20000	2	377	6100900	930385	5124529	1448551
3km	50%	20000	2	361	6555282	1001738	5448997	1551319
3km	50%	20000	2	233	5383532	816909	4472515	1268820
3km	50%	20000	2	287	6971794	947100	5953603	1571005
3km	50%	20000	2	277	6149179	983439	5077793	1424000
3km	50%	20000	2	230	6276253	893432	5297704	1400671
3km	50%	20000	2	352	6403256	909805	5408175	1506089
3km	50%	20000	2	240	5890937	922100	4856005	1343589
3km	50%	20000	2	268	6698942	1003458	5621512	1424142
3km	50%	20000	2	270	5768989	786985	4909672	1237770
3km	50%	20000	2	268	6729298	880412	5780659	1406691
3km	50%	20000	2	351	6213753	889688	5254934	1362613
3km	50%	20000	2	264	5241257	763209	4415326	1088088
3km	50%	20000	2	297	7438297	920644	6436105	1531798
3km	50%	20000	2	273	5767607	868386	4830652	1196241
3km	50%	20000	2	287	5173180	810166	4291450	1209796
3km	50%	20000	2	218	5304852	782341	4438685	1141371
3km	50%	20000	2	313	7794835	1019747	6697409	1642722
3km	50%	20000	2	333	6959635	966055	5939476	1485632
3km	50%	20000	2	305	7087795	1033977	5961379	1721036
3km	50%	20000	2	263	6064657	882714	5123607	1252491
3km	50%	20000	2	211	4999915	795040	4123008	1159481
3km	50%	20000	2	307	4999219	721110	4148453	1197099
3km	50%	20000	2	277	6294617	844333	5382010	1250428
3km	50%	20000	2	298	5895038	889621	4941262	1326210
3km	50%	20000	2	422	6895128	854229	5968508	1487937
3km	50%	20000	2	221	7166598	940912	6132795	1509241
3km	50%	20000	2	338	4540501	707760	3781582	1110170
3km	50%	20000	2	368	5611180	814498	4716814	1352611
3km	50%	20000	2	270	5209539	801422	4335964	1242325
3km	50%	20000	2	244	5453920	789587	4577419	1309558
3km	50%	20000	2	408	8076932	1066402	6929813	1689716
3km	50%	20000	2	333	6895138	960848	5871794	1579711
3km	50%	20000	2	268	6316766	925893	5315069	1438853
3km	50%	20000	2	217	5935071	876679	4993805	1322319
3km	50%	20000	2	304	5336506	832943	4443455	1325963
3km	50%	20000	2	242	6050058	877589	5090910	1368146
3km	50%	20000	2	546	6857347	862778	5941689	1536641
3km	50%	20000	2	240	5134891	755974	4285081	1169753
3km	50%	20000	2	332	7928182	1065890	6738054	1919241
3km	50%	20000	2	259	5270641	773027	4430972	1264537
3km	50%	20000	2	258	5589322	828364	4695830	1234342
3km	50%	20000	2	249	5404813	798895	4529669	1201628
3km	50%	20000	2	392	6019378	837451	5101216	1432758
3km	50%	20000	2	281	6114608	902898	5137141	1441146
3km	50%	20000	2	352	7208389	989386	6148619	1703835
3km	50%	20000	2	332	5299036	802075	4439905	1267291
3km	50%	20000	2	235	5194665	794168	4333577	1185042
3km	50%	20000	2	368	5361656	810999	4484020	1283886
3km	50%	20000	2	234	7269422	920601	6284393	1374491
3km	50%	20000	2	244	5565193	793290	4688710	1251191
3km	50%	20000	2	286	6793338	955007	5743558	1458804
3km	50%	20000	2	329	6508237	857777	5586926	1325644
3km	50%	20000	2	224	4885544	733574	4096969	1090398
3km	50%	20000	2	364	5358272	811873	4455081	1254431
3km	50%	20000	2	344	7319417	936751	6296053	1541321
3km	50%	20000	2	333	6034565	906572	5079489	1518028
3km	50%	20000	2	269	5485979	830107	4567303	1399073
3km	50%	20000	2	239	5839688	876552	4911262	1234643
3km	50%	20000	2	299	5473210	818406	4576388	1211396
3km	50%	20000	2	436	4876759	708050	4103496	1163961
3km	50%	20000	2	268	6330200	838495	5435506	1447816
3km	50%	20000	2	184	4844304	723293	4064623	1041617
3km	50%	20000	2	229	5343422	801040	4456249	1298662
3km	50%	20000	2	289	5515343	874697	4565116	1364689
3km	50%	20000	2	242	5248889	767982	4420204	1148292
3km	50%	20000	2	381	6734548	874304	5761157	1536136
3km	50%	20000	2	341	7794620	1005748	6683737	1854951
3km	50%	20000	2	199	5149191	805439	4268456	1206914
3km	50%	20000	2	261	7478199	1073293	6326047	1833912
3km	50%	20000	2	380	6034663	834868	5131623	1301875
3km	50%	20000	2	350	6461383	991256	5383930	1447453
3km	50%	20000	2	260	8168292	1116150	6921527	1733169
3km	50%	20000	2	418	6712914	849269	5788999	1448641
3km	50%	20000	2	261	5707205	784720	4823609	1306909
3km	50%	20000	2	298	5253704	725986	4432767	1174696
3km	50%	20000	2	304	5364276	784684	4511091	1211620
3km	50%	20000	2	338	6506410	999037	5426943	1628864
3km	50%	20000	2	275	5516464	884395	4544217	1386778
3km	50%	20000	2	291	6571273	851236	5668347	1434713
3km	50%	20000	2	332	6958701	935389	5938386	1629776
3km	50%	20000	2	328	4366264	655284	3642073	1033655
3km	50%	20000	2	266	6554469	954832	5535895	1470281
3km	50%	20000	2	249	5698281	815118	4782160	1200739
3km	50%	20000	2	264	7844775	967042	6779819	1685966
3km	50%	20000	2	260	5707702	803167	4843123	1146109
3km	50%	20000	2	316	6078856	804973	5211632	1229474
3km	50%	20000	2	448	7063053	838551	6145563	1468168
3km	50%	20000	2	218	5298583	784240	4449783	1073092
3km	50%	20000	2	293	6380319	887305	5412570	1651951
3km	50%	20000	2	391	8026995	1024616	6905516	1588739
3km	50%	20000	2	305	7175676	942948	6171905	1608583
3km	50%	20000	2	211	5230977	763459	4415697	1050360
3km	50%	20000	2	232	6916551	1033550	5808307	1722863
3km	50%	20000	2	267	5421800	818263	4521767	1151626
3km	50%	20000	2	307	8253089	1081025	7075178	1774403
3km	50%	20000	2	204	5438522	772413	4599200	1177875
3km	50%	20000	2	363	7545602	1010660	6435506	1549479
3km	50%	20000	2	269	6034358	862157	5100988	1284491
3km	50%	20000	2	321	5599565	837990	4700929	1250009
3km	50%	20000	2	313	7420930	997521	6360086	1585591
3km	50%	20000	2	444	8080316	1065696	6955626	1787368
3km	50%	20000	2	262	7791345	1053407	6659202	1806836
3km	50%	20000	2	281	7430001	922915	6428948	1494205
3km	50%	20000	2	255	5210500	795161	4365845	1193316
3km	50%	20000	2	265	5758037	830913	4853023	1177648
3km	50%	20000	2	261	5608721	835208	4703148	1202476
3km	50%	20000	2	328	7197138	967263	6162225	1693263
3km	50%	20000	2	311	5582156	896889	4614072	1458607
3km	50%	20000	2	306	5740290	867284	4799329	1307670
3km	50%	20000	2	250	5214148	753870	4373089	1104446
3km	50%	20000	2	312	8115554	1033789	7001181	1785042
3km	50%	20000	2	307	5076331	724091	4288962	1126849
3km	50%	20000	2	275	7544867	1049806	6380897	1583704
3km	50%	20000	2	299	7250932	926307	6257529	1514126
3km	50%	20000	2	285	4984619	724397	4206085	1218988
3km	50%	20000	2	410	6160233	813261	5271434	1354784
3km	50%	20000	2	369	4858718	727974	4076384	1159832
3km	50%	20000	2	344	7371479	950336	6352099	1520673
3km	50%	20000	2	270	7767405	1002265	6690472	1730550
3km	50%	20000	2	240	4560992	687185	3836301	1037067
3km	50%	20000	2	410	7246128	938736	6190431	1642678
3km	50%	20000	2	283	5269810	771825	4435310	1126205
3km	50%	20000	2	229	5298397	800115	4425321	1265716
3km	50%	20000	2	285	5744024	847122	4800661	1396082
3km	50%	20000	2	222	6247898	851562	5331290	1288218
3km	50%	20000	2	375	6095615	964555	5078667	1362389
3km	50%	20000	2	264	7702786	1020317	6588237	1617494
3km	50%	20000	2	218	5386477	789184	4532030	1210460
3km	50%	20000	2	255	5367827	784122	4501837	1159020
3km	50%	20000	2	294	6551829	890621	5584944	1405779
3km	50%	20000	2	302	5260775	810251	4369731	1127815
3km	50%	20000	2	295	6552636	963288	5523181	1477412
[truncated: 1 more rows]
