# Supplementary material for: Quantifying the Value of Perfect Information in Emergency Vaccination Campaigns
Source: PLoS Comput Biol. 2017 Feb 16;13(2):e1005318. doi: 10.1371/journal.pcbi.1005318 (PMC5312803; doi:10.1371/journal.pcbi.1005318)
Supplement: S1 Data — (ZIP) [file pcbi.1005318.s013.zip › Data/3km vaccination/data10.txt]

vacc_radius	efficacy	capacity	delay	outbreak_duration	livestock_culled	cattle_culled	sheep_culled	vaccinations
3km	70%	20000	2	221	5071782	670595	4338900	1175264
3km	70%	20000	2	291	5270672	726794	4492391	1167788
3km	70%	20000	2	378	4823201	671176	4103233	1223338
3km	70%	20000	2	263	5561790	729003	4773245	1215178
3km	70%	20000	2	222	4913141	716706	4142003	1053594
3km	70%	20000	2	244	5518078	736318	4719217	1331217
3km	70%	20000	2	333	5177536	741227	4348535	1474844
3km	70%	20000	2	343	6572231	899032	5608208	1733974
3km	70%	20000	2	186	4606871	651049	3914253	1052880
3km	70%	20000	2	254	5158560	714134	4397688	1348429
3km	70%	20000	2	237	4325742	608846	3668385	1110853
3km	70%	20000	2	365	5707432	754030	4888703	1378465
3km	70%	20000	2	287	4125148	585702	3467064	994377
3km	70%	20000	2	282	4373554	610829	3727213	1188481
3km	70%	20000	2	225	4872811	683730	4108595	1168651
3km	70%	20000	2	247	5911817	713411	5147937	1328204
3km	70%	20000	2	295	5189474	748068	4392489	1250910
3km	70%	20000	2	275	6531835	861085	5618771	1631210
3km	70%	20000	2	212	4746975	662892	4041770	1229553
3km	70%	20000	2	367	6673999	842851	5765622	1765966
3km	70%	20000	2	328	5834463	648179	5120740	1359357
3km	70%	20000	2	281	4869659	714920	4092142	1220308
3km	70%	20000	2	294	4440601	615129	3778722	1131066
3km	70%	20000	2	301	4615748	681475	3875808	1250986
3km	70%	20000	2	186	5558761	777484	4723620	1278522
3km	70%	20000	2	293	6199052	746396	5382824	1535623
3km	70%	20000	2	258	6348494	838043	5446983	1580445
3km	70%	20000	2	224	5303283	737467	4502388	1090690
3km	70%	20000	2	212	5054945	735937	4250089	1195986
3km	70%	20000	2	289	4769841	708258	4017960	1252892
3km	70%	20000	2	266	5432715	719601	4661269	1358462
3km	70%	20000	2	280	4112547	644004	3428167	1168229
3km	70%	20000	2	256	5060033	700937	4312504	1119998
3km	70%	20000	2	345	4864640	676594	4136195	1183881
3km	70%	20000	2	196	4405020	598234	3761675	1138549
3km	70%	20000	2	223	5863669	776542	5029487	1336621
3km	70%	20000	2	234	4125343	585753	3502708	1081858
3km	70%	20000	2	228	5477216	718013	4717356	1382718
3km	70%	20000	2	268	5698928	816785	4812563	1433936
3km	70%	20000	2	338	5569588	780907	4732655	1323202
3km	70%	20000	2	292	4556961	639323	3864080	1181515
3km	70%	20000	2	275	6630647	807442	5747846	1592828
3km	70%	20000	2	220	5662522	758677	4854434	1415507
3km	70%	20000	2	221	5300005	790420	4462410	1184898
3km	70%	20000	2	384	6085694	733487	5295070	1387131
3km	70%	20000	2	354	6972378	830490	6071666	1530620
3km	70%	20000	2	272	5905413	858331	4979321	1444608
3km	70%	20000	2	290	4493499	595636	3849232	1112168
3km	70%	20000	2	307	6407641	945782	5354424	1415866
3km	70%	20000	2	319	5140151	716222	4345866	1361012
3km	70%	20000	2	370	4776518	735811	3970151	1316138
3km	70%	20000	2	267	4893860	650959	4182900	1101370
3km	70%	20000	2	259	5530105	753990	4716659	1373409
3km	70%	20000	2	203	6021358	776997	5179715	1238719
3km	70%	20000	2	391	7237820	836233	6351960	1711015
3km	70%	20000	2	240	6233158	907369	5260104	1388303
3km	70%	20000	2	199	3789687	552306	3206245	892006
3km	70%	20000	2	346	5298352	770320	4465417	1293911
3km	70%	20000	2	244	4885774	706317	4124419	1296704
3km	70%	20000	2	367	5774324	669923	5070741	1364209
3km	70%	20000	2	217	5310037	757533	4512459	1314498
3km	70%	20000	2	225	4816906	665331	4095119	1061413
3km	70%	20000	2	318	5530247	740053	4722887	1455175
3km	70%	20000	2	272	5105634	606629	4464931	1190543
3km	70%	20000	2	283	4544955	612946	3867741	1140098
3km	70%	20000	2	254	5585651	699485	4841354	1207185
3km	70%	20000	2	368	6801704	808179	5931006	1563471
3km	70%	20000	2	368	6118493	754474	5311666	1472855
3km	70%	20000	2	345	7042167	857156	6121373	1669912
3km	70%	20000	2	258	4317672	608210	3610934	1019454
3km	70%	20000	2	219	4956654	687242	4219127	1134766
3km	70%	20000	2	410	3994708	560959	3398509	1031208
3km	70%	20000	2	256	5606145	753378	4814648	1239734
3km	70%	20000	2	262	4830407	680860	4075899	1187597
3km	70%	20000	2	202	6702571	858876	5784333	1390698
3km	70%	20000	2	396	6535871	815366	5653622	1641329
3km	70%	20000	2	323	5581125	722966	4812528	1509578
3km	70%	20000	2	197	5569520	761014	4732347	1313102
3km	70%	20000	2	386	5142245	705781	4366540	1444430
3km	70%	20000	2	306	3990832	578507	3358595	1082707
3km	70%	20000	2	207	4360960	608308	3699845	1018524
3km	70%	20000	2	469	6901700	830266	5998458	1664412
3km	70%	20000	2	324	5544938	718663	4771288	1296578
3km	70%	20000	2	208	4455268	626231	3780668	1001736
3km	70%	20000	2	234	4651108	641076	3950235	1124514
3km	70%	20000	2	255	5149286	683770	4380937	1221143
3km	70%	20000	2	245	4418546	625977	3758911	1133003
3km	70%	20000	2	249	5227416	729907	4439610	1241539
3km	70%	20000	2	225	5264676	617838	4585313	1261071
3km	70%	20000	2	249	4782542	681384	4036714	1256635
3km	70%	20000	2	245	5664680	825824	4753926	1334140
3km	70%	20000	2	234	3775788	529641	3208571	1002342
3km	70%	20000	2	206	4557662	671237	3829169	1112421
3km	70%	20000	2	223	5088888	658708	4377224	1101153
3km	70%	20000	2	233	5211139	730645	4416417	1300655
3km	70%	20000	2	254	4189072	584279	3537414	951137
3km	70%	20000	2	219	3939811	511876	3385043	1077766
3km	70%	20000	2	315	5363079	687819	4611200	1279892
3km	70%	20000	2	232	4297070	648816	3609578	1295204
3km	70%	20000	2	202	5838509	764844	5003923	1252329
3km	70%	20000	2	250	6291582	833708	5418046	1415476
3km	70%	20000	2	301	5954173	745926	5150720	1385627
3km	70%	20000	2	428	6046795	788348	5211524	1369047
3km	70%	20000	2	264	5609254	708557	4846162	1208077
3km	70%	20000	2	416	4759017	708812	3989781	1435001
3km	70%	20000	2	251	4332790	616240	3663545	1198279
3km	70%	20000	2	287	5984448	735560	5182209	1350115
3km	70%	20000	2	275	4788297	654788	4069640	1133413
3km	70%	20000	2	195	3777419	531144	3197975	924400
3km	70%	20000	2	218	5123395	711138	4364204	1291564
3km	70%	20000	2	252	4596332	634194	3921929	1002979
3km	70%	20000	2	245	5735253	821709	4834019	1272632
3km	70%	20000	2	360	3796778	552636	3181277	1046130
3km	70%	20000	2	244	4670914	666267	3962955	1085833
3km	70%	20000	2	251	6454075	836012	5551515	1591193
3km	70%	20000	2	316	4229360	621105	3566565	1218043
3km	70%	20000	2	230	4724355	677704	3973851	1123289
3km	70%	20000	2	297	5938110	722836	5164385	1340602
3km	70%	20000	2	260	6467202	887860	5524745	1645065
3km	70%	20000	2	274	6601299	878550	5672485	1361031
3km	70%	20000	2	265	5314883	716564	4532463	1316349
3km	70%	20000	2	391	5741913	738758	4947480	1324038
3km	70%	20000	2	196	5203653	692769	4431347	1270249
3km	70%	20000	2	299	7224118	936098	6195600	1962979
3km	70%	20000	2	264	5791129	885105	4835418	1477704
3km	70%	20000	2	349	4666256	657499	3934447	1309498
3km	70%	20000	2	375	6640277	848585	5700892	1524964
3km	70%	20000	2	239	5503833	742233	4700836	1225455
3km	70%	20000	2	303	5602150	709579	4839142	1373039
3km	70%	20000	2	341	5676869	696357	4927995	1421729
3km	70%	20000	2	310	6009831	783498	5171342	1500553
3km	70%	20000	2	246	5205826	686158	4468412	1325467
3km	70%	20000	2	202	4501362	614088	3846641	1076660
3km	70%	20000	2	362	4776287	672128	4043377	1173433
3km	70%	20000	2	263	4831200	675397	4108141	1193100
3km	70%	20000	2	370	4704770	694086	3955667	1369539
3km	70%	20000	2	339	5328139	731947	4532522	1252637
3km	70%	20000	2	232	4056498	554065	3475057	1030008
3km	70%	20000	2	309	5157446	779912	4322388	1404418
3km	70%	20000	2	227	5231843	730410	4450298	1115181
3km	70%	20000	2	399	5382661	671600	4651463	1388098
3km	70%	20000	2	261	5666003	826554	4771160	1364861
3km	70%	20000	2	314	5270668	669893	4519669	1325150
3km	70%	20000	2	249	4581489	588044	3949218	1135968
3km	70%	20000	2	277	4917243	691517	4163994	991358
3km	70%	20000	2	238	4697893	675971	3976876	1126540
3km	70%	20000	2	275	5041508	753073	4213786	1441930
3km	70%	20000	2	272	4246607	557266	3649106	1023436
3km	70%	20000	2	207	4830856	716346	4049205	1229956
3km	70%	20000	2	223	6069604	696394	5290459	1321574
3km	70%	20000	2	370	6398993	730833	5594617	1482681
3km	70%	20000	2	294	4477320	599921	3786135	1118701
3km	70%	20000	2	236	4667091	674196	3936816	1191824
3km	70%	20000	2	393	5148231	680308	4425457	1213073
3km	70%	20000	2	331	4495330	621277	3833293	1019131
3km	70%	20000	2	294	5243482	720545	4464061	1310514
3km	70%	20000	2	240	4361206	605506	3697729	1223491
3km	70%	20000	2	275	4949774	634542	4267816	1268638
3km	70%	20000	2	267	5636211	827946	4728313	1445192
3km	70%	20000	2	297	6303924	724109	5518329	1493896
3km	70%	20000	2	347	5248197	741342	4443694	1338532
3km	70%	20000	2	411	5455879	771616	4626300	1347715
3km	70%	20000	2	256	4878973	666389	4153131	1206504
3km	70%	20000	2	302	6398843	834084	5507774	1600683
3km	70%	20000	2	317	5737716	797887	4882158	1284353
3km	70%	20000	2	277	4781889	677783	4020307	1329558
3km	70%	20000	2	299	5812999	782032	4933222	1326418
3km	70%	20000	2	246	6030480	780604	5168704	1558672
3km	70%	20000	2	320	6303129	777211	5471930	1295380
3km	70%	20000	2	289	5992330	703859	5230037	1566839
3km	70%	20000	2	231	5956951	797669	5094466	1360205
3km	70%	20000	2	253	4955619	677237	4238427	1134864
3km	70%	20000	2	267	6076528	719514	5292986	1449884
3km	70%	20000	2	307	5913236	719430	5124240	1440814
3km	70%	20000	2	289	7544343	834795	6617012	1501915
3km	70%	20000	2	242	5760195	756404	4905136	1326942
3km	70%	20000	2	328	7030420	875216	6089530	1718967
3km	70%	20000	2	495	7418879	827959	6527869	1611027
3km	70%	20000	2	250	5493532	745992	4675484	1279038
3km	70%	20000	2	217	4859043	624655	4199032	1046931
3km	70%	20000	2	233	4451072	620281	3762908	1073102
3km	70%	20000	2	384	4903817	716444	4132375	1242435
3km	70%	20000	2	253	4683872	637182	3993458	1145526
3km	70%	20000	2	247	6172753	792938	5319968	1447288
3km	70%	20000	2	301	6224568	846031	5323541	1546863
3km	70%	20000	2	232	5465404	695900	4720971	1197676
3km	70%	20000	2	243	6843089	876126	5895086	1526963
3km	70%	20000	2	379	5796172	779954	4955560	1440391
3km	70%	20000	2	336	6626352	838505	5697477	1556556
3km	70%	20000	2	185	5078364	747925	4281984	1055281
3km	70%	20000	2	285	5062285	614814	4394998	1173527
3km	70%	20000	2	220	4279807	642233	3599610	987888
3km	70%	20000	2	244	5200820	777021	4374493	1340087
3km	70%	20000	2	345	5749140	690575	4993117	1359074
3km	70%	20000	2	387	5237888	653767	4530452	1314220
3km	70%	20000	2	221	5473110	789334	4629153	1214639
3km	70%	20000	2	299	4878412	688291	4137730	1126404
3km	70%	20000	2	230	4584396	606011	3905628	1116256
3km	70%	20000	2	273	6137055	808180	5274162	1372826
3km	70%	20000	2	236	4168592	608634	3504247	1114041
3km	70%	20000	2	234	4972374	711347	4209330	1243728
3km	70%	20000	2	272	4910996	691714	4171469	1282323
3km	70%	20000	2	294	5995563	757571	5185532	1380048
3km	70%	20000	2	241	4991713	795338	4143089	1370322
3km	70%	20000	2	297	5022641	674200	4291598	1109915
3km	70%	20000	2	263	6346623	798345	5497475	1381300
3km	70%	20000	2	330	6781433	867066	5868200	1616072
3km	70%	20000	2	431	5361016	722249	4592692	1356614
3km	70%	20000	2	309	4937097	700179	4169131	1147344
3km	70%	20000	2	382	5212952	747293	4379044	1315150
3km	70%	20000	2	283	5580771	803146	4713107	1341551
3km	70%	20000	2	226	5370453	773816	4548055	1491372
3km	70%	20000	2	240	5017964	646608	4318214	1156507
3km	70%	20000	2	225	3917273	541568	3313216	1044485
3km	70%	20000	2	359	5590738	701787	4840095	1278171
3km	70%	20000	2	282	5682830	723138	4874706	1532522
3km	70%	20000	2	232	4783940	676576	4042754	1195590
3km	70%	20000	2	237	4462175	658575	3735995	1170454
3km	70%	20000	2	319	4504148	623171	3836867	942347
3km	70%	20000	2	406	4891679	646487	4179128	1238024
3km	70%	20000	2	230	4718877	708755	3960925	1242380
3km	70%	20000	2	299	5563237	770307	4719835	1200409
3km	70%	20000	2	272	4535651	634186	3842529	1176133
3km	70%	20000	2	229	6899568	903310	5946810	1367295
3km	70%	20000	2	427	5382332	721334	4586213	1282870
3km	70%	20000	2	258	4850345	647551	4122559	1175388
3km	70%	20000	2	290	4816758	675202	4075117	1170388
3km	70%	20000	2	264	5618007	695599	4874463	1466548
3km	70%	20000	2	228	6298668	789952	5400514	1396498
3km	70%	20000	2	271	5501883	840481	4597532	1325226
3km	70%	20000	2	304	6081890	858503	5176085	1591632
3km	70%	20000	2	243	4821513	711602	4037196	1166721
3km	70%	20000	2	219	5076884	675746	4367207	1174577
3km	70%	20000	2	467	5044405	680641	4315830	1307770
3km	70%	20000	2	186	3943308	539296	3364094	968441
3km	70%	20000	2	271	5416940	675650	4671607	1195898
3km	70%	20000	2	315	5737176	686099	5007771	1311868
3km	70%	20000	2	238	4568784	637645	3890529	1042131
3km	70%	20000	2	220	4238593	606021	3579937	1094208
3km	70%	20000	2	251	4427196	595220	3774414	1044728
3km	70%	20000	2	239	5409860	668357	4703603	1225439
3km	70%	20000	2	246	6075819	768539	5241064	1286590
3km	70%	20000	2	264	4546617	661072	3841886	1135481
3km	70%	20000	2	263	5344165	719866	4546051	1223235
3km	70%	20000	2	373	5521348	756309	4726792	1295128
3km	70%	20000	2	229	5070265	726293	4283430	1255979
3km	70%	20000	2	330	5897379	734165	5108760	1350393
3km	70%	20000	2	229	5418238	758105	4606742	1164265
3km	70%	20000	2	241	5639472	787865	4783075	1248170
3km	70%	20000	2	236	4321708	591144	3671561	1095532
3km	70%	20000	2	263	5768103	775200	4936823	1392539
3km	70%	20000	2	224	4764014	611152	4110392	1191420
3km	70%	20000	2	337	5811319	817568	4908086	1301256
3km	70%	20000	2	214	4538814	619122	3864079	1092339
3km	70%	20000	2	437	5232355	775616	4395306	1568370
3km	70%	20000	2	204	4784882	676677	4055773	1178082
3km	70%	20000	2	226	4866615	672678	4119366	1182817
3km	70%	20000	2	218	4410724	627399	3743075	1046048
3km	70%	20000	2	300	6010396	704387	5245746	1402170
3km	70%	20000	2	239	4680031	621604	4034020	1047917
3km	70%	20000	2	279	4868753	696023	4110074	1158425
3km	70%	20000	2	259	7280337	958986	6253926	1704255
3km	70%	20000	2	317	4153689	576687	3521699	1038593
3km	70%	20000	2	328	4098929	558482	3471293	1093413
3km	70%	20000	2	209	4632947	648668	3928400	1200614
3km	70%	20000	2	247	5970388	830575	5061292	1526518
3km	70%	20000	2	323	5035103	615066	4369742	1253315
3km	70%	20000	2	258	5665845	778571	4836494	1378500
3km	70%	20000	2	278	5352625	798270	4503261	1235503
3km	70%	20000	2	270	5686546	795887	4836837	1220280
3km	70%	20000	2	181	4428750	621529	3763461	1088304
3km	70%	20000	2	236	5344281	735272	4537562	1306330
3km	70%	20000	2	203	4684539	605366	4039135	1045525
3km	70%	20000	2	345	5765920	702507	5026531	1445280
3km	70%	20000	2	220	5650703	771699	4803779	1274176
3km	70%	20000	2	246	4316161	686663	3568629	1104187
3km	70%	20000	2	235	4862668	666629	4157993	1093709
3km	70%	20000	2	317	6211056	783809	5330827	1488898
3km	70%	20000	2	290	6637027	786203	5766847	1458933
3km	70%	20000	2	206	4111355	584526	3448172	978464
3km	70%	20000	2	267	4908419	649909	4205248	1256272
3km	70%	20000	2	271	6131841	709393	5365159	1421130
3km	70%	20000	2	281	4499793	611607	3848030	1054448
3km	70%	20000	2	290	6998006	776107	6159829	1530747
3km	70%	20000	2	293	6477760	796904	5633890	1229484
3km	70%	20000	2	386	6166135	758088	5362756	1505700
3km	70%	20000	2	329	5791889	694161	5039347	1422205
3km	70%	20000	2	323	5997456	710951	5171947	1478718
3km	70%	20000	2	356	6034018	744240	5213652	1498491
3km	70%	20000	2	289	5560921	755443	4750518	1399061
3km	70%	20000	2	215	5036391	654246	4317266	1153978
3km	70%	20000	2	320	6184710	797503	5324308	1366611
3km	70%	20000	2	301	6015345	750486	5214402	1396726
3km	70%	20000	2	430	6432360	774707	5578101	1640565
3km	70%	20000	2	270	5488073	762647	4671623	1260886
3km	70%	20000	2	276	5973985	803500	5119164	1275098
3km	70%	20000	2	297	4704118	700066	3961242	1087835
3km	70%	20000	2	258	5438291	663561	4717938	1343862
3km	70%	20000	2	261	5774413	780562	4926467	1467243
3km	70%	20000	2	307	4504871	639739	3819858	1110052
3km	70%	20000	2	210	4923537	710954	4165409	1013142
3km	70%	20000	2	278	5257152	746235	4458905	1268271
3km	70%	20000	2	298	4934869	656317	4233843	1188819
3km	70%	20000	2	265	5008694	615816	4351651	1207663
3km	70%	20000	2	267	5269242	714765	4502392	1197676
3km	70%	20000	2	264	5215370	759225	4363650	1306026
3km	70%	20000	2	212	4063229	588199	3416661	959452
3km	70%	20000	2	274	4634006	678239	3882809	1194804
3km	70%	20000	2	328	6146911	760961	5321948	1586912
3km	70%	20000	2	259	5858447	737582	5075730	1354344
3km	70%	20000	2	362	7613587	951463	6564769	1771614
3km	70%	20000	2	188	3855302	544565	3283069	1027063
3km	70%	20000	2	253	5016196	690463	4252850	1246892
3km	70%	20000	2	350	4335031	626327	3660685	1090053
3km	70%	20000	2	246	5469916	710371	4682367	1199551
3km	70%	20000	2	241	4606326	655771	3892294	1063713
3km	70%	20000	2	269	5520001	704905	4766985	1344006
3km	70%	20000	2	299	4798090	698736	4034225	1288305
3km	70%	20000	2	268	6326900	867818	5393127	1602916
3km	70%	20000	2	265	5700244	812870	4810077	1423667
3km	70%	20000	2	285	4936831	709253	4155181	1299614
3km	70%	20000	2	278	5777465	752591	4968302	1472122
3km	70%	20000	2	286	4658240	667397	3926762	1124895
3km	70%	20000	2	369	4937314	636146	4251741	1177372
3km	70%	20000	2	254	6330832	837261	5426499	1544755
3km	70%	20000	2	286	5932390	802799	5063802	1369397
3km	70%	20000	2	344	6327844	817181	5439948	1588566
3km	70%	20000	2	264	4577453	653119	3886200	1043912
3km	70%	20000	2	287	5255182	757204	4440522	1303254
3km	70%	20000	2	352	5773340	731841	4955932	1324636
3km	70%	20000	2	234	6374936	774314	5540632	1481892
3km	70%	20000	2	276	7260230	933332	6255987	1687727
3km	70%	20000	2	264	5187275	649160	4473649	1198694
3km	70%	20000	2	195	5041749	667139	4314301	1216444
3km	70%	20000	2	315	6561195	837405	5645027	1323435
3km	70%	20000	2	416	5414143	666677	4715410	1228095
3km	70%	20000	2	367	6981762	869091	6040108	1573142
3km	70%	20000	2	300	6011683	714213	5236810	1439099
3km	70%	20000	2	226	5596375	738034	4805198	1169762
3km	70%	20000	2	227	4707886	638770	3983772	1240698
3km	70%	20000	2	353	4987507	721980	4213790	1222126
3km	70%	20000	2	278	6011143	699812	5242373	1577171
3km	70%	20000	2	385	6181191	742227	5385508	1365524
3km	70%	20000	2	214	4045088	542383	3442836	984039
3km	70%	20000	2	269	4981471	719350	4196906	1147600
3km	70%	20000	2	258	5485883	710829	4709826	1418135
3km	70%	20000	2	356	4249017	594154	3616738	990199
3km	70%	20000	2	273	4865270	731076	4077726	1137572
3km	70%	20000	2	221	4557388	652091	3856137	1097023
3km	70%	20000	2	246	5990140	845260	5059081	1548138
3km	70%	20000	2	292	4919374	700003	4167533	1232628
3km	70%	20000	2	282	4871406	697991	4103412	1386242
3km	70%	20000	2	218	5063439	698208	4277365	1085098
3km	70%	20000	2	265	4832376	675409	4101599	1002535
3km	70%	20000	2	285	5540913	723069	4753645	1443453
3km	70%	20000	2	308	4212214	567449	3565957	1092884
3km	70%	20000	2	190	4429040	667682	3712726	1165645
3km	70%	20000	2	220	5431984	830590	4554314	1220207
3km	70%	20000	2	321	4172806	591133	3526062	1104449
3km	70%	20000	2	230	4493358	614667	3805024	1181392
3km	70%	20000	2	251	6065330	747003	5269656	1264043
3km	70%	20000	2	211	4907472	680116	4180819	1121616
3km	70%	20000	2	267	5243105	722451	4467702	1286771
3km	70%	20000	2	343	4804921	642852	4097891	1147709
3km	70%	20000	2	265	4653010	685671	3921956	1192619
3km	70%	20000	2	309	4522649	605132	3888408	1143633
3km	70%	20000	2	214	5305058	685192	4567533	1221003
3km	70%	20000	2	228	4701368	687772	3968707	1110261
3km	70%	20000	2	256	4900173	670639	4159387	1153186
3km	70%	20000	2	289	5422427	644615	4686958	1255027
3km	70%	20000	2	313	4281127	579927	3646157	1016822
3km	70%	20000	2	241	5781560	742210	4989806	1384819
3km	70%	20000	2	234	5280416	664660	4562619	1210240
3km	70%	20000	2	283	5162606	682701	4441076	1205083
3km	70%	20000	2	325	6072381	739687	5291177	1395887
3km	70%	20000	2	220	4764120	615657	4120118	1141234
3km	70%	20000	2	245	5521896	820089	4619479	1400447
3km	70%	20000	2	292	6173810	865024	5219654	1560868
3km	70%	20000	2	222	4538076	593842	3904563	1035955
3km	70%	20000	2	295	4383304	593696	3747770	1121768
3km	70%	20000	2	292	4252178	613333	3568122	1102655
3km	70%	20000	2	255	4983868	715432	4217793	1288132
3km	70%	20000	2	276	4974650	699968	4211055	1168022
3km	70%	20000	2	210	5291617	747558	4490882	1044547
3km	70%	20000	2	253	6394883	881858	5444928	1488186
3km	70%	20000	2	304	4901463	659949	4193742	1216590
3km	70%	20000	2	286	5509063	715894	4729435	1332406
3km	70%	20000	2	208	4274625	656593	3558919	1043747
3km	70%	20000	2	298	6274069	834907	5387286	1447404
3km	70%	20000	2	282	5365110	737507	4557085	1264640
3km	70%	20000	2	205	4885677	702735	4123580	1194421
3km	70%	20000	2	261	5946533	719883	5185575	1295884
3km	70%	20000	2	362	4674553	595255	4045531	1138998
3km	70%	20000	2	275	7003410	880105	6025090	1800223
3km	70%	20000	2	202	4939897	721576	4128077	1096928
3km	70%	20000	2	258	5217145	705097	4473525	1283094
3km	70%	20000	2	223	4291405	600199	3659372	1008419
3km	70%	20000	2	284	6450620	894818	5449582	1687589
3km	70%	20000	2	243	5014682	683028	4293170	1157567
3km	70%	20000	2	348	5185963	784878	4352264	1209245
3km	70%	20000	2	214	4731015	632313	4057825	1143565
3km	70%	20000	2	312	6716828	812938	5812038	1576760
3km	70%	20000	2	237	5350198	770104	4524600	1197396
3km	70%	20000	2	191	4650801	646553	3955189	1026167
3km	70%	20000	2	390	5326166	626758	4659716	1283308
3km	70%	20000	2	210	4483767	666154	3751669	1096303
3km	70%	20000	2	335	5881575	733108	5044422	1337556
3km	70%	20000	2	260	5092448	690799	4315423	1228785
3km	70%	20000	2	294	5048997	727475	4216921	1297030
3km	70%	20000	2	272	5906740	774905	5076171	1423521
3km	70%	20000	2	255	4674211	689421	3929083	1176105
3km	70%	20000	2	455	5397455	704977	4625186	1335046
3km	70%	20000	2	335	4604429	660504	3884635	1272018
3km	70%	20000	2	336	6808841	774299	5958474	1451064
3km	70%	20000	2	314	4891849	735498	4108526	1286115
3km	70%	20000	2	280	5277994	718675	4489088	1166468
3km	70%	20000	2	366	5595811	670858	4884726	1357005
3km	70%	20000	2	302	5876347	815014	4963932	1635058
3km	70%	20000	2	228	4892845	679507	4140997	1287332
3km	70%	20000	2	225	5636393	752061	4822390	1315921
3km	70%	20000	2	267	5104099	698499	4356987	1143380
3km	70%	20000	2	300	4987865	640686	4289506	1326612
3km	70%	20000	2	290	4700746	676530	3995885	1312287
3km	70%	20000	2	413	5481928	733137	4694857	1316395
3km	70%	20000	2	258	4822429	633004	4120035	1253088
3km	70%	20000	2	391	4805308	660595	4105008	1184902
3km	70%	20000	2	325	4620017	661264	3903608	1149187
3km	70%	20000	2	301	6627298	765952	5771859	1435546
3km	70%	20000	2	246	5416448	729332	4587507	1312455
3km	70%	20000	2	272	5447540	737018	4651713	1335251
3km	70%	20000	2	184	4723759	664475	4017570	1211871
3km	70%	20000	2	283	4031533	554258	3415511	988230
3km	70%	20000	2	358	7046700	843012	6131929	1699230
3km	70%	20000	2	301	4946762	659814	4222739	1092064
3km	70%	20000	2	223	4858742	700432	4099437	1167212
3km	70%	20000	2	277	4293362	585234	3661782	1019247
3km	70%	20000	2	314	5425640	728722	4642327	1380495
3km	70%	20000	2	300	5337658	744167	4513109	1417482
3km	70%	20000	2	243	4508448	652930	3795551	1198954
3km	70%	20000	2	251	5281635	745665	4469997	1179884
3km	70%	20000	2	210	4950630	710778	4181260	1264468
3km	70%	20000	2	497	3921784	543863	3333203	1072613
3km	70%	20000	2	167	4870574	673472	4121225	1034009
3km	70%	20000	2	309	4716495	664623	3992685	1127455
3km	70%	20000	2	305	6504082	787822	5650190	1477307
3km	70%	20000	2	247	4030499	546657	3444344	985288
3km	70%	20000	2	381	4141388	568952	3531654	1110278
3km	70%	20000	2	335	5142041	782804	4302927	1273761
3km	70%	20000	2	241	5678484	785319	4832832	1292905
3km	70%	20000	2	277	5420887	747644	4613622	1203396
3km	70%	20000	2	306	4586996	641243	3876548	1140655
3km	70%	20000	2	465	5958618	767941	5137742	1569577
3km	70%	20000	2	201	4526558	669156	3813977	1219723
3km	70%	20000	2	200	6135501	892814	5186176	1344216
3km	70%	20000	2	303	5716280	797586	4848543	1583839
3km	70%	20000	2	232	3946100	549959	3359844	960952
3km	70%	20000	2	236	5919054	727488	5140442	1355263
3km	70%	20000	2	268	6604226	848688	5665088	1404136
3km	70%	20000	2	243	5256098	701777	4501047	1196419
3km	70%	20000	2	264	6895273	905840	5918700	1638158
3km	70%	20000	2	249	3921186	578871	3299504	998651
3km	70%	20000	2	265	3992000	528915	3404467	972259
3km	70%	20000	2	378	4610965	651884	3906740	1271174
3km	70%	20000	2	218	5186937	759786	4351498	1395411
3km	70%	20000	2	311	5115286	718353	4325276	1361676
3km	70%	20000	2	311	4685491	636827	3984277	1204133
3km	70%	20000	2	185	5457375	741796	4686326	1275624
3km	70%	20000	2	249	5103476	671188	4382756	1221855
3km	70%	20000	2	212	4526027	621159	3843715	967487
3km	70%	20000	2	227	6410219	819925	5541169	1422532
3km	70%	20000	2	305	5677761	666184	4968689	1401560
3km	70%	20000	2	263	4156472	575578	3539644	1080045
3km	70%	20000	2	245	4235990	591035	3597934	1090680
3km	70%	20000	2	460	6182409	685028	5448435	1350711
3km	70%	20000	2	245	6487478	810792	5616927	1320808
3km	70%	20000	2	355	6235353	771916	5409133	1431914
3km	70%	20000	2	195	4304128	593202	3664157	947120
3km	70%	20000	2	261	4443345	612478	3788523	1058477
3km	70%	20000	2	199	5600609	819722	4717316	1333901
3km	70%	20000	2	263	4919791	702706	4159546	1144948
3km	70%	20000	2	231	5870533	809334	4978890	1504279
3km	70%	20000	2	345	5041454	708612	4264537	1243138
3km	70%	20000	2	283	5391148	762569	4555251	1329803
3km	70%	20000	2	305	5092331	687778	4351013	1356112
3km	70%	20000	2	276	6113963	705054	5348739	1380993
3km	70%	20000	2	196	4196206	628867	3534603	1065978
3km	70%	20000	2	207	4622826	663448	3902958	1133700
3km	70%	20000	2	286	4705267	623889	4036008	1183831
3km	70%	20000	2	288	4617485	648586	3914041	1179634
3km	70%	20000	2	409	4719293	671385	4006896	1286312
3km	70%	20000	2	226	5505858	769147	4680026	1224032
3km	70%	20000	2	308	5797364	713123	5034476	1441446
3km	70%	20000	2	355	5670639	770268	4840777	1306037
3km	70%	20000	2	268	5530234	720654	4770504	1245348
3km	70%	20000	2	211	4766937	658041	4068834	1112758
3km	70%	20000	2	328	4903873	669590	4180236	1233797
3km	70%	20000	2	309	4684317	690135	3937461	1224405
3km	70%	20000	2	305	5421488	729867	4608783	1427115
3km	70%	20000	2	266	5909210	740471	5111844	1302534
3km	70%	20000	2	290	5551252	677084	4813004	1425653
3km	70%	20000	2	318	6189826	918453	5192493	1476528
3km	70%	20000	2	279	6556011	835054	5649427	1416585
3km	70%	20000	2	351	6168959	779826	5344704	1475465
3km	70%	20000	2	274	4991520	639887	4282498	1182029
3km	70%	20000	2	246	6106275	825697	5235022	1331124
3km	70%	20000	2	313	5034333	703262	4261446	1260336
3km	70%	20000	2	229	5990736	722933	5185252	1330895
3km	70%	20000	2	289	5829308	791279	4985323	1251494
3km	70%	20000	2	358	5844525	704330	5048601	1358551
3km	70%	20000	2	398	6597706	766124	5753443	1541748
3km	70%	20000	2	327	5814456	689427	5037785	1343267
3km	70%	20000	2	275	4406017	638448	3732591	1106738
3km	70%	20000	2	293	5463435	781580	4623132	1256870
3km	70%	20000	2	200	4568535	661405	3841729	1180793
3km	70%	20000	2	325	6298968	788940	5447968	1442315
3km	70%	20000	2	251	5002103	652047	4293472	1241035
3km	70%	20000	2	334	5616322	680475	4866535	1381307
3km	70%	20000	2	366	5397801	754462	4590346	1367301
3km	70%	20000	2	347	6458323	757839	5626220	1558074
3km	70%	20000	2	196	5048035	727322	4266257	1183269
3km	70%	20000	2	234	5490133	720277	4717036	1199081
3km	70%	20000	2	269	4408573	679540	3670762	1321282
3km	70%	20000	2	421	6595717	780172	5751267	1598816
3km	70%	20000	2	253	4355625	619667	3660760	1163374
3km	70%	20000	2	265	5416386	711927	4663279	1347176
3km	70%	20000	2	251	4244445	625920	3587059	1075625
3km	70%	20000	2	240	4220040	598176	3575448	1125050
3km	70%	20000	2	257	4567814	664027	3866327	1059242
3km	70%	20000	2	287	6183059	769083	5358589	1358781
3km	70%	20000	2	323	5031951	610885	4364714	1115996
3km	70%	20000	2	426	4001660	518838	3434062	1073039
3km	70%	20000	2	274	5025008	604384	4368834	1224514
3km	70%	20000	2	405	6436272	834626	5541944	1557976
3km	70%	20000	2	460	6007743	733411	5219962	1422525
3km	70%	20000	2	235	6424560	860632	5498132	1398937
3km	70%	20000	2	224	4438423	632430	3757663	1092678
3km	70%	20000	2	239	4373598	575970	3730633	1148899
3km	70%	20000	2	212	4537817	607384	3890288	1121240
3km	70%	20000	2	367	6949586	863675	6006530	1605383
3km	70%	20000	2	296	5292467	754442	4489413	1408925
3km	70%	20000	2	194	4963736	662946	4263644	1141239
3km	70%	20000	2	255	4868304	672741	4115084	1383092
3km	70%	20000	2	234	5322828	677123	4591981	1184201
3km	70%	20000	2	247	3359236	496925	2821162	920066
3km	70%	20000	2	299	4550340	552549	3952909	1089444
3km	70%	20000	2	282	3922333	580293	3300286	974266
3km	70%	20000	2	214	5307990	736009	4496309	1197593
3km	70%	20000	2	229	3597888	501836	3055909	1028668
3km	70%	20000	2	262	5544557	770081	4725567	1264138
3km	70%	20000	2	290	5303938	734085	4533326	1204496
3km	70%	20000	2	196	5511894	748254	4707661	1311958
3km	70%	20000	2	248	6728150	882406	5780502	1502132
3km	70%	20000	2	299	5576832	712083	4829361	1237986
3km	70%	20000	2	191	4418143	587528	3783865	1052765
3km	70%	20000	2	271	4859983	659605	4135861	1200908
3km	70%	20000	2	276	6413538	872899	5458855	1657743
3km	70%	20000	2	264	5070664	638907	4380488	1253717
3km	70%	20000	2	318	4565433	597379	3883981	1050630
3km	70%	20000	2	254	4708708	638507	4000793	1161577
3km	70%	20000	2	302	6684043	869526	5744684	1453404
3km	70%	20000	2	242	4826303	664936	4118588	1285659
3km	70%	20000	2	336	4866797	640095	4168686	1215336
3km	70%	20000	2	264	4726841	655610	4011486	1175306
3km	70%	20000	2	276	5954307	748300	5148727	1339898
3km	70%	20000	2	259	5149557	728077	4352747	1487712
3km	70%	20000	2	286	5924048	847967	5011231	1387738
3km	70%	20000	2	294	5001367	608507	4309459	1237155
3km	70%	20000	2	231	4490723	613699	3850820	1034300
3km	70%	20000	2	207	6112366	850732	5183206	1285454
3km	70%	20000	2	228	5022290	697069	4273805	1209185
3km	70%	20000	2	182	4354626	604318	3694436	995311
3km	70%	20000	2	252	4548482	601827	3904958	1145296
3km	70%	20000	2	305	7075065	903817	6080762	1655133
3km	70%	20000	2	372	4378868	602661	3730001	1177004
3km	70%	20000	2	368	5619233	858399	4668072	1569702
3km	70%	20000	2	224	5191144	694916	4403021	1225210
3km	70%	20000	2	246	5564923	772510	4732434	1264766
3km	70%	20000	2	349	5840566	748849	5032974	1389429
3km	70%	20000	2	201	5315779	738780	4499825	1185159
3km	70%	20000	2	325	6267837	770632	5432396	1545413
3km	70%	20000	2	238	7102819	876800	6144783	1412929
3km	70%	20000	2	213	6251501	847649	5345838	1365256
3km	70%	20000	2	303	4661866	658311	3933925	1168240
3km	70%	20000	2	286	6571552	878413	5624133	1313220
3km	70%	20000	2	416	5996172	756156	5185602	1383752
3km	70%	20000	2	234	4722101	648946	4011732	1003312
3km	70%	20000	2	310	5548896	786900	4667942	1320601
3km	70%	20000	2	278	5874414	822444	4983408	1530719
3km	70%	20000	2	261	6061154	720172	5276500	1352260
3km	70%	20000	2	345	6335776	807798	5479871	1323167
3km	70%	20000	2	289	5872572	817447	4985087	1494930
3km	70%	20000	2	234	5701841	815834	4812521	1373028
3km	70%	20000	2	277	5385603	768396	4516627	1424517
3km	70%	20000	2	357	5754819	766171	4925906	1421413
3km	70%	20000	2	224	4345107	677450	3630907	1087851
3km	70%	20000	2	346	4501985	595928	3835004	1120171
3km	70%	20000	2	239	5386295	696917	4624472	1238073
3km	70%	20000	2	285	4886228	655223	4179452	1018040
3km	70%	20000	2	317	4711499	715154	3942836	1215994
3km	70%	20000	2	274	4332076	599613	3694363	1145710
3km	70%	20000	2	250	4583596	674843	3861522	1061722
3km	70%	20000	2	206	4502343	625877	3823492	1026326
3km	70%	20000	2	278	5655696	854560	4753771	1403936
3km	70%	20000	2	302	5993534	730601	5192692	1369299
3km	70%	20000	2	314	5313700	658898	4613247	1259797
3km	70%	20000	2	271	5278810	713926	4498248	1189156
3km	70%	20000	2	285	6623832	775756	5792332	1736014
3km	70%	20000	2	339	6124596	725724	5348507	1437755
3km	70%	20000	2	257	4254890	601102	3615143	1056235
3km	70%	20000	2	226	4407444	620689	3709499	1171090
3km	70%	20000	2	276	5516153	699699	4742152	1289373
3km	70%	20000	2	252	4935245	700053	4192295	1141502
3km	70%	20000	2	249	5002068	703162	4231563	1255808
3km	70%	20000	2	292	5729153	730301	4906285	1344854
3km	70%	20000	2	220	4475668	607094	3807358	1106249
3km	70%	20000	2	282	4597242	614443	3933520	1140258
3km	70%	20000	2	307	4435029	613340	3782460	1054364
3km	70%	20000	2	223	4081588	604252	3411442	1067285
3km	70%	20000	2	234	5395741	637141	4685617	1252017
3km	70%	20000	2	256	6207686	762635	5360392	1556901
3km	70%	20000	2	226	4677688	666984	3977891	962497
3km	70%	20000	2	232	5816106	750533	5000280	1420153
3km	70%	20000	2	260	4370852	623729	3667786	1102792
3km	70%	20000	2	399	6227166	783086	5393096	1484821
3km	70%	20000	2	208	5013577	706646	4239027	1158051
3km	70%	20000	2	240	4470521	597847	3830855	1002781
3km	70%	20000	2	231	4205038	619155	3546556	1003923
3km	70%	20000	2	330	6502137	801341	5615378	1326221
3km	70%	20000	2	331	4297854	542555	3677825	1032619
3km	70%	20000	2	325	6916947	864605	5976481	1551130
3km	70%	20000	2	170	4079156	588421	3459149	918501
3km	70%	20000	2	244	4706718	633737	4039504	1157417
3km	70%	20000	2	350	6294851	826870	5422191	1452542
3km	70%	20000	2	347	6226899	722998	5449882	1380405
3km	70%	20000	2	238	4954847	672448	4222980	1157028
3km	70%	20000	2	234	4601206	635705	3917125	1096565
3km	70%	20000	2	302	6490648	762556	5671749	1480762
3km	70%	20000	2	252	5492755	817224	4621528	1450371
3km	70%	20000	2	341	4805693	678327	3995320	1295475
3km	70%	20000	2	291	6127204	732649	5349150	1411434
3km	70%	20000	2	187	4702349	696407	3934066	1054403
3km	70%	20000	2	332	6363285	829412	5487190	1637253
3km	70%	20000	2	299	5995985	757060	5140908	1393785
3km	70%	20000	2	206	4315543	581726	3666230	1070900
3km	70%	20000	2	266	4800806	648874	4092027	1115297
3km	70%	20000	2	237	4828839	664380	4094594	1202846
3km	70%	20000	2	467	7344672	918724	6336965	1626834
3km	70%	20000	2	261	4521215	636139	3828614	1173990
3km	70%	20000	2	238	6432003	809813	5556558	1477032
3km	70%	20000	2	318	6045753	742984	5250889	1348883
3km	70%	20000	2	336	4689773	624142	4002870	1174964
3km	70%	20000	2	357	4405781	622148	3711474	1181031
3km	70%	20000	2	231	5359810	710167	4582821	1237597
3km	70%	20000	2	258	7226813	892900	6257126	1598504
3km	70%	20000	2	244	4583570	626746	3917930	1098702
3km	70%	20000	2	313	6432781	840464	5538949	1443855
3km	70%	20000	2	304	5331277	714031	4548194	1203566
3km	70%	20000	2	245	4111291	581993	3481682	1086083
3km	70%	20000	2	265	5596690	728226	4771973	1289071
3km	70%	20000	2	289	5829792	783702	4951503	1354029
3km	70%	20000	2	288	4388571	649619	3687149	1141170
3km	70%	20000	2	259	5786125	838560	4901458	1227144
3km	70%	20000	2	345	5346361	764208	4522141	1309869
3km	70%	20000	2	210	4453785	629516	3773409	937165
3km	70%	20000	2	328	4833562	712494	4085878	1371924
3km	70%	20000	2	323	4959413	672110	4242343	1142500
3km	70%	20000	2	283	6121987	799721	5282972	1469177
3km	70%	20000	2	406	7721368	960322	6687561	1946800
3km	70%	20000	2	388	6090983	743633	5270216	1489145
3km	70%	20000	2	212	4610547	580830	3978309	1117413
3km	70%	20000	2	267	6801906	812862	5923482	1453853
3km	70%	20000	2	304	5520154	766890	4706607	1400845
3km	70%	20000	2	235	4598484	687165	3835971	1328996
3km	70%	20000	2	262	4083070	608233	3433278	1055485
3km	70%	20000	2	372	5240165	725613	4459792	1398970
3km	70%	20000	2	252	4724919	647986	4033416	1173989
3km	70%	20000	2	321	6185398	803342	5330030	1518865
3km	70%	20000	2	304	6323226	783765	5482424	1496072
3km	70%	20000	2	321	6868847	849019	5949638	1471802
3km	70%	20000	2	241	4275472	585334	3612442	1083620
3km	70%	20000	2	271	5052015	765542	4200564	1348514
3km	70%	20000	2	248	4825734	658447	4105819	1200412
3km	70%	20000	2	271	5674794	723594	4878469	1418910
3km	70%	20000	2	197	5063847	746239	4265334	1124584
3km	70%	20000	2	232	5081128	724355	4270593	1278521
3km	70%	20000	2	306	6338553	825647	5473750	1497153
3km	70%	20000	2	344	6772919	869449	5829170	1596177
3km	70%	20000	2	373	5553828	743995	4734178	1342814
3km	70%	20000	2	280	4078285	566751	3468111	970775
3km	70%	20000	2	323	4669681	645211	3976988	1249127
3km	70%	20000	2	257	5282763	628593	4595562	1258847
3km	70%	20000	2	181	4576385	624727	3910343	1088807
3km	70%	20000	2	281	5819910	811071	4906051	1551025
3km	70%	20000	2	329	6557583	797061	5696614	1721807
3km	70%	20000	2	256	6522809	876755	5589685	1462455
3km	70%	20000	2	320	4997913	707542	4248400	1163760
3km	70%	20000	2	260	6641337	875317	5676095	1522328
3km	70%	20000	2	337	6793973	904621	5804064	1472693
3km	70%	20000	2	201	4924356	733760	4134461	1267941
3km	70%	20000	2	272	4437979	623309	3725379	1225494
3km	70%	20000	2	243	4683046	668761	3980002	1075931
3km	70%	20000	2	289	4659029	640175	3955465	1347717
3km	70%	20000	2	253	5053507	695399	4302795	1230358
3km	70%	20000	2	240	4847177	662923	4118251	1294872
3km	70%	20000	2	240	4961890	676629	4225909	1214889
3km	70%	20000	2	356	5871139	786397	5020125	1536002
3km	70%	20000	2	247	5106201	722659	4331090	1261230
3km	70%	20000	2	319	5834896	838395	4925215	1311547
3km	70%	20000	2	243	4963089	688055	4226133	1171314
3km	70%	20000	2	258	4203767	615550	3540407	1138357
3km	70%	20000	2	324	6473690	790904	5632064	1381422
3km	70%	20000	2	239	5436193	734915	4644559	1300720
3km	70%	20000	2	393	6293159	790629	5451003	1637999
3km	70%	20000	2	259	5795016	780236	4965661	1285931
3km	70%	20000	2	221	5260091	700811	4515815	1279434
3km	70%	20000	2	242	5681546	753272	4865730	1279673
3km	70%	20000	2	316	5924036	703577	5146332	1357030
3km	70%	20000	2	233	4849222	680149	4104021	1103569
3km	70%	20000	2	273	5688698	709148	4916462	1441533
3km	70%	20000	2	246	4789740	651333	4090057	1164967
3km	70%	20000	2	228	5073637	689479	4318310	1186183
3km	70%	20000	2	310	5495955	699439	4733560	1316965
3km	70%	20000	2	271	4822046	677704	4088716	1137659
3km	70%	20000	2	189	4316556	588802	3670067	950491
3km	70%	20000	2	240	4686676	695905	3936533	1211456
3km	70%	20000	2	359	5660701	732223	4865920	1425352
3km	70%	20000	2	269	4949904	595976	4302634	1330014
3km	70%	20000	2	324	5695691	766175	4861086	1305124
3km	70%	20000	2	284	7330179	974210	6281609	1808520
3km	70%	20000	2	406	6243125	739775	5447663	1462688
3km	70%	20000	2	378	6331119	778117	5478487	1498668
3km	70%	20000	2	266	3417178	482948	2902133	856456
3km	70%	20000	2	241	5560693	724227	4760550	1443807
3km	70%	20000	2	202	4911446	710723	4141969	1176304
3km	70%	20000	2	239	5361040	722324	4591980	1263251
3km	70%	20000	2	237	6799140	911722	5808158	1463238
3km	70%	20000	2	210	4694021	676780	3954574	1143861
3km	70%	20000	2	309	6963900	898299	6002905	1630152
3km	70%	20000	2	250	4890534	693826	4126588	1055018
3km	70%	20000	2	299	4630187	669386	3904389	1247772
3km	70%	20000	2	276	4784456	705209	4011254	1188275
3km	70%	20000	2	201	4609246	657854	3911510	1079523
3km	70%	20000	2	238	4687697	665637	3969208	1228219
3km	70%	20000	2	318	5850942	741153	5024901	1339199
3km	70%	20000	2	285	5151265	684890	4417892	1325812
3km	70%	20000	2	320	5936237	737842	5135713	1426066
3km	70%	20000	2	319	5905946	894136	4912577	1594757
3km	70%	20000	2	251	5038947	727256	4261101	1202374
3km	70%	20000	2	260	5126659	726235	4346811	1108851
3km	70%	20000	2	347	6623879	902182	5667557	1649647
3km	70%	20000	2	361	5886181	755165	5061691	1352152
3km	70%	20000	2	276	5538798	752431	4724850	1288730
3km	70%	20000	2	239	5373179	723702	4614610	1380080
3km	70%	20000	2	353	7184397	896196	6234087	1527869
3km	70%	20000	2	343	4760879	691038	4032019	1248303
3km	70%	20000	2	410	5605903	720072	4849585	1377815
3km	70%	20000	2	268	4951689	753699	4142407	1192174
3km	70%	20000	2	371	5135987	699584	4365810	1385305
3km	70%	20000	2	276	5889052	705767	5103614	1408789
3km	70%	20000	2	209	4698518	646578	4010545	1079326
3km	70%	20000	2	215	4534321	647747	3810817	1177487
3km	70%	20000	2	278	6830895	920217	5828486	1671289
3km	70%	20000	2	243	4636557	655782	3911444	1294013
3km	70%	20000	2	300	6050617	810271	5173507	1444413
3km	70%	20000	2	217	5815825	725062	5037880	1394186
3km	70%	20000	2	209	4414699	660176	3676623	1137888
3km	70%	20000	2	404	7253231	885882	6303874	1626456
3km	70%	20000	2	230	4253192	556557	3614038	1141116
3km	70%	20000	2	239	5137023	814076	4227424	1464349
3km	70%	20000	2	238	4619577	654166	3911768	1193977
3km	70%	20000	2	229	4970156	661663	4238130	1221263
3km	70%	20000	2	280	5570167	643704	4877284	1178674
3km	70%	20000	2	331	6243759	759110	5438491	1500948
3km	70%	20000	2	216	5292361	760895	4456642	1274256
3km	70%	20000	2	252	4366058	593783	3714755	1068899
3km	70%	20000	2	201	4913326	671326	4190634	986732
3km	70%	20000	2	198	4198755	593159	3564680	968069
3km	70%	20000	2	253	4981459	664919	4232347	1146385
3km	70%	20000	2	233	4600982	654311	3892330	1078755
3km	70%	20000	2	268	5007729	762612	4195280	1264106
3km	70%	20000	2	306	5658264	717595	4880070	1445691
3km	70%	20000	2	214	4890416	688595	4115210	1270671
3km	70%	20000	2	240	5627009	732957	4812035	1361824
3km	70%	20000	2	237	5907952	779560	5060834	1449039
3km	70%	20000	2	319	5785981	827688	4893064	1492422
3km	70%	20000	2	176	4510728	638387	3832730	1152315
3km	70%	20000	2	272	5872406	745138	5054077	1431730
3km	70%	20000	2	235	4821806	644626	4116141	1047576
3km	70%	20000	2	312	4860431	710966	4097715	1230091
3km	70%	20000	2	446	6458817	756329	5622413	1499584
3km	70%	20000	2	240	5450846	683606	4693363	1328769
3km	70%	20000	2	324	6875371	860572	5941047	1600223
3km	70%	20000	2	280	4577419	601390	3931540	1197388
3km	70%	20000	2	296	6191819	794761	5337575	1447306
3km	70%	20000	2	404	4984005	713659	4219478	1427572
3km	70%	20000	2	208	4828350	691377	4101154	1131999
3km	70%	20000	2	265	5683594	691001	4936038	1296735
3km	70%	20000	2	244	5056052	733890	4257713	1215176
3km	70%	20000	2	241	4716073	700666	3964265	1119180
3km	70%	20000	2	252	5783403	702773	5030087	1227370
3km	70%	20000	2	288	5235686	709552	4483910	1341448
3km	70%	20000	2	236	5223010	756697	4384668	1312205
3km	70%	20000	2	251	4500936	665344	3784342	1132603
3km	70%	20000	2	215	5359104	760723	4519761	1252373
3km	70%	20000	2	427	7446157	903577	6476572	1793050
3km	70%	20000	2	288	4742336	702475	3982402	1200190
3km	70%	20000	2	292	5276562	650121	4566447	1345974
3km	70%	20000	2	238	4466932	624307	3794073	1112872
3km	70%	20000	2	286	5603074	749931	4809350	1494818
3km	70%	20000	2	220	6481519	867719	5538207	1374912
3km	70%	20000	2	248	7223372	933686	6206039	1583631
3km	70%	20000	2	290	4318842	609745	3665947	1054945
3km	70%	20000	2	251	3966026	562338	3367658	1013262
3km	70%	20000	2	243	5058044	709107	4267171	1194273
3km	70%	20000	2	243	5542802	724852	4775261	1333282
3km	70%	20000	2	372	5941570	808455	5050562	1456080
3km	70%	20000	2	236	4643688	648696	3958460	1181944
3km	70%	20000	2	392	5508486	695293	4744770	1312099
3km	70%	20000	2	329	6306537	787871	5429175	1653397
3km	70%	20000	2	298	4519759	667537	3798287	1153670
3km	70%	20000	2	352	5194570	808386	4332488	1328701
3km	70%	20000	2	203	4905595	653125	4185843	1043057
3km	70%	20000	2	402	5331811	771299	4510871	1327846
3km	70%	20000	2	326	5553502	777331	4735703	1274329
3km	70%	20000	2	257	5872158	750134	5049365	1430157
3km	70%	20000	2	258	5156828	640457	4456352	1031994
3km	70%	20000	2	245	4574798	667639	3869937	1141428
3km	70%	20000	2	250	4740613	704214	3968365	1249520
3km	70%	20000	2	199	5361959	699592	4618800	1264665
3km	70%	20000	2	242	7015793	940223	6008852	1716249
3km	70%	20000	2	259	5048134	740849	4246807	1145279
3km	70%	20000	2	307	7130775	982179	6082495	1413333
3km	70%	20000	2	342	5116766	659756	4401566	1172979
3km	70%	20000	2	395	6176025	760532	5380835	1419162
3km	70%	20000	2	338	6156896	793865	5279768	1587475
3km	70%	20000	2	323	4855500	617713	4169634	1142360
3km	70%	20000	2	383	5877406	713441	5114156	1381881
3km	70%	20000	2	245	4775011	643635	4060173	1013414
3km	70%	20000	2	299	5695304	772115	4857464	1249412
3km	70%	20000	2	195	5403397	728722	4623729	1105427
3km	70%	20000	2	252	5445718	727023	4661946	1271773
3km	70%	20000	2	261	4577435	630490	3895677	1251437
3km	70%	20000	2	255	4954996	672003	4221033	1101758
3km	70%	20000	2	309	5807170	764932	4986750	1309506
3km	70%	20000	2	246	4279287	589346	3646015	1040463
3km	70%	20000	2	294	3854114	568759	3219978	1025149
3km	70%	20000	2	304	5148910	715010	4362956	1220214
3km	70%	20000	2	245	5288347	728941	4487619	1363147
3km	70%	20000	2	207	4097925	535306	3484187	962750
3km	70%	20000	2	192	4707999	679311	3983386	1038707
3km	70%	20000	2	320	5657447	810696	4739874	1457135
3km	70%	20000	2	287	6352884	773097	5511936	1406663
3km	70%	20000	2	262	5470521	731376	4685633	1182392
3km	70%	20000	2	221	6292990	896050	5344132	1430629
3km	70%	20000	2	215	5021443	606009	4367580	1126552
3km	70%	20000	2	333	5356780	706936	4578735	1303559
3km	70%	20000	2	313	6322600	710253	5551522	1342103
3km	70%	20000	2	215	3958846	566481	3346457	995383
3km	70%	20000	2	242	5292380	762924	4468349	1192479
3km	70%	20000	2	296	5106321	762050	4279205	1175932
3km	70%	20000	2	395	5041433	703395	4284032	1226349
3km	70%	20000	2	306	4928220	688810	4190706	1268844
3km	70%	20000	2	238	5419635	747939	4595606	1307552
3km	70%	20000	2	208	4591186	641084	3904300	1110263
3km	70%	20000	2	258	5932458	759202	5128935	1419605
3km	70%	20000	2	280	5193076	719796	4429756	1369232
3km	70%	20000	2	345	7100120	888583	6152696	1473028
3km	70%	20000	2	214	4526935	591545	3884754	1052351
3km	70%	20000	2	286	5548004	737848	4751610	1319523
3km	70%	20000	2	239	3570013	502477	3024666	812817
3km	70%	20000	2	362	6530481	836320	5605494	1489515
3km	70%	20000	2	288	6601344	845188	5659321	1594683
3km	70%	20000	2	389	5023131	717346	4229630	1433073
3km	70%	20000	2	180	5415222	738946	4633451	1092672
3km	70%	20000	2	220	4910434	737180	4134864	1219092
3km	70%	20000	2	208	4829308	641575	4113231	1161807
3km	70%	20000	2	430	6354275	732095	5546288	1502298
3km	70%	20000	2	247	5915403	761467	5097598	1256676
3km	70%	20000	2	391	7622595	976870	6550469	1626677
3km	70%	20000	2	203	4147179	562711	3532120	1006521
3km	70%	20000	2	273	4118710	557603	3524764	1056703
3km	70%	20000	2	400	6710086	811201	5843320	1642820
3km	70%	20000	2	184	3687473	498047	3135836	1003073
3km	70%	20000	2	212	5982203	814272	5106055	1592013
3km	70%	20000	2	296	5320561	762070	4497987	1225295
3km	70%	20000	2	243	4648699	643705	3958785	1133020
3km	70%	20000	2	256	4571237	624436	3885205	1206146
3km	70%	20000	2	211	5154543	710091	4400340	1190063
3km	70%	20000	2	312	5688488	706831	4898559	1432274
3km	70%	20000	2	329	6641809	772628	5791813	1625771
3km	70%	20000	2	246	4768936	682913	4049085	1138971
3km	70%	20000	2	202	4209375	567815	3578487	1044670
3km	70%	20000	2	364	5970792	797716	5123667	1430597
3km	70%	20000	2	276	4935339	677324	4192716	1163919
3km	70%	20000	2	282	4730498	541440	4152014	1174030
3km	70%	20000	2	287	4948150	690048	4211881	1245853
3km	70%	20000	2	206	4760959	658385	4056598	1001349
3km	70%	20000	2	284	5008274	682159	4280240	1345231
3km	70%	20000	2	271	5299256	690392	4555357	1206260
3km	70%	20000	2	281	4561921	627064	3902065	1007533
3km	70%	20000	2	218	5377395	678022	4613258	1108397
3km	70%	20000	2	353	5751809	703991	4989299	1442462
3km	70%	20000	2	406	4354043	661060	3642658	1130863
3km	70%	20000	2	306	4592871	619831	3892381	1179684
3km	70%	20000	2	233	4325731	553754	3710262	1040409
3km	70%	20000	2	265	5003075	670717	4262805	1219529
3km	70%	20000	2	336	5008378	694295	4236687	1322988
3km	70%	20000	2	228	6765639	840246	5864099	1600186
3km	70%	20000	2	298	5439420	766410	4621267	1206764
3km	70%	20000	2	212	4477050	643682	3776553	1080520
3km	70%	20000	2	295	5597739	726732	4812753	1255335
3km	70%	20000	2	351	4285135	618273	3627340	1128756
3km	70%	20000	2	307	4388531	589610	3746344	1085824
3km	70%	20000	2	249	4591853	698893	3854670	930038
3km	70%	20000	2	305	4985481	636560	4306448	1171703
3km	70%	20000	2	238	4653069	616337	3982533	1066182
3km	70%	20000	2	183	4486772	630637	3818831	967252
3km	70%	20000	2	309	4864119	705012	4084945	1117266
3km	70%	20000	2	353	6625479	792209	5774723	1493910
3km	70%	20000	2	330	6320076	793914	5449491	1306538
3km	70%	20000	2	357	7084554	827449	6193370	1720501
3km	70%	20000	2	248	7317119	914042	6340502	1613267
3km	70%	20000	2	264	5882969	758594	5074853	1228966
3km	70%	20000	2	238	4585470	648499	3879264	1061255
3km	70%	20000	2	273	3734984	503452	3186602	991404
3km	70%	20000	2	215	5497400	756425	4676033	1342612
3km	70%	20000	2	286	6634644	783933	5787739	1625051
3km	70%	20000	2	270	4532256	687915	3794540	1100866
3km	70%	20000	2	347	5588395	801467	4702793	1361926
3km	70%	20000	2	209	4886237	682772	4150452	1139897
3km	70%	20000	2	239	5789449	743182	4968534	1304116
3km	70%	20000	2	280	5276620	718399	4486256	1129657
3km	70%	20000	2	240	3881946	568581	3269700	1080695
3km	70%	20000	2	252	6585695	898822	5608242	1569391
3km	70%	20000	2	234	4905263	684934	4161130	1131518
3km	70%	20000	2	359	6256024	740251	5451451	1524850
3km	70%	20000	2	215	6448560	806078	5583237	1609182
3km	70%	20000	2	219	4852552	679104	4117016	1043591
3km	70%	20000	2	215	4908262	701580	4126624	1142890
3km	70%	20000	2	332	5741829	821517	4867213	1446677
3km	70%	20000	2	277	5034012	653271	4312056	1242045
3km	70%	20000	2	239	5921039	762325	5092013	1369493
3km	70%	20000	2	317	5338146	667431	4629791	1174184
3km	70%	20000	2	345	5033848	658919	4303165	1310981
3km	70%	20000	2	291	7280993	949212	6283689	1499000
3km	70%	20000	2	216	5072409	731108	4269251	1129505
3km	70%	20000	2	257	6140846	758386	5307332	1449656
3km	70%	20000	2	280	4732770	652510	4027625	1116170
3km	70%	20000	2	249	5554808	738200	4760015	1228058
3km	70%	20000	2	370	5992360	789866	5152651	1540678
3km	70%	20000	2	296	6516299	854092	5589292	1625876
3km	70%	20000	2	301	5265081	724803	4479715	1377657
3km	70%	20000	2	354	5657009	766007	4803776	1397721
3km	70%	20000	2	273	5363955	765684	4541146	1440354
3km	70%	20000	2	313	6785026	870558	5811108	1620900
3km	70%	20000	2	270	5664719	773122	4835082	1359920
3km	70%	20000	2	238	5060450	708296	4305609	1231078
3km	70%	20000	2	287	6075465	758178	5258184	1339600
3km	70%	20000	2	449	7165144	867131	6243129	1636512
3km	70%	20000	2	280	5145496	684639	4381858	1300633
3km	70%	20000	2	358	5738828	716763	4923803	1620573
3km	70%	20000	2	290	4368113	533757	3783362	1110848
3km	70%	20000	2	266	5147805	682875	4392427	1106506
3km	70%	20000	2	301	5098912	691290	4360801	1227319
3km	70%	20000	2	240	5786510	869925	4844678	1345208
3km	70%	20000	2	244	5451728	733737	4658929	1151006
3km	70%	20000	2	241	4685262	647800	4005766	1026068
3km	70%	20000	2	246	5259722	717418	4486690	1399399
3km	70%	20000	2	258	5519682	770056	4680138	1194818
3km	70%	20000	2	292	4783021	681694	4015606	1364085
3km	70%	20000	2	225	4949809	723976	4161582	1200804
3km	70%	20000	2	329	6878923	810664	5988252	1683314
3km	70%	20000	2	279	5364545	738224	4560736	1300762
3km	70%	20000	2	190	3951012	511308	3392198	1012277
3km	70%	20000	2	227	6447288	852842	5508603	1481349
3km	70%	20000	2	309	5916527	753096	5106619	1421168
3km	70%	20000	2	373	4413319	618098	3749629	1057462
3km	70%	20000	2	252	5812358	841272	4914230	1445599
3km	70%	20000	2	282	4861953	692287	4109776	1377052
3km	70%	20000	2	327	5393972	766678	4507810	1332052
3km	70%	20000	2	265	5477367	705719	4719486	1158955
3km	70%	20000	2	289	6190208	708853	5436009	1445723
3km	70%	20000	2	259	5407611	665443	4689474	1249214
3km	70%	20000	2	237	6057444	765409	5236921	1411255
3km	70%	20000	2	269	5460024	668277	4752600	1285784
3km	70%	20000	2	269	5423130	784880	4577797	1123355
3km	70%	20000	2	244	4565234	617399	3913170	1073393
3km	70%	20000	2	383	6779734	932375	5774183	1807070
3km	70%	20000	2	272	5563601	778689	4733757	1187293
3km	70%	20000	2	229	4291452	566180	3666241	1224092
3km	70%	20000	2	257	5030251	691639	4279283	1228651
3km	70%	20000	2	213	4791125	632798	4108261	1284507
3km	70%	20000	2	355	5359904	764361	4546486	1348007
3km	70%	20000	2	285	4873629	657847	4165002	1243861
3km	70%	20000	2	311	5893895	795442	5038637	1453999
3km	70%	20000	2	226	4735041	675291	4011829	1099098
3km	70%	20000	2	295	4982366	668544	4250304	1264779
3km	70%	20000	2	310	3979335	571475	3360786	1039858
3km	70%	20000	2	236	4648278	644896	3961003	1225753
3km	70%	20000	2	290	7004139	909440	6029630	1574445
3km	70%	20000	2	349	5017642	684601	4287322	1229596
3km	70%	20000	2	294	4938245	667538	4221764	1235582
3km	70%	20000	2	287	6275756	756205	5442618	1448540
3km	70%	20000	2	341	5514635	704046	4758584	1458970
3km	70%	20000	2	277	6034132	782403	5198666	1465887
3km	70%	20000	2	298	5582892	735194	4772428	1413315
3km	70%	20000	2	268	5561271	831766	4646236	1245538
3km	70%	20000	2	172	5293010	788034	4436969	1047057
3km	70%	20000	2	276	5385011	744474	4597668	1235699
3km	70%	20000	2	364	5397218	666612	4670195	1228562
3km	70%	20000	2	343	5253586	724032	4433768	1293327
3km	70%	20000	2	319	6457374	830343	5552169	1499680
3km	70%	20000	2	302	7652954	936711	6645596	1613945
3km	70%	20000	2	242	5244602	722369	4475543	1198376
3km	70%	20000	2	261	5489143	745832	4644120	1328859
3km	70%	20000	2	267	4345178	635356	3665170	1023062
3km	70%	20000	2	314	6068468	743656	5250678	1391720
3km	70%	20000	2	286	4829766	674643	4107785	1034351
3km	70%	20000	2	379	7288785	925224	6284895	1602392
3km	70%	20000	2	294	4442179	667789	3735139	1136161
3km	70%	20000	2	246	4870545	647913	4173333	1146352
3km	70%	20000	2	281	4512711	609162	3841930	1104089
3km	70%	20000	2	191	3759092	524882	3209559	1004623
3km	70%	20000	2	254	4666602	679652	3939480	1212973
3km	70%	20000	2	238	5706809	817543	4814120	1329039
3km	70%	20000	2	274	4199262	589496	3570470	924988
3km	70%	20000	2	246	5069081	750255	4261021	1229572
3km	70%	20000	2	258	5767002	774446	4923376	1456348
3km	70%	20000	2	279	6448696	833449	5553391	1568206
3km	70%	20000	2	353	8277331	1023894	7187009	1936280
3km	70%	20000	2	235	4736832	661223	4002948	1182759
3km	70%	20000	2	287	5441885	694853	4702283	1293005
3km	70%	20000	2	343	4898949	696893	4143639	1117372
3km	70%	20000	2	277	5363085	629420	4673947	1345446
3km	70%	20000	2	308	5482596	703867	4724209	1215401
3km	70%	20000	2	241	5340925	691273	4591913	1221099
3km	70%	20000	2	256	4534714	623534	3857754	1138643
3km	70%	20000	2	219	4825845	676968	4088633	1049931
3km	70%	20000	2	266	5258305	718029	4497980	1203322
3km	70%	20000	2	280	5223160	726716	4411000	1273875
3km	70%	20000	2	255	5737272	720778	4959609	1278003
3km	70%	20000	2	277	5345095	637570	4643580	1280313
3km	70%	20000	2	198	4507859	606157	3851607	996957
3km	70%	20000	2	205	4840673	664527	4131731	1219056
3km	70%	20000	2	215	4723461	675500	3998751	1301735
3km	70%	20000	2	282	4455783	626366	3787488	1158984
3km	70%	20000	2	400	6214394	879147	5217237	1544087
3km	70%	20000	2	367	4309925	610479	3639610	1071694
3km	70%	20000	2	419	6635868	741969	5845986	1543260
3km	70%	20000	2	256	7290283	879896	6327599	1656628
3km	70%	20000	2	281	4984012	703471	4226061	1380634
3km	70%	20000	2	246	4594572	656721	3887394	1125161
3km	70%	20000	2	341	6806446	845937	5903929	1435057
3km	70%	20000	2	248	6556735	825233	5678001	1576903
3km	70%	20000	2	426	6565913	787099	5718583	1588631
3km	70%	20000	2	212	5038165	727295	4262811	1157918
3km	70%	20000	2	318	6276016	729493	5499115	1426434
3km	70%	20000	2	209	4583865	678587	3866762	1071552
3km	70%	20000	2	268	5397088	750757	4583837	1195943
3km	70%	20000	2	299	4423313	602689	3763778	1165392
3km	70%	20000	2	325	4863226	640890	4171953	1142827
3km	70%	20000	2	277	5182243	778301	4344326	1458174
3km	70%	20000	2	282	4679510	638931	3941657	1275875
3km	70%	20000	2	304	5813755	795588	4966688	1471909
3km	70%	20000	2	260	4555758	651586	3838367	1397280
3km	70%	20000	2	319	6340614	708589	5560366	1502147
3km	70%	20000	2	375	5444817	710410	4660635	1383781
3km	70%	20000	2	241	5131708	730065	4266659	1296096
3km	70%	20000	2	305	4464545	632317	3781019	1198372
3km	70%	20000	2	268	5677840	706072	4897341	1321496
3km	70%	20000	2	227	4811004	562538	4217647	1123808
3km	70%	20000	2	280	5254837	703080	4498126	1212389
3km	70%	20000	2	413	6608013	816594	5699172	1652674
3km	70%	20000	2	213	5362639	797704	4479343	1366333
3km	70%	20000	2	382	5886320	778802	5038194	1432360
3km	70%	20000	2	292	5120729	712129	4334869	1335117
3km	70%	20000	2	515	6577314	876962	5648238	1624635
3km	70%	20000	2	239	5416311	703699	4637719	1251637
3km	70%	20000	2	271	6096621	796906	5247741	1446646
3km	70%	20000	2	487	5892324	671620	5171544	1372496
3km	70%	20000	2	257	4853547	677803	4097309	1149922
3km	70%	20000	2	269	5183546	687501	4412405	1223282
3km	70%	20000	2	294	6922915	875039	5965877	1550691
3km	70%	20000	2	266	5981431	741248	5171742	1333932
3km	70%	20000	2	396	5937989	774377	5123306	1439007
3km	70%	20000	2	277	5241639	729447	4439603	1309639
3km	70%	20000	2	257	6864486	882156	5927635	1487116
3km	70%	20000	2	432	8058735	960259	7020854	1718146
3km	70%	20000	2	350	6134759	803692	5277745	1407648
3km	70%	20000	2	298	5881748	755720	5055408	1417879
3km	70%	20000	2	374	6478158	807454	5592630	1551066
3km	70%	20000	2	281	4025769	602569	3379485	1123317
3km	70%	20000	2	221	5861955	839514	4958213	1313535
3km	70%	20000	2	364	6511191	863486	5572708	1694336
3km	70%	20000	2	315	4473266	589400	3848616	1102210
3km	70%	20000	2	439	5733600	738682	4953044	1424373
3km	70%	20000	2	295	5028364	708055	4251280	1291670
3km	70%	20000	2	278	5894280	699325	5140358	1335075
3km	70%	20000	2	253	4404057	631733	3730527	1141932
3km	70%	20000	2	222	3930816	543236	3344602	1001127
3km	70%	20000	2	337	6048451	775165	5204018	1482836
3km	70%	20000	2	419	4557968	619202	3882223	1124805
3km	70%	20000	2	300	6879481	843698	5973595	1558268
3km	70%	20000	2	277	6492345	830421	5544531	1625639
3km	70%	20000	2	262	5385106	751756	4568064	1350360
3km	70%	20000	2	317	3940812	567981	3314086	1037055
3km	70%	20000	2	289	6303191	734558	5506862	1444396
3km	70%	20000	2	284	5474007	837178	4583718	1356300
3km	70%	20000	2	233	4744717	646028	4049201	1200674
3km	70%	20000	2	215	5064081	663754	4355704	1045913
3km	70%	20000	2	310	5034365	706115	4239867	1262360
3km	70%	20000	2	338	5607630	794283	4729106	1495638
3km	70%	20000	2	281	7629176	906760	6665088	1599228
3km	70%	20000	2	240	5163709	734798	4373010	1272573
3km	70%	20000	2	296	5757054	751323	4937976	1390290
3km	70%	20000	2	209	4175029	587572	3545872	1021887
3km	70%	20000	2	299	4633931	607604	3957564	1146096
3km	70%	20000	2	225	5640215	798665	4760087	1139177
3km	70%	20000	2	276	5917735	720755	5135037	1525794
3km	70%	20000	2	299	5968090	781909	5130447	1491084
3km	70%	20000	2	388	6399547	849579	5482876	1625628
3km	70%	20000	2	240	5034399	693164	4284898	1099573
3km	70%	20000	2	272	5580286	792323	4728034	1535201
3km	70%	20000	2	254	3970978	528433	3385783	921392
3km	70%	20000	2	232	5837051	769271	5010977	1424488
3km	70%	20000	2	489	7279972	836397	6379469	1624372
3km	70%	20000	2	275	6459206	857107	5536642	1398922
3km	70%	20000	2	233	5653180	767082	4842997	1177713
3km	70%	20000	2	238	5648993	766261	4790744	1192616
3km	70%	20000	2	228	4928986	743844	4120217	1150272
3km	70%	20000	2	284	5227978	704352	4463743	1189778
3km	70%	20000	2	309	6528712	786863	5682977	1591951
3km	70%	20000	2	283	4538224	615478	3867526	1199687
3km	70%	20000	2	365	6675646	827773	5786008	1412213
3km	70%	20000	2	287	4665657	679749	3938824	1216682
3km	70%	20000	2	277	5806250	701949	5026130	1442611
3km	70%	20000	2	232	4232573	650525	3523204	1108628
3km	70%	20000	2	221	3663636	527116	3097097	999758
3km	70%	20000	2	269	5099785	788167	4233022	1348684
3km	70%	20000	2	372	6382445	874815	5439847	1596852
3km	70%	20000	2	266	4686976	644884	3962495	1198826
3km	70%	20000	2	252	4562171	635540	3890315	1122122
3km	70%	20000	2	284	5174868	600249	4529606	1225171
3km	70%	20000	2	233	5043357	717155	4277678	966779
3km	70%	20000	2	224	5133109	724426	4368876	1171364
3km	70%	20000	2	368	7002335	881873	6066059	1659837
3km	70%	20000	2	380	5978606	705805	5223790	1372977
3km	70%	20000	2	330	5997730	782376	5153679	1522007
3km	70%	20000	2	243	4427966	650756	3721426	1220250
3km	70%	20000	2	392	5273327	657887	4558314	1286279
3km	70%	20000	2	185	6278849	783302	5443810	1201362
3km	70%	20000	2	236	4608510	629896	3923777	1260335
3km	70%	20000	2	317	5485126	756761	4668050	1246953
3km	70%	20000	2	257	4498924	639137	3790009	1099753
3km	70%	20000	2	329	4571171	629932	3901432	1102391
3km	70%	20000	2	295	5305344	671667	4571644	1445524
3km	70%	20000	2	370	6385112	891508	5444052	1529073
3km	70%	20000	2	209	5328189	719034	4539129	1153528
3km	70%	20000	2	230	4227840	594560	3599808	1120524
3km	70%	20000	2	313	5572775	779468	4738684	1369845
3km	70%	20000	2	351	4667480	702238	3930170	1137458
3km	70%	20000	2	278	5279505	737769	4485962	1285428
3km	70%	20000	2	252	6000160	752461	5176876	1314235
3km	70%	20000	2	309	5051078	745560	4246605	1477563
3km	70%	20000	2	279	5097113	736558	4314463	1262415
3km	70%	20000	2	195	5475222	725111	4698892	1147923
3km	70%	20000	2	225	5233053	780446	4392671	1235016
3km	70%	20000	2	197	5137298	704882	4359799	1159528
3km	70%	20000	2	229	5764533	832268	4848352	1485527
3km	70%	20000	2	277	5307376	751381	4484841	1186155
3km	70%	20000	2	239	4632221	707618	3874209	1152748
3km	70%	20000	2	272	6412110	812661	5539404	1325455
3km	70%	20000	2	285	5806446	719161	5003390	1343272
3km	70%	20000	2	248	5380989	735219	4607996	1136967
3km	70%	20000	2	345	5869670	738915	5074599	1493499
3km	70%	20000	2	455	5677090	695559	4921273	1492799
3km	70%	20000	2	220	5502644	753128	4673879	1289839
3km	70%	20000	2	289	5125091	727602	4313539	1275503
3km	70%	20000	2	278	5805536	790996	4953479	1399911
3km	70%	20000	2	258	4550355	636467	3834593	1162124
3km	70%	20000	2	326	5396343	798452	4524943	1212184
3km	70%	20000	2	280	5300906	726459	4510999	1314635
3km	70%	20000	2	256	5812524	742008	5005839	1293450
3km	70%	20000	2	366	6724848	949446	5708331	1667909
3km	70%	20000	2	336	6383102	824369	5487322	1481171
3km	70%	20000	2	268	5777244	755480	4966309	1564069
3km	70%	20000	2	281	5109005	709518	4349619	1268904
3km	70%	20000	2	263	5070118	728854	4287907	1244729
3km	70%	20000	2	389	6125603	785120	5285826	1480537
3km	70%	20000	2	305	5040237	719639	4226359	1280294
3km	70%	20000	2	454	4710965	695199	3970846	1243043
3km	70%	20000	2	377	7162588	871495	6222858	1675106
3km	70%	20000	2	254	4598353	600671	3940127	1176176
3km	70%	20000	2	352	6804663	827432	5913154	1559446
3km	70%	20000	2	184	4274617	584650	3640313	1057007
3km	70%	20000	2	234	4652721	636013	3969810	1145214
3km	70%	20000	2	244	5712661	805964	4848702	1254833
3km	70%	20000	2	199	4959186	696566	4220186	1135003
3km	70%	20000	2	252	4461487	602313	3785329	1086365
3km	70%	20000	2	283	4955260	676889	4244952	1278682
3km	70%	20000	2	261	6152067	826488	5243470	1455485
3km	70%	20000	2	250	5649573	795707	4774429	1366606
3km	70%	20000	2	207	5620995	777264	4759472	1456000
3km	70%	20000	2	381	4441716	619029	3781111	1075364
3km	70%	20000	2	293	6511582	881687	5577906	1385567
3km	70%	20000	2	260	4438299	594868	3798118	1049279
3km	70%	20000	2	257	5981396	761120	5136994	1323216
3km	70%	20000	2	277	5139934	704428	4380616	1227381
3km	70%	20000	2	283	4695404	579842	4055970	1294789
3km	70%	20000	2	297	5623056	752204	4830453	1343145
3km	70%	20000	2	244	4829781	735468	4037945	1247394
3km	70%	20000	2	213	6820078	968514	5778185	1408661
3km	70%	20000	2	364	6024155	789776	5185089	1461746
3km	70%	20000	2	284	5041142	677564	4300209	1289367
3km	70%	20000	2	233	4620549	681102	3882021	1132674
3km	70%	20000	2	201	4821423	662470	4092751	1152624
3km	70%	20000	2	210	5065191	675746	4348308	1132188
3km	70%	20000	2	219	6009734	756692	5200075	1329351
3km	70%	20000	2	238	5747119	715101	4987573	1311758
3km	70%	20000	2	270	5872229	761098	5046332	1320513
3km	70%	20000	2	266	4447056	653911	3719947	1051949
3km	70%	20000	2	254	4490566	613193	3826998	1031293
3km	70%	20000	2	324	5282823	740830	4481383	1226417
3km	70%	20000	2	236	4864564	715791	4085156	1160604
3km	70%	20000	2	372	5232459	692599	4475468	1336307
3km	70%	20000	2	343	5295984	754448	4461655	1243305
3km	70%	20000	2	262	5023261	665439	4282707	1152904
3km	70%	20000	2	256	5246434	638275	4567559	1297492
3km	70%	20000	2	251	4073538	563335	3462527	974544
3km	70%	20000	2	213	6157088	809294	5292996	1366925
3km	70%	20000	2	264	6804272	809103	5917276	1732424
3km	70%	20000	2	262	5397174	796525	4530565	1269529
3km	70%	20000	2	222	4925201	707512	4156686	1231938
3km	70%	20000	2	283	5331569	825622	4437266	1492164
3km	70%	20000	2	260	5732256	789857	4820809	1498707
3km	70%	20000	2	270	4584958	661765	3883824	1122838
3km	70%	20000	2	234	4387295	601450	3749622	1091823
3km	70%	20000	2	176	5452350	839164	4568154	1273490
3km	70%	20000	2	313	4735569	678937	4018339	1202929
3km	70%	20000	2	196	4926753	749806	4111051	1256782
3km	70%	20000	2	304	5757968	747358	4926527	1206709
3km	70%	20000	2	295	4913057	650023	4200378	1234486
3km	70%	20000	2	218	4355354	650393	3652509	1165260
3km	70%	20000	2	261	6056418	827918	5149955	1333227
3km	70%	20000	2	239	6481773	800424	5628527	1434372
3km	70%	20000	2	283	5505742	671950	4765909	1346763
3km	70%	20000	2	208	4227654	605717	3563324	1039712
3km	70%	20000	2	297	6303693	815652	5440054	1477035
3km	70%	20000	2	357	5872235	772179	5064205	1436589
3km	70%	20000	2	316	6516290	778529	5687343	1404090
3km	70%	20000	2	275	4869918	651235	4166733	1111812
3km	70%	20000	2	261	4892126	657646	4165331	1199634
3km	70%	20000	2	214	4655572	653160	3973059	1086725
3km	70%	20000	2	366	5154977	682409	4380975	1409377
3km	70%	20000	2	229	5817174	796857	4910752	1380172
3km	70%	20000	2	272	4955065	614031	4307190	1072613
3km	70%	20000	2	272	4681965	687582	3949729	1101197
3km	70%	20000	2	238	4613419	595895	3989603	1128178
3km	70%	20000	2	290	5313026	716867	4547173	1201646
3km	70%	20000	2	379	6330239	803548	5473182	1633424
3km	70%	20000	2	393	3713864	526378	3153159	968166
3km	70%	20000	2	259	4307728	595332	3663545	1087825
3km	70%	20000	2	307	6819780	855439	5894959	1557216
3km	70%	20000	2	239	6451601	747378	5664953	1430868
3km	70%	20000	2	252	5463566	747458	4631455	1425749
3km	70%	20000	2	284	5116605	655019	4401671	1374891
3km	70%	20000	2	275	4936866	675720	4183344	1145021
3km	70%	20000	2	288	6859838	851019	5876816	1775521
3km	70%	20000	2	257	7643248	981031	6598184	1744122
3km	70%	20000	2	239	4963902	637531	4268577	1282418
3km	70%	20000	2	260	5799339	817079	4935986	1223940
3km	70%	20000	2	277	6011711	821109	5132202	1437924
3km	70%	20000	2	376	4114509	591151	3457438	977978
3km	70%	20000	2	304	4329859	621920	3670627	1108902
3km	70%	20000	2	499	5891223	728538	5117346	1390108
3km	70%	20000	2	317	6872578	814486	6005868	1593127
3km	70%	20000	2	269	4823143	714193	4057398	1203106
3km	70%	20000	2	175	3840199	540170	3256175	911363
3km	70%	20000	2	205	4703151	638408	4015327	1032971
3km	70%	20000	2	336	6162211	820176	5269647	1592981
3km	70%	20000	2	213	3862118	536744	3269364	1075078
3km	70%	20000	2	326	6746785	893565	5789177	1501043
3km	70%	20000	2	289	5104362	707143	4309882	1235215
3km	70%	20000	2	280	5063067	684783	4313696	1267632
3km	70%	20000	2	278	3809836	563016	3210509	914217
3km	70%	20000	2	298	4047845	559058	3449795	1090233
3km	70%	20000	2	342	4876807	724863	4085688	1436318
3km	70%	20000	2	252	4760511	652241	4053640	1203647
3km	70%	20000	2	294	7172941	923160	6153171	1631322
3km	70%	20000	2	282	5074827	739931	4281872	1467018
3km	70%	20000	2	274	5351968	743016	4528636	1276105
3km	70%	20000	2	221	4456494	646229	3761313	1193305
3km	70%	20000	2	353	4379345	585095	3740393	1025254
3km	70%	20000	2	244	4809460	678838	4096293	1125033
3km	70%	20000	2	270	6451033	840736	5537279	1729643
3km	70%	20000	2	209	6046434	739841	5231827	1437142
3km	70%	20000	2	289	6147622	908847	5159565	1667498
3km	70%	20000	2	228	4983633	705376	4202589	1196198
3km	70%	20000	2	231	5953005	729357	5136464	1283781
3km	70%	20000	2	230	4682537	654410	3981832	1123684
3km	70%	20000	2	230	5453293	793125	4597821	1472698
3km	70%	20000	2	258	4806925	591751	4175267	1272394
3km	70%	20000	2	279	4786932	644064	4084582	1285626
3km	70%	20000	2	275	4703228	673930	3993383	1127637
3km	70%	20000	2	329	6027805	697524	5274182	1297468
3km	70%	20000	2	223	3845380	548080	3231399	1023992
3km	70%	20000	2	277	6274108	817078	5379131	1436830
3km	70%	20000	2	200	4940868	635582	4245502	1095419
3km	70%	20000	2	207	5357948	800142	4489904	1086770
3km	70%	20000	2	295	6011006	702410	5243850	1351244
3km	70%	20000	2	208	5066146	713776	4294498	1093844
3km	70%	20000	2	215	5676779	758963	4864280	1135254
3km	70%	20000	2	258	5911300	724519	5134240	1346130
3km	70%	20000	2	518	6084454	736420	5297390	1415424
3km	70%	20000	2	262	6748587	851564	5839854	1576926
3km	70%	20000	2	256	5495537	775868	4648884	1211887
3km	70%	20000	2	313	5669268	749639	4863814	1346491
3km	70%	20000	2	278	5386506	651197	4686144	1296883
3km	70%	20000	2	491	6129343	764874	5301458	1474058
3km	70%	20000	2	244	5092736	687527	4338915	1226557
3km	70%	20000	2	252	6146176	804219	5264481	1438311
3km	70%	20000	2	209	4352089	588254	3707583	933261
3km	70%	20000	2	218	4590949	664702	3884819	1135550
3km	70%	20000	2	209	5143145	700661	4397415	1209392
3km	70%	20000	2	259	4464464	592813	3820584	1050100
3km	70%	20000	2	256	6278827	779856	5428440	1416597
3km	70%	20000	2	277	6308011	719490	5517377	1331969
3km	70%	20000	2	285	6385242	779529	5501148	1418078
3km	70%	20000	2	301	5960063	772761	5120791	1426238
3km	70%	20000	2	383	5729296	684737	5003743	1327164
3km	70%	20000	2	264	5523219	680650	4773131	1107984
3km	70%	20000	2	290	4650626	633002	3974481	966619
3km	70%	20000	2	201	4585937	682701	3846620	1124210
3km	70%	20000	2	301	4352492	598016	3670180	1086285
3km	70%	20000	2	253	6720206	827631	5827012	1466877
3km	70%	20000	2	261	5689742	731119	4908152	1357485
3km	70%	20000	2	263	4339774	582166	3687360	1051085
3km	70%	20000	2	261	5546871	709922	4778134	1203557
3km	70%	20000	2	217	5041810	709574	4270680	1376958
3km	70%	20000	2	228	4560827	608102	3904619	1031978
3km	70%	20000	2	377	5521920	719471	4745574	1426142
3km	70%	20000	2	220	4594801	620549	3909157	1036131
3km	70%	20000	2	194	4090166	553275	3512318	1083112
3km	70%	20000	2	273	6473995	760858	5643673	1491838
3km	70%	20000	2	220	6654335	923876	5644398	1459298
3km	70%	20000	2	357	4505693	688667	3778195	1135441
3km	70%	20000	2	234	4285176	598375	3631207	1151315
3km	70%	20000	2	281	5658774	718330	4894177	1275739
3km	70%	20000	2	374	6733137	769757	5912488	1564162
3km	70%	20000	2	303	4693815	651609	3969556	1202763
3km	70%	20000	2	266	4989253	701206	4229726	1163932
3km	70%	20000	2	229	5974354	774984	5147488	1362295
3km	70%	20000	2	331	6235688	768504	5392707	1442484
3km	70%	20000	2	282	5482859	739611	4698011	1214905
3km	70%	20000	2	301	5047705	648911	4352595	1121098
3km	70%	20000	2	281	4096038	561070	3491519	1037310
3km	70%	20000	2	226	6136529	796604	5279461	1202218
3km	70%	20000	2	216	5248775	699761	4506453	1210837
3km	70%	20000	2	205	5379606	732981	4586150	1241852
3km	70%	20000	2	288	5619546	789064	4766454	1260542
3km	70%	20000	2	351	5104408	664459	4386955	1291542
3km	70%	20000	2	293	6208995	692278	5458919	1401995
3km	70%	20000	2	223	4720788	665522	4003568	1081611
3km	70%	20000	2	220	4167992	641162	3501642	1013311
3km	70%	20000	2	302	4435160	609091	3787473	1212653
3km	70%	20000	2	234	5399908	766537	4581775	1270300
3km	70%	20000	2	247	5935075	753817	5121418	1407933
3km	70%	20000	2	315	5389418	674717	4642828	1320078
3km	70%	20000	2	327	5923611	717005	5152523	1437015
3km	70%	20000	2	322	6848617	881639	5917488	1561565
3km	70%	20000	2	266	6793994	868197	5850524	1374293
3km	70%	20000	2	277	5982725	777494	5161808	1413173
3km	70%	20000	2	274	5472205	752004	4645999	1416405
3km	70%	20000	2	202	5100316	741849	4308648	1089341
3km	70%	20000	2	234	5375262	723793	4587800	1263083
3km	70%	20000	2	289	5926060	777289	5107194	1287114
3km	70%	20000	2	295	5238605	680596	4498728	1287100
3km	70%	20000	2	258	5326836	698845	4579658	1354616
3km	70%	20000	2	226	4532587	644085	3844532	1064497
3km	70%	20000	2	370	5303862	793616	4441730	1342329
3km	70%	20000	2	276	4421557	627574	3771294	1009407
3km	70%	20000	2	259	6534749	825843	5624155	1600872
3km	70%	20000	2	249	4185551	523739	3614293	1084912
3km	70%	20000	2	372	6441936	755758	5641307	1431531
3km	70%	20000	2	258	4391057	563968	3791500	1072292
3km	70%	20000	2	268	5520239	710685	4733300	1379351
3km	70%	20000	2	260	5804546	755048	4992642	1281031
3km	70%	20000	2	375	6901993	894286	5947766	1687487
3km	70%	20000	2	229	6276515	837438	5355271	1645555
3km	70%	20000	2	248	4807735	626113	4135791	1365337
3km	70%	20000	2	215	4729714	636061	4050902	1118445
3km	70%	20000	2	203	4536850	639841	3836046	1105429
3km	70%	20000	2	322	6987958	941177	5988031	1867878
3km	70%	20000	2	275	5098720	679737	4360738	1357729
3km	70%	20000	2	233	4738171	677902	3996966	1118739
3km	70%	20000	2	271	5352630	716804	4560358	1175970
3km	70%	20000	2	368	4234847	579960	3622526	1022541
3km	70%	20000	2	243	4606093	662287	3890714	1133071
3km	70%	20000	2	215	5115070	694641	4371977	1260886
3km	70%	20000	2	251	5426598	674421	4683706	1242089
3km	70%	20000	2	228	7857119	1074758	6699524	1497989
3km	70%	20000	2	281	4377442	612233	3712640	1056927
3km	70%	20000	2	294	4529248	605706	3856454	1253768
3km	70%	20000	2	489	5867795	866091	4917098	1487800
3km	70%	20000	2	315	5742032	689412	4985433	1361603
3km	70%	20000	2	296	5555652	735069	4771260	1347972
3km	70%	20000	2	338	4878100	718185	4122898	1093111
3km	70%	20000	2	242	3924537	540023	3288653	1062719
3km	70%	20000	2	226	5215502	711172	4459812	1210401
3km	70%	20000	2	309	5936524	799895	5077862	1561285
3km	70%	20000	2	232	4791788	652241	4094000	1093105
3km	70%	20000	2	319	4291987	606962	3605129	1169603
3km	70%	20000	2	200	4695680	643370	3975622	999220
3km	70%	20000	2	247	5605867	724439	4807534	1272660
3km	70%	20000	2	331	6563642	862055	5631349	1538214
3km	70%	20000	2	235	4804849	646245	4097234	1123251
3km	70%	20000	2	265	5728049	730166	4946189	1272616
3km	70%	20000	2	190	4700068	655665	4012786	1055583
3km	70%	20000	2	289	6157729	688537	5403325	1481282
3km	70%	20000	2	287	4600789	657731	3890519	1169862
3km	70%	20000	2	236	4951697	663670	4231167	1284001
3km	70%	20000	2	264	5035002	706125	4250095	1188889
3km	70%	20000	2	330	5251339	666527	4540960	1169290
3km	70%	20000	2	238	4912918	654733	4204941	1193337
3km	70%	20000	2	261	5818617	688776	5088629	1250956
3km	70%	20000	2	233	4880287	661920	4156061	1146517
3km	70%	20000	2	260	5448474	736446	4652017	1198787
3km	70%	20000	2	286	4712821	634160	4025779	1095291
3km	70%	20000	2	227	5280466	714664	4495112	1207508
3km	70%	20000	2	230	5216705	655322	4503518	1194943
3km	70%	20000	2	266	4956111	681503	4228932	1130045
3km	70%	20000	2	208	4384062	591917	3745068	997430
3km	70%	20000	2	239	4998846	712679	4236387	1182615
3km	70%	20000	2	224	5009679	714834	4251336	1219640
3km	70%	20000	2	245	4496815	647100	3785080	1154069
3km	70%	20000	2	283	4344192	585489	3692164	1048528
3km	70%	20000	2	386	5006960	709376	4239684	1398184
3km	70%	20000	2	283	6536422	806428	5662572	1460520
3km	70%	20000	2	235	4869547	685334	4140894	1113019
3km	70%	20000	2	239	4519576	569710	3896519	1150904
3km	70%	20000	2	244	4729200	666931	3989549	1310151
3km	70%	20000	2	318	5155858	753951	4340329	1242678
3km	70%	20000	2	264	4536071	606894	3880369	1065349
3km	70%	20000	2	212	4918719	657987	4214167	1059642
3km	70%	20000	2	326	5505810	729869	4714656	1287710
3km	70%	20000	2	216	4882169	668209	4138542	1253193
3km	70%	20000	2	236	5168221	702772	4425069	1258723
3km	70%	20000	2	278	5230298	673488	4495288	1295312
3km	70%	20000	2	206	5878121	828278	4975602	1462804
3km	70%	20000	2	285	5068648	721210	4299234	1155280
3km	70%	20000	2	337	6273012	794435	5426072	1575543
3km	70%	20000	2	225	5381171	744232	4577225	1323121
3km	70%	20000	2	318	4418263	614963	3751475	1168447
3km	70%	20000	2	238	5040408	670147	4330075	1157500
3km	70%	20000	2	233	5552149	722785	4736606	1308026
3km	70%	20000	2	378	6383055	748419	5576075	1548489
3km	70%	20000	2	290	6440502	927249	5437271	1394215
3km	70%	20000	2	315	5826635	785379	4942729	1649030
3km	70%	20000	2	260	5849751	779121	5014898	1219904
3km	70%	20000	2	302	5565718	772182	4742665	1416872
3km	70%	20000	2	394	7112941	845402	6214012	1677943
3km	70%	20000	2	320	7028086	854064	6100765	1873703
3km	70%	20000	2	345	7372348	957500	6330304	1659591
3km	70%	20000	2	253	4871360	681642	4117634	1321431
3km	70%	20000	2	240	3620458	509685	3075137	918999
3km	70%	20000	2	271	5253622	689059	4503636	1249931
3km	70%	20000	2	379	6325457	807307	5451156	1431765
3km	70%	20000	2	220	4466146	670932	3722652	1079090
3km	70%	20000	2	279	5712081	791214	4849700	1344899
3km	70%	20000	2	272	5176492	664505	4442207	1287423
3km	70%	20000	2	241	5376332	746348	4581969	1189537
3km	70%	20000	2	351	6916920	847490	6009442	1793990
3km	70%	20000	2	244	4127003	574542	3515930	1216881
3km	70%	20000	2	262	7227834	857905	6312890	1712177
3km	70%	20000	2	228	5430236	706015	4683990	1175040
3km	70%	20000	2	300	5972696	864008	5044682	1468910
3km	70%	20000	2	227	4589654	633101	3907407	1138112
3km	70%	20000	2	441	5212924	742955	4412415	1311183
3km	70%	20000	2	211	4696060	647599	3999954	967954
3km	70%	20000	2	324	6559824	755532	5746796	1492916
3km	70%	20000	2	379	4573595	637530	3863717	1177138
3km	70%	20000	2	237	5639718	769074	4799473	1421509
3km	70%	20000	2	252	4679222	697341	3941992	1161917
3km	70%	20000	2	295	5415657	786766	4557207	1256417
3km	70%	20000	2	261	5723356	847890	4823815	1227800
3km	70%	20000	2	211	4574807	632501	3882969	1094431
3km	70%	20000	2	276	5311234	659927	4592445	1190950
3km	70%	20000	2	268	5771983	723683	4981110	1284935
3km	70%	20000	2	246	4751903	700447	4002496	1345468
3km	70%	20000	2	277	4968945	681405	4220722	1252224
3km	70%	20000	2	283	6135630	759280	5315318	1425787
3km	70%	20000	2	347	5178397	733290	4351860	1270730
3km	70%	20000	2	239	5203529	769774	4359303	1394359
3km	70%	20000	2	391	4857059	655543	4127897	1085449
3km	70%	20000	2	302	4085688	554530	3491736	1010051
3km	70%	20000	2	271	4050969	580582	3419540	1033377
3km	70%	20000	2	225	4397340	615339	3732400	1031994
3km	70%	20000	2	382	5221574	705545	4452808	1332179
3km	70%	20000	2	307	6554229	826906	5656262	1671993
3km	70%	20000	2	251	4626775	706778	3872496	1233124
3km	70%	20000	2	326	6925466	834243	6001367	1571570
3km	70%	20000	2	274	4535420	552122	3932043	1131551
3km	70%	20000	2	207	4280335	604469	3628255	1043149
3km	70%	20000	2	266	4435407	595897	3781795	1127789
3km	70%	20000	2	225	4467097	563632	3855333	1116694
3km	70%	20000	2	188	4335312	629819	3663547	1023267
3km	70%	20000	2	276	6016558	842184	5102991	1396585
3km	70%	20000	2	196	4607037	654623	3910189	1064352
3km	70%	20000	2	312	4669651	623044	3981995	1271562
3km	70%	20000	2	360	4499046	629936	3821117	1106482
3km	70%	20000	2	237	5704966	797222	4838756	1221311
3km	70%	20000	2	251	6351117	803608	5466314	1468802
3km	70%	20000	2	367	5181452	617267	4509185	1165283
3km	70%	20000	2	322	4762311	665340	4034271	1053198
3km	70%	20000	2	259	5674477	719483	4851998	1397378
3km	70%	20000	2	260	5304974	742160	4502022	1411646
3km	70%	20000	2	346	5144405	669122	4423290	1367531
3km	70%	20000	2	225	5327289	745196	4511546	1309421
3km	70%	20000	2	228	4819112	679705	4080329	1305506
3km	70%	20000	2	439	5331400	617332	4678882	1426514
3km	70%	20000	2	301	5290348	661760	4556430	1224797
3km	70%	20000	2	279	4916754	645630	4216320	1191678
3km	70%	20000	2	237	4609672	647740	3911819	1137426
3km	70%	20000	2	237	5400225	688200	4668765	1434914
3km	70%	20000	2	282	4665326	622180	3985728	1205927
3km	70%	20000	2	321	5510683	762478	4681771	1414108
3km	70%	20000	2	318	6483584	799701	5553904	1538735
3km	70%	20000	2	393	5267841	732119	4470449	1353868
3km	70%	20000	2	257	6100298	717012	5341862	1349128
3km	70%	20000	2	222	4196943	642585	3503176	1097173
3km	70%	20000	2	415	5380871	667698	4658252	1421079
3km	70%	20000	2	269	5638035	690452	4880826	1326342
3km	70%	20000	2	289	6137129	803053	5282375	1364798
3km	70%	20000	2	265	5268757	670540	4541264	1263324
3km	70%	20000	2	254	5540890	743744	4744074	1343300
3km	70%	20000	2	331	4739093	657963	4017937	1150553
3km	70%	20000	2	211	4102644	614826	3441454	1148736
3km	70%	20000	2	312	5561492	687141	4831180	1298094
3km	70%	20000	2	271	6763763	893396	5809980	1573350
3km	70%	20000	2	235	5187404	662999	4462399	1145239
3km	70%	20000	2	321	7326877	950459	6278969	1552153
3km	70%	20000	2	208	4803618	698101	4046668	1116063
3km	70%	20000	2	381	5777366	790134	4927233	1384190
3km	70%	20000	2	231	5441577	802416	4586993	1284052
3km	70%	20000	2	349	6911346	867639	5952946	1855514
3km	70%	20000	2	227	4606618	640696	3906570	1097838
3km	70%	20000	2	247	4595465	630279	3921632	1085210
3km	70%	20000	2	262	4522001	717206	3741364	1319855
3km	70%	20000	2	289	5936507	799506	5070374	1532764
3km	70%	20000	2	289	4742118	685547	3989787	1168790
3km	70%	20000	2	302	4450029	642019	3776399	972541
3km	70%	20000	2	238	5396915	744754	4598264	1295379
3km	70%	20000	2	240	5243723	747381	4436011	1288195
3km	70%	20000	2	278	4232572	576189	3606498	1092572
3km	70%	20000	2	491	6195784	749544	5374091	1481785
3km	70%	20000	2	316	4981200	689899	4222237	1237734
3km	70%	20000	2	278	5114091	708347	4357875	1033663
3km	70%	20000	2	235	4799391	655050	4099904	1100759
3km	70%	20000	2	268	5185666	763641	4375569	1201723
3km	70%	20000	2	226	4526776	638006	3840405	1069668
3km	70%	20000	2	227	5315949	775202	4476017	1192481
3km	70%	20000	2	226	4620714	620973	3920454	1000666
3km	70%	20000	2	272	6027188	793080	5177950	1485077
3km	70%	20000	2	383	5861973	726252	5051644	1427658
3km	70%	20000	2	205	4267965	622365	3588826	1073939
3km	70%	20000	2	355	5214439	725980	4435843	1209249
3km	70%	20000	2	236	5722656	757259	4903194	1248326
3km	70%	20000	2	277	6290181	756756	5451984	1643951
3km	70%	20000	2	343	6187164	789043	5341379	1469679
3km	70%	20000	2	198	4966913	699773	4212417	1086267
3km	70%	20000	2	309	7655278	923119	6655171	1733025
3km	70%	20000	2	237	4602554	664131	3857830	1334539
3km	70%	20000	2	273	5636662	706504	4876754	1257435
3km	70%	20000	2	292	6562631	788937	5695854	1587083
3km	70%	20000	2	316	6236885	812408	5365182	1386790
3km	70%	20000	2	327	5424679	643808	4726999	1237066
3km	70%	20000	2	242	5376365	735202	4577942	1326575
3km	70%	20000	2	225	5327635	679324	4605158	1136003
3km	70%	20000	2	222	5362328	687078	4581710	1282395
3km	70%	20000	2	211	4604991	655214	3902444	1036747
3km	70%	20000	2	185	4393689	593072	3766754	1012225
3km	70%	20000	2	334	6192498	837814	5266696	1449781
3km	70%	20000	2	279	6149391	762262	5314775	1355316
3km	70%	20000	2	214	4223662	592745	3575425	989346
3km	70%	20000	2	295	5511307	733194	4714112	1285435
3km	70%	20000	2	277	7483240	840379	6558477	1568078
3km	70%	20000	2	347	5053688	647206	4355509	1098810
3km	70%	20000	2	277	5367958	754723	4526087	1445374
3km	70%	20000	2	244	4850321	722231	4075715	1242263
3km	70%	20000	2	308	5304531	657129	4584344	1333480
3km	70%	20000	2	351	3909891	539242	3313838	1010456
3km	70%	20000	2	208	6263455	852447	5324643	1289137
3km	70%	20000	2	329	5872951	713846	5090652	1514250
3km	70%	20000	2	354	4494437	646826	3776773	1175029
3km	70%	20000	2	426	7254929	870433	6323462	1733340
3km	70%	20000	2	330	4995347	724426	4218347	1249479
3km	70%	20000	2	311	5995693	810756	5119614	1450474
3km	70%	20000	2	217	4705997	617717	4025019	1095670
3km	70%	20000	2	232	5011649	631260	4318371	1173895
3km	70%	20000	2	255	4772517	643216	4074116	1117828
3km	70%	20000	2	377	6822731	831551	5899294	1659735
3km	70%	20000	2	356	5569695	764731	4766856	1306701
3km	70%	20000	2	323	6386056	795008	5520166	1505589
3km	70%	20000	2	287	5448800	812017	4566823	1540501
3km	70%	20000	2	315	5451027	688794	4714427	1255364
3km	70%	20000	2	363	4910606	663645	4203827	1219941
3km	70%	20000	2	415	6452022	771327	5608843	1513027
3km	70%	20000	2	330	5707403	652618	4993200	1228703
3km	70%	20000	2	303	5347104	697398	4595002	1295279
3km	70%	20000	2	216	4609416	627808	3892776	1048518
3km	70%	20000	2	357	6871199	789882	6034422	1585990
3km	70%	20000	2	357	6242374	703415	5481335	1380049
3km	70%	20000	2	230	4713173	656214	4011853	1029065
3km	70%	20000	2	280	4921047	752147	4105499	1334216
3km	70%	20000	2	346	5658907	667778	4934976	1304107
3km	70%	20000	2	265	4601801	644418	3907818	1190555
3km	70%	20000	2	275	6005466	829862	5128475	1422929
3km	70%	20000	2	277	4850307	669670	4127578	1331427
3km	70%	20000	2	269	4392015	638953	3702849	1071917
3km	70%	20000	2	259	5372237	777193	4535624	1276168
3km	70%	20000	2	273	5199695	670554	4438313	1140890
3km	70%	20000	2	334	5469547	789366	4614910	1421078
3km	70%	20000	2	206	5211588	752230	4423447	1172849
3km	70%	20000	2	317	4737655	673201	4000874	1210581
3km	70%	20000	2	322	6504768	805729	5607496	1417173
3km	70%	20000	2	263	4476567	617057	3811873	1178894
3km	70%	20000	2	419	4356682	601293	3699033	1120883
3km	70%	20000	2	310	5010268	732152	4226725	1144611
3km	70%	20000	2	389	5681026	754067	4873412	1444208
3km	70%	20000	2	242	6104680	795030	5247400	1286870
3km	70%	20000	2	167	4270020	621271	3619791	971252
3km	70%	20000	2	314	6001855	787037	5133051	1468093
3km	70%	20000	2	324	6675142	870457	5721181	1665491
3km	70%	20000	2	207	4793947	683025	4045020	1182932
3km	70%	20000	2	336	5890511	730085	5099180	1425299
3km	70%	20000	2	339	6390127	820655	5488876	1539038
3km	70%	20000	2	288	4823794	682847	4083007	1191623
3km	70%	20000	2	306	5593074	694015	4861736	1425929
3km	70%	20000	2	290	5847400	865585	4887805	1719734
3km	70%	20000	2	265	5682885	728439	4875195	1407714
3km	70%	20000	2	224	5394662	704400	4623653	1292468
3km	70%	20000	2	270	4833526	711631	4067725	1376194
3km	70%	20000	2	307	4677152	672546	3968395	1161467
3km	70%	20000	2	307	6553238	958648	5508002	1523270
3km	70%	20000	2	353	5111880	667120	4402562	1317324
3km	70%	20000	2	241	4385385	633405	3703419	1065418
3km	70%	20000	2	234	4132932	564071	3524785	1127915
3km	70%	20000	2	257	4509282	687742	3772463	1132153
3km	70%	20000	2	294	5751985	751207	4936946	1241887
3km	70%	20000	2	287	6235849	766102	5414330	1491119
3km	70%	20000	2	353	5161966	701423	4421649	1218931
3km	70%	20000	2	287	5959037	759022	5134552	1508772
3km	70%	20000	2	277	5474806	789978	4628182	1340162
3km	70%	20000	2	209	5067103	676598	4326567	1219321
3km	70%	20000	2	303	5260732	716158	4510756	1247194
3km	70%	20000	2	266	6519591	864004	5576500	1660412
3km	70%	20000	2	280	7061068	867561	6126227	1675148
3km	70%	20000	2	458	7024891	899964	6042850	1725618
3km	70%	20000	2	329	4425680	623182	3697392	1124065
3km	70%	20000	2	253	4232486	595986	3596252	1011206
3km	70%	20000	2	365	5229270	634233	4552255	1378647
3km	70%	20000	2	245	4832779	636463	4156360	1229825
3km	70%	20000	2	245	4707773	659353	3987423	1030581
3km	70%	20000	2	250	5536092	739299	4721737	1352616
3km	70%	20000	2	176	5139572	699304	4355976	1126195
3km	70%	20000	2	270	6000163	793306	5141876	1609125
3km	70%	20000	2	231	4600785	685014	3877599	1214083
3km	70%	20000	2	289	4383424	606973	3731311	1113507
3km	70%	20000	2	387	6801449	775515	5947758	1545541
3km	70%	20000	2	268	5478734	785380	4649173	1212315
3km	70%	20000	2	237	4748798	681779	4020520	1234992
3km	70%	20000	2	288	5546044	752150	4736430	1253685
3km	70%	20000	2	264	5032920	697985	4240998	1222796
3km	70%	20000	2	242	5178066	714850	4406959	1371302
3km	70%	20000	2	203	4532964	660855	3825900	1155563
3km	70%	20000	2	384	7463017	871201	6489079	1677464
3km	70%	20000	2	324	5658203	731016	4853841	1380843
3km	70%	20000	2	245	7407473	901449	6447052	1479587
3km	70%	20000	2	256	4879155	694242	4115186	1292438
3km	70%	20000	2	230	5220459	710296	4448494	1168363
3km	70%	20000	2	240	4485338	585683	3863137	1086295
3km	70%	20000	2	213	4257974	621211	3603354	1026645
3km	70%	20000	2	274	4556873	603757	3901548	1121545
3km	70%	20000	2	380	6342400	807586	5467388	1486606
3km	70%	20000	2	226	4181765	590547	3561503	1014720
3km	70%	20000	2	181	4854325	688832	4107717	1113652
3km	70%	20000	2	280	4355145	627902	3673231	933674
3km	70%	20000	2	234	5001653	700985	4250142	1227852
3km	70%	20000	2	232	5072332	717353	4300295	1154289
3km	70%	20000	2	310	6279909	787149	5441169	1556576
3km	70%	20000	2	272	5987138	727398	5212134	1311693
3km	70%	20000	2	250	5261668	727757	4462086	1319513
3km	70%	20000	2	333	6560701	786005	5718654	1501558
3km	70%	20000	2	238	6429315	846503	5513604	1452012
3km	70%	20000	2	353	6225229	740142	5440356	1501594
3km	70%	20000	2	258	5399917	746634	4607197	1274245
3km	70%	20000	2	224	4300421	597959	3651422	1127266
3km	70%	20000	2	264	5640876	759287	4807804	1303867
3km	70%	20000	2	292	5991557	754593	5172590	1401936
3km	70%	20000	2	298	4246732	590788	3608581	1016257
3km	70%	20000	2	165	4329138	647122	3652478	1004576
3km	70%	20000	2	283	5496319	775242	4664616	1207200
3km	70%	20000	2	198	4939734	650288	4230652	1098227
3km	70%	20000	2	267	4786075	654960	4083359	1068079
3km	70%	20000	2	351	7397213	1016010	6276932	1871768
3km	70%	20000	2	254	5788693	742603	4983154	1401899
3km	70%	20000	2	250	5590999	868847	4634175	1303233
3km	70%	20000	2	276	6522007	812674	5634107	1498639
3km	70%	20000	2	228	3772214	528287	3207553	965815
3km	70%	20000	2	235	4676778	662011	3974750	1162544
3km	70%	20000	2	256	4780593	639420	4076712	1126287
3km	70%	20000	2	253	5855198	839106	4964006	1472216
3km	70%	20000	2	394	5023822	722543	4247588	1369341
3km	70%	20000	2	284	6331442	796689	5434176	1406275
3km	70%	20000	2	363	5589500	734968	4790792	1477363
3km	70%	20000	2	278	5562396	724228	4784786	1370510
3km	70%	20000	2	264	4728641	663985	3974699	1196898
3km	70%	20000	2	287	4393818	588578	3746310	1123119
3km	70%	20000	2	326	4512900	633128	3834583	1116551
3km	70%	20000	2	354	4649739	679652	3927350	1228337
3km	70%	20000	2	269	4605184	622486	3925596	1267326
3km	70%	20000	2	366	5008300	737118	4209707	1285356
3km	70%	20000	2	272	5015438	742031	4218999	1237839
3km	70%	20000	2	265	6515233	777204	5662593	1579762
3km	70%	20000	2	533	5192761	706517	4462140	1161392
3km	70%	20000	2	225	5026266	661797	4308904	1163889
3km	70%	20000	2	471	5543671	658395	4855386	1289285
3km	70%	20000	2	299	4952529	677156	4224576	1304494
3km	70%	20000	2	217	4456255	606600	3800121	995259
3km	70%	20000	2	232	5610130	694139	4849763	1224700
3km	70%	20000	2	233	4368671	614934	3685878	1114219
3km	70%	20000	2	269	5631970	748704	4817708	1494650
3km	70%	20000	2	383	6731341	869086	5782896	1580737
3km	70%	20000	2	345	5873042	698369	5089785	1304365
3km	70%	20000	2	339	4024528	573888	3404681	1135390
3km	70%	20000	2	175	5676171	812020	4819320	1399291
3km	70%	20000	2	273	5041339	648017	4333849	1158426
3km	70%	20000	2	316	6057844	772394	5222631	1492522
3km	70%	20000	2	407	6637316	828239	5742150	1478742
3km	70%	20000	2	252	4942726	653610	4243261	1234272
3km	70%	20000	2	218	5064804	699923	4281663	1262270
3km	70%	20000	2	274	5323217	769358	4499088	1344510
3km	70%	20000	2	394	4224322	616922	3555049	1074699
3km	70%	20000	2	245	4525295	627407	3855892	1293492
3km	70%	20000	2	231	3988821	525705	3434287	1007115
3km	70%	20000	2	219	4567229	666881	3850188	1142436
3km	70%	20000	2	258	5345038	654974	4635341	1341177
3km	70%	20000	2	349	4384201	623843	3687790	1358793
3km	70%	20000	2	300	6436034	885827	5479023	1449031
3km	70%	20000	2	325	5784491	816585	4909256	1480785
3km	70%	20000	2	326	4411501	619942	3739992	1219973
3km	70%	20000	2	256	4509271	621167	3843205	1060838
3km	70%	20000	2	284	4678305	687722	3960433	1214767
3km	70%	20000	2	224	4588367	671241	3855887	1117806
3km	70%	20000	2	328	5218162	721017	4448184	1330783
3km	70%	20000	2	264	6366313	797351	5506477	1579009
3km	70%	20000	2	223	5274147	712216	4508924	1165063
3km	70%	20000	2	260	5528151	754867	4705414	1240010
3km	70%	20000	2	451	7185623	883509	6190118	1727810
3km	70%	20000	2	211	4879903	712743	4104214	1213413
3km	70%	20000	2	301	4249315	548103	3654566	1022466
3km	70%	20000	2	212	4280697	597416	3616058	1168536
3km	70%	20000	2	317	6390901	805362	5534199	1419690
3km	70%	20000	2	212	4068144	559481	3462927	1125160
3km	70%	20000	2	289	5585341	837769	4681437	1499912
3km	70%	20000	2	213	5013748	683730	4274744	1197122
3km	70%	20000	2	237	4945923	660488	4251704	1221421
3km	70%	20000	2	234	4549831	618545	3857676	1021886
3km	70%	20000	2	220	4540999	591437	3883146	1044859
3km	70%	20000	2	311	6022390	802618	5165410	1577085
3km	70%	20000	2	238	5465164	762130	4648234	1152637
3km	70%	20000	2	253	4879944	704337	4112651	1196649
3km	70%	20000	2	210	4337762	610705	3666029	1018410
3km	70%	20000	2	227	4382260	613714	3713447	1101770
3km	70%	20000	2	237	5646539	668081	4936840	1266713
3km	70%	20000	2	358	4110192	581709	3463406	1231674
3km	70%	20000	2	417	6697955	805232	5840454	1448207
3km	70%	20000	2	243	4622713	643728	3917964	1141426
3km	70%	20000	2	236	5366614	708207	4595436	1212228
3km	70%	20000	2	205	4405186	653427	3721596	1094603
3km	70%	20000	2	482	6702843	844668	5796749	1664093
3km	70%	20000	2	189	4379661	657312	3672945	978543
3km	70%	20000	2	226	5446363	711954	4685208	1328692
3km	70%	20000	2	300	4779339	657470	4065017	1117357
3km	70%	20000	2	249	5624277	708690	4857236	1338803
3km	70%	20000	2	361	5102017	787686	4251883	1331605
3km	70%	20000	2	269	4506199	626053	3841943	1012026
3km	70%	20000	2	396	7071285	899651	6113265	1709236
3km	70%	20000	2	296	5444037	817128	4567387	1311546
3km	70%	20000	2	301	5037608	729515	4250903	1357439
3km	70%	20000	2	254	4371137	595206	3704405	1076664
3km	70%	20000	2	217	4437566	626241	3749080	1053917
3km	70%	20000	2	211	5595143	729812	4799805	1261355
3km	70%	20000	2	213	5008713	650458	4316238	1182377
3km	70%	20000	2	281	5806961	782221	4989778	1367020
3km	70%	20000	2	311	4650534	651679	3965505	1176977
3km	70%	20000	2	262	6276716	942435	5259393	1391904
3km	70%	20000	2	191	4186401	604473	3530633	1042981
3km	70%	20000	2	240	4205176	584976	3577584	1089904
3km	70%	20000	2	226	4973834	724674	4200602	1112828
3km	70%	20000	2	251	5883931	799136	5007423	1477236
3km	70%	20000	2	245	5099950	586044	4452399	1294193
3km	70%	20000	2	286	5940371	853962	4961014	1410180
3km	70%	20000	2	337	7780374	1039772	6673682	1646737
3km	70%	20000	2	243	4418573	639940	3729056	1120612
3km	70%	20000	2	203	4992651	655478	4296466	1201206
3km	70%	20000	2	390	5572131	662682	4860686	1244637
3km	70%	20000	2	232	4878339	724961	4075661	1200189
3km	70%	20000	2	324	6800189	859972	5857102	1774469
3km	70%	20000	2	262	4445167	629994	3754694	1254356
3km	70%	20000	2	318	7128302	944866	6097343	1628849
3km	70%	20000	2	195	4755379	707711	4002408	1145242
3km	70%	20000	2	232	5062177	710699	4295906	1137602
3km	70%	20000	2	238	5837179	728713	5066603	1358699
3km	70%	20000	2	341	4086295	566600	3477838	940374
3km	70%	20000	2	267	4498489	611127	3848381	1148233
3km	70%	20000	2	334	4959742	631308	4287221	1118891
3km	70%	20000	2	275	6485795	811828	5606302	1519811
3km	70%	20000	2	333	4662633	621254	3969130	1052918
3km	70%	20000	2	268	5062852	663721	4362447	1153757
3km	70%	20000	2	239	6212504	780428	5382752	1245930
3km	70%	20000	2	247	4645994	666257	3924709	1157596
3km	70%	20000	2	236	4318275	627041	3642189	1094129
3km	70%	20000	2	249	6036030	718244	5248756	1402042
3km	70%	20000	2	249	5357909	704434	4605202	1272786
3km	70%	20000	2	246	5383319	685570	4631951	1310347
3km	70%	20000	2	281	5319136	727553	4538946	1237540
3km	70%	20000	2	371	7239126	907303	6240103	1888353
3km	70%	20000	2	219	4612008	699589	3854485	1143967
3km	70%	20000	2	284	6561867	853743	5619493	1489287
3km	70%	20000	2	231	4122820	536465	3534862	1074660
3km	70%	20000	2	268	4731053	659998	4029131	1208365
3km	70%	20000	2	333	5497295	783640	4648400	1351976
3km	70%	20000	2	259	5431518	742634	4603317	1185127
3km	70%	20000	2	382	6632531	822248	5767235	1571212
3km	70%	20000	2	312	3876845	581514	3263919	965995
3km	70%	20000	2	228	3792211	526693	3213422	1013701
3km	70%	20000	2	305	4517925	668016	3800033	1160490
3km	70%	20000	2	272	4709498	660187	4010151	1139201
3km	70%	20000	2	258	4924718	685087	4155388	1293497
3km	70%	20000	2	261	5279739	766149	4453202	1179708
3km	70%	20000	2	291	5821923	669943	5067778	1340237
3km	70%	20000	2	326	6666648	849830	5746798	1640003
3km	70%	20000	2	241	4152437	630470	3483551	1005568
3km	70%	20000	2	389	4591897	627379	3917290	1157221
3km	70%	20000	2	393	4508380	641488	3827253	1038596
3km	70%	20000	2	230	7294199	1031440	6188171	1702427
3km	70%	20000	2	253	5659251	751546	4863602	1361173
3km	70%	20000	2	276	5012626	692364	4266112	1416335
3km	70%	20000	2	215	4166827	621951	3492027	1025167
3km	70%	20000	2	249	4774907	645354	4073171	1091091
3km	70%	20000	2	238	4461358	621780	3796927	1193798
3km	70%	20000	2	321	5405378	789188	4570989	1394127
3km	70%	20000	2	342	5433435	754564	4618296	1326570
3km	70%	20000	2	280	5889144	739642	5080524	1426682
3km	70%	20000	2	268	4982624	730485	4177507	1204822
3km	70%	20000	2	226	4825826	662358	4097318	1293181
3km	70%	20000	2	321	4355111	608182	3680136	1104169
3km	70%	20000	2	287	4745524	645065	4052050	1144980
3km	70%	20000	2	240	6109762	827857	5220983	1440214
3km	70%	20000	2	283	4483560	629425	3817951	1124361
3km	70%	20000	2	336	5733180	672171	5011652	1221940
3km	70%	20000	2	261	5413990	747780	4597400	1208957
3km	70%	20000	2	191	4221715	626122	3562012	987487
3km	70%	20000	2	235	4727157	630800	4051133	1171707
3km	70%	20000	2	273	5042505	671073	4320665	1202026
3km	70%	20000	2	275	4309953	580479	3661860	1036954
3km	70%	20000	2	365	4866698	698670	4110918	1321730
3km	70%	20000	2	259	4684856	674779	3936873	1347712
3km	70%	20000	2	254	5307945	683791	4563268	1142148
3km	70%	20000	2	355	6017553	749538	5192188	1698160
3km	70%	20000	2	306	5602632	671833	4884171	1332549
3km	70%	20000	2	266	4241978	587269	3610432	970393
3km	70%	20000	2	241	5132565	684140	4382661	1252994
3km	70%	20000	2	456	4410025	612395	3754443	1186896
3km	70%	20000	2	239	4139066	594842	3490592	1074166
3km	70%	20000	2	251	5190376	663112	4468117	1208496
3km	70%	20000	2	237	4966571	743023	4177806	1217656
3km	70%	20000	2	276	5984831	718345	5203067	1264475
3km	70%	20000	2	300	6491581	894314	5497239	1546805
3km	70%	20000	2	276	7821631	1004030	6712791	1656350
3km	70%	20000	2	349	6505782	841451	5619959	1583532
3km	70%	20000	2	239	5355898	754810	4529590	1349298
3km	70%	20000	2	289	4167927	573047	3531586	1129774
3km	70%	20000	2	209	5367147	772287	4495214	1462076
3km	70%	20000	2	254	6321331	790929	5482500	1493826
3km	70%	20000	2	344	4640798	681462	3938195	1106308
3km	70%	20000	2	269	7617767	945978	6614149	1567928
3km	70%	20000	2	361	6054172	776070	5213286	1498747
3km	70%	20000	2	333	6991987	854734	6091970	1515804
3km	70%	20000	2	438	6746277	911616	5767485	1559494
3km	70%	20000	2	361	6492116	877546	5559078	1505334
3km	70%	20000	2	211	4529457	653696	3838538	1040479
3km	70%	20000	2	255	4754432	668957	4041346	1145688
3km	70%	20000	2	356	5939211	838202	5015147	1562061
3km	70%	20000	2	291	4835372	676153	4075987	1325824
3km	70%	20000	2	234	5306663	802073	4422161	1468110
3km	70%	20000	2	202	5283265	674670	4539814	1248365
3km	70%	20000	2	268	6114011	848373	5194642	1254293
3km	70%	20000	2	250	5157132	745925	4370954	1277106
3km	70%	20000	2	222	5689791	711009	4912933	1247144
3km	70%	20000	2	304	4389671	601505	3734826	1185865
3km	70%	20000	2	232	4771514	659563	4061849	1129711
3km	70%	20000	2	254	4971548	723718	4200382	1215880
3km	70%	20000	2	270	5208446	694990	4428254	1205885
3km	70%	20000	2	312	5690845	746533	4864387	1545177
3km	70%	20000	2	242	6656081	829109	5745155	1543726
3km	70%	20000	2	288	5246063	745082	4452757	1189160
3km	70%	20000	2	318	6908183	903734	5915438	1612583
3km	70%	20000	2	270	5112156	742646	4290452	1186488
3km	70%	20000	2	245	5203853	717266	4412789	1182819
3km	70%	20000	2	368	6532102	790332	5679930	1446019
3km	70%	20000	2	303	5473695	751948	4661452	1312587
3km	70%	20000	2	243	6290076	818094	5414274	1570159
3km	70%	20000	2	331	5388531	744228	4593771	1304818
3km	70%	20000	2	231	4755110	658696	4048595	1120758
3km	70%	20000	2	295	5514345	728088	4736116	1397678
3km	70%	20000	2	256	4409314	579417	3786083	1102861
3km	70%	20000	2	295	5526183	751490	4719249	1319564
3km	70%	20000	2	212	5515598	789510	4663350	1425432
3km	70%	20000	2	254	6302991	804762	5444813	1418108
3km	70%	20000	2	391	4747568	665390	4027392	1214410
3km	70%	20000	2	258	5923750	822709	5027851	1439957
3km	70%	20000	2	319	5716668	785450	4877301	1269272
3km	70%	20000	2	251	5581735	798933	4707559	1476933
3km	70%	20000	2	253	5281124	729503	4488618	1247289
3km	70%	20000	2	298	5400653	679269	4685008	1167510
3km	70%	20000	2	307	6375887	806775	5509709	1461837
3km	70%	20000	2	365	5606828	686825	4835808	1309598
3km	70%	20000	2	236	4402093	599500	3747601	999978
3km	70%	20000	2	313	5823329	734612	5030866	1347946
3km	70%	20000	2	300	4769677	687556	4002879	1173319
3km	70%	20000	2	388	4827515	672419	4106512	1316579
3km	70%	20000	2	361	5302166	736278	4498976	1315777
3km	70%	20000	2	283	5490945	767180	4664797	1370795
3km	70%	20000	2	316	4834356	718420	4030369	1364308
3km	70%	20000	2	248	4179479	588026	3545261	987722
3km	70%	20000	2	270	4099117	579214	3464409	1026308
3km	70%	20000	2	460	4976405	658974	4270707	1341565
3km	70%	20000	2	275	4970534	662452	4256253	1141960
3km	70%	20000	2	327	6583247	837565	5687804	1438071
3km	70%	20000	2	267	4599210	635260	3894650	1143809
3km	70%	20000	2	305	6063795	830746	5144787	1436270
3km	70%	20000	2	374	5017465	675634	4253416	1159471
3km	70%	20000	2	379	4519207	647557	3813349	1257823
3km	70%	20000	2	284	3674124	517466	3106927	971305
3km	70%	20000	2	377	6081413	698548	5314026	1344461
3km	70%	20000	2	317	6295173	689029	5542525	1356277
3km	70%	20000	2	228	4377439	591758	3737527	1072353
3km	70%	20000	2	255	5632553	837591	4725374	1239588
3km	70%	20000	2	379	4957751	700663	4201437	1203451
3km	70%	20000	2	235	4813598	679222	4081615	1090250
3km	70%	20000	2	285	5370770	688861	4583386	1344755
3km	70%	20000	2	240	5031671	704663	4286991	1127576
3km	70%	20000	2	253	6738740	884589	5762442	1534176
3km	70%	20000	2	284	6109970	848128	5202608	1538442
3km	70%	20000	2	319	6162946	713642	5378516	1445406
3km	70%	20000	2	257	4031914	620127	3352408	1170244
3km	70%	20000	2	327	5908317	726209	5098266	1480488
3km	70%	20000	2	229	4979062	677757	4242080	1189977
3km	70%	20000	2	329	5338255	723029	4544681	1397082
3km	70%	20000	2	253	5672787	748720	4879281	1407863
3km	70%	20000	2	289	5669413	731417	4885415	1338572
3km	70%	20000	2	351	5554225	788715	4690157	1472652
3km	70%	20000	2	215	6025801	848895	5109591	1412339
3km	70%	20000	2	381	6701385	809232	5835888	1543858
3km	70%	20000	2	206	4439164	597139	3800752	1019082
3km	70%	20000	2	285	4774780	636066	4091081	1273518
3km	70%	20000	2	246	4766153	684687	4041144	1015897
3km	70%	20000	2	228	4578974	649387	3886563	1090080
3km	70%	20000	2	269	5320320	767032	4497901	1317647
3km	70%	20000	2	234	5014475	687889	4273308	1256647
3km	70%	20000	2	292	6379436	788360	5522725	1541164
3km	70%	20000	2	261	4888064	720621	4107525	1399518
3km	70%	20000	2	241	5780447	669898	5046988	1278365
3km	70%	20000	2	319	4559798	597789	3904861	1030285
3km	70%	20000	2	222	4713897	726594	3933120	1149425
3km	70%	20000	2	310	4706566	692813	3969123	1261180
3km	70%	20000	2	356	7028734	872327	6072701	1637190
3km	70%	20000	2	315	6494868	852116	5587870	1532403
3km	70%	20000	2	309	5768489	721330	4998737	1384973
3km	70%	20000	2	267	4687307	655012	3964047	1164847
3km	70%	20000	2	233	5013468	681681	4282864	1069880
3km	70%	20000	2	462	7140550	860757	6225534	1681350
3km	70%	20000	2	304	5526979	777120	4674282	1396051
3km	70%	20000	2	267	6699973	836045	5812054	1509268
3km	70%	20000	2	216	4791311	728349	4002529	1167683
3km	70%	20000	2	339	5188726	793572	4337062	1304542
3km	70%	20000	2	267	5218391	692036	4468790	1287899
3km	70%	20000	2	300	6293430	804732	5441184	1419670
3km	70%	20000	2	366	5330561	734582	4550583	1352753
3km	70%	20000	2	225	3926447	556170	3340210	1017563
3km	70%	20000	2	325	6022283	720694	5257802	1420409
3km	70%	20000	2	213	4828574	668355	4128191	1099227
3km	70%	20000	2	345	5545553	801276	4688488	1445335
3km	70%	20000	2	314	5726836	726141	4950541	1327686
3km	70%	20000	2	299	5355803	792702	4497858	1267052
3km	70%	20000	2	301	4439452	663570	3701380	1128759
3km	70%	20000	2	213	5613400	791644	4727828	1373148
[truncated: 1 more rows]
