# Supplementary material for: Quantifying the Value of Perfect Information in Emergency Vaccination Campaigns
Source: PLoS Comput Biol. 2017 Feb 16;13(2):e1005318. doi: 10.1371/journal.pcbi.1005318 (PMC5312803; doi:10.1371/journal.pcbi.1005318)
Supplement: S1 Data — (ZIP) [file pcbi.1005318.s013.zip › Data/3km vaccination/data11.txt]

vacc_radius	efficacy	capacity	delay	outbreak_duration	livestock_culled	cattle_culled	sheep_culled	vaccinations
3km	70%	20000	4	278	6025574	766681	5207920	1565505
3km	70%	20000	4	190	5001997	687385	4260663	1219304
3km	70%	20000	4	279	5433704	693392	4693398	1268240
3km	70%	20000	4	380	5590241	754463	4774141	1442738
3km	70%	20000	4	234	5116847	718710	4339327	1205537
3km	70%	20000	4	279	4329406	602696	3684635	1014108
3km	70%	20000	4	240	5159723	644931	4483027	1204707
3km	70%	20000	4	224	5364523	762191	4507856	1261966
3km	70%	20000	4	514	6876600	876466	5920374	1533689
3km	70%	20000	4	355	5480737	611162	4813941	1269011
3km	70%	20000	4	259	5631875	670326	4911453	1340393
3km	70%	20000	4	349	4998106	708531	4250206	1246057
3km	70%	20000	4	234	4865666	673213	4153349	1232576
3km	70%	20000	4	349	6062737	743272	5259178	1441679
3km	70%	20000	4	339	5792251	752810	4976874	1414226
3km	70%	20000	4	249	3726039	531325	3151019	1077589
3km	70%	20000	4	295	6115561	747614	5322804	1369740
3km	70%	20000	4	346	5175916	779020	4339348	1332884
3km	70%	20000	4	239	5664250	671253	4930481	1325668
3km	70%	20000	4	189	4751927	654552	4050156	1016607
3km	70%	20000	4	258	4802239	617437	4123659	1233352
3km	70%	20000	4	273	4475169	595706	3839265	1062361
3km	70%	20000	4	505	6017990	697358	5271225	1375693
3km	70%	20000	4	228	5021110	714387	4240724	1369022
3km	70%	20000	4	396	5653028	724685	4882454	1247806
3km	70%	20000	4	335	5493971	781978	4656396	1327651
3km	70%	20000	4	291	4018671	616383	3361624	1156284
3km	70%	20000	4	189	6415515	811791	5537782	1456187
3km	70%	20000	4	227	5404895	744994	4616776	1318098
3km	70%	20000	4	339	5310378	717224	4546442	1275412
3km	70%	20000	4	257	6260215	813427	5383861	1502273
3km	70%	20000	4	278	4784988	651096	4069180	1169029
3km	70%	20000	4	292	6558566	841228	5656324	1491420
3km	70%	20000	4	182	4036412	559682	3434850	982476
3km	70%	20000	4	301	5896983	768151	5067735	1446443
3km	70%	20000	4	383	5078366	707005	4339918	1221035
3km	70%	20000	4	254	5407131	755494	4606934	1211658
3km	70%	20000	4	382	6773328	818224	5899536	1361551
3km	70%	20000	4	348	5861929	832059	4957285	1449491
3km	70%	20000	4	271	5505972	744857	4690727	1210620
3km	70%	20000	4	329	4466520	585327	3793961	1185905
3km	70%	20000	4	277	5386874	768984	4562742	1329114
3km	70%	20000	4	402	4611233	711315	3846869	1219056
3km	70%	20000	4	265	4438358	626942	3764617	1179172
3km	70%	20000	4	260	5247895	675792	4518570	1185279
3km	70%	20000	4	261	6154163	809516	5303152	1390115
3km	70%	20000	4	278	4863228	690050	4121838	1180709
3km	70%	20000	4	222	4506324	628176	3819677	1117967
3km	70%	20000	4	256	4606518	640279	3896684	1263847
3km	70%	20000	4	215	4633326	600336	3998350	1089315
3km	70%	20000	4	284	6020975	728783	5255773	1350790
3km	70%	20000	4	291	6190782	739626	5368439	1613109
3km	70%	20000	4	265	4637177	643542	3921655	1246961
3km	70%	20000	4	460	7373851	932580	6380301	1765002
3km	70%	20000	4	230	5008938	676193	4274258	1239206
3km	70%	20000	4	255	3823543	547513	3247420	838679
3km	70%	20000	4	266	5286206	679629	4527346	1334267
3km	70%	20000	4	462	6675133	852488	5766385	1530520
3km	70%	20000	4	364	5594781	780762	4771379	1483157
3km	70%	20000	4	285	5779757	674532	5048689	1315305
3km	70%	20000	4	430	6397330	781580	5557861	1404276
3km	70%	20000	4	342	5333474	669955	4618677	1275791
3km	70%	20000	4	317	5722903	766108	4902779	1376881
3km	70%	20000	4	203	3428437	517524	2884711	823909
3km	70%	20000	4	321	4919998	653045	4167214	1311000
3km	70%	20000	4	401	5557710	731763	4781594	1303760
3km	70%	20000	4	258	6101570	809067	5232095	1426059
3km	70%	20000	4	314	5561649	732330	4779020	1250831
3km	70%	20000	4	272	4635886	626451	3963424	1081900
3km	70%	20000	4	253	4852914	634621	4169978	1180945
3km	70%	20000	4	243	6603765	762292	5771134	1537033
3km	70%	20000	4	270	6096198	726545	5299560	1510914
3km	70%	20000	4	243	6165461	775040	5319166	1372961
3km	70%	20000	4	330	6227225	787533	5370508	1607329
3km	70%	20000	4	259	4523926	609245	3850024	1074246
3km	70%	20000	4	251	4450466	618040	3793940	1088526
3km	70%	20000	4	268	4832663	697890	4048999	1157505
3km	70%	20000	4	224	4692732	674504	3970924	1047513
3km	70%	20000	4	366	6470327	846033	5535556	1633786
3km	70%	20000	4	247	4918656	675223	4171191	1112666
3km	70%	20000	4	241	4398195	606694	3730742	1031307
3km	70%	20000	4	371	4836365	673119	4099824	1307718
3km	70%	20000	4	379	7005387	800441	6137273	1686125
3km	70%	20000	4	211	5290842	756016	4482635	1106681
3km	70%	20000	4	345	4854364	664313	4154525	1135487
3km	70%	20000	4	244	4346749	610435	3686273	1049370
3km	70%	20000	4	375	6022669	780516	5150955	1496425
3km	70%	20000	4	292	5875475	766370	5056826	1355343
3km	70%	20000	4	219	4291637	581531	3653292	1110760
3km	70%	20000	4	234	5632978	868918	4714018	1406408
3km	70%	20000	4	241	5366737	712561	4564443	1229836
3km	70%	20000	4	304	4647857	637788	3943113	1163706
3km	70%	20000	4	251	4094595	561310	3473996	1094012
3km	70%	20000	4	235	4642623	633398	3933933	1173935
3km	70%	20000	4	239	6484390	817271	5569731	1489628
3km	70%	20000	4	326	6413838	758510	5596909	1302007
3km	70%	20000	4	450	6078288	697740	5317326	1468500
3km	70%	20000	4	259	5259051	717008	4477893	1174661
3km	70%	20000	4	259	4671693	662469	3945899	1186083
3km	70%	20000	4	379	5090055	675902	4382951	1218061
3km	70%	20000	4	229	5248785	723900	4439238	1191656
3km	70%	20000	4	200	4004759	574769	3401375	1024442
3km	70%	20000	4	315	6403483	776802	5575833	1410363
3km	70%	20000	4	319	4578930	624187	3920327	1181110
3km	70%	20000	4	198	4253256	624967	3578597	1107426
3km	70%	20000	4	280	5693291	787379	4846788	1488185
3km	70%	20000	4	286	4495486	599285	3837129	1096709
3km	70%	20000	4	465	5340426	646566	4646556	1346324
3km	70%	20000	4	226	6262518	793034	5372810	1479115
3km	70%	20000	4	308	6437171	751355	5626407	1619844
3km	70%	20000	4	226	4574680	660250	3871541	1225810
3km	70%	20000	4	327	5682309	785499	4839711	1350646
3km	70%	20000	4	307	6628483	818335	5732427	1337795
3km	70%	20000	4	331	4692324	628438	3996237	1105126
3km	70%	20000	4	203	4605368	664060	3887777	1214213
3km	70%	20000	4	343	6998036	835759	6093441	1641278
3km	70%	20000	4	213	4199001	604556	3512461	1030666
3km	70%	20000	4	280	5081096	652490	4362705	1256854
3km	70%	20000	4	211	4233803	608488	3584223	1064251
3km	70%	20000	4	234	5250772	733361	4454018	1330152
3km	70%	20000	4	212	4236546	609513	3567452	1027025
3km	70%	20000	4	240	4619486	622270	3945176	1086120
3km	70%	20000	4	298	7083573	923357	6086949	1486201
3km	70%	20000	4	328	5041079	699873	4258024	1284928
3km	70%	20000	4	273	4872414	691299	4127641	1127143
3km	70%	20000	4	258	4310017	609929	3646575	1077329
3km	70%	20000	4	202	4402179	611481	3740542	1087119
3km	70%	20000	4	209	4841085	720042	4068267	1099268
3km	70%	20000	4	310	4835622	690055	4072096	1160816
3km	70%	20000	4	382	6680494	770772	5836474	1569037
3km	70%	20000	4	290	5629174	801259	4772185	1302160
3km	70%	20000	4	236	4567331	657083	3856712	1126342
3km	70%	20000	4	254	5758029	781816	4913944	1386139
3km	70%	20000	4	312	6009067	832461	5104492	1434467
3km	70%	20000	4	245	4622680	670886	3848206	1281447
3km	70%	20000	4	211	4287014	650905	3594830	1088630
3km	70%	20000	4	220	6027540	835808	5149057	1368772
3km	70%	20000	4	387	6650333	807256	5747047	1516262
3km	70%	20000	4	366	6128131	821705	5238300	1660097
3km	70%	20000	4	318	6071732	771799	5244095	1447386
3km	70%	20000	4	321	5498267	731296	4716170	1367550
3km	70%	20000	4	268	5539516	699289	4785325	1352698
3km	70%	20000	4	359	4601557	636096	3921918	1119352
3km	70%	20000	4	304	6089238	836702	5201133	1522615
3km	70%	20000	4	221	4512783	626180	3853642	1125187
3km	70%	20000	4	268	4989124	648598	4308080	1157456
3km	70%	20000	4	279	4821060	694722	4065416	1254830
3km	70%	20000	4	223	4755573	659369	4053951	1171967
3km	70%	20000	4	279	5165171	667518	4431884	1121764
3km	70%	20000	4	270	6336908	805151	5460368	1362117
3km	70%	20000	4	259	4663467	684510	3921847	1205378
3km	70%	20000	4	219	4997698	675039	4235046	1251551
3km	70%	20000	4	245	4878680	741440	4068327	1365722
3km	70%	20000	4	212	4666870	669211	3950940	1013504
3km	70%	20000	4	298	5651783	742624	4860700	1402029
3km	70%	20000	4	246	5403257	703189	4634942	1323647
3km	70%	20000	4	266	5004112	693709	4233824	1239568
3km	70%	20000	4	215	4233204	599032	3587009	909338
3km	70%	20000	4	311	4897979	725686	4131096	1212502
3km	70%	20000	4	244	5779349	785397	4935370	1431517
3km	70%	20000	4	264	5355084	745131	4532897	1277103
3km	70%	20000	4	394	5625305	687040	4882313	1324426
3km	70%	20000	4	252	5928445	798867	5062081	1303509
3km	70%	20000	4	301	5388286	724753	4553206	1295469
3km	70%	20000	4	262	4484502	643731	3795342	986353
3km	70%	20000	4	226	4935498	710499	4168543	1273381
3km	70%	20000	4	288	5054449	736502	4245861	1443132
3km	70%	20000	4	351	5704599	732049	4937280	1392796
3km	70%	20000	4	226	4974385	669322	4233018	1293978
3km	70%	20000	4	226	5109440	739466	4311710	1210646
3km	70%	20000	4	330	4475641	608336	3825467	1005614
3km	70%	20000	4	275	4388183	573750	3743494	1169594
3km	70%	20000	4	358	5209447	745881	4391361	1321387
3km	70%	20000	4	242	5119943	744269	4295294	1269861
3km	70%	20000	4	253	5030204	677726	4304563	1173492
3km	70%	20000	4	269	5216582	717509	4408054	1183677
3km	70%	20000	4	258	6575595	913070	5568558	1780303
3km	70%	20000	4	213	3570717	481716	3060197	801766
3km	70%	20000	4	288	7130642	835422	6237120	1591709
3km	70%	20000	4	365	6210394	748212	5393150	1557069
3km	70%	20000	4	270	6631986	848129	5709505	1604914
3km	70%	20000	4	320	6552977	764747	5730894	1596479
3km	70%	20000	4	336	6033217	702930	5280527	1425276
3km	70%	20000	4	275	4048056	567321	3415404	1097493
3km	70%	20000	4	327	4940467	683597	4202556	1121488
3km	70%	20000	4	216	5101830	748917	4289878	1169813
3km	70%	20000	4	235	4757291	678512	4018208	1287218
3km	70%	20000	4	205	4229110	580529	3596347	1097935
3km	70%	20000	4	298	5676892	758595	4859737	1334299
3km	70%	20000	4	342	5047399	694015	4318568	1123411
3km	70%	20000	4	270	4484713	615095	3822562	1150035
3km	70%	20000	4	357	5862838	800747	4979423	1481206
3km	70%	20000	4	253	5256861	757200	4429077	1238719
3km	70%	20000	4	272	6211577	743496	5407399	1471619
3km	70%	20000	4	279	6459700	732363	5662140	1477069
3km	70%	20000	4	282	6115738	747029	5305163	1478005
3km	70%	20000	4	229	3821762	573635	3212102	1123837
3km	70%	20000	4	310	5232448	693045	4481947	1267224
3km	70%	20000	4	295	6222721	796613	5358428	1484932
3km	70%	20000	4	268	5123162	713388	4331589	1191026
3km	70%	20000	4	312	5470293	771691	4651633	1342890
3km	70%	20000	4	299	5133374	756112	4313476	1392603
3km	70%	20000	4	220	5124560	722603	4320989	1260115
3km	70%	20000	4	272	5864747	734242	5081800	1369609
3km	70%	20000	4	303	5042671	710294	4283658	1294611
3km	70%	20000	4	298	6195653	789021	5356269	1309838
3km	70%	20000	4	288	4295134	614998	3633159	1112016
3km	70%	20000	4	196	3991710	573992	3375279	982998
3km	70%	20000	4	390	6725803	947386	5707004	1702898
3km	70%	20000	4	264	4598844	658710	3887234	1159852
3km	70%	20000	4	301	7202534	875717	6270201	1492855
3km	70%	20000	4	231	5625136	735553	4813148	1241535
3km	70%	20000	4	216	4429186	640219	3743754	1009834
3km	70%	20000	4	255	4947828	722418	4138276	1285567
3km	70%	20000	4	250	4745702	634477	4070189	1108632
3km	70%	20000	4	232	4668627	697744	3921637	1202904
3km	70%	20000	4	211	5534139	711901	4776921	1204677
3km	70%	20000	4	226	4967320	753819	4153833	1241997
3km	70%	20000	4	263	4467380	629766	3775754	1175822
3km	70%	20000	4	191	4881339	655853	4178295	1128816
3km	70%	20000	4	373	5465254	703251	4707230	1488058
3km	70%	20000	4	173	4591358	668608	3873016	1002096
3km	70%	20000	4	268	5340825	774004	4491526	1353594
3km	70%	20000	4	199	4412797	633857	3743725	1092983
3km	70%	20000	4	322	5793276	761682	4982139	1335298
3km	70%	20000	4	258	5036624	738930	4261800	1232429
3km	70%	20000	4	218	4054788	595193	3402143	1097258
3km	70%	20000	4	196	5039829	752013	4228336	1358907
3km	70%	20000	4	364	5122957	675257	4373415	1310747
3km	70%	20000	4	257	5600958	745437	4790046	1250914
3km	70%	20000	4	505	5660002	682268	4933119	1323937
3km	70%	20000	4	243	4589583	641032	3887160	1120456
3km	70%	20000	4	186	4594129	627692	3917448	1134730
3km	70%	20000	4	394	5089321	716671	4328425	1263197
3km	70%	20000	4	246	4244610	610595	3591529	1142042
3km	70%	20000	4	239	4749420	708005	3990197	1263555
3km	70%	20000	4	271	5261875	699945	4511958	1291140
3km	70%	20000	4	305	6365727	815013	5491613	1663948
3km	70%	20000	4	243	4634668	654344	3944341	1081763
3km	70%	20000	4	307	6464200	772293	5646039	1516534
3km	70%	20000	4	261	4286954	594757	3615488	1034484
3km	70%	20000	4	406	5359965	803804	4490749	1278663
3km	70%	20000	4	332	6159690	793121	5303177	1370316
3km	70%	20000	4	322	4518242	633054	3849758	1204130
3km	70%	20000	4	362	5884976	716565	5108303	1530696
3km	70%	20000	4	237	4987863	729383	4192462	1275092
3km	70%	20000	4	311	4903894	655980	4194039	1177014
3km	70%	20000	4	314	4592144	684101	3860710	1207225
3km	70%	20000	4	248	4081291	564617	3480075	1009830
3km	70%	20000	4	344	4740117	668896	4024130	1140284
3km	70%	20000	4	317	5757606	702114	4981632	1371107
3km	70%	20000	4	275	5093096	759610	4264730	1342775
3km	70%	20000	4	254	5635986	783129	4801859	1225551
3km	70%	20000	4	212	5466693	666231	4737348	1190558
3km	70%	20000	4	246	5165993	667931	4453569	1206276
3km	70%	20000	4	413	5209937	666366	4505980	1264996
3km	70%	20000	4	294	5594973	767873	4753788	1495752
3km	70%	20000	4	381	6899047	813685	6014641	1510012
3km	70%	20000	4	295	6759708	882863	5798765	1644471
3km	70%	20000	4	241	6497957	834664	5583431	1620374
3km	70%	20000	4	207	5595398	729417	4785137	1231824
3km	70%	20000	4	364	5643142	755212	4822236	1410968
3km	70%	20000	4	405	6944865	809225	6087720	1556463
3km	70%	20000	4	251	4933478	718682	4160172	1164272
3km	70%	20000	4	300	6570166	776443	5728162	1636697
3km	70%	20000	4	316	5342859	743276	4529298	1444733
3km	70%	20000	4	384	5401880	770678	4555847	1308025
3km	70%	20000	4	360	4942185	666443	4201374	1263909
3km	70%	20000	4	243	5203351	715135	4409491	1344765
3km	70%	20000	4	228	5098926	738773	4308124	1247728
3km	70%	20000	4	260	3692272	539487	3083540	1086330
3km	70%	20000	4	286	5340194	773961	4502792	1238804
3km	70%	20000	4	277	4735245	692220	3983427	1306952
3km	70%	20000	4	238	4805360	595342	4174732	1122217
3km	70%	20000	4	236	3657681	601286	3019266	997653
3km	70%	20000	4	221	4063103	568865	3439625	1062888
3km	70%	20000	4	290	5232967	699821	4470541	1281854
3km	70%	20000	4	296	5220504	751811	4397581	1406123
3km	70%	20000	4	255	4350749	594044	3688826	1063320
3km	70%	20000	4	376	6494435	807964	5627522	1577970
3km	70%	20000	4	311	4241699	594203	3610127	1061814
3km	70%	20000	4	233	5273909	694360	4528815	1195433
3km	70%	20000	4	399	6835889	813138	5947669	1633944
3km	70%	20000	4	319	6809087	816718	5919886	1560301
3km	70%	20000	4	236	6153211	845999	5233846	1409261
3km	70%	20000	4	270	6561961	744982	5745611	1638103
3km	70%	20000	4	267	6161340	748387	5364156	1312243
3km	70%	20000	4	234	4393151	609331	3751846	1160619
3km	70%	20000	4	319	4389293	658258	3681815	1331871
3km	70%	20000	4	237	5197948	684995	4465751	1228504
3km	70%	20000	4	225	4559798	586430	3918960	1163624
3km	70%	20000	4	245	4718430	562063	4091542	1180303
3km	70%	20000	4	304	4884674	678443	4165092	1207126
3km	70%	20000	4	250	4089463	581946	3477431	963389
3km	70%	20000	4	304	5699511	791500	4831318	1414876
3km	70%	20000	4	381	7196353	952306	6141251	1710428
3km	70%	20000	4	263	4603023	686556	3862742	1169396
3km	70%	20000	4	287	5668093	746180	4883660	1378103
3km	70%	20000	4	337	5749755	678709	5026906	1337931
3km	70%	20000	4	180	3481317	498555	2949132	796798
3km	70%	20000	4	280	5732408	745443	4912540	1474606
3km	70%	20000	4	210	4282560	598549	3629601	1035918
3km	70%	20000	4	255	6099032	789517	5247280	1391277
3km	70%	20000	4	300	4606946	625289	3881491	1170547
3km	70%	20000	4	249	5792644	777747	4973021	1390147
3km	70%	20000	4	396	5582069	712629	4806997	1511507
3km	70%	20000	4	210	4408679	652371	3716000	1109949
3km	70%	20000	4	292	5575764	685504	4820578	1351114
3km	70%	20000	4	237	6034571	827444	5150676	1479141
3km	70%	20000	4	197	4889473	672613	4158090	1144257
3km	70%	20000	4	252	5791843	798328	4937922	1358003
3km	70%	20000	4	253	4951243	698930	4179626	1391890
3km	70%	20000	4	263	4713068	634486	4029195	1116235
3km	70%	20000	4	264	6761988	837801	5832026	1543648
3km	70%	20000	4	248	4062883	559831	3425949	1102846
3km	70%	20000	4	460	4808494	675863	4057895	1365787
3km	70%	20000	4	241	5284989	674963	4530851	1292923
3km	70%	20000	4	293	6413438	771050	5581785	1454884
3km	70%	20000	4	217	4474803	634364	3804442	1116595
3km	70%	20000	4	293	6059345	748182	5253692	1419855
3km	70%	20000	4	288	4940995	730589	4155771	1205773
3km	70%	20000	4	337	5080174	667529	4366552	1293520
3km	70%	20000	4	461	6747874	806253	5855939	1620959
3km	70%	20000	4	282	5537908	786055	4697357	1318295
3km	70%	20000	4	166	4408605	621502	3755140	934536
3km	70%	20000	4	234	4750644	655941	4041533	1102975
3km	70%	20000	4	204	4654151	646863	3940701	1131748
3km	70%	20000	4	286	5149522	765390	4324838	1442890
3km	70%	20000	4	214	4306477	620997	3606637	1040357
3km	70%	20000	4	279	3921736	577241	3320786	980679
3km	70%	20000	4	270	5597336	687985	4856082	1288927
3km	70%	20000	4	249	5536434	720755	4734771	1210415
3km	70%	20000	4	215	5158937	700726	4391521	1134481
3km	70%	20000	4	308	5297716	681698	4551802	1247481
3km	70%	20000	4	243	4599667	663711	3876764	1332784
3km	70%	20000	4	278	4832399	626324	4163371	1176493
3km	70%	20000	4	196	4473624	625942	3801569	1001971
3km	70%	20000	4	264	6620448	820074	5744039	1477182
3km	70%	20000	4	305	5783116	731370	4993129	1369675
3km	70%	20000	4	274	5445828	664113	4719452	1242214
3km	70%	20000	4	269	4169377	581962	3539102	1001914
3km	70%	20000	4	274	5008068	711640	4248545	1174971
3km	70%	20000	4	342	5355957	731362	4575896	1277935
3km	70%	20000	4	224	6253875	809344	5358399	1281322
3km	70%	20000	4	216	3562666	513975	2986924	969957
3km	70%	20000	4	181	4664892	696273	3914730	1101682
3km	70%	20000	4	371	4485671	658275	3748987	1154610
3km	70%	20000	4	320	4679353	680541	3953090	1088478
3km	70%	20000	4	259	4598909	646857	3917261	1025643
3km	70%	20000	4	296	6006195	762349	5141951	1568064
3km	70%	20000	4	226	5437534	675034	4718085	1219163
3km	70%	20000	4	301	4326172	618448	3651307	1053046
3km	70%	20000	4	283	4753591	692189	3989703	1323066
3km	70%	20000	4	295	5391225	672003	4672762	1154350
3km	70%	20000	4	244	4492526	627207	3836696	1078949
3km	70%	20000	4	219	5002493	660186	4287977	1127478
3km	70%	20000	4	263	5354828	707864	4590646	1453612
3km	70%	20000	4	301	4290769	596416	3649609	1021128
3km	70%	20000	4	224	5380443	714077	4585990	1165717
3km	70%	20000	4	326	6422785	867572	5452603	1720689
3km	70%	20000	4	273	4492308	631465	3796060	1066539
3km	70%	20000	4	297	6167117	827642	5259508	1448587
3km	70%	20000	4	273	4279834	589149	3616982	1014669
3km	70%	20000	4	274	5723812	804946	4833397	1458839
3km	70%	20000	4	271	5847096	775501	5000594	1332301
3km	70%	20000	4	300	4920514	676401	4190436	1257703
3km	70%	20000	4	266	4896056	702030	4147013	1026527
3km	70%	20000	4	335	4091401	559906	3480590	1054066
3km	70%	20000	4	231	5730931	758883	4913767	1232883
3km	70%	20000	4	376	7365275	864783	6447337	1679975
3km	70%	20000	4	313	4101960	562648	3502829	1029563
3km	70%	20000	4	195	4245278	564167	3637262	945571
3km	70%	20000	4	248	5189434	740993	4386416	1299867
3km	70%	20000	4	325	5995290	742920	5195136	1519907
3km	70%	20000	4	247	4756139	740426	3983468	1227151
3km	70%	20000	4	252	5128168	671525	4402613	1201985
3km	70%	20000	4	320	5052083	699952	4290798	1358111
3km	70%	20000	4	351	5659016	741414	4855878	1389649
3km	70%	20000	4	384	6505808	760526	5652054	1486488
3km	70%	20000	4	344	5197514	723406	4429617	1390025
3km	70%	20000	4	300	4867954	685126	4144509	1162802
3km	70%	20000	4	277	4334725	604869	3694487	1132272
3km	70%	20000	4	252	5318820	679104	4578282	1374815
3km	70%	20000	4	250	5754667	832447	4864670	1429940
3km	70%	20000	4	178	3839958	542093	3266264	982990
3km	70%	20000	4	376	4802366	630651	4117874	1262214
3km	70%	20000	4	205	4546642	645852	3835365	1133642
3km	70%	20000	4	482	6274576	854026	5342930	1581195
3km	70%	20000	4	288	6509072	802142	5635079	1531700
3km	70%	20000	4	266	4575141	622471	3895077	1000352
3km	70%	20000	4	280	5958699	891424	4993584	1461140
3km	70%	20000	4	197	4500342	613701	3835585	1117074
3km	70%	20000	4	239	5920229	786649	5057985	1273613
3km	70%	20000	4	190	5494929	718033	4727031	1242354
3km	70%	20000	4	255	6277546	757589	5452155	1534215
3km	70%	20000	4	289	6174454	786402	5332357	1389290
3km	70%	20000	4	260	5548809	773461	4731224	1269937
3km	70%	20000	4	321	5395848	743559	4596032	1301547
3km	70%	20000	4	295	5755359	775087	4893481	1384520
3km	70%	20000	4	260	5207341	714406	4436883	1164715
3km	70%	20000	4	297	4575749	670354	3857475	1091031
3km	70%	20000	4	216	4585778	655366	3899199	1132137
3km	70%	20000	4	297	5741959	832578	4860838	1308437
3km	70%	20000	4	266	6052307	830698	5146240	1418163
3km	70%	20000	4	194	5471463	790397	4607184	1258799
3km	70%	20000	4	272	4566089	648769	3834176	1078702
3km	70%	20000	4	229	4785880	671545	4065811	1209776
3km	70%	20000	4	291	6499251	834311	5590503	1657199
3km	70%	20000	4	215	5455838	723949	4682773	1308775
3km	70%	20000	4	248	4881439	625987	4200880	1164382
3km	70%	20000	4	210	5768034	776371	4921314	1440173
3km	70%	20000	4	199	4474362	652675	3775859	1151253
3km	70%	20000	4	287	5903837	751880	5068087	1375440
3km	70%	20000	4	232	4607973	640242	3899467	1134091
3km	70%	20000	4	259	4519963	626160	3851686	1135170
3km	70%	20000	4	307	5535419	816901	4626845	1390171
3km	70%	20000	4	431	5748789	703272	4991245	1335282
3km	70%	20000	4	213	5714132	745431	4911359	1151506
3km	70%	20000	4	199	4563410	612778	3918251	1025111
3km	70%	20000	4	218	4773949	718407	4000601	1242529
3km	70%	20000	4	243	6432466	801592	5557619	1481065
3km	70%	20000	4	280	5142622	649965	4447405	1334328
3km	70%	20000	4	336	5319702	689479	4558530	1231473
3km	70%	20000	4	290	6414410	803918	5545815	1468749
3km	70%	20000	4	367	4812261	684045	4068230	1169052
3km	70%	20000	4	295	4596572	633015	3926530	1104578
3km	70%	20000	4	191	4352990	629289	3643120	1098764
3km	70%	20000	4	274	6264718	804688	5414165	1277288
3km	70%	20000	4	255	5855390	752925	5018270	1353705
3km	70%	20000	4	223	5066538	750580	4255727	1189891
3km	70%	20000	4	221	4639928	650923	3939838	1207870
3km	70%	20000	4	301	6654410	842411	5734397	1595647
3km	70%	20000	4	291	6426940	810969	5561314	1378737
3km	70%	20000	4	404	5052614	728827	4228313	1381276
3km	70%	20000	4	300	5955185	847016	5035886	1328171
3km	70%	20000	4	284	6257113	831213	5355302	1541513
3km	70%	20000	4	216	4071486	593617	3419166	1001284
3km	70%	20000	4	279	5168943	677254	4449887	1268725
3km	70%	20000	4	290	4814633	637968	4105948	1118053
3km	70%	20000	4	195	4570631	642302	3879266	1072865
3km	70%	20000	4	307	4956906	639981	4257987	1209771
3km	70%	20000	4	191	4398883	628294	3730481	1024115
3km	70%	20000	4	292	4677941	661506	3974961	1188031
3km	70%	20000	4	306	5747046	814941	4864779	1378065
3km	70%	20000	4	390	6672459	811296	5766069	1519257
3km	70%	20000	4	334	5341187	727341	4553786	1306033
3km	70%	20000	4	341	7095781	811774	6206724	1800968
3km	70%	20000	4	313	7657213	1045133	6541246	1784230
3km	70%	20000	4	337	5565319	783069	4730881	1268013
3km	70%	20000	4	311	6066549	874394	5111988	1564175
3km	70%	20000	4	279	5140215	748898	4327923	1163003
3km	70%	20000	4	342	5726689	726460	4959435	1351550
3km	70%	20000	4	247	5022241	637628	4312717	1159434
3km	70%	20000	4	289	5323580	663310	4589416	1236045
3km	70%	20000	4	200	5438275	862143	4517765	1326049
3km	70%	20000	4	256	5030516	656706	4323248	1169146
3km	70%	20000	4	273	4708556	656447	3995747	1100020
3km	70%	20000	4	310	5997502	743006	5207623	1392772
3km	70%	20000	4	251	6711258	851324	5744557	1362182
3km	70%	20000	4	282	6453792	752835	5619520	1304129
3km	70%	20000	4	273	5696065	726796	4918841	1279043
3km	70%	20000	4	277	5511994	768030	4693608	1340368
3km	70%	20000	4	339	5688123	788735	4821319	1328654
3km	70%	20000	4	257	5231883	758048	4415552	1209157
3km	70%	20000	4	291	5516435	698647	4742933	1328360
3km	70%	20000	4	312	5009931	686803	4281059	1255637
3km	70%	20000	4	252	5770085	719763	4989039	1279882
3km	70%	20000	4	283	4592983	646701	3885586	1192987
3km	70%	20000	4	352	5096393	596808	4421226	1223207
3km	70%	20000	4	348	5202882	645795	4501774	1419477
3km	70%	20000	4	271	6181115	887674	5203608	1271882
3km	70%	20000	4	308	6288331	806715	5420596	1527059
3km	70%	20000	4	232	5306280	727920	4528725	1123548
3km	70%	20000	4	350	6140577	808120	5287946	1388700
3km	70%	20000	4	277	5143554	747958	4348962	1127189
3km	70%	20000	4	295	6009199	726948	5217319	1486829
3km	70%	20000	4	215	4572962	644734	3890587	1059971
3km	70%	20000	4	451	4879669	687206	4126216	1366018
3km	70%	20000	4	214	5807151	750766	5002575	1236942
3km	70%	20000	4	266	3844375	565941	3231837	1054848
3km	70%	20000	4	237	5557066	746169	4761823	1205901
3km	70%	20000	4	305	5768774	721292	4987155	1385093
3km	70%	20000	4	306	5625175	724701	4821672	1385196
3km	70%	20000	4	216	4710390	672079	3982550	1203734
3km	70%	20000	4	427	6604126	774954	5759551	1634536
3km	70%	20000	4	286	5537281	700361	4790058	1381301
3km	70%	20000	4	219	5056039	718164	4272899	1209763
3km	70%	20000	4	299	5456195	775203	4594887	1336062
3km	70%	20000	4	278	3946834	583191	3317584	1027720
3km	70%	20000	4	290	4738312	694634	3984676	1264275
3km	70%	20000	4	322	4245108	584495	3611860	1083002
3km	70%	20000	4	290	6483093	804927	5607415	1322177
3km	70%	20000	4	275	5314961	740652	4523230	1270626
3km	70%	20000	4	254	5026032	755539	4212900	1395210
3km	70%	20000	4	256	6993419	860320	6085835	1548508
3km	70%	20000	4	261	5511525	741063	4713756	1400806
3km	70%	20000	4	228	5444747	759205	4621613	1216514
3km	70%	20000	4	259	4967705	724468	4186238	1209495
3km	70%	20000	4	281	4938288	700639	4169309	1153832
3km	70%	20000	4	235	4374497	612796	3709622	1099555
3km	70%	20000	4	240	5349185	654217	4632646	1187355
3km	70%	20000	4	371	4964010	706468	4215128	1223115
3km	70%	20000	4	349	6663246	781780	5820640	1594311
3km	70%	20000	4	376	4672927	620310	4018621	1056221
3km	70%	20000	4	257	5080305	730653	4302483	1186014
3km	70%	20000	4	294	6850421	885917	5885713	1488099
3km	70%	20000	4	226	4258888	604118	3610782	1000859
3km	70%	20000	4	232	5674876	736271	4869027	1250345
3km	70%	20000	4	172	4405869	621294	3736827	1069754
3km	70%	20000	4	229	4537207	630102	3851745	1090874
3km	70%	20000	4	197	4734656	631005	4042239	1074558
3km	70%	20000	4	239	4912387	649156	4211680	1121626
3km	70%	20000	4	281	6003563	742766	5181665	1375239
3km	70%	20000	4	318	4522240	556102	3928706	1170502
3km	70%	20000	4	329	4228787	597154	3574014	920189
3km	70%	20000	4	473	5843282	763636	5024655	1416567
3km	70%	20000	4	265	7056678	904730	6088556	1450150
3km	70%	20000	4	264	4410192	630475	3735190	1045915
3km	70%	20000	4	241	4439234	621806	3747756	1131848
3km	70%	20000	4	304	5963149	711632	5177330	1276188
3km	70%	20000	4	209	5009747	652547	4284057	1098118
3km	70%	20000	4	285	4748215	624572	4085154	1198307
3km	70%	20000	4	228	5135907	726979	4354564	1126929
3km	70%	20000	4	369	5902911	731171	5099781	1483222
3km	70%	20000	4	304	5106466	688096	4356610	1161260
3km	70%	20000	4	173	4783397	672993	4010279	1047109
3km	70%	20000	4	249	4293180	609220	3650512	1030066
3km	70%	20000	4	300	6301559	744237	5501110	1473022
3km	70%	20000	4	240	4576475	626518	3907750	1058191
3km	70%	20000	4	295	5237614	752077	4438358	1241177
3km	70%	20000	4	263	5657337	820475	4784446	1463530
3km	70%	20000	4	342	4994431	623597	4330587	1291345
3km	70%	20000	4	276	5373440	730165	4574497	1394324
3km	70%	20000	4	250	6692290	820833	5790865	1514274
3km	70%	20000	4	335	4527076	612100	3870956	1110566
3km	70%	20000	4	257	4037318	569420	3425447	1057541
3km	70%	20000	4	245	4021784	587694	3382011	1095754
3km	70%	20000	4	298	4985356	714024	4210836	1183110
3km	70%	20000	4	206	5142668	743253	4350339	1315682
3km	70%	20000	4	220	5243379	719828	4489128	1172073
3km	70%	20000	4	204	5209656	696006	4470092	1282782
3km	70%	20000	4	293	7211124	924085	6204488	1828031
3km	70%	20000	4	300	5197679	776866	4355464	1311264
3km	70%	20000	4	284	5873312	715711	5101061	1442781
3km	70%	20000	4	327	6397766	865188	5455010	1398004
3km	70%	20000	4	251	4567657	629463	3895699	1107670
3km	70%	20000	4	285	5770294	830508	4886732	1359271
3km	70%	20000	4	245	4408271	593970	3778036	1071473
3km	70%	20000	4	249	5238987	643776	4511544	1262598
3km	70%	20000	4	270	4230589	608316	3578374	1030416
3km	70%	20000	4	292	7050337	824649	6163284	1663416
3km	70%	20000	4	254	6105993	790732	5256769	1418033
3km	70%	20000	4	242	5071843	681498	4315520	1393538
3km	70%	20000	4	281	6583972	823125	5673631	1406771
3km	70%	20000	4	268	5577716	803014	4718495	1330789
3km	70%	20000	4	305	7393564	886513	6418912	1843051
3km	70%	20000	4	390	5765045	632950	5079459	1427794
3km	70%	20000	4	252	6684768	847841	5772897	1619980
3km	70%	20000	4	252	5688136	733225	4863376	1354395
3km	70%	20000	4	224	4725156	644372	4034289	1159601
3km	70%	20000	4	283	4933698	664041	4173246	1218202
3km	70%	20000	4	373	4083173	542486	3479322	1039417
3km	70%	20000	4	349	4284513	610718	3630176	1035901
3km	70%	20000	4	212	6084356	729911	5283709	1326868
3km	70%	20000	4	296	5807505	714201	5031732	1303990
3km	70%	20000	4	336	5214848	604226	4570965	1254315
3km	70%	20000	4	264	4409601	612502	3764100	1044566
3km	70%	20000	4	234	4151713	581372	3536264	1081196
3km	70%	20000	4	283	5786526	694063	5007437	1335553
3km	70%	20000	4	188	5521124	707454	4770883	1317733
3km	70%	20000	4	224	4331163	630473	3631268	1024229
3km	70%	20000	4	198	5143070	721349	4361564	1175003
3km	70%	20000	4	359	5821161	743725	5013723	1462746
3km	70%	20000	4	209	4491294	638842	3790278	1004657
3km	70%	20000	4	313	4808262	688798	4071693	1199144
3km	70%	20000	4	224	4532568	638703	3838554	1183036
3km	70%	20000	4	182	4178029	560408	3568689	1046368
3km	70%	20000	4	321	4626794	652600	3944131	1178731
3km	70%	20000	4	271	4984717	687326	4238631	1177441
3km	70%	20000	4	290	4990417	680490	4231646	1448901
3km	70%	20000	4	282	5582993	669315	4868205	1315408
3km	70%	20000	4	349	5353412	774429	4533174	1433685
3km	70%	20000	4	239	4630724	609361	3948671	1082790
3km	70%	20000	4	389	5953464	758199	5135106	1383537
3km	70%	20000	4	310	5457953	749884	4669064	1227243
3km	70%	20000	4	345	4073412	580688	3405709	1008922
3km	70%	20000	4	278	5614027	794138	4754507	1391468
3km	70%	20000	4	190	4847230	669857	4107335	1249486
3km	70%	20000	4	269	5815689	833759	4906665	1446059
3km	70%	20000	4	367	5438488	802234	4530925	1491051
3km	70%	20000	4	367	6653693	814510	5748452	1543490
3km	70%	20000	4	295	5311000	708383	4546977	1203636
3km	70%	20000	4	282	5540467	750260	4707646	1125534
3km	70%	20000	4	222	5160734	674995	4425731	1177912
3km	70%	20000	4	233	5499828	782539	4662440	1343316
3km	70%	20000	4	349	6489526	756478	5655422	1525698
3km	70%	20000	4	248	5001875	697323	4249088	1193999
3km	70%	20000	4	268	4807094	613314	4142383	1271169
3km	70%	20000	4	357	5019492	676615	4283213	1387296
3km	70%	20000	4	324	5356493	666400	4649191	1254116
3km	70%	20000	4	318	4893489	679231	4161099	1164481
3km	70%	20000	4	294	5755992	764747	4917606	1409744
3km	70%	20000	4	284	4944415	727806	4186155	1145358
3km	70%	20000	4	295	5880614	743618	5058263	1404793
3km	70%	20000	4	384	5884647	743879	5071946	1597795
3km	70%	20000	4	225	4303314	605000	3666877	1064423
3km	70%	20000	4	307	4934140	666910	4218039	1236516
3km	70%	20000	4	418	7223778	1047302	6078420	1649408
3km	70%	20000	4	257	5133173	661915	4429137	1254315
3km	70%	20000	4	246	4946549	671425	4216578	1251662
3km	70%	20000	4	309	5649359	748793	4842467	1307833
3km	70%	20000	4	280	4992953	642926	4280011	1157164
3km	70%	20000	4	204	4260791	569201	3622554	1042901
3km	70%	20000	4	278	4414783	620874	3736735	1117094
3km	70%	20000	4	226	5054304	669390	4330499	1200932
3km	70%	20000	4	256	5369168	669317	4638894	1251552
3km	70%	20000	4	250	5288639	674202	4567895	1166693
3km	70%	20000	4	242	4477851	586332	3856728	1112814
3km	70%	20000	4	216	5031323	649174	4343820	1142322
3km	70%	20000	4	337	6376172	832084	5464077	1710294
3km	70%	20000	4	253	4443033	602275	3799784	1094782
3km	70%	20000	4	234	5561478	769388	4749988	1357258
3km	70%	20000	4	223	5060886	674260	4323232	1284598
3km	70%	20000	4	269	6154218	867738	5224907	1500966
3km	70%	20000	4	201	4022036	579947	3392567	1059059
3km	70%	20000	4	245	6371156	849598	5449265	1433273
3km	70%	20000	4	263	5213895	717239	4371702	1284910
3km	70%	20000	4	320	5173630	632503	4503839	1227876
3km	70%	20000	4	250	5680407	734042	4898179	1358709
3km	70%	20000	4	183	3867764	596472	3227028	937185
3km	70%	20000	4	232	4202804	609629	3574725	963667
3km	70%	20000	4	220	7164218	923468	6126406	1596785
3km	70%	20000	4	234	5603529	757148	4766111	1188537
3km	70%	20000	4	522	6650152	822427	5768971	1698143
3km	70%	20000	4	263	6307788	802089	5468279	1350541
3km	70%	20000	4	261	5384573	780705	4534339	1283881
3km	70%	20000	4	343	5430294	714718	4669239	1184857
3km	70%	20000	4	339	4979465	627999	4313577	1166193
3km	70%	20000	4	251	5766495	746986	4961589	1402392
3km	70%	20000	4	200	4128416	603053	3476286	984022
3km	70%	20000	4	245	5183752	701890	4429452	1061844
3km	70%	20000	4	270	5133907	762397	4286550	1199501
3km	70%	20000	4	263	6446850	823355	5562464	1684176
3km	70%	20000	4	453	6387464	742781	5582918	1547956
3km	70%	20000	4	315	5420004	699579	4658406	1397500
3km	70%	20000	4	233	4218598	596684	3576131	1095634
3km	70%	20000	4	209	5002775	688363	4253551	1177550
3km	70%	20000	4	281	4480564	618497	3801883	1195303
3km	70%	20000	4	407	5747387	759569	4926857	1443002
3km	70%	20000	4	244	4588035	656155	3851910	1025719
3km	70%	20000	4	259	4537244	672318	3808003	1252771
3km	70%	20000	4	248	5044374	667174	4335519	1304276
3km	70%	20000	4	433	6399353	839772	5494209	1661643
3km	70%	20000	4	341	4769092	679190	4033941	1288242
3km	70%	20000	4	227	5606505	839025	4705448	1273797
3km	70%	20000	4	269	5481329	780855	4638208	1333162
3km	70%	20000	4	302	5239753	747474	4426361	1285477
3km	70%	20000	4	206	5015033	744115	4193381	1151543
3km	70%	20000	4	214	5079910	715542	4297095	1112983
3km	70%	20000	4	291	6073322	804801	5188950	1439424
3km	70%	20000	4	346	5541552	673094	4798751	1231873
3km	70%	20000	4	300	5858192	732761	5064967	1383681
3km	70%	20000	4	288	6626805	870936	5691682	1641278
3km	70%	20000	4	249	4836572	633758	4153384	1119123
3km	70%	20000	4	218	4290955	602689	3625859	1131864
3km	70%	20000	4	266	6510228	857322	5605228	1528299
3km	70%	20000	4	326	4701618	684877	3946137	1230924
3km	70%	20000	4	289	6453521	785270	5604393	1720799
3km	70%	20000	4	424	4710618	709795	3928483	1352225
3km	70%	20000	4	282	6368622	767805	5547329	1409822
3km	70%	20000	4	216	4581169	664177	3855829	1188910
3km	70%	20000	4	260	5488655	697668	4738053	1359441
3km	70%	20000	4	278	5372701	736332	4590911	1425531
3km	70%	20000	4	312	4505956	631742	3826292	1114828
3km	70%	20000	4	292	4985009	627096	4312931	1209442
3km	70%	20000	4	381	6538991	801465	5691395	1543170
3km	70%	20000	4	256	5480069	666742	4757416	1352602
3km	70%	20000	4	261	4715198	636490	3994987	1153957
3km	70%	20000	4	355	4861821	697829	4090825	1157735
3km	70%	20000	4	309	6842268	776074	5960362	1533370
3km	70%	20000	4	292	6325762	738161	5531030	1361206
3km	70%	20000	4	256	4885686	668553	4179980	1142408
3km	70%	20000	4	457	6300221	777049	5466449	1479515
3km	70%	20000	4	280	5830999	795154	4987513	1440625
3km	70%	20000	4	308	5013851	696448	4249405	1284596
3km	70%	20000	4	452	5014530	635545	4334956	1277075
3km	70%	20000	4	245	5227984	666536	4487833	1176355
3km	70%	20000	4	259	5453833	769730	4631234	1189771
3km	70%	20000	4	320	6272664	701855	5480283	1379554
3km	70%	20000	4	197	4666066	674998	3942049	1265694
3km	70%	20000	4	255	4697897	622638	4007873	1091347
3km	70%	20000	4	270	4250502	657504	3546169	1153303
3km	70%	20000	4	254	6773286	902766	5799455	1645202
3km	70%	20000	4	206	4541661	639702	3863311	1101784
3km	70%	20000	4	234	4709892	669848	3976328	1224465
3km	70%	20000	4	313	6434500	792337	5554477	1479503
3km	70%	20000	4	381	5318796	708071	4546478	1483087
3km	70%	20000	4	304	5869540	829589	4968709	1416872
3km	70%	20000	4	285	4799108	659628	4101707	1180114
3km	70%	20000	4	281	5878828	779825	5035798	1389378
3km	70%	20000	4	342	7248781	841832	6327633	1670563
3km	70%	20000	4	218	4805376	670347	4088670	1131291
3km	70%	20000	4	282	5402178	722162	4630224	1182150
3km	70%	20000	4	262	6010463	807446	5150431	1529371
3km	70%	20000	4	312	6697180	794605	5830421	1564252
3km	70%	20000	4	247	6269802	844244	5358080	1340314
3km	70%	20000	4	238	4770682	670815	4053971	1237911
3km	70%	20000	4	302	5523176	699973	4774494	1401930
3km	70%	20000	4	237	5630196	767453	4819887	1367459
3km	70%	20000	4	312	4457766	678942	3735076	1260851
3km	70%	20000	4	277	5365102	699123	4607466	1440713
3km	70%	20000	4	336	5190026	705256	4426986	1361693
3km	70%	20000	4	220	5187826	771053	4373086	1256783
3km	70%	20000	4	227	4695586	657714	3990910	1141060
3km	70%	20000	4	229	4171747	599754	3544162	997221
3km	70%	20000	4	326	6852506	855983	5920985	1746697
3km	70%	20000	4	249	4486761	634664	3798862	1136722
3km	70%	20000	4	279	4985542	627127	4308807	1188797
3km	70%	20000	4	291	6855569	836327	5946885	1819382
3km	70%	20000	4	235	5859305	807560	4969963	1394173
3km	70%	20000	4	175	4223999	593024	3599876	953935
3km	70%	20000	4	395	6106699	824898	5229870	1496303
3km	70%	20000	4	191	4731051	694246	3995979	1021172
3km	70%	20000	4	234	5082861	650594	4371624	1392165
3km	70%	20000	4	265	5019033	709124	4218538	1430396
3km	70%	20000	4	280	4520798	612641	3865078	1164593
3km	70%	20000	4	268	5141028	734623	4303036	1152150
3km	70%	20000	4	252	4733494	666753	3993868	1126952
3km	70%	20000	4	216	5036056	733205	4211317	1211635
3km	70%	20000	4	289	5028127	712281	4261149	1253675
3km	70%	20000	4	272	4957383	695055	4211124	1383500
3km	70%	20000	4	247	4758207	677874	4024089	1221124
3km	70%	20000	4	292	5503353	772628	4691764	1291021
3km	70%	20000	4	246	5075213	705875	4298787	1257776
3km	70%	20000	4	206	4131393	563777	3521412	1033267
3km	70%	20000	4	189	5039587	709650	4270328	1209438
3km	70%	20000	4	223	4457352	647145	3769073	1002251
3km	70%	20000	4	249	4813267	692469	4051973	1234457
3km	70%	20000	4	298	5981815	768906	5149770	1410507
3km	70%	20000	4	257	4681538	657313	3974061	1229027
3km	70%	20000	4	271	4875726	689413	4135789	1205996
3km	70%	20000	4	275	4384386	625278	3721508	1158972
3km	70%	20000	4	259	5240975	718631	4469236	1292200
3km	70%	20000	4	347	6393270	769358	5564957	1573417
3km	70%	20000	4	265	4778685	673601	4057997	1128242
3km	70%	20000	4	340	4763583	640415	4069365	1133445
3km	70%	20000	4	264	4577702	663644	3868803	1314829
3km	70%	20000	4	309	5271006	747703	4470540	1333162
3km	70%	20000	4	312	6573702	829519	5678433	1693079
3km	70%	20000	4	340	5234228	712854	4429109	1394571
3km	70%	20000	4	452	4777454	708137	4023799	1101902
3km	70%	20000	4	228	5315166	724193	4554853	1256845
3km	70%	20000	4	441	6518247	857594	5596038	1565555
3km	70%	20000	4	421	6951267	796524	6066886	1730148
3km	70%	20000	4	345	5489430	876726	4529548	1389526
3km	70%	20000	4	428	6214733	704881	5441153	1512790
3km	70%	20000	4	231	4942043	723748	4142372	1259482
3km	70%	20000	4	300	5352975	671019	4631258	1247759
3km	70%	20000	4	220	6258120	860928	5325096	1396191
3km	70%	20000	4	363	4784498	659046	4066236	1192503
3km	70%	20000	4	222	4162846	622391	3482877	1087688
3km	70%	20000	4	294	5427088	709500	4674550	1320650
3km	70%	20000	4	223	5554744	775252	4709563	1179919
3km	70%	20000	4	298	5065780	756262	4250440	1234517
3km	70%	20000	4	252	4202532	616555	3555660	1018181
3km	70%	20000	4	348	5762414	807829	4852664	1524308
3km	70%	20000	4	232	4859776	690702	4120975	1109585
3km	70%	20000	4	330	5644268	708890	4866611	1297728
3km	70%	20000	4	285	7315703	933962	6292969	1794314
3km	70%	20000	4	360	6493908	796960	5628648	1354194
3km	70%	20000	4	366	5553253	785169	4699261	1447846
3km	70%	20000	4	201	5089118	697068	4344324	1123162
3km	70%	20000	4	262	6245398	818849	5363584	1630723
3km	70%	20000	4	255	5444634	740763	4654220	1280639
3km	70%	20000	4	270	4633591	600279	3975096	1115702
3km	70%	20000	4	316	5658115	754502	4834753	1357440
3km	70%	20000	4	301	5784635	757482	4951906	1361664
3km	70%	20000	4	361	5435212	787483	4566793	1306309
3km	70%	20000	4	365	5411559	768692	4576310	1295267
3km	70%	20000	4	220	5125463	693417	4374270	1156960
3km	70%	20000	4	273	7622032	907244	6655486	1777252
3km	70%	20000	4	218	5074652	732214	4288705	1122090
3km	70%	20000	4	313	5556286	789206	4731041	1225222
3km	70%	20000	4	203	4006230	532343	3429598	979750
3km	70%	20000	4	286	5666494	755738	4836900	1422342
3km	70%	20000	4	209	4625407	615662	3956182	997877
3km	70%	20000	4	307	7300670	928274	6285100	1732261
3km	70%	20000	4	268	4576194	631444	3866503	1069547
3km	70%	20000	4	384	5334044	697385	4566680	1288141
3km	70%	20000	4	299	5563374	721362	4754202	1379836
3km	70%	20000	4	190	4839155	658773	4139546	1147344
3km	70%	20000	4	200	4763481	657055	4060993	1173019
3km	70%	20000	4	386	5803271	764468	4981744	1394779
3km	70%	20000	4	233	5390398	687915	4619559	1143695
3km	70%	20000	4	248	5969033	707892	5193948	1217164
3km	70%	20000	4	228	4364420	621725	3696998	1071973
3km	70%	20000	4	329	6641035	896379	5653158	1444525
3km	70%	20000	4	369	6447235	975440	5409830	1379913
3km	70%	20000	4	314	5585641	777889	4719286	1238860
3km	70%	20000	4	384	5233003	712543	4473988	1147323
3km	70%	20000	4	231	6154772	757036	5325225	1237255
3km	70%	20000	4	372	4052398	564264	3451764	1047949
3km	70%	20000	4	387	6612935	779541	5801487	1443462
3km	70%	20000	4	271	4868763	694834	4126842	1359790
3km	70%	20000	4	282	6344058	821522	5488650	1485981
3km	70%	20000	4	241	5976941	778229	5135970	1487434
3km	70%	20000	4	227	4097996	588126	3456392	1161109
3km	70%	20000	4	247	6259741	824574	5365990	1552935
3km	70%	20000	4	209	4755874	674028	4000469	1209730
3km	70%	20000	4	403	5011425	649802	4289450	1234650
3km	70%	20000	4	321	5434106	692812	4705000	1375268
3km	70%	20000	4	318	4997206	705946	4239017	1279833
3km	70%	20000	4	263	5060942	695825	4265911	1221844
3km	70%	20000	4	293	3921602	566868	3315738	1090438
3km	70%	20000	4	347	6307091	780307	5464037	1434368
3km	70%	20000	4	219	4827287	686436	4084083	1250856
3km	70%	20000	4	256	5899643	784892	5045722	1481125
3km	70%	20000	4	231	4930007	649914	4245734	1249989
3km	70%	20000	4	262	4462300	662506	3755266	1168037
3km	70%	20000	4	266	5008602	677849	4272361	1168372
3km	70%	20000	4	307	4720632	636857	4043361	1087727
3km	70%	20000	4	358	6206481	741499	5391658	1463153
3km	70%	20000	4	231	5394490	769213	4560734	1455013
3km	70%	20000	4	354	6375657	822682	5466155	1601916
3km	70%	20000	4	273	5413161	621716	4735522	1265688
3km	70%	20000	4	340	6766772	824446	5882660	1367406
3km	70%	20000	4	353	5558557	694706	4815445	1331329
3km	70%	20000	4	397	4706470	667853	3970620	1292083
3km	70%	20000	4	287	5767513	732042	4966056	1437539
3km	70%	20000	4	283	5201584	673372	4459173	1210280
3km	70%	20000	4	216	4719124	671093	4001280	1148007
3km	70%	20000	4	214	5268407	696432	4531377	1199853
3km	70%	20000	4	257	5459819	759329	4646606	1401069
3km	70%	20000	4	298	4750205	670884	4035245	1304257
3km	70%	20000	4	270	4915973	705963	4171410	1136879
3km	70%	20000	4	283	6073236	802639	5207833	1549567
3km	70%	20000	4	273	6206508	761216	5394123	1510575
3km	70%	20000	4	365	5670776	817673	4780153	1238569
3km	70%	20000	4	268	4090556	583448	3467901	1028666
3km	70%	20000	4	262	5147811	687270	4364488	1359876
3km	70%	20000	4	365	5507967	766765	4685516	1288411
3km	70%	20000	4	312	5529179	762513	4696016	1364704
3km	70%	20000	4	262	4671156	669893	3955244	1194332
3km	70%	20000	4	349	4942359	622003	4279499	1154408
3km	70%	20000	4	270	6832426	790158	5946503	1560469
3km	70%	20000	4	300	5506255	754521	4685793	1412700
3km	70%	20000	4	292	5211074	740423	4410965	1194977
3km	70%	20000	4	444	6518411	844107	5610592	1704992
3km	70%	20000	4	489	4829894	696336	4073191	1231322
3km	70%	20000	4	185	4698468	702876	3958171	1160814
3km	70%	20000	4	232	6002728	768303	5187335	1478046
3km	70%	20000	4	325	5789035	739617	4993257	1525163
3km	70%	20000	4	278	5124372	727947	4356866	1161441
3km	70%	20000	4	237	4203941	583160	3576861	1049766
3km	70%	20000	4	275	4466340	661675	3767872	1062456
3km	70%	20000	4	282	5469278	775583	4624701	1276517
3km	70%	20000	4	354	6165342	746240	5371494	1397777
3km	70%	20000	4	240	5112158	662037	4407169	1102239
3km	70%	20000	4	295	5488207	747016	4670413	1384011
3km	70%	20000	4	296	5066769	718871	4293112	1259166
3km	70%	20000	4	186	4991179	710309	4220871	1144488
3km	70%	20000	4	242	5988429	747097	5174466	1326766
3km	70%	20000	4	253	4500602	644451	3813843	1063908
3km	70%	20000	4	246	4631817	699997	3888613	1126148
3km	70%	20000	4	277	7074826	828932	6185440	1443940
3km	70%	20000	4	237	4212116	573134	3589012	1020080
3km	70%	20000	4	277	5598995	757151	4792568	1284246
3km	70%	20000	4	343	4948626	719865	4164049	1333629
3km	70%	20000	4	328	5502498	699077	4754436	1332515
3km	70%	20000	4	299	4940128	704505	4176238	1089352
3km	70%	20000	4	308	5396162	730533	4631110	1313608
3km	70%	20000	4	249	5551792	772703	4694064	1320963
3km	70%	20000	4	246	6248828	872916	5314105	1565453
3km	70%	20000	4	250	7087370	865371	6156700	1525197
3km	70%	20000	4	252	6734911	860499	5778029	1643321
3km	70%	20000	4	270	4444664	674833	3718203	1086789
3km	70%	20000	4	188	5348206	732194	4552666	1190043
3km	70%	20000	4	265	5089743	674701	4364715	1396148
3km	70%	20000	4	338	5537795	728290	4748625	1362364
3km	70%	20000	4	214	5098166	732061	4287882	1188232
3km	70%	20000	4	193	4430124	632676	3733644	1034916
3km	70%	20000	4	187	4686816	684703	3947563	1060886
3km	70%	20000	4	276	5763774	822656	4865550	1235005
3km	70%	20000	4	244	5656981	742940	4848989	1380756
3km	70%	20000	4	313	5324706	674752	4591953	1257203
3km	70%	20000	4	249	4827220	659387	4125685	1155020
3km	70%	20000	4	330	6439589	878971	5474522	1751789
3km	70%	20000	4	387	4745739	686527	3971032	1272564
3km	70%	20000	4	234	5154916	721941	4358400	1281224
3km	70%	20000	4	312	4957902	643968	4262543	1064960
3km	70%	20000	4	187	4498549	659237	3799462	1006189
3km	70%	20000	4	200	6582208	841757	5674880	1348561
3km	70%	20000	4	219	5253305	732370	4477881	1246116
3km	70%	20000	4	320	4893433	729608	4101857	1452159
3km	70%	20000	4	241	4520794	652067	3813637	1094911
3km	70%	20000	4	185	4798731	644315	4103906	1157054
3km	70%	20000	4	232	4786345	682248	4061284	1135237
3km	70%	20000	4	346	6286781	783154	5448939	1370995
3km	70%	20000	4	241	4518968	625295	3853480	986215
3km	70%	20000	4	249	4767914	644016	4078371	1219823
3km	70%	20000	4	301	6328680	842199	5437960	1608623
3km	70%	20000	4	312	4758967	655803	4047830	1162814
3km	70%	20000	4	412	6570959	819927	5700749	1475470
3km	70%	20000	4	466	5956792	698524	5186966	1473780
3km	70%	20000	4	349	4968733	651338	4254585	1256156
3km	70%	20000	4	238	5038009	691049	4282879	1181004
3km	70%	20000	4	215	4412871	626977	3754097	963029
3km	70%	20000	4	205	5336623	709847	4556843	1149061
3km	70%	20000	4	205	4080026	599423	3434134	995250
3km	70%	20000	4	271	6186062	701757	5429991	1398733
3km	70%	20000	4	224	5858973	794482	4992484	1366885
3km	70%	20000	4	273	6211401	813936	5325082	1497943
3km	70%	20000	4	316	6086861	817276	5174601	1386522
3km	70%	20000	4	260	4273153	584207	3646474	1088304
3km	70%	20000	4	308	4152853	574145	3545768	1022960
3km	70%	20000	4	258	5609759	739043	4834371	1204369
3km	70%	20000	4	218	5953899	827210	5079992	1384092
3km	70%	20000	4	266	5911540	876330	4956550	1498152
3km	70%	20000	4	242	3809810	568347	3210489	965618
3km	70%	20000	4	189	5319257	768511	4508031	1076503
3km	70%	20000	4	278	6277503	823093	5365273	1641744
3km	70%	20000	4	235	4543491	650336	3815742	1231933
3km	70%	20000	4	200	4203095	575953	3577694	981931
3km	70%	20000	4	212	4711918	601994	4030530	1092450
3km	70%	20000	4	243	5405399	656892	4687509	1225880
3km	70%	20000	4	257	4786535	708356	4013081	1155110
3km	70%	20000	4	303	5909153	679951	5163195	1360226
3km	70%	20000	4	217	4880973	701081	4128404	1141803
3km	70%	20000	4	283	5360846	741799	4575334	1221970
3km	70%	20000	4	303	6743646	825397	5850304	1466264
3km	70%	20000	4	226	5070119	728288	4285955	1252924
3km	70%	20000	4	257	4753852	632804	4041226	1336803
3km	70%	20000	4	216	4528913	623634	3836127	1204074
3km	70%	20000	4	221	4983036	707211	4210757	1220531
3km	70%	20000	4	274	5204522	691601	4452146	1391827
3km	70%	20000	4	243	3933138	570197	3330455	1026258
3km	70%	20000	4	239	4585767	719936	3800351	1389767
3km	70%	20000	4	183	4604737	640193	3907145	1054177
3km	70%	20000	4	232	4814922	663766	4109878	1041697
3km	70%	20000	4	175	5208819	711058	4445755	1119485
3km	70%	20000	4	312	4715685	631721	4047677	1051137
3km	70%	20000	4	319	5705870	691762	4960703	1377946
3km	70%	20000	4	293	6435218	865446	5511601	1570771
3km	70%	20000	4	339	5456792	725847	4686713	1412398
3km	70%	20000	4	290	5917347	734162	5148026	1383809
3km	70%	20000	4	208	5095276	738253	4313737	1090622
3km	70%	20000	4	210	4811774	636431	4112509	1133246
3km	70%	20000	4	255	5395351	759101	4551845	1391168
3km	70%	20000	4	276	6807921	1000752	5733916	1558976
3km	70%	20000	4	277	5406595	771279	4562900	1328905
3km	70%	20000	4	311	4892927	733764	4096353	1289160
3km	70%	20000	4	216	5219996	710867	4453864	1136512
3km	70%	20000	4	293	6923499	848189	6010203	1738795
3km	70%	20000	4	256	4783849	699197	4032676	1265633
3km	70%	20000	4	295	5463552	682866	4732273	1285995
3km	70%	20000	4	344	5219639	744926	4426948	1357116
3km	70%	20000	4	284	4077700	600874	3447699	1010094
3km	70%	20000	4	385	4737264	616357	4067050	1149840
3km	70%	20000	4	328	5998101	830637	5085404	1455751
3km	70%	20000	4	316	5260308	767053	4443581	1399949
3km	70%	20000	4	292	6328068	849415	5408387	1542036
3km	70%	20000	4	205	5992034	830244	5079979	1356706
3km	70%	20000	4	356	7393273	877847	6464221	1777096
3km	70%	20000	4	259	4731982	679838	3991605	1153907
3km	70%	20000	4	222	6684879	785384	5823278	1523915
3km	70%	20000	4	196	4826337	711977	4079756	1252719
3km	70%	20000	4	268	6651038	830994	5731949	1436734
3km	70%	20000	4	322	6179549	799431	5327764	1581221
3km	70%	20000	4	292	5930086	722773	5131961	1474853
3km	70%	20000	4	219	4989007	712957	4225014	1185391
3km	70%	20000	4	249	5898775	755760	5071687	1324016
3km	70%	20000	4	217	4891942	705659	4131813	1198751
3km	70%	20000	4	269	4868189	649949	4161127	1130362
3km	70%	20000	4	200	4731544	666956	4012353	1031319
3km	70%	20000	4	362	6341945	780884	5491959	1415354
3km	70%	20000	4	303	4931795	701717	4168982	1280993
3km	70%	20000	4	220	4377720	622640	3702269	1085074
3km	70%	20000	4	281	5404727	736205	4619552	1360368
3km	70%	20000	4	257	5287147	729207	4501271	1265806
3km	70%	20000	4	318	5097029	721116	4318546	1202904
3km	70%	20000	4	209	5503578	664825	4741749	1226525
3km	70%	20000	4	288	4463837	628428	3767007	1215102
3km	70%	20000	4	292	4802023	613037	4126135	1072239
3km	70%	20000	4	274	5576150	727609	4784853	1297026
3km	70%	20000	4	267	5478538	659386	4763635	1212319
3km	70%	20000	4	274	5644010	795717	4780924	1465316
3km	70%	20000	4	220	4662155	674046	3942268	1198239
3km	70%	20000	4	294	6397771	817810	5512698	1594099
3km	70%	20000	4	274	4874322	683636	4122262	1128062
3km	70%	20000	4	234	4924676	681906	4214044	1017782
3km	70%	20000	4	221	6252524	796025	5396630	1483600
3km	70%	20000	4	308	6327670	766473	5499127	1582256
3km	70%	20000	4	335	5311837	751188	4495112	1385129
3km	70%	20000	4	253	6261019	787325	5405117	1589614
3km	70%	20000	4	274	4654243	670745	3931033	1216474
3km	70%	20000	4	220	4732647	685384	3976838	1119308
3km	70%	20000	4	306	6301530	805784	5422314	1490410
3km	70%	20000	4	267	5287678	663290	4542965	1324122
3km	70%	20000	4	225	5064675	733869	4273441	1206662
3km	70%	20000	4	324	5828493	752002	5040043	1476245
3km	70%	20000	4	332	4711674	686469	3970893	1252647
3km	70%	20000	4	243	6718743	888525	5759742	1724230
3km	70%	20000	4	399	5251256	681005	4498049	1217596
3km	70%	20000	4	290	5279890	742608	4484561	1250979
3km	70%	20000	4	255	5981422	878704	5035289	1463770
3km	70%	20000	4	314	6406828	866461	5472702	1647787
3km	70%	20000	4	274	5194993	693386	4441148	1262618
3km	70%	20000	4	337	7055544	859641	6092864	1734432
3km	70%	20000	4	292	5835016	735559	5046873	1515610
3km	70%	20000	4	274	5182465	748949	4376980	1271193
3km	70%	20000	4	218	5511975	793362	4618002	1256280
3km	70%	20000	4	258	5610616	772169	4752811	1180245
3km	70%	20000	4	316	4027838	582319	3395638	1032736
3km	70%	20000	4	315	5441072	673423	4701777	1234237
3km	70%	20000	4	251	5086201	675524	4367210	1178145
3km	70%	20000	4	346	6675560	925990	5687644	1805357
3km	70%	20000	4	315	6598948	831051	5713097	1648909
3km	70%	20000	4	360	3946692	558195	3352684	1013079
3km	70%	20000	4	209	4970908	637898	4288813	1183416
3km	70%	20000	4	278	4955324	710942	4201885	1116632
3km	70%	20000	4	357	7092442	893086	6117931	1642920
3km	70%	20000	4	214	6183290	810660	5308357	1411295
3km	70%	20000	4	264	7067326	952811	6051062	1844540
3km	70%	20000	4	235	3806452	569646	3209797	1017143
3km	70%	20000	4	244	5229775	691093	4477166	1098951
3km	70%	20000	4	259	5516622	638869	4828739	1232552
3km	70%	20000	4	262	6402185	792248	5536964	1570150
3km	70%	20000	4	252	5031997	668489	4290902	1260915
3km	70%	20000	4	253	5986596	844139	5071216	1449860
3km	70%	20000	4	247	4401277	612927	3725700	1191081
3km	70%	20000	4	293	5418036	705060	4653138	1165787
3km	70%	20000	4	253	4909730	600380	4275815	1058911
3km	70%	20000	4	293	4667701	658876	3954058	1151542
3km	70%	20000	4	360	7225868	802936	6346127	1614115
3km	70%	20000	4	227	3713929	556181	3105172	1079687
3km	70%	20000	4	226	5465333	780732	4613140	1315196
3km	70%	20000	4	343	6183703	818995	5314861	1449768
3km	70%	20000	4	311	5336468	664141	4609311	1322890
3km	70%	20000	4	302	4135560	597834	3482350	1197400
3km	70%	20000	4	219	4660222	641485	3964013	1104892
3km	70%	20000	4	259	4755913	717926	3983452	1114855
3km	70%	20000	4	332	6367793	748924	5557588	1435643
3km	70%	20000	4	229	4663022	662772	3939776	1185254
3km	70%	20000	4	241	4024978	550209	3434047	1073013
3km	70%	20000	4	376	4720798	677148	3980844	1200704
3km	70%	20000	4	360	4879980	680463	4147638	1146909
3km	70%	20000	4	228	6705914	839303	5761482	1474649
3km	70%	20000	4	279	6209804	754047	5408983	1422088
3km	70%	20000	4	300	6572651	799862	5710508	1685161
3km	70%	20000	4	207	4969862	652446	4273366	1131447
3km	70%	20000	4	311	5176728	679293	4448077	1128937
3km	70%	20000	4	256	5192283	659083	4425509	1241852
3km	70%	20000	4	214	4025073	559388	3400854	1007674
3km	70%	20000	4	288	5802194	723281	5027169	1390051
3km	70%	20000	4	255	4905685	687768	4142030	1224240
3km	70%	20000	4	278	5874582	706813	5133070	1288020
3km	70%	20000	4	308	6195056	798519	5310319	1399346
3km	70%	20000	4	270	4373279	647300	3654148	1167340
3km	70%	20000	4	348	5589313	753610	4734173	1509240
3km	70%	20000	4	271	4915750	673261	4162376	1174562
3km	70%	20000	4	210	4584199	603427	3934028	929072
3km	70%	20000	4	359	6310534	785609	5470882	1599284
3km	70%	20000	4	286	5978466	788752	5105292	1407411
3km	70%	20000	4	299	4874823	693827	4126040	1178315
3km	70%	20000	4	289	5195819	699233	4455974	1115215
3km	70%	20000	4	235	5265166	665837	4534357	1433707
3km	70%	20000	4	266	5431764	756116	4602676	1432284
3km	70%	20000	4	357	6056653	794687	5199459	1503096
3km	70%	20000	4	242	5472208	673272	4736977	1275821
3km	70%	20000	4	221	4664838	650831	3944649	1159583
3km	70%	20000	4	301	5196599	718351	4414876	1373683
3km	70%	20000	4	335	4931402	708524	4171962	1177531
3km	70%	20000	4	262	3784862	536864	3168749	1081882
3km	70%	20000	4	212	5711327	746671	4905169	1348377
3km	70%	20000	4	209	4118157	542912	3520776	990550
3km	70%	20000	4	245	6466350	846480	5535498	1451890
3km	70%	20000	4	276	5307547	734148	4506798	1196133
3km	70%	20000	4	206	5106322	673842	4358229	1392415
3km	70%	20000	4	320	5690911	741814	4911181	1320347
3km	70%	20000	4	283	4981813	668119	4265008	1218046
3km	70%	20000	4	232	6558543	855391	5623583	1456723
3km	70%	20000	4	303	5815027	779945	4973916	1483762
3km	70%	20000	4	240	6175090	798450	5323086	1409576
3km	70%	20000	4	307	5476028	712208	4702510	1365444
3km	70%	20000	4	280	6329724	800843	5460969	1500111
3km	70%	20000	4	311	5774631	717978	4998026	1435844
3km	70%	20000	4	256	5878916	822986	4984320	1369659
3km	70%	20000	4	232	4533367	648960	3853184	1265667
3km	70%	20000	4	252	5237173	785765	4344920	1574876
3km	70%	20000	4	342	6353623	734214	5551766	1509291
3km	70%	20000	4	276	4618289	672435	3872986	1337862
3km	70%	20000	4	334	6036003	762736	5191963	1351577
3km	70%	20000	4	304	5928161	792425	5060232	1360964
3km	70%	20000	4	299	4916153	607112	4265246	1222670
3km	70%	20000	4	368	6058501	859403	5131814	1469443
3km	70%	20000	4	251	6661676	876575	5728747	1557363
3km	70%	20000	4	291	4868581	631651	4170435	1090702
3km	70%	20000	4	345	5981008	782804	5162448	1284811
3km	70%	20000	4	389	4378611	628541	3650992	1207436
3km	70%	20000	4	251	5836928	763762	5039582	1319815
3km	70%	20000	4	239	3918473	566424	3288013	1083946
3km	70%	20000	4	264	5153102	682151	4393248	1192170
3km	70%	20000	4	336	4356029	584424	3677276	1083774
3km	70%	20000	4	409	7223723	884161	6289567	1498126
3km	70%	20000	4	356	6061384	790114	5207500	1525413
3km	70%	20000	4	291	6217596	810966	5323825	1549826
3km	70%	20000	4	301	5595187	683433	4833385	1269046
3km	70%	20000	4	216	4836975	660786	4085981	1137359
3km	70%	20000	4	334	5614953	707717	4865647	1330237
3km	70%	20000	4	295	4515852	596671	3860152	1318120
3km	70%	20000	4	181	4713837	678803	3986633	1003410
3km	70%	20000	4	331	7847022	1005026	6771203	1861093
3km	70%	20000	4	303	5441938	740293	4643077	1403408
3km	70%	20000	4	297	5583022	671464	4849620	1344686
3km	70%	20000	4	237	6274283	859552	5353463	1427587
3km	70%	20000	4	236	4886365	653468	4187576	1084898
3km	70%	20000	4	266	4659177	687453	3917886	1150814
3km	70%	20000	4	374	4363385	626452	3687963	1235279
3km	70%	20000	4	243	5262688	715765	4496436	1345578
3km	70%	20000	4	306	5444874	705833	4676108	1452474
3km	70%	20000	4	324	6216922	751388	5424009	1370744
3km	70%	20000	4	360	4822026	678407	4094935	1225015
3km	70%	20000	4	271	5301579	685496	4535347	1213170
3km	70%	20000	4	177	4837476	707777	4060602	1227883
3km	70%	20000	4	253	5208332	785114	4370101	1240406
3km	70%	20000	4	226	4500986	661441	3794525	1119304
3km	70%	20000	4	343	6438802	827752	5557467	1635369
3km	70%	20000	4	237	4684328	667171	3961401	1101523
3km	70%	20000	4	235	4127679	566873	3513676	1084853
3km	70%	20000	4	380	5844247	735661	5055675	1363277
3km	70%	20000	4	402	5370593	765464	4536546	1218052
3km	70%	20000	4	391	5126603	726919	4348588	1254889
3km	70%	20000	4	310	4688069	671451	3963828	1349153
3km	70%	20000	4	233	5140271	730740	4355513	1185165
3km	70%	20000	4	209	4511093	627586	3824590	985555
3km	70%	20000	4	294	4800575	688777	4056854	1028994
3km	70%	20000	4	245	4702298	712832	3925925	1323130
3km	70%	20000	4	314	6026738	796560	5147174	1460945
3km	70%	20000	4	194	5426132	660044	4720396	1205033
3km	70%	20000	4	308	5128645	696258	4360104	1285685
3km	70%	20000	4	405	5377276	659999	4665587	1262131
3km	70%	20000	4	290	5473508	696414	4722793	1217888
3km	70%	20000	4	219	4706288	686296	3971420	1138803
3km	70%	20000	4	278	5633878	729984	4817672	1452165
3km	70%	20000	4	383	4828298	664747	4095078	1366511
3km	70%	20000	4	239	3927247	536693	3349339	933267
3km	70%	20000	4	352	4983450	737316	4194745	1273050
3km	70%	20000	4	244	5872264	776477	5030701	1471815
3km	70%	20000	4	272	4215089	616150	3527920	1137174
3km	70%	20000	4	526	6580666	787495	5705426	1586203
3km	70%	20000	4	276	6867564	832685	5974850	1603711
3km	70%	20000	4	226	5448739	687412	4675068	1336180
3km	70%	20000	4	197	4029561	584553	3375824	918347
3km	70%	20000	4	222	4926336	680211	4203723	1176121
3km	70%	20000	4	261	5649886	729759	4852964	1305696
3km	70%	20000	4	380	6136678	889705	5147523	1606408
3km	70%	20000	4	303	4529316	657472	3823464	1174616
3km	70%	20000	4	302	6274414	791859	5406666	1353223
3km	70%	20000	4	366	6198537	745335	5361393	1554897
3km	70%	20000	4	218	5039067	730896	4253865	1338193
3km	70%	20000	4	206	4511392	602579	3878398	1117198
3km	70%	20000	4	362	5647699	839113	4750831	1272912
3km	70%	20000	4	277	5743247	722037	4958562	1451507
3km	70%	20000	4	239	5727234	709787	4975001	1292399
3km	70%	20000	4	335	5296887	772840	4475969	1246311
3km	70%	20000	4	206	4118738	562484	3524579	908436
3km	70%	20000	4	315	6759524	883068	5812872	1628921
3km	70%	20000	4	253	4803816	729519	4005434	1276072
3km	70%	20000	4	320	4474898	631005	3798246	1160585
3km	70%	20000	4	387	6519683	857654	5602319	1644275
3km	70%	20000	4	227	4265183	621222	3597406	939291
3km	70%	20000	4	301	5540197	824686	4648145	1339588
3km	70%	20000	4	290	4541296	635455	3860615	1110369
3km	70%	20000	4	272	6486093	755399	5652815	1518522
3km	70%	20000	4	387	6613083	811737	5727750	1769437
3km	70%	20000	4	222	4595255	631068	3890982	1131755
3km	70%	20000	4	279	6679446	920170	5649126	1605155
3km	70%	20000	4	311	5276136	751821	4473056	1238344
3km	70%	20000	4	267	6381463	783102	5526425	1448729
3km	70%	20000	4	301	4345125	617348	3660385	1214893
3km	70%	20000	4	290	5594331	836194	4686843	1406696
3km	70%	20000	4	273	5438437	695528	4682072	1295331
3km	70%	20000	4	180	4122481	591009	3496616	967299
3km	70%	20000	4	306	5099972	685046	4365232	1321290
3km	70%	20000	4	310	5542814	773032	4708279	1163217
3km	70%	20000	4	358	6061635	732860	5269059	1432811
3km	70%	20000	4	236	6039200	735325	5225547	1396418
3km	70%	20000	4	297	5841924	810283	4964064	1406157
3km	70%	20000	4	312	6140114	770985	5313738	1433462
3km	70%	20000	4	273	5384694	721094	4587491	1462376
3km	70%	20000	4	311	5558861	770898	4697313	1190425
3km	70%	20000	4	262	5096943	734250	4301770	1237108
3km	70%	20000	4	247	5153275	646734	4437651	1320990
3km	70%	20000	4	286	5657905	699526	4901203	1448904
3km	70%	20000	4	284	4418985	612678	3763119	1012664
3km	70%	20000	4	201	4505993	634391	3809126	1060516
3km	70%	20000	4	269	5313246	713302	4526312	1421054
3km	70%	20000	4	298	5132677	729140	4356546	1352005
3km	70%	20000	4	219	4756555	625881	4071459	1196878
3km	70%	20000	4	224	5541376	856367	4627113	1308044
3km	70%	20000	4	271	4295473	622828	3602942	1097751
3km	70%	20000	4	215	4236235	593006	3567589	1067934
3km	70%	20000	4	354	4062693	609855	3384815	1167038
3km	70%	20000	4	196	4639296	651849	3937460	1039503
3km	70%	20000	4	346	4967773	624063	4290759	1144360
3km	70%	20000	4	330	6542602	800203	5671344	1584313
3km	70%	20000	4	331	6187894	713039	5408663	1440204
3km	70%	20000	4	289	5118614	621246	4439977	1184452
3km	70%	20000	4	359	6906356	822688	6000744	1598535
3km	70%	20000	4	223	4119828	588726	3489854	1077047
3km	70%	20000	4	234	3909066	532188	3330612	1030886
3km	70%	20000	4	254	6417938	859402	5509361	1630961
3km	70%	20000	4	235	5326790	811030	4458877	1133526
3km	70%	20000	4	268	4146028	579615	3514717	1107498
3km	70%	20000	4	385	5662978	673273	4942992	1370605
3km	70%	20000	4	253	6221164	771346	5389103	1501133
3km	70%	20000	4	381	6619432	832593	5707884	1517359
3km	70%	20000	4	187	5174885	640254	4461358	1211308
3km	70%	20000	4	263	4215192	611358	3570778	1003599
3km	70%	20000	4	188	4227878	593331	3599794	1047471
3km	70%	20000	4	289	4996937	686748	4241230	1320933
3km	70%	20000	4	321	4098353	601290	3415448	1147865
3km	70%	20000	4	241	6390934	837818	5471874	1523804
3km	70%	20000	4	254	4571267	682489	3837401	1172056
3km	70%	20000	4	253	4335301	617495	3659893	1185123
3km	70%	20000	4	305	5055541	690546	4298810	1251464
3km	70%	20000	4	279	4905413	658805	4178456	1241626
3km	70%	20000	4	321	6280858	781469	5437021	1351100
3km	70%	20000	4	254	4497363	625849	3822190	1199127
3km	70%	20000	4	554	7963231	975527	6917040	1936250
3km	70%	20000	4	255	5847901	846697	4923202	1511045
3km	70%	20000	4	347	5956583	798502	5095119	1534297
3km	70%	20000	4	277	6308737	824578	5434037	1340730
3km	70%	20000	4	250	5392715	657498	4684654	1243645
3km	70%	20000	4	185	5089846	716666	4318929	1173433
3km	70%	20000	4	277	5747537	764120	4923870	1356347
3km	70%	20000	4	349	5320138	701675	4563828	1350609
3km	70%	20000	4	303	6243807	724803	5442781	1381547
3km	70%	20000	4	265	5116337	665406	4389980	1284670
3km	70%	20000	4	252	5752268	733626	4961978	1309000
3km	70%	20000	4	322	6964378	904709	5987705	1531707
3km	70%	20000	4	297	5107284	739342	4317314	1254196
3km	70%	20000	4	239	4409313	582177	3788647	1220254
3km	70%	20000	4	250	3790095	527086	3213168	944918
3km	70%	20000	4	362	4744974	648044	4056166	1164425
3km	70%	20000	4	258	5302699	693037	4569345	1196678
3km	70%	20000	4	319	6183597	784828	5330638	1394112
3km	70%	20000	4	272	5005747	719315	4238558	1198530
3km	70%	20000	4	244	5865078	683991	5115296	1268269
3km	70%	20000	4	192	3436444	509521	2889029	1070316
3km	70%	20000	4	391	6319351	924285	5303653	1444775
3km	70%	20000	4	249	6359225	796154	5508704	1379618
3km	70%	20000	4	323	5509721	745023	4695549	1436237
3km	70%	20000	4	261	5913540	719195	5142029	1309119
3km	70%	20000	4	218	5132112	711825	4367508	1168399
3km	70%	20000	4	379	4851979	733695	4061335	1452935
3km	70%	20000	4	229	5150235	727481	4372531	1127385
3km	70%	20000	4	232	4751381	673080	4034170	1057168
3km	70%	20000	4	211	4877066	688669	4146588	1116151
3km	70%	20000	4	258	6084500	781712	5244048	1546215
3km	70%	20000	4	217	5009445	682465	4254508	1173366
3km	70%	20000	4	291	6174115	798638	5312213	1441739
3km	70%	20000	4	359	5879893	725966	5082228	1330510
3km	70%	20000	4	293	6743090	798943	5873028	1467925
3km	70%	20000	4	268	5827305	723175	5046778	1368538
3km	70%	20000	4	307	5112959	734381	4324173	1314458
3km	70%	20000	4	231	4721629	701097	3963151	1214096
3km	70%	20000	4	302	6237061	774411	5406693	1400153
3km	70%	20000	4	208	5457280	736755	4678135	1315852
3km	70%	20000	4	189	4888728	659870	4182050	1206365
3km	70%	20000	4	228	5592230	846497	4657876	1331761
3km	70%	20000	4	267	5730482	737632	4948624	1300349
3km	70%	20000	4	222	4485508	640140	3800404	1032327
3km	70%	20000	4	234	6852090	871803	5895873	1468313
3km	70%	20000	4	226	4917174	647276	4214876	1321720
3km	70%	20000	4	381	6730414	829338	5838939	1601754
3km	70%	20000	4	210	5014980	671964	4277907	1160120
3km	70%	20000	4	241	4085813	625744	3422948	953381
3km	70%	20000	4	289	4761488	708956	4011489	1232073
3km	70%	20000	4	444	4973840	593761	4328589	1365680
3km	70%	20000	4	299	5354218	678139	4629852	1367790
3km	70%	20000	4	230	5524797	674198	4789437	1131918
3km	70%	20000	4	255	6685838	856132	5768509	1466716
3km	70%	20000	4	191	4088052	584517	3471755	978372
3km	70%	20000	4	431	5894264	739112	5098494	1565984
3km	70%	20000	4	336	6022361	841711	5122061	1782631
3km	70%	20000	4	214	5407892	771737	4570980	1176781
3km	70%	20000	4	361	5094847	744367	4295001	1353905
3km	70%	20000	4	222	4753236	635139	4085054	1157186
3km	70%	20000	4	294	5154434	728700	4358779	1371879
3km	70%	20000	4	288	5742238	784343	4899078	1419960
3km	70%	20000	4	252	4790383	701096	4031624	1137514
3km	70%	20000	4	220	5177826	714679	4396227	1283230
3km	70%	20000	4	207	4873771	650952	4168404	1278587
3km	70%	20000	4	314	4711468	677773	3963675	1185229
3km	70%	20000	4	314	4489705	612137	3814550	1120311
3km	70%	20000	4	257	4578802	610835	3921187	1061414
3km	70%	20000	4	255	4126027	580002	3501282	1012240
3km	70%	20000	4	236	5011136	712625	4255471	1176366
3km	70%	20000	4	216	4911760	662543	4186064	1139413
3km	70%	20000	4	226	5398464	706491	4650569	1099572
3km	70%	20000	4	210	4705972	699194	3917429	1308375
3km	70%	20000	4	262	5532301	825413	4637785	1350592
3km	70%	20000	4	256	4815658	688044	4049559	1096525
3km	70%	20000	4	365	6456279	817733	5582840	1610537
3km	70%	20000	4	250	3856463	559972	3254658	1165520
3km	70%	20000	4	216	4603334	613454	3924895	1091401
3km	70%	20000	4	285	6356791	754307	5544766	1480883
3km	70%	20000	4	285	4585687	615026	3926206	1041151
3km	70%	20000	4	228	5295406	765246	4429235	1198593
3km	70%	20000	4	214	5935895	788856	5099983	1328197
3km	70%	20000	4	248	4644325	650357	3909366	1144634
3km	70%	20000	4	299	5015425	665830	4286570	1194647
3km	70%	20000	4	243	5291157	786203	4412100	1427341
3km	70%	20000	4	305	4839588	616412	4161365	1160753
3km	70%	20000	4	268	5108703	723191	4332337	1243304
3km	70%	20000	4	259	6235133	781082	5383796	1708399
3km	70%	20000	4	194	5387056	750931	4594322	1142003
3km	70%	20000	4	336	7051446	884726	6064230	1448913
3km	70%	20000	4	320	6586695	796361	5726800	1446834
3km	70%	20000	4	344	4802095	688640	4061180	1397936
3km	70%	20000	4	207	4673532	692398	3932569	1134231
3km	70%	20000	4	398	6243939	779939	5400907	1640871
3km	70%	20000	4	200	4579326	644781	3862154	1166195
3km	70%	20000	4	329	5489131	705841	4730273	1388319
3km	70%	20000	4	241	5536281	725726	4764867	1413619
3km	70%	20000	4	346	6361086	801711	5453687	1517941
3km	70%	20000	4	285	5050141	757202	4229971	1413109
3km	70%	20000	4	288	5683729	821499	4808345	1369607
3km	70%	20000	4	251	4478549	640768	3785061	1167965
3km	70%	20000	4	327	6059464	819603	5177810	1355351
3km	70%	20000	4	239	5059496	712047	4297362	1152462
3km	70%	20000	4	326	5917446	690013	5159862	1393897
3km	70%	20000	4	269	5039853	677387	4320162	1140633
3km	70%	20000	4	212	5325989	800680	4457605	1296684
3km	70%	20000	4	239	4116307	559705	3514081	1019936
3km	70%	20000	4	310	6044957	755038	5223905	1339222
3km	70%	20000	4	255	4522611	604873	3870216	1007825
3km	70%	20000	4	303	6508526	823662	5613717	1392389
3km	70%	20000	4	244	4520420	625384	3852163	1046345
3km	70%	20000	4	221	6145491	853892	5236677	1425106
3km	70%	20000	4	208	4970666	706775	4215670	1128551
3km	70%	20000	4	312	5367707	696789	4611304	1252528
3km	70%	20000	4	343	5855379	687435	5120594	1323013
3km	70%	20000	4	203	4834323	693917	4078432	1135995
3km	70%	20000	4	268	4193058	593100	3561419	981472
3km	70%	20000	4	249	4719302	648714	4028356	1203752
3km	70%	20000	4	269	5475652	657324	4772295	1489985
3km	70%	20000	4	272	4360725	594558	3725499	1086852
3km	70%	20000	4	310	4508545	679201	3796262	1083149
3km	70%	20000	4	333	6400526	876751	5483948	1570773
3km	70%	20000	4	314	6105080	689778	5359500	1237325
3km	70%	20000	4	263	5259142	637599	4579327	1182737
3km	70%	20000	4	315	4478559	644955	3786023	1162058
3km	70%	20000	4	221	5320151	659270	4596613	1241585
3km	70%	20000	4	276	5196744	676128	4458656	1245038
3km	70%	20000	4	326	5032951	621124	4370257	1117009
3km	70%	20000	4	408	4713455	670502	4005233	1158589
3km	70%	20000	4	196	3883868	545463	3305590	978120
3km	70%	20000	4	246	6739307	766709	5869234	1496561
3km	70%	20000	4	210	5045904	721748	4225785	1176659
3km	70%	20000	4	259	4663599	603484	3975138	1161600
3km	70%	20000	4	280	4960060	653346	4234117	1231038
3km	70%	20000	4	252	5252388	676362	4536626	1314156
3km	70%	20000	4	222	5185435	705898	4410882	1311394
3km	70%	20000	4	271	5031177	699446	4268796	1086826
3km	70%	20000	4	333	6212411	833713	5311280	1529097
3km	70%	20000	4	266	6841441	778300	6003605	1522227
3km	70%	20000	4	259	5446043	693586	4696061	1535201
3km	70%	20000	4	259	4708321	675775	3970157	1347406
3km	70%	20000	4	210	5428473	757945	4624063	1185184
3km	70%	20000	4	351	5635914	709034	4876607	1331911
3km	70%	20000	4	409	6103825	750119	5301796	1405319
3km	70%	20000	4	276	5249280	652955	4558105	1242614
3km	70%	20000	4	241	5331179	720367	4569386	1232943
3km	70%	20000	4	307	4092792	628109	3429011	1114972
3km	70%	20000	4	231	4192458	580841	3561795	1074647
3km	70%	20000	4	298	4792645	690917	4034834	1178179
3km	70%	20000	4	304	5498527	760093	4676253	1347780
3km	70%	20000	4	315	5287163	677182	4563749	1201276
3km	70%	20000	4	271	5810863	690039	5057377	1311569
3km	70%	20000	4	266	6544933	886844	5583801	1564117
3km	70%	20000	4	177	5163805	765088	4333937	1091414
3km	70%	20000	4	237	5056107	668479	4320758	1182603
3km	70%	20000	4	307	5856014	777452	5028669	1451385
3km	70%	20000	4	231	4786442	647353	4101441	1171779
3km	70%	20000	4	240	5808003	805554	4942012	1380731
3km	70%	20000	4	327	4968713	701349	4221071	1178319
3km	70%	20000	4	313	5173339	682341	4421060	1395408
3km	70%	20000	4	308	5885592	751910	5070720	1389833
3km	70%	20000	4	245	4363726	646818	3679034	1100101
3km	70%	20000	4	235	5060246	702934	4288162	1134521
3km	70%	20000	4	257	4301649	557263	3693674	1111013
3km	70%	20000	4	265	5350652	686621	4618087	1193713
3km	70%	20000	4	266	5532525	753937	4725488	1312698
3km	70%	20000	4	255	4323517	589379	3686346	1075069
3km	70%	20000	4	279	4726251	621750	4058312	1145450
3km	70%	20000	4	272	4979521	678038	4213343	1179187
3km	70%	20000	4	333	5946088	801384	5075300	1487248
3km	70%	20000	4	303	5716367	723184	4934862	1241007
3km	70%	20000	4	222	5419169	825310	4519291	1317140
3km	70%	20000	4	254	3650719	465300	3147610	1014014
3km	70%	20000	4	331	5570905	713241	4811758	1432571
3km	70%	20000	4	329	4445579	637463	3761202	1061792
3km	70%	20000	4	284	5266667	671868	4545767	1219868
3km	70%	20000	4	271	4505347	632188	3837308	1097976
3km	70%	20000	4	306	5843933	772611	5013685	1343215
3km	70%	20000	4	316	5656134	754777	4846159	1178076
3km	70%	20000	4	237	6220989	812794	5351362	1453889
3km	70%	20000	4	305	4336397	600501	3700370	1117298
3km	70%	20000	4	275	6806524	865834	5863330	1683980
3km	70%	20000	4	208	4393771	625798	3705417	1101077
3km	70%	20000	4	230	4703809	642565	3978268	1098597
3km	70%	20000	4	224	4626329	629313	3938829	1204880
3km	70%	20000	4	206	5913188	765485	5072037	1266650
3km	70%	20000	4	282	5090997	733882	4307169	1097314
3km	70%	20000	4	229	5629409	785357	4753118	1389826
3km	70%	20000	4	201	4831411	656314	4140082	1040455
3km	70%	20000	4	332	6250348	733319	5449285	1475770
3km	70%	20000	4	341	4922766	605354	4210365	1237591
3km	70%	20000	4	320	6011633	779750	5156698	1386088
3km	70%	20000	4	266	5288518	729960	4494628	1326909
3km	70%	20000	4	203	4621920	581426	3983325	1163706
3km	70%	20000	4	315	7072325	970766	6046674	1643465
3km	70%	20000	4	364	6305434	763228	5476688	1539118
3km	70%	20000	4	343	5689336	683549	4966233	1358446
3km	70%	20000	4	218	5082602	697955	4329167	1198815
3km	70%	20000	4	462	6308804	867453	5385015	1487807
3km	70%	20000	4	310	5318063	723873	4550791	1316704
3km	70%	20000	4	305	6249490	838826	5344804	1529394
3km	70%	20000	4	267	5749306	764196	4928148	1386037
3km	70%	20000	4	244	5434156	787092	4544364	1503930
3km	70%	20000	4	247	4508726	678342	3778702	1140641
3km	70%	20000	4	260	4808561	707841	4036076	1208617
3km	70%	20000	4	205	6168022	752836	5374252	1397165
3km	70%	20000	4	290	5800267	723337	5027559	1402092
3km	70%	20000	4	254	5774500	774731	4917043	1430984
3km	70%	20000	4	221	4715738	661779	4005371	1020681
3km	70%	20000	4	248	4815582	704746	4050477	1256723
3km	70%	20000	4	341	6829416	746381	6023099	1526903
3km	70%	20000	4	317	4994506	652463	4280871	1183620
3km	70%	20000	4	317	5703004	706019	4943884	1392486
3km	70%	20000	4	290	7145075	816512	6259320	1511534
3km	70%	20000	4	280	4867515	747551	4075668	1269439
3km	70%	20000	4	238	5065987	615207	4400250	1208226
3km	70%	20000	4	243	4667348	648524	3947302	1096262
3km	70%	20000	4	277	6937151	804773	6059395	1566695
3km	70%	20000	4	296	5687499	712962	4924120	1346773
3km	70%	20000	4	271	5307995	776104	4466463	1410022
3km	70%	20000	4	203	4466950	670185	3745844	1028105
3km	70%	20000	4	334	5666769	701229	4913542	1300082
3km	70%	20000	4	203	5494325	686511	4733084	1147192
3km	70%	20000	4	244	5292231	612125	4597658	1297606
3km	70%	20000	4	234	5080662	750574	4241983	1249151
3km	70%	20000	4	248	6103763	749944	5311836	1327599
3km	70%	20000	4	289	5540098	712920	4752337	1373942
3km	70%	20000	4	287	4841421	647746	4155151	1157780
3km	70%	20000	4	270	4017829	559035	3423348	1041738
3km	70%	20000	4	305	5257080	659009	4562909	1423565
3km	70%	20000	4	235	7119575	910724	6157967	1468578
3km	70%	20000	4	271	5518105	742903	4683056	1272322
3km	70%	20000	4	329	6655647	877197	5706153	1592956
3km	70%	20000	4	281	7000728	948724	5978610	1551377
3km	70%	20000	4	368	6688806	859080	5744247	1722039
3km	70%	20000	4	336	5123760	736969	4304963	1298509
3km	70%	20000	4	218	4889295	641871	4199914	1163466
3km	70%	20000	4	235	4622043	656746	3912888	1184742
3km	70%	20000	4	224	4505464	614133	3848793	1061152
3km	70%	20000	4	274	6551772	859582	5628912	1578350
3km	70%	20000	4	220	5001972	690470	4257230	1131593
3km	70%	20000	4	431	6885898	778845	6065915	1516986
3km	70%	20000	4	252	4711170	614977	4046070	1084813
3km	70%	20000	4	272	6345896	759203	5520716	1577156
3km	70%	20000	4	327	5791868	645918	5064942	1343891
3km	70%	20000	4	205	4561950	640753	3870674	1086459
3km	70%	20000	4	282	5847399	710835	5090253	1295569
3km	70%	20000	4	294	4472779	617828	3799091	1063274
3km	70%	20000	4	328	5740252	764520	4917697	1375808
3km	70%	20000	4	408	6759632	824977	5869370	1596462
3km	70%	20000	4	328	5227664	666633	4511197	1220670
3km	70%	20000	4	254	6515160	828358	5613341	1590039
3km	70%	20000	4	247	5971541	735804	5189306	1302872
3km	70%	20000	4	329	6840231	902778	5875715	1772307
3km	70%	20000	4	287	5660410	666389	4952771	1315453
3km	70%	20000	4	342	6511313	826743	5619841	1637553
3km	70%	20000	4	319	6040211	730123	5241734	1353957
3km	70%	20000	4	394	5265655	775938	4434627	1479785
3km	70%	20000	4	296	5177544	729190	4386776	1203138
3km	70%	20000	4	296	6935609	824838	6042917	1525657
3km	70%	20000	4	314	5152459	712509	4361994	1185124
3km	70%	20000	4	210	4521370	632511	3810345	1072088
3km	70%	20000	4	231	6307062	839914	5349899	1668700
3km	70%	20000	4	228	6154266	829120	5249532	1386734
3km	70%	20000	4	287	5209695	723132	4429934	1194558
3km	70%	20000	4	208	4123811	577567	3504546	1033985
3km	70%	20000	4	520	4067131	536762	3488154	983970
3km	70%	20000	4	359	4938750	726972	4168967	1210096
3km	70%	20000	4	194	5437481	774829	4572635	1254867
3km	70%	20000	4	262	4685990	641536	4000917	1184344
3km	70%	20000	4	252	6909149	821578	6032788	1514697
3km	70%	20000	4	287	3919802	537434	3342159	1017269
3km	70%	20000	4	288	6511272	800336	5633509	1679460
3km	70%	20000	4	301	6813595	896089	5837682	1744749
3km	70%	20000	4	336	6464507	748719	5632828	1497232
3km	70%	20000	4	288	5660088	780933	4824858	1331836
3km	70%	20000	4	337	4391157	592175	3730968	1181747
3km	70%	20000	4	240	4819919	696492	4019235	1201055
3km	70%	20000	4	214	6513997	836150	5625721	1368136
3km	70%	20000	4	304	4544418	645928	3835124	1192178
3km	70%	20000	4	238	5716612	774695	4880990	1237170
3km	70%	20000	4	219	6626123	883472	5680160	1513617
3km	70%	20000	4	266	4887915	704237	4115267	1153624
3km	70%	20000	4	260	6694012	755949	5876605	1447791
3km	70%	20000	4	229	6669152	802960	5810700	1432436
3km	70%	20000	4	351	6089916	737962	5319207	1387002
3km	70%	20000	4	250	4806451	637859	4102599	1118552
3km	70%	20000	4	281	5207518	628786	4523285	1262616
3km	70%	20000	4	328	4759731	660371	4040683	1247869
3km	70%	20000	4	306	5943330	698199	5185749	1468842
3km	70%	20000	4	269	5203083	759091	4373210	1247782
3km	70%	20000	4	274	5173494	718917	4405677	1217109
3km	70%	20000	4	234	4761504	687870	4025586	1123667
3km	70%	20000	4	292	4331541	632120	3648404	1246157
3km	70%	20000	4	272	4746746	594770	4096682	1104349
3km	70%	20000	4	266	5272181	699994	4521196	1300040
3km	70%	20000	4	278	6967546	885953	6020301	1474014
3km	70%	20000	4	206	5370028	693561	4625859	1202463
3km	70%	20000	4	226	4876547	718508	4110400	1075828
3km	70%	20000	4	315	4472399	634151	3783742	1185370
3km	70%	20000	4	349	4930660	648129	4213944	1144321
3km	70%	20000	4	273	5364643	734055	4578010	1366068
3km	70%	20000	4	228	5151246	726852	4375815	1302177
3km	70%	20000	4	178	4569367	620073	3915949	1045654
3km	70%	20000	4	234	5455280	688821	4681076	1200660
3km	70%	20000	4	242	4079488	569910	3446732	1043168
3km	70%	20000	4	284	4660192	682976	3902299	1234745
3km	70%	20000	4	387	5486318	774866	4613113	1313036
3km	70%	20000	4	352	5449343	751783	4643753	1299210
3km	70%	20000	4	228	4723105	675603	3988635	1256736
3km	70%	20000	4	426	6577983	732204	5747926	1572458
3km	70%	20000	4	257	5330958	767878	4490289	1255666
3km	70%	20000	4	218	5022826	649922	4305906	1093440
3km	70%	20000	4	293	4862142	662272	4127195	1047162
3km	70%	20000	4	322	5436355	687088	4682250	1329397
3km	70%	20000	4	260	5572018	711056	4802567	1391970
3km	70%	20000	4	429	5943019	699994	5166122	1417909
3km	70%	20000	4	202	4797418	630490	4120480	1143092
3km	70%	20000	4	270	5429593	724326	4634056	1247804
3km	70%	20000	4	243	5702206	784984	4835335	1414671
3km	70%	20000	4	303	5174608	699742	4418770	1197454
3km	70%	20000	4	264	4656330	655961	3953506	1129002
3km	70%	20000	4	255	4920860	679607	4168215	1188217
3km	70%	20000	4	276	5126882	707584	4350910	1386950
3km	70%	20000	4	202	4591984	638995	3905464	1107315
3km	70%	20000	4	234	4854219	651805	4123261	1180303
3km	70%	20000	4	228	5410263	713031	4663233	1241001
3km	70%	20000	4	271	5188285	756695	4381680	1197326
3km	70%	20000	4	206	6101889	828816	5218462	1291440
3km	70%	20000	4	262	6456578	823084	5547587	1360546
3km	70%	20000	4	247	3627871	522911	3056328	987817
3km	70%	20000	4	272	5955344	741108	5167053	1333211
3km	70%	20000	4	395	5528334	713816	4754047	1444366
3km	70%	20000	4	271	5475541	729073	4691243	1403313
3km	70%	20000	4	299	6533349	724651	5764502	1483961
3km	70%	20000	4	270	5952458	739969	5147866	1395064
3km	70%	20000	4	251	5545721	836844	4628425	1233507
3km	70%	20000	4	278	4713276	635977	4021661	1228594
3km	70%	20000	4	329	5786788	691929	5024363	1377578
3km	70%	20000	4	217	4571922	672871	3846326	1156718
3km	70%	20000	4	218	4048650	583774	3415192	928407
3km	70%	20000	4	309	4854814	710439	4101507	1141965
3km	70%	20000	4	213	4606380	650865	3910172	1260747
3km	70%	20000	4	273	6541765	780410	5671305	1498153
3km	70%	20000	4	223	4951128	737263	4152013	1459735
3km	70%	20000	4	401	6352052	789658	5471700	1438754
3km	70%	20000	4	311	6186057	708577	5430999	1519607
3km	70%	20000	4	211	4637569	646992	3951653	996010
3km	70%	20000	4	191	4432804	630988	3765982	1083842
3km	70%	20000	4	186	4396015	581594	3768434	989677
3km	70%	20000	4	187	5082069	659871	4334472	1191185
3km	70%	20000	4	213	5192938	713617	4410424	1375425
3km	70%	20000	4	292	5408745	698195	4661599	1324521
3km	70%	20000	4	201	5784409	731635	4950166	1163789
3km	70%	20000	4	260	5562756	697221	4805454	1264211
3km	70%	20000	4	329	6550377	855107	5622324	1549740
3km	70%	20000	4	279	6657104	853470	5725238	1408018
3km	70%	20000	4	337	4436487	613397	3774205	1190511
3km	70%	20000	4	309	5706939	743768	4881556	1401795
3km	70%	20000	4	285	6622942	772335	5775000	1506190
3km	70%	20000	4	235	6012269	689414	5272025	1343130
3km	70%	20000	4	300	5560053	739892	4766778	1517428
3km	70%	20000	4	330	5906900	713528	5133439	1469095
3km	70%	20000	4	349	4975127	614019	4325322	1160597
3km	70%	20000	4	267	5814922	759633	4977556	1360406
3km	70%	20000	4	270	4866041	713443	4112152	1233515
3km	70%	20000	4	272	4212775	612191	3551672	1201143
3km	70%	20000	4	358	6362025	794180	5452431	1435886
3km	70%	20000	4	257	5268542	608800	4605625	1301033
3km	70%	20000	4	208	5496412	811771	4636787	1100256
3km	70%	20000	4	243	5102318	659390	4383561	1226851
3km	70%	20000	4	250	4215073	592889	3574512	1270950
3km	70%	20000	4	351	6839581	850389	5916139	1665252
3km	70%	20000	4	263	4812306	655976	4091618	1258643
3km	70%	20000	4	229	4311909	601587	3657015	1117027
3km	70%	20000	4	291	5690245	701606	4938008	1365550
3km	70%	20000	4	266	4326705	654269	3633907	1096575
3km	70%	20000	4	409	5630655	752389	4778885	1395503
3km	70%	20000	4	298	5227237	753347	4417570	1184537
3km	70%	20000	4	233	4139481	574109	3509807	1006108
3km	70%	20000	4	443	6912318	820190	6037035	1533219
3km	70%	20000	4	190	4407982	605383	3768202	1034636
3km	70%	20000	4	416	5661710	690977	4913411	1529646
3km	70%	20000	4	333	4511992	650866	3806005	1089819
3km	70%	20000	4	241	7340270	919563	6331991	1583237
3km	70%	20000	4	331	5572087	685597	4836726	1386221
3km	70%	20000	4	328	5737049	738366	4927822	1363180
3km	70%	20000	4	290	5200729	637660	4521456	1302117
3km	70%	20000	4	292	5003038	763624	4185928	1282609
3km	70%	20000	4	300	4708703	675072	3966998	1115744
3km	70%	20000	4	312	6027908	789117	5145970	1491911
3km	70%	20000	4	334	6115795	824438	5235717	1563176
3km	70%	20000	4	259	5705176	764860	4882329	1309083
3km	70%	20000	4	296	5395695	835120	4506605	1464441
3km	70%	20000	4	240	4816977	717571	4042506	1250342
3km	70%	20000	4	285	6918672	879519	5950793	1570609
3km	70%	20000	4	287	6153924	769877	5311678	1409914
3km	70%	20000	4	363	5451662	705040	4666765	1181320
3km	70%	20000	4	207	4614915	638738	3903316	1174515
3km	70%	20000	4	279	5179353	720530	4393277	1198116
3km	70%	20000	4	197	4755998	711067	3986152	1201264
3km	70%	20000	4	296	4867074	655684	4151347	1207297
3km	70%	20000	4	220	4622851	613178	3954967	1094203
3km	70%	20000	4	211	4699354	673597	3982794	1006702
3km	70%	20000	4	278	5485591	798285	4622533	1378287
3km	70%	20000	4	273	5415310	755887	4616140	1257585
3km	70%	20000	4	277	4329379	607093	3652239	1098692
3km	70%	20000	4	249	4764682	683441	4031415	1163606
3km	70%	20000	4	232	5154087	715651	4378296	1125124
3km	70%	20000	4	339	6065042	791375	5174097	1480733
3km	70%	20000	4	283	5479376	685774	4751146	1301900
3km	70%	20000	4	236	5445641	713202	4671712	1259977
3km	70%	20000	4	312	7326297	845576	6408447	1477858
3km	70%	20000	4	271	4910334	693506	4165660	1162359
3km	70%	20000	4	278	4538135	585817	3924702	992522
3km	70%	20000	4	472	6624335	836159	5705054	1789703
3km	70%	20000	4	260	5461799	834368	4550470	1368561
3km	70%	20000	4	202	4578034	645854	3887107	996086
3km	70%	20000	4	327	4797765	685813	4056716	1216038
3km	70%	20000	4	236	6096906	793946	5240285	1436363
3km	70%	20000	4	298	5780779	694682	5012642	1425987
3km	70%	20000	4	229	5270162	744462	4466761	1254354
3km	70%	20000	4	287	6059980	729745	5270319	1379085
3km	70%	20000	4	314	6039482	745001	5242878	1427463
3km	70%	20000	4	316	6389398	764116	5547513	1423742
3km	70%	20000	4	318	6420974	823908	5509530	1456011
3km	70%	20000	4	315	6156477	789213	5317015	1472089
3km	70%	20000	4	228	5890838	802643	5030643	1280143
3km	70%	20000	4	229	4796147	675387	4068320	1048093
3km	70%	20000	4	318	4348365	637755	3674671	1113818
3km	70%	20000	4	201	4892648	678698	4164485	1089407
3km	70%	20000	4	291	5520435	689581	4776604	1424197
3km	70%	20000	4	265	5539640	755004	4729871	1224862
3km	70%	20000	4	217	5099822	683308	4354099	1129799
3km	70%	20000	4	329	6696497	920515	5724090	1551269
3km	70%	20000	4	266	5397933	754908	4578934	1383550
3km	70%	20000	4	247	5037178	631191	4360956	1089575
3km	70%	20000	4	233	5037197	727725	4249008	1187358
3km	70%	20000	4	394	6359196	817847	5450067	1624952
3km	70%	20000	4	263	4783495	647782	4081545	1047729
3km	70%	20000	4	266	5850479	892172	4909614	1523930
3km	70%	20000	4	319	4895901	723854	4105466	1295366
3km	70%	20000	4	242	5002775	644107	4288970	1172716
3km	70%	20000	4	245	5718519	817810	4831885	1341064
3km	70%	20000	4	263	5018078	659530	4304914	1295131
3km	70%	20000	4	352	6770057	902910	5768903	1595624
3km	70%	20000	4	370	6993725	899414	6014482	1732584
3km	70%	20000	4	244	5543877	781036	4706676	1297508
3km	70%	20000	4	280	4386262	582867	3753639	1063851
3km	70%	20000	4	258	5162657	772661	4331388	1444332
3km	70%	20000	4	228	4941083	672164	4219040	1218052
3km	70%	20000	4	257	7203102	887250	6234114	1482849
3km	70%	20000	4	273	5229995	740857	4433996	1286920
3km	70%	20000	4	361	4449244	621016	3783994	1144099
3km	70%	20000	4	263	5702633	787898	4851541	1418491
3km	70%	20000	4	241	5369157	696698	4617339	1269576
3km	70%	20000	4	270	4308518	587239	3665789	1035378
3km	70%	20000	4	256	6544246	870109	5611530	1415386
3km	70%	20000	4	280	4076067	585423	3438933	1009495
3km	70%	20000	4	244	5463665	737568	4644608	1206951
3km	70%	20000	4	351	7375446	948438	6358093	1693775
3km	70%	20000	4	250	4748686	681251	4020320	1251154
3km	70%	20000	4	224	4407508	614725	3744473	1059114
3km	70%	20000	4	262	4588851	625475	3902493	1240077
3km	70%	20000	4	289	6650838	855879	5730517	1590640
3km	70%	20000	4	305	5474130	844509	4557465	1432353
3km	70%	20000	4	323	5591211	656086	4884197	1413705
3km	70%	20000	4	333	5834323	760782	5019323	1288176
3km	70%	20000	4	238	4416275	610450	3761235	1104430
3km	70%	20000	4	323	5648683	865100	4710876	1476150
3km	70%	20000	4	323	4847940	667209	4130483	1162865
3km	70%	20000	4	310	4759758	662176	4031502	1195745
3km	70%	20000	4	228	4694507	699178	3950507	1203984
3km	70%	20000	4	375	5023143	748267	4200138	1205523
3km	70%	20000	4	287	6390283	801147	5535825	1581833
3km	70%	20000	4	249	4708827	665860	3987415	1246449
3km	70%	20000	4	285	4932669	701984	4133447	1283438
3km	70%	20000	4	271	5479650	815357	4607622	1425718
3km	70%	20000	4	340	5997669	771708	5147771	1476257
3km	70%	20000	4	260	5047104	703716	4279331	1237563
3km	70%	20000	4	213	4600686	644482	3898237	1093886
3km	70%	20000	4	241	5379862	789194	4479150	1167334
3km	70%	20000	4	356	5845740	740913	5030067	1350043
3km	70%	20000	4	290	6729532	897520	5778328	1485111
3km	70%	20000	4	208	4919357	681973	4174805	1229072
3km	70%	20000	4	254	4798449	693760	4035564	1228892
3km	70%	20000	4	263	4831729	694079	4075773	1292822
3km	70%	20000	4	244	4482267	599287	3841068	998048
3km	70%	20000	4	251	4155495	568078	3528549	1088253
3km	70%	20000	4	225	4296873	595362	3641367	1060301
3km	70%	20000	4	318	4465211	638640	3753197	1213228
3km	70%	20000	4	249	4048217	553607	3428002	1070402
3km	70%	20000	4	226	4358088	587000	3714822	983413
3km	70%	20000	4	196	5727840	739144	4930309	1330198
3km	70%	20000	4	209	5249476	720554	4454664	1129937
3km	70%	20000	4	228	5267461	706884	4521779	1229085
3km	70%	20000	4	237	4257222	598039	3599149	1002383
3km	70%	20000	4	295	4226837	583004	3568258	1075951
3km	70%	20000	4	274	5870063	826471	4976820	1337473
3km	70%	20000	4	260	5350560	731791	4569284	1209436
3km	70%	20000	4	288	6632163	871103	5690189	1584092
3km	70%	20000	4	338	5053745	704223	4299430	1132412
3km	70%	20000	4	274	5792268	790151	4932839	1375133
3km	70%	20000	4	255	5183996	694277	4432659	1252134
3km	70%	20000	4	257	7345161	976133	6307471	1651345
3km	70%	20000	4	288	7661132	981991	6608169	1633435
3km	70%	20000	4	287	6017996	749785	5204512	1568838
3km	70%	20000	4	275	4972136	747336	4162694	1264871
3km	70%	20000	4	245	4600287	665790	3888180	1145782
3km	70%	20000	4	229	5738211	806484	4842477	1263779
3km	70%	20000	4	275	5296924	777601	4478253	1240938
3km	70%	20000	4	220	5287794	736185	4507273	1293966
3km	70%	20000	4	308	4828305	652333	4132689	1324760
3km	70%	20000	4	299	5528634	794538	4691841	1230239
3km	70%	20000	4	276	5884140	801985	5035302	1401724
3km	70%	20000	4	263	4653879	640454	3964716	1241043
3km	70%	20000	4	339	5112536	653864	4395733	1269027
3km	70%	20000	4	287	5736107	706983	4950751	1477231
3km	70%	20000	4	339	5143639	707190	4398370	1128935
3km	70%	20000	4	276	5591379	698024	4845579	1337312
3km	70%	20000	4	271	5353181	710952	4598964	1219581
3km	70%	20000	4	243	4922638	650602	4212401	1309263
3km	70%	20000	4	277	5180903	681173	4453086	1115519
3km	70%	20000	4	447	6010104	751694	5183179	1444184
3km	70%	20000	4	268	4190390	595201	3529150	1019486
3km	70%	20000	4	353	5371844	730444	4601355	1323779
3km	70%	20000	4	259	5316511	695216	4579985	1233760
3km	70%	20000	4	336	4848768	744244	4061766	1181549
3km	70%	20000	4	267	4640369	681891	3917188	1255501
3km	70%	20000	4	250	5299230	773466	4467334	1366578
3km	70%	20000	4	264	5001351	724332	4196570	1350723
3km	70%	20000	4	310	4680413	640269	3986532	1230713
3km	70%	20000	4	277	5854134	761294	5037311	1455983
3km	70%	20000	4	421	6151461	807817	5280548	1335062
3km	70%	20000	4	229	4257387	528059	3705818	1046187
3km	70%	20000	4	244	5376270	709404	4602476	1259156
3km	70%	20000	4	206	5189357	707505	4442228	1198161
3km	70%	20000	4	264	4593499	666783	3861853	1135616
3km	70%	20000	4	252	6200161	917891	5206119	1393452
3km	70%	20000	4	403	7018649	824163	6129471	1623090
3km	70%	20000	4	256	5190814	651713	4474890	1232991
3km	70%	20000	4	217	5225589	634449	4529468	1191599
3km	70%	20000	4	288	5990419	839136	5061561	1535918
3km	70%	20000	4	198	4167541	572907	3537957	1145754
3km	70%	20000	4	273	6742470	829174	5852814	1448938
3km	70%	20000	4	196	4515328	649389	3816171	1143797
3km	70%	20000	4	242	4119294	593774	3470507	1085442
3km	70%	20000	4	195	4931887	666782	4205200	990515
3km	70%	20000	4	205	5439783	756340	4608057	1366944
3km	70%	20000	4	237	4628123	613156	3964354	1094562
3km	70%	20000	4	216	4679034	715021	3923917	1170750
3km	70%	20000	4	449	7580133	867935	6641849	1755556
3km	70%	20000	4	268	5841440	700117	5096708	1286957
3km	70%	20000	4	222	4886812	638468	4211020	1078299
3km	70%	20000	4	236	5035536	684506	4291479	1230305
3km	70%	20000	4	276	5381741	706610	4604855	1311299
3km	70%	20000	4	228	5815182	789510	4985600	1324531
3km	70%	20000	4	185	5149262	727478	4369294	1176585
3km	70%	20000	4	285	6429579	838342	5533406	1436278
3km	70%	20000	4	269	4569575	694249	3817627	1241005
3km	70%	20000	4	341	4894546	702198	4125263	1309300
3km	70%	20000	4	314	4645432	625043	3965193	1104389
3km	70%	20000	4	244	5164610	724274	4371428	1391916
3km	70%	20000	4	565	5925336	702199	5151476	1373891
3km	70%	20000	4	349	4429194	595897	3778486	1025227
3km	70%	20000	4	312	5585278	777699	4728779	1418017
3km	70%	20000	4	199	4419503	610644	3765804	988542
3km	70%	20000	4	248	6026809	710264	5260481	1306356
3km	70%	20000	4	211	3879149	562825	3286331	855711
3km	70%	20000	4	275	5695335	769610	4825069	1454422
3km	70%	20000	4	251	4519535	653119	3827116	1121122
3km	70%	20000	4	278	6439065	764810	5615753	1451588
3km	70%	20000	4	162	4039101	576087	3422913	958761
3km	70%	20000	4	316	6916737	881533	5962989	1436625
3km	70%	20000	4	338	5710177	760316	4906963	1302764
3km	70%	20000	4	294	5573866	796424	4694090	1293072
3km	70%	20000	4	226	5681587	765098	4867671	1275338
3km	70%	20000	4	255	6466348	849790	5543623	1440394
3km	70%	20000	4	257	6057068	772812	5226218	1479361
3km	70%	20000	4	328	5689011	705040	4921394	1239133
3km	70%	20000	4	310	6893722	861890	5952932	1653456
3km	70%	20000	4	272	5056174	742772	4270422	1204601
3km	70%	20000	4	309	5178263	738854	4377956	1214850
3km	70%	20000	4	277	5632060	690817	4900276	1558795
3km	70%	20000	4	232	4534216	626196	3852974	1025654
3km	70%	20000	4	283	5831774	681861	5074839	1296206
3km	70%	20000	4	239	4743973	686867	3985723	1029342
3km	70%	20000	4	222	6759347	879468	5837481	1264581
3km	70%	20000	4	326	5379842	762061	4542768	1399077
3km	70%	20000	4	365	6434677	772445	5614252	1508308
3km	70%	20000	4	232	5067110	610278	4410592	1281565
3km	70%	20000	4	239	4451090	595632	3777714	1136486
3km	70%	20000	4	307	6355328	852802	5447499	1485102
3km	70%	20000	4	270	7027511	836488	6121013	1625442
3km	70%	20000	4	306	4819376	581899	4198768	1206394
3km	70%	20000	4	374	4820197	686425	4073574	1291145
3km	70%	20000	4	371	7457019	943302	6408035	1718308
3km	70%	20000	4	299	5286357	722118	4490250	1334057
3km	70%	20000	4	309	4857111	692743	4105218	1140323
3km	70%	20000	4	321	5810068	806530	4952759	1312836
3km	70%	20000	4	328	5663030	780886	4793665	1610539
3km	70%	20000	4	338	5338528	704953	4584078	1145179
3km	70%	20000	4	324	4575218	656291	3863175	1207136
3km	70%	20000	4	264	4998761	695429	4208241	1267029
3km	70%	20000	4	260	5491347	857797	4541342	1388806
3km	70%	20000	4	292	5789399	820289	4894474	1489267
3km	70%	20000	4	276	6151395	810114	5279440	1286707
3km	70%	20000	4	279	4144338	561783	3533439	1081896
3km	70%	20000	4	300	5682062	688194	4931746	1319706
3km	70%	20000	4	205	4379827	590592	3737323	1082878
3km	70%	20000	4	345	4791729	657372	4069935	1045859
3km	70%	20000	4	353	6168053	734763	5372006	1397456
3km	70%	20000	4	281	7093466	874409	6150181	1592782
3km	70%	20000	4	250	3885195	498922	3360759	1008599
3km	70%	20000	4	246	6131347	732362	5330665	1429543
3km	70%	20000	4	196	5174765	725124	4403176	1073334
3km	70%	20000	4	237	5809153	855573	4903418	1476065
3km	70%	20000	4	306	5670136	765765	4852204	1331273
3km	70%	20000	4	319	4727960	657542	4020309	1231076
3km	70%	20000	4	446	6053140	746910	5239174	1364170
3km	70%	20000	4	276	5169044	657098	4450979	1338118
3km	70%	20000	4	208	4197241	633952	3497301	1108875
3km	70%	20000	4	441	5826447	795777	4988352	1479627
3km	70%	20000	4	332	5416752	684397	4666231	1481025
3km	70%	20000	4	387	5216257	700032	4470477	1231119
3km	70%	20000	4	255	5869488	756940	5051515	1516612
3km	70%	20000	4	235	4849001	674000	4111941	1315826
3km	70%	20000	4	374	6090522	740131	5279444	1403703
3km	70%	20000	4	272	6408669	807549	5549870	1435063
3km	70%	20000	4	398	6665431	805215	5782357	1741037
3km	70%	20000	4	302	3461366	485588	2935203	945787
3km	70%	20000	4	272	5071467	767458	4244715	1347143
3km	70%	20000	4	206	5029518	705391	4288038	1101054
3km	70%	20000	4	249	4300433	592453	3664263	1042422
3km	70%	20000	4	269	5771007	750105	4980202	1457175
3km	70%	20000	4	253	6444903	812338	5557541	1609775
3km	70%	20000	4	298	5846359	697459	5102315	1255148
3km	70%	20000	4	249	5329020	732993	4530337	1210445
3km	70%	20000	4	279	4958049	689460	4202387	1184605
3km	70%	20000	4	385	5732401	719773	4966825	1300201
3km	70%	20000	4	253	4677296	622017	3968456	1080723
3km	70%	20000	4	378	5825985	793372	4995030	1370448
3km	70%	20000	4	239	5872081	711667	5111043	1260476
3km	70%	20000	4	272	5748384	750505	4916920	1369854
3km	70%	20000	4	278	5698278	832953	4781120	1601117
3km	70%	20000	4	411	6935614	825423	6037205	1480002
3km	70%	20000	4	236	5825522	728589	5042696	1394210
3km	70%	20000	4	346	6777822	835274	5890385	1463270
3km	70%	20000	4	218	4976294	705935	4229656	1152538
3km	70%	20000	4	249	5380376	720385	4566515	1386739
3km	70%	20000	4	306	4953362	720188	4161945	1246008
3km	70%	20000	4	259	4339910	616134	3676699	1094298
3km	70%	20000	4	380	6237499	722377	5450714	1447344
3km	70%	20000	4	287	5173945	640164	4480180	1175916
3km	70%	20000	4	265	5998948	751805	5199706	1333922
3km	70%	20000	4	205	4888428	711205	4118005	1305172
3km	70%	20000	4	255	5324163	748252	4531463	1287700
3km	70%	20000	4	258	4866631	666143	4128213	1348991
3km	70%	20000	4	262	4325236	587644	3678164	1082802
3km	70%	20000	4	227	4878350	682802	4139843	1152966
3km	70%	20000	4	258	4937371	719831	4173348	1106020
3km	70%	20000	4	256	4433751	651202	3742599	1037385
3km	70%	20000	4	259	4652361	626841	3977619	1237876
3km	70%	20000	4	220	5246297	811504	4334950	1321702
3km	70%	20000	4	238	4555866	621858	3834269	1219457
3km	70%	20000	4	200	4498248	606901	3840488	1139146
3km	70%	20000	4	261	4922558	733107	4111248	1217550
3km	70%	20000	4	213	5032803	658029	4330367	1107745
3km	70%	20000	4	216	4666634	661463	3966065	1096291
3km	70%	20000	4	234	6650780	789706	5804537	1418365
3km	70%	20000	4	263	5362903	764679	4516462	1363336
3km	70%	20000	4	452	6247193	847233	5339110	1481105
3km	70%	20000	4	312	5774504	745700	4965711	1400241
3km	70%	20000	4	267	6585606	914095	5584933	1635024
3km	70%	20000	4	408	6733833	808691	5871833	1410089
3km	70%	20000	4	290	4933741	715878	4163690	1127778
3km	70%	20000	4	246	6018728	834598	5109509	1380489
3km	70%	20000	4	262	4679706	693314	3922097	1176081
3km	70%	20000	4	359	5826452	838494	4901602	1434380
3km	70%	20000	4	301	4029418	525465	3454918	1064320
3km	70%	20000	4	268	6167267	759581	5342832	1404476
3km	70%	20000	4	203	4874830	658965	4178462	1092816
3km	70%	20000	4	261	6773319	876446	5848988	1454178
3km	70%	20000	4	249	4518554	620439	3858401	1142524
3km	70%	20000	4	214	4417944	603099	3785401	978581
3km	70%	20000	4	378	4797912	684528	4067340	1118296
3km	70%	20000	4	289	5061414	699248	4309322	1169065
3km	70%	20000	4	236	4737355	626608	4059371	1159633
3km	70%	20000	4	216	6020207	749009	5196783	1221040
3km	70%	20000	4	227	4471127	639235	3788659	1119581
3km	70%	20000	4	196	4146000	577982	3531500	1027358
3km	70%	20000	4	430	4609812	621466	3937410	1177844
3km	70%	20000	4	257	4924751	650592	4211401	1171221
3km	70%	20000	4	297	5321355	668210	4603052	1323128
3km	70%	20000	4	236	5160294	708432	4389121	1316427
3km	70%	20000	4	313	5102135	699953	4330732	1351469
3km	70%	20000	4	233	4403959	657588	3699548	1170621
3km	70%	20000	4	405	3834425	549318	3250079	993199
3km	70%	20000	4	233	5817979	733043	5044485	1324136
3km	70%	20000	4	291	5569163	750803	4726668	1403676
3km	70%	20000	4	268	6334375	790783	5495037	1466227
3km	70%	20000	4	230	5340510	731949	4557887	1502976
3km	70%	20000	4	232	5422019	737067	4636873	1137926
3km	70%	20000	4	334	5066630	659076	4359125	1195192
3km	70%	20000	4	307	6935092	861763	5996214	1496631
3km	70%	20000	4	237	4407254	632093	3717150	1041251
3km	70%	20000	4	247	5838203	866127	4915829	1508502
3km	70%	20000	4	212	4224925	613732	3554852	991413
3km	70%	20000	4	296	5779506	684902	5048348	1416562
3km	70%	20000	4	439	5930785	816739	5054771	1536947
3km	70%	20000	4	282	5188523	739952	4397777	1230587
3km	70%	20000	4	320	4897600	712530	4129185	1497560
3km	70%	20000	4	279	6322019	848089	5387619	1464594
3km	70%	20000	4	358	6950428	863008	6019152	1618568
3km	70%	20000	4	310	5789781	743612	4996045	1445311
3km	70%	20000	4	268	5141199	651756	4440825	1181111
3km	70%	20000	4	220	5815732	716525	5054270	1375833
3km	70%	20000	4	252	6006939	788371	5159471	1348337
3km	70%	20000	4	286	4791793	661024	4066656	1032481
3km	70%	20000	4	246	4554145	627684	3873404	1183131
3km	70%	20000	4	362	4866261	701403	4112675	1176793
3km	70%	20000	4	306	5052203	732442	4239910	1237612
3km	70%	20000	4	225	4995727	757121	4182078	1312075
3km	70%	20000	4	272	4832666	689152	4070368	1242341
3km	70%	20000	4	273	5938113	806125	5069013	1452606
3km	70%	20000	4	292	5678531	772100	4839703	1425853
3km	70%	20000	4	269	5613089	676128	4889939	1418865
3km	70%	20000	4	225	4338133	615766	3664285	1057426
3km	70%	20000	4	265	4615595	651760	3866370	1054487
3km	70%	20000	4	297	5186713	628826	4513816	1116638
3km	70%	20000	4	275	5459039	805000	4598666	1493504
3km	70%	20000	4	251	5987854	788812	5135631	1385701
3km	70%	20000	4	441	4429949	623749	3765279	1022124
3km	70%	20000	4	332	6562305	879332	5606075	1439381
3km	70%	20000	4	295	6056412	889481	5102358	1309242
3km	70%	20000	4	237	5046272	691276	4286795	1216758
3km	70%	20000	4	271	6311411	841015	5412972	1439868
3km	70%	20000	4	413	4727334	616236	4068215	1170293
3km	70%	20000	4	254	5266142	750326	4471601	1247722
3km	70%	20000	4	358	5293294	694643	4535541	1213985
3km	70%	20000	4	249	4985509	759663	4155005	1363565
3km	70%	20000	4	237	5127953	697155	4373767	1434239
3km	70%	20000	4	209	4183038	634376	3510625	1228669
3km	70%	20000	4	222	4968227	691747	4232179	1040347
3km	70%	20000	4	228	5614929	837357	4722248	1451693
3km	70%	20000	4	321	6302071	733119	5520779	1553773
3km	70%	20000	4	249	4944299	672130	4219594	1153197
3km	70%	20000	4	327	5926448	848437	4984337	1470971
3km	70%	20000	4	305	5233960	655490	4524415	1259494
3km	70%	20000	4	284	5945451	759420	5128225	1438421
3km	70%	20000	4	254	5023819	707500	4257334	1235717
3km	70%	20000	4	199	4844007	676763	4105215	1291680
3km	70%	20000	4	315	4491437	604639	3854281	1163337
3km	70%	20000	4	268	6147365	789579	5298594	1632066
3km	70%	20000	4	236	4594616	639716	3902870	1173453
3km	70%	20000	4	349	4360614	568791	3735259	1131939
3km	70%	20000	4	258	4837565	658156	4119572	1145905
3km	70%	20000	4	325	4938692	677965	4224571	1294933
3km	70%	20000	4	242	5386961	706661	4603466	1264297
3km	70%	20000	4	357	5836984	794350	4976019	1464734
3km	70%	20000	4	322	4823843	680703	4066470	1154853
3km	70%	20000	4	209	4327710	598532	3686750	1036627
3km	70%	20000	4	202	4739037	634963	4059928	1125923
3km	70%	20000	4	301	5886893	747678	5065570	1461946
3km	70%	20000	4	200	4940464	663198	4220305	1134773
3km	70%	20000	4	191	4289148	640875	3600447	1103034
3km	70%	20000	4	237	5614379	747815	4817462	1281723
3km	70%	20000	4	212	4716132	664119	3996481	1329613
3km	70%	20000	4	241	4897221	654143	4188997	1105653
3km	70%	20000	4	218	5709092	804461	4829131	1440617
[truncated: 1 more rows]
