# Supplementary material for: Quantifying the Value of Perfect Information in Emergency Vaccination Campaigns
Source: PLoS Comput Biol. 2017 Feb 16;13(2):e1005318. doi: 10.1371/journal.pcbi.1005318 (PMC5312803; doi:10.1371/journal.pcbi.1005318)
Supplement: S1 Data — (ZIP) [file pcbi.1005318.s013.zip › Data/3km vaccination/data12.txt]

vacc_radius	efficacy	capacity	delay	outbreak_duration	livestock_culled	cattle_culled	sheep_culled	vaccinations
3km	70%	20000	6	252	4360279	603139	3689327	1053015
3km	70%	20000	6	197	4311698	634593	3593232	1097200
3km	70%	20000	6	253	4418418	587463	3782876	1082082
3km	70%	20000	6	262	4718929	667394	3991027	1226650
3km	70%	20000	6	365	4705711	601849	4040979	1151469
3km	70%	20000	6	373	5718043	736270	4931231	1459202
3km	70%	20000	6	287	5675883	707769	4921000	1564469
3km	70%	20000	6	196	4667169	632887	3985058	1027683
3km	70%	20000	6	222	4559435	624520	3874816	1124111
3km	70%	20000	6	226	6461438	910718	5486295	1391423
3km	70%	20000	6	248	4946115	670413	4217912	1141326
3km	70%	20000	6	184	4797680	704577	3982588	1010104
3km	70%	20000	6	352	4894256	709602	4122377	1330841
3km	70%	20000	6	416	6077169	719845	5310437	1452676
3km	70%	20000	6	223	5048745	715596	4280199	1228173
3km	70%	20000	6	239	4861699	642635	4173406	1186255
3km	70%	20000	6	255	4846611	624996	4184680	1074049
3km	70%	20000	6	220	4968699	672961	4246924	1249125
3km	70%	20000	6	270	4091769	584618	3463927	1092995
3km	70%	20000	6	290	5875644	725897	5090845	1500729
3km	70%	20000	6	303	5923145	689750	5172021	1444655
3km	70%	20000	6	292	4744035	656268	4047468	1185385
3km	70%	20000	6	252	4797946	692755	4055401	1292484
3km	70%	20000	6	327	7348284	907643	6372134	1866310
3km	70%	20000	6	227	5798874	865964	4859840	1337798
3km	70%	20000	6	278	5461714	758571	4623939	1277947
3km	70%	20000	6	276	5393076	771467	4545020	1332922
3km	70%	20000	6	281	7411648	866009	6462719	1723278
3km	70%	20000	6	241	4039168	567471	3397783	1021311
3km	70%	20000	6	244	5212652	673563	4466108	1327071
3km	70%	20000	6	201	4393428	587881	3761109	1010474
3km	70%	20000	6	306	5560759	793725	4700058	1245867
3km	70%	20000	6	241	6059036	802156	5205503	1290274
3km	70%	20000	6	285	4398654	579730	3766377	1068276
3km	70%	20000	6	264	5191981	747491	4393848	1238194
3km	70%	20000	6	229	5467226	758944	4654107	1292380
3km	70%	20000	6	257	4156480	612110	3504654	1021944
3km	70%	20000	6	291	5399956	790064	4543586	1449281
3km	70%	20000	6	204	4890483	705726	4140394	998046
3km	70%	20000	6	262	6016158	792617	5169802	1543464
3km	70%	20000	6	274	4491588	628526	3808481	1150791
3km	70%	20000	6	291	6067425	731055	5257246	1335152
3km	70%	20000	6	282	4402537	631415	3722417	1171940
3km	70%	20000	6	254	5093410	704963	4308377	1143101
3km	70%	20000	6	254	5490594	814270	4615613	1443474
3km	70%	20000	6	349	7398522	884922	6451605	1818467
3km	70%	20000	6	290	5466007	666510	4746748	1302095
3km	70%	20000	6	265	4451326	629742	3783803	1095294
3km	70%	20000	6	369	5580891	685185	4847755	1283056
3km	70%	20000	6	267	6077873	790921	5224505	1449105
3km	70%	20000	6	256	4532172	640312	3841371	1138692
3km	70%	20000	6	289	7186694	908385	6183739	1845178
3km	70%	20000	6	298	5652514	733430	4879204	1345580
3km	70%	20000	6	306	4374735	584365	3731917	1090116
3km	70%	20000	6	412	5863931	669083	5138438	1452084
3km	70%	20000	6	272	5623427	806472	4761361	1354978
3km	70%	20000	6	308	5385956	682341	4622622	1277019
3km	70%	20000	6	296	6617495	813896	5741644	1523452
3km	70%	20000	6	263	5063598	690626	4285197	1222389
3km	70%	20000	6	280	4612321	644776	3907486	1143048
3km	70%	20000	6	189	4704777	629003	4033067	1079391
3km	70%	20000	6	268	5133778	654882	4417264	1255609
3km	70%	20000	6	177	4223868	623888	3555387	989935
3km	70%	20000	6	204	4915016	684726	4170352	1235019
3km	70%	20000	6	224	4912385	698812	4120761	1106063
3km	70%	20000	6	162	4695033	654303	3942340	1133545
3km	70%	20000	6	276	6264329	851113	5345845	1521365
3km	70%	20000	6	263	5063486	738966	4288487	1245087
3km	70%	20000	6	212	4685620	684473	3959771	1124700
3km	70%	20000	6	398	6283584	780301	5442461	1569413
3km	70%	20000	6	436	6923720	760917	6094230	1439352
3km	70%	20000	6	396	6110654	779105	5276963	1449475
3km	70%	20000	6	258	3847203	568959	3252644	1059171
3km	70%	20000	6	288	7117130	897460	6118999	1610299
3km	70%	20000	6	337	5428552	650245	4718907	1253233
3km	70%	20000	6	302	6807741	862710	5894269	1510452
3km	70%	20000	6	327	5828465	786685	4982244	1405226
3km	70%	20000	6	363	7393962	939720	6383392	1845879
3km	70%	20000	6	295	5360186	757099	4537007	1387375
3km	70%	20000	6	270	5281276	686407	4551700	1292595
3km	70%	20000	6	315	5267666	708828	4491819	1327683
3km	70%	20000	6	244	5889301	829628	5003455	1505296
3km	70%	20000	6	302	6333180	715674	5553949	1459535
3km	70%	20000	6	210	3967064	541086	3388306	1074766
3km	70%	20000	6	300	5732006	772199	4898817	1411075
3km	70%	20000	6	298	5111587	656631	4378366	1277489
3km	70%	20000	6	433	5609593	643034	4898582	1289627
3km	70%	20000	6	225	5088139	756657	4278603	1219029
3km	70%	20000	6	318	5772538	770801	4925179	1383979
3km	70%	20000	6	252	5815934	827408	4944351	1505104
3km	70%	20000	6	190	5479056	730374	4695974	1245685
3km	70%	20000	6	294	5583957	663134	4876965	1282019
3km	70%	20000	6	240	5882203	769727	5047566	1427635
3km	70%	20000	6	352	7279299	896833	6320815	1703027
3km	70%	20000	6	289	5928657	817318	5016488	1684190
3km	70%	20000	6	250	6352563	794934	5493320	1481200
3km	70%	20000	6	210	4857304	696752	4093741	1327497
3km	70%	20000	6	227	5758382	734563	4952957	1290553
3km	70%	20000	6	321	5077417	730139	4290515	1175885
3km	70%	20000	6	251	5280183	734499	4505124	1143664
3km	70%	20000	6	341	6235879	763692	5409791	1515321
3km	70%	20000	6	227	4376516	594438	3739129	1049269
3km	70%	20000	6	278	5991586	873971	5051480	1397691
3km	70%	20000	6	277	4895455	658537	4181407	1236529
3km	70%	20000	6	273	4597589	656324	3892870	1257444
3km	70%	20000	6	252	5512164	724512	4736255	1298709
3km	70%	20000	6	259	5003924	660061	4296043	1245061
3km	70%	20000	6	320	6098184	793478	5244171	1456541
3km	70%	20000	6	295	5417361	739507	4628611	1411672
3km	70%	20000	6	318	5915146	755835	5122948	1382663
3km	70%	20000	6	301	5657028	836689	4763196	1188044
3km	70%	20000	6	289	6497978	766999	5666478	1521576
3km	70%	20000	6	261	5280023	715867	4508465	1182791
3km	70%	20000	6	251	7802216	1020319	6697012	1527399
3km	70%	20000	6	247	6770274	791282	5912086	1519757
3km	70%	20000	6	254	5167031	701130	4413215	1155927
3km	70%	20000	6	221	4388958	591473	3753768	1018384
3km	70%	20000	6	268	5233264	690468	4497395	1242649
3km	70%	20000	6	374	6117744	790574	5215321	1409528
3km	70%	20000	6	191	4856591	670660	4132568	1099421
3km	70%	20000	6	283	6322084	843591	5410439	1626758
3km	70%	20000	6	211	4426582	643772	3723324	1007428
3km	70%	20000	6	290	6624469	900051	5622740	1576016
3km	70%	20000	6	284	6677101	828006	5782820	1321681
3km	70%	20000	6	305	4200728	578469	3552741	1152463
3km	70%	20000	6	348	7118886	896450	6157772	1597575
3km	70%	20000	6	260	4956567	728758	4164015	1147936
3km	70%	20000	6	215	4446569	584278	3820162	1089513
3km	70%	20000	6	314	6263997	765374	5452696	1548283
3km	70%	20000	6	234	4695022	643425	3994003	1129691
3km	70%	20000	6	237	4034590	579975	3413225	991010
3km	70%	20000	6	379	5407403	776996	4577476	1205173
3km	70%	20000	6	222	4488705	653135	3790061	1077434
3km	70%	20000	6	231	5528492	706145	4750713	1183591
3km	70%	20000	6	316	4920523	588627	4288374	1149592
3km	70%	20000	6	420	6391701	785360	5535641	1426154
3km	70%	20000	6	311	6839504	853535	5921675	1514636
3km	70%	20000	6	198	5307211	750682	4495961	1099622
3km	70%	20000	6	230	4379823	587323	3762109	1020251
3km	70%	20000	6	282	5146023	740816	4329701	1186755
3km	70%	20000	6	256	4655857	709336	3906534	1227945
3km	70%	20000	6	219	4972005	689881	4218063	1339713
3km	70%	20000	6	253	3931570	568077	3319397	1131692
3km	70%	20000	6	270	5052921	729542	4267653	1384227
3km	70%	20000	6	193	5492771	729148	4666031	1193340
3km	70%	20000	6	248	6318473	855247	5397771	1399658
3km	70%	20000	6	223	4999134	705148	4223155	1064343
3km	70%	20000	6	272	5378566	752427	4568445	1230877
3km	70%	20000	6	217	5159601	767409	4327021	1405695
3km	70%	20000	6	217	4507990	658866	3787301	967352
3km	70%	20000	6	242	4971237	731461	4200430	1252733
3km	70%	20000	6	270	5111217	676441	4376839	1206495
3km	70%	20000	6	224	4680229	652702	3979000	1236690
3km	70%	20000	6	217	5449914	658897	4738212	1230731
3km	70%	20000	6	330	5053746	707308	4300850	1315384
3km	70%	20000	6	218	4502136	661219	3789312	927861
3km	70%	20000	6	251	4356652	623448	3689330	1187126
3km	70%	20000	6	226	5376255	753336	4551873	1407725
3km	70%	20000	6	434	5632356	726833	4828340	1459653
3km	70%	20000	6	303	5469031	663893	4745177	1276055
3km	70%	20000	6	335	6573159	798511	5687872	1686369
3km	70%	20000	6	317	5323231	735400	4538342	1286246
3km	70%	20000	6	225	3729821	559454	3126859	998915
3km	70%	20000	6	242	5553460	722038	4790515	1198157
3km	70%	20000	6	214	5041908	628148	4372138	1210083
3km	70%	20000	6	262	5687028	689337	4946394	1407409
3km	70%	20000	6	230	4940024	658062	4229204	1168143
3km	70%	20000	6	291	7478246	895715	6515063	1708560
3km	70%	20000	6	435	6948643	878101	6027830	1579146
3km	70%	20000	6	233	4514655	621450	3852064	1009937
3km	70%	20000	6	296	6888898	846897	6001962	1633816
3km	70%	20000	6	272	4584687	597909	3929931	1152916
3km	70%	20000	6	209	5023932	710116	4271361	1177916
3km	70%	20000	6	237	5180385	723236	4379775	1192825
3km	70%	20000	6	252	5541512	710838	4774710	1362562
3km	70%	20000	6	339	6796247	829362	5911092	1487673
3km	70%	20000	6	212	5100734	735464	4300828	1430161
3km	70%	20000	6	213	5217133	729533	4435613	1339367
3km	70%	20000	6	235	5727901	754761	4917607	1317823
3km	70%	20000	6	318	4197409	546542	3602500	1056602
3km	70%	20000	6	459	6269992	839859	5366258	1523093
3km	70%	20000	6	291	5572779	741383	4756049	1188280
3km	70%	20000	6	305	6678047	824599	5757102	1616090
3km	70%	20000	6	298	3973636	574897	3354237	974200
3km	70%	20000	6	255	5473984	667627	4753985	1290986
3km	70%	20000	6	322	6699637	862870	5739956	1564899
3km	70%	20000	6	252	4678935	641771	3979159	1070331
3km	70%	20000	6	277	4578721	625455	3874909	1056930
3km	70%	20000	6	259	4304574	584883	3654554	978113
3km	70%	20000	6	427	6444688	781718	5579682	1571245
3km	70%	20000	6	252	5100981	705672	4315181	1181252
3km	70%	20000	6	289	5308962	674090	4578907	1358491
3km	70%	20000	6	292	4499820	657908	3794074	1197644
3km	70%	20000	6	257	6826794	951678	5794334	1446150
3km	70%	20000	6	248	3996043	603628	3330534	1184587
3km	70%	20000	6	267	4947576	716082	4171128	1143878
3km	70%	20000	6	303	5049994	747661	4246022	1355679
3km	70%	20000	6	267	7505657	847247	6604916	1664442
3km	70%	20000	6	368	4034924	565454	3382856	966610
3km	70%	20000	6	272	4331182	576008	3712389	1058048
3km	70%	20000	6	237	4936182	642460	4227375	1207292
3km	70%	20000	6	293	6362871	896763	5405455	1386736
3km	70%	20000	6	229	4360985	622687	3682081	1037739
3km	70%	20000	6	308	5932070	703790	5157978	1454897
3km	70%	20000	6	368	5956565	792614	5093144	1373030
3km	70%	20000	6	244	5076515	712928	4305300	1395775
3km	70%	20000	6	322	4061480	565362	3457025	1100825
3km	70%	20000	6	253	7978206	1022894	6864836	1696224
3km	70%	20000	6	202	4402154	603254	3729803	1184321
3km	70%	20000	6	242	5564775	707973	4796503	1273238
3km	70%	20000	6	311	5169295	695198	4414289	1274610
3km	70%	20000	6	314	5714232	704528	4914502	1398241
3km	70%	20000	6	179	5346030	731808	4570811	1128796
3km	70%	20000	6	265	5220832	834342	4323006	1320788
3km	70%	20000	6	283	4277713	620707	3604404	1252550
3km	70%	20000	6	287	4835527	681251	4104483	1237863
3km	70%	20000	6	241	6340814	840539	5423709	1404791
3km	70%	20000	6	423	7289551	827845	6374838	1630367
3km	70%	20000	6	351	4684431	671976	3967822	1090346
3km	70%	20000	6	281	6167552	769666	5336021	1221255
3km	70%	20000	6	280	4566594	617484	3890438	1120712
3km	70%	20000	6	232	4682603	677473	3943752	1084133
3km	70%	20000	6	308	5709506	775637	4870099	1488001
3km	70%	20000	6	330	5551751	680038	4783587	1282241
3km	70%	20000	6	318	6179614	724451	5401169	1444577
3km	70%	20000	6	294	4995004	695136	4261275	1061293
3km	70%	20000	6	213	5951281	785503	5125906	1291411
3km	70%	20000	6	245	6127732	808190	5255408	1476411
3km	70%	20000	6	323	7140672	871589	6163579	1543705
3km	70%	20000	6	244	4900674	661735	4166908	1311683
3km	70%	20000	6	268	5697842	847567	4768317	1388427
3km	70%	20000	6	197	5429270	770891	4607152	1365939
3km	70%	20000	6	217	4995889	733899	4190344	1181608
3km	70%	20000	6	306	4094823	585135	3464295	1097672
3km	70%	20000	6	350	5582528	796687	4715551	1144036
3km	70%	20000	6	219	5032891	685142	4273761	1242607
3km	70%	20000	6	275	4858132	680772	4131596	1122620
3km	70%	20000	6	257	5355220	723233	4564692	1243865
3km	70%	20000	6	228	4440563	675513	3707380	1076052
3km	70%	20000	6	238	5063554	687964	4323308	1164158
3km	70%	20000	6	289	5072438	740536	4239843	1352511
3km	70%	20000	6	311	5604079	673602	4891717	1301143
3km	70%	20000	6	275	5168893	714310	4377585	1239545
3km	70%	20000	6	314	5580207	720345	4776979	1344625
3km	70%	20000	6	337	7262886	879438	6336972	1733045
3km	70%	20000	6	344	4996207	604518	4333607	1224479
3km	70%	20000	6	236	5447044	707925	4697469	1331572
3km	70%	20000	6	275	4654151	609008	3995783	1177167
3km	70%	20000	6	256	4219179	574182	3564640	1087094
3km	70%	20000	6	299	5580755	667267	4872735	1196601
3km	70%	20000	6	362	5261026	794008	4413228	1704431
3km	70%	20000	6	236	4844355	659792	4148322	1154442
3km	70%	20000	6	256	4725022	653331	4012765	1091577
3km	70%	20000	6	294	4581008	603928	3940829	1100062
3km	70%	20000	6	352	5410180	728509	4626267	1105811
3km	70%	20000	6	286	5930736	852277	5016249	1436797
3km	70%	20000	6	294	5157709	715112	4393763	1328652
3km	70%	20000	6	346	6352536	718378	5581881	1315122
3km	70%	20000	6	285	5552176	724187	4777091	1162471
3km	70%	20000	6	288	5468092	750913	4661264	1290812
3km	70%	20000	6	254	4805936	675789	4054972	1310762
3km	70%	20000	6	251	4847471	591256	4204736	1114137
3km	70%	20000	6	271	6137909	858054	5208977	1657841
3km	70%	20000	6	301	5116682	728698	4330373	1400166
3km	70%	20000	6	257	5143785	706874	4391240	1217161
3km	70%	20000	6	330	5117164	725011	4341591	1250449
3km	70%	20000	6	283	6018613	733250	5244734	1296621
3km	70%	20000	6	310	5040057	634604	4360353	1240598
3km	70%	20000	6	296	4750899	649089	4023732	1132742
3km	70%	20000	6	258	5247191	706434	4477156	1366184
3km	70%	20000	6	394	6191064	783073	5348495	1495745
3km	70%	20000	6	290	6190071	719497	5391538	1388274
3km	70%	20000	6	246	4819267	680971	4044362	1235229
3km	70%	20000	6	257	5269030	692345	4521982	1297339
3km	70%	20000	6	224	5036346	709675	4278602	1164368
3km	70%	20000	6	247	7647944	976888	6595995	1630654
3km	70%	20000	6	356	4534328	618112	3814493	1081947
3km	70%	20000	6	283	4089386	575682	3469586	1008364
3km	70%	20000	6	268	5882224	749954	5065339	1473274
3km	70%	20000	6	303	4744137	577411	4134036	1184858
3km	70%	20000	6	302	5792255	732335	5017311	1295251
3km	70%	20000	6	262	6159962	790266	5278272	1673303
3km	70%	20000	6	292	6028342	781937	5190836	1468841
3km	70%	20000	6	359	6454659	749208	5644810	1429882
3km	70%	20000	6	262	6233750	777749	5396415	1490782
3km	70%	20000	6	220	4470844	667500	3747404	1122274
3km	70%	20000	6	269	4701781	641682	3998280	1136125
3km	70%	20000	6	202	4490588	621949	3821733	1088141
3km	70%	20000	6	266	5172307	733087	4373710	1441894
3km	70%	20000	6	215	4487996	576472	3837653	1079571
3km	70%	20000	6	261	6006666	817077	5080485	1344576
3km	70%	20000	6	197	3678878	511889	3136417	910204
3km	70%	20000	6	257	4905636	667682	4186413	1059154
3km	70%	20000	6	228	6197322	760348	5389375	1431346
3km	70%	20000	6	294	5685087	794757	4821013	1577411
3km	70%	20000	6	229	5445205	647197	4758592	1211165
3km	70%	20000	6	246	4804811	677045	4070396	1124031
3km	70%	20000	6	324	3876237	541537	3284717	984283
3km	70%	20000	6	309	4677570	611329	4028202	1075239
3km	70%	20000	6	329	6215071	860008	5264999	1422954
3km	70%	20000	6	373	6577734	807285	5704729	1465590
3km	70%	20000	6	278	4485401	638647	3810239	1065655
3km	70%	20000	6	294	6227136	806204	5325408	1428492
3km	70%	20000	6	220	4702053	663748	3986641	1117198
3km	70%	20000	6	215	4814234	714950	4038813	1074537
3km	70%	20000	6	227	5306321	644934	4584648	1186216
3km	70%	20000	6	288	4897101	709752	4120667	1277219
3km	70%	20000	6	393	7077230	913815	6097952	1694930
3km	70%	20000	6	219	5024267	722655	4228646	1075466
3km	70%	20000	6	340	4372784	621054	3726135	1026319
3km	70%	20000	6	286	4992825	623047	4312553	1131689
3km	70%	20000	6	297	5677266	778995	4852537	1422123
3km	70%	20000	6	198	4679811	650944	3991817	1043193
3km	70%	20000	6	198	4924647	719215	4158300	1132705
3km	70%	20000	6	293	6409655	842977	5527851	1448880
3km	70%	20000	6	187	4847729	665354	4124408	1073930
3km	70%	20000	6	312	5277319	756723	4473858	1378657
3km	70%	20000	6	275	6260237	771248	5417934	1390735
3km	70%	20000	6	217	5226538	730031	4437099	1256578
3km	70%	20000	6	281	4496953	640269	3791966	1049194
3km	70%	20000	6	258	5912430	668584	5166743	1349980
3km	70%	20000	6	292	4600254	693390	3833208	1226575
3km	70%	20000	6	287	6177744	802836	5329404	1440321
3km	70%	20000	6	239	5003496	712293	4227795	1162059
3km	70%	20000	6	250	6952923	860586	6020987	1650806
3km	70%	20000	6	266	5183628	732198	4400988	1179095
3km	70%	20000	6	212	4485535	605649	3841240	1004507
3km	70%	20000	6	250	5292391	729526	4500629	1399060
3km	70%	20000	6	225	4693521	642487	4019583	1080182
3km	70%	20000	6	333	5622998	783052	4767391	1369461
3km	70%	20000	6	264	4554450	671085	3832137	1206934
3km	70%	20000	6	272	4569497	626163	3877116	1113393
3km	70%	20000	6	307	6271284	772074	5450184	1492351
3km	70%	20000	6	293	6915687	770358	6092885	1592802
3km	70%	20000	6	297	4566666	663155	3860739	1000182
3km	70%	20000	6	363	4039415	553708	3418375	1166989
3km	70%	20000	6	224	4353101	627942	3666217	1162131
3km	70%	20000	6	328	5918466	787253	5073619	1407948
3km	70%	20000	6	246	4510945	674530	3803095	1058954
3km	70%	20000	6	346	4608385	653915	3910516	1268269
3km	70%	20000	6	348	7029872	893105	6069346	1601030
3km	70%	20000	6	251	6060170	766033	5232795	1401149
3km	70%	20000	6	304	5159124	636433	4451273	1201489
3km	70%	20000	6	273	4282127	646026	3553117	1257946
3km	70%	20000	6	235	5173418	720372	4395863	1219022
3km	70%	20000	6	246	5003452	665558	4261847	1168472
3km	70%	20000	6	261	6182972	791977	5301190	1529304
3km	70%	20000	6	314	4986656	647904	4284729	1116654
3km	70%	20000	6	289	6573441	798543	5710961	1389125
3km	70%	20000	6	277	4468414	625273	3765181	1135364
3km	70%	20000	6	391	6019953	773743	5160518	1579813
3km	70%	20000	6	318	5757296	704148	5002817	1351720
3km	70%	20000	6	261	3970132	581653	3341253	1065954
3km	70%	20000	6	189	4590973	677752	3862987	1165644
3km	70%	20000	6	257	6385019	766189	5552057	1507085
3km	70%	20000	6	268	6119660	747920	5304587	1448912
3km	70%	20000	6	260	4282132	584530	3628564	996454
3km	70%	20000	6	230	4342079	543220	3754077	1143363
3km	70%	20000	6	267	4964556	655642	4248076	1157357
3km	70%	20000	6	426	6299881	786929	5445600	1513639
3km	70%	20000	6	246	4957847	724819	4178816	1076320
3km	70%	20000	6	240	4922364	728339	4150608	1325333
3km	70%	20000	6	267	5348170	755438	4547365	1341410
3km	70%	20000	6	288	5251107	687536	4501629	1155720
3km	70%	20000	6	239	5780576	752518	4963720	1337147
3km	70%	20000	6	196	3914483	535880	3329929	846464
3km	70%	20000	6	212	4572127	609460	3914229	999789
3km	70%	20000	6	196	4189998	594642	3558272	991239
3km	70%	20000	6	314	5056868	722030	4287128	1201601
3km	70%	20000	6	218	5325459	751541	4526177	1168826
3km	70%	20000	6	400	6287606	791261	5451097	1454481
3km	70%	20000	6	287	5130122	689363	4344642	1339343
3km	70%	20000	6	200	4311625	592493	3676391	1065830
3km	70%	20000	6	242	4800757	723169	4006930	1164684
3km	70%	20000	6	288	4527560	677818	3812034	1151634
3km	70%	20000	6	282	5067122	696426	4277747	1214088
3km	70%	20000	6	288	7129871	886334	6179988	1464436
3km	70%	20000	6	292	4926023	686055	4186379	1042174
3km	70%	20000	6	342	5913097	702335	5158900	1351150
3km	70%	20000	6	315	5162187	755349	4334991	1176850
3km	70%	20000	6	238	7488589	884938	6502354	1643600
3km	70%	20000	6	311	5207885	746215	4386220	1263817
3km	70%	20000	6	364	5625006	794659	4727435	1540692
3km	70%	20000	6	217	4593314	654389	3898529	1107965
3km	70%	20000	6	268	4621222	666790	3890345	1137674
3km	70%	20000	6	227	4232167	620724	3551026	1113627
3km	70%	20000	6	222	5462134	756299	4644892	1169476
3km	70%	20000	6	286	5059690	665904	4342695	1226023
3km	70%	20000	6	267	6989684	861088	6052055	1594286
3km	70%	20000	6	267	4064246	564441	3461294	965180
3km	70%	20000	6	278	4292006	591727	3623120	1151542
3km	70%	20000	6	256	5395406	764066	4578959	1202363
3km	70%	20000	6	320	6812383	883885	5831204	1573509
3km	70%	20000	6	287	4788807	665021	4078667	1227810
3km	70%	20000	6	189	4301787	625285	3629049	1013454
3km	70%	20000	6	231	5955095	702101	5196236	1374910
3km	70%	20000	6	232	6762761	853443	5832583	1546171
3km	70%	20000	6	297	5897740	755471	5051288	1449054
3km	70%	20000	6	210	4388509	594789	3723183	1046116
3km	70%	20000	6	222	4886988	696501	4133663	1219936
3km	70%	20000	6	297	6122742	893353	5161565	1485554
3km	70%	20000	6	291	5397368	739270	4574042	1322832
3km	70%	20000	6	237	5888237	760942	5054276	1361771
3km	70%	20000	6	304	4776094	655355	4056393	1397535
3km	70%	20000	6	292	4531989	634325	3850851	1033745
3km	70%	20000	6	281	5320698	759750	4489579	1385144
3km	70%	20000	6	321	5174120	673241	4433472	1299807
3km	70%	20000	6	413	7568150	892490	6592728	1853067
3km	70%	20000	6	280	5988719	850641	5060794	1494226
3km	70%	20000	6	282	5380457	748279	4563322	1189112
3km	70%	20000	6	253	4620821	618216	3956131	1070297
3km	70%	20000	6	244	5386626	717049	4625661	1268993
3km	70%	20000	6	334	5410682	699038	4663407	1274532
3km	70%	20000	6	328	5547274	775745	4719886	1255931
3km	70%	20000	6	300	6045779	828823	5162341	1466200
3km	70%	20000	6	331	6721473	904634	5754532	1698872
3km	70%	20000	6	235	5188255	642277	4500309	1123358
3km	70%	20000	6	242	4403652	642612	3711703	1207940
3km	70%	20000	6	222	5152564	692214	4390535	1216418
3km	70%	20000	6	341	4317916	579070	3708245	1039643
3km	70%	20000	6	307	6590090	852180	5678218	1452945
3km	70%	20000	6	222	6969444	879220	6024211	1560261
3km	70%	20000	6	247	5068489	662194	4354966	1169594
3km	70%	20000	6	197	5134687	628090	4442795	1099109
3km	70%	20000	6	291	5553851	765880	4730597	1295323
3km	70%	20000	6	252	4812081	623022	4123891	1191656
3km	70%	20000	6	193	4974424	716979	4204884	1116197
3km	70%	20000	6	219	5162730	679268	4453142	1245459
3km	70%	20000	6	196	4909524	599791	4246996	1153309
3km	70%	20000	6	396	5478439	751841	4658756	1365983
3km	70%	20000	6	436	6105033	732281	5312120	1515075
3km	70%	20000	6	263	6661977	862025	5724984	1510595
3km	70%	20000	6	353	6671185	747654	5866962	1440355
3km	70%	20000	6	250	4966828	729625	4174955	1119663
3km	70%	20000	6	214	4503646	669152	3795745	1074497
3km	70%	20000	6	311	6719276	890942	5766795	1412712
3km	70%	20000	6	353	7228233	873710	6275542	1583850
3km	70%	20000	6	240	5181494	715133	4411340	1181835
3km	70%	20000	6	280	5434434	716870	4659087	1155399
3km	70%	20000	6	252	5001218	681178	4274788	1211091
3km	70%	20000	6	278	5918528	738974	5129415	1513693
3km	70%	20000	6	243	4919248	708353	4154180	1067774
3km	70%	20000	6	304	5380245	679494	4654879	1498826
3km	70%	20000	6	214	6239716	795564	5402545	1421299
3km	70%	20000	6	276	6643573	874531	5711317	1496587
3km	70%	20000	6	242	5374093	799440	4487440	1370217
3km	70%	20000	6	373	5106978	711530	4344919	1361141
3km	70%	20000	6	221	5449447	724526	4664707	1351744
3km	70%	20000	6	214	4281715	647966	3600397	1115962
3km	70%	20000	6	273	3850175	545345	3252729	1066145
3km	70%	20000	6	320	5100259	596997	4463909	1197945
3km	70%	20000	6	256	5113761	684789	4370460	1299700
3km	70%	20000	6	243	5240828	692149	4496403	1208650
3km	70%	20000	6	252	5062352	753973	4264380	1160073
3km	70%	20000	6	269	5011739	665371	4299220	1199932
3km	70%	20000	6	250	5024070	666371	4296823	1109191
3km	70%	20000	6	243	5839206	767561	5012262	1271240
3km	70%	20000	6	243	6347598	807332	5470757	1545665
3km	70%	20000	6	225	4972563	686170	4232869	1160975
3km	70%	20000	6	297	5537395	739009	4724498	1343173
3km	70%	20000	6	206	4535529	649906	3827771	1124172
3km	70%	20000	6	301	5533688	806849	4642909	1570283
3km	70%	20000	6	242	4977560	749868	4190501	1195729
3km	70%	20000	6	421	5533848	680583	4815705	1266774
3km	70%	20000	6	286	5809025	865857	4856697	1394176
3km	70%	20000	6	366	5362662	671429	4631699	1541651
3km	70%	20000	6	426	5556841	687362	4820446	1404866
3km	70%	20000	6	298	6419203	765648	5598366	1504794
3km	70%	20000	6	262	5061145	636043	4386393	1135580
3km	70%	20000	6	257	5466636	748274	4633396	1350400
3km	70%	20000	6	223	5427777	708081	4664836	1409691
3km	70%	20000	6	297	5989792	776267	5153653	1424111
3km	70%	20000	6	226	4414170	615888	3736688	1013520
3km	70%	20000	6	277	5368928	754110	4548828	1474061
3km	70%	20000	6	229	4455461	630643	3784754	1008837
3km	70%	20000	6	288	5730227	765284	4917367	1548392
3km	70%	20000	6	233	5396424	743731	4599898	1184138
3km	70%	20000	6	260	4141090	591313	3509527	1092366
3km	70%	20000	6	299	5672111	718721	4881496	1211244
3km	70%	20000	6	280	5765877	740659	4967632	1308827
3km	70%	20000	6	310	4938872	705600	4166899	1196245
3km	70%	20000	6	305	5307131	624845	4632797	1258172
3km	70%	20000	6	313	5635288	791179	4787922	1226538
3km	70%	20000	6	215	4543125	628341	3855536	1076993
3km	70%	20000	6	217	5179642	702087	4435383	1210507
3km	70%	20000	6	224	5313380	745325	4485749	1221029
3km	70%	20000	6	411	5581926	786295	4732390	1416886
3km	70%	20000	6	328	4611040	642128	3923515	1199902
3km	70%	20000	6	319	4504808	679645	3780313	1224717
3km	70%	20000	6	234	4764101	643632	4085944	1174336
3km	70%	20000	6	413	6854748	824728	5964638	1568226
3km	70%	20000	6	230	5056212	700910	4309594	1184974
3km	70%	20000	6	233	4890473	749576	4076293	1226961
3km	70%	20000	6	243	4264748	600236	3632966	1086230
3km	70%	20000	6	319	7068559	917689	6068162	1753955
3km	70%	20000	6	267	4789545	660007	4059937	1122646
3km	70%	20000	6	214	4568216	633726	3900799	1077619
3km	70%	20000	6	302	4893073	662607	4183326	1143054
3km	70%	20000	6	337	5694862	838014	4802228	1448064
3km	70%	20000	6	262	5027956	667986	4313715	1176298
3km	70%	20000	6	201	4741508	675583	3996851	1184882
3km	70%	20000	6	290	6797503	817733	5914778	1677324
3km	70%	20000	6	208	5036624	677404	4277804	1159451
3km	70%	20000	6	328	6577291	790764	5725584	1433425
3km	70%	20000	6	310	5041303	715264	4249981	1183160
3km	70%	20000	6	231	5204516	692211	4421386	1346582
3km	70%	20000	6	263	7301301	896560	6351409	1691151
3km	70%	20000	6	270	4369981	615811	3710508	1098092
3km	70%	20000	6	260	4648950	607901	3976805	1138964
3km	70%	20000	6	335	6163917	738782	5376203	1433804
3km	70%	20000	6	203	4852201	683008	4130461	1189895
3km	70%	20000	6	276	7207522	893890	6232366	1593234
3km	70%	20000	6	226	6568719	772087	5717433	1453113
3km	70%	20000	6	251	4521455	562976	3923873	1107741
3km	70%	20000	6	252	5092086	725125	4315070	1135362
3km	70%	20000	6	326	6464758	772172	5631524	1553055
3km	70%	20000	6	396	6343185	823125	5444776	1556632
3km	70%	20000	6	248	4800172	665639	4061820	1224579
3km	70%	20000	6	299	5660998	715688	4883048	1191622
3km	70%	20000	6	285	6233047	756062	5406698	1494745
3km	70%	20000	6	362	6522404	815746	5623071	1534792
3km	70%	20000	6	228	4177748	587632	3540921	1024435
3km	70%	20000	6	365	4864618	704597	4112908	1266791
3km	70%	20000	6	316	5551998	667183	4810330	1286268
3km	70%	20000	6	206	6035038	812895	5163752	1472502
3km	70%	20000	6	445	6355582	782960	5507263	1656706
3km	70%	20000	6	328	5483729	770435	4663345	1439779
3km	70%	20000	6	203	4057630	549651	3475686	975443
3km	70%	20000	6	332	5916580	767439	5082796	1454488
3km	70%	20000	6	291	6170683	771716	5350977	1406866
3km	70%	20000	6	290	5062113	722462	4286875	1357635
3km	70%	20000	6	263	6972996	864260	6020546	1786987
3km	70%	20000	6	367	6417813	832317	5484412	1389138
3km	70%	20000	6	182	4538341	644031	3841479	1170996
3km	70%	20000	6	293	5845203	769757	5001501	1460710
3km	70%	20000	6	259	4872469	713087	4108816	1253708
3km	70%	20000	6	216	4962754	685921	4232286	1193671
3km	70%	20000	6	252	4871388	739402	4063636	1269423
3km	70%	20000	6	223	5045613	636027	4371548	1225561
3km	70%	20000	6	287	5980532	780020	5132578	1572749
3km	70%	20000	6	300	6455028	795266	5602443	1436641
3km	70%	20000	6	285	4604417	637511	3901935	1172250
3km	70%	20000	6	205	4527097	637068	3833658	1087599
3km	70%	20000	6	227	5164694	719433	4373265	1347443
3km	70%	20000	6	293	4093890	566640	3468477	1165828
3km	70%	20000	6	220	4638541	650935	3945037	1135231
3km	70%	20000	6	258	4759809	652587	4044004	1185677
3km	70%	20000	6	304	4600762	628233	3888986	1090338
3km	70%	20000	6	198	4964378	711341	4176668	1288250
3km	70%	20000	6	350	6490999	787091	5632603	1611941
3km	70%	20000	6	333	6790408	888168	5836222	1509615
3km	70%	20000	6	261	7325079	1030440	6199990	1469688
3km	70%	20000	6	202	4376295	619934	3709095	947786
3km	70%	20000	6	425	5986062	801445	5123049	1390378
3km	70%	20000	6	220	4986544	672138	4262613	1218629
3km	70%	20000	6	287	6738145	953981	5710457	1524916
3km	70%	20000	6	289	5644125	706815	4872599	1290425
3km	70%	20000	6	261	6518567	897005	5574834	1505615
3km	70%	20000	6	220	4530708	621900	3858621	1125019
3km	70%	20000	6	199	4836045	642099	4137467	1160271
3km	70%	20000	6	267	4662085	669530	3936007	1184014
3km	70%	20000	6	324	6300844	824645	5411349	1418479
3km	70%	20000	6	255	5564417	800854	4690575	1382680
3km	70%	20000	6	403	7726725	905183	6763259	1602603
3km	70%	20000	6	338	4793962	674345	4046429	1368810
3km	70%	20000	6	329	5633072	773300	4781827	1355287
3km	70%	20000	6	187	5056257	714802	4243298	1268619
3km	70%	20000	6	335	6099533	736043	5316959	1395194
3km	70%	20000	6	268	5265118	740872	4454391	1175062
3km	70%	20000	6	286	4586027	656059	3870645	1191350
3km	70%	20000	6	301	4755807	640526	4065213	1111106
3km	70%	20000	6	351	4746229	633223	4082517	1080540
3km	70%	20000	6	293	4232130	617431	3560017	1023006
3km	70%	20000	6	253	4614496	607994	3963565	1070855
3km	70%	20000	6	248	5408565	661071	4674455	1345791
3km	70%	20000	6	282	5571880	776421	4750454	1256739
3km	70%	20000	6	307	4880475	709922	4112002	1219041
3km	70%	20000	6	255	5477137	727411	4697010	1165424
3km	70%	20000	6	264	4987236	644986	4272184	1380471
3km	70%	20000	6	291	4937166	742069	4123709	1516983
3km	70%	20000	6	276	4715523	667140	3975477	1200380
3km	70%	20000	6	299	4806599	641538	4120610	1213104
3km	70%	20000	6	226	4512048	664509	3803049	1121598
3km	70%	20000	6	324	5764990	834401	4881081	1339750
3km	70%	20000	6	326	5305146	777079	4448164	1180764
3km	70%	20000	6	283	4846640	716964	4074074	1452362
3km	70%	20000	6	273	5207766	730956	4431863	1216788
3km	70%	20000	6	305	5350307	734801	4557392	1234741
3km	70%	20000	6	309	4510511	613576	3854559	1164370
3km	70%	20000	6	260	6197501	799947	5339629	1367791
3km	70%	20000	6	300	4889503	650585	4140140	1170998
3km	70%	20000	6	366	5833501	724814	5054302	1341467
3km	70%	20000	6	263	6182457	781194	5333257	1337656
3km	70%	20000	6	220	5461990	741775	4665701	1207770
3km	70%	20000	6	241	4862515	661964	4150263	1238128
3km	70%	20000	6	215	5046497	677144	4287184	1202832
3km	70%	20000	6	246	5110848	681443	4369115	1220067
3km	70%	20000	6	300	5507115	778367	4670829	1471550
3km	70%	20000	6	258	4390233	658252	3689491	1171131
3km	70%	20000	6	241	3828996	547233	3252630	1032030
3km	70%	20000	6	347	4685597	669115	3980095	1126734
3km	70%	20000	6	217	4904173	629489	4231616	1140199
3km	70%	20000	6	301	5633287	646448	4932779	1339142
3km	70%	20000	6	259	4463785	604304	3821567	1048517
3km	70%	20000	6	261	6285164	784536	5458043	1366391
3km	70%	20000	6	274	6854285	870576	5877908	1519121
3km	70%	20000	6	374	5932532	808123	5057188	1331088
3km	70%	20000	6	249	4856372	678419	4112512	1177028
3km	70%	20000	6	361	4835496	679175	4106519	1311880
3km	70%	20000	6	301	6123173	836117	5219901	1582307
3km	70%	20000	6	213	4455999	642144	3771589	1116436
3km	70%	20000	6	252	6215061	849452	5305248	1439034
3km	70%	20000	6	282	6523187	762162	5703355	1412706
3km	70%	20000	6	246	6135043	835038	5225871	1497430
3km	70%	20000	6	292	5457812	663398	4723634	1341033
3km	70%	20000	6	226	5896493	726480	5119194	1303381
3km	70%	20000	6	305	5736027	716243	4977739	1311117
3km	70%	20000	6	263	5460063	701038	4698993	1181115
3km	70%	20000	6	382	5082118	753475	4284532	1249914
3km	70%	20000	6	214	4625400	613423	3971081	1115201
3km	70%	20000	6	253	4837734	652235	4138742	1186620
3km	70%	20000	6	238	6803295	792155	5954706	1349884
3km	70%	20000	6	280	5919136	803370	5056028	1331496
3km	70%	20000	6	299	5057218	703838	4322446	1196804
3km	70%	20000	6	243	5581161	763884	4742064	1433483
3km	70%	20000	6	230	3857709	549604	3264734	1045746
3km	70%	20000	6	288	4774419	699284	4022646	1179215
3km	70%	20000	6	322	4589050	614350	3928565	1249233
3km	70%	20000	6	218	5354263	691283	4608491	1279976
3km	70%	20000	6	238	5355059	730967	4549053	1392701
3km	70%	20000	6	359	4843395	679751	4110344	1297951
3km	70%	20000	6	266	4562152	592832	3931745	1098545
3km	70%	20000	6	346	6424659	781986	5580229	1489642
3km	70%	20000	6	274	4883494	661034	4181760	1103530
3km	70%	20000	6	347	6665953	772549	5839615	1430658
3km	70%	20000	6	257	4991125	728678	4192082	1239260
3km	70%	20000	6	300	4651299	637469	3956041	1085113
3km	70%	20000	6	289	6845244	809441	5947083	1528305
3km	70%	20000	6	267	5426358	781117	4588250	1425676
3km	70%	20000	6	182	4381560	606047	3730922	1085117
3km	70%	20000	6	233	4966807	700061	4180491	1402689
3km	70%	20000	6	250	5473724	764682	4663298	1276265
3km	70%	20000	6	213	5479901	798649	4634399	1101455
3km	70%	20000	6	455	6316529	715037	5542884	1345485
3km	70%	20000	6	242	5175348	780904	4332515	1489248
3km	70%	20000	6	279	6317701	801206	5456195	1464282
3km	70%	20000	6	322	4188958	584993	3553859	997101
3km	70%	20000	6	255	6154571	786733	5295787	1428925
3km	70%	20000	6	277	4422339	585830	3786099	1250558
3km	70%	20000	6	384	5962075	733829	5155210	1283412
3km	70%	20000	6	189	5656248	790104	4793384	1260021
3km	70%	20000	6	235	5697420	767403	4863537	1284629
3km	70%	20000	6	351	5854517	700504	5106869	1401644
3km	70%	20000	6	278	5893687	772936	5053888	1558975
3km	70%	20000	6	346	5617716	772897	4801876	1264919
3km	70%	20000	6	283	5520774	761145	4673083	1325706
3km	70%	20000	6	249	4864524	722944	4082168	1324932
3km	70%	20000	6	316	4706787	703554	3961811	1152420
3km	70%	20000	6	233	5889478	837433	4958053	1388372
3km	70%	20000	6	272	5132128	683347	4394406	1444460
3km	70%	20000	6	260	5105286	699791	4345335	1159800
3km	70%	20000	6	344	4876629	718165	4106119	1325910
3km	70%	20000	6	296	5738330	673414	4993965	1449801
3km	70%	20000	6	252	3877490	558882	3281639	912249
3km	70%	20000	6	219	5233653	765581	4404721	1301854
3km	70%	20000	6	358	5604355	706207	4847960	1349227
3km	70%	20000	6	259	4735802	629701	4029640	1152817
3km	70%	20000	6	231	5892621	810069	5011897	1508115
3km	70%	20000	6	214	4141761	582337	3526290	1053135
3km	70%	20000	6	261	4089037	597822	3461783	1022816
3km	70%	20000	6	351	6239891	767178	5426036	1538389
3km	70%	20000	6	242	4400192	605506	3726629	1123108
3km	70%	20000	6	339	5766541	751510	4931280	1413079
3km	70%	20000	6	270	5714360	666727	4999918	1415237
3km	70%	20000	6	261	6922285	860243	6009260	1721047
3km	70%	20000	6	297	5659523	790115	4788885	1381519
3km	70%	20000	6	329	4111377	570510	3472051	1005892
3km	70%	20000	6	276	4298496	625062	3599193	1115528
3km	70%	20000	6	183	4299564	627668	3637494	1126517
3km	70%	20000	6	400	7149092	898594	6133503	1625128
3km	70%	20000	6	348	5861124	685062	5120995	1448247
3km	70%	20000	6	334	7655828	995698	6575159	1696364
3km	70%	20000	6	252	4259638	593794	3615674	1091151
3km	70%	20000	6	254	5600507	769471	4780776	1363466
3km	70%	20000	6	287	6496496	813300	5622150	1390400
3km	70%	20000	6	340	6127857	742692	5327597	1538261
3km	70%	20000	6	297	5494190	715898	4715230	1250790
3km	70%	20000	6	326	7520005	911653	6527830	1960874
3km	70%	20000	6	214	6735846	855010	5823026	1378395
3km	70%	20000	6	259	4694710	601824	4057056	1063614
3km	70%	20000	6	263	5687672	792981	4847367	1394399
3km	70%	20000	6	321	4785390	674469	4072966	1098905
3km	70%	20000	6	383	5765200	742504	4955702	1353956
3km	70%	20000	6	262	5609127	670873	4860235	1258740
3km	70%	20000	6	255	4806683	639373	4089265	1144831
3km	70%	20000	6	233	4492254	626252	3822634	1204800
3km	70%	20000	6	305	4349858	587959	3698794	1074072
3km	70%	20000	6	227	6001091	755635	5202249	1320357
3km	70%	20000	6	254	4967072	647670	4244619	1283788
3km	70%	20000	6	351	4577235	658995	3857042	1215079
3km	70%	20000	6	261	7756758	931133	6771622	1627586
3km	70%	20000	6	319	4964788	720821	4189150	1346770
3km	70%	20000	6	305	5252326	727672	4457719	1355831
3km	70%	20000	6	270	5088061	699976	4343591	1361494
3km	70%	20000	6	271	4666409	639124	3958535	1087336
3km	70%	20000	6	258	5848561	773144	5026778	1305839
3km	70%	20000	6	316	5792748	734178	5004832	1425788
3km	70%	20000	6	354	5991838	810342	5115068	1556476
3km	70%	20000	6	271	4928959	665992	4219356	1083241
3km	70%	20000	6	451	5744736	733141	4953702	1443084
3km	70%	20000	6	366	5955100	748362	5144527	1376468
3km	70%	20000	6	250	5413710	747027	4614352	1255192
3km	70%	20000	6	504	4693093	594035	4038126	1112768
3km	70%	20000	6	313	6525087	821055	5622952	1686352
3km	70%	20000	6	586	6519480	878574	5549417	1630779
3km	70%	20000	6	256	5117559	713286	4332510	1138091
3km	70%	20000	6	282	4938791	663396	4218017	1103815
3km	70%	20000	6	253	5189907	657298	4469135	1144829
3km	70%	20000	6	243	4739411	662768	4016401	1161799
3km	70%	20000	6	195	4271597	600902	3621221	980121
3km	70%	20000	6	279	5437803	754793	4618515	1333667
3km	70%	20000	6	280	5199653	731339	4398660	1239987
3km	70%	20000	6	268	4542162	644527	3847905	1220657
3km	70%	20000	6	334	6844747	811672	5962865	1499061
3km	70%	20000	6	241	5421576	723360	4659571	1283365
3km	70%	20000	6	213	5203447	646257	4509014	1210785
3km	70%	20000	6	241	5683184	744843	4882822	1296848
3km	70%	20000	6	358	5005304	702058	4243775	1296420
3km	70%	20000	6	198	4903957	724366	4138388	1226219
3km	70%	20000	6	217	5102873	699992	4355476	1131776
3km	70%	20000	6	290	4740982	662226	4022735	1169508
3km	70%	20000	6	260	5280639	674568	4535313	1244015
3km	70%	20000	6	309	4984071	641295	4288556	1364843
3km	70%	20000	6	279	5177619	728248	4394496	1195574
3km	70%	20000	6	250	4212763	589802	3572193	1049541
3km	70%	20000	6	346	5581880	666100	4843521	1382863
3km	70%	20000	6	253	4612753	596886	3964409	1125650
3km	70%	20000	6	215	5692212	710817	4944667	1239729
3km	70%	20000	6	202	5940956	733267	5159347	1301542
3km	70%	20000	6	326	5813735	816914	4930771	1367769
3km	70%	20000	6	218	4232405	606968	3568187	1126944
3km	70%	20000	6	224	4259557	583249	3633734	1104017
3km	70%	20000	6	224	5276725	704187	4500145	1322366
3km	70%	20000	6	359	4437924	619604	3758191	1232278
3km	70%	20000	6	365	5167835	754812	4363469	1214606
3km	70%	20000	6	232	4377038	634151	3715984	1066984
3km	70%	20000	6	257	5776343	812371	4912754	1364275
3km	70%	20000	6	270	4698485	672971	3979472	1110012
3km	70%	20000	6	246	5570320	788034	4732057	1399984
3km	70%	20000	6	232	4947796	702240	4189732	1175122
3km	70%	20000	6	219	4684039	646826	3995024	1113337
3km	70%	20000	6	231	5569931	740754	4797684	1248640
3km	70%	20000	6	197	5071708	742738	4239504	1400612
3km	70%	20000	6	199	4884105	715002	4113294	1182773
3km	70%	20000	6	231	5128127	665447	4384009	1266256
3km	70%	20000	6	255	6590987	765339	5776218	1378083
3km	70%	20000	6	300	6183096	807395	5310777	1544720
3km	70%	20000	6	213	4182639	580982	3556229	1001005
3km	70%	20000	6	476	5440235	761924	4611132	1446847
3km	70%	20000	6	281	5635955	799936	4772074	1351226
3km	70%	20000	6	231	4673972	604951	4025724	1120098
3km	70%	20000	6	245	4543735	679856	3805674	1179129
3km	70%	20000	6	272	5630094	702047	4887566	1233855
3km	70%	20000	6	287	5012506	686512	4277290	1331787
3km	70%	20000	6	331	7154669	926911	6150774	1723915
3km	70%	20000	6	276	5957963	682381	5227360	1441711
3km	70%	20000	6	247	6978124	908907	6013427	1487601
3km	70%	20000	6	450	5134588	738937	4338295	1394537
3km	70%	20000	6	294	6247936	846254	5342019	1507082
3km	70%	20000	6	296	5897068	739655	5081422	1416942
3km	70%	20000	6	417	4897290	697207	4137595	1251068
3km	70%	20000	6	359	6165398	818995	5280267	1673302
3km	70%	20000	6	375	5131013	662367	4429418	1331034
3km	70%	20000	6	284	5843697	794504	4988188	1442742
3km	70%	20000	6	281	4384656	607760	3721018	1145068
3km	70%	20000	6	300	5919994	784390	5045293	1479705
3km	70%	20000	6	303	5870696	834858	4986760	1486407
3km	70%	20000	6	326	4719501	669017	3998122	1344276
3km	70%	20000	6	282	5178098	664131	4454203	1238988
3km	70%	20000	6	323	4128376	573773	3478313	1044219
3km	70%	20000	6	222	6590930	808103	5696122	1528706
3km	70%	20000	6	261	5441716	738987	4653624	1321145
3km	70%	20000	6	331	5639766	716700	4873090	1195226
3km	70%	20000	6	341	7397782	879276	6458120	1752720
3km	70%	20000	6	275	6039093	811798	5175379	1381659
3km	70%	20000	6	289	7160081	867518	6224094	1714852
3km	70%	20000	6	240	4907993	687971	4161954	1197085
3km	70%	20000	6	220	4552508	678772	3825858	1042961
3km	70%	20000	6	271	6867278	830190	5974515	1618463
3km	70%	20000	6	201	4296322	582654	3666032	1112365
3km	70%	20000	6	286	5204897	711847	4441360	1104066
3km	70%	20000	6	218	3978123	560705	3361863	951647
3km	70%	20000	6	262	5255951	796485	4403324	1295262
3km	70%	20000	6	306	4843357	695373	4084254	1260610
3km	70%	20000	6	221	4629892	616540	3980106	1044319
3km	70%	20000	6	359	6532186	814331	5649885	1639059
3km	70%	20000	6	277	6093822	846601	5166955	1430381
3km	70%	20000	6	219	5172213	728428	4375630	1133198
3km	70%	20000	6	285	5987031	849043	5068017	1544218
3km	70%	20000	6	382	5316189	705682	4539383	1397649
3km	70%	20000	6	180	4570298	641246	3888948	1025042
3km	70%	20000	6	237	4988253	641787	4304703	1338876
3km	70%	20000	6	263	6375780	784383	5532720	1392985
3km	70%	20000	6	363	4278259	625556	3598206	1154855
3km	70%	20000	6	234	5312419	741901	4517973	1325370
3km	70%	20000	6	310	5641989	655838	4918285	1435782
3km	70%	20000	6	283	5554728	751107	4754592	1157213
3km	70%	20000	6	306	5690946	727608	4920970	1366678
3km	70%	20000	6	304	5873456	737827	5072464	1398294
3km	70%	20000	6	240	4364290	624259	3709871	1107931
3km	70%	20000	6	305	6141699	835457	5242716	1516338
3km	70%	20000	6	237	4794502	700291	4043609	1231707
3km	70%	20000	6	199	5428033	840774	4532026	1338178
3km	70%	20000	6	299	5155770	704932	4379661	1199069
3km	70%	20000	6	225	5212455	721694	4415254	1233673
3km	70%	20000	6	279	5164907	700750	4396554	1184170
3km	70%	20000	6	327	5459108	768677	4640856	1319074
3km	70%	20000	6	296	5289713	771820	4448077	1257581
3km	70%	20000	6	255	5222465	703477	4445535	1300745
3km	70%	20000	6	373	3907171	517681	3338971	928436
3km	70%	20000	6	202	4460576	625293	3783912	1009978
3km	70%	20000	6	261	4338604	586648	3697311	1050172
3km	70%	20000	6	255	6285355	728126	5491150	1362667
3km	70%	20000	6	266	4836758	646924	4148354	1041371
3km	70%	20000	6	362	6235940	793742	5364545	1434841
3km	70%	20000	6	263	4825080	690050	4089871	1075405
3km	70%	20000	6	243	6324226	772956	5485877	1472734
3km	70%	20000	6	301	5950781	713924	5193694	1361828
3km	70%	20000	6	255	6020016	764561	5187438	1466088
3km	70%	20000	6	251	5600604	752319	4799625	1301637
3km	70%	20000	6	289	5088248	688115	4366846	1121524
3km	70%	20000	6	238	4498154	608338	3831548	1168252
3km	70%	20000	6	447	7243178	768190	6409125	1565302
3km	70%	20000	6	328	4509710	606751	3864554	1091105
3km	70%	20000	6	374	5874783	664249	5128752	1397446
3km	70%	20000	6	437	7372662	868887	6442430	1649179
3km	70%	20000	6	237	4418131	624254	3745366	1063469
3km	70%	20000	6	303	6404768	870913	5476568	1384509
3km	70%	20000	6	349	4387998	606061	3743767	1009231
3km	70%	20000	6	353	4609307	636373	3925090	1156241
3km	70%	20000	6	244	4816827	703647	4029262	1258347
3km	70%	20000	6	387	6500653	776781	5655780	1519163
3km	70%	20000	6	297	5823003	751620	5006076	1566885
3km	70%	20000	6	302	4587112	630591	3909523	1110518
3km	70%	20000	6	201	4290106	593270	3658533	1044774
3km	70%	20000	6	352	4916484	675931	4182522	1283410
3km	70%	20000	6	402	6990730	777566	6167188	1488227
3km	70%	20000	6	290	5336478	667818	4617528	1316761
3km	70%	20000	6	302	5458233	721867	4674841	1307779
3km	70%	20000	6	241	5021966	722558	4230282	1321053
3km	70%	20000	6	204	6375107	852021	5468060	1410253
3km	70%	20000	6	235	5013923	675146	4289814	1186755
3km	70%	20000	6	282	6175258	727409	5374886	1270409
3km	70%	20000	6	200	5134002	732853	4337148	1208241
3km	70%	20000	6	296	7396818	987708	6334669	1833053
3km	70%	20000	6	401	7505240	1000360	6429258	1792417
3km	70%	20000	6	264	5769402	816467	4904456	1396377
3km	70%	20000	6	238	4696528	667061	3965564	1123288
3km	70%	20000	6	231	6187383	711923	5435310	1221958
3km	70%	20000	6	291	5227780	699271	4475047	1146504
3km	70%	20000	6	233	4353752	636369	3662492	1044548
3km	70%	20000	6	297	5575510	754280	4774479	1378530
3km	70%	20000	6	251	4958843	678674	4225980	1143055
3km	70%	20000	6	406	4427258	633688	3752413	1080368
3km	70%	20000	6	268	5513764	702374	4764111	1397940
3km	70%	20000	6	279	5871649	735592	5066772	1400899
3km	70%	20000	6	272	4555854	608721	3894853	1140773
3km	70%	20000	6	350	7577478	925951	6592018	1514817
3km	70%	20000	6	324	5857453	721536	5054790	1392579
3km	70%	20000	6	304	6074192	756939	5252797	1557809
3km	70%	20000	6	354	4106282	589232	3459754	1148117
3km	70%	20000	6	271	4613935	647817	3897015	1088784
3km	70%	20000	6	219	5530084	786097	4687689	1312804
3km	70%	20000	6	269	5011556	748995	4188460	1211632
3km	70%	20000	6	313	6572449	839143	5665825	1575591
3km	70%	20000	6	195	4848045	666941	4134141	1172074
3km	70%	20000	6	278	6326724	794379	5485181	1405827
3km	70%	20000	6	214	3660830	539571	3083866	1042567
3km	70%	20000	6	368	4675260	649078	3963578	1228483
3km	70%	20000	6	280	5133931	713388	4346312	1334215
3km	70%	20000	6	215	5308221	786650	4457338	1289835
3km	70%	20000	6	310	5610688	760564	4805035	1349786
3km	70%	20000	6	238	4924046	686692	4179625	1161999
3km	70%	20000	6	249	4872332	615985	4203431	1101853
3km	70%	20000	6	327	6381480	814555	5504243	1584486
3km	70%	20000	6	326	4697864	660742	4005175	1177663
3km	70%	20000	6	292	5471778	744025	4628634	1179603
3km	70%	20000	6	372	6848716	810426	5982238	1472937
3km	70%	20000	6	167	3846774	547945	3266730	913614
3km	70%	20000	6	305	4741326	659402	4023045	1131382
3km	70%	20000	6	278	5311489	677702	4562613	1244090
3km	70%	20000	6	202	4532585	641893	3855589	1079649
3km	70%	20000	6	378	4542930	667942	3834902	1284063
3km	70%	20000	6	315	4786614	641425	4101128	1201342
3km	70%	20000	6	260	5444305	832855	4523854	1333430
3km	70%	20000	6	258	5244456	763677	4424758	1297119
3km	70%	20000	6	297	4611382	622465	3925051	1162985
3km	70%	20000	6	198	3927569	577711	3314780	955218
3km	70%	20000	6	363	6438898	787621	5565275	1532805
3km	70%	20000	6	314	5502059	780795	4663969	1291263
3km	70%	20000	6	402	6112092	766074	5295294	1469979
3km	70%	20000	6	311	5162491	712990	4379429	1225280
3km	70%	20000	6	280	6021281	893095	5044736	1662784
3km	70%	20000	6	309	5189644	769332	4337380	1209085
3km	70%	20000	6	231	4737212	653123	4016598	1122565
3km	70%	20000	6	249	4329491	627728	3660905	1023017
3km	70%	20000	6	213	5025047	713804	4242477	1140535
3km	70%	20000	6	261	5715221	756713	4896973	1231772
3km	70%	20000	6	204	4616056	666828	3884837	1032813
3km	70%	20000	6	290	5145987	757488	4332914	1329840
3km	70%	20000	6	232	4978687	736338	4166959	1243788
3km	70%	20000	6	356	4884252	716080	4098122	1397875
3km	70%	20000	6	253	4881708	667057	4175606	1229433
3km	70%	20000	6	331	5150703	788216	4313724	1452297
3km	70%	20000	6	217	4301513	599291	3645829	1005587
3km	70%	20000	6	321	4859057	658451	4137236	1104281
3km	70%	20000	6	238	4278799	608218	3640107	1068027
3km	70%	20000	6	253	4357573	602071	3683514	1075546
3km	70%	20000	6	253	4692408	674944	3976503	1258902
3km	70%	20000	6	257	4727224	615844	4072290	1096057
3km	70%	20000	6	239	4693598	663804	3994457	1124823
3km	70%	20000	6	361	5814793	730191	5032131	1431886
3km	70%	20000	6	310	5194844	748502	4395724	1300670
3km	70%	20000	6	225	4517347	651050	3810223	1124021
3km	70%	20000	6	314	4451187	613801	3776159	1113438
3km	70%	20000	6	191	5130247	709397	4374215	1084671
3km	70%	20000	6	292	5906233	846569	5005855	1487380
3km	70%	20000	6	310	5050560	679409	4320154	1183939
3km	70%	20000	6	242	4568546	656145	3869423	1125792
3km	70%	20000	6	274	5309142	726356	4501901	1228975
3km	70%	20000	6	348	5934699	686688	5179819	1367313
3km	70%	20000	6	354	5796317	715588	4991257	1426333
3km	70%	20000	6	248	5097022	606066	4427792	1182749
3km	70%	20000	6	287	5450099	696121	4689829	1249546
3km	70%	20000	6	455	5732099	746358	4926150	1483059
3km	70%	20000	6	353	7445501	919068	6450794	1612268
3km	70%	20000	6	265	5767393	756472	4951676	1346665
3km	70%	20000	6	250	4281486	567673	3651331	1149437
3km	70%	20000	6	229	4909495	615583	4245135	1154870
3km	70%	20000	6	232	5548354	663938	4821336	1278133
3km	70%	20000	6	309	4687294	627516	3998859	1181088
3km	70%	20000	6	230	5239810	707438	4491719	1204014
3km	70%	20000	6	199	4152892	629530	3460726	1118707
3km	70%	20000	6	257	4515987	669659	3788451	1106513
3km	70%	20000	6	308	5785644	732552	5002905	1354098
3km	70%	20000	6	407	5352448	748181	4553768	1236841
3km	70%	20000	6	257	7479738	929505	6488569	1661685
3km	70%	20000	6	310	5381192	715653	4614767	1104619
3km	70%	20000	6	231	5552047	739413	4762416	1160537
3km	70%	20000	6	218	4842633	705642	4049072	1283487
3km	70%	20000	6	271	5037930	721690	4255876	1371654
3km	70%	20000	6	269	5550648	664976	4822803	1234826
3km	70%	20000	6	430	6290961	745722	5492726	1424160
3km	70%	20000	6	270	7016475	837549	6127258	1516985
3km	70%	20000	6	275	6507442	876635	5543880	1488724
3km	70%	20000	6	282	4969760	705824	4223351	1126906
3km	70%	20000	6	329	4524888	590363	3897130	1101384
3km	70%	20000	6	293	5876168	924329	4859235	1441492
3km	70%	20000	6	207	4746835	661538	4009067	1150372
3km	70%	20000	6	527	6076965	727380	5293568	1429403
3km	70%	20000	6	320	5586873	729971	4792109	1381343
3km	70%	20000	6	219	4919531	650802	4225686	1315179
3km	70%	20000	6	444	6269240	806465	5399493	1709227
3km	70%	20000	6	358	4660906	622096	3975595	1093840
3km	70%	20000	6	280	5357624	695945	4586843	1267465
3km	70%	20000	6	346	7262099	922292	6279142	1642671
3km	70%	20000	6	176	4022662	580397	3397389	1006827
3km	70%	20000	6	387	4522017	603312	3847126	1152527
3km	70%	20000	6	241	5316237	737610	4521340	1237961
3km	70%	20000	6	325	6156172	777743	5339442	1487221
3km	70%	20000	6	293	6211623	728988	5397271	1380117
3km	70%	20000	6	334	7415830	867036	6496606	1615514
3km	70%	20000	6	269	5191579	703275	4430368	1148027
3km	70%	20000	6	249	4521420	637985	3839532	1013213
3km	70%	20000	6	274	4510611	641734	3836247	1127163
3km	70%	20000	6	338	4215912	596515	3559197	1107898
3km	70%	20000	6	306	6780529	863869	5844883	1472203
3km	70%	20000	6	259	4667691	663778	3958839	1045943
3km	70%	20000	6	272	4621093	664344	3880330	1268249
3km	70%	20000	6	394	5670199	782301	4824955	1462150
3km	70%	20000	6	275	5805951	860912	4898132	1314076
3km	70%	20000	6	355	7437905	943544	6399222	1674535
3km	70%	20000	6	238	5638381	783840	4752868	1350570
3km	70%	20000	6	236	4104074	558252	3510268	1043166
3km	70%	20000	6	201	5373895	776726	4535385	1195549
3km	70%	20000	6	268	4962191	676669	4229192	1141281
3km	70%	20000	6	229	4148920	530444	3565575	993999
3km	70%	20000	6	232	4831996	673550	4113656	1123034
3km	70%	20000	6	204	4699156	669576	3974711	1226478
3km	70%	20000	6	361	4944707	670221	4222041	1267984
3km	70%	20000	6	273	5620687	683719	4872861	1345350
3km	70%	20000	6	270	5979575	878541	4993744	1713455
3km	70%	20000	6	340	6250641	873663	5319596	1477488
3km	70%	20000	6	257	5530165	763496	4705676	1270157
3km	70%	20000	6	319	4490464	592159	3854531	1085241
3km	70%	20000	6	216	3507926	456470	2997282	926672
3km	70%	20000	6	259	4162456	550760	3586563	1010482
3km	70%	20000	6	272	5120301	659097	4411267	1317290
3km	70%	20000	6	305	5747768	718408	4942924	1426461
3km	70%	20000	6	293	5732156	736767	4922004	1610797
3km	70%	20000	6	198	4268394	593853	3605301	1158547
3km	70%	20000	6	305	6571415	854895	5624892	1599296
3km	70%	20000	6	279	5282058	711654	4525485	1237248
3km	70%	20000	6	194	4817020	628791	4153416	1123389
3km	70%	20000	6	223	5026076	711204	4264733	1200991
3km	70%	20000	6	380	4744922	690774	4023776	1209571
3km	70%	20000	6	388	5851591	747663	5055497	1505480
3km	70%	20000	6	270	6161490	785452	5320146	1466186
3km	70%	20000	6	347	6207575	775206	5360079	1481886
3km	70%	20000	6	283	5964134	779072	5112395	1242548
3km	70%	20000	6	296	5231087	749583	4419469	1335730
3km	70%	20000	6	320	5137466	730630	4331953	1255902
3km	70%	20000	6	259	6787832	818595	5916241	1462928
3km	70%	20000	6	343	6459260	757715	5653136	1436447
3km	70%	20000	6	216	4507302	633691	3832617	1066213
3km	70%	20000	6	327	5255054	727167	4477702	1190408
3km	70%	20000	6	244	4501535	656628	3800092	1206363
3km	70%	20000	6	256	4847100	658342	4149554	1182040
3km	70%	20000	6	259	4906972	608162	4254337	1189793
3km	70%	20000	6	263	6728029	880596	5781861	1410585
3km	70%	20000	6	248	5118682	676354	4358967	1190591
3km	70%	20000	6	268	5042039	733148	4269978	1196788
3km	70%	20000	6	208	4737710	679191	4015671	1230360
3km	70%	20000	6	286	5148504	708355	4397358	1312656
3km	70%	20000	6	271	4527679	618945	3867870	1080385
3km	70%	20000	6	314	7066087	999822	5961685	1690659
3km	70%	20000	6	259	5085420	716655	4302443	1239046
3km	70%	20000	6	251	5479000	740358	4669834	1362550
3km	70%	20000	6	331	5682917	796622	4811310	1523815
3km	70%	20000	6	245	4876250	716796	4135990	1263919
3km	70%	20000	6	374	5308064	754797	4473190	1629200
3km	70%	20000	6	320	6007956	734175	5225491	1409527
3km	70%	20000	6	299	5292310	750608	4461723	1366051
3km	70%	20000	6	187	4807039	680412	4071219	1023895
3km	70%	20000	6	264	5767508	768981	4957030	1332104
3km	70%	20000	6	278	4767922	672559	4047521	1044743
3km	70%	20000	6	252	5014282	647100	4315760	1233029
3km	70%	20000	6	341	4579377	630564	3870020	1063788
3km	70%	20000	6	422	6478276	783102	5634147	1466224
3km	70%	20000	6	393	6176894	732927	5353658	1502143
3km	70%	20000	6	454	5158704	672468	4427190	1249379
3km	70%	20000	6	292	4588356	608007	3928985	1185374
3km	70%	20000	6	379	5670259	809284	4790035	1325977
3km	70%	20000	6	250	4778583	655377	4077296	1314503
3km	70%	20000	6	263	5843272	714002	5053551	1234109
3km	70%	20000	6	289	4936798	709947	4170925	1250238
3km	70%	20000	6	267	7202605	971287	6165056	1483459
3km	70%	20000	6	268	5060405	677817	4331437	1243988
3km	70%	20000	6	249	6079076	771544	5248217	1445302
3km	70%	20000	6	224	5623805	755304	4791495	1294803
3km	70%	20000	6	293	4335971	565982	3720114	1030626
3km	70%	20000	6	239	4870952	631359	4153536	1213367
3km	70%	20000	6	183	4275284	566993	3635929	1082242
3km	70%	20000	6	233	4394945	615757	3720446	1206809
3km	70%	20000	6	272	6285497	813955	5364256	1479106
3km	70%	20000	6	272	4648438	656409	3943591	1011796
3km	70%	20000	6	294	5813181	669911	5092874	1282506
3km	70%	20000	6	263	4847009	675599	4114960	1164258
3km	70%	20000	6	344	4426766	605820	3789693	1188206
3km	70%	20000	6	467	6943952	858109	6038665	1610237
3km	70%	20000	6	305	5671701	775387	4827378	1373145
3km	70%	20000	6	247	5308390	708240	4531032	1150811
3km	70%	20000	6	255	5416524	752636	4586276	1211815
3km	70%	20000	6	306	4540561	660362	3838153	1151219
3km	70%	20000	6	256	5594486	747311	4775221	1251109
3km	70%	20000	6	260	4694830	658579	3995766	1253893
3km	70%	20000	6	242	5029357	716205	4258118	1225212
3km	70%	20000	6	235	5110831	751312	4288834	1101217
3km	70%	20000	6	194	5185353	656081	4483417	1102406
3km	70%	20000	6	305	4806009	630962	4106295	1370354
3km	70%	20000	6	239	5131580	756688	4306569	1305302
3km	70%	20000	6	340	5851456	722134	5087386	1297122
3km	70%	20000	6	336	4628403	629725	3965827	1182017
3km	70%	20000	6	259	5462309	761019	4655071	1256123
3km	70%	20000	6	260	4305836	593140	3679820	1040503
3km	70%	20000	6	217	4254200	592542	3594027	1029650
3km	70%	20000	6	186	4447711	652409	3721775	1074010
3km	70%	20000	6	236	6440041	824106	5546051	1437180
3km	70%	20000	6	290	4175495	580026	3554752	1096963
3km	70%	20000	6	277	6025585	792165	5164665	1390055
3km	70%	20000	6	294	5595959	716315	4828745	1380510
3km	70%	20000	6	254	4914206	655789	4225661	1119121
3km	70%	20000	6	303	6252471	730686	5468685	1430872
3km	70%	20000	6	294	6675081	892640	5699687	1529508
3km	70%	20000	6	255	4208013	604814	3571677	981876
3km	70%	20000	6	281	6388127	828450	5493122	1559343
3km	70%	20000	6	337	6327659	758973	5452104	1731972
3km	70%	20000	6	189	3865400	529961	3281767	951165
3km	70%	20000	6	197	5485897	655763	4739278	1199804
3km	70%	20000	6	188	4438214	636036	3761320	1101230
3km	70%	20000	6	281	4906867	640068	4208967	1298939
3km	70%	20000	6	250	5082160	706484	4291783	1326302
3km	70%	20000	6	286	5408979	709431	4632116	1220027
3km	70%	20000	6	331	5174061	741317	4368902	1146887
3km	70%	20000	6	280	5235682	691368	4492796	1212174
3km	70%	20000	6	272	5096867	690678	4347300	1185264
3km	70%	20000	6	253	6665974	867001	5740624	1455325
3km	70%	20000	6	346	6815030	855545	5888112	1906493
3km	70%	20000	6	351	4239999	592985	3602885	1099906
3km	70%	20000	6	301	5862427	699737	5099076	1413368
3km	70%	20000	6	360	6226445	803071	5346139	1780601
3km	70%	20000	6	409	5244503	613019	4580587	1371402
3km	70%	20000	6	300	5462939	671387	4754268	1488984
3km	70%	20000	6	185	4685175	658756	3988562	1025684
3km	70%	20000	6	185	4758498	668386	4046620	993037
3km	70%	20000	6	247	6038852	807185	5167230	1480973
3km	70%	20000	6	293	6012033	802114	5136296	1401125
3km	70%	20000	6	175	4629213	650895	3935747	990651
3km	70%	20000	6	260	5712770	813161	4830251	1403834
3km	70%	20000	6	244	5053413	690528	4324774	1213331
3km	70%	20000	6	224	5658344	700824	4914158	1408520
3km	70%	20000	6	225	4466812	604507	3819265	1248735
3km	70%	20000	6	262	5392429	763960	4564316	1396478
3km	70%	20000	6	338	5461893	793224	4619805	1363560
3km	70%	20000	6	298	5373260	800584	4499274	1452700
3km	70%	20000	6	454	6834448	822480	5951071	1637022
3km	70%	20000	6	204	5830942	785667	5003109	1244219
3km	70%	20000	6	384	5252716	727070	4468050	1163292
3km	70%	20000	6	298	6551715	867593	5632460	1521417
3km	70%	20000	6	223	5202562	640306	4512715	1179728
3km	70%	20000	6	327	5898929	781613	5083609	1470636
3km	70%	20000	6	255	5331136	713600	4494681	1219411
3km	70%	20000	6	224	5724125	734800	4924326	1354240
3km	70%	20000	6	210	5074532	726901	4295991	1223540
3km	70%	20000	6	233	5133718	691703	4384430	1222905
3km	70%	20000	6	243	5005608	719967	4243233	1257830
3km	70%	20000	6	181	3939593	540223	3347421	1006059
3km	70%	20000	6	315	7209136	904395	6238860	1700381
3km	70%	20000	6	284	4941363	686751	4179305	1240957
3km	70%	20000	6	210	4765851	664135	4067452	1057303
3km	70%	20000	6	223	4048465	547459	3449962	1000130
3km	70%	20000	6	262	5147940	656184	4419772	1292905
3km	70%	20000	6	242	5615168	735614	4810041	1232500
3km	70%	20000	6	264	4999640	674928	4255375	1145226
3km	70%	20000	6	292	4616918	606792	3920032	1205038
3km	70%	20000	6	440	5871709	685182	5127405	1439787
3km	70%	20000	6	269	6137054	744198	5351194	1449786
3km	70%	20000	6	234	5022869	669685	4295700	1285979
3km	70%	20000	6	269	6686520	912972	5691778	1358782
3km	70%	20000	6	317	5246055	661420	4500684	1276423
3km	70%	20000	6	288	7052877	1037698	5944257	1722390
3km	70%	20000	6	239	6110040	796013	5262433	1513588
3km	70%	20000	6	322	7172186	860574	6219819	1659792
3km	70%	20000	6	203	4838783	709631	4084548	1093112
3km	70%	20000	6	247	5331580	720643	4553182	1236824
3km	70%	20000	6	332	5364900	744038	4566775	1389033
3km	70%	20000	6	197	4600270	628972	3928094	1044326
3km	70%	20000	6	300	6221661	819215	5350999	1460156
3km	70%	20000	6	300	6050164	825305	5168816	1550768
3km	70%	20000	6	336	7182641	926090	6178260	1617655
3km	70%	20000	6	271	4408812	583874	3784345	1108959
3km	70%	20000	6	350	7121881	829195	6207700	1554185
3km	70%	20000	6	295	4893477	632341	4200799	1123834
3km	70%	20000	6	311	5761901	837222	4873776	1312759
3km	70%	20000	6	303	5029153	689841	4295752	1340105
3km	70%	20000	6	259	5016265	654586	4301242	1264292
3km	70%	20000	6	350	5778961	699878	5023672	1393925
3km	70%	20000	6	306	4821473	642309	4131347	1127396
3km	70%	20000	6	352	4855895	723312	4071601	1346159
3km	70%	20000	6	215	4478322	618450	3806443	1045950
3km	70%	20000	6	268	4894670	644954	4182386	1273123
3km	70%	20000	6	353	5364961	774004	4549742	1386708
3km	70%	20000	6	239	5400106	698952	4665308	1178926
3km	70%	20000	6	395	6939117	822723	6059007	1487276
3km	70%	20000	6	284	4606700	613626	3959064	1193941
3km	70%	20000	6	350	5642548	796802	4790759	1256890
3km	70%	20000	6	335	5736121	707214	4984326	1461660
3km	70%	20000	6	261	5010840	741188	4196274	1221417
3km	70%	20000	6	219	5328721	757783	4491173	1223060
3km	70%	20000	6	227	5013624	731031	4216799	1151786
3km	70%	20000	6	312	5990730	711070	5226946	1327657
3km	70%	20000	6	219	4763882	680313	4005381	1298117
3km	70%	20000	6	228	4517238	611911	3860906	1222095
3km	70%	20000	6	323	5487409	643874	4778461	1314513
3km	70%	20000	6	246	4561088	609321	3901039	1062881
3km	70%	20000	6	298	6538565	792864	5663417	1674371
3km	70%	20000	6	355	5350829	746952	4521960	1372317
3km	70%	20000	6	289	4653605	646773	3962185	1312290
3km	70%	20000	6	312	5667883	717291	4875494	1437591
3km	70%	20000	6	290	4622180	661336	3909857	1258971
3km	70%	20000	6	201	4866812	636620	4186757	1029735
3km	70%	20000	6	270	4457746	618981	3781866	1136051
3km	70%	20000	6	231	7346781	924700	6338873	1693564
3km	70%	20000	6	295	4495535	606300	3837082	1025303
3km	70%	20000	6	268	4859904	672381	4129317	1232662
3km	70%	20000	6	338	6026557	730054	5249977	1430372
3km	70%	20000	6	314	6558008	842541	5654561	1551494
3km	70%	20000	6	359	5982399	827777	5089561	1433584
3km	70%	20000	6	222	4579186	630859	3904160	1086642
3km	70%	20000	6	353	4599622	688455	3858073	1331237
3km	70%	20000	6	286	6164189	760450	5333859	1458850
3km	70%	20000	6	317	5154744	614030	4442005	1254128
3km	70%	20000	6	273	4917303	726771	4145695	1142999
3km	70%	20000	6	290	3944130	558745	3355990	1025363
3km	70%	20000	6	287	6317948	859066	5413489	1587416
3km	70%	20000	6	271	5125200	752376	4308215	1388006
3km	70%	20000	6	263	4513845	608458	3843847	1115536
3km	70%	20000	6	215	5614649	725393	4812974	1311410
3km	70%	20000	6	213	4625260	674610	3872920	1199329
3km	70%	20000	6	304	4411386	649026	3724783	1101654
3km	70%	20000	6	211	4666737	658113	3955868	1052072
3km	70%	20000	6	316	6782289	799002	5922355	1558493
3km	70%	20000	6	290	5366389	769338	4478082	1341807
3km	70%	20000	6	254	4181876	617402	3527933	1011622
3km	70%	20000	6	309	6463625	787491	5610887	1517906
3km	70%	20000	6	231	5171692	695940	4417027	1220769
3km	70%	20000	6	260	6378241	836423	5478979	1393114
3km	70%	20000	6	233	4821726	630209	4126918	1094855
3km	70%	20000	6	323	5473480	785610	4610381	1446498
3km	70%	20000	6	504	5908933	701207	5144240	1440805
3km	70%	20000	6	279	5052711	780557	4204452	1178688
3km	70%	20000	6	324	5707166	679537	4918065	1337999
3km	70%	20000	6	257	5535011	763782	4712322	1352759
3km	70%	20000	6	220	5079618	689151	4318600	1158435
3km	70%	20000	6	228	6208655	744633	5390915	1462695
3km	70%	20000	6	312	5813357	784468	4967389	1263073
3km	70%	20000	6	301	5005080	748908	4164321	1245294
3km	70%	20000	6	264	7057043	875245	6100629	1506668
3km	70%	20000	6	201	4528707	676189	3802032	1082927
3km	70%	20000	6	313	6909431	843471	5981307	1608358
3km	70%	20000	6	319	4214095	555011	3605845	958501
3km	70%	20000	6	229	4612996	667919	3903088	1159542
3km	70%	20000	6	265	4413188	609075	3750384	1101412
3km	70%	20000	6	200	4769542	630645	4092583	1120975
3km	70%	20000	6	290	5651008	728035	4858959	1306027
3km	70%	20000	6	255	5753462	821289	4889431	1278939
3km	70%	20000	6	205	4939418	645073	4232864	1158772
3km	70%	20000	6	227	5524961	720267	4733923	1400967
3km	70%	20000	6	201	4543381	661638	3824811	1045045
3km	70%	20000	6	209	4625317	618967	3963622	1095046
3km	70%	20000	6	307	5202184	721418	4421760	1354818
3km	70%	20000	6	250	6350410	804939	5476591	1433540
3km	70%	20000	6	245	6391460	840981	5476204	1611072
3km	70%	20000	6	330	5289857	751928	4484141	1257082
3km	70%	20000	6	261	6110972	830901	5237151	1474052
3km	70%	20000	6	245	4852601	645454	4157303	1223092
3km	70%	20000	6	242	5243764	711267	4479800	1220983
3km	70%	20000	6	321	7067439	846783	6151660	1725342
3km	70%	20000	6	254	7234473	913015	6248681	1599073
3km	70%	20000	6	241	4276428	579890	3650198	1074785
3km	70%	20000	6	267	6334076	847861	5428071	1538453
3km	70%	20000	6	288	4642711	614311	3986746	1108968
3km	70%	20000	6	254	5161252	692683	4434357	1226732
3km	70%	20000	6	334	6089512	785826	5253604	1438835
3km	70%	20000	6	370	4732632	700125	3970981	1131651
3km	70%	20000	6	254	5578396	788777	4723513	1191402
3km	70%	20000	6	220	4467551	593936	3824389	1058708
3km	70%	20000	6	194	3713624	536426	3145632	947062
3km	70%	20000	6	294	7317359	952087	6279009	1781971
3km	70%	20000	6	201	4182807	561911	3571063	1085404
3km	70%	20000	6	185	6091831	884125	5124361	1294377
3km	70%	20000	6	275	5530777	688024	4796252	1322141
3km	70%	20000	6	324	5476268	757318	4675591	1303712
3km	70%	20000	6	313	5524079	788383	4686878	1409754
3km	70%	20000	6	223	6682241	872236	5724388	1382512
3km	70%	20000	6	274	6936489	999583	5867144	1513071
3km	70%	20000	6	291	4684219	703708	3928199	1062436
3km	70%	20000	6	311	5591370	698790	4835494	1503894
3km	70%	20000	6	327	5209233	756181	4411399	1299085
3km	70%	20000	6	267	4005973	525056	3429190	1032644
3km	70%	20000	6	348	6407412	792012	5540504	1617569
3km	70%	20000	6	257	6232340	775643	5387824	1371499
3km	70%	20000	6	278	5597578	664197	4900147	1175614
3km	70%	20000	6	318	5728241	840004	4815680	1498829
3km	70%	20000	6	493	6404245	736174	5607910	1504711
3km	70%	20000	6	271	4588307	625174	3907942	995391
3km	70%	20000	6	229	4850239	695755	4078991	1302602
3km	70%	20000	6	160	3742823	529387	3178443	878026
3km	70%	20000	6	177	5438544	824341	4541227	1342608
3km	70%	20000	6	245	4429429	637563	3730086	1097840
3km	70%	20000	6	269	6834858	923228	5853057	1542898
3km	70%	20000	6	339	5953050	715281	5192686	1344320
3km	70%	20000	6	225	5085908	675772	4352378	1022823
3km	70%	20000	6	287	4850805	692870	4125391	1137499
3km	70%	20000	6	178	5012211	701131	4253067	1064855
3km	70%	20000	6	383	5773342	815929	4904555	1382778
3km	70%	20000	6	349	5130289	685688	4401998	1180130
3km	70%	20000	6	228	5902688	799520	5059903	1420049
3km	70%	20000	6	263	5789964	760167	4954229	1402668
3km	70%	20000	6	343	4612745	619934	3912536	1202149
3km	70%	20000	6	369	6180250	756990	5361391	1427561
3km	70%	20000	6	379	6003622	734310	5214853	1488711
3km	70%	20000	6	257	5468393	725975	4686343	1268868
3km	70%	20000	6	256	5457693	806430	4581817	1267713
3km	70%	20000	6	239	5131316	690726	4370381	1200044
3km	70%	20000	6	270	6163337	734622	5389958	1442067
3km	70%	20000	6	245	5028237	642367	4331765	1218357
3km	70%	20000	6	209	4584838	695502	3823944	1094954
3km	70%	20000	6	303	4945797	718749	4135505	1447223
3km	70%	20000	6	276	6453040	956677	5442378	1505921
3km	70%	20000	6	245	5588748	732278	4796398	1173270
3km	70%	20000	6	215	5486271	691626	4734258	1257062
3km	70%	20000	6	374	5291202	668575	4569124	1304087
3km	70%	20000	6	253	6525342	833784	5593628	1521079
3km	70%	20000	6	258	4966721	696630	4197612	1248284
3km	70%	20000	6	255	5328072	733292	4528258	1200349
3km	70%	20000	6	309	6760249	847615	5838205	1552439
3km	70%	20000	6	352	5652476	772852	4834883	1422030
3km	70%	20000	6	297	4926945	659345	4216220	1032559
3km	70%	20000	6	309	5332821	642241	4642316	1323356
3km	70%	20000	6	361	5784195	829344	4862693	1469984
3km	70%	20000	6	340	6443897	786681	5610983	1509549
3km	70%	20000	6	210	4780729	646725	4078475	1058383
3km	70%	20000	6	283	6425681	912357	5423735	1532567
3km	70%	20000	6	212	5173153	725698	4378760	1189160
3km	70%	20000	6	236	4440478	612282	3775781	1191303
3km	70%	20000	6	194	4966348	729770	4177265	1241420
3km	70%	20000	6	260	6396194	787915	5545066	1481979
3km	70%	20000	6	304	6012315	772259	5185880	1370452
3km	70%	20000	6	278	5702242	708698	4936079	1390373
3km	70%	20000	6	278	5603762	804626	4747058	1545629
3km	70%	20000	6	427	5274657	725922	4480210	1155458
3km	70%	20000	6	375	5482849	702590	4718915	1250049
3km	70%	20000	6	207	4572383	622475	3894369	1016147
3km	70%	20000	6	333	6956577	868623	6035502	1493055
3km	70%	20000	6	264	6651170	764728	5837168	1449709
3km	70%	20000	6	335	6223176	802336	5331429	1594339
3km	70%	20000	6	289	5517105	639833	4832195	1229355
3km	70%	20000	6	216	5851530	830358	4971053	1298385
3km	70%	20000	6	338	6082092	760882	5259369	1542696
3km	70%	20000	6	442	6277393	745992	5480419	1500056
3km	70%	20000	6	350	5599735	741975	4799797	1351415
3km	70%	20000	6	285	5695205	686408	4961003	1348524
3km	70%	20000	6	283	5016769	677434	4278990	1135249
3km	70%	20000	6	314	4900342	689252	4153294	1227291
3km	70%	20000	6	224	4636972	662069	3915875	1016726
3km	70%	20000	6	246	5774445	728837	5000815	1259729
3km	70%	20000	6	234	4624771	665306	3917924	1138883
3km	70%	20000	6	255	4378507	664083	3657598	1206314
3km	70%	20000	6	255	7105208	855291	6176200	1513446
3km	70%	20000	6	164	3941041	561933	3353910	847980
3km	70%	20000	6	247	5010382	668110	4292107	1182992
3km	70%	20000	6	272	5330491	766996	4481901	1373633
3km	70%	20000	6	394	7064976	857339	6143355	1642335
3km	70%	20000	6	219	4592890	652404	3871927	1152533
3km	70%	20000	6	229	5711608	784569	4865107	1401057
3km	70%	20000	6	223	5431724	822752	4500599	1247986
3km	70%	20000	6	386	5511913	836681	4600627	1511151
3km	70%	20000	6	289	5833539	715734	5086746	1291527
3km	70%	20000	6	327	6809555	774637	5967762	1628347
3km	70%	20000	6	268	4905856	707508	4142900	1117835
3km	70%	20000	6	231	5965581	750741	5170612	1349746
3km	70%	20000	6	309	5661205	775271	4814608	1447607
3km	70%	20000	6	252	5379493	725548	4587418	1282657
3km	70%	20000	6	306	6327637	750834	5509951	1636580
3km	70%	20000	6	279	3740884	527004	3184803	1034431
3km	70%	20000	6	266	5883069	818951	4986936	1441646
3km	70%	20000	6	414	6658800	858740	5739421	1477852
3km	70%	20000	6	197	4474222	667364	3756847	1098073
3km	70%	20000	6	195	5849683	759781	5014525	1257056
3km	70%	20000	6	228	4047894	568669	3446384	983321
3km	70%	20000	6	265	4499110	577234	3883944	1120840
3km	70%	20000	6	256	5922100	827066	5012318	1214682
3km	70%	20000	6	221	4405725	649412	3700474	1010616
3km	70%	20000	6	302	4725043	675911	4011611	1271377
3km	70%	20000	6	303	5605100	749250	4783617	1426250
3km	70%	20000	6	250	4125489	613544	3470248	1036736
3km	70%	20000	6	335	6348065	775958	5507190	1477661
3km	70%	20000	6	370	4478064	638707	3783911	1156788
3km	70%	20000	6	284	6200230	800662	5315204	1551065
3km	70%	20000	6	226	4930030	709063	4177143	1185119
3km	70%	20000	6	304	6425076	778235	5586622	1581886
3km	70%	20000	6	300	4792050	711868	4036371	1211554
3km	70%	20000	6	333	6346828	761845	5523941	1514462
3km	70%	20000	6	238	5344473	801992	4483709	1302617
3km	70%	20000	6	240	4704753	639336	4021160	1109215
3km	70%	20000	6	283	5428397	790784	4575360	1324829
3km	70%	20000	6	255	5797099	804765	4906139	1294422
3km	70%	20000	6	341	7333256	898914	6370278	1725894
3km	70%	20000	6	344	5928477	804483	5055685	1433461
3km	70%	20000	6	220	4697810	711823	3928705	1147134
3km	70%	20000	6	242	5280223	647279	4566780	1233483
3km	70%	20000	6	281	5962548	844236	5025541	1447224
3km	70%	20000	6	311	5057986	741603	4259388	1286586
3km	70%	20000	6	233	5063390	777768	4250565	1196155
3km	70%	20000	6	281	4406407	602320	3748754	1129975
3km	70%	20000	6	237	4195216	570747	3573421	1052845
3km	70%	20000	6	301	5087247	743092	4290259	1177319
3km	70%	20000	6	251	4793054	684180	4052170	1193559
3km	70%	20000	6	264	5255899	807856	4391451	1288914
3km	70%	20000	6	319	6549286	850871	5616856	1788792
3km	70%	20000	6	240	4016894	525116	3455557	976457
3km	70%	20000	6	259	3653227	555645	3047526	913460
3km	70%	20000	6	351	6440201	805474	5537070	1564695
3km	70%	20000	6	291	4793065	652266	4095245	1118904
3km	70%	20000	6	179	4337127	591238	3711173	1016955
3km	70%	20000	6	284	6538998	799885	5682402	1525091
3km	70%	20000	6	352	5420903	748923	4599433	1288804
3km	70%	20000	6	225	4316627	618931	3622274	972984
3km	70%	20000	6	249	5622006	753535	4814987	1295224
3km	70%	20000	6	250	5157441	759401	4315029	1232188
3km	70%	20000	6	429	6013332	775400	5146969	1681446
3km	70%	20000	6	227	4764068	574018	4154856	1069899
3km	70%	20000	6	278	4337513	582947	3717066	1132568
3km	70%	20000	6	269	4379751	612489	3723874	1032450
3km	70%	20000	6	332	6299584	847117	5380156	1531882
3km	70%	20000	6	360	6104994	777813	5261553	1426171
3km	70%	20000	6	219	6003361	724773	5225561	1285135
3km	70%	20000	6	241	5129844	680364	4373224	1253632
3km	70%	20000	6	281	4948333	655424	4235994	1050995
3km	70%	20000	6	268	4785165	680827	4033897	1305147
3km	70%	20000	6	231	5494016	756444	4680452	1240876
3km	70%	20000	6	290	4525513	632564	3832023	1290248
3km	70%	20000	6	279	7442723	935302	6428510	1851442
3km	70%	20000	6	202	5536678	772986	4702251	1243529
3km	70%	20000	6	253	5425306	746712	4628384	1155021
3km	70%	20000	6	269	6542742	819343	5663092	1423315
3km	70%	20000	6	219	5461055	674816	4736624	1193117
3km	70%	20000	6	227	5231488	693940	4481149	1176063
3km	70%	20000	6	282	4764323	639968	4075585	1269465
3km	70%	20000	6	324	6057093	738833	5253776	1517408
3km	70%	20000	6	273	4554677	612409	3887595	1060016
3km	70%	20000	6	188	4790101	681163	4045239	1058688
3km	70%	20000	6	281	4757999	640205	4071813	1149567
3km	70%	20000	6	339	6096842	800222	5215612	1436257
3km	70%	20000	6	220	4264493	621532	3602984	1015604
3km	70%	20000	6	241	5561007	800259	4708737	1224291
3km	70%	20000	6	301	6192788	838990	5311479	1394147
3km	70%	20000	6	208	4051384	620753	3394276	1159174
3km	70%	20000	6	269	5884842	839481	5004841	1354845
3km	70%	20000	6	196	4947066	678857	4211945	1112982
3km	70%	20000	6	435	7087640	882737	6143432	1652653
3km	70%	20000	6	264	4707790	621607	4007730	1057138
3km	70%	20000	6	346	4703480	614588	4006656	1157747
3km	70%	20000	6	278	6547802	914623	5555374	1556280
3km	70%	20000	6	310	6075712	694713	5331839	1401956
3km	70%	20000	6	253	5691277	718769	4906358	1344014
3km	70%	20000	6	339	5384225	787780	4543992	1254848
3km	70%	20000	6	431	5260652	748659	4434634	1277074
3km	70%	20000	6	206	4345576	574170	3713708	1081948
3km	70%	20000	6	260	5496705	787529	4627209	1243404
3km	70%	20000	6	344	5327961	642590	4607836	1284996
3km	70%	20000	6	229	5370142	736918	4580181	1258377
3km	70%	20000	6	278	5406598	721508	4623435	1241970
3km	70%	20000	6	338	5454034	671133	4733918	1180465
3km	70%	20000	6	335	5396020	724495	4627670	1359516
3km	70%	20000	6	247	4454023	631570	3780557	1026837
3km	70%	20000	6	334	5820757	845436	4900684	1479629
3km	70%	20000	6	285	7122224	936145	6084152	1534288
3km	70%	20000	6	213	4849515	688605	4091744	1129284
3km	70%	20000	6	227	4477929	652606	3750068	1207252
3km	70%	20000	6	225	4767939	693927	4027601	1138889
3km	70%	20000	6	283	5474663	685597	4713738	1353764
3km	70%	20000	6	312	5743726	726499	4958999	1285590
3km	70%	20000	6	221	4591109	611058	3925397	1085994
3km	70%	20000	6	252	5762483	792498	4915950	1213582
3km	70%	20000	6	237	5849263	840876	4935262	1404204
3km	70%	20000	6	316	5222674	728965	4441771	1219953
3km	70%	20000	6	257	4601262	577247	3973995	1207259
3km	70%	20000	6	225	5015838	699062	4254203	1355874
3km	70%	20000	6	249	5024987	755336	4191141	1199635
3km	70%	20000	6	295	4961469	630619	4294386	1102101
3km	70%	20000	6	266	5936687	794953	5080142	1514646
3km	70%	20000	6	219	4777054	651719	4082378	1134094
3km	70%	20000	6	250	5664237	777617	4781281	1268434
3km	70%	20000	6	218	4130877	571343	3494601	1050640
3km	70%	20000	6	420	4411421	606648	3774078	1298517
3km	70%	20000	6	303	4757543	681815	4014122	1248664
3km	70%	20000	6	228	5070418	657273	4366827	1216121
3km	70%	20000	6	258	4881413	623965	4208826	1118801
3km	70%	20000	6	247	6170847	856813	5236998	1535210
3km	70%	20000	6	298	5212119	699619	4462212	1105801
3km	70%	20000	6	277	5290208	671349	4575226	1235571
3km	70%	20000	6	211	4743870	712013	3985077	1215572
3km	70%	20000	6	244	4583976	646982	3892231	1031684
3km	70%	20000	6	363	6225883	739641	5434544	1515035
3km	70%	20000	6	277	5433160	724250	4644297	1239220
3km	70%	20000	6	246	4569344	668682	3835371	1037473
3km	70%	20000	6	342	4744128	658012	4021630	1245487
3km	70%	20000	6	273	5733334	834081	4829439	1351948
3km	70%	20000	6	281	5100868	656539	4404229	1224652
3km	70%	20000	6	243	7081967	885389	6128424	1441892
3km	70%	20000	6	308	5147233	639678	4441739	1205550
3km	70%	20000	6	218	5865965	830477	4969489	1280837
3km	70%	20000	6	261	5571780	658360	4859332	1372931
3km	70%	20000	6	275	4903140	719385	4090660	1153712
3km	70%	20000	6	394	6748847	798578	5860945	1531572
3km	70%	20000	6	296	6637113	798729	5770096	1627962
3km	70%	20000	6	267	5555732	741536	4774523	1231989
3km	70%	20000	6	329	5753375	714182	4997787	1317063
3km	70%	20000	6	362	6036770	742887	5257323	1440482
3km	70%	20000	6	267	5714286	755616	4888106	1416258
3km	70%	20000	6	297	5448024	747108	4626114	1281044
3km	70%	20000	6	239	5337730	735007	4538122	1057042
3km	70%	20000	6	314	6793712	867902	5851509	1495586
3km	70%	20000	6	310	7080642	889927	6118999	1675869
3km	70%	20000	6	320	6366032	764279	5538379	1502499
3km	70%	20000	6	295	5643669	794850	4755359	1347993
3km	70%	20000	6	244	5482218	766698	4668998	1170059
3km	70%	20000	6	243	4776502	663465	4039587	1158615
3km	70%	20000	6	354	6214574	849056	5289675	1710694
3km	70%	20000	6	262	4365706	618384	3693643	1050333
3km	70%	20000	6	404	5969178	887588	5009101	1522489
3km	70%	20000	6	327	4712503	634263	4011166	1093364
3km	70%	20000	6	263	4381461	572081	3749278	1034724
3km	70%	20000	6	272	4660457	616940	3995163	1051283
3km	70%	20000	6	352	5884566	745231	5076484	1455578
3km	70%	20000	6	261	5510590	747761	4699335	1450180
3km	70%	20000	6	207	4949106	676964	4209880	1192126
3km	70%	20000	6	279	5067934	695664	4317021	1169209
3km	70%	20000	6	253	5461733	744669	4662683	1333290
3km	70%	20000	6	222	4089568	552675	3494926	1105216
3km	70%	20000	6	295	5928507	732237	5129754	1415373
3km	70%	20000	6	199	4638331	656107	3930217	1068403
3km	70%	20000	6	465	7499237	913780	6513140	1648063
3km	70%	20000	6	288	4941614	697042	4194834	1290640
3km	70%	20000	6	251	4887648	635362	4183590	1210053
3km	70%	20000	6	380	5173342	701780	4369800	1259168
3km	70%	20000	6	317	6410627	801323	5561753	1413910
3km	70%	20000	6	225	5222623	771000	4369561	1285200
3km	70%	20000	6	318	4320727	645608	3616760	1234714
3km	70%	20000	6	231	6132542	741197	5300573	1425381
3km	70%	20000	6	192	4607565	639809	3926264	1063953
3km	70%	20000	6	284	5551650	769354	4731541	1301881
3km	70%	20000	6	381	6924832	839529	6023508	1662816
3km	70%	20000	6	269	4594452	672077	3871690	1186654
3km	70%	20000	6	269	5992594	756374	5154810	1376697
3km	70%	20000	6	455	6428486	839572	5513948	1411198
3km	70%	20000	6	377	6504364	800790	5635877	1463674
3km	70%	20000	6	236	5029974	713467	4258522	1256987
3km	70%	20000	6	304	5364978	728122	4580459	1306698
3km	70%	20000	6	188	4757326	744310	3957925	1186799
3km	70%	20000	6	296	5110126	712365	4301853	1327626
3km	70%	20000	6	287	6379424	873979	5446241	1457179
3km	70%	20000	6	229	5663015	738000	4876891	1252193
3km	70%	20000	6	360	6275417	776836	5437059	1470699
3km	70%	20000	6	209	4480553	650999	3774336	1046614
3km	70%	20000	6	177	4060039	554518	3448362	1011393
3km	70%	20000	6	242	5529965	723852	4739520	1346142
3km	70%	20000	6	344	6246135	752164	5435773	1298637
3km	70%	20000	6	213	4993390	677046	4262206	1159885
3km	70%	20000	6	219	3866641	609170	3227093	926872
3km	70%	20000	6	286	5037727	683749	4234692	1311702
3km	70%	20000	6	227	4914848	690484	4166215	1060438
3km	70%	20000	6	312	4718185	601947	4058916	1160644
3km	70%	20000	6	244	6717252	819819	5821167	1597883
3km	70%	20000	6	263	5949688	805133	5102614	1279194
3km	70%	20000	6	181	4548108	638358	3873906	1086658
3km	70%	20000	6	255	4612798	652845	3865780	1148298
3km	70%	20000	6	214	4780712	671056	4050817	1280770
3km	70%	20000	6	258	5368775	721776	4598132	1171030
3km	70%	20000	6	345	5156868	677913	4405912	1287803
3km	70%	20000	6	415	6176505	725013	5376708	1496246
3km	70%	20000	6	251	5714509	774601	4886019	1465628
3km	70%	20000	6	239	4987845	678332	4223724	1154334
3km	70%	20000	6	271	4803764	689652	4064464	1155046
3km	70%	20000	6	224	5841089	718067	5040215	1222564
3km	70%	20000	6	227	3931851	566639	3318447	944540
3km	70%	20000	6	286	5440734	696957	4680314	1412948
3km	70%	20000	6	231	4522448	632298	3844355	1117311
3km	70%	20000	6	194	5481789	672992	4724444	1340137
3km	70%	20000	6	304	5520199	785986	4671979	1299218
3km	70%	20000	6	326	5750374	815086	4867866	1543262
3km	70%	20000	6	286	5210341	696174	4452180	1114173
3km	70%	20000	6	189	4831483	655652	4137884	1058990
3km	70%	20000	6	339	5464264	716379	4687108	1350642
3km	70%	20000	6	288	5180868	746127	4351697	1306306
3km	70%	20000	6	239	5199613	745747	4406681	1197009
3km	70%	20000	6	218	5070088	703298	4309914	1219519
3km	70%	20000	6	309	4880683	658667	4174428	1083094
3km	70%	20000	6	320	6006912	769614	5182323	1576024
3km	70%	20000	6	324	5253993	788558	4369124	1216501
3km	70%	20000	6	238	5862589	753351	5055964	1382685
3km	70%	20000	6	222	4282286	615281	3603902	1074954
3km	70%	20000	6	369	5267410	769501	4455316	1494096
3km	70%	20000	6	221	5332220	746018	4532682	1251351
3km	70%	20000	6	211	4959170	737208	4177230	1217106
3km	70%	20000	6	300	5225017	703951	4466630	1163271
3km	70%	20000	6	384	7105699	876838	6143050	1599914
3km	70%	20000	6	240	4877080	682887	4099995	1056469
3km	70%	20000	6	387	6508429	855743	5594575	1612798
3km	70%	20000	6	328	5369801	757167	4556942	1366187
3km	70%	20000	6	242	4318925	621293	3631986	1055284
3km	70%	20000	6	245	4475397	655522	3775443	1122109
3km	70%	20000	6	324	5550376	832701	4657069	1436658
3km	70%	20000	6	302	5737572	738523	4943692	1576081
3km	70%	20000	6	261	5901549	756284	5066425	1601569
3km	70%	20000	6	262	5158197	730270	4376215	1139081
3km	70%	20000	6	253	4053715	618500	3385776	1031332
3km	70%	20000	6	221	4824531	626634	4128236	1180750
3km	70%	20000	6	266	5427641	775305	4592469	1401120
3km	70%	20000	6	249	5718019	842583	4833179	1322903
3km	70%	20000	6	198	4687637	621117	4010777	1031616
3km	70%	20000	6	400	5792359	772144	4959942	1605024
3km	70%	20000	6	230	5843067	681851	5059925	1420801
3km	70%	20000	6	263	4551910	614160	3897205	1152110
3km	70%	20000	6	316	6796559	844844	5901329	1471736
3km	70%	20000	6	244	4520293	617318	3847160	1167892
3km	70%	20000	6	326	4689564	656979	3969544	1069367
3km	70%	20000	6	335	5024803	715893	4251174	1247190
3km	70%	20000	6	270	6623360	796523	5749933	1444782
3km	70%	20000	6	317	5428638	740623	4630509	1422800
3km	70%	20000	6	300	4852735	599155	4172185	1308315
3km	70%	20000	6	227	5978243	795059	5130229	1505162
3km	70%	20000	6	268	5477186	740348	4699068	1170523
3km	70%	20000	6	178	4796197	649878	4100161	981418
3km	70%	20000	6	209	5437524	677130	4690955	1224283
3km	70%	20000	6	200	4356805	630149	3666907	1071522
3km	70%	20000	6	266	5745738	731168	4944137	1434601
3km	70%	20000	6	282	6709394	939070	5714684	1476852
3km	70%	20000	6	255	6396478	834133	5495056	1431456
3km	70%	20000	6	261	4532799	665095	3802569	1312147
3km	70%	20000	6	260	3984348	571195	3375632	960248
3km	70%	20000	6	253	5210751	692489	4449715	1200048
3km	70%	20000	6	259	5944228	733827	5164079	1339455
3km	70%	20000	6	348	5795083	803592	4938646	1462424
3km	70%	20000	6	333	6379529	834116	5482778	1434682
3km	70%	20000	6	272	6016769	771423	5173576	1476806
3km	70%	20000	6	246	4583744	636448	3904431	1084694
3km	70%	20000	6	340	4869444	682517	4130960	1351410
3km	70%	20000	6	240	5012428	664358	4276156	1087079
3km	70%	20000	6	324	6543020	811143	5648762	1513538
3km	70%	20000	6	234	5324319	698008	4577461	1286057
3km	70%	20000	6	193	3993726	566421	3368664	818189
3km	70%	20000	6	214	5351778	726072	4567882	1242609
3km	70%	20000	6	223	4968308	726818	4196724	1133580
3km	70%	20000	6	215	4037673	544278	3448749	949285
3km	70%	20000	6	211	5762839	767525	4891793	1246891
3km	70%	20000	6	214	5081344	702966	4309600	1147938
3km	70%	20000	6	249	4364872	614369	3704756	1103390
3km	70%	20000	6	201	4482344	637545	3776899	1004883
3km	70%	20000	6	210	5471644	738401	4673524	1241574
3km	70%	20000	6	261	4748358	644743	4036693	1176883
3km	70%	20000	6	295	4507041	679606	3792075	1101602
3km	70%	20000	6	315	6733726	786327	5880266	1483933
3km	70%	20000	6	279	5255598	794148	4401011	1462151
3km	70%	20000	6	447	6433635	809082	5567726	1416928
3km	70%	20000	6	426	4804037	623174	4136333	1114215
3km	70%	20000	6	301	5197627	726910	4377482	1238210
3km	70%	20000	6	245	5019595	662362	4309874	1129774
3km	70%	20000	6	243	4565989	631562	3892685	1118666
3km	70%	20000	6	246	5257584	761012	4411337	1299496
3km	70%	20000	6	282	5347944	766862	4474494	1266292
3km	70%	20000	6	265	4827369	666456	4112363	1236131
3km	70%	20000	6	476	6696769	829167	5782103	1611268
3km	70%	20000	6	376	5130705	768559	4316640	1311448
3km	70%	20000	6	397	5343261	759382	4522910	1291944
3km	70%	20000	6	280	5267674	730487	4476697	1165151
3km	70%	20000	6	248	4483031	606286	3821065	1158806
3km	70%	20000	6	188	4318255	620875	3643358	1003739
3km	70%	20000	6	320	5321331	693655	4559592	1135619
3km	70%	20000	6	252	5660350	804792	4783946	1485049
3km	70%	20000	6	278	4947479	724703	4166531	1157351
3km	70%	20000	6	266	4939381	721549	4157007	1083447
3km	70%	20000	6	225	5067092	719920	4283650	1264649
3km	70%	20000	6	296	5140258	713545	4386754	1277936
3km	70%	20000	6	187	4109763	595487	3465233	997329
3km	70%	20000	6	306	7664857	938994	6659477	1583889
3km	70%	20000	6	256	6472857	803827	5588221	1531013
3km	70%	20000	6	280	5046842	664681	4312229	1170841
3km	70%	20000	6	304	5391214	758545	4562785	1191656
3km	70%	20000	6	216	4818264	683542	4085124	1273717
3km	70%	20000	6	341	4232828	636686	3535907	1146301
3km	70%	20000	6	284	6593432	813702	5719198	1334644
3km	70%	20000	6	363	7181727	850496	6275715	1566022
3km	70%	20000	6	420	5293969	758325	4459791	1539080
3km	70%	20000	6	261	5714770	761483	4877779	1371325
3km	70%	20000	6	330	6464346	817699	5578333	1604717
3km	70%	20000	6	303	6221604	820496	5319927	1615944
3km	70%	20000	6	248	5808703	719355	5038971	1289855
3km	70%	20000	6	285	4936503	627664	4249903	1356326
3km	70%	20000	6	260	5164072	743345	4361020	1171771
3km	70%	20000	6	211	5787226	751279	4983870	1398752
3km	70%	20000	6	253	6319789	762484	5476224	1351873
3km	70%	20000	6	232	5304797	793377	4441810	1230652
3km	70%	20000	6	220	4361930	615774	3706696	1125583
3km	70%	20000	6	325	7306321	963677	6262087	1638196
3km	70%	20000	6	316	6073918	775618	5240520	1513779
3km	70%	20000	6	236	5143132	707119	4392695	1097696
3km	70%	20000	6	461	7117595	838417	6190309	1869469
3km	70%	20000	6	241	4714017	625395	4042326	1058184
3km	70%	20000	6	208	5214810	764390	4385442	1302439
3km	70%	20000	6	365	6718718	861142	5788397	1430999
3km	70%	20000	6	249	5860619	831504	4967322	1340401
3km	70%	20000	6	206	4907108	667374	4179209	1131978
3km	70%	20000	6	407	5176006	658289	4465396	1334709
3km	70%	20000	6	223	5445655	792650	4577750	1310731
3km	70%	20000	6	298	4957461	745498	4162540	1201586
3km	70%	20000	6	322	5682008	674521	4935692	1303878
3km	70%	20000	6	265	4210381	590202	3574256	1024029
3km	70%	20000	6	305	4491537	647455	3783345	1102378
3km	70%	20000	6	203	6393725	896519	5450772	1450372
3km	70%	20000	6	232	4787676	646308	4079111	1315672
3km	70%	20000	6	205	5911790	722654	5145885	1253606
3km	70%	20000	6	273	5322611	757633	4516297	1334131
3km	70%	20000	6	256	4852520	699361	4093176	1262943
3km	70%	20000	6	249	4900173	683594	4129946	1180637
3km	70%	20000	6	311	5290923	749138	4450356	1433784
3km	70%	20000	6	287	4804751	663221	4099097	1125535
3km	70%	20000	6	295	4500159	606316	3837419	1042991
3km	70%	20000	6	221	5049314	656610	4318999	1087848
3km	70%	20000	6	279	5139457	668428	4407790	1120039
3km	70%	20000	6	296	5370254	796238	4492685	1389299
3km	70%	20000	6	320	5122120	711621	4350848	1256692
3km	70%	20000	6	338	6653375	862575	5719977	1569011
3km	70%	20000	6	242	4366353	629456	3694425	1106953
3km	70%	20000	6	330	5183393	700994	4407593	1249816
3km	70%	20000	6	272	7845264	959597	6789755	1820840
3km	70%	20000	6	262	5111763	746500	4323069	1265080
3km	70%	20000	6	207	5388593	746545	4597280	1156006
3km	70%	20000	6	201	4185534	602884	3523567	1123504
3km	70%	20000	6	233	4938429	657675	4234016	1053708
3km	70%	20000	6	309	4991152	676276	4257758	1138022
3km	70%	20000	6	249	4113608	592151	3482805	1039940
3km	70%	20000	6	335	5377870	741009	4563694	1280281
3km	70%	20000	6	258	4409011	570227	3793891	1135734
3km	70%	20000	6	325	4926436	666061	4173722	1220668
3km	70%	20000	6	272	6528794	800683	5645177	1474617
3km	70%	20000	6	411	4685307	670173	3963131	1274895
3km	70%	20000	6	239	4398820	633336	3700277	1193232
3km	70%	20000	6	314	5901243	793110	5061121	1466891
3km	70%	20000	6	245	5284465	738601	4486181	1257464
3km	70%	20000	6	389	6377911	741526	5568965	1502336
3km	70%	20000	6	218	4207423	572851	3581140	988633
3km	70%	20000	6	313	6628587	926623	5633034	1582203
3km	70%	20000	6	300	5557496	721267	4791221	1363179
3km	70%	20000	6	291	4888030	661033	4167441	1279257
3km	70%	20000	6	211	5467702	790306	4621571	1185111
3km	70%	20000	6	327	6483934	772871	5649204	1585285
3km	70%	20000	6	213	4006121	556682	3383146	1112433
3km	70%	20000	6	244	4605258	684050	3822942	1304052
3km	70%	20000	6	230	4883326	646924	4167167	1272181
3km	70%	20000	6	247	4314179	604245	3626486	1071336
3km	70%	20000	6	235	4831907	687657	4072819	1300678
3km	70%	20000	6	268	4464728	679639	3741395	1181743
3km	70%	20000	6	247	5016219	712297	4255365	1285208
3km	70%	20000	6	230	4431596	646776	3726461	1051344
3km	70%	20000	6	255	4607933	611883	3950123	1044003
3km	70%	20000	6	387	6900396	959231	5870855	1653899
3km	70%	20000	6	275	5050340	715744	4288183	1279454
3km	70%	20000	6	284	4685821	602168	4024676	1132324
3km	70%	20000	6	276	3886971	544695	3300987	1162776
3km	70%	20000	6	261	5440085	766928	4617141	1568782
3km	70%	20000	6	252	5289387	779324	4461290	1250132
3km	70%	20000	6	324	5939498	773346	5077244	1660944
3km	70%	20000	6	231	4194031	602075	3549722	1097407
3km	70%	20000	6	211	4138799	600815	3467172	1089416
3km	70%	20000	6	269	5598211	787431	4765993	1246775
3km	70%	20000	6	228	4815391	701584	4066527	1151529
3km	70%	20000	6	232	6047452	810076	5182092	1441906
3km	70%	20000	6	304	5953457	727162	5183730	1303499
3km	70%	20000	6	379	6081068	735304	5290565	1339525
3km	70%	20000	6	313	4978573	659476	4273233	1154912
3km	70%	20000	6	311	5981212	658505	5250150	1252720
3km	70%	20000	6	264	4787605	604833	4121581	1211334
3km	70%	20000	6	336	5399585	648686	4687740	1274787
3km	70%	20000	6	346	4813951	617971	4156224	1131266
3km	70%	20000	6	218	5304212	779730	4470987	1218722
3km	70%	20000	6	261	5741928	726866	4943503	1283953
3km	70%	20000	6	210	4494512	591431	3845244	1109818
3km	70%	20000	6	259	5231166	753296	4405936	1226955
3km	70%	20000	6	266	5790105	734393	4999169	1273811
3km	70%	20000	6	319	6462590	799333	5610956	1502343
3km	70%	20000	6	267	4633343	657060	3912384	1183136
3km	70%	20000	6	311	6604203	807281	5740852	1525177
3km	70%	20000	6	259	5165450	747096	4372001	1223680
3km	70%	20000	6	237	5440827	677008	4693013	1139190
3km	70%	20000	6	260	5132312	666901	4389887	1149978
3km	70%	20000	6	276	4438198	646858	3760423	1132890
3km	70%	20000	6	296	3361966	469439	2858428	913757
3km	70%	20000	6	239	4361407	580947	3737149	1037315
3km	70%	20000	6	230	6068000	820595	5189425	1407521
3km	70%	20000	6	237	4351002	630672	3644458	1096092
3km	70%	20000	6	177	4001361	579762	3374520	1002823
3km	70%	20000	6	233	6133998	731183	5342269	1365795
3km	70%	20000	6	247	6869179	913387	5886787	1649538
3km	70%	20000	6	255	5103022	683320	4379242	1058736
3km	70%	20000	6	319	5212069	671931	4472332	1356159
3km	70%	20000	6	260	5275998	699036	4497531	1168873
3km	70%	20000	6	220	4509102	608969	3862132	976202
3km	70%	20000	6	284	4872104	694489	4125113	1206199
3km	70%	20000	6	294	5245853	704458	4496431	1220210
3km	70%	20000	6	257	5615956	767729	4792986	1428058
3km	70%	20000	6	258	6468673	799565	5590495	1407817
3km	70%	20000	6	271	6259628	763701	5421435	1542742
3km	70%	20000	6	292	4458722	639943	3750027	1239540
3km	70%	20000	6	282	6086234	898092	5126544	1492916
3km	70%	20000	6	224	5497251	651978	4792344	1403667
3km	70%	20000	6	285	5760440	746624	4961999	1347571
3km	70%	20000	6	262	5290733	756482	4434581	1291575
3km	70%	20000	6	346	5513686	793716	4671758	1332464
3km	70%	20000	6	285	5731835	824939	4836445	1345600
3km	70%	20000	6	265	6247736	759345	5442830	1472640
3km	70%	20000	6	233	5477923	687072	4728663	1274942
3km	70%	20000	6	265	5917403	753855	5089567	1355795
3km	70%	20000	6	252	6104036	851385	5183006	1464845
3km	70%	20000	6	268	4953495	668918	4226146	1222905
3km	70%	20000	6	217	5132988	691208	4370498	1287701
3km	70%	20000	6	336	4645184	634872	3956056	1201080
3km	70%	20000	6	219	5480582	767626	4645327	1551168
3km	70%	20000	6	297	5524480	756455	4712531	1310315
3km	70%	20000	6	201	4957243	682249	4215218	1186772
3km	70%	20000	6	244	4258694	654287	3544355	1058867
3km	70%	20000	6	327	5947218	746430	5115420	1368358
3km	70%	20000	6	285	4793154	734737	3994466	1299024
3km	70%	20000	6	336	5905899	845636	5005634	1451936
3km	70%	20000	6	212	4486685	636717	3798425	1036631
3km	70%	20000	6	225	4389314	605217	3735821	1134209
3km	70%	20000	6	343	5124165	736145	4342321	1205065
3km	70%	20000	6	256	5078173	716135	4319032	1212326
3km	70%	20000	6	304	6487175	882425	5530769	1409155
3km	70%	20000	6	284	6881067	962962	5810032	1721531
3km	70%	20000	6	246	4942577	704691	4184020	1157823
3km	70%	20000	6	308	5076781	732112	4277717	1347693
3km	70%	20000	6	231	4854042	623583	4171237	1136520
3km	70%	20000	6	197	4140583	601572	3481693	1040091
3km	70%	20000	6	305	5050186	705158	4304733	1188858
3km	70%	20000	6	251	5640331	804995	4769267	1235290
3km	70%	20000	6	335	4961331	763405	4145454	1222481
3km	70%	20000	6	343	5990709	742514	5180144	1349541
3km	70%	20000	6	204	4956012	669880	4219244	1282548
3km	70%	20000	6	307	4682598	619948	3995072	1149947
3km	70%	20000	6	255	4425235	588454	3780489	1024392
3km	70%	20000	6	304	4530775	627211	3844333	1192598
3km	70%	20000	6	341	5423260	673699	4658105	1257253
3km	70%	20000	6	259	4905288	699377	4151998	1117217
3km	70%	20000	6	325	5893288	715808	5117070	1400586
3km	70%	20000	6	293	4626194	650471	3923991	1174019
3km	70%	20000	6	207	4469273	631005	3777627	1004334
3km	70%	20000	6	268	4452061	605447	3754806	1096218
3km	70%	20000	6	305	4613974	619903	3950358	1134335
3km	70%	20000	6	222	4388614	580670	3761851	1162855
3km	70%	20000	6	294	5668165	787757	4828005	1351748
3km	70%	20000	6	315	6863913	819618	5978618	1643899
3km	70%	20000	6	314	5182692	735496	4405433	1210848
3km	70%	20000	6	264	4521717	649285	3804305	1085737
3km	70%	20000	6	302	5379563	659442	4653735	1267734
3km	70%	20000	6	265	4888018	707223	4131996	1168159
3km	70%	20000	6	240	5141729	721741	4377380	1157346
3km	70%	20000	6	250	5065243	677449	4327459	1157550
3km	70%	20000	6	354	6256525	770591	5411342	1618808
3km	70%	20000	6	337	5182330	775652	4347365	1260625
3km	70%	20000	6	348	5153769	756719	4347402	1218142
3km	70%	20000	6	214	5136175	731740	4306236	1143661
3km	70%	20000	6	297	4795333	604566	4152965	968703
3km	70%	20000	6	236	5159587	668631	4433034	1177126
3km	70%	20000	6	242	4330699	617942	3670234	1236518
3km	70%	20000	6	265	5225970	693279	4443180	1368761
3km	70%	20000	6	297	5136118	697607	4382269	1300623
3km	70%	20000	6	268	5252746	733486	4469084	1262407
3km	70%	20000	6	272	4208702	609368	3553692	1048595
3km	70%	20000	6	251	4805114	694859	4053373	1074098
3km	70%	20000	6	274	6131615	823734	5242549	1317979
3km	70%	20000	6	325	5036362	702203	4274834	1145877
3km	70%	20000	6	242	4973308	651047	4264703	1245409
3km	70%	20000	6	325	5539012	639084	4819051	1334384
3km	70%	20000	6	332	6185475	839546	5285769	1538019
3km	70%	20000	6	219	4597537	637566	3900619	1127673
3km	70%	20000	6	240	4383004	624593	3719578	1020325
3km	70%	20000	6	237	5735294	760062	4931474	1333717
3km	70%	20000	6	332	5954987	857028	5019786	1589835
3km	70%	20000	6	317	5906100	744468	5092822	1485075
3km	70%	20000	6	314	8052860	986991	6982059	1838749
3km	70%	20000	6	354	5562809	770508	4722990	1638829
3km	70%	20000	6	229	6526655	846859	5619354	1541615
3km	70%	20000	6	298	5817283	742295	5008766	1512724
3km	70%	20000	6	269	5834612	753937	5026213	1268358
3km	70%	20000	6	293	5049372	714626	4259201	1264010
3km	70%	20000	6	342	4970829	703686	4181785	1386701
3km	70%	20000	6	361	5951431	728042	5172104	1414570
3km	70%	20000	6	309	5311670	646309	4603762	1210372
3km	70%	20000	6	298	4389174	584829	3744257	1039306
3km	70%	20000	6	298	5837349	718723	5054245	1319801
3km	70%	20000	6	247	4404485	640426	3719124	1013091
3km	70%	20000	6	233	4427385	578606	3773593	1085860
3km	70%	20000	6	255	3853225	590237	3244935	1034179
3km	70%	20000	6	301	4700439	645343	4021013	1144302
3km	70%	20000	6	224	4506379	624034	3821268	1032618
3km	70%	20000	6	265	5927614	713207	5172425	1350340
3km	70%	20000	6	186	3835350	583689	3208043	970861
3km	70%	20000	6	309	5423037	698481	4649416	1281421
3km	70%	20000	6	395	5077913	747133	4273948	1334752
3km	70%	20000	6	237	5536054	758494	4729647	1186739
3km	70%	20000	6	292	5381312	661647	4666131	1242199
3km	70%	20000	6	221	4324569	573354	3701812	962258
3km	70%	20000	6	327	7020754	876627	6091850	1611867
3km	70%	20000	6	351	4262602	585717	3635960	1022600
3km	70%	20000	6	453	3724117	510473	3121316	1166439
3km	70%	20000	6	227	5994800	800967	5147496	1267328
3km	70%	20000	6	236	5579490	757631	4751106	1204255
3km	70%	20000	6	294	5865662	752222	5025934	1470990
3km	70%	20000	6	313	7753514	929518	6759129	1671269
3km	70%	20000	6	358	5509844	762423	4688070	1285277
3km	70%	20000	6	217	6799268	835911	5886925	1544582
3km	70%	20000	6	287	6602806	871330	5658482	1632790
3km	70%	20000	6	225	4989401	665842	4286230	1257329
3km	70%	20000	6	225	5176166	770544	4350133	1207566
3km	70%	20000	6	333	6395231	807796	5543173	1329256
3km	70%	20000	6	227	5239663	685430	4491122	1234585
3km	70%	20000	6	312	5218916	652368	4522576	1244887
3km	70%	20000	6	249	3988183	605823	3338473	1078077
3km	70%	20000	6	215	4631681	655665	3941520	1260128
3km	70%	20000	6	258	6617484	827096	5730328	1536618
3km	70%	20000	6	208	3846979	553707	3234162	983210
3km	70%	20000	6	375	6105246	711201	5343974	1499031
3km	70%	20000	6	234	5285003	754784	4461335	1292791
3km	70%	20000	6	248	4950176	714101	4184279	1237939
3km	70%	20000	6	275	6033708	779784	5215168	1473205
3km	70%	20000	6	340	7076201	847194	6161116	1724226
3km	70%	20000	6	245	5062334	706312	4311612	1051905
3km	70%	20000	6	212	5432450	735578	4647505	1242313
3km	70%	20000	6	315	5825615	713386	5026278	1233397
3km	70%	20000	6	292	4882709	698631	4109167	1242669
3km	70%	20000	6	318	6725600	922998	5709358	1367181
3km	70%	20000	6	276	4634305	678685	3893315	1389860
3km	70%	20000	6	271	4918975	684229	4183745	1287474
3km	70%	20000	6	324	5204527	783036	4373338	1220852
3km	70%	20000	6	233	5129583	693207	4370875	1056591
3km	70%	20000	6	251	5868465	796657	5026490	1359853
3km	70%	20000	6	257	4076892	578801	3449195	1091134
3km	70%	20000	6	308	6333210	732520	5523860	1611759
3km	70%	20000	6	309	4584155	645590	3897700	1145172
3km	70%	20000	6	200	4727028	696561	3981195	1218730
3km	70%	20000	6	399	5110875	682014	4380790	1181823
3km	70%	20000	6	304	5086532	743762	4297365	1282330
3km	70%	20000	6	261	4879064	667550	4167442	1162659
3km	70%	20000	6	266	4732176	654118	4029878	1073310
3km	70%	20000	6	336	4481422	661433	3760553	1059009
3km	70%	20000	6	324	5641770	690990	4904574	1436739
3km	70%	20000	6	200	5745231	737173	4935317	1374900
3km	70%	20000	6	348	7322515	884089	6346169	1563519
3km	70%	20000	6	303	4772312	711381	4009302	1323211
3km	70%	20000	6	233	4084979	539333	3489435	1046019
3km	70%	20000	6	301	4895570	768238	4083181	1138763
3km	70%	20000	6	212	3815113	535392	3245598	963362
3km	70%	20000	6	306	6261767	820936	5399971	1466749
3km	70%	20000	6	273	5707626	721654	4935725	1379407
3km	70%	20000	6	241	4621861	674566	3879655	1218918
3km	70%	20000	6	248	4555818	630997	3848533	1066420
3km	70%	20000	6	409	4781550	680200	4056203	1185215
3km	70%	20000	6	257	4616070	664707	3872071	1235467
3km	70%	20000	6	292	5747269	850395	4775674	1347098
3km	70%	20000	6	316	7269643	928216	6287210	1624829
3km	70%	20000	6	235	5487573	754127	4661052	1278638
3km	70%	20000	6	332	7144008	898267	6192106	1747670
3km	70%	20000	6	238	5658113	739544	4864251	1424152
3km	70%	20000	6	277	5224454	716426	4440758	1240510
3km	70%	20000	6	300	5101789	712537	4337548	1310315
3km	70%	20000	6	245	5821700	722244	5061470	1278025
3km	70%	20000	6	287	6086225	757463	5271939	1342246
3km	70%	20000	6	232	7135241	933756	6156082	1528214
3km	70%	20000	6	245	5628869	776766	4802552	1369547
3km	70%	20000	6	259	4079448	554138	3494593	973386
3km	70%	20000	6	269	4484601	634348	3793361	1132326
3km	70%	20000	6	282	4799419	668909	4090528	1074079
3km	70%	20000	6	229	4530179	633458	3851859	1099312
3km	70%	20000	6	282	3644241	486979	3111215	1039007
3km	70%	20000	6	308	6156089	746607	5322105	1513999
3km	70%	20000	6	258	5226301	748103	4399256	1255306
3km	70%	20000	6	391	7388361	924960	6374360	1571949
3km	70%	20000	6	260	6038366	868613	5114308	1379786
3km	70%	20000	6	257	4407587	568802	3784456	1054077
3km	70%	20000	6	239	5241322	653075	4547759	1326168
3km	70%	20000	6	237	4512170	626357	3849109	1107930
3km	70%	20000	6	261	6828025	838531	5919134	1494190
3km	70%	20000	6	220	4720052	597247	4052644	1106603
3km	70%	20000	6	245	6041838	824877	5160519	1428992
3km	70%	20000	6	221	4979210	699989	4228880	1118037
3km	70%	20000	6	369	6245343	734836	5448918	1359058
3km	70%	20000	6	286	6418906	819736	5537526	1498463
3km	70%	20000	6	256	6542011	826046	5640821	1468079
3km	70%	20000	6	286	5317043	771611	4466115	1383707
3km	70%	20000	6	195	4615830	643824	3926747	1044719
3km	70%	20000	6	267	4580963	627373	3894670	1139086
3km	70%	20000	6	379	4763353	656464	4023754	1193384
3km	70%	20000	6	250	5837183	713268	5089806	1255549
3km	70%	20000	6	187	5184540	723655	4387414	1138587
3km	70%	20000	6	244	7018432	868229	6094877	1390088
3km	70%	20000	6	187	5274803	748655	4472012	1081567
3km	70%	20000	6	204	4290662	625771	3630701	1016020
3km	70%	20000	6	314	6768272	869588	5822066	1564630
3km	70%	20000	6	242	4929492	692247	4171915	1187148
3km	70%	20000	6	197	4591551	614895	3925664	1010562
3km	70%	20000	6	278	5538844	740396	4707534	1366631
3km	70%	20000	6	353	4715698	689677	3963905	1263877
3km	70%	20000	6	239	5125166	635846	4440312	1218600
3km	70%	20000	6	273	4958579	664872	4214750	1302820
3km	70%	20000	6	321	4161923	601425	3506448	987564
3km	70%	20000	6	213	5700078	773193	4844894	1386467
3km	70%	20000	6	282	5497105	645888	4785499	1254228
3km	70%	20000	6	228	4497178	609461	3836156	1107919
3km	70%	20000	6	301	6301542	733030	5475855	1397059
3km	70%	20000	6	332	5754715	725932	4982125	1292801
3km	70%	20000	6	221	5275589	732929	4487286	1323579
3km	70%	20000	6	180	3762876	557491	3135285	886321
3km	70%	20000	6	253	6478851	787310	5601208	1684382
3km	70%	20000	6	353	4653291	650765	3930282	1188802
3km	70%	20000	6	227	6748051	785105	5895151	1435184
3km	70%	20000	6	351	5027905	715839	4252597	1397527
3km	70%	20000	6	394	6696259	814622	5841535	1400763
3km	70%	20000	6	347	6301107	768549	5456761	1625531
3km	70%	20000	6	226	5308663	776953	4423394	1326647
3km	70%	20000	6	360	4800306	712594	4045351	1250249
3km	70%	20000	6	195	4928089	685915	4194796	1048644
3km	70%	20000	6	222	4561133	637268	3878477	1102540
3km	70%	20000	6	245	4834707	654612	4130800	1237696
3km	70%	20000	6	272	6504515	814417	5641785	1570842
3km	70%	20000	6	299	5586547	706454	4815189	1381353
3km	70%	20000	6	247	6177848	775588	5331159	1345305
[truncated: 1 more rows]
