# Supplementary material for: Quantifying the Value of Perfect Information in Emergency Vaccination Campaigns
Source: PLoS Comput Biol. 2017 Feb 16;13(2):e1005318. doi: 10.1371/journal.pcbi.1005318 (PMC5312803; doi:10.1371/journal.pcbi.1005318)
Supplement: S1 Data — (ZIP) [file pcbi.1005318.s013.zip › Data/3km vaccination/data13.txt]

vacc_radius	efficacy	capacity	delay	outbreak_duration	livestock_culled	cattle_culled	sheep_culled	vaccinations
3km	70%	35000	2	341	5605417	743696	4787495	1469334
3km	70%	35000	2	291	5639373	706111	4872400	1451970
3km	70%	35000	2	313	3877966	523642	3322336	1070093
3km	70%	35000	2	252	4848021	722783	4058760	1530085
3km	70%	35000	2	346	6021831	767793	5194440	1380280
3km	70%	35000	2	269	6502526	762689	5701008	1412566
3km	70%	35000	2	213	4254407	564598	3626912	1156808
3km	70%	35000	2	216	4704274	683920	3957181	1256826
3km	70%	35000	2	244	4522173	615787	3855362	1120387
3km	70%	35000	2	324	5350218	625309	4671774	1346180
3km	70%	35000	2	289	5791769	822939	4891114	1750727
3km	70%	35000	2	256	4927813	672845	4191632	1393527
3km	70%	35000	2	245	6385992	785284	5546010	1524972
3km	70%	35000	2	254	5153735	725400	4351658	1302254
3km	70%	35000	2	410	4715046	653278	3973270	1295564
3km	70%	35000	2	308	5664250	675763	4931466	1481797
3km	70%	35000	2	317	5199001	754145	4401000	1255036
3km	70%	35000	2	231	5745191	727337	4966976	1398712
3km	70%	35000	2	211	5351536	721962	4533953	1398847
3km	70%	35000	2	250	4592159	613328	3932973	1166496
3km	70%	35000	2	238	4941448	632565	4261970	1370076
3km	70%	35000	2	278	4912487	713752	4159961	1280588
3km	70%	35000	2	305	4429615	570653	3822134	1090990
3km	70%	35000	2	302	5600347	761422	4762470	1444101
3km	70%	35000	2	292	6917257	806209	6048660	1602795
3km	70%	35000	2	295	5037066	629732	4376134	1267037
3km	70%	35000	2	365	6577413	824108	5705911	1526700
3km	70%	35000	2	234	4497732	596385	3856469	1229859
3km	70%	35000	2	313	5496231	778777	4658380	1491772
3km	70%	35000	2	180	4010140	549969	3417714	1011774
3km	70%	35000	2	224	4994640	685714	4248203	1239243
3km	70%	35000	2	335	6001482	821607	5115097	1725208
3km	70%	35000	2	229	4489400	637927	3819063	1132331
3km	70%	35000	2	240	5888797	766645	5071890	1381903
3km	70%	35000	2	240	4780861	638839	4094413	1220290
3km	70%	35000	2	225	4283319	572002	3667002	1033710
3km	70%	35000	2	242	5001280	699565	4198976	1265558
3km	70%	35000	2	241	5330082	722716	4553795	1389964
3km	70%	35000	2	338	5257282	680590	4516461	1387270
3km	70%	35000	2	199	4702551	645297	3980973	1227829
3km	70%	35000	2	177	4363983	594008	3739819	1089894
3km	70%	35000	2	265	4968390	587016	4266405	1207406
3km	70%	35000	2	255	4843889	655500	4151404	1224260
3km	70%	35000	2	270	5507416	667734	4750582	1505680
3km	70%	35000	2	291	4726769	645453	4020848	1196626
3km	70%	35000	2	248	6858199	819328	5959388	1609599
3km	70%	35000	2	291	4583602	626276	3919339	1157747
3km	70%	35000	2	218	5303068	676097	4575851	1376988
3km	70%	35000	2	408	5953346	715909	5190649	1490071
3km	70%	35000	2	268	5754052	693190	5015458	1322593
3km	70%	35000	2	253	5363599	742520	4572125	1345870
3km	70%	35000	2	299	5601674	747107	4806005	1463821
3km	70%	35000	2	225	4626758	635904	3935300	1258274
3km	70%	35000	2	235	5114640	732418	4313634	1385263
3km	70%	35000	2	233	4886108	628771	4215184	1277170
3km	70%	35000	2	321	5059625	690102	4309494	1322783
3km	70%	35000	2	245	5031435	652311	4326278	1479835
3km	70%	35000	2	236	4817205	621657	4145917	1244248
3km	70%	35000	2	233	5169824	688617	4406230	1248061
3km	70%	35000	2	282	5182887	645702	4447764	1413367
3km	70%	35000	2	255	4873640	682417	4137514	1357960
3km	70%	35000	2	218	4412154	580324	3785029	1138484
3km	70%	35000	2	211	4650571	652427	3932625	1270283
3km	70%	35000	2	267	5400533	732411	4603534	1348636
3km	70%	35000	2	309	5764253	687480	5015820	1326297
3km	70%	35000	2	230	4164826	519571	3590167	1049039
3km	70%	35000	2	324	6073292	710568	5313732	1347483
3km	70%	35000	2	318	5262866	695623	4494551	1295502
3km	70%	35000	2	238	5105858	616657	4442166	1151876
3km	70%	35000	2	250	6179205	849894	5259546	1628987
3km	70%	35000	2	287	5494430	643727	4813840	1258505
3km	70%	35000	2	243	5981988	727149	5205527	1452012
3km	70%	35000	2	316	5468096	729782	4683867	1295984
3km	70%	35000	2	270	5719100	798148	4849578	1546444
3km	70%	35000	2	221	5073606	651704	4360445	1282350
3km	70%	35000	2	236	4909806	582546	4274301	1231869
3km	70%	35000	2	206	5093769	658554	4386099	1404991
3km	70%	35000	2	270	4497687	631584	3824463	1145076
3km	70%	35000	2	284	4821122	670990	4098210	1129414
3km	70%	35000	2	271	5013679	683299	4252438	1458015
3km	70%	35000	2	237	4219282	566255	3616942	1081351
3km	70%	35000	2	280	4563766	603994	3922593	1243788
3km	70%	35000	2	335	4446719	640683	3753246	1092339
3km	70%	35000	2	257	4846375	659407	4128404	1460207
3km	70%	35000	2	232	4789953	625898	4092644	1216960
3km	70%	35000	2	273	4401101	636146	3727484	1273266
3km	70%	35000	2	263	4685298	664159	3968451	1222147
3km	70%	35000	2	277	4855392	708916	4089182	1509968
3km	70%	35000	2	212	4569335	631249	3893708	1187140
3km	70%	35000	2	301	6566852	720705	5757212	1467520
3km	70%	35000	2	258	6814826	840640	5902252	1967029
3km	70%	35000	2	377	5547573	707741	4787448	1439786
3km	70%	35000	2	344	4958028	674675	4237539	1320151
3km	70%	35000	2	230	4749528	657227	4044020	1216114
3km	70%	35000	2	423	6475816	836681	5570708	1796708
3km	70%	35000	2	366	5594577	733688	4816520	1341569
3km	70%	35000	2	232	5081176	672764	4348235	1267341
3km	70%	35000	2	235	6658366	801306	5789722	1550782
3km	70%	35000	2	312	5951917	686017	5223719	1321166
3km	70%	35000	2	307	4993158	711662	4224099	1516424
3km	70%	35000	2	317	4536049	596050	3874789	1074607
3km	70%	35000	2	272	4864729	698813	4083132	1247751
3km	70%	35000	2	177	3908043	545544	3321423	939830
3km	70%	35000	2	292	4668914	578389	4053649	1217983
3km	70%	35000	2	267	4542840	634075	3862870	1247762
3km	70%	35000	2	344	5330105	724989	4559295	1287340
3km	70%	35000	2	247	5148107	702630	4383774	1257315
3km	70%	35000	2	281	4909134	666274	4193700	1169321
3km	70%	35000	2	237	5156100	685560	4421101	1363401
3km	70%	35000	2	343	6133998	744147	5318524	1798547
3km	70%	35000	2	241	5705143	751698	4879074	1541314
3km	70%	35000	2	292	5433117	728693	4654646	1325874
3km	70%	35000	2	245	5056774	656338	4349283	1297078
3km	70%	35000	2	236	6377754	808592	5518475	1640226
3km	70%	35000	2	247	4700427	631684	4010056	1185506
3km	70%	35000	2	315	5323620	714944	4565537	1442884
3km	70%	35000	2	216	4644282	607364	3958881	1064476
3km	70%	35000	2	311	6388559	750418	5560573	1685027
3km	70%	35000	2	244	4543733	629523	3796501	1285523
3km	70%	35000	2	315	6168581	714514	5385135	1526558
3km	70%	35000	2	228	4453356	626093	3748804	1053892
3km	70%	35000	2	401	6456445	791135	5605193	1648558
3km	70%	35000	2	317	4437653	599489	3793307	1072216
3km	70%	35000	2	333	5613071	682238	4867735	1312451
3km	70%	35000	2	295	6406237	774472	5575353	1647010
3km	70%	35000	2	369	5553904	750839	4760989	1323591
3km	70%	35000	2	318	5630458	682343	4875177	1481916
3km	70%	35000	2	249	5277935	733694	4505745	1259907
3km	70%	35000	2	232	5510172	668251	4768651	1408846
3km	70%	35000	2	279	4900243	712918	4121306	1411538
3km	70%	35000	2	254	5384074	673049	4620532	1542957
3km	70%	35000	2	246	5005352	666139	4281485	1255855
3km	70%	35000	2	316	4782091	670954	4016320	1199404
3km	70%	35000	2	254	5108750	686743	4345839	1396068
3km	70%	35000	2	231	6217316	763783	5369557	1621019
3km	70%	35000	2	289	4973456	715044	4186937	1215084
3km	70%	35000	2	329	5440631	757645	4637978	1294577
3km	70%	35000	2	288	4766511	633995	4077072	1238461
3km	70%	35000	2	315	5357095	684468	4596639	1495680
3km	70%	35000	2	371	6001245	725665	5214556	1412420
3km	70%	35000	2	260	4465159	617479	3805054	1181176
3km	70%	35000	2	398	6048193	726366	5233397	1513330
3km	70%	35000	2	310	4837652	638200	4136221	1175852
3km	70%	35000	2	315	5881436	701824	5110964	1509739
3km	70%	35000	2	322	6309989	797776	5428861	1814298
3km	70%	35000	2	252	5385801	691969	4639926	1344453
3km	70%	35000	2	194	3375546	477711	2861850	797781
3km	70%	35000	2	284	5564913	681430	4821244	1418696
3km	70%	35000	2	227	4394669	574473	3746646	1108193
3km	70%	35000	2	167	4437633	576145	3826231	1105451
3km	70%	35000	2	294	4723617	626737	4034682	1266324
3km	70%	35000	2	285	5728709	734494	4942299	1554317
3km	70%	35000	2	215	3771916	518200	3207884	1048827
3km	70%	35000	2	278	4879358	662141	4141868	1246101
3km	70%	35000	2	305	5218022	711957	4433921	1321095
3km	70%	35000	2	255	5083663	665802	4328542	1363664
3km	70%	35000	2	346	3891635	526841	3316013	1100008
3km	70%	35000	2	331	6268251	773511	5416679	1480965
3km	70%	35000	2	333	6914978	843277	6005970	1612459
3km	70%	35000	2	191	4429685	613391	3778801	1063646
3km	70%	35000	2	267	6681969	795249	5810882	1673448
3km	70%	35000	2	321	5551080	682557	4799013	1357900
3km	70%	35000	2	234	4638851	546000	4029291	1148378
3km	70%	35000	2	275	4905717	708575	4139313	1340305
3km	70%	35000	2	345	5554394	724364	4771297	1425321
3km	70%	35000	2	256	5121566	699437	4382402	1353240
3km	70%	35000	2	203	5561692	794776	4696535	1594700
3km	70%	35000	2	259	4348043	585334	3702896	1164204
3km	70%	35000	2	203	5002743	674092	4276922	1264248
3km	70%	35000	2	208	4060381	578118	3448576	1136363
3km	70%	35000	2	226	4947095	674246	4216349	1355323
3km	70%	35000	2	189	4573136	622607	3898439	1162827
3km	70%	35000	2	305	4038902	572690	3423973	1137926
3km	70%	35000	2	205	5009324	643984	4307442	1235277
3km	70%	35000	2	272	5023558	719311	4237001	1199274
3km	70%	35000	2	247	4723078	663623	3982400	1509906
3km	70%	35000	2	245	4963677	671868	4223395	1298922
3km	70%	35000	2	370	3954574	534245	3378360	1001847
3km	70%	35000	2	391	5506783	623157	4816199	1481257
3km	70%	35000	2	274	5628781	709962	4874328	1434937
3km	70%	35000	2	326	4910219	638369	4225201	1324620
3km	70%	35000	2	251	4413250	574443	3800687	1121344
3km	70%	35000	2	418	6141128	757657	5309964	1519184
3km	70%	35000	2	264	4536730	609989	3869108	1122833
3km	70%	35000	2	347	6407634	776968	5569586	1667527
3km	70%	35000	2	187	5933151	746692	5111716	1505800
3km	70%	35000	2	217	4433910	624710	3767933	1112063
3km	70%	35000	2	353	4751869	627648	4066021	1116962
3km	70%	35000	2	293	5021027	742010	4227619	1355329
3km	70%	35000	2	251	4606754	619079	3929047	1156922
3km	70%	35000	2	238	4671683	626320	3980170	1235421
3km	70%	35000	2	269	5457854	675469	4721289	1328154
3km	70%	35000	2	238	5651524	791363	4801684	1487492
3km	70%	35000	2	241	4613547	646492	3908160	1166738
3km	70%	35000	2	297	4322430	569303	3709291	1128985
3km	70%	35000	2	242	4654721	666479	3929088	1285614
3km	70%	35000	2	249	4925703	658599	4210301	1266551
3km	70%	35000	2	239	4838331	644599	4152946	1265892
3km	70%	35000	2	282	4993541	661059	4286372	1391201
3km	70%	35000	2	222	4810453	677000	4077207	1286996
3km	70%	35000	2	262	4544125	632594	3828816	1197363
3km	70%	35000	2	190	4502102	603617	3867618	1122622
3km	70%	35000	2	287	5116192	725100	4348818	1400164
3km	70%	35000	2	254	4697925	624963	4025363	1217978
3km	70%	35000	2	230	5578419	738619	4770736	1263946
3km	70%	35000	2	268	4485773	646131	3784832	1250145
3km	70%	35000	2	267	5644890	719908	4843049	1485575
3km	70%	35000	2	294	5333040	735169	4543953	1347451
3km	70%	35000	2	255	6355376	777951	5515219	1632056
3km	70%	35000	2	259	4445650	613664	3783012	1302787
3km	70%	35000	2	223	5004719	624169	4324718	1322265
3km	70%	35000	2	284	4616422	637687	3903567	1201078
3km	70%	35000	2	339	5570585	755033	4761635	1634869
3km	70%	35000	2	300	5422051	760836	4599460	1402913
3km	70%	35000	2	260	6404178	720233	5611164	1640415
3km	70%	35000	2	372	6434866	731188	5643585	1639620
3km	70%	35000	2	227	4839346	709640	4072723	1408705
3km	70%	35000	2	250	4664600	623143	3956450	1141535
3km	70%	35000	2	234	5713767	781128	4869555	1569153
3km	70%	35000	2	241	5361043	728818	4557945	1361417
3km	70%	35000	2	254	4901260	603347	4257388	1210971
3km	70%	35000	2	271	5111713	698895	4373713	1311337
3km	70%	35000	2	201	4477977	627412	3757490	1092925
3km	70%	35000	2	308	4933915	687440	4192255	1324886
3km	70%	35000	2	294	5403796	700878	4641367	1521885
3km	70%	35000	2	253	6243360	754093	5406439	1561953
3km	70%	35000	2	335	4125267	568874	3525914	1034045
3km	70%	35000	2	242	4744191	668321	4009584	1263939
3km	70%	35000	2	272	5474652	751043	4619995	1413748
3km	70%	35000	2	242	5653433	703986	4852343	1321799
3km	70%	35000	2	293	5011846	731852	4234517	1268850
3km	70%	35000	2	261	6643651	879426	5686779	1811385
3km	70%	35000	2	284	5739523	660576	5030138	1445855
3km	70%	35000	2	328	4730701	652304	4048901	1292945
3km	70%	35000	2	251	5131765	749657	4319578	1420374
3km	70%	35000	2	324	4191883	564645	3582400	1153542
3km	70%	35000	2	290	5766681	736547	4975545	1573370
3km	70%	35000	2	204	5103979	656644	4362874	1139055
3km	70%	35000	2	308	3920320	529229	3359504	1128286
3km	70%	35000	2	287	5936892	744414	5142218	1491114
3km	70%	35000	2	304	5300582	643047	4605333	1277604
3km	70%	35000	2	238	4927341	698028	4168656	1412868
3km	70%	35000	2	243	4222238	591966	3558267	1038842
3km	70%	35000	2	289	6896607	871033	5944266	1850466
3km	70%	35000	2	241	5800489	728535	5029046	1557505
3km	70%	35000	2	269	5082975	675189	4331099	1419190
3km	70%	35000	2	258	4466739	634620	3762548	1186524
3km	70%	35000	2	223	4261261	602727	3612191	1169253
3km	70%	35000	2	316	4456635	611987	3810115	1227556
3km	70%	35000	2	265	4383514	595213	3746715	1200361
3km	70%	35000	2	335	5133255	687568	4372502	1478864
3km	70%	35000	2	353	5416135	689291	4688619	1553830
3km	70%	35000	2	300	4454769	615641	3782976	1077257
3km	70%	35000	2	246	5413253	692176	4660551	1246361
3km	70%	35000	2	340	5311393	726453	4496332	1404058
3km	70%	35000	2	331	5797878	720616	5017006	1380019
3km	70%	35000	2	277	6302943	722870	5506828	1419604
3km	70%	35000	2	240	5578623	681210	4825440	1371589
3km	70%	35000	2	289	4424315	603645	3769796	1176025
3km	70%	35000	2	285	6061706	744153	5251946	1496449
3km	70%	35000	2	370	5883060	759009	5064781	1343565
3km	70%	35000	2	216	4784632	667420	4055819	1205045
3km	70%	35000	2	328	4568613	596165	3927494	1194895
3km	70%	35000	2	224	4520734	636303	3844580	1172461
3km	70%	35000	2	294	7619138	851909	6691365	1840567
3km	70%	35000	2	269	5237928	653965	4499127	1296480
3km	70%	35000	2	382	5830637	746831	5038583	1384467
3km	70%	35000	2	295	5188869	585955	4570102	1340279
3km	70%	35000	2	261	5136826	727978	4350532	1333483
3km	70%	35000	2	260	5958057	813459	5077246	1644217
3km	70%	35000	2	244	4602713	661557	3872126	1222271
3km	70%	35000	2	297	6219326	759225	5394588	1473786
3km	70%	35000	2	234	4650847	645583	3928589	1267913
3km	70%	35000	2	367	5619435	774268	4770694	1457620
3km	70%	35000	2	329	6285806	772044	5461139	1599142
3km	70%	35000	2	257	4437936	547035	3861191	1151984
3km	70%	35000	2	293	7242153	860789	6312223	1639419
3km	70%	35000	2	243	5220567	710414	4433212	1375663
3km	70%	35000	2	291	5281401	738214	4484533	1432598
3km	70%	35000	2	211	4859474	670673	4133754	1252242
3km	70%	35000	2	254	4492317	582784	3855016	1033500
3km	70%	35000	2	211	5527925	690877	4780499	1328754
3km	70%	35000	2	214	5097832	586414	4461989	1150834
3km	70%	35000	2	274	5032547	695460	4251363	1366315
3km	70%	35000	2	203	4504121	605682	3850669	1086749
3km	70%	35000	2	398	7134995	764235	6315362	1798311
3km	70%	35000	2	295	5313547	688031	4586205	1376836
3km	70%	35000	2	210	4982697	706957	4201236	1231000
3km	70%	35000	2	438	6138256	702903	5319368	1638500
3km	70%	35000	2	269	5364664	648183	4655723	1363871
3km	70%	35000	2	236	5177926	653930	4479609	1228235
3km	70%	35000	2	217	4395644	601857	3743636	1093109
3km	70%	35000	2	275	4713401	675825	3980710	1156850
3km	70%	35000	2	266	4979519	671316	4234640	1191519
3km	70%	35000	2	240	4320805	598866	3679747	1229423
3km	70%	35000	2	266	4219062	568457	3598830	1028051
3km	70%	35000	2	394	5708947	686011	4973807	1454604
3km	70%	35000	2	268	5271543	745717	4479730	1307945
3km	70%	35000	2	349	5515916	658104	4790818	1425001
3km	70%	35000	2	231	6129009	762897	5318607	1382600
3km	70%	35000	2	231	4759678	632184	4088153	1208280
3km	70%	35000	2	380	5426733	761225	4595687	1518107
3km	70%	35000	2	272	6955603	781839	6106776	1738800
3km	70%	35000	2	303	5506561	696477	4710230	1357394
3km	70%	35000	2	223	4565866	634444	3864123	1125349
3km	70%	35000	2	310	5323125	727091	4518369	1341359
3km	70%	35000	2	247	4524590	605344	3861924	1125108
3km	70%	35000	2	363	6599506	757147	5769786	1653174
3km	70%	35000	2	261	7001116	849672	6091399	1728146
3km	70%	35000	2	332	5229886	668111	4496496	1456212
3km	70%	35000	2	226	4931863	679533	4190932	1212732
3km	70%	35000	2	257	4435255	618147	3782874	1115675
3km	70%	35000	2	301	5350817	762011	4530089	1399315
3km	70%	35000	2	270	5478956	713287	4705790	1494793
3km	70%	35000	2	255	3873826	533781	3299653	994578
3km	70%	35000	2	442	5416119	795352	4564281	1547353
3km	70%	35000	2	317	5490140	731343	4699849	1495313
3km	70%	35000	2	314	4618859	662142	3900196	1221353
3km	70%	35000	2	309	6360640	779002	5515378	1530124
3km	70%	35000	2	217	5364728	660998	4653362	1296108
3km	70%	35000	2	385	6600493	787622	5742549	1543051
3km	70%	35000	2	262	4525795	619431	3849285	1256787
3km	70%	35000	2	233	4192584	607410	3542447	1034954
3km	70%	35000	2	272	5363033	745817	4573178	1295966
3km	70%	35000	2	258	5419960	659787	4714565	1436583
3km	70%	35000	2	251	4712438	650152	3989742	1125293
3km	70%	35000	2	237	4413595	594445	3760478	1163636
3km	70%	35000	2	210	4145013	555057	3528940	1052933
3km	70%	35000	2	244	5190918	704357	4439262	1510111
3km	70%	35000	2	275	5566688	691589	4810900	1368696
3km	70%	35000	2	353	5599611	675790	4878904	1284667
3km	70%	35000	2	365	4397594	585827	3769974	1193682
3km	70%	35000	2	270	6859274	852039	5910693	1663707
3km	70%	35000	2	435	5508452	695707	4734749	1422237
3km	70%	35000	2	230	4171631	593300	3528404	1077205
3km	70%	35000	2	315	5045763	707242	4280320	1271428
3km	70%	35000	2	258	4952330	623916	4288080	1280634
3km	70%	35000	2	251	5539240	787771	4693602	1464555
3km	70%	35000	2	225	5778015	717422	4997812	1430763
3km	70%	35000	2	235	6040670	709573	5288396	1442533
3km	70%	35000	2	499	7011390	872698	6050588	1999331
3km	70%	35000	2	227	3938196	547335	3353341	972910
3km	70%	35000	2	200	3402806	492035	2869588	873177
3km	70%	35000	2	238	5399253	789336	4543644	1495784
3km	70%	35000	2	237	5063934	695829	4292750	1368119
3km	70%	35000	2	216	4663265	615322	3999797	1222436
3km	70%	35000	2	306	5522617	669172	4767225	1424157
3km	70%	35000	2	312	5119289	653068	4432176	1260099
3km	70%	35000	2	252	5113855	668434	4384386	1285502
3km	70%	35000	2	246	4823351	621062	4140631	1169610
3km	70%	35000	2	265	6124896	799231	5230129	1771761
3km	70%	35000	2	236	4886008	631898	4175702	1294959
3km	70%	35000	2	182	4552363	625036	3864812	1181601
3km	70%	35000	2	307	6480101	794051	5628700	1638596
3km	70%	35000	2	451	5080617	692102	4314803	1350514
3km	70%	35000	2	237	4599654	624049	3916072	1174541
3km	70%	35000	2	207	4830668	661444	4101497	1439651
3km	70%	35000	2	247	4778302	634248	4085436	1215413
3km	70%	35000	2	280	4270070	546121	3683723	1054298
3km	70%	35000	2	236	4354382	632976	3677169	1342950
3km	70%	35000	2	250	6596246	816879	5715338	1562796
3km	70%	35000	2	260	4718348	665349	3980557	1211222
3km	70%	35000	2	272	6224890	713619	5454131	1487256
3km	70%	35000	2	227	4034918	542220	3451221	1055184
3km	70%	35000	2	232	4839064	671605	4101985	1238265
3km	70%	35000	2	275	5581246	683123	4840710	1304380
3km	70%	35000	2	248	4620244	671169	3910621	1188933
3km	70%	35000	2	233	4244904	590610	3603023	1054971
3km	70%	35000	2	303	3858965	549414	3260284	1012753
3km	70%	35000	2	230	4998240	663657	4285578	1307426
3km	70%	35000	2	288	4902677	674243	4170106	1506570
3km	70%	35000	2	229	5754100	725725	4954734	1492318
3km	70%	35000	2	228	5748495	748743	4945898	1359778
3km	70%	35000	2	338	5463435	697020	4715264	1342101
3km	70%	35000	2	298	6179869	739312	5368456	1455882
3km	70%	35000	2	372	5576693	639847	4884618	1450515
3km	70%	35000	2	342	5615807	675361	4885017	1381620
3km	70%	35000	2	264	4957211	735401	4146056	1304798
3km	70%	35000	2	312	3825957	568156	3217245	1051703
3km	70%	35000	2	250	4723922	615503	4057994	1217507
3km	70%	35000	2	319	4274551	612162	3608070	1125674
3km	70%	35000	2	236	6696485	872780	5769665	1812290
3km	70%	35000	2	263	5145707	690709	4401507	1276297
3km	70%	35000	2	261	5431091	717140	4666164	1430426
3km	70%	35000	2	438	6059228	704064	5281247	1597064
3km	70%	35000	2	235	4984419	689510	4249912	1278480
3km	70%	35000	2	244	4924258	725720	4155150	1447983
3km	70%	35000	2	284	5302061	696178	4548034	1283596
3km	70%	35000	2	299	5806308	794867	4947482	1583715
3km	70%	35000	2	218	5255678	701524	4508167	1443041
3km	70%	35000	2	369	6277285	792969	5424472	1574267
3km	70%	35000	2	273	5226765	659038	4500612	1460336
3km	70%	35000	2	168	4669221	639149	3964258	1192796
3km	70%	35000	2	205	5197404	706674	4451094	1262176
3km	70%	35000	2	308	5662017	706926	4897103	1326242
3km	70%	35000	2	315	4274700	614680	3624616	1078541
3km	70%	35000	2	261	5475291	715569	4704076	1339515
3km	70%	35000	2	308	4104868	596370	3478247	1043313
3km	70%	35000	2	334	5085262	741902	4298585	1306249
3km	70%	35000	2	384	5839385	667808	5112508	1413320
3km	70%	35000	2	253	4052367	539280	3469757	1123537
3km	70%	35000	2	222	3999738	560466	3392098	1121447
3km	70%	35000	2	305	5791802	720608	5022387	1371994
3km	70%	35000	2	275	4686911	647104	3999878	1034647
3km	70%	35000	2	375	4929572	700854	4193810	1214522
3km	70%	35000	2	407	5836441	700218	5057017	1494445
3km	70%	35000	2	338	5436080	794770	4579635	1362801
3km	70%	35000	2	338	5390283	689284	4653216	1481570
3km	70%	35000	2	269	4270636	629398	3612173	1083780
3km	70%	35000	2	250	5123378	659701	4423169	1180764
3km	70%	35000	2	252	5656447	684140	4866012	1340679
3km	70%	35000	2	238	4454531	638919	3766637	1224573
3km	70%	35000	2	256	5084382	670405	4343435	1262733
3km	70%	35000	2	363	6007031	702872	5242659	1557903
3km	70%	35000	2	352	4920503	708711	4141241	1415888
3km	70%	35000	2	224	4584279	643286	3887934	1203795
3km	70%	35000	2	274	6206883	734833	5399766	1594648
3km	70%	35000	2	301	6635844	773800	5791028	1808039
3km	70%	35000	2	300	4212813	581806	3581577	1104294
3km	70%	35000	2	305	6273196	716495	5508980	1622741
3km	70%	35000	2	198	5298882	638865	4594971	1381345
3km	70%	35000	2	310	5916522	719366	5158882	1462900
3km	70%	35000	2	231	5170219	681477	4411977	1284247
3km	70%	35000	2	221	5076144	705823	4312862	1399573
3km	70%	35000	2	384	4792535	628935	4113872	1157038
3km	70%	35000	2	336	4954673	689832	4211075	1374782
3km	70%	35000	2	223	5513906	695596	4760535	1385239
3km	70%	35000	2	345	4206747	619341	3527439	1190931
3km	70%	35000	2	224	5287056	642109	4574283	1176618
3km	70%	35000	2	295	5011998	687967	4271052	1211918
3km	70%	35000	2	247	4826266	676809	4115954	1313152
3km	70%	35000	2	294	5238542	719276	4460788	1374090
3km	70%	35000	2	195	4123601	578198	3484273	1194314
3km	70%	35000	2	292	6515813	819275	5634616	1625230
3km	70%	35000	2	346	5513296	767574	4638074	1314745
3km	70%	35000	2	256	4411497	624406	3742978	1189888
3km	70%	35000	2	243	5513329	655716	4800380	1273657
3km	70%	35000	2	237	4821763	654790	4114122	1131671
3km	70%	35000	2	234	4464353	619110	3771963	1181115
3km	70%	35000	2	321	6787763	783158	5941787	1666654
3km	70%	35000	2	322	5477163	666176	4755249	1438910
3km	70%	35000	2	219	5005123	659794	4289566	1352537
3km	70%	35000	2	249	5991534	750407	5182924	1507349
3km	70%	35000	2	229	4973166	677776	4214154	1271935
3km	70%	35000	2	177	4268579	580657	3634355	1082876
3km	70%	35000	2	249	4385910	559730	3781546	1073213
3km	70%	35000	2	297	4915335	628504	4219433	1396510
3km	70%	35000	2	315	5426686	699108	4665507	1353795
3km	70%	35000	2	253	4210484	604975	3552715	1212913
3km	70%	35000	2	300	5169754	675581	4428997	1318725
3km	70%	35000	2	319	4658212	611237	3965387	1032866
3km	70%	35000	2	375	4656578	650103	3929998	1174350
3km	70%	35000	2	228	4096993	577602	3456573	1028815
3km	70%	35000	2	267	4356961	592510	3701826	1068701
3km	70%	35000	2	369	5886693	779219	5028452	1773011
3km	70%	35000	2	339	7067241	861185	6138833	1746439
3km	70%	35000	2	244	4535191	626394	3872385	986083
3km	70%	35000	2	224	4503553	632835	3837040	1165982
3km	70%	35000	2	247	4874399	664447	4142438	1394705
3km	70%	35000	2	261	4853953	728311	4059365	1437669
3km	70%	35000	2	249	5041714	649479	4329755	1226079
3km	70%	35000	2	228	5189921	644602	4497208	1198513
3km	70%	35000	2	299	3982982	550720	3362526	1118569
3km	70%	35000	2	385	5067482	737809	4260273	1480778
3km	70%	35000	2	201	5462129	647907	4770410	1310787
3km	70%	35000	2	277	4266421	611630	3595042	1212695
3km	70%	35000	2	287	4960054	654443	4248136	1278731
3km	70%	35000	2	223	4305704	573346	3677198	1171473
3km	70%	35000	2	309	5059694	661908	4324344	1358247
3km	70%	35000	2	237	5263093	737403	4458472	1322029
3km	70%	35000	2	288	6009771	770311	5175480	1509333
3km	70%	35000	2	278	4383170	653648	3686364	1256525
3km	70%	35000	2	437	4444523	592060	3807382	1113977
3km	70%	35000	2	271	6302081	790964	5436674	1658458
3km	70%	35000	2	262	6549827	795000	5702533	1602523
3km	70%	35000	2	340	4974785	665853	4255421	1251783
3km	70%	35000	2	303	6402064	780709	5550767	1719764
3km	70%	35000	2	240	6081424	745902	5250010	1424938
3km	70%	35000	2	248	6255901	729628	5421261	1610538
3km	70%	35000	2	212	4476962	587079	3850778	1069530
3km	70%	35000	2	336	6533525	758156	5703694	1744893
3km	70%	35000	2	256	5653425	711571	4879465	1512642
3km	70%	35000	2	212	4618758	650714	3910425	1199839
3km	70%	35000	2	210	4456009	599370	3821017	1041975
3km	70%	35000	2	221	5016040	633626	4344588	1204386
3km	70%	35000	2	303	5818196	743913	5005543	1564937
3km	70%	35000	2	406	6538177	829324	5653971	1667093
3km	70%	35000	2	235	4900839	657431	4174770	1188588
3km	70%	35000	2	251	5036007	646648	4336626	1234491
3km	70%	35000	2	332	4689798	673383	3967906	1524974
3km	70%	35000	2	284	5460057	723666	4680052	1304118
3km	70%	35000	2	259	4951549	672142	4189173	1258013
3km	70%	35000	2	224	4939880	667193	4233430	1416057
3km	70%	35000	2	282	4108300	566579	3486326	1122949
3km	70%	35000	2	401	4789295	605144	4149579	1282690
3km	70%	35000	2	291	5006084	681709	4278288	1328886
3km	70%	35000	2	501	5333527	725169	4552713	1464229
3km	70%	35000	2	266	6101628	801375	5261388	1512648
3km	70%	35000	2	275	4940152	592780	4311667	1227308
3km	70%	35000	2	204	4854097	646857	4106771	1251570
3km	70%	35000	2	339	6184800	756585	5372091	1474821
3km	70%	35000	2	230	5300222	700764	4554518	1272600
3km	70%	35000	2	258	5839789	722792	5051787	1647777
3km	70%	35000	2	371	5376265	646174	4672212	1412884
3km	70%	35000	2	262	4455518	622624	3790802	1122430
3km	70%	35000	2	234	5107944	713580	4329344	1285385
3km	70%	35000	2	307	5276621	698181	4520842	1328935
3km	70%	35000	2	416	6257481	738925	5462663	1486852
3km	70%	35000	2	284	4812670	610802	4153677	1165818
3km	70%	35000	2	307	4782828	691457	4047038	1226092
3km	70%	35000	2	283	4414920	605156	3731375	1073879
3km	70%	35000	2	262	4184305	556895	3585022	1035992
3km	70%	35000	2	262	5359984	727670	4581625	1367126
3km	70%	35000	2	202	3927210	542864	3340849	1075833
3km	70%	35000	2	293	6695333	784277	5832686	1630417
3km	70%	35000	2	265	4098984	543938	3512092	979541
3km	70%	35000	2	246	5627358	719719	4867712	1516099
3km	70%	35000	2	256	4695155	687370	3964536	1318193
3km	70%	35000	2	264	6518892	747367	5688599	1633983
3km	70%	35000	2	249	6400598	760634	5573049	1407398
3km	70%	35000	2	310	4745898	635639	4046812	1246360
3km	70%	35000	2	278	5812136	704265	5038732	1467351
3km	70%	35000	2	285	5771899	668658	5032892	1447042
3km	70%	35000	2	238	4964683	659115	4264639	1365487
3km	70%	35000	2	248	4451820	600865	3800338	1104013
3km	70%	35000	2	293	6595079	777786	5741655	1609428
3km	70%	35000	2	285	6687081	805880	5831940	1581538
3km	70%	35000	2	238	4698391	642556	4005527	1128464
3km	70%	35000	2	445	7843960	1027287	6731823	2063062
3km	70%	35000	2	382	5243422	664393	4533825	1319981
3km	70%	35000	2	286	6469939	820517	5586987	1761727
3km	70%	35000	2	249	5252639	663488	4548214	1314605
3km	70%	35000	2	181	4056012	561731	3450095	1132170
3km	70%	35000	2	325	4393660	600808	3706851	1245026
3km	70%	35000	2	347	6725481	802459	5860440	1719375
3km	70%	35000	2	443	6955582	771501	6107248	1728041
3km	70%	35000	2	276	5337143	694557	4584984	1311414
3km	70%	35000	2	262	5635211	684059	4883654	1376680
3km	70%	35000	2	222	4028641	545272	3434947	1021607
3km	70%	35000	2	280	6948289	848883	6007363	1736379
3km	70%	35000	2	266	5105403	681056	4350041	1422765
3km	70%	35000	2	303	4492330	620729	3803748	1236616
3km	70%	35000	2	316	4588422	656867	3879934	1315055
3km	70%	35000	2	319	5742717	677778	5014414	1262109
3km	70%	35000	2	215	4873183	684184	4145721	1295882
3km	70%	35000	2	269	5552585	697261	4813952	1312877
3km	70%	35000	2	247	4651851	621475	3962615	1178025
3km	70%	35000	2	297	5202318	718708	4429275	1456668
3km	70%	35000	2	245	6193586	744278	5383839	1441337
3km	70%	35000	2	218	5777078	817241	4875095	1753093
3km	70%	35000	2	229	5632009	711178	4857648	1430791
3km	70%	35000	2	251	5785561	692634	4996687	1549807
3km	70%	35000	2	256	4862000	687837	4110092	1241719
3km	70%	35000	2	278	4891312	696381	4125254	1234335
3km	70%	35000	2	238	4537204	628578	3869615	1161427
3km	70%	35000	2	220	5346352	745675	4531646	1318567
3km	70%	35000	2	359	6274662	788800	5406323	1580076
3km	70%	35000	2	230	5298828	696385	4519920	1295780
3km	70%	35000	2	291	6237046	710349	5457689	1586594
3km	70%	35000	2	317	5549618	739678	4756863	1450650
3km	70%	35000	2	207	5403805	757517	4579276	1419557
3km	70%	35000	2	223	4494319	630389	3826346	1171388
3km	70%	35000	2	314	4502291	659431	3790497	1241489
3km	70%	35000	2	255	4495686	651525	3780538	1253837
3km	70%	35000	2	288	4945652	673535	4217519	1267570
3km	70%	35000	2	208	4083083	552441	3479423	1156661
3km	70%	35000	2	194	4287503	568496	3679228	1094365
3km	70%	35000	2	429	6067037	704451	5302632	1550461
3km	70%	35000	2	196	4948541	680516	4174518	1225666
3km	70%	35000	2	233	4792783	606697	4124401	1229187
3km	70%	35000	2	336	5202958	616242	4543742	1322199
3km	70%	35000	2	261	5455628	664541	4721455	1362149
3km	70%	35000	2	237	4776863	662941	4061516	1283920
3km	70%	35000	2	230	4882889	661242	4151083	1242389
3km	70%	35000	2	247	6222224	810020	5343047	1539686
3km	70%	35000	2	286	4859430	649991	4138253	1169671
3km	70%	35000	2	423	5351004	632201	4675434	1358171
3km	70%	35000	2	276	5202233	670054	4472386	1265621
3km	70%	35000	2	210	5154176	714734	4384864	1314243
3km	70%	35000	2	238	4610308	607092	3959792	1171341
3km	70%	35000	2	315	4895856	667356	4149655	1555141
3km	70%	35000	2	263	5232827	746339	4405719	1337847
3km	70%	35000	2	289	6279795	748408	5471656	1541580
3km	70%	35000	2	211	3897692	549109	3312438	1039678
3km	70%	35000	2	242	4710742	690560	3963368	1196662
3km	70%	35000	2	257	4361139	615515	3700116	1036557
3km	70%	35000	2	247	5604120	700114	4806592	1349948
3km	70%	35000	2	317	4151149	572518	3529781	1063735
3km	70%	35000	2	286	4586315	584030	3960068	1272701
3km	70%	35000	2	278	5032781	658681	4321139	1208217
3km	70%	35000	2	323	6039071	779159	5177610	1576690
3km	70%	35000	2	366	5152684	588372	4510513	1368133
3km	70%	35000	2	249	5815582	782494	4993700	1358323
3km	70%	35000	2	254	5592534	740774	4786630	1500459
3km	70%	35000	2	298	5190763	727229	4389524	1393530
3km	70%	35000	2	246	5576733	692882	4836553	1292514
3km	70%	35000	2	276	5344781	715435	4563221	1306511
3km	70%	35000	2	310	7234438	816481	6328624	1827992
3km	70%	35000	2	315	5797599	708858	5027957	1436096
3km	70%	35000	2	453	5989096	834354	5038737	1494417
3km	70%	35000	2	316	5151940	706769	4393544	1241616
3km	70%	35000	2	360	5310319	644009	4600914	1604516
3km	70%	35000	2	229	4499626	630235	3802751	1182357
3km	70%	35000	2	198	4789711	603541	4140084	1165062
3km	70%	35000	2	318	5266899	636659	4578822	1433652
3km	70%	35000	2	338	6060290	761410	5234111	1568059
3km	70%	35000	2	226	4514794	620654	3832568	1239460
3km	70%	35000	2	377	4949649	655055	4246104	1231336
3km	70%	35000	2	212	4490296	613355	3825141	1142046
3km	70%	35000	2	272	6147322	806187	5269514	1502159
3km	70%	35000	2	239	3854308	521560	3287595	1019884
3km	70%	35000	2	281	4671958	663920	3943281	1199114
3km	70%	35000	2	272	5031989	671895	4312318	1399629
3km	70%	35000	2	248	5809278	741687	4993882	1535368
3km	70%	35000	2	329	6254197	825511	5360281	1484208
3km	70%	35000	2	318	5347009	681507	4612895	1521171
3km	70%	35000	2	254	6100607	769207	5277560	1751693
3km	70%	35000	2	310	4812120	602911	4145532	1207654
3km	70%	35000	2	419	5313988	737766	4534946	1457714
3km	70%	35000	2	296	5659847	728536	4882550	1493607
3km	70%	35000	2	339	6124992	685641	5381663	1540793
3km	70%	35000	2	306	5477593	688686	4737176	1525166
3km	70%	35000	2	259	4860197	666859	4148982	1176556
3km	70%	35000	2	231	4584528	620097	3932857	1164276
3km	70%	35000	2	279	5646934	719491	4879621	1355562
3km	70%	35000	2	218	6018503	686389	5274303	1385385
3km	70%	35000	2	227	5529804	763922	4699746	1377503
3km	70%	35000	2	285	4994130	699441	4221046	1266678
3km	70%	35000	2	313	4914548	658882	4190056	1172828
3km	70%	35000	2	238	4373861	628288	3704336	1142078
3km	70%	35000	2	260	5911839	747200	5106895	1452657
3km	70%	35000	2	280	4405033	613279	3734316	1126709
3km	70%	35000	2	311	5527947	776218	4691419	1443902
3km	70%	35000	2	277	4223879	584708	3581853	1118036
3km	70%	35000	2	263	4137457	585801	3513755	1013806
3km	70%	35000	2	326	6009410	771866	5172202	1552619
3km	70%	35000	2	248	6366351	802695	5491291	1715983
3km	70%	35000	2	190	4508435	624756	3849298	1307887
3km	70%	35000	2	303	4988468	657814	4233655	1325195
3km	70%	35000	2	271	4017019	541431	3430672	1206383
3km	70%	35000	2	262	5193868	639163	4481420	1224272
3km	70%	35000	2	240	4650312	653851	3941350	1303611
3km	70%	35000	2	415	6284417	746131	5479857	1538402
3km	70%	35000	2	254	5662909	798147	4804213	1594646
3km	70%	35000	2	229	5443642	641444	4760716	1389005
3km	70%	35000	2	350	4953552	712826	4191245	1283945
3km	70%	35000	2	204	4261806	597735	3596992	1103320
3km	70%	35000	2	233	4332272	580160	3698819	1041542
3km	70%	35000	2	251	5069446	710639	4300267	1307043
3km	70%	35000	2	290	5966362	813740	5088131	1674807
3km	70%	35000	2	267	5567375	700350	4799285	1380513
3km	70%	35000	2	307	5193922	652797	4494653	1343854
3km	70%	35000	2	281	4654118	649857	3944310	1319002
3km	70%	35000	2	213	4898832	683802	4160783	1324938
3km	70%	35000	2	335	5859053	770701	5000579	1448042
3km	70%	35000	2	527	6243746	763541	5405510	1570445
3km	70%	35000	2	303	4590486	620116	3907828	1250693
3km	70%	35000	2	238	5011882	673534	4272794	1336204
3km	70%	35000	2	297	6543752	823432	5662757	1622660
3km	70%	35000	2	242	5189888	688524	4435346	1491261
3km	70%	35000	2	321	5469437	704398	4723514	1412431
3km	70%	35000	2	330	5339116	716685	4542929	1427015
3km	70%	35000	2	320	5205359	697898	4455368	1299783
3km	70%	35000	2	266	4781610	646006	4087033	1121992
3km	70%	35000	2	266	6582305	811021	5695656	1903841
3km	70%	35000	2	334	3893649	576146	3278897	1068600
3km	70%	35000	2	221	5115611	665470	4388499	1205374
3km	70%	35000	2	286	4765763	632245	4094254	1132615
3km	70%	35000	2	271	5111411	687575	4381428	1402856
3km	70%	35000	2	255	4173110	560292	3574585	1014829
3km	70%	35000	2	343	5790269	722788	5008677	1446979
3km	70%	35000	2	301	5613828	792109	4726971	1541306
3km	70%	35000	2	232	5133038	667393	4419785	1348145
3km	70%	35000	2	313	5669549	668100	4968366	1412228
3km	70%	35000	2	292	5676804	681197	4937968	1553972
3km	70%	35000	2	248	6411101	775287	5596256	1541690
3km	70%	35000	2	197	4122863	546828	3532906	1139924
3km	70%	35000	2	430	7048556	816128	6178437	1668321
3km	70%	35000	2	356	5100684	671311	4381934	1334471
3km	70%	35000	2	185	5086247	734681	4287496	1431268
3km	70%	35000	2	214	5007031	614159	4340348	1198713
3km	70%	35000	2	259	5490287	729658	4701432	1452751
3km	70%	35000	2	209	4812942	673935	4059377	1232136
3km	70%	35000	2	259	4921082	650615	4238401	1159247
3km	70%	35000	2	266	5370630	739682	4578858	1243771
3km	70%	35000	2	200	5532256	741633	4740862	1447750
3km	70%	35000	2	227	5097668	629041	4407079	1229832
3km	70%	35000	2	338	5096274	719943	4335023	1313847
3km	70%	35000	2	250	5886213	749621	5083351	1448922
3km	70%	35000	2	232	4632305	666493	3918931	1124910
3km	70%	35000	2	323	4123082	581912	3498696	1115663
3km	70%	35000	2	273	6234640	740305	5417504	1575097
3km	70%	35000	2	236	5484826	679463	4759366	1298066
3km	70%	35000	2	389	5719350	714995	4948919	1537170
3km	70%	35000	2	198	5071463	667968	4357476	1348367
3km	70%	35000	2	188	4637666	628826	3972103	1133459
3km	70%	35000	2	266	4480069	622228	3801777	1315658
3km	70%	35000	2	204	5018470	625382	4322132	1354303
3km	70%	35000	2	235	5324183	768696	4480240	1411326
3km	70%	35000	2	203	4495001	613356	3832836	1188280
3km	70%	35000	2	320	5124502	720697	4307376	1418492
3km	70%	35000	2	243	4867017	680693	4139370	1179630
3km	70%	35000	2	281	5616827	680219	4870933	1439604
3km	70%	35000	2	293	4675723	641263	3983671	1172804
3km	70%	35000	2	238	5073178	688648	4340855	1217898
3km	70%	35000	2	229	5002591	731219	4212053	1388501
3km	70%	35000	2	290	4408892	608702	3746928	1395683
3km	70%	35000	2	313	6702173	813241	5832540	1667766
3km	70%	35000	2	264	5554033	721325	4756829	1370406
3km	70%	35000	2	285	5502295	720337	4727157	1477022
3km	70%	35000	2	226	6110423	769811	5281127	1581245
3km	70%	35000	2	272	4716632	687103	3978450	1311328
3km	70%	35000	2	212	4504082	622956	3819178	1176788
3km	70%	35000	2	334	4992187	673228	4269596	1429373
3km	70%	35000	2	380	5779308	741468	4975815	1515365
3km	70%	35000	2	401	6473654	881149	5504013	1702906
3km	70%	35000	2	228	4976448	671363	4236685	1199265
3km	70%	35000	2	384	6692072	813513	5810739	1586325
3km	70%	35000	2	303	4794800	695244	4041044	1328081
3km	70%	35000	2	268	6169380	795946	5316526	1452168
3km	70%	35000	2	215	4599479	631255	3916659	1145057
3km	70%	35000	2	275	5435149	671138	4711339	1356782
3km	70%	35000	2	224	5459801	722800	4649225	1410369
3km	70%	35000	2	367	6037246	751691	5221438	1441567
3km	70%	35000	2	294	5320653	621959	4643090	1339589
3km	70%	35000	2	289	4106123	562224	3492063	1052723
3km	70%	35000	2	274	4832017	667896	4130789	1197347
3km	70%	35000	2	306	4611175	626866	3942939	1165752
3km	70%	35000	2	384	6843261	822278	5956784	1883070
3km	70%	35000	2	280	4911218	691337	4160559	1490137
3km	70%	35000	2	278	5773896	717922	4987147	1575169
3km	70%	35000	2	301	5753193	699970	5020147	1492057
3km	70%	35000	2	277	4584423	636883	3871812	1406162
3km	70%	35000	2	192	3762033	530813	3208415	1001481
3km	70%	35000	2	220	4118481	567259	3524888	1069565
3km	70%	35000	2	344	4114630	573741	3472855	1120680
3km	70%	35000	2	191	4946409	636812	4266429	1272488
3km	70%	35000	2	225	5242361	689373	4484962	1443822
3km	70%	35000	2	334	5526282	748130	4688368	1391816
3km	70%	35000	2	262	4313637	584524	3672555	1214849
3km	70%	35000	2	253	4561135	627530	3859718	1303322
3km	70%	35000	2	275	6638040	793350	5731976	1842446
3km	70%	35000	2	216	5185178	710105	4425237	1243358
3km	70%	35000	2	204	4496625	617385	3808464	1179981
3km	70%	35000	2	260	4848835	702523	4099722	1350636
3km	70%	35000	2	253	5407019	740560	4607032	1495627
3km	70%	35000	2	261	5549401	738510	4762114	1388009
3km	70%	35000	2	279	6258232	758372	5435548	1636319
3km	70%	35000	2	231	4183114	647481	3494309	1199386
3km	70%	35000	2	245	5849711	773851	4990295	1662906
3km	70%	35000	2	237	4854116	645533	4166442	1120861
3km	70%	35000	2	284	4980608	657040	4271594	1224367
3km	70%	35000	2	291	4437248	621141	3757259	1124865
3km	70%	35000	2	264	5306691	663624	4557081	1327664
3km	70%	35000	2	339	6406996	755373	5577948	1719338
3km	70%	35000	2	234	4868661	654482	4167682	1191304
3km	70%	35000	2	206	4220684	612478	3566632	1123406
3km	70%	35000	2	238	4145778	576890	3524605	1167986
3km	70%	35000	2	308	6872705	819770	5995285	1682210
3km	70%	35000	2	345	6336489	802453	5464102	1544119
3km	70%	35000	2	240	5787595	662666	5076074	1348622
3km	70%	35000	2	224	5805328	706821	5026618	1303861
3km	70%	35000	2	239	6306795	757634	5489161	1689120
3km	70%	35000	2	245	4041032	573295	3413656	1112229
3km	70%	35000	2	233	5546856	772149	4729790	1381481
3km	70%	35000	2	197	4110909	561579	3510958	1043766
3km	70%	35000	2	239	4453596	634968	3777242	1180735
3km	70%	35000	2	283	5869560	648454	5122275	1301267
3km	70%	35000	2	261	5329569	761208	4487179	1659584
3km	70%	35000	2	255	5470732	724421	4700630	1366549
3km	70%	35000	2	307	5388011	618949	4697755	1338059
3km	70%	35000	2	237	4305989	577885	3671993	1127154
3km	70%	35000	2	293	5889932	707014	5102176	1351759
3km	70%	35000	2	226	4600122	682772	3870861	1206493
3km	70%	35000	2	327	4071321	550388	3450845	995328
3km	70%	35000	2	279	5738316	705038	4968722	1510006
3km	70%	35000	2	214	4444565	664903	3742196	1175541
3km	70%	35000	2	263	5580768	705793	4811608	1340141
3km	70%	35000	2	357	5577844	680818	4832778	1499000
3km	70%	35000	2	259	5023745	675397	4284243	1301486
3km	70%	35000	2	203	4328575	629605	3669936	1128484
3km	70%	35000	2	296	4958247	609307	4312679	1265347
3km	70%	35000	2	247	4808183	587895	4163203	1230475
3km	70%	35000	2	224	5061847	702987	4277257	1264698
3km	70%	35000	2	293	5559566	684105	4847032	1375371
3km	70%	35000	2	219	4101919	560232	3497505	1102272
3km	70%	35000	2	289	4661234	648188	3953454	1185977
3km	70%	35000	2	340	6136790	730013	5334565	1641511
3km	70%	35000	2	206	4216810	554950	3629439	1045541
3km	70%	35000	2	237	6051968	735253	5257118	1505955
3km	70%	35000	2	409	4984899	669019	4231468	1223278
3km	70%	35000	2	358	5507673	738265	4727376	1301693
3km	70%	35000	2	207	5410136	766427	4579758	1526802
3km	70%	35000	2	309	4777861	644984	4085180	1369781
3km	70%	35000	2	295	4946880	675897	4218759	1206668
3km	70%	35000	2	218	4691679	623932	4011984	1359224
3km	70%	35000	2	460	4171088	563529	3545160	1262067
3km	70%	35000	2	266	5098012	731728	4311637	1336905
3km	70%	35000	2	185	4564350	628134	3909529	1114171
3km	70%	35000	2	205	4790411	675445	4060477	1383963
3km	70%	35000	2	187	6054662	770521	5234151	1392013
3km	70%	35000	2	269	5149570	705125	4382543	1473009
3km	70%	35000	2	254	4540760	607796	3858190	1123681
3km	70%	35000	2	214	4926009	641043	4223966	1280167
3km	70%	35000	2	301	5592078	700094	4802432	1316991
3km	70%	35000	2	204	4173054	571385	3558935	1148080
3km	70%	35000	2	278	5804497	746781	5008538	1536036
3km	70%	35000	2	194	5157235	656468	4440770	1324467
3km	70%	35000	2	268	5019855	673911	4276746	1284450
3km	70%	35000	2	497	5513391	648502	4814895	1368063
3km	70%	35000	2	240	4055251	556407	3453045	1032055
3km	70%	35000	2	327	6185083	706376	5390866	1519881
3km	70%	35000	2	290	4631798	587279	3998495	1142071
3km	70%	35000	2	297	6746157	828332	5819747	1779997
3km	70%	35000	2	326	5145032	678699	4410807	1284240
3km	70%	35000	2	263	4779634	660204	4031741	1272037
3km	70%	35000	2	343	4676176	615228	4010835	1153208
3km	70%	35000	2	230	4672934	598014	4018434	1183013
3km	70%	35000	2	360	5952722	750659	5153391	1547721
3km	70%	35000	2	332	4519072	589618	3894137	1139693
3km	70%	35000	2	435	6351401	813302	5468959	1716707
3km	70%	35000	2	228	6837773	823443	5945865	1669099
3km	70%	35000	2	217	5894459	787233	5042901	1452867
3km	70%	35000	2	260	5268460	713815	4505625	1358015
3km	70%	35000	2	351	6079225	772037	5258380	1561329
3km	70%	35000	2	199	4941799	679299	4194927	1194354
3km	70%	35000	2	359	4788130	684155	4055779	1301820
3km	70%	35000	2	208	4638916	593883	4010974	1130180
3km	70%	35000	2	340	4816249	699483	4073887	1287240
3km	70%	35000	2	319	5256001	672837	4500329	1497144
3km	70%	35000	2	291	4266781	611082	3607172	1212954
3km	70%	35000	2	207	4659760	604307	4007956	1028802
3km	70%	35000	2	414	5260336	739329	4475545	1274273
3km	70%	35000	2	326	6146746	765038	5307547	1646318
3km	70%	35000	2	243	5140614	667964	4405208	1189585
3km	70%	35000	2	329	4833555	600853	4192427	1235431
3km	70%	35000	2	273	4478581	608156	3821145	1045717
3km	70%	35000	2	334	3756083	536806	3172739	1108874
3km	70%	35000	2	280	4906609	663732	4187194	1274220
3km	70%	35000	2	285	4231312	643089	3535785	1218346
3km	70%	35000	2	255	3758317	545204	3148306	940453
3km	70%	35000	2	299	4719817	656294	4025060	1245202
3km	70%	35000	2	315	6131975	849867	5201632	1622150
3km	70%	35000	2	283	4834170	657032	4096705	1324592
3km	70%	35000	2	233	5815719	753648	4979319	1368797
3km	70%	35000	2	283	5280698	717352	4519997	1329529
3km	70%	35000	2	282	4616029	610800	3962291	1139235
3km	70%	35000	2	343	5034702	665955	4306151	1251410
3km	70%	35000	2	218	5174932	675954	4432848	1309016
3km	70%	35000	2	218	4432980	644314	3731131	1291658
3km	70%	35000	2	302	4247288	583121	3628949	1023721
3km	70%	35000	2	366	4823805	657386	4100882	1257173
3km	70%	35000	2	214	4754657	645041	4034400	1267642
3km	70%	35000	2	239	5867292	683243	5132189	1339970
3km	70%	35000	2	403	5601447	712764	4801689	1416308
3km	70%	35000	2	283	5962874	695321	5198284	1576499
3km	70%	35000	2	227	4390764	624547	3702501	1205352
3km	70%	35000	2	231	4798861	662089	4090798	1256549
3km	70%	35000	2	259	4781273	645973	4073408	1225236
3km	70%	35000	2	303	5959826	727729	5174196	1376866
3km	70%	35000	2	227	4550653	647701	3866326	1274277
3km	70%	35000	2	234	5321957	748117	4507443	1426924
3km	70%	35000	2	270	6061512	795660	5174313	1623472
3km	70%	35000	2	254	4705713	626202	4016796	1204484
3km	70%	35000	2	299	5493484	721758	4691729	1386886
3km	70%	35000	2	286	4549400	620291	3878196	1097846
3km	70%	35000	2	446	6744328	797527	5892004	1562144
3km	70%	35000	2	212	5005160	665227	4279920	1353920
3km	70%	35000	2	255	5804194	764619	4962165	1463600
3km	70%	35000	2	289	4743726	691499	4008452	1267200
3km	70%	35000	2	331	5715398	723539	4937003	1578908
3km	70%	35000	2	271	4791288	641291	4090355	1087285
3km	70%	35000	2	274	5531078	671825	4806549	1356015
3km	70%	35000	2	247	5962515	751638	5159321	1427490
3km	70%	35000	2	404	7150248	829077	6267370	1855071
3km	70%	35000	2	310	5125816	724013	4352090	1468588
3km	70%	35000	2	231	6187489	728522	5421100	1466736
3km	70%	35000	2	221	4575822	647256	3875727	1140078
3km	70%	35000	2	309	3930685	549693	3341323	1048139
3km	70%	35000	2	464	6437146	815222	5565767	1676720
3km	70%	35000	2	256	4430896	648940	3733044	1358332
3km	70%	35000	2	255	5515573	774610	4690873	1651449
3km	70%	35000	2	244	5143867	726813	4354565	1435891
3km	70%	35000	2	280	4483113	665566	3748351	1341514
3km	70%	35000	2	314	5275375	715703	4501446	1371943
3km	70%	35000	2	213	4205069	588742	3576190	1176271
3km	70%	35000	2	227	5721015	710848	4948962	1411924
3km	70%	35000	2	296	4462785	656465	3783900	1180315
3km	70%	35000	2	272	5182470	688263	4424331	1320561
3km	70%	35000	2	338	6267872	765266	5430169	1571815
3km	70%	35000	2	330	5128566	597857	4475561	1155949
3km	70%	35000	2	278	6309497	773981	5436297	1661073
3km	70%	35000	2	304	5264542	738390	4467746	1465099
3km	70%	35000	2	218	5190815	625276	4515729	1226848
3km	70%	35000	2	236	4694730	642262	3986722	1095977
3km	70%	35000	2	325	5360397	739641	4566979	1297205
3km	70%	35000	2	216	4289675	565080	3675778	1044417
3km	70%	35000	2	251	5715849	721690	4923459	1405474
3km	70%	35000	2	289	6517521	768096	5677771	1458656
3km	70%	35000	2	239	5111635	624071	4423136	1287628
3km	70%	35000	2	481	5752462	735769	4916339	1471521
3km	70%	35000	2	262	5208707	711422	4421368	1255670
3km	70%	35000	2	307	5841069	728453	5023818	1446726
3km	70%	35000	2	291	6235708	751768	5424963	1573435
3km	70%	35000	2	260	5093107	656694	4377011	1224382
3km	70%	35000	2	230	5904007	735303	5102048	1628869
3km	70%	35000	2	280	5794880	690216	5052632	1296550
3km	70%	35000	2	301	3865911	532304	3302313	1041407
3km	70%	35000	2	243	6130827	732962	5347878	1339472
3km	70%	35000	2	372	6545220	784910	5716087	1646863
3km	70%	35000	2	230	5319775	715419	4557378	1293151
3km	70%	35000	2	235	5204324	719277	4426812	1366604
3km	70%	35000	2	341	6328925	755163	5520349	1428960
3km	70%	35000	2	366	6333037	783186	5478519	1530718
3km	70%	35000	2	356	5433590	724230	4665221	1432921
3km	70%	35000	2	252	4007661	560389	3399255	1114716
3km	70%	35000	2	314	6312601	745147	5517978	1502275
3km	70%	35000	2	416	5452022	699325	4676025	1414835
3km	70%	35000	2	240	6023224	740268	5223950	1367425
3km	70%	35000	2	341	5035331	654513	4300242	1235133
3km	70%	35000	2	641	6984942	797122	6117271	1680756
3km	70%	35000	2	422	7249796	867484	6304065	1765472
3km	70%	35000	2	285	4739035	663423	4012403	1442722
3km	70%	35000	2	267	5383859	733186	4581309	1330512
3km	70%	35000	2	212	4841440	644705	4156044	1306811
3km	70%	35000	2	249	5306586	675390	4579080	1299675
3km	70%	35000	2	372	6581933	796832	5667013	1541337
3km	70%	35000	2	255	4660231	637528	3943696	1267037
3km	70%	35000	2	283	4727850	631636	4042191	1152689
3km	70%	35000	2	248	6370605	764096	5555741	1612503
3km	70%	35000	2	226	5788501	714276	5012551	1376315
3km	70%	35000	2	208	4127052	555030	3540902	982944
3km	70%	35000	2	207	4453035	601366	3804393	1130069
3km	70%	35000	2	217	5138757	685078	4385395	1376585
3km	70%	35000	2	214	5069261	690489	4326428	1272373
3km	70%	35000	2	253	4245514	554483	3649499	986496
3km	70%	35000	2	357	5557136	718502	4760006	1401567
3km	70%	35000	2	204	5392935	773636	4562156	1372025
3km	70%	35000	2	456	6488926	728237	5666908	1644626
3km	70%	35000	2	231	6174898	742009	5372266	1501126
3km	70%	35000	2	248	4267723	583327	3632063	1191036
3km	70%	35000	2	402	6291620	718130	5523014	1483520
3km	70%	35000	2	263	4846498	689883	4108224	1321205
3km	70%	35000	2	220	4281484	599412	3623959	1129813
3km	70%	35000	2	317	6179773	735150	5392495	1703091
3km	70%	35000	2	265	5025444	713752	4265218	1259373
3km	70%	35000	2	404	5233417	716690	4467078	1351937
3km	70%	35000	2	275	5328674	665585	4568611	1285001
3km	70%	35000	2	255	4987251	650954	4298138	1258085
3km	70%	35000	2	404	5255711	721461	4471366	1465425
3km	70%	35000	2	442	6284624	770951	5461464	1636837
3km	70%	35000	2	279	5473552	695859	4709685	1459717
3km	70%	35000	2	191	4037850	539546	3458032	1039015
3km	70%	35000	2	261	4855993	647338	4155441	1403149
3km	70%	35000	2	240	4752868	716668	3989789	1231663
3km	70%	35000	2	216	4427029	591271	3809058	1196965
3km	70%	35000	2	313	5752592	810499	4881214	1527071
3km	70%	35000	2	263	4593017	603632	3930612	1215725
3km	70%	35000	2	278	4981897	702396	4230248	1330249
3km	70%	35000	2	218	5115140	748620	4304550	1431343
3km	70%	35000	2	278	5987051	746903	5190728	1616069
3km	70%	35000	2	437	5439875	696602	4678196	1353717
3km	70%	35000	2	341	5850507	757181	5018889	1533590
3km	70%	35000	2	296	4692563	628399	4016551	1130119
3km	70%	35000	2	211	4749035	639054	4047066	1193892
3km	70%	35000	2	503	7296236	807329	6411022	1690678
3km	70%	35000	2	300	6003288	736191	5210965	1548996
3km	70%	35000	2	332	6236647	776381	5390640	1744748
3km	70%	35000	2	246	4439135	605204	3787867	1106991
3km	70%	35000	2	293	5978711	695501	5237173	1530537
3km	70%	35000	2	210	5280408	706144	4520304	1309956
3km	70%	35000	2	299	4866036	700185	4111575	1361554
3km	70%	35000	2	210	4603411	618253	3949419	1134796
3km	70%	35000	2	315	5579600	735980	4795902	1358037
3km	70%	35000	2	294	5547143	680781	4801168	1400734
3km	70%	35000	2	309	5691515	702170	4939860	1568378
3km	70%	35000	2	303	4970974	578005	4313732	1337400
3km	70%	35000	2	242	4483545	594856	3827027	1157824
3km	70%	35000	2	365	6169215	819940	5285285	1508097
3km	70%	35000	2	255	5260862	647698	4559910	1247023
3km	70%	35000	2	370	5836497	676741	5108153	1434962
3km	70%	35000	2	320	5082855	719575	4305095	1303592
3km	70%	35000	2	462	4323673	564759	3714632	1029589
3km	70%	35000	2	275	6040912	742385	5220124	1525947
3km	70%	35000	2	415	6033066	663036	5287312	1384800
3km	70%	35000	2	292	4858789	633568	4171062	1189823
3km	70%	35000	2	328	6497249	701408	5720998	1589093
3km	70%	35000	2	268	5716704	715150	4945800	1680937
3km	70%	35000	2	176	4739477	582924	4108235	1145093
3km	70%	35000	2	414	6572686	798111	5679824	1670338
3km	70%	35000	2	314	6804845	833805	5897427	1666213
3km	70%	35000	2	261	3993813	584853	3385580	1099330
3km	70%	35000	2	244	5047151	686970	4295328	1379317
3km	70%	35000	2	215	4938476	682222	4203113	1270015
3km	70%	35000	2	306	4491076	663319	3772624	1214455
3km	70%	35000	2	281	4280118	604522	3594979	1114218
3km	70%	35000	2	253	4728104	616113	4074002	1218202
3km	70%	35000	2	188	4153651	578292	3545857	1041750
3km	70%	35000	2	188	4780563	656829	4076177	1170036
3km	70%	35000	2	253	6057765	864765	5128245	1642323
3km	70%	35000	2	290	5360924	780450	4515680	1635202
3km	70%	35000	2	385	6009995	763317	5176965	1492140
3km	70%	35000	2	276	4872761	646902	4174656	1207062
3km	70%	35000	2	329	5612965	817486	4745377	1388052
3km	70%	35000	2	243	6516328	806729	5628701	1728805
3km	70%	35000	2	233	4992913	710469	4222090	1331051
3km	70%	35000	2	189	4309064	584685	3683873	1105598
3km	70%	35000	2	319	5490017	641236	4793321	1418912
3km	70%	35000	2	298	6464689	781176	5611620	1407409
3km	70%	35000	2	283	4862237	690320	4088814	1511551
3km	70%	35000	2	241	4445989	611444	3772492	1173325
3km	70%	35000	2	337	6174269	765578	5357872	1352197
3km	70%	35000	2	335	5825168	812111	4932659	1605577
3km	70%	35000	2	337	5830512	725088	5032214	1576198
3km	70%	35000	2	257	4116309	553959	3518193	1129723
3km	70%	35000	2	276	5827424	690673	5066838	1360756
3km	70%	35000	2	376	5902501	748643	5090440	1574058
3km	70%	35000	2	277	4444686	619749	3783971	1109044
3km	70%	35000	2	284	4560107	652572	3835972	1169317
3km	70%	35000	2	196	4421055	620849	3761606	1147028
3km	70%	35000	2	369	6684203	712958	5908002	1577192
3km	70%	35000	2	342	4868661	616137	4196701	1189788
3km	70%	35000	2	174	4554045	640863	3833999	1082726
3km	70%	35000	2	344	5386667	759057	4576293	1468224
3km	70%	35000	2	219	4415118	571861	3798626	1118777
3km	70%	35000	2	298	6256692	765923	5426792	1543943
3km	70%	35000	2	292	5483126	657430	4741535	1386147
3km	70%	35000	2	221	4620826	629568	3948474	1197022
3km	70%	35000	2	292	4741941	642026	4036477	1283115
3km	70%	35000	2	393	6399151	775582	5573365	1487371
3km	70%	35000	2	254	4832411	615139	4179640	1081051
3km	70%	35000	2	239	5497387	697417	4745556	1521800
3km	70%	35000	2	236	4788991	636219	4104755	1245585
3km	70%	35000	2	231	4801932	649435	4118463	1174332
3km	70%	35000	2	295	5396144	657300	4678449	1537617
3km	70%	35000	2	295	4220278	598405	3561437	1139436
3km	70%	35000	2	273	4562279	649294	3845492	1288760
3km	70%	35000	2	277	5209690	763147	4407381	1332756
3km	70%	35000	2	227	4530267	611387	3860353	1120308
3km	70%	35000	2	310	5619044	732013	4797448	1434536
3km	70%	35000	2	264	5825668	683088	5074042	1438527
3km	70%	35000	2	257	4780932	688116	4048824	1331578
3km	70%	35000	2	281	4816211	658690	4083691	1315226
3km	70%	35000	2	266	4317224	608058	3647375	1125910
3km	70%	35000	2	291	3917154	525254	3346297	1119661
3km	70%	35000	2	328	5048577	704982	4291945	1368017
3km	70%	35000	2	292	4502291	558124	3916383	1224280
3km	70%	35000	2	319	4734709	661295	4018883	1098329
3km	70%	35000	2	293	6505325	863422	5555360	1678185
3km	70%	35000	2	225	4278163	596051	3637782	1154113
3km	70%	35000	2	314	5279926	725370	4475898	1273559
3km	70%	35000	2	259	4985148	699802	4229329	1337462
3km	70%	35000	2	336	6033387	732619	5220097	1339618
3km	70%	35000	2	250	6299062	721709	5469741	1582666
3km	70%	35000	2	305	5703703	730647	4895152	1376544
3km	70%	35000	2	248	6601950	785192	5751588	1645032
3km	70%	35000	2	217	4650815	593602	4015243	1159664
3km	70%	35000	2	355	4594202	632647	3924412	1196587
3km	70%	35000	2	249	4516140	641269	3814246	1300701
3km	70%	35000	2	256	4636570	622310	3951381	1201206
3km	70%	35000	2	221	3787934	551072	3189249	1069019
3km	70%	35000	2	335	6379546	815217	5504239	1681720
3km	70%	35000	2	251	4342963	589072	3705379	1212431
3km	70%	35000	2	310	4446754	608767	3776914	1133717
3km	70%	35000	2	299	5794480	714360	5038001	1568203
3km	70%	35000	2	264	4254071	571102	3628299	1091222
3km	70%	35000	2	345	5059465	685495	4305830	1450638
3km	70%	35000	2	310	6435650	753051	5601750	1482229
3km	70%	35000	2	335	6483336	866589	5581541	1560988
3km	70%	35000	2	270	4329471	570025	3698097	1179794
3km	70%	35000	2	429	5480542	630185	4810088	1289930
3km	70%	35000	2	345	5973374	750374	5137502	1398485
3km	70%	35000	2	297	5251508	656346	4546514	1521764
3km	70%	35000	2	356	5348315	648510	4652155	1415736
3km	70%	35000	2	299	6092942	741599	5292591	1472072
3km	70%	35000	2	329	5547976	729062	4765598	1429342
3km	70%	35000	2	288	4763741	649811	4067737	1212438
3km	70%	35000	2	399	7445430	874168	6460483	1901544
3km	70%	35000	2	260	5783618	747996	4978192	1469744
3km	70%	35000	2	214	5550984	745230	4755270	1491602
3km	70%	35000	2	211	4917506	683648	4169703	1234897
3km	70%	35000	2	183	5278252	621819	4621339	1269096
3km	70%	35000	2	403	5413128	654427	4703576	1310289
3km	70%	35000	2	197	4731167	646265	4035295	1244301
3km	70%	35000	2	298	6859176	847887	5940411	1823163
3km	70%	35000	2	289	4760129	617195	4072554	1139378
3km	70%	35000	2	168	3839996	546242	3265555	981612
3km	70%	35000	2	239	5278286	684478	4539356	1292827
3km	70%	35000	2	209	4883880	736664	4092644	1340777
3km	70%	35000	2	341	6344177	733142	5562105	1650845
3km	70%	35000	2	326	6574509	798373	5722748	1531860
3km	70%	35000	2	383	6445315	751573	5631823	1739579
3km	70%	35000	2	246	4738485	644728	4001337	1151636
3km	70%	35000	2	188	4312721	623156	3631724	1355621
3km	70%	35000	2	310	5242242	702678	4487888	1309369
3km	70%	35000	2	202	4459043	608465	3814053	1164585
3km	70%	35000	2	329	5430927	728759	4623600	1592702
3km	70%	35000	2	311	5508313	694573	4735766	1516436
3km	70%	35000	2	220	3842917	542614	3262613	1040137
3km	70%	35000	2	339	6037411	714484	5240794	1458117
3km	70%	35000	2	266	6039908	730889	5272672	1685666
3km	70%	35000	2	294	5483185	716439	4690288	1313306
3km	70%	35000	2	267	6247938	736656	5419704	1639464
3km	70%	35000	2	327	5254692	724486	4479017	1376298
3km	70%	35000	2	409	5564809	739949	4759088	1548029
3km	70%	35000	2	353	3998832	553518	3357778	1048459
3km	70%	35000	2	248	5160416	615958	4460608	1348678
3km	70%	35000	2	297	5290153	697174	4542622	1256273
3km	70%	35000	2	258	6587958	844163	5697148	1575260
3km	70%	35000	2	275	5934841	678271	5196879	1439305
3km	70%	35000	2	177	4479886	641610	3799679	1149785
3km	70%	35000	2	241	5477925	673970	4767527	1320130
3km	70%	35000	2	412	5151844	693748	4408802	1370052
3km	70%	35000	2	422	7002325	861613	6067779	2021669
3km	70%	35000	2	250	5271932	720570	4489248	1243351
3km	70%	35000	2	300	4238859	611318	3594890	1094021
3km	70%	35000	2	222	5287140	649072	4597552	1372869
3km	70%	35000	2	319	5683204	685279	4951387	1493943
3km	70%	35000	2	293	5911265	738255	5117359	1560452
3km	70%	35000	2	220	4923352	709229	4165997	1325840
3km	70%	35000	2	395	6786934	772158	5935593	1584022
3km	70%	35000	2	230	4491982	602930	3836962	1106845
3km	70%	35000	2	287	5888156	811459	5026764	1459457
3km	70%	35000	2	228	4525618	599309	3877975	1241708
3km	70%	35000	2	324	5310515	699417	4553975	1460708
3km	70%	35000	2	240	6238046	769558	5416153	1460429
3km	70%	35000	2	239	4641940	640389	3960053	1145298
3km	70%	35000	2	213	4869471	721310	4090803	1374902
3km	70%	35000	2	278	6100276	775705	5259106	1446286
3km	70%	35000	2	256	5121098	680779	4354965	1400091
3km	70%	35000	2	210	4394752	590175	3767339	1061692
3km	70%	35000	2	209	4419160	639413	3724544	1046476
3km	70%	35000	2	226	5071516	669504	4349547	1388789
3km	70%	35000	2	223	5050351	715236	4280289	1287434
3km	70%	35000	2	266	4938691	695480	4190527	1300456
3km	70%	35000	2	251	4404779	628132	3724090	1321262
3km	70%	35000	2	275	4623417	643784	3931275	1317563
3km	70%	35000	2	269	6113900	749371	5299131	1367354
3km	70%	35000	2	289	5909518	722727	5128237	1481795
3km	70%	35000	2	228	5107318	684921	4361579	1257966
3km	70%	35000	2	267	4635165	646272	3933921	1205826
3km	70%	35000	2	284	5028631	657195	4320619	1437475
3km	70%	35000	2	238	4474244	629950	3815539	1092732
3km	70%	35000	2	197	5486117	746284	4685448	1273143
3km	70%	35000	2	481	4089751	621899	3407899	1174554
3km	70%	35000	2	346	4948644	672151	4198994	1295458
3km	70%	35000	2	212	4737706	661505	4017678	1230836
3km	70%	35000	2	282	5271652	718096	4478166	1408971
3km	70%	35000	2	261	5105707	702219	4348687	1286160
3km	70%	35000	2	439	5327778	687437	4563647	1355180
3km	70%	35000	2	376	6242161	718966	5470856	1547331
3km	70%	35000	2	237	4107385	562926	3503699	1096065
3km	70%	35000	2	329	6041329	756567	5204751	1495992
3km	70%	35000	2	246	4387117	616063	3736622	1119195
3km	70%	35000	2	327	5944237	730784	5150481	1597145
3km	70%	35000	2	341	6177281	738229	5403381	1436364
3km	70%	35000	2	242	4447898	609744	3791153	1286858
3km	70%	35000	2	229	5006218	684297	4256118	1193117
3km	70%	35000	2	246	5507341	666242	4780471	1330981
3km	70%	35000	2	314	4470552	619648	3762277	1193764
3km	70%	35000	2	240	4346742	614556	3696232	1115572
3km	70%	35000	2	243	5569700	734511	4752450	1422795
3km	70%	35000	2	357	4912875	629718	4248153	1274172
3km	70%	35000	2	271	6475344	835828	5563457	1530950
3km	70%	35000	2	355	5503861	669171	4777532	1306766
3km	70%	35000	2	309	3810656	546920	3227195	978977
3km	70%	35000	2	202	4551188	629123	3857816	1124536
3km	70%	35000	2	219	4936534	659899	4224993	1210190
3km	70%	35000	2	211	4492994	607634	3843371	1095979
3km	70%	35000	2	369	7652619	901168	6669152	2028583
3km	70%	35000	2	192	4605611	655299	3904937	1087143
3km	70%	35000	2	290	6531352	755786	5691627	1510422
3km	70%	35000	2	354	5113808	684287	4380434	1316791
3km	70%	35000	2	233	5987198	716271	5212389	1601101
3km	70%	35000	2	258	5947915	748229	5129334	1597122
3km	70%	35000	2	258	5420331	669167	4701460	1275376
3km	70%	35000	2	193	4661329	621042	3983597	1230706
3km	70%	35000	2	298	6453976	805019	5583560	1631843
3km	70%	35000	2	241	4088283	559283	3477935	1059303
3km	70%	35000	2	218	4490582	591886	3844994	1245801
3km	70%	35000	2	250	4990392	634673	4307913	1262646
3km	70%	35000	2	243	5724249	767873	4874328	1410456
3km	70%	35000	2	273	5555725	740941	4758153	1495061
3km	70%	35000	2	308	6753347	817077	5882676	1805324
3km	70%	35000	2	330	5399979	720226	4603726	1594226
3km	70%	35000	2	337	5500943	774776	4643878	1453703
3km	70%	35000	2	342	5879255	750927	5065272	1408574
3km	70%	35000	2	251	4994761	686025	4264576	1216197
3km	70%	35000	2	236	4747882	655092	4027297	1268703
3km	70%	35000	2	289	5541942	675933	4812895	1287501
3km	70%	35000	2	206	6007205	687381	5244254	1423032
3km	70%	35000	2	273	5912335	700722	5172835	1393315
3km	70%	35000	2	221	4721869	618203	4040777	1226953
3km	70%	35000	2	230	4789866	635252	4077865	1163986
3km	70%	35000	2	354	4890352	666238	4177327	1361933
3km	70%	35000	2	272	4698080	662460	3997717	1196075
3km	70%	35000	2	256	5164850	647207	4446398	1306007
3km	70%	35000	2	223	5873301	790500	4990913	1529401
3km	70%	35000	2	253	4506215	564385	3899753	1074328
3km	70%	35000	2	304	4943316	658405	4214117	1289533
3km	70%	35000	2	306	5055269	722165	4281112	1384159
3km	70%	35000	2	494	5658995	637224	4952876	1438164
3km	70%	35000	2	369	7521519	898716	6547906	2059975
3km	70%	35000	2	243	4364387	649459	3656778	1214314
3km	70%	35000	2	249	3465250	505958	2928504	897767
3km	70%	35000	2	255	6534208	790615	5666416	1707060
3km	70%	35000	2	336	6987016	837282	6073139	1607093
3km	70%	35000	2	326	4718391	652753	4012135	1423586
3km	70%	35000	2	315	5173131	648163	4483718	1390272
3km	70%	35000	2	302	5107886	694623	4346262	1532897
3km	70%	35000	2	252	4500643	600253	3859840	1171155
3km	70%	35000	2	339	4870465	666199	4166072	1230738
3km	70%	35000	2	284	4824753	687970	4092046	1397786
3km	70%	35000	2	366	4443591	573210	3811781	1095747
3km	70%	35000	2	240	3758332	535256	3186217	1023854
3km	70%	35000	2	246	5577970	726952	4789657	1427710
3km	70%	35000	2	231	4457385	591987	3786080	1117383
3km	70%	35000	2	273	5067327	651997	4363006	1376316
3km	70%	35000	2	268	4983448	632515	4300566	1197240
3km	70%	35000	2	230	4376391	597329	3714771	1172141
3km	70%	35000	2	296	6842383	773332	5988948	1613648
3km	70%	35000	2	271	5138152	733393	4350727	1297636
3km	70%	35000	2	293	4860487	665912	4143732	1267637
3km	70%	35000	2	232	5769769	691997	5010851	1570395
3km	70%	35000	2	267	4624101	606955	3963354	1089224
3km	70%	35000	2	389	5139340	711844	4378426	1428668
3km	70%	35000	2	375	6866725	835444	5981665	1581244
3km	70%	35000	2	361	5153199	703162	4353066	1410898
3km	70%	35000	2	325	4967170	654488	4260565	1295399
3km	70%	35000	2	262	4754028	640342	4036330	1268126
3km	70%	35000	2	255	5051510	648378	4355879	1283995
3km	70%	35000	2	242	7118263	844108	6167710	1899334
3km	70%	35000	2	284	5599810	698017	4852179	1292803
3km	70%	35000	2	259	4987554	690164	4238641	1289763
3km	70%	35000	2	310	5239812	723486	4472504	1326232
3km	70%	35000	2	239	5127945	675798	4401229	1440321
3km	70%	35000	2	279	4426948	597521	3790529	1202576
3km	70%	35000	2	319	5217506	682014	4470599	1201369
3km	70%	35000	2	297	6522495	791288	5676657	1709639
3km	70%	35000	2	216	4840171	674649	4118216	1200569
3km	70%	35000	2	221	4447087	626621	3778045	1207259
3km	70%	35000	2	189	4714457	618535	4036092	1099769
3km	70%	35000	2	230	4820800	686172	4052049	1223146
3km	70%	35000	2	233	5031859	687059	4297136	1171546
3km	70%	35000	2	456	6059640	809545	5181560	1525517
3km	70%	35000	2	205	4557718	660172	3844315	1330363
3km	70%	35000	2	275	4988065	673735	4267962	1252736
3km	70%	35000	2	257	4009704	568250	3401295	1171021
3km	70%	35000	2	331	5795094	772904	4958818	1459393
3km	70%	35000	2	312	4973177	717534	4211885	1242386
3km	70%	35000	2	238	5430835	712860	4667505	1532996
3km	70%	35000	2	263	4261464	573102	3644387	1007762
3km	70%	35000	2	332	5202399	696956	4435082	1295129
3km	70%	35000	2	263	5339118	722463	4547854	1540255
3km	70%	35000	2	231	3985689	540173	3398799	1040671
3km	70%	35000	2	194	4637148	616616	3960530	1158794
3km	70%	35000	2	268	4789541	636584	4115591	1095359
3km	70%	35000	2	228	4797382	692228	4047263	1278979
3km	70%	35000	2	240	4561248	598530	3920940	1111454
3km	70%	35000	2	250	5356180	681877	4603123	1394332
3km	70%	35000	2	332	5194372	593031	4553884	1174347
3km	70%	35000	2	213	4258254	591276	3628525	1124354
3km	70%	35000	2	204	3915190	543970	3323476	1054689
3km	70%	35000	2	328	5038095	650323	4334613	1354273
3km	70%	35000	2	197	4671826	637236	3992499	1037359
3km	70%	35000	2	280	6158486	805370	5274019	1476836
3km	70%	35000	2	246	4816239	649972	4102014	1205910
3km	70%	35000	2	337	6197147	740202	5404838	1500729
3km	70%	35000	2	397	6454694	784441	5581697	1604343
3km	70%	35000	2	251	5448536	657568	4736900	1403602
3km	70%	35000	2	266	4999509	662685	4265049	1257358
3km	70%	35000	2	295	4836148	642863	4133095	1184352
3km	70%	35000	2	258	5009435	671281	4249762	1148525
3km	70%	35000	2	449	6397532	786012	5545999	1481098
3km	70%	35000	2	351	4648147	562491	4049088	1134978
3km	70%	35000	2	216	5558981	773386	4716290	1447561
3km	70%	35000	2	290	5469023	740072	4659362	1363452
3km	70%	35000	2	301	5076629	628617	4402168	1185396
3km	70%	35000	2	258	6361564	757494	5547070	1530904
3km	70%	35000	2	220	4442968	615049	3778466	1094433
3km	70%	35000	2	201	4549226	631600	3862111	1174472
3km	70%	35000	2	182	4750663	634833	4076237	1092696
3km	70%	35000	2	378	4980313	691538	4239285	1240323
3km	70%	35000	2	249	6441898	754651	5613721	1516717
3km	70%	35000	2	285	4187902	600297	3540374	1085229
3km	70%	35000	2	288	5479646	708712	4712817	1434505
3km	70%	35000	2	279	4633566	642225	3949896	1166233
3km	70%	35000	2	248	4653221	591794	4028592	1067403
3km	70%	35000	2	297	5965579	772154	5152957	1576915
3km	70%	35000	2	269	4995179	650550	4287554	1223575
3km	70%	35000	2	195	4128392	572820	3497670	1090523
3km	70%	35000	2	306	4464901	646561	3762153	1303917
3km	70%	35000	2	291	4249981	559108	3637279	1126025
3km	70%	35000	2	280	5247725	653516	4553642	1360055
3km	70%	35000	2	277	5189848	685025	4452648	1372129
3km	70%	35000	2	271	6486042	783749	5629875	1570261
3km	70%	35000	2	194	4767391	669440	4055726	1148024
3km	70%	35000	2	249	4524689	616655	3839931	1366836
3km	70%	35000	2	248	4282752	575259	3660727	1093030
3km	70%	35000	2	356	5706104	762547	4874690	1404500
3km	70%	35000	2	279	3971230	534903	3388484	1098726
3km	70%	35000	2	244	5345085	683812	4596562	1257955
3km	70%	35000	2	222	4654360	626293	3981382	1297844
3km	70%	35000	2	218	5081901	669282	4345105	1266513
3km	70%	35000	2	396	4502209	615032	3826634	1120676
3km	70%	35000	2	261	5509311	733933	4720608	1448187
3km	70%	35000	2	229	5673068	709097	4925424	1460915
3km	70%	35000	2	314	4946462	698277	4213191	1226887
3km	70%	35000	2	309	5791760	687752	5037183	1403377
3km	70%	35000	2	209	4704863	649583	3997752	1274087
3km	70%	35000	2	301	6351596	736226	5549104	1463640
3km	70%	35000	2	239	4096194	556146	3472082	1099155
3km	70%	35000	2	291	4912433	687831	4166401	1204727
3km	70%	35000	2	244	5975460	735275	5150194	1510254
3km	70%	35000	2	316	4053789	552454	3447610	1135093
3km	70%	35000	2	359	4106518	583445	3462809	1099646
3km	70%	35000	2	259	5006854	627451	4346143	1238092
3km	70%	35000	2	350	4247188	583706	3619457	1199115
3km	70%	35000	2	317	5641156	780683	4809755	1539186
3km	70%	35000	2	292	5037519	656134	4325769	1230292
3km	70%	35000	2	242	4593773	589684	3927865	1175930
3km	70%	35000	2	189	4466502	593017	3822512	1067094
3km	70%	35000	2	249	5039966	697131	4266606	1195975
3km	70%	35000	2	275	4287631	621202	3609559	1127410
3km	70%	35000	2	294	6878863	821038	5970760	1638170
3km	70%	35000	2	253	5042243	735570	4259067	1272075
3km	70%	35000	2	373	4833514	639118	4155679	1165600
3km	70%	35000	2	415	5428653	700501	4660444	1411755
3km	70%	35000	2	298	5356406	706405	4586332	1359416
3km	70%	35000	2	215	4074367	544595	3474424	1042087
3km	70%	35000	2	172	3506950	543162	2923727	897889
3km	70%	35000	2	238	4288032	637364	3578765	1177773
3km	70%	35000	2	318	5017021	691661	4268590	1242255
3km	70%	35000	2	221	4806753	690409	4067561	1263305
3km	70%	35000	2	195	4951641	706217	4188179	1268927
3km	70%	35000	2	306	5489269	729898	4705184	1333192
3km	70%	35000	2	290	4967603	663960	4247695	1185255
3km	70%	35000	2	294	4923230	695955	4184186	1359632
3km	70%	35000	2	271	5507927	685068	4747382	1596338
3km	70%	35000	2	365	6739610	790301	5859866	1686518
3km	70%	35000	2	301	6487966	843511	5593039	1845666
3km	70%	35000	2	323	4395989	609277	3730244	1185758
3km	70%	35000	2	208	3429197	483750	2887355	873580
3km	70%	35000	2	222	4521436	627377	3845793	1205141
3km	70%	35000	2	207	4977590	654236	4253490	1268615
3km	70%	35000	2	300	5394927	665554	4684957	1401355
3km	70%	35000	2	234	4753216	651486	4035423	1134384
3km	70%	35000	2	217	5391414	684628	4630814	1245518
3km	70%	35000	2	266	5238920	672067	4494242	1351352
3km	70%	35000	2	261	4920226	637803	4233281	1310270
3km	70%	35000	2	249	4880688	613379	4224458	1168588
3km	70%	35000	2	236	4395531	595810	3756389	1071978
3km	70%	35000	2	379	6229132	764192	5405290	1538112
3km	70%	35000	2	307	5542193	795932	4685966	1609174
3km	70%	35000	2	282	4930469	642853	4240856	1279915
3km	70%	35000	2	289	5408806	658340	4702265	1346653
3km	70%	35000	2	231	4342264	605864	3676894	1117531
3km	70%	35000	2	246	5215777	715637	4452409	1402194
3km	70%	35000	2	220	4384035	588796	3727394	1114468
3km	70%	35000	2	409	5892033	847485	4962798	1482099
3km	70%	35000	2	279	4863109	668554	4161875	1132448
3km	70%	35000	2	335	7160278	843009	6270692	1651806
3km	70%	35000	2	305	5409616	657706	4681048	1358351
3km	70%	35000	2	286	4858690	674274	4110308	1239562
3km	70%	35000	2	224	4510942	590474	3861756	1289219
3km	70%	35000	2	274	5042226	714965	4269416	1251801
3km	70%	35000	2	326	5542259	756109	4723969	1495332
3km	70%	35000	2	190	3505540	517188	2959754	983122
3km	70%	35000	2	236	4042640	543051	3460550	985349
3km	70%	35000	2	201	4390411	617314	3739545	1164527
3km	70%	35000	2	240	4468789	679470	3741156	1321822
3km	70%	35000	2	284	4683818	651481	3973595	1211088
3km	70%	35000	2	286	4808532	658379	4098558	1296264
3km	70%	35000	2	207	6724348	856898	5759850	1747548
3km	70%	35000	2	245	5068934	651547	4369707	1402770
3km	70%	35000	2	262	4943020	701204	4194964	1250157
3km	70%	35000	2	460	7031838	810462	6155163	1797073
3km	70%	35000	2	319	5759737	723463	4980117	1449834
3km	70%	35000	2	243	4751437	633352	4083316	1088837
3km	70%	35000	2	277	4691436	626254	4021852	1109362
3km	70%	35000	2	349	6608835	804688	5724143	1753987
3km	70%	35000	2	351	5514926	716353	4734060	1555350
3km	70%	35000	2	276	5247526	654470	4529138	1195946
3km	70%	35000	2	258	5007848	690762	4260372	1312401
3km	70%	35000	2	385	6375330	770241	5530880	1643647
3km	70%	35000	2	198	4557550	625972	3877007	1153170
3km	70%	35000	2	221	4173167	578566	3536830	1070566
3km	70%	35000	2	246	5041065	686957	4283812	1282158
3km	70%	35000	2	303	4254386	582314	3615316	1076934
3km	70%	35000	2	292	5183964	652164	4485534	1254042
3km	70%	35000	2	247	5056275	685509	4305310	1431145
3km	70%	35000	2	212	4643173	613097	3986871	1148032
3km	70%	35000	2	200	4512609	618514	3847454	1209601
3km	70%	35000	2	264	5375286	718760	4568176	1215174
3km	70%	35000	2	221	5564785	669413	4851254	1422599
3km	70%	35000	2	253	4775809	609224	4114172	1287809
3km	70%	35000	2	317	5424156	725350	4641795	1196578
3km	70%	35000	2	296	4732790	643266	4036114	1116640
3km	70%	35000	2	254	4639626	597169	3954469	1378480
3km	70%	35000	2	320	6262892	748222	5456146	1520877
3km	70%	35000	2	224	6306549	785390	5472352	1680184
3km	70%	35000	2	280	5031157	631298	4333826	1250183
3km	70%	35000	2	337	6497739	718190	5714839	1533077
3km	70%	35000	2	203	5381976	753713	4567503	1236106
3km	70%	35000	2	300	5043322	613211	4355327	1183661
3km	70%	35000	2	293	5753476	771800	4901382	1615310
3km	70%	35000	2	362	5299979	692227	4552338	1399517
3km	70%	35000	2	297	5378754	643679	4696497	1303216
3km	70%	35000	2	322	4324201	586868	3696157	1085505
3km	70%	35000	2	300	5175812	696693	4432855	1235901
3km	70%	35000	2	307	6535337	776949	5710451	1431626
3km	70%	35000	2	302	5697953	660562	4993720	1375186
3km	70%	35000	2	330	4759397	616807	4092135	1160112
3km	70%	35000	2	302	5610746	672276	4891394	1491380
3km	70%	35000	2	473	5197310	656468	4491992	1359851
3km	70%	35000	2	209	3807653	566686	3187678	1103415
3km	70%	35000	2	250	4364770	649749	3665356	1218438
3km	70%	35000	2	272	5197424	734749	4417091	1438262
3km	70%	35000	2	354	4770942	645005	4052816	1115967
3km	70%	35000	2	237	4440240	577862	3817015	1200081
3km	70%	35000	2	314	6133393	770537	5306027	1551475
3km	70%	35000	2	394	5063626	651679	4324654	1285633
3km	70%	35000	2	232	4984602	669570	4254744	1358180
3km	70%	35000	2	286	5922283	712250	5148510	1337758
3km	70%	35000	2	248	3993041	532617	3397144	992953
3km	70%	35000	2	258	4393678	620403	3734536	1052366
3km	70%	35000	2	308	6402373	793583	5553114	1593496
3km	70%	35000	2	278	4454492	652947	3757469	1215851
3km	70%	35000	2	351	4507635	654051	3801011	1220234
3km	70%	35000	2	274	4691759	632528	3977684	1362493
3km	70%	35000	2	331	4829851	682062	4095665	1300922
3km	70%	35000	2	324	4538115	649363	3859441	1189374
3km	70%	35000	2	316	6265505	746109	5461051	1474728
3km	70%	35000	2	221	5177891	667953	4459110	1198692
3km	70%	35000	2	234	6603085	881289	5643307	1659372
3km	70%	35000	2	225	5890518	751521	5082925	1510312
3km	70%	35000	2	284	5404762	664988	4666788	1367722
3km	70%	35000	2	185	4703443	670831	3988702	1163728
3km	70%	35000	2	325	5005714	734653	4199206	1294952
3km	70%	35000	2	215	5192947	698325	4414414	1391421
3km	70%	35000	2	312	4219294	586317	3583991	1143168
3km	70%	35000	2	237	5080785	718275	4315549	1248397
3km	70%	35000	2	205	4644005	613350	3979106	1179869
3km	70%	35000	2	326	6155428	757194	5334298	1656281
3km	70%	35000	2	220	5508868	645271	4821617	1269770
3km	70%	35000	2	336	4934365	710500	4128404	1313291
3km	70%	35000	2	198	4751836	620352	4084264	1235771
3km	70%	35000	2	278	5629746	720049	4813951	1483316
3km	70%	35000	2	263	4429514	607095	3783784	1114103
3km	70%	35000	2	245	6011955	691057	5251096	1570542
3km	70%	35000	2	233	4635058	633761	3906307	1192093
3km	70%	35000	2	260	4670884	641781	3933301	1137502
3km	70%	35000	2	255	5094752	673907	4349494	1283334
3km	70%	35000	2	262	4565866	619921	3887094	1089835
3km	70%	35000	2	298	6462485	800593	5613630	1585155
3km	70%	35000	2	237	5784746	670141	5073073	1471255
3km	70%	35000	2	314	4686288	665257	3941125	1319390
3km	70%	35000	2	243	4372384	641069	3675440	1165354
3km	70%	35000	2	288	6470440	750032	5663597	1604107
3km	70%	35000	2	352	4873428	679813	4151882	1235085
3km	70%	35000	2	222	4698290	642847	4004079	1133460
3km	70%	35000	2	431	5449826	704737	4686157	1449374
3km	70%	35000	2	207	4747636	629482	4060373	1172307
3km	70%	35000	2	244	4342774	624168	3676990	1142477
3km	70%	35000	2	214	4718955	636853	4025237	1277441
3km	70%	35000	2	343	4580167	641455	3879179	1253043
3km	70%	35000	2	327	4450335	617979	3806008	1094553
3km	70%	35000	2	278	5267204	699036	4496958	1451880
3km	70%	35000	2	258	5923147	743661	5106160	1315624
3km	70%	35000	2	231	5933579	713888	5119219	1470142
3km	70%	35000	2	231	4564400	626258	3880763	1234549
3km	70%	35000	2	300	6629024	817876	5743813	1564207
3km	70%	35000	2	225	4044570	568504	3432497	1114943
3km	70%	35000	2	290	5320810	614458	4625602	1487606
3km	70%	35000	2	266	5662660	761163	4833262	1586802
3km	70%	35000	2	357	4293246	587492	3661414	1184236
3km	70%	35000	2	283	5643073	670118	4930880	1374608
3km	70%	35000	2	246	4991436	677384	4290979	1185614
3km	70%	35000	2	326	6021054	753318	5199838	1704503
3km	70%	35000	2	289	4490444	579762	3871195	1071412
3km	70%	35000	2	234	4633790	564459	4011584	1130519
3km	70%	35000	2	278	5639109	698847	4866310	1318090
3km	70%	35000	2	276	5437520	673441	4708972	1358499
3km	70%	35000	2	287	5891074	687368	5161292	1426644
3km	70%	35000	2	294	6127683	775104	5301871	1722236
3km	70%	35000	2	269	4138534	577793	3504808	1119411
3km	70%	35000	2	230	4394470	559994	3787373	1140867
3km	70%	35000	2	319	4410219	635868	3729546	1113040
3km	70%	35000	2	292	5355708	669641	4635041	1421286
3km	70%	35000	2	309	5076938	641130	4381533	1384052
3km	70%	35000	2	311	6903190	843319	5998464	1545575
3km	70%	35000	2	365	6944798	861914	5987277	1773140
3km	70%	35000	2	353	6013925	691134	5276413	1426713
3km	70%	35000	2	290	5003743	666558	4287328	1237618
3km	70%	35000	2	236	4137625	593842	3477253	1249372
3km	70%	35000	2	228	5229778	726372	4443794	1359426
3km	70%	35000	2	308	7775780	922471	6781802	1749345
3km	70%	35000	2	326	5920497	725489	5130552	1571800
3km	70%	35000	2	204	5584769	747869	4772391	1343662
3km	70%	35000	2	228	3934572	550024	3335056	1133055
3km	70%	35000	2	359	6781030	823670	5894459	1632947
3km	70%	35000	2	214	5119563	695348	4382318	1219921
3km	70%	35000	2	332	5930194	750429	5105782	1417718
3km	70%	35000	2	348	5581479	754320	4769065	1458802
3km	70%	35000	2	209	5037023	722721	4249411	1492132
3km	70%	35000	2	384	6239085	744159	5439261	1631996
3km	70%	35000	2	220	4401325	611053	3745491	1057162
3km	70%	35000	2	315	5358615	635407	4685077	1404971
3km	70%	35000	2	238	6423462	788470	5570022	1536344
3km	70%	35000	2	270	5390740	746071	4559370	1348474
3km	70%	35000	2	209	4612325	614085	3957023	1128490
3km	70%	35000	2	274	4196071	547245	3577496	1196773
3km	70%	35000	2	297	5995657	797092	5140490	1597017
3km	70%	35000	2	324	6391582	800818	5516887	1705981
3km	70%	35000	2	321	4324070	583311	3681181	1128381
3km	70%	35000	2	276	5252297	625151	4583669	1293453
3km	70%	35000	2	271	5597710	744660	4803653	1265253
3km	70%	35000	2	318	6355070	819978	5459242	1541382
3km	70%	35000	2	328	5299996	713688	4532848	1360027
3km	70%	35000	2	255	3723256	520203	3147294	917524
3km	70%	35000	2	277	6052985	717832	5278312	1410801
3km	70%	35000	2	272	4757608	685985	4038228	1160016
3km	70%	35000	2	305	6534559	774126	5707783	1632779
3km	70%	35000	2	268	5027612	679019	4280711	1318400
3km	70%	35000	2	320	5931839	812694	5039821	1710845
3km	70%	35000	2	252	3991042	566262	3383234	1037721
3km	70%	35000	2	261	4252543	590139	3619486	1241589
3km	70%	35000	2	261	5405593	757422	4572765	1500572
3km	70%	35000	2	237	6920753	870270	5978488	1597012
3km	70%	35000	2	356	6404435	826381	5497277	1773928
3km	70%	35000	2	266	6444912	728393	5670521	1582059
3km	70%	35000	2	256	5089043	668053	4371831	1230646
3km	70%	35000	2	328	4653260	636925	3966220	1235925
3km	70%	35000	2	282	6327183	816909	5436773	1496952
3km	70%	35000	2	297	5405089	634022	4711071	1361264
3km	70%	35000	2	269	4786355	667182	4067856	1245411
3km	70%	35000	2	292	5194891	709848	4398538	1388401
3km	70%	35000	2	312	3979664	557155	3385334	1016482
3km	70%	35000	2	275	5353787	748555	4552004	1253391
3km	70%	35000	2	189	5794060	711124	5033523	1334413
3km	70%	35000	2	329	4809313	641915	4102311	1394978
3km	70%	35000	2	269	5212875	711903	4408052	1472372
3km	70%	35000	2	327	5148129	683319	4419589	1361413
3km	70%	35000	2	272	6422480	805405	5540312	1766442
3km	70%	35000	2	297	4167878	563484	3563977	1121610
3km	70%	35000	2	291	4633039	604152	3982817	1188313
3km	70%	35000	2	282	5057590	732460	4267379	1381857
3km	70%	35000	2	331	4937708	593126	4317508	1154085
3km	70%	35000	2	306	5516098	683131	4752426	1424197
3km	70%	35000	2	206	4834823	653521	4143163	1264850
3km	70%	35000	2	220	4251970	589226	3626072	1068593
3km	70%	35000	2	261	3846780	507620	3283187	1116548
3km	70%	35000	2	301	6686534	810006	5831391	1663440
3km	70%	35000	2	220	4617706	616632	3957180	1106759
3km	70%	35000	2	258	4485465	627604	3793565	1177779
3km	70%	35000	2	257	6022252	743353	5223639	1373188
3km	70%	35000	2	335	5190986	661878	4470004	1306127
3km	70%	35000	2	362	4989374	707167	4223725	1395373
3km	70%	35000	2	261	6530319	832838	5643182	1420082
3km	70%	35000	2	519	6918562	817006	6003724	1936567
3km	70%	35000	2	324	5438201	594818	4795889	1319694
3km	70%	35000	2	238	5683329	703528	4926163	1349478
3km	70%	35000	2	277	6072008	745452	5235798	1549260
3km	70%	35000	2	318	4903976	635340	4225774	1196936
3km	70%	35000	2	241	6018465	744402	5212869	1320011
3km	70%	35000	2	285	6413458	818904	5526437	1903281
3km	70%	35000	2	198	4273263	625422	3586230	1202709
3km	70%	35000	2	362	4110763	575940	3486666	1095955
3km	70%	35000	2	328	5889282	742651	5079312	1559972
3km	70%	35000	2	227	5018679	640310	4305550	1274777
3km	70%	35000	2	246	4871569	623173	4190780	1092779
3km	70%	35000	2	259	5870296	702813	5076929	1432528
3km	70%	35000	2	334	6369281	742445	5574805	1453553
3km	70%	35000	2	181	5222428	693352	4476874	1385349
3km	70%	35000	2	322	5830044	675859	5084358	1401726
3km	70%	35000	2	225	5174929	709396	4403551	1232052
3km	70%	35000	2	200	4523206	603116	3839084	1338212
3km	70%	35000	2	305	5658496	698528	4916630	1486287
3km	70%	35000	2	253	5362955	674913	4619475	1420081
3km	70%	35000	2	238	5642226	723882	4843498	1446691
3km	70%	35000	2	273	6154857	815793	5284972	1600738
3km	70%	35000	2	297	5016003	678350	4282925	1417643
3km	70%	35000	2	260	5979941	702366	5176910	1494241
3km	70%	35000	2	307	6043379	751015	5244146	1592605
3km	70%	35000	2	192	4576099	634764	3903718	1152365
3km	70%	35000	2	322	5898520	713553	5125493	1459631
3km	70%	35000	2	262	5666344	712133	4896543	1350467
3km	70%	35000	2	243	4663557	650834	3957795	1207366
3km	70%	35000	2	234	4009644	576969	3387857	1072437
3km	70%	35000	2	422	6517054	750712	5702830	1699071
3km	70%	35000	2	329	5538127	684931	4795742	1450876
3km	70%	35000	2	225	6214934	787693	5349646	1354095
3km	70%	35000	2	355	6659765	803025	5807699	1652432
3km	70%	35000	2	194	4575176	611840	3900435	1177643
3km	70%	35000	2	254	4429199	613048	3746378	1081581
3km	70%	35000	2	189	3436944	510002	2902780	915938
3km	70%	35000	2	268	4728520	634852	4010967	1257920
3km	70%	35000	2	215	4258104	566439	3642290	1024711
3km	70%	35000	2	452	6590749	778377	5763026	1439680
3km	70%	35000	2	261	4414035	596784	3776642	1112666
3km	70%	35000	2	313	5828137	772876	5006467	1412487
3km	70%	35000	2	312	6748409	818358	5865181	1652539
3km	70%	35000	2	328	6701251	828305	5760133	1625190
3km	70%	35000	2	265	4925335	614764	4257762	1255880
3km	70%	35000	2	353	3933142	526564	3338379	983808
3km	70%	35000	2	299	4630244	605053	3967903	1177478
3km	70%	35000	2	298	5153168	657481	4425327	1323675
3km	70%	35000	2	403	5355430	720454	4596726	1318081
3km	70%	35000	2	223	4839740	627443	4158195	1270667
3km	70%	35000	2	248	5291281	749736	4497460	1475112
3km	70%	35000	2	262	5531624	755780	4709507	1475582
3km	70%	35000	2	333	6442197	754350	5612623	1594585
3km	70%	35000	2	315	4285558	574289	3658551	1203290
3km	70%	35000	2	243	6009213	695950	5246179	1409344
3km	70%	35000	2	230	5761910	691562	5028399	1352486
3km	70%	35000	2	287	4764131	634470	4081871	1128496
3km	70%	35000	2	291	4639756	648516	3918743	1165737
3km	70%	35000	2	253	4974864	672102	4231702	1265066
3km	70%	35000	2	224	4961125	699787	4205609	1406331
3km	70%	35000	2	287	5856953	707253	5077815	1536065
3km	70%	35000	2	282	5123811	694053	4352731	1325722
3km	70%	35000	2	302	4709071	604985	4064435	1261895
3km	70%	35000	2	301	5147860	724395	4392646	1241996
3km	70%	35000	2	280	6652642	782764	5767088	1587825
3km	70%	35000	2	244	4729855	631972	4038358	1247208
3km	70%	35000	2	245	5549712	691413	4797566	1393222
3km	70%	35000	2	219	4120936	555084	3521911	1039464
3km	70%	35000	2	262	6633979	770811	5822212	1608278
3km	70%	35000	2	252	6356823	855519	5438313	1740821
3km	70%	35000	2	281	6428796	785774	5604366	1598518
3km	70%	35000	2	299	4721100	659943	4017582	1232782
3km	70%	35000	2	205	5598445	718924	4817666	1263972
3km	70%	35000	2	295	4787603	637649	4120422	1144894
3km	70%	35000	2	372	7025000	829090	6126527	1741153
3km	70%	35000	2	298	4879341	654050	4182084	1243214
3km	70%	35000	2	250	5602130	749938	4794053	1433255
3km	70%	35000	2	302	6261704	812129	5393450	1735619
3km	70%	35000	2	477	6026594	685050	5295463	1433373
3km	70%	35000	2	401	5441923	788717	4591069	1663040
3km	70%	35000	2	230	5385472	698216	4634522	1383295
3km	70%	35000	2	211	4779079	666085	4043694	1235594
3km	70%	35000	2	331	5500893	758376	4687141	1478814
3km	70%	35000	2	263	4656126	616302	3998192	1180332
3km	70%	35000	2	229	4861372	693445	4109785	1228980
3km	70%	35000	2	393	5953759	751155	5134533	1564257
3km	70%	35000	2	196	4363618	599642	3705750	1361519
3km	70%	35000	2	232	4426423	610904	3769691	1264878
3km	70%	35000	2	331	4631308	675835	3898544	1192717
3km	70%	35000	2	203	4213836	587327	3590275	1124150
3km	70%	35000	2	315	5646084	734946	4852923	1379440
3km	70%	35000	2	215	4122740	596723	3492768	1130084
3km	70%	35000	2	316	4432662	596091	3779103	1165753
3km	70%	35000	2	431	4693089	670756	3956900	1370830
3km	70%	35000	2	268	4981476	683999	4246973	1249467
3km	70%	35000	2	453	5098365	697646	4316247	1472479
3km	70%	35000	2	259	4043410	560120	3449888	971334
3km	70%	35000	2	260	4275474	543765	3691641	1160291
3km	70%	35000	2	316	6521668	742245	5683114	1559909
3km	70%	35000	2	252	4337372	578116	3715304	1061613
3km	70%	35000	2	286	4119162	561210	3510795	969893
3km	70%	35000	2	288	5367820	645424	4686417	1260406
3km	70%	35000	2	291	6789918	794603	5945410	1739955
3km	70%	35000	2	221	4778105	636757	4092807	1142195
3km	70%	35000	2	351	6793617	845649	5886018	1630116
3km	70%	35000	2	360	6272429	784136	5415447	1602540
3km	70%	35000	2	274	5030269	688920	4290380	1361671
3km	70%	35000	2	237	5236048	729858	4451184	1340862
3km	70%	35000	2	415	4663402	651954	3949735	1239356
3km	70%	35000	2	298	5929619	675899	5201603	1453314
3km	70%	35000	2	311	6650133	841048	5736243	1693450
3km	70%	35000	2	316	6699196	802714	5837595	1572381
3km	70%	35000	2	314	5852172	805284	4997494	1512366
3km	70%	35000	2	265	4056551	532397	3466728	1059432
3km	70%	35000	2	239	4720589	660122	4000169	1288349
3km	70%	35000	2	282	5552088	659575	4839621	1266538
3km	70%	35000	2	256	4390354	630718	3713902	1212408
3km	70%	35000	2	473	6558297	844769	5644899	1644307
3km	70%	35000	2	278	6654181	787221	5808810	1706241
3km	70%	35000	2	290	4759169	668226	4054091	1304332
3km	70%	35000	2	191	4763135	625705	4072494	1225689
3km	70%	35000	2	192	4623320	611901	3963322	1130989
3km	70%	35000	2	253	5658874	780402	4793411	1334212
3km	70%	35000	2	560	6536703	791199	5676429	1756838
3km	70%	35000	2	245	4326900	597567	3679339	1262358
3km	70%	35000	2	224	5362709	663864	4656620	1297692
3km	70%	35000	2	322	5240021	662734	4535733	1328431
3km	70%	35000	2	208	5068014	730712	4291086	1346451
3km	70%	35000	2	242	4249502	589523	3613763	1181392
3km	70%	35000	2	223	5620783	696340	4864457	1251636
3km	70%	35000	2	279	4635477	624856	3940067	1113976
3km	70%	35000	2	290	5049719	709921	4290480	1397928
3km	70%	35000	2	494	5621624	705997	4864737	1455896
3km	70%	35000	2	241	4192504	556960	3592527	1013447
3km	70%	35000	2	290	5255066	739802	4470503	1224889
3km	70%	35000	2	266	4533500	633956	3847846	1107437
3km	70%	35000	2	268	4838664	718477	4051533	1255421
3km	70%	35000	2	283	4536624	624083	3844902	1222532
3km	70%	35000	2	253	6031664	719055	5256339	1438881
3km	70%	35000	2	328	5016284	588348	4372319	1248944
3km	70%	35000	2	267	4766250	666296	4044076	1291576
3km	70%	35000	2	204	5405094	736401	4610789	1388854
3km	70%	35000	2	247	6206948	745772	5412078	1376732
3km	70%	35000	2	196	3911203	568431	3296106	1038798
3km	70%	35000	2	328	7250475	832985	6339924	1887798
3km	70%	35000	2	285	4581011	665463	3866224	1260893
3km	70%	35000	2	237	5953955	676437	5219960	1365941
3km	70%	35000	2	202	5516917	731068	4746646	1393675
3km	70%	35000	2	305	4715415	669852	3982009	1231073
3km	70%	35000	2	294	4506382	624146	3833623	1243014
3km	70%	35000	2	266	5235773	717367	4458808	1335718
3km	70%	35000	2	374	5989164	781763	5137334	1739627
3km	70%	35000	2	196	4777480	634007	4091696	1188412
3km	70%	35000	2	276	5208994	711491	4425367	1154654
3km	70%	35000	2	240	4383944	616851	3711802	1169636
3km	70%	35000	2	425	6574781	726636	5797710	1670418
3km	70%	35000	2	217	4557655	634857	3868504	1246664
3km	70%	35000	2	194	4898223	684579	4154176	1375367
3km	70%	35000	2	197	3824540	533108	3259958	1127208
3km	70%	35000	2	252	7023063	817977	6136666	1636768
3km	70%	35000	2	261	5392823	701853	4636611	1366234
3km	70%	35000	2	253	5163320	695915	4387791	1126932
3km	70%	35000	2	256	4166442	577662	3532453	1014221
3km	70%	35000	2	271	5508890	695718	4774641	1281300
3km	70%	35000	2	237	5197092	655274	4477477	1196338
3km	70%	35000	2	211	6037956	765069	5211018	1474774
3km	70%	35000	2	247	4755199	655650	4046579	1186915
3km	70%	35000	2	255	6155020	810526	5273584	1604377
3km	70%	35000	2	219	4610826	621533	3949137	1147558
3km	70%	35000	2	346	6526780	759391	5690537	1709949
3km	70%	35000	2	211	5618623	760328	4783169	1711706
3km	70%	35000	2	342	4864757	653996	4141259	1276630
3km	70%	35000	2	305	4889182	605106	4176644	1280215
3km	70%	35000	2	325	5123045	597815	4474970	1307185
3km	70%	35000	2	216	4275868	575090	3657872	1149107
3km	70%	35000	2	431	7079656	829291	6188618	1814163
3km	70%	35000	2	378	5562857	707411	4815963	1518560
3km	70%	35000	2	231	4488698	582815	3865896	1094804
3km	70%	35000	2	271	4386288	625634	3713103	1280360
3km	70%	35000	2	250	5383262	766165	4544400	1406287
3km	70%	35000	2	257	5603013	669852	4877710	1429525
3km	70%	35000	2	286	3985142	602412	3337875	1243498
3km	70%	35000	2	288	4471614	673903	3771075	1206677
3km	70%	35000	2	212	4786620	625910	4117981	1263086
3km	70%	35000	2	254	7090187	827828	6197390	1780223
3km	70%	35000	2	295	4693205	590099	4055100	1123537
3km	70%	35000	2	248	5697205	713780	4908434	1575293
3km	70%	35000	2	269	4765645	615869	4115674	1060885
3km	70%	35000	2	305	6529018	775011	5682092	1727098
3km	70%	35000	2	291	5421044	700536	4634384	1444959
3km	70%	35000	2	303	6694684	846402	5758210	1815523
3km	70%	35000	2	236	5335699	753939	4477857	1353060
3km	70%	35000	2	251	4744977	642084	4058885	1290750
3km	70%	35000	2	315	6152266	782254	5306260	1618809
3km	70%	35000	2	238	5426537	682164	4679713	1361649
3km	70%	35000	2	318	5897474	767283	5042750	1425243
3km	70%	35000	2	238	5075423	716697	4290084	1523674
3km	70%	35000	2	239	4888063	699341	4127832	1443347
3km	70%	35000	2	227	5170068	638736	4475951	1269644
3km	70%	35000	2	333	6086986	700078	5332524	1437959
3km	70%	35000	2	344	6527228	768714	5693026	1640308
3km	70%	35000	2	192	4851997	616527	4199211	1260188
3km	70%	35000	2	250	6869144	846622	5960232	1619982
3km	70%	35000	2	234	5781115	716551	5015778	1516439
3km	70%	35000	2	327	4161987	592260	3522560	992227
3km	70%	35000	2	343	6830957	774495	5972037	1592475
3km	70%	35000	2	355	6131244	714121	5342818	1577047
3km	70%	35000	2	269	3715355	540298	3082760	996702
3km	70%	35000	2	285	5253336	697498	4502269	1401473
3km	70%	35000	2	280	5595883	768265	4754128	1491140
3km	70%	35000	2	199	5098034	677831	4357628	1209376
3km	70%	35000	2	271	5862047	795090	4999586	1611114
3km	70%	35000	2	262	5783506	749503	4976096	1475075
3km	70%	35000	2	236	4712709	698904	3956505	1446211
3km	70%	35000	2	218	5455108	752064	4644497	1470088
3km	70%	35000	2	457	4624052	627213	3944997	1406494
3km	70%	35000	2	249	4777306	667603	4066257	1220599
3km	70%	35000	2	312	6605011	790026	5742668	1810055
3km	70%	35000	2	368	6046958	683711	5316357	1404226
3km	70%	35000	2	237	4756542	623543	4090470	1122507
3km	70%	35000	2	298	6465615	791762	5601076	1542032
3km	70%	35000	2	370	5558998	781629	4707825	1418458
3km	70%	35000	2	307	7220770	843607	6300790	1887187
3km	70%	35000	2	228	4488828	626754	3790289	1205057
3km	70%	35000	2	318	6459317	760467	5622972	1565467
3km	70%	35000	2	388	5916720	686783	5171856	1516635
3km	70%	35000	2	299	6680195	744419	5873302	1571522
3km	70%	35000	2	334	6265174	755786	5429299	1549017
3km	70%	35000	2	224	5040156	741721	4240272	1220020
3km	70%	35000	2	280	4558092	588716	3920815	1166859
3km	70%	35000	2	198	5298273	734918	4507202	1308145
3km	70%	35000	2	305	5559185	743104	4765011	1387862
3km	70%	35000	2	289	6389792	701408	5625474	1529154
3km	70%	35000	2	237	4467695	626102	3781025	1195757
3km	70%	35000	2	233	4013562	560405	3402077	1060691
3km	70%	35000	2	327	5361390	662224	4633282	1297127
3km	70%	35000	2	272	3779685	550912	3195547	1109280
3km	70%	35000	2	353	5440530	636600	4749747	1424172
3km	70%	35000	2	336	5721518	703088	4953063	1466004
3km	70%	35000	2	206	4879431	694323	4138856	1310898
3km	70%	35000	2	257	4972540	618463	4306941	1237869
3km	70%	35000	2	266	5123802	652651	4423880	1301218
3km	70%	35000	2	218	5034664	724258	4247390	1283595
3km	70%	35000	2	454	8356331	1047018	7232202	2237596
3km	70%	35000	2	210	4781886	637644	4096933	1194095
3km	70%	35000	2	220	5092517	691253	4321508	1258265
3km	70%	35000	2	365	5276962	699880	4510362	1190533
3km	70%	35000	2	389	5299473	744551	4487480	1348951
3km	70%	35000	2	276	5253596	742119	4444896	1584959
3km	70%	35000	2	293	6078315	717502	5286916	1466094
3km	70%	35000	2	318	5849031	784064	5005965	1548161
3km	70%	35000	2	407	4708856	675377	3969493	1272839
3km	70%	35000	2	312	5295023	639459	4607345	1326843
3km	70%	35000	2	381	6825808	854433	5884769	1665978
3km	70%	35000	2	310	5629147	687943	4892141	1381210
3km	70%	35000	2	225	4804550	630155	4115124	1382996
3km	70%	35000	2	282	5876443	720820	5074407	1445473
3km	70%	35000	2	278	5210151	642644	4520601	1254370
3km	70%	35000	2	272	5568612	740763	4753516	1269286
3km	70%	35000	2	321	4972310	670752	4235022	1317302
3km	70%	35000	2	281	3909164	570558	3270440	1232284
3km	70%	35000	2	278	4889383	674667	4128221	1241884
3km	70%	35000	2	356	6173729	759091	5340470	1507947
3km	70%	35000	2	258	5467092	654196	4733920	1443077
3km	70%	35000	2	285	4332780	611493	3678972	1088839
3km	70%	35000	2	477	6475620	782939	5645970	1462029
3km	70%	35000	2	267	5476242	668829	4744831	1327153
3km	70%	35000	2	337	5058163	658204	4328569	1456719
3km	70%	35000	2	256	5477067	760021	4650370	1235267
3km	70%	35000	2	314	5232869	695661	4486219	1454617
3km	70%	35000	2	286	6190090	708298	5428395	1588723
3km	70%	35000	2	197	4445172	584977	3804630	1122031
3km	70%	35000	2	225	5397475	671898	4662976	1282271
3km	70%	35000	2	211	4412250	548059	3794412	1167673
3km	70%	35000	2	227	6183204	741328	5354473	1658497
3km	70%	35000	2	233	4809881	630355	4118463	1155752
3km	70%	35000	2	253	4803992	665189	4093648	1308690
3km	70%	35000	2	288	3869954	540239	3262170	1071504
3km	70%	35000	2	300	4548555	600838	3902645	1341765
3km	70%	35000	2	311	5216461	635134	4544654	1343847
3km	70%	35000	2	286	5599012	704603	4849022	1329589
3km	70%	35000	2	241	5933981	690640	5190938	1313248
3km	70%	35000	2	225	4556898	595725	3898448	1096837
3km	70%	35000	2	265	5033181	690217	4294756	1158654
3km	70%	35000	2	405	7308184	866857	6386855	1747537
3km	70%	35000	2	207	4995618	683294	4260006	1140879
3km	70%	35000	2	296	5069585	616531	4401157	1318893
3km	70%	35000	2	203	4459756	588381	3826451	1087749
3km	70%	35000	2	231	5183291	685872	4446435	1182682
3km	70%	35000	2	272	4747913	650531	4058511	1383119
3km	70%	35000	2	279	5250350	667249	4546434	1306946
3km	70%	35000	2	275	5004961	690102	4267921	1215249
3km	70%	35000	2	232	5172431	709984	4381891	1441144
3km	70%	35000	2	278	4220345	568960	3599925	1165710
3km	70%	35000	2	245	4749565	643569	4070466	1198625
3km	70%	35000	2	364	4415078	628179	3740032	1222509
3km	70%	35000	2	237	5483527	671551	4758205	1330898
3km	70%	35000	2	365	4446948	591847	3792036	1088155
3km	70%	35000	2	329	6045875	751991	5225034	1556049
3km	70%	35000	2	380	5933399	723926	5155698	1542971
3km	70%	35000	2	346	6774855	844691	5861259	1785921
3km	70%	35000	2	283	5654217	695393	4879449	1349756
3km	70%	35000	2	282	5773472	698014	5029949	1467951
3km	70%	35000	2	205	4021595	547665	3417632	1100162
3km	70%	35000	2	306	3977068	553239	3372058	1066976
3km	70%	35000	2	229	4728318	603535	4072034	1110000
3km	70%	35000	2	330	5561066	756492	4687010	1386317
3km	70%	35000	2	257	4201535	597375	3542715	1198196
3km	70%	35000	2	287	4895727	713125	4128004	1290374
3km	70%	35000	2	225	4579036	640513	3900599	1231556
3km	70%	35000	2	262	4814511	631581	4125613	1239773
3km	70%	35000	2	296	5517658	721121	4736963	1409375
3km	70%	35000	2	273	5018976	701195	4243529	1288828
3km	70%	35000	2	209	4924029	689499	4185814	1261331
3km	70%	35000	2	327	6067658	779209	5226671	1592315
3km	70%	35000	2	262	4947437	672837	4184473	1221328
3km	70%	35000	2	227	5518435	765031	4702911	1291573
3km	70%	35000	2	186	4938225	627937	4269339	1144700
3km	70%	35000	2	250	4008414	551589	3400636	1072627
3km	70%	35000	2	262	5198525	696100	4426779	1245110
3km	70%	35000	2	224	4699677	655912	4012191	1198660
3km	70%	35000	2	249	5899408	687875	5162171	1385642
3km	70%	35000	2	367	5570904	663184	4856183	1379124
3km	70%	35000	2	316	4492367	574190	3859163	1183658
3km	70%	35000	2	240	5562775	709565	4786759	1493463
3km	70%	35000	2	230	4576895	655223	3863310	1172342
3km	70%	35000	2	331	4603014	640385	3866200	1175482
3km	70%	35000	2	206	3611129	535561	3011980	937164
3km	70%	35000	2	284	5514776	760322	4701690	1441512
3km	70%	35000	2	282	5890027	714847	5116276	1432996
3km	70%	35000	2	222	6856336	843678	5932300	1881185
3km	70%	35000	2	228	4255934	575147	3613394	1137649
3km	70%	35000	2	269	6189063	718203	5427526	1533532
3km	70%	35000	2	279	4647105	594309	3997092	1141508
3km	70%	35000	2	256	4520497	604115	3863760	1165009
3km	70%	35000	2	239	4310135	588356	3677806	1154562
3km	70%	35000	2	259	4124741	555542	3536139	1064203
3km	70%	35000	2	228	5686454	725417	4893014	1408496
3km	70%	35000	2	252	5071507	665264	4331079	1445782
3km	70%	35000	2	370	6575004	713584	5802084	1809721
3km	70%	35000	2	336	5792653	703737	5032241	1473532
3km	70%	35000	2	481	6005328	692855	5222301	1441671
3km	70%	35000	2	280	5454094	716429	4694119	1323034
3km	70%	35000	2	249	5820480	728345	5007534	1499301
3km	70%	35000	2	333	5017500	681347	4264552	1311773
3km	70%	35000	2	267	4966949	667765	4237404	1364745
3km	70%	35000	2	332	6775946	763739	5933442	1587754
3km	70%	35000	2	233	4202078	552895	3621571	1053927
3km	70%	35000	2	245	6679837	756268	5852849	1390455
3km	70%	35000	2	388	5727453	712821	4956542	1406969
3km	70%	35000	2	370	5152279	638388	4459170	1324656
3km	70%	35000	2	294	5355920	673244	4612833	1339689
3km	70%	35000	2	262	5401435	664074	4673117	1249878
3km	70%	35000	2	304	5379608	639165	4703241	1358941
3km	70%	35000	2	371	5718589	751029	4914555	1442953
3km	70%	35000	2	237	5001672	648738	4281609	1264073
3km	70%	35000	2	253	4478061	611388	3819712	1206342
3km	70%	35000	2	298	4104863	520654	3533095	1172612
3km	70%	35000	2	313	5675211	631247	4987365	1495993
3km	70%	35000	2	348	5260332	674613	4501686	1433063
3km	70%	35000	2	193	6023239	736435	5204575	1520749
3km	70%	35000	2	272	5374642	663960	4641683	1281481
3km	70%	35000	2	277	5117497	703331	4331517	1395570
3km	70%	35000	2	275	5644705	686237	4881685	1437031
3km	70%	35000	2	234	4875752	576177	4265613	1166577
3km	70%	35000	2	296	5460124	712827	4687536	1348092
3km	70%	35000	2	254	4823648	709578	4064503	1255910
3km	70%	35000	2	280	6095816	740957	5319767	1448846
3km	70%	35000	2	237	4175873	588230	3544778	1083195
3km	70%	35000	2	285	5130169	604590	4486504	1324979
3km	70%	35000	2	330	6582805	752138	5766296	1482360
3km	70%	35000	2	212	5213807	719955	4437235	1374907
3km	70%	35000	2	314	6460407	725460	5678095	1444549
3km	70%	35000	2	223	5037106	696976	4290389	1257276
3km	70%	35000	2	274	5397860	710931	4614488	1423889
3km	70%	35000	2	254	4314234	611318	3668665	1117262
3km	70%	35000	2	193	5024327	660721	4295911	1227497
3km	70%	35000	2	227	5480450	659932	4780188	1229695
3km	70%	35000	2	213	5270850	716391	4496787	1459720
3km	70%	35000	2	242	4139437	607761	3483189	1094499
3km	70%	35000	2	264	6997520	796288	6159056	1743875
3km	70%	35000	2	396	5380134	647539	4667340	1474514
3km	70%	35000	2	224	4705290	590720	4042884	1210710
3km	70%	35000	2	354	6949073	893091	5988593	1800710
3km	70%	35000	2	266	4935459	616637	4271386	1207456
3km	70%	35000	2	239	5463261	774413	4641613	1350907
3km	70%	35000	2	233	5114352	702082	4359343	1259426
3km	70%	35000	2	325	4901144	651989	4169865	1141977
3km	70%	35000	2	170	4303517	552808	3718458	992382
3km	70%	35000	2	216	4515005	627492	3840202	1179990
3km	70%	35000	2	240	5154332	665030	4411291	1367994
3km	70%	35000	2	372	6977993	866472	6044827	1849229
3km	70%	35000	2	210	4661051	563551	4049939	1160309
3km	70%	35000	2	314	4923322	608647	4270594	1259729
3km	70%	35000	2	276	5346180	753101	4538822	1501392
3km	70%	35000	2	339	5957810	768349	5128081	1544707
3km	70%	35000	2	233	4663139	609975	3999660	1123543
3km	70%	35000	2	248	5840476	712609	5081550	1506886
3km	70%	35000	2	229	5371368	647062	4648428	1343973
3km	70%	35000	2	229	5110326	698662	4362287	1162865
3km	70%	35000	2	216	4295819	609840	3639491	1116704
3km	70%	35000	2	230	4637660	648101	3933984	1302922
3km	70%	35000	2	262	6186314	764749	5362470	1547003
3km	70%	35000	2	282	5299421	648688	4568135	1301643
3km	70%	35000	2	279	4298745	612544	3634378	1057432
3km	70%	35000	2	276	5370576	678571	4639170	1273560
3km	70%	35000	2	249	4714209	707277	3966734	1281979
3km	70%	35000	2	208	6062003	772631	5202225	1472537
3km	70%	35000	2	301	5210677	630828	4533459	1274055
3km	70%	35000	2	402	5928943	685661	5189944	1461075
3km	70%	35000	2	242	5716462	786178	4874334	1425209
3km	70%	35000	2	238	4300398	607708	3627342	1270663
3km	70%	35000	2	232	5236381	740444	4454306	1272345
3km	70%	35000	2	250	3835737	515027	3270283	1227309
3km	70%	35000	2	288	5210153	656500	4498617	1258743
3km	70%	35000	2	362	5194365	689441	4466464	1297968
3km	70%	35000	2	308	6352325	750768	5549005	1541324
3km	70%	35000	2	275	4760360	653244	4060120	1254788
3km	70%	35000	2	211	5943740	678312	5226093	1368637
3km	70%	35000	2	291	5266102	779124	4401563	1502958
3km	70%	35000	2	393	4341091	623090	3688719	1144314
3km	70%	35000	2	264	5110155	712951	4341158	1191862
3km	70%	35000	2	263	4347910	570805	3718931	1220639
3km	70%	35000	2	226	5726965	681583	4988261	1393173
3km	70%	35000	2	353	5923813	666218	5199455	1388402
3km	70%	35000	2	255	5041788	672342	4315863	1283244
3km	70%	35000	2	234	5199412	646998	4494651	1260755
3km	70%	35000	2	218	4064575	545194	3478112	1057542
3km	70%	35000	2	324	5028253	674000	4304854	1423454
3km	70%	35000	2	403	5970911	755273	5155199	1649610
3km	70%	35000	2	309	6454820	772288	5601662	1711880
3km	70%	35000	2	225	5220407	737684	4413524	1393117
3km	70%	35000	2	276	4865730	709324	4112141	1285132
3km	70%	35000	2	220	4474986	600734	3806466	1138859
3km	70%	35000	2	288	4306518	598466	3667977	1075340
3km	70%	35000	2	277	4963963	660654	4248373	1341783
3km	70%	35000	2	260	5009705	687314	4267844	1206941
3km	70%	35000	2	352	7066935	887252	6125409	1721024
3km	70%	35000	2	241	5194134	697301	4422084	1266342
3km	70%	35000	2	238	4852491	638972	4168137	1205628
[truncated: 1 more rows]
