# Supplementary material for: Quantifying the Value of Perfect Information in Emergency Vaccination Campaigns
Source: PLoS Comput Biol. 2017 Feb 16;13(2):e1005318. doi: 10.1371/journal.pcbi.1005318 (PMC5312803; doi:10.1371/journal.pcbi.1005318)
Supplement: S1 Data — (ZIP) [file pcbi.1005318.s013.zip › Data/3km vaccination/data14.txt]

vacc_radius	efficacy	capacity	delay	outbreak_duration	livestock_culled	cattle_culled	sheep_culled	vaccinations
3km	70%	35000	4	195	4902245	655989	4188801	1203022
3km	70%	35000	4	292	4273375	559559	3669953	1155164
3km	70%	35000	4	222	4074668	627044	3406708	1148772
3km	70%	35000	4	323	5326271	713432	4549214	1393027
3km	70%	35000	4	221	4225163	562955	3629677	1061679
3km	70%	35000	4	423	5808496	808226	4947535	1631291
3km	70%	35000	4	323	5069093	675813	4345444	1567159
3km	70%	35000	4	241	5776512	667318	5069569	1393002
3km	70%	35000	4	335	5091588	644753	4408784	1239036
3km	70%	35000	4	193	4769880	669570	4050501	1252159
3km	70%	35000	4	213	5111884	617589	4435131	1241929
3km	70%	35000	4	342	6364870	821997	5471768	1528566
3km	70%	35000	4	267	5382445	817854	4485498	1713206
3km	70%	35000	4	213	4716635	634459	4043673	1337118
3km	70%	35000	4	274	6201579	790272	5354404	1618071
3km	70%	35000	4	256	4943065	719970	4153670	1519095
3km	70%	35000	4	184	4772236	702258	4034399	1199429
3km	70%	35000	4	366	5914017	684921	5173136	1605593
3km	70%	35000	4	353	5411003	754703	4608687	1368968
3km	70%	35000	4	264	5607309	764081	4771534	1459225
3km	70%	35000	4	424	6960994	861112	6017786	1611811
3km	70%	35000	4	197	4341800	647800	3650115	1107025
3km	70%	35000	4	306	6823395	811087	5925978	1675812
3km	70%	35000	4	225	4394608	642801	3708764	1164415
3km	70%	35000	4	301	6356412	769863	5539504	1677799
3km	70%	35000	4	223	4510727	612251	3832153	1140484
3km	70%	35000	4	256	4973347	664071	4236127	1296923
3km	70%	35000	4	292	5530489	652753	4799646	1276582
3km	70%	35000	4	294	6208097	814099	5323045	1547765
3km	70%	35000	4	305	4500792	605901	3855940	1173218
3km	70%	35000	4	277	4388115	592045	3757996	1058165
3km	70%	35000	4	277	5415718	628682	4730062	1251593
3km	70%	35000	4	248	4955441	609872	4282261	1235912
3km	70%	35000	4	257	4525094	637824	3835509	1227144
3km	70%	35000	4	247	4244526	616813	3588995	1081309
3km	70%	35000	4	405	4171653	582597	3535496	1220699
3km	70%	35000	4	246	4490962	631721	3807088	1133821
3km	70%	35000	4	320	3512778	457367	3001437	962442
3km	70%	35000	4	243	4572090	601465	3908726	1152869
3km	70%	35000	4	334	5822406	761860	5003701	1805386
3km	70%	35000	4	238	4827235	689634	4079166	1367815
3km	70%	35000	4	207	4279224	560000	3643472	1083086
3km	70%	35000	4	291	4488680	613726	3815858	1240366
3km	70%	35000	4	369	6565446	784094	5736545	1507875
3km	70%	35000	4	300	3910622	560942	3318547	1057838
3km	70%	35000	4	258	4643447	633072	3965915	1231689
3km	70%	35000	4	209	4750484	613678	4086807	1108717
3km	70%	35000	4	303	5218741	728411	4439834	1359230
3km	70%	35000	4	211	4477860	606018	3811648	1287182
3km	70%	35000	4	476	5895415	769044	5046665	1655451
3km	70%	35000	4	260	4606444	625085	3900626	1265393
3km	70%	35000	4	245	4885290	619721	4216232	1266857
3km	70%	35000	4	322	4336212	639665	3640864	1282958
3km	70%	35000	4	257	4266121	591540	3601021	1154896
3km	70%	35000	4	280	5502779	668532	4787472	1282949
3km	70%	35000	4	278	4293536	628883	3621011	1113031
3km	70%	35000	4	246	5190650	695721	4435723	1283029
3km	70%	35000	4	242	4774259	644000	4086888	1195203
3km	70%	35000	4	197	5286931	627986	4615611	1389402
3km	70%	35000	4	261	3563893	503132	3009119	952913
3km	70%	35000	4	263	5637077	746410	4827910	1560130
3km	70%	35000	4	304	4393164	635859	3730406	1124500
3km	70%	35000	4	213	4965218	696845	4185973	1384137
3km	70%	35000	4	280	4103668	538686	3515984	1224557
3km	70%	35000	4	200	4664011	633319	3985177	1115967
3km	70%	35000	4	227	5521681	733174	4739534	1399384
3km	70%	35000	4	215	4166688	600086	3523831	983779
3km	70%	35000	4	259	4616818	654976	3910242	1123792
3km	70%	35000	4	383	5663266	762028	4830450	1490801
3km	70%	35000	4	245	4695703	636330	4027180	1189318
3km	70%	35000	4	315	4678648	663802	3966580	1217372
3km	70%	35000	4	285	4702417	655517	3996316	1276825
3km	70%	35000	4	325	7051470	780210	6172635	1551217
3km	70%	35000	4	284	4379674	585559	3702729	1280691
3km	70%	35000	4	235	5129045	663723	4399178	1269440
3km	70%	35000	4	209	4979640	641276	4291323	1243179
3km	70%	35000	4	268	5186960	694381	4434420	1305331
3km	70%	35000	4	251	5232487	689013	4476120	1405019
3km	70%	35000	4	203	4430192	615397	3752022	1223393
3km	70%	35000	4	263	5285181	751622	4478567	1395294
3km	70%	35000	4	324	6711432	826118	5820902	1768549
3km	70%	35000	4	278	5525112	762988	4667382	1496368
3km	70%	35000	4	314	4883763	647595	4185924	1386507
3km	70%	35000	4	266	5611136	710347	4840833	1377636
3km	70%	35000	4	311	4036516	578562	3415586	1079836
3km	70%	35000	4	322	5124114	628008	4444749	1248904
3km	70%	35000	4	258	5003851	657839	4284028	1231280
3km	70%	35000	4	335	5556086	758904	4747007	1428955
3km	70%	35000	4	323	5355414	699939	4600774	1325069
3km	70%	35000	4	329	5053469	687140	4295126	1241593
3km	70%	35000	4	246	4613876	649666	3915648	1182079
3km	70%	35000	4	267	4530099	666451	3818876	1120543
3km	70%	35000	4	321	4400014	629050	3734187	1200932
3km	70%	35000	4	242	5995260	701219	5249241	1420119
3km	70%	35000	4	307	6103475	794549	5246295	1465799
3km	70%	35000	4	200	4656294	652335	3954495	1082601
3km	70%	35000	4	343	3764698	549092	3185002	977480
3km	70%	35000	4	308	4133066	612424	3478036	1136942
3km	70%	35000	4	368	7095046	846484	6133929	1702928
3km	70%	35000	4	385	5025589	737170	4228460	1340643
3km	70%	35000	4	221	4295640	589820	3675983	1131295
3km	70%	35000	4	285	5879967	748284	5062606	1715732
3km	70%	35000	4	310	5905100	692965	5174553	1410254
3km	70%	35000	4	251	4231666	599592	3593952	1151742
3km	70%	35000	4	293	6498494	790251	5617200	1488197
3km	70%	35000	4	262	4557019	621319	3878404	1080131
3km	70%	35000	4	271	4531272	605262	3883005	1126824
3km	70%	35000	4	326	6300047	754716	5486991	1534886
3km	70%	35000	4	274	4353155	615229	3682145	1072575
3km	70%	35000	4	257	5959251	782435	5115167	1520373
3km	70%	35000	4	335	5316323	656234	4610114	1251369
3km	70%	35000	4	437	5790084	689122	5026466	1609268
3km	70%	35000	4	274	5071931	685442	4338034	1225344
3km	70%	35000	4	305	5801062	671606	5065100	1383689
3km	70%	35000	4	339	5237566	695561	4446300	1339610
3km	70%	35000	4	250	4225425	636353	3546732	1171965
3km	70%	35000	4	260	3620127	515526	3066324	961237
3km	70%	35000	4	210	4648691	623270	3955889	1234060
3km	70%	35000	4	312	5787032	704464	5015439	1521593
3km	70%	35000	4	280	6297454	725869	5501178	1536202
3km	70%	35000	4	519	5906514	719499	5129786	1457646
3km	70%	35000	4	246	4202816	568601	3581003	1087725
3km	70%	35000	4	223	4197780	635967	3507844	1243304
3km	70%	35000	4	235	6368645	829401	5482181	1681579
3km	70%	35000	4	261	6078979	718352	5273167	1674034
3km	70%	35000	4	300	6352643	695735	5602605	1708781
3km	70%	35000	4	228	4259804	595807	3611881	1081290
3km	70%	35000	4	264	5014360	653797	4290060	1234685
3km	70%	35000	4	280	5062683	647458	4379732	1321892
3km	70%	35000	4	233	6050022	758729	5232719	1589427
3km	70%	35000	4	259	7206737	814842	6279163	1720460
3km	70%	35000	4	275	4715682	636133	4011303	1234414
3km	70%	35000	4	299	5080968	671176	4356499	1197148
3km	70%	35000	4	284	3965694	578576	3349286	1257070
3km	70%	35000	4	249	4729102	598092	4049164	1110804
3km	70%	35000	4	237	4534313	609660	3892517	1116044
3km	70%	35000	4	273	5185715	756120	4358122	1341914
3km	70%	35000	4	224	6084428	774195	5235526	1542936
3km	70%	35000	4	389	6619887	789140	5784943	1559942
3km	70%	35000	4	226	5267102	713175	4489775	1565610
3km	70%	35000	4	216	3957189	534589	3398251	1013286
3km	70%	35000	4	310	5257066	669647	4507843	1412871
3km	70%	35000	4	226	4450182	620806	3788103	1069753
3km	70%	35000	4	278	4850266	675040	4139390	1274854
3km	70%	35000	4	277	5099984	676075	4362413	1174499
3km	70%	35000	4	219	5213933	709913	4436097	1426540
3km	70%	35000	4	373	4710824	695805	3964814	1302174
3km	70%	35000	4	260	6245756	757110	5418569	1527502
3km	70%	35000	4	230	5364535	665345	4638004	1403208
3km	70%	35000	4	261	5713262	779854	4869928	1534661
3km	70%	35000	4	229	4344044	625407	3657578	1148667
3km	70%	35000	4	330	5294124	642290	4604577	1331679
3km	70%	35000	4	287	3868624	530116	3299904	1074028
3km	70%	35000	4	302	5400482	674959	4673945	1261340
3km	70%	35000	4	313	5034892	612002	4363177	1250758
3km	70%	35000	4	215	4060738	567811	3396326	1030136
3km	70%	35000	4	333	4750079	650826	4020421	1182546
3km	70%	35000	4	251	4957176	671364	4217779	1289304
3km	70%	35000	4	334	5954088	736200	5136142	1565721
3km	70%	35000	4	200	5107130	641846	4404131	1253206
3km	70%	35000	4	234	5975634	712354	5205355	1396189
3km	70%	35000	4	231	4849959	642603	4150709	1250566
3km	70%	35000	4	301	4654427	717895	3883693	1339893
3km	70%	35000	4	226	5482981	653521	4773217	1204575
3km	70%	35000	4	267	6591252	766256	5781953	1575547
3km	70%	35000	4	266	5206729	654413	4497410	1329053
3km	70%	35000	4	298	5254611	705090	4468083	1318909
3km	70%	35000	4	154	4877328	640680	4148055	1192410
3km	70%	35000	4	221	5802695	683872	5026745	1446474
3km	70%	35000	4	263	4769268	619629	4109957	1251780
3km	70%	35000	4	271	6829042	769173	5984034	1677804
3km	70%	35000	4	390	5983088	766205	5163976	1480794
3km	70%	35000	4	335	7057048	840635	6141700	1879666
3km	70%	35000	4	282	5738679	762916	4902539	1467684
3km	70%	35000	4	250	5302885	718203	4544441	1334279
3km	70%	35000	4	249	5354603	731639	4550540	1272843
3km	70%	35000	4	218	4664667	620637	4004971	1190395
3km	70%	35000	4	196	4777382	656799	4083538	1169726
3km	70%	35000	4	224	6124803	796827	5271738	1440506
3km	70%	35000	4	254	5238964	694609	4512909	1293498
3km	70%	35000	4	395	5227439	719808	4460674	1251926
3km	70%	35000	4	279	6302897	742433	5491283	1581870
3km	70%	35000	4	280	5587761	786698	4740302	1508692
3km	70%	35000	4	252	4877858	650732	4162509	1323489
3km	70%	35000	4	254	4999924	653970	4294188	1264659
3km	70%	35000	4	378	5954483	694419	5204465	1486925
3km	70%	35000	4	319	4752515	649215	4045736	1199013
3km	70%	35000	4	199	3968709	535383	3390493	1023724
3km	70%	35000	4	253	5800477	755537	4982429	1545535
3km	70%	35000	4	216	4472896	598890	3815857	1195367
3km	70%	35000	4	326	5787871	683744	5027965	1353038
3km	70%	35000	4	202	4501513	592578	3859387	1159485
3km	70%	35000	4	273	4655682	607790	4008409	1221148
3km	70%	35000	4	209	5493862	759154	4668730	1445206
3km	70%	35000	4	280	4607174	612291	3942536	1141224
3km	70%	35000	4	244	4672104	579589	4045120	1149115
3km	70%	35000	4	305	7056972	781922	6199245	1677286
3km	70%	35000	4	289	5251110	674799	4541806	1340515
3km	70%	35000	4	252	5154464	672952	4408807	1391009
3km	70%	35000	4	303	5874010	711298	5092169	1488032
3km	70%	35000	4	337	4477641	619725	3817478	1130292
3km	70%	35000	4	238	5845210	741430	5044457	1444279
3km	70%	35000	4	257	4540409	579744	3916901	1098429
3km	70%	35000	4	238	5578288	732184	4740218	1354067
3km	70%	35000	4	274	4343035	596138	3690844	1177193
3km	70%	35000	4	414	5961670	719766	5192405	1521478
3km	70%	35000	4	219	5408621	711829	4637674	1377563
3km	70%	35000	4	249	4955473	680457	4207431	1321749
3km	70%	35000	4	276	6054090	740036	5267722	1458990
3km	70%	35000	4	397	7911880	880080	6966870	1933766
3km	70%	35000	4	253	5004796	614928	4349830	1134575
3km	70%	35000	4	276	5529906	675056	4794260	1298153
3km	70%	35000	4	230	4856535	592094	4220582	1233073
3km	70%	35000	4	312	4098924	589320	3470860	1094964
3km	70%	35000	4	298	4700294	675180	3979319	1228203
3km	70%	35000	4	226	4849961	672945	4116932	1230361
3km	70%	35000	4	224	4879752	618980	4202774	1170189
3km	70%	35000	4	316	5958767	737154	5169107	1414204
3km	70%	35000	4	225	6275851	764792	5455397	1608405
3km	70%	35000	4	373	6758944	767645	5914854	1549953
3km	70%	35000	4	295	4168037	594342	3533081	1130222
3km	70%	35000	4	291	4493204	614744	3834581	1231710
3km	70%	35000	4	227	3651729	494478	3107919	994357
3km	70%	35000	4	296	5122268	624173	4439959	1336907
3km	70%	35000	4	264	6116382	796143	5232608	1654976
3km	70%	35000	4	304	5232659	735115	4447403	1318146
3km	70%	35000	4	301	6774665	749167	5959776	1718526
3km	70%	35000	4	258	4587045	640322	3883811	1231670
3km	70%	35000	4	282	6447019	793519	5582322	1765280
3km	70%	35000	4	336	6315464	738959	5524966	1525747
3km	70%	35000	4	335	4893861	658393	4181445	1194494
3km	70%	35000	4	296	4537729	670253	3820566	1192829
3km	70%	35000	4	260	5426313	670303	4676213	1373872
3km	70%	35000	4	188	4530194	659277	3833551	1081705
3km	70%	35000	4	263	4885679	672317	4169888	1306160
3km	70%	35000	4	252	4889341	668593	4152058	1183077
3km	70%	35000	4	317	5657289	777766	4809249	1582199
3km	70%	35000	4	270	4959988	633132	4273762	1156747
3km	70%	35000	4	302	5655483	686050	4925048	1389553
3km	70%	35000	4	218	5961075	741948	5172291	1397066
3km	70%	35000	4	346	5406146	656288	4703234	1264202
3km	70%	35000	4	341	4537112	639170	3863513	1160292
3km	70%	35000	4	230	4990091	610337	4289949	1103636
3km	70%	35000	4	341	6385604	796046	5532036	1534972
3km	70%	35000	4	226	4648539	599725	3995791	1213864
3km	70%	35000	4	348	4305357	591740	3657283	1279604
3km	70%	35000	4	324	5118749	670618	4377540	1184101
3km	70%	35000	4	469	7300686	835338	6397787	1922671
3km	70%	35000	4	261	6546383	762410	5728636	1480921
3km	70%	35000	4	291	5419664	729535	4591208	1271645
3km	70%	35000	4	259	5340954	728859	4561909	1281665
3km	70%	35000	4	375	5803044	713861	5029868	1367517
3km	70%	35000	4	235	5020370	674363	4271433	1269838
3km	70%	35000	4	468	5705428	713957	4925063	1322481
3km	70%	35000	4	361	4014109	573877	3386505	1137008
3km	70%	35000	4	221	4440367	609021	3782076	1217831
3km	70%	35000	4	295	5841949	745393	5056408	1432895
3km	70%	35000	4	194	5205910	712694	4452327	1426821
3km	70%	35000	4	234	5379235	725370	4602087	1244550
3km	70%	35000	4	247	5748755	735588	4970941	1536208
3km	70%	35000	4	236	5926720	712848	5158277	1360259
3km	70%	35000	4	322	4480960	636330	3787388	1242218
3km	70%	35000	4	330	5899880	718474	5119694	1436458
3km	70%	35000	4	256	4754819	707437	3981159	1364468
3km	70%	35000	4	270	4868721	679283	4150179	1204742
3km	70%	35000	4	212	4389630	625289	3727509	1044353
3km	70%	35000	4	357	5091791	741527	4305564	1394949
3km	70%	35000	4	241	5402407	657560	4680936	1487868
3km	70%	35000	4	307	4750126	665805	4019137	1169531
3km	70%	35000	4	329	5670119	790622	4833189	1352990
3km	70%	35000	4	302	4029617	536946	3452436	1060011
3km	70%	35000	4	217	5376516	739402	4562636	1303595
3km	70%	35000	4	257	6473111	773977	5641924	1688233
3km	70%	35000	4	232	4932243	717552	4135534	1408068
3km	70%	35000	4	276	5362592	698738	4604282	1473678
3km	70%	35000	4	212	4371338	590608	3737981	1085809
3km	70%	35000	4	208	6300207	745404	5484771	1546523
3km	70%	35000	4	283	4408642	567358	3775033	1090452
3km	70%	35000	4	242	4566392	619890	3902269	1141869
3km	70%	35000	4	246	4659534	649959	3967400	1264529
3km	70%	35000	4	275	6400855	843610	5503733	1611603
3km	70%	35000	4	219	5697643	715355	4930381	1411382
3km	70%	35000	4	393	6437580	748861	5619245	1482868
3km	70%	35000	4	263	4389490	592122	3729500	1161763
3km	70%	35000	4	299	5906824	767445	5057934	1473767
3km	70%	35000	4	275	4276957	584032	3638439	1178686
3km	70%	35000	4	255	4562050	615728	3883251	1133051
3km	70%	35000	4	306	5720654	742612	4910580	1440542
3km	70%	35000	4	346	4708992	639576	4003061	1361828
3km	70%	35000	4	254	4321294	549741	3694464	1026099
3km	70%	35000	4	330	4865557	684867	4141468	1207406
3km	70%	35000	4	208	4773498	741775	3990879	1288585
3km	70%	35000	4	272	5248386	767733	4423294	1382437
3km	70%	35000	4	299	5387508	660745	4682949	1292947
3km	70%	35000	4	263	5707643	735755	4903801	1320645
3km	70%	35000	4	290	4884612	624776	4174097	1448784
3km	70%	35000	4	352	5180230	690660	4407635	1433962
3km	70%	35000	4	245	4537320	629502	3877449	1163372
3km	70%	35000	4	267	5200515	718717	4441836	1463170
3km	70%	35000	4	293	5227741	745926	4381754	1505952
3km	70%	35000	4	241	6168324	783166	5311886	1526581
3km	70%	35000	4	239	5299895	709098	4502733	1311208
3km	70%	35000	4	282	4985764	700805	4227551	1363855
3km	70%	35000	4	263	6027393	737580	5235598	1667735
3km	70%	35000	4	496	6864133	788865	6016944	1682556
3km	70%	35000	4	311	5255984	726530	4454351	1314929
3km	70%	35000	4	221	4458773	580711	3825351	1149879
3km	70%	35000	4	288	4494206	601839	3848468	1256436
3km	70%	35000	4	306	4861484	668973	4126640	1299889
3km	70%	35000	4	302	5034266	692659	4314846	1274148
3km	70%	35000	4	283	5102353	686180	4331531	1263369
3km	70%	35000	4	338	4778834	630324	4074713	1201410
3km	70%	35000	4	225	4505819	597957	3864351	1163037
3km	70%	35000	4	234	4932076	704137	4180740	1230243
3km	70%	35000	4	277	4045162	592747	3391760	1163426
3km	70%	35000	4	275	4053406	546154	3457632	1063584
3km	70%	35000	4	265	5246674	625751	4564013	1183028
3km	70%	35000	4	284	5431814	673599	4688681	1300348
3km	70%	35000	4	328	5437210	764979	4605540	1539322
3km	70%	35000	4	199	4789226	666690	4065946	1290870
3km	70%	35000	4	200	5876800	679555	5137312	1457847
3km	70%	35000	4	197	4233296	553155	3638708	1097156
3km	70%	35000	4	403	7450558	855399	6529867	1715855
3km	70%	35000	4	313	6700927	801639	5820806	1400242
3km	70%	35000	4	295	5238836	697520	4487168	1251317
3km	70%	35000	4	263	5182205	670869	4465522	1335188
3km	70%	35000	4	242	5033974	659555	4301639	1274202
3km	70%	35000	4	225	4679122	620032	4010842	1141981
3km	70%	35000	4	255	5540168	736540	4732958	1339530
3km	70%	35000	4	369	5315671	616689	4652996	1315791
3km	70%	35000	4	227	4698953	608459	4051577	1250942
3km	70%	35000	4	245	5393304	688710	4646051	1291650
3km	70%	35000	4	291	4772826	661487	4057569	1384895
3km	70%	35000	4	305	6145644	761425	5313217	1646219
3km	70%	35000	4	270	4287911	585867	3626396	1328912
3km	70%	35000	4	192	4693303	657886	3992053	1180540
3km	70%	35000	4	247	5041685	647145	4341249	1484738
3km	70%	35000	4	344	6206804	715507	5418553	1513100
3km	70%	35000	4	221	4302927	594313	3666443	1042848
3km	70%	35000	4	299	4525528	671331	3820537	1264958
3km	70%	35000	4	286	5903003	760707	5035548	1648246
3km	70%	35000	4	211	4332050	566523	3711375	1078690
3km	70%	35000	4	390	5205672	708067	4449655	1480951
3km	70%	35000	4	289	3391513	465131	2851057	940781
3km	70%	35000	4	369	5137669	655778	4425952	1206977
3km	70%	35000	4	256	4701657	662299	3989730	1462909
3km	70%	35000	4	207	3948880	550779	3362488	961548
3km	70%	35000	4	406	6830512	835472	5903183	1758473
3km	70%	35000	4	207	5226321	692630	4440130	1288563
3km	70%	35000	4	360	5293231	720314	4531278	1338790
3km	70%	35000	4	195	4601957	630623	3927557	1161459
3km	70%	35000	4	321	6516849	840318	5613172	1763451
3km	70%	35000	4	420	5791529	735604	5020137	1370145
3km	70%	35000	4	305	4503750	564350	3902661	1177112
3km	70%	35000	4	193	5434575	734979	4664570	1396243
3km	70%	35000	4	342	6103890	742040	5303129	1642080
3km	70%	35000	4	313	5009401	628333	4329163	1212654
3km	70%	35000	4	318	5981740	736026	5196360	1688644
3km	70%	35000	4	332	6748321	798105	5887574	1652890
3km	70%	35000	4	214	5198622	693669	4451752	1380871
3km	70%	35000	4	229	4132269	563088	3526263	1051777
3km	70%	35000	4	267	6354348	707982	5582184	1371704
3km	70%	35000	4	262	6943838	881424	5989285	1709051
3km	70%	35000	4	260	4541892	640713	3847934	1224792
3km	70%	35000	4	264	4874537	694513	4112898	1349145
3km	70%	35000	4	356	4475515	604442	3821604	1268983
3km	70%	35000	4	302	5281463	697396	4489643	1302791
3km	70%	35000	4	280	4868663	680258	4145029	1200101
3km	70%	35000	4	246	5511249	697253	4740768	1307232
3km	70%	35000	4	390	6090421	767018	5260889	1458882
3km	70%	35000	4	200	4694644	621196	3995370	1266435
3km	70%	35000	4	453	6600547	797593	5741903	1724973
3km	70%	35000	4	359	4807891	670242	4079027	1285712
3km	70%	35000	4	185	4254870	593549	3628368	1092952
3km	70%	35000	4	261	4934514	650010	4233519	1132670
3km	70%	35000	4	362	6423491	775992	5568258	1583200
3km	70%	35000	4	216	5224043	690571	4452552	1331232
3km	70%	35000	4	258	4314811	605347	3658644	1133002
3km	70%	35000	4	214	4101134	575186	3463236	1198716
3km	70%	35000	4	218	5416944	731125	4616219	1441392
3km	70%	35000	4	264	4683385	705742	3917474	1318424
3km	70%	35000	4	240	4129363	572119	3504551	1134643
3km	70%	35000	4	243	4985106	693898	4251276	1388399
3km	70%	35000	4	249	4686887	631380	4004721	1175041
3km	70%	35000	4	376	4818626	659984	4087854	1405649
3km	70%	35000	4	181	4338470	571291	3737782	1117168
3km	70%	35000	4	325	5415647	637094	4720007	1327099
3km	70%	35000	4	290	5932324	768691	5115052	1492466
3km	70%	35000	4	221	4609937	652277	3902440	1201128
3km	70%	35000	4	323	6305477	767549	5472682	1585403
3km	70%	35000	4	255	5189704	709597	4408078	1352651
3km	70%	35000	4	278	4760345	652010	4062440	1255129
3km	70%	35000	4	208	4363346	574376	3735897	1167974
3km	70%	35000	4	364	3830595	543123	3242185	1042252
3km	70%	35000	4	308	3792508	544672	3197097	1121052
3km	70%	35000	4	270	5930356	727549	5160833	1355930
3km	70%	35000	4	299	4421517	597589	3762347	1237862
3km	70%	35000	4	330	5117162	641609	4416949	1399271
3km	70%	35000	4	241	5898627	792013	5055652	1546524
3km	70%	35000	4	203	4462479	636593	3758697	1101113
3km	70%	35000	4	226	4717879	691535	3960476	1359448
3km	70%	35000	4	185	4454601	633989	3793479	1201422
3km	70%	35000	4	299	3963869	578354	3329143	1035664
3km	70%	35000	4	444	4886657	659290	4169348	1214670
3km	70%	35000	4	402	6652695	745331	5831969	1623320
3km	70%	35000	4	267	4851077	670396	4140105	1369651
3km	70%	35000	4	390	4694896	671662	3970837	1406312
3km	70%	35000	4	254	5637418	689069	4881086	1415688
3km	70%	35000	4	248	4432709	564797	3826381	1179075
3km	70%	35000	4	237	4566148	621579	3866805	1381301
3km	70%	35000	4	391	6189027	778040	5343403	1611156
3km	70%	35000	4	311	6894028	821402	5985018	1764374
3km	70%	35000	4	274	4471052	632248	3795694	1104852
3km	70%	35000	4	260	4544936	628354	3851956	1359412
3km	70%	35000	4	265	5263774	706431	4498469	1340639
3km	70%	35000	4	216	4057368	559993	3444189	1161318
3km	70%	35000	4	262	4540179	584669	3905851	1162581
3km	70%	35000	4	271	4821343	606868	4160612	1077654
3km	70%	35000	4	309	5007597	702962	4204420	1323785
3km	70%	35000	4	328	6130046	789721	5297812	1393384
3km	70%	35000	4	273	6816979	827979	5944938	1508771
3km	70%	35000	4	229	6316019	797270	5471184	1545575
3km	70%	35000	4	193	5296167	614544	4634251	1342418
3km	70%	35000	4	368	6952671	823813	6022870	1655952
3km	70%	35000	4	267	4719735	591023	4092162	1123318
3km	70%	35000	4	325	5491336	757348	4694733	1333007
3km	70%	35000	4	226	4379425	599464	3725229	1093245
3km	70%	35000	4	264	4482290	612407	3806018	1201987
3km	70%	35000	4	310	6066472	721885	5254727	1462358
3km	70%	35000	4	265	4855323	663026	4127288	1156157
3km	70%	35000	4	255	5508825	662455	4784550	1283447
3km	70%	35000	4	311	4890772	616372	4192996	1165997
3km	70%	35000	4	289	7246078	864063	6304689	1622386
3km	70%	35000	4	273	4316258	596389	3673992	1241853
3km	70%	35000	4	282	5251971	714770	4494128	1303979
3km	70%	35000	4	290	6036841	748337	5227358	1525732
3km	70%	35000	4	245	3826970	545728	3245606	900632
3km	70%	35000	4	318	5139021	657309	4441533	1365765
3km	70%	35000	4	212	5114640	687704	4377516	1297775
3km	70%	35000	4	264	4893546	681094	4155718	1233299
3km	70%	35000	4	461	5026495	666954	4322941	1318652
3km	70%	35000	4	238	4309962	624179	3641263	1061138
3km	70%	35000	4	231	4933712	657008	4243473	1064399
3km	70%	35000	4	297	6486908	847614	5573332	1804758
3km	70%	35000	4	264	4888616	700515	4134104	1318725
3km	70%	35000	4	227	4724473	659729	4017231	1313866
3km	70%	35000	4	335	4491311	634325	3803932	1165721
3km	70%	35000	4	249	4464813	596925	3782128	1147356
3km	70%	35000	4	267	4460932	604431	3795812	1112780
3km	70%	35000	4	227	4827183	660556	4115778	1151027
3km	70%	35000	4	282	4536558	648178	3854988	1217702
3km	70%	35000	4	280	4696586	657072	3977374	1250787
3km	70%	35000	4	276	4498856	613545	3831853	1103859
3km	70%	35000	4	258	5063869	617812	4388592	1182936
3km	70%	35000	4	230	5345737	730209	4551134	1493902
3km	70%	35000	4	305	5811608	721351	5044035	1436736
3km	70%	35000	4	381	6692119	767868	5816871	1720481
3km	70%	35000	4	274	3831477	476813	3291114	1097950
3km	70%	35000	4	266	5146882	640637	4464250	1323425
3km	70%	35000	4	306	5025573	686296	4291552	1222777
3km	70%	35000	4	291	5430850	722662	4631392	1615226
3km	70%	35000	4	283	5774380	733133	4992655	1388692
3km	70%	35000	4	240	5506667	780983	4679224	1469633
3km	70%	35000	4	280	4770055	644128	4066447	1236291
3km	70%	35000	4	237	4431002	654071	3731286	1329707
3km	70%	35000	4	241	4668637	699754	3929088	1423663
3km	70%	35000	4	242	5991288	784858	5117300	1659679
3km	70%	35000	4	244	4873313	656981	4159806	1234435
3km	70%	35000	4	219	4855103	587631	4225496	1130075
3km	70%	35000	4	275	6504262	789388	5659086	1428475
3km	70%	35000	4	279	5115551	708473	4358716	1314587
3km	70%	35000	4	266	5196258	637862	4487714	1265566
3km	70%	35000	4	230	4572092	628809	3906092	1121902
3km	70%	35000	4	345	7311165	934471	6297354	1949033
3km	70%	35000	4	207	5808780	744675	5022145	1471495
3km	70%	35000	4	287	6034698	744138	5234539	1537612
3km	70%	35000	4	282	5852073	800035	4977989	1494223
3km	70%	35000	4	287	6052053	778670	5217196	1432636
3km	70%	35000	4	314	5628849	738674	4792597	1619507
3km	70%	35000	4	312	5163743	683611	4417771	1220745
3km	70%	35000	4	348	5269283	726283	4473561	1330211
3km	70%	35000	4	262	5765012	728349	4972468	1529662
3km	70%	35000	4	274	6690856	847341	5787725	1615377
3km	70%	35000	4	341	5322218	593562	4687756	1379521
3km	70%	35000	4	287	3982751	539011	3393305	1096279
3km	70%	35000	4	284	4813533	663874	4089851	1426782
3km	70%	35000	4	498	6880940	801242	6001773	1827069
3km	70%	35000	4	245	4247064	565228	3632023	1151017
3km	70%	35000	4	231	5095407	653658	4343912	1271400
3km	70%	35000	4	396	7144520	853443	6213874	1809368
3km	70%	35000	4	240	4417889	643120	3693927	1251572
3km	70%	35000	4	257	4653198	617317	3970688	1250571
3km	70%	35000	4	336	6053695	825917	5163029	1565346
3km	70%	35000	4	233	6210325	679800	5454775	1491776
3km	70%	35000	4	223	5227394	682518	4480843	1207173
3km	70%	35000	4	394	6019238	758692	5162949	1676378
3km	70%	35000	4	203	5264038	733299	4458888	1405726
3km	70%	35000	4	319	4409210	605368	3753078	1250986
3km	70%	35000	4	231	5262566	714007	4470776	1354296
3km	70%	35000	4	243	4282090	598530	3621023	1190637
3km	70%	35000	4	291	4584103	656263	3870605	1203905
3km	70%	35000	4	252	4881888	683890	4124620	1251732
3km	70%	35000	4	258	4407235	627484	3736655	1297940
3km	70%	35000	4	275	4800573	650726	4092065	1176997
3km	70%	35000	4	312	5011550	659326	4269661	1301548
3km	70%	35000	4	244	5387933	650475	4692269	1308585
3km	70%	35000	4	253	4855694	715394	4103229	1284867
3km	70%	35000	4	268	5218633	650506	4508492	1265547
3km	70%	35000	4	221	4823061	697445	4086195	1195586
3km	70%	35000	4	263	5020078	670490	4299270	1307284
3km	70%	35000	4	372	6063645	741593	5277999	1636785
3km	70%	35000	4	211	6178725	806555	5308729	1743172
3km	70%	35000	4	277	4603176	645309	3899517	1260322
3km	70%	35000	4	199	4143752	562453	3522543	1155384
3km	70%	35000	4	221	4377238	589013	3744734	1089463
3km	70%	35000	4	348	3588032	554416	3001041	1002935
3km	70%	35000	4	227	5492853	759208	4650589	1406342
3km	70%	35000	4	230	6252232	768233	5408858	1373146
3km	70%	35000	4	251	5047048	720515	4262118	1421783
3km	70%	35000	4	344	5043151	698534	4265936	1466121
3km	70%	35000	4	389	6911974	819756	6034052	1768784
3km	70%	35000	4	271	5861174	812990	4981092	1529610
3km	70%	35000	4	232	4991434	663913	4227398	1290341
3km	70%	35000	4	229	4957410	665949	4229794	1265141
3km	70%	35000	4	257	4655091	601689	4013852	1094279
3km	70%	35000	4	349	6447729	811152	5572568	1718575
3km	70%	35000	4	251	5806879	734965	5025591	1567855
3km	70%	35000	4	330	5912765	728374	5145363	1539687
3km	70%	35000	4	305	4943815	708151	4208695	1292496
3km	70%	35000	4	237	3914080	545002	3332294	1031143
3km	70%	35000	4	339	4704739	615943	4004214	1236991
3km	70%	35000	4	297	5021465	676814	4265150	1342114
3km	70%	35000	4	275	5058477	680590	4277388	1292850
3km	70%	35000	4	313	4603480	617208	3933775	1130481
3km	70%	35000	4	269	5229534	675185	4510955	1353960
3km	70%	35000	4	219	4890563	640560	4197650	1077985
3km	70%	35000	4	339	5080977	710935	4281177	1418039
3km	70%	35000	4	202	5064047	702191	4279013	1524487
3km	70%	35000	4	214	4204616	586156	3570302	1144654
3km	70%	35000	4	368	5544856	642307	4857646	1307269
3km	70%	35000	4	223	4693060	628014	4030262	1143074
3km	70%	35000	4	262	4406496	593067	3781452	1029762
3km	70%	35000	4	235	4564148	629644	3882679	1150271
3km	70%	35000	4	236	4680364	625129	4013972	1184578
3km	70%	35000	4	254	5162212	726715	4361080	1447594
3km	70%	35000	4	228	5252755	641392	4548950	1215334
3km	70%	35000	4	241	4942484	652627	4236205	1406738
3km	70%	35000	4	234	4271189	585340	3642114	1054075
3km	70%	35000	4	345	5128133	751971	4319434	1259526
3km	70%	35000	4	317	6141249	763327	5294382	1601549
3km	70%	35000	4	252	4605410	581612	3987153	1076724
3km	70%	35000	4	300	5980497	759399	5152873	1473218
3km	70%	35000	4	333	7103945	923388	6117764	1760783
3km	70%	35000	4	301	5681565	794234	4795524	1460951
3km	70%	35000	4	183	4014082	561934	3391016	1050905
3km	70%	35000	4	247	4503103	640430	3799743	1307101
3km	70%	35000	4	253	5815021	747484	5003517	1443956
3km	70%	35000	4	342	6657615	845502	5746855	1806642
3km	70%	35000	4	250	6257891	828303	5374184	1574926
3km	70%	35000	4	248	6620317	862825	5669321	1705503
3km	70%	35000	4	366	5060587	740986	4251059	1499884
3km	70%	35000	4	207	5032986	698921	4261010	1284426
3km	70%	35000	4	246	4637977	582803	3992137	1185747
3km	70%	35000	4	184	4620083	648372	3894043	1270578
3km	70%	35000	4	376	6212290	735275	5415695	1441797
3km	70%	35000	4	303	5732779	731180	4947333	1517800
3km	70%	35000	4	235	4716815	692561	3973837	1119097
3km	70%	35000	4	254	6256772	777994	5423473	1617184
3km	70%	35000	4	242	5561334	668006	4837750	1302119
3km	70%	35000	4	332	6346136	800691	5475305	1592055
3km	70%	35000	4	372	4582358	614337	3893516	1332748
3km	70%	35000	4	283	3599460	477119	3076288	1022419
3km	70%	35000	4	367	4654634	646489	3948550	1251488
3km	70%	35000	4	221	4017780	544364	3408922	1025683
3km	70%	35000	4	215	4367724	611441	3705438	1141516
3km	70%	35000	4	457	4027091	564758	3398012	1175950
3km	70%	35000	4	290	6037401	766898	5181642	1474039
3km	70%	35000	4	331	5250792	687916	4505899	1492108
3km	70%	35000	4	308	5020603	665533	4310167	1309534
3km	70%	35000	4	215	4812640	646851	4126780	1208763
3km	70%	35000	4	303	4424402	619627	3768143	1187187
3km	70%	35000	4	249	6646126	760061	5826066	1609382
3km	70%	35000	4	214	5216024	689876	4486334	1179758
3km	70%	35000	4	257	5701945	637701	5012684	1289917
3km	70%	35000	4	243	5353934	691549	4590245	1263260
3km	70%	35000	4	254	5351142	687334	4589086	1285559
3km	70%	35000	4	353	5552789	764701	4693913	1706187
3km	70%	35000	4	222	5003128	668953	4274557	1205000
3km	70%	35000	4	281	5541094	688892	4798817	1451545
3km	70%	35000	4	606	6927955	827628	6037111	1710979
3km	70%	35000	4	272	5302635	742077	4489357	1540671
3km	70%	35000	4	391	6301852	733764	5512550	1661274
3km	70%	35000	4	364	5923927	803583	5078875	1440508
3km	70%	35000	4	381	6341996	773078	5515197	1513539
3km	70%	35000	4	341	5915654	788586	5069751	1471926
3km	70%	35000	4	382	6137925	778785	5320310	1620914
3km	70%	35000	4	355	6576968	756142	5756456	1643209
3km	70%	35000	4	244	4766099	629638	4061539	1226991
3km	70%	35000	4	242	4481188	606589	3824516	1174683
3km	70%	35000	4	270	4674700	631842	3973796	1205421
3km	70%	35000	4	303	5948498	709944	5163432	1574968
3km	70%	35000	4	237	4449530	597253	3792230	1096180
3km	70%	35000	4	267	4051249	549942	3457277	1077540
3km	70%	35000	4	391	5615039	674455	4889551	1451903
3km	70%	35000	4	558	6186993	755008	5378217	1545129
3km	70%	35000	4	204	4591422	631287	3925008	1250269
3km	70%	35000	4	323	5837026	754379	5018414	1533741
3km	70%	35000	4	252	6156027	752687	5339790	1478349
3km	70%	35000	4	320	6092542	761385	5264015	1494889
3km	70%	35000	4	380	6761726	856916	5861913	1678146
3km	70%	35000	4	294	5592102	816804	4717018	1401623
3km	70%	35000	4	209	4926339	663695	4220837	1173800
3km	70%	35000	4	225	5414592	733757	4606574	1392051
3km	70%	35000	4	324	4507556	638434	3819206	1140035
3km	70%	35000	4	299	5061662	695084	4315731	1512154
3km	70%	35000	4	292	4585574	636369	3901843	1290220
3km	70%	35000	4	329	4927420	638676	4228223	1453243
3km	70%	35000	4	392	6115198	857551	5179783	1580214
3km	70%	35000	4	274	4106287	620784	3459246	1121359
3km	70%	35000	4	293	6549225	780752	5720995	1543000
3km	70%	35000	4	261	5835212	717011	5057394	1452009
3km	70%	35000	4	186	4760267	604032	4122188	1132180
3km	70%	35000	4	222	4105134	585889	3460802	1317392
3km	70%	35000	4	276	5103655	729506	4314610	1281998
3km	70%	35000	4	278	4413184	613598	3725080	1180848
3km	70%	35000	4	201	6154551	723863	5364563	1404965
3km	70%	35000	4	320	5682090	702855	4921962	1301419
3km	70%	35000	4	213	4215765	562553	3579736	1042195
3km	70%	35000	4	246	5159101	644096	4452983	1275293
3km	70%	35000	4	261	4305821	570439	3649036	1190756
3km	70%	35000	4	348	6001125	695175	5248174	1469801
3km	70%	35000	4	334	5737043	675438	5012060	1599217
3km	70%	35000	4	276	5106784	619455	4448937	1179230
3km	70%	35000	4	225	5044935	682254	4304207	1267543
3km	70%	35000	4	362	5131902	666538	4406462	1334012
3km	70%	35000	4	223	4786505	665722	4073585	1170479
3km	70%	35000	4	358	5622617	666026	4894002	1428226
3km	70%	35000	4	301	4501486	593563	3854939	1159995
3km	70%	35000	4	283	4495536	579227	3859217	1125393
3km	70%	35000	4	262	6677865	817598	5797299	1492674
3km	70%	35000	4	281	6251537	786477	5404200	1544726
3km	70%	35000	4	266	4051391	562704	3440496	1157422
3km	70%	35000	4	203	4896347	628377	4196596	1193921
3km	70%	35000	4	343	5921989	735092	5120664	1535840
3km	70%	35000	4	234	3856854	521295	3284267	1050815
3km	70%	35000	4	183	4916108	682825	4179112	1328828
3km	70%	35000	4	246	4130515	561838	3515763	1167370
3km	70%	35000	4	211	4839875	667346	4109460	1284938
3km	70%	35000	4	248	5625523	743562	4805160	1469475
3km	70%	35000	4	217	4102044	548207	3493647	1004565
3km	70%	35000	4	371	4345797	649940	3620462	1208850
3km	70%	35000	4	195	4082697	551700	3479357	1051759
3km	70%	35000	4	221	4308634	579669	3680139	1199879
3km	70%	35000	4	197	4065801	565226	3456849	950742
3km	70%	35000	4	303	5030354	681178	4274839	1353412
3km	70%	35000	4	272	5196645	630189	4523018	1264457
3km	70%	35000	4	273	5424473	700178	4670287	1487122
3km	70%	35000	4	316	6663798	787704	5821141	1749909
3km	70%	35000	4	472	5352150	716432	4554460	1550333
3km	70%	35000	4	263	4318605	582103	3669099	1239777
3km	70%	35000	4	365	6499103	797915	5654305	1529536
3km	70%	35000	4	207	4658249	675615	3932399	1187094
3km	70%	35000	4	213	4667095	611624	4002218	1204848
3km	70%	35000	4	321	5389542	749982	4568577	1333050
3km	70%	35000	4	326	5877897	696458	5103030	1320797
3km	70%	35000	4	271	5223296	723994	4416092	1406053
3km	70%	35000	4	239	4685072	604923	4015510	1163424
3km	70%	35000	4	230	5048576	660664	4345769	1298755
3km	70%	35000	4	349	5218661	605322	4560919	1399051
3km	70%	35000	4	438	4962380	731221	4154399	1396327
3km	70%	35000	4	252	5936187	714628	5172638	1307483
3km	70%	35000	4	257	4906548	716060	4125967	1470761
3km	70%	35000	4	270	4887175	665786	4165104	1195395
3km	70%	35000	4	242	5556674	660089	4856783	1294985
3km	70%	35000	4	291	4763298	666258	4024454	1286642
3km	70%	35000	4	191	4111790	531908	3543642	1010349
3km	70%	35000	4	355	4641567	630552	3954611	1282745
3km	70%	35000	4	322	4749913	628184	4073909	1173915
3km	70%	35000	4	203	3906892	542755	3325923	1158621
3km	70%	35000	4	300	5167173	687308	4415680	1295229
3km	70%	35000	4	261	6141739	741812	5332964	1482005
3km	70%	35000	4	251	4352647	601759	3693173	1212131
3km	70%	35000	4	378	4572071	638568	3885417	1186596
3km	70%	35000	4	263	5117764	582694	4480903	1287135
3km	70%	35000	4	356	6903321	859202	5993732	1691754
3km	70%	35000	4	225	5412736	642208	4706327	1166768
3km	70%	35000	4	313	5886434	696187	5151301	1446268
3km	70%	35000	4	281	5615743	735829	4762581	1462297
3km	70%	35000	4	219	3584905	510209	3036138	970933
3km	70%	35000	4	216	4738280	671546	4019361	1336555
3km	70%	35000	4	394	6841659	829632	5970576	1661433
3km	70%	35000	4	242	5211211	709022	4426912	1212514
3km	70%	35000	4	230	5524082	786691	4691931	1351987
3km	70%	35000	4	239	4539551	575738	3920726	1102118
3km	70%	35000	4	303	5715779	686020	4965095	1424492
3km	70%	35000	4	287	4778646	673555	4060819	1188579
3km	70%	35000	4	271	7049643	795633	6196182	1701823
3km	70%	35000	4	313	4610961	616854	3950885	1204880
3km	70%	35000	4	203	4704709	664451	3983016	1387785
3km	70%	35000	4	272	5997730	689194	5234214	1372658
3km	70%	35000	4	217	4027012	579317	3395111	1158234
3km	70%	35000	4	295	5476834	642026	4789054	1307018
3km	70%	35000	4	232	5189841	697759	4437204	1344151
3km	70%	35000	4	335	6463998	732810	5670175	1531156
3km	70%	35000	4	194	5344717	673716	4598956	1230480
3km	70%	35000	4	225	4473268	598424	3818940	1098966
3km	70%	35000	4	362	3961962	551554	3350092	1267138
3km	70%	35000	4	311	6117420	718812	5327479	1507281
3km	70%	35000	4	296	6610358	794066	5734825	1541567
3km	70%	35000	4	280	6668904	880515	5713867	1738490
3km	70%	35000	4	308	5699997	673390	4976718	1402539
3km	70%	35000	4	273	4620899	671165	3904717	1219964
3km	70%	35000	4	306	5361169	742200	4527730	1510410
3km	70%	35000	4	264	5073944	673979	4361068	1187074
3km	70%	35000	4	185	4156933	575712	3543971	896901
3km	70%	35000	4	272	4922984	694892	4175734	1314573
3km	70%	35000	4	263	4703170	608334	4036482	1218481
3km	70%	35000	4	264	4776531	605323	4143286	1252836
3km	70%	35000	4	207	4729469	633417	4051431	1321671
3km	70%	35000	4	288	5240504	744670	4453141	1381586
3km	70%	35000	4	237	5076890	664277	4357392	1294463
3km	70%	35000	4	379	4701303	561536	4094891	1075463
3km	70%	35000	4	290	4755426	702356	4008875	1200188
3km	70%	35000	4	340	7053463	816306	6185679	1576377
3km	70%	35000	4	377	4632529	653649	3900922	1273818
3km	70%	35000	4	172	4349071	586167	3677821	1229636
3km	70%	35000	4	343	6984647	812722	6116669	1611177
3km	70%	35000	4	304	4740867	683624	4006367	1272975
3km	70%	35000	4	196	4161628	597877	3533006	1082059
3km	70%	35000	4	267	6563883	773023	5735197	1676145
3km	70%	35000	4	324	4969319	690938	4226824	1203815
3km	70%	35000	4	232	5082856	717639	4299671	1340743
3km	70%	35000	4	232	4715344	649500	4021894	1254194
3km	70%	35000	4	329	4642436	659849	3910858	1164493
3km	70%	35000	4	450	6679701	779529	5831603	1598666
3km	70%	35000	4	221	4930740	624196	4249585	1170060
3km	70%	35000	4	360	5845343	656471	5142826	1355206
3km	70%	35000	4	227	5212669	753236	4404823	1480419
3km	70%	35000	4	374	4627182	652587	3927504	1223310
3km	70%	35000	4	241	5983777	756152	5150898	1550325
3km	70%	35000	4	245	4612455	613961	3952424	1173864
3km	70%	35000	4	214	4960854	676449	4243102	1173417
3km	70%	35000	4	319	4361450	582942	3723024	1153047
3km	70%	35000	4	250	4828399	667159	4098076	1291910
3km	70%	35000	4	283	5342742	737612	4549829	1304539
3km	70%	35000	4	458	7043804	801476	6151527	1731209
3km	70%	35000	4	216	4004551	574450	3391582	1077019
3km	70%	35000	4	203	4553830	587995	3916235	1194853
3km	70%	35000	4	273	6273526	688248	5496642	1423461
3km	70%	35000	4	221	4504663	638970	3821386	1220113
3km	70%	35000	4	240	4399063	609888	3737458	1171316
3km	70%	35000	4	370	4727091	642239	4018750	1330509
3km	70%	35000	4	277	4560129	601155	3919652	1223215
3km	70%	35000	4	180	4538661	659017	3833083	1322344
3km	70%	35000	4	212	4436554	636238	3746769	1225760
3km	70%	35000	4	233	4349716	620095	3691256	1133345
3km	70%	35000	4	320	6739552	766958	5921187	1690806
3km	70%	35000	4	382	6219653	780126	5380147	1686872
3km	70%	35000	4	255	5195020	666769	4471463	1345535
3km	70%	35000	4	255	4653290	630804	3972482	1306247
3km	70%	35000	4	295	6218568	782967	5387773	1602559
3km	70%	35000	4	371	6078743	740880	5275244	1485200
3km	70%	35000	4	251	5292324	635008	4602607	1214553
3km	70%	35000	4	295	4375694	627915	3684524	1275599
3km	70%	35000	4	217	4001906	558802	3402830	998879
3km	70%	35000	4	275	5377733	719509	4604987	1593220
3km	70%	35000	4	341	7083193	804485	6202001	1916228
3km	70%	35000	4	241	4028466	555275	3417609	1097469
3km	70%	35000	4	266	5693434	693115	4955154	1466249
3km	70%	35000	4	212	5177137	663349	4455966	1300542
3km	70%	35000	4	261	4882377	688965	4137563	1396134
3km	70%	35000	4	192	4576370	620845	3907530	1225612
3km	70%	35000	4	289	5287417	651023	4578223	1385179
3km	70%	35000	4	224	4331568	592343	3651057	1197894
3km	70%	35000	4	248	5033463	667018	4296322	1329374
3km	70%	35000	4	237	5099591	699515	4346089	1318542
3km	70%	35000	4	274	4360192	598894	3721253	1073514
3km	70%	35000	4	250	5781498	669390	5059030	1380960
3km	70%	35000	4	205	4381202	649674	3673012	1130695
3km	70%	35000	4	230	4786920	682659	4052263	1203230
3km	70%	35000	4	230	4290793	579369	3628788	1210215
3km	70%	35000	4	324	5670663	688887	4930155	1464873
3km	70%	35000	4	260	5028308	684132	4262365	1336537
3km	70%	35000	4	360	4596008	609381	3923829	1135147
3km	70%	35000	4	238	4330896	572215	3726532	1034592
3km	70%	35000	4	196	4183201	563929	3577657	1183639
3km	70%	35000	4	216	5432402	761912	4599357	1449402
3km	70%	35000	4	325	5776590	723952	4989152	1613668
3km	70%	35000	4	201	4984884	714481	4222400	1327058
3km	70%	35000	4	347	4901866	644648	4210784	1345077
3km	70%	35000	4	245	4459701	643575	3755350	1285119
3km	70%	35000	4	291	6859345	839183	5943807	1743064
3km	70%	35000	4	246	4507661	632620	3831771	1150745
3km	70%	35000	4	199	3701042	514782	3158162	1055184
3km	70%	35000	4	348	6934956	833106	6012597	1968809
3km	70%	35000	4	188	4652851	619771	3979313	1211219
3km	70%	35000	4	267	5311925	697193	4573067	1381936
3km	70%	35000	4	298	5423549	667607	4691562	1360885
3km	70%	35000	4	277	4429450	617133	3768609	1211617
3km	70%	35000	4	247	4636988	609953	3966636	1116570
3km	70%	35000	4	247	4717129	645325	4005397	1321568
3km	70%	35000	4	271	5911812	693190	5168755	1501801
3km	70%	35000	4	285	4523790	636511	3830413	1270595
3km	70%	35000	4	254	4640696	657542	3939454	1208709
3km	70%	35000	4	384	4242714	591776	3603132	1205590
3km	70%	35000	4	234	5041502	728289	4273136	1247576
3km	70%	35000	4	226	6651090	761406	5822587	1487317
3km	70%	35000	4	261	4578120	615263	3922223	1112493
3km	70%	35000	4	280	6449554	717548	5687993	1463688
3km	70%	35000	4	240	5371872	712363	4579874	1258225
3km	70%	35000	4	262	6064685	716851	5288595	1456234
3km	70%	35000	4	256	5738854	711001	4972533	1496091
3km	70%	35000	4	197	5361745	710269	4613429	1303599
3km	70%	35000	4	233	5235369	741042	4432528	1261747
3km	70%	35000	4	297	3520424	522913	2956304	1047787
3km	70%	35000	4	364	5720550	661303	4986515	1534203
3km	70%	35000	4	341	6847045	765850	6009935	1633326
3km	70%	35000	4	299	5006880	705151	4256270	1515574
3km	70%	35000	4	232	5770686	732966	4968909	1336582
3km	70%	35000	4	292	5597035	777391	4753757	1518978
3km	70%	35000	4	299	6159630	766816	5319305	1515801
3km	70%	35000	4	245	5224055	693717	4451098	1508811
3km	70%	35000	4	239	5426086	713427	4646947	1469669
3km	70%	35000	4	441	7193775	858313	6263961	1767647
3km	70%	35000	4	309	5036824	640179	4350864	1283561
3km	70%	35000	4	269	4307070	569104	3673384	1210673
3km	70%	35000	4	263	5085504	631872	4400215	1306445
3km	70%	35000	4	316	6116077	701578	5345489	1456639
3km	70%	35000	4	366	4418183	630493	3736532	1287738
3km	70%	35000	4	293	4512982	632915	3830796	1216780
3km	70%	35000	4	286	5428779	741758	4595797	1450909
3km	70%	35000	4	267	3828177	530687	3246618	1002780
3km	70%	35000	4	197	5543303	687318	4803616	1338232
3km	70%	35000	4	305	4555878	643375	3860152	1218569
3km	70%	35000	4	230	5597654	755940	4753507	1290494
3km	70%	35000	4	303	6567568	731448	5768166	1568652
3km	70%	35000	4	311	4784410	638794	4090792	1378066
3km	70%	35000	4	277	5822768	661669	5107628	1356630
3km	70%	35000	4	379	5434368	633606	4760725	1457217
3km	70%	35000	4	208	5270100	647857	4568183	1490576
3km	70%	35000	4	253	4709535	664598	4003012	1131131
3km	70%	35000	4	221	5349068	648880	4616212	1345814
3km	70%	35000	4	340	5400153	642037	4695497	1239006
3km	70%	35000	4	341	5812184	804060	4934664	1555687
3km	70%	35000	4	269	4927257	646689	4215511	1083617
3km	70%	35000	4	227	5545187	758288	4717780	1317404
3km	70%	35000	4	273	4688686	621696	4033026	1130317
3km	70%	35000	4	217	4511376	585234	3887603	1207671
3km	70%	35000	4	301	6377090	734151	5574441	1646603
3km	70%	35000	4	209	4667369	629135	3992999	1167815
3km	70%	35000	4	236	4962835	645263	4268580	1290641
3km	70%	35000	4	218	4268324	540400	3671277	1066105
3km	70%	35000	4	304	4158274	552839	3569425	1059916
3km	70%	35000	4	329	5157070	668457	4446003	1355870
3km	70%	35000	4	229	4199293	564604	3586260	1022178
3km	70%	35000	4	214	4672155	676669	3937604	1258246
3km	70%	35000	4	229	5209832	678702	4470675	1248833
3km	70%	35000	4	249	5705381	696047	4946940	1420314
3km	70%	35000	4	357	5285835	736764	4486662	1412545
3km	70%	35000	4	248	4018068	579026	3401228	1184792
3km	70%	35000	4	319	5690740	677165	4966181	1414700
3km	70%	35000	4	261	6019972	697449	5273436	1422731
3km	70%	35000	4	330	6484050	784167	5631675	1572252
3km	70%	35000	4	260	5861851	766587	5039541	1729437
3km	70%	35000	4	302	4547531	617727	3884680	1218962
3km	70%	35000	4	243	4670019	625944	4003208	1137023
3km	70%	35000	4	237	4758034	644407	4056899	1207013
3km	70%	35000	4	253	4201291	603873	3545935	1095015
3km	70%	35000	4	187	4855276	686820	4102266	1308329
3km	70%	35000	4	314	5745457	672181	5010971	1370973
3km	70%	35000	4	299	5947485	724809	5131823	1562561
3km	70%	35000	4	307	5055823	675075	4279868	1424331
3km	70%	35000	4	174	4588517	627656	3921627	987520
3km	70%	35000	4	268	5716865	815865	4851037	1348557
3km	70%	35000	4	301	4936931	605488	4289535	1281029
3km	70%	35000	4	305	5104208	701853	4348257	1303491
3km	70%	35000	4	276	5913577	698903	5173017	1476495
3km	70%	35000	4	447	6032343	707674	5244618	1506741
3km	70%	35000	4	228	4654905	608909	3992286	1170610
3km	70%	35000	4	402	6119720	751761	5291676	1597148
3km	70%	35000	4	303	5530691	725368	4742507	1316911
3km	70%	35000	4	300	6801472	870799	5863062	1704848
3km	70%	35000	4	279	5628795	719916	4847507	1473837
3km	70%	35000	4	277	6096270	792925	5246793	1531206
3km	70%	35000	4	325	5447522	739746	4642262	1488362
3km	70%	35000	4	386	3540903	493861	2990275	1094461
3km	70%	35000	4	212	4753217	647085	4060497	1166118
3km	70%	35000	4	335	5908957	746422	5074781	1546767
3km	70%	35000	4	229	5167308	662919	4436327	1236167
3km	70%	35000	4	299	6242559	753212	5415137	1551608
3km	70%	35000	4	208	5345727	732831	4564593	1358578
3km	70%	35000	4	287	5097350	679847	4328894	1252488
3km	70%	35000	4	349	6255638	803837	5406471	1727875
3km	70%	35000	4	312	5269211	714991	4495078	1535579
3km	70%	35000	4	293	5858579	748537	5042654	1510313
3km	70%	35000	4	307	6504486	737825	5685509	1524599
3km	70%	35000	4	360	4252712	584160	3626457	1175740
3km	70%	35000	4	330	4845251	650980	4132185	1108185
3km	70%	35000	4	275	5242123	714272	4463117	1300226
3km	70%	35000	4	351	6616441	838541	5709191	1795839
3km	70%	35000	4	394	6630696	791569	5777711	1695289
3km	70%	35000	4	222	4409620	593940	3772071	1125921
3km	70%	35000	4	301	4127002	541486	3534272	1096844
3km	70%	35000	4	319	5370962	671398	4668975	1296647
3km	70%	35000	4	282	7369771	869923	6433694	1808155
3km	70%	35000	4	329	5123643	708739	4369337	1279075
3km	70%	35000	4	254	5253826	721552	4488078	1299862
3km	70%	35000	4	218	4309689	593074	3674185	1082755
3km	70%	35000	4	234	4365050	600467	3716404	1076776
3km	70%	35000	4	225	4989399	681300	4250868	1246376
3km	70%	35000	4	221	4671891	586470	4039589	1209506
3km	70%	35000	4	274	4621757	628074	3928531	1258759
3km	70%	35000	4	271	5507882	739505	4726919	1479592
3km	70%	35000	4	267	3093005	442305	2628108	855296
3km	70%	35000	4	188	5674131	637672	5001570	1294648
3km	70%	35000	4	202	4858226	698768	4129969	1148995
3km	70%	35000	4	386	6530744	850011	5624654	1805595
3km	70%	35000	4	232	4469404	665291	3760025	1147809
3km	70%	35000	4	290	5777750	772670	4948199	1531541
3km	70%	35000	4	208	4300837	586708	3690456	1102580
3km	70%	35000	4	309	4289802	618750	3626516	1133186
3km	70%	35000	4	329	5176262	721881	4404841	1401867
3km	70%	35000	4	299	5396912	678369	4682277	1372242
3km	70%	35000	4	271	4940576	575138	4319104	1319415
3km	70%	35000	4	430	6409857	720655	5634007	1558952
3km	70%	35000	4	277	5211495	668470	4480571	1462138
3km	70%	35000	4	338	6798327	863298	5864655	1722454
3km	70%	35000	4	303	4882478	682555	4109735	1320159
3km	70%	35000	4	246	5282513	698282	4520319	1300530
3km	70%	35000	4	386	5113621	617296	4424039	1282612
3km	70%	35000	4	194	4550910	636352	3885247	1145493
3km	70%	35000	4	255	4953471	626927	4246006	1177225
3km	70%	35000	4	286	5290884	734369	4494631	1447274
3km	70%	35000	4	294	5413826	666737	4705932	1337860
3km	70%	35000	4	240	4442888	600398	3780657	1274810
3km	70%	35000	4	211	5156766	725671	4369862	1435365
3km	70%	35000	4	283	6150398	799056	5296427	1632781
3km	70%	35000	4	292	4957393	759218	4141798	1528799
3km	70%	35000	4	202	4857100	630307	4150627	1204470
3km	70%	35000	4	261	5095438	685278	4346715	1300110
3km	70%	35000	4	291	5736924	722149	4972593	1554479
3km	70%	35000	4	319	5799791	762372	4978194	1500646
3km	70%	35000	4	257	5640661	783450	4800703	1355100
3km	70%	35000	4	243	4493880	636854	3817835	1047492
3km	70%	35000	4	237	5740537	656926	5037614	1314373
3km	70%	35000	4	239	4937725	674882	4190236	1313545
3km	70%	35000	4	268	3831595	500333	3280306	965204
3km	70%	35000	4	227	5318493	648663	4629653	1312421
3km	70%	35000	4	283	4921165	683071	4204796	1153473
3km	70%	35000	4	372	4805368	653132	4114480	1373110
3km	70%	35000	4	234	5545460	760525	4714061	1463599
3km	70%	35000	4	283	5410937	728373	4605702	1440593
3km	70%	35000	4	261	4633291	668558	3905318	1160527
3km	70%	35000	4	241	5183608	684898	4433433	1410331
3km	70%	35000	4	206	4574366	640859	3894941	1140760
3km	70%	35000	4	211	3730388	528005	3162251	963250
3km	70%	35000	4	304	6772582	803239	5906089	1775668
3km	70%	35000	4	296	4632951	606939	3986155	1088803
3km	70%	35000	4	218	4604359	671187	3855480	1328912
3km	70%	35000	4	249	5565538	774005	4729958	1443698
3km	70%	35000	4	302	5771809	790526	4931419	1356103
3km	70%	35000	4	269	4712817	638356	4033229	1190167
3km	70%	35000	4	408	5920271	667662	5179963	1502153
3km	70%	35000	4	246	3994822	537262	3417951	1007296
3km	70%	35000	4	294	6023066	742300	5226612	1504716
3km	70%	35000	4	377	5755027	822356	4844896	1530845
3km	70%	35000	4	287	7204196	847259	6283106	1826627
3km	70%	35000	4	352	4368139	660510	3632001	1514112
3km	70%	35000	4	282	5126931	624171	4455132	1362631
3km	70%	35000	4	330	5616860	679408	4880832	1477546
3km	70%	35000	4	225	5430827	678549	4699388	1400306
3km	70%	35000	4	234	5866459	742405	5055612	1436786
3km	70%	35000	4	325	5313317	740517	4537035	1469317
3km	70%	35000	4	285	4197471	592209	3563854	1064804
3km	70%	35000	4	244	4779130	617640	4124219	1182819
3km	70%	35000	4	247	5096997	700893	4322310	1260080
3km	70%	35000	4	224	4563103	632648	3887274	1087635
3km	70%	35000	4	348	5357889	764521	4538716	1473458
3km	70%	35000	4	284	6253421	737793	5441690	1548219
3km	70%	35000	4	264	6120746	758697	5301111	1638675
3km	70%	35000	4	314	5829018	691655	5039908	1513787
3km	70%	35000	4	229	5272022	707190	4495996	1367760
3km	70%	35000	4	306	6642717	810815	5783779	1769798
3km	70%	35000	4	228	4627706	638159	3942441	1211244
3km	70%	35000	4	246	6477026	811482	5558333	1683674
3km	70%	35000	4	245	4120592	559797	3510606	1099391
3km	70%	35000	4	260	5013747	678007	4280412	1239363
3km	70%	35000	4	307	4533804	608725	3815884	1182386
3km	70%	35000	4	213	4299149	553198	3687774	1031622
3km	70%	35000	4	199	4550367	625335	3886118	1204223
3km	70%	35000	4	237	5850107	742786	5048913	1426124
3km	70%	35000	4	373	3544032	471732	3035637	1061019
3km	70%	35000	4	275	4191727	561298	3588547	1182847
3km	70%	35000	4	291	5073875	673258	4306020	1286574
3km	70%	35000	4	263	4405683	509716	3863300	1115532
3km	70%	35000	4	259	5783285	641938	5085494	1370162
3km	70%	35000	4	276	5552683	747707	4749286	1414048
3km	70%	35000	4	291	4652774	619876	3989470	1165711
3km	70%	35000	4	341	6441600	751265	5599316	1633870
3km	70%	35000	4	281	6468117	763817	5638094	1526331
3km	70%	35000	4	229	4611652	628823	3922631	1142718
3km	70%	35000	4	227	6700261	808411	5826136	1634160
3km	70%	35000	4	281	4868178	662847	4149175	1252249
3km	70%	35000	4	288	5668892	673013	4946550	1378509
3km	70%	35000	4	384	5979956	679493	5253153	1600115
3km	70%	35000	4	364	6196591	757914	5371937	1454446
3km	70%	35000	4	245	5026229	684050	4291441	1293933
3km	70%	35000	4	251	5494158	680252	4762944	1448259
3km	70%	35000	4	265	5081536	657977	4375208	1264839
3km	70%	35000	4	201	5055535	683990	4314115	1415863
3km	70%	35000	4	242	4251324	581908	3632042	1159913
3km	70%	35000	4	292	4683548	605917	4018443	1174825
3km	70%	35000	4	403	5377121	712812	4579252	1537860
3km	70%	35000	4	274	7352468	900039	6374124	1821258
3km	70%	35000	4	232	3992387	577522	3368548	1079870
3km	70%	35000	4	318	5102089	689029	4351588	1373112
3km	70%	35000	4	295	5062111	708094	4298770	1284517
3km	70%	35000	4	381	7001162	822796	6113491	1834773
3km	70%	35000	4	230	4641261	659834	3899360	1462450
3km	70%	35000	4	264	5157732	617794	4469632	1305482
3km	70%	35000	4	204	4005458	580297	3394195	1036026
3km	70%	35000	4	261	5117603	638607	4420472	1369866
3km	70%	35000	4	286	5268038	726830	4492000	1365079
3km	70%	35000	4	252	5849551	714834	5077810	1390758
3km	70%	35000	4	322	5845964	689561	5087111	1600387
3km	70%	35000	4	358	5333108	736279	4549597	1290502
3km	70%	35000	4	263	5356236	755321	4544033	1482442
3km	70%	35000	4	227	6041104	723814	5221145	1448158
3km	70%	35000	4	243	4816656	633323	4141327	1204180
3km	70%	35000	4	350	5176118	632720	4495123	1279511
3km	70%	35000	4	403	6837231	777431	5990338	1493227
3km	70%	35000	4	349	4268781	570757	3644803	1111496
3km	70%	35000	4	248	4515752	636281	3810421	1123568
3km	70%	35000	4	215	4592728	603860	3915747	1165908
3km	70%	35000	4	265	5229732	694048	4454203	1329640
3km	70%	35000	4	226	5587475	789201	4730107	1494518
3km	70%	35000	4	238	5809738	742543	5022148	1432551
3km	70%	35000	4	384	6280355	775018	5458920	1593695
3km	70%	35000	4	264	4855852	657299	4152615	1213396
3km	70%	35000	4	275	4822852	635604	4105295	1316806
3km	70%	35000	4	243	4940829	725845	4153757	1260939
3km	70%	35000	4	313	5813960	674042	5047031	1395475
3km	70%	35000	4	264	6226971	772744	5363696	1771448
3km	70%	35000	4	277	4861266	672834	4120302	1410387
3km	70%	35000	4	287	5707376	701129	4971817	1390027
3km	70%	35000	4	225	4886871	707398	4115618	1290940
3km	70%	35000	4	273	4805354	616136	4147964	1134105
3km	70%	35000	4	302	5311075	663072	4600514	1286627
3km	70%	35000	4	216	4363944	611068	3695735	1102655
3km	70%	35000	4	280	6313410	731873	5524732	1472736
3km	70%	35000	4	224	4101081	575080	3486419	993536
3km	70%	35000	4	385	5578860	773409	4713058	1495641
3km	70%	35000	4	280	5838653	786358	4992109	1483180
3km	70%	35000	4	308	5724602	753214	4886953	1563424
3km	70%	35000	4	283	4640408	648741	3943900	1178126
3km	70%	35000	4	270	5688417	714605	4929018	1496943
3km	70%	35000	4	235	5048484	712535	4279160	1330071
3km	70%	35000	4	201	5421561	644599	4703184	1351983
3km	70%	35000	4	254	4515840	581057	3858916	1151458
3km	70%	35000	4	234	4392702	601860	3745491	1116041
3km	70%	35000	4	315	5655426	773317	4818809	1461943
3km	70%	35000	4	416	5581898	687739	4852761	1348416
3km	70%	35000	4	290	5485731	635168	4810652	1402857
3km	70%	35000	4	402	5686578	692532	4943168	1362841
3km	70%	35000	4	331	5525736	726188	4747697	1418550
3km	70%	35000	4	263	6045426	722513	5273956	1471889
3km	70%	35000	4	193	4826397	683445	4095438	1181730
3km	70%	35000	4	206	5080934	704805	4339621	1197134
3km	70%	35000	4	334	4914284	567623	4304412	1288205
3km	70%	35000	4	248	5637487	736342	4843913	1347963
3km	70%	35000	4	248	4593300	683244	3868745	1286741
3km	70%	35000	4	226	4810114	694966	4071157	1335396
3km	70%	35000	4	273	5657808	761994	4835018	1476622
3km	70%	35000	4	372	5182814	725723	4395914	1249661
3km	70%	35000	4	257	4307449	575909	3681007	1174341
3km	70%	35000	4	250	4604520	611887	3895731	1055932
3km	70%	35000	4	240	5088816	674155	4319157	1485440
3km	70%	35000	4	335	4084811	562361	3461633	1037605
3km	70%	35000	4	286	5337680	683050	4564574	1284478
3km	70%	35000	4	247	5990542	734588	5183486	1450200
3km	70%	35000	4	312	5061587	627144	4375222	1387651
3km	70%	35000	4	271	5520702	671834	4797878	1412679
3km	70%	35000	4	312	4819553	650833	4092766	1247526
3km	70%	35000	4	238	3832457	522155	3268169	934207
3km	70%	35000	4	245	4856145	610794	4192548	1186827
3km	70%	35000	4	333	5423372	627041	4738678	1299015
3km	70%	35000	4	352	6013042	783017	5186787	1409048
3km	70%	35000	4	294	6017678	746800	5224577	1393314
3km	70%	35000	4	252	4914183	623057	4237586	1243526
3km	70%	35000	4	223	5349478	701953	4598144	1417030
3km	70%	35000	4	293	4794844	644095	4093815	1225459
3km	70%	35000	4	223	5329074	649434	4587629	1373593
3km	70%	35000	4	221	5537461	653035	4808178	1422621
3km	70%	35000	4	388	4921947	686430	4189048	1381345
3km	70%	35000	4	296	7089746	902905	6119109	1763102
3km	70%	35000	4	254	5543569	725024	4769491	1458717
3km	70%	35000	4	197	4884135	689371	4161606	1172568
3km	70%	35000	4	319	7104151	850495	6197263	1836333
3km	70%	35000	4	399	5341865	706860	4582144	1403075
3km	70%	35000	4	323	5898275	763389	5099910	1506156
3km	70%	35000	4	299	4789743	662309	4082881	1087430
3km	70%	35000	4	368	4193894	566129	3569750	1071448
3km	70%	35000	4	219	5445113	749766	4611349	1262965
3km	70%	35000	4	384	6691425	865868	5777191	1652443
3km	70%	35000	4	356	5057219	696863	4298518	1328143
3km	70%	35000	4	302	5836992	739720	5032400	1470814
3km	70%	35000	4	250	4260849	603625	3585619	1169504
3km	70%	35000	4	305	6697983	822595	5814948	1635154
3km	70%	35000	4	258	5018208	689149	4273981	1266905
3km	70%	35000	4	238	5439962	643996	4731127	1341041
3km	70%	35000	4	269	5474168	685461	4757472	1281489
3km	70%	35000	4	236	4536453	641217	3850537	1250202
3km	70%	35000	4	291	4984061	607961	4340678	1195948
3km	70%	35000	4	201	5369350	695178	4592403	1344530
3km	70%	35000	4	302	5881906	780429	5050388	1349510
3km	70%	35000	4	209	4444376	615914	3789250	1220942
3km	70%	35000	4	341	5848825	750075	5039619	1506564
3km	70%	35000	4	265	5173028	663135	4447432	1437679
3km	70%	35000	4	213	4047601	539181	3460438	1031456
3km	70%	35000	4	311	5801917	712342	5038554	1391888
3km	70%	35000	4	340	5717416	761853	4886168	1553997
3km	70%	35000	4	276	4697021	646388	3984839	1241214
3km	70%	35000	4	253	5015998	694301	4251784	1407080
3km	70%	35000	4	317	6563271	740202	5739689	1537139
3km	70%	35000	4	420	4744310	705298	3988938	1235928
3km	70%	35000	4	286	4673446	679919	3891452	1193876
3km	70%	35000	4	260	6491466	707114	5736586	1647217
3km	70%	35000	4	268	4901920	682733	4178478	1400949
3km	70%	35000	4	406	5765360	786257	4874188	1547001
3km	70%	35000	4	204	4445267	595647	3777784	1125417
3km	70%	35000	4	240	4154720	549096	3556643	1083263
3km	70%	35000	4	255	4809788	656736	4099931	1181418
3km	70%	35000	4	228	5511364	730063	4724770	1478587
3km	70%	35000	4	246	5685645	816541	4813498	1509370
3km	70%	35000	4	329	7063524	901101	6084816	1730707
3km	70%	35000	4	328	5666698	683361	4938507	1346164
3km	70%	35000	4	273	5854516	723482	5048894	1659877
3km	70%	35000	4	260	5345490	646870	4636069	1346503
3km	70%	35000	4	372	4955223	622538	4263983	1251531
3km	70%	35000	4	223	5017836	644789	4313045	1235024
3km	70%	35000	4	288	4495122	601221	3835381	1175724
3km	70%	35000	4	265	5268780	597684	4626644	1213407
3km	70%	35000	4	220	5056160	664709	4330784	1243928
3km	70%	35000	4	230	4181503	586235	3558528	1107038
3km	70%	35000	4	259	5088774	686977	4340620	1336991
3km	70%	35000	4	230	5239827	695228	4478289	1346513
3km	70%	35000	4	249	4388804	591852	3748467	1213706
3km	70%	35000	4	280	5526482	733777	4742376	1427737
3km	70%	35000	4	228	4663687	629203	3991770	1122824
3km	70%	35000	4	240	4892380	598982	4263713	1115824
3km	70%	35000	4	308	5939801	837947	5048090	1369238
3km	70%	35000	4	354	4873335	673343	4141094	1252405
3km	70%	35000	4	313	5706411	770933	4865984	1436690
3km	70%	35000	4	273	5364550	683847	4641291	1448536
3km	70%	35000	4	334	5124247	649140	4430334	1335054
3km	70%	35000	4	267	5249089	644736	4539985	1447998
3km	70%	35000	4	241	5755070	723113	4937637	1623495
3km	70%	35000	4	231	5621876	688698	4875504	1349588
3km	70%	35000	4	300	6312876	758557	5499301	1653260
3km	70%	35000	4	193	3948805	544158	3362645	1092300
3km	70%	35000	4	223	4922639	631657	4248261	1343250
3km	70%	35000	4	214	5247291	725169	4469870	1312775
3km	70%	35000	4	321	5897795	739281	5074413	1507820
3km	70%	35000	4	390	6576206	781186	5736405	1546337
3km	70%	35000	4	212	4566854	620030	3895012	1128972
3km	70%	35000	4	258	6374689	842073	5465916	1773586
3km	70%	35000	4	272	5273230	630160	4555805	1298446
3km	70%	35000	4	190	4825326	645102	4120289	1181397
3km	70%	35000	4	281	5098327	642768	4398951	1316133
3km	70%	35000	4	259	5835436	714063	5078624	1410376
3km	70%	35000	4	258	5308732	712936	4541399	1331365
3km	70%	35000	4	308	4442548	555082	3850524	1155363
3km	70%	35000	4	368	5699163	650529	4997381	1439255
3km	70%	35000	4	232	4454293	572525	3820548	1114427
3km	70%	35000	4	229	4383699	631707	3720752	1234004
3km	70%	35000	4	284	4875619	677510	4136612	1249466
3km	70%	35000	4	313	5550965	755823	4734565	1478267
3km	70%	35000	4	223	4179018	549147	3604601	1081462
3km	70%	35000	4	230	5938398	794837	5082877	1493916
3km	70%	35000	4	233	4774701	628189	4101190	1175067
3km	70%	35000	4	284	5461084	749434	4645617	1424598
3km	70%	35000	4	218	4541815	592696	3919215	1103021
3km	70%	35000	4	246	4762443	646582	4070565	1131686
3km	70%	35000	4	294	4971904	628671	4271901	1269714
3km	70%	35000	4	293	5504351	638117	4828967	1462474
3km	70%	35000	4	419	5909380	717688	5115528	1435503
3km	70%	35000	4	247	4571042	605270	3927288	1066943
3km	70%	35000	4	222	4685521	621285	4003083	1099820
3km	70%	35000	4	277	5572553	755339	4740772	1488813
3km	70%	35000	4	246	4618297	639510	3915340	1280637
3km	70%	35000	4	176	4726198	611590	4047382	1172833
3km	70%	35000	4	290	4883103	643821	4190272	1223696
3km	70%	35000	4	304	6690734	796289	5845574	1646335
3km	70%	35000	4	253	3940258	563231	3322050	1170459
3km	70%	35000	4	334	6410123	743165	5625708	1492159
3km	70%	35000	4	297	6374726	792745	5516516	1540736
3km	70%	35000	4	202	4657335	596885	4029889	1064807
3km	70%	35000	4	227	4829901	681055	4087360	1433535
3km	70%	35000	4	385	5004766	647599	4283086	1253526
3km	70%	35000	4	284	4969042	664966	4249883	1372021
3km	70%	35000	4	360	6891397	747351	6075127	1558424
3km	70%	35000	4	311	5202608	692829	4449364	1336181
3km	70%	35000	4	273	5891302	709414	5121978	1605838
3km	70%	35000	4	223	4094054	613674	3450419	1141447
3km	70%	35000	4	353	5577595	759248	4720455	1501710
3km	70%	35000	4	301	5060718	647906	4360178	1360008
3km	70%	35000	4	224	4165999	555990	3552500	1044609
3km	70%	35000	4	232	4791443	665838	4073882	1217912
3km	70%	35000	4	307	4790436	675487	4075298	1298047
3km	70%	35000	4	269	5988826	791911	5142379	1496684
3km	70%	35000	4	341	5636806	669489	4906776	1344208
3km	70%	35000	4	215	4981980	733050	4180550	1293955
3km	70%	35000	4	310	4899495	718344	4123694	1377084
3km	70%	35000	4	344	4333633	617171	3668752	1137167
3km	70%	35000	4	224	4585845	599180	3920031	1130182
3km	70%	35000	4	296	5080603	677720	4350712	1178439
3km	70%	35000	4	239	5023232	624947	4339348	1418558
3km	70%	35000	4	254	3893476	565801	3280302	1252568
3km	70%	35000	4	265	4734670	653841	4007673	1234754
3km	70%	35000	4	240	4677849	659836	3960823	1184705
3km	70%	35000	4	242	4321272	563236	3698723	1046371
3km	70%	35000	4	187	4280729	575713	3663965	1074773
3km	70%	35000	4	245	4753120	657344	4051791	1225217
3km	70%	35000	4	301	6791141	865415	5861620	1623708
3km	70%	35000	4	310	5466858	761607	4651693	1546422
3km	70%	35000	4	238	5527988	676068	4764897	1315189
3km	70%	35000	4	235	4673150	637862	3988195	1180874
3km	70%	35000	4	272	4588580	561945	3983448	1232641
3km	70%	35000	4	278	5087734	694449	4342156	1450702
3km	70%	35000	4	266	5395984	712956	4604456	1422767
3km	70%	35000	4	296	4627767	622251	3950828	1239191
3km	70%	35000	4	306	4944511	677910	4208047	1524697
3km	70%	35000	4	277	4059440	563742	3437673	1093016
3km	70%	35000	4	236	4770414	607402	4118784	1122925
3km	70%	35000	4	283	4719615	638573	3993295	1195202
3km	70%	35000	4	273	4617730	608913	3969042	1171317
3km	70%	35000	4	246	4278064	624774	3606155	1205795
3km	70%	35000	4	244	4731731	650021	4038041	1292688
3km	70%	35000	4	286	4622628	665931	3902719	1303916
3km	70%	35000	4	232	5378235	661806	4660255	1289967
3km	70%	35000	4	213	5817171	738734	5015832	1447109
3km	70%	35000	4	240	4886201	654609	4152035	1271433
3km	70%	35000	4	308	5618791	720752	4834517	1346297
3km	70%	35000	4	262	5047235	707329	4289146	1268906
3km	70%	35000	4	396	5219108	650849	4493919	1363960
3km	70%	35000	4	333	7116597	819304	6218080	1588451
3km	70%	35000	4	201	4572422	643796	3848497	1145136
3km	70%	35000	4	259	5638814	747126	4841258	1617021
3km	70%	35000	4	286	5082546	687936	4346472	1228745
3km	70%	35000	4	288	5409518	656027	4697186	1251219
3km	70%	35000	4	234	5219881	701330	4452415	1252208
3km	70%	35000	4	327	5113348	681611	4351179	1328501
3km	70%	35000	4	275	4546698	625046	3876520	1100670
3km	70%	35000	4	191	4166772	602546	3524717	1141059
3km	70%	35000	4	269	5620150	697866	4852152	1348142
3km	70%	35000	4	293	5780425	671137	5055238	1288641
3km	70%	35000	4	209	5201924	671880	4489783	1457709
3km	70%	35000	4	297	5472350	663748	4744858	1340246
3km	70%	35000	4	317	5571640	642691	4893312	1281252
3km	70%	35000	4	208	4683296	638181	3962817	1182499
3km	70%	35000	4	347	5067942	688656	4322900	1561247
3km	70%	35000	4	254	4223846	521326	3644284	1163335
3km	70%	35000	4	198	4867539	706398	4118423	1251474
3km	70%	35000	4	221	4549094	607657	3894372	1085478
3km	70%	35000	4	278	7005377	768798	6172958	1692801
3km	70%	35000	4	303	4648914	639883	3971991	1151247
3km	70%	35000	4	414	6678271	787031	5840453	1688061
3km	70%	35000	4	353	5245462	764122	4431391	1436199
3km	70%	35000	4	238	4881759	675745	4158615	1279399
3km	70%	35000	4	338	6368549	785391	5516924	1528282
3km	70%	35000	4	241	5482508	739549	4664267	1347699
3km	70%	35000	4	261	5562711	705543	4810897	1236771
3km	70%	35000	4	251	5958450	756152	5147244	1481510
3km	70%	35000	4	316	5125332	605943	4462998	1341995
3km	70%	35000	4	243	5181102	667463	4451993	1216378
3km	70%	35000	4	361	5445829	651368	4750318	1394585
3km	70%	35000	4	300	4217593	572098	3574151	1241611
3km	70%	35000	4	203	5352325	689916	4593641	1293067
3km	70%	35000	4	370	5912313	705228	5132804	1630106
3km	70%	35000	4	392	6280508	789326	5431218	1613348
3km	70%	35000	4	206	3893676	560825	3284371	1090174
3km	70%	35000	4	255	4793737	649497	4098913	1233763
3km	70%	35000	4	263	5182184	678052	4462008	1263402
3km	70%	35000	4	340	4891103	684707	4143304	1286370
3km	70%	35000	4	230	4983950	704594	4224329	1450708
3km	70%	35000	4	240	5607753	719368	4836144	1677728
3km	70%	35000	4	362	6535399	797007	5671128	1627361
3km	70%	35000	4	215	5297340	716423	4496495	1282086
3km	70%	35000	4	229	5914144	831505	5037017	1389340
3km	70%	35000	4	272	5054702	677691	4322944	1180673
3km	70%	35000	4	235	4848279	678815	4128043	1092253
3km	70%	35000	4	174	4912193	612952	4248233	1269691
3km	70%	35000	4	236	5295139	744467	4474564	1497765
3km	70%	35000	4	291	4686883	616381	4020207	1192623
3km	70%	35000	4	301	4095116	546117	3518995	1082176
3km	70%	35000	4	251	5843881	701556	5070734	1499889
3km	70%	35000	4	232	4670137	634965	3995334	1226420
3km	70%	35000	4	320	7166698	852232	6253530	1739057
3km	70%	35000	4	219	4396196	617639	3732057	1268405
3km	70%	35000	4	221	5697286	771193	4848472	1467459
3km	70%	35000	4	256	4726300	658075	4021534	1199501
3km	70%	35000	4	318	5763494	711830	4980869	1380143
3km	70%	35000	4	247	4868418	707974	4106212	1286164
3km	70%	35000	4	222	6150109	718415	5324447	1452524
3km	70%	35000	4	308	5562414	664412	4849226	1495995
3km	70%	35000	4	250	4223488	575631	3612479	1192942
3km	70%	35000	4	229	4361642	567452	3762380	1051834
3km	70%	35000	4	282	4657532	648736	3947767	1306568
3km	70%	35000	4	312	7173891	863088	6233587	1740508
3km	70%	35000	4	193	4580744	562923	3963015	1170773
3km	70%	35000	4	270	5235556	690847	4485902	1257984
3km	70%	35000	4	252	4444977	579556	3801364	1134489
3km	70%	35000	4	204	5330405	679197	4591391	1391112
3km	70%	35000	4	279	4606481	621380	3927575	1213252
3km	70%	35000	4	401	6743248	871137	5798824	1947575
3km	70%	35000	4	324	4917019	618201	4251411	1189261
3km	70%	35000	4	288	5066344	684193	4344894	1364561
3km	70%	35000	4	340	6269711	788320	5415121	1681957
3km	70%	35000	4	226	4190252	551501	3595171	1081195
3km	70%	35000	4	271	5725526	736765	4925054	1500092
3km	70%	35000	4	254	5909186	729086	5130140	1378690
3km	70%	35000	4	344	3835973	555071	3229503	1115660
3km	70%	35000	4	336	5417890	736414	4616695	1323180
3km	70%	35000	4	247	4569364	589797	3916518	1137157
3km	70%	35000	4	199	5138758	625216	4462237	1188690
3km	70%	35000	4	232	4333914	619634	3646669	1082217
3km	70%	35000	4	296	5108412	698743	4356098	1265576
3km	70%	35000	4	325	4024851	586615	3388109	974777
3km	70%	35000	4	270	5291955	666577	4562680	1359710
3km	70%	35000	4	265	5151120	683195	4405351	1325002
3km	70%	35000	4	310	4667965	575575	4046438	1160862
3km	70%	35000	4	257	4460656	601269	3781059	1091664
3km	70%	35000	4	234	4306295	598755	3663537	1175429
3km	70%	35000	4	225	4320554	587558	3689631	1126572
3km	70%	35000	4	273	5005686	749525	4202989	1284416
3km	70%	35000	4	269	4397209	615428	3743114	1078573
3km	70%	35000	4	295	5798305	743136	4989869	1431353
3km	70%	35000	4	244	6007991	760036	5193250	1406845
3km	70%	35000	4	381	6921066	781076	6060509	1714851
3km	70%	35000	4	212	5612739	730504	4818743	1438821
3km	70%	35000	4	263	5059368	572347	4436309	1159888
3km	70%	35000	4	276	5457074	682289	4717642	1492382
3km	70%	35000	4	268	4198610	581918	3565064	964441
3km	70%	35000	4	245	5495664	733659	4684228	1464937
3km	70%	35000	4	313	5356607	751642	4544846	1456207
3km	70%	35000	4	301	6265112	780464	5413021	1600205
3km	70%	35000	4	292	5525328	685492	4755707	1591517
3km	70%	35000	4	288	5476096	735862	4665335	1512966
3km	70%	35000	4	283	5247054	670257	4501102	1296517
3km	70%	35000	4	363	4594850	634108	3924686	1216681
3km	70%	35000	4	286	5550340	742526	4754342	1480972
3km	70%	35000	4	256	4597823	620849	3928600	1168201
3km	70%	35000	4	278	6491922	743588	5652613	1556755
3km	70%	35000	4	284	5052022	708319	4294535	1172513
3km	70%	35000	4	260	5299150	708744	4509450	1286151
3km	70%	35000	4	233	5183927	660955	4451759	1212009
3km	70%	35000	4	227	5161323	728032	4372324	1457788
3km	70%	35000	4	282	5471610	721672	4688673	1485724
3km	70%	35000	4	292	5202116	669542	4464926	1220926
3km	70%	35000	4	240	5741100	720144	4962658	1478207
3km	70%	35000	4	379	5184211	653663	4478921	1236940
3km	70%	35000	4	338	4582776	579648	3949054	1278730
3km	70%	35000	4	243	3648555	495223	3110782	864429
3km	70%	35000	4	325	4377144	621477	3708922	1101136
3km	70%	35000	4	318	5541058	642547	4833660	1268836
3km	70%	35000	4	234	5980024	724305	5199003	1432672
3km	70%	35000	4	296	4257903	601953	3604794	1122695
3km	70%	35000	4	313	4756227	662699	4023898	1187538
3km	70%	35000	4	376	6209936	767009	5387967	1527540
3km	70%	35000	4	306	4439204	610508	3789136	1108069
3km	70%	35000	4	213	4484090	641463	3788714	1142800
3km	70%	35000	4	228	5037723	706850	4236564	1377013
3km	70%	35000	4	273	5696703	770638	4822282	1551691
3km	70%	35000	4	195	4972719	633477	4267301	1315613
3km	70%	35000	4	208	5470577	748556	4656954	1498441
3km	70%	35000	4	371	3924237	519569	3368865	951045
3km	70%	35000	4	255	4172003	562793	3574923	1016804
3km	70%	35000	4	270	4939638	674364	4209468	1333205
3km	70%	35000	4	297	5237983	630074	4553691	1452662
3km	70%	35000	4	308	4210841	572976	3569882	1227044
3km	70%	35000	4	297	5411829	739399	4617983	1344441
3km	70%	35000	4	231	4571927	625639	3882619	1151629
3km	70%	35000	4	284	4188287	562124	3561507	1164702
3km	70%	35000	4	302	5586067	725158	4785302	1514029
3km	70%	35000	4	440	7069208	830830	6166023	1681613
3km	70%	35000	4	313	4821569	654943	4114426	1207919
3km	70%	35000	4	284	6093822	726990	5294526	1361079
3km	70%	35000	4	269	7195555	935004	6149156	2072850
3km	70%	35000	4	351	6398258	722808	5619383	1456996
3km	70%	35000	4	231	4762831	631231	4055682	1154029
3km	70%	35000	4	297	5557805	685457	4817905	1376184
3km	70%	35000	4	256	5153330	674249	4437247	1223864
3km	70%	35000	4	378	4488309	678078	3773272	1135701
3km	70%	35000	4	341	6073927	719107	5272183	1467696
3km	70%	35000	4	248	4467565	585579	3846351	1144371
3km	70%	35000	4	330	5706930	710721	4926572	1645289
3km	70%	35000	4	266	5464475	676579	4728047	1419799
3km	70%	35000	4	247	4853741	661398	4139674	1193961
3km	70%	35000	4	301	4123685	560018	3514828	1002788
3km	70%	35000	4	330	5228218	659060	4525488	1334461
3km	70%	35000	4	234	4627046	627436	3940520	1284769
3km	70%	35000	4	230	4672391	662451	3954369	1397702
3km	70%	35000	4	254	5151006	734168	4350178	1555401
3km	70%	35000	4	347	4598602	586891	3969697	1059480
3km	70%	35000	4	199	4863958	675993	4149742	1310324
3km	70%	35000	4	260	5482431	761387	4682866	1454497
3km	70%	35000	4	291	4274109	557875	3680162	1134725
3km	70%	35000	4	203	4238226	560105	3629072	1111621
3km	70%	35000	4	249	5353957	686800	4604091	1297349
3km	70%	35000	4	300	4699457	648448	3991551	1281554
3km	70%	35000	4	268	3901375	524367	3324427	893996
3km	70%	35000	4	216	5184119	720360	4399282	1224680
3km	70%	35000	4	333	5114029	713696	4357602	1298345
3km	70%	35000	4	258	4765029	612593	4102505	1149739
3km	70%	35000	4	420	6757055	725201	5932071	1597500
3km	70%	35000	4	321	5017740	727399	4243652	1301282
3km	70%	35000	4	298	5492491	663224	4774208	1261090
3km	70%	35000	4	297	4652179	566924	4047689	1200966
3km	70%	35000	4	276	4671874	630216	3995781	1064011
3km	70%	35000	4	265	4862852	602723	4204903	1272561
3km	70%	35000	4	250	5518806	746681	4707975	1569569
3km	70%	35000	4	236	5104945	716982	4331842	1388462
3km	70%	35000	4	399	5623287	668421	4898429	1355855
3km	70%	35000	4	320	4608696	630051	3930806	1165775
3km	70%	35000	4	243	5094974	676520	4369436	1355725
3km	70%	35000	4	304	6518355	831982	5619699	1732690
3km	70%	35000	4	242	6283836	789212	5415561	1634051
3km	70%	35000	4	226	4601459	620272	3935645	1266874
3km	70%	35000	4	309	5107052	712446	4344726	1270814
3km	70%	35000	4	245	5314434	647370	4625613	1174502
3km	70%	35000	4	363	5920725	775843	5061122	1741757
3km	70%	35000	4	251	6289566	826326	5399804	1621910
3km	70%	35000	4	276	4259518	631007	3588029	1287695
3km	70%	35000	4	338	4761535	622632	4082620	1234855
3km	70%	35000	4	303	4938500	691996	4179298	1260867
3km	70%	35000	4	229	5122902	677174	4393759	1411789
3km	70%	35000	4	251	5551081	675644	4829308	1398912
3km	70%	35000	4	309	7212268	899791	6241383	1890261
3km	70%	35000	4	237	5610736	757330	4812175	1341266
3km	70%	35000	4	289	5469890	743477	4659893	1427437
3km	70%	35000	4	242	4871306	622370	4204785	1240936
3km	70%	35000	4	249	5032167	692890	4268587	1264660
3km	70%	35000	4	461	5308002	720525	4517064	1317377
3km	70%	35000	4	303	5457870	697968	4704039	1479960
3km	70%	35000	4	386	5864570	736838	5075081	1490715
3km	70%	35000	4	290	6076153	760676	5278708	1577717
3km	70%	35000	4	285	4648008	676600	3933096	1198750
3km	70%	35000	4	323	5658013	729393	4863538	1339441
3km	70%	35000	4	263	5501676	775902	4659360	1433508
3km	70%	35000	4	435	5895105	743259	5088931	1689704
3km	70%	35000	4	230	4706793	673579	3963150	1416679
3km	70%	35000	4	259	4478119	598193	3812067	1194355
3km	70%	35000	4	300	5306041	709449	4560377	1345372
3km	70%	35000	4	315	5505865	741827	4694979	1409637
3km	70%	35000	4	284	4505660	627504	3829090	1232597
3km	70%	35000	4	270	5712730	770345	4869266	1508844
3km	70%	35000	4	241	5893173	711728	5125308	1484562
3km	70%	35000	4	236	4750206	625324	4080495	1137098
3km	70%	35000	4	302	4884539	639270	4178773	1214438
3km	70%	35000	4	215	5195184	682859	4450036	1284128
3km	70%	35000	4	247	4544263	601908	3880098	1152759
3km	70%	35000	4	264	4158185	561879	3532791	1057225
3km	70%	35000	4	286	4672583	653356	3979158	1279183
3km	70%	35000	4	243	3987157	537501	3406507	1054628
3km	70%	35000	4	321	4703787	648640	3998876	1198107
3km	70%	35000	4	255	5706904	681154	4969893	1412838
3km	70%	35000	4	273	4834836	665088	4105498	1355623
3km	70%	35000	4	242	3724532	488497	3197193	1021646
3km	70%	35000	4	338	7940753	951614	6894401	2191417
3km	70%	35000	4	262	4988206	676261	4235529	1215599
3km	70%	35000	4	277	5160521	706343	4389194	1232997
3km	70%	35000	4	286	5384791	693829	4642159	1304968
3km	70%	35000	4	267	6116225	779384	5273656	1478092
3km	70%	35000	4	331	6055003	677183	5320530	1522178
3km	70%	35000	4	312	5151538	678673	4393630	1251390
3km	70%	35000	4	289	6061287	733611	5273292	1457772
3km	70%	35000	4	258	5218367	699557	4451029	1200121
3km	70%	35000	4	314	4653229	639069	3967673	1135660
3km	70%	35000	4	254	4856988	690693	4112732	1432761
3km	70%	35000	4	273	6098097	822781	5232780	1466783
3km	70%	35000	4	357	5905258	713839	5089221	1510830
3km	70%	35000	4	281	6263653	748241	5414558	1605992
3km	70%	35000	4	340	5151913	711070	4372922	1413981
3km	70%	35000	4	351	5296090	704567	4494621	1574364
3km	70%	35000	4	294	5267619	608101	4578599	1350857
3km	70%	35000	4	256	4179124	573988	3563629	1091917
3km	70%	35000	4	242	5545894	699367	4781802	1361111
3km	70%	35000	4	242	5469605	632006	4798167	1449458
3km	70%	35000	4	224	4842148	672558	4121234	1118419
3km	70%	35000	4	272	6459497	697046	5704461	1505886
3km	70%	35000	4	301	5660327	750755	4858228	1497929
3km	70%	35000	4	220	5476808	681837	4734284	1311778
3km	70%	35000	4	241	6148891	725211	5369309	1335558
3km	70%	35000	4	254	5803705	755421	4993276	1736402
3km	70%	35000	4	220	4152225	554097	3561380	1063639
3km	70%	35000	4	227	5462046	685634	4720231	1413593
3km	70%	35000	4	256	5765942	657929	5047136	1554188
3km	70%	35000	4	246	4572384	572863	3955389	1137447
3km	70%	35000	4	261	4524228	622907	3839261	1210088
3km	70%	35000	4	231	5368830	661518	4655750	1323772
3km	70%	35000	4	262	6465674	796081	5612469	1482131
3km	70%	35000	4	325	5287623	755958	4443573	1368174
3km	70%	35000	4	411	5453890	684050	4709716	1253435
3km	70%	35000	4	263	4700567	644368	4007919	1225925
3km	70%	35000	4	324	6146440	747104	5353011	1410941
3km	70%	35000	4	313	4904973	735957	4117023	1406010
3km	70%	35000	4	266	5156824	685586	4415859	1436976
3km	70%	35000	4	290	6444045	749512	5642755	1566834
3km	70%	35000	4	254	4852856	631251	4175467	1285181
3km	70%	35000	4	338	5347579	644962	4662849	1382922
3km	70%	35000	4	292	6153461	727028	5351239	1603840
3km	70%	35000	4	313	4477680	566461	3873798	1132747
3km	70%	35000	4	293	5015849	726956	4258499	1204255
3km	70%	35000	4	279	6487275	767882	5664369	1596701
3km	70%	35000	4	187	4961273	659438	4223080	1284146
3km	70%	35000	4	260	3955999	574444	3335887	1078547
3km	70%	35000	4	346	5148940	760925	4341985	1380111
3km	70%	35000	4	226	4456403	604033	3819129	1024996
3km	70%	35000	4	272	6688346	844013	5790367	1811901
3km	70%	35000	4	257	4641051	615958	3957858	1174795
3km	70%	35000	4	218	4894747	648112	4184141	1242872
3km	70%	35000	4	248	5752462	698778	5000488	1386924
3km	70%	35000	4	231	5166070	652288	4466707	1344864
3km	70%	35000	4	256	5959579	711999	5177475	1493840
3km	70%	35000	4	297	5469492	740703	4670398	1250993
3km	70%	35000	4	255	6153634	746418	5359591	1346450
3km	70%	35000	4	266	5199916	660835	4473317	1271257
3km	70%	35000	4	174	3704007	535174	3129164	977874
3km	70%	35000	4	266	6726001	778401	5883692	1678613
3km	70%	35000	4	264	6372083	779831	5505609	1620527
3km	70%	35000	4	244	4599124	570291	3975149	1170846
3km	70%	35000	4	238	6320107	791087	5473503	1452207
3km	70%	35000	4	308	5321435	669784	4599930	1369062
3km	70%	35000	4	344	5378760	747025	4557157	1405994
3km	70%	35000	4	243	6033062	699083	5282658	1424846
3km	70%	35000	4	194	5119188	701747	4375416	1191239
3km	70%	35000	4	492	7194185	784434	6325701	1887830
3km	70%	35000	4	217	4942869	646541	4227858	1223395
3km	70%	35000	4	315	4820378	633111	4124081	1226127
3km	70%	35000	4	311	5243435	692398	4464367	1523947
3km	70%	35000	4	244	4583262	632903	3905214	1114013
3km	70%	35000	4	251	4700011	630078	4016635	1193159
3km	70%	35000	4	302	4883433	681860	4154211	1226950
3km	70%	35000	4	243	4839714	657654	4128658	1193869
3km	70%	35000	4	277	5317450	659779	4614650	1384744
3km	70%	35000	4	310	4633749	611651	3954558	1132642
3km	70%	35000	4	280	4836044	627281	4172170	1197210
3km	70%	35000	4	239	5300950	671069	4578568	1348158
3km	70%	35000	4	345	6651267	736419	5776372	1580331
3km	70%	35000	4	254	4397595	632682	3721494	1097011
3km	70%	35000	4	246	6252423	733117	5437774	1516465
3km	70%	35000	4	225	4887675	683025	4142179	1444355
3km	70%	35000	4	342	4178005	573094	3572908	1037554
3km	70%	35000	4	243	5028554	700027	4283019	1306540
3km	70%	35000	4	336	5630019	694831	4884537	1350953
3km	70%	35000	4	297	5376078	683498	4636993	1348813
3km	70%	35000	4	261	4947767	623799	4277479	1267137
3km	70%	35000	4	249	5491592	714815	4708871	1324233
3km	70%	35000	4	250	5199938	728156	4404504	1399665
3km	70%	35000	4	311	5508046	667866	4784228	1362633
3km	70%	35000	4	288	4224983	582782	3592558	1078659
3km	70%	35000	4	250	4818612	616322	4149674	1249727
3km	70%	35000	4	260	4929246	688529	4174679	1346814
3km	70%	35000	4	224	4457468	580592	3819057	1061136
3km	70%	35000	4	329	4834604	642683	4124094	1167327
3km	70%	35000	4	422	6047187	696835	5290495	1468117
3km	70%	35000	4	263	5684242	734404	4882828	1415853
3km	70%	35000	4	237	5839357	838114	4921476	1523995
3km	70%	35000	4	312	4561750	619766	3906747	1149213
3km	70%	35000	4	253	4349318	635272	3666283	1244584
3km	70%	35000	4	240	4681022	628898	3987472	1066599
3km	70%	35000	4	218	4424868	576845	3784609	1148922
3km	70%	35000	4	260	6108357	772238	5296845	1607474
3km	70%	35000	4	334	5851588	686157	5093199	1433199
3km	70%	35000	4	224	4240758	592732	3614644	1077952
3km	70%	35000	4	334	6187256	740876	5389412	1592001
3km	70%	35000	4	195	4619645	629714	3947093	1131333
3km	70%	35000	4	300	6328740	767381	5505534	1505003
3km	70%	35000	4	273	5265720	724380	4485102	1342739
3km	70%	35000	4	225	5642853	707577	4857775	1457693
3km	70%	35000	4	262	6233095	744493	5386901	1541688
3km	70%	35000	4	313	6339791	749105	5535554	1538433
3km	70%	35000	4	250	5721141	757404	4905192	1311190
3km	70%	35000	4	226	4947201	656710	4238466	1193562
3km	70%	35000	4	307	6185848	713058	5418013	1467401
3km	70%	35000	4	293	5042619	665875	4317060	1213562
3km	70%	35000	4	228	4685898	657825	3984914	1183773
3km	70%	35000	4	269	4939397	676164	4213256	1189182
3km	70%	35000	4	258	5474489	730629	4700247	1572991
3km	70%	35000	4	222	4176879	588314	3539432	1073467
3km	70%	35000	4	233	4567975	624363	3907143	1183621
3km	70%	35000	4	304	4167864	560166	3566378	1124330
3km	70%	35000	4	207	5688652	699902	4952172	1358873
3km	70%	35000	4	284	5183803	620853	4514556	1246240
3km	70%	35000	4	215	4460263	573292	3819142	1115685
3km	70%	35000	4	224	4697621	646586	3995283	1111715
3km	70%	35000	4	303	5317759	764833	4466108	1351734
3km	70%	35000	4	383	6373040	745344	5554662	1562865
3km	70%	35000	4	291	5457840	722235	4683841	1428084
3km	70%	35000	4	393	6432706	724200	5624275	1597336
3km	70%	35000	4	320	5853135	719420	5078227	1385459
3km	70%	35000	4	255	6234210	750415	5398653	1471956
3km	70%	35000	4	291	5584902	715592	4813681	1478256
3km	70%	35000	4	231	4555376	659338	3858395	1135674
3km	70%	35000	4	236	3947779	537248	3359778	1263905
3km	70%	35000	4	239	4708691	613571	4035750	1154067
3km	70%	35000	4	331	5035521	644119	4315705	1424393
3km	70%	35000	4	349	5441231	736102	4618833	1455314
3km	70%	35000	4	263	5243189	743093	4447476	1429024
3km	70%	35000	4	269	5248708	696749	4491075	1521970
3km	70%	35000	4	308	6601585	858894	5674754	1815183
3km	70%	35000	4	269	3834931	553745	3244187	1117565
3km	70%	35000	4	401	6524345	852926	5608453	1605206
3km	70%	35000	4	321	5112194	702797	4370556	1323056
3km	70%	35000	4	355	5583309	703110	4833354	1455231
3km	70%	35000	4	255	5288390	749957	4443409	1326432
3km	70%	35000	4	297	6420906	748084	5584360	1519205
3km	70%	35000	4	319	5313488	749885	4500603	1443645
3km	70%	35000	4	295	6148667	720618	5367609	1401667
3km	70%	35000	4	347	6144766	783035	5311419	1564977
3km	70%	35000	4	308	5459585	747779	4659185	1338096
3km	70%	35000	4	211	5264768	625085	4585727	1347909
3km	70%	35000	4	227	5727301	715940	4944826	1443499
3km	70%	35000	4	384	6831633	850663	5932344	1570179
3km	70%	35000	4	311	4242362	635756	3577653	1096788
3km	70%	35000	4	217	4140545	541309	3530338	1076228
3km	70%	35000	4	295	5633803	771125	4789692	1594932
3km	70%	35000	4	227	4759985	660842	4060242	1234195
3km	70%	35000	4	236	6234372	721766	5449786	1360193
3km	70%	35000	4	318	5226258	702592	4459518	1535382
3km	70%	35000	4	262	6451978	755881	5644412	1552736
3km	70%	35000	4	342	7011190	810782	6138268	1747281
3km	70%	35000	4	286	5926815	801321	5059224	1567392
3km	70%	35000	4	506	7408567	940659	6373087	1811975
3km	70%	35000	4	268	4511829	632269	3835775	1308310
3km	70%	35000	4	280	5417212	693716	4674345	1463044
3km	70%	35000	4	256	5571414	693425	4830071	1420640
3km	70%	35000	4	377	6533181	806621	5641262	1677353
3km	70%	35000	4	479	7407500	889997	6413805	1976237
3km	70%	35000	4	226	4542259	643834	3855891	1101321
3km	70%	35000	4	237	5061487	745642	4267565	1328992
3km	70%	35000	4	252	5113913	695898	4345484	1420299
3km	70%	35000	4	250	6178135	747793	5372509	1533599
3km	70%	35000	4	335	6377657	820272	5502932	1459911
3km	70%	35000	4	235	4664262	598831	3999542	1150646
3km	70%	35000	4	246	4000424	566627	3399280	1008465
3km	70%	35000	4	261	5340987	658723	4608114	1357759
3km	70%	35000	4	250	5405542	655968	4696145	1259229
3km	70%	35000	4	267	5867490	729048	5079396	1473119
3km	70%	35000	4	307	4353460	585925	3713158	1100681
3km	70%	35000	4	275	4794619	647257	4101330	1156789
3km	70%	35000	4	271	4372338	591896	3738280	1028749
3km	70%	35000	4	248	4758729	640449	4073835	1112510
3km	70%	35000	4	245	5436588	706705	4683711	1335600
3km	70%	35000	4	727	6166010	715791	5402412	1597743
3km	70%	35000	4	300	4842938	582628	4192486	1205320
3km	70%	35000	4	374	5148618	696756	4379448	1377768
3km	70%	35000	4	204	4038594	565241	3422256	1045807
3km	70%	35000	4	329	4675712	635296	3999736	1217352
3km	70%	35000	4	226	5862245	756086	5045859	1627511
3km	70%	35000	4	254	4165508	540260	3551071	1085034
3km	70%	35000	4	297	6486798	836290	5584454	1602622
3km	70%	35000	4	343	4709782	648400	3972913	1176248
3km	70%	35000	4	287	5343556	698188	4586218	1551022
3km	70%	35000	4	266	5689413	725024	4913722	1372642
3km	70%	35000	4	221	4722645	619749	4056196	1225819
3km	70%	35000	4	274	4530376	641393	3840487	1282387
3km	70%	35000	4	325	5792751	807101	4909172	1552176
3km	70%	35000	4	211	4411378	602195	3750312	1177602
3km	70%	35000	4	279	5729421	819219	4833097	1501027
3km	70%	35000	4	299	5521197	716337	4726949	1463925
3km	70%	35000	4	259	5544336	769572	4723344	1550794
3km	70%	35000	4	264	6531558	771423	5696094	1512053
3km	70%	35000	4	302	4317833	579904	3707245	1139451
3km	70%	35000	4	266	5043376	724105	4247602	1372872
3km	70%	35000	4	216	3842078	521868	3281531	1057066
3km	70%	35000	4	257	3912162	528782	3344605	1057154
3km	70%	35000	4	341	5806412	716755	5024199	1456261
3km	70%	35000	4	321	6582931	824368	5685527	1838267
3km	70%	35000	4	264	6046859	746126	5234858	1359239
3km	70%	35000	4	257	5960958	714381	5212199	1404856
3km	70%	35000	4	245	5114879	650606	4414177	1340284
3km	70%	35000	4	256	5904110	784081	5057784	1680371
3km	70%	35000	4	251	5421762	648061	4696363	1517496
3km	70%	35000	4	298	5034401	707410	4260839	1308959
3km	70%	35000	4	241	5257964	724228	4474883	1278649
3km	70%	35000	4	288	5408431	727593	4613436	1479878
3km	70%	35000	4	257	5851122	760895	5027622	1456513
3km	70%	35000	4	319	5475001	740464	4693941	1321102
3km	70%	35000	4	280	5692031	679568	4962308	1328256
3km	70%	35000	4	287	4570678	629215	3878883	1157145
3km	70%	35000	4	329	5822513	748381	5034716	1496903
3km	70%	35000	4	266	5498152	720194	4710810	1429673
3km	70%	35000	4	278	5927925	749436	5114112	1481927
3km	70%	35000	4	215	5346407	739507	4550008	1408422
3km	70%	35000	4	254	4895626	651912	4180106	1180228
3km	70%	35000	4	313	4913659	680855	4185517	1229837
3km	70%	35000	4	284	5210900	625812	4495592	1343463
3km	70%	35000	4	228	5530548	763512	4718644	1327642
3km	70%	35000	4	246	4257595	549859	3666202	1171755
3km	70%	35000	4	319	7041249	838609	6156106	1799605
3km	70%	35000	4	229	4608403	641114	3917231	1205948
3km	70%	35000	4	309	5443174	742603	4639923	1356383
3km	70%	35000	4	287	4924816	690718	4162521	1300389
3km	70%	35000	4	279	4710207	631896	4033950	1103432
3km	70%	35000	4	243	5018381	642788	4309378	1248101
3km	70%	35000	4	313	7021114	828045	6124179	1705084
3km	70%	35000	4	212	4765955	593726	4113790	1240026
3km	70%	35000	4	307	6107015	764254	5265215	1533974
3km	70%	35000	4	239	4525405	598051	3864402	1164410
3km	70%	35000	4	288	5270246	696820	4517020	1426372
3km	70%	35000	4	294	6771773	898957	5795153	1876366
3km	70%	35000	4	428	6078091	831861	5181245	1679191
3km	70%	35000	4	350	6152341	719214	5376632	1650016
3km	70%	35000	4	253	4951811	672557	4219897	1213436
3km	70%	35000	4	243	5072252	716658	4284952	1343279
3km	70%	35000	4	308	5045903	717175	4278495	1304390
3km	70%	35000	4	251	4754088	661844	4021823	1173746
3km	70%	35000	4	309	6479244	847341	5563888	1596332
3km	70%	35000	4	253	5652554	762963	4816091	1294813
3km	70%	35000	4	276	5012935	719671	4249472	1357090
3km	70%	35000	4	244	5029364	639029	4330015	1193225
3km	70%	35000	4	213	4989058	695943	4213877	1412051
3km	70%	35000	4	265	6102844	828107	5196872	1622785
3km	70%	35000	4	348	5987288	737830	5184004	1518756
3km	70%	35000	4	418	5209553	724460	4453494	1281801
3km	70%	35000	4	257	5131071	714771	4348231	1329148
3km	70%	35000	4	229	4879755	668848	4143271	1203803
3km	70%	35000	4	214	5666147	692866	4909528	1348018
3km	70%	35000	4	260	5075525	691879	4310641	1273628
3km	70%	35000	4	316	5278757	637170	4596331	1293882
3km	70%	35000	4	201	4760615	652214	4058402	1233894
3km	70%	35000	4	185	4607831	600559	3963591	1046086
3km	70%	35000	4	265	4115794	586764	3483742	1117008
3km	70%	35000	4	260	5788467	778570	4953499	1422241
3km	70%	35000	4	370	6376267	779454	5543183	1605035
3km	70%	35000	4	251	6598290	786575	5746916	1654753
3km	70%	35000	4	264	4661744	600233	4020706	1041556
3km	70%	35000	4	323	5867635	719453	5080202	1510780
3km	70%	35000	4	225	4768630	680889	4017176	1290302
3km	70%	35000	4	263	5597702	689306	4849616	1502054
3km	70%	35000	4	243	4712081	636037	4016079	1266815
3km	70%	35000	4	332	4172251	558157	3572419	1111037
3km	70%	35000	4	194	5483929	746283	4651572	1316991
3km	70%	35000	4	302	5830695	697988	5065392	1326911
3km	70%	35000	4	270	5024362	678801	4285518	1277727
3km	70%	35000	4	392	5360265	633933	4628137	1320407
3km	70%	35000	4	309	5265424	713141	4493869	1394854
3km	70%	35000	4	246	4778772	651511	4026748	1261794
3km	70%	35000	4	258	4541456	662314	3844664	1155756
3km	70%	35000	4	231	4473756	635539	3769226	1195052
3km	70%	35000	4	270	5129298	711523	4357626	1392670
3km	70%	35000	4	193	4040985	567155	3429593	1116639
3km	70%	35000	4	280	5244501	724725	4468499	1359476
3km	70%	35000	4	211	5423726	704256	4646813	1256925
3km	70%	35000	4	208	4203873	543984	3617396	1041874
3km	70%	35000	4	202	5323480	738445	4514586	1389637
3km	70%	35000	4	274	4522297	644169	3809729	1138257
3km	70%	35000	4	270	5313422	700129	4564037	1348394
3km	70%	35000	4	218	4819078	604729	4171968	1251288
3km	70%	35000	4	327	6907172	840732	5993488	1692847
3km	70%	35000	4	292	5971605	794195	5106494	1532280
3km	70%	35000	4	255	5242380	768236	4415339	1562541
3km	70%	35000	4	256	4613823	689937	3870260	1343706
3km	70%	35000	4	218	6263596	757147	5427918	1529005
3km	70%	35000	4	267	4960927	662708	4214202	1319462
3km	70%	35000	4	289	6138089	747200	5291916	1543408
3km	70%	35000	4	254	6006498	734307	5208479	1511813
3km	70%	35000	4	267	5231380	734696	4452298	1474238
3km	70%	35000	4	273	4765853	679541	4045202	1159631
3km	70%	35000	4	261	4608395	657276	3892042	1152918
3km	70%	35000	4	269	4101977	549435	3509126	1041984
3km	70%	35000	4	337	5665873	709969	4891220	1398015
3km	70%	35000	4	302	4174325	589285	3526205	1165102
3km	70%	35000	4	252	4956193	686764	4226340	1140222
3km	70%	35000	4	217	4988043	718024	4214447	1430189
3km	70%	35000	4	336	5779105	690201	5019975	1421078
3km	70%	35000	4	335	5024669	674246	4283503	1381642
3km	70%	35000	4	318	5097785	690415	4361537	1218125
3km	70%	35000	4	329	4437757	564070	3815111	1151097
3km	70%	35000	4	257	5884617	705644	5114309	1520628
3km	70%	35000	4	249	6838640	814245	5950475	1614110
3km	70%	35000	4	297	4941041	677170	4209909	1258546
3km	70%	35000	4	266	6429033	731724	5633543	1559893
3km	70%	35000	4	268	4484975	546066	3878415	1235245
3km	70%	35000	4	257	7020236	817673	6108479	1783243
3km	70%	35000	4	249	4312580	639500	3632088	1190396
3km	70%	35000	4	202	4753646	668347	4026476	1312601
3km	70%	35000	4	269	4392347	595199	3740173	1135211
3km	70%	35000	4	268	6206587	774108	5389080	1420770
3km	70%	35000	4	326	4953694	660564	4242885	1396137
3km	70%	35000	4	254	4588749	618910	3907970	1223748
3km	70%	35000	4	224	4265463	588348	3630652	1091198
3km	70%	35000	4	227	5454961	734837	4653437	1421357
3km	70%	35000	4	311	4209442	582982	3569044	1100968
3km	70%	35000	4	318	5330568	668338	4613135	1258007
3km	70%	35000	4	325	6442051	726646	5661101	1508780
3km	70%	35000	4	198	5404706	759744	4599150	1408352
3km	70%	35000	4	241	4398533	584892	3766556	1190255
3km	70%	35000	4	435	5879245	711724	5124405	1388570
3km	70%	35000	4	241	4717632	683197	3969335	1229158
3km	70%	35000	4	286	4719984	654446	4000549	1167301
3km	70%	35000	4	266	5333350	676950	4597171	1339673
3km	70%	35000	4	230	5541271	663949	4813576	1455204
3km	70%	35000	4	252	4210668	567702	3593468	1031292
3km	70%	35000	4	255	5335168	717096	4579110	1254071
3km	70%	35000	4	230	4696279	685356	3938401	1268315
3km	70%	35000	4	205	4588805	620131	3928954	1122480
3km	70%	35000	4	276	6937212	771142	6102604	1557600
3km	70%	35000	4	324	5989037	769574	5150893	1552014
3km	70%	35000	4	204	4823757	645742	4121587	1319393
3km	70%	35000	4	190	4812495	633283	4129689	1317945
3km	70%	35000	4	287	5799740	790835	4951165	1467162
3km	70%	35000	4	253	5339369	664300	4617240	1281748
3km	70%	35000	4	258	5039864	677094	4310476	1391147
3km	70%	35000	4	212	4489603	589829	3842980	1090798
3km	70%	35000	4	219	4313038	576805	3690850	1046244
3km	70%	35000	4	271	5267161	658216	4553049	1306691
3km	70%	35000	4	377	5283476	686487	4541164	1380239
3km	70%	35000	4	260	4957701	656089	4252847	1208937
3km	70%	35000	4	312	4807318	634620	4108401	1363603
3km	70%	35000	4	241	4423264	615066	3751728	1117748
3km	70%	35000	4	293	5136599	626148	4459881	1290224
3km	70%	35000	4	245	4443598	633474	3780800	1091045
3km	70%	35000	4	329	5641604	683863	4874796	1433218
3km	70%	35000	4	265	6101359	733121	5315299	1424105
3km	70%	35000	4	384	5260310	748373	4451727	1388268
3km	70%	35000	4	232	4775807	669821	4041866	1269772
3km	70%	35000	4	277	6246810	760429	5413543	1394230
3km	70%	35000	4	266	6590549	807952	5711247	1662571
3km	70%	35000	4	234	5341213	621471	4660606	1270744
3km	70%	35000	4	261	5080554	684510	4353767	1265192
3km	70%	35000	4	235	4316634	606269	3659111	1257670
3km	70%	35000	4	293	5501222	633936	4776852	1428035
3km	70%	35000	4	228	4209480	548151	3637855	1020895
3km	70%	35000	4	373	5496724	722997	4689004	1337692
3km	70%	35000	4	342	4128731	559836	3507610	1041470
3km	70%	35000	4	214	4703346	667778	3952344	1172160
3km	70%	35000	4	247	4398714	577063	3765645	1117259
3km	70%	35000	4	221	5511046	737027	4719832	1324154
3km	70%	35000	4	246	4827214	645555	4142653	1184377
3km	70%	35000	4	278	6574496	828295	5667497	1674928
3km	70%	35000	4	219	5602968	657004	4908907	1336079
3km	70%	35000	4	434	5297930	728990	4521404	1530846
3km	70%	35000	4	357	4338377	607116	3680434	1210261
3km	70%	35000	4	333	5933628	692376	5184978	1327375
3km	70%	35000	4	332	6496625	789703	5637464	1727579
3km	70%	35000	4	212	4760876	644471	4050550	1125015
3km	70%	35000	4	225	5602124	684407	4873191	1221263
3km	70%	35000	4	280	5559386	692951	4808371	1317760
3km	70%	35000	4	335	5593114	679244	4858177	1380237
3km	70%	35000	4	253	5944526	704749	5182768	1453173
3km	70%	35000	4	274	5016977	680919	4271757	1182917
3km	70%	35000	4	282	4949261	649360	4228512	1292630
3km	70%	35000	4	280	5012787	678521	4280920	1275067
3km	70%	35000	4	313	4767893	658879	4071013	1119443
3km	70%	35000	4	255	4975166	691117	4211580	1155941
3km	70%	35000	4	334	6227397	761087	5384615	1659820
3km	70%	35000	4	222	4644136	648799	3926249	1254267
3km	70%	35000	4	210	4655944	613830	3969081	1122266
3km	70%	35000	4	264	5219399	725116	4430090	1361744
3km	70%	35000	4	256	5058340	690825	4306754	1326467
3km	70%	35000	4	307	5828960	726631	5025618	1625374
3km	70%	35000	4	278	6365791	751450	5550122	1607805
3km	70%	35000	4	272	5662211	698176	4908557	1442829
3km	70%	35000	4	333	6446256	787696	5610732	1501215
3km	70%	35000	4	245	4768045	652833	4038381	1205988
3km	70%	35000	4	284	5044398	707799	4295798	1335008
3km	70%	35000	4	255	5804470	701584	5043198	1355700
3km	70%	35000	4	283	5105588	673617	4385323	1388125
3km	70%	35000	4	258	3999056	554353	3402268	1017782
3km	70%	35000	4	361	5268506	690146	4518296	1385839
3km	70%	35000	4	334	4729176	635785	4044610	1231016
3km	70%	35000	4	196	5006648	645965	4329245	1065993
3km	70%	35000	4	321	5501729	769651	4676782	1448463
3km	70%	35000	4	255	5396272	669838	4675138	1281867
3km	70%	35000	4	281	5392890	680280	4645934	1353919
3km	70%	35000	4	272	5366689	654668	4671947	1259399
3km	70%	35000	4	290	5693733	674566	4974986	1413254
3km	70%	35000	4	208	4961294	638648	4267290	1230854
3km	70%	35000	4	364	5722161	740275	4916014	1488782
3km	70%	35000	4	323	4853268	699327	4100659	1315580
3km	70%	35000	4	272	4839000	658443	4120257	1261468
3km	70%	35000	4	262	4866838	686965	4146974	1208720
3km	70%	35000	4	235	5998657	785333	5143932	1433905
3km	70%	35000	4	319	5267462	677759	4527613	1287016
3km	70%	35000	4	241	4655629	628750	3966121	1154821
3km	70%	35000	4	300	5152096	654767	4454517	1379012
3km	70%	35000	4	267	5646330	697765	4891842	1418789
3km	70%	35000	4	266	6374712	790921	5499499	1618304
3km	70%	35000	4	346	4544038	638302	3845227	1239303
3km	70%	35000	4	226	4627751	699658	3894196	1140856
3km	70%	35000	4	256	4523811	624986	3853078	1173694
3km	70%	35000	4	357	5060497	733237	4260465	1234072
3km	70%	35000	4	285	5136024	722775	4344179	1414483
3km	70%	35000	4	275	5140539	641257	4437424	1384483
3km	70%	35000	4	369	5431708	727560	4636367	1699586
3km	70%	35000	4	296	4491463	579067	3865044	1091118
3km	70%	35000	4	300	5309928	713222	4531163	1497001
3km	70%	35000	4	392	4499511	648478	3788007	1267612
3km	70%	35000	4	328	4919663	606236	4250581	1228646
3km	70%	35000	4	212	4916978	661310	4216107	1271353
3km	70%	35000	4	426	5979528	757648	5142120	1549739
3km	70%	35000	4	222	4854150	655129	4135142	1279782
3km	70%	35000	4	273	5723519	733885	4934696	1622781
3km	70%	35000	4	211	4914807	701262	4174373	1190873
3km	70%	35000	4	241	4183514	595686	3552334	1013320
3km	70%	35000	4	471	6950578	815259	6070010	1819845
3km	70%	35000	4	227	4600554	638043	3930611	1193341
3km	70%	35000	4	210	4650705	636552	3958447	1258147
3km	70%	35000	4	314	4662883	689517	3920218	1228334
3km	70%	35000	4	219	5822095	811296	4963654	1501203
3km	70%	35000	4	277	7096427	863087	6160092	1754745
3km	70%	35000	4	296	4578547	610163	3916648	1039641
3km	70%	35000	4	304	5760403	829725	4870615	1453267
3km	70%	35000	4	291	6063772	793163	5198628	1712647
3km	70%	35000	4	294	5099233	675409	4375916	1362263
3km	70%	35000	4	203	4603364	642481	3910563	1354707
3km	70%	35000	4	222	5122857	727808	4348235	1273577
3km	70%	35000	4	280	5897965	749278	5101574	1493744
3km	70%	35000	4	215	5733852	759895	4906231	1497845
3km	70%	35000	4	391	5079498	714925	4307909	1452870
3km	70%	35000	4	266	5727332	687185	4976814	1427733
3km	70%	35000	4	426	6524599	774856	5686575	1693088
3km	70%	35000	4	229	5561575	719020	4787153	1269359
3km	70%	35000	4	230	4405413	594335	3769882	1143181
3km	70%	35000	4	297	6275468	718619	5507736	1524376
3km	70%	35000	4	294	5179747	680460	4437316	1398990
3km	70%	35000	4	283	5368781	740817	4545528	1390314
3km	70%	35000	4	412	5924119	752186	5120340	1547666
3km	70%	35000	4	196	4174538	557890	3582257	1038488
3km	70%	35000	4	257	6007636	729422	5208115	1412462
3km	70%	35000	4	278	4513845	638370	3819065	1179584
3km	70%	35000	4	285	5041257	643168	4334769	1301644
3km	70%	35000	4	223	5481225	724198	4688227	1393868
3km	70%	35000	4	224	3994162	554062	3407409	1115258
3km	70%	35000	4	280	6123936	725975	5307872	1524805
3km	70%	35000	4	209	5961432	707221	5203598	1584304
3km	70%	35000	4	223	4671503	604269	4023009	1156827
3km	70%	35000	4	231	5823889	776347	4983118	1471803
3km	70%	35000	4	325	5693211	662840	4947861	1425051
3km	70%	35000	4	283	6308592	816259	5400866	1573841
3km	70%	35000	4	283	5657425	735113	4879888	1376670
3km	70%	35000	4	298	6681407	814315	5792119	2038035
3km	70%	35000	4	388	5264507	685145	4524526	1247722
3km	70%	35000	4	315	5457085	756904	4631912	1480507
3km	70%	35000	4	303	6860674	825161	5933015	1690785
3km	70%	35000	4	234	4979223	621749	4276297	1313110
3km	70%	35000	4	319	5739385	775629	4869269	1602744
3km	70%	35000	4	227	5336549	729517	4505605	1317250
3km	70%	35000	4	228	4759119	600647	4113198	1098249
3km	70%	35000	4	267	5491827	718327	4703738	1413391
3km	70%	35000	4	425	4965364	598774	4312716	1350626
3km	70%	35000	4	367	6525850	722277	5724960	1448280
3km	70%	35000	4	230	4300762	590496	3644277	1047757
3km	70%	35000	4	304	5040425	608787	4395844	1278238
3km	70%	35000	4	203	4270066	589212	3653203	1000782
3km	70%	35000	4	290	5128068	700891	4360152	1387324
3km	70%	35000	4	299	4460588	632811	3756539	1181949
3km	70%	35000	4	221	4711566	653026	3996504	1239872
3km	70%	35000	4	381	5201433	652103	4492723	1363021
3km	70%	35000	4	281	5198350	679960	4435406	1289441
3km	70%	35000	4	315	4420063	637642	3736968	1268659
3km	70%	35000	4	257	4896036	656194	4183448	1186839
3km	70%	35000	4	301	5567863	778699	4678223	1493294
3km	70%	35000	4	250	4675832	596710	4030955	1119875
3km	70%	35000	4	274	5303877	738478	4480684	1461015
3km	70%	35000	4	308	5679401	730884	4876942	1374666
3km	70%	35000	4	331	4426672	636475	3715237	1142077
3km	70%	35000	4	229	4863614	674473	4133808	1262045
3km	70%	35000	4	246	4822492	636520	4142356	1301294
3km	70%	35000	4	266	3974442	549412	3367137	1097139
3km	70%	35000	4	276	5233255	659268	4529345	1348809
3km	70%	35000	4	268	4977836	665901	4269001	1237006
3km	70%	35000	4	341	4478380	634228	3784558	1392122
3km	70%	35000	4	294	5122926	632836	4438785	1229655
3km	70%	35000	4	285	6430798	798231	5590958	1538934
3km	70%	35000	4	215	4979695	713124	4211375	1311310
3km	70%	35000	4	373	4910006	683215	4173754	1277430
3km	70%	35000	4	361	5817515	737630	5031727	1644596
3km	70%	35000	4	326	5723857	749388	4919990	1502162
3km	70%	35000	4	353	7036897	857983	6116740	1761247
3km	70%	35000	4	327	5978718	700106	5213497	1480303
3km	70%	35000	4	269	6064750	771697	5234244	1500510
3km	70%	35000	4	327	6201443	782117	5350846	1605640
3km	70%	35000	4	336	6103251	819766	5200674	1621643
3km	70%	35000	4	283	5354954	755612	4547482	1406652
3km	70%	35000	4	278	4534613	637701	3825771	1264557
3km	70%	35000	4	246	4858070	708444	4088704	1423333
3km	70%	35000	4	294	6723203	799234	5850612	1670190
3km	70%	35000	4	285	5333971	729714	4550293	1478624
3km	70%	35000	4	253	4406126	585983	3766958	1085216
3km	70%	35000	4	231	5020071	695178	4278157	1364065
3km	70%	35000	4	211	4719167	636255	4029688	1201340
3km	70%	35000	4	281	6751875	845145	5836118	1667730
3km	70%	35000	4	267	6095185	798458	5222307	1499740
3km	70%	35000	4	280	4535364	596381	3895027	1163286
3km	70%	35000	4	241	5082860	623258	4400804	1339906
3km	70%	35000	4	268	4767234	577989	4134741	1142363
[truncated: 1 more rows]
