# Supplementary material for: Quantifying the Value of Perfect Information in Emergency Vaccination Campaigns
Source: PLoS Comput Biol. 2017 Feb 16;13(2):e1005318. doi: 10.1371/journal.pcbi.1005318 (PMC5312803; doi:10.1371/journal.pcbi.1005318)
Supplement: S1 Data — (ZIP) [file pcbi.1005318.s013.zip › Data/3km vaccination/data15.txt]

vacc_radius	efficacy	capacity	delay	outbreak_duration	livestock_culled	cattle_culled	sheep_culled	vaccinations
3km	70%	35000	6	304	5048025	653793	4324657	1343393
3km	70%	35000	6	306	5040748	684993	4310334	1340705
3km	70%	35000	6	243	4783673	663062	4075102	1332407
3km	70%	35000	6	320	5909851	711172	5140979	1446138
3km	70%	35000	6	300	5791655	678632	5084169	1331424
3km	70%	35000	6	285	4976664	588809	4352376	1159380
3km	70%	35000	6	342	5842752	820113	4929831	1597069
3km	70%	35000	6	270	4788098	650258	4092412	1121050
3km	70%	35000	6	199	4431877	608122	3755663	1068314
3km	70%	35000	6	287	3952870	517530	3383599	1006613
3km	70%	35000	6	267	4768139	597328	4102392	1227557
3km	70%	35000	6	258	4585529	621292	3909414	1269216
3km	70%	35000	6	253	5466064	737937	4666722	1254910
3km	70%	35000	6	231	4409461	621734	3749833	1116619
3km	70%	35000	6	292	5618156	768784	4780174	1430972
3km	70%	35000	6	226	5284755	747642	4465723	1321361
3km	70%	35000	6	296	4129873	590662	3499647	1098952
3km	70%	35000	6	296	5113455	671913	4344911	1444071
3km	70%	35000	6	277	6491133	792060	5647108	1610767
3km	70%	35000	6	256	5356219	748875	4554039	1301278
3km	70%	35000	6	274	6112193	748426	5294697	1673320
3km	70%	35000	6	193	4311899	621517	3612664	1227813
3km	70%	35000	6	356	5396232	690030	4643112	1164240
3km	70%	35000	6	260	4172345	566039	3552083	1084761
3km	70%	35000	6	253	4451296	595133	3802534	1143221
3km	70%	35000	6	329	5234386	644082	4548150	1323864
3km	70%	35000	6	254	5098562	626314	4419872	1414099
3km	70%	35000	6	279	8209748	953803	7177896	1982387
3km	70%	35000	6	341	5696640	754212	4879505	1451815
3km	70%	35000	6	183	5202294	641936	4499317	1250310
3km	70%	35000	6	251	4411562	592933	3791374	1121567
3km	70%	35000	6	274	5843928	756163	5033114	1423170
3km	70%	35000	6	287	4384550	592826	3730228	1145644
3km	70%	35000	6	264	5150689	663286	4441722	1228465
3km	70%	35000	6	341	7520490	879349	6547659	1743479
3km	70%	35000	6	419	5803221	686504	5048499	1332914
3km	70%	35000	6	367	6641137	829962	5743858	1837085
3km	70%	35000	6	308	5488403	746385	4691120	1399551
3km	70%	35000	6	316	5659631	670631	4941329	1446001
3km	70%	35000	6	280	6248686	776053	5409935	1488387
3km	70%	35000	6	301	5455574	664729	4746384	1566442
3km	70%	35000	6	315	5660281	732774	4883290	1451577
3km	70%	35000	6	308	4624890	591843	3987684	1142788
3km	70%	35000	6	368	5714287	692718	4950097	1290527
3km	70%	35000	6	215	4014091	574303	3394649	1175724
3km	70%	35000	6	323	5264649	711985	4516048	1174262
3km	70%	35000	6	239	4480674	625763	3809688	1138425
3km	70%	35000	6	260	6911916	786620	6061849	1738311
3km	70%	35000	6	254	4879586	649486	4181006	1351273
3km	70%	35000	6	281	7065178	883250	6113528	1701501
3km	70%	35000	6	280	5468438	688117	4739094	1307567
3km	70%	35000	6	372	5332917	703536	4535248	1341205
3km	70%	35000	6	243	4566447	599828	3929184	1221970
3km	70%	35000	6	214	3934369	552639	3339107	1064202
3km	70%	35000	6	282	4128263	570442	3513147	1109012
3km	70%	35000	6	421	6289135	803489	5418745	1601808
3km	70%	35000	6	408	5229346	746980	4426195	1533418
3km	70%	35000	6	440	5942886	824886	5035959	1734666
3km	70%	35000	6	200	5252967	676816	4530563	1224780
3km	70%	35000	6	195	4737287	657200	4027911	1259620
3km	70%	35000	6	319	4929950	657795	4200314	1382923
3km	70%	35000	6	345	4939182	686188	4188003	1312035
3km	70%	35000	6	309	4139362	605887	3492860	1186631
3km	70%	35000	6	305	6487487	766419	5641138	1744167
3km	70%	35000	6	319	5956708	716631	5195489	1458887
3km	70%	35000	6	316	6770983	786765	5913955	1741880
3km	70%	35000	6	413	5733736	657623	5014313	1365557
3km	70%	35000	6	221	4657433	625155	3987520	1203995
3km	70%	35000	6	209	5317872	712597	4525984	1334842
3km	70%	35000	6	213	4606245	632204	3944162	1091670
3km	70%	35000	6	281	6232238	767201	5408971	1448454
3km	70%	35000	6	275	4602604	644820	3894497	1382476
3km	70%	35000	6	396	5091642	694962	4336543	1298812
3km	70%	35000	6	246	4745955	625264	4062676	1128202
3km	70%	35000	6	237	4413778	564047	3804163	1149459
3km	70%	35000	6	460	5319634	667642	4581041	1397242
3km	70%	35000	6	369	4126743	608325	3459820	1372094
3km	70%	35000	6	380	6275587	745380	5444117	1640704
3km	70%	35000	6	219	4827530	673027	4106375	1216073
3km	70%	35000	6	220	5306044	728992	4524879	1360301
3km	70%	35000	6	279	4339690	611627	3670005	1462691
3km	70%	35000	6	220	4443193	622569	3772790	1205070
3km	70%	35000	6	301	5880632	739509	5054031	1526923
3km	70%	35000	6	230	5114040	716278	4327007	1207641
3km	70%	35000	6	317	6487634	793329	5640502	1699152
3km	70%	35000	6	284	6091873	716872	5300156	1458250
3km	70%	35000	6	241	5797204	736972	4953597	1338908
3km	70%	35000	6	232	4787852	677761	4032012	1328958
3km	70%	35000	6	238	4241071	577055	3628292	1069548
3km	70%	35000	6	251	6148833	735267	5339601	1498586
3km	70%	35000	6	203	4943741	683453	4187581	1424144
3km	70%	35000	6	260	4344412	599095	3709657	1117538
3km	70%	35000	6	229	5783979	681572	5043347	1426851
3km	70%	35000	6	310	5434206	675452	4701601	1365055
3km	70%	35000	6	216	4404867	597548	3759516	1044950
3km	70%	35000	6	277	5477107	757902	4640755	1403827
3km	70%	35000	6	321	6184346	778555	5363711	1407665
3km	70%	35000	6	376	6646259	821144	5739098	1548730
3km	70%	35000	6	266	4355161	564581	3764886	990794
3km	70%	35000	6	282	4405863	553420	3801378	1114415
3km	70%	35000	6	226	5070600	733006	4273715	1533050
3km	70%	35000	6	229	5822737	722471	5034412	1431712
3km	70%	35000	6	294	6688315	769968	5840627	1640858
3km	70%	35000	6	251	5754961	668477	5038983	1254065
3km	70%	35000	6	255	4435443	623485	3745764	1198551
3km	70%	35000	6	305	6299993	838827	5403634	1555124
3km	70%	35000	6	359	5587613	684233	4842633	1393177
3km	70%	35000	6	190	4657086	641654	3959240	1145715
3km	70%	35000	6	265	5335773	665435	4600025	1345404
3km	70%	35000	6	340	4702928	663704	3984649	1182281
3km	70%	35000	6	250	4876605	699446	4108090	1379000
3km	70%	35000	6	287	7068101	805562	6191214	1752701
3km	70%	35000	6	277	4567576	619839	3906674	1136696
3km	70%	35000	6	292	3416255	483856	2900312	955719
3km	70%	35000	6	188	4537770	648651	3861600	1151578
3km	70%	35000	6	292	5795519	723250	4995839	1401912
3km	70%	35000	6	308	5344022	692590	4598886	1471665
3km	70%	35000	6	297	6644495	876516	5722926	1726569
3km	70%	35000	6	354	5017925	697508	4263492	1382874
3km	70%	35000	6	280	5671930	716064	4897125	1332853
3km	70%	35000	6	271	5713695	701278	4963333	1523068
3km	70%	35000	6	262	5763295	725553	4950402	1373680
3km	70%	35000	6	324	5690705	662701	4986994	1537526
3km	70%	35000	6	429	5537806	726444	4746886	1496376
3km	70%	35000	6	282	5190248	713123	4417426	1372770
3km	70%	35000	6	227	4424649	571251	3804014	1071438
3km	70%	35000	6	292	4918918	661803	4192045	1166489
3km	70%	35000	6	337	5097920	608176	4421942	1238976
3km	70%	35000	6	318	5227662	659025	4506852	1352678
3km	70%	35000	6	358	4503192	585669	3875989	1104251
3km	70%	35000	6	230	4027385	550249	3419415	1060224
3km	70%	35000	6	494	6972391	788130	6118180	1530095
3km	70%	35000	6	292	5719387	710194	4928055	1370648
3km	70%	35000	6	207	3726631	526454	3169277	1050252
3km	70%	35000	6	255	5807196	698545	5053800	1598127
3km	70%	35000	6	308	5295971	664242	4577011	1302406
3km	70%	35000	6	344	6908686	788132	6054777	1737031
3km	70%	35000	6	276	5365119	773947	4543056	1299905
3km	70%	35000	6	268	5799547	784142	4958065	1515809
3km	70%	35000	6	306	5025934	678148	4311370	1198202
3km	70%	35000	6	294	5881710	788482	5024348	1540945
3km	70%	35000	6	261	4988787	649675	4302260	1332749
3km	70%	35000	6	395	4537177	628198	3856098	1226625
3km	70%	35000	6	277	4894795	589277	4249447	1118328
3km	70%	35000	6	370	4894795	638599	4190317	1254356
3km	70%	35000	6	275	4358112	598339	3701100	1025130
3km	70%	35000	6	234	4235890	599169	3590095	1156664
3km	70%	35000	6	177	4745107	639370	4051916	1125630
3km	70%	35000	6	259	4067275	549034	3460677	1078060
3km	70%	35000	6	277	5664369	739974	4866958	1513653
3km	70%	35000	6	238	5121944	701186	4373162	1360552
3km	70%	35000	6	203	4947567	702898	4193918	1248252
3km	70%	35000	6	272	4560053	647421	3854568	1284743
3km	70%	35000	6	324	5762610	703792	5010551	1426168
3km	70%	35000	6	255	5065634	684442	4294855	1328267
3km	70%	35000	6	368	5286889	640599	4558522	1342519
3km	70%	35000	6	259	6047002	710044	5287224	1576513
3km	70%	35000	6	282	6606063	803408	5747929	1520775
3km	70%	35000	6	258	4102172	558807	3493011	1015676
3km	70%	35000	6	403	5132490	731773	4352677	1471666
3km	70%	35000	6	314	4778255	618710	4090359	1284827
3km	70%	35000	6	275	4498689	579058	3843249	1075522
3km	70%	35000	6	267	5506834	786073	4640131	1502439
3km	70%	35000	6	270	5587162	707745	4823889	1284381
3km	70%	35000	6	315	6003918	778099	5167722	1495174
3km	70%	35000	6	258	5705615	711436	4951607	1439681
3km	70%	35000	6	233	4263347	547827	3641882	1121445
3km	70%	35000	6	289	3685347	527534	3110203	1002856
3km	70%	35000	6	230	5077490	704416	4312575	1261548
3km	70%	35000	6	269	5045017	745015	4247381	1372271
3km	70%	35000	6	402	5218195	708612	4467831	1371507
3km	70%	35000	6	336	6536338	791553	5686909	1789538
3km	70%	35000	6	229	5045110	632235	4371657	1238176
3km	70%	35000	6	251	4091375	560601	3482650	1140136
3km	70%	35000	6	280	4016299	559560	3400081	1127672
3km	70%	35000	6	250	4844333	667462	4113794	1169541
3km	70%	35000	6	295	4971567	703987	4205433	1396919
3km	70%	35000	6	180	4434664	610917	3763064	1082685
3km	70%	35000	6	214	4445053	614092	3789083	1176230
3km	70%	35000	6	197	4619584	612003	3954095	1077105
3km	70%	35000	6	256	5466461	676408	4731390	1258198
3km	70%	35000	6	250	5293442	738778	4483668	1429589
3km	70%	35000	6	258	5849668	695280	5093717	1426551
3km	70%	35000	6	391	5080645	710532	4331011	1203709
3km	70%	35000	6	250	4819878	674098	4096759	1381193
3km	70%	35000	6	257	5179550	703478	4419900	1378248
3km	70%	35000	6	262	4312851	600571	3675593	1178296
3km	70%	35000	6	213	4712500	624972	4017406	1255424
3km	70%	35000	6	519	6553521	806487	5667206	1634806
3km	70%	35000	6	314	6473107	732752	5689525	1524443
3km	70%	35000	6	277	4218835	617948	3569264	1139026
3km	70%	35000	6	198	4633661	612442	3962668	1222257
3km	70%	35000	6	317	4154011	553623	3544918	1067922
3km	70%	35000	6	251	5071919	709395	4260431	1327700
3km	70%	35000	6	317	3882267	534703	3293601	1152291
3km	70%	35000	6	246	4992026	625334	4285584	1220930
3km	70%	35000	6	294	4907125	667160	4167168	1206684
3km	70%	35000	6	250	4783806	656416	4085214	1265493
3km	70%	35000	6	246	5712278	673082	4963048	1609918
3km	70%	35000	6	389	5509544	650513	4820148	1370484
3km	70%	35000	6	200	4128440	555043	3530545	1083063
3km	70%	35000	6	236	4996360	653594	4296378	1141982
3km	70%	35000	6	228	3998660	511357	3436522	1019623
3km	70%	35000	6	257	3808306	538974	3231628	999759
3km	70%	35000	6	287	5082417	687710	4333360	1398073
3km	70%	35000	6	261	4622776	583138	3992575	1081140
3km	70%	35000	6	289	5274443	642773	4578930	1319381
3km	70%	35000	6	245	5723970	699593	4954841	1403901
3km	70%	35000	6	377	5574155	783713	4731144	1472675
3km	70%	35000	6	221	5274014	709589	4497912	1305493
3km	70%	35000	6	235	4383360	573022	3771406	1221169
3km	70%	35000	6	404	6263635	766341	5417388	1608038
3km	70%	35000	6	222	4196758	580410	3586397	1000832
3km	70%	35000	6	295	3879525	510328	3323701	994200
3km	70%	35000	6	297	5831436	728994	5044583	1400410
3km	70%	35000	6	250	4780141	610189	4118155	1168333
3km	70%	35000	6	297	4733324	614927	4054493	1204641
3km	70%	35000	6	317	4717099	630284	4009604	1284133
3km	70%	35000	6	262	4384916	612490	3741350	1203032
3km	70%	35000	6	234	4928159	643918	4218860	1182324
3km	70%	35000	6	221	5201756	728617	4411891	1357762
3km	70%	35000	6	234	4269405	577674	3657794	1012948
3km	70%	35000	6	285	4706388	637867	4019761	1165258
3km	70%	35000	6	326	5160627	720798	4354946	1375258
3km	70%	35000	6	248	4964695	656244	4240089	1395165
3km	70%	35000	6	260	4534523	635413	3846514	1157461
3km	70%	35000	6	225	4989066	678508	4243539	1346861
3km	70%	35000	6	261	4287622	561043	3690151	1116623
3km	70%	35000	6	301	4570740	654145	3859841	1198174
3km	70%	35000	6	337	5560095	764038	4751519	1258625
3km	70%	35000	6	285	5636440	673403	4895792	1343326
3km	70%	35000	6	232	5226007	706779	4452840	1340994
3km	70%	35000	6	304	6232563	688329	5484342	1401380
3km	70%	35000	6	262	4477920	611573	3784798	1201154
3km	70%	35000	6	229	7034719	837905	6130189	1783759
3km	70%	35000	6	212	4836030	678863	4072630	1100381
3km	70%	35000	6	299	4693630	696214	3948725	1343205
3km	70%	35000	6	284	6173515	815914	5237780	1765964
3km	70%	35000	6	330	5180884	685864	4446433	1398905
3km	70%	35000	6	223	4383272	614445	3725081	1078781
3km	70%	35000	6	225	4791610	627822	4123895	1111257
3km	70%	35000	6	299	4849863	608191	4178002	1117974
3km	70%	35000	6	274	4827178	623185	4151296	1207120
3km	70%	35000	6	307	5860458	728707	5063454	1588429
3km	70%	35000	6	198	3993788	562426	3399074	1084481
3km	70%	35000	6	310	4123486	535699	3561097	918712
3km	70%	35000	6	321	5098025	704747	4355722	1189231
3km	70%	35000	6	272	4334400	620880	3648008	1192204
3km	70%	35000	6	303	4693394	682617	3951421	1413723
3km	70%	35000	6	202	4238167	590376	3602295	1048047
3km	70%	35000	6	240	4365866	603598	3699038	1119003
3km	70%	35000	6	254	6183723	854637	5258657	1602440
3km	70%	35000	6	346	6883871	822515	5974644	1885303
3km	70%	35000	6	225	4658434	649408	3954260	1348944
3km	70%	35000	6	268	5185883	642289	4473909	1356130
3km	70%	35000	6	225	3825965	520316	3275209	1016438
3km	70%	35000	6	226	5691316	760733	4849458	1644132
3km	70%	35000	6	277	5095600	680357	4348424	1282229
3km	70%	35000	6	330	5306556	674377	4589148	1518911
3km	70%	35000	6	224	4298215	638929	3601043	1138252
3km	70%	35000	6	291	4712527	637654	4026698	1253888
3km	70%	35000	6	200	4501171	595694	3851231	1124164
3km	70%	35000	6	279	6212709	743041	5424240	1554662
3km	70%	35000	6	295	5886193	730416	5107086	1431249
3km	70%	35000	6	479	6351080	775771	5517420	1592700
3km	70%	35000	6	268	5556990	761991	4751042	1380046
3km	70%	35000	6	277	5618747	735735	4824832	1551891
3km	70%	35000	6	313	5815756	689517	5050026	1602050
3km	70%	35000	6	422	5560414	687008	4808287	1473184
3km	70%	35000	6	279	5300607	625196	4608197	1273323
3km	70%	35000	6	213	4713819	637096	4009907	1137749
3km	70%	35000	6	348	4630321	654746	3905371	1162530
3km	70%	35000	6	394	5020075	629165	4328026	1481387
3km	70%	35000	6	216	5089972	681723	4339278	1253659
3km	70%	35000	6	218	4822809	638467	4126838	1196361
3km	70%	35000	6	296	4791161	667060	4071050	1161015
3km	70%	35000	6	254	6087018	735035	5291228	1460603
3km	70%	35000	6	268	4368688	575220	3751512	999786
3km	70%	35000	6	215	5214812	698870	4464722	1379103
3km	70%	35000	6	387	6131449	720734	5355472	1567840
3km	70%	35000	6	230	4390342	618981	3726857	1154321
3km	70%	35000	6	261	4989625	656408	4263158	1247791
3km	70%	35000	6	224	4912989	656736	4218699	1125604
3km	70%	35000	6	271	4968175	696597	4177664	1290638
3km	70%	35000	6	214	5830614	701456	5066737	1453791
3km	70%	35000	6	266	5703277	783751	4845917	1491283
3km	70%	35000	6	236	5220384	628178	4540383	1291539
3km	70%	35000	6	270	5723459	766947	4886457	1350778
3km	70%	35000	6	264	5433614	681874	4683602	1495545
3km	70%	35000	6	181	4363353	623718	3696983	1093781
3km	70%	35000	6	262	5283151	736418	4501496	1357402
3km	70%	35000	6	272	6081952	753428	5268260	1556814
3km	70%	35000	6	288	5029826	705279	4248925	1307599
3km	70%	35000	6	346	5312229	767290	4471697	1566301
3km	70%	35000	6	348	5876618	803719	4986237	1467467
3km	70%	35000	6	290	4510295	597717	3876238	1222968
3km	70%	35000	6	215	4447837	592443	3795625	1167866
3km	70%	35000	6	259	4382738	571973	3760090	1311047
3km	70%	35000	6	449	6855303	808851	5976261	1569532
3km	70%	35000	6	200	4685263	612842	4043111	1178169
3km	70%	35000	6	321	6641162	836386	5747816	1685161
3km	70%	35000	6	234	4902213	608386	4250175	1172080
3km	70%	35000	6	275	5245563	663737	4530728	1286376
3km	70%	35000	6	273	5299971	713808	4491769	1512645
3km	70%	35000	6	274	5104959	676185	4385559	1268182
3km	70%	35000	6	386	5639792	687873	4899968	1352533
3km	70%	35000	6	231	5634113	711871	4868398	1457605
3km	70%	35000	6	280	3638463	494164	3105394	1126371
3km	70%	35000	6	179	4263097	573633	3661701	1059225
3km	70%	35000	6	233	4736107	588149	4087913	1209867
3km	70%	35000	6	347	5344616	631354	4643327	1312582
3km	70%	35000	6	323	5377163	760848	4568119	1429637
3km	70%	35000	6	258	4342277	574585	3712345	1059986
3km	70%	35000	6	256	5336974	673718	4606217	1418510
3km	70%	35000	6	298	5318106	729635	4501318	1454849
3km	70%	35000	6	187	4632734	664724	3940591	1200061
3km	70%	35000	6	256	4920721	641093	4242830	1191291
3km	70%	35000	6	365	5689933	685210	4957490	1453497
3km	70%	35000	6	347	5146217	679631	4409282	1239066
3km	70%	35000	6	328	4970610	715089	4215207	1301070
3km	70%	35000	6	246	4441761	578316	3815216	1167345
3km	70%	35000	6	271	4586292	620411	3924899	1202325
3km	70%	35000	6	355	5419105	724087	4621018	1414119
3km	70%	35000	6	244	5991266	731959	5190554	1395684
3km	70%	35000	6	370	4513089	616341	3843422	1061442
3km	70%	35000	6	250	5101817	701284	4346403	1313854
3km	70%	35000	6	391	5466760	694570	4718373	1287679
3km	70%	35000	6	233	4860644	649307	4155392	1359878
3km	70%	35000	6	350	6217126	753305	5407716	1526253
3km	70%	35000	6	236	5495913	772970	4662902	1407661
3km	70%	35000	6	351	5695082	723011	4914090	1402841
3km	70%	35000	6	269	4468728	609457	3810389	1153662
3km	70%	35000	6	397	6268280	724336	5470506	1514447
3km	70%	35000	6	224	4838094	645763	4128921	1201329
3km	70%	35000	6	264	5423852	728097	4640020	1322860
3km	70%	35000	6	268	4372748	635840	3703707	1141289
3km	70%	35000	6	258	5094183	706987	4340486	1308019
3km	70%	35000	6	309	5327230	705494	4574143	1229113
3km	70%	35000	6	265	5282256	763054	4471929	1439075
3km	70%	35000	6	409	6307555	759160	5487259	1662025
3km	70%	35000	6	198	4654617	659283	3955868	1189538
3km	70%	35000	6	254	5893068	737968	5103672	1510408
3km	70%	35000	6	278	4337069	615702	3666291	1191702
3km	70%	35000	6	302	6507789	741102	5674391	1517750
3km	70%	35000	6	211	5443682	762344	4590086	1360560
3km	70%	35000	6	202	5533573	682620	4784757	1389086
3km	70%	35000	6	271	4102531	581308	3476855	1018200
3km	70%	35000	6	454	5448868	720906	4673185	1435267
3km	70%	35000	6	292	5875110	838223	4958478	1587014
3km	70%	35000	6	257	5406504	640415	4718889	1184647
3km	70%	35000	6	239	4802139	677766	4071084	1343453
3km	70%	35000	6	259	4847439	641810	4152169	1213889
3km	70%	35000	6	381	5714516	699213	4964371	1349265
3km	70%	35000	6	253	4714107	598235	4043241	1167660
3km	70%	35000	6	230	4699307	672390	3965960	1194915
3km	70%	35000	6	306	4709889	658991	3997681	1497044
3km	70%	35000	6	274	6300891	843551	5413570	1537414
3km	70%	35000	6	211	4313917	555041	3712501	1115955
3km	70%	35000	6	195	4201897	603832	3559723	1136577
3km	70%	35000	6	280	5136640	661944	4410066	1396124
3km	70%	35000	6	361	6055795	752936	5218960	1505384
3km	70%	35000	6	254	5654181	793777	4776968	1488756
3km	70%	35000	6	347	6339423	772091	5489979	1758624
3km	70%	35000	6	313	5533023	759890	4720814	1425274
3km	70%	35000	6	258	4681089	628632	3993745	1219465
3km	70%	35000	6	277	4949600	642122	4241367	1247045
3km	70%	35000	6	263	4612226	608248	3942308	1189723
3km	70%	35000	6	231	5186348	666332	4472006	1125501
3km	70%	35000	6	269	4430192	593664	3780473	1085735
3km	70%	35000	6	284	4893152	681601	4137723	1177876
3km	70%	35000	6	296	4604538	590147	3947450	1093116
3km	70%	35000	6	196	4330653	596826	3692767	1151836
3km	70%	35000	6	393	5930818	802688	5054466	1556944
3km	70%	35000	6	210	4768787	640060	4084761	1166830
3km	70%	35000	6	262	5452003	724128	4607965	1363945
3km	70%	35000	6	288	4603413	646712	3893768	1225419
3km	70%	35000	6	236	4258389	557430	3635730	1147760
3km	70%	35000	6	259	4234408	592345	3591737	1106526
3km	70%	35000	6	331	6436884	767760	5581653	1576058
3km	70%	35000	6	289	4994335	659420	4288317	1287984
3km	70%	35000	6	291	6341381	780165	5509593	1395854
3km	70%	35000	6	217	4359366	596451	3718397	1088119
3km	70%	35000	6	327	5570437	682501	4836211	1478556
3km	70%	35000	6	288	5504654	735466	4699035	1507649
3km	70%	35000	6	282	4986337	666682	4262043	1251486
3km	70%	35000	6	308	5340623	698971	4563592	1400473
3km	70%	35000	6	307	4440663	585436	3797423	1312914
3km	70%	35000	6	289	4444456	648240	3742985	1224314
3km	70%	35000	6	261	5230410	630971	4529160	1375852
3km	70%	35000	6	393	5525475	655415	4805043	1481008
3km	70%	35000	6	402	7233095	845075	6305453	1652008
3km	70%	35000	6	330	6128668	703070	5353100	1494966
3km	70%	35000	6	218	5232830	628872	4554601	1389343
3km	70%	35000	6	252	4658019	644344	3960521	1315082
3km	70%	35000	6	314	3969539	581940	3344505	1046878
3km	70%	35000	6	218	5039447	727933	4246078	1372805
3km	70%	35000	6	314	5274444	658168	4548412	1272267
3km	70%	35000	6	441	7376597	876748	6460559	1806725
3km	70%	35000	6	270	6082644	836747	5169357	1560185
3km	70%	35000	6	229	5717944	780342	4882537	1667514
3km	70%	35000	6	281	4555776	603326	3912024	1172271
3km	70%	35000	6	363	7790334	963650	6772042	1883073
3km	70%	35000	6	243	4519113	621804	3851683	1185190
3km	70%	35000	6	211	4313951	580670	3672629	1212311
3km	70%	35000	6	286	4849143	670063	4119282	1115124
3km	70%	35000	6	250	5030892	609035	4377798	1205118
3km	70%	35000	6	308	5990493	727237	5199182	1403879
3km	70%	35000	6	239	4350694	588541	3715793	1191928
3km	70%	35000	6	347	5242917	729407	4466591	1357767
3km	70%	35000	6	387	4524128	599814	3852253	1139628
3km	70%	35000	6	354	5830941	730017	5045106	1609687
3km	70%	35000	6	332	4825124	682379	4082827	1495165
3km	70%	35000	6	228	4667072	611371	3976891	1185399
3km	70%	35000	6	252	4304294	559248	3711110	1106269
3km	70%	35000	6	221	5977855	703425	5209910	1473601
3km	70%	35000	6	359	4987961	708996	4242076	1347767
3km	70%	35000	6	287	4694068	638563	4014877	1231068
3km	70%	35000	6	220	6107206	747863	5275420	1504664
3km	70%	35000	6	206	4631227	616346	3972228	1222290
3km	70%	35000	6	300	4446570	617606	3783303	1112075
3km	70%	35000	6	316	5266066	618008	4604156	1361349
3km	70%	35000	6	322	5858381	710579	5080399	1514722
3km	70%	35000	6	392	6975945	775186	6142367	1641824
3km	70%	35000	6	197	4745826	656275	4027808	1266434
3km	70%	35000	6	362	7162733	816598	6274464	1919670
3km	70%	35000	6	315	5372735	743126	4549833	1453991
3km	70%	35000	6	238	3604656	519935	3038755	977359
3km	70%	35000	6	269	5190558	639452	4473844	1315499
3km	70%	35000	6	257	4490103	617788	3831410	1099750
3km	70%	35000	6	263	5482151	707776	4712312	1413544
3km	70%	35000	6	235	5019964	624712	4361004	1160580
3km	70%	35000	6	241	6120260	784331	5267901	1439732
3km	70%	35000	6	287	5030377	656332	4319904	1367152
3km	70%	35000	6	236	6154154	764780	5329459	1603627
3km	70%	35000	6	289	4896697	629869	4211817	1239206
3km	70%	35000	6	233	5050860	624125	4371930	1250614
3km	70%	35000	6	344	4777049	639790	4094878	1140784
3km	70%	35000	6	264	5053379	677200	4301082	1353742
3km	70%	35000	6	438	4341305	583589	3708017	1133349
3km	70%	35000	6	241	4622216	614180	3954293	1179965
3km	70%	35000	6	281	6060627	775116	5221668	1496305
3km	70%	35000	6	228	4813915	669947	4071438	1230065
3km	70%	35000	6	289	4916257	698486	4174251	1319011
3km	70%	35000	6	264	7205304	814307	6318137	1591224
3km	70%	35000	6	325	5653807	759788	4823553	1557108
3km	70%	35000	6	230	5622068	679843	4881361	1305036
3km	70%	35000	6	406	6070816	735842	5276959	1536713
3km	70%	35000	6	219	4289678	593507	3665882	1180071
3km	70%	35000	6	369	6877622	834606	5985794	1768603
3km	70%	35000	6	309	6069432	739961	5269584	1589881
3km	70%	35000	6	224	4763212	657462	4041162	1190081
3km	70%	35000	6	264	4749826	668397	4010555	1318811
3km	70%	35000	6	204	5246854	667162	4523618	1275788
3km	70%	35000	6	408	4942905	620233	4262869	1293803
3km	70%	35000	6	197	4678244	620582	3999908	1116197
3km	70%	35000	6	338	6532826	790876	5689527	1485112
3km	70%	35000	6	307	6300960	751265	5499174	1510338
3km	70%	35000	6	222	4977353	679002	4214891	1234032
3km	70%	35000	6	319	4858769	656805	4136425	1266267
3km	70%	35000	6	226	5691239	747937	4871532	1565069
3km	70%	35000	6	309	5377567	711154	4595365	1480231
3km	70%	35000	6	258	4753459	648078	4064124	1233625
3km	70%	35000	6	263	6545949	771520	5674587	1529500
3km	70%	35000	6	246	3947211	525895	3356802	1019597
3km	70%	35000	6	241	3813387	535947	3242545	1098778
3km	70%	35000	6	412	5868446	733084	5068926	1580654
3km	70%	35000	6	292	5005329	696854	4248215	1431894
3km	70%	35000	6	212	6241987	765632	5413647	1652988
3km	70%	35000	6	310	4028294	565858	3407479	1156632
3km	70%	35000	6	267	6679311	751799	5850532	1526811
3km	70%	35000	6	304	6068279	753145	5265153	1579387
3km	70%	35000	6	244	4682521	644209	3989624	1111573
3km	70%	35000	6	445	5998289	761070	5167947	1645175
3km	70%	35000	6	336	6569243	772199	5729485	1611925
3km	70%	35000	6	356	4235220	567187	3610084	1226048
3km	70%	35000	6	243	5966915	808299	5090822	1610078
3km	70%	35000	6	272	5100826	669468	4384711	1156109
3km	70%	35000	6	325	5110483	665638	4392504	1275018
3km	70%	35000	6	343	4304066	590828	3670358	1043347
3km	70%	35000	6	292	5401161	719546	4616450	1285827
3km	70%	35000	6	532	4963892	659894	4239648	1198509
3km	70%	35000	6	300	5623326	693574	4883177	1420066
3km	70%	35000	6	276	4628410	644352	3944431	1143188
3km	70%	35000	6	210	4389108	598339	3736016	1225625
3km	70%	35000	6	288	4337312	599571	3672191	1150096
3km	70%	35000	6	242	4243908	595066	3578627	1204604
3km	70%	35000	6	440	4552044	669869	3842964	1180608
3km	70%	35000	6	346	6034093	661965	5303771	1491851
3km	70%	35000	6	273	5852869	747765	5045726	1542558
3km	70%	35000	6	368	6493367	768346	5668776	1611026
3km	70%	35000	6	294	6102248	742947	5300101	1414262
3km	70%	35000	6	309	4622042	665567	3922727	1285394
3km	70%	35000	6	314	4887330	616341	4224427	1324163
3km	70%	35000	6	270	6386666	760367	5555262	1520020
3km	70%	35000	6	317	5605892	671319	4879252	1416820
3km	70%	35000	6	250	4616401	626085	3950656	1214503
3km	70%	35000	6	350	6147278	669272	5412856	1571031
3km	70%	35000	6	268	4949046	678163	4222057	1404284
3km	70%	35000	6	340	5236534	631799	4561385	1336781
3km	70%	35000	6	267	6165396	788396	5318675	1568397
3km	70%	35000	6	291	5509223	778104	4672819	1303363
3km	70%	35000	6	215	4287260	608767	3629225	1198298
3km	70%	35000	6	221	3942232	570096	3325210	1097479
3km	70%	35000	6	221	5076336	627493	4408240	1140148
3km	70%	35000	6	313	5908084	804062	5044174	1407951
3km	70%	35000	6	242	4861492	643164	4154675	1383758
3km	70%	35000	6	264	5265122	639461	4574681	1330399
3km	70%	35000	6	253	4511193	610257	3829367	1179970
3km	70%	35000	6	239	6536160	846588	5628352	1759364
3km	70%	35000	6	233	5422517	697638	4673354	1295168
3km	70%	35000	6	278	4653540	644487	3966981	1156205
3km	70%	35000	6	291	5226005	709910	4464385	1242317
3km	70%	35000	6	554	5047595	691283	4288509	1496094
3km	70%	35000	6	356	4604430	660390	3899297	1510548
3km	70%	35000	6	249	5380167	745252	4565055	1331696
3km	70%	35000	6	264	5550574	676381	4810282	1363892
3km	70%	35000	6	209	3967668	574176	3355516	1118590
3km	70%	35000	6	255	5674221	702008	4926792	1271288
3km	70%	35000	6	256	4429586	594507	3793752	1179463
3km	70%	35000	6	177	3814883	514417	3231295	1011213
3km	70%	35000	6	264	4758207	578058	4151604	1178901
3km	70%	35000	6	303	6454045	788488	5609522	1672241
3km	70%	35000	6	366	5908928	692617	5146476	1469194
3km	70%	35000	6	232	6193858	766807	5375119	1553213
3km	70%	35000	6	230	4680673	635945	3967864	1181582
3km	70%	35000	6	270	5772964	693267	5009063	1462334
3km	70%	35000	6	343	4232564	605313	3557349	1069929
3km	70%	35000	6	237	4826319	627201	4133803	1196250
3km	70%	35000	6	231	5457554	702622	4699085	1444456
3km	70%	35000	6	360	4618711	621602	3948760	1311795
3km	70%	35000	6	209	4842127	663631	4133480	1255773
3km	70%	35000	6	255	4705035	609393	4030883	1245385
3km	70%	35000	6	333	4998013	702139	4227900	1294480
3km	70%	35000	6	404	4246573	547351	3618272	1262929
3km	70%	35000	6	240	4966642	699095	4222879	1395566
3km	70%	35000	6	360	7085533	843525	6189482	1613496
3km	70%	35000	6	222	5017173	691462	4281631	1220566
3km	70%	35000	6	364	4318410	608911	3644536	1087758
3km	70%	35000	6	252	4188321	577427	3560208	1013588
3km	70%	35000	6	298	5109936	700134	4350168	1289096
3km	70%	35000	6	243	4456088	599099	3795468	1271489
3km	70%	35000	6	282	6141556	748973	5325898	1640917
3km	70%	35000	6	315	5486732	756950	4674830	1500330
3km	70%	35000	6	361	6662780	780748	5781885	1698559
3km	70%	35000	6	224	5830715	752785	5008098	1642387
3km	70%	35000	6	318	6409209	756884	5608128	1542312
3km	70%	35000	6	274	6131918	732281	5353153	1432544
3km	70%	35000	6	237	4128542	612512	3451360	1123915
3km	70%	35000	6	282	4527187	675266	3805115	1329776
3km	70%	35000	6	277	6828843	884337	5881923	1718226
3km	70%	35000	6	372	7303527	918151	6313211	1982533
3km	70%	35000	6	227	4586028	606966	3947092	1102223
3km	70%	35000	6	228	4099891	569946	3491118	1048059
3km	70%	35000	6	321	6017133	799552	5159369	1705619
3km	70%	35000	6	338	6248628	783810	5404687	1806025
3km	70%	35000	6	219	6049757	728842	5255420	1555202
3km	70%	35000	6	271	5745856	756048	4903951	1574864
3km	70%	35000	6	323	5044517	663671	4321728	1387954
3km	70%	35000	6	247	5011015	693408	4267950	1313458
3km	70%	35000	6	305	6052816	676125	5321029	1486573
3km	70%	35000	6	337	6035704	767566	5211464	1514373
3km	70%	35000	6	267	5101781	740232	4324501	1346113
3km	70%	35000	6	241	4200329	603073	3573856	1094575
3km	70%	35000	6	299	5482329	663846	4751488	1286143
3km	70%	35000	6	221	5210319	719524	4433269	1258114
3km	70%	35000	6	285	4369213	626979	3685936	1194178
3km	70%	35000	6	382	5018844	613098	4352287	1215190
3km	70%	35000	6	322	6289974	792504	5452190	1482909
3km	70%	35000	6	249	4036152	566137	3421182	1194408
3km	70%	35000	6	333	5275386	753557	4466826	1315973
3km	70%	35000	6	342	4935559	705344	4182906	1397602
3km	70%	35000	6	238	4797074	633271	4102389	1373541
3km	70%	35000	6	229	4478677	621113	3810174	1137618
3km	70%	35000	6	255	6132544	790845	5275385	1592878
3km	70%	35000	6	244	6843157	772281	5990418	1689964
3km	70%	35000	6	236	5100004	681642	4368000	1133344
3km	70%	35000	6	262	4080582	579105	3444900	1060652
3km	70%	35000	6	324	4988995	699725	4229103	1246885
3km	70%	35000	6	239	4841569	682502	4102782	1152235
3km	70%	35000	6	236	5771969	723597	4974447	1614136
3km	70%	35000	6	217	5205930	763210	4385111	1419714
3km	70%	35000	6	199	4329931	579495	3717172	1242259
3km	70%	35000	6	270	5601639	767949	4804352	1347936
3km	70%	35000	6	340	5694657	757057	4894277	1483339
3km	70%	35000	6	290	4975547	697809	4221356	1406462
3km	70%	35000	6	327	5400112	681798	4661746	1445943
3km	70%	35000	6	287	5048566	713236	4276796	1253889
3km	70%	35000	6	214	4057933	558970	3407270	1006617
3km	70%	35000	6	179	4473734	629380	3792850	1169886
3km	70%	35000	6	249	4831839	593963	4199307	1244195
3km	70%	35000	6	227	4921058	613407	4230416	1271940
3km	70%	35000	6	221	4065415	566936	3455504	1043234
3km	70%	35000	6	296	6712160	803749	5805519	1707573
3km	70%	35000	6	305	6002539	779442	5160440	1670978
3km	70%	35000	6	271	4605667	595740	3937962	1186904
3km	70%	35000	6	295	5590789	771582	4750279	1520668
3km	70%	35000	6	222	4658534	650373	3964168	1238276
3km	70%	35000	6	304	5847759	734747	5044652	1319941
3km	70%	35000	6	256	6046826	757387	5230325	1480079
3km	70%	35000	6	322	4835261	647032	4126842	1215752
3km	70%	35000	6	225	4451047	610241	3765455	1256053
3km	70%	35000	6	225	5185580	763521	4392145	1348750
3km	70%	35000	6	231	4416160	585338	3787001	1124083
3km	70%	35000	6	349	5680804	815112	4794683	1546994
3km	70%	35000	6	305	5228108	734146	4425311	1271639
3km	70%	35000	6	277	6225061	752327	5408543	1585689
3km	70%	35000	6	273	5338807	655314	4614313	1397045
3km	70%	35000	6	216	4046765	600896	3397549	1217931
3km	70%	35000	6	394	7179092	840791	6264473	1805514
3km	70%	35000	6	255	4653193	630564	3963600	1087938
3km	70%	35000	6	290	4830709	613481	4173517	1146832
3km	70%	35000	6	273	6211094	844796	5300914	1580319
3km	70%	35000	6	270	5829762	767273	4962141	1409747
3km	70%	35000	6	297	7117130	858776	6166513	1719767
3km	70%	35000	6	358	6804813	813157	5920522	1680527
3km	70%	35000	6	330	7093013	794294	6233280	1758438
3km	70%	35000	6	302	4580955	628608	3875170	1252050
3km	70%	35000	6	290	6358905	833301	5448298	1622550
3km	70%	35000	6	239	5244505	705958	4473638	1273168
3km	70%	35000	6	185	3952979	563533	3354632	955235
3km	70%	35000	6	309	6208186	758468	5405635	1459084
3km	70%	35000	6	206	4329743	632229	3665880	1207038
3km	70%	35000	6	276	5302605	647608	4578577	1301405
3km	70%	35000	6	331	6221743	744221	5388785	1456558
3km	70%	35000	6	233	5662400	698506	4908900	1548336
3km	70%	35000	6	191	4252805	599771	3617096	1161640
3km	70%	35000	6	258	5055992	655283	4339522	1195664
3km	70%	35000	6	345	5475867	662220	4757351	1374499
3km	70%	35000	6	274	4718617	678477	3992583	1310992
3km	70%	35000	6	366	6041408	746487	5246968	1416047
3km	70%	35000	6	305	6083706	734996	5277768	1476034
3km	70%	35000	6	209	5091437	678305	4360395	1201722
3km	70%	35000	6	273	4395008	619423	3707804	1100883
3km	70%	35000	6	304	5602872	760805	4787368	1473876
3km	70%	35000	6	195	4449888	568736	3820197	1081117
3km	70%	35000	6	364	5546142	758388	4736417	1542792
3km	70%	35000	6	262	6401756	853186	5489699	1452821
3km	70%	35000	6	341	4757990	629079	4047629	1263064
3km	70%	35000	6	313	3949215	587920	3308097	1100386
3km	70%	35000	6	214	5412366	692974	4648942	1338766
3km	70%	35000	6	502	6077508	737376	5287552	1415061
3km	70%	35000	6	321	5088245	682089	4353104	1496385
3km	70%	35000	6	267	3993461	532959	3410412	1155377
3km	70%	35000	6	322	6372766	778997	5522046	1589876
3km	70%	35000	6	257	4684042	646746	3971802	1175029
3km	70%	35000	6	215	4780773	674957	4059753	1345757
3km	70%	35000	6	253	5423622	722493	4634733	1420502
3km	70%	35000	6	230	4006552	557699	3380953	1133552
3km	70%	35000	6	245	4894195	630711	4205352	1094140
3km	70%	35000	6	318	5542756	714310	4788812	1366771
3km	70%	35000	6	326	5230493	753318	4429809	1263550
3km	70%	35000	6	215	4748665	638325	4058860	1245681
3km	70%	35000	6	221	4224592	596470	3560855	1142789
3km	70%	35000	6	295	5564059	722526	4776501	1712315
3km	70%	35000	6	299	5971946	748096	5155539	1512354
3km	70%	35000	6	251	4508629	669609	3791569	1387303
3km	70%	35000	6	268	4549401	628413	3863260	1289866
3km	70%	35000	6	291	4276633	597787	3622309	1061886
3km	70%	35000	6	286	4656254	620036	3988348	1162057
3km	70%	35000	6	211	4915927	676275	4147281	1255008
3km	70%	35000	6	282	4868567	715785	4094844	1327402
3km	70%	35000	6	232	4991422	677763	4236287	1177316
3km	70%	35000	6	304	6122900	733790	5324748	1495293
3km	70%	35000	6	216	5792958	727807	4994597	1379556
3km	70%	35000	6	446	6759412	805746	5897173	1661571
3km	70%	35000	6	294	6540725	766245	5657796	1732169
3km	70%	35000	6	218	5453565	678539	4721481	1376365
3km	70%	35000	6	334	4913028	682806	4163377	1357848
3km	70%	35000	6	287	4828534	658759	4079786	1351910
3km	70%	35000	6	269	4882344	626129	4201113	1163293
3km	70%	35000	6	290	4258069	612214	3609804	1233333
3km	70%	35000	6	220	5498130	662995	4773319	1387758
3km	70%	35000	6	333	4512112	653364	3816797	1190482
3km	70%	35000	6	249	4888594	637099	4202605	1229955
3km	70%	35000	6	228	3867832	539725	3297193	975768
3km	70%	35000	6	347	6891864	862107	5949350	1815829
3km	70%	35000	6	233	4719370	627554	4048032	1236175
3km	70%	35000	6	240	4649495	631819	3976056	1191056
3km	70%	35000	6	256	5303128	707215	4547169	1331251
3km	70%	35000	6	265	6218939	743573	5421898	1469616
3km	70%	35000	6	353	4362513	612879	3679618	1168959
3km	70%	35000	6	216	3850546	598107	3215451	992304
3km	70%	35000	6	343	6252987	741441	5432243	1492974
3km	70%	35000	6	415	7928023	933994	6930349	1982216
3km	70%	35000	6	226	4181662	588081	3521526	1158470
3km	70%	35000	6	241	4910273	647399	4192115	1338000
3km	70%	35000	6	256	6715033	785927	5873658	1676051
3km	70%	35000	6	251	4139684	624263	3457379	1142627
3km	70%	35000	6	254	5518616	696411	4779173	1333230
3km	70%	35000	6	385	6989991	868952	6073661	1766269
3km	70%	35000	6	233	5631342	749050	4806225	1447163
3km	70%	35000	6	264	4799578	696708	4019893	1229750
3km	70%	35000	6	280	5668958	758781	4826481	1569913
3km	70%	35000	6	235	4856903	620069	4151058	1146231
3km	70%	35000	6	171	4408826	641553	3720907	1136696
3km	70%	35000	6	203	4538231	651152	3851591	1090814
3km	70%	35000	6	243	4987586	615457	4326257	1212634
3km	70%	35000	6	253	5103619	603587	4470898	1242984
3km	70%	35000	6	311	5967696	755366	5145402	1414175
3km	70%	35000	6	372	5719299	665707	4966901	1411351
3km	70%	35000	6	279	4791122	595850	4152213	1143584
3km	70%	35000	6	400	4410004	622492	3753248	1082359
3km	70%	35000	6	271	4926855	707630	4151670	1322955
3km	70%	35000	6	358	6901911	762934	6050014	1622422
3km	70%	35000	6	275	6000676	728999	5171344	1478152
3km	70%	35000	6	285	5547831	777206	4715587	1448250
3km	70%	35000	6	246	3926529	532098	3349640	1091844
3km	70%	35000	6	408	4906768	669753	4202177	1243929
3km	70%	35000	6	250	4894330	692031	4120434	1298878
3km	70%	35000	6	349	5763131	740660	4976462	1619461
3km	70%	35000	6	222	4341645	587843	3716600	1049520
3km	70%	35000	6	336	4782159	660139	4067548	1285260
3km	70%	35000	6	275	6678453	808928	5810524	1682724
3km	70%	35000	6	273	4360105	619673	3675812	1251690
3km	70%	35000	6	294	5159683	721518	4388160	1355811
3km	70%	35000	6	256	5535124	709527	4768788	1357732
3km	70%	35000	6	287	5856816	799200	4998282	1543569
3km	70%	35000	6	221	4939415	643752	4255573	1371660
3km	70%	35000	6	257	5009695	654737	4286117	1196894
3km	70%	35000	6	201	4964292	695139	4205842	1300352
3km	70%	35000	6	290	5444761	724100	4675596	1337201
3km	70%	35000	6	263	5269104	732284	4501951	1406569
3km	70%	35000	6	252	5037837	682376	4292437	1317085
3km	70%	35000	6	238	4352540	617579	3687424	1040526
3km	70%	35000	6	263	4764316	626881	4076459	1201417
3km	70%	35000	6	349	6489195	802441	5608417	1661769
3km	70%	35000	6	280	4613815	634358	3948616	1184990
3km	70%	35000	6	247	4793914	665726	4082699	1299317
3km	70%	35000	6	487	4087497	544465	3508338	1025486
3km	70%	35000	6	221	4876068	666064	4155250	1256169
3km	70%	35000	6	325	4765984	621357	4078953	1080286
3km	70%	35000	6	284	4114441	573094	3496483	1134813
3km	70%	35000	6	293	5539553	712939	4763360	1395034
3km	70%	35000	6	323	5962663	744270	5130653	1704390
3km	70%	35000	6	236	4584154	620081	3922373	1197131
3km	70%	35000	6	273	4784238	645420	4091193	1226481
3km	70%	35000	6	337	4324630	576839	3686013	1178220
3km	70%	35000	6	282	4514538	607232	3868278	1168945
3km	70%	35000	6	240	4834839	658873	4105871	1284485
3km	70%	35000	6	240	6173747	799250	5272848	1540373
3km	70%	35000	6	291	5642220	676902	4907888	1382963
3km	70%	35000	6	291	5489576	656345	4764861	1290844
3km	70%	35000	6	247	4881986	656386	4172324	1182363
3km	70%	35000	6	252	5170883	689701	4423017	1328470
3km	70%	35000	6	244	4742858	688309	4004030	1231740
3km	70%	35000	6	259	5964768	712306	5187363	1617791
3km	70%	35000	6	248	5800456	731237	5011891	1293383
3km	70%	35000	6	216	5500706	674549	4762130	1487806
3km	70%	35000	6	260	5271078	710829	4501698	1389372
3km	70%	35000	6	276	4449396	614712	3781500	1209337
3km	70%	35000	6	239	4239565	599026	3594072	1179807
3km	70%	35000	6	267	5781375	742678	4972212	1394687
3km	70%	35000	6	234	5856302	710027	5067300	1546602
3km	70%	35000	6	270	5179193	715329	4372155	1350784
3km	70%	35000	6	325	5561554	661741	4841586	1391255
3km	70%	35000	6	223	4259073	582992	3639855	1111753
3km	70%	35000	6	271	6510761	737478	5732081	1355297
3km	70%	35000	6	293	6208023	687175	5472197	1432783
3km	70%	35000	6	325	5543886	733854	4747653	1355009
3km	70%	35000	6	313	4320223	602779	3662231	1193483
3km	70%	35000	6	308	5512565	739642	4716063	1359580
3km	70%	35000	6	294	5895914	820592	5004498	1577383
3km	70%	35000	6	292	5404264	648956	4707346	1320723
3km	70%	35000	6	215	4877237	672103	4149085	1238695
3km	70%	35000	6	260	4984996	633124	4298844	1156265
3km	70%	35000	6	273	5987310	733510	5156112	1437110
3km	70%	35000	6	280	6226394	749169	5427363	1340922
3km	70%	35000	6	266	5015758	717339	4231620	1516102
3km	70%	35000	6	229	5986317	714814	5226230	1349834
3km	70%	35000	6	291	5976565	685049	5188111	1379515
3km	70%	35000	6	251	4602598	669978	3885331	1049563
3km	70%	35000	6	261	3985355	551323	3381718	1080659
3km	70%	35000	6	330	5296074	639302	4596899	1251986
3km	70%	35000	6	345	5355278	726460	4584709	1462068
3km	70%	35000	6	377	6589037	834982	5692303	1638008
3km	70%	35000	6	212	4653240	644138	3961546	1164643
3km	70%	35000	6	311	4211905	589738	3581004	1132580
3km	70%	35000	6	341	5038471	692829	4304065	1220092
3km	70%	35000	6	347	5059568	614605	4390592	1204146
3km	70%	35000	6	404	6623063	780538	5797082	1737045
3km	70%	35000	6	231	3870014	525646	3299564	984786
3km	70%	35000	6	306	4916376	645935	4196610	1153006
3km	70%	35000	6	262	5245536	728260	4462873	1282047
3km	70%	35000	6	293	4931625	661182	4214291	1213154
3km	70%	35000	6	303	4396963	628097	3715998	1087230
3km	70%	35000	6	375	5587089	809196	4707864	1453581
3km	70%	35000	6	311	6187298	740258	5391755	1412316
3km	70%	35000	6	273	4551543	644366	3860021	1199441
3km	70%	35000	6	214	5118116	628537	4436614	1340821
3km	70%	35000	6	312	4411382	665988	3699691	1086601
3km	70%	35000	6	334	5344590	694674	4621033	1245950
3km	70%	35000	6	254	5874641	804128	5000311	1585106
3km	70%	35000	6	242	4972497	704488	4182456	1293240
3km	70%	35000	6	241	5245118	711718	4473729	1296007
3km	70%	35000	6	204	5019796	687540	4272731	1247901
3km	70%	35000	6	294	5233979	698102	4438717	1263173
3km	70%	35000	6	356	4558847	648531	3862276	1215339
3km	70%	35000	6	288	4208330	576857	3582223	1082694
3km	70%	35000	6	251	5169350	635011	4498582	1241121
3km	70%	35000	6	238	6086923	776596	5238783	1664073
3km	70%	35000	6	290	6038558	732732	5249744	1679963
3km	70%	35000	6	321	4852158	667687	4111511	1373813
3km	70%	35000	6	233	6387785	774698	5544299	1575385
3km	70%	35000	6	282	5730719	664269	4995309	1547265
3km	70%	35000	6	245	4246141	581662	3615781	1074847
3km	70%	35000	6	267	4167505	603501	3524869	1145499
3km	70%	35000	6	251	3520970	500805	2971879	1019745
3km	70%	35000	6	280	4934912	661937	4199569	1193842
3km	70%	35000	6	249	5295119	722606	4522232	1329572
3km	70%	35000	6	200	4563797	630205	3847729	1284146
3km	70%	35000	6	269	5264780	711562	4496650	1245470
3km	70%	35000	6	270	6673234	800391	5821491	1711517
3km	70%	35000	6	218	4500090	619634	3823084	1069725
3km	70%	35000	6	255	4715759	677830	3988393	1246811
3km	70%	35000	6	295	6897604	817823	6019397	1558724
3km	70%	35000	6	260	5696629	750713	4857183	1351282
3km	70%	35000	6	397	6408247	763891	5595110	1647844
3km	70%	35000	6	244	4750438	635821	4079538	1154326
3km	70%	35000	6	266	5003522	653743	4298161	1344427
3km	70%	35000	6	262	4856268	657688	4147930	1195811
3km	70%	35000	6	241	4740528	641620	4056505	1144872
3km	70%	35000	6	192	5198622	683684	4486009	1383116
3km	70%	35000	6	367	5707443	687770	4968915	1460095
3km	70%	35000	6	336	4235118	562421	3619581	1173840
3km	70%	35000	6	229	4899361	690317	4143221	1311136
3km	70%	35000	6	246	5240414	716289	4474057	1461355
3km	70%	35000	6	259	5589734	731783	4804030	1453867
3km	70%	35000	6	249	4684689	612674	4016940	1184606
3km	70%	35000	6	239	4244717	620969	3560833	1039207
3km	70%	35000	6	300	5443863	772896	4618058	1463168
3km	70%	35000	6	259	5573769	697799	4841657	1367174
3km	70%	35000	6	308	6688906	817541	5820895	1737083
3km	70%	35000	6	257	5126685	622597	4449253	1304359
3km	70%	35000	6	367	4596673	620311	3875435	1159851
3km	70%	35000	6	258	5508965	710872	4741861	1412183
3km	70%	35000	6	284	5017276	620159	4327503	1376548
3km	70%	35000	6	243	5062330	623182	4404389	1215031
3km	70%	35000	6	282	5125200	730312	4339686	1357318
3km	70%	35000	6	251	4439945	637750	3740059	1133398
3km	70%	35000	6	215	4608517	615225	3905437	1122687
3km	70%	35000	6	296	4525950	634773	3840183	1097680
3km	70%	35000	6	258	5640020	704952	4847807	1487741
3km	70%	35000	6	210	4317032	610155	3645535	1152916
3km	70%	35000	6	261	5941183	870974	4999201	1623910
3km	70%	35000	6	419	5775937	708427	4984772	1397065
3km	70%	35000	6	224	5966997	745570	5182859	1384893
3km	70%	35000	6	311	4742006	624298	4032166	1225626
3km	70%	35000	6	317	6725314	835880	5819266	1686563
3km	70%	35000	6	179	4057031	558910	3460734	986721
3km	70%	35000	6	296	4914909	617930	4260082	1154672
3km	70%	35000	6	239	4187288	596668	3535086	1276193
3km	70%	35000	6	227	5287031	656960	4572596	1399417
3km	70%	35000	6	351	4853287	630157	4179097	1233118
3km	70%	35000	6	394	4430634	627898	3768608	1236062
3km	70%	35000	6	234	5661272	689774	4880502	1517168
3km	70%	35000	6	324	5012023	731972	4195652	1264884
3km	70%	35000	6	246	4934226	688061	4204939	1095415
3km	70%	35000	6	230	4811589	645092	4127623	1160187
3km	70%	35000	6	246	5219359	663945	4501323	1326169
3km	70%	35000	6	223	5635197	672222	4918909	1381364
3km	70%	35000	6	263	4508810	603458	3847197	1062810
3km	70%	35000	6	273	4712385	622138	4032824	1121850
3km	70%	35000	6	240	5008980	649750	4310503	1124175
3km	70%	35000	6	361	5524169	743881	4740103	1493486
3km	70%	35000	6	398	4991300	635078	4301034	1440357
3km	70%	35000	6	338	6526605	774510	5706142	1510548
3km	70%	35000	6	358	6663843	782649	5793024	1625545
3km	70%	35000	6	380	3854783	536095	3272567	965352
3km	70%	35000	6	256	4355761	618551	3677781	1216560
3km	70%	35000	6	233	5889034	769539	5053193	1365046
3km	70%	35000	6	181	4592645	628271	3929054	1153472
3km	70%	35000	6	240	4051994	560894	3447138	1027880
3km	70%	35000	6	303	6084177	704428	5313604	1496325
3km	70%	35000	6	272	4855998	654849	4146970	1310202
3km	70%	35000	6	327	5122561	698702	4369172	1268273
3km	70%	35000	6	324	4989114	651865	4268056	1288543
3km	70%	35000	6	239	6018819	743555	5209626	1599760
3km	70%	35000	6	316	5431139	721463	4621244	1471829
3km	70%	35000	6	355	6307139	723727	5537897	1463117
3km	70%	35000	6	435	4971341	706212	4208795	1246817
3km	70%	35000	6	268	5941927	790937	5088810	1613908
3km	70%	35000	6	358	5727369	744696	4921463	1391816
3km	70%	35000	6	257	5498416	737747	4674599	1637455
3km	70%	35000	6	294	5801158	718223	5028892	1480609
3km	70%	35000	6	246	4733588	667467	4008600	1368184
3km	70%	35000	6	333	7157799	849764	6227761	1712461
3km	70%	35000	6	263	5757172	804120	4865740	1486314
3km	70%	35000	6	259	4483214	623519	3804825	1127536
3km	70%	35000	6	237	4203302	613755	3536553	1221524
3km	70%	35000	6	368	5660643	789437	4804783	1415057
3km	70%	35000	6	267	4202770	634936	3522154	1172889
3km	70%	35000	6	249	4861666	640522	4173297	1258148
3km	70%	35000	6	277	4881266	643892	4191521	1282981
3km	70%	35000	6	186	5586326	677135	4859419	1227361
3km	70%	35000	6	208	3799898	516570	3237672	952859
3km	70%	35000	6	268	6382580	780402	5537389	1504818
3km	70%	35000	6	250	5144991	589191	4511652	1172180
3km	70%	35000	6	389	6839412	840620	5947297	1716362
3km	70%	35000	6	286	4645045	665434	3894089	1311622
3km	70%	35000	6	253	4754635	653115	4004675	1334782
3km	70%	35000	6	231	6005837	734962	5219561	1316546
3km	70%	35000	6	268	5412523	742363	4629865	1431708
3km	70%	35000	6	324	4202660	574975	3587764	1110475
3km	70%	35000	6	384	6376881	804006	5525877	1509830
3km	70%	35000	6	370	6267788	725971	5428147	1515057
3km	70%	35000	6	331	4700977	633931	3992033	1247386
3km	70%	35000	6	261	5465770	748020	4665240	1382684
3km	70%	35000	6	220	4248534	572129	3631401	1051203
3km	70%	35000	6	180	4681432	625256	3990871	1193472
3km	70%	35000	6	253	5117231	719689	4343425	1308611
3km	70%	35000	6	238	4176534	573511	3536876	1125972
3km	70%	35000	6	264	5992943	744154	5190268	1444512
3km	70%	35000	6	326	5141241	690848	4366167	1490799
3km	70%	35000	6	243	3981087	561077	3361554	1151329
3km	70%	35000	6	300	5098175	709168	4335523	1323542
3km	70%	35000	6	284	5176229	638560	4474248	1283652
3km	70%	35000	6	416	6666017	789598	5806114	1775278
3km	70%	35000	6	235	6257962	737775	5472355	1397756
3km	70%	35000	6	238	5637581	715249	4848181	1370095
3km	70%	35000	6	271	4641907	616882	3965220	1057879
3km	70%	35000	6	255	5271729	665891	4564950	1344560
3km	70%	35000	6	393	7073623	823082	6197167	1714214
3km	70%	35000	6	175	4486758	617013	3825003	1182125
3km	70%	35000	6	260	4756961	659267	4041483	1233567
3km	70%	35000	6	240	5756127	738174	4951127	1437879
3km	70%	35000	6	377	4803167	651743	4119473	1273752
3km	70%	35000	6	248	5558867	772866	4738569	1313310
3km	70%	35000	6	252	4280952	572440	3652054	946660
3km	70%	35000	6	303	5502214	706903	4732615	1355095
3km	70%	35000	6	269	6089712	830483	5174264	1616482
3km	70%	35000	6	338	6038122	739737	5231719	1614630
3km	70%	35000	6	292	6045279	749303	5230470	1549035
3km	70%	35000	6	295	4382950	617917	3694766	1190920
3km	70%	35000	6	269	4660074	652055	3945680	1241921
3km	70%	35000	6	234	4182762	564731	3584029	1034622
3km	70%	35000	6	243	5144597	691609	4394802	1498763
3km	70%	35000	6	305	5182038	744381	4353529	1419121
3km	70%	35000	6	375	6386467	841698	5485109	1789111
3km	70%	35000	6	401	5792469	732453	4984959	1495282
3km	70%	35000	6	233	4749455	655068	4054936	1184741
3km	70%	35000	6	296	4294758	585841	3662917	1128472
3km	70%	35000	6	337	6412165	826977	5523744	1610300
3km	70%	35000	6	240	5192371	749472	4373860	1403221
3km	70%	35000	6	229	5896916	699778	5125604	1618590
3km	70%	35000	6	386	7164739	808688	6287058	1589784
3km	70%	35000	6	343	6245816	766576	5440210	1544095
3km	70%	35000	6	329	6506198	823926	5639346	1715040
3km	70%	35000	6	259	4695036	661753	3986342	1181975
3km	70%	35000	6	348	5282026	674064	4566036	1376317
3km	70%	35000	6	386	5981007	682665	5234179	1396930
3km	70%	35000	6	233	4629669	645145	3910687	1190067
3km	70%	35000	6	391	6319604	689276	5575579	1512244
3km	70%	35000	6	470	6281356	722827	5454359	1682602
3km	70%	35000	6	384	3800248	543190	3213019	1182761
3km	70%	35000	6	413	5140375	715359	4387276	1308315
3km	70%	35000	6	216	5016595	672472	4285209	1367387
3km	70%	35000	6	298	5384079	675006	4676182	1315958
3km	70%	35000	6	242	4230156	581877	3597460	993134
3km	70%	35000	6	237	6533550	794666	5682016	1441430
3km	70%	35000	6	289	4388902	573198	3765836	1106695
3km	70%	35000	6	220	4781383	619371	4114231	1128249
3km	70%	35000	6	238	5086363	654471	4392604	1318656
3km	70%	35000	6	239	4823262	666359	4082041	1465522
3km	70%	35000	6	323	6068599	658012	5330694	1655414
3km	70%	35000	6	190	4211972	589341	3537806	1159922
3km	70%	35000	6	239	4775206	636137	4084842	1206555
3km	70%	35000	6	284	5453236	757658	4633305	1543996
3km	70%	35000	6	237	4089267	554882	3460638	1040240
3km	70%	35000	6	302	6026045	720161	5228818	1395507
3km	70%	35000	6	342	5317053	755170	4485071	1295106
3km	70%	35000	6	267	5506793	759303	4696906	1338315
3km	70%	35000	6	469	6344839	740422	5554616	1573959
3km	70%	35000	6	373	5739578	713435	4946556	1501833
3km	70%	35000	6	256	5382197	697585	4624287	1361317
3km	70%	35000	6	207	4829447	655593	4123781	1313662
3km	70%	35000	6	268	5226389	617984	4562749	1294689
3km	70%	35000	6	235	4126777	552782	3532513	1049942
3km	70%	35000	6	227	4803356	669085	4085305	1318480
3km	70%	35000	6	242	5162755	718702	4379018	1546213
3km	70%	35000	6	298	4899898	673870	4165581	1287252
3km	70%	35000	6	263	4784543	584880	4150511	1252515
3km	70%	35000	6	243	4293636	569709	3686283	1123973
3km	70%	35000	6	238	4353269	589900	3729316	1127405
3km	70%	35000	6	325	6300977	818947	5404029	1621646
3km	70%	35000	6	235	5511405	695054	4767744	1284293
3km	70%	35000	6	380	4626124	689230	3899606	1302515
3km	70%	35000	6	241	4703420	703374	3952063	1387798
3km	70%	35000	6	325	6319932	740650	5521151	1559801
3km	70%	35000	6	232	4920601	657484	4223240	1315490
3km	70%	35000	6	353	6175624	765706	5315704	1674016
3km	70%	35000	6	345	5577930	768937	4743271	1394135
3km	70%	35000	6	260	4598123	637510	3883658	1186855
3km	70%	35000	6	196	3732832	523911	3181536	1001835
3km	70%	35000	6	233	4854796	665212	4110925	1254920
3km	70%	35000	6	268	5944060	754710	5140831	1540167
3km	70%	35000	6	294	5026521	656904	4325764	1444706
3km	70%	35000	6	396	7078077	833431	6171217	1736093
3km	70%	35000	6	191	3817652	514168	3267393	984780
3km	70%	35000	6	220	4802607	658142	4093178	1195803
3km	70%	35000	6	330	5897718	704767	5140886	1522853
3km	70%	35000	6	278	4789652	659794	4091346	1355564
3km	70%	35000	6	413	6630542	793867	5753314	1833751
3km	70%	35000	6	212	5317654	715647	4519036	1273959
3km	70%	35000	6	214	5648936	745963	4829204	1645858
3km	70%	35000	6	375	7257882	818934	6363509	1742218
3km	70%	35000	6	318	4941875	654425	4248118	1216821
3km	70%	35000	6	200	6196558	735021	5371981	1516470
3km	70%	35000	6	245	4714660	677138	3994785	1275843
3km	70%	35000	6	320	5049682	623030	4372445	1230371
3km	70%	35000	6	270	4025106	576965	3398350	1074135
3km	70%	35000	6	226	5122100	681256	4385266	1291165
3km	70%	35000	6	185	4663172	628288	3968726	1139388
3km	70%	35000	6	291	4890268	678659	4144740	1271968
3km	70%	35000	6	266	6561923	715113	5777813	1589748
3km	70%	35000	6	204	5785287	696111	5015364	1365791
3km	70%	35000	6	232	5418188	644962	4731287	1430744
3km	70%	35000	6	301	4857715	683408	4123323	1291227
3km	70%	35000	6	255	5751800	699142	4999293	1368077
3km	70%	35000	6	257	6171748	740415	5354028	1425876
3km	70%	35000	6	192	4818369	672293	4111154	1112400
3km	70%	35000	6	296	4923147	680305	4175219	1386294
3km	70%	35000	6	279	4590373	573260	3967234	1116835
3km	70%	35000	6	359	5781373	678769	5062647	1434791
3km	70%	35000	6	224	4810439	660046	4104216	1163084
3km	70%	35000	6	261	5596605	700881	4826000	1437546
3km	70%	35000	6	211	4142745	594362	3510326	1086159
3km	70%	35000	6	250	4935503	692884	4169259	1395894
3km	70%	35000	6	282	6435094	790072	5574815	1683089
3km	70%	35000	6	297	4458455	605315	3815895	1109230
3km	70%	35000	6	261	4188465	569438	3576038	941701
3km	70%	35000	6	278	4532556	557922	3920690	1078844
3km	70%	35000	6	289	6451169	778327	5606027	1510263
3km	70%	35000	6	205	4563487	649996	3856128	1300215
3km	70%	35000	6	214	4971491	693987	4223275	1339323
3km	70%	35000	6	238	4647509	660123	3944081	1140194
3km	70%	35000	6	395	6781142	755325	5952224	1574653
3km	70%	35000	6	186	4753494	631608	4055065	1169172
3km	70%	35000	6	406	7106188	904251	6148401	1775471
3km	70%	35000	6	258	5380072	735199	4596850	1411640
3km	70%	35000	6	230	4559623	601325	3888793	1218141
3km	70%	35000	6	566	6366424	765785	5546321	1545019
3km	70%	35000	6	265	4796370	633370	4084962	1085794
3km	70%	35000	6	241	4210650	600193	3545484	1287948
3km	70%	35000	6	316	5312468	750527	4505711	1539753
3km	70%	35000	6	284	4395158	591561	3742233	1244657
3km	70%	35000	6	337	6505466	795606	5652224	1600636
3km	70%	35000	6	311	4717698	630511	4033735	1257357
3km	70%	35000	6	200	5018723	726029	4246213	1313923
3km	70%	35000	6	329	6169917	706995	5406108	1519662
3km	70%	35000	6	283	6623899	823631	5743342	1546510
3km	70%	35000	6	260	5519642	703651	4747650	1336174
3km	70%	35000	6	222	5190428	713391	4397245	1305624
3km	70%	35000	6	281	6447219	838422	5543882	1607102
3km	70%	35000	6	274	6269248	702841	5515058	1554352
3km	70%	35000	6	284	5203646	714111	4453244	1218203
3km	70%	35000	6	269	5890258	781200	5060066	1549953
3km	70%	35000	6	316	4746264	683688	4001588	1220542
3km	70%	35000	6	221	4859581	629181	4177342	1108777
3km	70%	35000	6	268	5120890	651522	4424970	1273965
3km	70%	35000	6	325	5858099	681122	5136503	1440445
3km	70%	35000	6	268	4642833	617324	3981019	1097045
3km	70%	35000	6	300	5671129	720767	4901254	1463965
3km	70%	35000	6	233	4476012	598568	3809955	1230195
3km	70%	35000	6	240	4132203	599105	3485447	1105718
3km	70%	35000	6	313	5523762	659550	4770888	1499024
3km	70%	35000	6	239	4749950	618212	4072854	1183442
3km	70%	35000	6	224	5032795	658451	4314347	1149916
3km	70%	35000	6	254	4975401	613544	4298294	1298298
3km	70%	35000	6	374	6437067	790870	5598689	1550615
3km	70%	35000	6	267	6114381	764405	5295394	1579272
3km	70%	35000	6	340	6211856	716757	5434891	1530486
3km	70%	35000	6	261	5482044	657865	4786888	1288959
3km	70%	35000	6	263	5337688	652571	4640139	1286923
3km	70%	35000	6	287	4388727	603237	3723011	1112150
3km	70%	35000	6	354	5425956	666553	4698080	1452214
3km	70%	35000	6	232	5415207	674189	4678520	1360750
3km	70%	35000	6	285	5046462	754760	4223008	1375492
3km	70%	35000	6	300	5303115	627739	4624159	1345326
3km	70%	35000	6	332	5479714	694120	4746853	1366602
3km	70%	35000	6	253	4969453	723360	4189575	1380180
3km	70%	35000	6	307	5019627	660000	4293225	1177958
3km	70%	35000	6	199	5350401	672908	4619095	1230492
3km	70%	35000	6	228	5120199	701881	4323066	1258346
3km	70%	35000	6	230	4722497	639889	4043654	1214706
3km	70%	35000	6	346	7020393	892484	6064983	1754788
3km	70%	35000	6	268	7090086	853091	6172430	1720066
3km	70%	35000	6	227	5494779	775281	4661942	1506244
3km	70%	35000	6	264	5202233	713827	4433399	1357274
3km	70%	35000	6	199	4388824	572558	3772151	1189904
3km	70%	35000	6	234	4522347	646419	3824654	1183021
3km	70%	35000	6	250	4120245	594436	3482712	1084126
3km	70%	35000	6	269	5140730	649718	4434826	1223391
3km	70%	35000	6	308	5232892	691377	4493404	1429524
3km	70%	35000	6	260	5114527	734810	4322150	1491129
3km	70%	35000	6	269	5788971	706820	5029784	1421520
3km	70%	35000	6	292	5853012	686195	5116219	1292131
3km	70%	35000	6	292	6285307	762697	5460003	1615457
3km	70%	35000	6	303	4773293	673210	4051142	1302680
3km	70%	35000	6	275	5961509	769024	5103683	1723201
3km	70%	35000	6	229	3984863	536915	3412052	959010
3km	70%	35000	6	281	4791475	684293	4069620	1199288
3km	70%	35000	6	323	6575350	782360	5741001	1513526
3km	70%	35000	6	234	4371107	588394	3715166	1289178
3km	70%	35000	6	216	5133907	635643	4464935	1320353
3km	70%	35000	6	298	4951231	695100	4170662	1510893
3km	70%	35000	6	265	5386443	791595	4511590	1490702
3km	70%	35000	6	312	6756698	823044	5875675	1748828
3km	70%	35000	6	232	4774748	628867	4109907	1181115
3km	70%	35000	6	250	4446146	597401	3795223	1086077
3km	70%	35000	6	213	3752089	515521	3183597	968506
3km	70%	35000	6	195	4621106	632959	3951253	1087271
3km	70%	35000	6	255	5069432	684294	4341814	1234915
3km	70%	35000	6	244	3990306	551319	3395005	960062
3km	70%	35000	6	201	4619317	607718	3962995	1128368
3km	70%	35000	6	245	4664547	663249	3943415	1251405
3km	70%	35000	6	224	6231930	740987	5453378	1540255
3km	70%	35000	6	343	6803483	840633	5882562	1667044
3km	70%	35000	6	263	4861116	652638	4152950	1127040
3km	70%	35000	6	235	4588391	635787	3908929	1187258
3km	70%	35000	6	329	5443043	764822	4609643	1339186
3km	70%	35000	6	252	4907230	661158	4202066	1237289
3km	70%	35000	6	226	4424726	605817	3769898	1105348
3km	70%	35000	6	354	5043540	707726	4292975	1406345
3km	70%	35000	6	210	4584694	652719	3867918	1349939
3km	70%	35000	6	272	4846268	638345	4129680	1198805
3km	70%	35000	6	308	5236557	717641	4443615	1426342
3km	70%	35000	6	344	5226620	747109	4431100	1301057
3km	70%	35000	6	219	4549629	652999	3857840	1310721
3km	70%	35000	6	410	6198879	721923	5404403	1425858
3km	70%	35000	6	226	4110966	543533	3538881	1034409
3km	70%	35000	6	276	4643964	573712	4031087	1190388
3km	70%	35000	6	238	5215237	709125	4435629	1453484
3km	70%	35000	6	337	7157930	819207	6282394	1781177
3km	70%	35000	6	280	4592990	641295	3907563	1228137
3km	70%	35000	6	339	5239061	680370	4452470	1327629
3km	70%	35000	6	262	4297470	593343	3636528	1273142
3km	70%	35000	6	247	4939364	627944	4276253	1235145
3km	70%	35000	6	255	4697552	594536	4039943	1243715
3km	70%	35000	6	271	5681743	661867	4968986	1284685
3km	70%	35000	6	261	4536805	597619	3895783	1044857
3km	70%	35000	6	333	4954116	707414	4192911	1383107
3km	70%	35000	6	282	4967499	695141	4207591	1258410
3km	70%	35000	6	323	5983863	652240	5260647	1399756
3km	70%	35000	6	231	5000970	642073	4291963	1278410
3km	70%	35000	6	309	5229581	742157	4425378	1372539
3km	70%	35000	6	322	5102723	625895	4398370	1263002
3km	70%	35000	6	256	4799851	657112	4092927	1326742
3km	70%	35000	6	248	5392436	715850	4605352	1371661
3km	70%	35000	6	366	5343555	707795	4591609	1302709
3km	70%	35000	6	468	7666302	931125	6609501	1852625
3km	70%	35000	6	255	6080292	740474	5280620	1302080
3km	70%	35000	6	185	4633118	625086	3955961	1107225
3km	70%	35000	6	509	5633511	662008	4905225	1382641
3km	70%	35000	6	245	4808957	641918	4114483	1146081
3km	70%	35000	6	313	4878233	648157	4150669	1261661
3km	70%	35000	6	423	4770745	697686	4030713	1323970
3km	70%	35000	6	493	6355650	659308	5623578	1639095
3km	70%	35000	6	266	5012281	683448	4262551	1289559
3km	70%	35000	6	255	5145104	726918	4357152	1341209
3km	70%	35000	6	248	3943499	559232	3329830	1020915
3km	70%	35000	6	254	3833843	517641	3257941	1017250
3km	70%	35000	6	279	5913261	811150	5041277	1661824
3km	70%	35000	6	250	4636512	638800	3926883	1248525
3km	70%	35000	6	275	6129378	771470	5311414	1641814
3km	70%	35000	6	215	4708853	642750	4010507	1285843
3km	70%	35000	6	331	6366641	731068	5560693	1599019
3km	70%	35000	6	195	4822056	666346	4091571	1243252
3km	70%	35000	6	352	6251626	767150	5408611	1525618
3km	70%	35000	6	284	4792080	619011	4116491	1213636
3km	70%	35000	6	282	5220941	730528	4395786	1330625
3km	70%	35000	6	308	5276675	721755	4502396	1423585
3km	70%	35000	6	206	5193086	661287	4479031	1290637
3km	70%	35000	6	286	5488560	693094	4715973	1290390
3km	70%	35000	6	341	7165978	904936	6188525	1730484
3km	70%	35000	6	262	4281594	591476	3638448	1026079
3km	70%	35000	6	251	4642140	625522	3959596	1100347
3km	70%	35000	6	263	4232633	570573	3611428	1104898
3km	70%	35000	6	411	5849649	757307	5034536	1524712
3km	70%	35000	6	412	6450894	784804	5604944	1606345
3km	70%	35000	6	216	4793421	623416	4116475	1147816
3km	70%	35000	6	244	4846289	634685	4155853	1209269
3km	70%	35000	6	275	4501488	630157	3822046	1112857
3km	70%	35000	6	294	5728816	683108	4983181	1578417
3km	70%	35000	6	260	5382332	701408	4585737	1271180
3km	70%	35000	6	217	4996464	670046	4280046	1256414
3km	70%	35000	6	207	4696534	649869	3951927	1267143
3km	70%	35000	6	252	4764556	640418	4070765	1414347
3km	70%	35000	6	201	5039814	692515	4287874	1420618
3km	70%	35000	6	338	5290902	632371	4601070	1371977
3km	70%	35000	6	325	5994076	768801	5145283	1502775
3km	70%	35000	6	324	6073263	701410	5313899	1417615
3km	70%	35000	6	242	5965609	762312	5135880	1553894
3km	70%	35000	6	192	4231006	579709	3602690	1118018
3km	70%	35000	6	256	5366558	731990	4570622	1529420
3km	70%	35000	6	257	5223966	748288	4433510	1535146
3km	70%	35000	6	238	4074035	567010	3439861	1043375
3km	70%	35000	6	221	5213748	738014	4413488	1394623
3km	70%	35000	6	248	5369319	692336	4579400	1524312
3km	70%	35000	6	308	6598080	784600	5757739	1580100
3km	70%	35000	6	306	5939216	799730	5087175	1566121
3km	70%	35000	6	196	4150330	548891	3532215	1008533
3km	70%	35000	6	234	4599846	592160	3957322	1276962
3km	70%	35000	6	299	6544201	785074	5686801	1694898
3km	70%	35000	6	212	4311031	583327	3669261	1216408
3km	70%	35000	6	286	7390505	897525	6411923	1788934
3km	70%	35000	6	382	6193478	724100	5400890	1560754
3km	70%	35000	6	293	6472750	808971	5603325	1720170
3km	70%	35000	6	314	7189853	825349	6297882	1751782
3km	70%	35000	6	251	5243621	663361	4517603	1452094
3km	70%	35000	6	287	4762199	598326	4119939	1188088
3km	70%	35000	6	303	6278419	785881	5416367	1403048
3km	70%	35000	6	220	4034129	578302	3417318	1018006
3km	70%	35000	6	207	5442486	732393	4644704	1307265
3km	70%	35000	6	327	5095874	674597	4361202	1285407
3km	70%	35000	6	235	4716732	597892	4048784	1254603
3km	70%	35000	6	270	5659361	757085	4858821	1503950
3km	70%	35000	6	213	3893688	552124	3290803	1151901
3km	70%	35000	6	395	6866670	741690	6061172	1717489
3km	70%	35000	6	296	5958177	742026	5171666	1459976
3km	70%	35000	6	199	5231040	700048	4469152	1196698
3km	70%	35000	6	211	5007818	673196	4268889	1185258
3km	70%	35000	6	323	4523485	645557	3817535	1282509
3km	70%	35000	6	307	5875895	711795	5094784	1500484
3km	70%	35000	6	188	4579901	607259	3897981	1050552
3km	70%	35000	6	235	5719441	849048	4806571	1620002
3km	70%	35000	6	250	5384154	785080	4512889	1496911
3km	70%	35000	6	218	4088685	566459	3474925	1099871
3km	70%	35000	6	353	5723869	743344	4932340	1601504
3km	70%	35000	6	353	6378524	713774	5587372	1530037
3km	70%	35000	6	318	4903521	691042	4166263	1305918
3km	70%	35000	6	285	5384387	712747	4609328	1390301
3km	70%	35000	6	233	4530190	626432	3860500	1275649
3km	70%	35000	6	292	6013718	790362	5145267	1575541
3km	70%	35000	6	227	4673718	635308	3995092	1181718
3km	70%	35000	6	228	5518396	785296	4674597	1478214
3km	70%	35000	6	275	4654292	593296	4015381	1040585
3km	70%	35000	6	311	6618566	787130	5775639	1592797
3km	70%	35000	6	277	4474396	638411	3777147	1212414
3km	70%	35000	6	204	4269987	528598	3665292	1111621
3km	70%	35000	6	333	5992274	777785	5149081	1777103
3km	70%	35000	6	261	6471708	729365	5691159	1514077
3km	70%	35000	6	244	5151129	772977	4325308	1494049
3km	70%	35000	6	270	5235501	662604	4514505	1366137
3km	70%	35000	6	280	5457655	795382	4617540	1558496
3km	70%	35000	6	426	6652223	801849	5788222	1692729
3km	70%	35000	6	359	5244243	669052	4528335	1341175
3km	70%	35000	6	296	4272220	599067	3632890	1100821
3km	70%	35000	6	295	5761958	680926	5023004	1404057
3km	70%	35000	6	296	5851468	744744	5026170	1462983
3km	70%	35000	6	300	5234937	648559	4544130	1396554
3km	70%	35000	6	225	5898331	722637	5129018	1436511
3km	70%	35000	6	250	4307975	598486	3647583	1232341
3km	70%	35000	6	233	5440419	715395	4675744	1303400
3km	70%	35000	6	273	6481906	824902	5594317	1588096
3km	70%	35000	6	201	4551942	615217	3895905	1090831
3km	70%	35000	6	280	6021283	742394	5227170	1378538
3km	70%	35000	6	230	4752048	605681	4092682	1199703
3km	70%	35000	6	244	4376576	604924	3724330	1107833
3km	70%	35000	6	313	3648257	509572	3094480	1113721
3km	70%	35000	6	461	5301952	722110	4527323	1338059
3km	70%	35000	6	240	5286272	670432	4553092	1404562
3km	70%	35000	6	251	7178051	869985	6218792	1787759
3km	70%	35000	6	208	4571247	594785	3925428	1172035
3km	70%	35000	6	271	5257624	743661	4456032	1227939
3km	70%	35000	6	249	5000712	692889	4222686	1260539
3km	70%	35000	6	332	5326666	639821	4629338	1496341
3km	70%	35000	6	245	4560024	659336	3839460	1235674
3km	70%	35000	6	309	5186295	704682	4422646	1285098
3km	70%	35000	6	243	4880017	661799	4164901	1211221
3km	70%	35000	6	268	5595829	702987	4823741	1536651
3km	70%	35000	6	282	6848843	820385	5932127	1777288
3km	70%	35000	6	235	5061879	636095	4374468	1171683
3km	70%	35000	6	258	5200202	630328	4527213	1278736
3km	70%	35000	6	319	6323179	813569	5446927	1574192
3km	70%	35000	6	377	6203695	725146	5403862	1476581
3km	70%	35000	6	341	5437234	745554	4628313	1305408
3km	70%	35000	6	288	4944617	658369	4240187	1265610
3km	70%	35000	6	194	4417125	601010	3771709	1132810
3km	70%	35000	6	235	4198382	607203	3515730	1184679
3km	70%	35000	6	366	4684835	662561	3988648	1240668
3km	70%	35000	6	254	4985905	621655	4312671	1428503
3km	70%	35000	6	291	5310509	639893	4626214	1521837
3km	70%	35000	6	314	5097532	706351	4297112	1317327
3km	70%	35000	6	329	4403543	604735	3746694	1126618
3km	70%	35000	6	293	6213381	725527	5432420	1512925
3km	70%	35000	6	246	5634924	733519	4841464	1461593
3km	70%	35000	6	282	6642819	815591	5763529	1501952
3km	70%	35000	6	215	4665708	621341	3984748	1121084
3km	70%	35000	6	359	6452778	760276	5631609	1783637
3km	70%	35000	6	207	4855431	671392	4134299	1235985
3km	70%	35000	6	231	4062038	574923	3430514	1191051
3km	70%	35000	6	219	4034033	542837	3440837	1072584
3km	70%	35000	6	231	4585763	576187	3968097	1077946
3km	70%	35000	6	365	5119888	699893	4367121	1382850
3km	70%	35000	6	320	6390924	717999	5617382	1586151
3km	70%	35000	6	245	5785942	763586	4958635	1426141
3km	70%	35000	6	250	4387767	599117	3737684	1087324
3km	70%	35000	6	292	5664078	731849	4873087	1421211
3km	70%	35000	6	367	4399450	615188	3720726	1270621
3km	70%	35000	6	307	6262181	724270	5497089	1564951
3km	70%	35000	6	209	3771724	484687	3221924	1140144
3km	70%	35000	6	300	5127777	712764	4353823	1307626
3km	70%	35000	6	314	5036627	737470	4225334	1646660
3km	70%	35000	6	226	4550637	607134	3887690	1129928
3km	70%	35000	6	308	6403277	785564	5525844	1593292
3km	70%	35000	6	240	5752631	715388	4975474	1366634
3km	70%	35000	6	295	4820446	665715	4100080	1247050
3km	70%	35000	6	330	5824113	703063	5066754	1463964
3km	70%	35000	6	305	5451037	696444	4674428	1352089
3km	70%	35000	6	182	4832501	626419	4163461	1256452
3km	70%	35000	6	211	5027506	659431	4319762	1195723
3km	70%	35000	6	240	5108563	640574	4421860	1212355
3km	70%	35000	6	247	5177744	623819	4512164	1193037
3km	70%	35000	6	239	4228007	620758	3574470	1272934
3km	70%	35000	6	281	5301516	698447	4552782	1305382
3km	70%	35000	6	313	6350743	797759	5492684	1513125
3km	70%	35000	6	291	7144052	772604	6303608	1696437
3km	70%	35000	6	289	5224625	653709	4511652	1320474
3km	70%	35000	6	282	5268817	650655	4573217	1277547
3km	70%	35000	6	245	5111482	669465	4379204	1197205
3km	70%	35000	6	237	5246763	741027	4451086	1357997
3km	70%	35000	6	332	6164383	753172	5344084	1540254
3km	70%	35000	6	256	5123533	687908	4376642	1264372
3km	70%	35000	6	296	5293991	749285	4494578	1274388
3km	70%	35000	6	265	4881611	641233	4183571	1203097
3km	70%	35000	6	240	4817273	628459	4137843	1255657
3km	70%	35000	6	259	4278928	627895	3603010	1096916
3km	70%	35000	6	313	5715843	668936	5007529	1560454
3km	70%	35000	6	241	5617808	814650	4766589	1288723
3km	70%	35000	6	196	4427135	630363	3733318	1139921
3km	70%	35000	6	271	4348958	632539	3665679	1173923
3km	70%	35000	6	352	4548634	599385	3904686	1163166
3km	70%	35000	6	292	5082183	689808	4317426	1497428
3km	70%	35000	6	225	4724082	626184	4013848	1110952
3km	70%	35000	6	225	5399940	746865	4583735	1445516
3km	70%	35000	6	335	5720533	806153	4850668	1544266
3km	70%	35000	6	356	6344094	777807	5512568	1600457
3km	70%	35000	6	364	3966865	556385	3330797	1054913
3km	70%	35000	6	234	5918730	690666	5186661	1468252
3km	70%	35000	6	335	4681139	637094	3989132	1101924
3km	70%	35000	6	283	5711980	737743	4931025	1409541
3km	70%	35000	6	287	5387958	651947	4682314	1425859
3km	70%	35000	6	221	5049632	675405	4281217	1254230
3km	70%	35000	6	368	6259506	748263	5455434	1579809
3km	70%	35000	6	231	4889736	685531	4136412	1263463
3km	70%	35000	6	335	6304697	746128	5488948	1571181
3km	70%	35000	6	288	5592439	757835	4786675	1333971
3km	70%	35000	6	201	4837793	643466	4121163	1235463
3km	70%	35000	6	212	4454177	609057	3803957	1022794
3km	70%	35000	6	261	5160165	668338	4407855	1415699
3km	70%	35000	6	276	4474216	614600	3800065	1140851
3km	70%	35000	6	309	5573976	686168	4825011	1473645
3km	70%	35000	6	289	6282473	771225	5435571	1647618
3km	70%	35000	6	271	5935627	750787	5122595	1529773
3km	70%	35000	6	294	5122617	693385	4339565	1307922
3km	70%	35000	6	220	4250346	569429	3636754	1182079
3km	70%	35000	6	217	5508512	774195	4655699	1598970
3km	70%	35000	6	281	4644505	665006	3915355	1184403
3km	70%	35000	6	362	4879330	659904	4105366	1207711
3km	70%	35000	6	199	4494180	651349	3776153	1353965
3km	70%	35000	6	221	4813213	665707	4068671	1123749
3km	70%	35000	6	317	6573538	797626	5708586	1634862
3km	70%	35000	6	337	4719548	650710	4014812	1210100
3km	70%	35000	6	333	6256728	731128	5455822	1584611
3km	70%	35000	6	265	5529752	718383	4763658	1432747
3km	70%	35000	6	495	5485101	732284	4692852	1703297
3km	70%	35000	6	245	4629754	676847	3895706	1160638
3km	70%	35000	6	264	6042561	714010	5278806	1514884
3km	70%	35000	6	259	4355727	592875	3715721	1223892
3km	70%	35000	6	170	4638825	627052	3974054	1169800
3km	70%	35000	6	394	6134613	712556	5364890	1498709
3km	70%	35000	6	225	4601064	657250	3889837	1189420
3km	70%	35000	6	288	5481201	723930	4701263	1348641
3km	70%	35000	6	328	4768039	623769	4098466	1193329
3km	70%	35000	6	240	4838177	689627	4100025	1172167
3km	70%	35000	6	212	5076980	707686	4306314	1294930
3km	70%	35000	6	275	4687005	605524	4008540	1135623
3km	70%	35000	6	287	5163610	700669	4399527	1413503
3km	70%	35000	6	316	6102621	797823	5222610	1466106
3km	70%	35000	6	314	5394922	671529	4660425	1377084
3km	70%	35000	6	308	4030662	577664	3408040	1123796
3km	70%	35000	6	216	4965614	669361	4249233	1241404
3km	70%	35000	6	186	4218937	588525	3591596	1096038
3km	70%	35000	6	210	4984170	646236	4286008	1253517
3km	70%	35000	6	335	6330161	747876	5504300	1533186
3km	70%	35000	6	389	5963793	698792	5211418	1331202
3km	70%	35000	6	228	5058780	611487	4410866	1325687
3km	70%	35000	6	357	6339763	743142	5533755	1542040
3km	70%	35000	6	263	5274328	687424	4512272	1506187
3km	70%	35000	6	239	4430568	574328	3803471	996785
3km	70%	35000	6	237	4992406	607157	4342011	1267626
3km	70%	35000	6	265	5695191	726417	4894734	1563860
3km	70%	35000	6	308	5852567	735832	5078143	1345855
3km	70%	35000	6	236	5715233	796389	4836182	1444227
3km	70%	35000	6	228	6353239	835447	5453860	1521870
3km	70%	35000	6	340	6377438	719628	5597748	1642255
3km	70%	35000	6	363	6473299	736322	5684400	1490342
3km	70%	35000	6	293	5091016	733050	4309460	1413997
3km	70%	35000	6	315	5695511	712006	4933387	1279990
3km	70%	35000	6	347	6128731	734000	5342977	1516704
3km	70%	35000	6	260	4153944	589477	3531341	1130547
3km	70%	35000	6	261	4776377	601394	4080705	1257899
3km	70%	35000	6	279	5292743	710990	4499038	1386647
3km	70%	35000	6	280	5374311	720727	4597194	1304446
3km	70%	35000	6	286	4471498	596459	3824004	1137954
3km	70%	35000	6	330	6569248	845917	5634490	1812621
3km	70%	35000	6	237	5771634	800987	4905278	1518866
3km	70%	35000	6	199	4766437	628224	4099039	1119800
3km	70%	35000	6	373	4982861	656642	4286766	1183888
3km	70%	35000	6	183	4339087	592573	3710852	1071282
3km	70%	35000	6	224	5032473	714296	4256497	1312031
3km	70%	35000	6	254	6128369	747246	5333684	1623263
3km	70%	35000	6	357	5380155	638270	4671173	1500065
3km	70%	35000	6	376	5369102	748776	4570068	1370667
3km	70%	35000	6	414	6655525	809764	5784239	1633294
3km	70%	35000	6	295	6559932	794263	5705254	1698561
3km	70%	35000	6	235	4950420	659338	4244626	1159627
3km	70%	35000	6	276	6227383	727330	5429827	1458952
3km	70%	35000	6	374	4952317	587230	4313187	1248917
3km	70%	35000	6	290	5007994	663955	4292214	1275364
3km	70%	35000	6	289	5302397	693272	4547428	1446462
3km	70%	35000	6	263	6268212	793245	5426242	1475511
3km	70%	35000	6	249	4185020	561433	3571280	1047667
3km	70%	35000	6	217	4657406	655827	3944158	1232861
3km	70%	35000	6	311	5621119	701614	4859313	1358296
3km	70%	35000	6	251	4593594	609112	3923158	1238867
3km	70%	35000	6	230	4483916	607327	3816669	1149903
3km	70%	35000	6	233	4941597	636839	4260330	1312272
3km	70%	35000	6	183	3758662	510203	3183410	1162840
3km	70%	35000	6	216	5317032	706017	4541568	1489318
3km	70%	35000	6	261	5434639	723104	4652631	1389478
3km	70%	35000	6	266	4897802	628492	4222301	1434757
3km	70%	35000	6	366	4642162	645238	3936322	1252268
3km	70%	35000	6	274	5567148	744375	4751136	1540613
3km	70%	35000	6	280	5174254	692019	4430624	1260841
3km	70%	35000	6	332	6710872	881440	5749436	1811477
3km	70%	35000	6	237	4347679	573781	3726334	1170360
3km	70%	35000	6	286	5148664	725590	4377844	1458811
3km	70%	35000	6	356	4291475	574537	3666305	1150840
3km	70%	35000	6	254	5240379	733628	4426728	1450738
3km	70%	35000	6	389	6423440	753681	5599781	1582655
3km	70%	35000	6	253	4773899	685816	4030959	1257689
3km	70%	35000	6	278	5055675	648241	4352671	1322853
3km	70%	35000	6	266	6334411	767003	5495326	1454251
3km	70%	35000	6	255	4619043	600930	3964838	1090920
3km	70%	35000	6	195	4336760	569811	3721649	1021192
3km	70%	35000	6	313	5865461	719792	5090509	1270669
3km	70%	35000	6	220	5315316	685869	4593021	1249742
3km	70%	35000	6	233	5146748	677612	4402125	1357407
3km	70%	35000	6	172	5019696	670199	4288990	1262775
3km	70%	35000	6	290	5263494	700108	4504607	1384269
3km	70%	35000	6	297	4727402	628594	4055071	1398609
3km	70%	35000	6	218	4649257	609794	3981883	1247378
3km	70%	35000	6	204	5222851	623249	4543394	1334574
3km	70%	35000	6	289	5727096	705809	4969593	1452881
3km	70%	35000	6	230	5998483	759099	5139355	1473142
3km	70%	35000	6	244	4313638	574161	3694384	1036381
3km	70%	35000	6	268	5818058	679574	5086924	1328364
3km	70%	35000	6	289	5833167	732084	5035294	1465726
3km	70%	35000	6	210	4742564	631010	4050245	1140976
3km	70%	35000	6	355	5834381	815895	4949979	1601841
3km	70%	35000	6	214	4736466	591553	4079048	1088922
3km	70%	35000	6	232	4803965	663061	4095780	1216620
3km	70%	35000	6	307	4889688	656676	4185512	1308069
3km	70%	35000	6	217	4825284	661501	4094980	1180860
3km	70%	35000	6	251	4105570	543553	3514374	1035964
3km	70%	35000	6	324	6180662	766906	5361045	1360454
3km	70%	35000	6	212	5006278	694408	4271981	1172035
3km	70%	35000	6	237	5159630	627180	4478652	1208471
3km	70%	35000	6	406	5174571	725550	4404338	1228815
3km	70%	35000	6	229	4603738	648858	3919079	1129018
3km	70%	35000	6	168	4052849	562068	3437470	1152498
3km	70%	35000	6	316	4019779	563213	3414497	1031798
3km	70%	35000	6	282	6433571	801811	5576492	1479558
3km	70%	35000	6	258	4873975	657512	4167324	1193803
3km	70%	35000	6	240	4868236	652938	4175485	1204527
3km	70%	35000	6	251	4172497	578027	3544006	1146636
3km	70%	35000	6	278	5135889	689609	4373131	1443475
3km	70%	35000	6	245	4697977	627365	3985583	1309564
3km	70%	35000	6	197	5554573	741609	4725453	1470159
3km	70%	35000	6	333	4436792	625231	3749126	1415630
3km	70%	35000	6	247	5070679	689744	4331324	1231913
3km	70%	35000	6	368	5231539	736086	4444860	1344219
3km	70%	35000	6	266	5108466	635073	4438126	1144079
3km	70%	35000	6	272	6120329	823806	5243745	1570266
3km	70%	35000	6	219	5269264	729142	4478759	1434112
3km	70%	35000	6	317	5416706	697366	4632518	1230249
3km	70%	35000	6	297	4159561	566563	3564781	1051971
3km	70%	35000	6	309	4346150	610172	3673516	1197507
3km	70%	35000	6	269	7248506	888233	6306609	1717514
3km	70%	35000	6	312	5127736	699913	4379196	1316620
3km	70%	35000	6	315	6263652	744300	5466248	1493570
3km	70%	35000	6	200	4773281	618146	4106252	1163349
3km	70%	35000	6	317	5358068	708973	4594085	1283377
3km	70%	35000	6	212	4845361	664998	4138115	1319306
3km	70%	35000	6	237	4427550	597885	3785256	1114373
3km	70%	35000	6	250	4737947	652898	4042041	1297006
3km	70%	35000	6	278	4533583	586822	3895624	1254478
3km	70%	35000	6	318	5847892	765685	5017161	1521307
3km	70%	35000	6	255	6272884	723550	5477045	1443654
3km	70%	35000	6	304	5881493	737044	5067071	1398427
3km	70%	35000	6	230	5016481	735017	4232398	1404844
3km	70%	35000	6	336	6602909	901536	5592731	1668255
3km	70%	35000	6	357	4392541	553963	3795451	1094748
3km	70%	35000	6	219	4323536	627737	3658677	1191560
3km	70%	35000	6	347	4907020	669483	4180420	1198528
3km	70%	35000	6	241	4622936	607986	3975990	1042951
3km	70%	35000	6	339	6904868	853515	5988441	1855260
3km	70%	35000	6	393	5882154	689717	5132206	1435306
3km	70%	35000	6	212	5225402	714716	4443323	1343225
3km	70%	35000	6	391	5325502	583402	4698240	1314891
3km	70%	35000	6	281	5007724	711552	4241423	1257785
3km	70%	35000	6	292	4240900	583633	3598608	1060418
3km	70%	35000	6	255	6242735	748710	5446122	1698898
3km	70%	35000	6	266	5484754	740504	4684909	1401954
3km	70%	35000	6	239	4141669	560134	3522144	1101195
3km	70%	35000	6	259	6142584	735464	5317082	1605401
3km	70%	35000	6	260	5135455	701274	4379053	1357584
3km	70%	35000	6	296	5735646	796602	4879090	1581846
3km	70%	35000	6	272	5545115	680620	4799470	1273683
3km	70%	35000	6	212	4876747	695896	4124036	1280887
3km	70%	35000	6	304	5164349	657312	4452762	1458459
3km	70%	35000	6	261	4455155	567643	3824720	1073561
3km	70%	35000	6	260	4638080	623094	3974359	1211726
3km	70%	35000	6	239	3650133	544503	3076574	907626
3km	70%	35000	6	236	5082007	713509	4317235	1262148
3km	70%	35000	6	246	4825901	647248	4137236	1164941
3km	70%	35000	6	278	5534826	633931	4840097	1406852
3km	70%	35000	6	405	6949301	737694	6148291	1616425
3km	70%	35000	6	539	5224071	734958	4423023	1403222
3km	70%	35000	6	346	6254464	792354	5402972	1541550
3km	70%	35000	6	264	5076933	665057	4355863	1500078
3km	70%	35000	6	277	5863356	776140	5014758	1588241
3km	70%	35000	6	186	4076390	560383	3466468	1165691
3km	70%	35000	6	390	7050483	808561	6190062	1789036
3km	70%	35000	6	204	3825901	507266	3290337	961465
3km	70%	35000	6	218	4834694	622317	4158587	1326878
3km	70%	35000	6	219	4350988	551065	3750637	1025779
3km	70%	35000	6	269	4877538	571575	4266307	1155096
3km	70%	35000	6	337	5342585	760251	4532332	1367176
3km	70%	35000	6	255	6198901	704709	5434993	1536898
3km	70%	35000	6	291	5060977	694868	4304104	1392001
3km	70%	35000	6	232	4885186	687720	4162445	1184650
3km	70%	35000	6	245	5165572	696318	4415381	1405835
3km	70%	35000	6	188	4836322	680093	4104232	1225824
3km	70%	35000	6	330	5588757	708235	4823494	1410579
3km	70%	35000	6	295	4121645	578039	3513891	1140034
3km	70%	35000	6	307	4404570	595933	3755642	1179042
3km	70%	35000	6	253	4617513	634713	3949206	1118889
3km	70%	35000	6	289	5212740	643005	4520019	1471387
3km	70%	35000	6	240	4228578	566986	3619465	1085092
3km	70%	35000	6	248	4564408	578599	3919778	1239588
3km	70%	35000	6	331	5801507	745919	4988979	1511354
3km	70%	35000	6	225	4644678	625436	3969643	1250707
3km	70%	35000	6	409	6108761	719067	5333130	1447801
3km	70%	35000	6	313	5385409	676559	4658044	1469639
3km	70%	35000	6	254	6351329	803698	5487514	1661123
3km	70%	35000	6	264	4556163	644951	3817436	1148132
3km	70%	35000	6	310	4773985	612500	4068861	1286834
3km	70%	35000	6	252	4708528	629145	4023408	1120961
3km	70%	35000	6	518	6090539	776075	5248965	1685747
3km	70%	35000	6	233	4927957	654674	4216433	1320413
3km	70%	35000	6	253	4639740	663908	3919279	1330219
3km	70%	35000	6	222	4364787	580815	3743426	1229967
3km	70%	35000	6	254	5105724	693901	4352091	1375118
3km	70%	35000	6	272	5340654	718218	4578723	1224726
3km	70%	35000	6	367	4470751	645473	3786879	1179844
3km	70%	35000	6	433	5136258	717046	4354955	1394511
3km	70%	35000	6	244	4817601	628317	4119914	1191475
3km	70%	35000	6	269	5803915	708699	5017362	1337162
3km	70%	35000	6	221	4720291	624667	4045197	1186999
3km	70%	35000	6	242	5244037	707198	4459003	1341777
3km	70%	35000	6	286	3871318	537735	3278280	1060286
3km	70%	35000	6	356	5036870	695441	4284494	1281391
3km	70%	35000	6	322	4802031	652468	4086116	1417545
3km	70%	35000	6	240	6137214	774981	5313471	1671857
3km	70%	35000	6	225	4848993	714308	4065211	1370749
3km	70%	35000	6	259	4829366	615142	4136693	1161174
3km	70%	35000	6	300	5652750	677773	4925797	1430730
3km	70%	35000	6	376	5602625	807846	4729363	1449079
3km	70%	35000	6	265	5465375	759181	4658054	1452291
3km	70%	35000	6	304	5577612	677273	4845752	1430453
3km	70%	35000	6	287	4572247	609262	3903487	1220450
3km	70%	35000	6	277	5194502	742038	4375177	1532157
3km	70%	35000	6	290	5750819	734555	4966496	1531786
3km	70%	35000	6	300	5344183	658631	4635346	1400490
3km	70%	35000	6	276	4270631	599940	3622458	1199548
3km	70%	35000	6	201	5230172	732641	4427579	1299259
3km	70%	35000	6	207	4447887	641917	3727644	1154281
3km	70%	35000	6	438	5057021	676528	4327203	1360155
3km	70%	35000	6	234	4893677	668558	4164720	1247873
3km	70%	35000	6	274	5556629	666212	4846727	1433329
3km	70%	35000	6	314	6949227	852760	6016295	1842130
3km	70%	35000	6	238	4438142	580306	3821910	1176064
3km	70%	35000	6	306	6285281	737126	5491729	1484632
3km	70%	35000	6	283	6295959	773781	5448834	1523781
3km	70%	35000	6	199	4009971	542315	3417645	1071442
3km	70%	35000	6	247	5021524	718632	4258396	1282209
3km	70%	35000	6	236	4889844	656439	4176973	1205118
3km	70%	35000	6	262	4151326	552009	3567909	1141417
3km	70%	35000	6	347	5087888	774176	4252932	1440600
3km	70%	35000	6	256	5473253	775206	4621734	1339095
3km	70%	35000	6	242	4714206	666443	3994959	1217908
3km	70%	35000	6	297	4421766	573988	3801092	1259687
3km	70%	35000	6	316	5219206	713676	4398975	1359870
3km	70%	35000	6	305	4522859	607737	3849385	1209600
3km	70%	35000	6	276	5161312	685732	4423041	1260361
3km	70%	35000	6	198	3656505	508993	3102427	969182
3km	70%	35000	6	182	3556367	538490	2954992	977897
3km	70%	35000	6	286	6144591	811742	5262563	1588347
3km	70%	35000	6	225	4275115	575224	3646867	1121509
3km	70%	35000	6	274	5045979	642976	4322033	1206677
3km	70%	35000	6	213	4584569	630416	3890284	1157311
3km	70%	35000	6	269	5246580	707941	4485963	1328108
3km	70%	35000	6	213	5151783	692365	4414314	1244292
3km	70%	35000	6	454	5832554	715694	5053324	1448365
3km	70%	35000	6	265	5834364	734833	5010724	1489863
3km	70%	35000	6	233	5459859	709921	4686210	1436224
3km	70%	35000	6	296	5896585	785011	5052140	1517715
3km	70%	35000	6	237	4779538	613374	4084131	1323858
3km	70%	35000	6	286	4722113	680431	3997974	1420380
3km	70%	35000	6	279	6238774	725271	5427134	1433889
3km	70%	35000	6	180	4362340	602414	3718706	1171190
3km	70%	35000	6	277	4679621	641396	4007824	1020263
3km	70%	35000	6	212	4371989	610655	3720154	1132308
3km	70%	35000	6	211	5043825	684348	4303515	1258547
3km	70%	35000	6	257	6334152	788332	5490077	1585166
3km	70%	35000	6	286	4338872	576735	3692897	1248713
3km	70%	35000	6	246	4564602	625972	3877775	1204837
3km	70%	35000	6	214	4568692	656858	3843508	1142525
3km	70%	35000	6	207	4459592	641802	3767199	1230361
3km	70%	35000	6	364	5495204	756534	4672146	1543341
3km	70%	35000	6	226	5715001	756170	4901226	1438388
3km	70%	35000	6	207	4510367	610362	3862383	1103177
3km	70%	35000	6	335	6485476	727829	5678726	1572559
3km	70%	35000	6	390	6144491	785354	5287879	1583168
3km	70%	35000	6	205	5174181	675482	4435144	1341845
3km	70%	35000	6	397	4744572	588642	4077622	1280513
3km	70%	35000	6	324	4849089	679986	4129504	1114313
3km	70%	35000	6	418	4867594	597119	4225095	1272711
3km	70%	35000	6	228	4953663	659282	4223263	1196003
3km	70%	35000	6	268	4509437	646433	3819560	1207377
3km	70%	35000	6	259	5367315	701517	4621379	1370492
3km	70%	35000	6	272	4489392	610068	3828290	1130480
3km	70%	35000	6	336	6251227	770172	5414043	1561979
3km	70%	35000	6	273	4747845	652908	4032276	1216235
3km	70%	35000	6	270	5589780	716295	4825201	1515292
3km	70%	35000	6	216	4678368	618206	4019661	1193070
3km	70%	35000	6	372	5660111	705693	4906824	1679059
3km	70%	35000	6	248	5513353	710338	4729656	1288592
3km	70%	35000	6	268	4650710	661818	3954283	1186663
3km	70%	35000	6	274	4747652	626982	4065053	1045184
3km	70%	35000	6	389	4465142	610804	3811444	1102197
3km	70%	35000	6	231	4993131	602543	4339905	1142279
3km	70%	35000	6	225	4637875	638065	3941239	1242292
3km	70%	35000	6	266	4617096	646632	3910017	1179423
3km	70%	35000	6	352	5496278	728994	4707402	1549534
3km	70%	35000	6	270	4401480	573616	3776417	1125850
3km	70%	35000	6	338	4841683	655574	4137235	1411941
3km	70%	35000	6	323	5231481	773320	4403317	1583093
3km	70%	35000	6	230	4143493	578531	3511695	1055447
3km	70%	35000	6	265	4314565	590978	3653143	1063657
3km	70%	35000	6	306	6333695	724128	5538218	1533064
3km	70%	35000	6	332	4989375	653374	4275652	1300810
3km	70%	35000	6	321	5513628	724347	4720181	1497451
3km	70%	35000	6	280	4951273	638001	4262375	1264524
3km	70%	35000	6	282	5426922	707743	4626792	1308422
3km	70%	35000	6	265	5405681	724820	4613364	1422749
3km	70%	35000	6	285	6563187	768536	5728634	1717662
3km	70%	35000	6	259	6509631	804186	5627219	1791488
3km	70%	35000	6	275	4915475	696911	4167371	1381562
3km	70%	35000	6	290	6192745	738256	5405469	1481889
3km	70%	35000	6	292	4454561	601867	3810179	1207609
3km	70%	35000	6	240	4867130	685442	4143586	1188639
3km	70%	35000	6	248	5103145	737781	4311188	1266213
3km	70%	35000	6	395	6086574	718555	5315363	1452251
3km	70%	35000	6	322	6687976	824084	5814846	1690545
3km	70%	35000	6	309	5942655	753204	5100241	1544460
3km	70%	35000	6	246	4858570	677108	4115777	1140782
3km	70%	35000	6	414	6225487	766724	5396228	1589388
3km	70%	35000	6	306	6068105	801596	5191810	1638545
3km	70%	35000	6	249	5308847	604288	4644449	1402202
3km	70%	35000	6	385	6159486	768552	5331719	1648401
3km	70%	35000	6	303	4865834	689215	4108033	1387492
3km	70%	35000	6	306	4829002	674253	4109076	1136047
3km	70%	35000	6	310	5237442	681365	4512273	1424615
3km	70%	35000	6	239	5271588	711907	4494735	1252594
3km	70%	35000	6	248	4107567	572226	3475665	1131249
3km	70%	35000	6	268	4521803	600378	3876440	1190138
3km	70%	35000	6	313	5933791	788483	5071205	1486755
3km	70%	35000	6	306	6827564	824321	5944488	1587062
3km	70%	35000	6	306	5582049	744605	4777539	1541533
3km	70%	35000	6	322	7085354	898524	6101269	1669664
3km	70%	35000	6	289	4486630	602364	3815559	1228309
3km	70%	35000	6	262	6059173	729593	5272400	1573065
3km	70%	35000	6	227	5174866	714640	4369233	1425921
3km	70%	35000	6	314	4643116	651986	3929695	1142829
3km	70%	35000	6	270	5561395	741013	4754062	1489293
3km	70%	35000	6	243	5238168	762576	4406485	1372213
3km	70%	35000	6	237	4226776	604599	3584781	1116789
3km	70%	35000	6	236	4816904	690226	4091885	1251517
3km	70%	35000	6	246	5150436	663366	4435059	1314342
3km	70%	35000	6	256	5831822	779649	4954841	1496442
3km	70%	35000	6	249	5639938	729584	4862452	1450062
3km	70%	35000	6	344	6499355	779396	5667608	1609334
3km	70%	35000	6	264	5602865	708966	4804151	1446558
3km	70%	35000	6	241	4783227	663130	4063752	1197737
3km	70%	35000	6	460	5820890	725763	5015261	1575982
3km	70%	35000	6	272	6111392	786948	5261129	1672101
3km	70%	35000	6	224	6006204	744235	5209767	1525820
3km	70%	35000	6	234	5042069	668099	4318247	1377423
3km	70%	35000	6	251	4660238	601453	4006743	1289189
3km	70%	35000	6	211	4705626	623036	4025065	1256849
3km	70%	35000	6	261	4541200	628233	3844972	1273765
3km	70%	35000	6	344	4486394	588178	3864275	1144213
3km	70%	35000	6	309	3777345	514999	3182745	972872
3km	70%	35000	6	259	4212524	572400	3601651	1229906
3km	70%	35000	6	396	6285566	757244	5489382	1749599
3km	70%	35000	6	209	5575767	697384	4818935	1354857
3km	70%	35000	6	219	4596414	617711	3928282	1081226
3km	70%	35000	6	290	5741920	811456	4844165	1662695
3km	70%	35000	6	305	5703052	730530	4932510	1534432
3km	70%	35000	6	260	5489511	683681	4750782	1320964
3km	70%	35000	6	287	4628135	614763	3960738	1099753
3km	70%	35000	6	298	5074628	739770	4280647	1346579
3km	70%	35000	6	325	4593513	620845	3927893	1190026
3km	70%	35000	6	306	5190676	726938	4402701	1364646
3km	70%	35000	6	277	4698674	583212	4083556	1132188
3km	70%	35000	6	385	5721177	713692	4885180	1632542
3km	70%	35000	6	198	4718934	660181	4002630	1216037
3km	70%	35000	6	251	5140603	653626	4422301	1285610
3km	70%	35000	6	247	4160194	580502	3543832	1009823
3km	70%	35000	6	293	6773192	783354	5910530	1764175
3km	70%	35000	6	298	4878647	633344	4191622	1250828
3km	70%	35000	6	253	6206900	713184	5446919	1362722
3km	70%	35000	6	384	4368057	595907	3719984	1036730
3km	70%	35000	6	284	5366141	714500	4611469	1514243
3km	70%	35000	6	313	5944974	785572	5102749	1513142
3km	70%	35000	6	311	6037861	720829	5259213	1623426
3km	70%	35000	6	302	4424402	601379	3766551	1254312
3km	70%	35000	6	290	5215809	724850	4427311	1414922
3km	70%	35000	6	245	4365014	587783	3730684	1273823
3km	70%	35000	6	442	5476866	657147	4768929	1308880
3km	70%	35000	6	281	6021571	703946	5245070	1576403
3km	70%	35000	6	279	5141619	650167	4399591	1159145
3km	70%	35000	6	474	6030977	828668	5120156	1637730
3km	70%	35000	6	267	7399542	870344	6449804	1842618
3km	70%	35000	6	227	4783496	615454	4129937	1185941
3km	70%	35000	6	296	5789015	745391	4968455	1443182
3km	70%	35000	6	258	4553822	621004	3877016	1133644
3km	70%	35000	6	314	5937348	775684	5097096	1560992
3km	70%	35000	6	239	4806813	665163	4050463	1162689
3km	70%	35000	6	207	4374499	611683	3713601	1148660
3km	70%	35000	6	303	4877671	674915	4103756	1436699
3km	70%	35000	6	275	5428083	670180	4689543	1333471
3km	70%	35000	6	255	6016512	794408	5180552	1518125
3km	70%	35000	6	192	5147681	702746	4370756	1384747
3km	70%	35000	6	312	4268383	592161	3633487	1224756
3km	70%	35000	6	253	5734067	703965	4944697	1441520
3km	70%	35000	6	264	5434841	658670	4727578	1356422
3km	70%	35000	6	367	6218132	786313	5368339	1573899
3km	70%	35000	6	262	7010403	908242	6036137	1910926
3km	70%	35000	6	257	5318314	677028	4587598	1345442
3km	70%	35000	6	310	5729648	813301	4811594	1552479
3km	70%	35000	6	219	4532111	644778	3852429	1215456
3km	70%	35000	6	200	3825025	526932	3254356	928057
3km	70%	35000	6	292	4196121	608903	3527972	1150077
3km	70%	35000	6	286	5282665	710110	4504252	1613133
3km	70%	35000	6	232	5520755	729702	4735926	1408127
3km	70%	35000	6	294	6099390	834108	5219004	1412322
3km	70%	35000	6	202	4337184	603862	3685497	1131577
3km	70%	35000	6	276	4510997	639661	3823373	1144536
3km	70%	35000	6	186	4348897	569115	3736236	1044227
3km	70%	35000	6	253	4689083	630191	4000328	1173278
3km	70%	35000	6	291	4905151	664554	4188441	1178461
3km	70%	35000	6	249	5617342	755471	4799014	1378283
3km	70%	35000	6	293	5362485	704313	4605003	1454875
3km	70%	35000	6	297	4608392	633738	3883374	1304338
3km	70%	35000	6	239	4989092	705325	4215996	1426973
3km	70%	35000	6	338	4378138	584421	3744851	1201438
3km	70%	35000	6	307	6663399	799110	5816514	1664533
3km	70%	35000	6	196	4737027	613270	4083190	1183391
3km	70%	35000	6	263	6610785	859362	5670283	1863462
3km	70%	35000	6	308	4133551	572982	3521657	1104423
3km	70%	35000	6	229	5231299	673487	4459257	1333221
3km	70%	35000	6	361	4615545	644821	3895821	1167937
3km	70%	35000	6	271	5121043	681623	4392960	1200812
3km	70%	35000	6	230	5528340	734236	4723980	1306663
3km	70%	35000	6	206	4750726	653828	4039159	1275752
3km	70%	35000	6	272	6421061	718469	5646132	1533599
3km	70%	35000	6	359	5479977	663950	4783428	1527683
3km	70%	35000	6	224	4766443	640821	4060063	1238901
3km	70%	35000	6	238	4671853	633378	3978788	1152720
3km	70%	35000	6	339	5770202	724342	4980725	1495648
3km	70%	35000	6	285	4914388	688515	4180109	1217715
3km	70%	35000	6	179	4803536	630091	4113485	1258649
3km	70%	35000	6	249	4509967	620323	3835746	1165606
3km	70%	35000	6	334	4795258	658748	4096177	1222193
3km	70%	35000	6	302	5199705	741904	4378081	1475537
3km	70%	35000	6	275	5127172	649831	4395519	1240091
3km	70%	35000	6	248	6363413	779990	5508613	1710084
3km	70%	35000	6	501	6057876	718377	5277063	1548490
3km	70%	35000	6	222	6460284	742869	5672109	1408881
3km	70%	35000	6	359	4780687	655258	4056343	1266055
3km	70%	35000	6	278	4780096	658542	4080082	1256094
3km	70%	35000	6	251	5590937	799477	4718775	1539886
3km	70%	35000	6	423	4841515	673815	4114686	1268662
3km	70%	35000	6	272	5112841	680982	4377333	1284705
3km	70%	35000	6	314	5375476	794068	4516275	1535735
3km	70%	35000	6	271	5348059	682350	4606015	1309258
3km	70%	35000	6	287	4165618	569495	3539484	1289299
3km	70%	35000	6	189	3870849	536466	3284481	1045163
3km	70%	35000	6	326	5054379	716189	4284246	1337050
3km	70%	35000	6	269	4874559	680690	4117744	1285130
3km	70%	35000	6	278	4455103	600278	3805517	1135737
3km	70%	35000	6	350	5849544	722846	5065390	1505743
3km	70%	35000	6	233	4692049	635689	3998605	1299328
3km	70%	35000	6	314	4261831	582795	3615799	1233372
3km	70%	35000	6	357	5767840	798315	4907965	1618679
3km	70%	35000	6	219	6177293	757775	5368489	1731254
3km	70%	35000	6	339	4424713	600040	3788896	1126945
3km	70%	35000	6	220	5092238	676512	4362852	1251511
3km	70%	35000	6	197	5872515	731801	5101387	1488369
3km	70%	35000	6	273	5838920	674829	5104360	1399158
3km	70%	35000	6	254	4875125	654559	4151218	1302683
3km	70%	35000	6	244	4187228	571249	3522470	1228024
3km	70%	35000	6	249	5454528	732505	4648624	1590968
3km	70%	35000	6	207	4853118	698193	4107377	1242590
3km	70%	35000	6	224	5343228	626398	4647750	1302903
3km	70%	35000	6	225	4541413	615034	3883777	1170781
3km	70%	35000	6	285	5401660	712339	4625551	1436875
3km	70%	35000	6	324	6618265	856194	5660265	1655854
3km	70%	35000	6	315	5578167	716297	4768821	1538396
3km	70%	35000	6	278	4082261	577421	3460189	1161403
3km	70%	35000	6	296	6095975	718866	5296354	1399173
3km	70%	35000	6	335	5545946	705321	4740870	1493868
3km	70%	35000	6	213	4305507	605602	3632439	1274083
3km	70%	35000	6	396	6375519	737400	5592100	1428983
3km	70%	35000	6	260	6044376	759644	5222230	1546964
3km	70%	35000	6	303	5074011	690838	4336997	1479270
3km	70%	35000	6	245	5558363	751515	4729172	1459060
3km	70%	35000	6	291	5389425	695600	4615542	1474680
3km	70%	35000	6	276	5908742	672617	5181440	1417881
3km	70%	35000	6	307	5528355	689898	4767915	1377203
3km	70%	35000	6	182	4965422	665266	4243586	1356617
3km	70%	35000	6	391	5935350	716967	5158250	1440207
3km	70%	35000	6	215	4139096	608468	3498349	1044948
3km	70%	35000	6	187	4299513	612905	3614890	1057739
3km	70%	35000	6	272	5071649	624281	4416195	1251668
3km	70%	35000	6	208	4776913	657677	4072620	1279434
3km	70%	35000	6	260	4549410	647814	3850092	1260975
3km	70%	35000	6	212	5318831	667466	4594163	1309271
3km	70%	35000	6	243	5047935	684351	4266032	1316711
3km	70%	35000	6	259	5214452	685498	4444806	1445488
3km	70%	35000	6	251	4655125	664443	3921825	1180246
3km	70%	35000	6	278	4803634	644928	4110659	1227073
3km	70%	35000	6	227	6550094	756435	5719339	1529918
3km	70%	35000	6	203	5170487	620465	4487939	1294416
3km	70%	35000	6	219	4816391	631274	4138816	1127600
3km	70%	35000	6	357	5456915	649654	4741311	1371361
3km	70%	35000	6	226	5365576	696024	4611651	1335049
3km	70%	35000	6	261	5433957	691270	4675798	1453733
3km	70%	35000	6	313	4756858	627397	4063518	1180635
3km	70%	35000	6	360	6051050	755493	5241983	1497698
3km	70%	35000	6	262	6081505	726596	5304233	1294693
3km	70%	35000	6	245	4940666	673097	4213154	1360003
3km	70%	35000	6	259	4866162	662924	4138562	1256760
3km	70%	35000	6	255	5166090	676333	4433810	1238857
3km	70%	35000	6	242	4620866	613246	3928946	1175721
3km	70%	35000	6	252	5037235	704247	4266713	1223567
3km	70%	35000	6	215	5925346	720459	5146021	1596918
3km	70%	35000	6	282	5002370	696764	4256812	1185195
3km	70%	35000	6	222	4460630	576730	3836829	1174661
3km	70%	35000	6	250	4545519	631922	3867890	1249849
3km	70%	35000	6	367	5820392	776375	4967423	1479646
3km	70%	35000	6	260	6467342	859191	5548418	1808714
3km	70%	35000	6	379	5558552	674054	4846525	1364310
3km	70%	35000	6	263	5053080	610600	4399226	1245618
3km	70%	35000	6	278	6121110	718660	5343517	1417495
3km	70%	35000	6	342	5041141	702131	4275978	1325137
3km	70%	35000	6	264	5320762	736357	4522818	1263881
3km	70%	35000	6	284	5785849	666079	5055396	1506891
3km	70%	35000	6	240	4208325	580427	3595954	1133006
3km	70%	35000	6	302	4617474	614838	3957151	1166085
3km	70%	35000	6	270	6240491	745929	5442099	1532247
3km	70%	35000	6	299	3805248	540463	3223103	953234
3km	70%	35000	6	265	6387100	723001	5583925	1585439
3km	70%	35000	6	273	5106943	689465	4356297	1338248
3km	70%	35000	6	256	4355955	607241	3706457	1169257
3km	70%	35000	6	292	5210473	713333	4446138	1280199
3km	70%	35000	6	241	6335556	718250	5562430	1359893
3km	70%	35000	6	298	4813162	639709	4116741	1294302
3km	70%	35000	6	201	5418813	770695	4579798	1513080
3km	70%	35000	6	259	6270253	768571	5431521	1350485
3km	70%	35000	6	291	5672773	730604	4902549	1457756
3km	70%	35000	6	227	4124685	545368	3546965	1141956
3km	70%	35000	6	340	4729313	673663	4010033	1367769
3km	70%	35000	6	244	4473198	623390	3789415	1219457
3km	70%	35000	6	253	4603058	615583	3934544	1130431
3km	70%	35000	6	246	6901262	767921	6066641	1507337
3km	70%	35000	6	209	5016719	648667	4327987	1151752
3km	70%	35000	6	263	5370950	636352	4686274	1260677
3km	70%	35000	6	245	5173856	694057	4422682	1230439
3km	70%	35000	6	348	6189010	736777	5383794	1462635
3km	70%	35000	6	288	4806471	643249	4112513	1274257
3km	70%	35000	6	241	4652815	609068	3994536	1054515
3km	70%	35000	6	298	5791813	680368	5060492	1444669
3km	70%	35000	6	238	4103231	553092	3514885	982927
3km	70%	35000	6	275	4258608	593499	3627919	1252563
3km	70%	35000	6	302	6152385	818050	5267905	1570880
3km	70%	35000	6	365	5137428	725487	4360019	1434289
3km	70%	35000	6	220	4154828	524180	3583787	1079510
3km	70%	35000	6	366	6730218	819336	5856650	1661632
3km	70%	35000	6	255	4314842	603689	3666908	1147931
3km	70%	35000	6	285	4940198	657463	4240449	1348693
3km	70%	35000	6	221	4566242	611931	3898216	1151914
3km	70%	35000	6	259	5228924	689652	4487320	1282468
3km	70%	35000	6	202	3969485	551641	3379138	999734
3km	70%	35000	6	288	5245941	673337	4510044	1416134
3km	70%	35000	6	226	5193984	706556	4431994	1203862
3km	70%	35000	6	202	4534636	612456	3855003	1172193
3km	70%	35000	6	236	5106897	666689	4394803	1251924
3km	70%	35000	6	249	5924019	697811	5185254	1470034
3km	70%	35000	6	227	4490366	595192	3841541	1048004
3km	70%	35000	6	366	5651216	742927	4832625	1427350
3km	70%	35000	6	246	5074269	603591	4422160	1222226
3km	70%	35000	6	381	6723966	741829	5917160	1520394
3km	70%	35000	6	247	5723151	754766	4920826	1522834
3km	70%	35000	6	421	4586542	644272	3886368	1238826
3km	70%	35000	6	223	5132926	695114	4388994	1553307
3km	70%	35000	6	292	4276924	610021	3616027	1176834
3km	70%	35000	6	347	4694297	657928	3974849	1506874
3km	70%	35000	6	235	4710220	591660	4079418	1115635
3km	70%	35000	6	275	5329273	705539	4572701	1342518
3km	70%	35000	6	279	5114728	723986	4315233	1403274
3km	70%	35000	6	299	4359586	575678	3714142	1156102
3km	70%	35000	6	305	5104085	688497	4369749	1265177
3km	70%	35000	6	247	4890376	658824	4192425	1145623
3km	70%	35000	6	257	4489339	641894	3780728	1188846
3km	70%	35000	6	229	4735865	595831	4088386	1172913
3km	70%	35000	6	215	3584642	493550	3047739	1000845
3km	70%	35000	6	262	4561211	642273	3864074	1398772
3km	70%	35000	6	242	4341159	577065	3719869	1142738
3km	70%	35000	6	253	6372303	814434	5485209	1742221
3km	70%	35000	6	214	6107871	771820	5253974	1537687
3km	70%	35000	6	284	5472866	762386	4677210	1421219
3km	70%	35000	6	255	5020423	708735	4253107	1266647
3km	70%	35000	6	402	5909971	754745	5076528	1612518
3km	70%	35000	6	320	5703580	692652	4955881	1472817
3km	70%	35000	6	258	4640438	639637	3961975	1093303
3km	70%	35000	6	264	4109281	572417	3500493	1101598
3km	70%	35000	6	259	5921641	700761	5167879	1384811
3km	70%	35000	6	288	4822794	665963	4118936	1189900
3km	70%	35000	6	224	5714807	735980	4928224	1487572
3km	70%	35000	6	284	5226816	705348	4450258	1172410
3km	70%	35000	6	256	5205315	747240	4417976	1397612
3km	70%	35000	6	277	6851742	838564	5936222	1635087
3km	70%	35000	6	256	4818628	684938	4062516	1456295
3km	70%	35000	6	210	5611996	797146	4735121	1413616
3km	70%	35000	6	322	5847219	700987	5078956	1516413
3km	70%	35000	6	207	5968654	808201	5088328	1574789
3km	70%	35000	6	240	5178765	685382	4429647	1301318
3km	70%	35000	6	344	6823464	803272	5941710	1759291
3km	70%	35000	6	277	5661182	738311	4887291	1280715
3km	70%	35000	6	287	5018424	667272	4286415	1307052
3km	70%	35000	6	501	6099928	705212	5332599	1533988
3km	70%	35000	6	219	4311186	574239	3701165	1031571
3km	70%	35000	6	273	5456378	659094	4750339	1390906
3km	70%	35000	6	278	4348089	540094	3775581	1108199
3km	70%	35000	6	383	4562519	644486	3840690	1501876
3km	70%	35000	6	331	6343417	821828	5461585	1721580
3km	70%	35000	6	285	5078310	675548	4306971	1291600
3km	70%	35000	6	277	5984508	719893	5199397	1452779
3km	70%	35000	6	253	6689881	746074	5887045	1555487
3km	70%	35000	6	265	5227588	720139	4451333	1420649
3km	70%	35000	6	392	3700163	522328	3145115	1099432
3km	70%	35000	6	294	7140419	800590	6287967	1629081
3km	70%	35000	6	229	5238485	763852	4426631	1442868
3km	70%	35000	6	292	4927338	696470	4165179	1349425
3km	70%	35000	6	346	6658482	776624	5825964	1519362
3km	70%	35000	6	223	4869104	654490	4143395	1143423
3km	70%	35000	6	245	4689472	635402	4018511	1300913
3km	70%	35000	6	361	6547688	829657	5641395	1575217
3km	70%	35000	6	221	4768533	663743	4037807	1254344
3km	70%	35000	6	199	5078713	619077	4401439	1210415
3km	70%	35000	6	325	5938429	690236	5194273	1442731
3km	70%	35000	6	263	5678716	739192	4876404	1461334
3km	70%	35000	6	274	4650258	638794	3960277	1228168
3km	70%	35000	6	227	4368807	580965	3727243	1043429
3km	70%	35000	6	315	6614362	769351	5736644	1734223
3km	70%	35000	6	240	5816896	767817	4989222	1504621
3km	70%	35000	6	220	5111744	637074	4424149	1373983
3km	70%	35000	6	322	6520502	822289	5641116	1745532
3km	70%	35000	6	293	5476452	633424	4762688	1400126
3km	70%	35000	6	389	6270151	803849	5426581	1678261
3km	70%	35000	6	299	6393826	756451	5578805	1527442
3km	70%	35000	6	221	5546493	777914	4709620	1492070
3km	70%	35000	6	295	6439498	839507	5535033	1634076
3km	70%	35000	6	299	6015595	747069	5208602	1370717
[truncated: 1 more rows]
