# Supplementary material for: Quantifying the Value of Perfect Information in Emergency Vaccination Campaigns
Source: PLoS Comput Biol. 2017 Feb 16;13(2):e1005318. doi: 10.1371/journal.pcbi.1005318 (PMC5312803; doi:10.1371/journal.pcbi.1005318)
Supplement: S1 Data — (ZIP) [file pcbi.1005318.s013.zip › Data/3km vaccination/data16.txt]

vacc_radius	efficacy	capacity	delay	outbreak_duration	livestock_culled	cattle_culled	sheep_culled	vaccinations
3km	70%	50000	2	252	4867060	634178	4166450	1226815
3km	70%	50000	2	288	4031167	534767	3439263	1106505
3km	70%	50000	2	501	5670742	639357	4980192	1390821
3km	70%	50000	2	221	5724147	709465	4944675	1559375
3km	70%	50000	2	234	5007483	695539	4243828	1249627
3km	70%	50000	2	209	4765606	681321	3999843	1267743
3km	70%	50000	2	293	5492277	642227	4779900	1226004
3km	70%	50000	2	296	5232973	704781	4477897	1341760
3km	70%	50000	2	215	4749256	606633	4108969	1317704
3km	70%	50000	2	236	4185670	557289	3591007	1076293
3km	70%	50000	2	263	4962886	599843	4308792	1263560
3km	70%	50000	2	320	4646770	637451	3939770	1178330
3km	70%	50000	2	276	5604141	688338	4846325	1442833
3km	70%	50000	2	244	6031309	773467	5205693	1503208
3km	70%	50000	2	226	4570381	647273	3890241	1275652
3km	70%	50000	2	277	6679100	821461	5803254	1618841
3km	70%	50000	2	357	5452502	668853	4727506	1406970
3km	70%	50000	2	261	4353885	622478	3683335	1324109
3km	70%	50000	2	290	7052988	733825	6264841	1604758
3km	70%	50000	2	284	4179142	585551	3549858	1065443
3km	70%	50000	2	204	4506028	599872	3792156	1153031
3km	70%	50000	2	236	4424901	616662	3762442	1204361
3km	70%	50000	2	244	5838964	695311	5069983	1398231
3km	70%	50000	2	228	4960773	632482	4256656	1358818
3km	70%	50000	2	356	5516876	626955	4846914	1379240
3km	70%	50000	2	325	5816073	745470	5031959	1529422
3km	70%	50000	2	338	6069068	712112	5289663	1582215
3km	70%	50000	2	283	5325276	647402	4610625	1313113
3km	70%	50000	2	193	4360995	565180	3749992	1101669
3km	70%	50000	2	319	5473196	769678	4659397	1407789
3km	70%	50000	2	299	5502312	627411	4830389	1366214
3km	70%	50000	2	327	6084934	760689	5274616	1411976
3km	70%	50000	2	208	4863052	656513	4134975	1358900
3km	70%	50000	2	285	5757900	689591	4986107	1372708
3km	70%	50000	2	446	5974963	716168	5194218	1417136
3km	70%	50000	2	231	4692890	653679	3965264	1269135
3km	70%	50000	2	276	4792089	665730	4067281	1260865
3km	70%	50000	2	210	4202960	578866	3559268	1315363
3km	70%	50000	2	216	4741473	632770	4068291	1039572
3km	70%	50000	2	304	6553943	818102	5633853	1764029
3km	70%	50000	2	257	5256937	659537	4528658	1190105
3km	70%	50000	2	238	5311425	709134	4552773	1327423
3km	70%	50000	2	240	5394527	610443	4735868	1371298
3km	70%	50000	2	236	4660332	648529	3949869	1194646
3km	70%	50000	2	357	6278700	805018	5414950	1763639
3km	70%	50000	2	225	4799251	680769	4048961	1334348
3km	70%	50000	2	535	6659550	796317	5789482	1584552
3km	70%	50000	2	249	5015127	711292	4230963	1303316
3km	70%	50000	2	266	4384419	628848	3705826	1158124
3km	70%	50000	2	256	4741199	648380	4038566	1276488
3km	70%	50000	2	329	5611017	806570	4723187	1639995
3km	70%	50000	2	260	5452832	709978	4684115	1382883
3km	70%	50000	2	281	5061732	624490	4391637	1227698
3km	70%	50000	2	280	4384963	592628	3752501	1050286
3km	70%	50000	2	275	5935812	690698	5193638	1514919
3km	70%	50000	2	251	6555519	811785	5685960	1598762
3km	70%	50000	2	313	5457345	663009	4710114	1474242
3km	70%	50000	2	242	4198567	578818	3583121	1078105
3km	70%	50000	2	294	6503385	840490	5606585	1626429
3km	70%	50000	2	323	4284768	574870	3644554	1122204
3km	70%	50000	2	369	5509645	739453	4732251	1366234
3km	70%	50000	2	255	4268934	595842	3620549	1120811
3km	70%	50000	2	348	5929716	673214	5188521	1518972
3km	70%	50000	2	286	6017123	760370	5199016	1579671
3km	70%	50000	2	329	4613580	615480	3932914	1384842
3km	70%	50000	2	274	5841173	653305	5120307	1496251
3km	70%	50000	2	252	4732567	623939	4052845	1345821
3km	70%	50000	2	351	5670693	755741	4861231	1443089
3km	70%	50000	2	338	3999448	554618	3411400	967960
3km	70%	50000	2	247	4696669	624274	4023190	1186366
3km	70%	50000	2	228	5080628	679667	4360502	1280932
3km	70%	50000	2	241	5736193	716112	4983270	1421502
3km	70%	50000	2	339	5697052	737219	4892667	1482013
3km	70%	50000	2	244	4565192	635121	3874974	1300076
3km	70%	50000	2	356	7758524	893199	6816385	1852822
3km	70%	50000	2	233	5612685	728754	4818857	1386826
3km	70%	50000	2	227	5379622	678774	4649653	1268512
3km	70%	50000	2	284	6127210	766733	5269503	1675983
3km	70%	50000	2	298	4009035	525320	3424666	1201338
3km	70%	50000	2	237	4145163	611924	3478013	1036942
3km	70%	50000	2	198	4455563	625212	3783037	1225994
3km	70%	50000	2	253	5356738	739618	4529094	1429625
3km	70%	50000	2	247	5059979	671183	4344432	1231598
3km	70%	50000	2	268	5327377	742100	4522116	1426284
3km	70%	50000	2	257	5106709	733741	4302514	1335557
3km	70%	50000	2	314	5251828	750685	4445428	1424715
3km	70%	50000	2	380	5422481	730809	4621035	1316960
3km	70%	50000	2	307	5763074	654636	5066085	1392924
3km	70%	50000	2	321	4038291	550036	3453921	1039226
3km	70%	50000	2	275	4193397	595427	3550764	1136871
3km	70%	50000	2	211	4122859	609602	3484290	1121216
3km	70%	50000	2	221	5068848	687432	4326232	1314721
3km	70%	50000	2	227	5170751	667909	4432272	1342393
3km	70%	50000	2	235	5867859	727186	5044320	1514086
3km	70%	50000	2	332	5192751	750185	4381364	1502487
3km	70%	50000	2	279	4041087	552046	3446286	1082406
3km	70%	50000	2	355	5851525	740970	5047164	1476350
3km	70%	50000	2	264	5683434	764916	4861538	1608285
3km	70%	50000	2	223	5010808	667522	4278317	1220261
3km	70%	50000	2	282	5880152	755239	5053123	1470389
3km	70%	50000	2	197	5036154	697373	4284281	1311368
3km	70%	50000	2	257	5922762	761938	5089292	1398032
3km	70%	50000	2	481	6746872	810951	5846573	1730750
3km	70%	50000	2	203	4578806	666169	3867986	1280810
3km	70%	50000	2	224	5038789	691209	4285027	1392954
3km	70%	50000	2	297	5444674	680755	4719074	1284335
3km	70%	50000	2	261	4846345	645167	4149326	1368789
3km	70%	50000	2	280	4825031	617944	4169680	1173398
3km	70%	50000	2	254	5916987	640531	5218915	1411689
3km	70%	50000	2	262	6320730	737629	5500642	1519598
3km	70%	50000	2	472	6051279	659863	5341578	1490361
3km	70%	50000	2	228	5183345	666797	4451124	1271936
3km	70%	50000	2	290	5604063	712554	4840674	1430703
3km	70%	50000	2	306	6071121	735526	5289587	1549985
3km	70%	50000	2	294	6515366	822756	5635805	1827511
3km	70%	50000	2	266	6025196	780117	5171878	1574427
3km	70%	50000	2	268	4364890	607081	3712199	1116485
3km	70%	50000	2	419	5995424	734801	5210304	1362959
3km	70%	50000	2	253	5308588	664956	4593842	1237647
3km	70%	50000	2	322	5251121	727605	4438837	1385935
3km	70%	50000	2	285	6086701	766065	5250389	1590149
3km	70%	50000	2	233	5642207	680052	4874607	1411930
3km	70%	50000	2	241	4934675	676815	4220097	1145432
3km	70%	50000	2	404	5564438	731505	4790675	1650970
3km	70%	50000	2	256	4798756	651750	4093961	1296337
3km	70%	50000	2	360	6362568	802539	5508067	1640204
3km	70%	50000	2	249	4238546	596856	3598989	1170090
3km	70%	50000	2	274	4248182	614695	3584950	1115816
3km	70%	50000	2	219	4329727	594825	3687087	1119966
3km	70%	50000	2	243	4895195	699137	4153332	1321518
3km	70%	50000	2	254	3852731	543206	3264817	1042725
3km	70%	50000	2	242	5895418	751648	5089641	1486464
3km	70%	50000	2	304	5047443	685881	4300311	1335985
3km	70%	50000	2	233	4677039	649358	3986479	1186381
3km	70%	50000	2	239	4185956	563314	3584935	1210187
3km	70%	50000	2	400	5128941	638769	4444141	1289159
3km	70%	50000	2	383	5906340	738184	5105004	1477549
3km	70%	50000	2	240	4687638	682554	3971011	1235388
3km	70%	50000	2	226	4530821	578597	3888462	1090283
3km	70%	50000	2	162	4277026	583579	3627390	1156832
3km	70%	50000	2	207	4009632	556318	3377439	1109352
3km	70%	50000	2	221	5674028	649677	4966100	1328487
3km	70%	50000	2	263	5169735	740405	4364397	1367631
3km	70%	50000	2	262	5153722	691444	4400357	1272406
3km	70%	50000	2	320	6515836	805008	5615387	1735434
3km	70%	50000	2	332	5441832	644082	4749972	1366943
3km	70%	50000	2	393	5391960	740820	4601799	1317064
3km	70%	50000	2	276	5847759	723896	5051573	1582459
3km	70%	50000	2	287	6018699	755506	5215710	1495552
3km	70%	50000	2	302	5444238	669708	4714460	1293638
3km	70%	50000	2	200	4208009	563217	3615130	947063
3km	70%	50000	2	236	5089500	687671	4345740	1351175
3km	70%	50000	2	396	6506370	762631	5681299	1500032
3km	70%	50000	2	266	4308005	609813	3633888	1243148
3km	70%	50000	2	261	4585928	626162	3907812	1286232
3km	70%	50000	2	269	4777017	661622	4060918	1299247
3km	70%	50000	2	305	5317225	684587	4563225	1320834
3km	70%	50000	2	249	5086393	691742	4317668	1437396
3km	70%	50000	2	330	6071608	793229	5220818	1565021
3km	70%	50000	2	256	6568861	813942	5698191	1708297
3km	70%	50000	2	284	5576205	693157	4826732	1629887
3km	70%	50000	2	308	4843297	650602	4128575	1153280
3km	70%	50000	2	243	4638285	631323	3938481	1070499
3km	70%	50000	2	252	4369195	565787	3753488	1168230
3km	70%	50000	2	239	3781625	524157	3211146	966087
3km	70%	50000	2	282	4759259	651104	4053239	1326558
3km	70%	50000	2	285	4290028	571673	3677020	1140127
3km	70%	50000	2	256	4987185	645099	4281570	1246212
3km	70%	50000	2	220	5076341	686638	4330285	1270302
3km	70%	50000	2	239	5975377	771407	5121875	1366441
3km	70%	50000	2	224	4448411	595534	3804882	1096157
3km	70%	50000	2	249	4362548	580904	3748769	1048234
3km	70%	50000	2	256	5049799	698805	4301767	1209759
3km	70%	50000	2	263	6077307	752569	5240714	1553226
3km	70%	50000	2	226	4360993	578626	3749640	1029571
3km	70%	50000	2	234	5124884	667976	4390805	1326911
3km	70%	50000	2	351	4855688	654388	4155010	1181966
3km	70%	50000	2	183	4326769	591931	3705040	1073354
3km	70%	50000	2	287	5063907	690536	4313800	1262109
3km	70%	50000	2	426	6702757	786020	5848558	1574021
3km	70%	50000	2	258	4592286	617801	3906831	1208747
3km	70%	50000	2	298	5379125	730831	4605910	1382889
3km	70%	50000	2	298	6196869	735783	5370883	1618226
3km	70%	50000	2	359	4866146	638075	4155105	1296923
3km	70%	50000	2	264	6119382	781964	5291522	1617216
3km	70%	50000	2	311	5149059	660230	4418450	1418206
3km	70%	50000	2	284	4465300	658614	3762644	1169783
3km	70%	50000	2	313	5346800	714422	4565949	1412619
3km	70%	50000	2	310	4343477	555085	3721515	1169951
3km	70%	50000	2	267	5304436	721677	4535048	1464879
3km	70%	50000	2	370	6800274	769868	5948075	1597137
3km	70%	50000	2	318	4860510	672263	4124277	1378084
3km	70%	50000	2	245	5530769	764073	4723660	1513328
3km	70%	50000	2	265	4153152	573571	3529970	1142642
3km	70%	50000	2	188	4754535	613291	4073102	1167323
3km	70%	50000	2	273	6898862	769099	6075609	1697556
3km	70%	50000	2	215	4238676	617439	3582287	1289134
3km	70%	50000	2	229	5405953	764836	4570837	1384923
3km	70%	50000	2	229	4654420	617006	3975275	1193136
3km	70%	50000	2	208	4902635	607595	4238194	1153857
3km	70%	50000	2	269	6281928	707464	5522211	1589364
3km	70%	50000	2	284	6754059	817595	5868378	1788122
3km	70%	50000	2	272	5429388	727618	4663638	1382774
3km	70%	50000	2	261	4292589	588171	3647960	1227124
3km	70%	50000	2	312	4998221	704998	4229828	1293731
3km	70%	50000	2	254	6096801	706856	5334322	1490653
3km	70%	50000	2	270	5016217	623242	4347549	1327236
3km	70%	50000	2	233	5306379	670137	4588618	1399413
3km	70%	50000	2	261	4788132	663046	4051071	1177963
3km	70%	50000	2	207	5525122	644328	4815884	1411278
3km	70%	50000	2	344	6016113	746611	5210956	1561681
3km	70%	50000	2	247	5023389	660504	4310019	1472987
3km	70%	50000	2	334	4473842	610106	3825058	1121046
3km	70%	50000	2	250	7091021	926281	6093708	1954837
3km	70%	50000	2	337	5095928	700127	4336718	1216862
3km	70%	50000	2	199	4145990	543346	3535067	1157649
3km	70%	50000	2	286	6735608	812793	5875559	1538973
3km	70%	50000	2	224	4894975	636744	4159712	1132717
3km	70%	50000	2	368	5079791	659360	4381532	1266635
3km	70%	50000	2	452	6063043	671029	5354258	1318980
3km	70%	50000	2	211	5235927	699738	4484583	1253019
3km	70%	50000	2	237	4752973	660891	4015655	1203697
3km	70%	50000	2	267	5028218	674574	4300732	1414944
3km	70%	50000	2	297	4985767	683850	4217329	1443434
3km	70%	50000	2	248	3963011	498664	3421208	998519
3km	70%	50000	2	219	4903345	669108	4197817	1287579
3km	70%	50000	2	231	4423244	567901	3814802	1091563
3km	70%	50000	2	240	6130486	758671	5318920	1495994
3km	70%	50000	2	252	4650843	635280	3972906	1176366
3km	70%	50000	2	356	6412126	743897	5583191	1509967
3km	70%	50000	2	298	4644099	617501	3974253	1207920
3km	70%	50000	2	390	6807956	768599	5961344	1673514
3km	70%	50000	2	222	5280521	651072	4579347	1250765
3km	70%	50000	2	221	5061681	692442	4304455	1369177
3km	70%	50000	2	309	4761654	636539	4055519	1208081
3km	70%	50000	2	286	5587435	708986	4809512	1323057
3km	70%	50000	2	257	4226627	584667	3581868	1061804
3km	70%	50000	2	323	6456216	724985	5669439	1570277
3km	70%	50000	2	392	6659719	783267	5827762	1627943
3km	70%	50000	2	248	4846913	671850	4121170	1320044
3km	70%	50000	2	307	4864836	620429	4203320	1112682
3km	70%	50000	2	306	5158772	625629	4479556	1305624
3km	70%	50000	2	232	4212447	555790	3605670	1056291
3km	70%	50000	2	244	4492283	627651	3805724	1255530
3km	70%	50000	2	259	6081677	766424	5271077	1512585
3km	70%	50000	2	292	5525470	682315	4773230	1441057
3km	70%	50000	2	227	6099941	708138	5325969	1506631
3km	70%	50000	2	311	6589778	820583	5701319	1575790
3km	70%	50000	2	268	4542799	605777	3882381	1102105
3km	70%	50000	2	413	6513697	718218	5749761	1497304
3km	70%	50000	2	271	4509096	620472	3846119	1078672
3km	70%	50000	2	277	6015524	749096	5178089	1681590
3km	70%	50000	2	257	5203621	739372	4415299	1423257
3km	70%	50000	2	379	6370100	708884	5577526	1627149
3km	70%	50000	2	246	5189076	644428	4488224	1338940
3km	70%	50000	2	294	6492892	837642	5590155	1598420
3km	70%	50000	2	396	7080553	886163	6121980	1906577
3km	70%	50000	2	244	5279729	638209	4575471	1502764
3km	70%	50000	2	245	4545815	614735	3871565	1093361
3km	70%	50000	2	286	5042383	703491	4286279	1349223
3km	70%	50000	2	232	4985075	632746	4277364	1238861
3km	70%	50000	2	214	4725783	620881	4036736	1186510
3km	70%	50000	2	233	4378899	539323	3807480	1084821
3km	70%	50000	2	294	5862041	789086	5006846	1616982
3km	70%	50000	2	348	4783528	616457	4087771	1336288
3km	70%	50000	2	198	4256512	598692	3615268	1166794
3km	70%	50000	2	337	7118045	852184	6179032	1690743
3km	70%	50000	2	244	4886640	666277	4166059	1357588
3km	70%	50000	2	292	4601545	656460	3912454	1231946
3km	70%	50000	2	370	6440134	783060	5596588	1627000
3km	70%	50000	2	208	4559488	650278	3860548	1204654
3km	70%	50000	2	222	4376397	595891	3740871	1052886
3km	70%	50000	2	249	5597559	678321	4889023	1426645
3km	70%	50000	2	228	5029882	666882	4292720	1250022
3km	70%	50000	2	224	5101705	708065	4334789	1332915
3km	70%	50000	2	262	4222942	606435	3584125	1129247
3km	70%	50000	2	225	4060831	568442	3445218	1106180
3km	70%	50000	2	288	4413277	626951	3733003	1177513
3km	70%	50000	2	274	4710060	673388	3984852	1276583
3km	70%	50000	2	200	5096629	674167	4364549	1268683
3km	70%	50000	2	269	5442053	660277	4703825	1220763
3km	70%	50000	2	244	3692075	514267	3141800	987857
3km	70%	50000	2	328	5154351	685692	4421654	1292939
3km	70%	50000	2	282	6507219	797837	5642658	1621773
3km	70%	50000	2	239	5134384	679087	4405376	1267103
3km	70%	50000	2	269	6025846	738957	5236388	1416940
3km	70%	50000	2	256	4435758	604705	3776106	1172932
3km	70%	50000	2	259	5626076	676907	4875612	1318552
3km	70%	50000	2	199	4235970	589529	3604553	1118207
3km	70%	50000	2	180	5272075	716011	4486700	1319379
3km	70%	50000	2	323	4896454	669080	4191685	1353116
3km	70%	50000	2	277	5535582	733703	4715452	1482736
3km	70%	50000	2	431	4767428	666948	3979732	1250109
3km	70%	50000	2	306	4516909	602235	3844909	1262272
3km	70%	50000	2	233	5537150	700083	4774374	1227149
3km	70%	50000	2	331	7618032	864643	6679351	1713250
3km	70%	50000	2	230	5301142	713143	4540550	1330639
3km	70%	50000	2	343	6515993	710580	5720519	1552704
3km	70%	50000	2	326	4587447	631091	3892875	1256533
3km	70%	50000	2	228	4402578	599015	3742187	1157342
3km	70%	50000	2	204	3977313	565229	3347995	1140945
3km	70%	50000	2	317	6474976	793209	5624758	1545010
3km	70%	50000	2	320	6214976	769392	5387598	1551784
3km	70%	50000	2	263	3844630	534620	3241563	1197767
3km	70%	50000	2	293	4601270	637294	3898769	1241524
3km	70%	50000	2	245	4635443	600420	3996292	1096907
3km	70%	50000	2	366	5297952	753668	4498939	1382953
3km	70%	50000	2	298	5392617	721668	4609094	1397242
3km	70%	50000	2	268	5045050	671677	4333462	1160691
3km	70%	50000	2	338	6086911	838397	5175045	1561341
3km	70%	50000	2	252	3744426	540365	3173059	1015071
3km	70%	50000	2	203	4447207	636457	3760366	1225636
3km	70%	50000	2	349	5838469	794754	4976582	1489092
3km	70%	50000	2	217	4039361	548564	3438796	1075173
3km	70%	50000	2	211	4344405	594942	3690298	1080823
3km	70%	50000	2	287	5149144	705665	4386149	1369268
3km	70%	50000	2	310	4845486	636585	4165482	1317040
3km	70%	50000	2	221	4657582	665115	3928768	1212718
3km	70%	50000	2	242	5328185	750403	4534524	1379885
3km	70%	50000	2	246	4413358	598449	3774181	1163826
3km	70%	50000	2	238	4146663	552990	3523299	1115496
3km	70%	50000	2	226	4610948	624682	3920062	1169529
3km	70%	50000	2	273	4837237	637026	4170321	1147292
3km	70%	50000	2	274	5019448	656479	4297488	1388580
3km	70%	50000	2	246	3762299	525581	3180598	960550
3km	70%	50000	2	230	5474040	706143	4702687	1354129
3km	70%	50000	2	331	6020754	751850	5218733	1585116
3km	70%	50000	2	433	6023263	729020	5231020	1442498
3km	70%	50000	2	233	4734045	634434	4019836	1121362
3km	70%	50000	2	206	4814279	646657	4129445	1208466
3km	70%	50000	2	271	4508062	621195	3840835	1277674
3km	70%	50000	2	259	4977451	644612	4280892	1266041
3km	70%	50000	2	323	6356203	756564	5544761	1578337
3km	70%	50000	2	228	4616595	644534	3912011	1316514
3km	70%	50000	2	286	5029452	717661	4264115	1370642
3km	70%	50000	2	281	5003886	642602	4303397	1124519
3km	70%	50000	2	370	5601533	709611	4850637	1544578
3km	70%	50000	2	209	5638155	696548	4894587	1379731
3km	70%	50000	2	346	4367617	595847	3730112	1098959
3km	70%	50000	2	277	6017291	730317	5205156	1400741
3km	70%	50000	2	296	4571017	633144	3868553	1183273
3km	70%	50000	2	214	4014263	573605	3406363	1008813
3km	70%	50000	2	287	5245917	618316	4578233	1309495
3km	70%	50000	2	269	4998874	719352	4226736	1231381
3km	70%	50000	2	344	5457575	720640	4657475	1461469
3km	70%	50000	2	243	4716285	623804	4051846	1125311
3km	70%	50000	2	245	5562808	708901	4805948	1445980
3km	70%	50000	2	274	4874071	679471	4117957	1306729
3km	70%	50000	2	280	4085248	547351	3497167	1036183
3km	70%	50000	2	258	3967979	569475	3343228	1098126
3km	70%	50000	2	229	4654796	628379	3967111	1287013
3km	70%	50000	2	316	4919276	647258	4205324	1179215
3km	70%	50000	2	286	5683398	667046	4971608	1443069
3km	70%	50000	2	256	4566872	637950	3890803	1199850
3km	70%	50000	2	456	6424200	714051	5661358	1566750
3km	70%	50000	2	252	4787135	698092	4031904	1429752
3km	70%	50000	2	343	5357434	733629	4560583	1311942
3km	70%	50000	2	390	4719003	681552	3964110	1205085
3km	70%	50000	2	335	5209226	750065	4387577	1302492
3km	70%	50000	2	261	4854987	633812	4186124	1315276
3km	70%	50000	2	267	6159887	735499	5373426	1540039
3km	70%	50000	2	304	6362275	770696	5536141	1504418
3km	70%	50000	2	259	5607409	749226	4806338	1384213
3km	70%	50000	2	417	5940251	721005	5154504	1438237
3km	70%	50000	2	309	6152729	768503	5309736	1535203
3km	70%	50000	2	243	5610783	699401	4836074	1310791
3km	70%	50000	2	257	4829074	656096	4110232	1347561
3km	70%	50000	2	316	5108641	741180	4316935	1567823
3km	70%	50000	2	388	5101349	687897	4365633	1485842
3km	70%	50000	2	386	5054860	618344	4379012	1305542
3km	70%	50000	2	366	4864206	624101	4184173	1255757
3km	70%	50000	2	268	6144796	793672	5296895	1626804
3km	70%	50000	2	183	4222006	630430	3537923	1271500
3km	70%	50000	2	319	5571241	780235	4744703	1340959
3km	70%	50000	2	273	5678411	645950	4987160	1367299
3km	70%	50000	2	261	5897254	658955	5178899	1306114
3km	70%	50000	2	316	5984535	740877	5117900	1485148
3km	70%	50000	2	263	5395393	701007	4648601	1412135
3km	70%	50000	2	274	5009841	710716	4254895	1326294
3km	70%	50000	2	273	4371507	609244	3708319	1116770
3km	70%	50000	2	257	5595974	727456	4795414	1321999
3km	70%	50000	2	245	6862427	867712	5893911	1800628
3km	70%	50000	2	345	5172914	700727	4436969	1439055
3km	70%	50000	2	259	5507084	703087	4716305	1284682
3km	70%	50000	2	317	6231863	747806	5410321	1686127
3km	70%	50000	2	241	5337419	728588	4566064	1378272
3km	70%	50000	2	266	6606570	784345	5756532	1700751
3km	70%	50000	2	389	6699390	806576	5848630	1631667
3km	70%	50000	2	381	6028341	754022	5206349	1582518
3km	70%	50000	2	266	6187655	758212	5388544	1376864
3km	70%	50000	2	352	6631867	822520	5729277	1805903
3km	70%	50000	2	235	5487149	695059	4723769	1217079
3km	70%	50000	2	298	6645300	825118	5746809	1721899
3km	70%	50000	2	289	5029746	716416	4261973	1137899
3km	70%	50000	2	287	4584163	638041	3890371	1080194
3km	70%	50000	2	288	5453773	698692	4713496	1281638
3km	70%	50000	2	246	4589798	592699	3943068	1226921
3km	70%	50000	2	356	6249274	770644	5399583	1607353
3km	70%	50000	2	326	4961074	651338	4233373	1216200
3km	70%	50000	2	322	5135072	717772	4364523	1307930
3km	70%	50000	2	462	5105613	710896	4336105	1434710
3km	70%	50000	2	221	5882457	818242	5007012	1675867
3km	70%	50000	2	238	4265138	587284	3640100	1151633
3km	70%	50000	2	366	4748481	662419	4057711	1225597
3km	70%	50000	2	355	4814339	691885	4064981	1293290
3km	70%	50000	2	184	4644054	574872	4011500	1067847
3km	70%	50000	2	292	5402830	691924	4628796	1561065
3km	70%	50000	2	299	4487399	634465	3810700	1171649
3km	70%	50000	2	290	4516009	599906	3830784	1097825
3km	70%	50000	2	295	4070401	561089	3475321	1163357
3km	70%	50000	2	230	4446495	622930	3784190	1225276
3km	70%	50000	2	211	4035314	560381	3423841	1126880
3km	70%	50000	2	277	5142622	727135	4342804	1213679
3km	70%	50000	2	298	5041563	715350	4241600	1486933
3km	70%	50000	2	300	4986823	696512	4241488	1294244
3km	70%	50000	2	235	5429618	771418	4590738	1317631
3km	70%	50000	2	269	4132932	584932	3517256	1089211
3km	70%	50000	2	212	4333248	602759	3689886	1089360
3km	70%	50000	2	286	4307823	604241	3664713	1091915
3km	70%	50000	2	188	4450787	614371	3794954	1088102
3km	70%	50000	2	349	4510459	592697	3861251	1261922
3km	70%	50000	2	270	5686856	725319	4916017	1302489
3km	70%	50000	2	343	5826795	760003	5002709	1520285
3km	70%	50000	2	223	5064827	641219	4369446	1255453
3km	70%	50000	2	312	6046504	753152	5245985	1521230
3km	70%	50000	2	249	4949220	694971	4181753	1299162
3km	70%	50000	2	282	5525053	719605	4744027	1549600
3km	70%	50000	2	234	4369358	588259	3725091	1131806
3km	70%	50000	2	313	6756118	770726	5899612	1781830
3km	70%	50000	2	217	4057021	576945	3430654	1113804
3km	70%	50000	2	299	5429258	650691	4709815	1310369
3km	70%	50000	2	190	4915258	682642	4173941	1191578
3km	70%	50000	2	303	4811702	639587	4116279	1286710
3km	70%	50000	2	274	6159540	817846	5280002	1551344
3km	70%	50000	2	320	4972847	650059	4265569	1181848
3km	70%	50000	2	251	4486867	632251	3809051	1220658
3km	70%	50000	2	253	4930963	666930	4212813	1244341
3km	70%	50000	2	218	4780361	654712	4063054	1160520
3km	70%	50000	2	273	5419969	639121	4731546	1526989
3km	70%	50000	2	262	5321856	747006	4526555	1462408
3km	70%	50000	2	306	5505761	716977	4742955	1359046
3km	70%	50000	2	272	6420588	794727	5561881	1722197
3km	70%	50000	2	277	5168685	678630	4410583	1264503
3km	70%	50000	2	223	4549908	612471	3893309	1147576
3km	70%	50000	2	253	4729355	672011	4012189	1273329
3km	70%	50000	2	304	6245690	786057	5379456	1744982
3km	70%	50000	2	297	4824378	609478	4175754	1268848
3km	70%	50000	2	220	4372420	623108	3700299	1166781
3km	70%	50000	2	277	5203776	728201	4433245	1401441
3km	70%	50000	2	242	4792582	608996	4116810	1235515
3km	70%	50000	2	244	5222509	711256	4449919	1305884
3km	70%	50000	2	238	5648037	759650	4821768	1479580
3km	70%	50000	2	213	4539388	632371	3842818	1129719
3km	70%	50000	2	300	4961465	690268	4212527	1366608
3km	70%	50000	2	217	4351630	568935	3722273	1323441
3km	70%	50000	2	263	4894564	663131	4148248	1244714
3km	70%	50000	2	410	5182581	675255	4447539	1439107
3km	70%	50000	2	343	6023268	702479	5294492	1462336
3km	70%	50000	2	312	5252959	681432	4509489	1324648
3km	70%	50000	2	341	5310394	711051	4534368	1405475
3km	70%	50000	2	250	4631011	602817	3996622	1090364
3km	70%	50000	2	303	4074223	570638	3456800	987684
3km	70%	50000	2	257	5197784	663990	4467125	1262103
3km	70%	50000	2	228	4502349	609661	3826075	1068061
3km	70%	50000	2	296	4456777	586976	3806697	1128932
3km	70%	50000	2	255	4417688	605290	3765199	1083084
3km	70%	50000	2	305	5855888	802215	4969724	1416903
3km	70%	50000	2	224	4677945	640780	3980298	1361060
3km	70%	50000	2	354	7686065	920056	6704751	1898368
3km	70%	50000	2	262	4739241	682192	3998486	1367579
3km	70%	50000	2	286	4030599	538333	3437818	1060186
3km	70%	50000	2	253	5040238	705677	4268133	1293613
3km	70%	50000	2	273	6080558	729269	5307531	1462305
3km	70%	50000	2	224	4954594	718583	4187728	1455966
3km	70%	50000	2	324	5309855	692366	4557604	1511366
3km	70%	50000	2	357	5395881	637064	4689597	1330756
3km	70%	50000	2	279	5842549	719019	5083962	1629345
3km	70%	50000	2	336	5197582	762359	4352343	1570402
3km	70%	50000	2	219	4207732	585954	3589739	1084057
3km	70%	50000	2	248	4544003	616902	3883223	1151104
3km	70%	50000	2	249	5046781	697421	4305818	1177871
3km	70%	50000	2	301	4777075	651625	4064500	1273312
3km	70%	50000	2	263	4988209	711753	4213498	1432625
3km	70%	50000	2	196	4951188	683994	4203373	1184849
3km	70%	50000	2	218	4510553	601063	3862464	1311747
3km	70%	50000	2	193	5242535	695165	4471926	1348487
3km	70%	50000	2	219	5313739	641987	4635609	1189255
3km	70%	50000	2	315	5412854	695527	4637241	1426886
3km	70%	50000	2	352	7093958	841885	6193319	1816467
3km	70%	50000	2	299	5186119	683711	4440144	1175298
3km	70%	50000	2	254	4756360	635144	4062721	1251949
3km	70%	50000	2	287	5706983	736842	4928408	1347352
3km	70%	50000	2	391	4595271	637904	3877345	1151392
3km	70%	50000	2	291	4835617	688091	4083988	1390207
3km	70%	50000	2	310	5206859	732100	4419579	1359790
3km	70%	50000	2	210	4611272	647594	3920901	1324437
3km	70%	50000	2	298	5558336	663556	4808262	1409221
3km	70%	50000	2	184	4158637	597293	3516135	1182081
3km	70%	50000	2	315	5142457	736448	4344260	1361929
3km	70%	50000	2	173	4449460	608076	3787680	1100198
3km	70%	50000	2	290	5439954	657152	4703955	1390312
3km	70%	50000	2	230	5042336	672788	4312408	1215110
3km	70%	50000	2	287	3834885	486425	3328097	1033737
3km	70%	50000	2	229	4841581	665503	4103076	1219194
3km	70%	50000	2	270	6589297	752390	5773102	1467213
3km	70%	50000	2	266	5981025	727301	5193461	1470770
3km	70%	50000	2	244	5023295	711177	4258771	1380443
3km	70%	50000	2	249	3922349	536920	3338159	1084414
3km	70%	50000	2	245	5361257	706262	4574474	1300606
3km	70%	50000	2	217	3978477	528583	3411316	1031386
3km	70%	50000	2	337	4543843	627826	3876839	1223432
3km	70%	50000	2	275	5289255	668324	4566300	1295002
3km	70%	50000	2	260	4747502	649070	4045960	1170742
3km	70%	50000	2	224	4369777	609519	3711926	1176006
3km	70%	50000	2	375	6204210	765856	5394058	1500328
3km	70%	50000	2	305	4899667	665047	4137758	1392252
3km	70%	50000	2	263	5588881	773783	4746648	1432133
3km	70%	50000	2	343	4898223	668781	4191094	1286208
3km	70%	50000	2	391	5735241	707422	4974632	1722279
3km	70%	50000	2	228	5774301	783993	4927066	1617241
3km	70%	50000	2	264	4959868	709930	4194129	1409661
3km	70%	50000	2	274	5714138	721426	4922536	1501664
3km	70%	50000	2	308	5562290	712244	4801550	1507067
3km	70%	50000	2	227	5169818	705305	4413978	1296277
3km	70%	50000	2	257	4809701	652619	4089298	1299595
3km	70%	50000	2	234	4738067	602314	4100107	1189615
3km	70%	50000	2	315	5364334	729346	4578474	1633878
3km	70%	50000	2	369	6056373	742162	5231658	1519414
3km	70%	50000	2	241	5621624	698149	4850024	1454884
3km	70%	50000	2	274	5483259	751906	4668776	1380225
3km	70%	50000	2	339	6045996	684667	5260867	1494917
3km	70%	50000	2	222	4611426	643684	3920343	1179030
3km	70%	50000	2	224	5300775	751576	4483827	1402890
3km	70%	50000	2	293	5149209	610600	4479559	1234384
3km	70%	50000	2	259	5041272	654535	4322554	1137589
3km	70%	50000	2	261	5312271	726020	4533099	1287329
3km	70%	50000	2	612	5777690	770338	4923896	1704813
3km	70%	50000	2	282	6133986	736541	5337262	1499795
3km	70%	50000	2	243	5169233	730959	4330958	1378069
3km	70%	50000	2	237	3836904	532903	3237976	1016350
3km	70%	50000	2	295	4166084	575705	3552356	1064323
3km	70%	50000	2	248	6221573	724193	5444987	1445063
3km	70%	50000	2	371	5918631	778180	5061244	1660478
3km	70%	50000	2	360	4314113	612462	3651208	1125879
3km	70%	50000	2	222	3889142	515487	3336480	1037880
3km	70%	50000	2	260	4296301	591955	3660300	1102462
3km	70%	50000	2	278	4479517	628875	3792035	1255293
3km	70%	50000	2	284	4156376	569615	3538488	1099229
3km	70%	50000	2	233	3977766	567140	3357520	1151439
3km	70%	50000	2	353	6379873	729289	5593714	1699813
3km	70%	50000	2	272	5234210	719351	4445327	1529565
3km	70%	50000	2	253	4621209	638977	3930177	1368326
3km	70%	50000	2	303	5442545	681646	4711781	1524991
3km	70%	50000	2	253	3579226	510762	3038625	931475
3km	70%	50000	2	348	6504992	772426	5658044	1630000
3km	70%	50000	2	327	6148472	736159	5346517	1513695
3km	70%	50000	2	333	6788621	841792	5903656	1637187
3km	70%	50000	2	255	4657774	650907	3961751	1224139
3km	70%	50000	2	331	3948538	544472	3351005	1345520
3km	70%	50000	2	273	4433162	627506	3761556	1204092
3km	70%	50000	2	279	4723652	638186	4026055	1222558
3km	70%	50000	2	305	6858877	795407	5994588	1594483
3km	70%	50000	2	254	4727555	646174	4043615	1100523
3km	70%	50000	2	223	5648410	684940	4900773	1373692
3km	70%	50000	2	277	4457959	600674	3829781	1040470
3km	70%	50000	2	245	5957357	749552	5148371	1674871
3km	70%	50000	2	312	5928843	675156	5213715	1510672
3km	70%	50000	2	293	4177359	582065	3544210	1206230
3km	70%	50000	2	382	6523321	742721	5704522	1512253
3km	70%	50000	2	406	6402747	707221	5636909	1641938
3km	70%	50000	2	242	5481203	763025	4645054	1438575
3km	70%	50000	2	248	6208451	760080	5386082	1647267
3km	70%	50000	2	321	5742403	718335	4969451	1459144
3km	70%	50000	2	392	4825772	680207	4097665	1330487
3km	70%	50000	2	269	6103579	687501	5374236	1458758
3km	70%	50000	2	295	6321619	827254	5441114	1583832
3km	70%	50000	2	489	6739920	828841	5849252	1758779
3km	70%	50000	2	301	6154035	745397	5346366	1375631
3km	70%	50000	2	429	4766673	639160	4062192	1170989
3km	70%	50000	2	262	6727567	845414	5815594	1885786
3km	70%	50000	2	328	5882967	749519	5083586	1491820
3km	70%	50000	2	347	5440048	728784	4675046	1407975
3km	70%	50000	2	261	5159581	712943	4381219	1332964
3km	70%	50000	2	259	5216072	721202	4422329	1453010
3km	70%	50000	2	223	5759704	798707	4892023	1695977
3km	70%	50000	2	182	4624453	637250	3912080	1226707
3km	70%	50000	2	326	6623569	784551	5761866	1670947
3km	70%	50000	2	295	6311115	746780	5505939	1383508
3km	70%	50000	2	236	5080330	714860	4327865	1127009
3km	70%	50000	2	360	7025847	837485	6096578	1782632
3km	70%	50000	2	308	5018796	690888	4244758	1355748
3km	70%	50000	2	378	6115844	766246	5283967	1464952
3km	70%	50000	2	299	4586388	621904	3931372	1132342
3km	70%	50000	2	301	5669678	713119	4905352	1507300
3km	70%	50000	2	343	5313506	641235	4630003	1428392
3km	70%	50000	2	259	4710028	635057	3989737	1173841
3km	70%	50000	2	256	5357994	697365	4609427	1278682
3km	70%	50000	2	365	6573502	814638	5691221	1513751
3km	70%	50000	2	224	5674456	738933	4885514	1345137
3km	70%	50000	2	292	5105644	697380	4354757	1310061
3km	70%	50000	2	241	4218772	570497	3608434	1046988
3km	70%	50000	2	296	4291310	571901	3669324	1072864
3km	70%	50000	2	243	4843349	607740	4181185	1135279
3km	70%	50000	2	255	5946211	777192	5093958	1513153
3km	70%	50000	2	242	4705884	659782	3984709	1221924
3km	70%	50000	2	251	5316095	714913	4538788	1320894
3km	70%	50000	2	257	5017106	753012	4214824	1396360
3km	70%	50000	2	261	7077587	826732	6170516	1676646
3km	70%	50000	2	288	4818775	667583	4086531	1196948
3km	70%	50000	2	298	4154736	539367	3563368	1036297
3km	70%	50000	2	218	4362429	535178	3759009	1053375
3km	70%	50000	2	206	3953089	525630	3399998	1043215
3km	70%	50000	2	206	4247305	568531	3622105	1034211
3km	70%	50000	2	326	4137923	557812	3541909	1158071
3km	70%	50000	2	213	4517170	643834	3827421	1257286
3km	70%	50000	2	272	4725137	659573	4001783	1184471
3km	70%	50000	2	309	5474628	712633	4698669	1510990
3km	70%	50000	2	421	5621626	674432	4878098	1441712
3km	70%	50000	2	341	7564172	926425	6553557	1800315
3km	70%	50000	2	337	5612245	688263	4868498	1520846
3km	70%	50000	2	246	3982859	587933	3353185	1112459
3km	70%	50000	2	373	6370722	757896	5566794	1535766
3km	70%	50000	2	324	5461317	684088	4717007	1400005
3km	70%	50000	2	323	5350049	604135	4695207	1416030
3km	70%	50000	2	246	5300650	683368	4552415	1230532
3km	70%	50000	2	302	5115367	688883	4376077	1297160
3km	70%	50000	2	248	5182822	763044	4343598	1589777
3km	70%	50000	2	265	5160887	734218	4390325	1314620
3km	70%	50000	2	272	5849811	712407	5075802	1467526
3km	70%	50000	2	239	4870171	661807	4156156	1174795
3km	70%	50000	2	194	4823832	631072	4137142	1371408
3km	70%	50000	2	243	5608939	676662	4865588	1318843
3km	70%	50000	2	265	5063852	716998	4282760	1493660
3km	70%	50000	2	193	4093408	588962	3476687	1087695
3km	70%	50000	2	328	5159992	696133	4383250	1244359
3km	70%	50000	2	298	5973923	787580	5082786	1642911
3km	70%	50000	2	249	4993195	627830	4301702	1241219
3km	70%	50000	2	248	3496580	493126	2953051	965854
3km	70%	50000	2	268	4904481	669836	4178105	1286850
3km	70%	50000	2	406	5049301	694756	4291576	1396788
3km	70%	50000	2	354	5210560	700193	4441208	1372131
3km	70%	50000	2	276	5468433	758630	4632429	1420651
3km	70%	50000	2	489	5947091	737378	5157171	1518891
3km	70%	50000	2	194	4145589	537404	3530644	1084868
3km	70%	50000	2	232	4111160	546899	3508400	1144389
3km	70%	50000	2	267	5544479	763268	4712756	1455546
3km	70%	50000	2	231	5460400	719739	4663060	1402441
3km	70%	50000	2	250	4981708	615579	4312653	1307588
3km	70%	50000	2	302	4223902	609749	3557529	1307966
3km	70%	50000	2	230	5655236	715798	4841934	1352676
3km	70%	50000	2	224	4910854	707492	4136786	1535046
3km	70%	50000	2	228	4876883	688314	4115668	1332675
3km	70%	50000	2	265	4926333	676472	4208860	1370116
3km	70%	50000	2	217	5714366	772182	4830321	1365109
3km	70%	50000	2	241	5002715	652077	4290655	1323609
3km	70%	50000	2	274	5797184	645340	5101890	1391068
3km	70%	50000	2	292	4867762	662266	4150807	1442761
3km	70%	50000	2	278	5785906	704232	5008675	1499856
3km	70%	50000	2	332	6051056	690993	5283775	1538641
3km	70%	50000	2	258	5012122	650035	4304633	1171781
3km	70%	50000	2	311	5151939	613611	4476685	1380942
3km	70%	50000	2	317	6311772	842728	5402003	1755493
3km	70%	50000	2	320	3835120	524951	3246094	1039594
3km	70%	50000	2	263	4690851	648655	3999753	1148466
3km	70%	50000	2	296	4983321	705168	4204926	1336360
3km	70%	50000	2	297	4745374	644761	4027108	1376386
3km	70%	50000	2	248	5565584	796447	4720094	1501880
3km	70%	50000	2	281	5955254	689445	5192289	1348047
3km	70%	50000	2	362	6077316	721995	5274537	1420861
3km	70%	50000	2	242	4717441	593528	4062273	1235281
3km	70%	50000	2	342	5006369	604457	4350583	1281924
3km	70%	50000	2	295	4968642	688021	4225695	1268381
3km	70%	50000	2	247	4644851	697632	3912044	1318097
3km	70%	50000	2	211	5216042	746098	4394759	1426971
3km	70%	50000	2	314	5684986	768278	4842215	1353046
3km	70%	50000	2	342	6190269	748667	5362638	1764010
3km	70%	50000	2	326	5761536	731730	4971736	1536054
3km	70%	50000	2	548	5733346	651785	5005593	1436866
3km	70%	50000	2	284	6403507	768194	5563317	1548927
3km	70%	50000	2	263	5396845	730077	4616823	1333594
3km	70%	50000	2	233	4422451	619385	3757898	1257482
3km	70%	50000	2	271	5098348	646298	4414815	1180942
3km	70%	50000	2	318	4701120	630706	4019210	1373850
3km	70%	50000	2	267	5723923	744433	4895178	1413720
3km	70%	50000	2	263	3965101	578475	3348105	1156369
3km	70%	50000	2	238	5933644	746521	5140094	1357257
3km	70%	50000	2	309	4761396	668965	4026796	1257705
3km	70%	50000	2	253	4643160	606171	4004430	1155404
3km	70%	50000	2	259	6232796	726264	5445189	1524859
3km	70%	50000	2	315	5812848	671424	5099645	1418035
3km	70%	50000	2	317	5622994	728483	4837453	1347815
3km	70%	50000	2	215	4527779	628307	3797486	1235290
3km	70%	50000	2	332	5150147	665645	4446439	1325591
3km	70%	50000	2	193	5068386	672434	4339332	1270769
3km	70%	50000	2	248	4169924	597323	3520753	1120211
3km	70%	50000	2	310	4677190	639652	3950472	1310803
3km	70%	50000	2	258	5255082	728652	4458543	1332639
3km	70%	50000	2	296	5648539	830268	4747367	1472246
3km	70%	50000	2	334	6215114	796403	5356826	1603504
3km	70%	50000	2	285	4812890	554380	4214355	1219136
3km	70%	50000	2	253	6373173	781892	5527392	1624069
3km	70%	50000	2	343	6182418	799043	5335347	1460057
3km	70%	50000	2	383	3442514	465268	2953411	899579
3km	70%	50000	2	315	6189783	802976	5325433	1533837
3km	70%	50000	2	304	4993358	699674	4257795	1278044
3km	70%	50000	2	252	5366778	740500	4569848	1526345
3km	70%	50000	2	278	4868484	625271	4202674	1157321
3km	70%	50000	2	223	4971756	674729	4250609	1213711
3km	70%	50000	2	214	5014456	698902	4245814	1508427
3km	70%	50000	2	251	4249773	589121	3618660	1100823
3km	70%	50000	2	286	5221844	674813	4493570	1431076
3km	70%	50000	2	305	5690672	749908	4886283	1519071
3km	70%	50000	2	311	5456977	623470	4750501	1378427
3km	70%	50000	2	359	6076062	760100	5266606	1605113
3km	70%	50000	2	256	6204179	745568	5400712	1619040
3km	70%	50000	2	306	6068488	820956	5172539	1626195
3km	70%	50000	2	229	4387425	602987	3709273	1107342
3km	70%	50000	2	251	5206160	680484	4482459	1327717
3km	70%	50000	2	203	4165725	551326	3558417	1161996
3km	70%	50000	2	224	4706049	669723	3984039	1248252
3km	70%	50000	2	269	5149342	650987	4435059	1372306
3km	70%	50000	2	300	5081494	692692	4302123	1241446
3km	70%	50000	2	379	7797712	946709	6762186	2082219
3km	70%	50000	2	307	5314506	668559	4584007	1341088
3km	70%	50000	2	247	5351436	675689	4622340	1484262
3km	70%	50000	2	261	5514071	712982	4746053	1328002
3km	70%	50000	2	286	5187912	618791	4511203	1439009
3km	70%	50000	2	303	6854890	784959	5984799	1549211
3km	70%	50000	2	517	5961220	693869	5192415	1643621
3km	70%	50000	2	256	5845980	690361	5099368	1286464
3km	70%	50000	2	267	5030162	607780	4372742	1445323
3km	70%	50000	2	261	5533759	785397	4696562	1430237
3km	70%	50000	2	217	4761538	670573	4013146	1257257
3km	70%	50000	2	334	4874012	662691	4143444	1334893
3km	70%	50000	2	290	5592240	698867	4810582	1489818
3km	70%	50000	2	299	5948020	684823	5220455	1394475
3km	70%	50000	2	329	4724463	600241	4077325	1293758
3km	70%	50000	2	191	4636630	626514	3943435	1172537
3km	70%	50000	2	310	4950162	690076	4180031	1430920
3km	70%	50000	2	315	6470299	745162	5664540	1728510
3km	70%	50000	2	329	6275232	723025	5486129	1623480
3km	70%	50000	2	272	5176235	669345	4434771	1206540
3km	70%	50000	2	279	5290215	741030	4469445	1375612
3km	70%	50000	2	367	4803215	663795	4108261	1188998
3km	70%	50000	2	269	5376917	652843	4660902	1328508
3km	70%	50000	2	206	5048088	728072	4270329	1358015
3km	70%	50000	2	318	4372613	632082	3677359	1233824
3km	70%	50000	2	233	5992448	718530	5191730	1486952
3km	70%	50000	2	209	5015106	642553	4328827	1194790
3km	70%	50000	2	244	6100096	761609	5287896	1700383
3km	70%	50000	2	394	5292314	675905	4557038	1441606
3km	70%	50000	2	283	4945772	670278	4209637	1358332
3km	70%	50000	2	272	5890166	688537	5159972	1505903
3km	70%	50000	2	231	5725705	738239	4948402	1437047
3km	70%	50000	2	461	5616174	768091	4799115	1464441
3km	70%	50000	2	309	5216674	737811	4401228	1413262
3km	70%	50000	2	264	6096718	723438	5283699	1507689
3km	70%	50000	2	267	4862854	667895	4102377	1378725
3km	70%	50000	2	245	4671038	621343	4018181	1102704
3km	70%	50000	2	244	4543027	639224	3868237	1178088
3km	70%	50000	2	264	4637311	632174	3959987	1166959
3km	70%	50000	2	454	6968962	853065	6045342	1790228
3km	70%	50000	2	291	4776375	594879	4130098	1081065
3km	70%	50000	2	346	6700252	765763	5838980	1666672
3km	70%	50000	2	235	4448695	612211	3786507	1021718
3km	70%	50000	2	273	5746776	812528	4828684	1631234
3km	70%	50000	2	326	5509722	648627	4815150	1367972
3km	70%	50000	2	399	4713151	666346	4003987	1204243
3km	70%	50000	2	368	5728993	683589	4996271	1518194
3km	70%	50000	2	264	4717006	637212	4023639	1172760
3km	70%	50000	2	293	4739885	646909	4062487	1207373
3km	70%	50000	2	266	5758069	775995	4924101	1530544
3km	70%	50000	2	254	6150417	721039	5374500	1419875
3km	70%	50000	2	279	4612064	645111	3928636	1253388
3km	70%	50000	2	240	4336486	596840	3700146	1094500
3km	70%	50000	2	289	4347329	603565	3687206	1291991
3km	70%	50000	2	227	5422967	779813	4568669	1386041
3km	70%	50000	2	339	5774205	736649	4973709	1491963
3km	70%	50000	2	200	4440056	608744	3790308	1068531
3km	70%	50000	2	255	4212330	585773	3570781	1016298
3km	70%	50000	2	360	6041658	687302	5269030	1575235
3km	70%	50000	2	373	6155930	669149	5431044	1465223
3km	70%	50000	2	213	5033710	598945	4390782	1216634
3km	70%	50000	2	222	4970826	681472	4251509	1332639
3km	70%	50000	2	306	5890215	674319	5149266	1497333
3km	70%	50000	2	266	4606571	569699	3976554	1196046
3km	70%	50000	2	255	4721148	680965	3963820	1481194
3km	70%	50000	2	229	4221122	582374	3589565	1186483
3km	70%	50000	2	261	5057421	653335	4315256	1530183
3km	70%	50000	2	194	5037741	681111	4307553	1288585
3km	70%	50000	2	189	3754796	513884	3218049	1007010
3km	70%	50000	2	242	4065952	592786	3434291	1119645
3km	70%	50000	2	253	5161798	671076	4447512	1172508
3km	70%	50000	2	228	5312862	657783	4596198	1265522
3km	70%	50000	2	244	5224989	697147	4462188	1381589
3km	70%	50000	2	226	4942202	721248	4178672	1249896
3km	70%	50000	2	252	4862360	615356	4209662	1083577
3km	70%	50000	2	396	4626631	633879	3910079	1281481
3km	70%	50000	2	284	4405097	588557	3783018	1117521
3km	70%	50000	2	381	5067243	704285	4313922	1292518
3km	70%	50000	2	248	4665909	624435	3995010	1128463
3km	70%	50000	2	253	5138002	631588	4457416	1346756
3km	70%	50000	2	269	5631082	686970	4883021	1481375
3km	70%	50000	2	260	5054918	660503	4363886	1239485
3km	70%	50000	2	303	4002951	556109	3406347	1071339
3km	70%	50000	2	332	6069199	766842	5251911	1566610
3km	70%	50000	2	313	5367939	738632	4581763	1482802
3km	70%	50000	2	285	4930935	690833	4171644	1255436
3km	70%	50000	2	404	6442192	778473	5610818	1611245
3km	70%	50000	2	336	4545455	632444	3830488	1170349
3km	70%	50000	2	240	4680564	659260	3956156	1270581
3km	70%	50000	2	208	4679346	660100	3965857	1139522
3km	70%	50000	2	280	4915130	669319	4199619	1415318
3km	70%	50000	2	199	4031173	546395	3422570	1055405
3km	70%	50000	2	260	5596525	668671	4892818	1371304
3km	70%	50000	2	409	4521092	577175	3906198	1174975
3km	70%	50000	2	269	5813181	752106	5014733	1506935
3km	70%	50000	2	251	5312749	685705	4553003	1386873
3km	70%	50000	2	234	4839358	646466	4133777	1169206
3km	70%	50000	2	323	5267439	711724	4491414	1391157
3km	70%	50000	2	403	6065438	757400	5239516	1607581
3km	70%	50000	2	272	5833171	765531	5010253	1536519
3km	70%	50000	2	257	5130343	644931	4427658	1291688
3km	70%	50000	2	337	7053219	844645	6130699	1925988
3km	70%	50000	2	332	6747501	764647	5913762	1732997
3km	70%	50000	2	268	3873521	535863	3299791	1094711
3km	70%	50000	2	307	5420490	665010	4711815	1384859
3km	70%	50000	2	234	5229633	654099	4512288	1363462
3km	70%	50000	2	200	4884261	681888	4125187	1161744
3km	70%	50000	2	326	5728004	692983	4983567	1379700
3km	70%	50000	2	212	4234208	588900	3598995	1159300
3km	70%	50000	2	316	4686796	611012	4021560	1216808
3km	70%	50000	2	225	5385454	696040	4627483	1334748
3km	70%	50000	2	301	6051149	731184	5251534	1560815
3km	70%	50000	2	289	5028169	692037	4294732	1366466
3km	70%	50000	2	368	5178994	727456	4398973	1279070
3km	70%	50000	2	242	4337666	567520	3720805	1129708
3km	70%	50000	2	239	5332480	658748	4616584	1315467
3km	70%	50000	2	237	6960066	831304	6035566	1693895
3km	70%	50000	2	301	4288526	613607	3618605	1212915
3km	70%	50000	2	325	6711801	766727	5887701	1662754
3km	70%	50000	2	448	4659209	630140	3964254	1348990
3km	70%	50000	2	247	4334202	591012	3687270	1128928
3km	70%	50000	2	446	5268575	593245	4613774	1437165
3km	70%	50000	2	243	4244588	609814	3598071	1083197
3km	70%	50000	2	329	4371178	559702	3769775	1114525
3km	70%	50000	2	265	5020579	664262	4310697	1296606
3km	70%	50000	2	280	4267299	583824	3636019	1100856
3km	70%	50000	2	269	5510135	779521	4677382	1443420
3km	70%	50000	2	264	4951491	613598	4292739	1202180
3km	70%	50000	2	279	5827886	678056	5108486	1600750
3km	70%	50000	2	336	4877533	693268	4146593	1451186
3km	70%	50000	2	190	4812024	670245	4079605	1258370
3km	70%	50000	2	221	5394323	714208	4608312	1407484
3km	70%	50000	2	208	4746168	639274	4062180	1372494
3km	70%	50000	2	341	6026224	688334	5290850	1466600
3km	70%	50000	2	216	5255978	713632	4501250	1259429
3km	70%	50000	2	259	4637962	610117	3956232	1189103
3km	70%	50000	2	333	5575287	711513	4831763	1354302
3km	70%	50000	2	317	5135119	686721	4409061	1316933
3km	70%	50000	2	437	6342656	769739	5502528	1518692
3km	70%	50000	2	242	5367111	714200	4596292	1431491
3km	70%	50000	2	291	5040536	656970	4332992	1247180
3km	70%	50000	2	218	4582484	653774	3861060	1181686
3km	70%	50000	2	257	4174948	586490	3542413	1176333
3km	70%	50000	2	275	4340200	534081	3760448	1094846
3km	70%	50000	2	252	5350454	764843	4534448	1495427
3km	70%	50000	2	323	5806751	767614	4959189	1526591
3km	70%	50000	2	199	4014898	570049	3396452	962483
3km	70%	50000	2	264	4784489	616746	4111053	1311978
3km	70%	50000	2	344	6044126	687255	5287373	1503371
3km	70%	50000	2	322	5058153	737851	4269791	1518303
3km	70%	50000	2	253	5254382	647067	4550494	1254798
3km	70%	50000	2	269	5945199	734742	5159571	1350834
3km	70%	50000	2	241	4337657	641190	3662531	1195654
3km	70%	50000	2	254	5355417	715708	4580595	1407910
3km	70%	50000	2	212	4595626	642995	3897783	1227730
3km	70%	50000	2	335	5588567	699235	4838660	1578571
3km	70%	50000	2	306	5432909	646792	4717820	1508404
3km	70%	50000	2	238	4550361	600268	3909921	1228313
3km	70%	50000	2	363	5289642	609806	4616025	1307503
3km	70%	50000	2	260	5146282	658902	4436550	1289014
3km	70%	50000	2	351	5775568	690427	5045707	1388621
3km	70%	50000	2	325	6541634	772001	5706487	1576454
3km	70%	50000	2	322	4778922	676233	4071559	1182470
3km	70%	50000	2	390	6167501	703505	5398315	1584238
3km	70%	50000	2	281	5542977	728392	4752222	1277080
3km	70%	50000	2	308	5136768	709066	4356414	1349466
3km	70%	50000	2	266	5247805	588846	4610393	1386277
3km	70%	50000	2	289	6532707	822016	5667662	1686984
3km	70%	50000	2	430	5919542	705307	5137213	1523885
3km	70%	50000	2	306	4418067	634328	3739662	1226494
3km	70%	50000	2	231	4815013	649647	4110473	1180982
3km	70%	50000	2	348	4664470	651467	3974029	1298010
3km	70%	50000	2	341	4727081	610128	4048007	1214303
3km	70%	50000	2	292	5127535	733873	4323709	1377897
3km	70%	50000	2	401	6751739	859984	5845396	1554363
3km	70%	50000	2	344	5723666	720111	4934893	1454961
3km	70%	50000	2	295	6102399	727369	5303164	1662098
3km	70%	50000	2	263	5693288	699264	4928075	1522132
3km	70%	50000	2	234	5007042	626086	4329860	1268238
3km	70%	50000	2	184	4495117	599107	3822669	1025589
3km	70%	50000	2	250	4880694	623109	4210265	1332506
3km	70%	50000	2	250	4520624	595261	3883520	1155643
3km	70%	50000	2	189	4889419	656348	4152601	1218401
3km	70%	50000	2	368	7067500	870872	6094554	1676732
3km	70%	50000	2	234	5631187	659619	4908004	1468023
3km	70%	50000	2	313	6429768	748825	5593601	1529177
3km	70%	50000	2	240	4520967	620344	3817417	1073201
3km	70%	50000	2	293	5676921	740309	4877708	1555245
3km	70%	50000	2	395	5278677	622216	4594286	1345374
3km	70%	50000	2	293	4409659	595141	3734286	1159487
3km	70%	50000	2	208	5407980	695738	4664747	1347811
3km	70%	50000	2	350	5692552	685058	4958574	1370303
3km	70%	50000	2	303	5924509	832706	5011600	1442833
3km	70%	50000	2	205	4567983	593581	3917902	1074538
3km	70%	50000	2	321	6445951	853578	5524586	1706632
3km	70%	50000	2	281	6128729	757847	5274252	1461055
3km	70%	50000	2	320	5973719	772723	5141317	1665145
3km	70%	50000	2	282	4421320	586206	3797998	1120075
3km	70%	50000	2	318	5636554	820102	4767652	1533546
3km	70%	50000	2	295	3919665	504363	3353518	1032942
3km	70%	50000	2	335	6516737	796255	5650280	1546872
3km	70%	50000	2	245	4703372	662120	4001729	1334018
3km	70%	50000	2	405	5756697	697281	4980938	1540341
3km	70%	50000	2	240	5644753	775376	4792012	1469533
3km	70%	50000	2	227	6105986	773467	5287121	1549665
3km	70%	50000	2	314	5138082	658289	4389952	1377913
3km	70%	50000	2	290	5970675	705044	5177758	1410576
3km	70%	50000	2	318	4722163	676126	3995025	1260808
3km	70%	50000	2	247	4508472	597035	3854655	1082013
3km	70%	50000	2	248	5763816	698278	5010507	1336148
3km	70%	50000	2	256	4189810	575126	3558568	1146791
3km	70%	50000	2	237	5755235	680534	5014951	1477595
3km	70%	50000	2	240	4633656	653101	3918978	1230122
3km	70%	50000	2	292	5447854	734901	4639177	1382961
3km	70%	50000	2	248	5415673	696294	4658039	1385469
3km	70%	50000	2	260	5197561	603398	4533974	1451839
3km	70%	50000	2	313	4857325	643880	4140335	1201591
3km	70%	50000	2	270	4226174	597150	3586849	1235622
3km	70%	50000	2	237	4751147	628005	4052720	1266022
3km	70%	50000	2	276	5754314	635874	5067433	1456892
3km	70%	50000	2	590	5966083	726491	5185325	1583114
3km	70%	50000	2	364	4440574	601584	3761686	1408467
3km	70%	50000	2	241	5964674	668742	5240583	1282102
3km	70%	50000	2	343	5150010	573254	4538121	1223981
3km	70%	50000	2	335	4527597	627680	3844577	1249930
3km	70%	50000	2	228	5358795	714644	4586540	1628272
3km	70%	50000	2	226	4085389	556802	3482624	1097439
3km	70%	50000	2	244	5071603	720238	4302541	1303533
3km	70%	50000	2	271	5575378	688554	4829739	1420427
3km	70%	50000	2	364	5539116	650211	4830487	1433705
3km	70%	50000	2	215	4598598	615655	3924913	1183951
3km	70%	50000	2	245	4368671	600062	3724935	1141541
3km	70%	50000	2	211	5244255	685249	4495688	1438688
3km	70%	50000	2	224	6062137	783074	5232158	1491322
3km	70%	50000	2	212	4608399	618229	3926291	1202708
3km	70%	50000	2	252	4690439	679301	3939745	1285973
3km	70%	50000	2	300	5235204	594963	4595145	1418679
3km	70%	50000	2	255	4873803	706845	4122329	1431518
3km	70%	50000	2	224	5252884	704402	4491786	1265000
3km	70%	50000	2	316	5655307	744111	4852403	1420663
3km	70%	50000	2	236	4732007	618855	4052288	1108698
3km	70%	50000	2	282	4568084	641842	3875901	1295265
3km	70%	50000	2	232	5296545	693504	4517249	1352326
3km	70%	50000	2	279	5629861	720361	4855459	1353000
3km	70%	50000	2	326	6426318	741874	5619983	1540615
3km	70%	50000	2	357	6040977	706683	5279410	1492906
3km	70%	50000	2	244	5753994	782959	4900621	1472745
3km	70%	50000	2	334	4974563	670756	4246033	1204798
3km	70%	50000	2	332	6220025	784878	5375402	1481097
3km	70%	50000	2	296	4896595	667416	4185666	1157719
3km	70%	50000	2	302	6795714	828754	5901767	1552107
3km	70%	50000	2	234	4808555	649786	4093671	1218523
3km	70%	50000	2	246	4685432	609288	4027993	1072477
3km	70%	50000	2	257	4941212	670538	4210206	1301867
3km	70%	50000	2	183	4905469	701032	4137832	1418366
3km	70%	50000	2	405	5984092	772785	5149044	1720260
3km	70%	50000	2	261	5747651	720265	4959974	1491220
3km	70%	50000	2	209	4270715	590686	3635855	1089043
3km	70%	50000	2	291	4504713	681439	3775519	1193266
3km	70%	50000	2	278	5388548	733499	4601059	1449236
3km	70%	50000	2	187	4152443	582573	3521533	996674
3km	70%	50000	2	241	5548601	761085	4715297	1337341
3km	70%	50000	2	285	5023287	688872	4249955	1317076
3km	70%	50000	2	265	5164182	677667	4441631	1282607
3km	70%	50000	2	398	5208792	720420	4417801	1476874
3km	70%	50000	2	290	4093602	573766	3473619	1138315
3km	70%	50000	2	282	6482895	815150	5594710	1874414
3km	70%	50000	2	352	6131180	789438	5268378	1542683
3km	70%	50000	2	240	5779470	814574	4894046	1595115
3km	70%	50000	2	251	4645605	592680	4018159	1118277
3km	70%	50000	2	375	6956239	822290	6070627	1739088
3km	70%	50000	2	206	4084688	616952	3417036	1056569
3km	70%	50000	2	305	5865038	718303	5077762	1469595
3km	70%	50000	2	218	5949462	769880	5115489	1500902
3km	70%	50000	2	352	5228169	730433	4425329	1481613
3km	70%	50000	2	236	4455346	594988	3797395	1184029
3km	70%	50000	2	275	5987773	715961	5198861	1440926
3km	70%	50000	2	250	4095385	549358	3505219	1092265
3km	70%	50000	2	240	5069532	713327	4312219	1312968
3km	70%	50000	2	291	4362918	623442	3690824	1193034
3km	70%	50000	2	338	6285069	751958	5457157	1614226
3km	70%	50000	2	313	6715207	773867	5894943	1550333
3km	70%	50000	2	345	5735160	726229	4938271	1356333
3km	70%	50000	2	282	5121530	727739	4347885	1209913
3km	70%	50000	2	281	6106227	826945	5193282	1662273
3km	70%	50000	2	245	4066132	534626	3491020	1116004
3km	70%	50000	2	261	3912404	574941	3289914	1133155
3km	70%	50000	2	304	6043306	718614	5244955	1637199
3km	70%	50000	2	209	4045953	610930	3396387	1100027
3km	70%	50000	2	246	4664319	668984	3926279	1293258
3km	70%	50000	2	222	5345232	716780	4580518	1263769
3km	70%	50000	2	256	5022259	663636	4302345	1251094
3km	70%	50000	2	272	5470921	690943	4732894	1423140
3km	70%	50000	2	419	5788767	690302	5046790	1660593
3km	70%	50000	2	212	5698377	750641	4895012	1418146
3km	70%	50000	2	263	4430496	615949	3772897	1087858
3km	70%	50000	2	350	6828139	804699	5965636	1618846
3km	70%	50000	2	263	5164958	687374	4414553	1301972
3km	70%	50000	2	305	5223662	707371	4457181	1242175
3km	70%	50000	2	330	5398853	763375	4568380	1418420
3km	70%	50000	2	262	4587271	675526	3866724	1269320
3km	70%	50000	2	228	5802715	701256	5017505	1572119
3km	70%	50000	2	290	4643173	616898	3990441	1189674
3km	70%	50000	2	201	4652291	615549	3993841	1179350
3km	70%	50000	2	293	6251338	787586	5385404	1554212
3km	70%	50000	2	295	5710850	677864	4965923	1320283
3km	70%	50000	2	221	5653455	727652	4872845	1438202
3km	70%	50000	2	330	5844122	719132	5072444	1440615
3km	70%	50000	2	355	5528882	626995	4842676	1320001
3km	70%	50000	2	348	4456453	634534	3770778	1162005
3km	70%	50000	2	283	4991857	649835	4279366	1321862
3km	70%	50000	2	292	4667369	620147	3972590	1141444
3km	70%	50000	2	281	4862591	604043	4177936	1178483
3km	70%	50000	2	249	5800479	742564	5001150	1545198
3km	70%	50000	2	224	4882330	661794	4178693	1303843
3km	70%	50000	2	239	4128023	579209	3485830	1147892
3km	70%	50000	2	246	4672781	638057	3983503	1186304
3km	70%	50000	2	273	5710381	704170	4946986	1633429
3km	70%	50000	2	195	4461472	598277	3810170	1128541
3km	70%	50000	2	250	3978420	583155	3355478	1135367
3km	70%	50000	2	259	3125010	433621	2668302	928524
3km	70%	50000	2	307	5413135	697340	4648158	1267694
3km	70%	50000	2	227	4331295	562755	3690810	1173131
3km	70%	50000	2	275	4728757	619986	4069288	1260684
3km	70%	50000	2	308	4475965	631255	3795357	1180942
3km	70%	50000	2	347	6171609	715105	5402445	1559550
3km	70%	50000	2	257	3883024	548451	3302238	1028841
3km	70%	50000	2	244	4743981	663740	4031755	1300860
3km	70%	50000	2	199	4860643	620863	4175271	1276927
3km	70%	50000	2	271	5690156	665086	4980857	1500172
3km	70%	50000	2	219	4739504	622443	4065866	1183052
3km	70%	50000	2	243	4347200	605824	3692786	1129673
3km	70%	50000	2	299	7145700	846941	6230347	1749693
3km	70%	50000	2	385	6183265	720647	5411130	1621251
3km	70%	50000	2	348	6803171	785401	5968368	1535087
3km	70%	50000	2	193	5550967	638555	4876280	1354519
3km	70%	50000	2	528	6350010	763708	5522460	1709812
3km	70%	50000	2	346	4933740	671136	4206174	1195536
3km	70%	50000	2	261	5235302	620982	4569287	1192998
3km	70%	50000	2	231	5204649	714146	4434031	1225600
3km	70%	50000	2	289	4533151	628865	3830696	1363596
3km	70%	50000	2	289	7506703	920647	6511623	1808518
3km	70%	50000	2	273	4591081	586385	3903278	1129156
3km	70%	50000	2	282	4783407	692877	4035792	1365829
3km	70%	50000	2	196	5357450	696316	4588850	1364797
3km	70%	50000	2	286	6068136	703629	5310301	1531568
3km	70%	50000	2	276	5856725	792209	5010305	1720008
3km	70%	50000	2	215	4646277	652617	3942106	1280176
3km	70%	50000	2	293	5157316	735446	4345221	1451385
3km	70%	50000	2	265	6366378	760577	5551047	1666323
3km	70%	50000	2	225	5327193	730858	4553329	1280793
3km	70%	50000	2	247	5004483	721250	4226236	1273689
3km	70%	50000	2	249	4634765	657866	3923272	1466701
3km	70%	50000	2	193	4279083	585602	3654287	1056536
3km	70%	50000	2	275	4274899	577554	3648661	1095812
3km	70%	50000	2	227	4850221	658731	4119455	1269632
3km	70%	50000	2	356	6031289	716588	5249733	1425928
3km	70%	50000	2	275	4823088	683193	4086502	1322318
3km	70%	50000	2	292	5767033	708466	5005908	1586435
3km	70%	50000	2	225	4473734	606521	3804384	1194833
3km	70%	50000	2	312	5225442	753370	4416444	1470948
3km	70%	50000	2	331	5031319	681766	4298366	1284747
3km	70%	50000	2	316	4969305	654135	4267613	1159810
3km	70%	50000	2	331	4402534	594004	3759839	1072292
3km	70%	50000	2	227	4546230	629782	3869030	1199459
3km	70%	50000	2	451	6755952	878469	5777610	1923133
3km	70%	50000	2	391	5449191	664303	4738436	1514546
3km	70%	50000	2	296	5254889	714436	4430255	1319607
3km	70%	50000	2	217	4663380	589249	4028985	1159693
3km	70%	50000	2	276	4973766	721646	4202536	1322442
3km	70%	50000	2	295	6820867	803422	5959598	1639848
3km	70%	50000	2	356	4962113	746537	4155701	1377926
3km	70%	50000	2	255	4820105	669320	4092368	1167846
3km	70%	50000	2	274	5980737	716748	5192026	1428158
3km	70%	50000	2	323	4941865	633876	4254120	1398866
3km	70%	50000	2	365	6838226	817604	5953070	1800075
3km	70%	50000	2	244	5590765	766068	4774658	1342358
3km	70%	50000	2	412	5909580	714086	5132696	1593860
3km	70%	50000	2	322	4420687	548198	3828326	1169345
3km	70%	50000	2	300	4905507	674072	4178293	1281575
3km	70%	50000	2	317	5284653	660812	4578627	1251217
3km	70%	50000	2	195	4275679	590880	3623879	1243393
3km	70%	50000	2	267	4404348	622846	3720623	1397637
3km	70%	50000	2	228	4524518	591726	3895059	1109773
3km	70%	50000	2	429	5482798	753019	4667744	1328582
3km	70%	50000	2	258	4598284	638141	3889986	1304105
3km	70%	50000	2	232	6641471	811390	5749775	1767035
3km	70%	50000	2	300	5886639	774820	5068481	1490509
3km	70%	50000	2	276	4152320	580862	3536292	1087481
3km	70%	50000	2	232	5517494	683688	4772979	1339174
3km	70%	50000	2	311	6398897	744320	5581193	1537135
3km	70%	50000	2	216	5778507	687643	5034958	1438516
3km	70%	50000	2	319	4788955	683839	4049316	1459642
3km	70%	50000	2	260	4891808	622795	4216211	1397360
3km	70%	50000	2	279	7667642	984022	6590952	1926581
3km	70%	50000	2	225	4958800	618026	4281720	1168268
3km	70%	50000	2	305	5696030	750768	4902192	1491457
3km	70%	50000	2	205	5175276	683897	4438527	1268713
3km	70%	50000	2	239	3926311	542162	3349860	1007830
3km	70%	50000	2	259	5400170	739017	4593655	1335408
3km	70%	50000	2	328	3747599	537892	3166749	1159924
3km	70%	50000	2	298	5081493	647657	4377262	1386125
3km	70%	50000	2	402	6825614	822188	5927874	1663376
3km	70%	50000	2	295	5270861	716292	4521086	1402603
3km	70%	50000	2	198	4913881	679901	4153333	1303882
3km	70%	50000	2	225	4443335	598674	3787473	1112565
3km	70%	50000	2	339	6634794	753451	5824380	1721361
3km	70%	50000	2	318	5906844	763504	5061299	1410273
3km	70%	50000	2	231	4774911	676266	4038932	1308545
3km	70%	50000	2	275	5672029	711130	4895030	1447217
3km	70%	50000	2	276	5943536	716844	5182925	1329124
3km	70%	50000	2	251	5964090	684485	5209783	1395530
3km	70%	50000	2	293	5443736	773986	4592076	1509319
3km	70%	50000	2	314	6395535	794991	5531309	1617106
3km	70%	50000	2	257	5767119	679607	5016404	1445010
3km	70%	50000	2	285	4455518	652200	3711590	1421114
3km	70%	50000	2	246	4612570	671773	3884986	1215554
3km	70%	50000	2	251	5799188	647684	5102031	1349181
3km	70%	50000	2	292	6443878	750016	5638260	1596836
3km	70%	50000	2	290	4583120	604103	3933721	1094770
3km	70%	50000	2	196	4630432	611308	3963763	1212394
3km	70%	50000	2	305	4922176	673522	4196507	1257371
3km	70%	50000	2	198	4668965	621186	4005664	1095049
3km	70%	50000	2	260	5410741	673776	4650475	1318218
3km	70%	50000	2	189	4945821	659533	4236356	1110364
3km	70%	50000	2	276	6677156	813796	5797328	1743446
3km	70%	50000	2	269	6788610	807903	5915700	1541597
3km	70%	50000	2	195	4008083	571724	3401372	1090636
3km	70%	50000	2	281	5128933	694967	4365735	1445398
3km	70%	50000	2	265	4937432	665291	4209447	1194670
3km	70%	50000	2	195	3967736	599394	3322664	1152081
3km	70%	50000	2	297	4611247	602801	3944972	1229191
3km	70%	50000	2	257	4211301	588366	3582155	1072457
3km	70%	50000	2	249	4422005	599419	3777302	1097614
3km	70%	50000	2	295	6312221	773101	5481712	1690875
3km	70%	50000	2	243	4906474	660838	4202912	1296176
3km	70%	50000	2	260	4876939	676926	4159883	1196430
3km	70%	50000	2	232	4261332	593725	3622443	1177410
3km	70%	50000	2	306	4323438	595731	3684835	1118756
3km	70%	50000	2	387	5828251	709343	5069428	1645627
3km	70%	50000	2	323	4637674	625304	3979849	1096556
3km	70%	50000	2	264	5488755	763617	4670435	1337887
3km	70%	50000	2	246	5208825	676780	4503818	1248132
3km	70%	50000	2	278	4668577	611247	4001657	1158907
3km	70%	50000	2	275	4675613	618014	4009287	1149827
3km	70%	50000	2	281	4096470	547813	3505101	1068746
3km	70%	50000	2	254	4169655	576183	3564075	1058257
3km	70%	50000	2	261	4943763	610707	4270661	1317494
3km	70%	50000	2	236	6176217	802285	5328869	1503179
3km	70%	50000	2	340	4682630	629489	3998789	1220143
3km	70%	50000	2	237	4498583	624134	3829999	1155732
3km	70%	50000	2	284	5636835	754378	4802276	1528510
3km	70%	50000	2	236	3644596	490416	3085490	1027762
3km	70%	50000	2	369	5994263	754844	5196918	1666523
3km	70%	50000	2	248	4685627	652238	3983662	1204223
3km	70%	50000	2	227	4629625	659406	3916799	1196473
3km	70%	50000	2	203	4826987	689014	4101069	1104405
3km	70%	50000	2	450	6858783	865490	5940711	1864600
3km	70%	50000	2	296	5032591	681474	4298425	1226967
3km	70%	50000	2	240	4522155	597728	3883209	1052270
3km	70%	50000	2	280	5196554	713221	4439325	1205423
3km	70%	50000	2	217	5322297	702638	4579106	1192896
3km	70%	50000	2	200	4560925	559105	3913944	1182273
3km	70%	50000	2	352	5323740	677007	4589406	1380307
3km	70%	50000	2	312	5091187	697712	4331543	1393792
3km	70%	50000	2	255	4852860	651305	4150050	1220251
3km	70%	50000	2	210	6056300	790057	5215427	1527048
3km	70%	50000	2	303	4828818	667177	4089717	1265992
3km	70%	50000	2	284	6095381	771568	5248631	1568539
3km	70%	50000	2	323	4355835	579600	3721516	1063546
3km	70%	50000	2	267	4596352	613056	3931953	1269731
3km	70%	50000	2	235	5169035	681874	4441161	1370857
3km	70%	50000	2	176	4092091	532325	3515056	972046
3km	70%	50000	2	256	4796023	644852	4072587	1104680
3km	70%	50000	2	204	4421695	616041	3769800	1156975
3km	70%	50000	2	291	4691901	660219	3983198	1277234
3km	70%	50000	2	255	6392028	796716	5521484	1650628
3km	70%	50000	2	298	6280376	714791	5518783	1474637
3km	70%	50000	2	262	5580087	782721	4721161	1456592
3km	70%	50000	2	271	4670134	620669	4001331	1184096
3km	70%	50000	2	333	5212750	660283	4486279	1285735
3km	70%	50000	2	387	6106325	704856	5346015	1632369
3km	70%	50000	2	238	3891394	527409	3310011	1016307
3km	70%	50000	2	286	4759796	629372	4081595	1207663
3km	70%	50000	2	264	4501714	608819	3841447	1207728
3km	70%	50000	2	228	4424476	608819	3761740	1292904
3km	70%	50000	2	291	4430381	680018	3700869	1306182
3km	70%	50000	2	303	6365878	832630	5476368	1590808
3km	70%	50000	2	242	5259602	716333	4490173	1396526
3km	70%	50000	2	250	5491121	698096	4699012	1591271
3km	70%	50000	2	273	6049166	682160	5316310	1429768
3km	70%	50000	2	342	5692896	722169	4905561	1452433
3km	70%	50000	2	386	6671416	760124	5828335	1755821
3km	70%	50000	2	235	4330887	588138	3697784	1136566
3km	70%	50000	2	275	4715971	630319	4037525	1137848
3km	70%	50000	2	333	5357856	756682	4553142	1486509
3km	70%	50000	2	304	5089153	595964	4433865	1401984
3km	70%	50000	2	326	5562962	731357	4748702	1406509
3km	70%	50000	2	296	4995943	688406	4270621	1442408
3km	70%	50000	2	217	4393825	565363	3787338	1004669
3km	70%	50000	2	295	5142746	713727	4353397	1394240
3km	70%	50000	2	271	4667912	627795	3942895	1219324
3km	70%	50000	2	247	4539726	607317	3885478	1089820
3km	70%	50000	2	332	3974517	558913	3386559	954437
3km	70%	50000	2	323	6749263	791219	5883123	1721950
3km	70%	50000	2	243	5560461	621072	4902175	1352313
3km	70%	50000	2	209	3893538	519028	3324116	1124713
3km	70%	50000	2	210	5258084	677159	4504548	1200739
3km	70%	50000	2	187	4448687	609743	3800731	1088990
3km	70%	50000	2	271	5587777	662985	4887456	1317316
3km	70%	50000	2	258	6333967	748957	5523011	1497793
3km	70%	50000	2	323	4160425	592313	3524192	1152179
3km	70%	50000	2	247	4727522	585084	4107397	1187983
3km	70%	50000	2	203	5128275	615991	4455759	1271342
3km	70%	50000	2	218	5032434	685090	4301571	1224323
3km	70%	50000	2	242	4191712	590639	3542954	1109928
3km	70%	50000	2	395	6000939	661658	5295363	1432416
3km	70%	50000	2	301	6478487	823718	5604961	1747356
3km	70%	50000	2	219	4191655	571307	3573198	1155459
3km	70%	50000	2	226	4239737	576869	3631984	1072300
3km	70%	50000	2	301	4615969	637123	3922422	1062277
3km	70%	50000	2	287	5054403	696777	4290567	1325013
3km	70%	50000	2	249	4151371	592937	3517328	1056757
3km	70%	50000	2	268	5026923	702898	4277785	1325347
3km	70%	50000	2	333	5365816	645988	4632265	1355103
3km	70%	50000	2	231	4540375	620762	3876687	1165901
3km	70%	50000	2	196	4489633	625642	3816607	1123603
3km	70%	50000	2	242	6665189	829555	5781180	1799090
3km	70%	50000	2	237	5149902	683827	4419870	1383972
3km	70%	50000	2	281	6367675	766439	5500207	1575374
3km	70%	50000	2	226	4738300	644448	4035965	1267156
3km	70%	50000	2	287	5085462	621626	4415564	1300168
3km	70%	50000	2	197	4517731	599216	3871504	1156713
3km	70%	50000	2	248	4569577	637053	3882185	1144303
3km	70%	50000	2	282	5495838	656820	4781374	1330858
3km	70%	50000	2	288	5994340	723947	5214088	1537880
3km	70%	50000	2	260	6010956	698604	5204107	1432612
3km	70%	50000	2	215	4157334	569186	3522654	1091175
3km	70%	50000	2	272	4365347	624595	3682861	1216833
3km	70%	50000	2	310	5503514	756397	4676333	1427446
3km	70%	50000	2	266	4497228	661421	3797982	1225321
3km	70%	50000	2	290	6942841	879886	5974576	1844934
3km	70%	50000	2	248	6436380	789406	5578780	1702118
3km	70%	50000	2	296	4871277	664425	4166279	1263628
3km	70%	50000	2	222	4768711	676144	4044713	1169070
3km	70%	50000	2	254	5465009	665594	4714863	1406836
3km	70%	50000	2	409	4917246	696433	4173895	1317984
3km	70%	50000	2	257	6388134	742383	5599790	1472986
3km	70%	50000	2	282	5108649	667523	4375349	1301286
3km	70%	50000	2	379	6466664	830916	5569527	1753742
3km	70%	50000	2	299	4734514	630207	4040819	1365582
3km	70%	50000	2	291	4933911	682835	4203228	1277321
3km	70%	50000	2	248	4532823	586890	3886600	1058052
3km	70%	50000	2	184	4642166	630907	3957230	1237527
3km	70%	50000	2	196	4240529	598996	3589082	1053127
3km	70%	50000	2	244	5291075	774601	4478923	1280463
3km	70%	50000	2	181	4506913	602924	3828310	1140932
3km	70%	50000	2	272	4851414	628672	4172617	1324762
3km	70%	50000	2	289	6529460	823011	5654417	1576359
3km	70%	50000	2	270	5716619	700948	4967213	1696017
3km	70%	50000	2	216	6103932	740769	5287883	1510480
3km	70%	50000	2	351	6487965	767183	5647704	1635325
3km	70%	50000	2	439	6676327	775313	5834466	1392623
3km	70%	50000	2	241	4268667	592225	3595641	1289368
3km	70%	50000	2	246	4955387	637489	4261786	1289366
3km	70%	50000	2	261	4385398	622923	3724175	1223988
3km	70%	50000	2	260	4341717	551363	3751595	1086616
3km	70%	50000	2	213	4897526	642182	4201753	1152377
3km	70%	50000	2	297	6478031	806434	5585646	1669563
3km	70%	50000	2	193	4966789	661830	4245448	1306211
3km	70%	50000	2	327	6631936	891671	5657202	1677365
3km	70%	50000	2	212	4036701	521174	3420055	1008848
3km	70%	50000	2	242	3958461	536832	3382609	1116547
3km	70%	50000	2	309	4866454	688371	4146942	1206231
3km	70%	50000	2	279	5205860	650501	4466762	1269938
3km	70%	50000	2	312	6779754	865974	5847560	1673293
3km	70%	50000	2	256	5624581	719848	4847269	1457707
3km	70%	50000	2	218	5016949	621702	4332226	1422309
3km	70%	50000	2	300	5958817	819321	5081120	1638189
3km	70%	50000	2	240	6102192	727927	5287696	1651257
3km	70%	50000	2	298	5140002	706573	4355200	1387792
3km	70%	50000	2	196	4183265	578811	3565255	1103586
3km	70%	50000	2	230	4863128	640575	4145859	1152713
3km	70%	50000	2	290	6308963	838708	5388916	1799078
3km	70%	50000	2	177	3964503	547815	3384663	1008984
3km	70%	50000	2	354	5308672	643938	4605885	1377946
3km	70%	50000	2	209	4344952	601398	3707997	1143648
3km	70%	50000	2	241	4499943	635696	3812573	1150799
3km	70%	50000	2	255	4309764	602854	3656184	1291254
3km	70%	50000	2	366	5184867	691847	4436070	1275866
3km	70%	50000	2	277	4400734	592501	3766945	1117318
3km	70%	50000	2	279	5795552	677075	5066346	1547491
3km	70%	50000	2	264	4744027	652963	4033376	1277822
3km	70%	50000	2	207	4730578	677202	4005401	1275333
3km	70%	50000	2	299	5308216	742355	4494505	1393587
3km	70%	50000	2	260	5092670	677428	4343991	1299010
3km	70%	50000	2	231	4692634	631733	4011854	1034421
3km	70%	50000	2	309	4962890	708519	4177346	1404819
3km	70%	50000	2	259	6286827	749852	5443953	1631027
3km	70%	50000	2	289	5583191	756191	4744230	1382980
3km	70%	50000	2	268	4932325	676360	4204169	1502755
3km	70%	50000	2	233	4385477	652458	3682154	1179131
3km	70%	50000	2	275	5236136	754822	4425991	1475916
3km	70%	50000	2	335	5313757	658482	4586777	1337090
3km	70%	50000	2	296	5183799	645033	4498619	1188275
3km	70%	50000	2	344	5852789	680999	5089698	1425866
3km	70%	50000	2	240	5627293	697237	4881947	1465200
3km	70%	50000	2	266	4408399	556624	3782425	1151316
3km	70%	50000	2	285	4829673	644197	4145934	1183082
3km	70%	50000	2	278	5636852	644988	4951306	1347884
3km	70%	50000	2	246	4193625	585214	3565652	1137401
3km	70%	50000	2	341	6405586	814939	5543397	1560234
3km	70%	50000	2	214	5161602	732480	4360785	1307312
3km	70%	50000	2	258	6411027	802871	5556994	1522710
3km	70%	50000	2	354	6928951	780594	6055936	1648890
3km	70%	50000	2	324	6145999	761286	5328282	1535599
3km	70%	50000	2	284	4938698	706544	4182415	1429775
3km	70%	50000	2	257	5793666	609282	5136516	1440839
3km	70%	50000	2	216	4315762	606401	3654362	1253613
3km	70%	50000	2	198	4389375	560571	3785109	1018391
3km	70%	50000	2	231	4826457	606279	4166343	1116840
3km	70%	50000	2	376	4952483	692142	4213465	1380105
3km	70%	50000	2	421	6589871	764547	5761684	1472797
3km	70%	50000	2	268	4107198	580473	3475625	1196832
3km	70%	50000	2	267	4299983	587566	3665699	1118713
3km	70%	50000	2	235	4698880	667915	3962952	1136543
3km	70%	50000	2	189	4852800	655367	4154572	1188849
3km	70%	50000	2	265	4622212	588894	3973056	1181762
3km	70%	50000	2	247	4665972	681834	3929415	1207272
3km	70%	50000	2	218	4838508	609868	4180283	1175613
3km	70%	50000	2	330	4531671	689540	3817169	1226714
3km	70%	50000	2	409	7534215	899418	6570832	1871273
3km	70%	50000	2	180	4352347	590537	3704696	1122087
3km	70%	50000	2	329	4658993	648901	3925409	1364912
3km	70%	50000	2	311	6027155	751948	5224497	1412797
3km	70%	50000	2	265	5224766	666038	4481558	1393683
3km	70%	50000	2	295	4443354	636711	3759931	1058453
3km	70%	50000	2	273	5402865	767510	4573949	1434499
3km	70%	50000	2	228	5998730	786487	5164099	1606933
3km	70%	50000	2	262	5094637	699613	4330901	1246767
3km	70%	50000	2	296	5320642	672117	4553478	1369284
3km	70%	50000	2	197	5016769	626973	4318157	1319579
3km	70%	50000	2	291	5919728	733815	5117415	1554293
3km	70%	50000	2	295	4655526	650705	3953049	1321177
3km	70%	50000	2	225	4663901	624861	3966178	1127540
3km	70%	50000	2	220	5273025	675212	4521638	1277739
3km	70%	50000	2	459	4522265	607990	3830607	1155128
3km	70%	50000	2	232	3757206	500083	3209739	925541
3km	70%	50000	2	351	5256550	740412	4474220	1367920
3km	70%	50000	2	347	4856757	638760	4163142	1110901
3km	70%	50000	2	290	5816813	789963	4972946	1519827
3km	70%	50000	2	223	4899643	659731	4196619	1233718
3km	70%	50000	2	406	6511834	765035	5664874	1679927
3km	70%	50000	2	310	5671352	718998	4894378	1523354
3km	70%	50000	2	313	4821478	650792	4121009	1155880
3km	70%	50000	2	233	4537119	644222	3841837	1206218
3km	70%	50000	2	314	4548985	640898	3861926	1164924
3km	70%	50000	2	418	5578257	671459	4847204	1398676
3km	70%	50000	2	439	5233854	729344	4447187	1341484
3km	70%	50000	2	279	4318997	558887	3721094	1119593
3km	70%	50000	2	305	4920737	632926	4235516	1275326
3km	70%	50000	2	365	4482368	620512	3778619	1088449
3km	70%	50000	2	336	5615804	661007	4889196	1559174
3km	70%	50000	2	238	5176628	632452	4456300	1199815
3km	70%	50000	2	242	4490062	602260	3843660	1067759
3km	70%	50000	2	187	3938223	525717	3381603	919734
3km	70%	50000	2	217	3891518	537936	3314847	1016015
3km	70%	50000	2	267	4016229	533112	3435841	1028738
3km	70%	50000	2	352	5862459	656585	5150796	1550201
3km	70%	50000	2	439	4530086	574086	3896691	1161757
3km	70%	50000	2	255	6014638	820126	5131862	1689782
3km	70%	50000	2	241	5062311	693955	4312121	1272213
3km	70%	50000	2	312	6998078	833308	6106335	1658841
3km	70%	50000	2	281	6834168	872825	5864199	1685321
3km	70%	50000	2	278	3918496	543834	3342276	1083121
3km	70%	50000	2	237	4548780	614518	3894950	1158675
3km	70%	50000	2	340	7271910	837621	6356680	1873914
3km	70%	50000	2	290	5527792	656834	4818024	1332006
3km	70%	50000	2	312	3484821	501206	2929740	1040626
3km	70%	50000	2	304	3981533	555213	3388337	1106707
3km	70%	50000	2	294	4838314	670798	4099410	1402187
3km	70%	50000	2	225	5567234	728678	4781842	1422734
3km	70%	50000	2	442	5765837	831939	4847634	1749955
3km	70%	50000	2	232	5197576	708136	4436210	1272170
3km	70%	50000	2	210	4864570	656657	4148105	1142290
3km	70%	50000	2	313	5584346	755118	4766152	1541759
3km	70%	50000	2	215	4848727	604234	4177619	1158930
3km	70%	50000	2	240	5121324	714409	4337065	1407087
3km	70%	50000	2	290	4611369	633163	3927312	966335
3km	70%	50000	2	339	5978397	723217	5197218	1546634
3km	70%	50000	2	179	4386930	575971	3764784	1062884
3km	70%	50000	2	234	4669226	669767	3936949	1282233
3km	70%	50000	2	331	6110899	753177	5291403	1731744
3km	70%	50000	2	232	5488494	778404	4650960	1419725
3km	70%	50000	2	327	5833731	720112	5047692	1516659
3km	70%	50000	2	272	5349330	752743	4540228	1415821
3km	70%	50000	2	241	6791240	803422	5887714	1755359
3km	70%	50000	2	302	5182679	662327	4471374	1258577
3km	70%	50000	2	221	4685581	655603	3978072	1210939
3km	70%	50000	2	355	4353400	620828	3677491	1164062
3km	70%	50000	2	281	5922063	843968	5006031	1673078
3km	70%	50000	2	470	6386707	716507	5612666	1560170
3km	70%	50000	2	277	5294003	689060	4561085	1259492
3km	70%	50000	2	244	4854115	629629	4180640	1143495
3km	70%	50000	2	323	6170337	839787	5280902	1526910
3km	70%	50000	2	293	4374843	601742	3737783	1075165
3km	70%	50000	2	199	4613830	614741	3951917	1130971
3km	70%	50000	2	197	4188023	581445	3567809	1115220
3km	70%	50000	2	258	4448429	589501	3814580	1140726
3km	70%	50000	2	199	4705566	638694	4040887	1062577
3km	70%	50000	2	354	5927745	724023	5143203	1435449
3km	70%	50000	2	278	4450675	618417	3771568	1280858
3km	70%	50000	2	212	6027079	786894	5176309	1461699
3km	70%	50000	2	208	5586371	732750	4791731	1539508
3km	70%	50000	2	271	4158945	607423	3483589	1146807
3km	70%	50000	2	254	5403831	638537	4688362	1437136
3km	70%	50000	2	205	4210196	582596	3578062	1066264
3km	70%	50000	2	278	4382651	589611	3755326	1081312
3km	70%	50000	2	272	4290579	583076	3656051	1148913
3km	70%	50000	2	218	4179923	584451	3562433	1082562
3km	70%	50000	2	198	4942399	652993	4251013	1158546
3km	70%	50000	2	275	4715801	698979	3961224	1281350
3km	70%	50000	2	261	5055757	698692	4284180	1407986
3km	70%	50000	2	404	6329870	735643	5510625	1663320
3km	70%	50000	2	210	5188270	723033	4407453	1199660
3km	70%	50000	2	181	4787785	683845	4059806	1262143
3km	70%	50000	2	197	4740439	684099	4020702	1250606
3km	70%	50000	2	212	4560459	602769	3905126	1220323
3km	70%	50000	2	284	4537377	636299	3855521	1079603
3km	70%	50000	2	249	5269392	685537	4537413	1269478
3km	70%	50000	2	271	5752773	698231	5000653	1498518
3km	70%	50000	2	274	4920159	688305	4159489	1375711
3km	70%	50000	2	230	5976425	764985	5147145	1522992
3km	70%	50000	2	326	5747996	681439	4992159	1371092
3km	70%	50000	2	373	5410582	685436	4672838	1509878
3km	70%	50000	2	225	5313645	649131	4614132	1292848
3km	70%	50000	2	231	4192977	592285	3569283	1060260
3km	70%	50000	2	238	5150630	661841	4440150	1175657
3km	70%	50000	2	244	6082334	816094	5200933	1512000
3km	70%	50000	2	211	5038958	660522	4274492	1380213
3km	70%	50000	2	295	4644684	597639	3990881	1094950
3km	70%	50000	2	315	5454645	651669	4744049	1394702
3km	70%	50000	2	204	5408678	733895	4631045	1438188
3km	70%	50000	2	214	4203977	595719	3579007	1238814
3km	70%	50000	2	244	5071392	649062	4374470	1206277
3km	70%	50000	2	237	6213800	787102	5359651	1649032
3km	70%	50000	2	164	3213657	485653	2698185	893911
3km	70%	50000	2	603	5463631	661598	4738896	1515975
3km	70%	50000	2	368	6422815	776724	5551494	1643984
3km	70%	50000	2	255	5043086	701862	4242330	1528000
3km	70%	50000	2	254	5932184	711339	5155989	1486073
3km	70%	50000	2	310	5579732	686775	4821486	1387484
3km	70%	50000	2	195	4635747	642540	3943295	1086756
3km	70%	50000	2	267	4972680	662344	4246464	1192969
3km	70%	50000	2	344	5086634	675940	4326157	1263150
3km	70%	50000	2	308	5115423	728780	4326802	1457113
3km	70%	50000	2	291	4643835	651206	3955710	1244876
3km	70%	50000	2	367	4267599	580629	3634615	1192840
3km	70%	50000	2	240	4955738	675700	4230278	1181520
3km	70%	50000	2	243	4172885	568471	3573606	983571
3km	70%	50000	2	291	5045668	666937	4304840	1349099
3km	70%	50000	2	282	5961335	807445	5089100	1433456
3km	70%	50000	2	243	4672158	669974	3947792	1300079
3km	70%	50000	2	303	5814808	708029	5047585	1550009
3km	70%	50000	2	239	5964479	796104	5087558	1454425
3km	70%	50000	2	238	4841037	689970	4111699	1158061
3km	70%	50000	2	233	5046370	630037	4356210	1159921
3km	70%	50000	2	207	4131672	567345	3504464	1101422
3km	70%	50000	2	185	4577166	640675	3889047	1219425
3km	70%	50000	2	263	5909589	678722	5168567	1413199
3km	70%	50000	2	245	4050700	565631	3440238	1035558
3km	70%	50000	2	249	4524664	636077	3844068	1172536
3km	70%	50000	2	367	6518975	783715	5668406	1810165
3km	70%	50000	2	291	5621096	680041	4871641	1462725
3km	70%	50000	2	498	6434182	776893	5588743	1616957
3km	70%	50000	2	218	5004598	689564	4278518	1262135
3km	70%	50000	2	297	6418402	720334	5634735	1527026
3km	70%	50000	2	250	6662038	839091	5752815	1778089
3km	70%	50000	2	297	6304144	752193	5479780	1455112
3km	70%	50000	2	253	5198292	653162	4463801	1456785
3km	70%	50000	2	329	6946381	781853	6084784	1639904
3km	70%	50000	2	349	6301604	736849	5505178	1670000
3km	70%	50000	2	288	4702936	672192	3974657	1238717
3km	70%	50000	2	236	6012060	769290	5176999	1633904
3km	70%	50000	2	415	5868244	809505	4994167	1453978
3km	70%	50000	2	318	4614857	653597	3913215	1288575
3km	70%	50000	2	203	5333631	677299	4602677	1216660
3km	70%	50000	2	201	4420738	617680	3718835	1191044
3km	70%	50000	2	279	4331913	600818	3656174	1206182
3km	70%	50000	2	252	4434457	593530	3796162	1103735
3km	70%	50000	2	274	5067302	682971	4305315	1331584
3km	70%	50000	2	317	5663841	669745	4951136	1420399
3km	70%	50000	2	273	4866506	640472	4139565	1293587
3km	70%	50000	2	241	4867585	624307	4177735	1281893
3km	70%	50000	2	242	4786318	687271	4055848	1240087
3km	70%	50000	2	265	5229524	697563	4467373	1356725
3km	70%	50000	2	248	5534140	670288	4759530	1528958
3km	70%	50000	2	255	4790462	687859	4053074	1124736
3km	70%	50000	2	340	5766908	714269	5003239	1374463
3km	70%	50000	2	226	4420109	616679	3743003	1202248
3km	70%	50000	2	249	5393520	712094	4633340	1403325
3km	70%	50000	2	413	6255678	817030	5362454	1640928
3km	70%	50000	2	377	5107032	724055	4316901	1267142
3km	70%	50000	2	315	5666205	757138	4849189	1463028
3km	70%	50000	2	214	4143881	571633	3534805	1095827
3km	70%	50000	2	314	4984564	696026	4248628	1288210
3km	70%	50000	2	221	4659407	628806	3921381	1186385
3km	70%	50000	2	305	4538039	622604	3867819	1141680
3km	70%	50000	2	316	4823607	650156	4136908	1217825
3km	70%	50000	2	270	6277072	808450	5401228	1752785
3km	70%	50000	2	344	6712452	806316	5839018	1828708
3km	70%	50000	2	299	6397672	819962	5513696	1716708
3km	70%	50000	2	298	6188927	730440	5410674	1493257
3km	70%	50000	2	285	5824090	755714	4992547	1478006
3km	70%	50000	2	223	5075400	694614	4306183	1292053
3km	70%	50000	2	241	5094843	720807	4307331	1277044
3km	70%	50000	2	277	6107542	798937	5254825	1468485
3km	70%	50000	2	239	4263238	616384	3599094	1290868
3km	70%	50000	2	255	4636769	612095	3983025	1233110
3km	70%	50000	2	192	4294789	590651	3662196	1048197
3km	70%	50000	2	243	3942266	510038	3387529	1062534
3km	70%	50000	2	197	4555814	618861	3883514	1034321
3km	70%	50000	2	370	8800767	1037393	7650317	2431055
3km	70%	50000	2	215	4879876	647261	4177843	1295660
3km	70%	50000	2	294	5950224	739558	5144007	1539985
3km	70%	50000	2	222	4818482	608385	4135615	1304215
3km	70%	50000	2	352	4588907	668656	3878906	1194372
3km	70%	50000	2	301	6246602	726531	5436482	1542636
3km	70%	50000	2	272	5408777	739551	4625752	1258413
3km	70%	50000	2	210	5009455	678650	4275048	1269024
3km	70%	50000	2	267	3545726	517146	2996343	996585
3km	70%	50000	2	329	5309870	711015	4542491	1501160
3km	70%	50000	2	331	5317531	656030	4577822	1306807
3km	70%	50000	2	347	4247511	581015	3598079	1263855
3km	70%	50000	2	281	3850815	544185	3254377	1077001
3km	70%	50000	2	402	6177384	750589	5356002	1655735
3km	70%	50000	2	218	5513895	642924	4795319	1464117
3km	70%	50000	2	272	5448347	714258	4655099	1408330
3km	70%	50000	2	267	4869497	670152	4139262	1196441
3km	70%	50000	2	246	4870270	698292	4102868	1275457
3km	70%	50000	2	190	4596253	599262	3945002	1168138
3km	70%	50000	2	241	5806864	712224	5038758	1435793
3km	70%	50000	2	188	4701970	658718	3996624	1265838
3km	70%	50000	2	262	5677962	741805	4884811	1444863
3km	70%	50000	2	306	3922242	578141	3310370	1123427
3km	70%	50000	2	272	4504868	581323	3880159	1138291
3km	70%	50000	2	248	4346448	590121	3704374	1027811
3km	70%	50000	2	208	4222740	609177	3566631	1127723
3km	70%	50000	2	201	4868783	682224	4145271	1187277
3km	70%	50000	2	257	5188391	752659	4388294	1370892
3km	70%	50000	2	321	4831519	635679	4147545	1186231
3km	70%	50000	2	300	4782157	642025	4070812	1264366
3km	70%	50000	2	240	5418478	695878	4661829	1356946
3km	70%	50000	2	339	6071477	720531	5311976	1468584
3km	70%	50000	2	198	5048766	646672	4356870	1273288
3km	70%	50000	2	226	4300356	585623	3657877	1101245
3km	70%	50000	2	228	4763198	672513	4051543	1244732
3km	70%	50000	2	239	5296261	750128	4477852	1327497
3km	70%	50000	2	201	4368699	585509	3721204	1072677
3km	70%	50000	2	325	4229565	542527	3636461	1043236
3km	70%	50000	2	248	3851542	541570	3277416	1214797
3km	70%	50000	2	356	5569706	774531	4738239	1439279
3km	70%	50000	2	271	4809552	650205	4109543	1263947
3km	70%	50000	2	253	6192097	802444	5337733	1581854
3km	70%	50000	2	223	5715729	778608	4879697	1377392
3km	70%	50000	2	231	6000127	709216	5225302	1384441
3km	70%	50000	2	297	4870432	651582	4167562	1420735
3km	70%	50000	2	222	6449633	752480	5640919	1585872
3km	70%	50000	2	196	4231856	599850	3566108	1248874
3km	70%	50000	2	329	5290828	683173	4562799	1269440
3km	70%	50000	2	246	5188381	696641	4427959	1708281
3km	70%	50000	2	290	6276695	728447	5491036	1487021
3km	70%	50000	2	307	4877556	676774	4161384	1376857
3km	70%	50000	2	228	4385887	588926	3760316	1121670
3km	70%	50000	2	243	5067247	593621	4429288	1352258
3km	70%	50000	2	270	4952596	708520	4190072	1290050
3km	70%	50000	2	248	5794205	721415	5033886	1535513
3km	70%	50000	2	294	5129495	654668	4418941	1290327
3km	70%	50000	2	255	5368482	721402	4599453	1304929
3km	70%	50000	2	266	4154120	573727	3553220	1092566
3km	70%	50000	2	258	4800554	664579	4093409	1243643
3km	70%	50000	2	250	4704404	646688	4006582	1292026
3km	70%	50000	2	364	5416984	663498	4711396	1246465
3km	70%	50000	2	292	4032213	541118	3450500	1020522
3km	70%	50000	2	341	4739996	669345	3994532	1353926
3km	70%	50000	2	247	5252627	739296	4467469	1362129
3km	70%	50000	2	232	4995636	677074	4258832	1305673
3km	70%	50000	2	296	4859229	638802	4186825	1322706
3km	70%	50000	2	318	4415285	576997	3777776	1234323
3km	70%	50000	2	231	5488236	738267	4702951	1598616
3km	70%	50000	2	293	4768871	670943	4052416	1094625
3km	70%	50000	2	267	6021282	705210	5260266	1522378
3km	70%	50000	2	296	5810558	683913	5088687	1354164
3km	70%	50000	2	314	6043101	767643	5197903	1619887
3km	70%	50000	2	199	6359858	741446	5559705	1508120
3km	70%	50000	2	259	4465646	636409	3773459	1230039
3km	70%	50000	2	261	5667082	730829	4873890	1474552
3km	70%	50000	2	219	4408762	605133	3746606	1116694
3km	70%	50000	2	294	5100874	733449	4319841	1288132
3km	70%	50000	2	243	5157025	689027	4425378	1252714
3km	70%	50000	2	281	5209941	712928	4422609	1430938
3km	70%	50000	2	247	4826348	595899	4172720	1224195
3km	70%	50000	2	251	4668132	661658	3943832	1281491
3km	70%	50000	2	203	4652392	644330	3964324	1177520
3km	70%	50000	2	309	5194381	643168	4495873	1381960
3km	70%	50000	2	262	4850651	660474	4123594	1319053
3km	70%	50000	2	204	4260994	580919	3644412	1202603
3km	70%	50000	2	248	6005107	805167	5145575	1692914
3km	70%	50000	2	319	5562668	714327	4751124	1485993
3km	70%	50000	2	212	4441153	612308	3788269	1212507
3km	70%	50000	2	302	6427677	814067	5542553	1647062
3km	70%	50000	2	322	6411641	770838	5574773	1512131
3km	70%	50000	2	209	4845223	621621	4176953	1227497
3km	70%	50000	2	225	3825253	533006	3239821	1061696
3km	70%	50000	2	294	4873447	619668	4206622	1200486
3km	70%	50000	2	279	4156836	543560	3567220	1132265
3km	70%	50000	2	348	5819959	778025	4979977	1522847
3km	70%	50000	2	293	6674042	765557	5835622	1650223
3km	70%	50000	2	224	4718661	608576	4063557	1157084
3km	70%	50000	2	241	4493739	639197	3776552	1069759
3km	70%	50000	2	265	5771792	691234	5006763	1486262
3km	70%	50000	2	391	5712576	697944	4949118	1569738
3km	70%	50000	2	255	6089178	772766	5253211	1381422
3km	70%	50000	2	285	4851782	639014	4150394	1388955
3km	70%	50000	2	355	7174676	904393	6165036	1904947
3km	70%	50000	2	319	5786147	792638	4949841	1519262
3km	70%	50000	2	261	4455045	633979	3773181	1212608
3km	70%	50000	2	388	6295798	765087	5481621	1561654
3km	70%	50000	2	224	4562352	603043	3904679	1199212
3km	70%	50000	2	288	5691046	747883	4879675	1484085
3km	70%	50000	2	260	5333560	666076	4620364	1442011
3km	70%	50000	2	222	4199865	583117	3573255	1068187
3km	70%	50000	2	304	4966362	682671	4228931	1299509
3km	70%	50000	2	281	5675617	680206	4914096	1500670
3km	70%	50000	2	334	6340142	753102	5508640	1513326
3km	70%	50000	2	368	5241230	754746	4395277	1466450
3km	70%	50000	2	280	5562354	674547	4822789	1602668
3km	70%	50000	2	245	4371463	623763	3695228	1162402
3km	70%	50000	2	286	6435869	807199	5565387	1582302
3km	70%	50000	2	305	5751305	710900	4986090	1514683
3km	70%	50000	2	283	6384606	795815	5497602	1679730
3km	70%	50000	2	253	5720132	675601	4980346	1412344
3km	70%	50000	2	234	6438332	783436	5596312	1507229
3km	70%	50000	2	301	6188749	802958	5329907	1633334
3km	70%	50000	2	261	4807909	629476	4105749	1224024
3km	70%	50000	2	187	4359093	566286	3744249	1021600
3km	70%	50000	2	298	4569028	614286	3873050	1273629
3km	70%	50000	2	303	4264862	548652	3681938	1091356
3km	70%	50000	2	273	5940062	744342	5137289	1650776
3km	70%	50000	2	348	4878573	674413	4126218	1245876
3km	70%	50000	2	293	5604199	701252	4845356	1450006
3km	70%	50000	2	359	6168516	709044	5394499	1735390
3km	70%	50000	2	255	4379181	618173	3711765	1185413
3km	70%	50000	2	257	6468472	782636	5612069	1603302
3km	70%	50000	2	282	5040669	617235	4384338	1284483
3km	70%	50000	2	191	4412168	582531	3784216	1051984
3km	70%	50000	2	289	5670242	695050	4927452	1286520
3km	70%	50000	2	328	6938871	837227	6033750	1599364
3km	70%	50000	2	284	5153524	652164	4456699	1178187
3km	70%	50000	2	266	4956537	665928	4242621	1208927
3km	70%	50000	2	287	5048005	688852	4297348	1239129
3km	70%	50000	2	459	6387769	762797	5572792	1556291
3km	70%	50000	2	268	5748598	724903	4947791	1533468
3km	70%	50000	2	243	4907703	671455	4186352	1244873
3km	70%	50000	2	291	5013451	623483	4321114	1210831
3km	70%	50000	2	282	5321387	669930	4564683	1297362
3km	70%	50000	2	277	3915784	546336	3336032	1010814
3km	70%	50000	2	215	5423055	706168	4664722	1360217
3km	70%	50000	2	253	4368508	625229	3700033	1248528
3km	70%	50000	2	364	4372572	587562	3728252	1243242
3km	70%	50000	2	380	6571581	769986	5754435	1642294
3km	70%	50000	2	324	4489281	646685	3795145	1275404
3km	70%	50000	2	227	4626889	624114	3956012	1139537
3km	70%	50000	2	290	4819033	666328	4092652	1237393
3km	70%	50000	2	329	5641481	681529	4913368	1323860
3km	70%	50000	2	273	6451729	738424	5672463	1606719
3km	70%	50000	2	227	4875510	681383	4149724	1246730
3km	70%	50000	2	233	5440616	703168	4637401	1251012
3km	70%	50000	2	402	5665684	724769	4896145	1361623
3km	70%	50000	2	232	5131762	671929	4402689	1298478
3km	70%	50000	2	230	5343385	642353	4629009	1363564
3km	70%	50000	2	331	6216330	711043	5454815	1477721
3km	70%	50000	2	414	5570295	642277	4860427	1427614
3km	70%	50000	2	268	4877755	681619	4136366	1378492
3km	70%	50000	2	335	7464531	859020	6534298	1913765
3km	70%	50000	2	300	6286000	744660	5489639	1555374
3km	70%	50000	2	289	5686364	753438	4885800	1476975
3km	70%	50000	2	262	4758982	598828	4118264	1190549
3km	70%	50000	2	238	4662328	673183	3947865	1250771
3km	70%	50000	2	472	6788246	800341	5928479	1666592
3km	70%	50000	2	243	3971144	548992	3386061	1012752
3km	70%	50000	2	263	6380044	744871	5583864	1538155
3km	70%	50000	2	335	4674284	621354	3994411	1181695
3km	70%	50000	2	298	4203148	542834	3610907	1093414
3km	70%	50000	2	226	4935494	682431	4215615	1170062
3km	70%	50000	2	279	5945550	751211	5134744	1526328
3km	70%	50000	2	234	6519209	788352	5646537	1535178
3km	70%	50000	2	389	6440211	888598	5478981	1664428
3km	70%	50000	2	319	4811779	656150	4104435	1228472
3km	70%	50000	2	236	4955681	665414	4241295	1459202
3km	70%	50000	2	178	4087636	586846	3462293	1056947
3km	70%	50000	2	210	4711452	609760	4046857	1167131
3km	70%	50000	2	272	6185561	681191	5452373	1469082
3km	70%	50000	2	285	4589948	598146	3932317	1227967
3km	70%	50000	2	319	6607070	790698	5737702	1578834
3km	70%	50000	2	272	5394752	713283	4624054	1350006
3km	70%	50000	2	468	6675469	834097	5778594	1683492
3km	70%	50000	2	330	5965280	732519	5167136	1504695
3km	70%	50000	2	247	4390598	595861	3752317	1167407
3km	70%	50000	2	247	5323655	715534	4532478	1507215
3km	70%	50000	2	268	4046873	533539	3469323	1027043
3km	70%	50000	2	239	5453022	714431	4672954	1395336
3km	70%	50000	2	274	4768547	636723	4084829	1257749
3km	70%	50000	2	273	6158843	733347	5384459	1542221
3km	70%	50000	2	266	4701701	680920	3974244	1385831
3km	70%	50000	2	234	4757471	724843	4001872	1269003
3km	70%	50000	2	242	6112355	728270	5334970	1553200
3km	70%	50000	2	299	5735467	662199	5012400	1503717
3km	70%	50000	2	305	5661991	673078	4906727	1392202
3km	70%	50000	2	339	6722518	866820	5800931	1489309
3km	70%	50000	2	383	5882131	686259	5154647	1353837
3km	70%	50000	2	423	4872927	657017	4174612	1228022
3km	70%	50000	2	192	4361475	614756	3703065	1100211
3km	70%	50000	2	328	4876655	663152	4143857	1229247
3km	70%	50000	2	271	4490611	591829	3841029	1179829
3km	70%	50000	2	278	5511724	727093	4733350	1388668
3km	70%	50000	2	283	3991166	572456	3378183	1026038
3km	70%	50000	2	557	7229249	840539	6331106	1695555
3km	70%	50000	2	287	6582991	785924	5722997	1770619
3km	70%	50000	2	366	6001021	687647	5219882	1429421
3km	70%	50000	2	262	5606288	667659	4883031	1313107
3km	70%	50000	2	236	5231012	671224	4514280	1254348
3km	70%	50000	2	274	4556253	610166	3879713	1142941
3km	70%	50000	2	245	5350981	720665	4565113	1444359
3km	70%	50000	2	367	4417856	570483	3808899	1160821
3km	70%	50000	2	216	4535341	634067	3850886	1208595
3km	70%	50000	2	236	4379841	598197	3724681	1248379
3km	70%	50000	2	299	4089660	570296	3463317	1216843
3km	70%	50000	2	287	5524512	796417	4671168	1437326
3km	70%	50000	2	252	4285427	596449	3635438	1305007
3km	70%	50000	2	278	4682780	664533	3966678	1215877
3km	70%	50000	2	263	5343188	646128	4644097	1260137
3km	70%	50000	2	269	4529854	640660	3844342	1128300
3km	70%	50000	2	241	6691423	757482	5869644	1638312
3km	70%	50000	2	336	6470733	805102	5628629	1491138
3km	70%	50000	2	306	6502068	848724	5598619	1664065
3km	70%	50000	2	301	4490534	585497	3858578	1174430
3km	70%	50000	2	261	7108481	875718	6176303	1696551
3km	70%	50000	2	283	4944855	576670	4319270	1240801
3km	70%	50000	2	264	5547398	762988	4706524	1543394
3km	70%	50000	2	296	4591636	629632	3890889	1243952
3km	70%	50000	2	275	5603672	734917	4784314	1500484
3km	70%	50000	2	318	4388060	634771	3721891	1191500
3km	70%	50000	2	267	5081394	640096	4393521	1382347
3km	70%	50000	2	288	4585448	641780	3889654	1240931
3km	70%	50000	2	295	4351460	604461	3706030	1156450
3km	70%	50000	2	293	5479258	765948	4635537	1524379
3km	70%	50000	2	228	5307623	690219	4533912	1348882
3km	70%	50000	2	282	6460710	792824	5610235	1601152
3km	70%	50000	2	367	6671584	826142	5770033	1611255
3km	70%	50000	2	322	6184055	736619	5397477	1644364
3km	70%	50000	2	214	6638072	766395	5807000	1590258
3km	70%	50000	2	308	5230242	642303	4518149	1341902
3km	70%	50000	2	203	4252151	597745	3613362	1244209
3km	70%	50000	2	250	4414443	599697	3748091	1163062
3km	70%	50000	2	393	5080699	610544	4392925	1410086
3km	70%	50000	2	389	5135714	612310	4475338	1304241
3km	70%	50000	2	267	4750547	664767	4038661	1305158
3km	70%	50000	2	296	4740701	633576	4047136	1256130
3km	70%	50000	2	243	5071692	707267	4305619	1491942
3km	70%	50000	2	311	4698702	567527	4054522	1296549
3km	70%	50000	2	290	4670704	646597	3953285	1162301
3km	70%	50000	2	227	4029398	568013	3411030	1140768
3km	70%	50000	2	236	4971958	628853	4297612	1283103
3km	70%	50000	2	230	5664909	680807	4919916	1457499
3km	70%	50000	2	227	6380552	815656	5481757	1891967
3km	70%	50000	2	217	4208093	591571	3571766	1057983
3km	70%	50000	2	314	6182402	802855	5315949	1553596
3km	70%	50000	2	254	5007558	714767	4252841	1293554
3km	70%	50000	2	216	4973712	600607	4332926	1147037
3km	70%	50000	2	200	4683896	637150	3963992	1177798
3km	70%	50000	2	204	4619220	612762	3948608	1201492
3km	70%	50000	2	260	4456948	620079	3803857	1189552
3km	70%	50000	2	212	5452770	722023	4680840	1293584
3km	70%	50000	2	234	4355646	596125	3710231	1090002
3km	70%	50000	2	244	3870133	523112	3300126	975151
3km	70%	50000	2	397	6810973	806698	5945933	1597408
3km	70%	50000	2	295	5619642	683124	4875567	1401440
3km	70%	50000	2	291	4955117	630979	4270286	1335861
3km	70%	50000	2	259	4723699	680501	4002532	1418243
3km	70%	50000	2	299	5377094	712475	4614430	1422760
3km	70%	50000	2	367	5566426	672522	4844780	1419983
3km	70%	50000	2	260	5427192	695491	4687259	1424057
3km	70%	50000	2	230	5521693	737355	4736336	1269383
3km	70%	50000	2	307	6272209	756184	5449581	1579300
3km	70%	50000	2	322	4805216	611604	4136540	1197260
3km	70%	50000	2	301	4842594	585288	4215612	1165383
3km	70%	50000	2	273	4198891	550110	3603513	1032016
3km	70%	50000	2	332	5889886	681818	5149822	1515441
3km	70%	50000	2	225	4561408	635825	3876878	1332557
3km	70%	50000	2	259	4578951	610023	3906866	1153738
3km	70%	50000	2	294	5697220	679502	4959074	1415124
3km	70%	50000	2	362	4860395	701044	4098119	1243883
3km	70%	50000	2	238	4564356	627473	3894705	1139830
3km	70%	50000	2	249	4644777	602819	3987016	1297224
3km	70%	50000	2	267	5768399	731535	4938306	1358006
3km	70%	50000	2	264	4456476	616905	3770748	1166559
3km	70%	50000	2	261	4783798	572709	4159952	1189824
3km	70%	50000	2	221	4341651	570585	3724772	1147317
3km	70%	50000	2	332	4586979	624491	3928206	1171843
3km	70%	50000	2	226	4569647	625427	3900792	1129160
3km	70%	50000	2	289	5637544	736462	4845248	1480512
3km	70%	50000	2	295	5689156	736177	4892353	1634305
3km	70%	50000	2	231	4044965	595444	3416636	1203459
3km	70%	50000	2	182	4533093	664926	3787101	1223622
3km	70%	50000	2	216	5979955	760124	5165608	1543785
3km	70%	50000	2	288	4720410	619762	4055980	1098535
3km	70%	50000	2	284	4780226	673199	4021477	1265282
3km	70%	50000	2	285	5212624	709298	4447122	1412454
3km	70%	50000	2	243	5500576	706995	4744913	1407999
3km	70%	50000	2	329	5432051	674607	4715805	1394033
3km	70%	50000	2	214	5098479	708104	4346171	1333864
3km	70%	50000	2	241	4689143	657716	3961901	1299996
3km	70%	50000	2	257	5597513	708871	4829126	1405371
3km	70%	50000	2	295	6414370	766501	5562599	1778759
3km	70%	50000	2	291	4746088	564201	4139265	1147459
3km	70%	50000	2	372	5143418	701097	4376353	1336675
3km	70%	50000	2	255	6259062	753800	5418935	1617125
3km	70%	50000	2	251	4784508	651270	4082966	1221601
3km	70%	50000	2	228	5345515	627108	4641618	1307116
3km	70%	50000	2	297	4090081	577017	3468225	1145320
3km	70%	50000	2	225	4077708	565244	3473505	1081007
3km	70%	50000	2	350	6684297	801215	5815599	1662620
3km	70%	50000	2	354	5845984	715275	5074695	1416799
3km	70%	50000	2	238	4268106	571177	3653852	1062829
3km	70%	50000	2	384	5119187	602152	4468261	1357589
3km	70%	50000	2	341	5157136	707532	4390496	1407595
3km	70%	50000	2	241	4368059	553721	3773460	1209826
3km	70%	50000	2	362	6269971	755448	5450855	1443891
3km	70%	50000	2	270	5337825	731885	4570122	1332482
3km	70%	50000	2	343	6466926	733643	5679551	1759645
3km	70%	50000	2	243	5624826	796259	4755691	1450448
3km	70%	50000	2	217	5227483	692169	4459822	1350069
3km	70%	50000	2	310	6192160	751097	5376155	1630110
3km	70%	50000	2	237	4750778	622182	4046855	1221558
3km	70%	50000	2	320	5044042	727548	4262364	1419160
3km	70%	50000	2	210	5047162	663369	4327117	1398462
3km	70%	50000	2	230	4261346	558896	3646625	1168989
3km	70%	50000	2	231	4469490	631190	3751993	1153002
3km	70%	50000	2	212	6348810	786871	5474909	1594926
3km	70%	50000	2	225	6077389	742553	5283075	1460374
3km	70%	50000	2	268	4571269	654362	3841807	1290992
3km	70%	50000	2	198	4487106	614301	3827061	1240399
3km	70%	50000	2	260	5999157	713318	5244548	1457793
3km	70%	50000	2	311	5848145	671830	5120015	1442336
3km	70%	50000	2	241	3688856	527666	3111394	984537
3km	70%	50000	2	224	5911257	697032	5139110	1508087
3km	70%	50000	2	328	6192734	771733	5359550	1594556
3km	70%	50000	2	249	4921671	692129	4167468	1416556
3km	70%	50000	2	283	5577757	728444	4786436	1584505
3km	70%	50000	2	253	4669737	685759	3935412	1202970
3km	70%	50000	2	223	5878211	702869	5069087	1573482
3km	70%	50000	2	279	5282268	728491	4498149	1357740
3km	70%	50000	2	247	4127273	598271	3486537	1208619
3km	70%	50000	2	274	6288355	733331	5495674	1501624
3km	70%	50000	2	290	5197878	724387	4418088	1208980
3km	70%	50000	2	227	5474892	639055	4776427	1356068
3km	70%	50000	2	248	6394045	822503	5489649	1636860
3km	70%	50000	2	395	4669905	624490	3985619	1338026
3km	70%	50000	2	246	6165682	786005	5317210	1531567
3km	70%	50000	2	273	5119454	722299	4353053	1328304
3km	70%	50000	2	321	5154637	689346	4413057	1397500
3km	70%	50000	2	252	4076131	573635	3443459	1186769
3km	70%	50000	2	223	4638240	632309	3943182	1113733
3km	70%	50000	2	217	3793091	517997	3221195	1042196
3km	70%	50000	2	230	4832072	659701	4117243	1314569
3km	70%	50000	2	241	5633971	712155	4829310	1419063
3km	70%	50000	2	258	5069961	599301	4417621	1275228
3km	70%	50000	2	285	4738331	656896	4034945	1362181
3km	70%	50000	2	196	4654569	633569	3954945	1320165
3km	70%	50000	2	348	5347631	739316	4531488	1700239
3km	70%	50000	2	485	5645539	787107	4806253	1465097
3km	70%	50000	2	307	5814127	839100	4916117	1541643
3km	70%	50000	2	351	6232649	804687	5368431	1628237
3km	70%	50000	2	282	5614600	723909	4832724	1449908
3km	70%	50000	2	279	6146539	678528	5413361	1418129
3km	70%	50000	2	247	4619595	597852	3974756	1144948
3km	70%	50000	2	276	6753749	899747	5779764	1976289
3km	70%	50000	2	266	5405485	782691	4534895	1581768
3km	70%	50000	2	289	5256257	706971	4482838	1388432
3km	70%	50000	2	268	4911156	676549	4177594	1235782
3km	70%	50000	2	715	5994914	741853	5200225	1628880
3km	70%	50000	2	410	4497332	574477	3850641	1245268
3km	70%	50000	2	225	5301088	681741	4560255	1240418
3km	70%	50000	2	317	6913157	765177	6101352	1558566
3km	70%	50000	2	321	4688339	691868	3945737	1278687
3km	70%	50000	2	276	5226686	644012	4523120	1342833
3km	70%	50000	2	266	4515092	630040	3841036	1308034
3km	70%	50000	2	218	5203137	716818	4416374	1223634
3km	70%	50000	2	220	4762972	695661	4016912	1271163
3km	70%	50000	2	295	5765495	698621	5023654	1492395
3km	70%	50000	2	194	4931001	640419	4234620	1258849
3km	70%	50000	2	283	5951737	693174	5199990	1392890
3km	70%	50000	2	300	5273119	712972	4493661	1402483
3km	70%	50000	2	255	4919930	708680	4167046	1324689
3km	70%	50000	2	201	3930787	582922	3321511	973408
3km	70%	50000	2	273	3965311	533941	3383934	985419
3km	70%	50000	2	337	5507950	773501	4652056	1385510
3km	70%	50000	2	263	3794491	536133	3211351	1056156
3km	70%	50000	2	263	6011669	717303	5251703	1425621
3km	70%	50000	2	295	5474188	653439	4756360	1357709
3km	70%	50000	2	282	5509146	749091	4692498	1361501
3km	70%	50000	2	280	5762203	781641	4901660	1529734
3km	70%	50000	2	279	5750125	766397	4896101	1479719
3km	70%	50000	2	255	4953803	637451	4280690	1224723
3km	70%	50000	2	257	6067224	879248	5109938	1711266
3km	70%	50000	2	271	4674705	676092	3944628	1180941
3km	70%	50000	2	382	5328340	656271	4629655	1283735
3km	70%	50000	2	300	4497455	595927	3861543	1177372
3km	70%	50000	2	255	5113982	659579	4421141	1308050
3km	70%	50000	2	227	4806684	635068	4118975	1257236
3km	70%	50000	2	282	5287344	703537	4508550	1263913
3km	70%	50000	2	315	6311685	796355	5463955	1593055
3km	70%	50000	2	257	4062737	532519	3490936	1243015
3km	70%	50000	2	301	4799794	691879	4066423	1164686
3km	70%	50000	2	187	5325483	687864	4591405	1364920
3km	70%	50000	2	373	6137503	720192	5353746	1426690
3km	70%	50000	2	352	6254763	811696	5377186	1635971
3km	70%	50000	2	208	5640538	754938	4840351	1297251
3km	70%	50000	2	213	4248402	590456	3574677	1066666
3km	70%	50000	2	289	6333840	813720	5483248	1599369
3km	70%	50000	2	217	5503167	763180	4679076	1251398
3km	70%	50000	2	311	6466220	751487	5654571	1515309
3km	70%	50000	2	180	4586219	615060	3898473	1301988
3km	70%	50000	2	257	6145394	771289	5306691	1658006
3km	70%	50000	2	226	3979509	592815	3355383	995524
3km	70%	50000	2	303	4889301	611788	4220430	1309893
3km	70%	50000	2	248	5689412	637307	4985361	1354187
3km	70%	50000	2	351	5709626	747678	4900219	1564661
3km	70%	50000	2	412	6166103	738160	5382485	1588077
3km	70%	50000	2	317	5246322	675916	4494088	1446222
3km	70%	50000	2	240	4611807	656145	3905308	1370915
3km	70%	50000	2	378	5100919	669385	4326231	1365196
3km	70%	50000	2	256	3959361	573094	3340897	1229621
3km	70%	50000	2	303	5116474	673099	4390229	1389600
3km	70%	50000	2	233	4705501	628721	4001885	1209062
3km	70%	50000	2	290	4988192	640100	4297097	1128566
3km	70%	50000	2	257	4026814	573054	3405146	1087426
3km	70%	50000	2	321	5209044	699441	4459528	1327766
3km	70%	50000	2	419	5883632	755098	5083915	1424820
3km	70%	50000	2	281	6380645	838335	5487120	1813509
3km	70%	50000	2	336	4196063	559242	3576314	1118054
3km	70%	50000	2	245	5131343	666083	4407215	1234199
3km	70%	50000	2	249	4024575	563401	3403254	1093309
3km	70%	50000	2	282	6205701	787424	5360363	1641976
3km	70%	50000	2	233	4953586	684465	4201523	1157217
3km	70%	50000	2	233	5681813	760563	4844046	1467288
3km	70%	50000	2	203	3780833	512839	3233897	921111
3km	70%	50000	2	285	4359966	577361	3738128	1055709
3km	70%	50000	2	348	4628294	620101	3964248	1197148
3km	70%	50000	2	250	4722516	677470	3982653	1292821
3km	70%	50000	2	270	4375339	585253	3733855	1005972
3km	70%	50000	2	236	5157402	710208	4372762	1424919
3km	70%	50000	2	251	5518570	751550	4652600	1405239
3km	70%	50000	2	263	5497781	715153	4737086	1435527
3km	70%	50000	2	358	4920394	690987	4175399	1391812
3km	70%	50000	2	300	5137853	741416	4294838	1455769
3km	70%	50000	2	264	4429178	628399	3771179	1138491
3km	70%	50000	2	241	6172680	716326	5397883	1488409
3km	70%	50000	2	273	6748828	847883	5829772	1855733
3km	70%	50000	2	323	3757823	527354	3194914	1045674
3km	70%	50000	2	291	6093198	813740	5203922	1598253
3km	70%	50000	2	339	6053132	763830	5238230	1448305
3km	70%	50000	2	152	4152863	567502	3553614	916233
3km	70%	50000	2	242	4734498	620114	4036963	1200364
3km	70%	50000	2	268	6119092	743516	5310496	1581637
3km	70%	50000	2	286	5336569	687319	4571150	1350426
[truncated: 1 more rows]
