# Supplementary material for: Quantifying the Value of Perfect Information in Emergency Vaccination Campaigns
Source: PLoS Comput Biol. 2017 Feb 16;13(2):e1005318. doi: 10.1371/journal.pcbi.1005318 (PMC5312803; doi:10.1371/journal.pcbi.1005318)
Supplement: S1 Data — (ZIP) [file pcbi.1005318.s013.zip › Data/3km vaccination/data17.txt]

vacc_radius	efficacy	capacity	delay	outbreak_duration	livestock_culled	cattle_culled	sheep_culled	vaccinations
3km	70%	50000	4	260	5369607	722956	4577816	1373765
3km	70%	50000	4	270	4936231	685824	4182904	1351437
3km	70%	50000	4	311	4553072	632719	3871418	1149799
3km	70%	50000	4	292	6082757	809434	5201098	1776160
3km	70%	50000	4	235	4090787	604809	3446852	1080312
3km	70%	50000	4	232	4313487	591684	3671473	1175630
3km	70%	50000	4	261	6621886	800856	5709470	1546036
3km	70%	50000	4	252	5630579	696243	4873371	1415898
3km	70%	50000	4	206	4326374	563003	3718803	1106903
3km	70%	50000	4	219	4367984	631425	3680829	1256720
3km	70%	50000	4	458	4625390	595940	3953027	1048125
3km	70%	50000	4	218	6207410	789731	5322622	1568273
3km	70%	50000	4	325	5191129	753194	4396579	1383782
3km	70%	50000	4	249	5860364	700385	5096806	1474694
3km	70%	50000	4	267	4323055	582196	3684762	1057172
3km	70%	50000	4	271	5358342	721933	4588711	1310004
3km	70%	50000	4	269	5756445	746929	4914502	1680535
3km	70%	50000	4	266	5098789	736608	4312264	1426544
3km	70%	50000	4	198	3985857	553364	3369503	1047793
3km	70%	50000	4	331	4774953	661524	4056689	1270050
3km	70%	50000	4	244	4986486	648807	4268586	1303196
3km	70%	50000	4	213	5261733	620905	4587205	1271176
3km	70%	50000	4	312	5879568	657574	5169506	1554528
3km	70%	50000	4	189	3470169	482076	2958819	956293
3km	70%	50000	4	347	6586092	775095	5745613	1618838
3km	70%	50000	4	390	7038348	856867	6101385	1727640
3km	70%	50000	4	207	4392433	572722	3771084	1007493
3km	70%	50000	4	248	4740382	681169	4011026	1249327
3km	70%	50000	4	331	5919265	715957	5127939	1342197
3km	70%	50000	4	229	4275837	592266	3630401	1300833
3km	70%	50000	4	241	4812852	640413	4107454	1202662
3km	70%	50000	4	386	5461132	655487	4760888	1360449
3km	70%	50000	4	319	5050435	692082	4294569	1324811
3km	70%	50000	4	215	4799035	635149	4120364	1063472
3km	70%	50000	4	302	6183285	736432	5387864	1487774
3km	70%	50000	4	277	7011435	864320	6092224	1820868
3km	70%	50000	4	280	4379242	584073	3735218	1119562
3km	70%	50000	4	265	5998173	725249	5227438	1411712
3km	70%	50000	4	251	5172761	737441	4377365	1393212
3km	70%	50000	4	299	4505903	607670	3853677	1242203
3km	70%	50000	4	367	5777459	719083	4988505	1437027
3km	70%	50000	4	516	5841126	781923	4978946	1654473
3km	70%	50000	4	214	4123689	595870	3498365	1046648
3km	70%	50000	4	221	4840730	610219	4184687	1235594
3km	70%	50000	4	276	4703320	651209	3983126	1427098
3km	70%	50000	4	358	5960626	740567	5145565	1522748
3km	70%	50000	4	336	4475515	596787	3819724	1122579
3km	70%	50000	4	259	5117738	693839	4343855	1279213
3km	70%	50000	4	357	6269336	824897	5386213	1748054
3km	70%	50000	4	293	5165396	732228	4373689	1319012
3km	70%	50000	4	324	5074767	638747	4349459	1295445
3km	70%	50000	4	391	5797664	729994	5005169	1509192
3km	70%	50000	4	207	4357226	581529	3710290	1148190
3km	70%	50000	4	217	4568913	637406	3881461	1149886
3km	70%	50000	4	256	4912805	627856	4228663	1179939
3km	70%	50000	4	294	7467748	877579	6503711	1900349
3km	70%	50000	4	255	5811334	749379	5008031	1480797
3km	70%	50000	4	281	5002361	704567	4246502	1263198
3km	70%	50000	4	297	4711889	642045	4033248	1225077
3km	70%	50000	4	210	5678711	699897	4912977	1504481
3km	70%	50000	4	440	6976448	847663	6037994	1778223
3km	70%	50000	4	228	5055223	676014	4337247	1328520
3km	70%	50000	4	234	4930952	709832	4149719	1409040
3km	70%	50000	4	241	6578308	737852	5765654	1516697
3km	70%	50000	4	216	4502596	633109	3816484	1162936
3km	70%	50000	4	293	5080140	681187	4335154	1297865
3km	70%	50000	4	226	5525811	716413	4761513	1383656
3km	70%	50000	4	265	6469330	769068	5655691	1461312
3km	70%	50000	4	245	5031861	690144	4290229	1219899
3km	70%	50000	4	229	5994786	783257	5167053	1496567
3km	70%	50000	4	214	3961210	515471	3405669	1058991
3km	70%	50000	4	305	4970968	694677	4222088	1222379
3km	70%	50000	4	243	4736885	611110	4088970	1126323
3km	70%	50000	4	206	4101840	511489	3550022	1051361
3km	70%	50000	4	326	7340684	885598	6371499	1836346
3km	70%	50000	4	289	5868376	789185	5016001	1508308
3km	70%	50000	4	277	4058455	542436	3455870	1037103
3km	70%	50000	4	317	6361313	776202	5517332	1563936
3km	70%	50000	4	234	5513054	709618	4742453	1416776
3km	70%	50000	4	311	6408376	756924	5595381	1509756
3km	70%	50000	4	337	5825437	785017	4978617	1558108
3km	70%	50000	4	269	5911862	708079	5142030	1434952
3km	70%	50000	4	259	4778457	632113	4107738	1184074
3km	70%	50000	4	272	4511952	614040	3853054	1130115
3km	70%	50000	4	240	5145838	585419	4514028	1169843
3km	70%	50000	4	302	5538698	691363	4793112	1392435
3km	70%	50000	4	279	5798159	743698	4978950	1618028
3km	70%	50000	4	202	4134156	580785	3500163	1149839
3km	70%	50000	4	284	4359285	636961	3678478	1281128
3km	70%	50000	4	192	4147851	541826	3562208	1056716
3km	70%	50000	4	280	4335464	678682	3613030	1206979
3km	70%	50000	4	255	4627781	632395	3946986	1178181
3km	70%	50000	4	264	4992817	677220	4257861	1250599
3km	70%	50000	4	238	4338342	560194	3718636	1079216
3km	70%	50000	4	227	6175293	740404	5350221	1542468
3km	70%	50000	4	242	4948766	681939	4225560	1299733
3km	70%	50000	4	470	6238165	709949	5472551	1461836
3km	70%	50000	4	308	5898431	737435	5097348	1546781
3km	70%	50000	4	326	4758439	653599	4019827	1175410
3km	70%	50000	4	291	4072184	574829	3432595	1155876
3km	70%	50000	4	223	5015824	677408	4286758	1464112
3km	70%	50000	4	252	5313977	744889	4531221	1440581
3km	70%	50000	4	281	4702916	652454	4003474	1160954
3km	70%	50000	4	232	4148657	600954	3506693	1066404
3km	70%	50000	4	209	4513136	595237	3883261	1180160
3km	70%	50000	4	215	4711765	624457	4042756	1230947
3km	70%	50000	4	239	4161110	569211	3552978	1058559
3km	70%	50000	4	318	5645376	769247	4809299	1746171
3km	70%	50000	4	264	5892609	830329	4962100	1669584
3km	70%	50000	4	216	4535795	634754	3822272	1295008
3km	70%	50000	4	375	5532851	738592	4693927	1614044
3km	70%	50000	4	226	4663629	633288	3995025	1061601
3km	70%	50000	4	333	4326897	591152	3678479	1141295
3km	70%	50000	4	395	6717362	764577	5901025	1655251
3km	70%	50000	4	264	5587250	677831	4861340	1416157
3km	70%	50000	4	247	4558194	666150	3813798	1228154
3km	70%	50000	4	321	5591372	783664	4743238	1545067
3km	70%	50000	4	251	4498118	644803	3795511	1439213
3km	70%	50000	4	231	6640938	728511	5823880	1525367
3km	70%	50000	4	188	4439421	571557	3830883	1039989
3km	70%	50000	4	251	5676077	686871	4918308	1603221
3km	70%	50000	4	232	4859277	684150	4128589	1255274
3km	70%	50000	4	373	6419056	738098	5622487	1522036
3km	70%	50000	4	255	5127025	674633	4395679	1246636
3km	70%	50000	4	208	4774421	630197	4081973	1320906
3km	70%	50000	4	312	5677134	725391	4886407	1512795
3km	70%	50000	4	201	4192497	546777	3595492	1104070
3km	70%	50000	4	290	4897619	698521	4130615	1318571
3km	70%	50000	4	292	5362572	738400	4595437	1257986
3km	70%	50000	4	205	4889003	658415	4179284	1185252
3km	70%	50000	4	298	5739128	731044	4938455	1464940
3km	70%	50000	4	337	4360885	600284	3661647	1242624
3km	70%	50000	4	223	5022233	593037	4373969	1282685
3km	70%	50000	4	259	5737772	745045	4938846	1543861
3km	70%	50000	4	260	7527181	861103	6585585	1822071
3km	70%	50000	4	344	5989366	693736	5254520	1334068
3km	70%	50000	4	396	6071037	680698	5338069	1578371
3km	70%	50000	4	245	4256031	580113	3632527	1203253
3km	70%	50000	4	316	4696389	641204	3978456	1094522
3km	70%	50000	4	186	4985876	750379	4174398	1370430
3km	70%	50000	4	309	5230512	739304	4441308	1321682
3km	70%	50000	4	238	4018036	585191	3408229	1244080
3km	70%	50000	4	246	5869090	734881	5071281	1559323
3km	70%	50000	4	237	4226660	598739	3572691	1406991
3km	70%	50000	4	201	4269725	613170	3605796	1182064
3km	70%	50000	4	249	4696811	619909	4027344	1260598
3km	70%	50000	4	207	6187912	722756	5401967	1585304
3km	70%	50000	4	300	5856406	781002	5036541	1514187
3km	70%	50000	4	270	6186212	711318	5421554	1476319
3km	70%	50000	4	202	5023639	656467	4314541	1285564
3km	70%	50000	4	238	6268560	736371	5493281	1461409
3km	70%	50000	4	292	6372103	719623	5573378	1594329
3km	70%	50000	4	301	5556639	664377	4839098	1344334
3km	70%	50000	4	225	4136604	588843	3499150	1100444
3km	70%	50000	4	359	7468461	861753	6553272	1864877
3km	70%	50000	4	239	6635739	748064	5827044	1452840
3km	70%	50000	4	293	6517390	845162	5609662	1813995
3km	70%	50000	4	292	5490413	707903	4719774	1413608
3km	70%	50000	4	284	6089471	750224	5280085	1611033
3km	70%	50000	4	270	4664901	614127	3979463	1276505
3km	70%	50000	4	272	5839644	713175	5039683	1521537
3km	70%	50000	4	190	4199013	576186	3586951	1128148
3km	70%	50000	4	382	6543800	746932	5718249	1496676
3km	70%	50000	4	192	4684599	637608	3991702	1156463
3km	70%	50000	4	251	5173459	659175	4431467	1315473
3km	70%	50000	4	225	4995254	622113	4299765	1324694
3km	70%	50000	4	470	4921337	713997	4148577	1437703
3km	70%	50000	4	205	4890048	672526	4137901	1509492
3km	70%	50000	4	332	5975944	711792	5218688	1418120
3km	70%	50000	4	301	4336333	632997	3646937	1203801
3km	70%	50000	4	224	4822995	710795	4073109	1247156
3km	70%	50000	4	354	7523378	879830	6573969	1887320
3km	70%	50000	4	299	4842335	607288	4179599	1318141
3km	70%	50000	4	212	5204436	693984	4462270	1284763
3km	70%	50000	4	243	4937634	661330	4217770	1098995
3km	70%	50000	4	237	5842543	687941	5096762	1395566
3km	70%	50000	4	233	5494444	717780	4699979	1459862
3km	70%	50000	4	306	4487777	636148	3792309	1339227
3km	70%	50000	4	239	4910317	671268	4166266	1316581
3km	70%	50000	4	269	6866027	784870	6003521	1793459
3km	70%	50000	4	270	5423094	780860	4575078	1541085
3km	70%	50000	4	357	5575778	676957	4814076	1368927
3km	70%	50000	4	199	4678968	626949	4005975	1259358
3km	70%	50000	4	275	5287899	681362	4542356	1412638
3km	70%	50000	4	285	4224754	608991	3563030	1212673
3km	70%	50000	4	284	5451462	776743	4626828	1464257
3km	70%	50000	4	214	3764894	481318	3240056	1056763
3km	70%	50000	4	272	5195285	695442	4463197	1392748
3km	70%	50000	4	278	5019057	699894	4271428	1297525
3km	70%	50000	4	385	6729121	816467	5843998	1789714
3km	70%	50000	4	352	5038248	680986	4302410	1412224
3km	70%	50000	4	281	4126252	555539	3531813	1176636
3km	70%	50000	4	444	6335479	719362	5566672	1588850
3km	70%	50000	4	318	4690828	597101	4061800	1090007
3km	70%	50000	4	334	3908145	518137	3361611	1025086
3km	70%	50000	4	275	4315512	583035	3700813	1208369
3km	70%	50000	4	382	4493250	574453	3874568	1210648
3km	70%	50000	4	382	4837682	650094	4153638	1167585
3km	70%	50000	4	246	5158740	703790	4403109	1260849
3km	70%	50000	4	325	5829190	667299	5093706	1349112
3km	70%	50000	4	204	4712286	635383	4022310	1099272
3km	70%	50000	4	281	4792105	651813	4068232	1190779
3km	70%	50000	4	377	5675770	654161	4969132	1458019
3km	70%	50000	4	286	4515750	677914	3775759	1377216
3km	70%	50000	4	224	4520416	608034	3867845	1180414
3km	70%	50000	4	188	5558007	745317	4763145	1418900
3km	70%	50000	4	367	6231920	748057	5426990	1417463
3km	70%	50000	4	331	4770810	624164	4081085	1464664
3km	70%	50000	4	217	4862456	649657	4152879	1286710
3km	70%	50000	4	265	4389953	578346	3766927	1054189
3km	70%	50000	4	270	4097348	596811	3451726	1110686
3km	70%	50000	4	261	4041140	555335	3437783	1090116
3km	70%	50000	4	314	6011340	740691	5212909	1433697
3km	70%	50000	4	266	4680699	650406	3989833	1280928
3km	70%	50000	4	303	5014339	680802	4259458	1299329
3km	70%	50000	4	271	4825135	646186	4129791	1167542
3km	70%	50000	4	318	6625669	789386	5797039	1612231
3km	70%	50000	4	437	5981907	718578	5206372	1508028
3km	70%	50000	4	271	7302136	875291	6326255	1791688
3km	70%	50000	4	279	4579229	648913	3870605	1174707
3km	70%	50000	4	325	4334914	638228	3658497	1186228
3km	70%	50000	4	278	4839652	668074	4127994	1239484
3km	70%	50000	4	245	6078804	741565	5279060	1420533
3km	70%	50000	4	251	4892517	652160	4150552	1275604
3km	70%	50000	4	259	4162700	554902	3565803	1084048
3km	70%	50000	4	256	4658602	698975	3916694	1236490
3km	70%	50000	4	232	4892377	681779	4148699	1331445
3km	70%	50000	4	297	4491599	628567	3822764	1259979
3km	70%	50000	4	286	5307192	745212	4510894	1348771
3km	70%	50000	4	225	6268858	723943	5481449	1434067
3km	70%	50000	4	214	5133819	746446	4328649	1325086
3km	70%	50000	4	361	6624712	799030	5763536	1663438
3km	70%	50000	4	301	5587700	676686	4873894	1340791
3km	70%	50000	4	294	4440066	594819	3793148	1184552
3km	70%	50000	4	227	4709609	631238	4040645	1122067
3km	70%	50000	4	251	4281794	629746	3615910	1126526
3km	70%	50000	4	305	5250388	672195	4543878	1361537
3km	70%	50000	4	303	5729828	697338	4955569	1433622
3km	70%	50000	4	270	5475624	757870	4652255	1321494
3km	70%	50000	4	274	4653829	656047	3925448	1346665
3km	70%	50000	4	212	4499026	617647	3834997	1122756
3km	70%	50000	4	253	5630905	788093	4794146	1652210
3km	70%	50000	4	267	4247879	573621	3630094	998832
3km	70%	50000	4	262	4736317	633298	4064523	1246205
3km	70%	50000	4	239	4396628	599751	3761429	1276525
3km	70%	50000	4	248	5162818	689569	4406134	1195203
3km	70%	50000	4	272	5961703	692207	5210018	1537653
3km	70%	50000	4	258	4551555	583818	3894803	1144261
3km	70%	50000	4	263	5946550	762430	5108208	1453952
3km	70%	50000	4	274	5699926	692808	4952768	1399347
3km	70%	50000	4	271	5433459	744779	4637445	1322157
3km	70%	50000	4	415	6076771	722492	5299227	1504886
3km	70%	50000	4	320	5445249	641164	4747501	1376259
3km	70%	50000	4	264	5186745	648518	4491347	1384645
3km	70%	50000	4	269	4779709	636140	4089637	1220391
3km	70%	50000	4	289	5389031	723870	4604959	1588319
3km	70%	50000	4	357	6012129	729683	5241982	1495362
3km	70%	50000	4	262	7415885	833139	6489644	1908708
3km	70%	50000	4	246	5267644	652570	4572487	1353084
3km	70%	50000	4	286	4598492	602791	3931376	1180720
3km	70%	50000	4	441	6921512	833544	6006328	1654585
3km	70%	50000	4	337	4700362	593822	4058302	1162800
3km	70%	50000	4	297	5230914	690832	4464334	1283488
3km	70%	50000	4	193	4509709	627521	3826577	1109049
3km	70%	50000	4	326	5999080	693721	5263731	1347757
3km	70%	50000	4	263	5815388	725316	5034334	1413491
3km	70%	50000	4	337	5797499	682458	5069921	1431242
3km	70%	50000	4	245	4699011	662951	3986961	1197201
3km	70%	50000	4	256	4473628	627496	3782580	1265182
3km	70%	50000	4	184	4029398	510664	3478952	1038885
3km	70%	50000	4	259	5578554	641084	4900822	1502821
3km	70%	50000	4	307	5153503	697816	4418147	1262804
3km	70%	50000	4	280	4467374	655260	3742818	1311701
3km	70%	50000	4	288	4296114	593116	3654126	1081465
3km	70%	50000	4	326	3804205	528954	3233089	1030592
3km	70%	50000	4	230	4049927	498448	3512631	1157704
3km	70%	50000	4	274	6267147	779369	5414267	1574161
3km	70%	50000	4	288	5315438	696323	4545927	1564300
3km	70%	50000	4	197	5156055	698219	4410794	1202830
3km	70%	50000	4	228	4771420	641242	4070407	1139626
3km	70%	50000	4	280	4823329	621621	4122899	1246060
3km	70%	50000	4	312	4497532	587652	3852998	1156368
3km	70%	50000	4	347	5846708	716402	5031223	1459298
3km	70%	50000	4	219	4850162	580583	4229133	1179655
3km	70%	50000	4	231	4762592	671961	4039438	1527774
3km	70%	50000	4	245	4429205	592639	3789224	1167690
3km	70%	50000	4	393	6350494	743174	5551571	1458075
3km	70%	50000	4	225	4561351	642817	3843498	1355231
3km	70%	50000	4	204	4953670	644099	4251441	1168173
3km	70%	50000	4	272	5137643	724311	4337816	1466865
3km	70%	50000	4	293	6148051	778238	5307823	1556989
3km	70%	50000	4	248	5935897	681363	5192214	1360684
3km	70%	50000	4	276	5787647	798649	4939314	1536821
3km	70%	50000	4	344	5462952	707528	4709193	1300327
3km	70%	50000	4	242	6227087	789671	5392619	1453415
3km	70%	50000	4	276	4168110	550519	3566968	1069593
3km	70%	50000	4	232	4628179	612308	3978152	1266572
3km	70%	50000	4	189	4126062	546786	3541541	981109
3km	70%	50000	4	364	5227160	650925	4531468	1404881
3km	70%	50000	4	226	5219051	708160	4454194	1232366
3km	70%	50000	4	189	3883970	538690	3311290	1006785
3km	70%	50000	4	255	5025945	692756	4285028	1225268
3km	70%	50000	4	273	5575307	679135	4844138	1239110
3km	70%	50000	4	225	3772877	485863	3254213	992868
3km	70%	50000	4	224	5068468	683519	4336230	1243250
3km	70%	50000	4	257	4248593	609927	3600725	1213536
3km	70%	50000	4	243	4873346	688497	4138395	1113538
3km	70%	50000	4	243	4843150	679972	4116160	1221684
3km	70%	50000	4	248	4667028	576250	4039644	1163342
3km	70%	50000	4	322	6157850	735417	5364567	1515210
3km	70%	50000	4	289	5606757	724181	4834808	1260652
3km	70%	50000	4	289	5741266	708707	4970554	1426871
3km	70%	50000	4	204	5219342	660990	4510358	1283513
3km	70%	50000	4	280	5549892	684473	4813042	1332971
3km	70%	50000	4	281	5476257	752569	4652366	1463936
3km	70%	50000	4	366	5774402	795954	4898614	1593630
3km	70%	50000	4	245	4737443	679465	4015022	1367495
3km	70%	50000	4	197	4328495	580890	3706770	1047184
3km	70%	50000	4	255	4161219	544269	3571473	1059971
3km	70%	50000	4	230	4949142	672935	4228348	1397666
3km	70%	50000	4	218	5431454	788089	4585875	1495822
3km	70%	50000	4	267	5742775	701510	4991943	1376915
3km	70%	50000	4	225	4606526	593593	3971257	1077813
3km	70%	50000	4	356	6068349	735916	5286340	1378633
3km	70%	50000	4	313	4540822	627676	3852696	1204049
3km	70%	50000	4	415	4947506	644489	4254093	1428230
3km	70%	50000	4	309	4240946	527634	3655716	1033758
3km	70%	50000	4	263	4455458	642497	3728636	1187762
3km	70%	50000	4	337	4745710	681765	4013095	1227130
3km	70%	50000	4	245	5130750	749511	4308017	1322184
3km	70%	50000	4	349	6534525	797666	5656970	1690258
3km	70%	50000	4	265	4392297	590071	3759688	1125606
3km	70%	50000	4	274	5957946	690878	5199139	1340803
3km	70%	50000	4	216	4504153	588371	3862525	1143033
3km	70%	50000	4	308	5332017	650444	4630568	1280529
3km	70%	50000	4	325	6632194	816163	5744465	1667280
3km	70%	50000	4	277	4802134	648737	4088512	1161325
3km	70%	50000	4	352	6350869	761534	5525719	1501188
3km	70%	50000	4	233	6573286	778717	5736440	1484500
3km	70%	50000	4	302	4915278	648342	4205891	1418101
3km	70%	50000	4	324	5408795	766869	4576142	1634829
3km	70%	50000	4	277	4361055	578565	3735732	1198607
3km	70%	50000	4	351	5424665	668249	4702459	1382842
3km	70%	50000	4	338	4938266	679199	4186353	1233156
3km	70%	50000	4	296	5280104	743012	4473699	1344768
3km	70%	50000	4	205	4855843	677256	4122394	1346047
3km	70%	50000	4	299	4683133	614881	4010948	1140295
3km	70%	50000	4	339	5473455	761868	4630439	1502445
3km	70%	50000	4	291	5636528	681046	4897737	1415359
3km	70%	50000	4	298	5362784	671784	4629267	1344946
3km	70%	50000	4	216	4721965	614383	4057724	1169802
3km	70%	50000	4	296	4875740	633661	4186938	1180534
3km	70%	50000	4	226	5134477	701224	4359369	1300521
3km	70%	50000	4	386	5792637	774122	4951178	1393317
3km	70%	50000	4	239	6965823	842415	6061539	1695133
3km	70%	50000	4	374	6161109	787709	5316863	1739856
3km	70%	50000	4	187	4080947	559223	3438957	1068259
3km	70%	50000	4	270	5111626	622191	4438706	1201472
3km	70%	50000	4	223	4823267	691915	4079767	1321095
3km	70%	50000	4	276	4978757	695454	4246469	1189561
3km	70%	50000	4	240	5412749	756647	4568400	1592813
3km	70%	50000	4	350	6181986	817925	5290106	1581997
3km	70%	50000	4	243	4449210	606319	3795787	1160862
3km	70%	50000	4	267	4835501	662741	4122714	1240722
3km	70%	50000	4	261	4865366	621326	4200231	1236401
3km	70%	50000	4	363	6948984	791052	6102457	1652914
3km	70%	50000	4	233	4855525	715092	4096536	1252155
3km	70%	50000	4	257	5202252	628320	4521112	1344148
3km	70%	50000	4	256	6023635	750750	5216060	1484104
3km	70%	50000	4	323	5323821	753065	4519520	1292580
3km	70%	50000	4	311	5285826	752392	4477146	1335209
3km	70%	50000	4	268	6863114	804049	5996971	1699078
3km	70%	50000	4	304	6247060	780364	5406336	1555202
3km	70%	50000	4	264	4414808	583627	3785420	1120118
3km	70%	50000	4	322	5205047	645778	4524690	1428578
3km	70%	50000	4	291	5966722	690303	5228030	1335765
3km	70%	50000	4	349	5460864	678200	4719275	1369694
3km	70%	50000	4	252	5529110	778963	4689222	1516465
3km	70%	50000	4	254	5155448	721866	4390065	1210421
3km	70%	50000	4	182	4612175	647162	3923411	1117607
3km	70%	50000	4	387	4613581	638052	3929702	1328438
3km	70%	50000	4	309	5536591	758927	4713880	1504605
3km	70%	50000	4	299	5735113	746037	4933211	1418892
3km	70%	50000	4	387	4534501	654886	3800350	1412261
3km	70%	50000	4	233	4898524	654651	4190378	1191594
3km	70%	50000	4	349	4769735	655692	4064292	1271274
3km	70%	50000	4	243	5196060	692532	4443414	1241741
3km	70%	50000	4	194	4560188	621739	3898364	1043592
3km	70%	50000	4	328	6248776	786532	5389458	1513796
3km	70%	50000	4	229	4225213	571760	3594219	1152514
3km	70%	50000	4	266	5103931	758715	4296207	1454788
3km	70%	50000	4	251	4893009	687568	4161271	1269639
3km	70%	50000	4	435	7108335	833732	6220537	1664014
3km	70%	50000	4	257	5102339	706396	4316033	1286373
3km	70%	50000	4	297	6670478	820316	5778815	1667288
3km	70%	50000	4	207	4315369	590316	3650838	1114802
3km	70%	50000	4	239	4486012	594125	3833865	1148837
3km	70%	50000	4	243	6189124	694637	5433820	1555201
3km	70%	50000	4	189	3936468	527586	3342543	1102470
3km	70%	50000	4	273	4982190	672891	4240579	1271415
3km	70%	50000	4	385	5897567	767828	5079067	1570293
3km	70%	50000	4	382	3519748	482820	3000499	971897
3km	70%	50000	4	229	4489001	631139	3816230	1348270
3km	70%	50000	4	331	5163741	634820	4483875	1458642
3km	70%	50000	4	295	4500894	636076	3803495	1131184
3km	70%	50000	4	319	3919172	552279	3329155	971272
3km	70%	50000	4	255	3931788	547411	3332077	1079622
3km	70%	50000	4	285	6315109	858936	5391011	1396310
3km	70%	50000	4	349	6629963	760539	5813088	1548980
3km	70%	50000	4	247	4137576	493978	3590691	1041557
3km	70%	50000	4	301	5878496	720940	5118764	1415289
3km	70%	50000	4	303	4386783	616376	3717077	1159396
3km	70%	50000	4	300	5925097	712852	5149077	1438638
3km	70%	50000	4	209	4949386	715543	4197701	1268075
3km	70%	50000	4	315	5664972	716526	4880500	1444818
3km	70%	50000	4	316	6159952	725870	5375874	1514279
3km	70%	50000	4	210	5707786	703127	4913986	1413376
3km	70%	50000	4	317	7465766	898598	6492183	1838004
3km	70%	50000	4	188	5205496	665137	4479073	1246967
3km	70%	50000	4	317	6151727	720181	5348143	1434014
3km	70%	50000	4	337	5734306	646750	5048157	1512174
3km	70%	50000	4	248	4121060	557628	3516489	1163943
3km	70%	50000	4	323	4120676	594900	3484950	1108428
3km	70%	50000	4	288	6137912	693196	5393574	1461770
3km	70%	50000	4	357	5439219	698290	4688074	1328325
3km	70%	50000	4	193	4342680	574238	3707815	1063683
3km	70%	50000	4	225	5434252	714853	4659725	1451303
3km	70%	50000	4	414	6040954	773015	5200923	1477340
3km	70%	50000	4	540	5423274	758387	4591990	1267830
3km	70%	50000	4	285	5317684	666650	4573978	1343026
3km	70%	50000	4	360	6308803	833505	5394483	1676904
3km	70%	50000	4	304	5283552	735028	4480577	1397816
3km	70%	50000	4	256	5335543	704183	4579087	1459466
3km	70%	50000	4	333	5184066	650216	4483511	1404429
3km	70%	50000	4	278	5248350	658646	4538061	1197488
3km	70%	50000	4	340	4901325	641655	4211048	1295426
3km	70%	50000	4	216	4807981	643383	4119387	1157630
3km	70%	50000	4	364	4948730	646326	4259290	1286368
3km	70%	50000	4	220	4802236	650702	4091894	1189510
3km	70%	50000	4	251	5951565	793846	5086722	1538065
3km	70%	50000	4	435	6375431	759567	5553194	1659662
3km	70%	50000	4	271	4551887	624870	3877408	1118573
3km	70%	50000	4	287	5335100	740364	4527201	1404844
3km	70%	50000	4	215	4383326	587225	3745801	1186519
3km	70%	50000	4	353	6497126	784466	5654460	1521940
3km	70%	50000	4	224	5496507	713498	4726050	1374508
3km	70%	50000	4	265	5399162	724194	4621353	1447780
3km	70%	50000	4	315	4504205	622939	3837193	1173748
3km	70%	50000	4	302	5466444	712032	4707396	1442467
3km	70%	50000	4	220	4952878	607194	4303571	1149664
3km	70%	50000	4	294	5830282	704932	5072273	1653197
3km	70%	50000	4	354	4072919	558056	3483314	1112872
3km	70%	50000	4	242	4149759	591503	3515064	1136068
3km	70%	50000	4	289	4957021	685394	4190140	1359072
3km	70%	50000	4	270	5020621	690965	4266998	1482884
3km	70%	50000	4	235	5080558	683652	4353353	1197875
3km	70%	50000	4	248	4430372	596508	3783471	1175132
3km	70%	50000	4	290	4352151	578411	3711265	1060397
3km	70%	50000	4	293	4676594	686681	3869191	1401249
3km	70%	50000	4	283	5028756	673354	4300468	1254263
3km	70%	50000	4	330	3760126	513843	3202598	1045100
3km	70%	50000	4	391	4964576	670145	4242977	1168653
3km	70%	50000	4	272	5207114	662869	4484558	1372863
3km	70%	50000	4	266	3616620	506651	3038776	1225150
3km	70%	50000	4	245	4878824	681011	4138036	1349938
3km	70%	50000	4	217	4916258	660958	4212597	1325691
3km	70%	50000	4	399	6829335	854967	5862138	1788376
3km	70%	50000	4	244	4716486	635365	4031539	1378168
3km	70%	50000	4	232	5606888	651341	4916318	1314996
3km	70%	50000	4	291	6063335	700667	5302622	1559609
3km	70%	50000	4	273	4822001	690441	4086349	1160104
3km	70%	50000	4	285	5456255	700115	4714740	1505061
3km	70%	50000	4	395	5024762	682806	4267041	1357301
3km	70%	50000	4	247	4534285	600977	3891301	1109074
3km	70%	50000	4	373	4142760	593450	3497171	1112634
3km	70%	50000	4	229	5296975	680716	4565378	1365372
3km	70%	50000	4	319	6678572	728463	5891122	1584709
3km	70%	50000	4	340	4079745	572175	3463057	1078919
3km	70%	50000	4	246	5344986	669556	4620748	1302209
3km	70%	50000	4	263	4370327	553504	3780368	1166789
3km	70%	50000	4	245	4507704	590053	3868373	1023653
3km	70%	50000	4	212	6208883	756524	5376844	1578928
3km	70%	50000	4	251	4943907	703885	4187879	1281854
3km	70%	50000	4	345	6371896	769908	5564788	1428217
3km	70%	50000	4	287	6042324	713470	5266971	1473958
3km	70%	50000	4	262	4338364	574085	3722424	1080834
3km	70%	50000	4	219	4481572	610724	3795149	1149147
3km	70%	50000	4	232	5329118	631684	4647325	1459532
3km	70%	50000	4	274	4735433	671396	4009937	1182969
3km	70%	50000	4	252	5512844	719395	4738291	1293729
3km	70%	50000	4	269	5251032	611039	4570907	1362826
3km	70%	50000	4	253	4962714	685118	4205608	1331839
3km	70%	50000	4	284	4993309	664169	4262550	1200486
3km	70%	50000	4	259	5384808	673096	4668195	1410488
3km	70%	50000	4	322	4268164	620495	3606207	1048309
3km	70%	50000	4	292	6650285	823498	5762538	1597972
3km	70%	50000	4	232	5602900	817290	4727268	1621633
3km	70%	50000	4	244	4980615	671063	4253249	1237961
3km	70%	50000	4	239	5501747	709071	4737989	1314467
3km	70%	50000	4	305	4395871	547130	3766532	1211055
3km	70%	50000	4	237	5383648	655438	4675968	1316811
3km	70%	50000	4	274	5296706	702127	4529439	1456275
3km	70%	50000	4	210	5412535	658205	4708877	1241179
3km	70%	50000	4	350	5774434	722733	4997400	1388818
3km	70%	50000	4	332	5489017	783660	4655374	1518878
3km	70%	50000	4	264	6787389	834051	5888872	1834806
3km	70%	50000	4	254	4230650	587878	3602956	1098757
3km	70%	50000	4	306	5424946	771383	4570861	1483350
3km	70%	50000	4	250	5511825	683947	4797107	1216539
3km	70%	50000	4	283	5677418	740198	4865283	1494654
3km	70%	50000	4	254	5328716	746249	4544662	1237805
3km	70%	50000	4	335	5559530	701157	4795523	1543627
3km	70%	50000	4	257	4706502	647034	4012554	1215738
3km	70%	50000	4	226	5665548	686602	4919565	1223785
3km	70%	50000	4	398	5080270	710511	4307177	1505168
3km	70%	50000	4	481	5068053	730302	4285725	1322341
3km	70%	50000	4	248	4694572	668669	3984893	1243682
3km	70%	50000	4	323	4650995	595567	4006464	1125936
3km	70%	50000	4	277	5161136	701083	4383389	1244768
3km	70%	50000	4	233	4198409	559254	3584178	1119760
3km	70%	50000	4	327	5035125	688967	4307220	1141329
3km	70%	50000	4	288	3908712	534894	3349674	1142363
3km	70%	50000	4	299	6215823	695534	5446065	1494806
3km	70%	50000	4	303	5498078	675475	4763835	1296487
3km	70%	50000	4	211	5242222	738111	4456036	1293121
3km	70%	50000	4	318	5969044	746385	5171615	1334008
3km	70%	50000	4	241	4515932	588509	3874590	1104575
3km	70%	50000	4	212	3239585	454485	2756001	917626
3km	70%	50000	4	269	4625988	622538	3955796	1191556
3km	70%	50000	4	239	5235639	674064	4503692	1255598
3km	70%	50000	4	278	4820393	660434	4099273	1168956
3km	70%	50000	4	254	5307316	729098	4527858	1503131
3km	70%	50000	4	237	4681293	657496	3977465	1279709
3km	70%	50000	4	212	4646514	604798	3982427	1191085
3km	70%	50000	4	263	4324118	625811	3655184	1200676
3km	70%	50000	4	254	6124443	701672	5377026	1404449
3km	70%	50000	4	280	5061021	665858	4328384	1278705
3km	70%	50000	4	315	5854295	795895	4995690	1485327
3km	70%	50000	4	221	5279502	707443	4512282	1431282
3km	70%	50000	4	254	5393723	685046	4664228	1305482
3km	70%	50000	4	233	5100505	676454	4352944	1359738
3km	70%	50000	4	268	6388705	733895	5610949	1518207
3km	70%	50000	4	269	4397474	591927	3749835	1072454
3km	70%	50000	4	316	4773005	629534	4105596	1293945
3km	70%	50000	4	344	5805568	760853	4975130	1551050
3km	70%	50000	4	271	4433398	597056	3764663	1164962
3km	70%	50000	4	246	4483768	622166	3799699	1172495
3km	70%	50000	4	215	4448468	611687	3755847	1189042
3km	70%	50000	4	239	4418383	598093	3771592	1145978
3km	70%	50000	4	211	6271671	735096	5481417	1626876
3km	70%	50000	4	410	6391885	772697	5534487	1831861
3km	70%	50000	4	271	5186415	719813	4404582	1315468
3km	70%	50000	4	320	5840648	722779	5028077	1476139
3km	70%	50000	4	281	5479797	641743	4770517	1454397
3km	70%	50000	4	232	5563648	679919	4832583	1349370
3km	70%	50000	4	227	4441870	636705	3763270	1233585
3km	70%	50000	4	244	4852120	630411	4184676	1288835
3km	70%	50000	4	209	4677944	617492	4008317	1205676
3km	70%	50000	4	196	4664495	649061	3970182	1227672
3km	70%	50000	4	240	4771352	672277	4030821	1276374
3km	70%	50000	4	322	4940061	651904	4243762	1303448
3km	70%	50000	4	256	4409617	606072	3767803	1161691
3km	70%	50000	4	278	6333333	768062	5464107	1544378
3km	70%	50000	4	258	5092512	670669	4381198	1332922
3km	70%	50000	4	253	4020846	603211	3373941	1069261
3km	70%	50000	4	219	4108057	576932	3498719	1020338
3km	70%	50000	4	297	6138918	780197	5284349	1415390
3km	70%	50000	4	232	5844707	715439	5055031	1531540
3km	70%	50000	4	221	4720574	606742	4067496	1195844
3km	70%	50000	4	237	4445522	586931	3788270	1226504
3km	70%	50000	4	269	4735166	643328	4043719	1184504
3km	70%	50000	4	402	3972148	605627	3334518	1251644
3km	70%	50000	4	316	6316876	751363	5507627	1512832
3km	70%	50000	4	522	6522739	700297	5768931	1549628
3km	70%	50000	4	282	5601620	688819	4840649	1443095
3km	70%	50000	4	283	4799499	651033	4096398	1106950
3km	70%	50000	4	277	6898313	822563	6003952	1802114
3km	70%	50000	4	270	5200539	742730	4416014	1296492
3km	70%	50000	4	357	5130196	727207	4354792	1342719
3km	70%	50000	4	212	4742516	627620	4051622	1139501
3km	70%	50000	4	258	5968468	779531	5122637	1721851
3km	70%	50000	4	219	5700570	703592	4896219	1352830
3km	70%	50000	4	247	4423382	611411	3761396	1245860
3km	70%	50000	4	226	4656260	629702	3985445	1208771
3km	70%	50000	4	299	6288210	766736	5478173	1632297
3km	70%	50000	4	293	4779501	630217	4095880	1262591
3km	70%	50000	4	204	4816946	588575	4169114	1172317
3km	70%	50000	4	321	6250573	691228	5503801	1535518
3km	70%	50000	4	317	4618031	617492	3935056	1314313
3km	70%	50000	4	261	5113509	681684	4365437	1241427
3km	70%	50000	4	228	5988047	741928	5178803	1328115
3km	70%	50000	4	267	5809111	733181	4994938	1475618
3km	70%	50000	4	226	4770643	620189	4119575	1165051
3km	70%	50000	4	284	5694613	727720	4928971	1652361
3km	70%	50000	4	300	6237031	768889	5406772	1579935
3km	70%	50000	4	171	5016474	622725	4348653	1137162
3km	70%	50000	4	228	4972789	722148	4198813	1280689
3km	70%	50000	4	193	4524166	597138	3864267	1144027
3km	70%	50000	4	229	5653388	765399	4818479	1449375
3km	70%	50000	4	330	4918500	624819	4232900	1323256
3km	70%	50000	4	225	6481449	816749	5584425	1601671
3km	70%	50000	4	236	4388408	625346	3729009	1171589
3km	70%	50000	4	283	4838089	670331	4111034	1494845
3km	70%	50000	4	258	4594822	613116	3927336	1156201
3km	70%	50000	4	266	6530773	833358	5613609	1609283
3km	70%	50000	4	361	4334671	637827	3666205	1134283
3km	70%	50000	4	204	4730339	643943	4031861	1159750
3km	70%	50000	4	213	5280016	707183	4514792	1227258
3km	70%	50000	4	250	5401790	741064	4565683	1487412
3km	70%	50000	4	221	4568325	624981	3885256	1150592
3km	70%	50000	4	311	5443643	681678	4709848	1494456
3km	70%	50000	4	252	4944070	679469	4208735	1137289
3km	70%	50000	4	351	5421897	753596	4608819	1359467
3km	70%	50000	4	311	4963574	704035	4174007	1262999
3km	70%	50000	4	283	5082687	671464	4355193	1339048
3km	70%	50000	4	317	6764164	790088	5891470	1743472
3km	70%	50000	4	293	6620488	722172	5838707	1466919
3km	70%	50000	4	329	5111077	649656	4339200	1266175
3km	70%	50000	4	223	5404423	726961	4601185	1395916
3km	70%	50000	4	236	4953916	650980	4249346	1284159
3km	70%	50000	4	239	5867311	674428	5125950	1464815
3km	70%	50000	4	288	4524406	590032	3894496	1138700
3km	70%	50000	4	258	4916028	583314	4287362	1295075
3km	70%	50000	4	205	3771045	524942	3205809	1043897
3km	70%	50000	4	177	4579392	625203	3914108	1198829
3km	70%	50000	4	271	5142522	747795	4341759	1605981
3km	70%	50000	4	307	4066367	545055	3456010	987426
3km	70%	50000	4	336	5665407	640357	4968139	1387621
3km	70%	50000	4	267	5962401	721596	5174023	1554897
3km	70%	50000	4	226	4938662	667829	4200588	1351547
3km	70%	50000	4	291	5940031	715868	5174667	1477887
3km	70%	50000	4	220	4459299	583603	3820530	1101868
3km	70%	50000	4	329	5851576	715179	5073774	1578958
3km	70%	50000	4	297	5705554	675572	4986324	1426894
3km	70%	50000	4	353	6434969	746482	5644266	1563558
3km	70%	50000	4	343	5199979	699936	4426870	1400770
3km	70%	50000	4	299	6031242	740468	5216920	1541484
3km	70%	50000	4	261	4283463	557278	3681154	1023947
3km	70%	50000	4	280	5488557	634507	4775405	1513358
3km	70%	50000	4	260	6073385	727858	5262201	1500061
3km	70%	50000	4	198	4303731	602486	3664774	1139969
3km	70%	50000	4	240	5424919	740996	4600331	1366009
3km	70%	50000	4	291	7111956	847555	6175251	1830919
3km	70%	50000	4	264	5861942	717756	5088354	1476925
3km	70%	50000	4	344	4683406	631052	3991739	1282799
3km	70%	50000	4	280	4598376	611631	3941360	1174173
3km	70%	50000	4	262	5012707	641286	4328799	1396630
3km	70%	50000	4	336	6317618	751921	5511842	1700758
3km	70%	50000	4	276	5937227	698630	5141843	1583506
3km	70%	50000	4	310	4781076	683425	4044688	1373291
3km	70%	50000	4	243	5263272	692231	4517476	1418634
3km	70%	50000	4	222	4995969	665271	4255265	1260853
3km	70%	50000	4	254	5890295	787553	5036430	1438427
3km	70%	50000	4	243	6619973	742878	5813329	1549609
3km	70%	50000	4	355	6322979	791265	5469054	1588540
3km	70%	50000	4	258	6262535	704492	5507284	1504465
3km	70%	50000	4	306	3923045	544526	3343806	1097794
3km	70%	50000	4	287	5350308	698029	4589256	1404619
3km	70%	50000	4	204	5396592	730628	4616859	1530318
3km	70%	50000	4	276	5453926	723875	4657801	1306208
3km	70%	50000	4	340	5843983	726319	5050952	1384592
3km	70%	50000	4	193	5279356	683303	4554114	1253544
3km	70%	50000	4	358	5522577	779510	4692626	1545445
3km	70%	50000	4	225	4063825	543741	3468149	1046576
3km	70%	50000	4	223	4698409	610276	4034381	1182614
3km	70%	50000	4	397	5319470	627969	4634087	1266239
3km	70%	50000	4	385	6370369	714699	5571379	1506619
3km	70%	50000	4	396	5934136	713581	5160483	1360725
3km	70%	50000	4	434	5505223	750331	4665301	1576148
3km	70%	50000	4	422	6556034	805372	5693038	1747746
3km	70%	50000	4	340	6101862	740911	5295954	1395829
3km	70%	50000	4	293	6016177	731823	5228325	1406941
3km	70%	50000	4	333	5063686	708770	4311085	1281167
3km	70%	50000	4	258	4449280	606249	3799284	1217750
3km	70%	50000	4	300	6155618	758064	5341406	1389455
3km	70%	50000	4	288	5241435	687238	4500064	1287803
3km	70%	50000	4	250	3892495	539365	3313363	1071604
3km	70%	50000	4	383	5576672	721144	4785333	1404686
3km	70%	50000	4	216	3952766	526933	3393231	1028990
3km	70%	50000	4	247	5589368	693079	4809773	1341615
3km	70%	50000	4	254	4450710	617607	3757216	1238231
3km	70%	50000	4	310	4980274	685012	4244934	1356367
3km	70%	50000	4	273	7057813	847162	6131557	1631062
3km	70%	50000	4	239	6015833	738696	5230142	1345768
3km	70%	50000	4	322	4415720	594204	3763558	1110334
3km	70%	50000	4	222	4943816	631677	4261122	1335752
3km	70%	50000	4	306	6321060	708140	5525636	1565602
3km	70%	50000	4	296	4541951	604191	3895189	1093260
3km	70%	50000	4	245	5965052	706137	5182537	1530803
3km	70%	50000	4	262	5818277	726176	5017064	1423102
3km	70%	50000	4	270	6832926	850528	5906335	1652564
3km	70%	50000	4	270	4993841	684429	4232484	1574030
3km	70%	50000	4	263	4282198	556427	3653309	1269360
3km	70%	50000	4	229	4901396	679772	4176043	1360347
3km	70%	50000	4	353	5530863	730285	4714483	1320315
3km	70%	50000	4	201	4064826	572700	3415706	1046379
3km	70%	50000	4	400	5719160	694222	4961975	1571568
3km	70%	50000	4	232	5063496	635297	4351844	1256422
3km	70%	50000	4	221	3789761	543600	3183197	1045910
3km	70%	50000	4	236	4087518	556113	3491157	991051
3km	70%	50000	4	298	5817619	746112	5008159	1390974
3km	70%	50000	4	235	4258138	594437	3569592	1116198
3km	70%	50000	4	212	4887030	637555	4201097	1178357
3km	70%	50000	4	214	4912359	690152	4165441	1411127
3km	70%	50000	4	341	4971805	670761	4235881	1285079
3km	70%	50000	4	208	4209536	586386	3576469	1027644
3km	70%	50000	4	249	5884436	799798	4996863	1527413
3km	70%	50000	4	236	4696968	596254	4067042	1171060
3km	70%	50000	4	342	5564859	639232	4873464	1476639
3km	70%	50000	4	248	6108905	721229	5337949	1452154
3km	70%	50000	4	279	4094969	570314	3485834	1073233
3km	70%	50000	4	318	6482741	788908	5627261	1705706
3km	70%	50000	4	268	4602833	638102	3902295	1129214
3km	70%	50000	4	185	5236967	706644	4470677	1281700
3km	70%	50000	4	374	5636805	699623	4904360	1463102
3km	70%	50000	4	360	5711699	743254	4901921	1602392
3km	70%	50000	4	220	5558402	687482	4821064	1361060
3km	70%	50000	4	243	4597717	617895	3930389	1124420
3km	70%	50000	4	270	5944812	766275	5130757	1475532
3km	70%	50000	4	281	3645006	473773	3116019	964953
3km	70%	50000	4	252	5273696	779488	4419770	1456662
3km	70%	50000	4	263	5604696	660788	4895810	1333407
3km	70%	50000	4	253	5423646	726564	4646309	1288680
3km	70%	50000	4	253	5922856	771991	5100609	1629875
3km	70%	50000	4	278	5321197	712797	4550125	1502373
3km	70%	50000	4	271	4539769	611800	3867828	1067887
3km	70%	50000	4	311	6907751	839308	6013115	1610767
3km	70%	50000	4	284	5345832	663942	4620998	1509414
3km	70%	50000	4	302	4815765	646748	4135304	1140759
3km	70%	50000	4	320	5321287	697126	4575931	1366057
3km	70%	50000	4	294	6999495	811317	6122932	1671116
3km	70%	50000	4	443	4909268	653998	4219033	1291981
3km	70%	50000	4	257	4921160	677436	4202977	1282135
3km	70%	50000	4	294	5949273	787995	5088144	1456122
3km	70%	50000	4	252	4182863	573340	3571340	1124003
3km	70%	50000	4	259	5214641	635856	4518831	1355245
3km	70%	50000	4	263	4451763	637984	3782823	1223053
3km	70%	50000	4	255	4721781	654552	3968090	1221458
3km	70%	50000	4	386	4897955	708446	4124403	1298174
3km	70%	50000	4	230	4782588	646983	4091927	1206776
3km	70%	50000	4	251	4985874	712989	4201549	1425737
3km	70%	50000	4	269	6676120	794017	5835009	1542886
3km	70%	50000	4	258	6140233	776415	5290717	1474071
3km	70%	50000	4	222	4232616	570259	3622166	1103012
3km	70%	50000	4	334	4951680	656235	4236286	1295645
3km	70%	50000	4	303	4699790	655837	3974239	1329812
3km	70%	50000	4	294	5097715	693142	4331203	1249047
3km	70%	50000	4	266	5580531	658181	4859664	1356864
3km	70%	50000	4	340	5566885	780722	4708368	1424632
3km	70%	50000	4	265	5120491	661341	4398011	1166692
3km	70%	50000	4	218	4618149	657786	3905082	1258898
3km	70%	50000	4	368	6009608	700123	5247707	1533231
3km	70%	50000	4	449	6877543	787637	6004987	1540857
3km	70%	50000	4	319	6185005	707332	5401160	1400560
3km	70%	50000	4	260	5082842	712228	4333382	1275626
3km	70%	50000	4	200	4846896	652370	4131780	1267535
3km	70%	50000	4	298	5252120	721116	4469706	1302698
3km	70%	50000	4	235	4940006	672509	4196717	1221813
3km	70%	50000	4	243	5302411	704936	4537972	1300708
3km	70%	50000	4	247	4305100	595604	3661231	1196764
3km	70%	50000	4	278	4873749	701527	4117611	1385804
3km	70%	50000	4	244	4788692	677299	4072118	1230531
3km	70%	50000	4	203	5327227	634149	4635043	1330537
3km	70%	50000	4	341	6303876	782720	5438865	1741395
3km	70%	50000	4	278	5311967	612193	4622375	1325873
3km	70%	50000	4	436	5322413	674036	4601361	1388456
3km	70%	50000	4	326	5525143	708305	4765383	1627103
3km	70%	50000	4	270	5848931	755224	5024082	1478877
3km	70%	50000	4	361	5408296	716338	4619769	1386289
3km	70%	50000	4	347	5260353	599954	4602037	1338909
3km	70%	50000	4	268	5272709	731753	4490432	1328151
3km	70%	50000	4	281	5260050	684551	4530009	1408030
3km	70%	50000	4	237	4293409	596198	3663819	1084934
3km	70%	50000	4	282	5336817	753124	4514510	1562020
3km	70%	50000	4	378	5769030	709377	4989417	1451960
3km	70%	50000	4	265	5732299	718517	4946103	1424770
3km	70%	50000	4	263	5262262	793198	4421046	1522393
3km	70%	50000	4	355	6044418	713124	5279944	1548870
3km	70%	50000	4	205	4826595	633903	4147789	1174189
3km	70%	50000	4	296	4596318	650721	3874926	1273535
3km	70%	50000	4	419	4730992	610953	4080995	1188647
3km	70%	50000	4	274	6203193	695922	5463104	1514888
3km	70%	50000	4	261	4923435	691496	4183732	1199034
3km	70%	50000	4	306	5234415	690369	4468223	1417516
3km	70%	50000	4	335	4179762	600044	3527594	1214945
3km	70%	50000	4	251	4815260	665763	4088797	1339184
3km	70%	50000	4	418	5973824	721861	5188286	1510274
3km	70%	50000	4	190	4050312	576328	3425071	1156420
3km	70%	50000	4	285	5847041	722017	5057450	1475072
3km	70%	50000	4	245	5225375	708353	4456728	1434526
3km	70%	50000	4	329	6304498	835179	5413341	1778605
3km	70%	50000	4	251	4577261	628657	3880521	1295791
3km	70%	50000	4	469	4266290	594264	3625596	1128943
3km	70%	50000	4	324	5917324	718571	5118722	1477818
3km	70%	50000	4	263	4333504	600336	3680985	1038073
3km	70%	50000	4	188	3950077	526927	3397242	1054160
3km	70%	50000	4	357	5300625	659072	4589937	1365994
3km	70%	50000	4	273	5281748	700549	4495631	1274954
3km	70%	50000	4	311	6171583	755841	5339552	1548793
3km	70%	50000	4	273	4356288	582456	3734302	1080773
3km	70%	50000	4	321	4634060	580078	3976905	1128846
3km	70%	50000	4	336	4440858	657107	3754714	1251007
3km	70%	50000	4	434	5481359	646977	4753885	1438488
3km	70%	50000	4	342	5350413	704013	4597509	1412418
3km	70%	50000	4	317	4936679	649366	4250827	1114112
3km	70%	50000	4	378	4961767	665531	4247581	1198920
3km	70%	50000	4	289	6052266	731993	5241016	1502825
3km	70%	50000	4	273	4509864	639411	3827470	1248148
3km	70%	50000	4	290	6027804	758034	5204793	1384865
3km	70%	50000	4	282	4818567	655356	4093232	1323513
3km	70%	50000	4	254	5558651	698932	4784106	1385282
3km	70%	50000	4	273	4231513	587139	3593654	1148280
3km	70%	50000	4	281	4726226	621304	4039718	1224007
3km	70%	50000	4	339	5184408	707919	4392533	1367324
3km	70%	50000	4	346	5655760	663095	4937756	1447808
3km	70%	50000	4	276	6501014	774776	5677545	1596507
3km	70%	50000	4	224	4793659	601477	4149865	1257012
3km	70%	50000	4	222	6236693	805148	5390069	1494474
3km	70%	50000	4	322	5365519	717749	4561495	1298385
3km	70%	50000	4	284	5625703	753328	4822652	1550046
3km	70%	50000	4	278	5116598	658141	4378029	1519441
3km	70%	50000	4	322	5297399	657758	4591828	1279901
3km	70%	50000	4	299	5683735	788292	4842222	1527811
3km	70%	50000	4	313	4823187	608762	4178713	1255583
3km	70%	50000	4	282	6469085	826760	5556802	1692468
3km	70%	50000	4	355	4469016	624747	3800291	1283695
3km	70%	50000	4	207	5078319	658990	4350244	1126376
3km	70%	50000	4	349	6061555	764934	5210685	1673321
3km	70%	50000	4	337	4942979	622847	4280974	1252020
3km	70%	50000	4	310	7133708	868279	6210717	1791989
3km	70%	50000	4	249	7509113	827228	6595670	1760028
3km	70%	50000	4	234	4152652	558265	3548249	1085589
3km	70%	50000	4	336	5701531	782488	4877409	1345250
3km	70%	50000	4	208	5037827	685686	4284285	1427178
3km	70%	50000	4	274	5954833	759886	5113876	1418440
3km	70%	50000	4	290	5156550	639315	4450348	1322006
3km	70%	50000	4	252	3993537	548521	3375854	1016099
3km	70%	50000	4	235	5162107	666157	4447592	1264706
3km	70%	50000	4	284	5320937	729066	4534827	1387017
3km	70%	50000	4	312	5565035	705504	4799895	1555117
3km	70%	50000	4	221	4766906	662690	4036689	1219136
3km	70%	50000	4	203	3827991	501147	3290087	997245
3km	70%	50000	4	251	5281211	660169	4567316	1300380
3km	70%	50000	4	201	4525921	609631	3857732	1146286
3km	70%	50000	4	253	4984367	713042	4213771	1370138
3km	70%	50000	4	218	5786017	656040	5091443	1339935
3km	70%	50000	4	215	4922973	659165	4163782	1194608
3km	70%	50000	4	248	4209898	579171	3573153	1110733
3km	70%	50000	4	340	5868528	741913	5079280	1553653
3km	70%	50000	4	273	6216056	819816	5327427	1570267
3km	70%	50000	4	305	7078765	862191	6144655	1798305
3km	70%	50000	4	226	4801575	603053	4150002	1202402
3km	70%	50000	4	307	5491560	736104	4705901	1530087
3km	70%	50000	4	244	4637751	590947	3993907	1225817
3km	70%	50000	4	291	4472540	614429	3815175	1209324
3km	70%	50000	4	288	5015335	631629	4327711	1247087
3km	70%	50000	4	200	4454195	603272	3810584	1191412
3km	70%	50000	4	226	4851178	608041	4185035	1232137
3km	70%	50000	4	322	5581892	688179	4848692	1401987
3km	70%	50000	4	324	6106035	758665	5299646	1450541
3km	70%	50000	4	455	5287452	738305	4496989	1438925
3km	70%	50000	4	260	4041364	536502	3475445	1083481
3km	70%	50000	4	305	5626986	766964	4802139	1525221
3km	70%	50000	4	322	6159366	767039	5331428	1510087
3km	70%	50000	4	292	5817057	733690	5002999	1871742
3km	70%	50000	4	294	4676651	656808	3960530	1320035
3km	70%	50000	4	308	4517750	674698	3788539	1219774
3km	70%	50000	4	230	4872417	650317	4155608	1256186
3km	70%	50000	4	236	5010445	685495	4267667	1302581
3km	70%	50000	4	256	4563201	605370	3904518	1253624
3km	70%	50000	4	271	6058492	841588	5155420	1603171
3km	70%	50000	4	322	5897428	722144	5103725	1451296
3km	70%	50000	4	290	4425766	580681	3806677	1073302
3km	70%	50000	4	296	5230419	699759	4475233	1291094
3km	70%	50000	4	313	5787512	698106	5043680	1447103
3km	70%	50000	4	237	4200819	579451	3571263	1082378
3km	70%	50000	4	260	3845099	532426	3264134	1050990
3km	70%	50000	4	159	4320303	609854	3665336	1123181
3km	70%	50000	4	255	5413786	742467	4619444	1346361
3km	70%	50000	4	298	6572285	768870	5722687	1592329
3km	70%	50000	4	264	5172032	709303	4399710	1287556
3km	70%	50000	4	231	4408141	590090	3762888	1080476
3km	70%	50000	4	280	5128524	716488	4328151	1400528
3km	70%	50000	4	368	5249338	592877	4618668	1445689
3km	70%	50000	4	293	6042016	762575	5216256	1644910
3km	70%	50000	4	293	5191417	711166	4432130	1246689
3km	70%	50000	4	232	4546659	607610	3859237	1112949
3km	70%	50000	4	221	3228272	486799	2705506	843308
3km	70%	50000	4	222	5175029	688113	4410533	1526765
3km	70%	50000	4	193	4414618	611532	3744098	1166928
3km	70%	50000	4	409	6233074	783393	5389349	1653347
3km	70%	50000	4	380	6404215	717105	5617962	1548149
3km	70%	50000	4	252	5277201	671261	4569343	1264050
3km	70%	50000	4	292	6080748	742064	5285606	1390959
3km	70%	50000	4	231	4913967	687524	4180010	1297737
3km	70%	50000	4	312	4740495	647436	4027999	1259048
3km	70%	50000	4	298	5803360	736001	5015231	1596141
3km	70%	50000	4	420	5889140	726339	5104642	1647089
3km	70%	50000	4	379	4625359	659648	3896380	1269759
3km	70%	50000	4	252	5432187	645115	4704161	1378427
3km	70%	50000	4	284	5727658	700700	4960606	1425943
3km	70%	50000	4	274	4188365	564719	3568803	1261199
3km	70%	50000	4	323	5799553	702980	5002879	1430546
3km	70%	50000	4	308	6255689	735498	5452223	1647787
3km	70%	50000	4	267	6112333	736958	5311743	1635150
3km	70%	50000	4	270	4863651	632618	4155908	1269593
3km	70%	50000	4	269	5471824	696956	4711903	1385923
3km	70%	50000	4	314	5932498	766198	5111459	1453508
3km	70%	50000	4	292	4218102	593162	3584087	1183119
3km	70%	50000	4	209	4783490	639357	4088013	1174247
3km	70%	50000	4	330	5574057	654829	4848469	1190240
3km	70%	50000	4	198	4340256	588071	3708953	1114032
3km	70%	50000	4	252	4415197	616147	3761302	1156504
3km	70%	50000	4	261	6191720	751448	5378593	1606961
3km	70%	50000	4	264	4034163	564477	3425981	1256487
3km	70%	50000	4	258	4331648	600341	3688640	1149367
3km	70%	50000	4	238	5052830	676380	4315064	1279882
3km	70%	50000	4	247	5007258	611767	4367007	1166896
3km	70%	50000	4	261	5247416	667364	4529265	1194412
3km	70%	50000	4	290	5705134	718753	4920783	1384815
3km	70%	50000	4	241	3983080	549269	3380950	978836
3km	70%	50000	4	378	6856915	850223	5937604	1783809
3km	70%	50000	4	335	5839211	689394	5101050	1494403
3km	70%	50000	4	270	5719869	680779	4977787	1564026
3km	70%	50000	4	410	5258208	687184	4490098	1377476
3km	70%	50000	4	338	6247518	728572	5466319	1471294
3km	70%	50000	4	173	4486315	597678	3792970	1040791
3km	70%	50000	4	285	5169254	625485	4487321	1225618
3km	70%	50000	4	255	5286104	655700	4583287	1340971
3km	70%	50000	4	289	5496211	683239	4749858	1647028
3km	70%	50000	4	263	5803859	693509	5045051	1446057
3km	70%	50000	4	377	6472290	796864	5580639	1849810
3km	70%	50000	4	258	4192725	571664	3582138	1058136
3km	70%	50000	4	219	4078414	541166	3491909	1092555
3km	70%	50000	4	228	4784358	633052	4086799	1259703
3km	70%	50000	4	252	4353380	584080	3738780	1063107
3km	70%	50000	4	262	5175783	720722	4402824	1471488
3km	70%	50000	4	278	6249156	782020	5412441	1800883
3km	70%	50000	4	412	6235595	743351	5421533	1472219
3km	70%	50000	4	265	5692697	650565	4976411	1370855
3km	70%	50000	4	378	3815041	528164	3257104	957217
3km	70%	50000	4	282	5100462	695019	4355574	1308205
3km	70%	50000	4	258	4738274	628205	4053720	1355457
3km	70%	50000	4	367	5396294	618850	4709227	1372845
3km	70%	50000	4	238	5950751	747373	5120174	1689570
3km	70%	50000	4	246	4583453	572232	3960079	1045150
3km	70%	50000	4	234	4394632	581162	3765697	1091331
3km	70%	50000	4	281	6276122	841696	5382758	1551532
3km	70%	50000	4	347	5506940	682890	4769852	1510768
3km	70%	50000	4	367	5935649	764978	5106677	1718323
3km	70%	50000	4	237	4667181	635913	3970704	1228799
3km	70%	50000	4	211	4688563	662509	3979925	1337933
3km	70%	50000	4	232	5169259	649320	4464500	1294657
3km	70%	50000	4	244	4402957	597001	3753715	1111170
3km	70%	50000	4	349	5013774	675813	4284310	1331795
3km	70%	50000	4	208	4214358	571458	3583578	1092098
3km	70%	50000	4	383	5555896	712798	4747492	1517287
3km	70%	50000	4	303	5676501	829412	4749428	1718052
3km	70%	50000	4	246	4740381	656413	4039073	1231999
3km	70%	50000	4	369	4763049	672664	4045665	1237807
3km	70%	50000	4	250	5103717	712501	4341675	1233518
3km	70%	50000	4	248	4245100	598683	3606088	1220994
3km	70%	50000	4	320	4884916	676421	4128804	1283736
3km	70%	50000	4	210	4324343	566375	3700249	1205087
3km	70%	50000	4	223	6137099	752863	5323924	1497137
3km	70%	50000	4	268	4497030	589067	3841078	1257528
3km	70%	50000	4	270	5524338	632073	4838898	1365965
3km	70%	50000	4	302	5686749	792876	4825574	1497813
3km	70%	50000	4	257	5011503	721507	4219690	1305203
3km	70%	50000	4	261	4608256	616870	3932557	1223144
3km	70%	50000	4	286	4981995	648769	4286537	1281019
3km	70%	50000	4	211	5017107	633911	4320469	1274396
3km	70%	50000	4	254	4542288	593688	3900099	1141923
3km	70%	50000	4	180	4292724	613747	3641276	1079470
3km	70%	50000	4	260	5377857	685110	4619195	1504085
3km	70%	50000	4	244	4873503	663873	4137237	1391071
3km	70%	50000	4	246	4250705	585865	3636451	1081793
3km	70%	50000	4	310	4965303	662101	4244945	1378589
3km	70%	50000	4	227	5996040	819362	5096286	1623642
3km	70%	50000	4	349	6585906	745662	5781768	1543576
3km	70%	50000	4	240	4270722	555976	3647895	1188117
3km	70%	50000	4	284	4998169	661943	4281725	1198695
3km	70%	50000	4	377	5649102	654612	4957130	1389139
3km	70%	50000	4	241	5845515	686387	5115946	1462424
3km	70%	50000	4	283	4857855	676506	4139226	1285656
3km	70%	50000	4	187	4775787	627299	4096558	1211699
3km	70%	50000	4	335	4901291	696514	4169932	1357201
3km	70%	50000	4	256	5823990	738473	5014982	1379598
3km	70%	50000	4	224	4446895	627444	3776613	1162126
3km	70%	50000	4	236	5274411	638641	4605494	1289286
3km	70%	50000	4	332	6006957	765264	5169736	1680279
3km	70%	50000	4	240	4468422	594383	3844727	1138391
3km	70%	50000	4	250	6074212	747311	5262405	1460536
3km	70%	50000	4	337	3765025	527580	3192535	1075335
3km	70%	50000	4	292	5168178	713527	4385089	1553340
3km	70%	50000	4	209	4114870	539972	3540066	963702
3km	70%	50000	4	315	6269513	737899	5474779	1542436
3km	70%	50000	4	268	5424511	688461	4618171	1535693
3km	70%	50000	4	270	5463773	698726	4674202	1566619
3km	70%	50000	4	286	4416823	604850	3699866	1299423
3km	70%	50000	4	215	3959841	531226	3388852	1010078
3km	70%	50000	4	315	6081796	691449	5323183	1637219
3km	70%	50000	4	331	6145073	811232	5270288	1620127
3km	70%	50000	4	251	6003853	761326	5150325	1545986
3km	70%	50000	4	235	4836465	658157	4130994	1260037
3km	70%	50000	4	266	6071486	714723	5308022	1426101
3km	70%	50000	4	257	5498362	714853	4745799	1413572
3km	70%	50000	4	248	4997804	649288	4287169	1285959
3km	70%	50000	4	372	5461350	596082	4825088	1380363
3km	70%	50000	4	226	4289584	591088	3653743	1214196
3km	70%	50000	4	258	4542372	608572	3893482	1133351
3km	70%	50000	4	316	5995999	724311	5204935	1540143
3km	70%	50000	4	238	4268665	593522	3621249	1062712
3km	70%	50000	4	206	4471480	645826	3764978	1261417
3km	70%	50000	4	307	5427583	684145	4686859	1411394
3km	70%	50000	4	283	5599751	780938	4757887	1576079
3km	70%	50000	4	167	4207237	605960	3513804	1284163
3km	70%	50000	4	239	4828112	636662	4147666	1249161
3km	70%	50000	4	237	5222133	697691	4464154	1307444
3km	70%	50000	4	224	4837602	646904	4132605	1226065
3km	70%	50000	4	211	4773911	669993	4040887	1204500
3km	70%	50000	4	206	5209262	645921	4519237	1332594
3km	70%	50000	4	262	4258484	624928	3582026	1307657
3km	70%	50000	4	244	3847281	496587	3316160	1068222
3km	70%	50000	4	240	5078402	652543	4359857	1163878
3km	70%	50000	4	252	3891384	546885	3296153	1085593
3km	70%	50000	4	232	4478250	615999	3820618	1231579
3km	70%	50000	4	373	6163036	760783	5334261	1641218
3km	70%	50000	4	323	6147665	693707	5364448	1402821
3km	70%	50000	4	269	4090052	552558	3472703	1105339
3km	70%	50000	4	233	5099116	660534	4359337	1137565
3km	70%	50000	4	343	4398753	627772	3724241	1220791
3km	70%	50000	4	309	4803008	640905	4107255	1334491
3km	70%	50000	4	235	4922669	677792	4165335	1225169
3km	70%	50000	4	270	5545086	682540	4823023	1358762
3km	70%	50000	4	357	6365511	716980	5576234	1500102
3km	70%	50000	4	208	4381998	646633	3686062	1258265
3km	70%	50000	4	280	6521119	745366	5700810	1760914
3km	70%	50000	4	240	4492964	602854	3848468	1155037
3km	70%	50000	4	232	5714198	727016	4924504	1381684
3km	70%	50000	4	236	5273912	754394	4475475	1375905
3km	70%	50000	4	270	4932370	717884	4152275	1522662
3km	70%	50000	4	209	5094452	684710	4364491	1254931
3km	70%	50000	4	209	4175520	569858	3568870	953057
3km	70%	50000	4	289	4709643	622085	4026144	1187323
3km	70%	50000	4	283	5201567	781668	4356579	1364779
3km	70%	50000	4	282	5403729	705123	4626756	1421647
3km	70%	50000	4	222	5076166	680059	4348557	1192118
3km	70%	50000	4	282	5228805	632665	4542629	1438873
3km	70%	50000	4	252	6434466	803699	5577850	1656586
3km	70%	50000	4	267	4669699	646483	3990618	1231127
3km	70%	50000	4	260	6135767	824327	5256277	1627011
3km	70%	50000	4	314	5870183	698325	5116159	1525871
3km	70%	50000	4	281	4317370	570328	3688217	1106796
3km	70%	50000	4	230	5110243	699646	4369654	1300566
3km	70%	50000	4	346	6847960	767470	6000974	1873898
3km	70%	50000	4	200	5016584	645141	4318100	1193188
3km	70%	50000	4	305	6056283	768456	5219820	1542488
3km	70%	50000	4	209	4863047	670606	4133155	1236530
3km	70%	50000	4	275	6001838	660792	5302436	1410844
3km	70%	50000	4	287	6062891	709778	5285817	1359187
3km	70%	50000	4	245	6193067	726780	5416993	1472941
3km	70%	50000	4	344	5562469	763858	4729576	1560994
3km	70%	50000	4	288	5691245	708030	4927050	1363379
3km	70%	50000	4	365	4849217	686754	4091075	1255101
3km	70%	50000	4	275	5950574	674737	5217066	1390461
3km	70%	50000	4	263	5516172	691565	4750976	1519911
3km	70%	50000	4	267	5282118	704671	4531651	1326472
3km	70%	50000	4	261	4679935	551780	4087445	1148180
3km	70%	50000	4	325	5210398	665680	4483085	1211758
3km	70%	50000	4	199	5559317	722715	4769194	1391187
3km	70%	50000	4	325	6187145	846566	5253780	1822235
3km	70%	50000	4	257	6648288	813611	5721847	1868208
3km	70%	50000	4	290	4728033	698152	3986567	1420150
3km	70%	50000	4	227	4780123	655658	4030396	1183004
3km	70%	50000	4	215	3852192	542497	3244769	1338032
3km	70%	50000	4	322	5666773	720808	4879970	1566415
3km	70%	50000	4	340	5351210	720832	4569104	1451345
3km	70%	50000	4	243	5024764	689715	4278982	1311370
3km	70%	50000	4	225	4945759	670138	4198640	1201915
3km	70%	50000	4	222	5456517	736738	4653227	1421262
3km	70%	50000	4	241	4888664	659554	4152094	1378968
3km	70%	50000	4	244	4918733	667666	4199993	1271206
3km	70%	50000	4	307	5063559	672715	4354287	1217910
3km	70%	50000	4	285	4654476	634762	3955139	1426293
3km	70%	50000	4	216	6129130	774903	5262564	1571937
3km	70%	50000	4	264	4207715	586585	3565795	1131185
3km	70%	50000	4	304	6678041	813137	5806003	1839642
3km	70%	50000	4	339	5036120	731329	4229795	1372082
3km	70%	50000	4	228	4374633	588590	3746204	1075383
3km	70%	50000	4	266	5650668	790195	4797191	1624963
3km	70%	50000	4	204	4803487	666487	4079176	1157306
3km	70%	50000	4	265	4405064	632167	3714593	1222364
3km	70%	50000	4	254	4976785	687785	4218208	1216476
3km	70%	50000	4	443	4322959	577455	3699259	1378075
3km	70%	50000	4	369	6400196	736794	5604555	1677826
3km	70%	50000	4	225	4132492	572916	3499052	1173954
3km	70%	50000	4	326	5430985	662335	4714005	1260975
3km	70%	50000	4	259	5349260	755322	4530584	1348198
3km	70%	50000	4	321	5692044	658526	4969244	1419075
3km	70%	50000	4	278	4336291	595954	3684866	1203218
3km	70%	50000	4	258	5776777	757721	4931052	1436801
3km	70%	50000	4	260	5307633	667948	4597519	1200416
3km	70%	50000	4	270	6574804	801917	5716865	1536906
3km	70%	50000	4	294	5134555	628105	4466249	1269014
3km	70%	50000	4	233	4215112	600036	3583559	1130243
3km	70%	50000	4	318	5932765	737105	5130062	1529420
3km	70%	50000	4	302	5540665	790055	4679144	1555882
3km	70%	50000	4	288	4017107	578430	3393197	1135738
3km	70%	50000	4	239	5456581	640955	4749295	1390825
3km	70%	50000	4	230	5604554	651080	4863248	1400136
3km	70%	50000	4	232	4822598	684742	4097102	1258654
3km	70%	50000	4	250	4745386	592693	4072602	1188688
3km	70%	50000	4	240	5198192	775304	4364435	1414386
3km	70%	50000	4	258	5820173	679195	5104434	1373187
3km	70%	50000	4	281	4994297	646377	4287067	1338107
3km	70%	50000	4	438	5541744	730853	4755230	1325834
3km	70%	50000	4	349	5773143	702085	5031001	1598978
3km	70%	50000	4	256	5008302	681168	4278399	1289376
3km	70%	50000	4	335	4393384	601116	3740592	1194904
3km	70%	50000	4	261	5115319	669115	4388972	1418054
3km	70%	50000	4	191	4731369	681279	3984670	1182337
3km	70%	50000	4	243	5439455	697190	4692927	1485916
3km	70%	50000	4	254	4465828	645402	3777870	1178204
3km	70%	50000	4	288	4772307	657055	4059973	1159301
3km	70%	50000	4	225	4917692	673505	4171882	1247285
3km	70%	50000	4	270	5140641	702481	4375268	1344340
3km	70%	50000	4	294	6011010	761269	5171422	1560522
3km	70%	50000	4	352	3874190	520557	3305255	1082183
3km	70%	50000	4	324	5174413	710086	4404715	1301021
3km	70%	50000	4	185	5300422	659166	4579596	1234844
3km	70%	50000	4	191	4401005	638921	3711752	1170314
3km	70%	50000	4	227	4698255	640982	3974090	1197626
3km	70%	50000	4	301	5818215	807130	4910308	1548638
3km	70%	50000	4	246	4280600	554365	3683001	1063817
3km	70%	50000	4	374	5980213	722920	5199803	1500279
3km	70%	50000	4	289	4595956	636296	3916930	1153888
3km	70%	50000	4	288	6461360	796226	5601504	1571453
3km	70%	50000	4	251	6166510	793190	5275243	1564369
3km	70%	50000	4	431	6702870	751211	5882215	1717161
3km	70%	50000	4	200	4237808	548761	3648824	1089942
3km	70%	50000	4	219	4238186	603456	3553314	1182716
3km	70%	50000	4	270	5186865	687636	4436711	1270075
3km	70%	50000	4	291	4631886	654248	3902567	1210761
3km	70%	50000	4	339	4401671	628864	3705486	1208158
3km	70%	50000	4	273	4649115	608500	3991080	1195902
3km	70%	50000	4	300	6232365	774749	5401563	1541146
3km	70%	50000	4	272	6567764	779256	5721599	1710363
3km	70%	50000	4	438	5302377	724162	4502797	1464766
3km	70%	50000	4	215	4382334	601585	3739358	1022353
3km	70%	50000	4	245	4509235	576934	3867612	1221866
3km	70%	50000	4	258	5399767	641608	4708931	1303766
3km	70%	50000	4	216	4722266	644982	4029768	1120715
3km	70%	50000	4	245	4840900	557719	4237788	1199515
3km	70%	50000	4	298	5360626	731049	4580947	1233293
3km	70%	50000	4	231	4791006	644343	4066195	1254898
3km	70%	50000	4	264	4561562	634824	3886192	1212614
3km	70%	50000	4	398	6739518	846046	5840630	1740056
3km	70%	50000	4	255	5565380	750756	4743783	1466847
3km	70%	50000	4	455	5550030	658478	4838166	1408230
3km	70%	50000	4	419	4951371	623461	4266983	1314017
3km	70%	50000	4	362	5093912	728279	4307076	1213455
3km	70%	50000	4	224	5194001	692526	4421073	1210355
3km	70%	50000	4	241	5246456	723499	4459312	1306589
3km	70%	50000	4	259	5274583	634704	4573207	1319330
3km	70%	50000	4	350	5317881	629533	4651264	1336829
3km	70%	50000	4	240	5865714	738558	5062398	1380189
3km	70%	50000	4	266	4398251	592448	3754496	1096179
3km	70%	50000	4	210	4332010	608782	3685129	1108974
3km	70%	50000	4	231	5205673	729975	4439831	1359500
3km	70%	50000	4	252	5101742	606880	4450153	1315166
3km	70%	50000	4	227	3975770	557401	3358868	1177270
3km	70%	50000	4	232	5573638	694153	4834576	1483466
3km	70%	50000	4	322	5548989	741271	4730361	1419029
3km	70%	50000	4	300	5093922	640467	4401002	1404982
3km	70%	50000	4	350	5749949	769275	4945918	1469887
3km	70%	50000	4	227	4534750	632901	3857765	1081126
3km	70%	50000	4	297	5330893	722238	4524913	1604817
3km	70%	50000	4	290	6249859	827988	5360690	1609897
3km	70%	50000	4	183	4249393	573191	3618412	1061525
3km	70%	50000	4	341	5510713	734908	4719176	1378281
3km	70%	50000	4	265	4191282	578838	3537632	1213864
3km	70%	50000	4	344	5495639	756170	4690132	1464415
3km	70%	50000	4	266	5541782	713116	4770059	1506836
3km	70%	50000	4	244	4617175	601516	3979666	1098403
3km	70%	50000	4	299	4222350	601517	3554107	1049289
3km	70%	50000	4	314	5069820	600260	4417152	1215659
3km	70%	50000	4	226	4520608	618043	3860517	1077449
3km	70%	50000	4	304	6329201	780306	5449805	1561055
3km	70%	50000	4	281	4190251	587995	3543470	1091935
3km	70%	50000	4	267	4530543	663435	3811479	1269212
3km	70%	50000	4	255	4401726	595319	3743787	1192658
3km	70%	50000	4	446	4428969	584624	3788739	1160355
3km	70%	50000	4	237	3942367	515457	3381924	1104973
3km	70%	50000	4	401	4303379	623266	3627233	1283969
3km	70%	50000	4	214	5282383	663172	4560808	1460928
3km	70%	50000	4	245	5059340	629495	4373519	1169850
3km	70%	50000	4	208	5081940	734129	4289733	1399470
3km	70%	50000	4	242	5340022	634327	4668514	1195110
3km	70%	50000	4	410	6430880	753774	5597110	1643738
3km	70%	50000	4	278	6395278	775662	5539544	1484779
3km	70%	50000	4	212	4220602	579481	3591147	1100196
3km	70%	50000	4	350	6148976	822453	5265428	1746296
3km	70%	50000	4	297	5542477	728620	4736220	1400896
3km	70%	50000	4	276	4390513	568798	3765873	1097801
3km	70%	50000	4	228	4602127	595166	3946625	1174931
3km	70%	50000	4	291	6147791	722615	5352355	1445140
3km	70%	50000	4	311	5493604	717165	4707951	1437641
3km	70%	50000	4	238	6585016	804264	5728119	1653879
3km	70%	50000	4	390	6456909	778399	5606761	1764732
3km	70%	50000	4	225	5242438	679722	4513053	1372015
3km	70%	50000	4	236	6267915	798961	5402850	1608882
3km	70%	50000	4	331	4903853	657369	4188162	1217820
3km	70%	50000	4	317	4148526	586608	3508163	1187871
3km	70%	50000	4	276	4584923	632370	3910153	1232558
3km	70%	50000	4	306	5037482	657166	4342080	1350199
3km	70%	50000	4	269	4109063	561716	3483635	1042469
3km	70%	50000	4	203	4932253	678259	4193213	1227567
3km	70%	50000	4	382	4808910	661141	4108218	1388101
3km	70%	50000	4	340	6504351	812409	5630221	1566791
3km	70%	50000	4	210	5200791	735525	4400938	1399422
3km	70%	50000	4	275	5507361	711497	4749257	1271758
3km	70%	50000	4	347	6666616	830222	5764764	1762698
3km	70%	50000	4	266	4748212	668007	4013752	1233168
3km	70%	50000	4	238	4487049	663767	3764747	1311370
3km	70%	50000	4	243	5307050	683655	4545867	1339283
3km	70%	50000	4	369	6291333	763045	5465305	1524752
3km	70%	50000	4	392	5458850	721217	4688209	1423096
3km	70%	50000	4	291	6362129	731657	5574442	1492214
3km	70%	50000	4	313	4790867	636696	4067412	1197063
3km	70%	50000	4	224	4522694	599724	3894356	1062818
3km	70%	50000	4	356	6471399	793655	5602569	1666348
3km	70%	50000	4	213	5341602	733014	4549328	1346350
3km	70%	50000	4	377	4703412	645322	4009251	1274426
3km	70%	50000	4	485	5116199	704584	4327227	1660457
3km	70%	50000	4	266	3623270	503474	3098130	928217
3km	70%	50000	4	305	5336012	702888	4592251	1297407
3km	70%	50000	4	350	6832012	757526	6007538	1602562
3km	70%	50000	4	219	4658096	637744	3970808	1282252
3km	70%	50000	4	368	5250571	664963	4544409	1277476
3km	70%	50000	4	268	5949751	789500	5104615	1434096
3km	70%	50000	4	262	5352286	709568	4589522	1477011
3km	70%	50000	4	285	5579852	715813	4776818	1384439
3km	70%	50000	4	267	5672318	716941	4856537	1609131
3km	70%	50000	4	317	4239814	620735	3555238	1150008
3km	70%	50000	4	282	4856940	652393	4141138	1188781
3km	70%	50000	4	253	5312493	718109	4511826	1418050
3km	70%	50000	4	270	6344648	726325	5562643	1620546
3km	70%	50000	4	301	4966003	633901	4298360	1299075
3km	70%	50000	4	288	5960830	722854	5171395	1485188
3km	70%	50000	4	178	4377622	619097	3694944	1122613
3km	70%	50000	4	205	5850839	651791	5134983	1367355
3km	70%	50000	4	256	4533222	615847	3840796	1332459
3km	70%	50000	4	466	6669967	799442	5797009	1609317
3km	70%	50000	4	356	5326808	639454	4631504	1286326
3km	70%	50000	4	266	5342010	765001	4516139	1546665
3km	70%	50000	4	264	5184167	637939	4496568	1197160
3km	70%	50000	4	273	5639017	720027	4848700	1444628
3km	70%	50000	4	251	5354530	669012	4629241	1572368
3km	70%	50000	4	274	5743665	700360	4997866	1375387
3km	70%	50000	4	349	4622115	640342	3922248	1197992
3km	70%	50000	4	216	4417087	621436	3743011	1301103
3km	70%	50000	4	288	5893017	705061	5120555	1687057
3km	70%	50000	4	236	4921931	654563	4232470	1118650
3km	70%	50000	4	253	4892507	719860	4139184	1418861
3km	70%	50000	4	261	4502044	608338	3848273	1234271
3km	70%	50000	4	269	5024414	707077	4268321	1325564
3km	70%	50000	4	274	5123561	732135	4302192	1561810
3km	70%	50000	4	362	5574169	600533	4917131	1426862
3km	70%	50000	4	345	5857055	697973	5111444	1461728
3km	70%	50000	4	215	5216902	661878	4483821	1225994
3km	70%	50000	4	215	4612624	656402	3907320	1176107
3km	70%	50000	4	283	5952561	732461	5135070	1490443
3km	70%	50000	4	191	5206992	680320	4478501	1280000
3km	70%	50000	4	356	5588216	827609	4686423	1689511
3km	70%	50000	4	218	4484397	600625	3813612	1186726
3km	70%	50000	4	201	5036265	706013	4273265	1238728
3km	70%	50000	4	325	4930918	689900	4201748	1299709
3km	70%	50000	4	214	4490192	609500	3839515	1143461
3km	70%	50000	4	257	5706923	753085	4889875	1482201
3km	70%	50000	4	306	5391619	735564	4599132	1424862
3km	70%	50000	4	267	5453864	762174	4613211	1315870
3km	70%	50000	4	295	5793282	677285	5063408	1422075
3km	70%	50000	4	228	5508134	762414	4679308	1482706
3km	70%	50000	4	246	4293923	586528	3680517	1085265
3km	70%	50000	4	340	5561554	719925	4753812	1495744
3km	70%	50000	4	438	5628534	675421	4880216	1478957
3km	70%	50000	4	233	4688867	647158	3994043	1102141
3km	70%	50000	4	184	4290657	597574	3623518	1183615
3km	70%	50000	4	252	5889428	825559	4996423	1559522
3km	70%	50000	4	200	4715528	634215	4037839	1182532
3km	70%	50000	4	192	5835485	672445	5099368	1452187
3km	70%	50000	4	373	4552076	606507	3873728	1202509
3km	70%	50000	4	224	4763577	627693	4088797	1096969
3km	70%	50000	4	286	5129582	679713	4406823	1284224
3km	70%	50000	4	367	4545118	649809	3842182	1311238
3km	70%	50000	4	217	3901610	557067	3311328	1088088
3km	70%	50000	4	296	5097221	617819	4409551	1433012
3km	70%	50000	4	209	5232585	652701	4514039	1204616
3km	70%	50000	4	272	6299254	713199	5483599	1521383
3km	70%	50000	4	305	5605591	646626	4902599	1390687
3km	70%	50000	4	358	4506172	659240	3778916	1176747
3km	70%	50000	4	339	6035467	768620	5209074	1587646
3km	70%	50000	4	270	5473596	759489	4645112	1416981
3km	70%	50000	4	224	4588452	593211	3932313	1205316
3km	70%	50000	4	265	5681459	732009	4891413	1526575
3km	70%	50000	4	415	5791846	708050	5025775	1440214
3km	70%	50000	4	236	5873803	640586	5178060	1353864
3km	70%	50000	4	290	5633657	729297	4813792	1542523
3km	70%	50000	4	285	4354251	554742	3761608	1077117
3km	70%	50000	4	314	5259708	623126	4586432	1364424
3km	70%	50000	4	278	3859394	518969	3308073	985376
3km	70%	50000	4	379	4546914	610949	3883867	1225708
3km	70%	50000	4	269	5941249	731218	5142353	1480756
3km	70%	50000	4	273	6056084	718869	5277817	1562577
3km	70%	50000	4	295	5183523	705732	4416790	1511432
3km	70%	50000	4	473	5933304	654441	5209081	1524586
3km	70%	50000	4	396	5022072	651203	4331824	1322087
3km	70%	50000	4	316	6119286	781257	5259404	1662588
3km	70%	50000	4	349	5485756	696478	4748977	1464809
3km	70%	50000	4	305	4688570	659367	3988670	1349188
3km	70%	50000	4	205	4105699	559621	3504394	1015186
3km	70%	50000	4	216	5862604	770215	5049961	1504879
3km	70%	50000	4	285	4616053	615735	3949764	1141112
3km	70%	50000	4	305	4990668	690155	4205293	1479960
3km	70%	50000	4	293	4713436	600901	4048727	1134214
3km	70%	50000	4	329	5573322	730601	4789262	1351909
3km	70%	50000	4	210	4086143	555479	3482586	1185106
3km	70%	50000	4	288	5263144	722603	4495301	1500804
3km	70%	50000	4	287	5199037	669561	4490200	1291049
3km	70%	50000	4	248	5267472	706494	4488498	1276481
3km	70%	50000	4	348	5261389	734083	4474749	1409879
3km	70%	50000	4	247	5470038	681034	4734987	1374571
3km	70%	50000	4	267	5545712	662335	4839256	1493189
3km	70%	50000	4	324	5665536	668114	4939033	1348171
3km	70%	50000	4	350	4636020	622164	3963897	1195464
3km	70%	50000	4	388	5180055	631045	4477272	1511430
3km	70%	50000	4	271	5227989	680983	4485847	1416383
3km	70%	50000	4	197	4794902	671911	4050330	1389281
3km	70%	50000	4	312	6604659	768050	5754950	1614975
3km	70%	50000	4	238	5101211	700600	4339889	1303822
3km	70%	50000	4	352	6288620	733196	5484281	1392182
3km	70%	50000	4	360	5288815	725618	4513776	1407416
3km	70%	50000	4	234	4764038	650769	4062486	1186627
3km	70%	50000	4	217	4593283	673179	3891339	1095311
3km	70%	50000	4	272	5334001	766893	4520960	1363128
3km	70%	50000	4	213	4230006	605517	3570478	1208883
3km	70%	50000	4	221	3943295	528604	3347460	1198738
3km	70%	50000	4	368	5020795	713304	4258469	1208426
3km	70%	50000	4	220	4688928	641801	3993849	1195231
3km	70%	50000	4	331	5700047	705008	4909470	1487068
3km	70%	50000	4	311	5412890	693905	4677562	1531956
3km	70%	50000	4	291	4986896	687521	4259039	1244254
3km	70%	50000	4	258	5796851	801634	4919452	1505341
3km	70%	50000	4	256	4896992	632927	4216001	1286710
3km	70%	50000	4	263	6106145	708510	5337141	1496669
3km	70%	50000	4	253	3894212	520095	3286715	1007685
3km	70%	50000	4	355	5541335	669308	4810830	1354841
3km	70%	50000	4	422	5068909	657883	4362082	1317730
3km	70%	50000	4	261	4999600	663569	4294252	1337688
3km	70%	50000	4	303	5659472	667925	4938813	1520962
3km	70%	50000	4	300	4907000	632900	4229979	1246196
3km	70%	50000	4	241	4503714	634988	3826272	1295319
3km	70%	50000	4	223	5192253	635004	4499270	1341437
3km	70%	50000	4	277	5580641	717326	4817169	1273103
3km	70%	50000	4	376	5757698	670168	5017041	1619395
3km	70%	50000	4	383	4129470	544161	3536205	1085045
3km	70%	50000	4	317	6375182	762555	5530603	1581220
3km	70%	50000	4	314	5601651	712956	4824401	1343113
3km	70%	50000	4	284	5586671	784481	4724404	1359649
3km	70%	50000	4	235	5272784	725882	4487481	1426801
3km	70%	50000	4	298	4690007	639750	4000098	1263167
3km	70%	50000	4	264	4374950	584542	3734831	1039803
3km	70%	50000	4	257	3854547	508980	3303799	1079341
3km	70%	50000	4	312	6691045	832148	5800949	1601061
3km	70%	50000	4	232	6609268	820521	5721987	1675455
3km	70%	50000	4	265	4212034	589153	3575658	1086610
3km	70%	50000	4	222	3985520	587585	3363147	1051509
3km	70%	50000	4	238	4347260	594052	3720991	1122048
3km	70%	50000	4	246	6237774	709864	5478819	1569184
3km	70%	50000	4	305	4352292	637664	3670700	1189094
3km	70%	50000	4	245	5471918	773526	4615838	1437079
3km	70%	50000	4	256	5000538	658682	4233503	1211755
3km	70%	50000	4	267	6278656	779258	5443264	1521511
3km	70%	50000	4	310	5158998	700910	4384455	1241675
3km	70%	50000	4	270	4312135	582593	3695540	1099079
3km	70%	50000	4	269	4616518	574945	3994075	1217608
3km	70%	50000	4	304	4598495	628783	3905627	1241940
3km	70%	50000	4	250	4783970	680648	4048361	1154556
3km	70%	50000	4	266	5894740	738255	5068949	1616123
3km	70%	50000	4	295	4321126	577909	3699691	1017095
3km	70%	50000	4	233	4193264	564723	3579028	1167031
3km	70%	50000	4	230	4356162	600470	3710162	1137950
3km	70%	50000	4	297	4742088	634585	4049234	1369608
3km	70%	50000	4	281	6376498	792739	5528555	1584452
3km	70%	50000	4	307	4706080	688265	3967415	1272699
3km	70%	50000	4	239	4939986	628389	4245638	1180805
3km	70%	50000	4	289	6173326	698469	5409985	1504343
3km	70%	50000	4	348	5146751	727635	4351268	1414108
3km	70%	50000	4	322	5504723	778471	4670288	1309766
3km	70%	50000	4	248	6152854	829593	5250389	1400152
3km	70%	50000	4	234	4699444	600709	4044170	1106250
3km	70%	50000	4	332	5405849	651440	4707624	1371667
3km	70%	50000	4	451	5360553	617070	4698580	1291016
3km	70%	50000	4	282	5348639	709559	4595940	1354735
3km	70%	50000	4	327	5560132	742974	4734528	1279615
3km	70%	50000	4	334	5528102	643703	4834229	1452615
3km	70%	50000	4	305	4048903	543162	3461061	1045429
3km	70%	50000	4	268	4644073	621118	3924464	1221099
3km	70%	50000	4	215	5096647	677365	4386889	1181191
3km	70%	50000	4	291	5332227	708354	4572636	1493384
3km	70%	50000	4	452	6273471	757344	5462563	1438503
3km	70%	50000	4	378	4788189	650333	4079522	1209376
3km	70%	50000	4	222	5121389	746876	4301416	1393847
3km	70%	50000	4	214	4212492	606209	3561680	1063403
3km	70%	50000	4	276	4694279	589692	4046601	1147854
3km	70%	50000	4	263	4276131	609241	3624468	1170397
3km	70%	50000	4	332	4792518	579027	4150826	1264090
3km	70%	50000	4	200	4696983	635201	3988162	1153334
3km	70%	50000	4	276	5863159	705887	5097439	1402660
3km	70%	50000	4	307	4132234	534133	3534178	1033236
3km	70%	50000	4	344	5142880	681727	4415777	1256932
3km	70%	50000	4	290	5883639	784472	5050602	1399206
3km	70%	50000	4	281	6185974	715217	5411315	1443074
3km	70%	50000	4	274	4667890	633934	3940444	1225457
3km	70%	50000	4	216	4357202	590427	3703370	1217749
3km	70%	50000	4	208	4349249	597668	3721123	1049025
3km	70%	50000	4	432	6379782	792233	5547367	1579924
3km	70%	50000	4	191	4816072	687529	4082199	1226735
3km	70%	50000	4	487	6126228	747721	5290443	1447373
3km	70%	50000	4	192	4404907	594787	3738981	1113634
3km	70%	50000	4	312	5453533	627773	4776711	1365553
3km	70%	50000	4	253	4407234	596141	3781858	1010454
3km	70%	50000	4	252	4620645	634818	3941271	1148195
3km	70%	50000	4	263	4816041	608138	4149183	1208669
3km	70%	50000	4	360	6714959	813880	5819520	1529432
3km	70%	50000	4	229	4432600	584287	3779044	1070095
3km	70%	50000	4	276	4238098	641536	3553463	1208683
3km	70%	50000	4	278	4139476	571094	3499559	1058723
3km	70%	50000	4	310	5895476	696323	5144877	1382103
3km	70%	50000	4	305	5988990	799667	5135822	1621844
3km	70%	50000	4	302	5778082	743113	4979713	1586136
3km	70%	50000	4	245	5323909	713161	4562483	1362929
3km	70%	50000	4	247	4218951	616239	3556729	1265444
3km	70%	50000	4	194	4197277	577450	3576186	1030026
3km	70%	50000	4	205	4525801	635509	3848860	1147210
3km	70%	50000	4	255	4600192	615821	3939965	1099591
3km	70%	50000	4	334	4972103	655885	4249715	1275194
3km	70%	50000	4	278	4712581	679609	3971007	1187533
3km	70%	50000	4	205	4370493	612683	3724921	1079798
3km	70%	50000	4	211	4195288	556650	3585785	1035691
3km	70%	50000	4	292	4787088	636798	4078032	1372204
3km	70%	50000	4	285	5359353	715494	4582048	1389957
3km	70%	50000	4	276	5096312	703230	4332181	1415212
3km	70%	50000	4	243	5155344	680028	4428387	1221517
3km	70%	50000	4	351	5251877	699626	4486861	1314504
3km	70%	50000	4	253	5146966	703078	4362434	1346407
3km	70%	50000	4	238	4295074	583977	3633150	1102037
3km	70%	50000	4	233	4814185	633651	4144935	1118264
3km	70%	50000	4	229	5031474	614752	4363588	1423306
3km	70%	50000	4	357	5998622	756470	5184028	1500935
3km	70%	50000	4	266	4613958	634550	3934243	1089757
3km	70%	50000	4	346	6357127	709181	5588842	1489851
3km	70%	50000	4	206	4399429	564608	3777122	1080504
3km	70%	50000	4	425	7019625	791574	6161450	1907109
3km	70%	50000	4	240	5880100	795893	5045473	1389758
3km	70%	50000	4	262	7066376	853630	6122418	1728283
3km	70%	50000	4	271	5363259	630901	4655354	1370637
3km	70%	50000	4	339	6350110	789158	5493054	1627350
3km	70%	50000	4	221	4902997	683783	4168774	1224834
3km	70%	50000	4	236	5216089	739649	4424673	1390880
3km	70%	50000	4	270	5268748	620807	4594239	1227947
3km	70%	50000	4	246	6803901	905342	5837991	1695039
3km	70%	50000	4	218	4822759	635731	4114262	1160160
3km	70%	50000	4	383	4882447	681367	4149102	1187735
3km	70%	50000	4	339	6905389	878043	5971080	1812381
3km	70%	50000	4	397	6155380	764336	5321655	1683212
3km	70%	50000	4	323	4921434	712081	4140374	1397615
3km	70%	50000	4	257	4336940	597527	3671035	1265061
3km	70%	50000	4	294	5057439	675346	4315826	1365191
3km	70%	50000	4	231	4067466	577536	3435639	1247234
3km	70%	50000	4	227	5304075	685978	4546672	1395593
3km	70%	50000	4	328	4719229	677556	3993614	1320048
3km	70%	50000	4	247	6213860	749090	5372909	1503698
3km	70%	50000	4	327	5083671	697922	4328431	1297075
3km	70%	50000	4	388	4663255	662956	3950597	1215366
3km	70%	50000	4	241	5066197	646935	4379804	1204854
3km	70%	50000	4	282	5266804	719110	4488399	1453555
3km	70%	50000	4	245	4638202	655043	3917359	1113146
3km	70%	50000	4	295	5021719	610939	4334595	1207746
3km	70%	50000	4	293	4424535	557279	3805773	1128009
3km	70%	50000	4	306	6772207	806375	5836800	1753414
3km	70%	50000	4	281	5032202	662727	4302171	1280291
3km	70%	50000	4	268	3913531	562783	3298916	1006890
3km	70%	50000	4	329	5478886	723384	4692597	1511787
3km	70%	50000	4	300	6330436	775157	5483821	1503498
3km	70%	50000	4	296	5014921	664549	4298437	1258792
3km	70%	50000	4	195	4118518	573611	3502066	1120672
3km	70%	50000	4	374	5281933	702147	4525375	1407489
3km	70%	50000	4	216	3754304	525760	3174976	1002451
3km	70%	50000	4	250	4592867	656802	3894082	1223645
3km	70%	50000	4	308	5588138	659498	4881399	1445693
3km	70%	50000	4	394	6261011	747222	5451169	1539519
3km	70%	50000	4	379	4280689	603782	3618314	1353148
3km	70%	50000	4	463	4804576	663132	4084380	1308643
3km	70%	50000	4	334	5091256	703274	4334806	1369077
3km	70%	50000	4	255	5977149	785589	5120495	1511860
3km	70%	50000	4	311	4629838	641936	3945000	1286895
3km	70%	50000	4	244	4694580	651918	3996003	1181378
3km	70%	50000	4	279	4218954	596193	3542503	1254232
3km	70%	50000	4	283	5524069	671791	4808863	1299556
3km	70%	50000	4	283	4817860	615887	4148437	1330878
3km	70%	50000	4	303	4633023	642514	3953257	1281812
3km	70%	50000	4	204	4327784	579825	3716793	1012261
3km	70%	50000	4	315	6117445	808443	5258477	1528379
3km	70%	50000	4	246	6136896	764310	5287315	1544674
3km	70%	50000	4	259	4380787	554737	3775350	1179070
3km	70%	50000	4	201	4152387	534960	3566210	1139946
3km	70%	50000	4	259	5050570	688119	4315929	1260514
3km	70%	50000	4	358	5917895	762365	5096791	1508246
3km	70%	50000	4	300	5571702	653409	4869281	1375772
3km	70%	50000	4	274	4714052	626303	4008216	1255044
3km	70%	50000	4	275	5551156	746074	4726472	1403183
3km	70%	50000	4	220	4463353	570659	3818495	1164540
3km	70%	50000	4	307	5711215	701795	4947372	1532787
3km	70%	50000	4	333	5747641	792253	4872153	1669364
3km	70%	50000	4	189	4502612	603083	3860147	1132667
3km	70%	50000	4	340	4567412	629036	3893638	1170650
3km	70%	50000	4	271	5438393	711924	4660963	1386765
3km	70%	50000	4	269	5939597	813154	5061473	1652038
3km	70%	50000	4	243	5596449	719316	4825524	1293592
3km	70%	50000	4	197	4798089	668708	4078688	1252566
3km	70%	50000	4	250	5841521	702131	5088443	1459348
3km	70%	50000	4	246	4540575	584451	3892459	1155933
3km	70%	50000	4	333	4637007	588074	3997208	1187862
3km	70%	50000	4	309	5923075	712613	5151825	1440207
3km	70%	50000	4	244	5041046	680016	4315600	1395330
3km	70%	50000	4	377	4647680	633121	3967027	1223375
3km	70%	50000	4	235	4158683	519625	3593245	1066236
3km	70%	50000	4	269	4702852	699892	3940503	1452632
3km	70%	50000	4	244	4474752	622889	3786891	1133828
3km	70%	50000	4	372	6579411	788675	5716396	1598849
3km	70%	50000	4	328	5256542	704166	4485229	1326242
3km	70%	50000	4	204	5879595	701764	5123997	1314468
3km	70%	50000	4	272	5840942	697679	5086934	1557506
3km	70%	50000	4	325	6389752	773270	5548717	1639610
3km	70%	50000	4	314	4170551	561087	3570128	1117354
3km	70%	50000	4	250	4813370	615570	4152922	1215901
3km	70%	50000	4	228	4194349	596585	3547080	1106058
3km	70%	50000	4	208	4314354	587674	3682756	1111495
3km	70%	50000	4	257	5351741	657891	4652391	1332797
3km	70%	50000	4	237	5844857	658443	5139821	1357473
3km	70%	50000	4	213	5944316	758757	5137449	1578733
3km	70%	50000	4	257	5992054	832757	5092033	1481104
3km	70%	50000	4	300	5394007	668922	4682809	1377491
3km	70%	50000	4	246	4589015	616045	3916912	1173623
3km	70%	50000	4	391	7024952	868228	6097407	1647749
3km	70%	50000	4	294	5047909	668039	4329702	1271750
3km	70%	50000	4	252	4880846	731790	4108332	1348146
3km	70%	50000	4	291	5868142	701721	5100413	1437672
3km	70%	50000	4	339	6079714	748133	5247037	1518180
3km	70%	50000	4	388	5961168	676543	5214465	1503058
3km	70%	50000	4	222	5181064	705931	4420283	1274826
3km	70%	50000	4	296	5014291	598157	4352840	1438758
3km	70%	50000	4	180	5082188	694689	4319558	1458030
3km	70%	50000	4	263	4514818	610668	3842502	1107858
3km	70%	50000	4	296	5861007	706905	5109818	1543835
3km	70%	50000	4	225	4794994	674003	4072939	1204004
3km	70%	50000	4	287	4506026	609189	3858879	1096896
3km	70%	50000	4	407	7638193	860788	6697561	1707417
3km	70%	50000	4	351	6323520	779694	5458958	1681806
3km	70%	50000	4	204	5345702	710934	4547499	1270785
3km	70%	50000	4	252	3930169	551817	3337709	941307
3km	70%	50000	4	217	3951068	518212	3374524	1118050
3km	70%	50000	4	369	6355552	757982	5491639	1575956
3km	70%	50000	4	388	5473754	624956	4803001	1444405
3km	70%	50000	4	274	5127857	742060	4324197	1342571
3km	70%	50000	4	258	4873509	742755	4080308	1342860
3km	70%	50000	4	303	5138914	634509	4450599	1358794
3km	70%	50000	4	278	7057389	851315	6137531	1812209
3km	70%	50000	4	238	5915559	722585	5130415	1442983
3km	70%	50000	4	245	4549118	609974	3882595	1145163
3km	70%	50000	4	274	4767618	652029	4054670	1151426
3km	70%	50000	4	395	6190339	701126	5439356	1407623
3km	70%	50000	4	388	4419366	621317	3703831	1334537
3km	70%	50000	4	259	5109964	731014	4303293	1321770
3km	70%	50000	4	211	5110409	724422	4338279	1456865
3km	70%	50000	4	249	6951966	864180	6040127	1657160
3km	70%	50000	4	201	5568121	733138	4777767	1157500
3km	70%	50000	4	271	5254876	605386	4561199	1306798
3km	70%	50000	4	310	5006858	577380	4381297	1316610
3km	70%	50000	4	318	4691326	619498	4022948	1162822
3km	70%	50000	4	271	4824490	680495	4063461	1408324
3km	70%	50000	4	259	5010276	645098	4302022	1265119
3km	70%	50000	4	340	6867376	771485	6011789	1574640
3km	70%	50000	4	305	6103071	737516	5318867	1545382
3km	70%	50000	4	306	4533860	667318	3811620	1465932
3km	70%	50000	4	312	6642344	808277	5735870	1613179
3km	70%	50000	4	182	3536128	528355	2971437	795355
3km	70%	50000	4	274	5597853	688739	4843525	1364066
3km	70%	50000	4	187	4898692	613793	4237956	1127358
3km	70%	50000	4	320	5371944	687183	4628056	1308006
3km	70%	50000	4	222	4273328	618973	3613935	1171153
3km	70%	50000	4	217	4777883	631983	4093844	1211121
3km	70%	50000	4	246	5404102	692753	4671571	1475851
3km	70%	50000	4	239	5125192	704320	4362442	1386353
3km	70%	50000	4	564	6201247	811224	5334227	1639994
3km	70%	50000	4	223	4855734	644429	4164773	1300691
3km	70%	50000	4	271	4718964	572565	4098478	1136001
3km	70%	50000	4	366	5654752	710007	4870136	1451616
3km	70%	50000	4	294	6487298	791258	5614645	1557180
3km	70%	50000	4	308	6390350	758235	5591372	1526648
3km	70%	50000	4	352	5079344	720306	4300518	1457858
3km	70%	50000	4	299	6168601	742448	5388623	1426351
3km	70%	50000	4	258	5548121	758433	4674374	1488795
3km	70%	50000	4	271	4630518	659289	3924630	1254671
3km	70%	50000	4	299	6152335	799701	5290006	1579465
3km	70%	50000	4	295	4331678	585102	3704464	1115987
3km	70%	50000	4	264	5014403	628281	4322812	1303107
3km	70%	50000	4	204	4561654	609565	3892214	1175789
3km	70%	50000	4	255	6139556	786596	5280665	1649736
3km	70%	50000	4	295	5168008	653183	4484785	1340569
3km	70%	50000	4	299	5784824	766452	4957704	1481780
3km	70%	50000	4	241	5523138	680873	4776981	1403061
3km	70%	50000	4	394	4857862	693245	4088772	1329133
3km	70%	50000	4	260	5098049	724644	4313456	1309574
3km	70%	50000	4	254	5840367	718329	5067298	1358029
3km	70%	50000	4	255	5445576	733423	4657901	1510764
3km	70%	50000	4	406	6955564	913853	5963210	1985023
3km	70%	50000	4	299	5725366	686907	4989133	1340003
3km	70%	50000	4	266	6335559	803906	5462389	1762769
3km	70%	50000	4	194	4168543	596128	3514258	1155375
3km	70%	50000	4	307	5864531	787822	4987464	1509267
3km	70%	50000	4	312	4600732	675907	3852789	1481645
3km	70%	50000	4	355	5238761	696839	4469860	1518170
3km	70%	50000	4	217	5033492	621689	4371945	1196200
3km	70%	50000	4	369	4661718	631643	3969589	1143497
3km	70%	50000	4	210	4574186	597987	3939345	1253713
3km	70%	50000	4	286	4980692	713806	4181980	1231396
3km	70%	50000	4	329	5729374	759678	4930351	1415148
3km	70%	50000	4	304	5160597	690233	4427589	1365722
3km	70%	50000	4	438	6031305	745610	5219226	1596041
3km	70%	50000	4	212	4839462	677212	4096393	1330282
3km	70%	50000	4	225	4014314	558229	3414389	1184277
3km	70%	50000	4	260	4989085	653590	4291206	1241140
3km	70%	50000	4	257	4761163	642774	4057185	1277596
3km	70%	50000	4	229	5498933	747554	4694859	1332285
3km	70%	50000	4	275	5915631	705253	5162978	1413676
3km	70%	50000	4	277	4892391	692647	4148176	1416130
3km	70%	50000	4	289	6023446	731749	5235083	1452806
3km	70%	50000	4	260	4435208	541053	3859924	1082614
3km	70%	50000	4	292	4153579	541131	3584483	1040008
3km	70%	50000	4	270	6181067	713660	5394902	1456913
3km	70%	50000	4	314	6395893	775414	5562862	1610178
3km	70%	50000	4	338	5825871	700566	5029923	1546433
3km	70%	50000	4	268	5831370	703327	5056918	1547195
3km	70%	50000	4	385	4765344	656668	4063107	1241207
3km	70%	50000	4	336	5412860	668416	4698348	1357237
3km	70%	50000	4	394	5914869	714348	5151448	1490690
3km	70%	50000	4	328	4807327	650974	4091600	1240578
3km	70%	50000	4	284	5592572	650525	4870939	1343614
3km	70%	50000	4	213	5849110	726575	5070570	1298039
3km	70%	50000	4	242	4716745	622293	4021668	1103452
3km	70%	50000	4	279	4388081	665909	3680647	1159622
3km	70%	50000	4	242	4090443	516613	3527665	1255759
3km	70%	50000	4	330	5659906	822519	4751916	1568187
3km	70%	50000	4	230	4397020	564090	3797901	1108050
3km	70%	50000	4	270	5718757	754400	4910939	1568242
3km	70%	50000	4	322	5369323	749163	4552486	1521528
3km	70%	50000	4	267	5762297	680227	5041032	1392360
3km	70%	50000	4	286	7135723	882196	6162962	2042295
3km	70%	50000	4	246	4479982	639509	3792448	1127763
3km	70%	50000	4	267	4558160	639172	3871486	1070281
3km	70%	50000	4	240	4344558	603984	3708584	1128660
3km	70%	50000	4	323	5201233	741474	4379164	1412165
3km	70%	50000	4	258	3943158	567373	3318344	1212328
3km	70%	50000	4	237	3607942	516404	3031683	1079529
3km	70%	50000	4	254	4559565	624232	3887157	1164895
3km	70%	50000	4	188	4457251	642860	3756248	1105213
3km	70%	50000	4	239	3897571	547561	3314947	1065071
3km	70%	50000	4	207	5804949	712415	5013938	1386585
3km	70%	50000	4	265	3840374	544082	3263050	1040110
3km	70%	50000	4	230	4298213	596013	3652078	1267719
3km	70%	50000	4	287	5438549	669719	4718656	1361475
3km	70%	50000	4	293	5211917	754187	4395361	1483154
3km	70%	50000	4	313	4310964	584244	3673528	1291715
3km	70%	50000	4	256	5137385	683330	4404587	1251679
3km	70%	50000	4	259	4648062	612464	3978914	1155646
3km	70%	50000	4	216	4654670	672294	3939983	1198828
3km	70%	50000	4	191	4561607	638644	3857661	1035042
3km	70%	50000	4	362	5472363	717423	4691823	1424148
3km	70%	50000	4	192	4190243	578193	3561396	1254020
3km	70%	50000	4	380	5425762	699594	4670579	1359461
3km	70%	50000	4	444	6104923	701339	5359787	1419038
3km	70%	50000	4	219	4719807	635069	4008917	1315449
3km	70%	50000	4	341	4723952	638817	4016971	1397386
3km	70%	50000	4	257	5508951	762122	4679604	1287681
3km	70%	50000	4	264	5374128	675489	4652183	1378576
3km	70%	50000	4	290	3354478	497750	2824881	1044904
3km	70%	50000	4	322	6331897	819276	5442301	1522730
3km	70%	50000	4	296	4779682	615366	4080513	1119929
3km	70%	50000	4	178	4292037	602642	3641574	985533
3km	70%	50000	4	263	5431130	653505	4741216	1289684
3km	70%	50000	4	251	5808399	666105	5089119	1432534
3km	70%	50000	4	398	6094396	743566	5288570	1677293
3km	70%	50000	4	316	4672987	679548	3962071	1177031
3km	70%	50000	4	311	4331532	611521	3688640	1163720
3km	70%	50000	4	231	6391002	844821	5483702	1508761
3km	70%	50000	4	339	4816948	580945	4180688	1262969
3km	70%	50000	4	267	5970235	703110	5207355	1464106
3km	70%	50000	4	316	6332506	731215	5540797	1627452
3km	70%	50000	4	355	6139429	756126	5327385	1716694
3km	70%	50000	4	204	4803792	643742	4109950	1180222
3km	70%	50000	4	448	4840771	670808	4101426	1369286
3km	70%	50000	4	254	4476151	627950	3796526	1260064
3km	70%	50000	4	281	5655278	661157	4916695	1350316
3km	70%	50000	4	220	4513510	617019	3865433	1098440
3km	70%	50000	4	307	4388339	629664	3719740	1143580
3km	70%	50000	4	210	5059136	690478	4270875	1492433
3km	70%	50000	4	323	5904149	677334	5143590	1433160
3km	70%	50000	4	242	3918998	501872	3352209	1031756
3km	70%	50000	4	271	6528221	780521	5698738	1564171
3km	70%	50000	4	280	4969252	658827	4270954	1172992
3km	70%	50000	4	318	5424446	680480	4698597	1267383
3km	70%	50000	4	211	4885808	680580	4155866	1108274
3km	70%	50000	4	291	4745176	597885	4096885	1263953
3km	70%	50000	4	203	4360496	607830	3710920	1145817
3km	70%	50000	4	247	4526166	626782	3848389	1190171
3km	70%	50000	4	303	6105136	707049	5336824	1495252
3km	70%	50000	4	218	4832670	650180	4114704	1218020
3km	70%	50000	4	364	6070368	735439	5267118	1469989
3km	70%	50000	4	288	4843692	694396	4082807	1335850
3km	70%	50000	4	352	6487008	782426	5633359	1796662
3km	70%	50000	4	228	5199027	724250	4433586	1363747
3km	70%	50000	4	372	5484589	739029	4678909	1552371
3km	70%	50000	4	290	4793662	636561	4109104	1278807
3km	70%	50000	4	284	5149749	651600	4455086	1282784
3km	70%	50000	4	216	4637371	626478	3942235	1223503
3km	70%	50000	4	523	4415812	601338	3723919	1199963
3km	70%	50000	4	249	5192590	673044	4468886	1313555
3km	70%	50000	4	207	4370524	574756	3743039	1084592
3km	70%	50000	4	253	4480601	627365	3814986	1112976
3km	70%	50000	4	270	6506379	790397	5637965	1657841
3km	70%	50000	4	256	4697134	621417	4024648	1171132
3km	70%	50000	4	355	6569950	823864	5681588	1701969
3km	70%	50000	4	242	5395431	687838	4658885	1350957
3km	70%	50000	4	233	4654464	618256	3987912	1068019
3km	70%	50000	4	307	6748075	846477	5840711	1659398
3km	70%	50000	4	196	4614502	589037	3995904	1135584
3km	70%	50000	4	323	4983621	655648	4261238	1225658
3km	70%	50000	4	277	6298557	792073	5465964	1644621
3km	70%	50000	4	212	4254240	594973	3620219	1126282
3km	70%	50000	4	380	4195284	585121	3567882	1161684
3km	70%	50000	4	318	5369544	661856	4653371	1388948
3km	70%	50000	4	330	6793050	877021	5836314	1896428
3km	70%	50000	4	236	6547021	847003	5618047	1707393
3km	70%	50000	4	217	4264752	586954	3622750	1079454
3km	70%	50000	4	231	5196721	697504	4457147	1259919
3km	70%	50000	4	239	5313351	718638	4511963	1499731
3km	70%	50000	4	217	5350678	679660	4613122	1395705
3km	70%	50000	4	266	5504947	703456	4748527	1405943
3km	70%	50000	4	246	5019684	641433	4314419	1246367
3km	70%	50000	4	329	6641971	754303	5808340	1502742
3km	70%	50000	4	217	5002527	697159	4243170	1252173
3km	70%	50000	4	231	6572697	782419	5728565	1633035
3km	70%	50000	4	263	5612026	775297	4784004	1493851
3km	70%	50000	4	276	5830514	704946	5058425	1459754
3km	70%	50000	4	244	6134993	768640	5278981	1662510
3km	70%	50000	4	250	5058809	599494	4402472	1171385
3km	70%	50000	4	246	4538455	644482	3840936	1246532
3km	70%	50000	4	348	5819439	701498	5072558	1348684
3km	70%	50000	4	314	4524434	623147	3833671	1165438
3km	70%	50000	4	356	5490653	648728	4786024	1514042
3km	70%	50000	4	276	5122537	664354	4404507	1426140
3km	70%	50000	4	288	4304671	566536	3673446	1203731
3km	70%	50000	4	251	5154412	657651	4410104	1288017
3km	70%	50000	4	215	4584023	617237	3897924	1192739
3km	70%	50000	4	303	5243564	638990	4552046	1302773
3km	70%	50000	4	344	4932591	609072	4273052	1243410
3km	70%	50000	4	298	6288734	797142	5442201	1476761
3km	70%	50000	4	212	4667082	674375	3934454	1197423
3km	70%	50000	4	219	4720496	621680	4037977	1182889
3km	70%	50000	4	225	4706307	612113	4047635	1089437
3km	70%	50000	4	261	4178776	556144	3581029	1128370
3km	70%	50000	4	324	4902650	654437	4178434	1284998
3km	70%	50000	4	218	4610980	609532	3961144	1183983
3km	70%	50000	4	340	5207396	671965	4468000	1319194
3km	70%	50000	4	236	4890591	598238	4234486	1243906
3km	70%	50000	4	307	6703373	800532	5834018	1723075
3km	70%	50000	4	245	5488442	667119	4782601	1361489
3km	70%	50000	4	310	4818088	650983	4113907	1360224
3km	70%	50000	4	439	5453938	770937	4633089	1561612
3km	70%	50000	4	223	4370507	609888	3719982	1008817
3km	70%	50000	4	363	5153635	710926	4388575	1250880
3km	70%	50000	4	221	4630775	630348	3951710	1157468
3km	70%	50000	4	198	4764145	633050	4086862	1217280
3km	70%	50000	4	270	5217948	760149	4392343	1441863
3km	70%	50000	4	196	4877574	679556	4156534	1168642
3km	70%	50000	4	273	5112787	628132	4387686	1451797
3km	70%	50000	4	335	5487250	713023	4705950	1426540
3km	70%	50000	4	339	6172724	741630	5371192	1468042
3km	70%	50000	4	295	4659992	650593	3964536	1211600
3km	70%	50000	4	259	4745839	635029	4052927	1312791
3km	70%	50000	4	252	4120847	598136	3494032	1000867
3km	70%	50000	4	223	4302866	578276	3672271	1086813
3km	70%	50000	4	235	4390472	604768	3714235	1258749
3km	70%	50000	4	388	5745530	730016	4943988	1527025
3km	70%	50000	4	334	4641731	632411	3952509	1156623
3km	70%	50000	4	404	5424705	755949	4595741	1473998
3km	70%	50000	4	326	5819305	714940	5038788	1551823
3km	70%	50000	4	314	4279022	548516	3695356	1088208
3km	70%	50000	4	214	5707991	717347	4924249	1514777
3km	70%	50000	4	240	6840378	835321	5921759	1597811
3km	70%	50000	4	383	6215787	740109	5424126	1605039
3km	70%	50000	4	355	5603172	742117	4803053	1514835
3km	70%	50000	4	295	4571773	629675	3881111	1304573
3km	70%	50000	4	569	6788721	831647	5867157	1604560
3km	70%	50000	4	417	6147243	825844	5246663	1435127
3km	70%	50000	4	342	5195210	688996	4440702	1380083
3km	70%	50000	4	253	4801680	736877	4006228	1243871
3km	70%	50000	4	264	4443300	615901	3780534	1190286
3km	70%	50000	4	312	5113224	695421	4361657	1199234
3km	70%	50000	4	231	5954568	846506	5048668	1603310
3km	70%	50000	4	234	4764084	626599	4092262	1158382
3km	70%	50000	4	304	6158274	707060	5397937	1540978
3km	70%	50000	4	193	5403787	694591	4656101	1254411
3km	70%	50000	4	401	4134478	530903	3540914	1190049
3km	70%	50000	4	245	5303448	644835	4601585	1296900
3km	70%	50000	4	267	4739301	609308	4035020	1090313
3km	70%	50000	4	250	5624287	730852	4815417	1490742
3km	70%	50000	4	267	5216986	703501	4461880	1283296
3km	70%	50000	4	186	4543664	645845	3854047	1253143
3km	70%	50000	4	386	6757716	899733	5785231	1810773
3km	70%	50000	4	229	5688252	727637	4885912	1464099
3km	70%	50000	4	192	5017780	647522	4322405	1241067
3km	70%	50000	4	387	5356176	670372	4630318	1331925
3km	70%	50000	4	390	6612368	789738	5777783	1628994
3km	70%	50000	4	277	4637280	635924	3943987	1349370
3km	70%	50000	4	232	4009159	579576	3378489	1074010
3km	70%	50000	4	226	5922878	721100	5146487	1444386
3km	70%	50000	4	256	4446154	616209	3785571	1156543
3km	70%	50000	4	296	5661552	695256	4931853	1316540
3km	70%	50000	4	236	4901001	621427	4228453	1250907
3km	70%	50000	4	302	4442827	661361	3745911	1210519
3km	70%	50000	4	350	5393046	781084	4552967	1370308
3km	70%	50000	4	344	7241856	894815	6288318	1767075
3km	70%	50000	4	249	4813015	621589	4144649	1320541
3km	70%	50000	4	277	4686383	650221	3968552	1181495
3km	70%	50000	4	227	4810878	665050	4083031	1376093
3km	70%	50000	4	281	5465688	667566	4744160	1272169
3km	70%	50000	4	287	5064079	705548	4303819	1287312
3km	70%	50000	4	277	4787312	642806	4088420	1241827
3km	70%	50000	4	332	4930160	678624	4183236	1271091
3km	70%	50000	4	448	6975544	782479	6148066	1731464
3km	70%	50000	4	272	4764326	661966	4055345	1371372
3km	70%	50000	4	243	5931810	824123	5043961	1579506
3km	70%	50000	4	282	5186338	715240	4406383	1343412
3km	70%	50000	4	324	4340124	634407	3670507	1257261
3km	70%	50000	4	275	5137480	712145	4357728	1419312
3km	70%	50000	4	316	5587018	807179	4731909	1477959
3km	70%	50000	4	281	5779658	785562	4940391	1433702
3km	70%	50000	4	272	4531631	599381	3865317	1165387
3km	70%	50000	4	296	6564456	825171	5671301	1826581
3km	70%	50000	4	251	4755780	624929	4088065	1200415
3km	70%	50000	4	198	4800867	662632	4093896	1165910
3km	70%	50000	4	287	5979079	738446	5170947	1588468
3km	70%	50000	4	255	4966036	694112	4212986	1316036
3km	70%	50000	4	274	4110554	568472	3481030	1004639
3km	70%	50000	4	203	5035768	666055	4327834	1340164
3km	70%	50000	4	286	4302253	637526	3591544	1398225
3km	70%	50000	4	262	5366164	681212	4637321	1431460
3km	70%	50000	4	240	6226167	758820	5390932	1485603
3km	70%	50000	4	303	6104778	788556	5267777	1529036
3km	70%	50000	4	356	4868431	652093	4156587	1202961
3km	70%	50000	4	361	6033908	788344	5187981	1467386
3km	70%	50000	4	225	5009029	632234	4335741	1196876
3km	70%	50000	4	313	5266908	659627	4555334	1331447
3km	70%	50000	4	284	6892491	836409	5984514	1790677
3km	70%	50000	4	315	5494462	751710	4691330	1502454
3km	70%	50000	4	262	4489984	606146	3839922	1233597
3km	70%	50000	4	247	7030285	874176	6076022	1732682
3km	70%	50000	4	364	5484821	747874	4669635	1428860
3km	70%	50000	4	384	6221417	778500	5392316	1531928
3km	70%	50000	4	303	4794714	646792	4085957	1222109
3km	70%	50000	4	318	5817065	672701	5077848	1309004
3km	70%	50000	4	262	4972350	655521	4252294	1319976
3km	70%	50000	4	306	5169010	721729	4395730	1398753
3km	70%	50000	4	255	6022101	697627	5272320	1345492
3km	70%	50000	4	233	4932360	660660	4223174	1313229
3km	70%	50000	4	296	5497032	760449	4669316	1494953
3km	70%	50000	4	292	6038175	685494	5306644	1371421
3km	70%	50000	4	282	4814297	648077	4068584	1353385
3km	70%	50000	4	284	6790028	815731	5922288	1627314
3km	70%	50000	4	230	4841259	657789	4132473	1336926
3km	70%	50000	4	244	4244974	579198	3629088	1163019
3km	70%	50000	4	349	4681098	689856	3948018	1176506
3km	70%	50000	4	181	3335982	480762	2829390	815201
3km	70%	50000	4	272	5112873	647103	4371859	1267151
3km	70%	50000	4	306	5924734	734032	5144862	1417322
3km	70%	50000	4	207	3786337	553302	3187368	924581
3km	70%	50000	4	245	5255613	691457	4523856	1386393
3km	70%	50000	4	265	4973236	670475	4236658	1201313
3km	70%	50000	4	241	4320174	561081	3698074	1052707
3km	70%	50000	4	218	4765632	665178	4041198	1298221
3km	70%	50000	4	266	5228650	639185	4532004	1334677
3km	70%	50000	4	233	5374986	740472	4584360	1257927
3km	70%	50000	4	373	5991487	788669	5152079	1574875
3km	70%	50000	4	328	6318052	814764	5422428	1549189
3km	70%	50000	4	273	4225239	569934	3594397	1072869
3km	70%	50000	4	214	3599812	517114	3041467	1046654
3km	70%	50000	4	225	5341812	709589	4569028	1320796
3km	70%	50000	4	253	5059432	666959	4338678	1258886
3km	70%	50000	4	277	5273694	735490	4464517	1652590
3km	70%	50000	4	261	5194484	715566	4420323	1317067
3km	70%	50000	4	283	6562586	796910	5701524	1684948
3km	70%	50000	4	367	6381590	768079	5569874	1560306
3km	70%	50000	4	249	4876100	646926	4175992	1190484
3km	70%	50000	4	304	6234227	725060	5425268	1554212
3km	70%	50000	4	235	3929009	545321	3339996	1056989
3km	70%	50000	4	221	4765343	669987	4028428	1222838
3km	70%	50000	4	289	6479153	814497	5592696	1575618
3km	70%	50000	4	268	4722364	662272	4017719	1260449
3km	70%	50000	4	420	6158487	707110	5401782	1420213
3km	70%	50000	4	308	4732444	592247	4112383	1208171
3km	70%	50000	4	194	4986659	627294	4315363	1259229
3km	70%	50000	4	321	5853929	726807	5052976	1501766
3km	70%	50000	4	303	4996292	648099	4266147	1264395
3km	70%	50000	4	310	5259347	684022	4525915	1461859
3km	70%	50000	4	350	7848236	954254	6816034	1991400
3km	70%	50000	4	287	4151264	538244	3573716	1108744
3km	70%	50000	4	263	4644619	615806	3984513	1186128
3km	70%	50000	4	294	5307452	729574	4537880	1425007
3km	70%	50000	4	383	6603933	806618	5744376	1749425
3km	70%	50000	4	303	4539686	618867	3845257	1155001
3km	70%	50000	4	208	4286558	611148	3634110	1127277
3km	70%	50000	4	232	5416321	701927	4643761	1338738
3km	70%	50000	4	222	4808920	666361	4097684	1166083
3km	70%	50000	4	224	5578604	674374	4836935	1510996
3km	70%	50000	4	158	4072520	569329	3455162	971730
3km	70%	50000	4	244	4326579	590465	3679869	1144956
3km	70%	50000	4	245	4951718	691559	4214357	1219948
3km	70%	50000	4	324	5003645	669824	4295762	1194548
3km	70%	50000	4	264	5026955	586337	4349671	1374758
3km	70%	50000	4	268	3889399	548994	3300483	1104591
3km	70%	50000	4	273	5800326	728193	5012026	1396658
3km	70%	50000	4	317	5345688	707246	4569658	1452425
3km	70%	50000	4	289	5770757	692180	5034365	1449054
3km	70%	50000	4	210	4636168	604933	3979727	1119500
3km	70%	50000	4	443	6506411	816726	5603604	1610090
3km	70%	50000	4	228	4847339	655040	4143527	1146757
3km	70%	50000	4	218	5701189	731867	4903985	1312353
3km	70%	50000	4	214	4838121	660692	4117649	1227525
3km	70%	50000	4	440	6733345	842243	5797758	1545273
3km	70%	50000	4	240	4486441	598009	3832793	1358410
3km	70%	50000	4	297	4109513	582685	3486810	1156349
3km	70%	50000	4	487	4974715	685778	4227368	1374547
3km	70%	50000	4	228	3839450	555458	3240108	1176563
3km	70%	50000	4	283	4633542	637299	3952347	1193365
3km	70%	50000	4	230	5896703	740181	5092988	1527211
3km	70%	50000	4	266	4838415	638173	4155249	1210790
3km	70%	50000	4	335	4497497	621671	3815363	1399406
3km	70%	50000	4	249	4083136	531109	3504784	1062836
3km	70%	50000	4	310	4504924	617146	3847386	1054436
3km	70%	50000	4	221	4558199	644267	3875027	1231166
3km	70%	50000	4	236	4169571	571957	3553879	1095873
3km	70%	50000	4	272	5942894	740325	5151502	1531055
3km	70%	50000	4	357	5865273	718056	5098927	1496439
3km	70%	50000	4	219	5840382	676859	5109230	1441083
3km	70%	50000	4	196	5030288	640369	4340292	1179809
3km	70%	50000	4	417	6109993	722730	5330264	1422570
3km	70%	50000	4	248	6335530	782194	5487412	1403034
3km	70%	50000	4	252	4945787	656416	4233129	1142694
3km	70%	50000	4	245	5168400	727304	4387535	1414010
3km	70%	50000	4	310	4179828	579103	3556827	1139478
3km	70%	50000	4	305	4224867	603210	3591198	1211807
3km	70%	50000	4	254	4961049	648504	4250354	1252564
3km	70%	50000	4	290	6463664	779331	5596544	1586113
3km	70%	50000	4	242	5584228	723732	4811354	1386643
3km	70%	50000	4	249	4225770	533542	3631856	1132734
3km	70%	50000	4	375	6665090	792901	5778780	1717623
3km	70%	50000	4	298	4392062	647364	3706210	1219903
3km	70%	50000	4	363	6109566	760082	5279016	1384404
3km	70%	50000	4	265	4772426	666015	4063459	1216736
3km	70%	50000	4	250	5435294	682127	4689595	1327009
3km	70%	50000	4	367	4904543	637971	4213170	1234448
3km	70%	50000	4	263	5833356	720618	5048657	1393327
3km	70%	50000	4	350	6822073	830943	5900679	1867316
3km	70%	50000	4	266	4669081	677085	3954031	1238462
3km	70%	50000	4	316	5127080	679296	4395001	1345614
3km	70%	50000	4	235	5946858	737691	5142000	1360373
3km	70%	50000	4	293	5504696	757472	4699419	1330200
3km	70%	50000	4	259	5857281	709688	5094301	1511197
3km	70%	50000	4	369	6495070	745360	5678431	1509374
3km	70%	50000	4	293	3687308	509648	3139695	935221
3km	70%	50000	4	249	4505696	615695	3855969	1129749
3km	70%	50000	4	234	4183878	574300	3563434	1055463
3km	70%	50000	4	272	6288264	722450	5511707	1485802
3km	70%	50000	4	250	5560201	709090	4788902	1276615
3km	70%	50000	4	367	4644765	648785	3946539	1173911
[truncated: 1 more rows]
