# Supplementary material for: Quantifying the Value of Perfect Information in Emergency Vaccination Campaigns
Source: PLoS Comput Biol. 2017 Feb 16;13(2):e1005318. doi: 10.1371/journal.pcbi.1005318 (PMC5312803; doi:10.1371/journal.pcbi.1005318)
Supplement: S1 Data — (ZIP) [file pcbi.1005318.s013.zip › Data/3km vaccination/data18.txt]

vacc_radius	efficacy	capacity	delay	outbreak_duration	livestock_culled	cattle_culled	sheep_culled	vaccinations
3km	70%	50000	6	259	4834905	612706	4173866	1162935
3km	70%	50000	6	288	6521237	749670	5724587	1617241
3km	70%	50000	6	239	4615324	643631	3911927	1163875
3km	70%	50000	6	200	3998895	565285	3397147	1005440
3km	70%	50000	6	321	4791101	605540	4146394	1112763
3km	70%	50000	6	200	5343116	751492	4543834	1246552
3km	70%	50000	6	312	5081613	682428	4299958	1263447
3km	70%	50000	6	344	5448846	678299	4699720	1630431
3km	70%	50000	6	301	5739332	667392	5008886	1444052
3km	70%	50000	6	253	6132264	808033	5215307	1542956
3km	70%	50000	6	252	4405163	609172	3752035	1143635
3km	70%	50000	6	253	4250916	547367	3648225	1177372
3km	70%	50000	6	210	5570663	717684	4799660	1355814
3km	70%	50000	6	289	6260290	761870	5444788	1653918
3km	70%	50000	6	374	6275046	711074	5492231	1526914
3km	70%	50000	6	277	4918354	721722	4162100	1253375
3km	70%	50000	6	462	7111823	802780	6249929	1688613
3km	70%	50000	6	476	5762027	698574	5009697	1615068
3km	70%	50000	6	234	3942828	524354	3390450	1080766
3km	70%	50000	6	293	5998478	718277	5226942	1386673
3km	70%	50000	6	598	6102730	670210	5381761	1515347
3km	70%	50000	6	384	6902246	829318	6016120	1746802
3km	70%	50000	6	332	5365232	747021	4560403	1522761
3km	70%	50000	6	284	5842855	707825	5075574	1448651
3km	70%	50000	6	314	5307909	679722	4574644	1237209
3km	70%	50000	6	232	6396852	770825	5551234	1527762
3km	70%	50000	6	266	6010671	730846	5232140	1585153
3km	70%	50000	6	318	5196438	658470	4482454	1381497
3km	70%	50000	6	247	4860111	679265	4129989	1233647
3km	70%	50000	6	281	5242493	711821	4480225	1336458
3km	70%	50000	6	266	4819799	633927	4108247	1164679
3km	70%	50000	6	253	4209546	573157	3577614	1107439
3km	70%	50000	6	218	3293890	472248	2794083	789371
3km	70%	50000	6	290	5224331	720965	4456927	1207119
3km	70%	50000	6	266	5706216	670597	4957959	1436344
3km	70%	50000	6	265	4107135	542046	3503855	1029027
3km	70%	50000	6	349	5291611	665413	4578001	1287622
3km	70%	50000	6	296	5115947	683433	4342439	1337821
3km	70%	50000	6	293	6214598	740141	5413145	1508094
3km	70%	50000	6	293	4419459	613026	3752702	1116769
3km	70%	50000	6	250	3927971	531527	3329510	1051932
3km	70%	50000	6	376	5334896	637303	4659746	1262459
3km	70%	50000	6	307	5156355	643339	4460944	1441616
3km	70%	50000	6	281	5755063	742456	4963373	1487382
3km	70%	50000	6	374	4023223	551527	3423787	1080900
3km	70%	50000	6	297	5926075	669988	5205118	1426134
3km	70%	50000	6	261	4604508	631002	3935519	1138616
3km	70%	50000	6	187	4173787	520428	3608882	978844
3km	70%	50000	6	264	5064609	648748	4385976	1354243
3km	70%	50000	6	408	5297869	681583	4528797	1378726
3km	70%	50000	6	226	4917492	615980	4242419	1172630
3km	70%	50000	6	230	4857896	668944	4148287	1223895
3km	70%	50000	6	212	4943547	699519	4182262	1240681
3km	70%	50000	6	324	3877308	570435	3274731	942954
3km	70%	50000	6	261	4931534	658912	4216345	1242249
3km	70%	50000	6	263	5329116	673631	4579724	1365889
3km	70%	50000	6	354	7155865	776152	6289222	1761979
3km	70%	50000	6	186	3842881	512940	3294865	898027
3km	70%	50000	6	263	5108875	668003	4390484	1342819
3km	70%	50000	6	237	4408456	624711	3742535	1159817
3km	70%	50000	6	251	5112431	691174	4352485	1413970
3km	70%	50000	6	375	5153811	712945	4379128	1332917
3km	70%	50000	6	242	4725283	643476	4018153	1181925
3km	70%	50000	6	265	4639141	627908	3948621	1118063
3km	70%	50000	6	264	4920861	690450	4159785	1341288
3km	70%	50000	6	252	4668228	674138	3936585	1245308
3km	70%	50000	6	261	4698771	586327	4064245	1128578
3km	70%	50000	6	205	4227952	568406	3604168	1111844
3km	70%	50000	6	254	4814556	640728	4090946	1278925
3km	70%	50000	6	275	5413502	745717	4608559	1371759
3km	70%	50000	6	187	4972229	638698	4259522	1149419
3km	70%	50000	6	325	4732960	646859	4042265	1148182
3km	70%	50000	6	316	5397444	755716	4559242	1441055
3km	70%	50000	6	306	5973380	703340	5210931	1534100
3km	70%	50000	6	461	6862012	783799	5969746	1710979
3km	70%	50000	6	337	6018670	682835	5274756	1432055
3km	70%	50000	6	201	4217533	583351	3587619	1059868
3km	70%	50000	6	242	5151343	685002	4416736	1294041
3km	70%	50000	6	352	5785721	650733	5086703	1417967
3km	70%	50000	6	281	5170204	682254	4427865	1366840
3km	70%	50000	6	418	6690501	810937	5807073	1637048
3km	70%	50000	6	264	6526523	825710	5629237	1657103
3km	70%	50000	6	393	7258668	919792	6274295	1897505
3km	70%	50000	6	226	5011144	631776	4283361	1189856
3km	70%	50000	6	345	6126895	723414	5340957	1441636
3km	70%	50000	6	340	7144432	794643	6281656	1722472
3km	70%	50000	6	194	5304651	720664	4522604	1388369
3km	70%	50000	6	202	4751518	628604	4063215	1106913
3km	70%	50000	6	275	5391057	732194	4587653	1585755
3km	70%	50000	6	248	5226050	706553	4453283	1471406
3km	70%	50000	6	253	4947204	681578	4204430	1277937
3km	70%	50000	6	241	5280167	713480	4500055	1328902
3km	70%	50000	6	258	5044357	690503	4282932	1327843
3km	70%	50000	6	319	6189119	673356	5453965	1535560
3km	70%	50000	6	416	4797349	620607	4128255	1187203
3km	70%	50000	6	268	5039259	707199	4262192	1427850
3km	70%	50000	6	221	4556168	634470	3880318	1205031
3km	70%	50000	6	241	5094874	741818	4308500	1361082
3km	70%	50000	6	277	6201413	851053	5279512	1575383
3km	70%	50000	6	207	4889505	702500	4136171	1306915
3km	70%	50000	6	374	4807854	704161	4041773	1578270
3km	70%	50000	6	251	5104094	614379	4416317	1214312
3km	70%	50000	6	275	6022471	809998	5161941	1515491
3km	70%	50000	6	235	5095212	721834	4317207	1317576
3km	70%	50000	6	251	4906013	675779	4160056	1343339
3km	70%	50000	6	267	4600794	574480	3978029	1093071
3km	70%	50000	6	253	6089304	780080	5238354	1543501
3km	70%	50000	6	413	5491003	740177	4689011	1455779
3km	70%	50000	6	208	5508244	677471	4789354	1288527
3km	70%	50000	6	207	3635261	509339	3094537	975539
3km	70%	50000	6	321	4992822	624369	4304977	1336993
3km	70%	50000	6	236	4691070	661393	3986527	1265283
3km	70%	50000	6	356	4665343	644623	3958824	1237474
3km	70%	50000	6	287	6080189	772458	5247653	1625868
3km	70%	50000	6	358	5697981	663176	4994687	1394535
3km	70%	50000	6	399	6439791	772810	5597847	1599180
3km	70%	50000	6	262	5931694	685891	5172289	1422493
3km	70%	50000	6	272	5137818	653019	4443988	1144736
3km	70%	50000	6	359	5985962	798826	5110477	1569832
3km	70%	50000	6	214	4261796	614290	3612967	1047872
3km	70%	50000	6	264	5018657	695494	4266797	1291485
3km	70%	50000	6	197	4535420	630485	3861152	1336556
3km	70%	50000	6	267	5726549	705487	4936978	1461060
3km	70%	50000	6	326	5097859	698917	4339946	1222342
3km	70%	50000	6	256	4983968	667471	4268867	1313117
3km	70%	50000	6	293	5343373	781574	4510616	1594962
3km	70%	50000	6	373	6117613	694821	5348945	1513083
3km	70%	50000	6	260	6200076	777449	5333891	1735094
3km	70%	50000	6	289	4697176	597831	4051062	1239985
3km	70%	50000	6	322	4264049	592979	3628290	1082549
3km	70%	50000	6	323	4847301	631247	4159507	1263000
3km	70%	50000	6	357	6009713	682956	5238000	1457210
3km	70%	50000	6	359	6532472	790347	5676126	1633817
3km	70%	50000	6	328	5225948	663790	4501024	1286318
3km	70%	50000	6	371	4803646	602737	4149938	1255029
3km	70%	50000	6	294	5877924	821152	4979568	1609308
3km	70%	50000	6	240	5100876	744717	4284632	1366767
3km	70%	50000	6	263	5398109	661890	4683975	1201484
3km	70%	50000	6	437	4642647	610961	3952820	1313341
3km	70%	50000	6	613	6610368	745483	5804650	1680356
3km	70%	50000	6	321	5444299	747173	4610232	1528580
3km	70%	50000	6	205	5423095	743351	4605091	1349560
3km	70%	50000	6	296	6147708	694188	5391144	1419589
3km	70%	50000	6	342	4874932	675200	4127996	1235161
3km	70%	50000	6	406	5070615	708545	4309257	1418764
3km	70%	50000	6	209	4756748	641660	4027361	1229527
3km	70%	50000	6	296	5311972	678010	4535725	1441822
3km	70%	50000	6	246	5127372	700939	4401220	1252480
3km	70%	50000	6	282	4505531	592506	3869431	1173480
3km	70%	50000	6	335	5066429	693302	4309068	1299274
3km	70%	50000	6	231	4433501	613106	3788668	1130005
3km	70%	50000	6	292	5037967	655457	4325485	1323138
3km	70%	50000	6	260	5237412	704293	4484487	1267073
3km	70%	50000	6	258	5434950	670903	4714599	1322053
3km	70%	50000	6	264	6362611	790977	5491051	1538243
3km	70%	50000	6	369	5918180	727898	5145456	1496432
3km	70%	50000	6	309	4624873	658565	3913785	1243903
3km	70%	50000	6	210	5237194	655132	4498149	1414601
3km	70%	50000	6	270	5696243	733228	4917836	1322722
3km	70%	50000	6	265	5142283	747611	4340468	1331243
3km	70%	50000	6	254	5299767	703763	4526713	1368024
3km	70%	50000	6	336	6563638	793893	5676290	1520852
3km	70%	50000	6	214	5217659	719248	4399074	1306879
3km	70%	50000	6	235	5643809	746556	4835688	1293398
3km	70%	50000	6	366	4606488	602750	3962512	1153744
3km	70%	50000	6	230	4736558	650816	4031226	1529183
3km	70%	50000	6	264	4815530	680976	4077100	1225691
3km	70%	50000	6	335	4840732	606083	4178253	1176466
3km	70%	50000	6	295	5459706	676891	4705466	1430119
3km	70%	50000	6	359	6729347	785394	5881980	1779422
3km	70%	50000	6	333	4960066	653467	4244400	1476709
3km	70%	50000	6	224	4223402	585776	3575112	1150491
3km	70%	50000	6	216	5120348	630240	4429804	1271892
3km	70%	50000	6	280	3579180	460715	3086217	1021006
3km	70%	50000	6	302	3920821	528276	3347750	1042099
3km	70%	50000	6	262	4833502	663838	4126612	1365213
3km	70%	50000	6	259	5428667	727927	4596720	1479371
3km	70%	50000	6	312	5497730	665400	4763274	1345351
3km	70%	50000	6	276	5884246	729430	5117182	1554066
3km	70%	50000	6	408	5123222	650644	4420469	1350342
3km	70%	50000	6	204	4946940	667207	4221607	1261994
3km	70%	50000	6	282	4411635	579673	3791101	1175360
3km	70%	50000	6	243	4256971	584133	3568630	1270235
3km	70%	50000	6	298	4738884	595198	4075829	1287769
3km	70%	50000	6	251	5110159	655436	4396772	1175497
3km	70%	50000	6	281	6138655	753345	5305394	1635154
3km	70%	50000	6	243	4268800	564273	3660440	1058253
3km	70%	50000	6	196	5188008	656111	4494589	1292240
3km	70%	50000	6	376	5850172	747107	5051986	1459933
3km	70%	50000	6	262	5777410	669765	5047806	1443282
3km	70%	50000	6	192	4931820	587130	4312836	1191155
3km	70%	50000	6	257	4597975	662310	3885725	1291794
3km	70%	50000	6	347	5859288	699916	5102829	1578678
3km	70%	50000	6	238	4945418	670803	4211144	1272267
3km	70%	50000	6	313	6233337	780636	5410957	1634907
3km	70%	50000	6	266	6041572	711172	5294055	1507110
3km	70%	50000	6	212	4425975	619059	3754386	1206335
3km	70%	50000	6	218	5209392	654736	4473861	1276339
3km	70%	50000	6	214	5898806	736389	5120509	1383918
3km	70%	50000	6	289	6552623	811517	5645460	1632416
3km	70%	50000	6	302	6805905	842070	5895233	1870449
3km	70%	50000	6	334	6028761	761834	5187601	1581802
3km	70%	50000	6	318	5129570	702185	4370686	1323987
3km	70%	50000	6	239	6048493	741335	5250281	1575854
3km	70%	50000	6	231	4424482	602050	3783213	1127853
3km	70%	50000	6	345	7105684	810606	6229921	1659145
3km	70%	50000	6	272	4230067	596323	3595538	1342258
3km	70%	50000	6	248	4881343	619262	4202574	1050737
3km	70%	50000	6	414	5033085	631712	4292198	1333324
3km	70%	50000	6	296	5703793	656776	4991326	1516656
3km	70%	50000	6	355	4977677	572580	4365011	1207779
3km	70%	50000	6	290	4358638	593093	3723713	1183615
3km	70%	50000	6	283	4541418	610241	3870324	1137603
3km	70%	50000	6	331	5633724	698068	4863941	1485381
3km	70%	50000	6	227	5912238	720614	5151110	1422064
3km	70%	50000	6	276	4608636	637078	3906797	1329919
3km	70%	50000	6	308	6289878	765136	5465028	1475276
3km	70%	50000	6	306	4144625	558128	3545349	1044908
3km	70%	50000	6	343	6100760	698778	5353879	1464916
3km	70%	50000	6	323	5093536	711994	4331982	1323340
3km	70%	50000	6	292	5478237	754118	4671116	1438692
3km	70%	50000	6	490	4463444	656424	3753960	1362707
3km	70%	50000	6	312	4291545	592307	3658480	1118562
3km	70%	50000	6	214	6044755	746324	5250149	1413589
3km	70%	50000	6	402	7242029	872245	6302603	1821208
3km	70%	50000	6	284	6297422	743887	5478259	1500890
3km	70%	50000	6	366	4508304	602639	3852453	1136911
3km	70%	50000	6	255	6248697	766489	5420479	1468732
3km	70%	50000	6	257	4343238	613694	3683473	1144858
3km	70%	50000	6	233	5606640	738645	4796573	1562756
3km	70%	50000	6	231	5571384	771914	4749314	1400471
3km	70%	50000	6	215	4349894	605648	3690062	1243248
3km	70%	50000	6	271	4773452	717420	4009675	1367307
3km	70%	50000	6	315	5644405	688853	4893849	1658365
3km	70%	50000	6	278	6163582	781502	5322521	1598226
3km	70%	50000	6	332	5603958	759165	4783766	1451936
3km	70%	50000	6	375	5875694	703651	5115196	1430342
3km	70%	50000	6	315	6635615	742516	5830179	1504409
3km	70%	50000	6	374	5889003	723892	5101391	1873528
3km	70%	50000	6	213	4754279	687436	4010994	1349511
3km	70%	50000	6	256	6403910	785457	5560567	1753282
3km	70%	50000	6	257	5990936	713815	5212981	1665954
3km	70%	50000	6	233	5839839	683236	5095338	1432125
3km	70%	50000	6	285	5371790	701014	4619180	1399004
3km	70%	50000	6	280	4341232	599186	3705702	1069578
3km	70%	50000	6	233	5378840	675064	4651138	1326804
3km	70%	50000	6	329	6455573	800615	5527839	1661046
3km	70%	50000	6	276	5232706	625773	4531539	1340940
3km	70%	50000	6	213	4351500	621730	3672925	1100548
3km	70%	50000	6	276	6170354	798801	5301095	1426027
3km	70%	50000	6	365	5427463	667113	4723791	1451181
3km	70%	50000	6	310	4681261	623367	3993368	1296857
3km	70%	50000	6	301	5716557	728090	4928966	1714435
3km	70%	50000	6	282	5087800	713737	4294328	1426703
3km	70%	50000	6	329	6759030	798496	5887830	1558539
3km	70%	50000	6	371	4595084	615601	3947768	1142831
3km	70%	50000	6	281	4454762	622331	3775759	1262927
3km	70%	50000	6	254	4180383	551549	3576699	1073442
3km	70%	50000	6	372	4286555	582560	3638071	1159386
3km	70%	50000	6	326	6818228	748616	6002249	1605412
3km	70%	50000	6	200	5262708	617136	4599932	1199170
3km	70%	50000	6	263	4991583	665348	4283903	1213210
3km	70%	50000	6	324	6567193	832580	5682797	1712277
3km	70%	50000	6	249	5288587	680405	4532880	1288577
3km	70%	50000	6	257	4569697	604963	3914000	1118829
3km	70%	50000	6	264	4019940	568366	3401045	1101937
3km	70%	50000	6	289	5635001	714346	4863604	1391327
3km	70%	50000	6	319	5519548	685105	4770386	1382179
3km	70%	50000	6	290	4573617	617730	3898302	1118661
3km	70%	50000	6	197	5228201	687478	4478591	1319774
3km	70%	50000	6	319	4453197	619287	3793978	1187742
3km	70%	50000	6	260	4699259	643499	3970987	1344474
3km	70%	50000	6	216	5400801	694032	4643833	1255688
3km	70%	50000	6	428	6336999	726607	5548699	1544458
3km	70%	50000	6	376	4319123	617147	3637563	1141236
3km	70%	50000	6	314	5381205	754655	4588624	1472101
3km	70%	50000	6	234	4741952	662231	4027079	1247282
3km	70%	50000	6	203	5415098	712355	4646024	1353717
3km	70%	50000	6	215	4822301	660511	4113675	1285313
3km	70%	50000	6	300	5045055	768976	4235394	1446030
3km	70%	50000	6	306	5198038	589120	4560647	1302789
3km	70%	50000	6	302	5985757	736073	5196490	1430815
3km	70%	50000	6	227	4627283	652578	3917930	1385499
3km	70%	50000	6	244	6839914	801150	5960030	1701127
3km	70%	50000	6	279	4860056	660521	4138350	1402537
3km	70%	50000	6	219	5001661	593344	4332629	1299002
3km	70%	50000	6	247	4472994	622304	3787873	1167872
3km	70%	50000	6	255	4848270	633785	4146111	1262959
3km	70%	50000	6	351	5199904	735710	4381857	1507647
3km	70%	50000	6	317	5806990	832551	4905533	1556863
3km	70%	50000	6	302	4344057	592281	3698025	1135059
3km	70%	50000	6	238	4407595	643171	3699265	1333128
3km	70%	50000	6	226	5064839	696717	4283094	1301017
3km	70%	50000	6	258	4755163	662944	4048140	1319226
3km	70%	50000	6	234	5202783	727589	4421267	1408696
3km	70%	50000	6	331	4741633	643894	4049143	1219905
3km	70%	50000	6	282	4453136	599026	3814658	1100347
3km	70%	50000	6	352	5964399	773806	5143112	1433803
3km	70%	50000	6	229	6124746	738708	5318165	1472984
3km	70%	50000	6	255	4081410	576705	3462036	1136202
3km	70%	50000	6	296	6148808	812954	5275784	1608137
3km	70%	50000	6	271	4277648	609031	3622744	1197708
3km	70%	50000	6	247	5279141	641654	4583092	1262412
3km	70%	50000	6	272	4993182	708312	4239632	1351242
3km	70%	50000	6	381	4956196	691254	4175514	1424828
3km	70%	50000	6	245	4880087	657023	4183417	1169957
3km	70%	50000	6	279	5041377	732153	4240643	1538094
3km	70%	50000	6	287	4700065	650190	4000491	1257966
3km	70%	50000	6	317	4301890	619221	3636186	1143291
3km	70%	50000	6	223	3713132	512553	3162223	1127695
3km	70%	50000	6	417	5799423	724800	5005417	1493398
3km	70%	50000	6	247	4954718	628453	4258825	1244222
3km	70%	50000	6	227	4582229	594336	3901607	1185170
3km	70%	50000	6	219	4669736	674152	3945405	1371135
3km	70%	50000	6	258	5569532	821826	4694207	1587562
3km	70%	50000	6	214	4124679	558391	3504636	1196928
3km	70%	50000	6	244	6915413	809723	6046649	1685130
3km	70%	50000	6	256	4781470	656035	4078234	1277465
3km	70%	50000	6	242	4703969	586778	4068440	1201361
3km	70%	50000	6	315	4856101	668634	4124894	1272763
3km	70%	50000	6	251	5603587	724380	4777544	1376178
3km	70%	50000	6	253	4757507	692103	3999614	1141888
3km	70%	50000	6	258	4562443	613969	3896011	1197023
3km	70%	50000	6	526	5937817	707837	5179968	1366864
3km	70%	50000	6	221	4823724	628528	4152908	1186162
3km	70%	50000	6	272	5312767	767164	4453532	1476964
3km	70%	50000	6	323	4315778	595242	3676449	1121238
3km	70%	50000	6	251	5097909	659068	4346769	1314008
3km	70%	50000	6	191	4501300	600387	3849214	1169941
3km	70%	50000	6	261	5340526	712917	4576230	1420740
3km	70%	50000	6	211	4173620	569833	3571420	1070199
3km	70%	50000	6	330	5549381	699261	4791381	1490660
3km	70%	50000	6	263	4406536	610991	3761292	1196485
3km	70%	50000	6	290	5058056	710062	4299709	1367085
3km	70%	50000	6	262	4464138	587791	3829668	1051154
3km	70%	50000	6	248	4632663	601422	3970125	1114888
3km	70%	50000	6	256	6772699	769782	5911875	1703745
3km	70%	50000	6	270	6629814	792077	5758489	1535893
3km	70%	50000	6	185	4713266	636536	4030676	1252683
3km	70%	50000	6	265	4817177	672018	4097911	1261104
3km	70%	50000	6	289	5882247	776366	5035599	1318354
3km	70%	50000	6	356	5479042	672230	4757995	1310817
3km	70%	50000	6	274	5774130	725380	5000060	1591370
3km	70%	50000	6	215	4173572	567970	3557862	1084426
3km	70%	50000	6	365	5923256	739769	5104728	1625455
3km	70%	50000	6	239	5598439	669318	4881466	1389184
3km	70%	50000	6	218	4705198	628333	3992004	1160171
3km	70%	50000	6	347	5585497	781784	4735155	1426562
3km	70%	50000	6	209	4492125	590035	3841825	1167180
3km	70%	50000	6	290	4309606	546394	3707337	1149912
3km	70%	50000	6	239	6543583	804727	5677747	1621406
3km	70%	50000	6	212	4647771	582637	4013713	1128640
3km	70%	50000	6	331	5781983	647942	5089430	1336447
3km	70%	50000	6	213	4729278	651951	4015445	1184902
3km	70%	50000	6	314	5977129	768195	5145119	1445761
3km	70%	50000	6	262	5223989	698838	4481546	1289819
3km	70%	50000	6	411	5277077	730398	4445135	1599141
3km	70%	50000	6	363	4596484	614281	3928996	1105583
3km	70%	50000	6	247	4102782	551550	3508437	1101394
3km	70%	50000	6	227	6120510	746705	5307922	1574055
3km	70%	50000	6	320	5165540	653616	4459200	1398673
3km	70%	50000	6	222	4666840	603100	4003042	1139264
3km	70%	50000	6	271	6138246	771157	5298630	1707257
3km	70%	50000	6	193	5146903	664349	4434824	1251872
3km	70%	50000	6	284	4907971	718985	4135566	1350370
3km	70%	50000	6	236	4660339	601094	3987628	1086467
3km	70%	50000	6	230	4449793	547022	3860346	1074244
3km	70%	50000	6	270	6421264	734203	5623598	1479026
3km	70%	50000	6	248	5786869	686485	5051745	1341234
3km	70%	50000	6	358	6063548	722209	5298489	1446955
3km	70%	50000	6	241	4695499	639390	4002234	1087529
3km	70%	50000	6	273	4007464	567446	3407687	1152080
3km	70%	50000	6	256	4746600	669250	4018047	1192859
3km	70%	50000	6	235	4379953	599546	3749897	1102319
3km	70%	50000	6	337	5937611	747343	5129481	1419440
3km	70%	50000	6	421	5384783	697427	4646731	1372956
3km	70%	50000	6	392	5883050	707548	5102372	1557703
3km	70%	50000	6	264	5033992	686382	4306578	1309502
3km	70%	50000	6	263	5070900	662525	4328521	1247230
3km	70%	50000	6	255	6414991	795938	5549972	1522692
3km	70%	50000	6	292	5159403	726472	4378324	1298064
3km	70%	50000	6	262	6350972	779252	5489330	1447537
3km	70%	50000	6	304	5111228	626063	4440306	1406284
3km	70%	50000	6	245	5677538	640007	4994931	1319400
3km	70%	50000	6	313	5253535	707307	4482617	1282093
3km	70%	50000	6	274	5450593	741512	4650143	1367230
3km	70%	50000	6	306	4880347	675821	4160127	1318761
3km	70%	50000	6	318	6484741	754959	5664463	1718331
3km	70%	50000	6	290	3954495	534200	3348545	1017322
3km	70%	50000	6	433	5579320	699864	4810426	1474845
3km	70%	50000	6	279	7180466	847768	6240810	1733722
3km	70%	50000	6	275	4872210	632732	4195415	1217184
3km	70%	50000	6	239	4322244	537885	3742683	1134249
3km	70%	50000	6	193	4117953	552206	3517433	1020587
3km	70%	50000	6	254	4781031	596074	4130342	1113985
3km	70%	50000	6	323	4692727	653580	3993780	1103579
3km	70%	50000	6	279	6040247	682331	5276672	1458719
3km	70%	50000	6	236	5500158	733731	4708849	1403115
3km	70%	50000	6	310	6486639	760247	5658524	1655842
3km	70%	50000	6	332	7091272	844803	6186156	1867634
3km	70%	50000	6	254	3951955	543792	3363870	1067020
3km	70%	50000	6	337	6641717	813779	5747871	1618644
3km	70%	50000	6	246	5071714	615058	4421504	1286511
3km	70%	50000	6	351	5319030	741374	4516445	1308854
3km	70%	50000	6	188	4794596	650327	4039228	1254119
3km	70%	50000	6	256	4953013	683841	4197004	1358652
3km	70%	50000	6	197	4128036	537208	3553636	1010085
3km	70%	50000	6	200	5171019	719878	4405521	1402063
3km	70%	50000	6	234	5226768	631436	4538362	1281005
3km	70%	50000	6	260	4544887	581675	3895237	1297798
3km	70%	50000	6	274	5837757	715915	5052088	1492798
3km	70%	50000	6	276	4071379	528059	3491668	1160125
3km	70%	50000	6	298	6423356	777396	5579443	1534538
3km	70%	50000	6	272	7004164	826457	6108386	1751804
3km	70%	50000	6	236	4302646	626788	3621402	1216929
3km	70%	50000	6	271	5683815	696692	4914819	1303695
3km	70%	50000	6	287	4218634	602246	3567302	1093241
3km	70%	50000	6	295	4808235	653585	4117938	1227582
3km	70%	50000	6	309	5166282	662451	4447346	1260534
3km	70%	50000	6	391	7196055	841876	6292126	1688551
3km	70%	50000	6	211	4651941	640219	3950093	1257588
3km	70%	50000	6	266	4329022	564433	3725323	1075760
3km	70%	50000	6	287	5492219	693673	4755951	1376129
3km	70%	50000	6	204	4583382	627913	3902718	1178575
3km	70%	50000	6	225	5371917	666712	4670007	1327316
3km	70%	50000	6	331	5106246	694487	4361214	1281375
3km	70%	50000	6	258	4359577	633917	3644874	1221858
3km	70%	50000	6	258	6112970	708376	5331402	1553928
3km	70%	50000	6	244	4373858	628628	3708391	1097383
3km	70%	50000	6	237	4577954	634112	3900502	1099674
3km	70%	50000	6	250	4787128	677179	4048239	1282920
3km	70%	50000	6	398	5798262	755246	4993139	1480750
3km	70%	50000	6	224	5797762	717457	5001197	1364021
3km	70%	50000	6	294	5334308	687024	4602907	1442641
3km	70%	50000	6	291	4467078	622962	3794871	1197156
3km	70%	50000	6	252	5215428	640803	4505182	1302361
3km	70%	50000	6	320	6704000	811538	5843397	1706482
3km	70%	50000	6	190	4540835	667714	3820527	1323027
3km	70%	50000	6	276	5314285	658068	4597503	1262679
3km	70%	50000	6	361	4986651	648407	4279290	1256708
3km	70%	50000	6	227	5039419	620374	4370754	1491165
3km	70%	50000	6	230	4799144	662870	4092052	1139094
3km	70%	50000	6	327	5637254	704895	4895877	1587852
3km	70%	50000	6	249	6097904	756756	5276205	1360074
3km	70%	50000	6	226	4604909	622596	3931401	1136783
3km	70%	50000	6	199	4563638	607881	3913741	1133724
3km	70%	50000	6	295	4950162	682822	4196045	1444064
3km	70%	50000	6	233	4821404	617049	4152502	1218752
3km	70%	50000	6	323	5727696	751872	4947262	1490788
3km	70%	50000	6	248	5364642	758609	4553883	1465942
3km	70%	50000	6	197	4660160	590146	3996115	1163505
3km	70%	50000	6	310	6003875	754557	5183084	1607694
3km	70%	50000	6	339	4919862	679494	4173653	1197546
3km	70%	50000	6	235	5134236	692059	4386545	1317676
3km	70%	50000	6	323	4797453	710036	4030488	1304767
3km	70%	50000	6	219	4253953	609236	3615698	1136921
3km	70%	50000	6	242	4825286	684429	4062440	1277258
3km	70%	50000	6	215	4381462	593402	3739175	1224676
3km	70%	50000	6	361	5857682	702835	5088201	1508974
3km	70%	50000	6	232	5270499	718440	4488450	1204148
3km	70%	50000	6	264	4775586	652932	4078039	1330497
3km	70%	50000	6	274	6551200	836838	5659418	1729395
3km	70%	50000	6	196	3929295	530120	3370552	1075418
3km	70%	50000	6	262	4824104	693115	4058865	1213221
3km	70%	50000	6	166	4062495	571741	3444357	1069149
3km	70%	50000	6	240	4675611	617813	3997004	1174497
3km	70%	50000	6	376	4924557	632086	4219950	1208144
3km	70%	50000	6	254	5025210	649412	4308815	1247782
3km	70%	50000	6	263	4382835	571884	3762645	1043856
3km	70%	50000	6	236	4805658	620155	4130871	1258041
3km	70%	50000	6	217	4111623	585654	3493251	1001772
3km	70%	50000	6	331	6394438	789219	5528559	1785254
3km	70%	50000	6	211	5279982	704674	4527793	1311627
3km	70%	50000	6	352	4813295	652116	4085158	1261578
3km	70%	50000	6	244	6592539	833837	5711340	1654141
3km	70%	50000	6	412	5754435	664530	5038291	1463029
3km	70%	50000	6	246	5206124	744988	4396334	1361227
3km	70%	50000	6	358	5798535	729566	5010820	1631862
3km	70%	50000	6	225	5893748	785239	5035515	1498813
3km	70%	50000	6	319	4563264	654093	3868409	1241192
3km	70%	50000	6	207	4470047	622737	3798069	1121890
3km	70%	50000	6	237	4791481	652059	4078688	1223539
3km	70%	50000	6	374	6139492	693698	5402738	1425651
3km	70%	50000	6	322	4223539	594052	3575809	1137448
3km	70%	50000	6	236	4923897	676399	4196233	1316189
3km	70%	50000	6	265	4496690	639589	3786018	1219289
3km	70%	50000	6	247	6506695	725421	5736538	1509079
3km	70%	50000	6	219	4459192	622103	3789067	1200277
3km	70%	50000	6	248	4298807	591853	3675513	1031347
3km	70%	50000	6	337	5782373	647767	5069395	1405702
3km	70%	50000	6	236	4441163	618937	3773873	1100999
3km	70%	50000	6	290	4983912	661977	4265555	1245825
3km	70%	50000	6	221	5360234	662975	4639587	1316882
3km	70%	50000	6	274	4635456	663872	3921178	1270159
3km	70%	50000	6	216	5001102	676115	4276861	1217146
3km	70%	50000	6	300	4645892	649511	3955592	1226005
3km	70%	50000	6	206	4529506	616617	3861798	1317006
3km	70%	50000	6	422	5435436	754902	4589036	1414283
3km	70%	50000	6	307	6363282	755704	5557659	1545165
3km	70%	50000	6	397	6486767	818724	5580083	1775834
3km	70%	50000	6	290	5273234	669031	4501829	1366860
3km	70%	50000	6	270	5382826	767006	4545519	1469268
3km	70%	50000	6	216	4599993	606761	3939462	1141063
3km	70%	50000	6	419	5252641	691745	4508858	1342348
3km	70%	50000	6	426	6376932	753141	5568352	1776274
3km	70%	50000	6	385	6472059	802276	5598174	1631102
3km	70%	50000	6	222	4537625	627906	3854379	1111623
3km	70%	50000	6	263	5873546	723484	5103883	1586494
3km	70%	50000	6	221	3735062	513227	3178132	977514
3km	70%	50000	6	199	3550940	508017	3010801	1003578
3km	70%	50000	6	288	5218794	708790	4456592	1500035
3km	70%	50000	6	304	6530728	751480	5718009	1524756
3km	70%	50000	6	284	4625058	583977	3963632	1198679
3km	70%	50000	6	217	3786894	520797	3219682	997601
3km	70%	50000	6	292	5603027	706904	4829443	1462488
3km	70%	50000	6	233	4752817	627833	4067728	1231281
3km	70%	50000	6	419	5970778	692435	5229263	1474161
3km	70%	50000	6	293	6407372	755855	5598850	1509344
3km	70%	50000	6	302	4863439	690842	4113850	1441426
3km	70%	50000	6	258	4781399	599008	4118163	1172789
3km	70%	50000	6	234	4839301	643781	4158984	1252293
3km	70%	50000	6	274	5693090	810638	4819218	1494278
3km	70%	50000	6	251	5015213	681946	4264108	1407395
3km	70%	50000	6	257	6007012	759570	5178280	1547533
3km	70%	50000	6	270	5980820	748304	5160788	1447085
3km	70%	50000	6	329	4515047	675664	3791242	1310986
3km	70%	50000	6	246	5977427	729992	5209747	1441009
3km	70%	50000	6	225	4473638	605706	3813877	1171836
3km	70%	50000	6	500	6408636	782141	5551080	1564783
3km	70%	50000	6	226	5172618	669601	4439853	1358555
3km	70%	50000	6	219	4549830	621481	3873547	1268342
3km	70%	50000	6	291	4246719	605397	3596144	1156785
3km	70%	50000	6	264	7003157	868091	6062990	1746769
3km	70%	50000	6	243	4756901	660394	4048603	1254692
3km	70%	50000	6	227	5548455	769710	4702058	1344690
3km	70%	50000	6	210	4843917	612404	4139515	1388801
3km	70%	50000	6	301	5835000	705989	5059956	1480500
3km	70%	50000	6	214	4235125	572946	3627222	1085817
3km	70%	50000	6	195	4787103	626998	4122059	1023065
3km	70%	50000	6	224	4930250	632616	4252611	1338938
3km	70%	50000	6	288	5456548	677510	4730829	1401658
3km	70%	50000	6	398	4567433	601020	3924027	1152767
3km	70%	50000	6	217	5519779	756487	4712206	1305588
3km	70%	50000	6	282	4976953	682462	4228277	1303532
3km	70%	50000	6	242	4501394	586754	3855287	1090050
3km	70%	50000	6	235	4347079	587198	3687666	1181269
3km	70%	50000	6	241	4877415	668448	4153226	1240820
3km	70%	50000	6	257	5628359	778876	4761991	1564504
3km	70%	50000	6	319	5116701	602905	4468613	1233114
3km	70%	50000	6	255	4505821	639635	3812190	1135488
3km	70%	50000	6	248	5373995	678020	4624242	1363321
3km	70%	50000	6	285	5306520	710840	4511283	1292263
3km	70%	50000	6	272	4931171	645577	4243016	1292380
3km	70%	50000	6	289	5265082	663454	4537768	1422009
3km	70%	50000	6	230	4399268	582504	3767272	1162144
3km	70%	50000	6	207	5117182	691464	4376428	1261443
3km	70%	50000	6	300	5109407	602481	4464448	1340369
3km	70%	50000	6	286	5692288	694060	4937968	1349159
3km	70%	50000	6	282	5621014	782763	4767153	1480508
3km	70%	50000	6	270	4891008	662873	4180355	1362306
3km	70%	50000	6	299	5700059	761072	4888779	1378887
3km	70%	50000	6	192	4970783	662085	4261137	1246616
3km	70%	50000	6	271	5299216	701759	4538155	1354803
3km	70%	50000	6	267	4216382	597827	3576421	1242762
3km	70%	50000	6	252	5034758	725514	4265175	1524910
3km	70%	50000	6	237	5585977	692517	4848768	1396546
3km	70%	50000	6	220	5503630	772933	4678825	1333412
3km	70%	50000	6	264	6115098	773413	5286306	1521081
3km	70%	50000	6	247	5401894	675684	4691349	1435464
3km	70%	50000	6	289	4563510	637348	3878357	1164067
3km	70%	50000	6	264	5472918	718862	4713202	1327216
3km	70%	50000	6	296	4976460	686439	4232125	1268128
3km	70%	50000	6	314	3671255	534225	3095478	971770
3km	70%	50000	6	367	5214380	658532	4516005	1365197
3km	70%	50000	6	264	6772594	829664	5860564	1702692
3km	70%	50000	6	332	5943585	710392	5187026	1393597
3km	70%	50000	6	207	4241013	557320	3639035	1169025
3km	70%	50000	6	216	4412888	618508	3753620	1169627
3km	70%	50000	6	287	4205687	577444	3574458	1072957
3km	70%	50000	6	296	5581757	702818	4826635	1375672
3km	70%	50000	6	237	5376657	694425	4639938	1343997
3km	70%	50000	6	215	4531401	614595	3863670	1425921
3km	70%	50000	6	266	4019850	557714	3426909	1124830
3km	70%	50000	6	305	6749128	796284	5884920	1639590
3km	70%	50000	6	234	5631017	740111	4819210	1321191
3km	70%	50000	6	375	6359890	692210	5620403	1534548
3km	70%	50000	6	253	4980475	680522	4252787	1188316
3km	70%	50000	6	230	4586090	635025	3906823	1108166
3km	70%	50000	6	250	4337987	630589	3642388	1049943
3km	70%	50000	6	212	4429372	601094	3788927	1088828
3km	70%	50000	6	331	5742015	672229	5027395	1453397
3km	70%	50000	6	253	4291679	609635	3632888	1228877
3km	70%	50000	6	392	4804788	594467	4172903	1270364
3km	70%	50000	6	314	4750222	616012	4071417	1173642
3km	70%	50000	6	309	6288093	784570	5462483	1715002
3km	70%	50000	6	278	4643882	630575	3982293	1170809
3km	70%	50000	6	218	5358392	713256	4576340	1438913
3km	70%	50000	6	200	5309120	701204	4563965	1285725
3km	70%	50000	6	199	4736473	679782	3982070	1295554
3km	70%	50000	6	213	3567914	510307	3016474	1056973
3km	70%	50000	6	282	5148208	723371	4367691	1438901
3km	70%	50000	6	214	4466045	585538	3838939	1083422
3km	70%	50000	6	620	7448371	921302	6416987	2109340
3km	70%	50000	6	251	6810649	850247	5899588	1714473
3km	70%	50000	6	289	4870982	676258	4116221	1261650
3km	70%	50000	6	405	4092325	580344	3437394	1046943
3km	70%	50000	6	300	5692307	719381	4898195	1543980
3km	70%	50000	6	234	5497409	665530	4774049	1429468
3km	70%	50000	6	212	5099535	658527	4376067	1396011
3km	70%	50000	6	229	4702722	675981	3977247	1223993
3km	70%	50000	6	243	5187992	735304	4390125	1347234
3km	70%	50000	6	218	4550094	598731	3897736	1189499
3km	70%	50000	6	270	4876162	641387	4172593	1214121
3km	70%	50000	6	192	4223569	569477	3604236	1116262
3km	70%	50000	6	244	3533307	511236	2992743	964973
3km	70%	50000	6	339	4770199	685698	4046149	1233773
3km	70%	50000	6	288	4532130	649378	3829134	1253195
3km	70%	50000	6	287	4949602	673386	4217460	1305967
3km	70%	50000	6	244	4488026	619089	3821195	1181388
3km	70%	50000	6	307	5138974	686294	4397833	1252129
3km	70%	50000	6	233	4913488	654435	4195859	1270690
3km	70%	50000	6	420	6973677	831344	6054314	1801146
3km	70%	50000	6	235	5814142	761610	5008757	1591612
3km	70%	50000	6	353	4601851	638863	3910935	1126346
3km	70%	50000	6	333	7239956	797386	6339494	1904141
3km	70%	50000	6	315	4525057	631182	3855748	1181624
3km	70%	50000	6	293	5000412	594289	4368779	1257870
3km	70%	50000	6	240	4717563	633693	4045175	1172042
3km	70%	50000	6	313	6020575	755691	5191262	1580353
3km	70%	50000	6	249	4147783	559416	3534364	1117236
3km	70%	50000	6	250	5473844	755933	4666226	1506375
3km	70%	50000	6	261	4995643	631924	4283442	1340847
3km	70%	50000	6	210	4454203	617605	3788535	1248290
3km	70%	50000	6	413	6396573	742016	5577897	1561266
3km	70%	50000	6	253	4140271	564516	3533159	1074956
3km	70%	50000	6	289	6589340	755111	5786685	1605883
3km	70%	50000	6	182	3709425	522603	3145322	1066227
3km	70%	50000	6	281	4619558	637572	3936822	1118994
3km	70%	50000	6	204	4790857	681897	4052672	1214976
3km	70%	50000	6	275	5316683	707777	4531309	1298542
3km	70%	50000	6	234	5227828	692583	4478878	1388100
3km	70%	50000	6	238	4930210	647992	4221022	1383837
3km	70%	50000	6	249	5216088	692704	4445379	1229950
3km	70%	50000	6	238	4604118	614822	3947717	1303257
3km	70%	50000	6	324	4958180	711830	4195082	1407069
3km	70%	50000	6	356	4676555	644416	3993492	1142533
3km	70%	50000	6	277	4662403	611700	4010706	1267902
3km	70%	50000	6	244	4717174	626586	4048674	1150779
3km	70%	50000	6	235	4603129	611207	3943622	1206779
3km	70%	50000	6	313	6432782	800376	5531552	1759960
3km	70%	50000	6	308	5763400	644708	5066757	1314077
3km	70%	50000	6	238	5020084	664726	4303737	1234835
3km	70%	50000	6	405	5789225	705346	5001176	1514324
3km	70%	50000	6	223	4854638	663680	4110535	1300994
3km	70%	50000	6	289	5716194	776185	4895457	1305432
3km	70%	50000	6	265	5063814	715884	4294487	1358998
3km	70%	50000	6	352	6227940	689227	5432572	1357012
3km	70%	50000	6	219	5016883	696482	4261414	1201374
3km	70%	50000	6	263	4887376	699980	4129574	1245345
3km	70%	50000	6	304	5771831	756088	4953312	1453176
3km	70%	50000	6	251	5492841	741332	4692990	1348715
3km	70%	50000	6	231	6053621	764136	5197552	1606905
3km	70%	50000	6	362	5870179	679089	5107611	1389059
3km	70%	50000	6	221	4706348	611937	4036241	1031170
3km	70%	50000	6	359	4258014	620460	3599767	1122804
3km	70%	50000	6	309	5691232	733913	4904190	1431708
3km	70%	50000	6	234	4861966	679337	4133925	1424582
3km	70%	50000	6	267	6288011	751516	5480624	1559108
3km	70%	50000	6	209	4487138	650855	3796905	1108728
3km	70%	50000	6	290	5532550	747540	4719716	1435873
3km	70%	50000	6	220	5089612	639819	4384917	1328914
3km	70%	50000	6	266	5205957	704528	4452250	1538646
3km	70%	50000	6	279	5404481	658085	4669450	1434759
3km	70%	50000	6	418	4848085	680463	4080626	1268285
3km	70%	50000	6	266	5784536	736736	4994907	1566535
3km	70%	50000	6	233	5089024	711680	4321817	1343369
3km	70%	50000	6	231	5391587	767989	4583617	1285002
3km	70%	50000	6	206	5347093	700548	4588016	1348299
3km	70%	50000	6	283	4358376	557168	3750389	1071657
3km	70%	50000	6	315	4512383	602581	3831211	1077496
3km	70%	50000	6	244	5343555	692592	4580584	1408843
3km	70%	50000	6	226	4458279	585091	3808063	1117965
3km	70%	50000	6	266	4832640	648234	4137129	1108661
3km	70%	50000	6	246	5211058	736990	4412701	1371886
3km	70%	50000	6	250	4192377	543782	3593039	1128777
3km	70%	50000	6	296	6411180	787208	5575424	1452139
3km	70%	50000	6	314	5491660	745402	4647970	1421407
3km	70%	50000	6	283	4555134	626237	3882519	1228329
3km	70%	50000	6	260	5959453	748181	5158587	1537964
3km	70%	50000	6	241	5465399	723185	4697378	1257173
3km	70%	50000	6	270	5656146	703257	4908106	1515367
3km	70%	50000	6	321	4658183	611299	3973962	1234325
3km	70%	50000	6	251	6024179	776622	5174049	1639896
3km	70%	50000	6	390	5637509	714850	4872880	1476692
3km	70%	50000	6	303	5178727	592652	4536602	1261804
3km	70%	50000	6	240	4590819	638908	3897877	1200886
3km	70%	50000	6	255	4612359	624015	3918690	1274214
3km	70%	50000	6	310	5741865	741237	4945467	1355622
3km	70%	50000	6	246	4583271	626152	3910011	1137477
3km	70%	50000	6	241	5020109	697751	4251053	1291615
3km	70%	50000	6	243	5883576	802304	5022622	1651103
3km	70%	50000	6	339	5933503	779664	5083068	1614280
3km	70%	50000	6	255	5043384	674494	4313526	1258975
3km	70%	50000	6	222	4242514	558441	3632563	1125231
3km	70%	50000	6	261	3943928	569117	3350604	1050931
3km	70%	50000	6	225	5359039	772770	4540015	1280703
3km	70%	50000	6	309	5019712	693167	4245219	1263274
3km	70%	50000	6	234	4066230	545203	3475179	1072463
3km	70%	50000	6	305	5764370	659354	5060069	1366535
3km	70%	50000	6	356	5163393	689392	4425125	1207764
3km	70%	50000	6	270	5200785	592659	4562430	1338964
3km	70%	50000	6	253	5741683	687639	5008570	1418335
3km	70%	50000	6	252	5946289	781823	5098511	1726557
3km	70%	50000	6	239	5148287	671544	4427759	1202924
3km	70%	50000	6	315	4250874	597320	3581661	1224468
3km	70%	50000	6	285	4824986	576754	4210961	1284722
3km	70%	50000	6	260	5615281	733965	4814845	1498538
3km	70%	50000	6	324	7475024	940540	6465058	1932402
3km	70%	50000	6	442	5525434	664416	4801888	1417568
3km	70%	50000	6	338	5120339	656837	4409223	1509187
3km	70%	50000	6	311	5693911	829334	4803446	1691330
3km	70%	50000	6	240	4631182	642802	3954111	1186065
3km	70%	50000	6	180	3805595	510763	3249072	958894
3km	70%	50000	6	445	6403689	784768	5545351	1471617
3km	70%	50000	6	277	6379580	743395	5568774	1500723
3km	70%	50000	6	274	4625908	668956	3891294	1173251
3km	70%	50000	6	237	4847453	704794	4075789	1335180
3km	70%	50000	6	240	5657476	652790	4953905	1332659
3km	70%	50000	6	247	6641639	809124	5771926	1496691
3km	70%	50000	6	227	4054679	545582	3464328	1005066
3km	70%	50000	6	305	4330328	565710	3699434	1241057
3km	70%	50000	6	321	5217808	681738	4497217	1320355
3km	70%	50000	6	280	4860938	611157	4212961	1148707
3km	70%	50000	6	324	4425328	582392	3800978	1133461
3km	70%	50000	6	284	4630268	668900	3900848	1175286
3km	70%	50000	6	229	4797734	647669	4113902	1145729
3km	70%	50000	6	325	6064807	786487	5215141	1464002
3km	70%	50000	6	297	6326719	787503	5471559	1612476
3km	70%	50000	6	196	5441062	650525	4739480	1232262
3km	70%	50000	6	273	4948528	652238	4243633	1375271
3km	70%	50000	6	228	4781379	688769	4056682	1247916
3km	70%	50000	6	224	4762423	664478	4036850	1354166
3km	70%	50000	6	290	6677089	827966	5764447	1772958
3km	70%	50000	6	371	6559064	792071	5699278	1753777
3km	70%	50000	6	286	5597530	718342	4796629	1548283
3km	70%	50000	6	281	5454203	716845	4664867	1603980
3km	70%	50000	6	290	6202849	758455	5365214	1499728
3km	70%	50000	6	224	6421613	767415	5595471	1455232
3km	70%	50000	6	287	5100343	605877	4443489	1350358
3km	70%	50000	6	276	4630550	676373	3907213	1269260
3km	70%	50000	6	253	5331929	661406	4631105	1309671
3km	70%	50000	6	256	4112862	560650	3498660	1089889
3km	70%	50000	6	268	5094076	719858	4301345	1257819
3km	70%	50000	6	301	4886505	610661	4226189	1345099
3km	70%	50000	6	258	4907938	682798	4152028	1370365
3km	70%	50000	6	222	5188814	657733	4482160	1225509
3km	70%	50000	6	247	5526136	746855	4720443	1471736
3km	70%	50000	6	243	5115354	630614	4425983	1386497
3km	70%	50000	6	256	5975321	783684	5122144	1610561
3km	70%	50000	6	208	4809066	665576	4073033	1129809
3km	70%	50000	6	217	5023358	641457	4327881	1284456
3km	70%	50000	6	272	4513659	651107	3808239	1318720
3km	70%	50000	6	266	6197030	752187	5390721	1442926
3km	70%	50000	6	231	5497955	711090	4737833	1356186
3km	70%	50000	6	248	5420701	766305	4553446	1488172
3km	70%	50000	6	233	4936318	631570	4259021	1268365
3km	70%	50000	6	284	5011921	684844	4255992	1380173
3km	70%	50000	6	236	5189662	699747	4411919	1346613
3km	70%	50000	6	374	6039272	737380	5212094	1512274
3km	70%	50000	6	413	4946498	689735	4193175	1473756
3km	70%	50000	6	218	4949028	678917	4207753	1404117
3km	70%	50000	6	214	5355169	725762	4581607	1389215
3km	70%	50000	6	270	4889780	616219	4228304	1086156
3km	70%	50000	6	248	4990357	677844	4275052	1281545
3km	70%	50000	6	269	4753409	613113	4084307	1259276
3km	70%	50000	6	264	6338824	710383	5588434	1401622
3km	70%	50000	6	203	4401329	606866	3737863	1161349
3km	70%	50000	6	294	5824278	748326	5011993	1468987
3km	70%	50000	6	288	5107839	592495	4481535	1210159
3km	70%	50000	6	254	5274862	668298	4552184	1352455
3km	70%	50000	6	235	5636312	701007	4859553	1560656
3km	70%	50000	6	242	5831500	788493	4988297	1325712
3km	70%	50000	6	245	6271113	753203	5469446	1409784
3km	70%	50000	6	240	4759066	664816	4050254	1285886
3km	70%	50000	6	223	4555633	607145	3894822	1278856
3km	70%	50000	6	231	4873055	664571	4131784	1381648
3km	70%	50000	6	307	7305583	915105	6333564	1794982
3km	70%	50000	6	295	4633446	613809	3970097	1145094
3km	70%	50000	6	226	5386760	658796	4656555	1375257
3km	70%	50000	6	216	4357894	600674	3676654	1060804
3km	70%	50000	6	229	4996604	710491	4233378	1351443
3km	70%	50000	6	165	4582249	613698	3896399	1270392
3km	70%	50000	6	243	4711693	646972	4008373	1183257
3km	70%	50000	6	229	6090088	674385	5363865	1424926
3km	70%	50000	6	207	3574643	505197	3018963	1104119
3km	70%	50000	6	260	4516158	599653	3842172	1212391
3km	70%	50000	6	281	5018249	631041	4326849	1208088
3km	70%	50000	6	290	6073559	735545	5271717	1502292
3km	70%	50000	6	290	5213550	738767	4425886	1289116
3km	70%	50000	6	271	4231471	586516	3605113	1076617
3km	70%	50000	6	274	4998316	717441	4210564	1528290
3km	70%	50000	6	292	5176816	608814	4512457	1370453
3km	70%	50000	6	309	4730955	665327	4025112	1121943
3km	70%	50000	6	277	5801375	730725	5011649	1493462
3km	70%	50000	6	248	4600439	602597	3946071	1111920
3km	70%	50000	6	229	5680197	727623	4909381	1321439
3km	70%	50000	6	203	4088524	573428	3459215	1096658
3km	70%	50000	6	233	5125022	622292	4451379	1262928
3km	70%	50000	6	169	4435275	630499	3734277	1273938
3km	70%	50000	6	328	5911343	646915	5194740	1411251
3km	70%	50000	6	186	4335388	560709	3732412	1108748
3km	70%	50000	6	246	4863236	676711	4128213	1237767
3km	70%	50000	6	187	3845552	501558	3310946	946439
3km	70%	50000	6	291	5488334	675169	4755316	1496221
3km	70%	50000	6	236	5967944	758803	5161872	1437687
3km	70%	50000	6	275	5647681	752082	4833554	1492635
3km	70%	50000	6	305	6408247	785590	5571853	1547790
3km	70%	50000	6	224	4899214	665889	4187181	1299328
3km	70%	50000	6	234	5470520	720232	4704778	1449095
3km	70%	50000	6	325	5445296	754514	4624338	1526574
3km	70%	50000	6	396	4019986	585193	3395346	1176485
3km	70%	50000	6	187	4148388	571881	3532471	941936
3km	70%	50000	6	237	5639835	710348	4881670	1368486
3km	70%	50000	6	329	5163397	724280	4397993	1239830
3km	70%	50000	6	282	4358299	576478	3726746	1137653
3km	70%	50000	6	289	5354504	688665	4607023	1384741
3km	70%	50000	6	404	4997336	714822	4204467	1179219
3km	70%	50000	6	259	5000848	650647	4294594	1275395
3km	70%	50000	6	254	4788086	654554	4083010	1147869
3km	70%	50000	6	274	4890949	668320	4167344	1344782
3km	70%	50000	6	267	4772719	640870	4085011	1252300
3km	70%	50000	6	282	4718530	653845	4011192	1246388
3km	70%	50000	6	307	5063017	703424	4317266	1302455
3km	70%	50000	6	204	4775988	665351	4050552	1366711
3km	70%	50000	6	309	6526903	804070	5669991	1757435
3km	70%	50000	6	244	5773417	776344	4940695	1448483
3km	70%	50000	6	307	5647914	735272	4853663	1469997
3km	70%	50000	6	303	5753756	817866	4866092	1651897
3km	70%	50000	6	255	4556167	642491	3857015	1267363
3km	70%	50000	6	283	6594460	829977	5705131	1575146
3km	70%	50000	6	294	6427399	811858	5548035	1604583
3km	70%	50000	6	295	5001098	685927	4257346	1303756
3km	70%	50000	6	190	5427528	682072	4658043	1441198
3km	70%	50000	6	285	4459442	577331	3834843	1112422
3km	70%	50000	6	276	4179026	579613	3553451	1150054
3km	70%	50000	6	235	4543816	622874	3866056	1235920
3km	70%	50000	6	345	5945871	718991	5162399	1573086
3km	70%	50000	6	211	4354131	581940	3738713	1089665
3km	70%	50000	6	215	4754036	655245	4032993	1131678
3km	70%	50000	6	527	5292090	758921	4465006	1399169
3km	70%	50000	6	262	3949646	537667	3363977	1014721
3km	70%	50000	6	169	4459928	585560	3825340	1122745
3km	70%	50000	6	240	5145181	689282	4400334	1486245
3km	70%	50000	6	248	4218632	560581	3591050	1136498
3km	70%	50000	6	283	6191358	778172	5351111	1658436
3km	70%	50000	6	236	6333958	763814	5499166	1463232
3km	70%	50000	6	345	5219231	709344	4456395	1323248
3km	70%	50000	6	306	5391956	738695	4578201	1404999
3km	70%	50000	6	223	5132588	660455	4400877	1424588
3km	70%	50000	6	210	5419540	753430	4614539	1345455
3km	70%	50000	6	202	5358014	703909	4582905	1357404
3km	70%	50000	6	246	4797518	638517	4098925	1417430
3km	70%	50000	6	416	4445082	603840	3788817	1073349
3km	70%	50000	6	370	6986566	847082	6045603	1911681
3km	70%	50000	6	320	5841264	673904	5088132	1294000
3km	70%	50000	6	315	4866543	563803	4252222	1207651
3km	70%	50000	6	233	5020852	677602	4292411	1332410
3km	70%	50000	6	201	4640975	637681	3944407	1108422
3km	70%	50000	6	254	5189814	694905	4447901	1340904
3km	70%	50000	6	197	4755551	617000	4100485	1050888
3km	70%	50000	6	210	5397352	641565	4712789	1361700
3km	70%	50000	6	291	5050363	664932	4337540	1348634
3km	70%	50000	6	281	4892255	731599	4109545	1270832
3km	70%	50000	6	293	4992787	684519	4233465	1556378
3km	70%	50000	6	295	6364427	725498	5581906	1406791
3km	70%	50000	6	283	5395725	710265	4594951	1387337
3km	70%	50000	6	232	5863152	704122	5064409	1409547
3km	70%	50000	6	248	4443702	630297	3768795	1177319
3km	70%	50000	6	254	6073567	750183	5269089	1363432
3km	70%	50000	6	270	4803648	660342	4082181	1232080
3km	70%	50000	6	289	4183999	577096	3556624	1189743
3km	70%	50000	6	339	5948245	684766	5226919	1423815
3km	70%	50000	6	237	5027753	734378	4233110	1388988
3km	70%	50000	6	251	5157116	623031	4493201	1293605
3km	70%	50000	6	377	5897559	739645	5088104	1718485
3km	70%	50000	6	271	5407131	711643	4627340	1331609
3km	70%	50000	6	263	4638527	619546	3966279	1191441
3km	70%	50000	6	214	5810755	677580	5074023	1370714
3km	70%	50000	6	278	5292588	654471	4596840	1281341
3km	70%	50000	6	263	6204695	704161	5442828	1429820
3km	70%	50000	6	245	6855065	862065	5904364	1648423
3km	70%	50000	6	235	5072684	664272	4358114	1316400
3km	70%	50000	6	290	4622712	681517	3889841	1288343
3km	70%	50000	6	218	4731469	622361	4056491	1120956
3km	70%	50000	6	323	7407565	856612	6458783	1826485
3km	70%	50000	6	238	4850199	655743	4142925	1088540
3km	70%	50000	6	315	5509576	699288	4771305	1396724
3km	70%	50000	6	295	4327172	601181	3688122	1117976
3km	70%	50000	6	294	6316457	833295	5408207	1543715
3km	70%	50000	6	273	5585112	696543	4844135	1524366
3km	70%	50000	6	245	5377910	747530	4562913	1451366
3km	70%	50000	6	253	4734517	639439	4040991	1165715
3km	70%	50000	6	406	5247641	640862	4566861	1276109
3km	70%	50000	6	299	5968814	756753	5139995	1591071
3km	70%	50000	6	221	5216148	725867	4428100	1448186
3km	70%	50000	6	257	3747741	510268	3201509	999945
3km	70%	50000	6	296	5582211	714450	4823478	1369200
3km	70%	50000	6	271	4970951	661425	4251500	1217616
3km	70%	50000	6	265	5127455	649914	4439814	1342000
3km	70%	50000	6	232	5991909	719092	5220006	1386626
3km	70%	50000	6	206	5225492	697746	4461639	1231170
3km	70%	50000	6	303	5272445	639370	4591755	1483595
3km	70%	50000	6	250	5437706	693554	4682387	1401456
3km	70%	50000	6	254	4733880	628361	4073160	1086854
3km	70%	50000	6	324	5682098	672129	4947532	1370164
3km	70%	50000	6	316	4791807	668938	4059217	1257111
3km	70%	50000	6	270	4222715	627843	3534645	1251170
3km	70%	50000	6	301	5116969	752893	4317543	1582756
3km	70%	50000	6	269	4872569	649123	4159463	1232248
3km	70%	50000	6	221	5915390	689319	5160796	1401003
3km	70%	50000	6	435	6200869	733772	5403169	1505187
3km	70%	50000	6	275	4737328	604983	4074010	1163677
3km	70%	50000	6	218	5087055	649426	4379220	1497717
3km	70%	50000	6	292	6460864	713178	5673920	1545299
3km	70%	50000	6	228	3860245	550693	3274115	1014266
3km	70%	50000	6	210	4054188	562254	3445877	1022118
3km	70%	50000	6	277	6635833	792271	5781364	1653100
3km	70%	50000	6	246	5785888	696549	5029889	1360943
3km	70%	50000	6	356	5338831	652580	4652359	1305052
3km	70%	50000	6	278	4518117	612655	3844412	1278334
3km	70%	50000	6	254	6004961	773592	5177431	1537222
3km	70%	50000	6	366	5942330	687561	5196638	1468505
3km	70%	50000	6	262	4573402	621727	3923149	1089704
3km	70%	50000	6	273	4762497	627049	4092595	1043443
3km	70%	50000	6	339	6057359	811918	5179802	1560441
3km	70%	50000	6	197	4742741	610563	4093438	1130920
3km	70%	50000	6	293	6423052	789819	5546931	1673871
3km	70%	50000	6	297	3897572	547103	3310338	1115032
3km	70%	50000	6	247	6228734	751580	5424130	1622228
3km	70%	50000	6	266	5082627	705075	4293366	1264683
3km	70%	50000	6	208	4180184	566688	3555546	1119794
3km	70%	50000	6	256	4779384	625301	4105323	1198220
3km	70%	50000	6	278	6110061	708690	5361432	1454088
3km	70%	50000	6	195	5063791	625227	4355896	1320382
3km	70%	50000	6	228	4665324	604820	3996338	1187484
3km	70%	50000	6	297	6047377	753618	5237737	1521839
3km	70%	50000	6	233	4968517	692446	4235704	1236855
3km	70%	50000	6	259	4552148	649516	3844679	1323986
3km	70%	50000	6	361	4866344	715274	4070618	1343882
3km	70%	50000	6	470	5628143	671396	4912007	1465924
3km	70%	50000	6	284	4329808	593387	3687991	1099931
3km	70%	50000	6	313	6129739	714000	5391266	1437554
3km	70%	50000	6	468	6802768	831918	5911471	1934947
3km	70%	50000	6	259	4179408	630242	3509867	1196337
3km	70%	50000	6	277	4510113	613120	3821730	1299002
3km	70%	50000	6	331	5172192	691430	4403656	1368349
3km	70%	50000	6	284	5487544	726939	4702834	1306446
3km	70%	50000	6	274	5246142	701852	4503535	1338413
3km	70%	50000	6	337	4377794	610087	3698580	1204482
3km	70%	50000	6	244	5503505	742114	4702107	1543802
3km	70%	50000	6	254	4586237	626477	3917144	1276200
3km	70%	50000	6	215	5165463	695254	4393709	1298473
3km	70%	50000	6	393	4865084	708071	4057177	1597709
3km	70%	50000	6	248	4885313	645399	4198666	1311463
3km	70%	50000	6	306	5264613	698670	4519842	1401461
3km	70%	50000	6	258	4788947	603620	4124245	1320168
3km	70%	50000	6	225	4395320	648095	3692123	1201065
3km	70%	50000	6	196	3959703	540564	3371841	1067478
3km	70%	50000	6	202	4305874	576313	3701873	923457
3km	70%	50000	6	224	4832984	679262	4090205	1399308
3km	70%	50000	6	352	6498480	797216	5626334	1671972
3km	70%	50000	6	243	4510597	602431	3827673	1245847
3km	70%	50000	6	238	6112470	747792	5316189	1485005
3km	70%	50000	6	319	5011129	668787	4268376	1341938
3km	70%	50000	6	226	4088477	570950	3447964	1151796
3km	70%	50000	6	248	5426691	669502	4701701	1422375
3km	70%	50000	6	256	4944779	725995	4173220	1281752
3km	70%	50000	6	367	5124777	730059	4324538	1431834
3km	70%	50000	6	335	5109041	658996	4396052	1434655
3km	70%	50000	6	369	5934918	744287	5122854	1534040
3km	70%	50000	6	199	5246464	703360	4452358	1402622
3km	70%	50000	6	383	5498658	674341	4779461	1468094
3km	70%	50000	6	243	4504204	611050	3847548	1169573
3km	70%	50000	6	241	6280111	737380	5473960	1423234
3km	70%	50000	6	370	5978513	738818	5192829	1455724
3km	70%	50000	6	287	5356364	687708	4618891	1321436
3km	70%	50000	6	230	5116195	718358	4336086	1407054
3km	70%	50000	6	246	5670637	611872	4999274	1387853
3km	70%	50000	6	313	6077471	680994	5337079	1479241
3km	70%	50000	6	289	4840716	612157	4173496	1303125
3km	70%	50000	6	241	5568364	695042	4802571	1440578
3km	70%	50000	6	237	5136380	647452	4453094	1290666
3km	70%	50000	6	207	4641532	605055	3975938	1181450
3km	70%	50000	6	253	4626846	647778	3927680	1191478
3km	70%	50000	6	376	7072150	795387	6191749	1642681
3km	70%	50000	6	225	4330503	609607	3694985	1308964
3km	70%	50000	6	255	3930505	559110	3315212	1085253
3km	70%	50000	6	278	5242314	732334	4477988	1352732
3km	70%	50000	6	408	5017356	656763	4322791	1456281
3km	70%	50000	6	404	6582779	787302	5712583	1784005
3km	70%	50000	6	317	6394070	782554	5554835	1537050
3km	70%	50000	6	271	6123699	748706	5317223	1473377
3km	70%	50000	6	322	5540679	731372	4742236	1445002
3km	70%	50000	6	221	4796100	673261	4058851	1384820
3km	70%	50000	6	318	4947311	616179	4245063	1355825
3km	70%	50000	6	288	6750581	792284	5887252	1737246
3km	70%	50000	6	249	4902588	594024	4238795	1244481
3km	70%	50000	6	289	4813995	600557	4169312	1310278
3km	70%	50000	6	256	5203205	776580	4366320	1481522
3km	70%	50000	6	258	5320907	703221	4561931	1300865
3km	70%	50000	6	272	4922094	676992	4196725	1252899
3km	70%	50000	6	230	5436488	786876	4561413	1330789
3km	70%	50000	6	250	5067063	676544	4342317	1294872
3km	70%	50000	6	369	6486667	769060	5663392	1527159
3km	70%	50000	6	287	5784752	725213	5003866	1421722
3km	70%	50000	6	338	5721852	718924	4916707	1438231
3km	70%	50000	6	288	5928730	736660	5144230	1493611
3km	70%	50000	6	282	6234247	741015	5404398	1544386
3km	70%	50000	6	230	5670826	704016	4917394	1235735
3km	70%	50000	6	245	4909813	602780	4251688	1223598
3km	70%	50000	6	336	5681991	737842	4870054	1745688
3km	70%	50000	6	360	6472115	859489	5488107	1761751
3km	70%	50000	6	207	4711289	595144	4062994	1157427
3km	70%	50000	6	224	4888102	648294	4189641	1150002
3km	70%	50000	6	235	5107757	668321	4383546	1414940
3km	70%	50000	6	262	4117029	533890	3502349	1100819
3km	70%	50000	6	330	5346184	702582	4612588	1341583
3km	70%	50000	6	309	6116106	767610	5290237	1642102
3km	70%	50000	6	358	4840439	683522	4112649	1355055
3km	70%	50000	6	231	4951172	664684	4242530	1290801
3km	70%	50000	6	206	4382255	557305	3756717	1056319
3km	70%	50000	6	299	4233731	601534	3598258	1209140
3km	70%	50000	6	320	6360667	752416	5546874	1477302
3km	70%	50000	6	289	5260798	699694	4499078	1292796
3km	70%	50000	6	199	4760575	692276	4012828	1257309
3km	70%	50000	6	241	4372327	629452	3695625	1188460
3km	70%	50000	6	257	6012558	727035	5219342	1433178
3km	70%	50000	6	280	4957126	712848	4175547	1266980
3km	70%	50000	6	334	5854096	680304	5120607	1445151
3km	70%	50000	6	241	5190996	718290	4424800	1352559
3km	70%	50000	6	253	4257320	650995	3521872	1202764
3km	70%	50000	6	210	4851192	612610	4192185	1298029
3km	70%	50000	6	262	5007939	712601	4248082	1275623
3km	70%	50000	6	295	5874769	675586	5137704	1488589
3km	70%	50000	6	225	4966709	647728	4258631	1145233
3km	70%	50000	6	312	4135115	574084	3477496	1152455
3km	70%	50000	6	244	4727767	653123	4023811	1263737
3km	70%	50000	6	296	5583382	719966	4784195	1499057
3km	70%	50000	6	264	4593754	634102	3916946	1137290
3km	70%	50000	6	333	5650854	667340	4950587	1458402
3km	70%	50000	6	255	5077117	719388	4300300	1359592
3km	70%	50000	6	237	6077673	724035	5282652	1578830
3km	70%	50000	6	307	5159552	689562	4413394	1265016
3km	70%	50000	6	261	4707288	670010	3986011	1278083
3km	70%	50000	6	348	4566650	627250	3902810	1341274
3km	70%	50000	6	311	5132966	700249	4367933	1512210
3km	70%	50000	6	325	5968766	734005	5170389	1563517
3km	70%	50000	6	193	4682314	615483	4010965	1225575
3km	70%	50000	6	188	3973835	558299	3394640	1022245
3km	70%	50000	6	226	5877216	722386	5098362	1476035
3km	70%	50000	6	274	5225011	698914	4450751	1268748
3km	70%	50000	6	357	6832048	855882	5916925	1577377
3km	70%	50000	6	285	4459424	622849	3812648	1142730
3km	70%	50000	6	406	6356659	784704	5527410	1517813
3km	70%	50000	6	323	4796014	655899	4101910	1332049
3km	70%	50000	6	270	5385867	722956	4611132	1436522
3km	70%	50000	6	243	4430690	597741	3775192	1155503
3km	70%	50000	6	273	5065747	700991	4303416	1346184
3km	70%	50000	6	334	5467604	682115	4740607	1522409
3km	70%	50000	6	458	6339597	684563	5609416	1461722
3km	70%	50000	6	222	4764962	619220	4080624	1302134
3km	70%	50000	6	266	4626145	619618	3952713	1165415
3km	70%	50000	6	257	6459715	872603	5521124	1673055
3km	70%	50000	6	281	5613827	724608	4797776	1373467
3km	70%	50000	6	256	4571959	659864	3877183	1099226
3km	70%	50000	6	217	3901463	522021	3319669	1075747
3km	70%	50000	6	316	6287054	770318	5440325	1659905
3km	70%	50000	6	486	4979805	683495	4250951	1443050
3km	70%	50000	6	367	4290266	596362	3630264	1245990
3km	70%	50000	6	381	5826697	729792	5032043	1625448
3km	70%	50000	6	375	4971844	610612	4275278	1346915
3km	70%	50000	6	320	6642969	842872	5748315	1590111
3km	70%	50000	6	272	4969220	671689	4223037	1308279
3km	70%	50000	6	240	5003866	700951	4257181	1340644
3km	70%	50000	6	328	5564284	743272	4747223	1516988
3km	70%	50000	6	280	4041445	572852	3436801	1089462
3km	70%	50000	6	318	4892479	658486	4174233	1366013
3km	70%	50000	6	297	5621777	780460	4788703	1356711
3km	70%	50000	6	264	5841220	818328	4969089	1475724
3km	70%	50000	6	411	5352310	665206	4606595	1379552
3km	70%	50000	6	305	5985903	751333	5163682	1416060
3km	70%	50000	6	265	4320785	596238	3662522	1097005
3km	70%	50000	6	241	4330895	584719	3701417	1187084
3km	70%	50000	6	264	4812008	664171	4097559	1266694
3km	70%	50000	6	212	3704394	506406	3141900	1097793
3km	70%	50000	6	240	4334167	607659	3665070	1200066
3km	70%	50000	6	308	5893540	744206	5096100	1580715
3km	70%	50000	6	292	4730637	694295	3989679	1465645
3km	70%	50000	6	310	4234735	603121	3570036	1229796
3km	70%	50000	6	216	5227092	643805	4543452	1267637
3km	70%	50000	6	253	4198969	581743	3551757	1183650
3km	70%	50000	6	371	5253049	735576	4466156	1371294
3km	70%	50000	6	245	5486152	766802	4668590	1354753
3km	70%	50000	6	269	4516916	654080	3801226	1208352
3km	70%	50000	6	307	5792199	752004	4976419	1516955
3km	70%	50000	6	210	4514811	608522	3862980	1086278
3km	70%	50000	6	221	4882090	682476	4148537	1153772
3km	70%	50000	6	383	4304326	607954	3651794	1107133
3km	70%	50000	6	178	4488376	597946	3824863	1104142
3km	70%	50000	6	195	4469047	633675	3791245	1091800
3km	70%	50000	6	231	4374846	591061	3728049	1099407
3km	70%	50000	6	211	4455404	626820	3769046	1028374
3km	70%	50000	6	282	5681254	675097	4963015	1375560
3km	70%	50000	6	263	6801886	780767	5970706	1637401
3km	70%	50000	6	194	4385041	598344	3733334	1273252
3km	70%	50000	6	229	4709939	605457	4029975	1241543
3km	70%	50000	6	342	5372661	778702	4536931	1410023
3km	70%	50000	6	284	5041490	664448	4308319	1210374
3km	70%	50000	6	233	5005570	684936	4282124	1228641
3km	70%	50000	6	221	5371263	712837	4614637	1395246
3km	70%	50000	6	355	5747370	694334	4994395	1599339
3km	70%	50000	6	231	5426486	736653	4638425	1474225
3km	70%	50000	6	255	5336684	706732	4575058	1411679
3km	70%	50000	6	197	4535572	599967	3890570	1207432
3km	70%	50000	6	306	4993430	697825	4243469	1422212
3km	70%	50000	6	177	4705467	661352	3982759	1212318
3km	70%	50000	6	210	4558047	621962	3893906	1153948
3km	70%	50000	6	336	6503489	807263	5633383	1660234
3km	70%	50000	6	237	5232002	631131	4567712	1300128
3km	70%	50000	6	239	4953464	634820	4267109	1191592
3km	70%	50000	6	292	4722059	632864	4026872	1171847
3km	70%	50000	6	253	5520499	674370	4800179	1364759
3km	70%	50000	6	461	5764891	736988	4944122	1631147
3km	70%	50000	6	287	6069302	746560	5272148	1504472
3km	70%	50000	6	235	5554613	699509	4786377	1416505
3km	70%	50000	6	344	5420493	648256	4723432	1308128
3km	70%	50000	6	192	5122090	684671	4381012	1311080
3km	70%	50000	6	253	4515493	584456	3864751	1172901
3km	70%	50000	6	307	4730115	624309	4044678	1190056
3km	70%	50000	6	298	4790586	669982	4065725	1313939
3km	70%	50000	6	238	4617836	604172	3943621	1186277
3km	70%	50000	6	309	7041721	879265	6082139	1888307
3km	70%	50000	6	265	4796210	675916	4074866	1421118
3km	70%	50000	6	363	5307700	752212	4506965	1406696
3km	70%	50000	6	344	4658436	640906	3969324	1224696
3km	70%	50000	6	204	4557023	621929	3881557	1127684
3km	70%	50000	6	277	4669240	692106	3915906	1465499
3km	70%	50000	6	264	5742822	718936	4926047	1392463
3km	70%	50000	6	271	4816726	643130	4138733	1156044
3km	70%	50000	6	276	6111714	730280	5329419	1498827
3km	70%	50000	6	374	5447938	678989	4712227	1521354
3km	70%	50000	6	222	4699929	666136	3992935	1221449
3km	70%	50000	6	259	6672795	764411	5837309	1449721
3km	70%	50000	6	238	5409480	778498	4570319	1489214
3km	70%	50000	6	307	5122796	726801	4344525	1386311
3km	70%	50000	6	337	5532595	730178	4738771	1469711
3km	70%	50000	6	198	4551695	578231	3932846	1050522
3km	70%	50000	6	215	4363543	549018	3777549	1043113
3km	70%	50000	6	345	5602874	710611	4837898	1393144
3km	70%	50000	6	248	4825780	668145	4097973	1259604
3km	70%	50000	6	262	4501186	643494	3814440	1202775
3km	70%	50000	6	226	5136536	694540	4384779	1414413
3km	70%	50000	6	317	4563948	590387	3918131	1189990
3km	70%	50000	6	321	5140671	743521	4313839	1514967
3km	70%	50000	6	241	4641490	648038	3948810	1085787
3km	70%	50000	6	233	5467580	725760	4680507	1387723
3km	70%	50000	6	212	4966456	661630	4264398	1370289
3km	70%	50000	6	198	4717443	643156	4018189	1128114
3km	70%	50000	6	206	5599821	751534	4771860	1573381
3km	70%	50000	6	304	5694134	697628	4944883	1472296
3km	70%	50000	6	239	4551203	627111	3863017	1304600
3km	70%	50000	6	288	4811030	682027	4091913	1311283
3km	70%	50000	6	279	3934548	543274	3309838	1138587
3km	70%	50000	6	307	5078520	734968	4307549	1291644
3km	70%	50000	6	343	4364273	580570	3731976	1149910
3km	70%	50000	6	256	4811464	651748	4104266	1338059
3km	70%	50000	6	311	5043193	653868	4317018	1350284
3km	70%	50000	6	402	5678820	728570	4872566	1357306
3km	70%	50000	6	334	5719296	715689	4915116	1521467
3km	70%	50000	6	237	4343116	592771	3709160	1051854
3km	70%	50000	6	638	5577123	614299	4926134	1330594
3km	70%	50000	6	259	5061926	731492	4264457	1339439
3km	70%	50000	6	291	4631306	608712	3918187	1251112
3km	70%	50000	6	315	5434445	769206	4610953	1415573
3km	70%	50000	6	288	4264962	604953	3604732	1058819
3km	70%	50000	6	275	6684736	785968	5854894	1716954
3km	70%	50000	6	231	5213890	700841	4426226	1249874
3km	70%	50000	6	285	5346444	666120	4625337	1325774
3km	70%	50000	6	256	5100465	673031	4401125	1308914
3km	70%	50000	6	291	5392257	735661	4596092	1389705
3km	70%	50000	6	295	6266377	754368	5457442	1419064
3km	70%	50000	6	248	5412358	648499	4721162	1384418
3km	70%	50000	6	268	4325000	570339	3715257	1186287
3km	70%	50000	6	323	5875458	799825	5009965	1496304
3km	70%	50000	6	544	5959859	777802	5097554	1740305
3km	70%	50000	6	373	6415197	728598	5639357	1655361
3km	70%	50000	6	377	4445183	640184	3764668	1105943
3km	70%	50000	6	260	5837589	743711	5035137	1398004
3km	70%	50000	6	391	6203720	696944	5435791	1437250
3km	70%	50000	6	323	6245920	688319	5465854	1457253
3km	70%	50000	6	262	4468753	629591	3781538	1209509
3km	70%	50000	6	243	4036628	606954	3380030	1113435
3km	70%	50000	6	335	6157842	691929	5406363	1448977
3km	70%	50000	6	220	5332308	713788	4544522	1411822
3km	70%	50000	6	206	4525929	631404	3852005	1172346
3km	70%	50000	6	233	5072477	701952	4332493	1294310
3km	70%	50000	6	189	4955917	676817	4211433	1315443
3km	70%	50000	6	218	4829619	674403	4090815	1277400
3km	70%	50000	6	330	6295231	753988	5478988	1484909
3km	70%	50000	6	374	5895666	700086	5116567	1396071
3km	70%	50000	6	330	5571603	739220	4778973	1623918
3km	70%	50000	6	241	5396864	735358	4618283	1416884
3km	70%	50000	6	216	5352374	714262	4566727	1277087
3km	70%	50000	6	198	6104775	707158	5345457	1538090
3km	70%	50000	6	221	4570815	644741	3882267	1221262
3km	70%	50000	6	383	6126711	707094	5357983	1645554
3km	70%	50000	6	243	4412268	671197	3712925	1171646
3km	70%	50000	6	314	4478423	641812	3805394	1155285
3km	70%	50000	6	299	4964401	649246	4266861	1315328
3km	70%	50000	6	313	4880120	622835	4214845	1377128
3km	70%	50000	6	272	5725441	730066	4942960	1557176
3km	70%	50000	6	274	5112887	628722	4425776	1225997
3km	70%	50000	6	304	4738935	666319	4013209	1297161
3km	70%	50000	6	221	4800676	643496	4098811	1220402
3km	70%	50000	6	270	5189154	710817	4440931	1307085
3km	70%	50000	6	240	4506918	637391	3822064	1247945
3km	70%	50000	6	256	5027085	648596	4337523	1444828
3km	70%	50000	6	264	4433346	586825	3808414	1146427
3km	70%	50000	6	278	6259248	781380	5415888	1611146
3km	70%	50000	6	362	4537298	617859	3844958	1397303
3km	70%	50000	6	232	5531512	677943	4806051	1239856
3km	70%	50000	6	236	5274252	698697	4525416	1337873
3km	70%	50000	6	437	5014404	686519	4267608	1365725
3km	70%	50000	6	364	6908486	777676	6065733	1843263
3km	70%	50000	6	193	4209461	576506	3555097	1204179
3km	70%	50000	6	254	5322637	717356	4558508	1356621
3km	70%	50000	6	288	6783196	797355	5879315	1719960
3km	70%	50000	6	341	4584904	614201	3933284	1161352
3km	70%	50000	6	270	5167564	742703	4365025	1332004
3km	70%	50000	6	284	4865682	615277	4190166	1339156
3km	70%	50000	6	311	3625292	519683	3077356	1032781
3km	70%	50000	6	266	5385102	704764	4641807	1228078
3km	70%	50000	6	263	5422273	702759	4674929	1425441
3km	70%	50000	6	241	4981835	628225	4311556	1328327
3km	70%	50000	6	358	4328309	618395	3672229	1150499
3km	70%	50000	6	210	4964361	699718	4213695	1233465
3km	70%	50000	6	303	5094476	710873	4309406	1426865
3km	70%	50000	6	259	4967588	690429	4228693	1210012
3km	70%	50000	6	235	4623644	615826	3957950	1142869
3km	70%	50000	6	322	4998707	691731	4248988	1323749
3km	70%	50000	6	212	4961447	621497	4282035	1402271
3km	70%	50000	6	264	5596682	697684	4820719	1407587
3km	70%	50000	6	271	6616232	823651	5730211	1712731
3km	70%	50000	6	223	5920985	742396	5129789	1423705
3km	70%	50000	6	319	4677741	653343	3957071	1151773
3km	70%	50000	6	379	5227341	680261	4476400	1293614
3km	70%	50000	6	266	4529051	628490	3858005	1191767
3km	70%	50000	6	231	4171226	597036	3541627	1069459
3km	70%	50000	6	290	5122228	677821	4384469	1356072
3km	70%	50000	6	250	5035979	634338	4343448	1331668
3km	70%	50000	6	218	4433161	588585	3784062	1119267
3km	70%	50000	6	213	4804756	615958	4109428	1148379
3km	70%	50000	6	297	5491761	769680	4636497	1541237
3km	70%	50000	6	315	5202597	695333	4450406	1218552
3km	70%	50000	6	384	6059730	722014	5280288	1516677
3km	70%	50000	6	236	4645868	624265	3977335	1122789
3km	70%	50000	6	391	4480145	589606	3847834	1174971
3km	70%	50000	6	262	5458321	692740	4684287	1393475
3km	70%	50000	6	236	4960002	597516	4295660	1219685
3km	70%	50000	6	296	5457286	659330	4728790	1352639
3km	70%	50000	6	267	4279696	616900	3593213	1181189
3km	70%	50000	6	208	3921755	534835	3348678	1011826
3km	70%	50000	6	262	4960635	637427	4238900	1213999
3km	70%	50000	6	223	4838831	626929	4161022	1134060
3km	70%	50000	6	339	5307300	717148	4526343	1345952
3km	70%	50000	6	211	5183067	719177	4413660	1386615
3km	70%	50000	6	274	5671568	715874	4893203	1604684
3km	70%	50000	6	232	4784458	651927	4085555	1167425
3km	70%	50000	6	354	4893825	656396	4191627	1218130
3km	70%	50000	6	326	5038232	746236	4234945	1303181
3km	70%	50000	6	234	4364229	565827	3719653	1045818
3km	70%	50000	6	312	3992095	529991	3419880	1117371
3km	70%	50000	6	367	6256671	745515	5445375	1548700
3km	70%	50000	6	230	5510492	723056	4723508	1357248
3km	70%	50000	6	241	5113028	711690	4299571	1449003
3km	70%	50000	6	273	5469616	718978	4668715	1414496
3km	70%	50000	6	285	5019615	681919	4274446	1387673
3km	70%	50000	6	364	4789574	647104	4067555	1554844
3km	70%	50000	6	268	4081356	524474	3493702	1028469
3km	70%	50000	6	262	4230895	561492	3637894	1091413
3km	70%	50000	6	265	4582817	626642	3909860	1179546
3km	70%	50000	6	215	5239167	751906	4426127	1362205
3km	70%	50000	6	246	5684792	746390	4876697	1440160
3km	70%	50000	6	396	7420173	890556	6456468	1821537
3km	70%	50000	6	282	4974024	729529	4184530	1428272
3km	70%	50000	6	265	5525777	722314	4753633	1367374
3km	70%	50000	6	306	4755653	674645	4019762	1396304
3km	70%	50000	6	245	4090373	541813	3471033	1035008
3km	70%	50000	6	213	3799449	542733	3226839	1108226
3km	70%	50000	6	325	5147551	684628	4398409	1488002
3km	70%	50000	6	236	4465742	624839	3786711	1161192
3km	70%	50000	6	378	6403865	761160	5562437	1674575
3km	70%	50000	6	229	4840930	647768	4147878	1363631
3km	70%	50000	6	303	5750697	724256	4981274	1575375
3km	70%	50000	6	236	5172925	735410	4357890	1355070
3km	70%	50000	6	341	5050858	668954	4296070	1452379
3km	70%	50000	6	260	6225963	716649	5461563	1580942
3km	70%	50000	6	219	4588190	599087	3923529	1127354
3km	70%	50000	6	261	4563143	675723	3852152	1164801
3km	70%	50000	6	254	5065489	715983	4309202	1284226
3km	70%	50000	6	250	5841133	705972	5086864	1677029
3km	70%	50000	6	377	4951872	639042	4265569	1200529
3km	70%	50000	6	182	4093750	576897	3485498	1022423
3km	70%	50000	6	224	4618541	599682	3968822	1122735
3km	70%	50000	6	273	5700148	761242	4864453	1384281
3km	70%	50000	6	270	5426904	621171	4737303	1393369
3km	70%	50000	6	342	5682558	729041	4876460	1498458
3km	70%	50000	6	327	4428690	565600	3790272	1090878
3km	70%	50000	6	344	5861132	686782	5117470	1436545
3km	70%	50000	6	288	3910915	569025	3303948	1083483
3km	70%	50000	6	228	5021312	696136	4264768	1458037
3km	70%	50000	6	194	4178570	547743	3587603	1052448
3km	70%	50000	6	306	5912447	716025	5147251	1582180
3km	70%	50000	6	206	5975837	684744	5247036	1280750
3km	70%	50000	6	295	5487104	731503	4702258	1476299
3km	70%	50000	6	220	4919437	661239	4191272	1299086
3km	70%	50000	6	362	5524002	669389	4799468	1477019
3km	70%	50000	6	241	5719549	701610	4965227	1470918
3km	70%	50000	6	263	4270517	592539	3610041	1189916
3km	70%	50000	6	256	5635617	675927	4910910	1445748
3km	70%	50000	6	287	7004113	844873	6061135	1745960
3km	70%	50000	6	451	5996844	685115	5236722	1390804
3km	70%	50000	6	225	4759699	613309	4082653	1388719
3km	70%	50000	6	285	4202918	570579	3572205	1102267
3km	70%	50000	6	260	4508421	618538	3828463	1308335
3km	70%	50000	6	269	5804497	720152	5041613	1409692
3km	70%	50000	6	248	6290534	783229	5432644	1516810
3km	70%	50000	6	256	5278367	698412	4493684	1249779
3km	70%	50000	6	309	5467010	706098	4711173	1444087
3km	70%	50000	6	256	5334646	704690	4557689	1574336
3km	70%	50000	6	192	4484165	591026	3848363	1059728
3km	70%	50000	6	272	4725438	625263	4060913	1248865
3km	70%	50000	6	236	4874331	696429	4115552	1205505
3km	70%	50000	6	293	5542451	666780	4834554	1367471
3km	70%	50000	6	217	4629604	620873	3946500	1123151
3km	70%	50000	6	229	5171964	648442	4457523	1307644
3km	70%	50000	6	247	4987279	667897	4248910	1202371
3km	70%	50000	6	265	4897251	645587	4199433	1172079
3km	70%	50000	6	227	4046282	553353	3432145	1063795
3km	70%	50000	6	253	4332935	555095	3732502	1069378
3km	70%	50000	6	286	6244679	782762	5385845	1691256
3km	70%	50000	6	249	4795326	675884	4049834	1169983
3km	70%	50000	6	295	3990883	569621	3383583	1127061
3km	70%	50000	6	300	6128917	670727	5395121	1579437
3km	70%	50000	6	306	5174698	729252	4381046	1405938
3km	70%	50000	6	257	5790964	789106	4935658	1536900
3km	70%	50000	6	244	5049820	598613	4409194	1257340
3km	70%	50000	6	230	4819779	626943	4127790	1263687
3km	70%	50000	6	329	6060456	672296	5328893	1470260
3km	70%	50000	6	256	4535078	641124	3813574	1365820
3km	70%	50000	6	280	4356985	624734	3677312	1120848
3km	70%	50000	6	311	4800760	684801	4053310	1197154
3km	70%	50000	6	252	4124245	535432	3537293	1112667
3km	70%	50000	6	324	4799126	607646	4155660	1128708
3km	70%	50000	6	281	5130995	710734	4362987	1397138
3km	70%	50000	6	280	5469337	667507	4741483	1349620
3km	70%	50000	6	309	4644194	604005	4001423	1226641
3km	70%	50000	6	249	4871552	655054	4178553	1125364
3km	70%	50000	6	218	4524279	632152	3854351	1154724
3km	70%	50000	6	277	4424391	583792	3790706	1047491
3km	70%	50000	6	294	6239082	747147	5437744	1521968
3km	70%	50000	6	333	4644776	654338	3953490	1307429
3km	70%	50000	6	213	4508950	589757	3877511	1079690
3km	70%	50000	6	302	5951515	756519	5146302	1629466
3km	70%	50000	6	304	4138478	558111	3529502	1166501
3km	70%	50000	6	250	5587417	718551	4802236	1326565
3km	70%	50000	6	348	4938423	662878	4205802	1319447
3km	70%	50000	6	278	5969925	780827	5138204	1486298
3km	70%	50000	6	188	4511465	623666	3859697	1056250
3km	70%	50000	6	274	6574797	832757	5654401	1785364
3km	70%	50000	6	267	4910243	675812	4180340	1191471
3km	70%	50000	6	328	5795273	767219	4977238	1583170
3km	70%	50000	6	256	5429377	742667	4624385	1613130
3km	70%	50000	6	256	4345698	604273	3674763	1160841
3km	70%	50000	6	234	4882213	688577	4145263	1290178
3km	70%	50000	6	302	5182930	690227	4433451	1224861
3km	70%	50000	6	465	5695889	764948	4861511	1615190
3km	70%	50000	6	217	5526014	775618	4663587	1409711
3km	70%	50000	6	246	4721615	660745	4008479	1293980
3km	70%	50000	6	391	5618508	732788	4832429	1465712
3km	70%	50000	6	330	4384817	634329	3705996	1115411
3km	70%	50000	6	202	5898849	751353	5081885	1558041
3km	70%	50000	6	230	4498591	585523	3866682	1127653
3km	70%	50000	6	257	5349908	743876	4550595	1466396
3km	70%	50000	6	273	5024225	635712	4335146	1224528
3km	70%	50000	6	360	6250106	701224	5508791	1528270
3km	70%	50000	6	298	6085532	745268	5260861	1530353
3km	70%	50000	6	301	6037367	753779	5212813	1478654
3km	70%	50000	6	257	5162133	722294	4366467	1311294
3km	70%	50000	6	299	5827815	750980	5017502	1527419
3km	70%	50000	6	233	5199832	654696	4507018	1421337
3km	70%	50000	6	287	5386433	654923	4689534	1438606
3km	70%	50000	6	242	3918937	530460	3327344	1069011
3km	70%	50000	6	246	4389622	616841	3724337	1303217
3km	70%	50000	6	387	5241740	719020	4457015	1597000
3km	70%	50000	6	287	5087498	748357	4271927	1457383
3km	70%	50000	6	218	4603867	619269	3930631	1140215
3km	70%	50000	6	243	5033484	671770	4284042	1278990
3km	70%	50000	6	285	6284094	756446	5437450	1419111
3km	70%	50000	6	319	5837393	704938	5078556	1439922
3km	70%	50000	6	239	4534189	603311	3867933	1145616
3km	70%	50000	6	260	5485275	682221	4713360	1289284
3km	70%	50000	6	192	4508482	566625	3893095	1206995
3km	70%	50000	6	387	6676284	813323	5806363	1742229
3km	70%	50000	6	249	4565342	617318	3892758	1082863
3km	70%	50000	6	372	6407802	754060	5584661	1666154
3km	70%	50000	6	241	4441196	651141	3734272	1201402
3km	70%	50000	6	273	4961246	620577	4303541	1231175
3km	70%	50000	6	249	4975082	651394	4272215	1363161
3km	70%	50000	6	308	4827922	672368	4103051	1326960
3km	70%	50000	6	241	4131023	611702	3470273	1130229
3km	70%	50000	6	284	6688446	900516	5713683	1695234
3km	70%	50000	6	222	4656941	623993	3979642	1305731
3km	70%	50000	6	320	3852196	535748	3276869	1099678
3km	70%	50000	6	230	5503569	668679	4774165	1498212
3km	70%	50000	6	234	5181344	694005	4417376	1232103
3km	70%	50000	6	221	4317886	571040	3713090	1073265
3km	70%	50000	6	268	5230721	675127	4498868	1430773
3km	70%	50000	6	405	4547127	632457	3863014	1524609
3km	70%	50000	6	406	6509744	804021	5626201	1913452
3km	70%	50000	6	342	6901020	778069	6054570	1672423
3km	70%	50000	6	342	5809886	712673	5040522	1415163
3km	70%	50000	6	203	4642780	611589	3951086	1174100
3km	70%	50000	6	285	5930264	744783	5104733	1539235
3km	70%	50000	6	258	4654713	640692	3948549	1261216
3km	70%	50000	6	372	5664494	640854	4981670	1360387
3km	70%	50000	6	277	4789392	631484	4097089	1154326
3km	70%	50000	6	345	3989020	512235	3424999	971853
3km	70%	50000	6	358	5007404	640104	4298607	1338769
3km	70%	50000	6	199	4604461	649669	3876924	1204876
3km	70%	50000	6	234	5674951	740245	4858644	1484392
3km	70%	50000	6	292	6649164	827256	5751730	1714011
3km	70%	50000	6	312	6523188	767965	5701841	1578016
3km	70%	50000	6	267	4947682	635985	4253992	1247905
3km	70%	50000	6	333	4491504	601390	3828141	1173700
3km	70%	50000	6	389	6126866	762971	5289642	1663943
3km	70%	50000	6	279	4715481	623625	4025679	1081604
3km	70%	50000	6	293	4960089	653250	4253259	1319691
3km	70%	50000	6	282	4566071	604259	3908650	1160937
3km	70%	50000	6	257	4334126	590788	3697317	1180275
3km	70%	50000	6	285	3860828	533124	3247739	1071519
3km	70%	50000	6	279	6622109	820658	5732102	1781493
3km	70%	50000	6	227	4899489	665000	4177665	1278614
3km	70%	50000	6	286	5895425	692291	5139632	1391898
3km	70%	50000	6	252	6341738	789798	5492498	1436113
3km	70%	50000	6	239	5072099	705542	4312285	1209294
3km	70%	50000	6	468	4270277	588809	3623075	1120440
3km	70%	50000	6	254	5356504	730658	4563645	1440564
3km	70%	50000	6	247	6263404	729416	5445618	1597994
3km	70%	50000	6	253	6352967	744283	5552752	1421126
3km	70%	50000	6	290	4712085	630962	4020160	1148886
3km	70%	50000	6	348	6634252	772833	5795134	1660001
3km	70%	50000	6	241	6387936	772832	5549523	1441435
3km	70%	50000	6	288	6450654	805394	5574283	1676315
3km	70%	50000	6	251	5166048	636386	4465341	1289020
3km	70%	50000	6	316	4769572	663732	4067325	1290514
3km	70%	50000	6	430	5152155	640820	4458712	1528371
3km	70%	50000	6	340	4125797	538540	3542398	1050446
3km	70%	50000	6	253	5333882	688582	4590854	1366923
3km	70%	50000	6	260	3734861	508094	3139317	1013610
3km	70%	50000	6	271	4553133	579287	3906536	1138598
3km	70%	50000	6	314	4700863	694948	3974014	1247801
3km	70%	50000	6	246	4495873	608361	3841646	1097549
3km	70%	50000	6	356	6121351	758430	5280489	1599790
3km	70%	50000	6	345	6336473	808933	5470609	1721340
3km	70%	50000	6	285	5646250	666176	4905965	1294141
3km	70%	50000	6	233	5173088	724743	4381444	1392105
3km	70%	50000	6	231	4887826	694043	4129669	1297889
3km	70%	50000	6	220	4830674	641417	4132409	1245797
3km	70%	50000	6	283	5474616	761534	4645139	1366529
3km	70%	50000	6	248	5154338	652544	4453319	1278862
3km	70%	50000	6	327	4787170	670158	4049646	1205644
3km	70%	50000	6	325	4516533	644232	3814598	1368424
3km	70%	50000	6	293	3824163	511171	3281340	1017730
3km	70%	50000	6	277	5250562	673731	4509361	1283066
3km	70%	50000	6	331	4321154	618872	3635170	1211666
3km	70%	50000	6	199	4177654	599465	3516207	1184227
3km	70%	50000	6	299	5661059	769150	4828077	1596221
3km	70%	50000	6	218	4201532	575757	3584308	1131982
3km	70%	50000	6	340	6715032	777078	5866965	1589975
3km	70%	50000	6	190	4458541	627196	3770726	1171732
3km	70%	50000	6	286	6216283	766907	5392896	1371515
3km	70%	50000	6	223	5110357	673712	4385600	1469974
3km	70%	50000	6	301	6082796	789677	5236527	1640510
3km	70%	50000	6	277	5684688	755197	4860995	1524545
3km	70%	50000	6	267	5758581	687032	4994530	1389585
3km	70%	50000	6	314	6543418	785583	5689350	1714981
3km	70%	50000	6	229	5016003	640288	4307803	1448646
3km	70%	50000	6	201	4417347	628820	3715076	1183186
3km	70%	50000	6	281	5110836	692559	4373784	1415977
3km	70%	50000	6	285	6932566	845095	6027803	1764815
3km	70%	50000	6	308	5873713	751904	5042343	1551766
3km	70%	50000	6	208	5375253	715090	4589624	1521428
3km	70%	50000	6	384	5156447	598840	4505835	1369522
3km	70%	50000	6	309	6093890	763729	5235017	1530831
3km	70%	50000	6	218	5500228	670027	4788309	1318883
3km	70%	50000	6	365	4232821	597397	3584094	1230726
3km	70%	50000	6	221	4502987	611106	3854493	1053061
3km	70%	50000	6	251	5702876	730985	4913690	1634831
3km	70%	50000	6	300	5022744	633626	4315743	1233774
3km	70%	50000	6	335	6053752	824284	5174779	1663024
3km	70%	50000	6	258	5443450	677493	4707712	1366111
3km	70%	50000	6	239	4710671	677120	3985518	1372983
3km	70%	50000	6	304	5217864	707879	4450126	1319395
3km	70%	50000	6	261	4986889	696002	4245932	1247532
3km	70%	50000	6	260	4796544	610837	4121061	1318788
3km	70%	50000	6	311	7525702	906929	6542379	1905653
3km	70%	50000	6	210	4421078	573328	3760825	1107104
3km	70%	50000	6	306	5256334	676347	4485805	1601380
3km	70%	50000	6	317	6498539	740413	5701057	1619468
3km	70%	50000	6	291	5770101	721606	5002352	1358818
3km	70%	50000	6	272	4802161	657672	4077098	1388782
3km	70%	50000	6	252	5504595	753183	4698066	1473393
3km	70%	50000	6	263	4093698	562123	3472850	1163703
3km	70%	50000	6	255	4713650	659312	3999164	1169467
3km	70%	50000	6	217	4165771	554731	3548479	1066499
3km	70%	50000	6	319	3868857	506768	3330986	1068579
3km	70%	50000	6	308	6566835	859755	5656587	1729901
3km	70%	50000	6	289	6824615	795467	5968433	1491937
3km	70%	50000	6	206	5323601	720790	4552196	1181271
3km	70%	50000	6	332	5014911	695590	4257749	1341604
3km	70%	50000	6	191	4575750	609785	3925778	1067803
3km	70%	50000	6	248	4255835	585918	3629041	1054170
3km	70%	50000	6	270	6243881	722324	5443414	1438381
3km	70%	50000	6	324	4841512	681809	4108525	1240708
3km	70%	50000	6	259	4068309	539146	3461819	1172830
3km	70%	50000	6	365	4916906	708456	4137601	1422108
3km	70%	50000	6	370	6333715	799183	5473213	1749643
3km	70%	50000	6	204	4318721	562107	3690759	1079663
3km	70%	50000	6	256	5371994	704893	4612859	1330910
3km	70%	50000	6	281	4275016	585036	3636120	1154554
3km	70%	50000	6	373	5312170	670268	4579353	1344231
3km	70%	50000	6	407	5602191	675723	4871990	1408102
3km	70%	50000	6	280	4051751	528174	3495966	1014148
3km	70%	50000	6	375	5609258	706785	4861044	1401575
3km	70%	50000	6	347	6773850	837787	5870532	1565912
3km	70%	50000	6	268	4691256	628191	4023829	1192865
3km	70%	50000	6	349	5547943	738436	4745432	1494530
3km	70%	50000	6	242	6091642	725175	5329183	1476666
3km	70%	50000	6	248	4953353	642675	4255161	1226787
3km	70%	50000	6	335	5792099	718377	5026791	1448351
3km	70%	50000	6	336	5557397	700442	4804093	1590112
3km	70%	50000	6	219	4495026	606550	3847094	1078683
3km	70%	50000	6	258	4574813	617544	3910122	1238442
3km	70%	50000	6	215	5420941	671771	4709873	1336077
3km	70%	50000	6	327	4958059	642265	4255676	1360573
3km	70%	50000	6	316	4863910	693140	4146322	1133308
3km	70%	50000	6	243	5163399	655659	4460668	1252748
3km	70%	50000	6	220	4835557	681280	4099409	1216088
3km	70%	50000	6	280	6880082	804055	5991730	1590881
3km	70%	50000	6	271	4646374	636579	3955401	1207050
3km	70%	50000	6	329	4448070	620054	3764930	1196156
3km	70%	50000	6	244	5639756	742747	4842452	1337904
3km	70%	50000	6	342	6566337	766071	5720764	1744211
3km	70%	50000	6	319	6053032	760327	5222581	1570917
3km	70%	50000	6	208	4017416	584774	3401672	1002335
3km	70%	50000	6	197	4886452	673540	4147148	1303196
3km	70%	50000	6	213	5042565	684604	4322253	1229803
3km	70%	50000	6	225	4251774	600433	3589919	966253
3km	70%	50000	6	201	4212208	620054	3553006	1140787
3km	70%	50000	6	252	5119255	637918	4418379	1333462
3km	70%	50000	6	300	4725459	636826	4040007	1071253
3km	70%	50000	6	224	6062674	790718	5206325	1541481
3km	70%	50000	6	324	6546247	801147	5672844	1690433
3km	70%	50000	6	270	4645954	651839	3939448	1232063
3km	70%	50000	6	227	5174854	692444	4418302	1361867
3km	70%	50000	6	277	4571869	643800	3883359	1214133
3km	70%	50000	6	219	4401211	568715	3765353	1141098
3km	70%	50000	6	222	4634183	621066	3961330	1173494
3km	70%	50000	6	293	4449461	597614	3813619	1064405
3km	70%	50000	6	330	5991693	778764	5170144	1582709
3km	70%	50000	6	218	5008183	667312	4280049	1246775
3km	70%	50000	6	223	5396275	658748	4644944	1345613
3km	70%	50000	6	458	7707358	914545	6694185	1986108
3km	70%	50000	6	311	6095077	764538	5285297	1520337
3km	70%	50000	6	266	4500306	604001	3845198	1129593
3km	70%	50000	6	225	5474623	761858	4666631	1319983
3km	70%	50000	6	289	5125936	668604	4370241	1486494
3km	70%	50000	6	281	6065173	740262	5269261	1516504
3km	70%	50000	6	274	5204825	651833	4491999	1356860
3km	70%	50000	6	211	4030040	545313	3421981	1104044
3km	70%	50000	6	221	5420504	682798	4665104	1331804
3km	70%	50000	6	271	5184587	724701	4408090	1413340
3km	70%	50000	6	270	6688049	849407	5797704	1725258
3km	70%	50000	6	218	4498257	612991	3838752	1308102
3km	70%	50000	6	232	5071943	698330	4315992	1199767
3km	70%	50000	6	270	6138609	752827	5318439	1798463
3km	70%	50000	6	360	5631889	651188	4931907	1410624
3km	70%	50000	6	238	4811811	630843	4133955	1219601
3km	70%	50000	6	268	4658057	615540	3967556	1286536
3km	70%	50000	6	329	5086866	672338	4352535	1369080
3km	70%	50000	6	222	5575623	697144	4833928	1299563
3km	70%	50000	6	288	4702654	651316	3981459	1267292
3km	70%	50000	6	210	4276122	606342	3618841	1187270
3km	70%	50000	6	304	5269524	700851	4494245	1492546
3km	70%	50000	6	338	4896349	693712	4157317	1269985
3km	70%	50000	6	264	5443562	719022	4660416	1339753
3km	70%	50000	6	255	4784248	667659	4067347	1275638
3km	70%	50000	6	249	4993920	655371	4288402	1306110
3km	70%	50000	6	189	4115524	546201	3513885	1075783
3km	70%	50000	6	230	5441444	636874	4751901	1203816
3km	70%	50000	6	271	5127585	638318	4437518	1215391
3km	70%	50000	6	244	4835074	663163	4108546	1334032
3km	70%	50000	6	274	5730583	670628	4995382	1372888
3km	70%	50000	6	253	4857587	652309	4120092	1159971
3km	70%	50000	6	223	5380815	696759	4614464	1455191
3km	70%	50000	6	366	4211209	620271	3538608	1149672
3km	70%	50000	6	232	5214684	701977	4433032	1249040
3km	70%	50000	6	232	4008800	510660	3459699	1034019
3km	70%	50000	6	329	7608693	896423	6646620	2028410
3km	70%	50000	6	326	6032381	745449	5245420	1576140
3km	70%	50000	6	228	4560830	632493	3872875	1168938
3km	70%	50000	6	292	4931557	682773	4170428	1325539
3km	70%	50000	6	274	4671350	618071	4012677	1131330
3km	70%	50000	6	309	6640162	835322	5734193	1769767
3km	70%	50000	6	411	6303673	740061	5513768	1701172
3km	70%	50000	6	315	6167592	755765	5342145	1516313
3km	70%	50000	6	322	6182151	764817	5349410	1677008
3km	70%	50000	6	200	5018491	670553	4289407	1267543
3km	70%	50000	6	341	6154017	746932	5318496	1715469
3km	70%	50000	6	215	5147648	657494	4435808	1217076
3km	70%	50000	6	334	5678900	751917	4817163	1580819
3km	70%	50000	6	223	4869035	617013	4210148	1206629
3km	70%	50000	6	377	6250313	819899	5365320	1714830
3km	70%	50000	6	231	5061444	695594	4315585	1331888
3km	70%	50000	6	251	4192993	582422	3530225	1112519
3km	70%	50000	6	227	5183209	723237	4389457	1361908
3km	70%	50000	6	210	4643766	636411	3966888	1187175
3km	70%	50000	6	397	6668399	811612	5808478	1574054
3km	70%	50000	6	340	5278988	743828	4486277	1386823
3km	70%	50000	6	307	6556095	781635	5718193	1701645
3km	70%	50000	6	405	6544123	813388	5661822	1645209
3km	70%	50000	6	260	5437668	723725	4650245	1327816
3km	70%	50000	6	328	5495588	703806	4700897	1402382
3km	70%	50000	6	247	6090908	748504	5298141	1552426
3km	70%	50000	6	249	4821448	658163	4119892	1188367
3km	70%	50000	6	306	4790596	693174	4011974	1241718
3km	70%	50000	6	268	4693107	680261	3954325	1196352
3km	70%	50000	6	266	4813365	658098	4087560	1277636
3km	70%	50000	6	327	5551955	653058	4849169	1396443
3km	70%	50000	6	254	7142526	829605	6222140	1595240
3km	70%	50000	6	193	4045691	592258	3405245	1069006
3km	70%	50000	6	262	4799115	644403	4095400	1254746
3km	70%	50000	6	311	5520433	675213	4796272	1452327
3km	70%	50000	6	199	4637499	600022	3994905	1241713
3km	70%	50000	6	304	5501763	655518	4764014	1356521
3km	70%	50000	6	224	4794681	650032	4090407	1129094
3km	70%	50000	6	242	5922088	735240	5106115	1502240
3km	70%	50000	6	390	4742505	638122	4053635	1255963
3km	70%	50000	6	245	5684513	671747	4966799	1441942
3km	70%	50000	6	217	4432976	620540	3773956	1152663
3km	70%	50000	6	252	5252670	725160	4433677	1479986
3km	70%	50000	6	334	5023139	686654	4284512	1345695
3km	70%	50000	6	250	4970456	693923	4218334	1347697
3km	70%	50000	6	288	5993165	710791	5236188	1548466
3km	70%	50000	6	270	4971056	663780	4261367	1194500
3km	70%	50000	6	295	5889878	770409	5051178	1293104
3km	70%	50000	6	526	6389210	734454	5609622	1538020
3km	70%	50000	6	292	5989152	699745	5245207	1487469
3km	70%	50000	6	392	6305637	696803	5554343	1507320
3km	70%	50000	6	293	5866950	730557	5081900	1548569
3km	70%	50000	6	302	5536339	693060	4782610	1382574
3km	70%	50000	6	204	5073829	692625	4312542	1290052
3km	70%	50000	6	293	4676991	638199	3981545	1345010
3km	70%	50000	6	254	4510539	652434	3783207	1213664
3km	70%	50000	6	348	5282332	700754	4517285	1233280
3km	70%	50000	6	248	5715663	706407	4942790	1455084
3km	70%	50000	6	250	4937701	699982	4152286	1298166
3km	70%	50000	6	251	4486394	629166	3819803	1159765
3km	70%	50000	6	240	4708657	685426	3986058	1184383
3km	70%	50000	6	256	5080968	662973	4375476	1187664
3km	70%	50000	6	290	5128618	659285	4409049	1292045
3km	70%	50000	6	269	5401804	756783	4592630	1456674
3km	70%	50000	6	245	5373353	764737	4560544	1566923
3km	70%	50000	6	302	6202763	713759	5427701	1466254
3km	70%	50000	6	284	4148196	579636	3508417	1099568
3km	70%	50000	6	371	4917406	666265	4210105	1196836
3km	70%	50000	6	289	4833708	662496	4127464	1299952
3km	70%	50000	6	291	4825811	595147	4200047	1220876
3km	70%	50000	6	219	5567360	705517	4799434	1497949
3km	70%	50000	6	407	6515743	810756	5607267	1613223
3km	70%	50000	6	312	4408927	605030	3759581	1082461
3km	70%	50000	6	231	4849047	640052	4165891	1098181
3km	70%	50000	6	243	4661773	671087	3926599	1188323
3km	70%	50000	6	274	4803902	658015	4082678	1355074
3km	70%	50000	6	239	6170577	804142	5295309	1579191
3km	70%	50000	6	336	5114491	692804	4360605	1303837
3km	70%	50000	6	369	6329682	823568	5435604	1682021
3km	70%	50000	6	268	5144962	621478	4447690	1291051
3km	70%	50000	6	233	6923814	836564	6015247	1753320
3km	70%	50000	6	465	6088992	705148	5329087	1500997
3km	70%	50000	6	264	4204081	559702	3600198	1043095
3km	70%	50000	6	289	5011877	640170	4307716	1275063
3km	70%	50000	6	316	5453966	733681	4656167	1469771
3km	70%	50000	6	266	5465987	668530	4727127	1442368
3km	70%	50000	6	216	4758508	658958	4012888	1230544
3km	70%	50000	6	243	4329931	585394	3688775	1052022
3km	70%	50000	6	253	5350953	717633	4559250	1337247
3km	70%	50000	6	222	4361590	568215	3739672	1068569
3km	70%	50000	6	277	4611163	649840	3921456	1353443
3km	70%	50000	6	301	5825618	744045	5027397	1453159
3km	70%	50000	6	273	4633695	588727	3965339	1117676
3km	70%	50000	6	291	6321812	790975	5470595	1589357
3km	70%	50000	6	333	4932798	618011	4276671	1121973
3km	70%	50000	6	234	4198099	547931	3594084	1084999
3km	70%	50000	6	293	5234161	686055	4466744	1339216
3km	70%	50000	6	275	5065817	709042	4307351	1482768
3km	70%	50000	6	285	5327727	677334	4611943	1311056
3km	70%	50000	6	312	5685596	636599	5008053	1476900
3km	70%	50000	6	300	4326285	587144	3691325	1054576
3km	70%	50000	6	253	4705293	624405	4007055	1278254
3km	70%	50000	6	356	4602403	671886	3878891	1203914
3km	70%	50000	6	248	5790237	700868	5039348	1423611
3km	70%	50000	6	253	6143206	705295	5389899	1431473
3km	70%	50000	6	211	3556785	505095	3020436	943077
3km	70%	50000	6	278	4577865	609739	3905123	1127473
3km	70%	50000	6	216	4669073	627288	3983369	1240380
3km	70%	50000	6	302	6395187	776849	5557549	1624565
3km	70%	50000	6	206	5080040	702179	4343544	1205289
3km	70%	50000	6	357	6333314	746129	5540548	1416766
3km	70%	50000	6	291	4325769	585072	3653597	1082519
3km	70%	50000	6	298	5441619	692178	4688879	1458783
3km	70%	50000	6	345	5435039	640052	4744105	1412695
3km	70%	50000	6	267	5374810	758825	4543560	1256136
3km	70%	50000	6	238	4356691	596489	3697023	1149571
3km	70%	50000	6	231	4857635	707547	4098028	1441685
3km	70%	50000	6	244	5362127	695105	4607049	1310096
3km	70%	50000	6	213	5492849	669975	4776848	1318003
3km	70%	50000	6	299	5957613	719032	5176367	1579705
3km	70%	50000	6	235	5334068	657527	4628305	1386522
3km	70%	50000	6	276	5200781	741925	4413639	1270717
3km	70%	50000	6	343	5043147	626220	4360185	1330624
3km	70%	50000	6	230	5687351	746248	4897580	1444611
3km	70%	50000	6	332	5569402	648749	4867491	1436473
3km	70%	50000	6	243	4157506	552817	3564765	1044874
3km	70%	50000	6	253	5364551	720139	4575020	1509795
3km	70%	50000	6	339	5687046	719709	4912353	1392264
3km	70%	50000	6	234	4855292	662218	4116452	1140993
3km	70%	50000	6	197	4719093	637844	4023750	1190490
3km	70%	50000	6	234	5269407	701985	4509752	1314429
3km	70%	50000	6	252	4348570	605897	3712020	1176208
3km	70%	50000	6	337	4456078	626701	3772518	1184309
3km	70%	50000	6	255	4071624	570809	3440478	1144081
3km	70%	50000	6	240	5900998	678642	5183856	1440857
3km	70%	50000	6	241	5811538	655825	5100238	1409684
3km	70%	50000	6	254	5807952	723855	5035356	1434027
3km	70%	50000	6	287	6357803	753423	5554217	1579206
3km	70%	50000	6	246	5260203	680986	4491798	1319438
3km	70%	50000	6	265	4951390	627950	4274013	1227994
3km	70%	50000	6	422	5956312	684956	5208066	1334075
3km	70%	50000	6	281	6478164	820108	5593331	1699861
3km	70%	50000	6	222	4179060	597740	3547748	1172466
3km	70%	50000	6	238	4580654	617368	3909005	1127401
3km	70%	50000	6	266	5230298	638846	4529063	1149026
3km	70%	50000	6	419	6286672	750677	5485287	1592901
3km	70%	50000	6	237	5314089	660119	4613839	1260139
3km	70%	50000	6	321	6990972	827851	6103262	1712114
3km	70%	50000	6	216	4868310	648885	4146628	1223107
3km	70%	50000	6	329	4979188	683190	4235786	1202971
3km	70%	50000	6	201	4149607	578161	3525031	1143637
3km	70%	50000	6	330	6761009	820696	5876681	1656899
3km	70%	50000	6	369	5447790	712878	4664304	1491605
3km	70%	50000	6	292	5561131	790229	4719352	1649670
3km	70%	50000	6	305	5585666	784894	4717846	1513862
3km	70%	50000	6	241	6856709	786766	5984734	1765794
3km	70%	50000	6	254	4734586	636331	4017303	1284390
3km	70%	50000	6	238	4557898	660493	3855889	1246443
3km	70%	50000	6	250	5363301	732637	4562966	1343674
3km	70%	50000	6	262	4517242	607495	3858459	1111644
3km	70%	50000	6	249	4998915	670939	4248074	1247573
3km	70%	50000	6	255	5234073	643218	4538446	1229537
3km	70%	50000	6	209	4380170	596811	3726583	1067209
3km	70%	50000	6	272	7104425	874521	6152421	1868319
3km	70%	50000	6	330	6116532	709202	5327374	1629714
3km	70%	50000	6	305	4127093	563947	3528775	1068104
3km	70%	50000	6	202	4835112	652457	4140108	1244359
3km	70%	50000	6	378	6732544	810452	5867644	1673361
3km	70%	50000	6	264	5802979	664426	5055364	1496973
3km	70%	50000	6	237	5116161	759138	4284607	1329665
3km	70%	50000	6	225	4937461	648002	4226800	1148601
3km	70%	50000	6	227	5165544	667839	4422399	1380005
3km	70%	50000	6	425	6720246	759016	5899658	1678897
3km	70%	50000	6	251	4288638	575978	3664586	1113160
3km	70%	50000	6	227	4886992	698029	4075107	1428345
3km	70%	50000	6	225	5709580	706856	4956477	1427495
3km	70%	50000	6	226	4369268	594573	3728626	1061897
3km	70%	50000	6	392	5706381	711427	4922594	1377102
3km	70%	50000	6	249	4443369	563780	3820039	1083334
3km	70%	50000	6	351	5608681	662924	4869206	1480023
3km	70%	50000	6	314	4935698	699492	4187051	1535893
3km	70%	50000	6	223	4692264	638962	4012682	1153810
3km	70%	50000	6	380	6325983	778334	5478744	1611475
3km	70%	50000	6	222	5389439	721230	4601914	1494915
3km	70%	50000	6	352	6473356	753986	5654591	1545851
3km	70%	50000	6	217	4479434	626268	3824197	1261826
3km	70%	50000	6	254	4871317	662631	4156703	1193226
3km	70%	50000	6	354	5348847	585547	4716190	1266201
3km	70%	50000	6	245	6500254	718432	5721983	1475475
3km	70%	50000	6	215	5062429	690827	4321438	1243019
3km	70%	50000	6	436	6282330	749840	5478696	1608448
3km	70%	50000	6	282	4436468	632818	3759812	1222303
3km	70%	50000	6	243	5295491	724408	4505207	1489410
3km	70%	50000	6	240	4085327	542928	3485378	1079351
3km	70%	50000	6	187	5307110	701120	4545542	1465209
3km	70%	50000	6	259	6146128	693851	5365302	1428132
3km	70%	50000	6	267	6334432	725923	5527829	1324921
3km	70%	50000	6	376	4988108	651756	4260479	1336974
3km	70%	50000	6	226	4134959	562768	3520703	1195267
3km	70%	50000	6	274	7248533	893708	6300468	2018731
3km	70%	50000	6	305	5044060	654757	4331009	1193529
3km	70%	50000	6	523	6032916	703772	5287971	1537006
3km	70%	50000	6	279	4326400	595007	3679685	1339218
3km	70%	50000	6	288	4654157	627591	3982430	1142350
3km	70%	50000	6	236	6643358	787382	5765121	1811667
3km	70%	50000	6	234	4242572	571635	3618408	1146407
3km	70%	50000	6	275	4531381	573487	3904792	1218050
3km	70%	50000	6	350	6571139	764295	5742669	1495917
3km	70%	50000	6	298	5738852	691407	4975410	1474659
3km	70%	50000	6	200	4315941	569868	3717378	1013243
3km	70%	50000	6	411	7059076	846310	6154862	1754158
3km	70%	50000	6	288	4344086	577481	3695487	1141146
3km	70%	50000	6	232	4177651	603954	3532730	1045088
3km	70%	50000	6	258	4716177	591605	4070434	1197999
3km	70%	50000	6	309	5914512	731538	5095290	1396007
3km	70%	50000	6	265	4585912	656580	3885506	1223473
3km	70%	50000	6	295	4700028	652493	3997912	1197762
3km	70%	50000	6	284	7071024	879742	6125380	1737888
3km	70%	50000	6	314	5367052	665027	4621366	1434690
3km	70%	50000	6	395	5898140	707800	5138840	1647628
3km	70%	50000	6	243	5699528	665051	4959110	1479879
3km	70%	50000	6	316	4891181	646060	4176491	1346791
3km	70%	50000	6	224	4636673	650407	3927765	1324425
3km	70%	50000	6	297	5735995	660069	5004005	1379501
3km	70%	50000	6	277	4457986	603289	3788794	1233597
3km	70%	50000	6	242	5678646	702318	4911734	1492409
3km	70%	50000	6	232	5610182	724489	4821628	1461937
3km	70%	50000	6	262	5917286	727210	5127056	1567107
3km	70%	50000	6	374	4199076	558811	3595308	1134811
3km	70%	50000	6	262	5048046	697517	4298575	1390674
3km	70%	50000	6	286	5306021	777827	4469861	1445244
3km	70%	50000	6	207	5617846	696399	4865195	1360316
3km	70%	50000	6	232	4685875	634157	3996339	1108846
3km	70%	50000	6	326	4020855	530935	3429366	1059362
3km	70%	50000	6	219	4273367	591787	3631043	1143410
3km	70%	50000	6	387	4939681	616986	4268010	1368213
3km	70%	50000	6	225	4836442	667940	4114621	1399569
3km	70%	50000	6	338	5546225	737833	4732645	1321456
3km	70%	50000	6	218	5137761	695012	4368106	1286941
3km	70%	50000	6	224	4710489	654551	4005077	1341982
3km	70%	50000	6	271	5481520	756728	4663990	1370124
3km	70%	50000	6	254	4889967	664391	4176322	1353085
3km	70%	50000	6	255	4825378	668928	4103899	1223697
3km	70%	50000	6	334	5678982	674608	4944382	1386725
3km	70%	50000	6	313	5918215	732041	5136814	1495746
3km	70%	50000	6	321	6443880	818843	5567208	1712093
3km	70%	50000	6	251	5144167	613792	4473126	1113222
3km	70%	50000	6	295	4834633	628295	4158098	1251228
3km	70%	50000	6	281	5438043	675602	4724614	1272675
3km	70%	50000	6	244	5332192	722237	4558936	1400239
3km	70%	50000	6	211	5533427	750097	4729812	1329183
3km	70%	50000	6	170	4502209	603930	3854068	1045927
3km	70%	50000	6	205	5478865	686035	4754157	1477583
3km	70%	50000	6	336	6204281	751149	5381525	1461470
3km	70%	50000	6	218	3956864	570562	3345687	1130152
3km	70%	50000	6	234	5179555	677414	4447673	1332778
3km	70%	50000	6	221	4409513	634347	3732048	1248467
3km	70%	50000	6	315	4480765	619766	3792456	1154192
3km	70%	50000	6	343	6131790	721525	5343513	1603703
3km	70%	50000	6	235	4982796	705903	4202451	1362319
3km	70%	50000	6	405	6469218	804439	5569641	1512477
3km	70%	50000	6	242	5264513	702113	4490749	1244884
3km	70%	50000	6	220	4631810	624992	3972616	1135268
3km	70%	50000	6	253	4718395	679085	3975944	1289485
3km	70%	50000	6	296	4805648	653039	4073851	1231310
3km	70%	50000	6	225	4346505	609272	3694508	1017489
3km	70%	50000	6	350	4691104	681914	3945944	1413431
3km	70%	50000	6	264	6003123	734848	5222458	1419283
3km	70%	50000	6	253	5149988	686741	4383244	1525337
3km	70%	50000	6	217	5374650	715634	4611422	1287914
3km	70%	50000	6	217	6162909	750617	5337501	1512483
3km	70%	50000	6	184	4317256	572230	3682619	1093610
3km	70%	50000	6	280	4550412	659472	3831575	1374922
3km	70%	50000	6	275	6409302	823098	5508780	1689621
3km	70%	50000	6	278	6223099	776968	5390841	1550441
3km	70%	50000	6	356	6179894	826333	5281354	1617112
3km	70%	50000	6	191	4284487	560602	3682360	1092665
3km	70%	50000	6	248	5885779	738369	5096041	1435247
3km	70%	50000	6	237	5295404	697813	4556094	1322581
3km	70%	50000	6	362	5981196	768214	5150021	1556986
3km	70%	50000	6	250	4280420	584579	3635072	1110519
3km	70%	50000	6	230	5781462	684543	5039977	1522626
3km	70%	50000	6	324	5922747	787880	5079162	1582656
3km	70%	50000	6	213	4359487	577644	3728849	1091355
3km	70%	50000	6	336	4463689	542763	3868402	1234537
3km	70%	50000	6	328	4711366	633897	4031385	1196016
3km	70%	50000	6	267	4504262	597450	3850475	1123474
3km	70%	50000	6	244	5342568	705123	4564383	1468896
3km	70%	50000	6	232	4752418	639438	4070781	1376592
3km	70%	50000	6	263	6370300	783617	5492742	1559793
3km	70%	50000	6	265	4626293	645938	3905828	1420856
3km	70%	50000	6	195	4590848	622958	3879430	1196053
3km	70%	50000	6	274	4996277	656681	4285434	1216811
3km	70%	50000	6	188	5292541	646651	4608106	1348308
3km	70%	50000	6	276	5489891	719094	4689197	1303035
3km	70%	50000	6	292	4341513	613511	3680075	1057424
3km	70%	50000	6	226	4256538	552774	3641101	1066490
3km	70%	50000	6	240	5420824	718247	4651671	1434709
3km	70%	50000	6	256	4805989	642577	4116502	1133998
3km	70%	50000	6	274	6820118	827264	5864425	1803800
3km	70%	50000	6	240	5002708	657535	4296798	1192254
3km	70%	50000	6	271	5372544	615421	4688765	1347922
3km	70%	50000	6	258	5087143	667031	4325618	1438985
3km	70%	50000	6	227	4481112	615427	3834174	1092758
3km	70%	50000	6	235	5183685	686753	4441806	1290270
3km	70%	50000	6	226	3640390	522453	3081816	998043
3km	70%	50000	6	386	5966547	740810	5167058	1463448
3km	70%	50000	6	263	5684957	705690	4929374	1441441
3km	70%	50000	6	201	5250560	728185	4454872	1315504
3km	70%	50000	6	288	4677150	649810	3969947	1147121
3km	70%	50000	6	245	5230681	652753	4530270	1357303
3km	70%	50000	6	217	4699884	602380	4051240	1182077
3km	70%	50000	6	300	4556621	641340	3865678	1244724
3km	70%	50000	6	242	4364849	584910	3726044	1247755
3km	70%	50000	6	223	4625394	624984	3918782	1172799
3km	70%	50000	6	296	5236182	691496	4495006	1337785
3km	70%	50000	6	395	5629211	748108	4840499	1479239
3km	70%	50000	6	218	5041895	670709	4317219	1202690
3km	70%	50000	6	249	5306435	737540	4523080	1308230
3km	70%	50000	6	234	4872877	686545	4119780	1210547
3km	70%	50000	6	215	5233713	714379	4457164	1237876
3km	70%	50000	6	234	5961233	707937	5191408	1547261
3km	70%	50000	6	254	4951859	667766	4235486	1379128
3km	70%	50000	6	227	4878547	684739	4106712	1319817
3km	70%	50000	6	254	4969466	685067	4247284	1150077
3km	70%	50000	6	309	5699435	713230	4924902	1560164
3km	70%	50000	6	309	4667779	638486	3975964	1297529
3km	70%	50000	6	187	5053242	673268	4327959	1241533
3km	70%	50000	6	318	6308773	732254	5527548	1513068
3km	70%	50000	6	242	4644074	631749	3944457	1177160
3km	70%	50000	6	256	5298778	720628	4500600	1527207
3km	70%	50000	6	258	6079165	845973	5174971	1638950
3km	70%	50000	6	267	5796786	686631	5053837	1417589
3km	70%	50000	6	395	5745199	684551	5022003	1365043
3km	70%	50000	6	272	4750775	693311	3990427	1236396
3km	70%	50000	6	336	4783916	666435	4068897	1231677
3km	70%	50000	6	226	4346718	615401	3686156	1151309
3km	70%	50000	6	208	5248810	679302	4533117	1338596
3km	70%	50000	6	268	5301070	705325	4530033	1471327
3km	70%	50000	6	279	5311048	648671	4630248	1247533
3km	70%	50000	6	264	5403827	692744	4663011	1369432
3km	70%	50000	6	207	4749835	646092	4069282	1156689
3km	70%	50000	6	374	5769679	722196	4993077	1516247
3km	70%	50000	6	215	5506628	683884	4778836	1343388
3km	70%	50000	6	252	5226895	716496	4454992	1445227
3km	70%	50000	6	242	4578459	632173	3910490	1176103
3km	70%	50000	6	234	4964170	622087	4286001	1486895
3km	70%	50000	6	334	4632315	650265	3917872	1258422
3km	70%	50000	6	247	6888687	821038	5996231	1718510
3km	70%	50000	6	234	4705525	648993	4002547	1306487
3km	70%	50000	6	258	4724938	598139	4089703	1274301
3km	70%	50000	6	214	6318527	749953	5506811	1593709
3km	70%	50000	6	236	4051800	545544	3469709	1004645
3km	70%	50000	6	286	5081356	678753	4340163	1402767
3km	70%	50000	6	323	5853364	720870	5084926	1564700
3km	70%	50000	6	263	4861344	671386	4133974	1208025
3km	70%	50000	6	305	5730643	657385	5019698	1360827
3km	70%	50000	6	287	4479427	621459	3805292	1154103
3km	70%	50000	6	223	4794711	627132	4125174	1265514
3km	70%	50000	6	379	4938755	676097	4197796	1375280
3km	70%	50000	6	221	4567210	626282	3886225	1251398
3km	70%	50000	6	272	5904147	693315	5149697	1368817
3km	70%	50000	6	227	6047502	731173	5268535	1483525
3km	70%	50000	6	233	4120375	570410	3494896	969973
3km	70%	50000	6	297	4540099	648874	3853109	1204421
3km	70%	50000	6	344	4582447	639315	3907044	1114543
3km	70%	50000	6	234	4240448	583635	3605368	1230757
3km	70%	50000	6	253	5229101	640086	4507244	1362000
3km	70%	50000	6	224	4136781	575009	3500415	1077243
3km	70%	50000	6	244	5040315	686125	4280052	1302043
3km	70%	50000	6	229	3941847	511947	3384541	1028066
3km	70%	50000	6	279	4752371	635864	4076327	1460888
3km	70%	50000	6	270	4773924	636872	4087101	1236685
3km	70%	50000	6	257	5800043	766593	4943334	1458058
3km	70%	50000	6	261	5357690	668841	4616699	1475162
3km	70%	50000	6	271	4835726	664644	4112017	1178054
3km	70%	50000	6	195	4666610	621436	3962381	1083188
3km	70%	50000	6	272	4890288	712526	4127462	1220297
3km	70%	50000	6	383	4111014	560696	3516064	1030933
3km	70%	50000	6	320	4560846	597198	3916326	1198299
[truncated: 1 more rows]
