# Supplementary material for: Quantifying the Value of Perfect Information in Emergency Vaccination Campaigns
Source: PLoS Comput Biol. 2017 Feb 16;13(2):e1005318. doi: 10.1371/journal.pcbi.1005318 (PMC5312803; doi:10.1371/journal.pcbi.1005318)
Supplement: S1 Data — (ZIP) [file pcbi.1005318.s013.zip › Data/3km vaccination/data19.txt]

vacc_radius	efficacy	capacity	delay	outbreak_duration	livestock_culled	cattle_culled	sheep_culled	vaccinations
3km	90%	20000	2	289	3869198	447721	3400629	1074827
3km	90%	20000	2	278	5380264	637535	4688471	1453684
3km	90%	20000	2	175	3707924	500519	3174119	915047
3km	90%	20000	2	198	3936031	554379	3332750	1038561
3km	90%	20000	2	313	5056412	563247	4471306	1363217
3km	90%	20000	2	236	5677382	664265	4979574	1232181
3km	90%	20000	2	339	4852177	585663	4221379	1198848
3km	90%	20000	2	217	4429154	621304	3767836	1139442
3km	90%	20000	2	181	4030825	560811	3426913	1096356
3km	90%	20000	2	210	3525626	495239	2993681	1059204
3km	90%	20000	2	191	4272903	517883	3710935	1107236
3km	90%	20000	2	233	5601651	697317	4860650	1352254
3km	90%	20000	2	249	4055340	569234	3442719	1240351
3km	90%	20000	2	263	5329858	601224	4687906	1423875
3km	90%	20000	2	201	3747256	533436	3178344	1001558
3km	90%	20000	2	246	3771964	500720	3238145	974333
3km	90%	20000	2	215	5005544	713894	4245200	1324316
3km	90%	20000	2	344	4520918	545551	3934186	1316250
3km	90%	20000	2	165	3889164	609690	3214972	1087671
3km	90%	20000	2	323	5719467	704607	4974278	1480112
3km	90%	20000	2	239	3613558	504543	3016940	1029297
3km	90%	20000	2	242	4652561	577756	4024354	1170886
3km	90%	20000	2	247	4029466	512092	3474027	1028652
3km	90%	20000	2	172	3518537	471238	3000635	1077563
3km	90%	20000	2	247	3949425	581859	3313568	1239724
3km	90%	20000	2	237	4612758	628609	3946448	1218111
3km	90%	20000	2	200	5102737	660876	4409714	1104755
3km	90%	20000	2	195	4362246	552192	3770749	1157318
3km	90%	20000	2	260	4550140	605939	3889612	1070126
3km	90%	20000	2	224	4193163	545714	3610274	1085155
3km	90%	20000	2	238	4360744	605901	3717629	1132186
3km	90%	20000	2	372	6009217	679048	5285418	1475509
3km	90%	20000	2	222	4587358	573363	3975700	1198814
3km	90%	20000	2	238	4085599	526736	3520279	1090466
3km	90%	20000	2	196	3890410	502766	3341905	979635
3km	90%	20000	2	220	3809657	564012	3204833	1204760
3km	90%	20000	2	220	4020045	588028	3378274	1181223
3km	90%	20000	2	357	5020939	701833	4278117	1290497
3km	90%	20000	2	271	5153853	630822	4437760	1318377
3km	90%	20000	2	211	3613638	460068	3125963	1076099
3km	90%	20000	2	247	5226921	606362	4594501	1259195
3km	90%	20000	2	280	3875922	508846	3324568	1117305
3km	90%	20000	2	314	3804633	576968	3193072	1047833
3km	90%	20000	2	290	4683130	622794	4009534	1231157
3km	90%	20000	2	195	4002710	534757	3432500	1049092
3km	90%	20000	2	203	4403185	596540	3738148	968180
3km	90%	20000	2	223	4619990	625882	3964988	1193235
3km	90%	20000	2	390	3790529	534026	3203232	1023872
3km	90%	20000	2	232	3145024	429753	2687457	915337
3km	90%	20000	2	278	5013225	634146	4339441	1177781
3km	90%	20000	2	276	5141431	678391	4398173	1382720
3km	90%	20000	2	267	4066787	581058	3434677	1130126
3km	90%	20000	2	204	4221602	504206	3681084	1125673
3km	90%	20000	2	208	5086510	562712	4473705	1156025
3km	90%	20000	2	262	4252140	569450	3641234	1127387
3km	90%	20000	2	275	3681438	493381	3145918	1035761
3km	90%	20000	2	234	5241341	622438	4563055	1358274
3km	90%	20000	2	271	4116118	541217	3536766	1090462
3km	90%	20000	2	239	4153372	614099	3493456	1157807
3km	90%	20000	2	241	5736494	693623	4981143	1672083
3km	90%	20000	2	220	4093657	590508	3459428	1040474
3km	90%	20000	2	196	3317574	451895	2830263	941639
3km	90%	20000	2	304	5137796	576544	4511520	1251097
3km	90%	20000	2	232	4913775	622942	4265657	1377506
3km	90%	20000	2	299	5334688	685039	4576616	1469385
3km	90%	20000	2	281	4169163	554574	3574624	999496
3km	90%	20000	2	247	4013256	577115	3400298	1145187
3km	90%	20000	2	253	4208896	565861	3610735	1179097
3km	90%	20000	2	226	4717326	571504	4099920	1149664
3km	90%	20000	2	294	5080210	671746	4381922	1285586
3km	90%	20000	2	310	4976686	629174	4309383	1195626
3km	90%	20000	2	221	3589911	515919	3038284	997849
3km	90%	20000	2	332	4939525	614763	4272632	1286646
3km	90%	20000	2	196	3797155	505999	3258505	983372
3km	90%	20000	2	231	3152266	454312	2655351	965065
3km	90%	20000	2	237	4403881	569187	3789808	1372744
3km	90%	20000	2	254	5266407	680473	4532292	1487603
3km	90%	20000	2	264	3939562	530749	3352547	1196637
3km	90%	20000	2	366	5075396	616007	4417996	1350684
3km	90%	20000	2	211	3855975	552397	3275988	958490
3km	90%	20000	2	192	3700227	530673	3141621	930199
3km	90%	20000	2	270	4383042	549717	3800844	1238469
3km	90%	20000	2	262	4750059	675564	4008286	1188020
3km	90%	20000	2	202	4064327	512655	3526040	970398
3km	90%	20000	2	321	3989922	577619	3368057	1212028
3km	90%	20000	2	288	4172632	556020	3577523	1043496
3km	90%	20000	2	348	6136816	736699	5348769	1562376
3km	90%	20000	2	189	4026259	534644	3453684	1111286
3km	90%	20000	2	179	4455570	654877	3748904	1146439
3km	90%	20000	2	241	5224943	635946	4545142	1202444
3km	90%	20000	2	222	4445625	590261	3814356	1165539
3km	90%	20000	2	261	4245929	624209	3576384	1247415
3km	90%	20000	2	183	3431387	465008	2938017	1069318
3km	90%	20000	2	236	3595743	516082	3046969	1114555
3km	90%	20000	2	234	3344215	464018	2839583	960198
3km	90%	20000	2	211	3443289	476148	2916124	1003465
3km	90%	20000	2	317	5437038	647510	4725296	1358156
3km	90%	20000	2	322	4551165	599659	3882345	1289387
3km	90%	20000	2	203	3884917	494229	3326288	1083886
3km	90%	20000	2	197	4514509	578066	3903515	1129995
3km	90%	20000	2	267	4610544	561079	3966029	1209409
3km	90%	20000	2	254	4832248	684020	4099981	1366296
3km	90%	20000	2	201	3327304	487787	2801776	1009017
3km	90%	20000	2	242	3907690	544070	3329454	995095
3km	90%	20000	2	192	3267803	444500	2775561	1054300
3km	90%	20000	2	283	4120177	559193	3476813	1144411
3km	90%	20000	2	206	3898155	519450	3309970	1111852
3km	90%	20000	2	274	3797603	560751	3181725	1080862
3km	90%	20000	2	377	4371403	581979	3750897	1141466
3km	90%	20000	2	200	3727837	496654	3184239	1062644
3km	90%	20000	2	248	4176728	576373	3565789	1138077
3km	90%	20000	2	208	5368634	678706	4629724	1268501
3km	90%	20000	2	275	3628399	550952	3041041	1082093
3km	90%	20000	2	281	4858937	585007	4214744	1167772
3km	90%	20000	2	285	4301674	510591	3748521	1187471
3km	90%	20000	2	266	3860189	504356	3317780	931577
3km	90%	20000	2	211	3804126	517355	3255893	1063709
3km	90%	20000	2	209	3739100	492915	3212063	990245
3km	90%	20000	2	318	4656618	592623	4012272	1389475
3km	90%	20000	2	283	4748190	654143	4043557	1179994
3km	90%	20000	2	234	4691650	569508	4083295	1221734
3km	90%	20000	2	251	3858230	526217	3280990	1033575
3km	90%	20000	2	237	4588170	587735	3964109	1074942
3km	90%	20000	2	263	3475183	483038	2931051	979055
3km	90%	20000	2	244	4617689	603534	3961008	1412519
3km	90%	20000	2	251	4801740	629089	4121105	1277023
3km	90%	20000	2	160	3821543	518865	3244181	1042403
3km	90%	20000	2	373	5895452	675713	5187668	1475348
3km	90%	20000	2	400	4218716	536230	3646269	1197710
3km	90%	20000	2	215	4961021	556074	4367272	1130324
3km	90%	20000	2	209	4158509	556774	3570365	1101994
3km	90%	20000	2	220	4174996	592148	3549365	1187728
3km	90%	20000	2	170	3125201	438894	2651679	814712
3km	90%	20000	2	195	3813936	543115	3234341	1027756
3km	90%	20000	2	315	4555488	641081	3876655	1265969
3km	90%	20000	2	344	3491152	485152	2971629	975533
3km	90%	20000	2	252	3606704	485280	3066417	1056931
3km	90%	20000	2	333	4390678	651448	3695296	1361288
3km	90%	20000	2	247	3999986	564750	3390602	1075633
3km	90%	20000	2	230	4418061	589967	3802606	1096572
3km	90%	20000	2	256	3486797	451856	3002015	1030458
3km	90%	20000	2	288	4392318	574996	3789049	1194231
3km	90%	20000	2	254	4513277	551143	3920401	1197931
3km	90%	20000	2	232	3183127	431066	2726879	880966
3km	90%	20000	2	243	4137984	566862	3504654	1391789
3km	90%	20000	2	205	5699440	643772	5011353	1304661
3km	90%	20000	2	260	3340234	480354	2809068	1090226
3km	90%	20000	2	175	4658575	681086	3898443	1097068
3km	90%	20000	2	234	5014621	615117	4357518	1226756
3km	90%	20000	2	268	4406725	612533	3752702	1158606
3km	90%	20000	2	199	4179467	546106	3605580	1089092
3km	90%	20000	2	235	4188628	630813	3525729	1177925
3km	90%	20000	2	227	3829432	535752	3251520	1070574
3km	90%	20000	2	297	4602040	681686	3856299	1249651
3km	90%	20000	2	307	3773486	561206	3157013	1107440
3km	90%	20000	2	211	4214646	555831	3605024	1254362
3km	90%	20000	2	193	4350821	607049	3712611	1096453
3km	90%	20000	2	284	4515757	518882	3964445	1187911
3km	90%	20000	2	205	4148088	550079	3555652	1081587
3km	90%	20000	2	255	4438848	602222	3805421	1231313
3km	90%	20000	2	201	4914215	725164	4140371	1184630
3km	90%	20000	2	262	5777037	706153	5019937	1445557
3km	90%	20000	2	237	3739566	554562	3154366	1054512
3km	90%	20000	2	316	5241084	628390	4576792	1305834
3km	90%	20000	2	262	3395099	400989	2971771	988730
3km	90%	20000	2	243	4653947	603726	4009853	1290997
3km	90%	20000	2	283	3994032	562067	3391412	1091883
3km	90%	20000	2	235	4498061	586406	3862766	1114345
3km	90%	20000	2	242	4666990	645715	3937246	1412636
3km	90%	20000	2	215	3898884	515113	3338479	1021757
3km	90%	20000	2	284	4177450	578465	3564255	1140347
3km	90%	20000	2	370	5115077	555488	4531338	1372571
3km	90%	20000	2	205	4391465	587675	3759892	1105678
3km	90%	20000	2	279	5342383	637489	4658312	1304817
3km	90%	20000	2	366	4565067	644124	3876270	1345402
3km	90%	20000	2	191	4541203	591986	3906554	1109820
3km	90%	20000	2	230	4398907	567725	3795508	1067189
3km	90%	20000	2	308	5814108	704680	5038959	1637844
3km	90%	20000	2	201	3691243	520644	3132441	1007970
3km	90%	20000	2	231	4086831	517559	3523613	1169924
3km	90%	20000	2	364	4345705	561575	3743729	1182743
3km	90%	20000	2	199	3215907	479587	2718946	979326
3km	90%	20000	2	254	3924731	543575	3339107	1054363
3km	90%	20000	2	282	5416366	622726	4747778	1414338
3km	90%	20000	2	242	4610546	632381	3946759	1226361
3km	90%	20000	2	237	3838448	540640	3256862	1041016
3km	90%	20000	2	383	3785459	489335	3244547	1007302
3km	90%	20000	2	252	4207625	589416	3574702	1106658
3km	90%	20000	2	221	4814325	619067	4152102	1216403
3km	90%	20000	2	245	4360146	602911	3711474	1233845
3km	90%	20000	2	193	3390239	469708	2892295	1067439
3km	90%	20000	2	228	4147213	587470	3523633	1102483
3km	90%	20000	2	244	5098359	610367	4413727	1429240
3km	90%	20000	2	239	4975988	685966	4224136	1193678
3km	90%	20000	2	236	3853526	530617	3284790	1024715
3km	90%	20000	2	410	3477530	454686	2998881	1009429
3km	90%	20000	2	200	5810067	765305	4958712	1341673
3km	90%	20000	2	215	3652128	533729	3083053	1069755
3km	90%	20000	2	225	4975193	613249	4321903	1213816
3km	90%	20000	2	301	4077687	596619	3443754	1156804
3km	90%	20000	2	280	4668658	632338	3999473	1187385
3km	90%	20000	2	250	4530544	591824	3907905	1154687
3km	90%	20000	2	189	5107185	648482	4368310	1327110
3km	90%	20000	2	232	4301351	555823	3714226	1252815
3km	90%	20000	2	418	6191955	846815	5286295	1518552
3km	90%	20000	2	223	3928232	578483	3309403	978850
3km	90%	20000	2	244	4087118	546303	3507913	1069943
3km	90%	20000	2	228	3739059	550756	3104813	974675
3km	90%	20000	2	248	4132423	554234	3497565	1024389
3km	90%	20000	2	179	2386666	351157	2014097	836624
3km	90%	20000	2	242	3597286	502743	3061915	953300
3km	90%	20000	2	303	5611903	684955	4879276	1398831
3km	90%	20000	2	202	5135343	729646	4338999	1390217
3km	90%	20000	2	356	5522228	650009	4836665	1352878
3km	90%	20000	2	268	4542108	630153	3871035	1252000
3km	90%	20000	2	260	4463028	527344	3899755	1159910
3km	90%	20000	2	178	4514149	603294	3864450	1137346
3km	90%	20000	2	270	6490274	814880	5606871	1645881
3km	90%	20000	2	292	4249233	576372	3630180	1040776
3km	90%	20000	2	298	5142680	646642	4454886	1405420
3km	90%	20000	2	344	6401355	767289	5585512	1694702
3km	90%	20000	2	431	5306234	615156	4649774	1305861
3km	90%	20000	2	166	4173997	607223	3535537	962510
3km	90%	20000	2	248	4349556	563914	3729627	1246713
3km	90%	20000	2	334	4770222	662343	4060806	1235446
3km	90%	20000	2	163	3417284	498822	2884592	1082577
3km	90%	20000	2	227	4347687	559730	3734407	1152676
3km	90%	20000	2	246	4396534	586966	3747805	1154173
3km	90%	20000	2	235	3859204	459758	3359270	1183473
3km	90%	20000	2	193	3985715	554371	3382853	1113404
3km	90%	20000	2	205	3455184	504577	2903999	948761
3km	90%	20000	2	290	4061299	560152	3466697	1057153
3km	90%	20000	2	182	4020690	528552	3456033	1169504
3km	90%	20000	2	240	4725355	629600	4038546	1093434
3km	90%	20000	2	225	5092442	674220	4338797	1215779
3km	90%	20000	2	255	4733429	616051	4085974	1162065
3km	90%	20000	2	260	4272856	576178	3646830	1115686
3km	90%	20000	2	256	3866875	513586	3311121	1088955
3km	90%	20000	2	236	4110420	601565	3462155	1250256
3km	90%	20000	2	371	4322211	630070	3642671	1266793
3km	90%	20000	2	197	3884419	531010	3322674	1067451
3km	90%	20000	2	310	6360064	820420	5474212	1658490
3km	90%	20000	2	254	5169697	652331	4472934	1238265
3km	90%	20000	2	285	4811992	630410	4139925	1129662
3km	90%	20000	2	237	4234435	539950	3644145	1080491
3km	90%	20000	2	253	4164932	591630	3533756	1091710
3km	90%	20000	2	214	4467985	620304	3789754	1229546
3km	90%	20000	2	360	4489632	520631	3923175	1066037
3km	90%	20000	2	235	4304995	515907	3752630	1215422
3km	90%	20000	2	181	4617338	641945	3907323	1123546
3km	90%	20000	2	217	4069223	566469	3470217	1029226
3km	90%	20000	2	246	3487964	488196	2956199	930200
3km	90%	20000	2	218	3566088	502584	3042079	1028845
3km	90%	20000	2	254	3590204	512357	3015703	1013016
3km	90%	20000	2	211	3832207	540970	3253094	1042275
3km	90%	20000	2	234	4754940	586224	4134060	1262649
3km	90%	20000	2	214	4645627	645283	3925592	1232891
3km	90%	20000	2	247	4065598	599300	3411984	1153626
3km	90%	20000	2	233	5506221	714860	4729778	1402899
3km	90%	20000	2	278	3922660	524895	3364858	1058326
3km	90%	20000	2	213	3900038	542253	3326430	1062872
3km	90%	20000	2	193	4513589	600421	3875337	1061532
3km	90%	20000	2	283	4392081	556838	3788568	1268924
3km	90%	20000	2	222	4031071	564213	3399664	1123055
3km	90%	20000	2	258	3449118	498499	2895404	965719
3km	90%	20000	2	223	3407010	487087	2880094	1038186
3km	90%	20000	2	257	3944889	530218	3352554	1112469
3km	90%	20000	2	345	6470656	747674	5650315	1526230
3km	90%	20000	2	207	4454015	571607	3852819	1087475
3km	90%	20000	2	264	4390119	568475	3772635	1331271
3km	90%	20000	2	211	3492355	482369	2965848	933752
3km	90%	20000	2	287	4292701	521301	3724982	1233770
3km	90%	20000	2	291	4713290	582194	4084572	1286886
3km	90%	20000	2	263	4771947	559710	4141577	1278072
3km	90%	20000	2	288	4221022	525858	3670873	1101325
3km	90%	20000	2	206	3873430	517956	3317503	995648
3km	90%	20000	2	217	4329887	657764	3615500	1209172
3km	90%	20000	2	221	4211017	576806	3560364	1141108
3km	90%	20000	2	197	4491614	598366	3848755	1280366
3km	90%	20000	2	346	5190746	607043	4532107	1375021
3km	90%	20000	2	291	4519502	544763	3930559	1239871
3km	90%	20000	2	238	3641833	514559	3080498	1111156
3km	90%	20000	2	343	5969466	703648	5209433	1476185
3km	90%	20000	2	309	4680212	559484	4092980	1167634
3km	90%	20000	2	248	3852821	488723	3327643	941109
3km	90%	20000	2	292	4485298	566356	3875838	1237335
3km	90%	20000	2	224	4752210	566230	4146819	1234829
3km	90%	20000	2	227	5224644	672602	4514186	1434595
3km	90%	20000	2	269	4133784	585004	3507025	1211427
3km	90%	20000	2	252	4274326	580940	3666115	962690
3km	90%	20000	2	252	4497945	579359	3867903	1278386
3km	90%	20000	2	278	3587257	480218	3065067	1018084
3km	90%	20000	2	213	4121986	533610	3555699	1172723
3km	90%	20000	2	260	4442220	628238	3781773	1225314
3km	90%	20000	2	302	3895498	551753	3313029	948742
3km	90%	20000	2	222	4004778	521429	3439730	1138248
3km	90%	20000	2	238	4096637	564558	3517524	1082521
3km	90%	20000	2	212	4435524	569272	3818998	1104620
3km	90%	20000	2	195	3824139	542305	3252066	1048501
3km	90%	20000	2	219	4654835	652840	3947712	1227430
3km	90%	20000	2	240	4003217	550061	3407714	1110318
3km	90%	20000	2	241	3864421	519467	3314623	1038996
3km	90%	20000	2	237	4227859	502442	3689672	1085535
3km	90%	20000	2	207	4050445	570506	3417552	992280
3km	90%	20000	2	263	3737751	508277	3195165	1081474
3km	90%	20000	2	164	4124490	570778	3467558	1035101
3km	90%	20000	2	268	5501381	759839	4685643	1480674
3km	90%	20000	2	249	3346550	495577	2805272	990306
3km	90%	20000	2	307	4674912	631304	3989344	1160577
3km	90%	20000	2	195	4034886	518158	3461204	1039138
3km	90%	20000	2	289	3874357	536700	3285568	1095083
3km	90%	20000	2	357	5027456	602602	4386635	1317487
3km	90%	20000	2	298	4079526	600449	3441572	1165217
3km	90%	20000	2	272	4478488	583584	3859310	1115272
3km	90%	20000	2	270	4676177	642315	3978565	1227733
3km	90%	20000	2	201	4205331	574987	3596378	1104288
3km	90%	20000	2	196	4522495	660112	3818346	969369
3km	90%	20000	2	182	5171891	672489	4454110	1100026
3km	90%	20000	2	481	5315905	747986	4523412	1355274
3km	90%	20000	2	276	3811779	508771	3273846	1165907
3km	90%	20000	2	266	5331785	653445	4621766	1466218
3km	90%	20000	2	200	4434969	579133	3792934	1049177
3km	90%	20000	2	224	4251569	558007	3651727	1127620
3km	90%	20000	2	220	4264998	598804	3617711	991314
3km	90%	20000	2	227	3363603	465349	2868585	1000385
3km	90%	20000	2	225	3526173	490829	3001196	1054943
3km	90%	20000	2	279	3808493	537920	3217606	1085600
3km	90%	20000	2	348	4039297	501492	3483040	1117083
3km	90%	20000	2	198	4756164	596338	4122051	1206965
3km	90%	20000	2	244	4216190	657517	3517963	1458767
3km	90%	20000	2	190	3192903	482881	2689260	861523
3km	90%	20000	2	308	5346178	637494	4650204	1213623
3km	90%	20000	2	195	4774488	599874	4112618	1110641
3km	90%	20000	2	284	3456439	433496	2982959	1102041
3km	90%	20000	2	269	3478292	496865	2951422	966053
3km	90%	20000	2	261	3162050	454222	2671272	886156
3km	90%	20000	2	221	3577727	497855	3046768	922788
3km	90%	20000	2	201	4721547	611972	4068883	1127684
3km	90%	20000	2	253	3728365	517289	3170643	997426
3km	90%	20000	2	189	3975949	544362	3380772	1105699
3km	90%	20000	2	310	4296598	520915	3726500	1258218
3km	90%	20000	2	248	4025435	543961	3448729	1077508
3km	90%	20000	2	233	4354840	595221	3712950	1088794
3km	90%	20000	2	226	4019371	547624	3422793	1010991
3km	90%	20000	2	364	5249048	663300	4512497	1542586
3km	90%	20000	2	203	3905879	541202	3321404	938520
3km	90%	20000	2	408	5422991	647634	4710189	1512085
3km	90%	20000	2	209	3759357	506354	3211433	1005441
3km	90%	20000	2	212	4972458	614219	4319970	1189239
3km	90%	20000	2	249	4926376	647706	4219360	1285450
3km	90%	20000	2	382	4097275	544282	3521050	1135249
3km	90%	20000	2	169	4222815	547980	3643364	972367
3km	90%	20000	2	230	3931685	549672	3354238	1062131
3km	90%	20000	2	278	4111305	619741	3434504	1290177
3km	90%	20000	2	237	4737828	687740	4006720	1252850
3km	90%	20000	2	242	4225691	577892	3608347	1182514
3km	90%	20000	2	266	4815705	608018	4163913	1311845
3km	90%	20000	2	309	5695049	678543	4971785	1470162
3km	90%	20000	2	245	4172192	597191	3550137	1059721
3km	90%	20000	2	207	2982891	427937	2529856	850338
3km	90%	20000	2	282	3773366	549502	3176023	1025423
3km	90%	20000	2	253	5540196	649326	4845069	1398021
3km	90%	20000	2	247	4858976	607207	4199686	1319878
3km	90%	20000	2	183	4259668	585295	3624445	1112430
3km	90%	20000	2	295	4997213	592099	4355421	1270799
3km	90%	20000	2	267	5038976	651891	4343218	1189445
3km	90%	20000	2	216	3607295	516799	3043173	985772
3km	90%	20000	2	191	3823459	536181	3251574	930875
3km	90%	20000	2	284	4437779	610701	3777479	1171894
3km	90%	20000	2	249	4393710	581282	3775794	1169583
3km	90%	20000	2	259	5267956	698680	4513067	1369001
3km	90%	20000	2	246	4630775	625464	3957795	1187471
3km	90%	20000	2	255	4439840	598122	3786636	1195613
3km	90%	20000	2	205	3895480	507177	3350277	978432
3km	90%	20000	2	228	4801965	534028	4235489	1182002
3km	90%	20000	2	156	3100975	456056	2601172	908035
3km	90%	20000	2	237	6506715	851948	5582967	1662493
3km	90%	20000	2	243	5070190	639911	4389445	1308127
3km	90%	20000	2	240	3915412	559888	3319596	1057544
3km	90%	20000	2	208	3823684	553634	3240794	1049374
3km	90%	20000	2	256	4453960	640127	3782108	1262784
3km	90%	20000	2	260	3616772	474148	3109524	1098754
3km	90%	20000	2	328	5225179	577389	4599923	1333531
3km	90%	20000	2	252	4450329	559172	3860712	1156127
3km	90%	20000	2	218	4278160	522980	3719876	1038691
3km	90%	20000	2	306	3418679	442696	2944730	997793
3km	90%	20000	2	191	4540111	609589	3903822	1120534
3km	90%	20000	2	260	4912034	609859	4274700	1314673
3km	90%	20000	2	303	3539260	504275	3000768	1065229
3km	90%	20000	2	307	4340337	603183	3676192	1112637
3km	90%	20000	2	332	5640479	758383	4821552	1453985
3km	90%	20000	2	322	4334973	566108	3723842	1197434
3km	90%	20000	2	302	5731308	678554	4996109	1501285
3km	90%	20000	2	231	4457509	619415	3773386	1207409
3km	90%	20000	2	251	3961314	544610	3387627	1109012
3km	90%	20000	2	222	4197537	588690	3571927	1226857
3km	90%	20000	2	238	3950759	556451	3348122	1131989
3km	90%	20000	2	187	4709637	680279	3976869	1158486
3km	90%	20000	2	190	5269613	681826	4546133	1247498
3km	90%	20000	2	329	3801577	541835	3226157	954736
3km	90%	20000	2	192	3908754	520478	3343312	1171688
3km	90%	20000	2	210	3911066	516577	3350225	893350
3km	90%	20000	2	248	4955260	686618	4220954	1150769
3km	90%	20000	2	238	4868287	669897	4141256	1216854
3km	90%	20000	2	250	4230480	618224	3574532	1141681
3km	90%	20000	2	272	4261072	618961	3604098	1169580
3km	90%	20000	2	215	3863194	581771	3204469	1228047
3km	90%	20000	2	238	3953939	540765	3368610	1219821
3km	90%	20000	2	340	4097547	509247	3522341	1063454
3km	90%	20000	2	276	3987350	494327	3453225	1035452
3km	90%	20000	2	179	3158947	453985	2680878	857937
3km	90%	20000	2	294	5298919	638477	4609456	1305948
3km	90%	20000	2	279	3961065	528353	3390766	1166568
3km	90%	20000	2	305	4535036	624744	3860002	1181034
3km	90%	20000	2	267	3492149	496214	2944459	991723
3km	90%	20000	2	221	4791573	702482	4040117	1234222
3km	90%	20000	2	223	3592610	502224	3052821	1061601
3km	90%	20000	2	279	5302363	682909	4568423	1332081
3km	90%	20000	2	210	4811964	620657	4142581	1250892
3km	90%	20000	2	228	4175146	607001	3549169	1071953
3km	90%	20000	2	205	3435550	503601	2902990	1044332
3km	90%	20000	2	255	4338836	656877	3638144	1137076
3km	90%	20000	2	224	3784974	500045	3244608	1041983
3km	90%	20000	2	254	4335455	592803	3707439	1086742
3km	90%	20000	2	222	4563973	624737	3881452	1301940
3km	90%	20000	2	276	4462869	603876	3835422	1246907
3km	90%	20000	2	234	3572182	506845	3016896	927423
3km	90%	20000	2	239	4925137	604302	4273709	1344636
3km	90%	20000	2	199	3938733	545178	3353506	920295
3km	90%	20000	2	266	4309165	567460	3699345	1119048
3km	90%	20000	2	248	4835610	598889	4187778	1346832
3km	90%	20000	2	172	3805451	530790	3243688	919930
3km	90%	20000	2	255	5058663	573501	4432780	1328711
3km	90%	20000	2	236	4203386	547568	3609716	1199523
3km	90%	20000	2	205	4143353	594859	3506368	1179905
3km	90%	20000	2	329	4009170	548158	3419338	1044725
3km	90%	20000	2	243	4556699	566391	3942167	1190333
3km	90%	20000	2	173	3612518	563590	3010389	1007672
3km	90%	20000	2	262	4273448	615527	3619168	1453626
3km	90%	20000	2	217	3971562	528786	3410288	885780
3km	90%	20000	2	225	5473705	742076	4660120	1395331
3km	90%	20000	2	217	5401321	671694	4662525	1374853
3km	90%	20000	2	349	5872300	687690	5138665	1574727
3km	90%	20000	2	218	3477700	480214	2966741	1002613
3km	90%	20000	2	347	5290003	611951	4627237	1522622
3km	90%	20000	2	282	4092194	560306	3494925	1008160
3km	90%	20000	2	284	4844379	576128	4206785	1174665
3km	90%	20000	2	201	3585624	465200	3077959	981841
3km	90%	20000	2	205	4618390	606775	3977656	1102086
3km	90%	20000	2	236	4875170	710601	4117272	1238582
3km	90%	20000	2	253	3262767	487588	2753794	907282
3km	90%	20000	2	191	3881259	563531	3263273	1147364
3km	90%	20000	2	385	4507211	593442	3849921	1303553
3km	90%	20000	2	278	4779742	666724	4049137	1232249
3km	90%	20000	2	231	3965981	548237	3385801	861924
3km	90%	20000	2	311	5048893	622324	4375510	1273418
3km	90%	20000	2	245	4675795	621804	3998521	1246009
3km	90%	20000	2	195	3493849	429439	3039709	1023216
3km	90%	20000	2	174	3407074	529504	2816514	890481
3km	90%	20000	2	253	4079040	575735	3469284	1174775
3km	90%	20000	2	234	4835106	582042	4214279	1323045
3km	90%	20000	2	417	5517963	658889	4798640	1392285
3km	90%	20000	2	285	5246142	721173	4475721	1639441
3km	90%	20000	2	189	3704902	539666	3126860	1004654
3km	90%	20000	2	343	4494686	518306	3939953	1225775
3km	90%	20000	2	188	4253162	547060	3653905	1078245
3km	90%	20000	2	217	4753421	590133	4119613	1253402
3km	90%	20000	2	264	3962230	487147	3416634	1120021
3km	90%	20000	2	261	3881875	516606	3311962	1230660
3km	90%	20000	2	184	5140984	665371	4418924	1079835
3km	90%	20000	2	231	4109393	504587	3550963	1133298
3km	90%	20000	2	248	3793262	560507	3186509	1281844
3km	90%	20000	2	262	5301931	769860	4471366	1477464
3km	90%	20000	2	207	3824063	553723	3227892	920487
3km	90%	20000	2	208	4034821	578552	3418364	1122146
3km	90%	20000	2	289	5324178	658129	4597707	1395808
3km	90%	20000	2	281	4816036	684189	4089927	1193015
3km	90%	20000	2	229	5662254	843832	4763203	1391525
3km	90%	20000	2	327	5340610	708558	4574391	1223629
3km	90%	20000	2	276	3573629	524265	3009263	1143541
3km	90%	20000	2	200	4034956	542722	3448844	1132099
3km	90%	20000	2	301	3773418	461291	3277621	1115964
3km	90%	20000	2	278	3774341	526395	3218336	1054647
3km	90%	20000	2	230	3658984	540015	3075727	1236275
3km	90%	20000	2	307	4222309	545653	3641685	1167029
3km	90%	20000	2	327	4033833	525629	3465502	1077944
3km	90%	20000	2	190	3833276	469606	3328946	909017
3km	90%	20000	2	296	4716371	690611	3981723	1309040
3km	90%	20000	2	339	4979198	610103	4313053	1336096
3km	90%	20000	2	202	4057657	561423	3464930	1066135
3km	90%	20000	2	254	3502972	471315	2990381	943057
3km	90%	20000	2	246	4057781	561914	3460407	1089876
3km	90%	20000	2	286	4452364	563281	3847219	1203063
3km	90%	20000	2	222	4416792	542401	3815492	1196777
3km	90%	20000	2	278	4118901	542901	3516457	1115188
3km	90%	20000	2	330	4687692	623594	4027937	1267751
3km	90%	20000	2	250	5171653	614618	4502299	1345203
3km	90%	20000	2	209	3551825	464408	3045938	966742
3km	90%	20000	2	280	4264836	648657	3590597	1145379
3km	90%	20000	2	255	4022207	604573	3379830	1123164
3km	90%	20000	2	284	4797345	589591	4169310	1192422
3km	90%	20000	2	249	3871158	526556	3301905	1018354
3km	90%	20000	2	294	4448610	605385	3805324	1170605
3km	90%	20000	2	238	4332462	611548	3671691	1035798
3km	90%	20000	2	285	5703673	782207	4853757	1361999
3km	90%	20000	2	181	3835794	520702	3286653	932667
3km	90%	20000	2	238	3497107	465417	2995023	1019111
3km	90%	20000	2	207	5293174	644266	4612092	1237199
3km	90%	20000	2	307	3919551	515760	3366290	1018602
3km	90%	20000	2	249	3458694	493759	2912910	1071735
3km	90%	20000	2	316	3530393	440160	3042180	1150019
3km	90%	20000	2	299	5004546	615142	4342894	1294239
3km	90%	20000	2	265	3588062	467764	3093944	1033351
3km	90%	20000	2	239	4353043	588477	3716991	1178249
3km	90%	20000	2	283	4480578	629046	3821658	1193728
3km	90%	20000	2	213	3612152	510552	3071231	1063504
3km	90%	20000	2	349	4547625	576683	3923720	1305217
3km	90%	20000	2	252	4915574	618267	4251720	1303456
3km	90%	20000	2	246	3828583	534930	3261249	1082825
3km	90%	20000	2	197	3755696	576250	3150660	1105411
3km	90%	20000	2	207	4536887	628456	3870406	1150768
3km	90%	20000	2	327	5198123	645605	4498055	1427812
3km	90%	20000	2	320	5063795	650878	4349653	1362760
3km	90%	20000	2	327	4389787	538575	3800905	1155422
3km	90%	20000	2	276	4253366	584494	3625858	1284746
3km	90%	20000	2	190	3801487	580629	3188183	895406
3km	90%	20000	2	286	4011136	484858	3501197	1010812
3km	90%	20000	2	203	3751804	513192	3212522	958456
3km	90%	20000	2	227	3723991	547653	3106457	1000383
3km	90%	20000	2	266	4189200	570714	3575889	1069376
3km	90%	20000	2	325	5855772	745931	5025782	1403742
3km	90%	20000	2	344	5848600	682160	5121830	1592724
3km	90%	20000	2	219	3527074	459334	3024601	942003
3km	90%	20000	2	259	4477612	580097	3867375	1203343
3km	90%	20000	2	212	3615904	523017	3069249	945233
3km	90%	20000	2	247	4700142	666546	3963261	1263229
3km	90%	20000	2	201	4150816	567503	3533124	1062280
3km	90%	20000	2	205	4833971	647379	4146302	1274905
3km	90%	20000	2	276	3981580	594011	3349352	1127913
3km	90%	20000	2	293	4171545	572015	3550904	1178729
3km	90%	20000	2	237	3415413	455809	2917836	980369
3km	90%	20000	2	192	5136227	646412	4400352	1324851
3km	90%	20000	2	263	3823279	524182	3276959	995929
3km	90%	20000	2	199	4712545	625804	4033087	1280389
3km	90%	20000	2	166	3779997	583106	3167047	1070507
3km	90%	20000	2	366	4712839	611193	4081604	1327656
3km	90%	20000	2	159	4487702	653650	3800766	1124466
3km	90%	20000	2	276	3909070	545300	3333339	1063728
3km	90%	20000	2	173	2833832	442764	2366494	757805
3km	90%	20000	2	253	3083299	450744	2611677	886114
3km	90%	20000	2	229	3755615	519491	3185908	1131394
3km	90%	20000	2	274	4638119	584801	4023527	1342714
3km	90%	20000	2	270	5645084	703397	4875375	1357949
3km	90%	20000	2	168	3459009	451317	2981610	887506
3km	90%	20000	2	256	3699342	490571	3160439	1021272
3km	90%	20000	2	209	4504315	610076	3845667	1283222
3km	90%	20000	2	242	4034214	535111	3440736	1007855
3km	90%	20000	2	229	3753997	550048	3146954	1014086
3km	90%	20000	2	248	5539135	710597	4775633	1367952
3km	90%	20000	2	298	5998426	685265	5275815	1427674
3km	90%	20000	2	293	5526085	622303	4858963	1289313
3km	90%	20000	2	229	4418020	593593	3767954	1102742
3km	90%	20000	2	253	4255929	550042	3662376	1316861
3km	90%	20000	2	248	4708848	593840	4067242	1187159
3km	90%	20000	2	244	3183357	436389	2718254	938781
3km	90%	20000	2	303	5222212	686447	4482844	1358531
3km	90%	20000	2	191	4218347	575865	3601222	1009280
3km	90%	20000	2	215	4044571	548287	3459011	1078476
3km	90%	20000	2	312	4571263	607508	3923912	1200364
3km	90%	20000	2	285	5116803	683651	4382807	1212450
3km	90%	20000	2	253	4194101	587231	3565573	1112684
3km	90%	20000	2	227	3892802	498152	3362043	1003414
3km	90%	20000	2	231	3704151	535599	3123522	1066305
3km	90%	20000	2	392	5468255	632148	4787900	1447188
3km	90%	20000	2	199	4343866	623552	3689455	1124971
3km	90%	20000	2	292	3876443	524420	3292799	1099658
3km	90%	20000	2	220	4390275	595316	3746794	1075726
3km	90%	20000	2	331	4225775	564439	3617430	1089526
3km	90%	20000	2	222	3717619	454120	3218462	1002421
3km	90%	20000	2	401	4901007	545769	4314957	1204892
3km	90%	20000	2	265	4077307	471662	3564278	1141342
3km	90%	20000	2	190	3866111	550263	3288320	1049535
3km	90%	20000	2	206	3311364	440568	2834989	998363
3km	90%	20000	2	217	4092929	517022	3519092	1013482
3km	90%	20000	2	263	4368489	529293	3808195	1262636
3km	90%	20000	2	258	3773314	513024	3212929	1029669
3km	90%	20000	2	300	4456494	660150	3726686	1179929
3km	90%	20000	2	236	4751154	585659	4113198	1168020
3km	90%	20000	2	294	4392135	559587	3790887	1150515
3km	90%	20000	2	238	3972005	508698	3437958	1040320
3km	90%	20000	2	244	4569354	604138	3883614	1151533
3km	90%	20000	2	204	3843012	483249	3309258	1095522
3km	90%	20000	2	187	3690821	496914	3173024	871113
3km	90%	20000	2	260	4028179	608689	3367142	1382065
3km	90%	20000	2	267	4678646	627774	4007587	1320034
3km	90%	20000	2	229	3739849	531503	3184516	1040488
3km	90%	20000	2	240	4660971	594360	4026658	1271004
3km	90%	20000	2	308	4078159	539284	3498754	1079993
3km	90%	20000	2	277	3843232	538095	3274209	1053255
3km	90%	20000	2	268	4887833	688963	4121958	1271910
3km	90%	20000	2	232	4381161	640491	3702821	1045157
3km	90%	20000	2	229	3317187	463432	2832924	992563
3km	90%	20000	2	247	4819795	617400	4150527	1354536
3km	90%	20000	2	229	4250423	573997	3633290	1106399
3km	90%	20000	2	218	4104705	582175	3481423	983488
3km	90%	20000	2	171	4391745	602205	3720999	1072497
3km	90%	20000	2	212	4538274	632293	3860280	1178953
3km	90%	20000	2	245	4312724	603537	3653166	1035692
3km	90%	20000	2	215	4359086	597341	3729156	1144672
3km	90%	20000	2	262	6197075	701230	5456743	1302735
3km	90%	20000	2	226	4654905	658755	3945107	1199939
3km	90%	20000	2	204	4741814	635109	4063709	1349655
3km	90%	20000	2	227	4347343	569373	3740011	1107962
3km	90%	20000	2	268	4413919	607923	3760439	1149610
3km	90%	20000	2	243	6424501	817864	5564079	1616927
3km	90%	20000	2	399	5360384	668918	4645945	1505734
3km	90%	20000	2	283	3537629	484298	3019839	981535
3km	90%	20000	2	273	5049688	632434	4373756	1192641
3km	90%	20000	2	226	4908041	698108	4124818	1187879
3km	90%	20000	2	235	4392857	583490	3741689	1144297
3km	90%	20000	2	275	4187303	552787	3605057	985474
3km	90%	20000	2	164	4113074	568751	3499029	1169036
3km	90%	20000	2	240	4263414	581636	3644471	1094616
3km	90%	20000	2	210	3818346	534866	3265231	1023907
3km	90%	20000	2	187	4082965	563981	3491867	1078983
3km	90%	20000	2	212	4457870	680717	3731169	1106446
3km	90%	20000	2	318	4093418	562932	3499429	1084131
3km	90%	20000	2	248	3355456	444341	2878890	942596
3km	90%	20000	2	299	3970572	451962	3484469	1102393
3km	90%	20000	2	173	3386068	487004	2853710	930805
3km	90%	20000	2	239	4221909	545132	3637613	1115038
3km	90%	20000	2	333	3748396	497441	3218848	1164857
3km	90%	20000	2	268	4385533	655676	3696649	1172529
3km	90%	20000	2	278	4350895	607782	3690035	1247437
3km	90%	20000	2	233	3407948	479522	2901202	916306
3km	90%	20000	2	262	4591561	599857	3955168	1131557
3km	90%	20000	2	185	3959873	570415	3358409	1084530
3km	90%	20000	2	209	4618787	574195	3997798	1111749
3km	90%	20000	2	207	3694732	490898	3144729	973105
3km	90%	20000	2	298	4409896	560621	3809826	1152516
3km	90%	20000	2	211	4664896	604372	4036014	1151643
3km	90%	20000	2	198	4493287	587424	3871025	1020189
3km	90%	20000	2	289	4447041	554370	3861633	1166550
3km	90%	20000	2	181	4206685	623115	3554688	1036129
3km	90%	20000	2	357	5134065	630071	4450798	1362552
3km	90%	20000	2	309	3940089	534609	3378254	1103620
3km	90%	20000	2	159	4213349	595363	3581001	969769
3km	90%	20000	2	247	4687767	587442	4038043	1083887
3km	90%	20000	2	204	3004892	393402	2579367	919494
3km	90%	20000	2	222	4315937	593103	3678511	1075576
3km	90%	20000	2	253	4671702	599326	4015161	1103213
3km	90%	20000	2	245	4804214	620653	4159882	1263961
3km	90%	20000	2	223	4286186	591706	3652798	1063616
3km	90%	20000	2	294	4069227	544182	3495880	1152297
3km	90%	20000	2	229	4104779	562629	3506533	1095370
3km	90%	20000	2	255	3512385	497380	2978117	1031802
3km	90%	20000	2	219	4415180	559312	3822242	1229489
3km	90%	20000	2	285	5142251	638902	4454674	1332596
3km	90%	20000	2	197	5165236	708235	4397158	1220010
3km	90%	20000	2	385	4717619	637206	4029346	1270842
3km	90%	20000	2	208	4488989	624288	3797816	1160896
3km	90%	20000	2	251	3869567	541845	3293637	1126961
3km	90%	20000	2	225	4888109	583099	4274514	1299812
3km	90%	20000	2	322	3886013	529836	3297290	1181982
3km	90%	20000	2	363	5013956	548897	4413086	1330099
3km	90%	20000	2	210	4185903	560947	3588056	1160313
3km	90%	20000	2	236	3711459	509217	3168316	1098566
3km	90%	20000	2	199	3399339	490027	2864672	949313
3km	90%	20000	2	236	4631349	575539	4012586	1214646
3km	90%	20000	2	165	3494229	462367	3008876	914633
3km	90%	20000	2	249	4248173	614165	3590263	1006220
3km	90%	20000	2	238	3755858	531740	3177351	1055881
3km	90%	20000	2	165	4602642	641704	3874573	1115683
3km	90%	20000	2	363	4226194	564320	3600031	1062960
3km	90%	20000	2	204	3866517	516396	3311021	989537
3km	90%	20000	2	203	3748217	496067	3211947	1014897
3km	90%	20000	2	539	5110471	579596	4473466	1322344
3km	90%	20000	2	274	4040364	624645	3372608	1102196
3km	90%	20000	2	322	4592088	537611	4030954	1293070
3km	90%	20000	2	234	5022622	568423	4403517	1221274
3km	90%	20000	2	336	4261736	548779	3676965	1075901
3km	90%	20000	2	204	4118895	554336	3497669	1054295
3km	90%	20000	2	223	3642995	513513	3098629	1023468
3km	90%	20000	2	350	4636675	562558	4027202	1280768
3km	90%	20000	2	215	4159332	543775	3577859	1158917
3km	90%	20000	2	292	3894605	535471	3309651	1074229
3km	90%	20000	2	416	4618710	557646	3987147	1154920
3km	90%	20000	2	313	3957920	571657	3329593	1117047
3km	90%	20000	2	236	3702587	476651	3188898	1046071
3km	90%	20000	2	295	4141009	548165	3562043	956344
3km	90%	20000	2	258	3320508	461262	2818821	989146
3km	90%	20000	2	249	4218665	628203	3535111	1109953
3km	90%	20000	2	273	3526038	477509	3020994	884388
3km	90%	20000	2	266	3799356	521355	3245089	1158469
3km	90%	20000	2	289	3875745	517767	3324900	1013463
3km	90%	20000	2	307	4755973	627674	4093588	1247089
3km	90%	20000	2	222	3944124	528521	3377888	1036409
3km	90%	20000	2	220	3949368	570722	3343538	1129039
3km	90%	20000	2	209	3868824	553466	3285640	1009272
3km	90%	20000	2	231	3894461	529077	3334124	1092843
3km	90%	20000	2	239	4509375	564465	3917613	1151962
3km	90%	20000	2	197	4211623	551036	3619024	1115518
3km	90%	20000	2	150	3130010	439110	2656854	891550
3km	90%	20000	2	229	3820994	550971	3230240	1185847
3km	90%	20000	2	224	5009259	696074	4232661	1369058
3km	90%	20000	2	264	5416468	675024	4688371	1359058
3km	90%	20000	2	174	3531419	462530	3025378	959657
3km	90%	20000	2	221	4274181	526901	3707232	1197818
3km	90%	20000	2	240	4291566	573597	3667269	1104127
3km	90%	20000	2	263	3831161	535225	3269464	1031639
3km	90%	20000	2	213	5834135	734495	5038169	1359315
3km	90%	20000	2	287	3919974	575781	3300419	1169070
3km	90%	20000	2	191	4049921	559758	3422954	1068154
3km	90%	20000	2	296	4688601	587272	4056950	1297462
3km	90%	20000	2	266	3180908	427668	2719561	1048633
3km	90%	20000	2	238	4997113	633938	4305108	1369321
3km	90%	20000	2	195	4263536	570827	3660065	1062015
3km	90%	20000	2	293	5014665	575425	4407332	1458992
3km	90%	20000	2	252	4340486	599267	3699278	1045993
3km	90%	20000	2	204	4104849	569868	3477023	983936
3km	90%	20000	2	241	4086831	538088	3517026	1010625
3km	90%	20000	2	193	4193345	536288	3617324	1066736
3km	90%	20000	2	205	4258701	633971	3587227	1273376
3km	90%	20000	2	265	4048102	543486	3465198	1032512
3km	90%	20000	2	254	4283847	587203	3652995	1101989
3km	90%	20000	2	315	5133540	659369	4405986	1234312
3km	90%	20000	2	243	3970088	534014	3402736	988790
3km	90%	20000	2	277	5613694	660947	4893587	1480613
3km	90%	20000	2	189	3787737	507238	3241416	1083404
3km	90%	20000	2	251	3882969	548810	3289434	1094683
3km	90%	20000	2	339	4032063	568043	3431774	1002031
3km	90%	20000	2	236	4787541	638699	4105006	1174414
3km	90%	20000	2	251	4542498	672044	3817043	1250057
3km	90%	20000	2	254	4948085	672427	4234851	1204704
3km	90%	20000	2	202	3802786	509629	3265850	1021312
3km	90%	20000	2	193	4252374	564725	3639434	1114569
3km	90%	20000	2	179	3602846	464786	3113150	952819
3km	90%	20000	2	255	4047717	563299	3430471	1058241
3km	90%	20000	2	206	3955119	592596	3321653	1043783
3km	90%	20000	2	206	4243143	593395	3613829	1147283
3km	90%	20000	2	200	3975598	512775	3416836	1043420
3km	90%	20000	2	249	3750683	527912	3168476	1107798
3km	90%	20000	2	223	3802537	493400	3242129	1151395
3km	90%	20000	2	352	4564135	531085	3994582	1185701
3km	90%	20000	2	251	3436151	478657	2936921	979982
3km	90%	20000	2	221	4699668	669217	3979035	1095274
3km	90%	20000	2	226	4582145	634902	3884339	1232759
3km	90%	20000	2	166	4129972	611504	3478039	1076395
3km	90%	20000	2	252	4019567	573003	3389639	1126643
3km	90%	20000	2	376	4141852	606177	3492800	1254535
3km	90%	20000	2	217	4036951	577962	3423298	1068720
3km	90%	20000	2	210	3755345	509957	3208328	1038758
3km	90%	20000	2	310	4276496	514045	3693072	1070698
3km	90%	20000	2	190	3716531	514552	3178224	942975
3km	90%	20000	2	226	3171922	442614	2703029	897883
3km	90%	20000	2	248	4193423	561248	3583190	1012912
3km	90%	20000	2	212	3933254	491619	3400119	1058317
3km	90%	20000	2	290	4829461	596459	4179364	1295946
3km	90%	20000	2	279	4539142	591798	3896798	1129424
3km	90%	20000	2	296	4710874	667740	3983412	1231089
3km	90%	20000	2	375	4335648	593111	3702605	1196873
3km	90%	20000	2	251	3096970	439593	2633387	1002604
3km	90%	20000	2	241	3758819	516376	3206630	914987
3km	90%	20000	2	241	5177091	657166	4474955	1396657
3km	90%	20000	2	221	4157979	524686	3596644	1195624
3km	90%	20000	2	205	4349615	567115	3715925	1145795
3km	90%	20000	2	224	3976637	526251	3411628	1067818
3km	90%	20000	2	277	6353347	807973	5488032	1580595
3km	90%	20000	2	294	3647112	556995	3060961	989436
3km	90%	20000	2	197	4161196	568032	3550642	992611
3km	90%	20000	2	235	4864596	651021	4168611	1202653
3km	90%	20000	2	187	4482561	575285	3865960	1145461
3km	90%	20000	2	193	4111007	573756	3493345	967728
3km	90%	20000	2	207	3610171	484886	3093614	914551
3km	90%	20000	2	256	4478077	627989	3803684	1180242
3km	90%	20000	2	224	3846978	574237	3244902	1006483
3km	90%	20000	2	263	4007228	522900	3427714	1052489
3km	90%	20000	2	315	6023702	781369	5187900	1455231
3km	90%	20000	2	241	4441125	568044	3847696	1237175
3km	90%	20000	2	310	4007534	532793	3438492	1009781
3km	90%	20000	2	240	3217409	463425	2718342	1141533
3km	90%	20000	2	222	4525863	615137	3864741	1154520
3km	90%	20000	2	214	3721819	567915	3122661	945139
3km	90%	20000	2	224	4881684	643083	4191952	1337957
3km	90%	20000	2	213	4425736	640016	3748751	1090788
3km	90%	20000	2	275	3676646	529311	3113606	956670
3km	90%	20000	2	300	3784379	496026	3255084	989416
3km	90%	20000	2	255	4753393	697678	4009969	1228224
3km	90%	20000	2	159	3857914	502257	3315549	1051707
3km	90%	20000	2	201	4212676	544070	3637768	1112675
3km	90%	20000	2	252	4319838	594685	3684727	1124028
3km	90%	20000	2	311	4139831	517821	3576832	1259433
3km	90%	20000	2	258	4584726	553655	3985718	1253723
3km	90%	20000	2	218	4634748	589209	3998344	1177646
3km	90%	20000	2	255	3726432	498723	3188363	1081207
3km	90%	20000	2	282	3483238	486642	2951997	1055634
3km	90%	20000	2	227	3594510	482962	3064945	977353
3km	90%	20000	2	224	4227360	554573	3646017	1193276
3km	90%	20000	2	203	4483081	590668	3837344	1156277
3km	90%	20000	2	232	4827630	596007	4182853	1162688
3km	90%	20000	2	233	3575071	509493	3025452	955069
3km	90%	20000	2	267	3676641	486847	3164053	1053362
3km	90%	20000	2	297	4635070	612791	3985008	1291855
3km	90%	20000	2	339	5303425	677283	4581464	1330107
3km	90%	20000	2	273	4047810	567396	3412986	1175599
3km	90%	20000	2	258	3737566	475287	3235651	1036529
3km	90%	20000	2	278	4431927	585840	3811536	1107978
3km	90%	20000	2	206	3470194	506988	2936832	1062493
3km	90%	20000	2	326	3828284	546577	3227904	1192384
3km	90%	20000	2	260	4233974	569029	3629076	1040185
3km	90%	20000	2	182	4206055	635553	3535547	1106936
3km	90%	20000	2	357	5243680	624095	4570563	1507541
3km	90%	20000	2	250	4291266	585665	3657147	1099294
3km	90%	20000	2	264	5296723	625574	4629252	1267992
3km	90%	20000	2	379	6124696	714984	5365912	1389930
3km	90%	20000	2	217	4203195	619344	3556037	1049544
3km	90%	20000	2	159	3790665	507223	3241940	992922
3km	90%	20000	2	278	3939084	530869	3377098	1034995
3km	90%	20000	2	223	3795163	569365	3187951	1151056
3km	90%	20000	2	195	3526616	471202	3015257	1004050
3km	90%	20000	2	166	3837713	561132	3249813	1036489
3km	90%	20000	2	191	4302812	615480	3654604	1008561
3km	90%	20000	2	320	4946220	599495	4309490	1196359
3km	90%	20000	2	452	4195589	528550	3640245	1209548
3km	90%	20000	2	223	4697647	611474	4043237	1097384
3km	90%	20000	2	292	5020456	646539	4316091	1392537
3km	90%	20000	2	294	4411143	644274	3697904	1309410
3km	90%	20000	2	300	4412528	505920	3874546	1190788
3km	90%	20000	2	205	3426146	473545	2925576	941400
3km	90%	20000	2	206	4389684	590639	3770526	1242570
3km	90%	20000	2	195	4018841	554216	3423670	1056366
3km	90%	20000	2	291	4082457	597999	3449814	1102643
3km	90%	20000	2	232	5220394	633874	4546822	1285948
3km	90%	20000	2	234	3702573	538739	3136034	1190974
3km	90%	20000	2	235	3337960	472122	2806892	927890
3km	90%	20000	2	281	4219995	562020	3594686	1250285
3km	90%	20000	2	210	4525635	632099	3863620	1168029
3km	90%	20000	2	238	4777047	596166	4136403	1213588
3km	90%	20000	2	319	4629405	551692	4034813	1180828
3km	90%	20000	2	232	5184303	638588	4508662	1300328
3km	90%	20000	2	252	3301261	467627	2799244	873583
3km	90%	20000	2	170	4188945	577497	3554026	1015834
3km	90%	20000	2	240	4873082	621153	4199287	1214922
3km	90%	20000	2	197	3784086	498796	3259422	1019878
3km	90%	20000	2	408	4980394	578845	4357546	1435576
3km	90%	20000	2	334	5643109	749060	4845464	1451901
3km	90%	20000	2	314	4817632	644385	4106669	1247828
3km	90%	20000	2	171	3539395	504409	2992938	994480
3km	90%	20000	2	221	3700531	482531	3189397	969018
3km	90%	20000	2	241	3959716	535989	3393740	988234
3km	90%	20000	2	225	4269012	539121	3684904	1110502
3km	90%	20000	2	315	4854966	686894	4128099	1335192
3km	90%	20000	2	265	3416218	474037	2913533	907169
3km	90%	20000	2	291	3289118	467921	2791183	859110
3km	90%	20000	2	192	3685660	490315	3140043	1036797
3km	90%	20000	2	180	3536236	502850	2999851	933674
3km	90%	20000	2	187	4610087	615170	3956620	1167615
3km	90%	20000	2	296	3533029	488273	2978338	982592
3km	90%	20000	2	319	4451686	554160	3850303	1117766
3km	90%	20000	2	253	4345360	609169	3687406	1190862
3km	90%	20000	2	301	3933099	558996	3339242	1080386
3km	90%	20000	2	189	4223282	571846	3605746	1096895
3km	90%	20000	2	307	5091382	640045	4405176	1334464
3km	90%	20000	2	219	4323096	554805	3728702	1127623
3km	90%	20000	2	184	4169109	562660	3572376	1144656
3km	90%	20000	2	215	5157726	685958	4436880	1275485
3km	90%	20000	2	171	4135550	582127	3475947	1061846
3km	90%	20000	2	239	4338953	553692	3746818	1129006
3km	90%	20000	2	276	4546132	582793	3915743	1154068
3km	90%	20000	2	197	4184848	594497	3530722	1076519
3km	90%	20000	2	183	5385851	724814	4606478	1237391
3km	90%	20000	2	236	4606521	604978	3967222	1157044
3km	90%	20000	2	175	3526137	467746	3028277	1050515
3km	90%	20000	2	197	4890560	661103	4144344	1322649
3km	90%	20000	2	293	3924056	435634	3462813	1090190
3km	90%	20000	2	277	5289212	618727	4626189	1199955
3km	90%	20000	2	222	4910728	584343	4276864	1308172
3km	90%	20000	2	246	4893033	640991	4220417	1269842
3km	90%	20000	2	222	3447291	460289	2935172	982614
3km	90%	20000	2	218	4191313	534066	3609270	1137405
3km	90%	20000	2	262	5406690	657351	4717402	1361201
3km	90%	20000	2	219	4377231	598984	3692531	1144123
3km	90%	20000	2	475	6189351	759356	5372699	1491044
3km	90%	20000	2	294	4470725	633315	3806539	1151652
3km	90%	20000	2	289	4714906	539266	4112119	1340449
3km	90%	20000	2	204	3595307	487650	3068901	1038251
3km	90%	20000	2	211	4073373	556977	3485377	1029898
3km	90%	20000	2	197	3823786	536769	3246041	993828
3km	90%	20000	2	221	3808267	532041	3193852	1078289
3km	90%	20000	2	231	3659192	495527	3114866	969755
3km	90%	20000	2	269	3646386	516747	3089989	1056666
3km	90%	20000	2	315	4243193	530670	3676351	1220205
3km	90%	20000	2	223	3872996	542186	3304218	997973
3km	90%	20000	2	182	3662985	558367	3064866	929120
3km	90%	20000	2	234	3821533	543908	3244579	1130146
3km	90%	20000	2	307	4085405	558125	3485929	1226267
3km	90%	20000	2	271	5668649	741851	4877866	1489770
3km	90%	20000	2	253	4871506	685848	4117087	1438584
3km	90%	20000	2	201	4609925	608192	3966625	1304545
3km	90%	20000	2	352	4725787	596187	4089459	1277927
3km	90%	20000	2	240	4212669	555592	3620570	1035680
3km	90%	20000	2	241	5492257	678051	4741037	1382547
3km	90%	20000	2	203	4624724	619719	3958104	1161583
3km	90%	20000	2	167	3377551	444844	2887188	1022331
3km	90%	20000	2	240	4694011	612263	4045458	1300655
3km	90%	20000	2	375	4935555	623720	4259863	1492086
3km	90%	20000	2	177	4756506	657678	4017340	1065665
3km	90%	20000	2	224	3478803	501417	2950611	991331
3km	90%	20000	2	197	3835060	524298	3275781	1032713
3km	90%	20000	2	231	4118409	578986	3476947	966506
3km	90%	20000	2	237	4588964	544711	3997241	1194933
3km	90%	20000	2	274	3471507	490940	2938763	1203317
3km	90%	20000	2	255	5279165	678804	4553099	1379466
3km	90%	20000	2	290	4613414	582147	3994064	1248383
3km	90%	20000	2	225	3688369	498114	3159778	899229
3km	90%	20000	2	291	3804648	483697	3296184	994530
3km	90%	20000	2	222	4058584	496402	3516135	1075480
3km	90%	20000	2	282	4154840	616834	3487621	1215300
3km	90%	20000	2	206	4046848	602691	3417230	1075020
3km	90%	20000	2	287	3713759	459536	3219684	1062080
3km	90%	20000	2	298	4546910	616578	3870300	1354204
3km	90%	20000	2	265	3491792	509151	2929331	1085527
3km	90%	20000	2	240	4673012	612353	4011403	1090271
3km	90%	20000	2	250	6154541	764643	5340803	1410183
3km	90%	20000	2	189	3670091	515886	3116347	1114207
3km	90%	20000	2	204	4108564	569674	3481578	1142488
3km	90%	20000	2	271	4812088	612154	4168286	1251653
3km	90%	20000	2	251	3468102	504011	2925905	949768
3km	90%	20000	2	195	4216301	621343	3553637	1089755
3km	90%	20000	2	298	4080611	614241	3425141	1082906
3km	90%	20000	2	260	3672303	519778	3089089	999383
3km	90%	20000	2	235	4146846	527997	3591127	1099931
3km	90%	20000	2	210	3954749	531727	3366784	1183339
3km	90%	20000	2	251	3832376	547977	3254839	1065464
3km	90%	20000	2	293	4198409	550620	3618138	1193178
3km	90%	20000	2	276	4776811	654002	4052933	1196368
3km	90%	20000	2	226	4449925	638707	3776326	1189352
3km	90%	20000	2	250	4043552	522017	3484526	1115926
3km	90%	20000	2	217	3598214	492092	3078083	1022594
3km	90%	20000	2	254	4155712	591678	3525744	1137488
3km	90%	20000	2	179	3832015	519907	3282951	972093
3km	90%	20000	2	205	4037245	536917	3450954	1171237
3km	90%	20000	2	386	5140896	682083	4402961	1345174
3km	90%	20000	2	238	3835566	552041	3243959	1233862
3km	90%	20000	2	232	4196492	588935	3579992	1100626
3km	90%	20000	2	285	3955629	550154	3370235	1136114
3km	90%	20000	2	223	4091280	605017	3455203	1083202
3km	90%	20000	2	187	3253991	441029	2780367	900158
3km	90%	20000	2	242	5283962	660563	4543493	1385122
3km	90%	20000	2	272	3815428	528867	3254596	1082293
3km	90%	20000	2	327	4250605	581152	3600881	1214215
3km	90%	20000	2	251	4225931	580846	3612463	1160247
3km	90%	20000	2	279	5566263	674200	4841891	1469662
3km	90%	20000	2	305	3737877	517112	3176008	1071364
3km	90%	20000	2	248	4781446	656218	4069769	1293900
3km	90%	20000	2	205	4108711	532881	3540706	1011063
3km	90%	20000	2	161	3177651	450511	2698446	885673
3km	90%	20000	2	326	4712975	662063	4001559	1276149
3km	90%	20000	2	176	3135351	424093	2679359	938546
3km	90%	20000	2	236	5495695	691336	4768734	1296649
3km	90%	20000	2	358	4807375	611080	4152491	1266676
3km	90%	20000	2	284	4588564	614794	3952384	1128891
3km	90%	20000	2	219	3999906	576435	3379397	1201728
3km	90%	20000	2	186	3410883	492322	2881016	954614
3km	90%	20000	2	253	4176071	571615	3554101	1277119
3km	90%	20000	2	207	4765060	573339	4159786	1176894
3km	90%	20000	2	232	3943871	556175	3362231	1179958
3km	90%	20000	2	281	4925280	620366	4256714	1255068
3km	90%	20000	2	393	4404311	574744	3765445	1193161
3km	90%	20000	2	273	3128725	430838	2664555	1000941
3km	90%	20000	2	303	3526079	526366	2963949	920717
3km	90%	20000	2	237	3503522	469692	3004517	949299
3km	90%	20000	2	325	6149100	740693	5341485	1688081
3km	90%	20000	2	217	4766677	600553	4104907	1202933
3km	90%	20000	2	255	4185560	537440	3589897	1139048
3km	90%	20000	2	278	3750901	525802	3200848	1063172
3km	90%	20000	2	270	4143803	624653	3460005	1265016
3km	90%	20000	2	378	4737382	647118	4032813	1318128
3km	90%	20000	2	382	3684117	520183	3107375	1112519
3km	90%	20000	2	222	4011824	491651	3483848	1147625
3km	90%	20000	2	311	4999630	589530	4369529	1374195
3km	90%	20000	2	307	5311948	639430	4636857	1376180
3km	90%	20000	2	268	3483778	465606	2995690	1054726
3km	90%	20000	2	226	3866866	543330	3294870	1027848
3km	90%	20000	2	275	4197039	560494	3573458	1117547
3km	90%	20000	2	344	4962285	597153	4294529	1303453
3km	90%	20000	2	241	4402142	648566	3707360	1223208
3km	90%	20000	2	238	3345980	473782	2802495	1054662
3km	90%	20000	2	320	3708916	507026	3167879	1110176
3km	90%	20000	2	213	4231496	573946	3612717	1234403
3km	90%	20000	2	166	3269080	438374	2802725	916042
3km	90%	20000	2	276	5895219	700737	5115894	1477702
3km	90%	20000	2	253	3859261	548971	3276338	992787
3km	90%	20000	2	214	4854693	671544	4149040	1216650
3km	90%	20000	2	262	4058208	545147	3484170	1010298
3km	90%	20000	2	336	4915863	610916	4252613	1374241
3km	90%	20000	2	257	4004440	513727	3461805	1024201
3km	90%	20000	2	217	4371447	581306	3757989	1194389
3km	90%	20000	2	302	5303522	614271	4646322	1350986
3km	90%	20000	2	207	3944417	584880	3309559	994397
3km	90%	20000	2	252	5287088	688664	4567501	1380433
3km	90%	20000	2	188	4291296	600953	3657622	1092862
3km	90%	20000	2	212	4314462	506087	3760553	1175732
3km	90%	20000	2	295	4549438	570221	3923068	1259121
3km	90%	20000	2	209	3969275	558737	3368740	1171462
3km	90%	20000	2	217	5348467	658191	4648676	1402665
3km	90%	20000	2	372	3646932	486466	3114988	948360
3km	90%	20000	2	207	4890473	660528	4184511	1203071
3km	90%	20000	2	222	3212481	442564	2731064	957868
3km	90%	20000	2	219	4904035	662077	4202490	1151590
3km	90%	20000	2	231	5098157	630215	4413881	1315067
3km	90%	20000	2	303	4113450	537193	3516749	1201437
3km	90%	20000	2	259	5253774	721324	4491200	1255042
3km	90%	20000	2	285	4965318	580796	4309693	1207132
3km	90%	20000	2	325	6027448	711844	5252295	1294996
3km	90%	20000	2	198	4260373	496288	3718610	1063781
3km	90%	20000	2	192	4106852	585748	3479576	1079423
3km	90%	20000	2	338	3651453	532637	3076440	952251
3km	90%	20000	2	288	4352256	614340	3690886	1209979
3km	90%	20000	2	319	5094821	590568	4456323	1402461
3km	90%	20000	2	217	4412017	581299	3794451	1078505
3km	90%	20000	2	242	4298385	527171	3730131	1311076
3km	90%	20000	2	353	3780821	540504	3191443	1278737
3km	90%	20000	2	206	3821783	490226	3290588	1049213
3km	90%	20000	2	266	4653628	659316	3946580	1182703
3km	90%	20000	2	240	4519652	628947	3837012	1204300
3km	90%	20000	2	212	3659807	504938	3092741	973881
3km	90%	20000	2	216	4039462	557227	3440579	1087499
3km	90%	20000	2	377	4193521	619093	3535430	1220120
3km	90%	20000	2	234	4056327	523798	3493603	1115849
3km	90%	20000	2	292	4794322	646294	4103302	1078674
3km	90%	20000	2	234	4725964	652266	4024729	1289080
3km	90%	20000	2	307	4499270	607642	3827148	1068050
3km	90%	20000	2	217	3985378	585745	3341434	1079219
3km	90%	20000	2	170	5412868	737957	4632555	1285391
3km	90%	20000	2	258	4871707	639351	4181843	1138854
3km	90%	20000	2	329	3599458	441015	3126210	940505
3km	90%	20000	2	250	4706686	630472	4014090	1138463
3km	90%	20000	2	212	4920726	643303	4227857	1292177
3km	90%	20000	2	304	3474545	506360	2925284	993528
3km	90%	20000	2	208	3133023	450019	2651722	930383
3km	90%	20000	2	317	4631731	617263	3959395	1300569
3km	90%	20000	2	255	3961415	545394	3367210	1075464
3km	90%	20000	2	338	4521312	515396	3936790	1241850
3km	90%	20000	2	312	4423430	610706	3764791	1143739
3km	90%	20000	2	279	4778050	643144	4073195	1478126
3km	90%	20000	2	223	4354778	563363	3736016	1264565
3km	90%	20000	2	307	4172900	467728	3638194	1366772
3km	90%	20000	2	199	4096421	533934	3508938	1021099
3km	90%	20000	2	195	3689647	451092	3186950	975565
3km	90%	20000	2	337	4184555	490924	3653625	1122280
3km	90%	20000	2	251	4662097	591356	4023535	1161631
3km	90%	20000	2	203	4631782	601908	3987282	1159892
3km	90%	20000	2	280	4067689	572306	3446536	1213582
3km	90%	20000	2	279	5597910	747139	4791023	1441429
3km	90%	20000	2	353	4664892	622180	3976680	1128614
3km	90%	20000	2	240	4730922	566473	4128954	1173963
3km	90%	20000	2	239	4851072	625836	4178004	1364320
3km	90%	20000	2	247	4375424	612953	3725295	1314936
3km	90%	20000	2	240	4550252	536486	3967901	1187254
3km	90%	20000	2	213	3498560	467805	3009557	993926
3km	90%	20000	2	158	3245695	475758	2747884	878159
3km	90%	20000	2	258	5428793	766462	4602378	1207435
3km	90%	20000	2	286	5103093	639143	4400131	1324999
3km	90%	20000	2	274	4867167	588564	4227592	1224424
3km	90%	20000	2	203	3827532	527681	3266856	958818
3km	90%	20000	2	202	4019628	527993	3440718	1093864
3km	90%	20000	2	278	4539579	590992	3905060	1170321
3km	90%	20000	2	208	3102902	465423	2586982	920632
3km	90%	20000	2	233	3585462	464239	3079626	1010143
3km	90%	20000	2	194	4236396	578736	3618880	1074937
3km	90%	20000	2	226	4326817	574699	3696589	1108427
3km	90%	20000	2	238	4526704	520946	3964024	1359759
3km	90%	20000	2	268	3886047	552849	3306510	1198219
3km	90%	20000	2	268	5214586	640447	4534458	1329231
3km	90%	20000	2	219	3994656	547355	3399943	1128797
3km	90%	20000	2	330	3761907	506130	3218690	1067226
3km	90%	20000	2	216	3730197	499582	3158628	1026334
3km	90%	20000	2	205	3447481	483292	2924686	929593
3km	90%	20000	2	281	3782597	535765	3215979	1112928
3km	90%	20000	2	286	3842089	540463	3263770	1132522
3km	90%	20000	2	203	3964706	559255	3345559	918141
3km	90%	20000	2	254	4175530	572308	3542927	1091555
3km	90%	20000	2	189	3655090	508538	3093541	1040033
3km	90%	20000	2	312	4205050	537429	3633537	1193691
3km	90%	20000	2	256	5132172	634281	4455783	1313798
3km	90%	20000	2	213	3209593	479865	2698916	946608
3km	90%	20000	2	336	5138563	657979	4447023	1360343
3km	90%	20000	2	267	4662882	574910	4052568	1187107
3km	90%	20000	2	344	4075533	584121	3454555	1028741
3km	90%	20000	2	247	4700093	616655	4040865	1297113
3km	90%	20000	2	408	5322603	703720	4568509	1409001
3km	90%	20000	2	240	4239158	544319	3649849	1080693
3km	90%	20000	2	197	3525602	469904	3015393	946890
3km	90%	20000	2	324	3708487	521002	3164896	999594
3km	90%	20000	2	175	3860790	530064	3299022	1008448
3km	90%	20000	2	207	3571211	488815	3047787	1013385
3km	90%	20000	2	248	5025293	658406	4300711	1403573
3km	90%	20000	2	352	3776086	520833	3235081	1067654
3km	90%	20000	2	178	3870430	541848	3294721	1029664
3km	90%	20000	2	201	4580244	628904	3903552	1123876
3km	90%	20000	2	316	4164955	587804	3536654	1218497
3km	90%	20000	2	269	5904845	834566	4978288	1638427
3km	90%	20000	2	205	4615888	584875	3980462	1079695
3km	90%	20000	2	249	4316563	566653	3717528	1115068
3km	90%	20000	2	300	4852350	576472	4226870	1281750
3km	90%	20000	2	234	3709611	498627	3174424	1031769
3km	90%	20000	2	236	4748824	609156	4097276	1276048
3km	90%	20000	2	226	4047963	594173	3429881	1155311
3km	90%	20000	2	175	3599456	477554	3072200	1043225
3km	90%	20000	2	323	4776841	594803	4128293	1278919
3km	90%	20000	2	232	3423537	493948	2903482	948087
3km	90%	20000	2	253	3718971	546996	3144614	1071543
3km	90%	20000	2	303	4472016	582475	3832382	1362204
3km	90%	20000	2	211	4883309	676427	4127487	1361285
3km	90%	20000	2	216	4360018	578017	3735337	1268048
3km	90%	20000	2	198	3933855	538853	3354152	1052253
3km	90%	20000	2	344	3946105	559168	3350281	1225917
3km	90%	20000	2	192	4442323	564946	3850834	1140018
3km	90%	20000	2	229	3551876	493193	3033651	1087849
3km	90%	20000	2	209	4325081	609661	3666820	1102282
3km	90%	20000	2	296	5555181	658894	4852729	1578958
3km	90%	20000	2	337	5618444	673302	4887881	1441747
3km	90%	20000	2	216	4177940	549415	3567276	1113628
3km	90%	20000	2	352	5327835	660679	4610435	1257067
3km	90%	20000	2	389	4580442	672477	3865531	1306113
3km	90%	20000	2	267	5284730	647237	4586544	1346617
3km	90%	20000	2	223	3856068	575390	3232543	1068942
3km	90%	20000	2	259	3285641	412755	2833373	944685
3km	90%	20000	2	240	4572165	605671	3914706	1170442
3km	90%	20000	2	266	4552503	536341	3958715	1102263
3km	90%	20000	2	257	4918693	663399	4205964	1295236
3km	90%	20000	2	270	4632910	561720	4014434	1181515
3km	90%	20000	2	205	3759430	532510	3191521	1017323
3km	90%	20000	2	257	5736987	684343	5022885	1574839
3km	90%	20000	2	246	3700073	484054	3183317	1043875
3km	90%	20000	2	345	3365311	473262	2860681	924490
3km	90%	20000	2	310	4689293	623442	4001091	1310505
3km	90%	20000	2	220	4988995	651101	4296350	1325092
3km	90%	20000	2	184	3578020	486199	3045151	1024935
3km	90%	20000	2	318	4635503	605135	3979976	1412601
3km	90%	20000	2	257	3960840	562649	3337685	1088081
3km	90%	20000	2	213	4719330	609964	4070670	1258722
3km	90%	20000	2	239	6127172	775423	5291344	1461843
3km	90%	20000	2	338	3307066	480035	2793995	1054096
3km	90%	20000	2	383	4304679	514624	3759422	1204642
3km	90%	20000	2	337	3147665	438821	2662755	912235
3km	90%	20000	2	285	4034538	576655	3407755	1078331
3km	90%	20000	2	237	3662120	502281	3134853	1298111
3km	90%	20000	2	279	4069379	618979	3401426	1197553
3km	90%	20000	2	245	4909642	578740	4277913	1275141
3km	90%	20000	2	213	4187453	570060	3548127	1080043
3km	90%	20000	2	255	3368890	435943	2883113	1028298
3km	90%	20000	2	203	4274249	562851	3672912	1236062
3km	90%	20000	2	278	3589007	476016	3086475	934130
3km	90%	20000	2	190	4875315	655662	4166315	1195383
3km	90%	20000	2	150	4200117	578722	3557772	982137
3km	90%	20000	2	184	4596610	601337	3954863	1065579
3km	90%	20000	2	302	5474700	656514	4781432	1276863
3km	90%	20000	2	276	4844444	591272	4215450	1180152
3km	90%	20000	2	275	4881943	619247	4208917	1297769
3km	90%	20000	2	213	4245729	545798	3657661	1218494
3km	90%	20000	2	296	5617048	652854	4913523	1408601
3km	90%	20000	2	211	3766952	513701	3222484	991155
3km	90%	20000	2	229	3988777	537199	3421056	966297
3km	90%	20000	2	314	4643938	641385	3963345	1286836
3km	90%	20000	2	242	5101546	585059	4472112	1386300
3km	90%	20000	2	199	4926692	687686	4185405	1139858
3km	90%	20000	2	242	4323790	590717	3692814	1104914
3km	90%	20000	2	175	4378464	591995	3750473	1026182
3km	90%	20000	2	299	4993982	594823	4346536	1375341
3km	90%	20000	2	282	5153361	652756	4450864	1263550
3km	90%	20000	2	242	4426325	613418	3758898	1290989
3km	90%	20000	2	270	4709242	620621	4047129	1225112
3km	90%	20000	2	280	3867690	515809	3312156	1141508
3km	90%	20000	2	295	4569801	606657	3931165	1311954
3km	90%	20000	2	240	5278551	705874	4521366	1275999
3km	90%	20000	2	292	4538910	540264	3953188	1218348
3km	90%	20000	2	260	4362818	587996	3731891	1065860
3km	90%	20000	2	230	5066587	631789	4353921	1294795
3km	90%	20000	2	182	4412761	577674	3786483	1192749
3km	90%	20000	2	249	4613168	634009	3934267	1097630
3km	90%	20000	2	217	4533942	605018	3880960	1077375
3km	90%	20000	2	204	4036032	651974	3327812	1091793
3km	90%	20000	2	286	5825882	674589	5111047	1326734
3km	90%	20000	2	254	4707206	595813	4046337	1268517
3km	90%	20000	2	247	4415780	635312	3738903	1189845
3km	90%	20000	2	330	4140669	548817	3544944	1287019
3km	90%	20000	2	236	4000867	586275	3384511	1171672
3km	90%	20000	2	282	5028572	700313	4282995	1317513
3km	90%	20000	2	465	5399805	667631	4677683	1313987
3km	90%	20000	2	201	4238862	574212	3625421	1154832
3km	90%	20000	2	254	4677260	588415	4039534	1214281
3km	90%	20000	2	198	3801836	528560	3231139	1038636
3km	90%	20000	2	212	3690457	484872	3157753	1154521
3km	90%	20000	2	313	4989235	654522	4293456	1371333
3km	90%	20000	2	194	3757440	526560	3186610	1061855
3km	90%	20000	2	235	3129515	435213	2655915	834764
3km	90%	20000	2	193	3329825	437322	2862577	936696
3km	90%	20000	2	301	4790558	678430	4032222	1288795
3km	90%	20000	2	226	3738077	513544	3184586	1005519
3km	90%	20000	2	272	3854044	566607	3256804	1092913
3km	90%	20000	2	251	5482370	706443	4725827	1504949
3km	90%	20000	2	296	4656512	551751	4073750	1133734
3km	90%	20000	2	246	3473523	499395	2936970	955843
3km	90%	20000	2	402	4628827	605730	3990067	1194022
3km	90%	20000	2	193	4747162	620243	4099238	1111686
3km	90%	20000	2	226	4252467	554400	3664017	952025
3km	90%	20000	2	219	5063458	642070	4373551	1331448
3km	90%	20000	2	437	5390597	644036	4691525	1323865
3km	90%	20000	2	264	4235961	575669	3617283	1042471
3km	90%	20000	2	241	3051655	405602	2597550	900795
3km	90%	20000	2	218	4259192	552509	3670727	1056768
3km	90%	20000	2	231	4064832	558340	3464998	1114612
3km	90%	20000	2	197	4071083	557015	3487624	1036940
3km	90%	20000	2	324	4116606	552948	3518121	1329278
3km	90%	20000	2	292	3502212	461368	2996708	1002660
3km	90%	20000	2	287	5088384	650683	4399076	1172665
3km	90%	20000	2	270	3193727	430969	2748393	887624
3km	90%	20000	2	278	3360251	493753	2844813	944604
3km	90%	20000	2	298	3894740	559960	3303057	1182770
3km	90%	20000	2	178	3232577	431669	2767152	989843
3km	90%	20000	2	161	3480104	488424	2943019	1018790
3km	90%	20000	2	214	4144017	557008	3542737	1092535
3km	90%	20000	2	366	4042571	563975	3438719	1102492
3km	90%	20000	2	210	3691417	553679	3108706	1013876
3km	90%	20000	2	227	3549974	481530	3038015	981998
3km	90%	20000	2	244	4340079	588946	3713673	1097323
3km	90%	20000	2	222	3950347	523573	3390642	1037302
3km	90%	20000	2	165	3241383	435316	2761875	889022
3km	90%	20000	2	202	3690806	481752	3173117	988428
3km	90%	20000	2	267	4668839	611423	4010271	1063514
3km	90%	20000	2	247	5825602	757244	4981413	1530497
3km	90%	20000	2	205	4520299	585187	3892348	1208253
3km	90%	20000	2	274	4479156	557965	3895059	1037565
3km	90%	20000	2	281	4097904	559098	3503833	991425
3km	90%	20000	2	230	4772242	571313	4173441	1265656
3km	90%	20000	2	245	3755920	517087	3203309	1066743
3km	90%	20000	2	237	4233513	522203	3689267	995056
3km	90%	20000	2	289	4649042	532828	4095938	1203717
3km	90%	20000	2	175	3891702	509129	3315191	970661
3km	90%	20000	2	223	3809123	501851	3269546	989610
3km	90%	20000	2	228	4706322	626382	4047435	1268978
3km	90%	20000	2	228	3891675	501763	3352424	1057059
3km	90%	20000	2	314	3501102	468283	2988105	962182
3km	90%	20000	2	230	3535328	477540	3030206	954694
3km	90%	20000	2	207	4155467	583771	3536213	1173374
3km	90%	20000	2	268	4430246	623677	3752477	1125826
3km	90%	20000	2	206	4432478	501489	3892001	1117943
3km	90%	20000	2	303	4954474	655015	4258380	1258240
3km	90%	20000	2	255	4119452	578518	3497590	1119783
3km	90%	20000	2	177	3973740	530789	3403020	959057
3km	90%	20000	2	245	3978961	570353	3360560	1082219
3km	90%	20000	2	284	3975781	528709	3377116	1076113
3km	90%	20000	2	200	3792335	501415	3258674	978995
3km	90%	20000	2	235	4693721	598866	4045254	1233094
3km	90%	20000	2	233	4014838	547740	3444085	1080101
3km	90%	20000	2	306	3663326	517409	3115738	1072080
3km	90%	20000	2	293	4761196	533894	4175963	1216126
3km	90%	20000	2	209	4385333	575631	3775324	1135884
3km	90%	20000	2	283	5900642	662370	5186383	1524900
3km	90%	20000	2	207	4456453	560665	3847009	1259369
3km	90%	20000	2	220	3704381	532667	3146540	1103953
3km	90%	20000	2	315	4245053	527821	3646031	1256114
3km	90%	20000	2	303	4544339	579725	3926030	1237429
3km	90%	20000	2	295	4680629	638717	4010822	1168360
3km	90%	20000	2	210	3564886	478048	3057974	974704
3km	90%	20000	2	263	3755482	491376	3229623	963930
3km	90%	20000	2	246	3536184	454706	3048323	1021919
3km	90%	20000	2	195	3622160	516040	3068543	985186
3km	90%	20000	2	195	4608769	572849	3992605	1209567
3km	90%	20000	2	314	4061912	555577	3443142	1165723
3km	90%	20000	2	231	3245654	464597	2739102	970293
3km	90%	20000	2	230	4109395	539177	3537175	916649
3km	90%	20000	2	196	4292023	516913	3731168	1144178
3km	90%	20000	2	325	6279571	749093	5487279	1437722
3km	90%	20000	2	211	4438969	642936	3751680	1204973
3km	90%	20000	2	275	4574410	564673	3974495	1158823
3km	90%	20000	2	200	4216224	560415	3606364	1083051
3km	90%	20000	2	305	5028223	641110	4335700	1203778
3km	90%	20000	2	215	4343467	586657	3698156	1025401
3km	90%	20000	2	239	3880396	518904	3320992	1045050
3km	90%	20000	2	225	3761617	538169	3173783	1023534
3km	90%	20000	2	265	3607533	496473	3059734	1080857
3km	90%	20000	2	223	4675171	673601	3945965	1346308
3km	90%	20000	2	244	4076465	568381	3471063	1111024
3km	90%	20000	2	270	4753936	683810	4003490	1287871
3km	90%	20000	2	232	5320478	726648	4553011	1338650
3km	90%	20000	2	282	5658924	650360	4930344	1353701
3km	90%	20000	2	308	5823319	672268	5114094	1376356
3km	90%	20000	2	198	3821637	529362	3256965	1047064
3km	90%	20000	2	222	4552159	589490	3924665	1122007
3km	90%	20000	2	250	3615664	514009	3075485	960071
3km	90%	20000	2	211	4525948	612642	3880647	1034596
3km	90%	20000	2	238	4519162	638368	3815127	1226973
3km	90%	20000	2	222	3452659	487130	2941074	881498
3km	90%	20000	2	283	4460778	560830	3842562	1162821
3km	90%	20000	2	276	5110141	653196	4411219	1268376
3km	90%	20000	2	226	4852944	612572	4203204	1317992
3km	90%	20000	2	224	4309630	545232	3705769	1100377
3km	90%	20000	2	307	3723032	545191	3138580	1026207
3km	90%	20000	2	211	3888772	521895	3344785	972778
3km	90%	20000	2	261	4129371	588202	3496760	1064951
3km	90%	20000	2	296	4747670	535250	4191489	1190668
3km	90%	20000	2	335	3300533	464769	2800424	1053645
3km	90%	20000	2	260	4391873	549923	3783168	1137245
3km	90%	20000	2	270	3731478	511983	3172018	954399
3km	90%	20000	2	187	3603503	493585	3047214	1022276
3km	90%	20000	2	396	5410844	698777	4633023	1412389
3km	90%	20000	2	219	3955646	606531	3314861	1057971
3km	90%	20000	2	184	3483548	533330	2921214	999185
3km	90%	20000	2	275	5442572	646254	4740295	1310847
3km	90%	20000	2	312	5119819	673228	4389132	1256648
3km	90%	20000	2	292	4456341	531250	3883092	1208984
3km	90%	20000	2	273	4549168	643178	3870395	1310839
3km	90%	20000	2	244	4539959	602025	3881351	1189426
3km	90%	20000	2	215	3455798	505505	2882774	956939
3km	90%	20000	2	266	3784249	477821	3270868	1144426
3km	90%	20000	2	191	3792752	513862	3247494	1119968
3km	90%	20000	2	192	4047054	540866	3486865	1037307
3km	90%	20000	2	240	4600532	634603	3926650	1165210
3km	90%	20000	2	251	3985528	556889	3382804	1090190
3km	90%	20000	2	241	4129153	562904	3518738	1044679
3km	90%	20000	2	220	3585543	500973	3053041	958951
3km	90%	20000	2	323	5589714	675959	4872063	1371554
3km	90%	20000	2	245	3880048	508236	3335152	925884
3km	90%	20000	2	276	4376297	526081	3825821	1092319
3km	90%	20000	2	241	3989369	520400	3435732	1006315
3km	90%	20000	2	268	4151546	571423	3533360	1170107
3km	90%	20000	2	189	4550211	586853	3913969	1260336
3km	90%	20000	2	346	3519751	533241	2966285	961918
3km	90%	20000	2	282	6029334	668487	5281041	1465177
3km	90%	20000	2	270	3612445	498034	3074726	1033517
3km	90%	20000	2	224	3687012	515668	3109370	1072312
3km	90%	20000	2	185	3924666	528030	3362114	985371
3km	90%	20000	2	262	4857814	591353	4223698	1420532
3km	90%	20000	2	315	5451064	657978	4752919	1440957
3km	90%	20000	2	275	3440462	484113	2924053	914352
3km	90%	20000	2	312	4270367	561820	3670460	1119455
3km	90%	20000	2	217	4181202	590199	3558790	1083408
3km	90%	20000	2	244	3902603	521386	3357815	957144
3km	90%	20000	2	288	4848820	641815	4170805	1466639
3km	90%	20000	2	220	4521336	613190	3872771	1094953
3km	90%	20000	2	188	3779958	504251	3237728	1013325
3km	90%	20000	2	309	3877763	528419	3295065	1224889
3km	90%	20000	2	208	3734920	489327	3215980	967730
3km	90%	20000	2	217	3469968	492134	2953761	1047666
3km	90%	20000	2	215	4080982	559287	3480183	1057663
3km	90%	20000	2	235	3570050	475367	3064705	930117
3km	90%	20000	2	321	3459835	503231	2924365	1013357
3km	90%	20000	2	250	4605857	621635	3937928	1240520
3km	90%	20000	2	202	3385284	478608	2849639	944491
3km	90%	20000	2	198	3509518	506699	2965684	935443
3km	90%	20000	2	340	3684641	567359	3089514	1078495
3km	90%	20000	2	207	5407606	728305	4621990	1329541
3km	90%	20000	2	245	3528093	461405	3051627	887034
3km	90%	20000	2	368	4074367	581001	3458250	1224472
3km	90%	20000	2	235	3858476	562431	3222474	1167026
3km	90%	20000	2	236	3670880	498957	3124083	1099272
3km	90%	20000	2	232	4305494	541149	3721357	1375249
3km	90%	20000	2	336	4578371	542692	3994857	1238960
3km	90%	20000	2	237	3747988	500435	3217369	1057629
3km	90%	20000	2	324	3942276	531803	3384430	1056495
3km	90%	20000	2	395	5380977	598689	4727739	1364682
3km	90%	20000	2	216	3348702	476920	2840919	985361
3km	90%	20000	2	318	4147042	527842	3572867	1071955
3km	90%	20000	2	354	4739761	561554	4131761	1232245
3km	90%	20000	2	287	4574903	544571	3982849	1194696
3km	90%	20000	2	366	4328059	581523	3708215	1091190
3km	90%	20000	2	226	4524876	569938	3916203	1156558
3km	90%	20000	2	281	4156477	557771	3565938	1264129
3km	90%	20000	2	321	4849833	597719	4216570	1207213
3km	90%	20000	2	226	3613464	503623	3079288	1031353
3km	90%	20000	2	249	3846625	563463	3254011	967171
3km	90%	20000	2	231	3865993	481000	3341322	1124780
3km	90%	20000	2	315	4318265	541812	3740942	1027630
3km	90%	20000	2	269	4043808	555628	3458059	1087820
3km	90%	20000	2	324	4309542	608212	3615881	1282975
3km	90%	20000	2	275	5254053	611748	4576156	1484076
3km	90%	20000	2	248	4197548	523252	3637631	1120543
3km	90%	20000	2	215	4705860	593538	4049906	1166980
3km	90%	20000	2	195	3446162	466330	2937348	1045200
3km	90%	20000	2	275	3840415	511208	3295486	1053928
3km	90%	20000	2	267	4088852	527461	3534588	1025720
3km	90%	20000	2	308	4276138	639354	3598286	1158805
3km	90%	20000	2	274	4018509	548046	3423967	999014
3km	90%	20000	2	255	4794353	589652	4123172	1235616
3km	90%	20000	2	273	3197462	448781	2729435	982733
3km	90%	20000	2	307	4355697	561598	3756814	1212000
3km	90%	20000	2	248	4324285	558005	3713540	1057830
3km	90%	20000	2	232	4947127	674817	4222449	1256714
3km	90%	20000	2	211	3676378	499096	3147604	1032955
3km	90%	20000	2	340	5671001	698062	4903024	1465818
3km	90%	20000	2	204	3414182	462505	2918930	867154
3km	90%	20000	2	290	4482679	593290	3850324	1224821
3km	90%	20000	2	224	4366459	595338	3725928	1203529
3km	90%	20000	2	288	3896213	527385	3329591	965857
3km	90%	20000	2	275	4722669	634634	4030677	1215448
3km	90%	20000	2	284	5014125	691430	4281357	1348865
3km	90%	20000	2	383	4639590	586059	4001378	1154525
3km	90%	20000	2	226	5429010	664060	4718174	1320676
3km	90%	20000	2	234	3758687	522647	3202707	1073435
3km	90%	20000	2	333	5292290	667294	4579040	1503469
3km	90%	20000	2	230	3801909	527926	3229004	1152268
3km	90%	20000	2	364	3899523	507325	3335774	1234541
3km	90%	20000	2	230	4490105	560997	3902854	1119089
3km	90%	20000	2	208	3399257	500297	2882289	901518
3km	90%	20000	2	310	4466038	577197	3855769	1155621
3km	90%	20000	2	263	4237518	554191	3638632	1146995
3km	90%	20000	2	314	5008373	643101	4288402	1332688
3km	90%	20000	2	307	5017360	593547	4386555	1271086
3km	90%	20000	2	244	4543730	569075	3946721	1273363
3km	90%	20000	2	381	4391926	621985	3724259	1335248
3km	90%	20000	2	245	3757714	510384	3188476	1147272
3km	90%	20000	2	290	4094085	468212	3586861	1146363
3km	90%	20000	2	266	4661599	537073	4082980	1244280
3km	90%	20000	2	227	3564436	497612	3034365	1089539
3km	90%	20000	2	254	4438629	566784	3837879	1171975
3km	90%	20000	2	268	4418881	603342	3786159	1098561
3km	90%	20000	2	255	3794893	504593	3252312	1111962
3km	90%	20000	2	231	3047840	440239	2572343	1004796
3km	90%	20000	2	301	3855756	488553	3330727	1043928
3km	90%	20000	2	239	3673185	451070	3184451	1057882
3km	90%	20000	2	369	5547494	657601	4853274	1246120
3km	90%	20000	2	212	3941676	554428	3348818	1052653
3km	90%	20000	2	218	3045929	418887	2562593	939390
3km	90%	20000	2	280	3604345	461825	3112661	997797
3km	90%	20000	2	262	5040202	593088	4400895	1352243
3km	90%	20000	2	283	3752985	527539	3198552	1045676
3km	90%	20000	2	258	4826262	661042	4112074	1389970
3km	90%	20000	2	219	4512677	602181	3873679	1212678
3km	90%	20000	2	202	4574823	652224	3874068	1219621
3km	90%	20000	2	246	4012991	574982	3412890	1070338
3km	90%	20000	2	237	4927427	596251	4304873	1153967
3km	90%	20000	2	180	2536398	382872	2134723	735384
3km	90%	20000	2	298	5531647	646647	4835974	1379809
3km	90%	20000	2	355	4513888	600814	3850045	1177798
3km	90%	20000	2	253	3549003	510905	2989506	1029499
3km	90%	20000	2	289	5347246	731609	4528126	1115240
3km	90%	20000	2	288	5193934	668080	4485091	1449721
3km	90%	20000	2	204	4105487	555335	3517807	952065
3km	90%	20000	2	262	3550113	428453	3075069	911353
3km	90%	20000	2	218	3544621	478927	3033991	986689
3km	90%	20000	2	268	3608113	458686	3121673	998894
3km	90%	20000	2	221	3398262	473443	2890967	981306
3km	90%	20000	2	283	4605871	558438	4006159	1259292
3km	90%	20000	2	227	4630683	650643	3940394	1215042
3km	90%	20000	2	223	4287091	598846	3644406	1039883
3km	90%	20000	2	214	4235970	602799	3577273	1070253
3km	90%	20000	2	250	4559678	564976	3958207	1162442
3km	90%	20000	2	298	5278668	646796	4591848	1267452
3km	90%	20000	2	247	3684514	499016	3158662	908100
3km	90%	20000	2	176	3690136	469475	3172042	996057
3km	90%	20000	2	257	4289088	615265	3640614	1083226
3km	90%	20000	2	234	3808067	501384	3268433	924097
3km	90%	20000	2	180	4372853	640657	3685386	1170484
3km	90%	20000	2	291	3373906	528815	2818907	955808
3km	90%	20000	2	242	4376901	665177	3673871	1164338
3km	90%	20000	2	264	4625364	606678	3953872	1267373
3km	90%	20000	2	345	5670081	685472	4942190	1462361
3km	90%	20000	2	196	3601204	517018	3049935	852642
3km	90%	20000	2	254	4133598	555381	3520217	1103893
3km	90%	20000	2	216	3951221	561072	3333439	1077157
3km	90%	20000	2	227	3480752	528267	2927848	1099342
3km	90%	20000	2	270	5044664	714189	4283645	1197412
3km	90%	20000	2	263	5390909	614840	4724703	1452004
3km	90%	20000	2	283	5033165	620529	4377129	1333457
3km	90%	20000	2	422	3871584	547542	3284855	1196021
3km	90%	20000	2	314	5537818	723737	4764169	1438960
3km	90%	20000	2	259	3977361	523998	3415119	1128864
3km	90%	20000	2	368	3410010	434285	2944225	1014056
3km	90%	20000	2	188	4397888	626184	3740189	1221811
3km	90%	20000	2	201	4822853	680292	4088241	1313268
3km	90%	20000	2	259	5505743	661477	4785721	1459776
3km	90%	20000	2	292	3303990	480880	2798984	982412
3km	90%	20000	2	375	3791090	566497	3198092	1080359
3km	90%	20000	2	192	3961954	551912	3378819	1075550
3km	90%	20000	2	163	3782164	518246	3224627	961181
3km	90%	20000	2	370	4315114	538189	3737100	1095748
3km	90%	20000	2	267	3428496	455060	2939907	967714
3km	90%	20000	2	299	4301152	575235	3689512	1192728
3km	90%	20000	2	311	5415429	660699	4706474	1430868
3km	90%	20000	2	274	3462446	506314	2930730	853119
3km	90%	20000	2	162	3124172	466466	2631068	766792
3km	90%	20000	2	287	3572718	539549	3000027	1034353
3km	90%	20000	2	253	3788387	572243	3182865	1182143
3km	90%	20000	2	186	4182603	594228	3517037	1028438
3km	90%	20000	2	250	3625922	519265	3050567	977860
3km	90%	20000	2	222	4421302	648624	3708531	1254316
3km	90%	20000	2	238	3690488	525878	3135937	915620
3km	90%	20000	2	279	4662681	668913	3941057	1128958
3km	90%	20000	2	271	4241412	565704	3644425	985527
3km	90%	20000	2	400	5111535	627468	4454922	1403274
3km	90%	20000	2	245	4252545	576593	3642772	1055655
3km	90%	20000	2	228	3317202	474385	2820057	935786
3km	90%	20000	2	275	5100090	648556	4404989	1222057
3km	90%	20000	2	225	4825255	540512	4234147	1164417
3km	90%	20000	2	177	4112146	532339	3524102	999532
3km	90%	20000	2	296	5803143	767917	5005022	1301965
3km	90%	20000	2	308	3853164	537648	3267357	1169212
3km	90%	20000	2	267	3957531	512577	3398959	938981
3km	90%	20000	2	277	4279217	612550	3638102	1064959
3km	90%	20000	2	181	3824143	534723	3236859	1005254
3km	90%	20000	2	233	4720438	555195	4103074	1328267
3km	90%	20000	2	308	4342037	552287	3772745	1086574
3km	90%	20000	2	300	5255509	628594	4603458	1326052
3km	90%	20000	2	221	3951768	538875	3390197	1066361
3km	90%	20000	2	224	4394973	595298	3738109	1267008
3km	90%	20000	2	229	4520574	635884	3845189	1193341
3km	90%	20000	2	222	3781342	490957	3253192	1005228
3km	90%	20000	2	261	3717783	508386	3177726	1053578
3km	90%	20000	2	348	5332737	723138	4543733	1231266
3km	90%	20000	2	364	4367118	607037	3714362	1161801
3km	90%	20000	2	303	5383406	653555	4674237	1409577
3km	90%	20000	2	228	4550273	640285	3858839	1366684
3km	90%	20000	2	316	4856468	572829	4241589	1221109
3km	90%	20000	2	235	4095938	493499	3564488	966436
3km	90%	20000	2	206	4104204	585823	3491161	1078019
3km	90%	20000	2	213	4334048	618094	3668698	1068313
3km	90%	20000	2	305	4849016	637977	4162900	1222168
3km	90%	20000	2	326	5289957	651671	4606111	1455866
3km	90%	20000	2	302	3940954	549086	3347916	1049962
3km	90%	20000	2	250	3615730	503869	3055742	1047308
3km	90%	20000	2	200	3804653	520761	3248855	1034674
3km	90%	20000	2	236	4214435	525034	3664259	1112366
3km	90%	20000	2	293	3957108	558558	3366187	1059342
3km	90%	20000	2	332	5317456	666971	4613309	1410794
3km	90%	20000	2	198	3816717	529746	3241898	938401
3km	90%	20000	2	276	4769179	552099	4168152	1298094
3km	90%	20000	2	203	4240139	582702	3617493	1086902
3km	90%	20000	2	278	4966122	609930	4312048	1295415
3km	90%	20000	2	210	3943363	536251	3369769	1008497
3km	90%	20000	2	227	4082744	564201	3473066	1123596
3km	90%	20000	2	224	3469418	487502	2940207	955536
3km	90%	20000	2	176	3707449	541016	3133111	1046211
3km	90%	20000	2	267	5294982	630655	4617667	1347687
3km	90%	20000	2	320	4599364	582144	3977835	1238662
3km	90%	20000	2	209	3599720	484736	3064724	1016303
3km	90%	20000	2	280	4970043	600293	4333888	1322950
3km	90%	20000	2	231	3874440	531426	3311339	1129184
3km	90%	20000	2	225	3968833	465283	3443442	1133759
3km	90%	20000	2	334	3823127	494613	3281644	1072317
3km	90%	20000	2	230	3472301	489968	2942634	988393
3km	90%	20000	2	198	3797388	516415	3256240	976060
3km	90%	20000	2	242	3776628	566793	3172204	1098888
3km	90%	20000	2	319	3914656	574916	3302564	1271263
3km	90%	20000	2	237	4412980	615883	3753546	1227223
3km	90%	20000	2	166	3992852	577540	3392376	1070400
3km	90%	20000	2	258	4160019	558664	3560595	1245094
3km	90%	20000	2	372	5604049	724927	4840484	1688280
3km	90%	20000	2	288	3411378	499091	2858969	1110095
3km	90%	20000	2	274	4503643	619461	3838904	1074434
3km	90%	20000	2	193	3213012	432790	2724461	905273
3km	90%	20000	2	294	3662023	490641	3135121	1060772
3km	90%	20000	2	204	3640366	510194	3085332	954011
3km	90%	20000	2	167	4486288	592135	3851644	1070461
3km	90%	20000	2	289	3794198	559746	3180827	1136022
3km	90%	20000	2	305	3695308	510753	3164678	982379
3km	90%	20000	2	265	3823749	479399	3304429	1159143
3km	90%	20000	2	222	4116282	524048	3566079	1118156
3km	90%	20000	2	255	4381993	589309	3760572	1208715
3km	90%	20000	2	195	3506113	493937	2973677	1016168
3km	90%	20000	2	320	4755227	613754	4107464	1237915
3km	90%	20000	2	160	4043230	469367	3540281	1129160
3km	90%	20000	2	226	3496205	506185	2960190	910866
3km	90%	20000	2	211	4042406	578641	3402312	1107465
3km	90%	20000	2	269	4355390	554438	3744778	1226020
3km	90%	20000	2	311	4742189	539592	4151553	1158756
3km	90%	20000	2	262	3886152	531981	3309307	1033035
3km	90%	20000	2	225	4264744	625598	3588066	1117582
3km	90%	20000	2	316	4741623	586095	4110979	1344497
3km	90%	20000	2	213	3977288	527856	3419599	1061701
3km	90%	20000	2	258	4700627	653178	3984962	1269313
3km	90%	20000	2	191	3855372	521578	3300237	939207
3km	90%	20000	2	361	4574857	608396	3925205	1175298
3km	90%	20000	2	284	5568985	771524	4751468	1361133
3km	90%	20000	2	229	4186467	615123	3541395	1109849
3km	90%	20000	2	234	4719675	674039	3976556	1249716
3km	90%	20000	2	263	6088935	709591	5306931	1584208
3km	90%	20000	2	333	4405984	573732	3784272	1221131
3km	90%	20000	2	292	4368417	490603	3857504	1077167
3km	90%	20000	2	321	3905615	532047	3334111	1049739
3km	90%	20000	2	285	3751384	518148	3199959	933730
3km	90%	20000	2	197	3995754	498322	3441931	1155478
3km	90%	20000	2	243	4904693	599486	4250551	1218732
3km	90%	20000	2	308	4205541	568882	3594577	1087317
3km	90%	20000	2	207	4949597	630162	4251801	1165168
3km	90%	20000	2	275	4857317	667479	4139276	1312156
3km	90%	20000	2	219	3934213	512499	3400704	1064549
3km	90%	20000	2	176	3392346	496583	2852986	965422
3km	90%	20000	2	220	4547968	628983	3859168	1290839
3km	90%	20000	2	209	3628594	458881	3126535	1037929
3km	90%	20000	2	316	4326126	591855	3682711	1161846
3km	90%	20000	2	260	5417312	672570	4686053	1509249
3km	90%	20000	2	242	4232529	559619	3599182	1139226
3km	90%	20000	2	257	5049828	627616	4348216	1241982
3km	90%	20000	2	223	3855170	557560	3261396	993187
3km	90%	20000	2	217	4473724	615013	3791228	1195762
3km	90%	20000	2	213	4856302	637284	4158721	1305911
3km	90%	20000	2	209	4228169	534500	3645788	1115077
3km	90%	20000	2	269	4705045	642992	3994978	1191778
3km	90%	20000	2	179	3798822	519643	3252674	1031136
3km	90%	20000	2	281	4692916	659804	3988456	1209303
3km	90%	20000	2	254	5522275	668678	4801348	1374166
3km	90%	20000	2	329	4053648	522388	3491940	1059479
3km	90%	20000	2	291	3869603	564884	3252379	1059845
3km	90%	20000	2	266	5498860	723548	4733268	1221717
3km	90%	20000	2	232	3873713	566629	3248054	1120001
3km	90%	20000	2	252	3772905	452094	3277975	968308
3km	90%	20000	2	151	3844966	545257	3246066	964092
3km	90%	20000	2	260	3669790	560003	3080760	1105498
3km	90%	20000	2	174	3394395	459798	2892655	842438
3km	90%	20000	2	240	4522411	632205	3803076	1225227
3km	90%	20000	2	180	3817574	538318	3253676	1030441
3km	90%	20000	2	249	4874610	602395	4241374	1183035
3km	90%	20000	2	294	4498535	664763	3771468	1217483
3km	90%	20000	2	358	5912722	719076	5143187	1563775
3km	90%	20000	2	226	4149587	599523	3497384	1193380
3km	90%	20000	2	453	4466501	602756	3811564	1259309
3km	90%	20000	2	230	4365181	589703	3748453	1186272
3km	90%	20000	2	198	4129832	623301	3466500	1218072
3km	90%	20000	2	192	4352853	615663	3695155	1133126
3km	90%	20000	2	286	4561218	614176	3875711	1205304
3km	90%	20000	2	228	5026455	594920	4367441	1271366
3km	90%	20000	2	346	5457247	654684	4768333	1336788
3km	90%	20000	2	207	3947987	534500	3377580	1021586
3km	90%	20000	2	234	3462590	475189	2963905	1022787
3km	90%	20000	2	251	3769703	533298	3193101	921594
3km	90%	20000	2	271	4758422	610515	4109757	1179208
3km	90%	20000	2	299	4947201	617909	4295083	1353329
3km	90%	20000	2	310	5262076	660327	4555577	1400739
3km	90%	20000	2	215	3603332	491058	3066898	940903
3km	90%	20000	2	230	4468984	583867	3829448	1121758
3km	90%	20000	2	255	5162360	693907	4402158	1410897
3km	90%	20000	2	250	3581029	491443	3051598	1011829
3km	90%	20000	2	322	4211748	574481	3569960	1276676
3km	90%	20000	2	183	3910415	543457	3330661	1020400
3km	90%	20000	2	327	4339869	630273	3665596	1373757
3km	90%	20000	2	158	3979599	576041	3355181	959543
3km	90%	20000	2	205	3264996	447394	2792294	960729
3km	90%	20000	2	197	4352341	561340	3749421	1059260
3km	90%	20000	2	225	3959539	537088	3389422	1020256
3km	90%	20000	2	230	3880298	548596	3284239	1144861
3km	90%	20000	2	282	3857765	537104	3281458	1008650
3km	90%	20000	2	211	4255798	568694	3655346	1042317
3km	90%	20000	2	241	4154801	551405	3567194	1194977
3km	90%	20000	2	244	4885790	589645	4255638	1080329
3km	90%	20000	2	186	3846526	544512	3270815	1170603
3km	90%	20000	2	433	4552107	627658	3880889	1252286
3km	90%	20000	2	306	4406441	607328	3765476	1132044
3km	90%	20000	2	192	3765577	508814	3216862	1191240
3km	90%	20000	2	313	5056458	627830	4359066	1622947
3km	90%	20000	2	343	4379861	594794	3726459	1222144
3km	90%	20000	2	275	4711641	540842	4102061	1183139
3km	90%	20000	2	379	3930489	549734	3346443	1092946
3km	90%	20000	2	205	3243254	527395	2688347	903056
3km	90%	20000	2	188	4345260	587237	3698073	1015463
3km	90%	20000	2	196	3778692	517368	3221391	973359
3km	90%	20000	2	299	4724907	604022	4069969	1338193
3km	90%	20000	2	238	4149803	565620	3533358	1160353
3km	90%	20000	2	280	4253421	538412	3689002	1132285
3km	90%	20000	2	348	4968137	602551	4322798	1388088
3km	90%	20000	2	210	4232785	581926	3615915	1168101
3km	90%	20000	2	227	3946273	544913	3380102	1109342
3km	90%	20000	2	256	4702204	615896	4053624	1188860
3km	90%	20000	2	274	4607141	565829	4013066	1073434
3km	90%	20000	2	269	3502594	477271	2988011	978473
3km	90%	20000	2	243	4455700	544947	3872381	1171991
3km	90%	20000	2	211	3480461	468885	2987594	987762
3km	90%	20000	2	234	4878687	657672	4164709	1307711
3km	90%	20000	2	421	4290064	617227	3634853	1178901
3km	90%	20000	2	223	5647235	793777	4805191	1484158
3km	90%	20000	2	300	4796246	607535	4148490	1250084
3km	90%	20000	2	391	3897850	507303	3331258	1244860
3km	90%	20000	2	268	5028670	611376	4362097	1257994
3km	90%	20000	2	166	3815665	591700	3166099	1122286
3km	90%	20000	2	229	4391287	588548	3763007	977183
3km	90%	20000	2	246	4219062	586948	3562759	1251476
3km	90%	20000	2	253	4364709	641619	3672441	1156337
3km	90%	20000	2	281	3867356	526755	3300469	1145417
3km	90%	20000	2	287	4595128	575111	3974776	1253681
3km	90%	20000	2	317	6045547	713929	5261898	1528696
3km	90%	20000	2	240	4449149	532012	3875074	1174836
3km	90%	20000	2	253	3795892	552191	3219887	1113024
3km	90%	20000	2	225	3680325	487594	3165895	1036604
3km	90%	20000	2	442	4122193	569843	3507254	1120987
3km	90%	20000	2	205	4652275	658131	3941773	1183579
3km	90%	20000	2	230	6535508	873527	5607961	1457453
3km	90%	20000	2	457	5002590	622746	4328492	1408176
3km	90%	20000	2	208	3716110	476892	3188681	990043
3km	90%	20000	2	249	5316506	630452	4644233	1251835
3km	90%	20000	2	313	3848390	507602	3291978	938472
3km	90%	20000	2	231	3897924	535433	3303531	1073116
3km	90%	20000	2	231	3940961	529738	3376383	1040122
3km	90%	20000	2	294	4737741	649076	4038584	1332445
3km	90%	20000	2	256	3653996	499731	3114131	1132230
3km	90%	20000	2	323	4219500	583995	3596449	1065888
3km	90%	20000	2	419	4490780	541130	3913159	1208609
3km	90%	20000	2	294	5459836	687510	4723009	1576900
3km	90%	20000	2	233	3183575	413486	2688966	948952
3km	90%	20000	2	264	4296950	504748	3755002	1098914
3km	90%	20000	2	240	4162573	575725	3550341	1052041
3km	90%	20000	2	207	4083481	549644	3493992	1230479
3km	90%	20000	2	208	4107019	533453	3516170	1009243
3km	90%	20000	2	212	4484535	641506	3803125	1119954
3km	90%	20000	2	253	4095242	496352	3565534	1111693
3km	90%	20000	2	349	4440669	588726	3807969	1282858
3km	90%	20000	2	273	4631854	592407	3979800	1277882
3km	90%	20000	2	271	4687165	647842	3955989	1304299
3km	90%	20000	2	333	5350362	628025	4683612	1387882
3km	90%	20000	2	301	4637667	573712	4019472	1142986
3km	90%	20000	2	340	4049319	536757	3446226	1249914
3km	90%	20000	2	224	3024536	481324	2485947	1060848
3km	90%	20000	2	236	3790459	514542	3250529	1080981
3km	90%	20000	2	237	3587336	495945	3049765	906424
3km	90%	20000	2	266	4414065	595616	3770211	1330169
3km	90%	20000	2	312	3360774	445104	2858930	936786
3km	90%	20000	2	185	3924001	530369	3356165	988140
3km	90%	20000	2	256	4738046	637461	4033320	1231224
3km	90%	20000	2	283	3767046	530238	3170510	1067770
3km	90%	20000	2	237	6326501	792727	5467745	1524529
3km	90%	20000	2	250	4800671	623416	4136027	1146816
3km	90%	20000	2	189	3352917	488191	2841371	982028
3km	90%	20000	2	258	3787961	460142	3305756	1083210
3km	90%	20000	2	273	3577945	509897	3042619	981327
3km	90%	20000	2	215	4002983	491422	3443244	1052204
3km	90%	20000	2	210	4268617	581833	3617470	1333984
3km	90%	20000	2	222	3300464	448650	2809619	933703
3km	90%	20000	2	420	6335498	757241	5522502	1638604
3km	90%	20000	2	209	3618774	475975	3125054	987954
3km	90%	20000	2	188	3767887	558022	3175256	1127067
3km	90%	20000	2	314	3962397	563325	3360449	965264
3km	90%	20000	2	501	4439886	558801	3844336	1174504
3km	90%	20000	2	220	3653554	499175	3097295	986233
3km	90%	20000	2	256	4534066	607356	3857845	1189810
3km	90%	20000	2	242	3868537	541052	3292010	1051611
3km	90%	20000	2	259	5481112	676379	4750001	1482719
3km	90%	20000	2	221	5587868	673755	4839600	1303296
3km	90%	20000	2	241	5466840	653860	4738424	1353420
3km	90%	20000	2	200	3486499	495498	2958098	1120913
3km	90%	20000	2	274	4204809	605309	3546628	1149470
3km	90%	20000	2	205	3199789	451610	2686006	931137
3km	90%	20000	2	400	4141697	602621	3490556	1187444
3km	90%	20000	2	245	3400148	425527	2947123	1003242
3km	90%	20000	2	281	3967874	520954	3400313	1028204
3km	90%	20000	2	261	4283931	593922	3632210	1141394
3km	90%	20000	2	173	3565960	493161	3027582	1157333
3km	90%	20000	2	173	3972415	537874	3402190	1047038
3km	90%	20000	2	260	4204525	569250	3606492	1097022
3km	90%	20000	2	261	3981847	546208	3389416	1041759
3km	90%	20000	2	254	5969025	755616	5147082	1578725
3km	90%	20000	2	302	5619543	721764	4843269	1392187
3km	90%	20000	2	286	3214204	422509	2765829	912889
3km	90%	20000	2	286	3503206	458873	2997795	983207
3km	90%	20000	2	235	4336792	518223	3773216	1245760
3km	90%	20000	2	204	3218591	478835	2714111	908884
3km	90%	20000	2	262	5253152	716236	4457965	1394337
3km	90%	20000	2	227	4551474	542129	3959522	1260432
3km	90%	20000	2	228	3877181	547425	3270722	1057688
3km	90%	20000	2	260	4279759	596239	3627420	1129048
3km	90%	20000	2	320	5092212	764176	4260783	1224194
3km	90%	20000	2	237	3656628	553059	3070916	954421
3km	90%	20000	2	203	4142360	553434	3556697	944443
3km	90%	20000	2	461	4145134	544901	3556022	1180351
3km	90%	20000	2	331	4270053	592922	3632105	1129034
3km	90%	20000	2	256	4691444	601112	4056851	1192540
3km	90%	20000	2	236	4236364	629265	3566106	1159786
3km	90%	20000	2	145	3890496	584180	3264277	963663
3km	90%	20000	2	204	3797215	535801	3225644	971725
3km	90%	20000	2	243	3877593	543519	3267305	1077857
3km	90%	20000	2	229	3566186	459054	3080435	927852
3km	90%	20000	2	241	5062011	684091	4322305	1389946
3km	90%	20000	2	241	4427106	557511	3834626	1193144
3km	90%	20000	2	345	4447554	513565	3908371	1216785
3km	90%	20000	2	276	4684055	611116	4002227	1244093
3km	90%	20000	2	272	4030087	573471	3425527	1083612
3km	90%	20000	2	169	4342930	645715	3656755	1059223
3km	90%	20000	2	277	5492765	648768	4798160	1391387
3km	90%	20000	2	211	3975841	596408	3338736	1026760
3km	90%	20000	2	240	4079455	581999	3457478	1177033
3km	90%	20000	2	241	4015954	574517	3377341	1065331
3km	90%	20000	2	207	3850072	551194	3256699	967400
3km	90%	20000	2	243	3970162	516469	3420858	1140891
3km	90%	20000	2	178	3265686	467263	2764508	954676
3km	90%	20000	2	243	4569651	601058	3917642	1233913
3km	90%	20000	2	224	4778053	624360	4099280	1319018
3km	90%	20000	2	228	3555943	488339	3030315	991269
3km	90%	20000	2	234	4165865	572061	3537038	1080898
3km	90%	20000	2	329	4529702	557786	3910019	1204583
3km	90%	20000	2	212	3376985	477702	2855556	954339
3km	90%	20000	2	194	5108431	649835	4394661	1233075
3km	90%	20000	2	219	4242555	608324	3575786	1196532
3km	90%	20000	2	260	3543720	451197	3045157	1090733
3km	90%	20000	2	348	5674788	729141	4911228	1477703
3km	90%	20000	2	202	4121479	543965	3545163	1101069
3km	90%	20000	2	339	3711939	511221	3174457	1167987
3km	90%	20000	2	312	3900587	539026	3325137	920507
3km	90%	20000	2	213	3895103	461643	3408300	948408
3km	90%	20000	2	190	4068081	578412	3447582	1092701
3km	90%	20000	2	344	4700477	648573	4000950	1301772
3km	90%	20000	2	222	5210506	620746	4544440	1378638
3km	90%	20000	2	263	5473871	650212	4784966	1364058
3km	90%	20000	2	282	3795242	500700	3241666	989114
3km	90%	20000	2	197	2641766	389806	2231833	862370
3km	90%	20000	2	244	4030126	554489	3428961	1227959
3km	90%	20000	2	199	4091245	557195	3512141	1021728
3km	90%	20000	2	242	3948248	462437	3453599	1035576
3km	90%	20000	2	238	3784685	542762	3185220	974171
3km	90%	20000	2	279	4032538	521821	3448343	1023683
3km	90%	20000	2	230	3682194	472864	3173383	1041788
3km	90%	20000	2	215	4282441	625787	3627310	1022866
3km	90%	20000	2	190	4025727	615808	3346071	1138091
3km	90%	20000	2	237	3924488	537785	3350830	961872
3km	90%	20000	2	234	4203199	558894	3585823	1149009
3km	90%	20000	2	275	5485986	714810	4722847	1307589
3km	90%	20000	2	294	4335539	574761	3717790	1276617
3km	90%	20000	2	268	3269609	458938	2771454	891148
3km	90%	20000	2	247	4498428	581879	3867916	1214438
3km	90%	20000	2	190	3089156	471407	2583979	819551
3km	90%	20000	2	304	4812391	587620	4192144	1282272
3km	90%	20000	2	288	5319942	792684	4482180	1217525
3km	90%	20000	2	211	3951260	549018	3353846	977098
3km	90%	20000	2	250	3916705	590241	3297588	1108725
3km	90%	20000	2	272	5097271	625242	4407699	1284682
3km	90%	20000	2	371	4631902	592303	4002870	1204974
3km	90%	20000	2	342	5397195	618467	4739086	1203802
3km	90%	20000	2	327	4661818	587721	4016681	1143676
3km	90%	20000	2	294	4714422	658028	4006420	1214932
3km	90%	20000	2	446	4143495	565578	3540088	1172456
3km	90%	20000	2	258	4092448	524815	3530200	1024194
3km	90%	20000	2	177	4685992	660845	3972916	1204936
3km	90%	20000	2	244	3428695	474428	2930201	889059
3km	90%	20000	2	330	5177336	646891	4475687	1410432
3km	90%	20000	2	262	3728538	450738	3232914	1067740
3km	90%	20000	2	248	3525358	548861	2927299	1116218
3km	90%	20000	2	270	3973071	532924	3390878	1091636
3km	90%	20000	2	247	4265266	618749	3607691	1149624
3km	90%	20000	2	217	3629185	479868	3093552	1056802
3km	90%	20000	2	175	3176054	451721	2691182	809027
3km	90%	20000	2	233	4154864	597765	3493895	1144395
3km	90%	20000	2	287	3566748	486145	3024917	1101901
3km	90%	20000	2	191	4629278	616918	3978905	1103421
3km	90%	20000	2	282	4044939	554748	3458156	1043877
3km	90%	20000	2	292	4512790	662215	3802576	1308083
3km	90%	20000	2	237	3965294	535105	3384381	974988
3km	90%	20000	2	213	4927569	614956	4252252	1414036
3km	90%	20000	2	340	4236302	569966	3621452	1088807
3km	90%	20000	2	285	4633023	545743	4047033	1171339
3km	90%	20000	2	216	5024262	655200	4314884	1309177
3km	90%	20000	2	250	3686732	507735	3118775	1057643
3km	90%	20000	2	260	3787847	529388	3221795	1044828
3km	90%	20000	2	252	4282725	590294	3656554	1033030
3km	90%	20000	2	213	4670166	651546	3961062	1252506
3km	90%	20000	2	331	4424506	613770	3761138	1012364
3km	90%	20000	2	335	4190238	523161	3595822	1069372
3km	90%	20000	2	197	3652412	524774	3084631	1037121
3km	90%	20000	2	203	4016621	493169	3496513	1126226
3km	90%	20000	2	246	4793796	574921	4180270	1171017
3km	90%	20000	2	255	3752534	512543	3201593	1220199
3km	90%	20000	2	241	3626274	482531	3103421	1008026
3km	90%	20000	2	226	3603023	482152	3088574	1029132
3km	90%	20000	2	211	3562490	493166	3047911	941624
3km	90%	20000	2	235	3849003	490217	3312134	1065808
3km	90%	20000	2	241	4398618	603883	3760547	1150845
3km	90%	20000	2	182	3870100	517904	3316798	1106143
3km	90%	20000	2	230	4638038	625834	3976326	1249647
3km	90%	20000	2	329	4696346	627736	4021957	1213783
3km	90%	20000	2	237	3590960	532505	3028317	1073902
3km	90%	20000	2	238	4679177	553748	4094915	1246242
3km	90%	20000	2	276	6131502	698934	5383704	1447375
3km	90%	20000	2	204	3243292	459982	2739869	935777
3km	90%	20000	2	199	4454017	660005	3755181	1146743
3km	90%	20000	2	246	4285113	602705	3622265	1136280
3km	90%	20000	2	231	3297502	434121	2811731	979847
3km	90%	20000	2	195	3231356	463023	2738775	882197
3km	90%	20000	2	246	3960140	585770	3330407	1088153
3km	90%	20000	2	154	2978277	426979	2507938	934085
3km	90%	20000	2	188	3711878	503960	3169191	969851
3km	90%	20000	2	227	4356268	617574	3701666	1180924
3km	90%	20000	2	215	4084788	531586	3493047	1323647
3km	90%	20000	2	304	3463606	518137	2922933	982174
3km	90%	20000	2	204	4776647	676120	4065776	1330890
3km	90%	20000	2	236	4080869	489436	3548528	1067206
3km	90%	20000	2	260	3771815	551947	3164168	1073236
3km	90%	20000	2	214	4551724	602352	3890931	1133857
3km	90%	20000	2	257	3337060	514144	2791408	977550
3km	90%	20000	2	209	3927758	543977	3350462	1046886
3km	90%	20000	2	334	4062884	613099	3396201	1204164
3km	90%	20000	2	202	4577656	633330	3898351	1273587
3km	90%	20000	2	259	4802975	625607	4116215	1325451
3km	90%	20000	2	214	4193433	530168	3591552	1206089
3km	90%	20000	2	344	4419174	604784	3758393	1260178
3km	90%	20000	2	263	5039134	619984	4372104	1191464
3km	90%	20000	2	307	4952861	625259	4290739	1314618
3km	90%	20000	2	262	3661196	496924	3105074	983311
3km	90%	20000	2	248	3416967	471982	2890313	1052325
3km	90%	20000	2	226	3322587	482913	2802862	1018833
3km	90%	20000	2	268	3910179	516369	3345014	1051147
3km	90%	20000	2	261	3689307	503013	3152089	1020226
3km	90%	20000	2	266	4678578	631261	4006446	1262086
3km	90%	20000	2	191	3577145	529427	3011611	1088275
3km	90%	20000	2	221	3613681	535316	3057775	1168174
3km	90%	20000	2	266	4153442	537928	3577462	1174800
3km	90%	20000	2	180	4039701	542272	3441784	952570
3km	90%	20000	2	382	3908146	557004	3315818	1086674
3km	90%	20000	2	373	4399663	595888	3774340	1267848
3km	90%	20000	2	243	3558098	535833	2970363	1136386
3km	90%	20000	2	311	4665001	651413	3951096	1372387
3km	90%	20000	2	360	4458466	639460	3773647	1181992
3km	90%	20000	2	203	4229765	563496	3590432	1077380
3km	90%	20000	2	182	3335512	521951	2780327	928500
3km	90%	20000	2	375	5082497	567785	4479902	1361173
3km	90%	20000	2	239	6707962	861889	5774423	1418038
3km	90%	20000	2	167	4264066	597530	3612595	1013548
3km	90%	20000	2	280	3928600	543958	3355685	1064875
3km	90%	20000	2	227	3517177	500442	2966171	941610
3km	90%	20000	2	272	4538609	577541	3911520	1267902
3km	90%	20000	2	227	5786051	759963	4960409	1294917
3km	90%	20000	2	230	4764772	631458	4066213	1107620
3km	90%	20000	2	217	4438435	611840	3761234	1296381
3km	90%	20000	2	318	4600258	645378	3858654	1205670
3km	90%	20000	2	250	3980676	591068	3357081	1010734
3km	90%	20000	2	258	4002800	563707	3388953	1056024
3km	90%	20000	2	269	4582352	638749	3887630	1149165
3km	90%	20000	2	231	4343438	641854	3653292	1208451
3km	90%	20000	2	213	3538106	481174	3012212	1021183
3km	90%	20000	2	202	3879819	526272	3293495	1175028
3km	90%	20000	2	415	5548708	671540	4825111	1630804
3km	90%	20000	2	217	3865293	539202	3289997	1007863
3km	90%	20000	2	243	4340723	569893	3704404	1025848
3km	90%	20000	2	196	3785661	545947	3203791	903256
3km	90%	20000	2	256	4366226	549729	3753000	987279
3km	90%	20000	2	216	3860776	558449	3260147	1039495
3km	90%	20000	2	238	3842028	517644	3288181	987353
3km	90%	20000	2	360	4194343	557491	3601780	1102446
3km	90%	20000	2	220	4399008	642746	3700952	1118462
3km	90%	20000	2	235	6381034	719430	5631882	1339952
3km	90%	20000	2	216	4909619	628379	4221690	1230234
3km	90%	20000	2	232	3996823	516141	3425105	1055148
3km	90%	20000	2	244	5223031	668308	4514166	1315372
3km	90%	20000	2	235	4065366	581115	3461892	1096925
3km	90%	20000	2	238	3332354	495522	2790689	947787
3km	90%	20000	2	299	4718223	607591	4068024	1246719
3km	90%	20000	2	245	3706202	519271	3150744	988637
3km	90%	20000	2	306	4057898	589354	3406414	1093407
3km	90%	20000	2	194	3461409	497144	2927506	914280
3km	90%	20000	2	376	4013392	529225	3437741	1143034
3km	90%	20000	2	226	3854922	551581	3239815	1089354
3km	90%	20000	2	305	5580934	649135	4899235	1415519
3km	90%	20000	2	224	5853548	728813	5079955	1447066
3km	90%	20000	2	263	3805589	555907	3217188	1113882
3km	90%	20000	2	237	3256171	470435	2757495	982151
3km	90%	20000	2	250	3634366	506171	3084580	1008702
3km	90%	20000	2	259	4204581	518379	3651379	1145763
3km	90%	20000	2	205	3865390	535906	3279758	1103919
3km	90%	20000	2	282	3986733	552548	3382486	1082801
3km	90%	20000	2	245	4463641	545187	3882951	1125138
3km	90%	20000	2	286	5176945	667283	4450048	1444345
3km	90%	20000	2	206	4060075	581664	3430874	1012956
3km	90%	20000	2	171	3496257	502924	2961683	927516
3km	90%	20000	2	284	5342033	626589	4678354	1279131
3km	90%	20000	2	295	4389017	553031	3772212	1108363
3km	90%	20000	2	204	5012398	704465	4251173	1264013
3km	90%	20000	2	313	5810517	730066	5035843	1483909
3km	90%	20000	2	240	5271249	682010	4534897	1243299
3km	90%	20000	2	169	3758283	494465	3231659	981015
3km	90%	20000	2	206	3867224	541296	3246285	978814
3km	90%	20000	2	242	4846937	605574	4202614	1227993
3km	90%	20000	2	234	4130131	544726	3537671	1100051
3km	90%	20000	2	230	4174190	573829	3571148	1031333
3km	90%	20000	2	258	5435668	726959	4659148	1360399
3km	90%	20000	2	293	5060380	565825	4446890	1384475
3km	90%	20000	2	206	4995712	688943	4252948	1281327
3km	90%	20000	2	275	4228783	498616	3682931	1106849
3km	90%	20000	2	277	5132080	580547	4496299	1310000
3km	90%	20000	2	225	5046675	655333	4313514	1331547
3km	90%	20000	2	246	4275669	526810	3717201	1232575
3km	90%	20000	2	244	3939283	550402	3350662	1063895
3km	90%	20000	2	317	4296961	617095	3643852	1320566
3km	90%	20000	2	230	4123216	594475	3481844	1022214
3km	90%	20000	2	287	3748194	437163	3261988	1070479
3km	90%	20000	2	255	3645372	505430	3088319	1125752
3km	90%	20000	2	251	4578618	579439	3956720	1248884
3km	90%	20000	2	262	3881578	548570	3294389	1037660
3km	90%	20000	2	263	4087067	556664	3478545	1224767
3km	90%	20000	2	180	4413704	649787	3720434	1105946
3km	90%	20000	2	222	4420788	569869	3816886	1141607
3km	90%	20000	2	215	4834061	686776	4106659	1144995
3km	90%	20000	2	199	3836549	551128	3241716	1086338
3km	90%	20000	2	196	4216782	581760	3609593	1095944
3km	90%	20000	2	316	4105786	592878	3474764	1228331
3km	90%	20000	2	345	4200912	568742	3592971	1126972
3km	90%	20000	2	244	4616585	561955	4018210	1196090
3km	90%	20000	2	194	5358053	694020	4620976	1198236
3km	90%	20000	2	261	3813782	530836	3256131	960058
3km	90%	20000	2	346	5105518	653774	4403811	1140764
3km	90%	20000	2	199	4920729	677156	4195814	1282037
3km	90%	20000	2	204	4035985	513952	3467477	978205
3km	90%	20000	2	275	3616721	523416	3057355	971711
[truncated: 1 more rows]
