# Supplementary material for: Quantifying the Value of Perfect Information in Emergency Vaccination Campaigns
Source: PLoS Comput Biol. 2017 Feb 16;13(2):e1005318. doi: 10.1371/journal.pcbi.1005318 (PMC5312803; doi:10.1371/journal.pcbi.1005318)
Supplement: S1 Data — (ZIP) [file pcbi.1005318.s013.zip › Data/3km vaccination/data2.txt]

vacc_radius	efficacy	capacity	delay	outbreak_duration	livestock_culled	cattle_culled	sheep_culled	vaccinations
3km	50%	20000	4	180	4907541	715031	4131168	1083175
3km	50%	20000	4	323	6289332	926807	5286210	1357471
3km	50%	20000	4	368	4814447	716515	4030929	1168397
3km	50%	20000	4	296	4913367	749976	4107918	1071735
3km	50%	20000	4	240	5903529	881335	4959542	1124647
3km	50%	20000	4	343	7788187	1040248	6659590	1861077
3km	50%	20000	4	266	5246122	825887	4351096	1377002
3km	50%	20000	4	278	6562205	848883	5648374	1494394
3km	50%	20000	4	366	6306740	866178	5376441	1470463
3km	50%	20000	4	335	6263771	872280	5317327	1516258
3km	50%	20000	4	273	5488738	832303	4586319	1180787
3km	50%	20000	4	242	6368518	1005936	5295150	1465734
3km	50%	20000	4	439	6184466	892583	5218869	1493717
3km	50%	20000	4	247	6819092	913207	5843096	1510998
3km	50%	20000	4	308	7434962	1031175	6286254	1744482
3km	50%	20000	4	267	5150431	792140	4323970	1198501
3km	50%	20000	4	294	6569487	893964	5578049	1604810
3km	50%	20000	4	222	5122510	726776	4340203	1084495
3km	50%	20000	4	349	7227467	971420	6182366	1556563
3km	50%	20000	4	323	6263459	878546	5312233	1353028
3km	50%	20000	4	302	6670695	1000683	5588420	1544404
3km	50%	20000	4	239	6419781	924579	5427209	1310935
3km	50%	20000	4	292	5880217	858536	4969428	1255203
3km	50%	20000	4	507	6701677	862364	5770015	1504154
3km	50%	20000	4	332	6213385	859030	5291043	1283569
3km	50%	20000	4	238	5642851	846203	4706970	1289779
3km	50%	20000	4	270	7317364	1046490	6205215	1831069
3km	50%	20000	4	290	7022235	974258	5986920	1365292
3km	50%	20000	4	305	7632930	1039321	6511784	1682809
3km	50%	20000	4	263	6238779	862747	5318139	1321680
3km	50%	20000	4	457	6857047	953154	5840301	1451342
3km	50%	20000	4	347	7051702	917842	6069744	1578137
3km	50%	20000	4	265	6554818	824880	5662523	1397899
3km	50%	20000	4	351	7319748	1021522	6202015	1773045
3km	50%	20000	4	391	6082146	914065	5082476	1398675
3km	50%	20000	4	395	6427133	781854	5571485	1318223
3km	50%	20000	4	271	5802035	808942	4918744	1226944
3km	50%	20000	4	232	4955730	738296	4146203	1033359
3km	50%	20000	4	238	6052434	906895	5086067	1357248
3km	50%	20000	4	320	7629636	975410	6535448	1641316
3km	50%	20000	4	319	5451544	859481	4521892	1431434
3km	50%	20000	4	343	6377345	839004	5459337	1356497
3km	50%	20000	4	307	5143729	773762	4287007	1292403
3km	50%	20000	4	421	7635336	1043847	6503947	1810888
3km	50%	20000	4	344	6500991	823143	5607858	1434606
3km	50%	20000	4	398	7417497	935444	6404075	1673049
3km	50%	20000	4	208	5767550	874598	4818675	1264692
3km	50%	20000	4	323	7116715	964472	6064139	1599754
3km	50%	20000	4	251	5759732	776673	4925583	1264633
3km	50%	20000	4	454	6471708	871524	5522010	1427026
3km	50%	20000	4	247	4817527	737954	4022591	1057234
3km	50%	20000	4	303	5360319	826289	4479106	1248931
3km	50%	20000	4	286	5530164	844653	4612751	1238141
3km	50%	20000	4	292	7027416	1006297	5944413	1610041
3km	50%	20000	4	317	7399188	987948	6282137	1703132
3km	50%	20000	4	299	7114449	961485	6052557	1773643
3km	50%	20000	4	217	5279254	806825	4411386	1207855
3km	50%	20000	4	463	7333611	930152	6316535	1680122
3km	50%	20000	4	321	7881443	1005308	6773820	1693565
3km	50%	20000	4	363	6956760	922373	5945694	1562997
3km	50%	20000	4	350	6660339	831432	5749241	1508510
3km	50%	20000	4	394	7542231	1040312	6422987	1763282
3km	50%	20000	4	327	5482282	885896	4535310	1216663
3km	50%	20000	4	270	6682280	842315	5759092	1456599
3km	50%	20000	4	291	7754277	1039578	6611216	1759518
3km	50%	20000	4	319	7225644	1026696	6116248	1612000
3km	50%	20000	4	331	8296049	1126230	7054302	1929246
3km	50%	20000	4	221	5954579	826376	5024153	1266123
3km	50%	20000	4	358	7900215	1054501	6749540	1742335
3km	50%	20000	4	357	7269470	870760	6331604	1512548
3km	50%	20000	4	197	5179091	741625	4383816	1160767
3km	50%	20000	4	261	4936449	714711	4174331	1249601
3km	50%	20000	4	417	7687342	1003205	6597809	1620857
3km	50%	20000	4	467	7361617	1049741	6230188	1736300
3km	50%	20000	4	323	6893691	860383	5991411	1363178
3km	50%	20000	4	320	7476053	1028630	6368812	1773626
3km	50%	20000	4	237	5764161	851484	4848073	1384182
3km	50%	20000	4	278	7739382	1023883	6626803	1797714
3km	50%	20000	4	235	6372217	994020	5296714	1481779
3km	50%	20000	4	250	5190173	759205	4395440	1121697
3km	50%	20000	4	277	6187141	912845	5196078	1500969
3km	50%	20000	4	217	5386844	793631	4510140	1189916
3km	50%	20000	4	334	5824844	881019	4867366	1363281
3km	50%	20000	4	284	6760239	945924	5734239	1631471
3km	50%	20000	4	234	6016176	896735	5038382	1280341
3km	50%	20000	4	212	5310653	801594	4431219	1217451
3km	50%	20000	4	417	6069858	876658	5141437	1558649
3km	50%	20000	4	236	5397776	835528	4499541	1229234
3km	50%	20000	4	222	4755495	713312	3988828	1095479
3km	50%	20000	4	291	4676290	692854	3906041	1142368
3km	50%	20000	4	272	5734578	874625	4800972	1250015
3km	50%	20000	4	246	5039747	751711	4232663	1240823
3km	50%	20000	4	274	6036648	812729	5140569	1216768
3km	50%	20000	4	210	4963262	786686	4110624	1174530
3km	50%	20000	4	292	5033958	730278	4243897	1125056
3km	50%	20000	4	311	8149280	1052718	6986674	1846704
3km	50%	20000	4	376	7703525	986563	6640275	1608164
3km	50%	20000	4	198	5384599	836462	4477893	1215345
3km	50%	20000	4	316	7554011	1021498	6440383	1640082
3km	50%	20000	4	286	7809548	1075320	6676150	1620113
3km	50%	20000	4	259	5289743	786927	4440981	1341700
3km	50%	20000	4	418	9398603	1242808	8025409	1965236
3km	50%	20000	4	227	6023060	879034	5085223	1343209
3km	50%	20000	4	305	4649227	690860	3880427	1082015
3km	50%	20000	4	311	5091001	775899	4270071	1241343
3km	50%	20000	4	342	5597903	862368	4669528	1312347
3km	50%	20000	4	267	5999238	891232	5041224	1290815
3km	50%	20000	4	299	5162785	788771	4284728	1155806
3km	50%	20000	4	239	5853000	918047	4874161	1375527
3km	50%	20000	4	302	6190251	812951	5296639	1337571
3km	50%	20000	4	299	6586497	903547	5605759	1613275
3km	50%	20000	4	382	7216792	904374	6228083	1599017
3km	50%	20000	4	341	5474562	795573	4617942	1308169
3km	50%	20000	4	225	6280303	892488	5321282	1332090
3km	50%	20000	4	335	6431082	857246	5518809	1452278
3km	50%	20000	4	288	6306823	839345	5413479	1409666
3km	50%	20000	4	285	4792904	732300	4016718	1091837
3km	50%	20000	4	265	6233047	940708	5218217	1171188
3km	50%	20000	4	298	6959555	934498	5908480	1556417
3km	50%	20000	4	275	7659201	1008004	6600673	1617952
3km	50%	20000	4	372	7208500	941455	6176851	1602632
3km	50%	20000	4	383	6252631	856597	5316070	1485350
3km	50%	20000	4	241	6772887	953148	5697734	1450392
3km	50%	20000	4	245	5864083	837048	4976847	1273233
3km	50%	20000	4	258	4424443	652343	3714397	980467
3km	50%	20000	4	283	7447930	914448	6445788	1462306
3km	50%	20000	4	229	4593129	716055	3841167	978638
3km	50%	20000	4	193	5795992	922278	4816808	1312197
3km	50%	20000	4	217	5883479	864593	4930875	1216712
3km	50%	20000	4	335	7729972	1014323	6607865	1688394
3km	50%	20000	4	211	5501444	816253	4628041	1289714
3km	50%	20000	4	332	4953588	745189	4144464	1216878
3km	50%	20000	4	363	4777111	703028	4015739	1057557
3km	50%	20000	4	238	6034835	796006	5168970	1271434
3km	50%	20000	4	246	5519719	872281	4588241	1179135
3km	50%	20000	4	268	5618567	816666	4725207	1307070
3km	50%	20000	4	466	7364917	901276	6376740	1774653
3km	50%	20000	4	289	7041395	912162	6039942	1503412
3km	50%	20000	4	275	4954026	751248	4145604	1095351
3km	50%	20000	4	344	6739798	955504	5697801	1498303
3km	50%	20000	4	251	6199026	964982	5184171	1370731
3km	50%	20000	4	212	5098886	726745	4308774	1095255
3km	50%	20000	4	438	5744362	868430	4802873	1344258
3km	50%	20000	4	320	5532828	798829	4655001	1270467
3km	50%	20000	4	421	5741391	787488	4890241	1377778
3km	50%	20000	4	298	6206328	849655	5297254	1307337
3km	50%	20000	4	264	7785851	1035567	6643691	1803105
3km	50%	20000	4	319	7369156	980229	6322045	1525713
3km	50%	20000	4	212	6060729	925306	5032274	1290018
3km	50%	20000	4	369	6998240	1049312	5867919	1646018
3km	50%	20000	4	333	7355999	975734	6283951	1686786
3km	50%	20000	4	423	5468400	785771	4612227	1227007
3km	50%	20000	4	250	6196345	925284	5171394	1338633
3km	50%	20000	4	383	6969783	953692	5906992	1773431
3km	50%	20000	4	296	7230869	980544	6172642	1598118
3km	50%	20000	4	289	6292114	812869	5394496	1471083
3km	50%	20000	4	351	8170647	1075453	7024055	1733683
3km	50%	20000	4	310	6200149	870541	5253587	1393268
3km	50%	20000	4	259	7230372	998132	6146163	1645372
3km	50%	20000	4	285	5300521	798710	4390568	1204612
3km	50%	20000	4	352	6374721	1034747	5276309	1475738
3km	50%	20000	4	225	4624624	685549	3887510	992986
3km	50%	20000	4	557	7945686	1037475	6820785	1709675
3km	50%	20000	4	239	5157687	790032	4289416	1338283
3km	50%	20000	4	224	5352250	772121	4509946	1227282
3km	50%	20000	4	210	5510494	782249	4669061	1280288
3km	50%	20000	4	371	7652693	1013210	6577637	1754919
3km	50%	20000	4	486	8125663	1003624	7058090	1569163
3km	50%	20000	4	383	8716379	1089968	7543684	1823322
3km	50%	20000	4	264	5673693	843619	4756685	1305833
3km	50%	20000	4	348	7516268	1072324	6345867	1748484
3km	50%	20000	4	352	6419695	991095	5340378	1511069
3km	50%	20000	4	269	5806876	742694	5014865	1338442
3km	50%	20000	4	190	4896575	730391	4118491	1070116
3km	50%	20000	4	309	7077106	957460	6057722	1536363
3km	50%	20000	4	294	5382139	769236	4556821	1169122
3km	50%	20000	4	305	5294633	775938	4467952	1204650
3km	50%	20000	4	364	7505436	1020338	6413106	1636800
3km	50%	20000	4	230	5910663	857996	4965232	1210498
3km	50%	20000	4	469	6866555	911957	5881952	1662133
3km	50%	20000	4	260	5682557	841982	4776466	1358648
3km	50%	20000	4	241	5365324	772397	4519214	1082388
3km	50%	20000	4	276	6064718	873535	5102550	1551863
3km	50%	20000	4	307	6541408	984948	5447189	1555809
3km	50%	20000	4	322	5758595	882363	4819499	1337466
3km	50%	20000	4	301	4933987	709068	4134251	984136
3km	50%	20000	4	257	6820709	928968	5829636	1349658
3km	50%	20000	4	341	7158288	1049384	6020379	1505943
3km	50%	20000	4	316	5125027	777232	4292588	1043214
3km	50%	20000	4	227	6462084	989823	5401447	1524045
3km	50%	20000	4	317	6969567	1002701	5889157	1629305
3km	50%	20000	4	320	6045409	912128	5005411	1426414
3km	50%	20000	4	353	6364021	878092	5428994	1409226
3km	50%	20000	4	264	5860822	865664	4944092	1203758
3km	50%	20000	4	236	5642215	800220	4756726	1209353
3km	50%	20000	4	249	6020107	865615	5088432	1291663
3km	50%	20000	4	270	5320533	781975	4474693	1212227
3km	50%	20000	4	352	7507976	985240	6413900	1778368
3km	50%	20000	4	247	5131413	790859	4283210	1326686
3km	50%	20000	4	286	5463674	789612	4589038	1213053
3km	50%	20000	4	314	6509822	834898	5609023	1473986
3km	50%	20000	4	299	5262325	750950	4450131	1177302
3km	50%	20000	4	338	5592711	857712	4659329	1213882
3km	50%	20000	4	252	6965354	923281	5966679	1319364
3km	50%	20000	4	320	5632682	831717	4723148	1449187
3km	50%	20000	4	405	6997583	1025506	5911350	1757108
3km	50%	20000	4	316	7347296	1013903	6265686	1473780
3km	50%	20000	4	274	5586970	888511	4647753	1380281
3km	50%	20000	4	267	6727745	958754	5698331	1562610
3km	50%	20000	4	273	5431324	842514	4493878	1345833
3km	50%	20000	4	318	7626327	1076256	6461217	1838868
3km	50%	20000	4	262	6019238	883898	5073107	1226726
3km	50%	20000	4	214	4602991	686797	3852320	1035057
3km	50%	20000	4	361	7288513	990590	6228950	1562917
3km	50%	20000	4	477	6937556	929137	5949125	1478555
3km	50%	20000	4	405	7271581	1000310	6217211	1583062
3km	50%	20000	4	492	8585029	1135690	7353823	1808628
3km	50%	20000	4	263	5669453	858439	4745049	1261096
3km	50%	20000	4	345	5506573	819765	4595270	1186125
3km	50%	20000	4	360	7346254	996169	6274960	1582076
3km	50%	20000	4	238	4708492	702880	3937530	1162869
3km	50%	20000	4	225	6595378	928821	5581679	1472882
3km	50%	20000	4	236	5552973	775908	4694083	1151514
3km	50%	20000	4	259	6014083	878989	5065177	1439475
3km	50%	20000	4	317	6013007	853949	5083127	1363574
3km	50%	20000	4	278	6634189	906372	5666694	1530890
3km	50%	20000	4	355	8404064	1160956	7134844	2054239
3km	50%	20000	4	301	6153121	817737	5217961	1295422
3km	50%	20000	4	354	7046953	948163	6051974	1568390
3km	50%	20000	4	336	5800111	867550	4857357	1320389
3km	50%	20000	4	269	6080975	827118	5182155	1327938
3km	50%	20000	4	322	6336125	929365	5326907	1300227
3km	50%	20000	4	252	5159722	751700	4351652	1156615
3km	50%	20000	4	340	5699276	828664	4821987	1169366
3km	50%	20000	4	457	6085107	935617	5071446	1575460
3km	50%	20000	4	294	5900695	850285	4968792	1204748
3km	50%	20000	4	231	5788236	844853	4865291	1325989
3km	50%	20000	4	307	6684611	880416	5763760	1331438
3km	50%	20000	4	285	5617931	899438	4654027	1288583
3km	50%	20000	4	299	7138291	986433	6070537	1581742
3km	50%	20000	4	294	6079746	878806	5121306	1469149
3km	50%	20000	4	252	5352745	788261	4472252	1321703
3km	50%	20000	4	359	8008578	1087261	6831419	1883105
3km	50%	20000	4	351	6663239	876085	5704736	1461099
3km	50%	20000	4	255	5609375	841803	4702050	1271016
3km	50%	20000	4	248	7085861	975571	6034072	1487727
3km	50%	20000	4	314	5293014	812025	4411837	1115909
3km	50%	20000	4	274	6499842	879538	5552440	1335881
3km	50%	20000	4	288	6676617	939761	5639415	1535364
3km	50%	20000	4	340	6400514	844441	5523719	1488645
3km	50%	20000	4	306	4802091	757339	3965606	1105719
3km	50%	20000	4	363	7792311	1017017	6691183	1889837
3km	50%	20000	4	261	7956948	1046804	6819688	1716837
3km	50%	20000	4	337	6359190	994191	5293449	1592960
3km	50%	20000	4	276	5665048	858673	4742698	1232546
3km	50%	20000	4	301	7157837	919283	6156527	1734721
3km	50%	20000	4	307	7295452	1058734	6142118	1724072
3km	50%	20000	4	205	5673994	834003	4790093	1217292
3km	50%	20000	4	263	7967699	1040415	6826785	1630608
3km	50%	20000	4	441	8036882	1016035	6937417	1738044
3km	50%	20000	4	319	5793357	857312	4870697	1334958
3km	50%	20000	4	179	5303091	794607	4462166	978481
3km	50%	20000	4	328	7622214	1086778	6453961	1733306
3km	50%	20000	4	244	7060859	976373	6019792	1532683
3km	50%	20000	4	323	5861680	861863	4891521	1364768
3km	50%	20000	4	267	4233378	631607	3556013	938912
3km	50%	20000	4	454	7043459	907902	6057324	1451853
3km	50%	20000	4	230	4697044	721938	3921697	1125322
3km	50%	20000	4	426	7601547	1006467	6500427	1679656
3km	50%	20000	4	268	5788827	854202	4878692	1279339
3km	50%	20000	4	277	6346301	926209	5355849	1369481
3km	50%	20000	4	234	6606097	916987	5583340	1414123
3km	50%	20000	4	386	7509728	999786	6419403	1735993
3km	50%	20000	4	328	7098289	921194	6109881	1547227
3km	50%	20000	4	405	7000703	1028021	5879538	1598347
3km	50%	20000	4	217	4647107	718254	3866841	1072523
3km	50%	20000	4	409	7292092	1008767	6206999	1766681
3km	50%	20000	4	371	7113720	917033	6100461	1486356
3km	50%	20000	4	285	7358458	1082929	6191479	1557216
3km	50%	20000	4	234	5077381	763979	4259506	1147464
3km	50%	20000	4	273	5051017	742589	4240031	1129735
3km	50%	20000	4	249	6111199	841848	5179055	1230428
3km	50%	20000	4	254	4889226	733918	4086647	1031601
3km	50%	20000	4	435	6706288	937628	5701979	1672827
3km	50%	20000	4	270	6496307	884281	5546840	1572890
3km	50%	20000	4	244	5971820	824121	5084212	1294143
3km	50%	20000	4	316	7184666	912090	6208309	1511879
3km	50%	20000	4	282	4599453	714999	3823745	1087609
3km	50%	20000	4	405	7405334	1007969	6301227	2080753
3km	50%	20000	4	324	4817947	720147	4037870	1149940
3km	50%	20000	4	282	7088868	915032	6115878	1516150
3km	50%	20000	4	271	7039017	921403	6017634	1475445
3km	50%	20000	4	213	4933115	770423	4080451	1231492
3km	50%	20000	4	299	6889071	921499	5903899	1578026
3km	50%	20000	4	234	5689704	858611	4761630	1323802
3km	50%	20000	4	260	7196197	958124	6172359	1508722
3km	50%	20000	4	485	7625762	1008313	6521841	1802615
3km	50%	20000	4	289	5374066	785030	4531728	1249537
3km	50%	20000	4	199	5343295	771136	4509415	1113371
3km	50%	20000	4	272	4434813	679762	3700946	999387
3km	50%	20000	4	265	5692187	848020	4775183	1266391
3km	50%	20000	4	247	6105000	899628	5140422	1417172
3km	50%	20000	4	259	5355083	771920	4520787	1147285
3km	50%	20000	4	245	6647088	957331	5632722	1328161
3km	50%	20000	4	226	6194843	926192	5193633	1401931
3km	50%	20000	4	467	7320913	911629	6322547	1614316
3km	50%	20000	4	274	6871159	844945	5948432	1555680
3km	50%	20000	4	468	5792919	839921	4896863	1344856
3km	50%	20000	4	294	6856626	944028	5852089	1592139
3km	50%	20000	4	222	5545812	832043	4645246	1295242
3km	50%	20000	4	296	5486166	840623	4560198	1340244
3km	50%	20000	4	341	6898069	862244	5965926	1542281
3km	50%	20000	4	328	6929469	872059	5985397	1595997
3km	50%	20000	4	233	5295517	749837	4491548	1237478
3km	50%	20000	4	272	5380048	777988	4496387	1312081
3km	50%	20000	4	243	4715119	746483	3882025	1163547
3km	50%	20000	4	316	6928834	895838	5959927	1567641
3km	50%	20000	4	344	6109147	926787	5093034	1463451
3km	50%	20000	4	255	6926487	1076794	5744954	1698025
3km	50%	20000	4	212	6207233	832156	5318403	1276443
3km	50%	20000	4	229	5976511	898531	5018850	1365777
3km	50%	20000	4	238	5207960	794795	4324808	1323131
3km	50%	20000	4	290	5282375	838772	4369019	1417374
3km	50%	20000	4	306	6324584	916719	5315453	1333578
3km	50%	20000	4	408	5338855	772522	4503114	1248865
3km	50%	20000	4	248	4846181	734701	4073577	1086702
3km	50%	20000	4	336	6926072	888133	5968502	1468810
3km	50%	20000	4	482	6583580	871520	5632314	1554105
3km	50%	20000	4	298	6793741	1062994	5654866	1582461
3km	50%	20000	4	289	7173759	1035307	6046304	1606367
3km	50%	20000	4	445	7391458	912576	6413352	1566986
3km	50%	20000	4	231	5853558	768255	5004320	1309992
3km	50%	20000	4	276	5866977	904025	4893831	1459747
3km	50%	20000	4	300	6972191	995160	5872941	1551901
3km	50%	20000	4	259	7561613	1020193	6464002	1652994
3km	50%	20000	4	174	5246418	842332	4320493	1205867
3km	50%	20000	4	407	6036146	930693	5035345	1482053
3km	50%	20000	4	353	7888095	1008845	6771833	1741987
3km	50%	20000	4	421	6855451	857042	5904467	1377828
3km	50%	20000	4	295	5747488	904604	4787765	1258664
3km	50%	20000	4	228	4665665	712177	3891930	1069548
3km	50%	20000	4	393	5750386	857870	4846362	1246912
3km	50%	20000	4	233	6899030	971623	5829978	1450018
3km	50%	20000	4	277	5972624	951632	4942506	1448881
3km	50%	20000	4	375	6207033	940857	5191697	1516139
3km	50%	20000	4	233	6485015	857342	5570631	1349019
3km	50%	20000	4	267	6839006	896908	5864524	1383197
3km	50%	20000	4	308	5544837	777874	4708199	1197821
3km	50%	20000	4	354	7431345	1036217	6308078	1787191
3km	50%	20000	4	222	5251788	801604	4403487	1069205
3km	50%	20000	4	389	6737339	876884	5792593	1512974
3km	50%	20000	4	287	6267814	896800	5276616	1365345
3km	50%	20000	4	383	4980491	743743	4162131	1164618
3km	50%	20000	4	249	5530419	835090	4621670	1211268
3km	50%	20000	4	257	5632740	789553	4787530	1174404
3km	50%	20000	4	240	5374436	761214	4507125	1204231
3km	50%	20000	4	365	4393487	654893	3671431	1027770
3km	50%	20000	4	205	4882866	749691	4072903	1097107
3km	50%	20000	4	237	5956966	809698	5095806	1290796
3km	50%	20000	4	337	5044984	707405	4246484	1105136
3km	50%	20000	4	199	4697750	707865	3923620	1075538
3km	50%	20000	4	391	6322773	837057	5427455	1511401
3km	50%	20000	4	453	7207578	929957	6226492	1623866
3km	50%	20000	4	279	7350979	955217	6321017	1766662
3km	50%	20000	4	221	4431479	679942	3703870	1008546
3km	50%	20000	4	304	7542391	1036897	6423180	1554614
3km	50%	20000	4	240	5318211	793846	4471086	1209793
3km	50%	20000	4	351	6157141	872108	5228214	1364186
3km	50%	20000	4	311	6023048	823004	5138825	1276358
3km	50%	20000	4	298	6373536	884788	5431733	1390008
3km	50%	20000	4	281	7180086	962111	6158828	1398578
3km	50%	20000	4	216	6189626	903950	5201258	1405008
3km	50%	20000	4	283	6824554	933652	5825478	1453548
3km	50%	20000	4	266	5720060	831956	4810837	1300820
3km	50%	20000	4	208	5793467	864126	4854728	1260112
3km	50%	20000	4	225	5242479	834143	4340522	1289949
3km	50%	20000	4	246	7326812	991318	6287366	1422335
3km	50%	20000	4	335	7989856	1019137	6900997	1716239
3km	50%	20000	4	349	6413952	926110	5382355	1455893
3km	50%	20000	4	258	6637418	904784	5612227	1301387
3km	50%	20000	4	368	7241473	899518	6234195	1582579
3km	50%	20000	4	264	6387741	966216	5362979	1427744
3km	50%	20000	4	333	4949670	716363	4168156	1165716
3km	50%	20000	4	298	6124120	927168	5132482	1360680
3km	50%	20000	4	490	6957385	1005958	5851699	1608792
3km	50%	20000	4	222	6625945	956937	5594936	1439272
3km	50%	20000	4	236	6798875	887531	5813783	1459484
3km	50%	20000	4	328	5655186	858813	4703291	1473364
3km	50%	20000	4	296	8062740	1029793	6962876	1714716
3km	50%	20000	4	323	7657968	1103115	6467164	1869785
3km	50%	20000	4	253	6654730	905974	5681072	1477073
3km	50%	20000	4	294	5170629	795308	4332119	1251922
3km	50%	20000	4	284	6697389	934593	5665020	1515488
3km	50%	20000	4	359	6944518	1006683	5858074	1778380
3km	50%	20000	4	350	5301200	832771	4400768	1272478
3km	50%	20000	4	361	6820657	947377	5768352	1502415
3km	50%	20000	4	276	6578265	858672	5664764	1473084
3km	50%	20000	4	312	5523431	783381	4630110	1239904
3km	50%	20000	4	246	5348483	807208	4469572	1143888
3km	50%	20000	4	247	4894150	701259	4120817	1101812
3km	50%	20000	4	269	6674843	937282	5673712	1523042
3km	50%	20000	4	287	5333773	742893	4525481	1144547
3km	50%	20000	4	246	6243636	941558	5235563	1548515
3km	50%	20000	4	326	6506060	847700	5575409	1421638
3km	50%	20000	4	343	6625800	880643	5662395	1503769
3km	50%	20000	4	218	4536941	699044	3756503	1128616
3km	50%	20000	4	251	5184627	786699	4333946	1124822
3km	50%	20000	4	243	5416444	804848	4509961	1256290
3km	50%	20000	4	290	5610531	868495	4679393	1397346
3km	50%	20000	4	271	7053479	890938	6094470	1608885
3km	50%	20000	4	218	4863654	729305	4063262	1142474
3km	50%	20000	4	309	7629768	975608	6592651	1660826
3km	50%	20000	4	386	6011103	842982	5110356	1425991
3km	50%	20000	4	253	7603364	982240	6537492	1619788
3km	50%	20000	4	323	5641901	853086	4722571	1221166
3km	50%	20000	4	339	8227894	1060402	7083274	1873998
3km	50%	20000	4	238	5954399	764016	5127195	1358892
3km	50%	20000	4	326	6974807	985393	5914148	1610552
3km	50%	20000	4	337	5371824	825541	4485521	1228758
3km	50%	20000	4	242	4511916	670879	3749417	1103844
3km	50%	20000	4	291	6145508	908802	5171427	1509492
3km	50%	20000	4	261	6499092	850702	5578601	1380533
3km	50%	20000	4	448	7399536	1041586	6263916	1874292
3km	50%	20000	4	356	6220131	929748	5229759	1266715
3km	50%	20000	4	413	6701952	860473	5773578	1538865
3km	50%	20000	4	312	5561532	809648	4665235	1348766
3km	50%	20000	4	224	5441129	794683	4604683	1221934
3km	50%	20000	4	343	5949882	876164	5030761	1347451
3km	50%	20000	4	221	5138806	751135	4317776	1072192
3km	50%	20000	4	251	5519963	830871	4633468	1290500
3km	50%	20000	4	249	5113585	740288	4304477	1223050
3km	50%	20000	4	324	6384249	894324	5361606	1576468
3km	50%	20000	4	301	5656729	934840	4664182	1422704
3km	50%	20000	4	378	5993288	860379	5053352	1379520
3km	50%	20000	4	315	6558757	903369	5582044	1585321
3km	50%	20000	4	236	5097100	802111	4236849	1189346
3km	50%	20000	4	318	5672404	829050	4783398	1190843
3km	50%	20000	4	226	5137493	798574	4250093	1343432
3km	50%	20000	4	319	6086574	851050	5144658	1307746
3km	50%	20000	4	288	5975355	787123	5101902	1349609
3km	50%	20000	4	451	6819886	881436	5857582	1625527
3km	50%	20000	4	255	6382447	897513	5432440	1438357
3km	50%	20000	4	249	6123787	797376	5273032	1222377
3km	50%	20000	4	270	5664782	821643	4775461	1292038
3km	50%	20000	4	217	5809121	835868	4858116	1183017
3km	50%	20000	4	210	7693036	998990	6634683	1509600
3km	50%	20000	4	306	5135239	772706	4288339	1176711
3km	50%	20000	4	305	5549608	852843	4623664	1262749
3km	50%	20000	4	255	5297161	805735	4441612	1291499
3km	50%	20000	4	205	5695379	874624	4747503	1406763
3km	50%	20000	4	275	4919700	746562	4118793	1154818
3km	50%	20000	4	218	5271279	788686	4433616	1145487
3km	50%	20000	4	264	5629152	847764	4706081	1335095
3km	50%	20000	4	285	8323262	1085221	7159257	1701007
3km	50%	20000	4	285	5272334	771271	4449411	1105038
3km	50%	20000	4	289	6073258	808848	5207882	1321748
3km	50%	20000	4	323	6572877	930147	5566399	1578612
3km	50%	20000	4	434	7216549	905475	6225961	1665648
3km	50%	20000	4	195	6472742	955888	5440112	1305793
3km	50%	20000	4	299	6185403	915029	5191479	1337414
3km	50%	20000	4	294	5741968	860748	4809362	1277431
3km	50%	20000	4	237	5895759	871032	4976016	1268288
3km	50%	20000	4	318	6140574	822194	5259861	1323299
3km	50%	20000	4	336	7484321	1028334	6361978	1578700
3km	50%	20000	4	248	6222596	933648	5216155	1532598
3km	50%	20000	4	398	6022468	908700	5044113	1304482
3km	50%	20000	4	392	6211165	947678	5189957	1303293
3km	50%	20000	4	273	7017623	975813	5944999	1506281
3km	50%	20000	4	280	5353266	785567	4504474	1191220
3km	50%	20000	4	282	4746372	729695	3958099	1083588
3km	50%	20000	4	293	5157483	768255	4330387	1394727
3km	50%	20000	4	351	5247246	838707	4359730	1317215
3km	50%	20000	4	297	6816480	1078680	5624378	1734041
3km	50%	20000	4	298	5527068	829680	4647741	1208511
3km	50%	20000	4	311	6739509	925464	5730064	1489745
3km	50%	20000	4	290	5974903	894920	5013524	1191435
3km	50%	20000	4	393	6019872	900790	5047625	1579167
3km	50%	20000	4	366	5995920	876269	5059446	1463445
3km	50%	20000	4	238	5663188	776116	4825332	1226424
3km	50%	20000	4	266	5919305	840938	5007915	1291061
3km	50%	20000	4	282	6470434	947109	5438895	1473482
3km	50%	20000	4	217	4902045	723253	4102182	1055309
3km	50%	20000	4	187	5569307	842536	4657687	1254753
3km	50%	20000	4	388	6729442	859756	5769142	1508265
3km	50%	20000	4	276	5917843	810432	5033689	1192006
3km	50%	20000	4	270	5445381	772457	4586550	1156940
3km	50%	20000	4	382	6867181	949904	5852653	1679795
3km	50%	20000	4	306	5468126	822140	4576705	1427494
3km	50%	20000	4	302	6884419	965654	5843592	1662940
3km	50%	20000	4	208	4773407	767436	3951642	1024788
3km	50%	20000	4	332	5508207	800289	4654730	1237018
3km	50%	20000	4	283	7176573	1039072	6058493	1610911
3km	50%	20000	4	268	5141759	795950	4292768	1170018
3km	50%	20000	4	252	7403083	953397	6384202	1513033
3km	50%	20000	4	248	5557328	819519	4670400	1306884
3km	50%	20000	4	260	5538930	851337	4623312	1416105
3km	50%	20000	4	289	6886979	902754	5930648	1433927
3km	50%	20000	4	205	4766957	761769	3957056	1136127
3km	50%	20000	4	282	6289555	921184	5304014	1492299
3km	50%	20000	4	216	5540021	803199	4683113	1213512
3km	50%	20000	4	236	6039830	951593	5000282	1419221
3km	50%	20000	4	313	5501136	822466	4597935	1271449
3km	50%	20000	4	297	6113851	907785	5144982	1384765
3km	50%	20000	4	274	6599146	866439	5660007	1355273
3km	50%	20000	4	330	7369455	1074916	6189004	1698967
3km	50%	20000	4	635	7122885	1002867	6045456	1839102
3km	50%	20000	4	231	5818882	874519	4902028	1235940
3km	50%	20000	4	403	6944186	940290	5896491	1772135
3km	50%	20000	4	336	6134876	773810	5307243	1240624
3km	50%	20000	4	253	6035838	915774	5052052	1373247
3km	50%	20000	4	295	5732454	826799	4857717	1214624
3km	50%	20000	4	218	5986609	825171	5082958	1356981
3km	50%	20000	4	254	6818181	919089	5831689	1585699
3km	50%	20000	4	297	5063679	807498	4158996	1267515
3km	50%	20000	4	288	7986691	1078166	6826844	1826326
3km	50%	20000	4	308	4696448	706187	3929309	1132373
3km	50%	20000	4	286	5469229	813038	4583588	1262561
3km	50%	20000	4	269	6241382	914012	5252480	1493960
3km	50%	20000	4	323	6687769	877732	5759047	1476156
3km	50%	20000	4	258	5161553	773805	4324458	1165465
3km	50%	20000	4	277	4950545	754988	4120955	1212467
3km	50%	20000	4	282	7363246	956724	6338000	1709162
3km	50%	20000	4	349	7665620	988730	6583221	1633364
3km	50%	20000	4	263	6362352	903838	5409634	1362246
3km	50%	20000	4	254	5025408	735685	4246981	1004079
3km	50%	20000	4	312	7340068	949668	6324687	1758017
3km	50%	20000	4	330	7135528	960236	6075759	1591411
3km	50%	20000	4	272	5617262	794985	4750515	1262238
3km	50%	20000	4	395	6495789	841282	5613171	1467964
3km	50%	20000	4	255	5072953	718923	4291390	1266979
3km	50%	20000	4	315	5512632	844691	4589140	1228948
3km	50%	20000	4	395	6916784	979477	5876448	1506524
3km	50%	20000	4	260	5303115	775842	4468152	1272741
3km	50%	20000	4	319	5898177	813288	4975305	1286781
3km	50%	20000	4	263	6445774	894596	5480178	1313630
3km	50%	20000	4	310	5771055	835001	4868582	1325980
3km	50%	20000	4	334	6146289	819334	5256589	1306045
3km	50%	20000	4	261	5641030	801360	4797172	1111996
3km	50%	20000	4	251	5665671	846137	4755323	1207943
3km	50%	20000	4	302	7173763	930599	6193675	1622047
3km	50%	20000	4	329	7743200	1034736	6603928	1734229
3km	50%	20000	4	349	6827004	954042	5818609	1510519
3km	50%	20000	4	238	5856432	868168	4921982	1150710
3km	50%	20000	4	333	6264045	844658	5314515	1367285
3km	50%	20000	4	351	5929181	894216	4962840	1476003
3km	50%	20000	4	286	8333829	1123319	7133562	1755367
3km	50%	20000	4	325	6912452	942047	5882012	1462156
3km	50%	20000	4	323	5654230	822736	4755750	1171772
3km	50%	20000	4	279	5263345	756212	4466432	1098691
3km	50%	20000	4	307	5550009	798818	4677470	1271386
3km	50%	20000	4	311	6635212	911144	5671603	1438305
3km	50%	20000	4	315	6119512	918264	5146502	1452338
3km	50%	20000	4	268	5689536	882489	4729075	1361463
3km	50%	20000	4	240	5400841	759476	4589562	1184454
3km	50%	20000	4	434	7560896	1131510	6340093	1803314
3km	50%	20000	4	260	7221032	1007414	6132623	1467689
3km	50%	20000	4	339	5875572	873512	4904344	1282711
3km	50%	20000	4	331	6568339	847975	5673884	1432832
3km	50%	20000	4	319	8112306	1041991	6986142	1792507
3km	50%	20000	4	299	6436617	868195	5481079	1405858
3km	50%	20000	4	430	5658384	861496	4754217	1391579
3km	50%	20000	4	250	7133047	943827	6108002	1584732
3km	50%	20000	4	376	7581719	1001010	6521555	1509105
3km	50%	20000	4	298	5387891	780472	4505174	1104765
3km	50%	20000	4	303	7367190	1041341	6202020	1653057
3km	50%	20000	4	284	5705502	823268	4819758	1275580
3km	50%	20000	4	290	7889177	1154007	6619866	1875641
3km	50%	20000	4	326	6059831	908827	5045097	1590655
3km	50%	20000	4	338	6422577	900837	5469480	1411594
3km	50%	20000	4	241	6843323	913610	5826412	1622368
3km	50%	20000	4	287	5298803	796370	4435779	1290766
3km	50%	20000	4	300	4846456	716319	4013569	1173619
3km	50%	20000	4	373	7384219	1043188	6279835	1688378
3km	50%	20000	4	241	4726303	686965	3996517	1052733
3km	50%	20000	4	246	6545555	1012643	5444381	1475553
3km	50%	20000	4	259	5295950	803602	4411063	1238606
3km	50%	20000	4	357	7048912	976016	5988774	1735557
3km	50%	20000	4	280	6747792	983413	5688995	1507559
3km	50%	20000	4	202	5573232	787707	4708835	1201044
3km	50%	20000	4	319	6284056	865153	5328873	1460337
3km	50%	20000	4	240	7410863	959904	6384056	1603904
3km	50%	20000	4	271	4888379	764893	4064823	1291206
3km	50%	20000	4	391	5976717	876783	5009021	1675644
3km	50%	20000	4	381	6327777	818447	5426431	1416320
3km	50%	20000	4	280	4899357	717620	4109901	1042211
3km	50%	20000	4	217	4922109	751888	4106126	1073201
3km	50%	20000	4	258	5577319	806349	4688112	1226610
3km	50%	20000	4	220	5134608	751010	4315954	1098235
3km	50%	20000	4	295	8792851	1149191	7548351	1795611
3km	50%	20000	4	218	6350103	979179	5308436	1475890
3km	50%	20000	4	263	7429392	920317	6400454	1719175
3km	50%	20000	4	395	7317365	909387	6301897	1566026
3km	50%	20000	4	368	5898799	917944	4895510	1394863
3km	50%	20000	4	206	4335141	649387	3625124	911133
3km	50%	20000	4	402	5996625	902438	4999328	1433612
3km	50%	20000	4	315	5888638	858188	4926922	1326733
3km	50%	20000	4	252	5189953	778926	4341115	1161770
3km	50%	20000	4	308	5391152	820005	4521527	1293678
3km	50%	20000	4	406	8427842	1096720	7230122	2019458
3km	50%	20000	4	232	4905799	727130	4125350	1057546
3km	50%	20000	4	264	5833412	822846	4932455	1433227
3km	50%	20000	4	413	5637949	876546	4699300	1428678
3km	50%	20000	4	242	5576841	787327	4734780	1471666
3km	50%	20000	4	417	6459947	844871	5551887	1523127
3km	50%	20000	4	297	5599739	861945	4615617	1286573
3km	50%	20000	4	331	7680544	1076437	6490301	1597889
3km	50%	20000	4	308	5966822	850831	5045969	1355750
3km	50%	20000	4	316	6242415	902023	5273977	1403710
3km	50%	20000	4	360	7958100	1104430	6736782	1840671
3km	50%	20000	4	276	5675770	824983	4791982	1219333
3km	50%	20000	4	235	5279242	839636	4377135	1490726
3km	50%	20000	4	269	6084327	926454	5091525	1429752
3km	50%	20000	4	239	5119422	787542	4265484	1232896
3km	50%	20000	4	393	6500104	977584	5437230	1506809
3km	50%	20000	4	309	6967658	914504	5992035	1745041
3km	50%	20000	4	412	6860761	942051	5838072	1641784
3km	50%	20000	4	398	8582298	1104051	7393134	1789882
3km	50%	20000	4	409	5213964	794543	4359119	1343957
3km	50%	20000	4	297	6089012	855711	5154980	1426656
3km	50%	20000	4	238	7601648	1001359	6512958	1536900
3km	50%	20000	4	288	6306461	899015	5339660	1354768
3km	50%	20000	4	451	6087122	860105	5163142	1384578
3km	50%	20000	4	310	5134051	771156	4299265	1183658
3km	50%	20000	4	264	7459846	903776	6472332	1429736
3km	50%	20000	4	301	6763292	914299	5775581	1555626
3km	50%	20000	4	256	6406958	845987	5494433	1356554
3km	50%	20000	4	218	5539448	775233	4715676	1163243
3km	50%	20000	4	410	5351243	785188	4488108	1339860
3km	50%	20000	4	298	5859664	881620	4880003	1332967
3km	50%	20000	4	249	7248744	927412	6232780	1576886
3km	50%	20000	4	230	4845157	751663	4033247	1275368
3km	50%	20000	4	282	5585955	829876	4682615	1393141
3km	50%	20000	4	260	5490119	821745	4554966	1246738
3km	50%	20000	4	299	4860558	732952	4044190	1227759
3km	50%	20000	4	227	5469602	836244	4565368	1291682
3km	50%	20000	4	381	6226922	793861	5333786	1477268
3km	50%	20000	4	283	6109992	884670	5149838	1238206
3km	50%	20000	4	324	7320317	973998	6289408	1492353
3km	50%	20000	4	222	4690278	699142	3921301	1013033
3km	50%	20000	4	261	6726051	917617	5734905	1454142
3km	50%	20000	4	220	5237690	789720	4382878	1213100
3km	50%	20000	4	404	6986828	873535	6056519	1548651
3km	50%	20000	4	327	8194484	1092815	7009105	1745306
3km	50%	20000	4	241	5158099	758414	4339789	1124663
3km	50%	20000	4	241	5859798	829998	4954594	1259185
3km	50%	20000	4	267	4957631	735719	4173746	1147348
3km	50%	20000	4	312	6911903	890550	5913796	1542490
3km	50%	20000	4	234	6680517	938060	5680493	1465930
3km	50%	20000	4	392	7244316	982882	6203110	1569406
3km	50%	20000	4	301	5953355	843529	5041731	1412230
3km	50%	20000	4	236	5157238	748764	4360139	1071524
3km	50%	20000	4	327	5818795	843818	4870510	1510878
3km	50%	20000	4	225	5396274	810111	4530539	1284207
3km	50%	20000	4	307	6475049	924181	5486891	1540733
3km	50%	20000	4	319	6294186	836881	5391951	1484598
3km	50%	20000	4	343	7335855	1015184	6247612	1530190
3km	50%	20000	4	300	6070447	872590	5125477	1415721
3km	50%	20000	4	249	5112067	768263	4279365	1226006
3km	50%	20000	4	363	4931237	698103	4201348	1115943
3km	50%	20000	4	249	4747150	705472	3995000	1229742
3km	50%	20000	4	311	5679447	912110	4689678	1426493
3km	50%	20000	4	359	8102313	1058854	6949665	1883122
3km	50%	20000	4	346	6893995	853622	5963847	1534166
3km	50%	20000	4	299	6872550	933808	5863180	1482431
3km	50%	20000	4	387	5972142	921372	4990055	1342410
3km	50%	20000	4	293	5665094	802351	4808150	1227323
3km	50%	20000	4	185	5083162	782123	4218567	1074442
3km	50%	20000	4	250	5311092	780011	4441904	1172143
3km	50%	20000	4	388	5898275	747486	5094690	1311837
3km	50%	20000	4	236	5865733	899028	4893033	1263783
3km	50%	20000	4	292	6512949	897497	5554797	1516490
3km	50%	20000	4	251	4940898	748642	4133509	1113411
3km	50%	20000	4	334	6410131	885611	5457363	1409508
3km	50%	20000	4	298	6241834	966093	5174557	1343556
3km	50%	20000	4	274	6560982	831585	5663333	1511265
3km	50%	20000	4	289	4864980	786824	4014851	1231357
3km	50%	20000	4	252	5171461	798944	4310320	1322253
3km	50%	20000	4	277	4799075	732494	4009143	1035363
3km	50%	20000	4	272	7042687	994925	5961338	1657132
3km	50%	20000	4	375	7083435	917910	6108725	1517375
3km	50%	20000	4	247	7757392	1018952	6642104	1674788
3km	50%	20000	4	254	5823320	906387	4859492	1302550
3km	50%	20000	4	260	5194556	747412	4389477	1112890
3km	50%	20000	4	269	7562326	1041673	6422422	1787818
3km	50%	20000	4	242	6383927	908038	5397239	1255700
3km	50%	20000	4	361	6988232	1013152	5905258	1583317
3km	50%	20000	4	220	4727649	733168	3929226	1236871
3km	50%	20000	4	246	6561073	856219	5623068	1389444
3km	50%	20000	4	292	6628961	899313	5641510	1450155
3km	50%	20000	4	226	5849692	876609	4900927	1363588
3km	50%	20000	4	218	6156570	841555	5258999	1338115
3km	50%	20000	4	277	5761125	886667	4825517	1285039
3km	50%	20000	4	245	5831339	783113	4970423	1253113
3km	50%	20000	4	317	4794294	707100	4051317	1131915
3km	50%	20000	4	296	6310582	856280	5393981	1457855
3km	50%	20000	4	367	7674249	1031498	6547100	1902523
3km	50%	20000	4	299	4817465	708040	4042024	1096119
3km	50%	20000	4	262	5482818	770015	4632844	1351729
3km	50%	20000	4	342	6385002	807364	5504945	1465959
3km	50%	20000	4	271	5667396	808881	4824582	1216184
3km	50%	20000	4	292	5436183	756563	4632586	1201506
3km	50%	20000	4	287	6145126	910303	5140343	1400348
3km	50%	20000	4	302	5514095	791916	4660612	1250281
3km	50%	20000	4	257	4880293	722238	4083195	1055883
3km	50%	20000	4	213	5284412	819404	4420994	1166469
3km	50%	20000	4	275	5537601	821595	4621431	1188497
3km	50%	20000	4	338	6632111	975758	5589298	1605724
3km	50%	20000	4	239	6169793	924755	5178376	1307501
3km	50%	20000	4	284	5283646	820799	4407049	1292203
3km	50%	20000	4	344	6997228	1028811	5843371	1737842
3km	50%	20000	4	238	6024489	804708	5127703	1202118
3km	50%	20000	4	334	6564690	900277	5602568	1452805
3km	50%	20000	4	334	7318352	913042	6339670	1537019
3km	50%	20000	4	324	5727278	891119	4779506	1236519
3km	50%	20000	4	234	6586012	974013	5528945	1603299
3km	50%	20000	4	284	6820978	1033370	5680213	1739796
3km	50%	20000	4	253	7722629	1034035	6603757	1637977
3km	50%	20000	4	378	6024711	939848	5028775	1481737
3km	50%	20000	4	275	4994207	727134	4187742	1068659
3km	50%	20000	4	305	6421712	960981	5369071	1490830
3km	50%	20000	4	323	5601307	860649	4684959	1322391
3km	50%	20000	4	247	6135432	905209	5156497	1556792
3km	50%	20000	4	365	6911961	879070	5977658	1566969
3km	50%	20000	4	399	5061098	768039	4257387	1180346
3km	50%	20000	4	343	4829733	718281	4059469	1118769
3km	50%	20000	4	380	7150886	917665	6179665	1606864
3km	50%	20000	4	297	5107369	785067	4261366	1299923
3km	50%	20000	4	381	6079412	793743	5224762	1429471
3km	50%	20000	4	354	6822056	900785	5831321	1530026
3km	50%	20000	4	299	7077959	978964	6003678	1686183
3km	50%	20000	4	300	5704237	814911	4817651	1127842
3km	50%	20000	4	237	5234869	787609	4402109	1152367
3km	50%	20000	4	281	6154100	857990	5214461	1419724
3km	50%	20000	4	335	6282514	862953	5360917	1424148
3km	50%	20000	4	222	5334971	821260	4458666	1270514
3km	50%	20000	4	320	6513996	920302	5512193	1408755
3km	50%	20000	4	234	5688121	861369	4762524	1350401
3km	50%	20000	4	306	5289922	775383	4446353	1246311
3km	50%	20000	4	289	6204490	823767	5330071	1354215
3km	50%	20000	4	224	5670053	861462	4716614	1337689
3km	50%	20000	4	345	6114496	816162	5212958	1389031
3km	50%	20000	4	346	6447652	898263	5473068	1350319
3km	50%	20000	4	330	6662678	912787	5698706	1477254
3km	50%	20000	4	225	5118239	739177	4323660	1212314
3km	50%	20000	4	329	6085852	825036	5212918	1350359
3km	50%	20000	4	224	4786029	686843	4026378	1094072
3km	50%	20000	4	207	5556679	790453	4701852	1203666
3km	50%	20000	4	364	6082120	842993	5158972	1501433
3km	50%	20000	4	285	5112506	723235	4345307	1147549
3km	50%	20000	4	387	7277207	968328	6217050	1610814
3km	50%	20000	4	326	6766993	1054046	5613890	1559568
3km	50%	20000	4	253	5147265	767828	4318393	1262580
3km	50%	20000	4	272	7562791	990257	6492901	1568746
3km	50%	20000	4	359	6921047	890782	5972453	1516647
3km	50%	20000	4	225	4384321	673573	3642133	1029725
3km	50%	20000	4	273	5391563	833256	4499731	1301392
3km	50%	20000	4	230	5525195	837359	4618616	1342318
3km	50%	20000	4	439	6016126	761524	5193751	1442464
3km	50%	20000	4	235	4772119	738685	3992145	1087342
3km	50%	20000	4	279	6416871	854368	5481221	1601187
3km	50%	20000	4	260	5208518	772922	4378418	1066789
3km	50%	20000	4	701	7786990	1004928	6696705	1710878
3km	50%	20000	4	269	6603464	925978	5577994	1372614
3km	50%	20000	4	231	5939326	879295	4999673	1202183
3km	50%	20000	4	305	6873273	919033	5884437	1485989
3km	50%	20000	4	260	5070220	766185	4223669	1293454
3km	50%	20000	4	240	6839919	1027118	5726600	1557416
3km	50%	20000	4	255	6389191	899535	5428478	1200804
3km	50%	20000	4	375	7168610	901758	6190627	1541739
3km	50%	20000	4	214	5181762	796869	4330422	1242472
3km	50%	20000	4	218	4784605	772568	3941081	1095579
3km	50%	20000	4	262	6249564	983917	5192283	1447422
3km	50%	20000	4	375	7014615	947714	5967544	1612708
3km	50%	20000	4	314	5542308	871777	4611223	1314348
3km	50%	20000	4	313	5675205	818200	4783626	1215395
3km	50%	20000	4	232	4945934	740880	4130441	1075117
3km	50%	20000	4	339	8152074	1037940	7023320	1828811
3km	50%	20000	4	298	5347736	784501	4499235	1204172
3km	50%	20000	4	345	7748740	1068157	6615904	1752788
3km	50%	20000	4	261	5645403	835678	4756565	1323279
3km	50%	20000	4	244	5128862	785596	4267259	1294328
3km	50%	20000	4	415	6772474	867547	5835822	1482312
3km	50%	20000	4	236	7065252	986260	6005451	1543677
3km	50%	20000	4	388	5862183	898212	4848853	1462201
3km	50%	20000	4	262	6603539	868796	5634636	1380538
3km	50%	20000	4	278	4673424	707601	3903218	1015872
3km	50%	20000	4	281	6282153	858558	5360209	1379852
3km	50%	20000	4	342	6884392	880151	5944401	1528604
3km	50%	20000	4	297	5234839	809831	4387203	1192522
3km	50%	20000	4	342	6055046	884914	5075876	1420921
3km	50%	20000	4	312	7002152	916108	6000961	1542988
3km	50%	20000	4	245	5888701	794213	5055983	1192760
3km	50%	20000	4	342	5476453	845932	4564650	1255887
3km	50%	20000	4	249	5213473	751199	4382016	1228441
3km	50%	20000	4	232	6251437	947316	5243484	1427282
3km	50%	20000	4	253	6405465	865317	5485166	1351685
3km	50%	20000	4	268	5271676	812629	4373437	1316845
3km	50%	20000	4	404	5775268	876958	4811818	1554680
3km	50%	20000	4	252	6503261	862796	5562185	1458910
3km	50%	20000	4	375	4883952	714294	4116455	1064192
3km	50%	20000	4	266	6341273	822066	5458963	1453667
3km	50%	20000	4	406	6867310	954285	5823729	1618443
3km	50%	20000	4	269	6823757	936169	5803768	1471292
3km	50%	20000	4	311	7015581	875161	6091014	1518698
3km	50%	20000	4	313	7624221	998081	6549562	1636698
3km	50%	20000	4	296	5157175	764533	4326052	1216877
3km	50%	20000	4	248	5384229	796084	4506452	1149238
3km	50%	20000	4	294	5144827	777535	4300892	1096236
3km	50%	20000	4	266	6126960	831267	5202210	1320779
3km	50%	20000	4	263	5284622	789089	4434046	1157286
3km	50%	20000	4	281	6835558	833481	5924202	1492852
3km	50%	20000	4	336	6053168	839561	5138241	1418022
3km	50%	20000	4	261	6119164	923311	5126294	1316547
3km	50%	20000	4	360	4733032	722827	3957987	1070420
3km	50%	20000	4	204	5474478	895862	4498564	1297295
3km	50%	20000	4	216	5885505	890024	4915060	1449979
3km	50%	20000	4	249	5163376	775084	4332362	1177922
3km	50%	20000	4	238	6730093	872158	5777573	1678602
3km	50%	20000	4	243	6058363	864599	5136554	1330293
3km	50%	20000	4	282	5636793	794271	4787180	1276558
3km	50%	20000	4	356	6210547	870953	5256494	1504365
3km	50%	20000	4	196	5780269	848350	4817185	1205164
3km	50%	20000	4	257	5192402	757660	4367099	1168776
3km	50%	20000	4	300	7878317	1043947	6741690	1997315
3km	50%	20000	4	216	5381522	798306	4511569	1111704
3km	50%	20000	4	354	7873075	1099975	6708182	1673762
3km	50%	20000	4	342	6498384	919177	5500760	1579760
3km	50%	20000	4	216	5020245	701363	4245150	1087748
3km	50%	20000	4	288	6157852	891693	5199084	1403406
3km	50%	20000	4	518	7213790	1000221	6126779	1871553
3km	50%	20000	4	305	8239196	1054368	7089507	1837791
3km	50%	20000	4	223	5168842	776907	4321615	1188607
3km	50%	20000	4	514	6992888	865623	6054457	1648213
3km	50%	20000	4	244	4842707	714378	4078193	1076422
3km	50%	20000	4	239	5420160	823027	4549251	1187164
3km	50%	20000	4	364	7128980	896476	6138722	1630974
3km	50%	20000	4	246	5210025	788284	4338419	1166462
3km	50%	20000	4	284	6633450	904247	5658030	1476612
3km	50%	20000	4	258	5867202	896763	4877630	1457973
3km	50%	20000	4	415	8737912	1186345	7458125	2022684
3km	50%	20000	4	411	7129885	935166	6125336	1633308
3km	50%	20000	4	236	5205202	748943	4392730	1083098
3km	50%	20000	4	331	4563769	643517	3871850	1102355
3km	50%	20000	4	316	5688836	790462	4852089	1322695
3km	50%	20000	4	329	7443089	990854	6347203	1754239
3km	50%	20000	4	233	4316613	654941	3614077	999229
3km	50%	20000	4	407	5569853	825023	4666122	1291377
3km	50%	20000	4	332	7740592	1023729	6643605	1662530
3km	50%	20000	4	295	7721581	1082845	6552109	1870010
3km	50%	20000	4	248	5022407	788188	4168307	1143626
3km	50%	20000	4	264	5105692	742029	4304045	1234779
3km	50%	20000	4	315	5141622	764830	4339007	1177728
3km	50%	20000	4	307	7256109	1028965	6166675	1717128
3km	50%	20000	4	208	5445073	798141	4565589	1157140
3km	50%	20000	4	232	5934018	809167	5058657	1382081
3km	50%	20000	4	373	5638176	824850	4745207	1225000
3km	50%	20000	4	229	5872133	864536	4953023	1246943
3km	50%	20000	4	242	5922228	768765	5061596	1273082
3km	50%	20000	4	277	5291721	806744	4430902	1197489
3km	50%	20000	4	276	4346533	676205	3622142	1024674
3km	50%	20000	4	213	4511518	637898	3821481	1078960
3km	50%	20000	4	239	4420401	674041	3686724	969519
3km	50%	20000	4	230	5313236	790694	4432465	1115748
3km	50%	20000	4	186	5099896	712934	4355557	1012938
3km	50%	20000	4	232	5181978	822145	4298323	1122828
3km	50%	20000	4	284	5861845	934539	4858774	1514241
3km	50%	20000	4	211	7282685	1052554	6155890	1552101
3km	50%	20000	4	280	5717402	847771	4799980	1317869
3km	50%	20000	4	344	7419630	1130080	6206454	1713102
3km	50%	20000	4	369	7099177	932257	6088712	1463645
3km	50%	20000	4	396	7387673	962325	6328831	1681900
3km	50%	20000	4	296	6685336	908761	5713363	1424210
3km	50%	20000	4	241	6186168	920620	5199403	1497810
3km	50%	20000	4	315	5414794	783360	4577336	1168073
3km	50%	20000	4	397	6789856	920743	5803178	1492115
3km	50%	20000	4	347	6981476	825588	6088226	1542174
3km	50%	20000	4	217	5850059	829056	4928677	1164167
3km	50%	20000	4	244	6262902	938225	5243553	1479878
3km	50%	20000	4	248	4922112	678664	4178580	1086311
3km	50%	20000	4	238	7529513	1039253	6363135	1730012
3km	50%	20000	4	268	5978707	823559	5091837	1309351
3km	50%	20000	4	212	5143673	738356	4351976	1087291
3km	50%	20000	4	257	4989930	767600	4156926	1157379
3km	50%	20000	4	259	5806278	889348	4849081	1262155
3km	50%	20000	4	273	6855290	908398	5860786	1615857
3km	50%	20000	4	245	4657269	698865	3896580	1061447
3km	50%	20000	4	281	5004527	785800	4166424	1329413
3km	50%	20000	4	342	6983966	934576	5954842	1663442
3km	50%	20000	4	246	5639092	757494	4819921	1279505
3km	50%	20000	4	250	4793169	733641	3992701	1196904
3km	50%	20000	4	273	5129637	778185	4293573	1188387
3km	50%	20000	4	270	4535941	727404	3749116	1018067
3km	50%	20000	4	394	6876848	898563	5918443	1421922
3km	50%	20000	4	210	5525071	856085	4619861	1312821
3km	50%	20000	4	271	6196070	883131	5248170	1384837
3km	50%	20000	4	272	6516793	978323	5484822	1255128
3km	50%	20000	4	274	6644285	879580	5708150	1386912
3km	50%	20000	4	334	5918250	927797	4889849	1267469
3km	50%	20000	4	360	7298287	961774	6262267	1490349
3km	50%	20000	4	275	6428176	960573	5410562	1498634
3km	50%	20000	4	238	4796762	762585	3972010	1186130
3km	50%	20000	4	235	6363245	871686	5412669	1344045
3km	50%	20000	4	297	5294569	739440	4478426	1267468
3km	50%	20000	4	259	6064962	915787	5077838	1299237
3km	50%	20000	4	288	5239167	813559	4358902	1341282
3km	50%	20000	4	295	4905731	748715	4083856	1074046
3km	50%	20000	4	283	5336871	799149	4484027	1160906
3km	50%	20000	4	247	5973719	922937	4973333	1549468
3km	50%	20000	4	314	6740849	872265	5803828	1480685
3km	50%	20000	4	232	4289332	650696	3595037	1003356
3km	50%	20000	4	413	7214951	1048352	6067837	1779231
3km	50%	20000	4	312	6723078	979608	5674524	1621140
3km	50%	20000	4	275	6534676	867604	5606840	1385657
3km	50%	20000	4	249	4989420	786542	4153855	1089002
3km	50%	20000	4	277	6788252	894034	5790968	1499945
3km	50%	20000	4	227	4824244	723859	4040708	1212621
3km	50%	20000	4	346	5805166	857008	4893599	1327654
3km	50%	20000	4	285	6649518	888740	5684717	1563012
3km	50%	20000	4	253	6593381	885553	5630622	1347980
3km	50%	20000	4	200	5858232	901549	4855733	1304349
3km	50%	20000	4	314	7959041	1156015	6713513	1922121
3km	50%	20000	4	278	5024095	730541	4249762	1267790
3km	50%	20000	4	391	5747610	863283	4819393	1281775
3km	50%	20000	4	274	5836539	913903	4845708	1359098
3km	50%	20000	4	248	6479438	907125	5458526	1400649
3km	50%	20000	4	329	4229506	663989	3499478	976015
3km	50%	20000	4	301	6384678	877981	5435019	1432894
3km	50%	20000	4	256	5838350	869757	4886033	1411061
3km	50%	20000	4	237	5431803	805746	4547978	1235730
3km	50%	20000	4	267	4992707	726333	4211736	1030861
3km	50%	20000	4	308	5681533	831767	4774383	1307370
3km	50%	20000	4	400	7765355	953457	6728908	1586146
3km	50%	20000	4	239	5460011	808671	4580350	1233410
3km	50%	20000	4	225	5030081	744551	4218421	1134484
3km	50%	20000	4	286	7923426	989180	6849296	1728649
3km	50%	20000	4	337	5838067	880927	4882561	1315351
3km	50%	20000	4	297	7151631	945112	6138174	1649655
3km	50%	20000	4	339	5589949	839329	4655738	1412776
3km	50%	20000	4	237	6623601	994975	5534837	1581224
3km	50%	20000	4	294	5018270	753133	4180950	1161164
3km	50%	20000	4	295	7780820	1088307	6621597	1687211
3km	50%	20000	4	307	5202446	802139	4314026	1247085
3km	50%	20000	4	208	5116121	742326	4275714	1065229
3km	50%	20000	4	261	4981847	785728	4139714	1173379
3km	50%	20000	4	267	6793243	964422	5730559	1548413
3km	50%	20000	4	297	6190989	814884	5302390	1421431
3km	50%	20000	4	431	7104523	911538	6127052	1467922
3km	50%	20000	4	325	7562278	1010401	6470016	1611413
3km	50%	20000	4	303	7803702	1003930	6701446	1988978
3km	50%	20000	4	290	7979683	1024623	6856722	1673108
3km	50%	20000	4	261	5350503	792545	4501000	1161208
3km	50%	20000	4	284	6496083	847812	5564704	1420203
3km	50%	20000	4	280	7026922	1045708	5902219	1684365
3km	50%	20000	4	286	6194370	836012	5292835	1348449
3km	50%	20000	4	356	5524718	858147	4599356	1304042
3km	50%	20000	4	391	6198650	938470	5172982	1406008
3km	50%	20000	4	336	7404491	972208	6364596	1639388
3km	50%	20000	4	238	5555612	829787	4631416	1317180
3km	50%	20000	4	324	7416716	958859	6337964	1664800
3km	50%	20000	4	249	5745494	934242	4687746	1540153
3km	50%	20000	4	268	7828258	1036529	6719030	1738798
3km	50%	20000	4	408	5833415	917470	4846541	1325099
3km	50%	20000	4	290	5055424	788709	4203487	1177921
3km	50%	20000	4	260	6266379	785005	5425531	1371978
3km	50%	20000	4	318	6934132	898799	5969990	1442145
3km	50%	20000	4	253	4931229	731291	4133785	1150208
3km	50%	20000	4	357	7337717	1021827	6217064	1773391
3km	50%	20000	4	280	6787571	1011002	5695685	1445595
3km	50%	20000	4	315	5624215	788983	4764015	1192391
3km	50%	20000	4	316	6289566	896160	5308739	1467343
3km	50%	20000	4	344	6365176	929667	5370621	1464188
3km	50%	20000	4	406	6925430	978442	5887670	1505204
3km	50%	20000	4	303	7399511	966267	6346517	1644890
3km	50%	20000	4	247	5125541	754015	4315713	1132967
3km	50%	20000	4	301	6187347	902389	5214467	1384564
3km	50%	20000	4	455	7024461	958543	5958761	1719881
3km	50%	20000	4	281	5856309	846904	4907548	1238644
3km	50%	20000	4	229	5303512	793969	4458192	1176868
3km	50%	20000	4	240	5460544	790720	4599441	1234887
3km	50%	20000	4	216	4837278	724169	4063455	1136484
3km	50%	20000	4	297	6691759	849820	5780457	1448000
3km	50%	20000	4	406	6906590	987298	5850126	1670342
3km	50%	20000	4	312	5706822	880179	4701622	1240188
3km	50%	20000	4	315	5161877	786057	4304990	1350014
3km	50%	20000	4	245	6347697	833572	5446658	1403883
3km	50%	20000	4	310	6142097	847299	5202478	1365949
3km	50%	20000	4	205	4760483	733554	3942369	1150637
3km	50%	20000	4	301	6307880	848900	5400514	1454304
3km	50%	20000	4	289	6584791	974789	5521112	1794371
3km	50%	20000	4	238	7220835	970302	6173953	1498113
3km	50%	20000	4	288	6279676	917740	5277320	1428789
3km	50%	20000	4	337	5987005	935829	4968103	1560542
3km	50%	20000	4	274	4869368	724949	4090592	1015398
3km	50%	20000	4	308	6427462	840797	5543666	1324352
3km	50%	20000	4	295	7416048	913831	6407283	1443705
3km	50%	20000	4	312	5599419	818116	4699530	1200050
3km	50%	20000	4	280	6436253	936018	5389586	1386051
3km	50%	20000	4	322	5688657	833705	4806584	1301917
3km	50%	20000	4	316	6125901	937272	5113914	1457392
3km	50%	20000	4	235	5588978	842549	4682889	1345238
3km	50%	20000	4	235	6436434	971146	5379110	1337929
3km	50%	20000	4	350	6165291	946610	5145058	1487403
3km	50%	20000	4	328	6717469	920369	5705817	1500516
3km	50%	20000	4	265	7336204	916346	6342496	1538257
3km	50%	20000	4	218	5940622	893601	4989814	1406108
3km	50%	20000	4	304	5301196	848401	4378229	1228276
3km	50%	20000	4	226	5258299	762823	4432181	1033512
3km	50%	20000	4	327	5449465	826159	4536724	1273233
3km	50%	20000	4	257	5909815	771241	5075854	1246533
3km	50%	20000	4	387	7152263	879192	6191680	1448146
3km	50%	20000	4	214	5263875	806734	4405894	1180396
3km	50%	20000	4	280	5182862	777421	4334836	1332809
3km	50%	20000	4	339	5667372	836649	4750037	1187949
3km	50%	20000	4	304	5224453	789678	4360967	1222342
3km	50%	20000	4	228	6318218	898823	5354503	1359092
3km	50%	20000	4	384	5900984	908254	4903510	1573822
3km	50%	20000	4	259	6127175	943072	5118640	1426103
3km	50%	20000	4	265	5834198	874661	4884539	1291661
3km	50%	20000	4	287	4998747	707302	4234497	1102406
3km	50%	20000	4	232	6466063	921575	5468584	1499203
3km	50%	20000	4	345	7103351	967246	6054107	1495074
3km	50%	20000	4	334	6763886	854627	5857935	1544965
3km	50%	20000	4	473	7097071	979624	6041384	1803488
3km	50%	20000	4	276	7846991	1106464	6624951	1975822
3km	50%	20000	4	335	6126846	897800	5100912	1484111
3km	50%	20000	4	288	5656776	860567	4742564	1292896
3km	50%	20000	4	306	5915326	854598	5006452	1351436
3km	50%	20000	4	255	6628714	881630	5646191	1603071
3km	50%	20000	4	268	4578711	702550	3791822	1172754
3km	50%	20000	4	360	7525430	1010530	6435117	1621119
3km	50%	20000	4	320	6671729	960103	5647729	1501678
3km	50%	20000	4	243	5843289	878261	4897241	1364360
3km	50%	20000	4	302	7248661	898974	6284120	1544594
3km	50%	20000	4	292	6714506	873343	5767279	1465395
3km	50%	20000	4	211	5124475	746739	4301156	1011578
3km	50%	20000	4	353	6212519	819115	5339747	1372487
3km	50%	20000	4	237	6251615	882471	5311759	1263300
3km	50%	20000	4	299	6392612	923202	5347159	1418231
3km	50%	20000	4	344	7030742	986283	5960658	1774776
3km	50%	20000	4	246	6638228	854843	5713215	1456732
3km	50%	20000	4	271	5104293	766398	4294343	1183674
3km	50%	20000	4	336	4976856	767661	4156400	1263416
3km	50%	20000	4	239	6011478	852564	5076581	1324943
3km	50%	20000	4	419	6253652	856618	5338381	1345980
3km	50%	20000	4	371	5593864	770463	4779752	1270704
3km	50%	20000	4	320	6020733	882379	5051126	1443912
3km	50%	20000	4	281	5925572	905747	4948076	1405988
3km	50%	20000	4	266	5692390	905086	4725317	1468844
3km	50%	20000	4	205	4490094	665673	3772591	998459
3km	50%	20000	4	323	5867727	920235	4866636	1609989
3km	50%	20000	4	318	6226505	841853	5333033	1348713
3km	50%	20000	4	259	5049516	742701	4206852	1184401
3km	50%	20000	4	213	7045433	948668	5976839	1522900
3km	50%	20000	4	211	4410557	659980	3672720	970996
3km	50%	20000	4	275	5641525	839521	4747386	1380097
3km	50%	20000	4	239	5000024	719485	4221943	1246974
3km	50%	20000	4	250	4777696	725691	3977856	1223875
3km	50%	20000	4	260	5314887	777484	4483817	1250181
3km	50%	20000	4	408	5969400	817039	5108803	1332331
3km	50%	20000	4	303	5800433	837317	4885406	1410599
3km	50%	20000	4	324	4924619	712762	4159434	1181631
3km	50%	20000	4	244	5740450	811217	4860061	1340529
3km	50%	20000	4	350	7258004	942800	6194579	1575736
3km	50%	20000	4	305	6044752	904926	5066139	1428757
3km	50%	20000	4	383	6136189	857044	5204565	1642230
3km	50%	20000	4	218	5184561	784085	4313292	1275353
3km	50%	20000	4	272	5209577	788966	4363414	1129626
3km	50%	20000	4	394	7545019	925991	6553767	1613612
3km	50%	20000	4	354	6953772	953872	5899490	1740614
3km	50%	20000	4	239	6028597	871051	5091413	1274322
3km	50%	20000	4	230	5556597	804396	4654823	1250393
3km	50%	20000	4	410	6054961	946504	5032544	1559013
3km	50%	20000	4	222	6552804	872235	5614820	1339859
3km	50%	20000	4	330	6705075	1037130	5592660	1597114
3km	50%	20000	4	256	5218111	765638	4389500	1173450
3km	50%	20000	4	288	6729188	983550	5642002	1683229
3km	50%	20000	4	254	4678168	704625	3905742	1078811
3km	50%	20000	4	258	5534322	769597	4708143	1124709
3km	50%	20000	4	205	4653140	693116	3894902	1049739
3km	50%	20000	4	256	6684852	888090	5720602	1441748
3km	50%	20000	4	414	6924703	886683	5975857	1524048
3km	50%	20000	4	238	6714954	895986	5732646	1458595
3km	50%	20000	4	344	5472954	821164	4578462	1222930
3km	50%	20000	4	326	6736103	938604	5708218	1540555
3km	50%	20000	4	349	6752217	967178	5714152	1521829
3km	50%	20000	4	383	5506305	875124	4557832	1217270
3km	50%	20000	4	205	5038670	720007	4242108	1094100
3km	50%	20000	4	269	5182961	781374	4343942	1284928
3km	50%	20000	4	399	6653595	864635	5725534	1518964
3km	50%	20000	4	267	4655996	730290	3873481	1129741
3km	50%	20000	4	262	6176932	929600	5174560	1331745
3km	50%	20000	4	248	5572869	831967	4654916	1320375
3km	50%	20000	4	229	6474345	827953	5576621	1288102
3km	50%	20000	4	365	6070968	946418	5008274	1333534
3km	50%	20000	4	326	7124961	910642	6133293	1503058
3km	50%	20000	4	298	5499582	822654	4621534	1277847
3km	50%	20000	4	441	6566344	906322	5560553	1412136
3km	50%	20000	4	289	5147092	834710	4243591	1227087
3km	50%	20000	4	276	5737677	847196	4833296	1262532
3km	50%	20000	4	277	5966210	919854	4965494	1433578
3km	50%	20000	4	490	6313966	811403	5429472	1599385
3km	50%	20000	4	260	7136639	969896	6096680	1564796
3km	50%	20000	4	291	6111159	948056	5083512	1262694
3km	50%	20000	4	482	6674762	917207	5683207	1631306
3km	50%	20000	4	255	4969031	736389	4183516	1218032
3km	50%	20000	4	307	7740534	1030526	6616256	1634793
3km	50%	20000	4	294	6181163	899352	5214701	1435426
3km	50%	20000	4	292	7211997	984011	6183006	1629138
3km	50%	20000	4	290	5811892	771340	4974245	1247463
3km	50%	20000	4	305	6802525	993418	5742305	1568335
3km	50%	20000	4	300	5162158	784130	4312924	1172159
3km	50%	20000	4	260	7942414	1018888	6858781	1639896
3km	50%	20000	4	336	5723300	908742	4712888	1523847
3km	50%	20000	4	288	6005251	914671	5028718	1350078
3km	50%	20000	4	286	4942662	764144	4100874	1057149
3km	50%	20000	4	337	4314670	663220	3594599	963102
3km	50%	20000	4	316	5939301	818642	5077718	1255012
3km	50%	20000	4	277	6178292	806463	5306658	1414920
3km	50%	20000	4	306	5972274	774857	5125264	1292693
3km	50%	20000	4	263	5297657	764823	4480942	1088861
3km	50%	20000	4	324	7166420	998053	6108251	1568024
3km	50%	20000	4	372	6570639	953113	5558026	1465678
3km	50%	20000	4	252	5284601	783653	4417401	1295064
3km	50%	20000	4	371	5864070	831302	4979794	1260160
3km	50%	20000	4	366	6165576	871168	5232962	1360421
3km	50%	20000	4	316	6748666	941408	5741752	1697713
3km	50%	20000	4	220	5515110	788429	4670701	1189067
3km	50%	20000	4	300	6448423	994652	5381396	1761882
3km	50%	20000	4	208	4753918	742149	3965909	1136977
3km	50%	20000	4	395	8028754	1080143	6820517	1907765
3km	50%	20000	4	292	8187393	1142227	6939209	1853385
3km	50%	20000	4	290	6127915	888918	5157334	1350389
3km	50%	20000	4	398	7692212	962987	6668353	1841494
3km	50%	20000	4	333	5790563	905565	4803635	1476475
3km	50%	20000	4	259	5523279	810902	4638638	1208961
3km	50%	20000	4	322	5651365	867773	4688523	1418292
3km	50%	20000	4	331	6799422	928682	5796303	1585061
3km	50%	20000	4	302	7128934	944008	6103900	1386892
3km	50%	20000	4	258	5070090	737723	4264118	1200762
3km	50%	20000	4	238	5570637	804488	4707659	1054796
3km	50%	20000	4	242	6414687	835796	5501401	1546373
3km	50%	20000	4	200	5446508	829984	4563137	1373451
3km	50%	20000	4	301	5835281	876249	4900784	1245953
3km	50%	20000	4	260	5171739	799244	4323007	1249812
3km	50%	20000	4	250	5115962	751574	4295064	1154651
3km	50%	20000	4	273	5479255	852826	4540546	1242841
3km	50%	20000	4	286	6973630	972056	5936420	1661623
3km	50%	20000	4	243	7721103	1008741	6609796	1679046
3km	50%	20000	4	408	5067040	828315	4167831	1315949
3km	50%	20000	4	349	6469485	787527	5614836	1372230
3km	50%	20000	4	264	6696811	898902	5740318	1498673
3km	50%	20000	4	317	6239733	866852	5306854	1345183
3km	50%	20000	4	205	5394993	807624	4516940	1219519
3km	50%	20000	4	314	7013710	921109	6003801	1560640
3km	50%	20000	4	309	6689822	961702	5664746	1633171
3km	50%	20000	4	246	5311477	809109	4435881	1364043
3km	50%	20000	4	222	7088075	923494	6084128	1468831
3km	50%	20000	4	340	8229412	1113920	7019506	1672523
3km	50%	20000	4	350	5783609	817724	4856401	1327662
3km	50%	20000	4	243	4838770	697358	4079561	1124966
3km	50%	20000	4	306	7332099	978142	6290121	1527433
3km	50%	20000	4	296	6729159	875875	5758937	1473818
3km	50%	20000	4	340	7495789	1011082	6391303	1839664
3km	50%	20000	4	291	5522168	816807	4613624	1229520
3km	50%	20000	4	365	7024334	933265	6009730	1548469
3km	50%	20000	4	419	7493734	995369	6419315	1758175
3km	50%	20000	4	427	7329161	987931	6253557	1832957
3km	50%	20000	4	262	5309366	773383	4494458	1100350
3km	50%	20000	4	208	5382622	835991	4456135	1263740
3km	50%	20000	4	394	6103603	746645	5298613	1400101
3km	50%	20000	4	339	6451124	847848	5544257	1473483
3km	50%	20000	4	272	5987886	833727	5042068	1332783
3km	50%	20000	4	257	6192797	914956	5172490	1390541
3km	50%	20000	4	287	7265111	931930	6248598	1510781
3km	50%	20000	4	224	5594865	870632	4644689	1140448
3km	50%	20000	4	313	4526653	664020	3819702	1027106
3km	50%	20000	4	276	5130799	783055	4280912	1364883
3km	50%	20000	4	304	7721432	971007	6650542	1720664
3km	50%	20000	4	340	5424761	810579	4538078	1226847
3km	50%	20000	4	265	7021846	906919	5980597	1505621
3km	50%	20000	4	264	6238776	827291	5322905	1436209
3km	50%	20000	4	334	5371011	808545	4473153	1387458
3km	50%	20000	4	305	5509728	743733	4697128	1338298
3km	50%	20000	4	285	5710115	868515	4769730	1244455
3km	50%	20000	4	410	8229559	1064935	7042514	1752373
3km	50%	20000	4	249	5060941	770444	4208743	1256136
3km	50%	20000	4	318	5744568	814507	4871842	1312279
3km	50%	20000	4	327	6811292	970167	5778686	1542581
3km	50%	20000	4	252	5743387	859976	4815507	1191526
3km	50%	20000	4	214	5571649	845836	4610659	1352660
3km	50%	20000	4	328	5556585	797784	4667282	1237710
3km	50%	20000	4	315	5317291	787020	4454443	1446919
3km	50%	20000	4	316	6943553	970266	5880171	1508739
3km	50%	20000	4	351	5868604	841647	4965686	1233125
3km	50%	20000	4	276	6469406	920261	5469965	1501364
3km	50%	20000	4	211	4515254	653689	3793062	992661
3km	50%	20000	4	374	5385577	810867	4508055	1426975
3km	50%	20000	4	273	5153488	793602	4306573	1203156
3km	50%	20000	4	427	6956841	914238	5967291	1715227
3km	50%	20000	4	257	5337987	785916	4487447	1120934
3km	50%	20000	4	215	4611342	643431	3925767	1057280
3km	50%	20000	4	191	4654092	692851	3916146	1018587
3km	50%	20000	4	256	6168050	944785	5111153	1505718
3km	50%	20000	4	191	5449205	829514	4538216	1219333
3km	50%	20000	4	363	5913535	903989	4953625	1507714
3km	50%	20000	4	281	5802027	816024	4877159	1222228
3km	50%	20000	4	286	5349697	777273	4509550	1182861
3km	50%	20000	4	237	4578931	669355	3874382	958143
3km	50%	20000	4	271	4834135	713309	4076398	1096396
3km	50%	20000	4	325	6198770	917091	5198454	1413528
3km	50%	20000	4	253	5900535	857784	4969919	1250289
3km	50%	20000	4	228	6076992	907971	5067971	1396508
3km	50%	20000	4	333	5293916	755441	4490401	1122066
3km	50%	20000	4	384	7668473	989766	6591106	1535378
3km	50%	20000	4	351	7672172	1084350	6495081	1823593
3km	50%	20000	4	223	6294744	922002	5321552	1323401
3km	50%	20000	4	235	5309056	778350	4453609	1138809
3km	50%	20000	4	373	6982011	1014801	5885719	1749658
3km	50%	20000	4	325	5216774	781424	4366971	1146020
3km	50%	20000	4	249	6921184	918737	5922365	1444474
3km	50%	20000	4	202	5759040	830437	4866239	1251938
3km	50%	20000	4	231	5889421	796855	5048611	1255212
3km	50%	20000	4	362	7198899	888120	6215097	1513264
3km	50%	20000	4	299	6145342	925668	5126968	1585298
3km	50%	20000	4	371	5501397	831964	4615825	1271648
3km	50%	20000	4	312	8290599	1111898	7078009	1849486
3km	50%	20000	4	320	7650226	1049349	6519784	1807248
3km	50%	20000	4	322	5918490	850036	5001457	1254816
3km	50%	20000	4	364	8582269	1231058	7264021	2016738
3km	50%	20000	4	325	6208847	797126	5291881	1209521
3km	50%	20000	4	219	6679681	921480	5684293	1485207
3km	50%	20000	4	206	6544652	961516	5485748	1506443
3km	50%	20000	4	296	6939686	1038333	5812091	1548239
3km	50%	20000	4	304	6327299	909496	5348092	1506859
3km	50%	20000	4	280	5819799	910202	4816508	1513407
3km	50%	20000	4	289	6969539	962481	5910465	1605582
3km	50%	20000	4	244	5465870	794827	4623062	1222108
3km	50%	20000	4	363	4958494	729810	4176398	1114013
3km	50%	20000	4	245	5034626	705764	4263891	1020829
3km	50%	20000	4	308	5686587	791682	4824787	1242603
3km	50%	20000	4	317	5035930	757646	4190840	1106265
3km	50%	20000	4	289	5950034	924330	4957420	1330832
3km	50%	20000	4	366	5160482	808261	4290579	1256384
3km	50%	20000	4	234	5565598	798752	4700028	1169666
3km	50%	20000	4	243	6056894	884451	5090663	1383206
3km	50%	20000	4	480	6825262	897524	5843743	1612779
3km	50%	20000	4	285	6130672	945940	5100769	1337349
3km	50%	20000	4	383	8436571	1160887	7156224	1996683
3km	50%	20000	4	312	6400026	949725	5385685	1418308
3km	50%	20000	4	274	5401886	758805	4563735	1127236
3km	50%	20000	4	427	6590133	946001	5541242	1788138
3km	50%	20000	4	247	4819086	699993	4034014	1125678
3km	50%	20000	4	281	5377270	846161	4471026	1284786
3km	50%	20000	4	238	6749962	971726	5684111	1499724
3km	50%	20000	4	199	5253846	800436	4410746	1180065
3km	50%	20000	4	248	5111592	739341	4323136	1105317
3km	50%	20000	4	256	5800213	918509	4808189	1475984
3km	50%	20000	4	322	4807685	732881	4030852	1182792
3km	50%	20000	4	364	6640832	901396	5692077	1549853
3km	50%	20000	4	279	5632000	841810	4732991	1389114
3km	50%	20000	4	331	5783206	840830	4867765	1226508
3km	50%	20000	4	318	5828366	861299	4893852	1380179
3km	50%	20000	4	353	6983716	931975	5968867	1516167
3km	50%	20000	4	339	5583385	798182	4723024	1287413
3km	50%	20000	4	399	6378261	840984	5466992	1439477
3km	50%	20000	4	396	7694794	975238	6613872	1647308
3km	50%	20000	4	308	5498652	737636	4698865	1295354
3km	50%	20000	4	304	5747555	845483	4816553	1292659
3km	50%	20000	4	386	6860469	943274	5825179	1583294
3km	50%	20000	4	343	6206020	984385	5133179	1699373
3km	50%	20000	4	337	6048656	906723	5051225	1324141
3km	50%	20000	4	296	5853246	900580	4898089	1268055
3km	50%	20000	4	339	7040633	905399	6044236	1547227
3km	50%	20000	4	403	6383708	888756	5408113	1423158
3km	50%	20000	4	219	5223797	803987	4357576	1169812
3km	50%	20000	4	289	4880044	721694	4079474	1077867
3km	50%	20000	4	422	7671391	979409	6562081	1668406
3km	50%	20000	4	274	4874851	767981	4053054	1038535
3km	50%	20000	4	341	6847215	892825	5878262	1436357
3km	50%	20000	4	262	5134337	753649	4326067	1080542
3km	50%	20000	4	299	6540760	880062	5598487	1480480
3km	50%	20000	4	311	5998334	881115	5064264	1422115
3km	50%	20000	4	418	6846428	876831	5885680	1619742
3km	50%	20000	4	246	5317674	777793	4467664	1217597
3km	50%	20000	4	340	5000739	798653	4115040	1191716
3km	50%	20000	4	278	7376177	1059700	6212284	1553640
3km	50%	20000	4	253	5682106	842458	4790578	1250797
3km	50%	20000	4	300	6660444	881705	5703704	1606394
3km	50%	20000	4	315	6435588	844487	5499427	1543907
3km	50%	20000	4	302	6795655	919588	5815074	1407211
3km	50%	20000	4	216	5462481	775651	4633250	1024456
3km	50%	20000	4	329	5361986	795234	4520909	1263827
3km	50%	20000	4	285	5381732	816965	4475349	1317002
3km	50%	20000	4	246	5869056	838819	4957618	1220669
3km	50%	20000	4	285	5244638	789821	4397046	1257629
3km	50%	20000	4	291	5767826	798282	4904265	1264416
3km	50%	20000	4	266	6040979	866300	5080737	1421469
3km	50%	20000	4	298	7249318	1003399	6170906	1592715
3km	50%	20000	4	247	6307755	969539	5229199	1534827
3km	50%	20000	4	236	5402146	829275	4497326	1258420
3km	50%	20000	4	478	5599734	824760	4729266	1301043
3km	50%	20000	4	310	7650897	1000904	6536382	1717816
3km	50%	20000	4	236	4088434	621730	3416117	1045089
3km	50%	20000	4	314	6380915	932303	5384545	1339587
3km	50%	20000	4	284	5654954	791587	4783460	1298148
3km	50%	20000	4	328	5430634	887789	4480879	1556299
3km	50%	20000	4	250	6459425	907582	5489867	1386056
3km	50%	20000	4	349	6270604	819259	5395635	1365810
3km	50%	20000	4	225	5574573	856527	4652490	1161912
3km	50%	20000	4	202	4392709	706790	3615145	929683
3km	50%	20000	4	310	5051868	767519	4224828	1178385
3km	50%	20000	4	240	6711857	925415	5729700	1353001
3km	50%	20000	4	232	5594024	812518	4715754	1142197
3km	50%	20000	4	299	6004422	893278	5032869	1296648
3km	50%	20000	4	287	5602333	863554	4656947	1277708
3km	50%	20000	4	275	4760468	761843	3933072	1172492
3km	50%	20000	4	260	5175515	737864	4344266	1154743
3km	50%	20000	4	402	7426402	973673	6387031	1724910
3km	50%	20000	4	359	5180256	741634	4358857	1136688
3km	50%	20000	4	224	5744151	834596	4810607	1206302
3km	50%	20000	4	285	5726620	898446	4772476	1366087
3km	50%	20000	4	252	8317130	1145927	7067381	1862337
3km	50%	20000	4	370	6954175	878190	5982642	1478498
3km	50%	20000	4	224	4797178	750398	4006990	1044928
3km	50%	20000	4	211	4629813	668995	3894328	1107798
3km	50%	20000	4	321	7065432	934760	6019630	1533556
3km	50%	20000	4	385	6890163	920919	5870012	1591905
3km	50%	20000	4	208	5722568	812308	4846501	1103291
3km	50%	20000	4	302	5662002	788350	4788638	1228879
3km	50%	20000	4	365	6616243	937526	5564502	1525949
3km	50%	20000	4	347	6305365	907446	5321001	1366198
3km	50%	20000	4	316	7162629	990784	6037844	1727936
3km	50%	20000	4	308	4664652	646464	3978876	1100658
3km	50%	20000	4	225	5542023	851261	4648866	1257398
3km	50%	20000	4	237	5321285	845287	4421881	1160533
3km	50%	20000	4	246	5040341	743621	4220133	1188007
3km	50%	20000	4	382	5169526	777361	4301408	1135469
3km	50%	20000	4	281	5915071	868635	4978740	1287139
3km	50%	20000	4	397	6844930	838107	5928250	1338041
3km	50%	20000	4	271	5212714	823666	4307756	1217352
3km	50%	20000	4	317	6951915	981895	5856722	1794178
3km	50%	20000	4	510	6967811	956522	5936322	1566899
3km	50%	20000	4	448	7364470	985626	6277022	1731015
3km	50%	20000	4	318	6678356	939984	5674598	1595953
3km	50%	20000	4	258	7150997	1008491	6049847	1657148
3km	50%	20000	4	299	5148758	763434	4333585	1159300
3km	50%	20000	4	465	9143447	1212005	7826903	2076821
3km	50%	20000	4	252	5371128	786899	4533248	1151148
3km	50%	20000	4	250	5584205	825340	4692039	1395566
3km	50%	20000	4	286	7679409	1019600	6575108	1571893
3km	50%	20000	4	317	4674136	707143	3908290	1146935
3km	50%	20000	4	317	6609674	906087	5633311	1387852
3km	50%	20000	4	313	7039271	930996	6013723	1569086
3km	50%	20000	4	256	5083553	730187	4299298	1140196
3km	50%	20000	4	335	7183059	943402	6160119	1383931
3km	50%	20000	4	223	6416658	881969	5447193	1463825
3km	50%	20000	4	266	6736147	892119	5744345	1521396
3km	50%	20000	4	290	4911160	743090	4114708	1209871
3km	50%	20000	4	480	6943592	882869	5969728	1525621
3km	50%	20000	4	205	5368954	755497	4555943	1116163
3km	50%	20000	4	231	6012667	922616	5018691	1445586
3km	50%	20000	4	313	6485247	849369	5553944	1574950
3km	50%	20000	4	282	6677226	901801	5681651	1469145
3km	50%	20000	4	299	7093452	926691	6101783	1612125
3km	50%	20000	4	199	5648528	856368	4723805	1325401
3km	50%	20000	4	483	7679481	1008069	6576559	1791523
3km	50%	20000	4	258	5565589	808803	4673825	1208747
3km	50%	20000	4	291	6083451	858895	5167711	1530912
3km	50%	20000	4	375	5910940	831946	5006766	1347002
3km	50%	20000	4	329	7126966	901888	6113103	1597460
3km	50%	20000	4	250	4598497	770681	3774212	1029430
3km	50%	20000	4	330	4689479	732780	3858343	1201300
3km	50%	20000	4	269	5079392	789118	4211937	1301759
3km	50%	20000	4	226	4678528	746299	3874799	1080520
3km	50%	20000	4	277	4676772	709110	3899269	1106237
3km	50%	20000	4	245	5856664	864543	4888680	1283657
3km	50%	20000	4	201	4534648	677767	3791012	1019257
3km	50%	20000	4	343	6159456	822555	5279803	1294213
3km	50%	20000	4	241	5813821	801473	4902065	1154028
3km	50%	20000	4	279	6534396	923281	5534349	1425877
3km	50%	20000	4	246	6483847	920248	5478043	1507749
3km	50%	20000	4	254	6793943	1053963	5626067	1556591
3km	50%	20000	4	287	7030424	975980	5955284	1442060
3km	50%	20000	4	328	5389256	851887	4459064	1297859
3km	50%	20000	4	303	5137893	745687	4325291	1129027
3km	50%	20000	4	293	6529404	869144	5623068	1502494
3km	50%	20000	4	213	5613010	773337	4775993	1235650
3km	50%	20000	4	240	5942602	914016	4974096	1269729
3km	50%	20000	4	353	7004071	898100	6050497	1462464
3km	50%	20000	4	215	7151840	1005839	6068562	1458383
3km	50%	20000	4	189	5080017	768597	4252383	1138638
3km	50%	20000	4	298	5724501	880658	4764009	1446470
3km	50%	20000	4	281	6248121	948432	5221150	1732060
3km	50%	20000	4	326	5829444	822133	4945818	1255687
3km	50%	20000	4	239	4535654	665339	3823918	1012791
3km	50%	20000	4	275	6308116	953572	5284111	1422735
3km	50%	20000	4	301	5398401	825355	4486936	1267164
3km	50%	20000	4	506	6277741	873774	5326179	1568054
3km	50%	20000	4	299	6988487	996670	5911138	1636294
3km	50%	20000	4	408	8035008	1062349	6890442	1683275
3km	50%	20000	4	244	5675260	872266	4733478	1143982
3km	50%	20000	4	258	6045485	847123	5143496	1291704
3km	50%	20000	4	340	6640347	1023509	5525488	1544621
3km	50%	20000	4	361	8458035	1092039	7291049	1788532
3km	50%	20000	4	342	5897438	859098	4953239	1320995
3km	50%	20000	4	297	5699327	880476	4749478	1426405
3km	50%	20000	4	307	5580837	825715	4686320	1406773
3km	50%	20000	4	257	4521198	642104	3822137	1076752
3km	50%	20000	4	365	5615942	838554	4705091	1518170
3km	50%	20000	4	371	5324294	825556	4439451	1159849
3km	50%	20000	4	290	6661496	934143	5651650	1698327
3km	50%	20000	4	303	7435036	1028734	6301564	1710247
3km	50%	20000	4	310	5441783	804125	4568240	1193797
3km	50%	20000	4	260	5382280	767362	4545046	1189174
3km	50%	20000	4	251	6652783	900506	5697993	1361611
3km	50%	20000	4	250	5455624	819632	4552984	1211070
3km	50%	20000	4	273	5890502	840418	4972795	1351347
3km	50%	20000	4	292	7356314	1001386	6258341	1637155
3km	50%	20000	4	398	6942795	864844	6013059	1491224
3km	50%	20000	4	273	5006729	828153	4138840	1214610
3km	50%	20000	4	264	6682512	961909	5641136	1690622
3km	50%	20000	4	281	6536954	875118	5574152	1506047
3km	50%	20000	4	290	7808603	1085451	6634285	1715842
3km	50%	20000	4	269	6889250	893948	5926554	1434406
3km	50%	20000	4	230	5659170	875419	4729473	1277764
3km	50%	20000	4	359	5226447	823973	4348042	1400642
3km	50%	20000	4	285	5750642	824709	4858966	1344844
3km	50%	20000	4	287	5387720	743248	4599834	1193909
3km	50%	20000	4	322	6159911	911033	5162112	1387277
3km	50%	20000	4	558	8522440	1078957	7352491	1945121
3km	50%	20000	4	287	7241986	959433	6225831	1607332
3km	50%	20000	4	177	6079732	901298	5104333	1305062
3km	50%	20000	4	287	6854575	938978	5855183	1527520
3km	50%	20000	4	244	5767292	807474	4861772	1310869
3km	50%	20000	4	224	5814102	827045	4898497	1398442
3km	50%	20000	4	272	5870196	904996	4874581	1400548
3km	50%	20000	4	266	5993664	875613	5036147	1529078
3km	50%	20000	4	285	6143614	953007	5112912	1466217
3km	50%	20000	4	364	7589598	1023849	6472419	1685276
3km	50%	20000	4	314	7279978	1001453	6154975	1654767
3km	50%	20000	4	309	6736005	958646	5714921	1504334
3km	50%	20000	4	218	5567533	866309	4630866	1301133
3km	50%	20000	4	302	5729742	887036	4751447	1457310
3km	50%	20000	4	264	6306674	942055	5314660	1403887
3km	50%	20000	4	323	6837359	959237	5798006	1575249
3km	50%	20000	4	234	4808284	723787	3998164	1099322
3km	50%	20000	4	237	5192760	785949	4345831	1080357
3km	50%	20000	4	395	6208633	809233	5311340	1449617
3km	50%	20000	4	305	5901758	962086	4842679	1308800
3km	50%	20000	4	357	7835586	1014682	6727545	1632421
3km	50%	20000	4	254	5204863	821857	4289526	1468454
3km	50%	20000	4	319	6857768	885050	5912591	1471944
3km	50%	20000	4	316	8257014	1079364	7093462	1818925
3km	50%	20000	4	322	7224491	915000	6229318	1509729
3km	50%	20000	4	296	7021499	891619	6029406	1662740
3km	50%	20000	4	217	7839694	1078399	6656839	1687375
3km	50%	20000	4	244	6755726	1002687	5633745	1627202
3km	50%	20000	4	296	6868719	922699	5873394	1405507
3km	50%	20000	4	265	4653655	717642	3883775	1025775
3km	50%	20000	4	376	5524805	827486	4646865	1179772
3km	50%	20000	4	242	4822336	707881	4070167	1056773
3km	50%	20000	4	302	5404526	834704	4483600	1358140
3km	50%	20000	4	311	5635834	875573	4653097	1381169
3km	50%	20000	4	271	5868456	870527	4937809	1210912
3km	50%	20000	4	287	5366521	816253	4500507	1182746
3km	50%	20000	4	288	6166167	929404	5152962	1582142
3km	50%	20000	4	409	7443150	989625	6389354	1647547
3km	50%	20000	4	280	7673194	1004376	6600592	1724259
3km	50%	20000	4	342	6943216	919777	5950087	1722385
3km	50%	20000	4	288	5773274	912422	4784227	1444334
3km	50%	20000	4	290	8205159	1120184	7005242	1874861
3km	50%	20000	4	280	6024198	898993	5040615	1425704
3km	50%	20000	4	303	4840551	751356	4030100	1243177
3km	50%	20000	4	256	5508167	741270	4708951	1216179
3km	50%	20000	4	211	5388304	768134	4564391	1251423
3km	50%	20000	4	502	6281160	1003746	5197827	1631474
3km	50%	20000	4	311	6517753	945519	5508555	1357249
3km	50%	20000	4	356	4545358	673866	3816837	1070395
3km	50%	20000	4	286	4459875	688001	3703996	1132363
3km	50%	20000	4	238	5259799	798179	4401225	1118943
3km	50%	20000	4	237	6681950	931761	5695287	1447700
3km	50%	20000	4	317	6184720	976043	5127184	1426791
3km	50%	20000	4	346	5998229	867165	5042750	1215723
3km	50%	20000	4	281	7378139	970677	6344165	1541264
3km	50%	20000	4	313	5629573	829292	4753451	1219257
3km	50%	20000	4	290	5690673	846602	4757172	1207522
3km	50%	20000	4	218	6453186	919777	5458311	1390769
3km	50%	20000	4	246	6780377	943858	5753256	1397085
3km	50%	20000	4	227	5428501	751801	4606425	1250021
3km	50%	20000	4	436	5316166	823118	4423095	1523111
3km	50%	20000	4	290	5113356	791197	4263652	1230998
3km	50%	20000	4	401	6569152	910476	5535810	1613073
3km	50%	20000	4	255	6742990	953742	5708182	1442377
3km	50%	20000	4	218	4624435	687759	3876180	1060981
3km	50%	20000	4	254	8280843	1089980	7084286	1625564
3km	50%	20000	4	319	6943189	906387	5952710	1639690
3km	50%	20000	4	312	5344191	839219	4446302	1431572
3km	50%	20000	4	279	8115336	1112503	6914329	1658643
3km	50%	20000	4	444	6774825	945188	5740544	1471070
3km	50%	20000	4	313	6676131	1031722	5554447	1524689
3km	50%	20000	4	359	7058773	987124	5996377	1733299
3km	50%	20000	4	313	7890912	1054038	6768731	1761625
3km	50%	20000	4	457	7709226	1056602	6571350	1772567
3km	50%	20000	4	295	7050306	978097	5999687	1603429
3km	50%	20000	4	225	4786964	670053	4074187	993217
3km	50%	20000	4	326	5639237	749157	4847505	1282997
3km	50%	20000	4	229	4560568	691841	3823978	1044762
3km	50%	20000	4	231	5537524	788698	4694289	1274929
3km	50%	20000	4	366	7090374	918990	6101643	1510015
3km	50%	20000	4	399	6980137	925517	5981937	1475741
3km	50%	20000	4	281	6492570	856546	5574545	1518393
3km	50%	20000	4	238	5620101	899764	4634337	1495891
3km	50%	20000	4	331	5135983	825150	4268966	1375509
3km	50%	20000	4	253	5070556	740729	4252533	1276735
3km	50%	20000	4	255	5703393	749651	4900358	1270966
3km	50%	20000	4	301	5925401	896777	4950265	1403823
3km	50%	20000	4	350	7607611	1015392	6483295	1613669
3km	50%	20000	4	253	5616651	797300	4768101	1210259
3km	50%	20000	4	421	7235316	987278	6149757	1628202
3km	50%	20000	4	423	6681837	877929	5746517	1635480
3km	50%	20000	4	328	5008974	746925	4201215	1150772
3km	50%	20000	4	251	5645441	795886	4791924	1231374
3km	50%	20000	4	357	7440627	970037	6376657	1790013
3km	50%	20000	4	287	5197015	758050	4346674	1169565
3km	50%	20000	4	240	5718332	858241	4794306	1246476
3km	50%	20000	4	217	5123393	766609	4286676	1097443
3km	50%	20000	4	349	6140903	868395	5200281	1482435
3km	50%	20000	4	322	5678153	861882	4761444	1311993
3km	50%	20000	4	275	4391812	650975	3691537	1042915
3km	50%	20000	4	281	5331666	781959	4494096	1163178
3km	50%	20000	4	257	6166268	832914	5284573	1366011
3km	50%	20000	4	282	5711628	891763	4751800	1483113
3km	50%	20000	4	191	6182693	950452	5160685	1288982
3km	50%	20000	4	263	6835130	930492	5819584	1636297
3km	50%	20000	4	338	5530032	847772	4603922	1362808
3km	50%	20000	4	222	4800032	725998	4001057	1128766
3km	50%	20000	4	450	5943823	759134	5114378	1256411
3km	50%	20000	4	288	6988858	982289	5954932	1545059
3km	50%	20000	4	238	5734881	847475	4813583	1217370
3km	50%	20000	4	247	5233330	780969	4390575	1126950
3km	50%	20000	4	476	6630341	864393	5694304	1731437
3km	50%	20000	4	274	5869937	891156	4909730	1460499
3km	50%	20000	4	349	6625112	963147	5564661	1676754
3km	50%	20000	4	435	6032303	768188	5195874	1447196
3km	50%	20000	4	329	6754958	912990	5777077	1491820
3km	50%	20000	4	374	6181432	891016	5247445	1329746
3km	50%	20000	4	269	6718432	981799	5663164	1511982
3km	50%	20000	4	212	5502284	843631	4600900	1328098
3km	50%	20000	4	255	6044790	869978	5111796	1317109
3km	50%	20000	4	305	6315811	884588	5367088	1344223
3km	50%	20000	4	262	5357598	804925	4478523	1108398
3km	50%	20000	4	297	5713950	877340	4774590	1174344
3km	50%	20000	4	262	5452159	782141	4613460	1376577
3km	50%	20000	4	287	5607069	840009	4707622	1204949
3km	50%	20000	4	270	6843692	904463	5878655	1394071
3km	50%	20000	4	270	5879198	867510	4913525	1398294
3km	50%	20000	4	298	6519924	823329	5627708	1540657
3km	50%	20000	4	258	6517246	978536	5445507	1299465
3km	50%	20000	4	378	6018642	886349	5054071	1358525
3km	50%	20000	4	254	5297548	809082	4415530	1121031
3km	50%	20000	4	224	5631691	873569	4703547	1267268
3km	50%	20000	4	301	4967258	719532	4184896	1073027
3km	50%	20000	4	276	6000849	894204	5047178	1420337
3km	50%	20000	4	430	5992729	886903	5018520	1344525
3km	50%	20000	4	265	5915378	905637	4938932	1339413
3km	50%	20000	4	274	6364633	946736	5339958	1589195
3km	50%	20000	4	266	6394928	1015345	5278722	1666962
3km	50%	20000	4	220	5610301	809903	4688628	1149761
3km	50%	20000	4	499	7150504	911079	6173444	1505047
3km	50%	20000	4	229	5119261	744306	4301733	1362144
3km	50%	20000	4	279	5078683	735315	4279717	1159068
3km	50%	20000	4	260	4716814	679467	3973391	1089085
3km	50%	20000	4	302	5222833	767923	4374820	1123255
3km	50%	20000	4	280	5081158	803150	4192028	1181249
3km	50%	20000	4	476	6856905	888077	5872854	1676543
3km	50%	20000	4	353	6681750	906618	5692551	1691114
3km	50%	20000	4	283	5731344	771152	4914661	1125219
3km	50%	20000	4	226	5610757	881372	4663418	1251398
3km	50%	20000	4	238	6111737	861382	5142890	1439577
3km	50%	20000	4	295	6166627	940322	5137354	1477292
3km	50%	20000	4	283	6605772	862449	5671145	1356278
3km	50%	20000	4	339	6483359	992870	5407495	1576972
3km	50%	20000	4	301	6242700	801270	5388734	1424781
3km	50%	20000	4	213	5214291	797093	4354255	1117176
3km	50%	20000	4	356	5484313	810520	4601205	1428993
3km	50%	20000	4	379	6509484	908023	5561259	1432684
3km	50%	20000	4	301	5837206	808006	4964397	1290572
3km	50%	20000	4	330	5459684	812450	4596501	1199877
3km	50%	20000	4	443	6723088	953616	5674879	1624494
3km	50%	20000	4	250	6836165	1003978	5737219	1517228
3km	50%	20000	4	313	6408176	956558	5365192	1504139
3km	50%	20000	4	310	6926387	1023513	5819894	1461735
3km	50%	20000	4	301	6629605	950664	5618548	1532919
3km	50%	20000	4	315	6452716	954918	5432327	1404291
3km	50%	20000	4	331	5541126	846001	4608754	1290102
3km	50%	20000	4	209	5978119	891281	5011592	1262172
3km	50%	20000	4	307	6453812	816732	5570991	1435139
3km	50%	20000	4	214	5169238	748657	4371403	1137171
3km	50%	20000	4	209	4845135	734748	4059217	1036925
3km	50%	20000	4	281	5530425	818375	4646670	1176304
3km	50%	20000	4	241	5544797	798563	4667066	1405417
3km	50%	20000	4	187	4338858	658692	3632723	939634
3km	50%	20000	4	249	6185702	887191	5215810	1262662
3km	50%	20000	4	252	5163482	793408	4313883	1163655
3km	50%	20000	4	368	8843960	1197594	7569176	1990516
3km	50%	20000	4	217	7770550	1019346	6655472	1744893
3km	50%	20000	4	295	5833857	885197	4876955	1498068
3km	50%	20000	4	388	6079435	870101	5139111	1321626
3km	50%	20000	4	396	7257668	973502	6218106	1571244
3km	50%	20000	4	306	6654587	874911	5685977	1462403
3km	50%	20000	4	237	6361646	921202	5334961	1455044
3km	50%	20000	4	467	6924016	917675	5925460	1639367
3km	50%	20000	4	317	6169157	931180	5170212	1317328
3km	50%	20000	4	485	8282656	1092954	7073639	1808141
3km	50%	20000	4	351	5776099	888774	4777867	1531778
3km	50%	20000	4	229	5474090	807981	4597776	1321539
3km	50%	20000	4	381	7160430	948012	6139672	1525074
3km	50%	20000	4	212	5427456	769981	4563586	1227819
3km	50%	20000	4	268	5259383	789013	4407261	1247399
3km	50%	20000	4	240	5857335	895145	4890834	1304778
3km	50%	20000	4	299	6731926	893746	5763995	1503759
3km	50%	20000	4	258	4424450	702473	3676465	1247119
3km	50%	20000	4	241	5951150	884808	4973794	1374148
3km	50%	20000	4	245	6457742	877123	5512419	1417681
3km	50%	20000	4	198	5033958	761252	4231345	1152295
3km	50%	20000	4	289	6637906	904736	5676849	1448233
3km	50%	20000	4	288	7012781	1012015	5920626	1619414
3km	50%	20000	4	293	4717750	718303	3959158	1162586
3km	50%	20000	4	316	6365855	937518	5363689	1353829
3km	50%	20000	4	360	6326400	955067	5291781	1590525
3km	50%	20000	4	294	7833537	1017783	6732343	1705549
3km	50%	20000	4	209	5537763	852330	4637957	1269155
3km	50%	20000	4	355	5633283	855660	4690637	1308723
3km	50%	20000	4	231	4793723	723967	4009047	1120454
3km	50%	20000	4	321	7077753	960535	6040825	1593177
3km	50%	20000	4	306	5362175	844363	4449536	1367894
3km	50%	20000	4	185	4394565	673223	3684155	1043436
3km	50%	20000	4	295	6204612	875738	5275714	1444392
3km	50%	20000	4	387	5359301	798089	4501785	1163461
3km	50%	20000	4	289	4898047	754328	4083469	1143522
3km	50%	20000	4	325	5112122	814896	4249711	1244697
3km	50%	20000	4	232	5666729	824476	4759470	1270170
3km	50%	20000	4	245	5783751	875980	4847342	1237566
3km	50%	20000	4	330	6114154	894541	5154163	1229139
3km	50%	20000	4	369	6949497	911406	5938469	1636497
3km	50%	20000	4	253	5250450	814522	4375284	1199834
3km	50%	20000	4	287	5131871	772361	4303116	1201247
3km	50%	20000	4	327	6546280	887699	5572854	1488605
3km	50%	20000	4	250	6389411	844938	5459823	1521571
3km	50%	20000	4	271	6399650	902363	5418169	1332771
3km	50%	20000	4	259	5993593	866773	5048637	1298162
3km	50%	20000	4	249	5456755	785623	4610176	1144672
3km	50%	20000	4	255	5401229	784061	4560514	1165458
3km	50%	20000	4	263	7256319	994290	6175537	1712303
3km	50%	20000	4	420	7921970	1065802	6775314	1803987
3km	50%	20000	4	329	6457300	889632	5504798	1655170
3km	50%	20000	4	277	7822861	984224	6765547	1633869
3km	50%	20000	4	335	5803095	825074	4915569	1398906
3km	50%	20000	4	340	6496833	862551	5588995	1413252
3km	50%	20000	4	288	5875972	845480	4970434	1297974
3km	50%	20000	4	313	6706241	935516	5694598	1596025
3km	50%	20000	4	451	5625274	856893	4699200	1274825
3km	50%	20000	4	343	6412627	823909	5534453	1587984
3km	50%	20000	4	354	9291304	1258614	7911985	2222118
3km	50%	20000	4	250	5498220	815121	4616877	1159327
3km	50%	20000	4	272	6678382	947340	5642172	1605873
3km	50%	20000	4	227	5544783	821427	4657948	1274576
3km	50%	20000	4	207	6533076	940365	5514514	1319011
3km	50%	20000	4	254	5600180	821366	4719271	1155226
3km	50%	20000	4	283	5669069	783872	4809819	1208211
3km	50%	20000	4	289	5928372	877000	4979738	1391608
3km	50%	20000	4	341	6211476	886080	5257392	1500228
3km	50%	20000	4	332	6994674	977946	5905955	1475335
3km	50%	20000	4	221	5560202	813021	4695261	1219197
3km	50%	20000	4	252	5776386	835920	4872059	1256461
3km	50%	20000	4	268	4818055	699102	4073286	1022978
3km	50%	20000	4	253	6148058	900652	5168344	1290122
3km	50%	20000	4	355	8321118	1095096	7140996	1865252
3km	50%	20000	4	317	5821380	887545	4874275	1408078
3km	50%	20000	4	300	5580047	849641	4673861	1305463
3km	50%	20000	4	312	6292262	936906	5288527	1255552
3km	50%	20000	4	323	7834203	997223	6751334	1652928
3km	50%	20000	4	288	5351750	849535	4397494	1273165
3km	50%	20000	4	231	4673785	697371	3938737	1034662
3km	50%	20000	4	253	5737280	887411	4768978	1500722
3km	50%	20000	4	304	7777365	1014013	6714457	1621333
3km	50%	20000	4	328	5510124	831908	4601175	1319460
3km	50%	20000	4	262	5649740	880323	4713762	1436365
3km	50%	20000	4	364	7002339	905617	6030912	1626306
3km	50%	20000	4	193	5279185	784824	4422581	1024404
3km	50%	20000	4	229	5670564	839619	4748239	1234250
3km	50%	20000	4	346	7646064	979402	6577381	1524001
3km	50%	20000	4	306	6435349	962994	5392201	1376663
3km	50%	20000	4	247	5451825	790998	4598808	1238429
3km	50%	20000	4	279	6268885	970254	5189621	1643067
3km	50%	20000	4	283	6099146	847001	5209320	1385474
3km	50%	20000	4	234	4409605	701220	3655487	1077178
3km	50%	20000	4	204	4521728	642789	3842208	989223
3km	50%	20000	4	357	6010620	796530	5117289	1277785
3km	50%	20000	4	234	5115627	734165	4321183	1036007
3km	50%	20000	4	286	6762604	873275	5781867	1398505
3km	50%	20000	4	382	8658110	1225550	7354506	1925380
3km	50%	20000	4	270	7145792	918379	6132768	1600125
3km	50%	20000	4	359	7454179	1007537	6382791	1760669
3km	50%	20000	4	245	4862136	694991	4071460	1141901
3km	50%	20000	4	235	6068675	924675	5040401	1455548
3km	50%	20000	4	214	4511858	714555	3747826	1159857
3km	50%	20000	4	346	6630187	919638	5614018	1466135
3km	50%	20000	4	317	6801926	887751	5847837	1380217
3km	50%	20000	4	266	5374356	789309	4486711	1268772
3km	50%	20000	4	301	5938272	879553	4997687	1184891
3km	50%	20000	4	266	5619316	820223	4737297	1389588
3km	50%	20000	4	311	6347287	859916	5446066	1411621
3km	50%	20000	4	219	6046903	901884	5090811	1308360
3km	50%	20000	4	393	7253520	905748	6255778	1549550
3km	50%	20000	4	390	5592341	835709	4678778	1365118
3km	50%	20000	4	381	5820509	877670	4863677	1327926
3km	50%	20000	4	332	5481655	805500	4623243	1262778
3km	50%	20000	4	264	6040100	854659	5114155	1245544
3km	50%	20000	4	231	5817322	879984	4870916	1230327
3km	50%	20000	4	326	6780364	918533	5785820	1519561
3km	50%	20000	4	433	5776496	725530	5006107	1332473
3km	50%	20000	4	461	5755932	849207	4837752	1511524
3km	50%	20000	4	371	8471090	1130558	7239536	1936963
3km	50%	20000	4	257	7182492	921085	6190625	1569673
3km	50%	20000	4	357	4696533	767862	3882158	1117455
3km	50%	20000	4	304	5601882	859479	4683174	1446963
3km	50%	20000	4	277	5229730	818349	4367138	1161435
3km	50%	20000	4	249	4460356	659033	3734373	952344
3km	50%	20000	4	294	5567249	833034	4640527	1293623
3km	50%	20000	4	299	5485715	808717	4607814	1291422
3km	50%	20000	4	433	7017658	908793	6052767	1568079
3km	50%	20000	4	293	7591744	1005932	6492288	1528200
3km	50%	20000	4	299	6017719	820245	5137659	1367586
3km	50%	20000	4	270	6188060	836052	5296821	1442219
3km	50%	20000	4	293	6166145	982002	5114700	1520493
3km	50%	20000	4	339	5919780	903224	4944155	1379552
3km	50%	20000	4	357	6448633	904183	5474626	1363985
3km	50%	20000	4	282	6694842	1022172	5584223	1447718
3km	50%	20000	4	307	5901695	888514	4949666	1459993
3km	50%	20000	4	277	6526008	873038	5569659	1479856
3km	50%	20000	4	245	5995334	918714	4979636	1326325
3km	50%	20000	4	258	6186075	873692	5238571	1281481
3km	50%	20000	4	421	9067669	1213045	7763127	2072779
3km	50%	20000	4	334	5779964	783948	4945799	1297224
3km	50%	20000	4	335	7147702	1005622	6057528	1723322
3km	50%	20000	4	244	6788159	860255	5852091	1379809
3km	50%	20000	4	263	4918198	741857	4122391	1065629
3km	50%	20000	4	426	7639319	909443	6643629	1753300
3km	50%	20000	4	423	7213984	1070070	6029961	1970078
3km	50%	20000	4	251	6150286	876824	5205871	1387939
3km	50%	20000	4	242	4866038	728813	4085177	1154034
3km	50%	20000	4	229	7121411	999054	6045982	1698176
3km	50%	20000	4	265	5352365	791042	4487818	1303181
3km	50%	20000	4	340	5081744	736456	4296305	1113340
3km	50%	20000	4	234	5776310	804252	4909787	1380067
3km	50%	20000	4	247	4790343	715323	4007047	1115257
3km	50%	20000	4	382	7340227	972948	6300607	1599355
3km	50%	20000	4	360	6358213	819811	5482979	1331793
3km	50%	20000	4	346	7609164	1011975	6494135	1691891
3km	50%	20000	4	352	6858640	890614	5872775	1580843
3km	50%	20000	4	251	5267545	708087	4505972	1164706
3km	50%	20000	4	333	6084619	911419	5096702	1435444
3km	50%	20000	4	258	5281870	831174	4407181	1299321
3km	50%	20000	4	246	5508630	780324	4663480	1296237
3km	50%	20000	4	222	5974678	923405	4975001	1343484
3km	50%	20000	4	379	5670769	811602	4790571	1165633
3km	50%	20000	4	410	7806870	956452	6748362	1653222
3km	50%	20000	4	355	7929283	1056696	6796329	1737238
3km	50%	20000	4	352	5268885	817532	4381082	1205826
3km	50%	20000	4	258	7088857	899453	6109432	1567455
3km	50%	20000	4	205	5432475	785063	4596669	1130978
3km	50%	20000	4	378	8579627	1121409	7370812	1800240
3km	50%	20000	4	252	5066905	748341	4206705	1104536
3km	50%	20000	4	353	6836056	932480	5826430	1630297
3km	50%	20000	4	269	6497950	933364	5484342	1417377
3km	50%	20000	4	249	5030513	747173	4215949	1076790
3km	50%	20000	4	425	5719640	786507	4860532	1502115
3km	50%	20000	4	302	7083252	901066	6106021	1459229
3km	50%	20000	4	269	5089434	764285	4256358	1261149
3km	50%	20000	4	275	6163047	933225	5133962	1564153
3km	50%	20000	4	235	5838808	933221	4823659	1346306
3km	50%	20000	4	221	6941105	838505	6030587	1357060
3km	50%	20000	4	316	6564070	974733	5506701	1791096
3km	50%	20000	4	242	5011197	796055	4156003	1102127
3km	50%	20000	4	250	5243870	809237	4375095	1253956
3km	50%	20000	4	253	6230222	863816	5295176	1405598
3km	50%	20000	4	304	6801857	964619	5771377	1557016
3km	50%	20000	4	227	5478672	823639	4592682	1262489
3km	50%	20000	4	306	7211603	938727	6202125	1612184
3km	50%	20000	4	453	7303273	968447	6259983	1700426
3km	50%	20000	4	252	7260994	954235	6236091	1701164
3km	50%	20000	4	332	5409137	779677	4540628	1155402
3km	50%	20000	4	443	7493167	988072	6396851	1651575
3km	50%	20000	4	336	6497105	938563	5491047	1686130
3km	50%	20000	4	190	5701087	785321	4842967	1295450
3km	50%	20000	4	407	6820851	926181	5814302	1381781
3km	50%	20000	4	389	6045561	963321	5006528	1540554
3km	50%	20000	4	279	7237049	996304	6164714	1729918
3km	50%	20000	4	358	5922778	846957	4996080	1342010
3km	50%	20000	4	221	5105281	785752	4268920	1182520
3km	50%	20000	4	297	6181120	898498	5222669	1245502
3km	50%	20000	4	271	6773817	920713	5743665	1536211
3km	50%	20000	4	217	6059488	847508	5142080	1249665
3km	50%	20000	4	244	5549795	815176	4661345	1240352
3km	50%	20000	4	354	7338823	1003773	6217027	1876676
3km	50%	20000	4	414	6037519	907139	5059110	1563972
3km	50%	20000	4	336	5144649	775980	4319319	1130572
3km	50%	20000	4	234	5934475	843452	5027221	1421472
3km	50%	20000	4	279	7607647	949170	6577146	1712732
3km	50%	20000	4	384	7987866	1086793	6824680	2021016
3km	50%	20000	4	323	5995106	822023	5076777	1386833
3km	50%	20000	4	297	7383435	952926	6354570	1634706
3km	50%	20000	4	297	5947255	880133	4989111	1396338
3km	50%	20000	4	314	8234466	1115621	7024230	1803730
3km	50%	20000	4	253	6024101	899425	5053321	1266350
3km	50%	20000	4	286	4915435	755279	4093954	1207127
3km	50%	20000	4	256	6817791	894938	5853404	1393904
3km	50%	20000	4	228	7303022	1076291	6148479	1419616
3km	50%	20000	4	243	6986036	989422	5908413	1612892
3km	50%	20000	4	232	5438195	778843	4579142	1059330
3km	50%	20000	4	267	7248893	934620	6243850	1708419
3km	50%	20000	4	301	5770752	869426	4843523	1386194
3km	50%	20000	4	238	6849440	849075	5926207	1499461
3km	50%	20000	4	280	6233566	783854	5380144	1286442
3km	50%	20000	4	499	6290282	850289	5350522	1553174
3km	50%	20000	4	189	4561832	680972	3832576	1100917
3km	50%	20000	4	265	6508306	999096	5427761	1466770
3km	50%	20000	4	261	5707877	832872	4786599	1263366
3km	50%	20000	4	357	5900825	885854	4936727	1480454
3km	50%	20000	4	264	6050160	851076	5132233	1453785
3km	50%	20000	4	215	5337636	779493	4458158	1117855
3km	50%	20000	4	293	5005440	770457	4190025	1165745
3km	50%	20000	4	243	5269812	833286	4392812	1222832
3km	50%	20000	4	357	6301603	887359	5347832	1486012
3km	50%	20000	4	397	5749071	864534	4828063	1217805
3km	50%	20000	4	287	5542619	822938	4628123	1431346
3km	50%	20000	4	327	7043761	999941	5947731	1553237
3km	50%	20000	4	299	6394234	879627	5436828	1409717
3km	50%	20000	4	233	5278712	754281	4470512	1142195
3km	50%	20000	4	435	8005906	1110981	6804446	1874137
3km	50%	20000	4	332	4596723	719181	3801291	1210940
3km	50%	20000	4	490	7976446	989186	6910477	1721840
3km	50%	20000	4	223	4833510	693527	4092083	1041762
3km	50%	20000	4	312	6430130	873639	5498158	1362249
3km	50%	20000	4	319	5447483	868922	4534577	1320597
3km	50%	20000	4	358	5550221	794548	4690312	1459256
3km	50%	20000	4	270	4963255	725894	4157299	1080892
3km	50%	20000	4	217	5402855	817850	4518937	1138855
3km	50%	20000	4	300	6167260	919609	5146937	1396668
3km	50%	20000	4	340	5661850	756833	4845038	1266492
3km	50%	20000	4	275	5236504	783184	4356211	1094762
3km	50%	20000	4	252	4725634	698050	3977210	1035956
3km	50%	20000	4	337	6985825	900753	5990049	1537909
3km	50%	20000	4	213	4804769	704717	4048164	1086136
3km	50%	20000	4	307	9059221	1238707	7703228	2157391
3km	50%	20000	4	296	6364666	879276	5419497	1451392
3km	50%	20000	4	229	5199170	760955	4392249	1211701
3km	50%	20000	4	268	5931493	792048	5066783	1272645
3km	50%	20000	4	295	5930850	846844	5021281	1407498
3km	50%	20000	4	362	5379625	790246	4524205	1407615
3km	50%	20000	4	201	5340506	812318	4466453	1298118
3km	50%	20000	4	640	7535974	1011011	6445760	1876137
3km	50%	20000	4	230	6056294	915863	5063944	1451601
3km	50%	20000	4	287	6155804	837033	5252695	1453256
3km	50%	20000	4	349	7823985	1084238	6646252	1751624
3km	50%	20000	4	290	7836074	1032207	6691442	1794955
3km	50%	20000	4	305	5990379	844412	5089038	1215854
3km	50%	20000	4	314	5202716	793757	4358530	1183964
3km	50%	20000	4	300	5955305	899762	4986810	1378742
3km	50%	20000	4	253	6393154	933464	5392970	1540920
3km	50%	20000	4	405	6263476	981682	5208910	1568145
3km	50%	20000	4	268	5422118	856444	4513385	1272294
3km	50%	20000	4	250	6195673	939012	5187308	1234853
3km	50%	20000	4	290	6399817	979515	5341710	1482223
3km	50%	20000	4	282	5497607	818640	4586963	1329951
3km	50%	20000	4	382	7473646	1028285	6372324	1803304
3km	50%	20000	4	298	4566595	676155	3852916	1014359
3km	50%	20000	4	284	5628197	760707	4811210	1278134
3km	50%	20000	4	210	4987047	775247	4168827	1064211
3km	50%	20000	4	290	4548184	668240	3833577	1048774
3km	50%	20000	4	277	5333915	759598	4507695	1125371
3km	50%	20000	4	402	6423720	982486	5347742	1704774
3km	50%	20000	4	288	6122595	892717	5132838	1393795
3km	50%	20000	4	258	6933044	1048379	5781904	1662502
3km	50%	20000	4	226	6105265	826817	5229926	1318250
3km	50%	20000	4	346	5592851	797589	4717030	1194111
3km	50%	20000	4	268	5874876	904303	4878701	1336266
3km	50%	20000	4	392	7937079	1016866	6822893	1730945
3km	50%	20000	4	238	5923113	860712	4973002	1646738
3km	50%	20000	4	390	5986956	871793	5049995	1390736
3km	50%	20000	4	250	5381712	750188	4580129	1139461
3km	50%	20000	4	424	7593975	979028	6499907	1767237
3km	50%	20000	4	393	7296232	1049046	6170208	1896290
3km	50%	20000	4	240	7080080	905054	6118385	1363963
3km	50%	20000	4	382	5695604	819348	4800633	1224299
3km	50%	20000	4	381	5606544	864077	4676880	1284013
3km	50%	20000	4	342	6916707	947359	5900320	1545092
3km	50%	20000	4	252	5656564	836217	4735402	1317247
3km	50%	20000	4	327	5450860	860703	4529228	1285321
3km	50%	20000	4	322	7886768	1051702	6755134	1612092
3km	50%	20000	4	294	6277370	918098	5290319	1421184
3km	50%	20000	4	269	5727048	828603	4762737	1216430
3km	50%	20000	4	272	4420308	640266	3732180	999469
3km	50%	20000	4	256	5928418	904061	4950685	1371223
3km	50%	20000	4	194	5241327	760793	4419373	1150445
3km	50%	20000	4	272	5381152	751959	4588925	1263015
3km	50%	20000	4	354	7319166	914013	6331563	1526486
3km	50%	20000	4	270	6370204	882022	5406147	1454032
3km	50%	20000	4	337	7182023	994971	6120818	1519515
3km	50%	20000	4	344	8014226	1097662	6836315	1705285
3km	50%	20000	4	353	7078333	969592	6033751	1698599
3km	50%	20000	4	424	7579256	1000102	6493563	1756500
3km	50%	20000	4	292	5168256	777864	4252612	1133107
3km	50%	20000	4	260	6052505	825413	5162111	1337533
3km	50%	20000	4	285	5869299	903530	4906142	1501874
3km	50%	20000	4	286	5867045	833438	4980689	1212042
3km	50%	20000	4	306	6369748	841668	5440179	1349063
3km	50%	20000	4	248	5754570	899525	4771555	1355536
3km	50%	20000	4	346	5613549	786573	4752063	1294287
3km	50%	20000	4	268	5597790	873164	4666208	1340860
3km	50%	20000	4	260	5745426	895329	4788476	1411656
3km	50%	20000	4	219	5416673	767434	4592258	1154855
3km	50%	20000	4	239	7058292	918169	6093820	1499115
3km	50%	20000	4	254	7139274	993369	6078473	1694805
3km	50%	20000	4	251	6867875	956151	5853470	1539504
3km	50%	20000	4	315	7573196	974764	6479763	1545135
3km	50%	20000	4	294	7120202	1024603	6000856	1691640
3km	50%	20000	4	293	7033784	967747	5981573	1493728
3km	50%	20000	4	303	6924074	930237	5913670	1681478
3km	50%	20000	4	230	7276374	1029270	6169688	1667675
3km	50%	20000	4	315	5320320	832758	4435778	1249177
3km	50%	20000	4	275	5895647	859574	4962574	1167241
3km	50%	20000	4	214	4858972	741138	4058387	1181641
3km	50%	20000	4	303	5643755	871655	4716555	1433066
3km	50%	20000	4	242	5403295	795293	4533838	1117753
3km	50%	20000	4	343	6217344	827339	5311332	1292572
3km	50%	20000	4	207	4893837	714150	4121528	1055795
3km	50%	20000	4	223	5937251	892766	4977694	1425990
3km	50%	20000	4	294	5672519	806206	4786195	1354204
3km	50%	20000	4	316	5532921	849459	4624913	1306893
3km	50%	20000	4	272	5587655	866460	4666175	1232161
3km	50%	20000	4	372	6224939	903654	5245268	1473954
3km	50%	20000	4	462	7262554	959119	6223243	1619711
3km	50%	20000	4	366	5796408	893001	4847803	1399844
3km	50%	20000	4	226	5092958	786454	4240262	1282530
3km	50%	20000	4	231	6589899	1026787	5458387	1640002
3km	50%	20000	4	242	5519305	826318	4604913	1283492
3km	50%	20000	4	233	5596731	882069	4643030	1456600
3km	50%	20000	4	432	7656440	984291	6586975	1646796
3km	50%	20000	4	262	5543080	755914	4723032	1153682
3km	50%	20000	4	340	6841111	863283	5897510	1629490
3km	50%	20000	4	365	6435087	833507	5510509	1391591
3km	50%	20000	4	370	7194691	913352	6205096	1662637
3km	50%	20000	4	260	6199934	868456	5251001	1399670
3km	50%	20000	4	348	7138837	915344	6146889	1490984
3km	50%	20000	4	389	5744822	932527	4725629	1614878
3km	50%	20000	4	279	4976102	767382	4166817	1126683
3km	50%	20000	4	322	6931799	899145	5939224	1693464
3km	50%	20000	4	290	5338844	791605	4464162	1306832
3km	50%	20000	4	273	6102044	886846	5139549	1608154
3km	50%	20000	4	240	6938658	944824	5933821	1404573
3km	50%	20000	4	445	6228077	915826	5235165	1620701
3km	50%	20000	4	270	5860066	902588	4872027	1489183
3km	50%	20000	4	352	6218133	916252	5239262	1415974
3km	50%	20000	4	180	3892232	638082	3183138	949205
3km	50%	20000	4	330	6026114	816394	5144166	1395551
3km	50%	20000	4	478	6756321	863487	5846170	1550406
3km	50%	20000	4	308	7781299	1055580	6633568	1725995
3km	50%	20000	4	238	5740136	878352	4785915	1286609
3km	50%	20000	4	407	6032975	920939	5033368	1413102
3km	50%	20000	4	355	6527277	862527	5594431	1703855
3km	50%	20000	4	368	7277937	910847	6260149	1568185
3km	50%	20000	4	269	5266004	787071	4412600	1233761
3km	50%	20000	4	346	7200612	962692	6175383	1582810
3km	50%	20000	4	269	7715982	984139	6655759	1564346
3km	50%	20000	4	359	5856044	882875	4901847	1395505
3km	50%	20000	4	241	5573541	806749	4696299	1280930
3km	50%	20000	4	311	5869555	857377	4943995	1229953
3km	50%	20000	4	246	4785003	750191	3981463	1040758
3km	50%	20000	4	275	6867290	877788	5908907	1465609
3km	50%	20000	4	200	5448146	801090	4588218	1141177
3km	50%	20000	4	240	5652130	817258	4777785	1293582
3km	50%	20000	4	289	6360331	895508	5402332	1443479
3km	50%	20000	4	373	7309935	986839	6221209	1462250
3km	50%	20000	4	265	6524871	1010821	5460600	1561009
3km	50%	20000	4	419	6762907	876606	5766570	1650926
3km	50%	20000	4	410	5468351	842775	4557552	1219485
3km	50%	20000	4	255	5225581	784336	4383142	1126386
3km	50%	20000	4	283	6554892	901865	5588970	1478510
3km	50%	20000	4	291	5275290	779879	4437479	1216159
3km	50%	20000	4	315	6641746	889206	5682874	1478275
3km	50%	20000	4	299	7182142	950690	6161604	1516351
3km	50%	20000	4	240	5396086	782315	4561702	1091435
3km	50%	20000	4	218	5930827	781566	5096804	1247876
3km	50%	20000	4	278	5816253	867325	4879004	1391992
3km	50%	20000	4	361	6276078	980583	5227521	1471815
3km	50%	20000	4	264	6206557	956132	5164185	1644852
3km	50%	20000	4	281	5699723	895896	4730503	1455992
[truncated: 1 more rows]
