# Supplementary material for: Quantifying the Value of Perfect Information in Emergency Vaccination Campaigns
Source: PLoS Comput Biol. 2017 Feb 16;13(2):e1005318. doi: 10.1371/journal.pcbi.1005318 (PMC5312803; doi:10.1371/journal.pcbi.1005318)
Supplement: S1 Data — (ZIP) [file pcbi.1005318.s013.zip › Data/3km vaccination/data20.txt]

vacc_radius	efficacy	capacity	delay	outbreak_duration	livestock_culled	cattle_culled	sheep_culled	vaccinations
3km	90%	20000	4	256	4559347	558971	3958505	1206721
3km	90%	20000	4	437	3503494	492471	2971606	1170662
3km	90%	20000	4	354	3478016	472829	2958954	1075485
3km	90%	20000	4	216	3746154	506237	3188592	1053936
3km	90%	20000	4	222	4078260	504377	3541289	1072229
3km	90%	20000	4	220	4308369	613561	3641717	1055408
3km	90%	20000	4	347	3853700	539207	3280543	1155685
3km	90%	20000	4	213	4091050	535696	3479489	1067178
3km	90%	20000	4	175	3161213	425579	2684645	917810
3km	90%	20000	4	226	4269907	574674	3648251	1143930
3km	90%	20000	4	283	4136808	511932	3578255	1075871
3km	90%	20000	4	253	5291944	682789	4558322	1234100
3km	90%	20000	4	217	5659286	752048	4857190	1417227
3km	90%	20000	4	242	4090609	567496	3469696	1289693
3km	90%	20000	4	239	3429869	473781	2927526	885705
3km	90%	20000	4	312	3631066	476809	3118432	1108662
3km	90%	20000	4	206	4348026	596436	3704710	1081093
3km	90%	20000	4	198	4847301	677198	4109616	1212238
3km	90%	20000	4	255	4514691	566780	3911725	1186371
3km	90%	20000	4	142	3829765	513059	3273694	941215
3km	90%	20000	4	237	4779182	594224	4154920	1309843
3km	90%	20000	4	185	4893721	682636	4172135	1099713
3km	90%	20000	4	281	4067170	568606	3457722	1222524
3km	90%	20000	4	266	4941866	594427	4321233	1188114
3km	90%	20000	4	201	3247272	466111	2730889	970407
3km	90%	20000	4	244	5954241	666317	5234167	1445852
3km	90%	20000	4	216	4812678	635108	4140574	1303836
3km	90%	20000	4	213	3710344	482733	3194568	964792
3km	90%	20000	4	261	5165808	679501	4455981	1368541
3km	90%	20000	4	221	5189832	651983	4498757	1151138
3km	90%	20000	4	341	5244079	624749	4584255	1467023
3km	90%	20000	4	207	5067401	628830	4356409	1211474
3km	90%	20000	4	219	4324992	600674	3694659	1082008
3km	90%	20000	4	233	3980931	608448	3313641	1244164
3km	90%	20000	4	194	3527485	479251	3007154	970366
3km	90%	20000	4	316	3425101	535704	2848531	1208493
3km	90%	20000	4	282	4443973	538303	3867077	1271874
3km	90%	20000	4	262	3412170	511209	2886461	996938
3km	90%	20000	4	227	3972179	494323	3427379	989517
3km	90%	20000	4	223	3917947	541140	3335600	1207411
3km	90%	20000	4	315	4521782	599186	3870156	1227722
3km	90%	20000	4	223	4696144	603101	4044817	1354342
3km	90%	20000	4	191	3520259	480099	3005712	976233
3km	90%	20000	4	182	3206705	456719	2708480	847023
3km	90%	20000	4	258	3982571	537626	3400592	1019522
3km	90%	20000	4	269	4230497	543975	3629863	1171836
3km	90%	20000	4	253	3451524	506012	2902222	1024596
3km	90%	20000	4	196	3347761	501911	2800758	929614
3km	90%	20000	4	200	4185180	604746	3544767	1071255
3km	90%	20000	4	266	3708976	536964	3125906	1075288
3km	90%	20000	4	292	3983501	555369	3387541	1143024
3km	90%	20000	4	215	4262544	627372	3603093	1172637
3km	90%	20000	4	219	5370083	683244	4644169	1309091
3km	90%	20000	4	274	3561385	502117	3013841	999800
3km	90%	20000	4	323	3690296	516082	3136270	1020825
3km	90%	20000	4	236	4083083	504583	3541400	1113264
3km	90%	20000	4	250	4685672	610938	4027709	1196737
3km	90%	20000	4	230	4979657	689340	4247812	1257858
3km	90%	20000	4	199	4229063	555431	3614128	1127058
3km	90%	20000	4	212	3874469	533785	3306416	977153
3km	90%	20000	4	244	4720574	665192	4004194	1237614
3km	90%	20000	4	297	3379277	460152	2891685	923770
3km	90%	20000	4	373	3339616	446286	2846047	1009438
3km	90%	20000	4	355	3906260	549769	3280836	1181041
3km	90%	20000	4	211	3841238	526388	3249155	1099394
3km	90%	20000	4	286	5452593	627922	4775938	1233051
3km	90%	20000	4	239	5073173	679633	4355648	1248765
3km	90%	20000	4	218	4552463	577333	3914936	1206720
3km	90%	20000	4	387	3987750	550457	3379310	1292445
3km	90%	20000	4	309	4949900	640923	4260847	1384017
3km	90%	20000	4	223	5749824	809401	4883729	1511639
3km	90%	20000	4	238	5345858	750582	4516079	1482180
3km	90%	20000	4	224	4745072	620522	4088845	1169012
3km	90%	20000	4	240	5432133	729027	4619431	1321299
3km	90%	20000	4	199	3983031	560963	3385773	1078933
3km	90%	20000	4	229	4011527	511721	3443323	1102267
3km	90%	20000	4	239	4333020	553855	3746973	1176655
3km	90%	20000	4	182	3397581	482197	2876353	840693
3km	90%	20000	4	341	4972894	569872	4360044	1332685
3km	90%	20000	4	258	5395038	649025	4693590	1394743
3km	90%	20000	4	266	3980997	473984	3482710	1044295
3km	90%	20000	4	244	3954225	555296	3364933	1020835
3km	90%	20000	4	253	4548744	567884	3951161	1218432
3km	90%	20000	4	226	3580571	506768	3049022	1077217
3km	90%	20000	4	247	3776660	549370	3178233	1250797
3km	90%	20000	4	241	4878188	618023	4203921	1375316
3km	90%	20000	4	200	3793241	486022	3273415	947247
3km	90%	20000	4	263	4283097	493553	3756639	1274519
3km	90%	20000	4	276	4966889	655823	4260386	1151105
3km	90%	20000	4	232	4443756	621316	3774863	1335531
3km	90%	20000	4	215	4529390	625710	3863324	1128243
3km	90%	20000	4	244	5023756	743241	4189351	1226727
3km	90%	20000	4	250	3569729	484810	3051889	1107451
3km	90%	20000	4	240	5022963	641264	4348995	1143264
3km	90%	20000	4	281	4909494	645110	4224623	1422000
3km	90%	20000	4	261	4695541	536462	4111122	1226361
3km	90%	20000	4	242	4161862	552693	3563146	1273884
3km	90%	20000	4	226	4828627	658700	4104264	1226577
3km	90%	20000	4	232	4034719	509257	3496973	1023368
3km	90%	20000	4	218	4777480	583980	4142249	1367500
3km	90%	20000	4	263	4008609	485476	3476581	1088434
3km	90%	20000	4	190	4295601	595677	3674322	1086132
3km	90%	20000	4	214	4241398	529802	3669329	1198669
3km	90%	20000	4	255	5328728	716908	4558332	1328530
3km	90%	20000	4	249	4254987	597888	3626596	1087503
3km	90%	20000	4	241	4366298	614880	3697071	1159192
3km	90%	20000	4	270	4467345	654067	3752657	1319537
3km	90%	20000	4	275	4574273	611280	3912076	1314700
3km	90%	20000	4	213	4410203	578451	3761944	1138459
3km	90%	20000	4	187	3849912	531883	3280305	1042800
3km	90%	20000	4	169	4429454	608389	3778240	1124418
3km	90%	20000	4	213	3727265	533308	3162826	1121787
3km	90%	20000	4	266	5175229	634691	4475625	1368217
3km	90%	20000	4	327	5259173	623796	4595485	1376440
3km	90%	20000	4	235	3797054	520938	3232039	1138653
3km	90%	20000	4	280	4225886	559811	3610429	1280988
3km	90%	20000	4	247	3544571	495957	3012145	1077312
3km	90%	20000	4	288	4368065	630321	3693917	1163726
3km	90%	20000	4	227	4505354	610780	3859112	1350956
3km	90%	20000	4	266	3909976	538117	3327999	1008575
3km	90%	20000	4	232	4087148	529529	3514635	1044822
3km	90%	20000	4	232	3820886	548761	3244102	1132765
3km	90%	20000	4	239	4693046	649227	3966594	1270855
3km	90%	20000	4	229	4511367	548225	3916199	1166798
3km	90%	20000	4	217	3435968	469824	2941359	981409
3km	90%	20000	4	312	4953398	603497	4297556	1316220
3km	90%	20000	4	273	4273117	611325	3608693	1044519
3km	90%	20000	4	253	5604394	708746	4853416	1311055
3km	90%	20000	4	272	4215286	534623	3653596	1194669
3km	90%	20000	4	240	4037549	534686	3449795	1122651
3km	90%	20000	4	284	4909590	570543	4303881	1320479
3km	90%	20000	4	228	3189477	416740	2729654	1050848
3km	90%	20000	4	254	3907410	505223	3350423	980461
3km	90%	20000	4	224	3927542	538734	3333329	1016112
3km	90%	20000	4	433	4998700	599027	4350775	1296796
3km	90%	20000	4	197	3601894	511054	3048940	1079721
3km	90%	20000	4	245	4106309	593270	3479718	1125700
3km	90%	20000	4	273	4352724	596628	3722073	1078995
3km	90%	20000	4	226	3587898	455448	3103758	1015800
3km	90%	20000	4	408	5107187	620905	4462033	1470247
3km	90%	20000	4	299	5148125	712313	4364233	1335004
3km	90%	20000	4	238	5521677	789092	4662042	1467028
3km	90%	20000	4	295	4973085	670923	4242794	1373991
3km	90%	20000	4	292	3970541	504249	3427137	1084747
3km	90%	20000	4	192	4467201	585778	3842802	1132953
3km	90%	20000	4	219	3978545	546667	3395358	974330
3km	90%	20000	4	303	4952784	623720	4280142	1316160
3km	90%	20000	4	256	4648146	601205	3999464	1303776
3km	90%	20000	4	240	4112337	558556	3491072	1088166
3km	90%	20000	4	238	3891247	496855	3324170	1035596
3km	90%	20000	4	237	4895951	699877	4139595	1306586
3km	90%	20000	4	244	5314031	665450	4605382	1366204
3km	90%	20000	4	236	3700292	487568	3169872	1009952
3km	90%	20000	4	243	4687427	674392	3935813	1267107
3km	90%	20000	4	255	3424192	482849	2908237	997282
3km	90%	20000	4	216	4458431	525514	3896020	1135954
3km	90%	20000	4	205	3698049	517146	3136299	1102763
3km	90%	20000	4	300	4358931	528305	3784280	1293413
3km	90%	20000	4	222	5480002	600300	4845186	1301940
3km	90%	20000	4	166	3490511	463435	2985314	911067
3km	90%	20000	4	310	4014879	527310	3450242	1172497
3km	90%	20000	4	329	3989213	567754	3363335	1119040
3km	90%	20000	4	224	2774552	378147	2369497	845407
3km	90%	20000	4	431	3759595	523298	3198507	1004705
3km	90%	20000	4	221	4047828	534025	3462012	1048757
3km	90%	20000	4	318	3955465	541888	3367112	1031095
3km	90%	20000	4	328	3795989	521197	3239096	1056556
3km	90%	20000	4	200	3836854	538252	3269540	1010284
3km	90%	20000	4	219	3882001	491772	3361324	1063676
3km	90%	20000	4	265	4178036	572820	3551365	1059912
3km	90%	20000	4	229	3245118	506268	2693663	912308
3km	90%	20000	4	240	4503495	590117	3867498	1178505
3km	90%	20000	4	274	5442153	624462	4742380	1419053
3km	90%	20000	4	248	3740402	534929	3176241	999184
3km	90%	20000	4	233	3899674	520434	3325601	1016750
3km	90%	20000	4	266	4850639	550754	4258681	1261478
3km	90%	20000	4	224	3762402	537799	3188985	1065853
3km	90%	20000	4	257	5063434	792455	4223540	1328058
3km	90%	20000	4	229	4501744	603408	3850659	1222889
3km	90%	20000	4	243	3530252	487330	3017050	963720
3km	90%	20000	4	303	4057314	574497	3453737	1099150
3km	90%	20000	4	241	3919467	530828	3325553	1087010
3km	90%	20000	4	202	4554682	593664	3890182	1123806
3km	90%	20000	4	216	3958900	522901	3405239	1032218
3km	90%	20000	4	320	4931005	591038	4298736	1207208
3km	90%	20000	4	263	3976493	572988	3344539	990062
3km	90%	20000	4	149	3606652	506378	3062414	920137
3km	90%	20000	4	293	5023514	602370	4381559	1281272
3km	90%	20000	4	184	4197373	564502	3585495	1075879
3km	90%	20000	4	249	3910485	565642	3310691	1176333
3km	90%	20000	4	283	4856162	615990	4186609	1188585
3km	90%	20000	4	354	4113945	531694	3550358	1162145
3km	90%	20000	4	203	4529925	548540	3915718	1139670
3km	90%	20000	4	198	4068163	565872	3461443	1124131
3km	90%	20000	4	317	4147832	600164	3504890	1033184
3km	90%	20000	4	223	4115961	544455	3539454	999506
3km	90%	20000	4	237	4187125	543890	3572241	1187721
3km	90%	20000	4	266	3426390	480055	2901914	921208
3km	90%	20000	4	213	4420344	615935	3747868	1113126
3km	90%	20000	4	227	4500937	706305	3747308	1289841
3km	90%	20000	4	315	5736139	711766	4956645	1421405
3km	90%	20000	4	183	4175954	501248	3648344	1046249
3km	90%	20000	4	192	3714118	495841	3168439	1022226
3km	90%	20000	4	226	4065902	477141	3556277	1056521
3km	90%	20000	4	187	4299519	531030	3725625	1060165
3km	90%	20000	4	253	5257085	656491	4560432	1466662
3km	90%	20000	4	243	5292813	625643	4612581	1387427
3km	90%	20000	4	292	5103917	656887	4416195	1329611
3km	90%	20000	4	309	4468961	536657	3900539	1096368
3km	90%	20000	4	203	4876495	673278	4168411	1237804
3km	90%	20000	4	251	4000332	517482	3441946	1210235
3km	90%	20000	4	212	4017429	550399	3427818	976826
3km	90%	20000	4	249	5153002	612037	4502066	1338592
3km	90%	20000	4	214	3023649	426535	2574028	884909
3km	90%	20000	4	261	4991194	644697	4298999	1445541
3km	90%	20000	4	301	5586645	797773	4724017	1449124
3km	90%	20000	4	210	4236859	609956	3599592	1181149
3km	90%	20000	4	293	5160278	648300	4465093	1385951
3km	90%	20000	4	239	4668272	603723	4019016	1227908
3km	90%	20000	4	205	5121878	677998	4406257	1204823
3km	90%	20000	4	219	4634998	625685	3959181	1287221
3km	90%	20000	4	344	5834330	657464	5121515	1404209
3km	90%	20000	4	240	4025175	498659	3490164	1122218
3km	90%	20000	4	240	3517703	483593	3005855	927624
3km	90%	20000	4	274	3908604	532985	3335627	1073326
3km	90%	20000	4	283	3835314	539288	3267722	1113656
3km	90%	20000	4	258	4360586	588305	3714608	1186857
3km	90%	20000	4	310	5243400	625175	4573120	1397231
3km	90%	20000	4	404	5075242	684778	4342732	1331924
3km	90%	20000	4	229	4830668	624621	4174599	1227870
3km	90%	20000	4	217	4161706	524593	3605556	1126239
3km	90%	20000	4	196	3691605	497438	3143183	956018
3km	90%	20000	4	177	4144278	532782	3581601	953233
3km	90%	20000	4	230	3720991	512563	3181380	1078996
3km	90%	20000	4	237	3507362	517520	2949456	1089709
3km	90%	20000	4	317	4098886	556475	3490231	1039553
3km	90%	20000	4	303	3758033	522327	3207889	1043338
3km	90%	20000	4	278	4040164	603237	3376057	1138340
3km	90%	20000	4	336	5059826	659003	4350086	1345578
3km	90%	20000	4	254	3718085	490178	3189833	1017424
3km	90%	20000	4	367	4756070	643618	4064962	1226160
3km	90%	20000	4	261	4643253	679976	3918403	1331356
3km	90%	20000	4	278	4599423	588584	3970904	1189926
3km	90%	20000	4	229	4513983	603750	3846288	1181776
3km	90%	20000	4	367	4923618	615460	4273318	1308375
3km	90%	20000	4	320	4208162	610855	3562556	1173049
3km	90%	20000	4	234	4295608	576339	3688663	1131659
3km	90%	20000	4	406	6005082	747830	5210404	1493294
3km	90%	20000	4	329	4128816	489280	3599197	1214525
3km	90%	20000	4	219	4814469	566461	4203261	1316899
3km	90%	20000	4	252	5674533	773491	4844503	1335873
3km	90%	20000	4	258	3529159	517261	2977350	1099013
3km	90%	20000	4	331	3110035	438198	2621577	931394
3km	90%	20000	4	248	4674944	549769	4090800	1126479
3km	90%	20000	4	219	3571617	527019	2995015	1083650
3km	90%	20000	4	216	4758894	641215	4084822	1256936
3km	90%	20000	4	249	5569819	625635	4894424	1448179
3km	90%	20000	4	203	4023346	590378	3380310	1193852
3km	90%	20000	4	183	3596849	536757	3034501	939477
3km	90%	20000	4	257	4380888	589868	3722332	1144389
3km	90%	20000	4	203	3523638	478105	3015253	1063887
3km	90%	20000	4	223	5224317	633759	4543864	1219252
3km	90%	20000	4	226	4684564	543082	4093906	1263045
3km	90%	20000	4	301	4339052	564439	3735881	1118094
3km	90%	20000	4	310	4270669	641961	3587994	1232472
3km	90%	20000	4	304	4116653	574441	3490708	1259737
3km	90%	20000	4	266	3883905	469582	3384906	1044847
3km	90%	20000	4	305	6252170	809566	5357840	1527899
3km	90%	20000	4	306	5633231	644552	4932447	1449601
3km	90%	20000	4	297	3889653	519152	3308969	1168185
3km	90%	20000	4	255	3986199	579920	3344351	1037804
3km	90%	20000	4	218	2977886	377963	2570979	969508
3km	90%	20000	4	253	3823784	512301	3276002	1058686
3km	90%	20000	4	202	4061048	516969	3510056	1067260
3km	90%	20000	4	276	4285082	520099	3725456	1269405
3km	90%	20000	4	264	5313403	626081	4645803	1219615
3km	90%	20000	4	221	3734245	537789	3166337	1076011
3km	90%	20000	4	192	4126391	598104	3491464	1028276
3km	90%	20000	4	295	5626438	715137	4849103	1583034
3km	90%	20000	4	241	4808573	546151	4234309	1153050
3km	90%	20000	4	218	3979367	534460	3407646	1072306
3km	90%	20000	4	270	3717519	530632	3161777	1112289
3km	90%	20000	4	181	4245830	641999	3566133	1053190
3km	90%	20000	4	214	3680290	512130	3119838	899736
3km	90%	20000	4	246	4187257	523319	3634294	1108837
3km	90%	20000	4	279	4970514	601248	4303793	1267895
3km	90%	20000	4	213	4790449	635097	4085294	1180249
3km	90%	20000	4	205	4232072	556983	3621256	1168929
3km	90%	20000	4	346	5337529	643688	4619927	1325829
3km	90%	20000	4	174	5314156	664282	4607386	1156102
3km	90%	20000	4	215	4522914	565536	3911016	1088589
3km	90%	20000	4	220	4805081	549551	4213743	1239960
3km	90%	20000	4	308	5069126	599623	4438902	1356454
3km	90%	20000	4	261	3784366	528011	3218802	1142683
3km	90%	20000	4	309	4640726	593746	3983931	1088728
3km	90%	20000	4	232	3966823	451855	3492237	1098052
3km	90%	20000	4	291	4639680	596769	3979472	1186977
3km	90%	20000	4	301	3736190	491718	3204299	1099701
3km	90%	20000	4	222	4154637	571978	3542079	1165477
3km	90%	20000	4	195	3968313	537820	3380339	1024665
3km	90%	20000	4	217	3516927	494624	2976943	1046486
3km	90%	20000	4	309	5280364	712395	4507740	1293163
3km	90%	20000	4	268	4427714	586709	3793746	1294561
3km	90%	20000	4	290	6181843	769840	5350266	1505243
3km	90%	20000	4	238	4436862	519925	3866990	1217337
3km	90%	20000	4	268	4715294	639626	4015191	1312091
3km	90%	20000	4	316	4096515	570775	3475558	1082968
3km	90%	20000	4	211	3503032	479566	2994602	965339
3km	90%	20000	4	174	4472735	576182	3850286	1312505
3km	90%	20000	4	211	3893529	534900	3319433	1147962
3km	90%	20000	4	180	3795449	517232	3250103	1000577
3km	90%	20000	4	186	4208598	561858	3600232	1205304
3km	90%	20000	4	255	3826581	524386	3229099	1069900
3km	90%	20000	4	264	3858464	555316	3247795	1085068
3km	90%	20000	4	323	4654479	613762	3963487	1350090
3km	90%	20000	4	243	5502542	669448	4790862	1332481
3km	90%	20000	4	280	3688155	509592	3148729	988368
3km	90%	20000	4	213	3547382	499190	3026600	954848
3km	90%	20000	4	268	4264206	630686	3593759	1132250
3km	90%	20000	4	233	3579473	508379	3036593	1121829
3km	90%	20000	4	229	4839686	613805	4184058	1298796
3km	90%	20000	4	240	3776050	510206	3206446	941525
3km	90%	20000	4	230	3802389	529225	3233199	1016844
3km	90%	20000	4	287	3966479	540051	3375425	1137194
3km	90%	20000	4	341	4092325	564101	3488624	1251297
3km	90%	20000	4	174	3533261	497420	2987608	926108
3km	90%	20000	4	232	3947448	560969	3346188	1172172
3km	90%	20000	4	293	5762115	782819	4928415	1559660
3km	90%	20000	4	227	5180472	601045	4507274	1348735
3km	90%	20000	4	295	4297438	591513	3650034	1149509
3km	90%	20000	4	284	3616273	458351	3135947	955917
3km	90%	20000	4	242	3450793	446193	2970076	1007409
3km	90%	20000	4	208	4157614	538536	3573130	1110072
3km	90%	20000	4	288	3554653	501021	3016664	995487
3km	90%	20000	4	209	3094772	451209	2605903	796057
3km	90%	20000	4	285	4462481	559590	3860643	1163017
3km	90%	20000	4	173	3633437	525242	3071080	984747
3km	90%	20000	4	228	4433533	622787	3757633	1232615
3km	90%	20000	4	253	5042021	577904	4414887	1408114
3km	90%	20000	4	295	4715193	683032	3979785	1408879
3km	90%	20000	4	300	3533498	455356	3030391	1004592
3km	90%	20000	4	170	3155415	437928	2691382	826881
3km	90%	20000	4	324	4393951	585241	3767064	1184842
3km	90%	20000	4	259	3967810	524848	3386268	1072104
3km	90%	20000	4	241	4164613	484389	3634907	1089519
3km	90%	20000	4	178	4274710	617798	3618720	1126373
3km	90%	20000	4	205	3913758	546411	3328751	982773
3km	90%	20000	4	333	4028913	572790	3418366	1059466
3km	90%	20000	4	178	3511222	484909	3005416	859082
3km	90%	20000	4	163	4016070	615854	3364225	1045677
3km	90%	20000	4	214	4788933	595011	4158484	1224465
3km	90%	20000	4	369	5080323	584326	4441223	1379961
3km	90%	20000	4	267	3947385	544361	3376727	961013
3km	90%	20000	4	270	3372301	490537	2845504	941849
3km	90%	20000	4	260	4162383	565024	3504705	1201795
3km	90%	20000	4	233	3659720	447591	3190972	1126821
3km	90%	20000	4	199	3298015	449235	2818726	902201
3km	90%	20000	4	256	4634040	622686	3955003	1133480
3km	90%	20000	4	243	3819800	507248	3253947	1140376
3km	90%	20000	4	308	4292182	551965	3715848	1063578
3km	90%	20000	4	204	4581876	603980	3910571	1230543
3km	90%	20000	4	274	4992325	661207	4271597	1468011
3km	90%	20000	4	285	3858878	536043	3265064	1211225
3km	90%	20000	4	196	3053040	419637	2597710	1046720
3km	90%	20000	4	231	5151608	576512	4534273	1316014
3km	90%	20000	4	206	4667302	619057	4011773	1142092
3km	90%	20000	4	307	4448447	565389	3846444	1072410
3km	90%	20000	4	249	4015211	534484	3439213	1027449
3km	90%	20000	4	267	4362401	572768	3750629	1069103
3km	90%	20000	4	299	4229844	603404	3575296	1103347
3km	90%	20000	4	234	4401111	617258	3747277	1046652
3km	90%	20000	4	290	4918117	657333	4223589	1212914
3km	90%	20000	4	302	5296534	652525	4567635	1319838
3km	90%	20000	4	205	4047787	571274	3416315	968217
3km	90%	20000	4	273	4770380	635704	4077939	1412479
3km	90%	20000	4	246	3778254	520922	3215897	1065049
3km	90%	20000	4	199	3546883	508091	3012957	1003962
3km	90%	20000	4	330	4958268	630534	4268832	1235718
3km	90%	20000	4	300	4514129	662846	3794616	1534970
3km	90%	20000	4	224	3681302	513591	3139306	1080374
3km	90%	20000	4	181	3484898	478701	2984848	1005351
3km	90%	20000	4	206	3613195	466763	3100864	1023529
3km	90%	20000	4	214	3769221	514742	3211678	1192132
3km	90%	20000	4	252	3742861	507621	3191259	1063304
3km	90%	20000	4	282	4107482	605127	3448311	1230820
3km	90%	20000	4	288	4726652	561588	4126103	1399242
3km	90%	20000	4	266	3746189	566466	3147687	1055020
3km	90%	20000	4	272	4127809	558073	3509344	1137668
3km	90%	20000	4	265	4135877	587343	3505190	1167852
3km	90%	20000	4	219	3195418	455560	2705676	927718
3km	90%	20000	4	215	3833138	540585	3250135	983573
3km	90%	20000	4	322	3926161	524390	3359867	1133632
3km	90%	20000	4	194	3707092	524612	3122871	1030215
3km	90%	20000	4	230	3403951	458955	2913127	962625
3km	90%	20000	4	186	3542636	520715	2997476	1074374
3km	90%	20000	4	216	3302913	479098	2777839	1046633
3km	90%	20000	4	400	5578707	650904	4850309	1497142
3km	90%	20000	4	265	4888210	644420	4198537	1358457
3km	90%	20000	4	228	3723742	516070	3172922	970237
3km	90%	20000	4	229	4615612	570902	3993532	1106455
3km	90%	20000	4	281	4426573	525338	3863411	1170595
3km	90%	20000	4	203	4025937	541426	3440470	1000258
3km	90%	20000	4	211	4543426	549350	3975450	1119105
3km	90%	20000	4	213	3620328	482318	3113378	982038
3km	90%	20000	4	173	3054166	459810	2555382	810265
3km	90%	20000	4	240	4539130	637122	3868574	1133759
3km	90%	20000	4	241	4631045	658496	3932200	1154902
3km	90%	20000	4	170	4550316	565426	3945291	1138972
3km	90%	20000	4	276	5140436	662830	4418383	1364880
3km	90%	20000	4	222	3916026	551092	3336513	987616
3km	90%	20000	4	256	3972812	534867	3362777	1191475
3km	90%	20000	4	325	5396632	647565	4690573	1342570
3km	90%	20000	4	341	4707540	566194	4105844	1391153
3km	90%	20000	4	207	3586934	482331	3066004	886758
3km	90%	20000	4	181	3531898	530731	2967878	947405
3km	90%	20000	4	316	3988716	549431	3389909	994330
3km	90%	20000	4	231	3542767	495873	3022468	950588
3km	90%	20000	4	295	3914476	531609	3341255	1262932
3km	90%	20000	4	305	5810741	700168	5066720	1343643
3km	90%	20000	4	355	4073814	562228	3469174	995734
3km	90%	20000	4	236	4054050	539667	3478038	968790
3km	90%	20000	4	407	5873208	705554	5104301	1575156
3km	90%	20000	4	220	3939965	553074	3334631	1061845
3km	90%	20000	4	248	3939244	529528	3367809	1146128
3km	90%	20000	4	267	4743422	549001	4151976	1201586
3km	90%	20000	4	274	4365568	595136	3712486	1136806
3km	90%	20000	4	280	4016097	512885	3477658	1174855
3km	90%	20000	4	266	5748425	750641	4947775	1364500
3km	90%	20000	4	187	3650457	492795	3126944	895792
3km	90%	20000	4	284	3907820	525967	3337025	1014372
3km	90%	20000	4	265	3974436	527428	3390208	1103033
3km	90%	20000	4	315	6452716	752335	5660140	1451607
3km	90%	20000	4	186	3740857	489496	3223994	975864
3km	90%	20000	4	195	4251761	629733	3584154	1098996
3km	90%	20000	4	253	3711620	544648	3134638	1032869
3km	90%	20000	4	175	3088782	428208	2616418	985415
3km	90%	20000	4	242	3881101	513809	3326088	1059013
3km	90%	20000	4	253	4303143	607251	3632221	1157909
3km	90%	20000	4	233	3822761	546518	3244209	952099
3km	90%	20000	4	305	4503468	604490	3854648	1099956
3km	90%	20000	4	362	4454678	592853	3814180	1184882
3km	90%	20000	4	297	5229208	627804	4541153	1205117
3km	90%	20000	4	272	4776004	613615	4132463	1303841
3km	90%	20000	4	287	3822181	538643	3252280	1081056
3km	90%	20000	4	290	4432970	620257	3775129	1298571
3km	90%	20000	4	279	4890844	562388	4274828	1329467
3km	90%	20000	4	226	4066314	570935	3456467	1148840
3km	90%	20000	4	257	4357657	596556	3720536	1090188
3km	90%	20000	4	302	5079568	647609	4377773	1403968
3km	90%	20000	4	233	4522029	558512	3906815	1242010
3km	90%	20000	4	177	3764833	539313	3187478	1050930
3km	90%	20000	4	208	3391960	467312	2893956	1016329
3km	90%	20000	4	263	4626063	555343	4031174	1234157
3km	90%	20000	4	195	4868040	722384	4090062	1126885
3km	90%	20000	4	296	3708451	510804	3122042	975750
3km	90%	20000	4	246	4909190	662298	4195942	1301207
3km	90%	20000	4	237	4146007	492432	3609193	1172137
3km	90%	20000	4	224	3618975	498830	3082574	1118050
3km	90%	20000	4	254	3739679	502225	3207049	1047297
3km	90%	20000	4	316	4122010	593264	3478926	1152229
3km	90%	20000	4	226	3895574	534784	3329196	1037071
3km	90%	20000	4	252	5157384	624250	4470076	1405265
3km	90%	20000	4	219	4852121	629385	4154571	1162982
3km	90%	20000	4	240	3753631	505420	3208249	988748
3km	90%	20000	4	254	4819699	642921	4117682	1283124
3km	90%	20000	4	223	3719353	533501	3121974	1071339
3km	90%	20000	4	256	4022431	588715	3401288	1107400
3km	90%	20000	4	192	3650119	494615	3122574	896246
3km	90%	20000	4	252	3624421	504360	3070770	1057188
3km	90%	20000	4	316	5103606	672888	4378776	1371230
3km	90%	20000	4	481	4061801	616732	3400981	1348117
3km	90%	20000	4	199	4730977	655550	4003228	1160685
3km	90%	20000	4	204	3560224	457698	3076556	826262
3km	90%	20000	4	255	4615125	586379	3978940	1126961
3km	90%	20000	4	225	3490975	485845	2973990	885734
3km	90%	20000	4	259	4349861	540523	3779684	999582
3km	90%	20000	4	296	3285754	460160	2790051	1028712
3km	90%	20000	4	346	4864010	637278	4185513	1307659
3km	90%	20000	4	190	3455055	463117	2927952	1011342
3km	90%	20000	4	277	2812825	352556	2418837	893600
3km	90%	20000	4	267	4708992	594065	4072519	1189431
3km	90%	20000	4	484	5666844	614790	4987789	1434535
3km	90%	20000	4	254	4390221	601126	3747838	1164617
3km	90%	20000	4	258	4426955	653420	3742150	1149010
3km	90%	20000	4	267	5090267	628555	4425831	1238216
3km	90%	20000	4	234	5533943	695393	4793296	1503327
3km	90%	20000	4	308	4662000	573938	4047016	1225979
3km	90%	20000	4	336	4162019	580706	3550503	1177176
3km	90%	20000	4	270	4212477	550950	3633441	1065130
3km	90%	20000	4	264	3903254	568557	3299334	1047692
3km	90%	20000	4	193	3196787	436236	2738239	868046
3km	90%	20000	4	205	3491004	496403	2958831	869558
3km	90%	20000	4	265	5034294	719649	4255189	1411270
3km	90%	20000	4	229	3536844	486589	3021420	1090835
3km	90%	20000	4	326	3938635	535998	3368148	1099689
3km	90%	20000	4	232	4229102	624134	3573054	1149645
3km	90%	20000	4	312	3939728	535432	3373843	1047635
3km	90%	20000	4	268	5168208	663477	4437923	1320983
3km	90%	20000	4	284	3741321	515199	3180703	1013529
3km	90%	20000	4	285	4510434	573234	3907718	1216543
3km	90%	20000	4	350	5207142	605238	4564227	1346668
3km	90%	20000	4	278	3593448	501433	3071492	993913
3km	90%	20000	4	340	4464111	627741	3798272	1258882
3km	90%	20000	4	311	5445165	678690	4716381	1522395
3km	90%	20000	4	265	4279338	582501	3652570	1168664
3km	90%	20000	4	159	3908322	538895	3326442	1010150
3km	90%	20000	4	181	3631406	502859	3081691	972917
3km	90%	20000	4	331	4072027	509481	3514831	1256224
3km	90%	20000	4	247	5285516	665502	4574292	1399642
3km	90%	20000	4	297	4143540	571080	3536613	1195300
3km	90%	20000	4	246	4859291	642772	4171751	1100067
3km	90%	20000	4	267	4631916	626117	3978704	1366095
3km	90%	20000	4	222	4379842	630172	3695791	1104512
3km	90%	20000	4	175	3304755	491100	2785490	1001110
3km	90%	20000	4	217	4536725	615232	3898480	1163323
3km	90%	20000	4	209	4009035	582738	3395947	1001181
3km	90%	20000	4	255	3237471	424567	2778548	1037967
3km	90%	20000	4	262	5936332	766238	5127344	1552630
3km	90%	20000	4	214	3639509	498926	3106539	967609
3km	90%	20000	4	217	4290060	587195	3651704	1093462
3km	90%	20000	4	237	4333440	592937	3698612	1099449
3km	90%	20000	4	253	4760602	651906	4034093	1338116
3km	90%	20000	4	319	3678691	509504	3127847	970863
3km	90%	20000	4	287	4066009	615423	3386352	1175250
3km	90%	20000	4	287	5236725	713175	4465147	1271676
3km	90%	20000	4	414	4529533	576046	3910576	1274895
3km	90%	20000	4	317	4054170	502315	3518440	1103401
3km	90%	20000	4	236	4188399	568636	3541275	1099174
3km	90%	20000	4	264	3942892	540323	3370739	1023879
3km	90%	20000	4	392	5479624	684816	4743373	1441246
3km	90%	20000	4	350	4881911	602699	4236749	1345505
3km	90%	20000	4	222	3981856	557282	3388140	1141793
3km	90%	20000	4	239	4784032	664324	4032511	1112287
3km	90%	20000	4	227	4749135	595901	4111430	1308491
3km	90%	20000	4	210	4098186	572953	3472218	1008253
3km	90%	20000	4	239	4505797	579220	3867176	1366628
3km	90%	20000	4	222	3561027	485319	3058948	946504
3km	90%	20000	4	224	4085484	494166	3544575	1189812
3km	90%	20000	4	210	3771410	515868	3197719	975225
3km	90%	20000	4	182	3690796	497666	3135412	936672
3km	90%	20000	4	268	4209102	550075	3614834	1005505
3km	90%	20000	4	314	3911588	531740	3346556	1026587
3km	90%	20000	4	198	4556730	568282	3946338	1279381
3km	90%	20000	4	307	5811745	691514	5066256	1348964
3km	90%	20000	4	236	4143432	523996	3543198	1181922
3km	90%	20000	4	254	4026868	561522	3397145	1141441
3km	90%	20000	4	227	4388952	616549	3720763	1290369
3km	90%	20000	4	268	4866248	615318	4215059	1197890
3km	90%	20000	4	308	4186546	565007	3585368	968481
3km	90%	20000	4	256	3478406	470971	2957566	930421
3km	90%	20000	4	308	5130211	607104	4477506	1309564
3km	90%	20000	4	191	4150190	561842	3539778	1098615
3km	90%	20000	4	288	5929238	777429	5077634	1463480
3km	90%	20000	4	232	3433284	479414	2888899	1094877
3km	90%	20000	4	245	4916990	651855	4225090	1215356
3km	90%	20000	4	170	3635451	519973	3082151	992823
3km	90%	20000	4	224	3971312	545066	3353923	1041390
3km	90%	20000	4	212	3878063	538597	3311068	1019593
3km	90%	20000	4	330	4505149	534516	3938026	1308953
3km	90%	20000	4	219	4043865	478846	3511924	1141653
3km	90%	20000	4	227	4637353	586424	4020517	959738
3km	90%	20000	4	345	4757022	559131	4157826	1407650
3km	90%	20000	4	203	4111914	549223	3511679	1127744
3km	90%	20000	4	229	4000052	550288	3412431	1190535
3km	90%	20000	4	242	4386083	529118	3825582	1246790
3km	90%	20000	4	248	4351701	596089	3732229	1122328
3km	90%	20000	4	311	4194706	593523	3566567	1174250
3km	90%	20000	4	217	3922586	504450	3380868	1127052
3km	90%	20000	4	192	4667126	604888	4007849	1269383
3km	90%	20000	4	317	4889840	634982	4206015	1368382
3km	90%	20000	4	184	4356872	630885	3691793	1165090
3km	90%	20000	4	253	3588799	457109	3096324	975564
3km	90%	20000	4	286	4168630	570938	3534116	1113422
3km	90%	20000	4	242	5305305	600308	4661675	1317770
3km	90%	20000	4	255	6300221	719469	5535875	1565198
3km	90%	20000	4	263	3572943	522196	3002800	1048778
3km	90%	20000	4	172	4172607	546075	3592702	1076523
3km	90%	20000	4	262	4111425	595463	3466970	1174673
3km	90%	20000	4	288	3886539	538297	3310440	1022971
3km	90%	20000	4	219	3263035	456700	2788942	843176
3km	90%	20000	4	287	3733877	508429	3192459	1054079
3km	90%	20000	4	179	4352415	619871	3696682	1151717
3km	90%	20000	4	321	4922463	624295	4249839	1242929
3km	90%	20000	4	291	3584762	485316	3066991	1006396
3km	90%	20000	4	195	3456593	484421	2943480	1008795
3km	90%	20000	4	282	4990588	558954	4385159	1300825
3km	90%	20000	4	179	4104464	546474	3524983	1008737
3km	90%	20000	4	212	4447946	615302	3782996	1186510
3km	90%	20000	4	224	5142402	643748	4457955	1325191
3km	90%	20000	4	281	5455659	657222	4750587	1396081
3km	90%	20000	4	289	4839948	555175	4232536	1366940
3km	90%	20000	4	253	3823584	501149	3283804	1192704
3km	90%	20000	4	235	3272680	446729	2801842	953329
3km	90%	20000	4	174	4312690	597806	3658170	1023677
3km	90%	20000	4	262	3753430	518733	3201664	1214945
3km	90%	20000	4	263	5362924	659197	4659896	1382486
3km	90%	20000	4	290	4814332	667603	4097402	1351237
3km	90%	20000	4	230	5041578	663969	4330236	1343977
3km	90%	20000	4	264	3599110	506707	3034476	1013588
3km	90%	20000	4	274	4071864	509152	3507052	1097497
3km	90%	20000	4	188	3726303	528945	3174433	954633
3km	90%	20000	4	246	4481295	611678	3815379	1222088
3km	90%	20000	4	223	3324559	480029	2815311	1004546
3km	90%	20000	4	319	4875783	634560	4175841	1463363
3km	90%	20000	4	270	4408177	558853	3818420	1058705
3km	90%	20000	4	208	4500339	615806	3830722	1174392
3km	90%	20000	4	299	5511095	679903	4769345	1331985
3km	90%	20000	4	278	4694521	641713	4008079	1352515
3km	90%	20000	4	168	4317883	595717	3673343	995137
3km	90%	20000	4	256	5048140	582073	4429619	1292086
3km	90%	20000	4	197	3760513	507329	3233840	984992
3km	90%	20000	4	299	3781879	546347	3198843	1111509
3km	90%	20000	4	276	4434753	622025	3768061	1220234
3km	90%	20000	4	248	3843976	534568	3281564	1043326
3km	90%	20000	4	283	4104476	557369	3494991	998018
3km	90%	20000	4	347	3036803	397346	2600671	1031860
3km	90%	20000	4	235	4279500	576423	3675980	1104403
3km	90%	20000	4	225	3915861	485613	3388858	914879
3km	90%	20000	4	277	5309624	670438	4607862	1255919
3km	90%	20000	4	333	5260510	619864	4604571	1365398
3km	90%	20000	4	263	5676732	740224	4906863	1456903
3km	90%	20000	4	233	3811140	517804	3271433	1107909
3km	90%	20000	4	263	3525246	483457	2980882	1013620
3km	90%	20000	4	239	3655340	515541	3096078	1050817
3km	90%	20000	4	289	4447712	632436	3782435	1242518
3km	90%	20000	4	296	4686470	625115	4005017	1163120
3km	90%	20000	4	187	3427696	487673	2911935	972010
3km	90%	20000	4	226	5367804	671834	4641637	1246348
3km	90%	20000	4	207	3771559	515592	3211917	1088557
3km	90%	20000	4	182	3729775	505383	3179697	966030
3km	90%	20000	4	181	3723552	562838	3118189	1084556
3km	90%	20000	4	238	4684800	654128	3996106	1343886
3km	90%	20000	4	283	3592660	435215	3125939	995284
3km	90%	20000	4	204	4874511	672003	4150688	1312680
3km	90%	20000	4	252	4507066	526369	3949439	1249652
3km	90%	20000	4	244	4858157	631987	4188145	1139844
3km	90%	20000	4	215	3982446	546426	3395066	952075
3km	90%	20000	4	300	4475520	584956	3857298	1231661
3km	90%	20000	4	300	4337027	527260	3779646	1185165
3km	90%	20000	4	196	4457037	575536	3855683	1145090
3km	90%	20000	4	217	4023234	563218	3414254	1093437
3km	90%	20000	4	267	5220232	606521	4573195	1242747
3km	90%	20000	4	208	3674428	508719	3114797	955808
3km	90%	20000	4	235	5057033	579738	4431810	1337431
3km	90%	20000	4	209	4447509	572835	3823541	1106151
3km	90%	20000	4	239	4280414	581041	3654381	1163611
3km	90%	20000	4	242	4359567	591644	3720290	1008018
3km	90%	20000	4	244	4844114	652604	4139740	1269397
3km	90%	20000	4	222	3944922	527628	3374357	1138560
3km	90%	20000	4	317	4163718	567614	3540135	1104544
3km	90%	20000	4	238	4254827	539532	3667925	1221020
3km	90%	20000	4	225	4565466	621740	3895090	1217914
3km	90%	20000	4	426	5703106	716811	4938269	1646628
3km	90%	20000	4	224	3605552	486772	3085823	961016
3km	90%	20000	4	211	3961487	543206	3364163	1117882
3km	90%	20000	4	206	3595646	492048	3073153	999941
3km	90%	20000	4	328	3883812	480539	3347645	959213
3km	90%	20000	4	258	3784455	554622	3184153	1144612
3km	90%	20000	4	229	5320278	687723	4568570	1290257
3km	90%	20000	4	277	4995722	564374	4382970	1348065
3km	90%	20000	4	179	3980465	528335	3410894	1027864
3km	90%	20000	4	223	3580143	465985	3071526	1015083
3km	90%	20000	4	227	4105098	537786	3513661	1144930
3km	90%	20000	4	261	5261255	676059	4552427	1412169
3km	90%	20000	4	308	3642467	515886	3086787	1082969
3km	90%	20000	4	219	5155555	635816	4459127	1281729
3km	90%	20000	4	251	4028544	524940	3470500	1008288
3km	90%	20000	4	243	4019448	552492	3416486	1033007
3km	90%	20000	4	361	3833055	532216	3271866	1104153
3km	90%	20000	4	173	3389823	452862	2892955	912973
3km	90%	20000	4	228	3378981	458541	2883119	1046181
3km	90%	20000	4	220	4724303	611005	4065014	1190571
3km	90%	20000	4	257	3958083	536300	3392520	1000562
3km	90%	20000	4	270	5468507	723583	4694234	1400007
3km	90%	20000	4	235	4816866	572823	4160053	1433918
3km	90%	20000	4	213	4068436	523680	3513693	1084636
3km	90%	20000	4	262	3938030	534372	3379584	988618
3km	90%	20000	4	233	4037240	596995	3384230	1200663
3km	90%	20000	4	256	4539484	626265	3834975	1196916
3km	90%	20000	4	205	4347370	603896	3710199	1049287
3km	90%	20000	4	241	3820279	520396	3262876	1134814
3km	90%	20000	4	198	3823001	568666	3209798	1165425
3km	90%	20000	4	210	4959185	670030	4258547	1293751
3km	90%	20000	4	321	5699684	732379	4918519	1373109
3km	90%	20000	4	282	4691697	527630	4121766	1248272
3km	90%	20000	4	216	3301707	427196	2837965	890110
3km	90%	20000	4	243	4078689	565233	3480853	1201832
3km	90%	20000	4	220	4287601	570431	3678507	1227952
3km	90%	20000	4	240	4083187	553757	3479998	1175131
3km	90%	20000	4	304	5008431	649641	4329984	1180572
3km	90%	20000	4	215	4665928	638878	3959312	1220041
3km	90%	20000	4	159	2733464	425572	2284956	788895
3km	90%	20000	4	344	3909367	532336	3335553	1053674
3km	90%	20000	4	279	3994254	558133	3387607	1174285
3km	90%	20000	4	201	3951767	572903	3303174	1196960
3km	90%	20000	4	216	5464765	750071	4636501	1370860
3km	90%	20000	4	298	4715599	699284	3929741	1387035
3km	90%	20000	4	220	4321836	581141	3657552	1064558
3km	90%	20000	4	237	3291085	442342	2803498	971479
3km	90%	20000	4	338	6157998	742536	5361051	1599196
3km	90%	20000	4	292	3698606	545778	3103949	1041120
3km	90%	20000	4	214	4375256	585811	3740340	1189888
3km	90%	20000	4	202	3805792	534329	3234466	1151632
3km	90%	20000	4	231	5106403	668629	4380450	1395584
3km	90%	20000	4	251	4003926	568252	3398843	995355
3km	90%	20000	4	250	4433525	581116	3821838	1247455
3km	90%	20000	4	240	3619341	515598	3035417	1073921
3km	90%	20000	4	201	4149641	551369	3560206	1021425
3km	90%	20000	4	227	3782924	531450	3209040	1080293
3km	90%	20000	4	217	3926150	509264	3354007	1110704
3km	90%	20000	4	326	4530535	603723	3884370	1345153
3km	90%	20000	4	264	4033434	575209	3408014	1129947
3km	90%	20000	4	184	3474288	492888	2961167	948193
3km	90%	20000	4	246	4679090	614633	4025368	1202060
3km	90%	20000	4	297	5713979	672193	4974467	1388359
3km	90%	20000	4	272	3888755	546048	3301151	1120701
3km	90%	20000	4	225	4713513	664147	3986134	1215067
3km	90%	20000	4	291	5628220	667127	4904707	1405536
3km	90%	20000	4	304	4233612	551266	3631408	1184783
3km	90%	20000	4	246	4173047	589289	3537051	1183168
3km	90%	20000	4	342	4155259	567277	3537487	1224707
3km	90%	20000	4	308	4149852	525205	3584204	1116962
3km	90%	20000	4	204	5118335	612323	4465639	1251754
3km	90%	20000	4	223	3787296	500748	3216961	1065112
3km	90%	20000	4	268	3669954	535188	3103670	1065247
3km	90%	20000	4	221	4572070	576356	3959433	1221832
3km	90%	20000	4	300	4435156	532297	3871192	1127414
3km	90%	20000	4	259	4487499	625750	3819734	1169803
3km	90%	20000	4	234	4457823	630391	3776012	1267129
3km	90%	20000	4	293	4303024	585066	3666255	1186382
3km	90%	20000	4	226	4389230	594287	3745681	1190762
3km	90%	20000	4	279	5452393	669891	4716317	1370500
3km	90%	20000	4	235	5388380	700127	4639623	1330914
3km	90%	20000	4	273	3505759	497305	2983542	961111
3km	90%	20000	4	239	3602957	473358	3108239	954984
3km	90%	20000	4	166	3601983	501065	3062308	964130
3km	90%	20000	4	244	5488912	667227	4775820	1403351
3km	90%	20000	4	218	4995236	608350	4343287	1196616
3km	90%	20000	4	231	4716726	606871	4048598	1346172
3km	90%	20000	4	252	5375571	708018	4585144	1479466
3km	90%	20000	4	288	3820096	516421	3261612	1060500
3km	90%	20000	4	208	4070702	584299	3447881	1151733
3km	90%	20000	4	220	3658626	489673	3098041	1040995
3km	90%	20000	4	297	4268051	527538	3713976	1128045
3km	90%	20000	4	213	4820249	597046	4158261	1240488
3km	90%	20000	4	287	3235075	449265	2746949	959660
3km	90%	20000	4	316	5344374	674068	4618899	1256361
3km	90%	20000	4	226	4396144	562345	3801022	1036035
3km	90%	20000	4	224	3879988	498427	3320872	1091190
3km	90%	20000	4	237	3867238	498686	3333947	1007016
3km	90%	20000	4	228	4352076	617974	3687539	1345657
3km	90%	20000	4	268	4043404	471063	3533358	1184527
3km	90%	20000	4	248	3328955	462562	2813817	1089670
3km	90%	20000	4	268	3516023	454182	3015114	942426
3km	90%	20000	4	216	5320941	720285	4575974	1248236
3km	90%	20000	4	237	4391189	651068	3705215	1087995
3km	90%	20000	4	240	4358254	629534	3695024	1188125
3km	90%	20000	4	298	4617024	571768	3974774	1218637
3km	90%	20000	4	264	4374963	605780	3733177	1257710
3km	90%	20000	4	170	3965094	521564	3406425	1057111
3km	90%	20000	4	262	4674145	621600	4009993	1155759
3km	90%	20000	4	310	4543056	576792	3934540	1095290
3km	90%	20000	4	331	4700701	639208	4023560	1157599
3km	90%	20000	4	259	5852471	655694	5147289	1360711
3km	90%	20000	4	303	3566157	480963	3059554	969026
3km	90%	20000	4	277	4017048	565336	3392374	1182419
3km	90%	20000	4	200	3738155	549070	3145212	1015542
3km	90%	20000	4	275	3748210	539997	3172471	973047
3km	90%	20000	4	311	4569863	597311	3915384	1170900
3km	90%	20000	4	165	3710816	526393	3148534	943249
3km	90%	20000	4	358	3679874	512362	3135895	992257
3km	90%	20000	4	294	4820986	627209	4144829	1282408
3km	90%	20000	4	249	3802915	506449	3262118	1152935
3km	90%	20000	4	375	5554485	673544	4817847	1458632
3km	90%	20000	4	268	4455009	571884	3846392	1139047
3km	90%	20000	4	225	3451605	499962	2914958	940772
3km	90%	20000	4	263	4162839	592887	3520762	1032375
3km	90%	20000	4	260	4197450	577861	3581171	1072504
3km	90%	20000	4	261	3705010	566974	3115627	924802
3km	90%	20000	4	223	4075615	540728	3471489	1031224
3km	90%	20000	4	210	4945099	725802	4156949	1248231
3km	90%	20000	4	223	3728341	472887	3204860	942351
3km	90%	20000	4	422	4990351	602122	4345291	1491914
3km	90%	20000	4	297	5282424	680774	4529915	1498362
3km	90%	20000	4	206	3559690	473144	3064285	927608
3km	90%	20000	4	216	4202016	547136	3592485	976930
3km	90%	20000	4	234	3769118	526347	3192749	1042733
3km	90%	20000	4	203	4941416	695122	4215614	1246087
3km	90%	20000	4	264	3331578	430742	2870666	797451
3km	90%	20000	4	278	4334551	558166	3743732	1140453
3km	90%	20000	4	196	4195134	520886	3639322	1060690
3km	90%	20000	4	198	3589047	498598	3052379	949266
3km	90%	20000	4	217	3971266	566056	3341211	1009114
3km	90%	20000	4	261	3895732	532356	3342124	1011761
3km	90%	20000	4	188	3760457	504075	3211067	1064195
3km	90%	20000	4	201	4124451	575549	3503802	1060903
3km	90%	20000	4	327	5140086	646322	4454026	1401501
3km	90%	20000	4	393	3080826	404279	2636615	1033193
3km	90%	20000	4	231	3589949	521371	3032157	1213893
3km	90%	20000	4	208	4170138	586223	3498632	1113907
3km	90%	20000	4	209	3185053	435271	2712333	922685
3km	90%	20000	4	215	4261614	583440	3631130	1240495
3km	90%	20000	4	182	4462176	663825	3760725	1119061
3km	90%	20000	4	243	4202289	584802	3571406	1135417
3km	90%	20000	4	220	3154636	435715	2676258	886275
3km	90%	20000	4	242	4357897	555619	3774926	1073059
3km	90%	20000	4	204	4383309	586720	3735017	1193103
3km	90%	20000	4	325	4802570	594651	4166603	1327289
3km	90%	20000	4	241	3832332	530770	3252257	1062056
3km	90%	20000	4	200	4218022	613645	3574267	1061992
3km	90%	20000	4	247	4009324	541242	3446206	1021788
3km	90%	20000	4	227	4232031	558240	3639272	1056742
3km	90%	20000	4	260	4689545	627730	4011271	1420561
3km	90%	20000	4	197	3920578	514692	3348421	1047994
3km	90%	20000	4	173	3354234	473280	2846102	822323
3km	90%	20000	4	255	3347577	461442	2855510	834534
3km	90%	20000	4	308	5118293	605731	4470840	1357723
3km	90%	20000	4	247	4838567	575707	4226613	1292249
3km	90%	20000	4	210	4000574	584639	3343001	1104684
3km	90%	20000	4	222	3994421	526960	3429725	1041513
3km	90%	20000	4	204	3578163	514106	3001575	1037332
3km	90%	20000	4	208	4098987	580118	3487066	957338
3km	90%	20000	4	282	5938940	715142	5150883	1526626
3km	90%	20000	4	216	4030783	536978	3450938	997807
3km	90%	20000	4	296	5754946	723203	4969048	1529978
3km	90%	20000	4	270	3341571	484826	2829975	920893
3km	90%	20000	4	202	3153122	431723	2700856	963191
3km	90%	20000	4	224	4013743	544428	3415314	1032921
3km	90%	20000	4	278	4159459	641085	3457712	1222321
3km	90%	20000	4	206	3457437	463720	2950703	974736
3km	90%	20000	4	206	3298959	489859	2779252	928424
3km	90%	20000	4	218	3870485	476496	3363972	996014
3km	90%	20000	4	219	4571765	577454	3940084	1131251
3km	90%	20000	4	245	4582378	611032	3915412	1411855
3km	90%	20000	4	207	5266845	624750	4606472	1156214
3km	90%	20000	4	194	3438651	453902	2951031	956702
3km	90%	20000	4	246	5723499	706376	4969003	1602617
3km	90%	20000	4	239	4224630	603510	3577600	1133553
3km	90%	20000	4	232	3539605	473463	3020377	1002540
3km	90%	20000	4	196	3956781	503917	3414742	1107048
3km	90%	20000	4	259	4458135	580551	3833941	1257348
3km	90%	20000	4	192	4195014	574660	3576804	1256627
3km	90%	20000	4	249	5562118	801858	4699186	1480093
3km	90%	20000	4	266	4293551	571188	3675790	1220046
3km	90%	20000	4	213	4649307	642722	3967121	1084181
3km	90%	20000	4	221	4196298	584183	3562514	1299618
3km	90%	20000	4	249	4628120	626737	3953546	1115273
3km	90%	20000	4	194	4117172	551788	3529396	1041472
3km	90%	20000	4	248	3738184	526966	3171631	1032835
3km	90%	20000	4	215	4314127	513660	3742965	1122875
3km	90%	20000	4	194	3498623	511434	2955642	1036342
3km	90%	20000	4	175	3544448	497963	3022652	1015919
3km	90%	20000	4	212	3424133	483231	2901030	999996
3km	90%	20000	4	198	5173731	703296	4428918	1190757
3km	90%	20000	4	187	3386494	484960	2866446	1090026
3km	90%	20000	4	253	4063545	573828	3442940	1124668
3km	90%	20000	4	317	3402369	492046	2872282	1010567
3km	90%	20000	4	212	3515795	460427	3011497	992321
3km	90%	20000	4	272	3994079	508034	3458266	1082846
3km	90%	20000	4	358	4082304	587998	3458720	1218762
3km	90%	20000	4	275	4924113	675270	4192107	1276736
3km	90%	20000	4	243	4277816	530781	3707545	1113662
3km	90%	20000	4	298	4526346	552710	3928504	1164672
3km	90%	20000	4	339	4533569	656504	3843193	1310376
3km	90%	20000	4	322	4739507	627278	4068733	1212101
3km	90%	20000	4	221	3781811	552181	3164755	1015074
3km	90%	20000	4	236	4312470	577611	3693244	1185040
3km	90%	20000	4	229	3745253	486759	3222977	996115
3km	90%	20000	4	213	3984885	513439	3428131	1139380
3km	90%	20000	4	265	4759400	640896	4059694	1346904
3km	90%	20000	4	316	4258836	576654	3624686	1112322
3km	90%	20000	4	236	4070895	550792	3484060	955748
3km	90%	20000	4	456	4996063	624001	4317354	1275900
3km	90%	20000	4	370	5244234	738683	4449710	1397126
3km	90%	20000	4	253	5353855	773006	4528051	1354489
3km	90%	20000	4	234	4713567	591525	4048345	1331640
3km	90%	20000	4	229	3771861	517598	3218061	1120138
3km	90%	20000	4	268	3854255	534512	3271314	1050225
3km	90%	20000	4	281	4751794	644311	4052378	1396261
3km	90%	20000	4	210	3092408	482155	2570601	925612
3km	90%	20000	4	224	2989941	386100	2579360	850775
3km	90%	20000	4	288	3179576	429541	2704979	823584
3km	90%	20000	4	220	5659939	635334	4969755	1326790
3km	90%	20000	4	226	6534517	905579	5582526	1566210
3km	90%	20000	4	267	4608731	577964	3994962	1295218
3km	90%	20000	4	231	4544168	593724	3914616	1222297
3km	90%	20000	4	204	3984435	578062	3381963	925784
3km	90%	20000	4	311	4683599	590855	4046439	1208711
3km	90%	20000	4	234	4014085	557778	3415333	1116635
3km	90%	20000	4	338	4544600	598916	3889324	1396782
3km	90%	20000	4	248	3894655	537459	3307483	1089471
3km	90%	20000	4	319	4836145	596108	4194025	1266689
3km	90%	20000	4	219	3702038	514960	3163387	991169
3km	90%	20000	4	228	4339360	516147	3799570	1110967
3km	90%	20000	4	224	3632731	458313	3128992	1039485
3km	90%	20000	4	282	4428694	604348	3788506	1223736
3km	90%	20000	4	191	4125095	558766	3524807	1088037
3km	90%	20000	4	255	3549111	490236	2998171	961560
3km	90%	20000	4	220	3844674	498645	3279029	941904
3km	90%	20000	4	225	3657098	487062	3144447	915640
3km	90%	20000	4	183	3775864	511922	3231120	903519
3km	90%	20000	4	261	4253215	608858	3600416	1195280
3km	90%	20000	4	242	4051825	542048	3474276	1080231
3km	90%	20000	4	292	4819164	640954	4121105	1294239
3km	90%	20000	4	245	4323069	587307	3698622	1167219
3km	90%	20000	4	249	4688793	619583	4033199	1314682
3km	90%	20000	4	242	3804808	516569	3236803	1016933
3km	90%	20000	4	215	3068059	386844	2649407	934098
3km	90%	20000	4	240	3867244	514666	3320631	1051619
3km	90%	20000	4	226	4815903	618451	4147958	1227394
3km	90%	20000	4	228	4315923	549690	3721471	1178901
3km	90%	20000	4	268	6572960	816736	5697871	1680160
3km	90%	20000	4	206	4212780	601638	3579337	1125177
3km	90%	20000	4	238	4028935	551419	3444323	968133
3km	90%	20000	4	274	4364684	601492	3733715	1101651
3km	90%	20000	4	185	3697594	549576	3104565	995829
3km	90%	20000	4	323	3567989	458793	3073433	1079886
3km	90%	20000	4	183	4424434	580468	3803216	1068046
3km	90%	20000	4	248	3704044	479264	3172946	1188092
3km	90%	20000	4	245	5049399	701475	4295025	1233003
3km	90%	20000	4	223	4128550	565292	3535438	1106296
3km	90%	20000	4	295	3428573	487418	2902976	1061049
3km	90%	20000	4	251	3601315	532993	3028009	967166
3km	90%	20000	4	230	4618261	650486	3913851	1442129
3km	90%	20000	4	208	4045456	519654	3497122	946145
3km	90%	20000	4	218	3387893	431679	2926393	934790
3km	90%	20000	4	242	3998929	452481	3514651	1141569
3km	90%	20000	4	243	4226549	606605	3571325	1102241
3km	90%	20000	4	292	4878239	641460	4186990	1352494
3km	90%	20000	4	370	5207716	660063	4501437	1316014
3km	90%	20000	4	295	5350661	599139	4703898	1242126
3km	90%	20000	4	291	5515064	656969	4820488	1344977
3km	90%	20000	4	241	4924251	738399	4127594	1402818
3km	90%	20000	4	298	4345242	543399	3769343	1232830
3km	90%	20000	4	183	4427611	571191	3817660	1155183
3km	90%	20000	4	245	4097722	532629	3517334	1078668
3km	90%	20000	4	258	4736777	641575	4061305	1232960
3km	90%	20000	4	197	4566711	626934	3888028	1172341
3km	90%	20000	4	291	3949452	583018	3306296	1016910
3km	90%	20000	4	228	3425511	501729	2879596	1076534
3km	90%	20000	4	287	3558055	480455	3028705	919773
3km	90%	20000	4	280	4403671	633866	3732471	1198864
3km	90%	20000	4	209	3422063	510975	2872480	953993
3km	90%	20000	4	259	4812201	634058	4113758	1144280
3km	90%	20000	4	266	3631891	511404	3074902	1218795
3km	90%	20000	4	284	4897199	712173	4104451	1402126
3km	90%	20000	4	289	4202463	593251	3570978	1047666
3km	90%	20000	4	352	5856606	680085	5116115	1531782
3km	90%	20000	4	179	3357119	457817	2865216	919533
3km	90%	20000	4	240	3977459	570976	3367131	1106346
3km	90%	20000	4	259	4866929	579719	4221738	1315696
3km	90%	20000	4	231	5031315	639412	4344421	1326128
3km	90%	20000	4	259	3867217	515949	3312643	1059583
3km	90%	20000	4	225	4609341	624424	3944521	1164368
3km	90%	20000	4	249	5482599	675067	4746456	1388635
3km	90%	20000	4	187	4175931	550176	3583624	1056795
3km	90%	20000	4	277	3949036	545869	3351443	1151458
3km	90%	20000	4	203	4562863	546279	3972563	1077063
3km	90%	20000	4	308	3486623	449901	2974957	997890
3km	90%	20000	4	253	4480781	542967	3895344	1173711
3km	90%	20000	4	297	5086814	639506	4393527	1345993
3km	90%	20000	4	197	4176303	546279	3572918	1017283
3km	90%	20000	4	244	4992015	612262	4334485	1367435
3km	90%	20000	4	215	4527453	532918	3957200	1250065
3km	90%	20000	4	297	5060492	581148	4446918	1220153
3km	90%	20000	4	281	5158591	601421	4534100	1270257
3km	90%	20000	4	314	4312916	561949	3710559	1147666
3km	90%	20000	4	254	3648942	505342	3108524	909655
3km	90%	20000	4	188	4101295	527826	3544589	938988
3km	90%	20000	4	242	4291724	576824	3668254	1226740
3km	90%	20000	4	239	4085909	499582	3546626	1149937
3km	90%	20000	4	200	4377658	615980	3726601	1060602
3km	90%	20000	4	284	4548347	602675	3894382	1201075
3km	90%	20000	4	245	2902304	442309	2441260	887706
3km	90%	20000	4	230	3754451	528649	3198434	984733
3km	90%	20000	4	236	4146473	542036	3562777	1029358
3km	90%	20000	4	308	4773951	637490	4087919	1385004
3km	90%	20000	4	271	3703089	542463	3122585	997876
3km	90%	20000	4	199	4260251	592447	3616135	1156153
3km	90%	20000	4	271	4040730	566830	3439182	1114486
3km	90%	20000	4	188	4468042	614263	3784198	1053070
3km	90%	20000	4	181	3528974	510536	2970564	853757
3km	90%	20000	4	202	3647349	501188	3114533	932683
3km	90%	20000	4	315	4161330	559802	3549820	1305499
3km	90%	20000	4	268	4817337	672657	4106566	1314491
3km	90%	20000	4	374	4169521	580699	3519039	1153198
3km	90%	20000	4	245	3871633	564402	3283095	1084736
3km	90%	20000	4	208	3870395	520729	3315410	1034133
3km	90%	20000	4	189	3993045	533936	3399977	945623
3km	90%	20000	4	213	4676514	567126	4065317	1153215
3km	90%	20000	4	279	4343440	598878	3702721	1330567
3km	90%	20000	4	230	3882278	522148	3331782	1038734
3km	90%	20000	4	210	2936303	437342	2478105	981570
3km	90%	20000	4	276	5074010	549215	4474257	1255619
3km	90%	20000	4	235	4217020	577266	3594845	1104996
3km	90%	20000	4	203	3981782	524304	3417914	1018740
3km	90%	20000	4	349	5232535	558727	4637368	1266010
3km	90%	20000	4	232	3577461	482704	3059168	946646
3km	90%	20000	4	191	4307025	526407	3712439	1076210
3km	90%	20000	4	235	4623942	679933	3880055	1199284
3km	90%	20000	4	211	3859238	521484	3297070	1086808
3km	90%	20000	4	221	3471305	478302	2961339	942068
3km	90%	20000	4	408	3833309	532209	3264526	1151109
3km	90%	20000	4	272	4815883	701831	4072747	1225675
3km	90%	20000	4	216	4548125	606545	3882617	1244355
3km	90%	20000	4	257	4208232	609150	3558125	1181454
3km	90%	20000	4	237	4146696	546449	3568651	1079165
3km	90%	20000	4	188	3688829	505599	3148993	1042435
3km	90%	20000	4	284	4273125	523125	3689859	1066962
3km	90%	20000	4	203	4509399	634965	3795588	1270716
3km	90%	20000	4	202	3566796	507117	3017279	1011346
3km	90%	20000	4	243	4284357	545609	3707834	1118972
3km	90%	20000	4	233	4999290	615387	4305518	1323272
3km	90%	20000	4	269	5482518	772688	4640991	1306133
3km	90%	20000	4	234	4115376	554331	3529808	1093092
3km	90%	20000	4	230	5091351	606628	4425949	1368857
3km	90%	20000	4	235	3718706	521147	3150442	1105255
3km	90%	20000	4	263	4044151	545662	3430889	1225833
3km	90%	20000	4	312	4973033	674331	4255009	1063344
3km	90%	20000	4	216	3583968	443064	3111081	955353
3km	90%	20000	4	264	3297268	471733	2790039	1034554
3km	90%	20000	4	307	3817328	520616	3250447	977181
3km	90%	20000	4	269	4816375	595695	4168495	1338070
3km	90%	20000	4	197	3194488	457587	2698369	922667
3km	90%	20000	4	284	3864882	538936	3292255	1104242
3km	90%	20000	4	337	5362248	656588	4640843	1380309
3km	90%	20000	4	206	4723717	639549	4015570	1218859
3km	90%	20000	4	266	4601472	588079	3964383	1269189
3km	90%	20000	4	257	3746438	512499	3183709	1005302
3km	90%	20000	4	210	4175781	577658	3539035	1225279
3km	90%	20000	4	215	4498541	633433	3802325	1275533
3km	90%	20000	4	242	5024334	667264	4323241	1217549
3km	90%	20000	4	277	5038305	675729	4308951	1217765
3km	90%	20000	4	227	3424910	476639	2917361	1070311
3km	90%	20000	4	180	4477442	548223	3871075	1298392
3km	90%	20000	4	206	4083140	588373	3450184	1139281
3km	90%	20000	4	227	3878390	572444	3266617	1099765
3km	90%	20000	4	245	5033929	672632	4313300	1260879
3km	90%	20000	4	250	3785850	452397	3293763	1069356
3km	90%	20000	4	287	5281786	610838	4639230	1455688
3km	90%	20000	4	356	4329644	525785	3752385	1035366
3km	90%	20000	4	192	3758272	509876	3222087	964316
3km	90%	20000	4	217	3799312	533156	3232742	1049196
3km	90%	20000	4	270	4241287	553684	3620959	1185147
3km	90%	20000	4	230	4317018	578756	3703291	1117545
3km	90%	20000	4	311	4290827	512652	3746375	1069516
3km	90%	20000	4	258	3752901	514343	3189181	972235
3km	90%	20000	4	264	4287302	582441	3675351	1009739
3km	90%	20000	4	239	5439804	596398	4804517	1296475
3km	90%	20000	4	238	4367619	593439	3738817	1168509
3km	90%	20000	4	222	4287460	648581	3599057	1315168
3km	90%	20000	4	274	5021410	591787	4395129	1340163
3km	90%	20000	4	215	4056962	610336	3412689	1133815
3km	90%	20000	4	258	3433982	502037	2907939	1099009
3km	90%	20000	4	488	4688017	546269	4089221	1325095
3km	90%	20000	4	244	5064639	645606	4355533	1438584
3km	90%	20000	4	260	5544796	726147	4772075	1389753
3km	90%	20000	4	230	4530782	605480	3850798	1278380
3km	90%	20000	4	222	4362749	589507	3721670	1202845
3km	90%	20000	4	192	2939676	392534	2526652	881482
3km	90%	20000	4	281	4623611	641080	3954960	1316997
3km	90%	20000	4	301	5369274	686541	4626141	1423111
3km	90%	20000	4	273	4803684	632288	4127436	1207117
3km	90%	20000	4	259	4392237	554700	3772220	1209706
3km	90%	20000	4	196	5442183	675656	4698231	1252359
3km	90%	20000	4	284	4078827	547430	3496788	986213
3km	90%	20000	4	221	4527421	664659	3805501	1347661
3km	90%	20000	4	319	4963577	600509	4315789	1272762
3km	90%	20000	4	290	4015583	534658	3435076	1001532
3km	90%	20000	4	154	3429042	463136	2939762	853654
3km	90%	20000	4	226	5231405	731063	4450628	1348000
3km	90%	20000	4	284	4474837	581846	3857296	1102979
3km	90%	20000	4	304	4406515	537819	3834846	1132019
3km	90%	20000	4	268	4300339	588920	3672730	1172652
3km	90%	20000	4	261	3671365	520198	3116667	1076607
3km	90%	20000	4	185	3485030	501113	2956616	973410
3km	90%	20000	4	236	4229957	615642	3569795	1071251
3km	90%	20000	4	218	3486888	502021	2946830	1045489
3km	90%	20000	4	264	4908649	558683	4298556	1315015
3km	90%	20000	4	223	3236503	488808	2716970	942846
3km	90%	20000	4	250	4507567	635277	3808970	1202123
3km	90%	20000	4	192	4114514	501375	3569775	1031519
3km	90%	20000	4	215	3854115	555665	3250138	1033292
3km	90%	20000	4	196	4021725	537432	3445868	1084226
3km	90%	20000	4	270	4056849	592972	3424410	1126923
3km	90%	20000	4	238	4731619	658195	4026374	1196425
3km	90%	20000	4	219	4551760	603321	3902933	1163522
3km	90%	20000	4	204	4979128	693718	4242870	1289173
3km	90%	20000	4	218	3690993	474364	3176994	972699
3km	90%	20000	4	246	3062926	409775	2625908	985687
3km	90%	20000	4	212	3396303	474506	2897241	898021
3km	90%	20000	4	218	2877205	397686	2451981	934096
3km	90%	20000	4	357	3708357	509520	3163697	1059067
3km	90%	20000	4	221	3897360	540461	3330285	937352
3km	90%	20000	4	230	3860874	504310	3323862	1032556
3km	90%	20000	4	340	3655116	504838	3108420	1048525
3km	90%	20000	4	217	4038540	542159	3451570	1123237
3km	90%	20000	4	299	4455110	559738	3843592	1128429
3km	90%	20000	4	198	4389442	593102	3749385	1156045
3km	90%	20000	4	192	4058864	581250	3447965	1020503
3km	90%	20000	4	209	3457580	507658	2914955	906571
3km	90%	20000	4	252	4040892	579641	3419072	980404
3km	90%	20000	4	260	3223649	422648	2771842	930340
3km	90%	20000	4	255	3906132	536160	3335727	1092510
3km	90%	20000	4	200	4439651	584355	3816466	1099355
3km	90%	20000	4	311	4784082	593535	4138663	1265234
3km	90%	20000	4	198	3611308	494639	3069312	1109242
3km	90%	20000	4	224	4664033	634843	3960363	1209319
3km	90%	20000	4	198	4227251	557533	3626567	1072985
3km	90%	20000	4	217	3919657	530836	3340634	1204032
3km	90%	20000	4	231	4282219	595469	3645142	1162149
3km	90%	20000	4	347	3993529	577557	3389734	1201530
3km	90%	20000	4	312	3864555	484078	3348159	1089665
3km	90%	20000	4	244	3528041	493622	2970926	1075730
3km	90%	20000	4	258	4100859	575347	3493691	1099629
3km	90%	20000	4	237	4417589	617848	3751141	1160424
3km	90%	20000	4	288	3589412	493277	3069403	975925
3km	90%	20000	4	319	5052067	620340	4374657	1367310
3km	90%	20000	4	266	4025319	460776	3505868	1129500
3km	90%	20000	4	230	4253258	576939	3636143	1134247
3km	90%	20000	4	301	3589816	489794	3064443	1135927
3km	90%	20000	4	272	4913707	651714	4225050	1310763
3km	90%	20000	4	226	4268333	522538	3708103	1071029
3km	90%	20000	4	259	5388171	633266	4701505	1332660
3km	90%	20000	4	288	5477413	732981	4696106	1401130
3km	90%	20000	4	183	3801893	545746	3218755	982442
3km	90%	20000	4	210	3770175	551569	3174834	1070141
3km	90%	20000	4	272	5547638	663534	4841985	1338214
3km	90%	20000	4	308	4834904	633105	4177856	1148869
3km	90%	20000	4	248	3890585	535918	3309792	907322
3km	90%	20000	4	236	2970353	456232	2483553	877073
3km	90%	20000	4	354	2786566	402870	2365477	858530
3km	90%	20000	4	207	4105231	561443	3491177	1031377
3km	90%	20000	4	332	4804293	581799	4183437	1194845
3km	90%	20000	4	155	2914139	368281	2529406	821736
3km	90%	20000	4	254	3962540	557045	3367223	1114616
3km	90%	20000	4	247	3511335	503044	2963070	1015197
3km	90%	20000	4	206	4453984	593782	3817573	1136868
3km	90%	20000	4	268	3414830	507855	2883409	1059290
3km	90%	20000	4	276	4057349	583658	3424908	1161382
3km	90%	20000	4	330	4645157	568881	4038390	1258106
3km	90%	20000	4	271	4271701	677748	3555335	1170921
3km	90%	20000	4	213	3285467	441322	2813918	889804
3km	90%	20000	4	291	4010043	577011	3378317	1177438
3km	90%	20000	4	213	5361280	644864	4654129	1343140
3km	90%	20000	4	170	4120679	602032	3468644	1092469
3km	90%	20000	4	246	5346252	658322	4640500	1221927
3km	90%	20000	4	242	3624096	503323	3081796	947574
3km	90%	20000	4	359	5025385	572028	4413245	1321268
3km	90%	20000	4	322	5235571	619784	4585304	1301009
3km	90%	20000	4	350	3041439	418542	2590048	888019
3km	90%	20000	4	200	3250822	449539	2766567	949062
3km	90%	20000	4	341	3367285	455643	2876372	1016104
3km	90%	20000	4	232	3849250	557958	3259845	1044320
3km	90%	20000	4	431	4607705	565186	3997231	1197497
3km	90%	20000	4	183	4782366	669071	4072539	1215143
3km	90%	20000	4	235	4664069	613244	4002761	1097935
3km	90%	20000	4	219	4586609	566853	3982413	1222353
3km	90%	20000	4	226	3540207	501538	3000005	1013836
3km	90%	20000	4	313	4608514	546551	4004590	1218303
3km	90%	20000	4	301	5636108	608363	4996359	1242109
3km	90%	20000	4	252	3923716	555787	3317062	1155527
3km	90%	20000	4	271	4646470	589269	4010041	1420806
3km	90%	20000	4	257	4794266	608885	4126819	1196118
3km	90%	20000	4	218	3937073	525053	3382723	1069561
3km	90%	20000	4	362	4366213	622261	3711667	1084786
3km	90%	20000	4	232	3718432	505414	3168613	1003423
3km	90%	20000	4	237	4190823	585811	3553078	1134247
3km	90%	20000	4	198	4528082	625411	3861183	1186944
3km	90%	20000	4	330	4490858	647967	3818693	1106277
3km	90%	20000	4	226	4279835	596660	3620609	1076177
3km	90%	20000	4	354	5173635	642200	4466810	1569442
3km	90%	20000	4	182	4010586	532643	3430907	1038326
3km	90%	20000	4	333	3699713	526873	3148659	1041813
3km	90%	20000	4	193	4251920	574913	3626763	1235272
3km	90%	20000	4	339	4142442	555561	3542197	1153781
3km	90%	20000	4	238	3877240	526316	3313627	1020037
3km	90%	20000	4	210	3589833	490086	3035649	987467
3km	90%	20000	4	229	3805279	531876	3224827	1077295
3km	90%	20000	4	246	3857312	495710	3278680	1037027
3km	90%	20000	4	209	4464351	618880	3804098	1082843
3km	90%	20000	4	235	4266304	595431	3614696	1117856
3km	90%	20000	4	215	3770199	506811	3225131	1043055
3km	90%	20000	4	255	3910647	552125	3318879	1099504
3km	90%	20000	4	258	3855813	490646	3324839	1039636
3km	90%	20000	4	262	4642275	613327	3989329	1100003
3km	90%	20000	4	235	4053806	578727	3404589	1145144
3km	90%	20000	4	212	3841953	493334	3323939	1031915
3km	90%	20000	4	270	5354835	653329	4653183	1319888
3km	90%	20000	4	272	3454724	488378	2944547	1030736
3km	90%	20000	4	194	3865962	569180	3265293	1011210
3km	90%	20000	4	159	4123227	565725	3520714	988619
3km	90%	20000	4	219	4485762	590843	3856884	1075604
3km	90%	20000	4	214	4399957	578324	3754294	1266471
3km	90%	20000	4	244	4795112	635338	4111874	1123281
3km	90%	20000	4	175	4379504	574606	3760490	1058605
3km	90%	20000	4	328	4010390	533960	3416806	1158641
3km	90%	20000	4	240	3812057	505146	3267970	1172803
3km	90%	20000	4	214	4165866	608624	3524493	1127273
3km	90%	20000	4	209	4290566	606116	3643193	1176421
3km	90%	20000	4	272	4075880	492165	3520075	1163109
3km	90%	20000	4	214	5194226	689732	4450871	1207129
3km	90%	20000	4	353	4612657	670819	3897848	1375629
3km	90%	20000	4	218	3633108	515142	3081094	977488
3km	90%	20000	4	285	4437609	592483	3784382	1075994
3km	90%	20000	4	322	4370750	509002	3806650	1340034
3km	90%	20000	4	285	4375207	549810	3787881	1259170
3km	90%	20000	4	309	3554564	465696	3043074	1201053
3km	90%	20000	4	222	3845222	570447	3252420	1000127
3km	90%	20000	4	260	4047465	515374	3500005	1023499
3km	90%	20000	4	249	5409065	636134	4718658	1392716
3km	90%	20000	4	250	3856123	525213	3289769	1068511
3km	90%	20000	4	215	3820281	487487	3307231	974099
3km	90%	20000	4	209	4674219	571863	4048616	1284057
3km	90%	20000	4	208	4526976	623788	3849844	1099102
3km	90%	20000	4	177	4500539	626406	3831520	1044074
3km	90%	20000	4	237	4562268	566094	3951545	1181985
3km	90%	20000	4	247	4741005	665768	4025124	1269885
3km	90%	20000	4	270	5714136	850241	4802051	1396922
3km	90%	20000	4	210	3895753	521464	3341705	979652
3km	90%	20000	4	325	4528583	624547	3848041	1121987
3km	90%	20000	4	412	4334992	540491	3762152	1104406
3km	90%	20000	4	239	3869524	516111	3291391	996874
3km	90%	20000	4	287	3993900	559705	3393830	1212706
3km	90%	20000	4	184	3741251	510151	3180411	997708
3km	90%	20000	4	302	4704409	603153	4054177	1267384
3km	90%	20000	4	221	4066983	578672	3432310	1144167
3km	90%	20000	4	252	4965226	758674	4137621	1525834
3km	90%	20000	4	211	2956804	431346	2487494	858020
3km	90%	20000	4	230	3857769	556181	3264923	1054236
3km	90%	20000	4	234	5279097	671145	4532997	1247496
3km	90%	20000	4	262	4295019	636625	3613212	1117614
3km	90%	20000	4	235	4795200	730765	3996253	1216796
3km	90%	20000	4	206	5616501	684243	4861089	1293058
3km	90%	20000	4	197	4030414	553240	3435591	1063382
3km	90%	20000	4	201	4506270	629630	3821068	1145661
3km	90%	20000	4	407	4922627	573843	4316635	1242678
3km	90%	20000	4	293	5349448	612144	4691033	1220207
3km	90%	20000	4	217	4502678	600824	3866239	1195748
3km	90%	20000	4	344	4622038	613215	3956613	1203733
3km	90%	20000	4	271	3485307	479109	2960843	956087
3km	90%	20000	4	227	4450652	542524	3867967	1054922
3km	90%	20000	4	313	4137955	509812	3586516	1231479
3km	90%	20000	4	234	3761266	513502	3206331	1024840
3km	90%	20000	4	242	3795667	505082	3250014	955486
3km	90%	20000	4	184	3859101	527290	3272967	1044700
3km	90%	20000	4	243	4414708	506987	3870003	1205282
3km	90%	20000	4	230	4070610	538190	3495145	1209863
3km	90%	20000	4	343	4674132	586632	4009062	1165693
3km	90%	20000	4	249	5157219	642636	4456011	1303985
3km	90%	20000	4	220	4472210	594865	3823325	1113702
3km	90%	20000	4	397	4874230	675433	4153120	1367796
3km	90%	20000	4	281	3410615	548843	2823694	1098602
3km	90%	20000	4	246	4882348	607200	4242945	1138239
3km	90%	20000	4	274	3836553	487890	3303519	1083607
3km	90%	20000	4	322	4203567	602244	3558712	1186012
3km	90%	20000	4	270	4484469	598486	3844189	1145009
3km	90%	20000	4	260	3479165	487927	2971179	1166837
3km	90%	20000	4	220	5575765	631840	4875725	1158584
3km	90%	20000	4	257	5232953	653512	4536464	1327098
3km	90%	20000	4	214	4008877	524153	3423663	1133283
3km	90%	20000	4	207	4480808	647086	3774366	1308520
3km	90%	20000	4	295	5113729	594677	4475195	1315213
3km	90%	20000	4	292	4241501	548513	3645277	1209013
3km	90%	20000	4	275	3490805	449395	3003024	1058837
3km	90%	20000	4	195	3197769	463441	2696944	887044
3km	90%	20000	4	279	4296230	545005	3674819	1081341
3km	90%	20000	4	266	4706754	585242	4062985	1195693
3km	90%	20000	4	248	3345982	467353	2844279	956069
3km	90%	20000	4	354	3658392	533962	3102337	1036230
3km	90%	20000	4	256	3527039	456960	3032351	1018965
3km	90%	20000	4	402	5892174	716069	5122103	1493160
3km	90%	20000	4	267	3797916	526805	3217362	984782
3km	90%	20000	4	312	5240590	622304	4564698	1466105
3km	90%	20000	4	232	4166290	586104	3531760	1184982
3km	90%	20000	4	285	5273922	660397	4559072	1387714
3km	90%	20000	4	211	4397387	621141	3712610	1061149
3km	90%	20000	4	242	3702098	504993	3165042	927213
3km	90%	20000	4	262	4857262	674227	4136218	1328333
3km	90%	20000	4	177	4368650	618544	3720489	1052702
3km	90%	20000	4	210	4334620	583019	3703086	1139106
3km	90%	20000	4	289	4190012	531913	3625818	1041050
3km	90%	20000	4	185	3645168	482565	3137297	1059833
3km	90%	20000	4	215	3669497	517845	3105800	1049889
3km	90%	20000	4	258	4544638	613384	3874716	1206825
3km	90%	20000	4	312	4390130	576506	3781189	1149697
3km	90%	20000	4	267	4059550	573021	3456179	1173517
3km	90%	20000	4	213	3337901	452899	2850600	895215
3km	90%	20000	4	303	4579596	606402	3932496	1179951
3km	90%	20000	4	302	3623855	503450	3095297	1011187
3km	90%	20000	4	285	3681826	497545	3150592	1111019
3km	90%	20000	4	231	5238292	600020	4574204	1319345
3km	90%	20000	4	207	3228021	472409	2716786	889367
3km	90%	20000	4	367	6117480	754267	5311159	1545639
3km	90%	20000	4	237	3605886	522804	3047776	1115263
3km	90%	20000	4	221	3702685	472414	3183902	905417
3km	90%	20000	4	295	4364749	533462	3803830	1102969
3km	90%	20000	4	231	3731034	510803	3183783	990727
3km	90%	20000	4	283	4030964	557132	3385519	1015220
3km	90%	20000	4	196	5109303	595649	4478998	1316266
3km	90%	20000	4	205	3662121	511422	3100734	1054792
3km	90%	20000	4	293	4336005	546021	3758357	1083719
3km	90%	20000	4	225	4210353	511680	3656550	1073734
3km	90%	20000	4	242	3369461	475003	2855537	975534
3km	90%	20000	4	248	4096807	567851	3495044	1123352
3km	90%	20000	4	234	5076731	643347	4370613	1292123
3km	90%	20000	4	210	4834999	644892	4165281	1104495
3km	90%	20000	4	232	4764567	640297	4079696	1414568
3km	90%	20000	4	381	3864968	510603	3318080	1000167
3km	90%	20000	4	246	3364007	482596	2844758	996636
3km	90%	20000	4	190	3879043	520044	3319669	929668
3km	90%	20000	4	238	4675504	585202	4057377	1217742
3km	90%	20000	4	191	3578365	506900	3030623	910059
3km	90%	20000	4	330	3900574	489882	3343645	1441096
3km	90%	20000	4	287	3682310	505217	3125414	1157981
3km	90%	20000	4	213	3432176	450520	2955016	978980
3km	90%	20000	4	188	3269903	500886	2741391	975719
3km	90%	20000	4	261	3919572	537148	3331338	1071191
3km	90%	20000	4	243	5738213	760741	4899948	1317234
3km	90%	20000	4	242	4535693	608480	3892554	1181159
3km	90%	20000	4	283	4766964	702461	4022391	1198400
3km	90%	20000	4	168	3230038	461027	2738781	899884
3km	90%	20000	4	225	4084386	596504	3425013	1104257
3km	90%	20000	4	240	4194256	553699	3609582	960917
3km	90%	20000	4	209	3827978	488960	3303734	1011065
3km	90%	20000	4	219	4389632	563979	3777487	1188435
3km	90%	20000	4	235	3890125	581528	3283942	1075494
3km	90%	20000	4	210	3741362	531480	3186624	882537
3km	90%	20000	4	333	5614328	721692	4828268	1568058
3km	90%	20000	4	247	3852370	538124	3275105	1066860
3km	90%	20000	4	260	4382871	586203	3728579	1165893
3km	90%	20000	4	202	4317430	587770	3690057	1131084
3km	90%	20000	4	245	4085711	581035	3465867	984159
3km	90%	20000	4	201	3408777	486217	2878778	1001830
3km	90%	20000	4	192	3996348	551860	3416586	1064550
3km	90%	20000	4	207	4108047	549993	3511240	1078218
3km	90%	20000	4	187	4551190	540659	3951173	1142795
3km	90%	20000	4	236	5607211	735547	4815351	1622193
3km	90%	20000	4	190	3857061	506339	3323705	1064347
3km	90%	20000	4	420	3384993	463637	2888063	988134
3km	90%	20000	4	192	2959200	418317	2512292	976161
3km	90%	20000	4	324	4483171	473550	3974054	1235292
3km	90%	20000	4	250	3472062	490624	2930774	949549
3km	90%	20000	4	312	4717071	631114	4050135	1190818
3km	90%	20000	4	307	4387817	581163	3762702	1161349
3km	90%	20000	4	257	3334360	460734	2842426	971142
3km	90%	20000	4	258	4715883	529041	4153960	1350607
3km	90%	20000	4	211	3843813	538587	3268090	966869
3km	90%	20000	4	212	4740121	610332	4089016	1131774
3km	90%	20000	4	259	5883627	705962	5142755	1547827
3km	90%	20000	4	238	3543407	524131	2986179	973427
3km	90%	20000	4	249	3658098	494483	3113906	1005911
3km	90%	20000	4	265	4336127	561066	3732425	1134799
3km	90%	20000	4	247	4239422	577997	3623167	1033094
3km	90%	20000	4	271	4734738	613811	4082729	1118466
3km	90%	20000	4	301	3814864	508657	3274345	1070887
3km	90%	20000	4	197	5417094	758491	4619580	1297230
3km	90%	20000	4	225	3958085	609489	3309457	1107994
3km	90%	20000	4	280	4854875	559460	4256332	1377311
3km	90%	20000	4	304	4217984	554076	3610740	1138635
3km	90%	20000	4	272	3895387	549260	3292829	1100856
3km	90%	20000	4	234	3870772	597188	3245392	994109
3km	90%	20000	4	271	4844432	643690	4165019	1316425
3km	90%	20000	4	274	5102218	605836	4462725	1330551
3km	90%	20000	4	177	2910455	406978	2469191	821790
3km	90%	20000	4	253	4164500	589775	3520130	1083475
3km	90%	20000	4	243	4363970	586485	3730672	1090758
3km	90%	20000	4	230	4034172	555971	3436666	1056422
3km	90%	20000	4	255	4526900	635795	3842124	1289428
3km	90%	20000	4	241	3193237	434482	2730758	937315
3km	90%	20000	4	256	4929437	598887	4285057	1224814
3km	90%	20000	4	224	6289902	782144	5454165	1436402
3km	90%	20000	4	257	4240268	581384	3607416	1210183
3km	90%	20000	4	287	3661870	525076	3091993	1046576
3km	90%	20000	4	254	4882753	675536	4139154	1208611
3km	90%	20000	4	248	3738502	496416	3208345	950001
3km	90%	20000	4	304	3663729	449444	3171464	1081561
3km	90%	20000	4	299	5184072	666123	4475469	1237538
3km	90%	20000	4	392	3631160	530755	3067263	1061714
3km	90%	20000	4	265	4918026	630707	4231302	1316808
3km	90%	20000	4	245	4100570	580177	3484224	1061212
3km	90%	20000	4	343	3395259	420994	2920457	987844
3km	90%	20000	4	264	3659432	552394	3073218	1058884
3km	90%	20000	4	205	4379736	579702	3770742	1110071
3km	90%	20000	4	259	4972870	604311	4324623	1192286
3km	90%	20000	4	275	4209604	545032	3614311	1132174
3km	90%	20000	4	251	5410363	665529	4695011	1419776
3km	90%	20000	4	302	4116022	500578	3587949	1121223
3km	90%	20000	4	283	5811986	668991	5101191	1458453
3km	90%	20000	4	194	4176700	546897	3593578	1117318
3km	90%	20000	4	221	3004748	416229	2563115	859116
3km	90%	20000	4	265	4682444	608738	4047589	1178316
3km	90%	20000	4	297	5673381	664767	4944332	1551867
3km	90%	20000	4	210	3429818	484817	2914924	916863
3km	90%	20000	4	187	5162864	622245	4481004	1194008
3km	90%	20000	4	214	3155581	469293	2642451	937301
3km	90%	20000	4	247	3579289	499546	3055796	969114
3km	90%	20000	4	257	4801923	613872	4146286	1265833
3km	90%	20000	4	367	5448048	637990	4764795	1323404
3km	90%	20000	4	363	3815092	492911	3269922	1054147
3km	90%	20000	4	254	4002658	588417	3369885	1347944
3km	90%	20000	4	369	5659911	624403	4988931	1361865
3km	90%	20000	4	188	4243877	576373	3611815	1067921
3km	90%	20000	4	184	4148287	543911	3561875	1030210
3km	90%	20000	4	331	5044583	530294	4486389	1287568
3km	90%	20000	4	248	4133122	552921	3520850	1059266
3km	90%	20000	4	196	4603484	589142	3974119	1060199
3km	90%	20000	4	194	3323531	458007	2840767	1023046
3km	90%	20000	4	216	4684344	603839	4031834	1150300
3km	90%	20000	4	358	5750050	770373	4921513	1328952
3km	90%	20000	4	251	6294825	800807	5442108	1536435
3km	90%	20000	4	203	4443277	541836	3848641	1118975
3km	90%	20000	4	150	3563133	477777	3025182	957991
3km	90%	20000	4	216	3452334	484098	2934106	1071231
3km	90%	20000	4	346	4570029	655881	3859412	1149519
3km	90%	20000	4	269	3713053	531633	3122990	1167338
3km	90%	20000	4	243	4447334	567100	3854064	1119416
3km	90%	20000	4	287	4302498	541107	3698086	1214648
3km	90%	20000	4	240	4524849	612023	3843135	1178310
3km	90%	20000	4	305	3942517	511338	3411587	1229649
3km	90%	20000	4	262	5048232	622017	4391546	1380215
3km	90%	20000	4	244	3874720	551764	3279321	1027714
3km	90%	20000	4	224	4285398	577475	3670845	1088810
3km	90%	20000	4	242	5721525	710589	4958934	1427504
3km	90%	20000	4	243	3829715	541041	3217411	1169520
3km	90%	20000	4	280	4245779	589224	3614004	1211560
3km	90%	20000	4	363	4739574	690692	4006617	1359839
3km	90%	20000	4	416	5743368	646449	5044569	1436386
3km	90%	20000	4	258	4745412	662272	4034878	1300881
3km	90%	20000	4	271	3991982	528228	3403483	1056780
3km	90%	20000	4	294	5083792	694009	4336275	1177915
3km	90%	20000	4	273	4262850	551712	3679516	1031171
3km	90%	20000	4	225	4141048	537886	3560039	1165193
3km	90%	20000	4	220	3598704	487879	3067606	1084102
3km	90%	20000	4	221	4660199	630875	3988922	1200123
3km	90%	20000	4	235	4505263	608524	3852688	1212894
3km	90%	20000	4	223	4930837	621741	4265048	1139086
3km	90%	20000	4	258	3426563	457507	2909426	942959
3km	90%	20000	4	199	4575203	640748	3900200	1117450
3km	90%	20000	4	390	4050004	521442	3493328	1134128
3km	90%	20000	4	393	4378856	625330	3702073	1308038
3km	90%	20000	4	296	3964710	500109	3420395	1132049
3km	90%	20000	4	226	3731589	541606	3151683	978152
3km	90%	20000	4	237	4392250	623699	3720301	1331938
3km	90%	20000	4	282	4211889	558550	3600872	1258281
3km	90%	20000	4	252	5070161	664475	4346802	1204239
3km	90%	20000	4	238	3944981	552709	3352912	1102199
3km	90%	20000	4	273	5441883	635626	4759068	1343920
3km	90%	20000	4	286	5043446	631291	4368904	1378452
3km	90%	20000	4	313	4391837	655406	3695896	1214337
3km	90%	20000	4	181	3298490	442656	2828979	866323
3km	90%	20000	4	232	4001345	555896	3404532	1102509
3km	90%	20000	4	358	4176685	510556	3610624	1209282
3km	90%	20000	4	413	5157194	599779	4480420	1253090
3km	90%	20000	4	241	4695749	565281	4096971	1212854
3km	90%	20000	4	337	4364835	599778	3716614	1197094
3km	90%	20000	4	187	3930553	524828	3362566	1022545
3km	90%	20000	4	211	4106232	593334	3475563	1113895
3km	90%	20000	4	273	3665774	504480	3123524	954602
3km	90%	20000	4	226	3816123	514522	3250964	981051
3km	90%	20000	4	241	4587500	633847	3899157	1338962
3km	90%	20000	4	227	3401936	479835	2871739	995790
3km	90%	20000	4	191	4083824	573219	3450165	1147602
3km	90%	20000	4	193	3961728	542211	3386035	1048399
3km	90%	20000	4	215	4529898	559695	3923718	1118000
3km	90%	20000	4	264	5102083	641143	4419054	1222287
3km	90%	20000	4	183	3025709	438970	2564971	934766
3km	90%	20000	4	223	5601992	679836	4890052	1421458
3km	90%	20000	4	346	4899249	650511	4215064	1234239
3km	90%	20000	4	222	4115137	600503	3476071	1064823
3km	90%	20000	4	200	4566656	589951	3923713	1087296
3km	90%	20000	4	306	4245284	506930	3711632	1086034
3km	90%	20000	4	203	5321760	662757	4604635	1333245
3km	90%	20000	4	238	4374476	609812	3728214	1322477
3km	90%	20000	4	412	3460886	440035	2986935	889479
3km	90%	20000	4	394	4722385	636470	4030839	1257838
3km	90%	20000	4	362	4257059	646353	3577271	1290834
3km	90%	20000	4	280	6052330	696637	5281387	1489821
3km	90%	20000	4	224	4587898	642286	3886585	1399281
3km	90%	20000	4	250	4335589	620703	3680073	1115930
3km	90%	20000	4	347	4145484	568270	3517815	1099755
3km	90%	20000	4	206	4350182	619658	3687294	1120841
3km	90%	20000	4	295	4956948	583426	4315933	1319040
3km	90%	20000	4	228	4489655	599372	3832668	1309611
3km	90%	20000	4	255	4056515	546900	3451553	1109195
3km	90%	20000	4	234	4527672	615927	3874246	1139427
3km	90%	20000	4	272	3126760	460058	2636509	940895
3km	90%	20000	4	190	3854966	545704	3277651	1130624
3km	90%	20000	4	214	4027535	525976	3462363	1068482
3km	90%	20000	4	214	4061642	550909	3428910	1131379
3km	90%	20000	4	288	3884442	532912	3320379	961049
3km	90%	20000	4	303	4573566	633603	3902547	1229045
3km	90%	20000	4	237	5444033	718648	4674537	1312610
3km	90%	20000	4	182	4615208	646330	3902394	1094317
3km	90%	20000	4	226	3516255	471223	3020034	943291
3km	90%	20000	4	222	4131500	523747	3573181	1164321
3km	90%	20000	4	280	4798352	590639	4166631	1285229
3km	90%	20000	4	248	3976744	583204	3355653	1010464
3km	90%	20000	4	245	4762362	612904	4099705	1310828
3km	90%	20000	4	258	5355102	601499	4700185	1326969
3km	90%	20000	4	233	3395477	519914	2840595	975647
3km	90%	20000	4	195	4214871	617494	3566896	1071196
3km	90%	20000	4	229	3642527	539111	3072804	1007165
3km	90%	20000	4	265	4656458	541304	4066233	1142078
3km	90%	20000	4	273	4622558	619356	3964260	1193967
3km	90%	20000	4	271	4117891	548304	3526087	1075816
3km	90%	20000	4	286	4090447	588931	3456183	1163190
3km	90%	20000	4	254	4558586	521792	4002294	1203894
3km	90%	20000	4	293	4770968	606593	4130332	1270461
3km	90%	20000	4	178	3644458	525255	3057504	1000369
3km	90%	20000	4	276	4730225	575537	4104510	1240703
3km	90%	20000	4	201	3799323	548227	3220638	1000116
3km	90%	20000	4	196	3673523	540079	3089173	1153243
3km	90%	20000	4	228	5680370	803868	4789683	1248479
3km	90%	20000	4	289	4548894	633730	3844534	1368819
3km	90%	20000	4	232	4174601	594635	3542186	1198335
3km	90%	20000	4	259	3850292	509683	3301647	1117881
3km	90%	20000	4	409	4992707	576978	4372369	1291455
3km	90%	20000	4	231	4230016	551535	3650766	985952
3km	90%	20000	4	380	5930886	680134	5197039	1418245
3km	90%	20000	4	170	3845454	530622	3272834	1032442
3km	90%	20000	4	293	5036961	633018	4350907	1305155
3km	90%	20000	4	511	3814875	467413	3309941	1065502
3km	90%	20000	4	305	3222792	504252	2699694	915941
3km	90%	20000	4	258	5479315	692980	4733829	1371072
3km	90%	20000	4	223	3686631	483400	3166685	1080247
3km	90%	20000	4	237	4365141	592458	3722452	1147338
3km	90%	20000	4	273	4649105	571159	4035118	1174967
3km	90%	20000	4	182	4075464	561114	3481955	1074157
3km	90%	20000	4	236	4986927	617480	4295346	1298561
3km	90%	20000	4	273	4094849	517321	3482330	1133891
3km	90%	20000	4	188	3523066	499650	2992436	1013229
3km	90%	20000	4	216	4378076	543099	3763094	1146152
3km	90%	20000	4	231	4094235	607170	3457193	1166622
3km	90%	20000	4	236	5080027	684487	4330509	1235271
3km	90%	20000	4	206	3113398	460408	2608306	894286
3km	90%	20000	4	336	5549153	790417	4690270	1350318
3km	90%	20000	4	212	4193172	597496	3563510	1158546
3km	90%	20000	4	317	4231657	503961	3671413	1014115
3km	90%	20000	4	320	6051774	722154	5257784	1452946
3km	90%	20000	4	275	3315933	488398	2797977	972022
3km	90%	20000	4	219	3814652	503034	3275835	1040308
3km	90%	20000	4	177	4466494	626558	3795102	1098102
3km	90%	20000	4	182	3876438	507030	3323270	1035110
3km	90%	20000	4	231	4134389	618512	3452582	1200052
3km	90%	20000	4	257	4386697	607109	3741160	1112243
3km	90%	20000	4	262	6009878	677980	5293544	1366554
3km	90%	20000	4	227	4480425	595765	3822397	1063592
3km	90%	20000	4	278	4533977	575591	3928207	1295868
3km	90%	20000	4	276	4908474	636816	4208390	1451001
3km	90%	20000	4	196	4207898	598565	3575099	986300
3km	90%	20000	4	202	3681697	554269	3085064	975955
3km	90%	20000	4	268	4795841	663838	4077634	1278910
3km	90%	20000	4	223	4376341	624319	3699820	1036056
3km	90%	20000	4	531	5729059	670806	5007731	1421589
3km	90%	20000	4	207	5334977	631791	4656058	1169293
3km	90%	20000	4	274	3567112	487762	3032246	1039331
3km	90%	20000	4	252	5204129	613702	4560294	1372351
3km	90%	20000	4	257	4571061	621773	3908036	1111217
3km	90%	20000	4	243	4056074	493273	3531449	1167725
3km	90%	20000	4	274	5835051	737938	5047422	1334652
3km	90%	20000	4	365	5098695	617073	4447233	1269271
3km	90%	20000	4	233	4803017	610328	4150248	1159248
3km	90%	20000	4	219	4269411	599580	3631732	1163312
3km	90%	20000	4	259	4431148	619613	3757317	1282736
3km	90%	20000	4	239	4014913	556672	3410350	1106408
3km	90%	20000	4	230	4648125	601464	3994102	1189840
3km	90%	20000	4	219	3904777	559808	3327201	1018922
3km	90%	20000	4	281	4341559	572468	3726674	1230274
3km	90%	20000	4	228	5853020	650072	5136170	1326954
3km	90%	20000	4	236	4459503	615905	3758083	1325640
3km	90%	20000	4	309	4321200	567330	3707473	1086957
3km	90%	20000	4	214	4599508	595178	3976907	1209465
3km	90%	20000	4	236	4763268	563997	4143837	1205418
3km	90%	20000	4	251	4746501	645143	4061300	1214622
3km	90%	20000	4	257	3990127	554649	3401126	1110292
3km	90%	20000	4	214	3719612	535867	3149598	965301
3km	90%	20000	4	205	3744230	523873	3196311	1264270
3km	90%	20000	4	394	5951005	707479	5185094	1560171
3km	90%	20000	4	246	3734941	530719	3167689	1067835
3km	90%	20000	4	202	3794613	498519	3268922	991283
3km	90%	20000	4	235	4736171	593064	4085839	1286406
3km	90%	20000	4	186	4711439	608143	4044992	1161335
3km	90%	20000	4	268	3999483	507759	3448055	1065626
3km	90%	20000	4	130	2855526	412056	2416923	806773
3km	90%	20000	4	299	5466037	727898	4686512	1376753
3km	90%	20000	4	288	3987556	542249	3386245	1126057
3km	90%	20000	4	326	5179449	626405	4482418	1223319
3km	90%	20000	4	269	4366474	615677	3703342	1295473
3km	90%	20000	4	250	3307045	461679	2816883	1009908
3km	90%	20000	4	218	3850350	553319	3265260	1022300
3km	90%	20000	4	276	4983332	635512	4307690	1292456
3km	90%	20000	4	252	4719932	657201	4002619	1258800
3km	90%	20000	4	223	4055716	565182	3455907	1059524
3km	90%	20000	4	239	4076258	522157	3513115	1118150
3km	90%	20000	4	279	4502032	598469	3868569	1193930
3km	90%	20000	4	245	4003497	494569	3480162	1141760
3km	90%	20000	4	324	4488876	565201	3879429	1207232
3km	90%	20000	4	224	3785255	498091	3254959	973254
3km	90%	20000	4	216	3520182	497939	2998936	1065994
3km	90%	20000	4	283	4436076	618436	3778444	1292118
3km	90%	20000	4	198	4423634	605899	3775041	1088679
3km	90%	20000	4	271	4256879	477237	3740490	1224759
3km	90%	20000	4	229	4491450	642010	3801788	1202943
3km	90%	20000	4	260	3604950	496031	3065765	1036763
3km	90%	20000	4	228	4132530	521600	3564160	1394533
3km	90%	20000	4	232	3872629	552199	3285270	980562
3km	90%	20000	4	333	4131424	581684	3504440	1209343
3km	90%	20000	4	293	3884172	539864	3286496	1153327
3km	90%	20000	4	265	4266431	628233	3600846	1121011
3km	90%	20000	4	304	5756283	736275	4971151	1457162
3km	90%	20000	4	215	4643228	650522	3940520	1211669
3km	90%	20000	4	316	5147209	661178	4432405	1396011
3km	90%	20000	4	533	4659167	595016	4030846	1272396
3km	90%	20000	4	211	3299348	445393	2831154	834371
3km	90%	20000	4	252	3907953	540625	3314735	1169116
3km	90%	20000	4	222	4608847	621123	3940531	1173830
3km	90%	20000	4	225	4586859	614296	3924543	1194853
3km	90%	20000	4	307	3800520	500639	3274775	1069356
3km	90%	20000	4	277	4549919	632079	3841832	1317166
3km	90%	20000	4	236	3155592	434233	2688106	963343
3km	90%	20000	4	207	3972384	585755	3346625	1128750
3km	90%	20000	4	220	4240844	609387	3600755	1183549
3km	90%	20000	4	319	4084308	574369	3468891	1258401
3km	90%	20000	4	188	4114289	527247	3555220	1102635
3km	90%	20000	4	207	3500826	450017	3025817	1028800
3km	90%	20000	4	182	3750464	519226	3204692	1014752
3km	90%	20000	4	230	4767425	639440	4080691	1339142
3km	90%	20000	4	238	4893433	605137	4246923	1261612
3km	90%	20000	4	288	4593024	542159	3995672	1073793
3km	90%	20000	4	248	4500008	628045	3840647	994237
3km	90%	20000	4	222	3663246	528352	3083343	1019032
3km	90%	20000	4	254	4327202	553737	3743617	1118013
3km	90%	20000	4	214	3770949	508839	3210454	1113123
3km	90%	20000	4	142	2967065	413259	2525078	859768
3km	90%	20000	4	208	4607243	601522	3955271	1174310
3km	90%	20000	4	157	3065757	454060	2588007	817837
3km	90%	20000	4	167	4263708	577333	3638878	1072385
3km	90%	20000	4	313	4199540	584946	3569308	1184322
3km	90%	20000	4	258	3334565	490990	2825700	962847
3km	90%	20000	4	240	3758980	514452	3201052	1092776
3km	90%	20000	4	199	4146425	539451	3571878	1092316
3km	90%	20000	4	271	4170368	515489	3613132	1028356
3km	90%	20000	4	229	5139519	695008	4398594	1285573
3km	90%	20000	4	215	4940622	619197	4288312	1213164
3km	90%	20000	4	273	4751191	633022	4080155	1212658
3km	90%	20000	4	300	4336579	495872	3809289	1201775
3km	90%	20000	4	297	5277467	663077	4548513	1556196
3km	90%	20000	4	221	3710030	498422	3174487	1019974
3km	90%	20000	4	234	3158352	442126	2673964	904649
3km	90%	20000	4	258	5282889	707416	4537557	1246097
3km	90%	20000	4	315	4801644	564235	4192969	1391695
3km	90%	20000	4	244	4591627	594778	3943624	1213825
3km	90%	20000	4	178	4345482	596088	3697380	1104252
3km	90%	20000	4	209	4050671	556350	3449926	1051954
3km	90%	20000	4	173	3209769	446695	2725929	894032
3km	90%	20000	4	225	5012917	680851	4284640	1216362
3km	90%	20000	4	262	4879909	695131	4111300	1360613
3km	90%	20000	4	251	3070772	453342	2595177	1117558
3km	90%	20000	4	192	4133894	590799	3480085	971709
3km	90%	20000	4	347	5576029	705703	4822185	1289079
3km	90%	20000	4	256	3632193	497789	3101848	1078085
3km	90%	20000	4	219	4133825	556313	3540660	1154753
3km	90%	20000	4	277	4223606	598390	3575277	1181072
3km	90%	20000	4	222	3930675	584671	3297201	1229284
3km	90%	20000	4	228	4596459	562060	3966943	1055831
3km	90%	20000	4	286	3606248	463686	3102362	1112001
3km	90%	20000	4	218	3635995	516323	3082979	1028051
3km	90%	20000	4	222	5136694	700712	4371407	1230148
3km	90%	20000	4	220	4103450	552597	3505324	1148188
3km	90%	20000	4	190	3429631	506041	2902633	968470
3km	90%	20000	4	404	4104264	542315	3515047	1290998
3km	90%	20000	4	223	3164890	436721	2679034	819911
3km	90%	20000	4	212	4014486	491790	3461571	994064
3km	90%	20000	4	246	5116542	609351	4432401	1372989
3km	90%	20000	4	250	3922281	571462	3322075	1083535
3km	90%	20000	4	241	4185409	603785	3528601	1209506
3km	90%	20000	4	212	4486593	581441	3845500	1116085
3km	90%	20000	4	294	3843689	494599	3304233	1043535
3km	90%	20000	4	253	5834708	757828	4993640	1271758
3km	90%	20000	4	207	4205611	593733	3573151	1251099
3km	90%	20000	4	303	4796998	581942	4189302	1204203
3km	90%	20000	4	328	4905212	664969	4197944	1319379
3km	90%	20000	4	293	4021705	534057	3435138	1000920
3km	90%	20000	4	191	3052571	435028	2592120	811696
3km	90%	20000	4	264	3632082	506777	3091558	881503
3km	90%	20000	4	225	3262817	449854	2784745	928719
3km	90%	20000	4	258	3426329	505016	2896445	1033178
3km	90%	20000	4	286	4221077	546229	3616373	1192698
3km	90%	20000	4	331	5518880	600498	4866404	1471854
3km	90%	20000	4	241	4716330	616766	4043498	1230530
3km	90%	20000	4	262	4337618	507114	3777819	1195933
3km	90%	20000	4	277	5097159	626424	4424930	1234258
3km	90%	20000	4	192	4682745	607980	4006493	1163866
3km	90%	20000	4	279	3961517	509703	3411899	1081168
3km	90%	20000	4	285	4499534	542736	3922630	1198577
3km	90%	20000	4	183	3457240	497365	2926629	994242
3km	90%	20000	4	259	5141690	678484	4401855	1540068
3km	90%	20000	4	239	3678963	504905	3142020	1035726
3km	90%	20000	4	308	5342840	633135	4662123	1334386
3km	90%	20000	4	265	4685643	571539	4078951	1200054
3km	90%	20000	4	232	4484242	603906	3854550	1109855
3km	90%	20000	4	242	3725341	481426	3210829	996539
3km	90%	20000	4	219	4296149	610274	3622772	1177102
3km	90%	20000	4	224	4458401	553185	3862028	1129828
3km	90%	20000	4	243	4754054	624007	4075416	1245882
3km	90%	20000	4	230	4522983	644116	3815786	1186708
3km	90%	20000	4	196	3761396	517397	3210589	1040436
3km	90%	20000	4	259	5482985	593774	4856375	1315490
3km	90%	20000	4	260	4112873	576016	3493333	1214228
3km	90%	20000	4	236	4106286	576245	3480600	1092542
3km	90%	20000	4	258	3540833	519686	2982546	1053261
3km	90%	20000	4	322	3995342	516712	3445250	1061836
3km	90%	20000	4	193	3645938	500756	3106814	1019668
3km	90%	20000	4	226	4273927	615034	3607128	1105308
3km	90%	20000	4	201	3627267	505029	3080458	964159
3km	90%	20000	4	212	4547842	652725	3842999	1219158
3km	90%	20000	4	273	3826307	532267	3242161	1102906
3km	90%	20000	4	181	3924954	526822	3350408	1105917
3km	90%	20000	4	273	3162170	426544	2710788	944967
3km	90%	20000	4	271	4195566	550370	3610233	1038027
3km	90%	20000	4	227	3872642	541752	3267806	1021710
3km	90%	20000	4	344	5114980	600883	4483354	1236614
3km	90%	20000	4	287	4859784	677826	4129869	1197975
3km	90%	20000	4	239	3920066	531246	3359029	878252
3km	90%	20000	4	226	3592644	504270	3051415	983435
3km	90%	20000	4	363	4807342	650207	4120443	1306007
3km	90%	20000	4	207	4226790	586028	3610380	1063584
3km	90%	20000	4	394	4005232	574970	3363341	1193407
3km	90%	20000	4	175	2393999	341134	2027004	717336
3km	90%	20000	4	183	3593569	475232	3086125	951012
3km	90%	20000	4	210	4138177	556260	3538535	1102447
3km	90%	20000	4	249	5017782	626311	4339230	1318222
3km	90%	20000	4	273	3790717	580018	3162669	1121872
3km	90%	20000	4	262	5013221	674152	4275301	1281294
3km	90%	20000	4	246	3644593	502540	3094420	1049575
3km	90%	20000	4	264	4951408	708109	4197791	1359493
3km	90%	20000	4	224	5113026	612582	4458302	1243585
3km	90%	20000	4	263	4281959	572868	3682349	1094718
3km	90%	20000	4	305	3940117	539275	3354731	1108270
3km	90%	20000	4	225	4687664	609111	4016804	1247532
3km	90%	20000	4	306	5036411	664586	4332469	1394720
3km	90%	20000	4	366	4833971	621783	4187392	1161423
3km	90%	20000	4	198	4001900	578289	3378773	966715
3km	90%	20000	4	218	5596332	739081	4822048	1375589
3km	90%	20000	4	402	5159541	671563	4420594	1235171
3km	90%	20000	4	203	4849015	652999	4137237	1184709
3km	90%	20000	4	352	4074924	556476	3475467	1129166
3km	90%	20000	4	254	4335106	602554	3678764	1057368
3km	90%	20000	4	247	3963192	543228	3365454	1176642
3km	90%	20000	4	263	5411691	639544	4725533	1364674
3km	90%	20000	4	274	3260135	452638	2768082	995400
3km	90%	20000	4	225	4431861	637453	3767498	1094721
3km	90%	20000	4	272	5148512	681583	4411724	1350678
3km	90%	20000	4	192	4254501	542007	3671520	1053241
3km	90%	20000	4	256	4779304	694914	4036483	1280894
3km	90%	20000	4	200	3028162	435477	2564227	862143
3km	90%	20000	4	456	5095700	600860	4461159	1390889
3km	90%	20000	4	318	4237911	569085	3614048	1306306
3km	90%	20000	4	386	4295732	514511	3743505	1274520
3km	90%	20000	4	237	4458637	571211	3849020	1152600
3km	90%	20000	4	166	2501833	366447	2116216	709645
3km	90%	20000	4	234	3960139	525856	3395500	1170379
3km	90%	20000	4	284	3813260	525842	3261823	952786
3km	90%	20000	4	240	3383129	487870	2835721	1006959
3km	90%	20000	4	321	5238959	632459	4567587	1294539
3km	90%	20000	4	205	4920080	680667	4185145	1145024
3km	90%	20000	4	286	4310572	592792	3674169	1101618
3km	90%	20000	4	235	3832712	508717	3293014	1184350
3km	90%	20000	4	217	4845256	607695	4196147	1193499
3km	90%	20000	4	257	4421273	626083	3734017	1143219
3km	90%	20000	4	264	5011245	648400	4316621	1314538
3km	90%	20000	4	243	3201837	435152	2738721	895114
3km	90%	20000	4	196	4272208	580395	3655605	1090658
3km	90%	20000	4	288	4625790	609408	3931962	1126668
3km	90%	20000	4	397	3447996	510227	2885813	1100048
3km	90%	20000	4	181	3386065	457936	2900949	909723
3km	90%	20000	4	311	5162910	660786	4456871	1373557
3km	90%	20000	4	190	4165517	552381	3583145	1058027
3km	90%	20000	4	191	3598708	479228	3084362	982277
3km	90%	20000	4	315	4014536	529341	3447293	1257411
3km	90%	20000	4	267	4440083	620051	3784724	1092098
3km	90%	20000	4	190	4178398	614161	3522202	1173846
3km	90%	20000	4	246	4823313	603345	4182568	1291984
3km	90%	20000	4	303	4515206	628339	3844603	1319237
3km	90%	20000	4	242	5259341	650670	4550771	1343858
3km	90%	20000	4	294	3456757	475345	2943532	1022604
3km	90%	20000	4	200	4234498	553381	3649417	1076112
3km	90%	20000	4	144	2860329	414974	2420035	753022
3km	90%	20000	4	240	3969182	509447	3413354	1035505
3km	90%	20000	4	278	5224259	684433	4483123	1262384
3km	90%	20000	4	213	3311744	483057	2771526	993991
3km	90%	20000	4	234	4621296	544339	4043113	1160470
3km	90%	20000	4	253	4709111	578368	4089838	1135444
3km	90%	20000	4	254	5004067	636865	4334105	1208825
3km	90%	20000	4	237	4806301	558033	4209967	1206854
3km	90%	20000	4	223	4527378	555481	3937811	1127293
3km	90%	20000	4	261	4007140	538975	3434328	1221113
3km	90%	20000	4	242	5062193	616456	4398647	1330496
3km	90%	20000	4	160	4463621	639202	3786136	1067846
3km	90%	20000	4	221	4959096	638375	4278489	1372347
3km	90%	20000	4	215	4524510	556274	3922910	1205679
3km	90%	20000	4	263	3856337	518911	3291082	1031657
3km	90%	20000	4	319	5079780	637122	4402005	1234672
3km	90%	20000	4	274	4015262	572255	3401207	1080194
3km	90%	20000	4	228	4146531	559270	3550483	1143609
3km	90%	20000	4	226	3902479	560409	3293174	1081483
3km	90%	20000	4	244	5209816	623593	4543607	1380346
3km	90%	20000	4	223	5410681	591210	4749932	1254860
3km	90%	20000	4	297	5840650	685975	5087930	1591551
3km	90%	20000	4	272	4073446	508674	3531006	1017225
3km	90%	20000	4	215	4194797	556985	3587095	1063716
3km	90%	20000	4	318	5244251	604414	4600253	1436867
3km	90%	20000	4	230	3809551	513281	3269221	1018534
3km	90%	20000	4	260	3997012	544604	3422227	1091612
3km	90%	20000	4	279	4235359	566208	3635343	1243506
3km	90%	20000	4	189	3526973	526170	2957090	1083919
3km	90%	20000	4	219	4907128	672832	4139450	1343027
3km	90%	20000	4	228	3842322	503008	3305685	1027576
3km	90%	20000	4	294	4283850	606882	3641681	1107899
3km	90%	20000	4	288	4357771	457171	3857935	1200707
3km	90%	20000	4	453	5038446	617845	4376814	1316516
3km	90%	20000	4	239	5090067	673287	4363687	1486955
3km	90%	20000	4	385	5910649	653542	5198586	1414816
3km	90%	20000	4	243	3636275	482058	3130541	840996
3km	90%	20000	4	220	3648964	521261	3090917	1005292
3km	90%	20000	4	302	5732840	662823	5006391	1494148
3km	90%	20000	4	184	4620383	570157	3995560	1198130
3km	90%	20000	4	258	3425714	444642	2947538	1037948
3km	90%	20000	4	292	4045664	563753	3446988	1052749
3km	90%	20000	4	265	4509752	571201	3908539	1258987
3km	90%	20000	4	211	4579716	586914	3941440	1203712
3km	90%	20000	4	172	3130470	448452	2657037	872854
3km	90%	20000	4	311	5897751	751566	5070244	1329914
3km	90%	20000	4	203	3438891	504828	2892664	968082
3km	90%	20000	4	202	3985857	536031	3404581	1018414
3km	90%	20000	4	270	4186249	553391	3600615	1027219
3km	90%	20000	4	206	3909719	507105	3359479	1021590
3km	90%	20000	4	220	3497374	467046	3007435	968679
3km	90%	20000	4	331	4620662	678155	3889391	1400647
3km	90%	20000	4	329	3917673	582225	3297913	1060123
3km	90%	20000	4	215	4337042	560789	3708688	1078917
3km	90%	20000	4	177	3734966	531495	3169313	833634
3km	90%	20000	4	341	3885344	536272	3322837	1208146
3km	90%	20000	4	235	4299130	631044	3625206	1227458
3km	90%	20000	4	275	4176906	595471	3536335	1165864
3km	90%	20000	4	243	3865048	536433	3273955	956413
3km	90%	20000	4	260	3686728	468035	3195793	938599
3km	90%	20000	4	209	5064355	681162	4329080	1168833
3km	90%	20000	4	222	3119938	454660	2637522	894452
3km	90%	20000	4	252	5009489	696545	4239490	1174375
3km	90%	20000	4	161	3432656	438447	2957530	926960
3km	90%	20000	4	270	3844529	530962	3287840	1095186
3km	90%	20000	4	201	3790579	496722	3248433	1055341
3km	90%	20000	4	166	3196237	468402	2688459	923064
3km	90%	20000	4	283	5906514	653951	5207626	1374252
3km	90%	20000	4	222	4722871	646570	4021975	1110549
3km	90%	20000	4	243	4062805	536896	3492739	1045263
3km	90%	20000	4	281	3777924	496999	3235966	972914
3km	90%	20000	4	267	5882009	644670	5201834	1426596
3km	90%	20000	4	246	5671457	713406	4927613	1416283
3km	90%	20000	4	195	3870064	594432	3238454	1149131
3km	90%	20000	4	446	5553491	611304	4901469	1387790
3km	90%	20000	4	295	3856580	540454	3293940	1104804
3km	90%	20000	4	253	4164920	615952	3512641	1092047
3km	90%	20000	4	257	4362286	640077	3662571	1174543
3km	90%	20000	4	299	4597765	617190	3903678	1160960
3km	90%	20000	4	193	3555718	490871	3026321	1063045
3km	90%	20000	4	276	3307555	436981	2834292	960611
3km	90%	20000	4	245	4510875	583785	3873697	1122967
3km	90%	20000	4	270	5454983	649021	4756323	1508584
3km	90%	20000	4	244	3171911	414206	2729431	979791
3km	90%	20000	4	180	3553023	477901	3036905	1020694
3km	90%	20000	4	285	3817330	563164	3198483	1060030
3km	90%	20000	4	184	3833130	538903	3263185	982111
3km	90%	20000	4	221	3609551	476010	3087320	980888
3km	90%	20000	4	230	4519564	656710	3833303	1141052
3km	90%	20000	4	241	4961391	658797	4256313	1332935
3km	90%	20000	4	430	3684566	485524	3174419	923291
3km	90%	20000	4	289	4175177	632340	3500756	1079591
3km	90%	20000	4	238	4592912	563645	3976426	1155151
3km	90%	20000	4	185	3618567	462904	3115417	978898
3km	90%	20000	4	343	4076491	581363	3432102	1190954
3km	90%	20000	4	355	5391313	607755	4748624	1356291
3km	90%	20000	4	245	4022216	618074	3360916	1092913
3km	90%	20000	4	213	3915441	508450	3354203	1212120
3km	90%	20000	4	254	4452943	566141	3839345	1103370
3km	90%	20000	4	252	3616354	497002	3070934	984844
3km	90%	20000	4	263	5138182	594035	4521882	1244370
3km	90%	20000	4	224	3485750	473286	2980491	933827
3km	90%	20000	4	298	4054804	508990	3518711	1072069
3km	90%	20000	4	274	4846753	514697	4296303	1253809
3km	90%	20000	4	352	3636872	503229	3106624	1094781
3km	90%	20000	4	307	3343618	459247	2853453	996698
3km	90%	20000	4	338	5168237	600746	4509648	1353352
3km	90%	20000	4	229	4484379	583024	3857939	1188903
3km	90%	20000	4	194	3789115	502375	3246850	1039467
3km	90%	20000	4	183	3436416	467016	2941408	904004
3km	90%	20000	4	242	5182747	643873	4497743	1287620
3km	90%	20000	4	207	4476361	653384	3760778	1302282
3km	90%	20000	4	247	5615710	632837	4915870	1454393
3km	90%	20000	4	229	3785276	494877	3254658	1040295
3km	90%	20000	4	206	5402006	684332	4646263	1305149
3km	90%	20000	4	235	3684434	513664	3141086	1075450
3km	90%	20000	4	242	4372674	586485	3754296	1166163
3km	90%	20000	4	272	5143746	724456	4367295	1404397
3km	90%	20000	4	227	4037212	547544	3427356	1109086
3km	90%	20000	4	241	4722286	634680	4036844	1215751
3km	90%	20000	4	218	4299901	599581	3649090	1137659
3km	90%	20000	4	195	3858638	515089	3287495	1107711
3km	90%	20000	4	238	4317459	566006	3712730	1096282
3km	90%	20000	4	183	3449649	477315	2940514	968356
3km	90%	20000	4	223	4270993	570261	3665153	1252528
3km	90%	20000	4	291	4258930	517686	3701858	1233294
3km	90%	20000	4	331	5223938	719069	4467885	1345541
3km	90%	20000	4	274	4680683	589485	4037783	1364361
3km	90%	20000	4	361	5094176	677437	4350468	1249902
3km	90%	20000	4	380	4026775	545234	3416476	1313087
3km	90%	20000	4	203	4273786	540008	3700427	1252123
3km	90%	20000	4	384	4065107	559252	3445857	1196836
3km	90%	20000	4	251	4374792	632406	3685724	1204280
3km	90%	20000	4	172	3941988	552388	3355119	981889
3km	90%	20000	4	211	5495280	694088	4735495	1395124
3km	90%	20000	4	242	4218635	554799	3617640	991258
3km	90%	20000	4	319	4790237	687502	4042438	1301216
3km	90%	20000	4	218	4375444	545494	3795289	1077173
3km	90%	20000	4	256	4438084	589121	3803133	1267255
3km	90%	20000	4	202	3910821	541212	3333413	1053338
3km	90%	20000	4	209	4321444	550718	3738348	1035110
3km	90%	20000	4	204	4860805	656097	4169012	1249215
3km	90%	20000	4	258	5242441	665797	4519027	1393957
3km	90%	20000	4	283	4110995	547434	3514740	1113403
3km	90%	20000	4	229	3781892	520288	3225138	1031135
3km	90%	20000	4	194	4318420	591171	3672996	929447
3km	90%	20000	4	335	4134713	580362	3492508	1048965
3km	90%	20000	4	209	4140384	543559	3526287	1102620
3km	90%	20000	4	255	4354243	598489	3708104	1143624
3km	90%	20000	4	256	3879739	554292	3298854	1125707
3km	90%	20000	4	196	4348619	558975	3736034	1018901
3km	90%	20000	4	351	4854090	582661	4217101	1273924
3km	90%	20000	4	202	4174599	553916	3553969	1000739
3km	90%	20000	4	325	4085661	550359	3503424	1221692
3km	90%	20000	4	280	4586408	641299	3896578	1178242
3km	90%	20000	4	222	3435218	434359	2969245	1003790
3km	90%	20000	4	277	3329898	488488	2827361	957626
3km	90%	20000	4	248	3594851	481369	3076780	954474
3km	90%	20000	4	237	3996016	501879	3444473	1020073
3km	90%	20000	4	249	3439911	476363	2919716	920822
3km	90%	20000	4	214	3080865	420842	2614673	888863
3km	90%	20000	4	291	4336648	582415	3696086	1184536
3km	90%	20000	4	229	4446414	545406	3873512	1140716
3km	90%	20000	4	226	4619809	694807	3880509	1061306
3km	90%	20000	4	257	4034023	572581	3417227	1115425
3km	90%	20000	4	280	3856487	535498	3289986	1097212
3km	90%	20000	4	238	3847092	493825	3296913	1035737
3km	90%	20000	4	302	4768427	631727	4104039	1194777
3km	90%	20000	4	287	5927645	768169	5115434	1491350
3km	90%	20000	4	351	5024905	648659	4329915	1431462
3km	90%	20000	4	229	3442354	472860	2947860	895332
3km	90%	20000	4	232	5764831	783920	4931143	1374050
3km	90%	20000	4	412	4604831	509540	4073911	1230522
3km	90%	20000	4	233	3417468	458999	2916972	1007519
3km	90%	20000	4	310	5705432	642907	4998261	1398850
3km	90%	20000	4	326	4814073	558819	4180595	1327480
3km	90%	20000	4	327	3463708	520449	2908660	962856
3km	90%	20000	4	244	3992093	597532	3357115	1180494
3km	90%	20000	4	204	3543302	450609	3027040	976456
3km	90%	20000	4	321	5722244	678267	4982427	1374323
3km	90%	20000	4	284	5192629	615565	4529003	1351115
3km	90%	20000	4	253	6063800	744822	5240320	1472351
3km	90%	20000	4	233	4771962	658256	4052689	1247721
3km	90%	20000	4	260	3675236	497716	3124063	1053106
3km	90%	20000	4	178	3954336	545307	3370206	1012937
3km	90%	20000	4	240	4708222	607964	4054147	1238176
3km	90%	20000	4	256	4378346	607792	3710539	1285542
3km	90%	20000	4	202	3879419	550267	3278336	1144095
3km	90%	20000	4	295	3923684	517661	3366732	1068678
3km	90%	20000	4	186	3054528	467604	2565121	916185
3km	90%	20000	4	224	4508501	599082	3847669	1048125
3km	90%	20000	4	232	4894340	688006	4149380	1268520
3km	90%	20000	4	240	4461303	588524	3829375	1206069
3km	90%	20000	4	218	3724008	506304	3177827	1075104
3km	90%	20000	4	196	3192085	441311	2722334	925873
3km	90%	20000	4	302	4574824	663125	3871907	1169313
3km	90%	20000	4	205	3494081	431227	3035575	914135
3km	90%	20000	4	225	5043877	673916	4306306	1219474
3km	90%	20000	4	207	4991983	627061	4333926	1202003
3km	90%	20000	4	263	4131552	525566	3561059	1114127
3km	90%	20000	4	325	5354762	630552	4676023	1299612
3km	90%	20000	4	235	4108350	598129	3456878	1004570
3km	90%	20000	4	251	5115810	658672	4411280	1217425
3km	90%	20000	4	255	4194609	543509	3586405	1252135
3km	90%	20000	4	200	3362632	492678	2839550	1000809
3km	90%	20000	4	238	3889365	533185	3322471	1090992
3km	90%	20000	4	200	3963414	535038	3391197	943369
3km	90%	20000	4	231	4222262	500277	3671086	1195905
3km	90%	20000	4	215	4705194	640236	4013773	1346775
3km	90%	20000	4	238	3583622	516140	3022128	1059003
3km	90%	20000	4	254	4893160	647754	4204996	1270367
[truncated: 1 more rows]
