# Supplementary material for: Quantifying the Value of Perfect Information in Emergency Vaccination Campaigns
Source: PLoS Comput Biol. 2017 Feb 16;13(2):e1005318. doi: 10.1371/journal.pcbi.1005318 (PMC5312803; doi:10.1371/journal.pcbi.1005318)
Supplement: S1 Data — (ZIP) [file pcbi.1005318.s013.zip › Data/3km vaccination/data21.txt]

vacc_radius	efficacy	capacity	delay	outbreak_duration	livestock_culled	cattle_culled	sheep_culled	vaccinations
3km	90%	20000	6	201	3366061	464667	2873865	1007080
3km	90%	20000	6	227	3685787	532721	3119421	1009982
3km	90%	20000	6	191	3858986	511063	3313530	1089231
3km	90%	20000	6	283	4349384	616759	3692624	1269755
3km	90%	20000	6	223	5195632	673297	4470511	1208812
3km	90%	20000	6	226	5197803	613386	4534445	1441988
3km	90%	20000	6	317	4664512	545688	4074591	1197806
3km	90%	20000	6	260	4303149	534240	3733861	1171974
3km	90%	20000	6	292	3757396	560974	3157676	983089
3km	90%	20000	6	265	4372327	569589	3759849	1194969
3km	90%	20000	6	234	3652029	490624	3118393	992628
3km	90%	20000	6	246	3097048	445708	2622243	919061
3km	90%	20000	6	243	3801427	518001	3235963	1085887
3km	90%	20000	6	248	4021399	540901	3444495	990433
3km	90%	20000	6	207	4462080	615386	3812668	1171117
3km	90%	20000	6	176	3682204	492316	3152443	915677
3km	90%	20000	6	286	4684947	528754	4120977	1207339
3km	90%	20000	6	218	3939477	564061	3340757	1203215
3km	90%	20000	6	264	3796908	523054	3244870	1072583
3km	90%	20000	6	377	5539485	720397	4777102	1370695
3km	90%	20000	6	267	4353682	604197	3679660	1287957
3km	90%	20000	6	201	3700903	497814	3152275	996183
3km	90%	20000	6	189	4152316	578271	3504070	1092904
3km	90%	20000	6	240	3830983	554744	3239141	999059
3km	90%	20000	6	211	3752255	506660	3204770	1025400
3km	90%	20000	6	252	4260106	583630	3617785	1122733
3km	90%	20000	6	168	3860526	475154	3351246	994641
3km	90%	20000	6	268	3847527	554096	3257724	1055934
3km	90%	20000	6	250	3701759	475771	3178736	1042950
3km	90%	20000	6	287	5693864	678183	4961506	1508244
3km	90%	20000	6	382	4201617	552761	3603213	1149782
3km	90%	20000	6	316	4563140	634680	3880761	1285142
3km	90%	20000	6	216	4800203	569697	4191175	1234611
3km	90%	20000	6	244	4230560	619569	3567686	1075230
3km	90%	20000	6	253	4873203	642676	4178636	1211316
3km	90%	20000	6	256	4533107	575643	3892866	1172029
3km	90%	20000	6	269	4623092	579012	4007700	1135747
3km	90%	20000	6	282	4048049	525606	3493915	1084399
3km	90%	20000	6	211	4310694	578138	3676904	1112173
3km	90%	20000	6	198	3994479	597687	3353593	1172627
3km	90%	20000	6	179	4266129	612048	3617269	1092366
3km	90%	20000	6	195	5390784	690888	4647791	1315255
3km	90%	20000	6	242	4257409	609282	3618182	1120574
3km	90%	20000	6	248	4596240	645473	3911385	1273329
3km	90%	20000	6	235	3835671	516392	3271016	1101599
3km	90%	20000	6	207	4577441	588506	3933686	1189101
3km	90%	20000	6	294	3591501	504573	3044385	1091591
3km	90%	20000	6	225	3812993	530173	3235853	936492
3km	90%	20000	6	232	4655413	535233	4045092	1182383
3km	90%	20000	6	220	3986131	606857	3363325	1039890
3km	90%	20000	6	197	4009459	557791	3397200	1071147
3km	90%	20000	6	363	5132758	686314	4403481	1428012
3km	90%	20000	6	240	5165354	588839	4527137	1262905
3km	90%	20000	6	204	3636720	520456	3080968	1046330
3km	90%	20000	6	283	4125731	562737	3519596	1304900
3km	90%	20000	6	188	4574117	649273	3870454	1237709
3km	90%	20000	6	285	5077898	632601	4377687	1199466
3km	90%	20000	6	229	3510971	472092	2990511	969144
3km	90%	20000	6	296	3273030	427426	2822207	1044606
3km	90%	20000	6	274	5370577	602786	4707206	1373965
3km	90%	20000	6	347	3644233	497109	3103238	1087316
3km	90%	20000	6	234	3861084	526668	3305396	965769
3km	90%	20000	6	273	4989581	678195	4256905	1500673
3km	90%	20000	6	264	3177178	462116	2686943	957404
3km	90%	20000	6	223	4186185	605980	3522688	1125908
3km	90%	20000	6	238	2583502	400981	2155317	836700
3km	90%	20000	6	238	3692168	491690	3161572	961631
3km	90%	20000	6	240	3822432	520506	3228117	1096693
3km	90%	20000	6	247	4376588	578603	3766949	972482
3km	90%	20000	6	217	4651599	535757	4081665	1279181
3km	90%	20000	6	207	4307189	597798	3673603	1056482
3km	90%	20000	6	213	4604724	625974	3912985	1217168
3km	90%	20000	6	200	3404896	479223	2886488	875909
3km	90%	20000	6	227	4312712	598006	3670966	1098216
3km	90%	20000	6	323	3714715	525429	3158129	1019450
3km	90%	20000	6	293	4616063	592286	3965588	1120011
3km	90%	20000	6	238	3279134	463243	2767897	920467
3km	90%	20000	6	239	5650692	707030	4903382	1550304
3km	90%	20000	6	188	4010461	580296	3383562	1131239
3km	90%	20000	6	228	3280844	403758	2850726	903960
3km	90%	20000	6	219	4825908	666595	4079355	1270440
3km	90%	20000	6	238	4059271	575985	3428458	1145032
3km	90%	20000	6	239	4860814	651660	4132360	1271471
3km	90%	20000	6	306	4072729	570176	3451976	1337355
3km	90%	20000	6	221	4036376	550732	3442000	1048264
3km	90%	20000	6	226	3405054	463856	2891100	911265
3km	90%	20000	6	430	4329280	528853	3767335	1239043
3km	90%	20000	6	206	4323969	609740	3648018	1224597
3km	90%	20000	6	251	4564589	606223	3893659	1280240
3km	90%	20000	6	264	4297601	600466	3657439	1050670
3km	90%	20000	6	239	5455261	661921	4733698	1336948
3km	90%	20000	6	233	3962344	532341	3382860	993326
3km	90%	20000	6	264	4102360	594544	3470658	1019423
3km	90%	20000	6	471	4077001	522723	3520614	1067255
3km	90%	20000	6	209	3948018	548825	3343196	1008294
3km	90%	20000	6	302	4865198	601949	4211994	1139473
3km	90%	20000	6	279	4540408	666929	3815947	1203104
3km	90%	20000	6	254	4448734	602766	3789245	1201486
3km	90%	20000	6	272	4359400	500598	3820006	1261706
3km	90%	20000	6	326	3959090	573604	3346769	1388514
3km	90%	20000	6	335	4431947	610824	3791597	1097839
3km	90%	20000	6	195	4365714	539530	3783843	1142501
3km	90%	20000	6	282	3289623	472212	2764179	1118692
3km	90%	20000	6	220	4248389	528401	3687693	1236058
3km	90%	20000	6	188	3666207	537228	3085455	947410
3km	90%	20000	6	262	4200038	578902	3569695	1093457
3km	90%	20000	6	287	4905907	639685	4200616	1260090
3km	90%	20000	6	268	4859844	602012	4206786	1275680
3km	90%	20000	6	271	5017389	656462	4315107	1316307
3km	90%	20000	6	407	4782428	630440	4093784	1358305
3km	90%	20000	6	180	3529344	481470	3018109	962824
3km	90%	20000	6	356	3797995	495590	3273521	1073917
3km	90%	20000	6	214	5727901	633521	5032690	1360565
3km	90%	20000	6	186	3762863	509408	3230123	850943
3km	90%	20000	6	226	4154289	556255	3565370	1203388
3km	90%	20000	6	403	5467842	720125	4707749	1417345
3km	90%	20000	6	191	3847931	535034	3266513	1018829
3km	90%	20000	6	314	5359744	619767	4699636	1438358
3km	90%	20000	6	210	3873112	534013	3310185	1040015
3km	90%	20000	6	219	3772171	558873	3167575	1095090
3km	90%	20000	6	253	4220359	605459	3564476	1150213
3km	90%	20000	6	304	4521256	632517	3848319	1265291
3km	90%	20000	6	265	4546992	583324	3939350	1174722
3km	90%	20000	6	275	5122589	634647	4458365	1321942
3km	90%	20000	6	218	4580814	511939	4021990	1144047
3km	90%	20000	6	216	4363506	604069	3720092	1191319
3km	90%	20000	6	251	5590648	781586	4709120	1610677
3km	90%	20000	6	192	3752231	499964	3220504	971745
3km	90%	20000	6	237	4253475	601998	3581590	1249384
3km	90%	20000	6	222	5348618	642675	4634199	1359583
3km	90%	20000	6	313	5098409	583190	4468263	1406157
3km	90%	20000	6	209	4680001	669469	3952942	1254449
3km	90%	20000	6	251	5598397	724967	4784213	1423581
3km	90%	20000	6	287	5444514	722340	4655487	1532785
3km	90%	20000	6	272	5189356	668889	4476321	1252912
3km	90%	20000	6	178	3553256	528577	2984442	1132857
3km	90%	20000	6	216	4894548	687925	4159493	1243308
3km	90%	20000	6	301	4238179	606045	3583234	1264028
3km	90%	20000	6	255	5110692	593727	4465156	1311990
3km	90%	20000	6	255	4833497	575372	4179378	1368551
3km	90%	20000	6	388	4673593	636189	3991475	1305099
3km	90%	20000	6	265	4836304	602121	4213177	1077010
3km	90%	20000	6	377	4509717	549993	3925029	1164990
3km	90%	20000	6	357	6479344	786799	5627416	1566689
3km	90%	20000	6	308	4407218	609416	3740297	1336820
3km	90%	20000	6	243	3751646	458370	3266334	989051
3km	90%	20000	6	229	3484563	481654	2955254	972681
3km	90%	20000	6	198	3589358	490665	3060020	972503
3km	90%	20000	6	304	4895192	648031	4213169	1194929
3km	90%	20000	6	204	3910105	541237	3338515	968035
3km	90%	20000	6	220	3671376	519208	3113950	1039624
3km	90%	20000	6	191	4234129	568826	3589786	1131406
3km	90%	20000	6	299	4838903	587924	4198402	1280454
3km	90%	20000	6	235	3602743	484970	3088151	907734
3km	90%	20000	6	205	4562558	542075	3965071	1197901
3km	90%	20000	6	264	6277077	753175	5488392	1299126
3km	90%	20000	6	245	3247911	474856	2755750	842671
3km	90%	20000	6	235	3902590	526344	3344251	995071
3km	90%	20000	6	194	3563692	481440	3044887	1019377
3km	90%	20000	6	311	4310051	557921	3723083	1064821
3km	90%	20000	6	228	3485842	439632	2994627	1010668
3km	90%	20000	6	301	3880631	540724	3293813	1034360
3km	90%	20000	6	330	4819125	587377	4153510	1137369
3km	90%	20000	6	169	3636791	505879	3100931	995911
3km	90%	20000	6	265	3749067	512862	3188576	1080633
3km	90%	20000	6	216	4361218	599775	3726741	1150699
3km	90%	20000	6	259	4917985	547070	4339223	1227819
3km	90%	20000	6	227	2958345	410364	2504278	896860
3km	90%	20000	6	183	3372664	439319	2905603	859503
3km	90%	20000	6	284	3490541	497846	2965028	1029340
3km	90%	20000	6	302	4013579	512218	3459871	1081105
3km	90%	20000	6	211	3980112	570491	3374129	1029867
3km	90%	20000	6	233	5187130	586411	4557912	1118244
3km	90%	20000	6	231	4442217	597733	3802903	1072441
3km	90%	20000	6	241	3163053	432248	2700999	893371
3km	90%	20000	6	291	3722201	527049	3148728	1123332
3km	90%	20000	6	202	3998586	578642	3373649	1084830
3km	90%	20000	6	263	3961248	518084	3399380	1116285
3km	90%	20000	6	325	4345155	550331	3734164	1161347
3km	90%	20000	6	237	3418874	492994	2903204	910100
3km	90%	20000	6	289	3902379	556692	3320995	936558
3km	90%	20000	6	404	5913870	674643	5162243	1509354
3km	90%	20000	6	280	3977523	551825	3370206	1112746
3km	90%	20000	6	201	5421117	702739	4660486	1271739
3km	90%	20000	6	261	4208692	608853	3558806	1162993
3km	90%	20000	6	263	4101759	548637	3518650	984209
3km	90%	20000	6	263	4431126	656587	3725065	1116125
3km	90%	20000	6	291	3200255	443838	2716092	956206
3km	90%	20000	6	245	4231921	560573	3634517	1143225
3km	90%	20000	6	221	3560249	501736	3027498	1036435
3km	90%	20000	6	240	4135479	530633	3561240	1141684
3km	90%	20000	6	281	5332171	687853	4590912	1371037
3km	90%	20000	6	242	4498664	654468	3786132	1136967
3km	90%	20000	6	210	4104759	564658	3487623	1070090
3km	90%	20000	6	217	4267210	631496	3603830	1216898
3km	90%	20000	6	192	3990635	561380	3395855	892652
3km	90%	20000	6	357	5034992	637321	4351175	1313384
3km	90%	20000	6	238	5528252	629949	4833008	1439855
3km	90%	20000	6	193	4405200	607158	3757394	1137737
3km	90%	20000	6	205	4158925	549809	3578421	1059174
3km	90%	20000	6	292	3620579	510263	3073100	1047576
3km	90%	20000	6	301	3277602	465257	2792081	968328
3km	90%	20000	6	390	4120333	530261	3542946	1142623
3km	90%	20000	6	240	4555974	530532	3992124	1115517
3km	90%	20000	6	287	4241815	618783	3580266	1232908
3km	90%	20000	6	226	4604275	599955	3958346	1164004
3km	90%	20000	6	216	3598532	558049	3014686	1053636
3km	90%	20000	6	302	5565620	705249	4819953	1324648
3km	90%	20000	6	236	4844011	611273	4177698	1229312
3km	90%	20000	6	285	6246916	757866	5433958	1438395
3km	90%	20000	6	245	4209326	581452	3594814	971497
3km	90%	20000	6	176	3045590	448226	2566266	778596
3km	90%	20000	6	210	3521594	491181	2988154	1006698
3km	90%	20000	6	278	3816185	521724	3234498	1038926
3km	90%	20000	6	254	4061545	553444	3469230	1110299
3km	90%	20000	6	276	3602841	490069	3066638	993651
3km	90%	20000	6	214	3817579	517662	3274654	978592
3km	90%	20000	6	250	5212137	605757	4563616	1338336
3km	90%	20000	6	336	4226458	626384	3539355	1213382
3km	90%	20000	6	271	3193588	444432	2713466	991791
3km	90%	20000	6	248	2955569	420771	2501417	918833
3km	90%	20000	6	223	3313310	488427	2799648	1024537
3km	90%	20000	6	217	4555431	640690	3849879	1167959
3km	90%	20000	6	322	5394664	721288	4625206	1567861
3km	90%	20000	6	221	4169153	634782	3495654	1172506
3km	90%	20000	6	329	5225516	611988	4579953	1381109
3km	90%	20000	6	209	5025736	599299	4384607	1308582
3km	90%	20000	6	179	4238343	559677	3648519	1015733
3km	90%	20000	6	316	5026036	585722	4409600	1263432
3km	90%	20000	6	342	4794871	566698	4190512	1246549
3km	90%	20000	6	165	4156436	527675	3569041	1004540
3km	90%	20000	6	299	4236746	608058	3578952	1089384
3km	90%	20000	6	509	4805998	551575	4218001	1346656
3km	90%	20000	6	213	5314167	604552	4670605	1343111
3km	90%	20000	6	292	4933774	699687	4179774	1355327
3km	90%	20000	6	200	3595592	476596	3066648	1012802
3km	90%	20000	6	238	3022150	414822	2579475	866670
3km	90%	20000	6	205	3780962	564538	3192487	1199302
3km	90%	20000	6	245	4949821	652551	4220802	1409924
3km	90%	20000	6	227	4308698	614956	3629779	1116065
3km	90%	20000	6	262	5780635	683102	5023336	1262589
3km	90%	20000	6	268	4460889	619056	3807960	1263077
3km	90%	20000	6	274	4354240	594474	3725747	1184193
3km	90%	20000	6	345	3819874	472398	3291205	1029490
3km	90%	20000	6	257	4635089	561040	4016754	1233227
3km	90%	20000	6	211	4201495	571353	3574171	1045219
3km	90%	20000	6	260	3334339	475709	2815369	1009095
3km	90%	20000	6	225	4381026	577784	3764841	1113457
3km	90%	20000	6	218	5571877	648718	4864629	1430400
3km	90%	20000	6	287	3625535	480885	3115812	1087816
3km	90%	20000	6	299	4039097	569439	3420944	1248113
3km	90%	20000	6	232	5297191	592189	4645580	1334135
3km	90%	20000	6	327	4774326	614618	4113589	1093261
3km	90%	20000	6	357	4585611	537293	3989001	1190538
3km	90%	20000	6	300	4201598	571948	3607159	1126328
3km	90%	20000	6	235	4610928	526412	4025470	1216972
3km	90%	20000	6	232	4117335	615571	3459409	1104002
3km	90%	20000	6	259	4170832	567823	3554718	1065477
3km	90%	20000	6	282	5120975	612553	4462747	1272607
3km	90%	20000	6	363	3414881	525557	2858728	1106835
3km	90%	20000	6	217	5407785	751981	4621621	1328940
3km	90%	20000	6	189	4197535	560337	3581541	1104196
3km	90%	20000	6	278	4378457	600493	3720443	1350052
3km	90%	20000	6	223	4108891	553960	3511565	995345
3km	90%	20000	6	208	4778974	601960	4140824	1178146
3km	90%	20000	6	349	5129175	667819	4401636	1527878
3km	90%	20000	6	208	4603631	612457	3946653	1264005
3km	90%	20000	6	214	4411190	586042	3752340	1087655
3km	90%	20000	6	250	4362796	603532	3723656	1217035
3km	90%	20000	6	233	3970820	560668	3383603	1051121
3km	90%	20000	6	290	3306168	441564	2823966	899892
3km	90%	20000	6	261	4040686	540111	3460229	1162204
3km	90%	20000	6	249	4293621	525726	3739467	1139129
3km	90%	20000	6	221	3911445	568443	3292333	1183751
3km	90%	20000	6	191	4131899	555756	3541911	992187
3km	90%	20000	6	240	4808872	623789	4137051	1250796
3km	90%	20000	6	305	3135415	497817	2612007	982779
3km	90%	20000	6	235	5239916	604062	4608106	1206246
3km	90%	20000	6	216	5123027	693800	4389756	1353092
3km	90%	20000	6	230	4127710	597761	3502737	1148640
3km	90%	20000	6	268	3907418	550788	3309534	1112142
3km	90%	20000	6	233	3572307	459649	3078476	1008850
3km	90%	20000	6	228	4752799	528915	4169858	1228482
3km	90%	20000	6	271	4993062	608603	4342104	1375574
3km	90%	20000	6	279	4981054	564620	4339371	1366305
3km	90%	20000	6	257	4102111	645076	3399783	1095629
3km	90%	20000	6	200	3283768	490019	2746854	980617
3km	90%	20000	6	224	4161842	523951	3598289	1119992
3km	90%	20000	6	264	3127847	448904	2649214	967404
3km	90%	20000	6	177	4636540	607855	3991839	1180730
3km	90%	20000	6	201	4293571	607658	3650743	1104117
3km	90%	20000	6	239	4110630	562356	3498875	1139152
3km	90%	20000	6	326	5406702	656797	4704463	1390167
3km	90%	20000	6	293	3309645	418446	2855027	960248
3km	90%	20000	6	251	5169727	690818	4426433	1539051
3km	90%	20000	6	264	4057746	519785	3511494	1126715
3km	90%	20000	6	237	4345312	525414	3796324	1220698
3km	90%	20000	6	229	5187292	666852	4462498	1362168
3km	90%	20000	6	267	4444650	580826	3814360	1246660
3km	90%	20000	6	224	5322065	652382	4627007	1346812
3km	90%	20000	6	225	4091044	590251	3463855	976154
3km	90%	20000	6	243	4692183	680163	3946675	1279278
3km	90%	20000	6	269	3788472	519913	3241788	1178467
3km	90%	20000	6	199	3942389	556953	3331671	1102976
3km	90%	20000	6	211	4434706	542753	3832394	1056238
3km	90%	20000	6	272	3077011	442484	2599079	1036295
3km	90%	20000	6	279	3739839	558033	3155307	977314
3km	90%	20000	6	186	4085968	552529	3490771	1078744
3km	90%	20000	6	230	3589123	547362	3005328	866909
3km	90%	20000	6	208	4092632	549645	3497814	1014321
3km	90%	20000	6	469	6355096	789786	5512916	1628417
3km	90%	20000	6	281	4915719	571808	4301291	1420109
3km	90%	20000	6	257	3877866	563857	3283376	1033040
3km	90%	20000	6	219	3425761	476133	2914014	972334
3km	90%	20000	6	447	4095601	599693	3428367	1145486
3km	90%	20000	6	202	4603360	595506	3964916	1201603
3km	90%	20000	6	316	3392089	479180	2853639	1002838
3km	90%	20000	6	229	4038948	546763	3471649	1154736
3km	90%	20000	6	228	4524213	543140	3936329	1315105
3km	90%	20000	6	254	4328056	589224	3680514	1148897
3km	90%	20000	6	233	4210601	536800	3640202	1079502
3km	90%	20000	6	175	3890845	566376	3276395	991562
3km	90%	20000	6	237	3971175	502932	3417825	1162187
3km	90%	20000	6	217	4405321	554931	3807246	1119982
3km	90%	20000	6	200	4131009	548706	3526553	1081123
3km	90%	20000	6	200	4924548	605411	4260518	1323991
3km	90%	20000	6	252	4308866	560776	3699532	1207067
3km	90%	20000	6	229	4083557	584611	3463052	1121585
3km	90%	20000	6	422	4391329	622238	3727365	1186988
3km	90%	20000	6	246	3946608	547160	3359702	1120703
3km	90%	20000	6	240	3722251	526033	3163823	1080372
3km	90%	20000	6	187	4436377	581561	3799034	1124583
3km	90%	20000	6	171	4535882	639768	3824411	1176989
3km	90%	20000	6	244	6048354	791268	5197508	1347065
3km	90%	20000	6	218	3945482	558427	3363458	1104633
3km	90%	20000	6	267	3990324	586671	3361642	1093150
3km	90%	20000	6	226	3164742	449113	2680800	896379
3km	90%	20000	6	204	4098489	552398	3513200	984873
3km	90%	20000	6	228	4230860	572707	3617140	1121629
3km	90%	20000	6	195	4610467	562011	3997871	1074340
3km	90%	20000	6	208	4028588	592672	3401189	1036177
3km	90%	20000	6	291	3999743	574001	3385839	1101588
3km	90%	20000	6	278	4701484	605287	4054505	1174076
3km	90%	20000	6	366	4629701	605300	3987560	1262143
3km	90%	20000	6	245	4164359	589548	3542488	1065330
3km	90%	20000	6	218	3712733	514222	3162966	907064
3km	90%	20000	6	341	4377901	513893	3826431	1085293
3km	90%	20000	6	305	3454988	470571	2943757	955066
3km	90%	20000	6	197	3197073	440827	2735245	945129
3km	90%	20000	6	247	3836077	502106	3283770	1096415
3km	90%	20000	6	264	3497897	483182	2953162	925861
3km	90%	20000	6	217	3839157	533679	3263086	1255501
3km	90%	20000	6	305	3627190	483737	3084204	1040233
3km	90%	20000	6	220	4214582	515531	3646367	1094971
3km	90%	20000	6	279	5187638	648518	4485742	1445178
3km	90%	20000	6	212	4438406	685659	3707944	1123555
3km	90%	20000	6	278	4659102	645902	3968449	1218676
3km	90%	20000	6	308	3965917	505759	3406055	1213632
3km	90%	20000	6	216	4382664	579299	3745750	1204953
3km	90%	20000	6	259	3954444	526981	3384813	1097569
3km	90%	20000	6	277	4393506	608801	3743980	1173061
3km	90%	20000	6	250	4903810	647830	4209904	1388474
3km	90%	20000	6	211	3621521	519039	3070069	953847
3km	90%	20000	6	315	4173769	557556	3582767	1062996
3km	90%	20000	6	229	5752078	733927	4953415	1486084
3km	90%	20000	6	310	3943508	540393	3369783	1109581
3km	90%	20000	6	207	3760806	534974	3186223	1028384
3km	90%	20000	6	333	3694297	510652	3129387	990077
3km	90%	20000	6	281	4684412	624503	3986121	1206144
3km	90%	20000	6	257	6244084	787550	5388399	1526120
3km	90%	20000	6	303	4005566	511896	3455441	1110214
3km	90%	20000	6	293	3727637	511231	3178951	1150157
3km	90%	20000	6	261	4801797	701521	4052197	1419403
3km	90%	20000	6	274	4479847	606073	3828212	1202165
3km	90%	20000	6	315	4392087	600885	3749907	1130830
3km	90%	20000	6	259	4017329	528479	3440104	1167320
3km	90%	20000	6	224	4988089	718704	4207784	1407882
3km	90%	20000	6	228	3960121	505635	3419519	1078624
3km	90%	20000	6	276	3756846	500863	3191636	1037938
3km	90%	20000	6	246	5468179	706969	4679233	1443751
3km	90%	20000	6	226	4660801	588767	4027309	1406105
3km	90%	20000	6	189	3750296	556466	3150346	1017691
3km	90%	20000	6	271	4088155	522319	3530958	1075257
3km	90%	20000	6	185	3919441	565060	3324766	1036827
3km	90%	20000	6	185	4039224	572125	3434033	1160996
3km	90%	20000	6	249	3205677	458733	2716470	1052539
3km	90%	20000	6	324	4918814	682618	4186476	1358327
3km	90%	20000	6	273	4765881	673655	4047821	1348703
3km	90%	20000	6	376	5323416	707975	4555847	1366920
3km	90%	20000	6	333	4120990	558681	3527917	1126762
3km	90%	20000	6	259	4363950	655670	3671197	1255506
3km	90%	20000	6	163	3746824	499028	3204940	1039493
3km	90%	20000	6	222	4012314	517668	3442999	1134930
3km	90%	20000	6	220	3564003	509901	3026924	1074571
3km	90%	20000	6	265	4276733	594784	3635863	1175471
3km	90%	20000	6	330	4210346	566711	3591282	1243393
3km	90%	20000	6	221	3741272	513351	3182453	969660
3km	90%	20000	6	192	3621117	554765	3024339	1123405
3km	90%	20000	6	277	3620333	465030	3125597	967382
3km	90%	20000	6	219	3263506	471232	2761709	952961
3km	90%	20000	6	294	5531340	668133	4816729	1322436
3km	90%	20000	6	360	5287401	651109	4594740	1490260
3km	90%	20000	6	330	5068403	575531	4453227	1213891
3km	90%	20000	6	265	4709418	642823	4004340	1417253
3km	90%	20000	6	194	3815177	554277	3227227	1082252
3km	90%	20000	6	229	3278459	429485	2822985	933675
3km	90%	20000	6	255	4317215	621767	3669182	1081682
3km	90%	20000	6	354	3905766	549534	3325718	1147470
3km	90%	20000	6	300	4294474	564641	3670885	1260572
3km	90%	20000	6	281	3942159	498972	3417973	1087650
3km	90%	20000	6	209	4143253	556986	3552617	1074380
3km	90%	20000	6	203	5577791	696238	4829828	1333989
3km	90%	20000	6	258	4008397	555322	3409028	1034601
3km	90%	20000	6	244	5009810	653141	4312894	1200037
3km	90%	20000	6	339	4521566	649452	3804217	1153041
3km	90%	20000	6	216	3429648	471538	2907918	1008014
3km	90%	20000	6	339	5029477	615382	4368369	1518540
3km	90%	20000	6	306	4176095	560790	3586904	1065314
3km	90%	20000	6	223	4361674	562080	3768288	1203650
3km	90%	20000	6	389	4477465	613904	3813193	1305582
3km	90%	20000	6	221	4146681	600935	3497386	985643
3km	90%	20000	6	267	5066122	624512	4399724	1213615
3km	90%	20000	6	257	4424337	624245	3743805	1294254
3km	90%	20000	6	182	4361273	589657	3717667	1099414
3km	90%	20000	6	213	3465022	504317	2934887	1045942
3km	90%	20000	6	282	3896730	497289	3364265	1061996
3km	90%	20000	6	300	4178681	499916	3631365	1064131
3km	90%	20000	6	383	5497150	738891	4717435	1376185
3km	90%	20000	6	276	3940900	548097	3356807	1229110
3km	90%	20000	6	208	4304942	601500	3678155	1206768
3km	90%	20000	6	274	4918248	585561	4255759	1276154
3km	90%	20000	6	196	3561088	525083	3002835	879581
3km	90%	20000	6	240	4045705	594236	3408777	1071708
3km	90%	20000	6	238	5740523	674732	5029127	1397793
3km	90%	20000	6	309	4396230	572255	3787456	1196024
3km	90%	20000	6	218	4878024	576931	4265031	1247187
3km	90%	20000	6	248	4182482	587612	3562027	1194962
3km	90%	20000	6	308	3703741	510286	3153677	1029865
3km	90%	20000	6	246	3504417	459072	3011007	1044514
3km	90%	20000	6	301	5139249	683139	4406722	1411678
3km	90%	20000	6	276	4824853	645941	4136244	1354661
3km	90%	20000	6	202	3763177	513454	3201314	1043976
3km	90%	20000	6	297	4726952	537444	4152667	1232014
3km	90%	20000	6	274	4203562	545971	3624477	1177155
3km	90%	20000	6	232	5258174	670272	4546817	1260488
3km	90%	20000	6	179	4054505	547955	3433965	1016655
3km	90%	20000	6	272	3615178	503659	3087764	1000009
3km	90%	20000	6	282	4909170	634922	4229759	1096524
3km	90%	20000	6	300	3855044	544314	3283794	1029515
3km	90%	20000	6	319	5630181	653665	4916188	1543597
3km	90%	20000	6	255	3850120	565998	3257028	1126306
3km	90%	20000	6	235	4773758	611235	4102841	1096077
3km	90%	20000	6	341	5217567	644053	4519582	1241097
3km	90%	20000	6	305	4742110	593582	4121980	1281474
3km	90%	20000	6	178	3918352	511584	3372835	1104063
3km	90%	20000	6	301	4070105	534552	3494165	1209347
3km	90%	20000	6	228	4501785	573328	3890353	1183302
3km	90%	20000	6	272	3433511	458173	2934318	990427
3km	90%	20000	6	276	4097501	596462	3459538	1184624
3km	90%	20000	6	241	3862332	511456	3283476	1049055
3km	90%	20000	6	190	4404442	640691	3722537	1082387
3km	90%	20000	6	347	5253551	647134	4556417	1182522
3km	90%	20000	6	202	4344531	608239	3688411	1155618
3km	90%	20000	6	234	5127272	588176	4487057	1203617
3km	90%	20000	6	310	3791818	531789	3220937	1087112
3km	90%	20000	6	219	3606414	473957	3102243	876167
3km	90%	20000	6	346	4589602	612564	3922775	1332104
3km	90%	20000	6	228	3713175	518652	3160723	1031058
3km	90%	20000	6	331	4561140	590836	3920676	1384346
3km	90%	20000	6	182	3666700	498660	3141862	944661
3km	90%	20000	6	220	4485456	546080	3902698	1145184
3km	90%	20000	6	226	3739926	510865	3189454	1081305
3km	90%	20000	6	262	5697234	706297	4947510	1315932
3km	90%	20000	6	313	5476067	619241	4819092	1348725
3km	90%	20000	6	223	4764062	613181	4099401	1240158
3km	90%	20000	6	303	5044507	603246	4391043	1280863
3km	90%	20000	6	243	5988476	768612	5153063	1305431
3km	90%	20000	6	223	3457148	491667	2931643	931739
3km	90%	20000	6	207	4375828	523196	3781172	1143224
3km	90%	20000	6	258	4241494	639510	3563264	1270388
3km	90%	20000	6	221	4008691	572092	3386030	1107170
3km	90%	20000	6	249	4080795	566985	3459913	1250924
3km	90%	20000	6	244	3990191	558593	3386573	1111906
3km	90%	20000	6	202	4448607	552395	3859301	1065726
3km	90%	20000	6	222	4402909	525492	3804436	1005070
3km	90%	20000	6	322	5094158	686988	4356302	1377960
3km	90%	20000	6	206	3820006	517666	3267878	910595
3km	90%	20000	6	176	3499345	482086	2987775	945167
3km	90%	20000	6	434	5193456	592006	4550084	1394628
3km	90%	20000	6	241	4363476	607528	3709822	1151186
3km	90%	20000	6	206	4565789	531713	3984275	1170826
3km	90%	20000	6	206	3994580	596397	3350868	1223147
3km	90%	20000	6	218	5615518	643176	4917586	1307137
3km	90%	20000	6	278	3503859	442773	3024800	1057884
3km	90%	20000	6	283	4890458	564547	4295683	1382955
3km	90%	20000	6	224	4063891	563557	3455962	1113458
3km	90%	20000	6	335	4325754	557657	3724330	1327106
3km	90%	20000	6	242	4515893	627656	3810405	1151785
3km	90%	20000	6	171	4081035	549064	3501471	977284
3km	90%	20000	6	280	4590698	629207	3911018	1227957
3km	90%	20000	6	245	4468212	569388	3838468	1168615
3km	90%	20000	6	300	3422650	486519	2908639	1075488
3km	90%	20000	6	154	4395177	641141	3717376	1097474
3km	90%	20000	6	258	4858925	584906	4231798	1409634
3km	90%	20000	6	211	4822851	705040	4041233	1206028
3km	90%	20000	6	175	3720698	524706	3161713	983371
3km	90%	20000	6	188	3715104	529849	3152689	1004385
3km	90%	20000	6	271	4441966	593595	3800458	1137356
3km	90%	20000	6	257	3729053	497627	3213772	1111525
3km	90%	20000	6	279	3988397	561404	3393140	1100521
3km	90%	20000	6	243	4662850	614010	3981524	1420918
3km	90%	20000	6	310	4673499	641879	3957424	1212723
3km	90%	20000	6	291	3318866	468321	2817191	911600
3km	90%	20000	6	237	5194077	694297	4454970	1421389
3km	90%	20000	6	209	4132924	559534	3532327	1146424
3km	90%	20000	6	179	2710406	409218	2274912	815393
3km	90%	20000	6	211	3953674	528201	3390478	990938
3km	90%	20000	6	187	3901329	520334	3357987	1044088
3km	90%	20000	6	286	3351184	445136	2865696	964345
3km	90%	20000	6	209	5230047	706249	4461266	1286531
3km	90%	20000	6	323	4305140	568659	3684228	1061136
3km	90%	20000	6	228	3514442	475976	3005875	1048069
3km	90%	20000	6	238	3924176	509725	3383133	1073163
3km	90%	20000	6	243	4975818	677553	4239495	1516790
3km	90%	20000	6	205	3549175	466282	3056020	980299
3km	90%	20000	6	238	5463664	760765	4659353	1434021
3km	90%	20000	6	196	3482790	491619	2959387	909657
3km	90%	20000	6	224	3400355	461000	2908788	878178
3km	90%	20000	6	227	3622390	475481	3089973	1037737
3km	90%	20000	6	208	5332965	697004	4607007	1168213
3km	90%	20000	6	215	3894437	542653	3325031	1007757
3km	90%	20000	6	276	5245603	659947	4525820	1356217
3km	90%	20000	6	301	3630695	445142	3128977	1008304
3km	90%	20000	6	282	4451506	627968	3783892	1265733
3km	90%	20000	6	199	4425004	618065	3768434	1034892
3km	90%	20000	6	194	3742855	492131	3192541	1034838
3km	90%	20000	6	254	4249186	531574	3690616	1134259
3km	90%	20000	6	258	5592118	678402	4866823	1353340
3km	90%	20000	6	200	3466114	492839	2923883	860183
3km	90%	20000	6	254	4245963	547517	3649159	1064452
3km	90%	20000	6	246	4103266	578744	3477607	1072344
3km	90%	20000	6	212	3670162	478285	3158492	1122613
3km	90%	20000	6	277	4155781	573199	3544879	1103990
3km	90%	20000	6	287	3995278	549478	3405368	1276017
3km	90%	20000	6	257	4416349	606033	3757018	1156846
3km	90%	20000	6	274	3819361	564492	3220064	1097155
3km	90%	20000	6	269	3900883	518718	3344927	1110538
3km	90%	20000	6	301	3988792	487207	3479520	1051866
3km	90%	20000	6	279	4736214	548154	4135538	1390516
3km	90%	20000	6	275	4911480	632138	4221512	1133857
3km	90%	20000	6	229	3831034	512531	3242860	1112400
3km	90%	20000	6	290	3821303	514806	3269693	1030906
3km	90%	20000	6	193	4795599	585966	4159714	1314601
3km	90%	20000	6	251	4114902	501014	3577995	1239369
3km	90%	20000	6	282	4286583	569021	3671110	1187999
3km	90%	20000	6	239	4040919	550746	3433165	1205499
3km	90%	20000	6	258	4312771	573384	3681139	1101157
3km	90%	20000	6	227	4693997	618710	4031847	1266891
3km	90%	20000	6	224	3532063	519501	2984877	973832
3km	90%	20000	6	252	3098382	424677	2619634	949589
3km	90%	20000	6	252	4110951	539144	3546997	1104137
3km	90%	20000	6	193	4273159	555647	3674017	1148621
3km	90%	20000	6	210	3701191	517236	3148947	1021311
3km	90%	20000	6	289	4525267	630340	3846238	1079820
3km	90%	20000	6	274	4979162	645466	4294364	1318431
3km	90%	20000	6	229	3745214	540032	3170262	1000839
3km	90%	20000	6	222	4462722	570167	3846684	1043301
3km	90%	20000	6	250	4480640	580231	3874629	1175953
3km	90%	20000	6	311	4547344	584594	3923658	1165702
3km	90%	20000	6	351	3618742	520844	3068292	1116629
3km	90%	20000	6	257	3507083	474982	2986631	1030194
3km	90%	20000	6	443	6306124	773067	5472081	1616473
3km	90%	20000	6	278	3957460	526633	3400948	1025394
3km	90%	20000	6	238	4420319	619638	3756435	1129329
3km	90%	20000	6	278	5046596	635132	4360113	1370913
3km	90%	20000	6	221	3186423	450374	2712820	968327
3km	90%	20000	6	232	5187798	653959	4464004	1183197
3km	90%	20000	6	247	3886083	534817	3304858	1051955
3km	90%	20000	6	210	4059127	519899	3480784	1163227
3km	90%	20000	6	244	3753040	498202	3221677	1071328
3km	90%	20000	6	165	4015739	536847	3428174	1026296
3km	90%	20000	6	212	4096170	571110	3497314	1073565
3km	90%	20000	6	331	4195145	581525	3564014	1131476
3km	90%	20000	6	154	4017646	550025	3426967	1011277
3km	90%	20000	6	200	3575555	475856	3057345	984514
3km	90%	20000	6	175	4051637	563009	3437236	1069502
3km	90%	20000	6	372	4811577	619254	4155635	1269306
3km	90%	20000	6	230	4273440	557351	3690760	1023569
3km	90%	20000	6	232	3750870	527367	3185564	1050546
3km	90%	20000	6	267	6002028	772617	5157552	1490759
3km	90%	20000	6	239	4107758	573466	3459407	1173573
3km	90%	20000	6	289	4105128	573652	3495413	1075795
3km	90%	20000	6	313	4751042	607319	4097491	1437260
3km	90%	20000	6	301	3830579	500464	3263112	1031839
3km	90%	20000	6	183	4455212	571628	3839373	1065897
3km	90%	20000	6	258	4172894	550325	3552560	1252497
3km	90%	20000	6	254	3879335	536670	3300784	1029130
3km	90%	20000	6	279	5006727	576061	4379078	1223117
3km	90%	20000	6	202	3478435	465020	2960188	1034193
3km	90%	20000	6	240	2982102	440563	2512999	935639
3km	90%	20000	6	259	4038227	571660	3426495	1076361
3km	90%	20000	6	309	5976544	693848	5233651	1482429
3km	90%	20000	6	305	5711054	665927	5006981	1548692
3km	90%	20000	6	372	3909802	561755	3323464	1077717
3km	90%	20000	6	251	3499513	466061	2988503	946603
3km	90%	20000	6	208	2940265	402706	2521439	925714
3km	90%	20000	6	215	4460446	556418	3827658	1203127
3km	90%	20000	6	288	3179826	425439	2716570	919566
3km	90%	20000	6	182	3917978	510117	3372932	1043887
3km	90%	20000	6	249	3930815	598310	3297820	933965
3km	90%	20000	6	267	4705069	587941	4064240	1219019
3km	90%	20000	6	217	3565537	507572	3018340	946119
3km	90%	20000	6	206	3581961	514951	3023048	999408
3km	90%	20000	6	317	5953688	790341	5113747	1431927
3km	90%	20000	6	319	4991257	599138	4370490	1159717
3km	90%	20000	6	402	5303705	651012	4588563	1249917
3km	90%	20000	6	209	3579970	500513	3009477	1107445
3km	90%	20000	6	228	5480130	721618	4721285	1336612
3km	90%	20000	6	184	4098220	579711	3490859	1098314
3km	90%	20000	6	240	4175444	604125	3535772	1184261
3km	90%	20000	6	316	4639122	659541	3933117	1149550
3km	90%	20000	6	269	3584386	504190	3049046	974453
3km	90%	20000	6	211	3951633	536648	3361354	1074162
3km	90%	20000	6	255	4901522	656515	4192520	1298277
3km	90%	20000	6	350	5199398	661420	4484566	1352347
3km	90%	20000	6	205	4004010	559296	3408086	1077316
3km	90%	20000	6	202	3860781	540726	3291593	1022385
3km	90%	20000	6	275	4606409	617486	3949522	1237988
3km	90%	20000	6	278	4468135	579680	3825134	1311901
3km	90%	20000	6	266	5547254	647662	4836174	1430424
3km	90%	20000	6	266	5092221	647490	4392072	1246021
3km	90%	20000	6	189	4184995	589875	3566470	1017160
3km	90%	20000	6	264	4139216	533806	3552631	1023441
3km	90%	20000	6	311	3669390	492192	3138760	1051178
3km	90%	20000	6	219	3910750	544538	3342045	1005516
3km	90%	20000	6	203	4512898	646041	3814583	1224785
3km	90%	20000	6	241	3615120	530667	3047634	1066531
3km	90%	20000	6	208	3117917	440555	2640793	941902
3km	90%	20000	6	265	4136669	571771	3534014	1228007
3km	90%	20000	6	212	4558141	641391	3855143	1209647
3km	90%	20000	6	229	4741711	530598	4158000	1196518
3km	90%	20000	6	219	5210913	634852	4502818	1452124
3km	90%	20000	6	317	4439397	586174	3810572	1142042
3km	90%	20000	6	230	3787137	551479	3188702	1020609
3km	90%	20000	6	234	5058720	625277	4369205	1373413
3km	90%	20000	6	231	4643791	596239	3990571	1225989
3km	90%	20000	6	197	4185505	568248	3581165	1002796
3km	90%	20000	6	242	4893763	620096	4238617	1326869
3km	90%	20000	6	277	3997670	532710	3427376	1061069
3km	90%	20000	6	262	4438007	633796	3747147	1264407
3km	90%	20000	6	256	5052835	763921	4228945	1181119
3km	90%	20000	6	258	3997147	576003	3377914	1214634
3km	90%	20000	6	214	4393787	604391	3762207	1127818
3km	90%	20000	6	276	5875397	662455	5166312	1389569
3km	90%	20000	6	248	5147670	633928	4456052	1361256
3km	90%	20000	6	307	5556978	648631	4837515	1805208
3km	90%	20000	6	323	4392550	610570	3732554	1301299
3km	90%	20000	6	183	4349736	611725	3677689	1035318
3km	90%	20000	6	209	3546845	502465	3009924	1026540
3km	90%	20000	6	216	4246564	568389	3636234	1361385
3km	90%	20000	6	310	5600051	714767	4847789	1389896
3km	90%	20000	6	321	4892724	629427	4198621	1350888
3km	90%	20000	6	207	3993373	577037	3368684	1134814
3km	90%	20000	6	248	3550129	496655	3016203	1070873
3km	90%	20000	6	245	5212202	713834	4447002	1406758
3km	90%	20000	6	237	4480841	602718	3820513	1086841
3km	90%	20000	6	195	3830983	536905	3245448	956102
3km	90%	20000	6	236	4225196	533997	3646116	1017824
3km	90%	20000	6	262	4435524	571248	3829821	1122406
3km	90%	20000	6	239	3196053	461135	2710891	840771
3km	90%	20000	6	267	3808688	528082	3250483	1005241
3km	90%	20000	6	312	4242103	547826	3641230	1135271
3km	90%	20000	6	513	5831652	640447	5149602	1399913
3km	90%	20000	6	270	4879678	626786	4205852	1285836
3km	90%	20000	6	304	5099773	650826	4389758	1445780
3km	90%	20000	6	247	3661981	519853	3103996	1195654
3km	90%	20000	6	305	4950649	661636	4237226	1386393
3km	90%	20000	6	217	4051044	533477	3473265	1031802
3km	90%	20000	6	199	5266954	674795	4551666	1303047
3km	90%	20000	6	286	5408928	691894	4666855	1166970
3km	90%	20000	6	308	4743907	595079	4108931	1262480
3km	90%	20000	6	193	3860781	571479	3241927	1085564
3km	90%	20000	6	190	3281258	470619	2785498	1027029
3km	90%	20000	6	206	3805546	507818	3254682	1048191
3km	90%	20000	6	207	3839173	558983	3224470	966402
3km	90%	20000	6	196	3910274	546883	3313731	1011123
3km	90%	20000	6	183	4235308	594781	3611099	985505
3km	90%	20000	6	259	3278041	453809	2795330	966753
3km	90%	20000	6	366	4238835	571052	3616002	1202284
3km	90%	20000	6	285	3575411	522882	3000769	1070752
3km	90%	20000	6	217	5140131	651158	4421913	1235350
3km	90%	20000	6	244	3845772	555675	3261561	1065665
3km	90%	20000	6	212	3982031	577313	3356020	1112611
3km	90%	20000	6	288	5543565	690645	4790112	1518124
3km	90%	20000	6	254	5254814	631947	4592475	1370002
3km	90%	20000	6	282	5349469	641149	4662919	1457012
3km	90%	20000	6	237	4527989	548158	3935305	1174430
3km	90%	20000	6	231	3624152	527029	3054498	1036807
3km	90%	20000	6	254	4910333	606809	4262856	1157040
3km	90%	20000	6	200	3768719	503202	3212754	1023539
3km	90%	20000	6	223	5070388	645945	4380124	1344710
3km	90%	20000	6	221	3997086	547657	3414617	953099
3km	90%	20000	6	218	3735974	518675	3185309	879310
3km	90%	20000	6	318	3482418	489850	2955546	1071784
3km	90%	20000	6	221	3937604	540935	3364421	1076390
3km	90%	20000	6	194	3687311	508366	3161566	871327
3km	90%	20000	6	237	3820713	533295	3250700	1066187
3km	90%	20000	6	291	3841084	540230	3256175	1099601
3km	90%	20000	6	231	4304781	597700	3669909	1197216
3km	90%	20000	6	223	3638363	547934	3022664	1053743
3km	90%	20000	6	310	4658647	524224	4100961	1201170
3km	90%	20000	6	189	4061891	604618	3419209	1004672
3km	90%	20000	6	235	4732687	609378	4063654	1169115
3km	90%	20000	6	266	5047615	615390	4399610	1287719
3km	90%	20000	6	189	3214017	442332	2732108	957046
3km	90%	20000	6	184	3810479	532438	3239621	1001775
3km	90%	20000	6	283	4168927	582264	3531458	1150655
3km	90%	20000	6	319	3808732	568377	3208720	1110629
3km	90%	20000	6	329	4974890	589390	4315387	1341141
3km	90%	20000	6	238	4066019	549629	3473391	1113955
3km	90%	20000	6	202	4746999	673061	4013488	1279320
3km	90%	20000	6	272	4667096	545572	4083360	1236434
3km	90%	20000	6	200	4148165	557740	3547754	957549
3km	90%	20000	6	299	4941344	674011	4222949	1322893
3km	90%	20000	6	277	3907651	545315	3333008	1022993
3km	90%	20000	6	307	4957762	630507	4280524	1320248
3km	90%	20000	6	211	4272620	610826	3595550	1173609
3km	90%	20000	6	188	4279761	564907	3664106	1223459
3km	90%	20000	6	165	3618735	513806	3076628	980433
3km	90%	20000	6	320	4271901	604521	3596574	1278004
3km	90%	20000	6	198	3663874	482766	3146186	1032168
3km	90%	20000	6	300	4695216	635754	4029946	1315900
3km	90%	20000	6	194	3546890	504884	2999301	875046
3km	90%	20000	6	241	3824679	498715	3280529	1037074
3km	90%	20000	6	249	5241275	623058	4572261	1269336
3km	90%	20000	6	195	4092542	584535	3460728	1104940
3km	90%	20000	6	370	4269368	592938	3613041	1237762
3km	90%	20000	6	226	4442675	581037	3815164	1234911
3km	90%	20000	6	258	5432086	668605	4703745	1452993
3km	90%	20000	6	248	4450326	621265	3772824	1179954
3km	90%	20000	6	211	4471151	623219	3787916	999363
3km	90%	20000	6	252	5083817	725619	4271620	1437619
3km	90%	20000	6	208	5088383	638922	4369986	1329675
3km	90%	20000	6	247	5075933	581442	4452624	1405287
3km	90%	20000	6	173	4118265	584027	3502696	1140095
3km	90%	20000	6	234	3949495	532118	3378243	1035240
3km	90%	20000	6	206	4644750	658941	3958489	1135885
3km	90%	20000	6	306	4772369	590873	4145120	1280117
3km	90%	20000	6	153	4166754	609296	3519903	1112092
3km	90%	20000	6	218	4784498	579419	4167343	1160898
3km	90%	20000	6	368	4214022	551664	3623718	1207524
3km	90%	20000	6	247	4136172	594578	3513590	1050513
3km	90%	20000	6	229	5563631	668109	4848821	1290842
3km	90%	20000	6	266	5481037	673525	4769097	1330067
3km	90%	20000	6	235	3119740	427195	2639381	948025
3km	90%	20000	6	279	4690298	536662	4113097	1222099
3km	90%	20000	6	220	4442158	576611	3826541	1282306
3km	90%	20000	6	296	3492571	523604	2947423	1056233
3km	90%	20000	6	212	3628992	484925	3101261	953222
3km	90%	20000	6	207	3957660	554233	3363854	1024461
3km	90%	20000	6	227	3913768	567064	3304570	969858
3km	90%	20000	6	299	3620763	498159	3081438	1040599
3km	90%	20000	6	293	3421391	490245	2895182	974675
3km	90%	20000	6	310	4081574	552275	3497901	1168444
3km	90%	20000	6	219	4304937	585610	3674866	1162602
3km	90%	20000	6	279	4439760	573695	3829190	1098313
3km	90%	20000	6	179	3175646	461819	2674118	783980
3km	90%	20000	6	258	4053934	574799	3449432	1058517
3km	90%	20000	6	244	4984739	616670	4318928	1351664
3km	90%	20000	6	200	3444624	457979	2954642	897625
3km	90%	20000	6	240	4640154	623680	3944998	1220622
3km	90%	20000	6	258	5180541	666023	4469051	1498789
3km	90%	20000	6	196	4000806	576674	3373576	1102281
3km	90%	20000	6	229	4059371	520480	3502624	1110489
3km	90%	20000	6	403	5534820	712550	4771535	1541358
3km	90%	20000	6	274	4167423	559182	3560692	1190992
3km	90%	20000	6	299	3847940	527958	3257277	1289095
3km	90%	20000	6	267	4645819	673936	3934234	1373125
3km	90%	20000	6	205	3516987	451563	3041571	938736
3km	90%	20000	6	180	3988273	562621	3385746	1111992
3km	90%	20000	6	272	4439569	596220	3811292	1178358
3km	90%	20000	6	273	4501066	646523	3801570	1198354
3km	90%	20000	6	179	3816291	556514	3219040	908951
3km	90%	20000	6	238	3425517	492450	2899475	1042232
3km	90%	20000	6	260	4327032	557449	3743514	1195792
3km	90%	20000	6	264	4282409	580660	3653001	1383278
3km	90%	20000	6	197	3535608	521244	2956191	986318
3km	90%	20000	6	245	4245223	569826	3634386	1108803
3km	90%	20000	6	235	3868768	524788	3285498	1062605
3km	90%	20000	6	436	4746698	547868	4152203	1263589
3km	90%	20000	6	272	5627772	677238	4856454	1380793
3km	90%	20000	6	260	4377673	609807	3719118	1151075
3km	90%	20000	6	235	4307430	599732	3636301	1112669
3km	90%	20000	6	272	5356689	663579	4656151	1292670
3km	90%	20000	6	219	3617178	508289	3079715	948437
3km	90%	20000	6	199	4289774	516517	3734397	1080616
3km	90%	20000	6	264	4188738	532759	3609591	1137473
3km	90%	20000	6	290	4015411	545086	3431726	1004465
3km	90%	20000	6	258	4357797	567444	3757417	1150161
3km	90%	20000	6	244	4898623	660116	4171512	1211858
3km	90%	20000	6	260	4139946	580435	3529504	1171225
3km	90%	20000	6	273	5573850	699660	4832305	1416584
3km	90%	20000	6	305	4966037	644480	4289708	1270472
3km	90%	20000	6	195	3981206	542221	3379186	997347
3km	90%	20000	6	304	5176172	615052	4515419	1267024
3km	90%	20000	6	273	4452045	557369	3856201	1211799
3km	90%	20000	6	171	3235730	444496	2757530	865447
3km	90%	20000	6	318	5028063	572791	4417033	1319527
3km	90%	20000	6	318	4426662	633512	3744050	1228900
3km	90%	20000	6	242	3994635	562096	3388131	1120145
3km	90%	20000	6	198	3598545	514256	3063392	1020677
3km	90%	20000	6	219	3999100	537689	3401463	1083157
3km	90%	20000	6	245	4043906	542419	3464634	1076120
3km	90%	20000	6	217	3885836	561705	3270848	1103791
3km	90%	20000	6	254	5035212	612976	4338575	1232774
3km	90%	20000	6	264	4338626	641460	3661365	1138760
3km	90%	20000	6	293	4126991	583650	3507962	1115455
3km	90%	20000	6	210	3952933	546588	3369060	1148528
3km	90%	20000	6	294	4192668	551182	3589028	1103617
3km	90%	20000	6	188	3919257	541989	3329571	900031
3km	90%	20000	6	290	4902917	600410	4237022	1317811
3km	90%	20000	6	224	4468420	630138	3773836	1148187
3km	90%	20000	6	218	3579436	524247	3029897	989954
3km	90%	20000	6	237	2865792	394332	2415670	963599
3km	90%	20000	6	201	4023268	524704	3452978	1089426
3km	90%	20000	6	252	4385381	613493	3725748	1099754
3km	90%	20000	6	213	3379667	466113	2882928	875732
3km	90%	20000	6	203	4715707	649414	4005798	1125764
3km	90%	20000	6	228	3795060	523928	3228536	1046633
3km	90%	20000	6	303	5194825	609773	4550213	1342709
3km	90%	20000	6	185	3879774	534741	3290539	1046251
3km	90%	20000	6	274	3739032	471271	3234402	1133661
3km	90%	20000	6	267	4718102	576702	4105273	1173245
3km	90%	20000	6	229	2933440	396509	2512119	916011
3km	90%	20000	6	183	3646940	469863	3135048	1013945
3km	90%	20000	6	281	3818647	554929	3220551	1165720
3km	90%	20000	6	191	4176399	611726	3515320	1075623
3km	90%	20000	6	226	3861980	548295	3279807	1097376
3km	90%	20000	6	239	3807799	558630	3212495	1139169
3km	90%	20000	6	200	4237859	585426	3620362	1107077
3km	90%	20000	6	190	4301495	529004	3723282	1134565
3km	90%	20000	6	239	5613291	692583	4882677	1349826
3km	90%	20000	6	214	4432361	542426	3853147	1238706
3km	90%	20000	6	280	4820841	626617	4158895	1349990
3km	90%	20000	6	207	4850255	662229	4075520	1387350
3km	90%	20000	6	251	3867221	526025	3321806	952157
3km	90%	20000	6	289	3484640	462806	2969945	1053828
3km	90%	20000	6	375	4268311	541694	3684838	1258094
3km	90%	20000	6	302	4084016	565912	3477500	1135709
3km	90%	20000	6	242	4045529	576998	3423114	1110712
3km	90%	20000	6	273	5465501	675959	4730167	1536672
3km	90%	20000	6	226	4105714	497081	3543211	1204820
3km	90%	20000	6	211	4605767	532043	4025174	1165516
3km	90%	20000	6	248	4326377	593462	3702906	1174690
3km	90%	20000	6	228	4401933	588214	3776984	1111550
3km	90%	20000	6	195	3961123	535920	3394552	956192
3km	90%	20000	6	399	5691786	670174	4976327	1482680
3km	90%	20000	6	230	4040051	579958	3423320	1130363
3km	90%	20000	6	205	3741784	492828	3193332	1021760
3km	90%	20000	6	213	4417257	642935	3724084	1217995
3km	90%	20000	6	296	4565149	625510	3866133	1245979
3km	90%	20000	6	339	5123872	643469	4442566	1232160
3km	90%	20000	6	249	3471254	467471	2967754	1085357
3km	90%	20000	6	364	4146559	560821	3551333	1138476
3km	90%	20000	6	291	4309295	571514	3680513	1076182
3km	90%	20000	6	201	3052773	460300	2568496	893060
3km	90%	20000	6	258	5276412	691994	4547224	1425390
3km	90%	20000	6	256	4693712	652648	3991830	1188086
3km	90%	20000	6	263	4475691	552532	3905961	1100022
3km	90%	20000	6	243	4837728	562481	4231678	1343979
3km	90%	20000	6	246	4036181	514745	3467089	1124349
3km	90%	20000	6	208	4577954	605379	3913805	1326113
3km	90%	20000	6	266	5402120	644875	4711459	1387537
3km	90%	20000	6	203	4595535	576880	3983668	1269587
3km	90%	20000	6	220	4451253	646500	3753778	1136914
3km	90%	20000	6	229	4255474	597354	3613822	1058996
3km	90%	20000	6	320	3880830	557056	3286877	1006904
3km	90%	20000	6	390	4535475	563206	3940402	1153928
3km	90%	20000	6	308	6709325	877944	5762758	1575597
3km	90%	20000	6	235	4095456	541357	3529356	971516
3km	90%	20000	6	262	4775496	571630	4143582	1214142
3km	90%	20000	6	174	3527976	502595	2993507	967198
3km	90%	20000	6	331	4930193	602665	4294391	1476548
3km	90%	20000	6	236	3014126	427435	2550535	879727
3km	90%	20000	6	195	3580139	493039	3057960	965235
3km	90%	20000	6	177	2923912	414441	2478421	817668
3km	90%	20000	6	296	5526782	660036	4817045	1394559
3km	90%	20000	6	211	4388425	599818	3737812	1353272
3km	90%	20000	6	205	4979832	585682	4343104	1244312
3km	90%	20000	6	174	3900224	492991	3357983	1030516
3km	90%	20000	6	230	3683268	536207	3116524	1030097
3km	90%	20000	6	236	4029498	604617	3375759	1037223
3km	90%	20000	6	303	4158100	574806	3533677	1168022
3km	90%	20000	6	240	3290952	448762	2793471	876223
3km	90%	20000	6	200	4226169	569117	3595356	1144779
3km	90%	20000	6	314	3429348	472248	2921865	947177
3km	90%	20000	6	272	4775519	581607	4138406	1125227
3km	90%	20000	6	185	3307323	447052	2829443	940253
3km	90%	20000	6	209	3850137	558203	3250953	1138599
3km	90%	20000	6	303	5390812	651361	4700426	1444834
3km	90%	20000	6	256	4615057	623874	3950255	1254513
3km	90%	20000	6	282	4626926	601118	3975713	1179222
3km	90%	20000	6	281	4291867	601393	3661210	1232035
3km	90%	20000	6	251	4345565	540744	3763955	1134865
3km	90%	20000	6	228	4217431	573372	3587388	1138888
3km	90%	20000	6	250	4874598	676351	4137273	1378609
3km	90%	20000	6	268	4637931	627757	3957378	1104835
3km	90%	20000	6	233	4524123	643440	3836027	1131006
3km	90%	20000	6	192	3515672	473457	3007971	930054
3km	90%	20000	6	206	4488076	635942	3805341	1236362
3km	90%	20000	6	219	3856706	543598	3278193	1194867
3km	90%	20000	6	241	5129104	625944	4461784	1267722
3km	90%	20000	6	216	3727229	518488	3169178	1074512
3km	90%	20000	6	249	4337727	607523	3691872	1225033
3km	90%	20000	6	256	4059212	562279	3443391	1123681
3km	90%	20000	6	226	3885203	426596	3427744	1099194
3km	90%	20000	6	179	3595849	531595	3030673	1032441
3km	90%	20000	6	207	3877134	520268	3327795	949850
3km	90%	20000	6	278	3474560	459394	2992533	904620
3km	90%	20000	6	275	4049670	546772	3452704	1063490
3km	90%	20000	6	309	4663824	693116	3903103	1402584
3km	90%	20000	6	228	4290518	569223	3670406	1207161
3km	90%	20000	6	318	4037393	566921	3445094	1039627
3km	90%	20000	6	246	4953426	676871	4215156	1196707
3km	90%	20000	6	215	3984995	537731	3415937	1163593
3km	90%	20000	6	325	5049490	674088	4319213	1366536
3km	90%	20000	6	321	4087083	590645	3451704	1014036
3km	90%	20000	6	285	4963208	656118	4258961	1309784
3km	90%	20000	6	283	5720050	680890	4967750	1357953
3km	90%	20000	6	283	5035801	597996	4380390	1291036
3km	90%	20000	6	320	4643465	614260	3976037	1333067
3km	90%	20000	6	253	4028567	545829	3456092	1094047
3km	90%	20000	6	203	4028184	526752	3461642	1036859
3km	90%	20000	6	239	3982459	494752	3442940	1147878
3km	90%	20000	6	313	5414961	641535	4709717	1377336
3km	90%	20000	6	240	4454099	526775	3896975	1084711
3km	90%	20000	6	187	4524079	623258	3858987	1062574
3km	90%	20000	6	244	4868573	694084	4120431	1300449
3km	90%	20000	6	212	4155800	604671	3490408	1194426
3km	90%	20000	6	300	4124035	474766	3609676	1197302
3km	90%	20000	6	254	3802369	497148	3260465	1317037
3km	90%	20000	6	222	4659275	600275	4029011	1325819
3km	90%	20000	6	222	3414050	462374	2917034	1068119
3km	90%	20000	6	146	3624676	515803	3069868	950954
3km	90%	20000	6	324	4357670	531167	3795888	1252908
3km	90%	20000	6	231	4128149	523156	3564347	1177655
3km	90%	20000	6	206	4645329	665971	3906094	1191241
3km	90%	20000	6	191	3714246	509542	3176072	943384
3km	90%	20000	6	256	4951602	581083	4329037	1289272
3km	90%	20000	6	237	4199725	607817	3532804	1208541
3km	90%	20000	6	290	3987122	526224	3405632	1138557
3km	90%	20000	6	246	3954006	559769	3343420	965676
3km	90%	20000	6	289	5089559	618194	4431793	1153181
3km	90%	20000	6	184	4139229	577580	3519098	989998
3km	90%	20000	6	248	4244715	578643	3616270	1331628
3km	90%	20000	6	193	3674219	518907	3122819	1053879
3km	90%	20000	6	178	3605312	523231	3047864	1016080
3km	90%	20000	6	268	4818278	673020	4082012	1239073
3km	90%	20000	6	204	4287697	559277	3660759	1203913
3km	90%	20000	6	219	3804169	552636	3208528	1078936
3km	90%	20000	6	204	4600986	556110	4011852	1112288
3km	90%	20000	6	253	3261229	417912	2815241	863198
3km	90%	20000	6	192	3129330	441461	2668454	937703
3km	90%	20000	6	232	2962490	410164	2528534	821939
3km	90%	20000	6	305	4769947	681575	3997330	1224288
3km	90%	20000	6	205	4370166	606679	3732148	1127148
3km	90%	20000	6	224	3821440	504794	3284760	1062625
3km	90%	20000	6	198	3540536	483333	3011616	1071461
3km	90%	20000	6	264	5417540	671858	4686809	1320070
3km	90%	20000	6	269	4181977	582520	3547205	1149172
3km	90%	20000	6	283	5002942	597079	4361143	1276397
3km	90%	20000	6	235	5013351	660531	4311756	1223561
3km	90%	20000	6	278	4143386	521520	3584021	1140340
3km	90%	20000	6	209	4049521	528840	3486258	1060168
3km	90%	20000	6	232	4522663	573618	3920540	1218006
3km	90%	20000	6	256	5088273	760961	4267933	1202304
3km	90%	20000	6	358	4614209	567833	3972883	1263872
3km	90%	20000	6	242	4465515	545104	3867573	1172246
3km	90%	20000	6	249	3798985	511873	3222474	1064665
3km	90%	20000	6	289	5126000	668270	4381021	1320425
3km	90%	20000	6	255	3130214	434091	2675508	881896
3km	90%	20000	6	325	6093383	699364	5361646	1428004
3km	90%	20000	6	258	5716900	738131	4918326	1459712
3km	90%	20000	6	224	3607367	481899	3091771	875617
3km	90%	20000	6	185	4065337	566819	3461668	1027727
3km	90%	20000	6	304	4653588	652012	3922067	1073233
3km	90%	20000	6	260	5265622	614301	4613922	1343276
3km	90%	20000	6	212	4156744	566197	3562546	1140124
3km	90%	20000	6	245	5477862	706271	4708755	1415429
3km	90%	20000	6	245	4047695	598427	3413073	1139060
3km	90%	20000	6	223	3983945	575562	3349003	1254945
3km	90%	20000	6	221	3919832	561900	3294843	1193965
3km	90%	20000	6	155	4491635	690961	3732860	1013491
3km	90%	20000	6	215	3346676	451191	2844738	961002
3km	90%	20000	6	355	3859659	523744	3281256	1197589
3km	90%	20000	6	221	3970602	522223	3400532	1147382
3km	90%	20000	6	249	4818074	578151	4183658	1387505
3km	90%	20000	6	221	5489804	629265	4821055	1347879
3km	90%	20000	6	230	3994250	500079	3430981	1036693
3km	90%	20000	6	277	3903097	515642	3319603	1083766
3km	90%	20000	6	234	3669455	524543	3119758	995840
3km	90%	20000	6	204	3659158	481102	3129617	1033008
3km	90%	20000	6	306	4792705	619669	4121962	1313003
3km	90%	20000	6	211	3719646	483500	3204528	909753
3km	90%	20000	6	257	4061025	540056	3471160	1071146
3km	90%	20000	6	209	4272490	568121	3640404	1139124
3km	90%	20000	6	201	4453868	675744	3725648	1093919
3km	90%	20000	6	250	4175323	575072	3558374	1106984
3km	90%	20000	6	341	4914906	560404	4315479	1313673
3km	90%	20000	6	193	3641297	471390	3131269	961476
3km	90%	20000	6	275	4808412	605220	4153513	1357061
3km	90%	20000	6	271	3544315	521834	2984128	1070719
3km	90%	20000	6	243	4386354	612164	3740532	1065083
3km	90%	20000	6	267	4640430	616261	3975297	1213745
3km	90%	20000	6	188	4939013	754765	4141945	1227758
3km	90%	20000	6	297	3666790	488720	3142000	1037495
3km	90%	20000	6	243	3248367	437895	2774398	887770
3km	90%	20000	6	209	3622098	513744	3077501	1043042
3km	90%	20000	6	285	4755703	620328	4100554	1270605
3km	90%	20000	6	298	4027041	595473	3369758	1195039
3km	90%	20000	6	229	3684791	551767	3084972	1124275
3km	90%	20000	6	226	3527851	479904	3004410	942254
3km	90%	20000	6	259	4295411	508849	3744231	1132948
3km	90%	20000	6	272	3742780	486477	3228741	1017616
3km	90%	20000	6	202	3985541	541381	3394732	1105760
3km	90%	20000	6	240	3817405	516331	3250998	953084
3km	90%	20000	6	209	4298975	594515	3675026	1115613
3km	90%	20000	6	251	5801204	789647	4959983	1600491
3km	90%	20000	6	234	3911616	524518	3355532	1014662
3km	90%	20000	6	309	3395339	458804	2892025	803837
3km	90%	20000	6	262	3896789	500796	3360868	967042
3km	90%	20000	6	295	5127003	605912	4468768	1370828
3km	90%	20000	6	238	4813536	630470	4158540	1238121
3km	90%	20000	6	199	4001293	509297	3444269	1103072
3km	90%	20000	6	268	4150119	559204	3547059	1093544
3km	90%	20000	6	202	4125550	549737	3546577	1020177
3km	90%	20000	6	240	3265816	457390	2763545	994351
3km	90%	20000	6	164	4372574	578597	3739282	1026421
3km	90%	20000	6	228	3854153	568811	3253342	1160386
3km	90%	20000	6	274	3298106	442367	2816312	943098
3km	90%	20000	6	181	4671023	660290	3970938	1138405
3km	90%	20000	6	333	3573671	474758	3053138	1139788
3km	90%	20000	6	336	5281703	663093	4556394	1430445
3km	90%	20000	6	236	3991477	493242	3464235	1015960
3km	90%	20000	6	238	4243331	529187	3681572	1181284
3km	90%	20000	6	319	3975085	541326	3391728	990462
3km	90%	20000	6	230	3996752	551991	3414551	1090904
3km	90%	20000	6	200	3554407	490217	3040894	947408
3km	90%	20000	6	245	4793643	572642	4186704	1260469
3km	90%	20000	6	269	4858411	582726	4216393	1126613
3km	90%	20000	6	221	5566130	713136	4799718	1388760
3km	90%	20000	6	349	5082447	631070	4402423	1356304
3km	90%	20000	6	225	2809519	433792	2347979	828275
3km	90%	20000	6	190	4226229	600593	3565618	1259249
3km	90%	20000	6	219	3912732	536278	3345790	1070459
3km	90%	20000	6	334	5546685	695852	4801855	1453328
3km	90%	20000	6	321	5097293	689099	4366571	1429511
3km	90%	20000	6	351	5167820	602465	4528362	1332212
3km	90%	20000	6	303	4562111	635460	3890735	1233044
3km	90%	20000	6	287	5219961	636057	4511180	1288408
3km	90%	20000	6	306	4324364	580282	3683111	1259482
3km	90%	20000	6	193	3362868	480526	2861987	903622
3km	90%	20000	6	237	4601193	548382	4016103	1187935
3km	90%	20000	6	249	4475047	601713	3834601	1238575
3km	90%	20000	6	205	4027740	547527	3446677	1038483
3km	90%	20000	6	264	3995912	468965	3490105	1061226
3km	90%	20000	6	222	4446143	606181	3794216	1064750
3km	90%	20000	6	236	4166623	586326	3548535	1139000
3km	90%	20000	6	194	3509584	442876	3032936	988358
3km	90%	20000	6	155	2896503	364620	2503188	899766
3km	90%	20000	6	267	4316774	578153	3711249	953333
3km	90%	20000	6	219	3694139	497398	3147292	947102
3km	90%	20000	6	356	4665393	650836	3971860	1301687
3km	90%	20000	6	249	4156741	596345	3501962	1167688
3km	90%	20000	6	264	3960045	522884	3395651	1183752
3km	90%	20000	6	212	3325070	484525	2827859	939187
3km	90%	20000	6	256	3890188	504667	3355519	1008497
3km	90%	20000	6	280	4144679	502149	3598726	1158765
3km	90%	20000	6	206	4958865	649212	4263964	1338587
3km	90%	20000	6	269	5439592	716454	4670660	1460349
3km	90%	20000	6	219	4163856	549209	3580577	1122254
3km	90%	20000	6	169	3944968	501858	3411638	1060374
3km	90%	20000	6	350	4489878	547279	3903442	1183800
3km	90%	20000	6	244	4941089	636479	4252419	1420808
3km	90%	20000	6	227	4367349	545613	3767647	1150127
3km	90%	20000	6	253	4141795	575274	3531841	1008024
3km	90%	20000	6	248	5062586	625827	4392248	1179716
3km	90%	20000	6	208	3834921	564636	3233045	1057799
3km	90%	20000	6	317	4634692	628258	3971165	1181412
3km	90%	20000	6	268	3885306	562350	3288250	1044981
3km	90%	20000	6	221	3790871	536338	3191910	1087480
3km	90%	20000	6	237	5086645	644966	4399309	1302048
3km	90%	20000	6	366	4164445	605282	3504984	1300282
3km	90%	20000	6	280	4315571	559358	3708350	1070059
3km	90%	20000	6	224	4814121	546461	4219303	1150128
3km	90%	20000	6	202	3933576	536901	3337334	1022749
3km	90%	20000	6	284	4991847	627400	4334072	1261045
3km	90%	20000	6	250	4015024	532812	3434483	992594
3km	90%	20000	6	242	4214041	586885	3594630	1033516
3km	90%	20000	6	269	5646846	650769	4934733	1408364
3km	90%	20000	6	447	5525234	698656	4784736	1570260
3km	90%	20000	6	218	5121656	685131	4363862	1252040
3km	90%	20000	6	341	4441613	559849	3833438	1240201
3km	90%	20000	6	241	3970865	528430	3412875	1130970
3km	90%	20000	6	248	4738393	615766	4087772	1210290
3km	90%	20000	6	332	5424046	638461	4749144	1305119
3km	90%	20000	6	277	5066129	633960	4380876	1497349
3km	90%	20000	6	182	4077879	613238	3430985	1125139
3km	90%	20000	6	256	4070520	537889	3471267	1058318
3km	90%	20000	6	367	4610429	660116	3899693	1216694
3km	90%	20000	6	188	3908839	538846	3336708	1037905
3km	90%	20000	6	277	4588119	583113	3932001	1195167
3km	90%	20000	6	203	3941578	506354	3387572	1108865
3km	90%	20000	6	256	3927446	480783	3418090	988002
3km	90%	20000	6	287	3967282	488254	3444311	1032844
3km	90%	20000	6	238	3539841	479894	3025556	987001
3km	90%	20000	6	234	3440351	495516	2896095	1008367
3km	90%	20000	6	216	4405652	587005	3770949	1100940
3km	90%	20000	6	240	4034888	544335	3450501	1155576
3km	90%	20000	6	269	4410777	597439	3775579	1105649
3km	90%	20000	6	254	3953003	495528	3424004	1160812
3km	90%	20000	6	250	3798328	513064	3249447	1018701
3km	90%	20000	6	236	3453356	497181	2933793	1066043
3km	90%	20000	6	297	4909913	559459	4301051	1238246
3km	90%	20000	6	245	3909356	540903	3331316	1159526
3km	90%	20000	6	290	3999311	535265	3426355	1126872
3km	90%	20000	6	226	3835425	487705	3260557	1050276
3km	90%	20000	6	234	3888783	485155	3375391	972658
3km	90%	20000	6	313	4885805	613624	4220866	1202890
3km	90%	20000	6	264	3822776	544410	3251677	1074170
3km	90%	20000	6	203	3636359	548364	3028751	1024209
3km	90%	20000	6	287	4664741	619854	3993063	1289977
3km	90%	20000	6	236	4448816	552707	3867303	1173824
3km	90%	20000	6	221	3981359	523501	3407124	1156797
3km	90%	20000	6	247	4190370	623928	3502922	1037959
3km	90%	20000	6	238	4199771	616969	3531962	1157999
3km	90%	20000	6	217	4209318	575456	3580392	1286842
3km	90%	20000	6	210	4507732	611751	3857401	1138544
3km	90%	20000	6	355	3833841	491420	3311741	921488
3km	90%	20000	6	256	3611940	489732	3088040	1056788
3km	90%	20000	6	254	4303707	617422	3627824	1185686
3km	90%	20000	6	241	3362858	473743	2850586	939289
3km	90%	20000	6	222	4124711	602975	3488093	1128954
3km	90%	20000	6	272	3944204	517097	3388797	1176669
3km	90%	20000	6	233	4715404	560224	4120149	1172993
3km	90%	20000	6	252	5044942	650712	4328861	1160198
3km	90%	20000	6	275	4543146	596552	3908127	1067606
3km	90%	20000	6	185	3913013	537525	3334520	1070006
3km	90%	20000	6	308	5401949	683393	4646257	1513656
3km	90%	20000	6	230	3830307	599942	3185991	996417
3km	90%	20000	6	411	4426606	641583	3733819	1276009
3km	90%	20000	6	236	3330799	458680	2829827	959137
3km	90%	20000	6	224	4111291	567363	3489229	1086060
3km	90%	20000	6	274	4059216	604352	3421247	1083010
3km	90%	20000	6	212	5830626	738052	5040298	1521724
3km	90%	20000	6	233	3706110	501064	3150020	1091158
3km	90%	20000	6	221	4551579	610613	3889833	1202400
3km	90%	20000	6	240	4152245	520032	3590493	1034721
3km	90%	20000	6	253	4134359	608954	3499901	1173537
3km	90%	20000	6	296	3347088	487442	2830369	958639
3km	90%	20000	6	241	3929125	512035	3367569	1174954
3km	90%	20000	6	191	3436328	503113	2902425	960250
3km	90%	20000	6	230	4143781	539216	3559725	1054466
3km	90%	20000	6	250	3252799	468101	2732981	987024
3km	90%	20000	6	268	5154946	625412	4489582	1335690
3km	90%	20000	6	241	3799397	543496	3200821	1135920
3km	90%	20000	6	275	4000540	497953	3476154	952182
3km	90%	20000	6	305	4874097	562210	4258667	1249279
3km	90%	20000	6	200	3586747	522420	3030442	1218883
3km	90%	20000	6	168	3498335	518484	2954817	1008807
3km	90%	20000	6	211	4243995	593164	3620448	1119486
3km	90%	20000	6	205	3761431	475585	3255576	977629
3km	90%	20000	6	294	6094163	730668	5319340	1469593
3km	90%	20000	6	227	4605447	659619	3904611	1172901
3km	90%	20000	6	178	4064783	553743	3471377	989900
3km	90%	20000	6	204	3849798	533907	3285300	1039126
3km	90%	20000	6	218	3081431	459764	2585856	859698
3km	90%	20000	6	237	4162140	573466	3558010	1070362
3km	90%	20000	6	201	4308165	562585	3714390	1054389
3km	90%	20000	6	239	4008320	575373	3383442	1170191
3km	90%	20000	6	198	3723703	539735	3130228	1008031
3km	90%	20000	6	233	3779257	523272	3212518	1017686
3km	90%	20000	6	202	6049432	805900	5189981	1374169
3km	90%	20000	6	221	3488007	452246	2999236	1062119
3km	90%	20000	6	186	4562299	645416	3868088	1085541
3km	90%	20000	6	313	5490783	640301	4808160	1311405
3km	90%	20000	6	314	6076042	704062	5329307	1344892
3km	90%	20000	6	227	3663096	515675	3112021	1018222
3km	90%	20000	6	201	3702877	479215	3196368	998797
3km	90%	20000	6	196	3838936	553815	3251787	969997
3km	90%	20000	6	273	4409326	549634	3827015	1078500
3km	90%	20000	6	299	4740608	584927	4118817	1118091
3km	90%	20000	6	215	4455615	557819	3840903	1290035
3km	90%	20000	6	185	4146328	573508	3539353	997515
3km	90%	20000	6	182	3657246	516431	3107729	889090
3km	90%	20000	6	386	4332871	591364	3700176	1113112
3km	90%	20000	6	257	3909196	536005	3345554	1123417
3km	90%	20000	6	290	3268965	429736	2806783	1034850
3km	90%	20000	6	204	4144461	513114	3582868	1108991
3km	90%	20000	6	281	3566582	513769	3023729	1055927
3km	90%	20000	6	204	4043663	561203	3419770	1103017
3km	90%	20000	6	267	4444370	569717	3835902	1203920
3km	90%	20000	6	219	4377596	625032	3697450	1165969
3km	90%	20000	6	235	4799420	650426	4109884	1231317
3km	90%	20000	6	245	3745444	502587	3217805	1007567
3km	90%	20000	6	187	5069779	717318	4274651	1201293
3km	90%	20000	6	225	3941641	529181	3356805	1045488
3km	90%	20000	6	237	4769425	662738	4050109	1167966
3km	90%	20000	6	173	4329403	530998	3740323	1102838
3km	90%	20000	6	332	3938703	528263	3383718	1033732
3km	90%	20000	6	213	3950398	561591	3363040	1037226
3km	90%	20000	6	236	3832192	542549	3261697	1167138
3km	90%	20000	6	211	3281130	461798	2786239	1031004
3km	90%	20000	6	210	3225851	460438	2705857	945958
3km	90%	20000	6	256	4504635	570596	3896261	1292680
3km	90%	20000	6	197	3573951	516563	3016071	991088
3km	90%	20000	6	179	4137646	631015	3464928	1016145
3km	90%	20000	6	315	4764564	631089	4097860	1226668
3km	90%	20000	6	247	4950803	630187	4252349	1310094
3km	90%	20000	6	183	3882967	522245	3328006	1005765
3km	90%	20000	6	280	5227687	645343	4547802	1460224
3km	90%	20000	6	264	4209535	578231	3600562	1096290
3km	90%	20000	6	329	5157670	641719	4469690	1284954
3km	90%	20000	6	267	3973055	548509	3367942	1097874
3km	90%	20000	6	280	5930775	753325	5122179	1563009
3km	90%	20000	6	238	4050980	546469	3454571	1222678
3km	90%	20000	6	261	3908427	527536	3354678	1044085
3km	90%	20000	6	187	3493163	495448	2965422	885657
3km	90%	20000	6	258	3585128	466541	3086194	1048407
3km	90%	20000	6	200	4030267	558424	3429081	1037216
3km	90%	20000	6	217	5402822	667108	4697924	1380065
3km	90%	20000	6	192	4786564	687060	4033281	1204290
3km	90%	20000	6	253	3387470	484186	2866661	1122024
3km	90%	20000	6	222	4676791	628949	4013652	1102167
3km	90%	20000	6	268	4777323	590219	4144625	1390732
3km	90%	20000	6	326	3870298	557223	3278593	1070097
3km	90%	20000	6	250	4095896	514613	3540545	1191677
3km	90%	20000	6	304	3582185	486887	3060070	1061639
3km	90%	20000	6	256	3991222	574647	3386884	1164207
3km	90%	20000	6	234	3342470	467145	2840331	855162
3km	90%	20000	6	269	3780910	532035	3213734	1036852
3km	90%	20000	6	181	3946862	543389	3363831	1006793
3km	90%	20000	6	356	4355804	550899	3774918	1187453
3km	90%	20000	6	189	4650064	616382	3983396	1122606
3km	90%	20000	6	269	4607224	620422	3912956	1291003
3km	90%	20000	6	225	4244031	604752	3590281	1183222
3km	90%	20000	6	194	3333117	459050	2839242	989759
3km	90%	20000	6	208	4896444	617550	4220076	1361838
3km	90%	20000	6	216	3899532	523447	3315344	967036
3km	90%	20000	6	239	5935967	807969	5055524	1535333
3km	90%	20000	6	249	5490757	632765	4812943	1325437
3km	90%	20000	6	276	4543332	648333	3854720	1221285
3km	90%	20000	6	265	5101845	675674	4386410	1422461
3km	90%	20000	6	199	4173506	595805	3520176	1279652
3km	90%	20000	6	271	4023840	536916	3441551	1001537
3km	90%	20000	6	230	3975346	483028	3457139	1159185
3km	90%	20000	6	170	3552802	527795	2995023	1071563
3km	90%	20000	6	236	4032209	571880	3432354	1057426
3km	90%	20000	6	239	4154564	560663	3538673	1137628
3km	90%	20000	6	220	3842346	524602	3293364	1124705
3km	90%	20000	6	228	4325252	553125	3742559	1121287
3km	90%	20000	6	313	4115602	531309	3541013	1123210
3km	90%	20000	6	225	3421271	484855	2891116	1030414
3km	90%	20000	6	231	3350045	475742	2839710	1019443
3km	90%	20000	6	295	4016526	564984	3409573	1050632
3km	90%	20000	6	238	3981820	549794	3401722	1087554
3km	90%	20000	6	253	4459967	573068	3846183	1166779
3km	90%	20000	6	284	4473486	561751	3863839	1222731
3km	90%	20000	6	292	5782543	719844	5009372	1664050
3km	90%	20000	6	217	4580894	600434	3912404	1205600
3km	90%	20000	6	224	3880013	541157	3300265	1033333
3km	90%	20000	6	318	4964725	589932	4335866	1340202
3km	90%	20000	6	286	3225471	452765	2746882	1016881
3km	90%	20000	6	294	5495313	637996	4808090	1572954
3km	90%	20000	6	249	4084896	475097	3547142	1091444
3km	90%	20000	6	299	4885603	590003	4227821	1412779
3km	90%	20000	6	356	5146254	644782	4462778	1345763
3km	90%	20000	6	253	3147750	484490	2619820	968520
3km	90%	20000	6	203	3870384	552927	3278778	967696
3km	90%	20000	6	228	4213324	568868	3580424	1055820
3km	90%	20000	6	269	4468024	558854	3838791	1356753
3km	90%	20000	6	206	3685196	461519	3180057	1050585
3km	90%	20000	6	248	6066016	730505	5259985	1486836
3km	90%	20000	6	204	3721147	484136	3208625	900039
3km	90%	20000	6	306	4240279	593617	3581884	1206975
3km	90%	20000	6	294	3640516	547235	3063143	1146129
3km	90%	20000	6	229	4153199	547005	3578946	1018146
3km	90%	20000	6	244	4511524	565238	3904231	1204705
3km	90%	20000	6	259	3972795	540433	3374120	1078785
3km	90%	20000	6	333	3332970	451159	2833800	905858
3km	90%	20000	6	266	4842624	639354	4156624	1270213
3km	90%	20000	6	217	4245617	607856	3593202	1103856
3km	90%	20000	6	197	4650514	595887	4018056	1101400
3km	90%	20000	6	267	4023377	588818	3375113	1154673
3km	90%	20000	6	302	5214226	643886	4517395	1353374
3km	90%	20000	6	205	4282801	555335	3681303	1140084
3km	90%	20000	6	356	5446784	620266	4791818	1295425
3km	90%	20000	6	277	4553247	583928	3938479	1208514
3km	90%	20000	6	338	5520754	697991	4762145	1527855
3km	90%	20000	6	293	4927726	619970	4259807	1244191
3km	90%	20000	6	232	3821058	536552	3244465	1019559
3km	90%	20000	6	263	4634396	676050	3922105	1288013
3km	90%	20000	6	249	3400905	472507	2897100	1065732
3km	90%	20000	6	213	3241190	491256	2722441	990845
3km	90%	20000	6	187	4169788	536631	3597921	1002937
3km	90%	20000	6	332	3700895	531390	3135196	1047379
3km	90%	20000	6	254	4065084	548281	3485726	1032639
3km	90%	20000	6	321	5425209	686635	4698727	1285318
3km	90%	20000	6	209	3772895	514065	3222318	1056789
3km	90%	20000	6	219	4115366	550448	3476631	1075717
3km	90%	20000	6	246	4746187	623065	4098588	1145222
3km	90%	20000	6	245	4451509	572929	3842404	1128972
3km	90%	20000	6	303	5138686	582819	4522224	1255198
3km	90%	20000	6	187	3967064	522225	3405662	936658
3km	90%	20000	6	317	4320634	638404	3645053	1109855
3km	90%	20000	6	234	4271650	534967	3714802	1015755
3km	90%	20000	6	171	3320297	473448	2817582	965530
3km	90%	20000	6	316	4635110	620852	3973204	1246761
3km	90%	20000	6	193	4066813	642294	3399435	1063232
3km	90%	20000	6	364	5561606	657507	4869203	1284861
3km	90%	20000	6	229	3290365	448485	2803575	890088
3km	90%	20000	6	303	3985502	544952	3392563	1184013
3km	90%	20000	6	308	5033207	580145	4418413	1244384
3km	90%	20000	6	369	7155527	858070	6231636	1803691
3km	90%	20000	6	253	4756500	581260	4137391	1224899
3km	90%	20000	6	280	4092164	537977	3517393	1163859
3km	90%	20000	6	285	4518561	579552	3891379	1172650
3km	90%	20000	6	229	3658643	496650	3127306	962726
3km	90%	20000	6	188	4017410	529973	3452730	1045711
3km	90%	20000	6	221	4454303	652083	3752746	1131788
3km	90%	20000	6	296	5593797	661588	4885967	1380903
3km	90%	20000	6	220	3434669	480171	2877709	1008888
3km	90%	20000	6	287	5507665	747698	4700527	1321712
3km	90%	20000	6	232	3917576	549487	3330669	1113698
3km	90%	20000	6	294	4378769	577266	3755688	1231404
3km	90%	20000	6	225	4531728	637617	3843872	1167882
3km	90%	20000	6	209	3357155	479687	2852558	843018
3km	90%	20000	6	330	5113790	612001	4449465	1362550
3km	90%	20000	6	309	4080210	599112	3446714	1158286
3km	90%	20000	6	310	4390300	580331	3776627	1142956
3km	90%	20000	6	195	4133151	467939	3627344	1128023
3km	90%	20000	6	248	5944172	714952	5180628	1542642
3km	90%	20000	6	255	4385007	639451	3706352	1212473
3km	90%	20000	6	202	3809110	517689	3248146	1068212
3km	90%	20000	6	199	3695226	489770	3168513	1038979
3km	90%	20000	6	235	4215086	571598	3599886	1011917
3km	90%	20000	6	245	3179537	496449	2657947	995883
3km	90%	20000	6	262	4812495	594384	4182148	1267251
3km	90%	20000	6	268	4191210	602484	3538734	1195911
3km	90%	20000	6	204	5223246	769794	4397016	1483561
3km	90%	20000	6	180	3301146	440452	2844248	884883
3km	90%	20000	6	251	4898887	567472	4294384	1332937
3km	90%	20000	6	346	5198550	570212	4582126	1251067
3km	90%	20000	6	289	5822580	688840	5045733	1415640
3km	90%	20000	6	180	3440156	452213	2957203	1069666
3km	90%	20000	6	279	4274498	617835	3628115	1350065
3km	90%	20000	6	234	3826654	544606	3251613	1071020
3km	90%	20000	6	182	3972053	509909	3434370	1056996
3km	90%	20000	6	337	5272050	581983	4617465	1324459
3km	90%	20000	6	197	4354991	554575	3764856	1175730
3km	90%	20000	6	276	3987666	505233	3441635	1252645
3km	90%	20000	6	319	4724120	629419	4063000	1279388
3km	90%	20000	6	395	3541832	497958	3001863	1042523
3km	90%	20000	6	187	4234698	560802	3643201	1060423
3km	90%	20000	6	207	5127297	653218	4432353	1231337
3km	90%	20000	6	239	3665934	488303	3138017	1006322
3km	90%	20000	6	411	3252334	443067	2769052	944818
3km	90%	20000	6	266	3359017	446733	2878581	946095
3km	90%	20000	6	272	4595503	581772	3975044	1052951
3km	90%	20000	6	242	3947909	528385	3356770	1000221
3km	90%	20000	6	320	4314202	496377	3791437	1048513
3km	90%	20000	6	186	5315152	680009	4599097	1322799
3km	90%	20000	6	285	4256498	596845	3621385	1180929
3km	90%	20000	6	165	3603639	502502	3072002	967444
3km	90%	20000	6	209	4673044	583372	4063447	1309614
3km	90%	20000	6	223	4877895	651883	4170912	1182272
3km	90%	20000	6	249	3357937	487438	2845192	1005703
3km	90%	20000	6	207	4428222	620489	3762416	1097015
3km	90%	20000	6	264	5834538	727165	5056780	1512440
3km	90%	20000	6	272	4008126	522983	3446119	1130652
3km	90%	20000	6	287	4463753	620387	3772884	1144352
3km	90%	20000	6	246	4616288	655997	3933758	1216813
3km	90%	20000	6	411	5383938	644697	4692275	1435196
3km	90%	20000	6	331	4320310	586784	3683828	1083284
3km	90%	20000	6	248	5984154	677706	5239888	1301182
3km	90%	20000	6	236	3851370	509262	3291278	1071614
3km	90%	20000	6	262	4058523	539860	3480650	1021169
3km	90%	20000	6	247	4956052	678836	4228318	1282634
3km	90%	20000	6	363	4655671	538535	4071044	1109644
3km	90%	20000	6	311	4182789	530581	3622338	1178901
3km	90%	20000	6	393	3650216	499289	3118178	1112009
3km	90%	20000	6	255	3538130	472722	3019546	1054020
3km	90%	20000	6	220	3113180	417379	2650969	868920
3km	90%	20000	6	284	4168693	541993	3591951	1286105
3km	90%	20000	6	306	4446225	523993	3879056	1312268
3km	90%	20000	6	205	3545352	503524	2994190	919496
3km	90%	20000	6	280	4876791	587956	4243623	1232120
3km	90%	20000	6	206	4698798	607823	4014891	1354473
3km	90%	20000	6	215	4213660	557196	3566117	1106230
3km	90%	20000	6	206	4180428	583656	3547379	1192787
3km	90%	20000	6	240	3913910	558743	3303932	1137038
3km	90%	20000	6	247	5099303	614958	4453452	1300433
3km	90%	20000	6	176	3846487	548344	3260794	1024659
3km	90%	20000	6	244	4196265	576380	3568170	1184977
3km	90%	20000	6	271	3457956	501294	2924835	902772
3km	90%	20000	6	300	4967251	699435	4212279	1273173
3km	90%	20000	6	297	5531702	675261	4778664	1310538
3km	90%	20000	6	222	3634865	524490	3083004	1081327
3km	90%	20000	6	203	3130118	412589	2680294	782194
3km	90%	20000	6	211	3413730	471856	2922754	914926
3km	90%	20000	6	288	4416338	614462	3716914	1169822
3km	90%	20000	6	220	4090438	589102	3468339	1105128
3km	90%	20000	6	251	3605645	510974	3052226	930325
3km	90%	20000	6	201	4769802	626289	4103987	1253321
3km	90%	20000	6	338	4665897	540529	4097413	1310582
3km	90%	20000	6	237	3744686	507722	3209643	904035
3km	90%	20000	6	256	5074450	746626	4284778	1251692
3km	90%	20000	6	271	3239483	456495	2762457	896770
3km	90%	20000	6	242	5038657	603905	4383672	1333412
3km	90%	20000	6	242	5462841	603667	4824659	1294420
3km	90%	20000	6	210	4691569	604781	4031192	1105790
3km	90%	20000	6	339	4837039	584289	4208086	1236736
3km	90%	20000	6	265	4359617	627438	3693664	1081236
3km	90%	20000	6	193	3987103	578779	3375854	1174494
3km	90%	20000	6	275	4237793	512201	3684427	1142569
3km	90%	20000	6	177	3437702	480490	2902692	878017
3km	90%	20000	6	288	5079818	557906	4499940	1221203
3km	90%	20000	6	215	4517374	627939	3848150	1137139
3km	90%	20000	6	266	4019649	552163	3420905	1198487
3km	90%	20000	6	252	4494589	630482	3815011	1296825
3km	90%	20000	6	243	3841794	503103	3300025	1025645
3km	90%	20000	6	221	3591482	480459	3081852	991510
3km	90%	20000	6	199	3744683	568514	3140481	1083088
3km	90%	20000	6	330	5015541	560086	4405841	1316726
3km	90%	20000	6	285	6175605	713560	5419518	1396315
3km	90%	20000	6	269	3938806	544650	3328444	1193621
3km	90%	20000	6	265	5092357	682067	4362301	1298976
3km	90%	20000	6	270	5193058	608181	4546371	1320127
3km	90%	20000	6	259	4582198	569243	3962406	1129881
3km	90%	20000	6	310	3549048	465440	3039972	932182
3km	90%	20000	6	229	3613804	423845	3156209	1000846
3km	90%	20000	6	213	3168893	460600	2676816	872744
3km	90%	20000	6	317	3268207	478641	2756719	912234
3km	90%	20000	6	276	4737757	603710	4073640	1412158
3km	90%	20000	6	307	4403455	562201	3817761	1173168
3km	90%	20000	6	373	4436420	590122	3792581	1341184
3km	90%	20000	6	214	4046056	608591	3403161	906556
3km	90%	20000	6	234	4667650	606607	3998676	1203940
3km	90%	20000	6	216	4740157	600828	4089808	1210695
3km	90%	20000	6	318	4470601	643654	3767039	1243215
3km	90%	20000	6	215	4258545	595969	3627665	1117166
3km	90%	20000	6	286	5319442	679254	4600560	1384578
3km	90%	20000	6	248	3631510	492564	3104734	994442
3km	90%	20000	6	282	3767537	498919	3234231	1022728
3km	90%	20000	6	215	4290048	580157	3666123	1000920
3km	90%	20000	6	282	4913183	599060	4277629	1342119
3km	90%	20000	6	333	4184704	578573	3564221	1101704
3km	90%	20000	6	286	3844351	531733	3246884	1194503
3km	90%	20000	6	332	4480830	616365	3825223	1085296
3km	90%	20000	6	241	5768963	715159	4995716	1383212
3km	90%	20000	6	180	3246010	484007	2728651	983631
3km	90%	20000	6	217	4915734	642095	4242822	1138577
3km	90%	20000	6	371	5619486	654738	4912982	1284141
3km	90%	20000	6	208	3850260	518957	3295201	993412
3km	90%	20000	6	229	4055423	520508	3476289	1166948
3km	90%	20000	6	216	3426012	463659	2932482	1065407
3km	90%	20000	6	353	3789959	530646	3214457	966846
3km	90%	20000	6	290	4133286	579571	3499322	1036983
3km	90%	20000	6	266	5922954	754750	5112443	1317294
3km	90%	20000	6	254	4404134	619127	3751810	1167553
3km	90%	20000	6	442	5320618	571542	4709671	1206078
3km	90%	20000	6	252	4935436	609375	4284726	1314460
3km	90%	20000	6	253	4097235	600757	3443358	1027824
3km	90%	20000	6	256	4718289	655988	4011280	1398278
3km	90%	20000	6	303	4242604	567656	3640536	1094493
3km	90%	20000	6	224	3654130	480559	3141947	1007721
3km	90%	20000	6	336	4486551	639368	3803299	1284371
3km	90%	20000	6	219	3527335	479208	3017358	925194
3km	90%	20000	6	263	3507702	520176	2957497	934934
3km	90%	20000	6	382	4723606	628046	4050815	1257574
3km	90%	20000	6	261	4171408	484730	3650762	1101975
3km	90%	20000	6	241	4414881	621772	3753092	1169460
3km	90%	20000	6	282	3721509	544273	3124292	1219204
3km	90%	20000	6	232	3402034	447186	2898895	1073276
3km	90%	20000	6	190	4280827	593164	3639496	1066626
3km	90%	20000	6	329	5357003	652664	4669951	1310990
3km	90%	20000	6	271	4607014	637341	3893602	1264986
3km	90%	20000	6	254	4012173	573041	3386441	1252281
3km	90%	20000	6	231	3395981	497878	2877675	1103350
3km	90%	20000	6	278	3733616	487582	3209512	1023143
3km	90%	20000	6	238	4697302	530859	4131493	1260465
3km	90%	20000	6	232	4813598	576351	4173222	1250726
3km	90%	20000	6	226	3990479	526650	3426872	1213052
3km	90%	20000	6	232	4305395	584155	3663751	1119092
3km	90%	20000	6	246	3129476	448332	2647180	832316
3km	90%	20000	6	255	3777594	517321	3205844	1029560
3km	90%	20000	6	303	5649687	670436	4917828	1485025
3km	90%	20000	6	230	4535482	617058	3878989	1072937
3km	90%	20000	6	246	3441713	479178	2933928	976506
3km	90%	20000	6	282	4134134	578758	3497342	1098313
3km	90%	20000	6	297	4338395	592207	3685127	1063636
3km	90%	20000	6	213	4794640	729643	3996781	1357801
3km	90%	20000	6	228	3722910	535044	3152175	942393
3km	90%	20000	6	211	3085253	415817	2649639	844325
3km	90%	20000	6	206	3993586	574314	3375273	1168063
3km	90%	20000	6	204	4035063	563706	3400879	1043050
3km	90%	20000	6	300	5047136	586730	4398937	1338921
3km	90%	20000	6	187	3955585	519757	3403472	1055460
3km	90%	20000	6	212	4666882	613369	4000975	1244241
3km	90%	20000	6	252	3724465	538033	3156855	980262
3km	90%	20000	6	244	4177541	587116	3536303	1172958
3km	90%	20000	6	198	3876986	517204	3330989	987558
3km	90%	20000	6	176	3592850	498837	3059131	912238
3km	90%	20000	6	302	4545937	629858	3861079	1183764
3km	90%	20000	6	205	4182663	568020	3557550	1014121
3km	90%	20000	6	228	4596513	557155	3997008	1184374
3km	90%	20000	6	209	3737010	512884	3193222	967771
3km	90%	20000	6	340	4736073	567969	4130722	1226691
3km	90%	20000	6	231	3723060	521477	3165340	994626
3km	90%	20000	6	499	3778510	495802	3240838	1175502
3km	90%	20000	6	221	4283907	476411	3783079	1103150
3km	90%	20000	6	200	3798027	530109	3230411	1124175
3km	90%	20000	6	254	5047422	679163	4268856	1207424
3km	90%	20000	6	252	5315717	656153	4612801	1357713
3km	90%	20000	6	266	3066405	444763	2600582	775720
3km	90%	20000	6	289	4022499	503572	3476977	1159175
3km	90%	20000	6	227	5107945	618656	4447222	1310323
3km	90%	20000	6	291	3685637	493198	3157170	1013232
3km	90%	20000	6	223	4596984	597959	3931377	1277945
3km	90%	20000	6	388	5171466	621741	4521450	1267755
3km	90%	20000	6	233	4354132	610909	3684214	1253715
3km	90%	20000	6	239	4205189	613249	3557457	1061293
3km	90%	20000	6	249	4477474	616627	3825983	1070119
3km	90%	20000	6	246	3663949	545194	3064517	1112666
3km	90%	20000	6	227	4632009	622213	3955905	1285910
3km	90%	20000	6	243	3561174	482363	3049686	978657
3km	90%	20000	6	222	2732491	384835	2320069	787238
3km	90%	20000	6	201	3951493	605198	3310985	1177109
3km	90%	20000	6	409	5158069	692136	4427330	1399037
3km	90%	20000	6	226	4720590	572868	4100192	1204657
3km	90%	20000	6	374	5845975	720608	5083455	1406503
3km	90%	20000	6	220	4732672	546943	4127299	1195155
3km	90%	20000	6	268	6226978	713899	5456081	1329296
3km	90%	20000	6	207	4454173	577905	3835319	1226063
3km	90%	20000	6	257	4276368	604819	3631933	1153853
3km	90%	20000	6	262	3924913	530534	3366481	963662
3km	90%	20000	6	213	4146599	542967	3574386	1058965
3km	90%	20000	6	259	4595519	511080	4055571	1071328
3km	90%	20000	6	198	3829236	541094	3229124	1006924
3km	90%	20000	6	269	4370601	494610	3840151	1168613
3km	90%	20000	6	203	4330616	579732	3716114	1184601
3km	90%	20000	6	178	3803181	517725	3257657	877572
3km	90%	20000	6	234	4313741	556006	3711908	1040877
3km	90%	20000	6	192	4176852	564283	3565324	1094548
3km	90%	20000	6	298	5087107	615504	4437912	1187655
3km	90%	20000	6	303	4993911	636874	4311074	1462164
3km	90%	20000	6	303	4982723	601211	4304794	1268260
3km	90%	20000	6	233	4029105	518924	3460270	973552
3km	90%	20000	6	244	5457223	635602	4755737	1404760
3km	90%	20000	6	283	3829801	491348	3258674	1120492
3km	90%	20000	6	218	4761686	609450	4083401	1218202
3km	90%	20000	6	208	3366982	432291	2883843	1008193
3km	90%	20000	6	219	4465580	594848	3820130	1201331
3km	90%	20000	6	197	4595646	627629	3916127	1055425
3km	90%	20000	6	218	4243925	567947	3627378	1151422
3km	90%	20000	6	274	4044533	556691	3438969	1102623
3km	90%	20000	6	407	3632195	553086	3055102	1062991
3km	90%	20000	6	244	5917453	748290	5131654	1378748
3km	90%	20000	6	309	4292910	526517	3737662	1067545
3km	90%	20000	6	279	3878251	524615	3316714	1176788
3km	90%	20000	6	210	5818031	732346	5036714	1336075
3km	90%	20000	6	319	5442312	644089	4740627	1308316
3km	90%	20000	6	176	3881384	537142	3272555	1029228
3km	90%	20000	6	305	4279546	589666	3662064	1309334
3km	90%	20000	6	278	3725732	494260	3204170	989556
3km	90%	20000	6	202	3104517	418368	2653812	875392
3km	90%	20000	6	204	3837888	511226	3285873	1062533
3km	90%	20000	6	215	4292678	586606	3674982	1075181
3km	90%	20000	6	198	3207074	458094	2695531	1010452
3km	90%	20000	6	187	3919077	561552	3319328	1072562
3km	90%	20000	6	198	4383086	585738	3752262	1065494
3km	90%	20000	6	246	3711955	528645	3141854	1117362
3km	90%	20000	6	210	4125209	578188	3517570	1093187
3km	90%	20000	6	185	3428280	490545	2919839	875784
3km	90%	20000	6	308	4633309	525000	4081002	1248473
3km	90%	20000	6	301	5057881	611231	4406089	1369136
3km	90%	20000	6	203	3905039	527059	3317156	1021900
3km	90%	20000	6	279	5199020	677516	4464130	1302312
3km	90%	20000	6	289	4147883	526251	3590558	1039148
3km	90%	20000	6	273	4076649	606988	3431871	1261973
3km	90%	20000	6	267	3670326	522723	3100104	1061309
3km	90%	20000	6	289	4907488	585987	4270255	1261031
3km	90%	20000	6	257	4472930	607919	3814708	1351624
3km	90%	20000	6	245	3529519	486331	3007699	1024733
3km	90%	20000	6	226	3438905	459538	2945486	998774
3km	90%	20000	6	235	4079981	556186	3488022	1071252
3km	90%	20000	6	178	3833153	536077	3268794	1031800
3km	90%	20000	6	190	3419915	477483	2898915	1015046
3km	90%	20000	6	352	5513599	664847	4790127	1587712
3km	90%	20000	6	195	3650043	458768	3133110	884325
3km	90%	20000	6	265	6132663	806145	5241723	1462496
3km	90%	20000	6	271	4079905	496986	3555216	1037517
3km	90%	20000	6	272	4688605	575320	4076395	1189866
3km	90%	20000	6	229	3692243	495576	3161233	1060049
3km	90%	20000	6	300	5153769	637038	4461767	1370641
3km	90%	20000	6	336	4870779	683984	4129473	1350715
3km	90%	20000	6	216	3063223	442578	2591698	955820
3km	90%	20000	6	292	4596050	614137	3948384	1230106
3km	90%	20000	6	204	3400932	459835	2908127	1030347
3km	90%	20000	6	214	4224701	558614	3636956	1187992
3km	90%	20000	6	230	3713918	501622	3177297	1133956
3km	90%	20000	6	317	5631049	637164	4951010	1468820
3km	90%	20000	6	241	4426404	599722	3801586	1218746
3km	90%	20000	6	270	3661209	528453	3107981	1029445
3km	90%	20000	6	284	6087208	812858	5210320	1430231
3km	90%	20000	6	178	3536733	459488	3040020	1006871
3km	90%	20000	6	255	4257128	528561	3689333	1251989
3km	90%	20000	6	200	4190757	600145	3539154	1072455
3km	90%	20000	6	291	5067235	678298	4355488	1373641
3km	90%	20000	6	228	5018312	606688	4342717	1289903
3km	90%	20000	6	260	5196205	647215	4513472	1410330
3km	90%	20000	6	184	3935967	571561	3317984	1156669
3km	90%	20000	6	259	4721527	630886	4027537	1142041
3km	90%	20000	6	275	5565651	671149	4832970	1341716
3km	90%	20000	6	254	5315186	635508	4630050	1368239
3km	90%	20000	6	223	5055526	669523	4325990	1400031
3km	90%	20000	6	324	5952411	693379	5222820	1380472
3km	90%	20000	6	165	3529422	535660	2939622	1009265
3km	90%	20000	6	352	4434076	693697	3677133	1237620
3km	90%	20000	6	243	5570597	695467	4831075	1477851
3km	90%	20000	6	264	5546799	666165	4813899	1359780
3km	90%	20000	6	262	4569542	590269	3933990	1128543
3km	90%	20000	6	269	3221980	450361	2723558	908726
3km	90%	20000	6	213	3437973	495196	2882470	1016631
3km	90%	20000	6	384	3771989	573913	3152972	1341880
3km	90%	20000	6	218	3931824	519296	3373234	1022266
3km	90%	20000	6	312	4648198	622646	3986878	1184243
3km	90%	20000	6	260	3673030	526564	3113166	1083555
3km	90%	20000	6	261	4762924	614539	4114379	1167009
3km	90%	20000	6	251	4903456	590176	4272883	1232956
3km	90%	20000	6	284	4168583	536820	3599812	1173056
3km	90%	20000	6	294	4614728	620393	3949832	1196548
3km	90%	20000	6	273	4576628	687167	3817694	1121730
3km	90%	20000	6	256	3765443	502217	3217245	990336
3km	90%	20000	6	262	4028384	554424	3434762	1073933
3km	90%	20000	6	270	3862014	543051	3252589	1010861
3km	90%	20000	6	291	4787568	607967	4146931	1299240
3km	90%	20000	6	267	3638447	433622	3182815	1014454
3km	90%	20000	6	223	4506049	635656	3825155	1161079
3km	90%	20000	6	335	5346281	661177	4644557	1302501
3km	90%	20000	6	215	4460318	589948	3821834	1205688
3km	90%	20000	6	293	4511351	590380	3877077	1165103
3km	90%	20000	6	386	5221845	678248	4481378	1191609
3km	90%	20000	6	252	2979384	432632	2517076	868348
3km	90%	20000	6	244	4814414	576081	4172995	1430201
3km	90%	20000	6	277	4496548	544977	3903230	1159043
3km	90%	20000	6	279	4067742	584055	3457805	1207373
3km	90%	20000	6	274	4428699	563613	3820849	1327233
3km	90%	20000	6	226	3468249	462518	2970712	1045952
3km	90%	20000	6	269	5395318	690043	4644688	1413401
3km	90%	20000	6	226	4105054	540271	3512555	1148511
3km	90%	20000	6	291	5081607	626108	4410311	1388277
3km	90%	20000	6	206	3893611	528017	3334285	1036964
3km	90%	20000	6	236	4669749	650802	3970364	1286286
3km	90%	20000	6	237	4439103	553818	3863827	1079020
3km	90%	20000	6	240	3978076	548752	3380503	969392
3km	90%	20000	6	366	4623174	568274	4005771	1293271
3km	90%	20000	6	220	3813905	510251	3235475	991856
3km	90%	20000	6	195	4920569	601712	4240120	1278147
3km	90%	20000	6	272	5619090	611045	4976775	1379645
3km	90%	20000	6	188	4183929	556876	3596068	1022559
3km	90%	20000	6	251	3626098	523088	3067326	1108683
3km	90%	20000	6	365	4700358	641236	4006853	1220067
3km	90%	20000	6	239	4342598	510900	3775209	1177397
3km	90%	20000	6	290	4423844	624194	3761836	1137552
3km	90%	20000	6	216	3447692	484664	2914762	986396
3km	90%	20000	6	234	4686993	641770	4005310	1190900
3km	90%	20000	6	232	4759282	636060	4094514	1183505
3km	90%	20000	6	287	5353079	614674	4677899	1327493
3km	90%	20000	6	275	5099039	593131	4465346	1331951
3km	90%	20000	6	244	4397503	610996	3750032	1156834
3km	90%	20000	6	217	3758551	463905	3259659	921948
3km	90%	20000	6	339	5666861	692700	4936337	1385463
3km	90%	20000	6	278	3837334	509977	3289262	1135852
3km	90%	20000	6	215	4027224	529264	3464656	965460
3km	90%	20000	6	177	3500705	496362	2970299	906504
3km	90%	20000	6	221	5217492	674977	4510976	1308350
3km	90%	20000	6	259	4161832	500166	3624021	1286818
3km	90%	20000	6	198	4289825	599092	3631800	1100174
3km	90%	20000	6	250	3998472	569543	3382922	1163237
3km	90%	20000	6	187	3475700	487713	2942074	913439
3km	90%	20000	6	295	4720424	569565	4120351	1266866
3km	90%	20000	6	227	3577111	484154	3070525	866247
3km	90%	20000	6	285	4315098	620290	3657947	1136216
3km	90%	20000	6	221	5434129	624863	4759589	1468194
3km	90%	20000	6	298	4664317	592198	4037837	1258275
3km	90%	20000	6	193	4884224	658015	4179030	1132028
3km	90%	20000	6	186	3665903	523026	3120924	1016325
3km	90%	20000	6	247	4826077	533521	4254964	1116436
3km	90%	20000	6	249	4953997	601348	4310159	1281953
3km	90%	20000	6	328	3683623	490291	3165080	997614
3km	90%	20000	6	288	3957155	569013	3350713	1149292
3km	90%	20000	6	280	3865190	584581	3240303	1090486
3km	90%	20000	6	226	4099559	568088	3480979	1228241
3km	90%	20000	6	265	3664812	500228	3136133	1003111
3km	90%	20000	6	223	3378406	478063	2867967	1043280
3km	90%	20000	6	277	4274256	562063	3682657	1164257
3km	90%	20000	6	233	4653154	580940	4030036	1256584
3km	90%	20000	6	302	5281573	664438	4576198	1307993
3km	90%	20000	6	209	3966110	547903	3375188	1146623
3km	90%	20000	6	262	4684975	562664	4084185	1184214
3km	90%	20000	6	244	4210177	552095	3589808	1094398
3km	90%	20000	6	170	3422291	482567	2914418	924164
3km	90%	20000	6	387	4770106	558522	4161946	1475000
3km	90%	20000	6	207	2850782	397340	2433932	767220
3km	90%	20000	6	220	3846536	527464	3281727	1059260
3km	90%	20000	6	331	5393467	620612	4703073	1483764
3km	90%	20000	6	270	3880394	516315	3319670	1077379
3km	90%	20000	6	259	4310978	501053	3770411	1202230
3km	90%	20000	6	293	4413937	570330	3809802	1390638
3km	90%	20000	6	213	4614294	666688	3902896	1211056
3km	90%	20000	6	254	3973324	575649	3359092	1017147
3km	90%	20000	6	253	3945591	559666	3345156	1111927
3km	90%	20000	6	225	5479857	668180	4765349	1432941
3km	90%	20000	6	231	4939485	656208	4224584	1187834
3km	90%	20000	6	272	4645769	636778	3954015	1437664
3km	90%	20000	6	147	2904199	421533	2445487	790791
3km	90%	20000	6	221	4577971	590747	3927324	1083095
3km	90%	20000	6	181	2852245	411480	2419940	785474
3km	90%	20000	6	299	5461753	612024	4791150	1279747
3km	90%	20000	6	281	3681149	472018	3169031	990021
3km	90%	20000	6	277	4779287	607957	4099097	1296803
3km	90%	20000	6	218	3328501	472152	2818102	977500
3km	90%	20000	6	261	3267669	408777	2818271	954430
3km	90%	20000	6	247	3989073	500904	3445673	1047441
3km	90%	20000	6	233	4326250	602906	3656361	1222426
3km	90%	20000	6	272	3496224	462534	3004108	1042131
3km	90%	20000	6	264	5022174	625401	4356786	1326328
3km	90%	20000	6	290	4160010	538646	3587832	1088258
3km	90%	20000	6	308	3614773	512403	3075718	1017436
3km	90%	20000	6	213	4225329	515844	3669923	1133297
3km	90%	20000	6	272	5592535	680204	4864991	1541587
3km	90%	20000	6	262	3704488	507375	3132642	1019314
3km	90%	20000	6	257	4102546	545784	3514632	1121969
3km	90%	20000	6	274	4983017	588316	4331144	1427348
3km	90%	20000	6	272	4261733	594238	3628137	1088464
3km	90%	20000	6	248	4116781	531791	3521806	1108338
3km	90%	20000	6	305	5162203	542985	4540377	1337013
3km	90%	20000	6	248	4061904	573091	3462265	1054897
3km	90%	20000	6	202	4675570	636865	3966864	1085223
3km	90%	20000	6	209	3885113	520731	3339322	1021404
3km	90%	20000	6	235	4037337	567703	3425785	1086492
3km	90%	20000	6	301	4276687	520531	3712439	1181552
3km	90%	20000	6	211	4160929	612279	3526349	1039913
3km	90%	20000	6	266	4608892	600522	3972040	1209019
3km	90%	20000	6	251	4361683	566168	3748366	1049223
3km	90%	20000	6	248	5772018	700103	4990033	1408772
3km	90%	20000	6	195	3768448	521021	3207076	1138086
3km	90%	20000	6	273	4034433	560352	3445373	1135507
3km	90%	20000	6	273	4645170	611155	3984830	1232800
3km	90%	20000	6	310	4794561	596593	4143577	1346726
3km	90%	20000	6	235	4682921	631684	4011192	1323694
3km	90%	20000	6	223	3713633	504583	3181040	1062114
3km	90%	20000	6	242	5061625	646633	4359205	1299464
3km	90%	20000	6	200	3195369	471190	2702908	893624
3km	90%	20000	6	228	4401428	590492	3774027	1125716
3km	90%	20000	6	290	3851044	515123	3306372	1173177
3km	90%	20000	6	399	4867400	579999	4245905	1272740
3km	90%	20000	6	206	4419061	559954	3821400	1075153
3km	90%	20000	6	304	4973997	584615	4319165	1161744
3km	90%	20000	6	290	5189929	653880	4475280	1380569
3km	90%	20000	6	348	3981895	510605	3391684	1077189
3km	90%	20000	6	249	3591504	488902	3053264	1134873
3km	90%	20000	6	350	4227332	576782	3610321	1100930
3km	90%	20000	6	231	4388478	605711	3716611	1218709
3km	90%	20000	6	191	3286900	449986	2787155	856215
3km	90%	20000	6	255	4605682	594670	3979809	1095957
3km	90%	20000	6	309	5968463	756532	5178822	1377733
3km	90%	20000	6	256	4909938	584159	4270670	1270400
3km	90%	20000	6	280	4878854	604492	4211387	1172080
3km	90%	20000	6	314	4609976	667209	3894582	1448363
3km	90%	20000	6	274	4293208	549453	3704380	1134669
3km	90%	20000	6	241	4978628	678514	4256017	1154850
3km	90%	20000	6	200	3644467	499871	3105888	953333
3km	90%	20000	6	284	3951146	493842	3399756	1053624
3km	90%	20000	6	301	3688216	477348	3173648	1191552
3km	90%	20000	6	203	3397420	469043	2893945	902721
3km	90%	20000	6	258	3778283	562270	3158633	1002992
3km	90%	20000	6	237	4824239	645290	4129216	1222137
3km	90%	20000	6	245	3402224	465482	2902647	954619
3km	90%	20000	6	242	3598776	536133	3008054	997299
3km	90%	20000	6	353	3555675	515340	3007725	1067935
3km	90%	20000	6	187	4742622	626560	4080699	1070822
3km	90%	20000	6	312	3356258	481418	2834722	1057951
3km	90%	20000	6	241	4557519	669766	3828704	1339718
3km	90%	20000	6	239	4955319	666786	4234457	1364031
3km	90%	20000	6	227	3501723	507309	2953549	1012855
3km	90%	20000	6	235	4605296	543689	4012417	1184598
3km	90%	20000	6	180	4516937	639019	3819946	1163333
3km	90%	20000	6	264	3772548	506936	3213783	1092421
3km	90%	20000	6	329	4035523	559810	3404588	1189689
3km	90%	20000	6	245	3647781	510531	3082014	955839
3km	90%	20000	6	334	4567354	607040	3924855	1299667
3km	90%	20000	6	215	3299092	444140	2818296	966160
3km	90%	20000	6	289	5277384	655685	4581275	1304945
3km	90%	20000	6	233	3592730	516500	3056394	1020700
3km	90%	20000	6	241	5573346	745197	4785515	1372813
3km	90%	20000	6	251	5642361	700546	4888603	1224761
3km	90%	20000	6	373	6360227	749375	5546612	1578347
3km	90%	20000	6	211	4278491	619178	3608058	1197846
3km	90%	20000	6	201	2912836	421046	2450669	885758
3km	90%	20000	6	203	3330333	452686	2847140	903591
3km	90%	20000	6	270	4396804	606327	3751674	1314318
3km	90%	20000	6	200	3964662	497815	3430613	1096930
3km	90%	20000	6	221	3355437	409630	2903267	986131
3km	90%	20000	6	301	4772544	537158	4188897	1279823
3km	90%	20000	6	229	6060035	713759	5292794	1450129
3km	90%	20000	6	360	3629242	526531	3064402	1042574
3km	90%	20000	6	277	4341348	561192	3753414	1065743
3km	90%	20000	6	303	5758381	672871	5039086	1526950
3km	90%	20000	6	248	4262221	537073	3697140	1108650
3km	90%	20000	6	276	5718411	697854	4965648	1473763
3km	90%	20000	6	198	4114885	571342	3492605	1036380
3km	90%	20000	6	359	4793150	563927	4164677	1257709
3km	90%	20000	6	244	5483246	713997	4706044	1509171
3km	90%	20000	6	259	4123099	555763	3490346	1093167
3km	90%	20000	6	196	4147027	579063	3526577	1107252
3km	90%	20000	6	300	4116253	599968	3470453	1144836
3km	90%	20000	6	169	4789387	731718	3994699	1135429
3km	90%	20000	6	216	4148543	580952	3528199	1035952
3km	90%	20000	6	353	4102059	592464	3471336	1344175
3km	90%	20000	6	210	3881517	534679	3302075	1054997
3km	90%	20000	6	233	4302642	552410	3702356	1176098
3km	90%	20000	6	339	3417863	419475	2964616	1060995
3km	90%	20000	6	302	4255804	551147	3669678	1225092
3km	90%	20000	6	230	4818390	655749	4115551	1365226
3km	90%	20000	6	195	3919279	534072	3346352	981290
3km	90%	20000	6	266	4305423	490015	3776935	1098419
3km	90%	20000	6	254	4114710	512064	3562366	1059304
3km	90%	20000	6	365	5262185	668376	4538909	1398375
3km	90%	20000	6	241	4165848	602390	3526815	1265029
3km	90%	20000	6	215	3835024	524861	3262087	1146327
3km	90%	20000	6	221	3793752	513473	3251826	1119191
3km	90%	20000	6	228	4070253	533677	3476893	1135703
3km	90%	20000	6	272	4223659	579544	3616071	1118616
3km	90%	20000	6	300	3514204	498727	2975895	981699
3km	90%	20000	6	324	3649256	499545	3125158	1061667
3km	90%	20000	6	241	3794575	554624	3213151	1128416
3km	90%	20000	6	220	3962047	549477	3377871	1009085
3km	90%	20000	6	208	3151472	459718	2654943	947681
3km	90%	20000	6	256	3455260	446817	2972178	1000894
3km	90%	20000	6	208	3419082	497623	2900211	857575
3km	90%	20000	6	315	5047958	633418	4377409	1284274
3km	90%	20000	6	181	4059127	591947	3434570	931961
3km	90%	20000	6	218	3757401	514987	3196372	1071869
3km	90%	20000	6	199	3855234	520150	3310427	938088
3km	90%	20000	6	194	4166942	550799	3572733	1129591
3km	90%	20000	6	275	4259141	531667	3691646	1155623
3km	90%	20000	6	245	5679755	729263	4899164	1195966
3km	90%	20000	6	231	4040119	535605	3463926	1135606
3km	90%	20000	6	272	3340018	512502	2798540	951996
3km	90%	20000	6	227	4410242	584010	3779583	1161225
3km	90%	20000	6	194	4765604	591063	4135297	1217264
3km	90%	20000	6	258	3390924	515970	2838542	1060845
3km	90%	20000	6	306	3283858	434063	2818270	917571
3km	90%	20000	6	210	3767624	566929	3161749	1052138
3km	90%	20000	6	195	4031272	540383	3464309	1053157
3km	90%	20000	6	239	3967425	518370	3418488	980877
3km	90%	20000	6	201	4346883	548060	3771308	1067213
3km	90%	20000	6	350	4730540	612337	4071269	1065540
3km	90%	20000	6	185	3702935	489233	3168356	1002468
3km	90%	20000	6	291	4321858	643314	3619231	1299433
3km	90%	20000	6	185	3515667	476556	3001501	916283
3km	90%	20000	6	249	4150086	571018	3522316	973417
3km	90%	20000	6	251	4745213	668542	4033947	1215716
3km	90%	20000	6	365	4536702	563792	3910635	1186000
3km	90%	20000	6	217	3375228	470998	2870472	922316
3km	90%	20000	6	272	3941541	572785	3308707	1136797
3km	90%	20000	6	257	4905255	639165	4227883	1362251
3km	90%	20000	6	263	5628434	730009	4860397	1389680
3km	90%	20000	6	256	4851289	604621	4213090	1252384
3km	90%	20000	6	267	3375910	455338	2891349	966328
3km	90%	20000	6	257	4869412	649806	4177819	1123277
3km	90%	20000	6	170	4225155	598721	3577818	1123144
3km	90%	20000	6	370	5707235	676453	4969541	1523701
3km	90%	20000	6	232	3712993	515111	3150857	934451
3km	90%	20000	6	245	5840404	700561	5087811	1305012
3km	90%	20000	6	266	3416105	437939	2947899	1041611
3km	90%	20000	6	432	4580236	542675	4001192	1426832
3km	90%	20000	6	254	4655094	646245	3960429	1196278
3km	90%	20000	6	306	4116888	574262	3492066	1183037
3km	90%	20000	6	228	4252576	614241	3590982	1186302
3km	90%	20000	6	201	5202008	783558	4384541	1237692
3km	90%	20000	6	265	5077791	606009	4422316	1234949
3km	90%	20000	6	324	4264776	603970	3588797	1338520
3km	90%	20000	6	190	3623875	478568	3118401	899725
3km	90%	20000	6	226	4691247	649768	4000764	1149271
3km	90%	20000	6	235	5259644	626619	4594508	1190857
3km	90%	20000	6	257	4471358	649539	3777347	1319390
3km	90%	20000	6	181	4213904	574780	3603771	992653
3km	90%	20000	6	248	3264727	450484	2790689	875774
3km	90%	20000	6	268	5221704	629406	4546443	1338149
3km	90%	20000	6	295	4771988	615948	4105567	1375274
3km	90%	20000	6	186	4089939	585544	3427461	1201553
3km	90%	20000	6	281	4637504	629652	3948666	1274597
3km	90%	20000	6	219	3755399	541257	3179250	1131249
3km	90%	20000	6	237	4802169	624221	4132100	1260521
3km	90%	20000	6	279	3843140	513710	3298024	1086463
3km	90%	20000	6	237	4292394	594577	3666658	1134467
3km	90%	20000	6	222	3628251	475128	3112013	912041
3km	90%	20000	6	282	3715072	507824	3154739	980504
3km	90%	20000	6	223	3191468	459828	2713372	849630
3km	90%	20000	6	262	4300562	589904	3665134	1126254
3km	90%	20000	6	209	5040321	664708	4318209	1258672
3km	90%	20000	6	215	4338550	593060	3715734	1142500
3km	90%	20000	6	170	3491931	515425	2947604	1027144
3km	90%	20000	6	276	5477987	725137	4704725	1292096
3km	90%	20000	6	252	4939584	705362	4179873	1334480
3km	90%	20000	6	230	3710225	504123	3141810	1066418
3km	90%	20000	6	196	4291179	554362	3707399	1085136
3km	90%	20000	6	231	4208777	500160	3667743	1273562
3km	90%	20000	6	231	4751873	653603	4047808	1149693
3km	90%	20000	6	252	3435449	467796	2940927	955425
3km	90%	20000	6	208	3778752	527641	3215273	1018324
3km	90%	20000	6	289	5250326	674477	4532270	1300537
3km	90%	20000	6	240	3835839	548740	3242021	1043377
3km	90%	20000	6	323	5550265	656215	4844677	1363602
3km	90%	20000	6	289	5116961	717208	4330850	1191877
3km	90%	20000	6	239	4931600	573007	4320366	1279476
3km	90%	20000	6	266	4482175	627368	3815864	1192686
3km	90%	20000	6	278	4655717	570577	4047234	1210095
3km	90%	20000	6	221	4457475	643192	3777896	1235191
3km	90%	20000	6	226	5323457	675852	4600205	1368741
3km	90%	20000	6	247	4069186	553828	3482195	1087680
3km	90%	20000	6	234	4161434	540715	3564285	1169765
3km	90%	20000	6	232	4128902	554665	3534430	1177384
3km	90%	20000	6	269	4576817	587111	3962071	1162193
3km	90%	20000	6	242	4650026	619751	3985564	1242543
3km	90%	20000	6	387	5262607	660470	4536915	1629495
3km	90%	20000	6	216	3721451	565398	3132733	1032077
3km	90%	20000	6	266	3831980	523505	3264962	1182216
3km	90%	20000	6	239	3938794	523334	3371259	1178730
3km	90%	20000	6	362	4911212	611409	4259270	1281035
3km	90%	20000	6	222	3186278	483873	2679774	905659
3km	90%	20000	6	224	3442505	533719	2874159	1002935
3km	90%	20000	6	286	4275085	633205	3598841	1178031
3km	90%	20000	6	220	3469188	489024	2943685	982492
3km	90%	20000	6	255	5492812	735249	4678582	1333560
3km	90%	20000	6	281	4477305	543008	3894860	1118883
3km	90%	20000	6	286	3410566	453463	2915019	997186
3km	90%	20000	6	291	3800837	596379	3166008	1152903
3km	90%	20000	6	203	3177568	392757	2745109	951981
3km	90%	20000	6	290	4679190	673751	3975782	1210267
3km	90%	20000	6	192	5816640	804685	4955121	1485030
3km	90%	20000	6	225	3257952	446162	2787881	995290
3km	90%	20000	6	245	3786277	540124	3221023	921200
3km	90%	20000	6	193	3534692	486219	3018544	882903
3km	90%	20000	6	272	3608940	489557	3075928	1125979
3km	90%	20000	6	273	4662647	536674	4065161	1344370
3km	90%	20000	6	310	4666536	639378	3978463	1291622
3km	90%	20000	6	235	3552440	494443	3020133	993373
3km	90%	20000	6	271	5185770	599814	4544427	1212282
3km	90%	20000	6	262	4018765	526789	3447938	1186315
3km	90%	20000	6	346	3803536	514362	3231528	1031066
3km	90%	20000	6	230	3472723	454133	2987731	898686
3km	90%	20000	6	319	4177226	526368	3617022	1204711
3km	90%	20000	6	234	4412865	600739	3769955	1265650
3km	90%	20000	6	195	3514466	498150	2977348	972026
3km	90%	20000	6	224	5079397	628469	4407127	1155200
3km	90%	20000	6	246	5127100	539969	4529257	1260629
3km	90%	20000	6	273	3735131	534499	3162822	971062
3km	90%	20000	6	245	4395686	622385	3727645	1149362
3km	90%	20000	6	282	4828000	635742	4151761	1174796
3km	90%	20000	6	201	5232353	638943	4548574	1253174
3km	90%	20000	6	198	4053666	559754	3459993	1121637
3km	90%	20000	6	189	4218032	633767	3552885	1045381
3km	90%	20000	6	203	3247396	457846	2755620	956239
3km	90%	20000	6	218	4280964	557153	3667121	1060476
3km	90%	20000	6	252	5131738	588945	4501108	1292805
3km	90%	20000	6	256	4063962	544995	3457603	1053773
3km	90%	20000	6	221	3457886	493717	2933106	940105
3km	90%	20000	6	268	4455842	573580	3833588	1165831
3km	90%	20000	6	170	3807187	505820	3265872	922957
3km	90%	20000	6	322	4437430	586297	3792459	1388133
3km	90%	20000	6	281	3556927	441118	3088859	960697
3km	90%	20000	6	277	4952898	638623	4282840	1333838
3km	90%	20000	6	183	3441022	488263	2911505	1006083
3km	90%	20000	6	209	5110631	601162	4475147	1178669
3km	90%	20000	6	219	3875770	560057	3262408	1149856
3km	90%	20000	6	267	4244329	580908	3619721	1261587
3km	90%	20000	6	261	4228800	584386	3603836	1115105
3km	90%	20000	6	272	4296428	556215	3702161	1056640
3km	90%	20000	6	376	4775240	544499	4188160	1269068
3km	90%	20000	6	233	4142205	605927	3504768	1027000
3km	90%	20000	6	269	4796869	638874	4095495	1229588
3km	90%	20000	6	183	3299804	453017	2822981	1004327
3km	90%	20000	6	258	4023051	572296	3387304	1104925
3km	90%	20000	6	311	3650999	523679	3098559	1055669
3km	90%	20000	6	240	6063484	771045	5251542	1440043
[truncated: 1 more rows]
