# Supplementary material for: Quantifying the Value of Perfect Information in Emergency Vaccination Campaigns
Source: PLoS Comput Biol. 2017 Feb 16;13(2):e1005318. doi: 10.1371/journal.pcbi.1005318 (PMC5312803; doi:10.1371/journal.pcbi.1005318)
Supplement: S1 Data — (ZIP) [file pcbi.1005318.s013.zip › Data/3km vaccination/data22.txt]

vacc_radius	efficacy	capacity	delay	outbreak_duration	livestock_culled	cattle_culled	sheep_culled	vaccinations
3km	90%	35000	2	229	5357015	625414	4681931	1369602
3km	90%	35000	2	201	3846800	492419	3298462	1111287
3km	90%	35000	2	187	4069974	550947	3492355	1091708
3km	90%	35000	2	244	4061714	484278	3493933	1286651
3km	90%	35000	2	274	3338786	439283	2851952	1011595
3km	90%	35000	2	281	5049193	648766	4340181	1449009
3km	90%	35000	2	239	3531095	519583	2956574	967469
3km	90%	35000	2	216	3418257	428357	2933719	1001393
3km	90%	35000	2	202	3444816	484498	2929702	984153
3km	90%	35000	2	274	5478666	645797	4785358	1549327
3km	90%	35000	2	296	5695430	629051	4992927	1797001
3km	90%	35000	2	158	3444255	465797	2952684	908847
3km	90%	35000	2	173	3788954	542028	3193206	1088576
3km	90%	35000	2	287	4341761	506078	3798042	1212198
3km	90%	35000	2	195	4529567	552246	3928820	1261893
3km	90%	35000	2	229	3571738	494914	3039952	906272
3km	90%	35000	2	260	3683334	502044	3149623	1057054
3km	90%	35000	2	193	3722415	472774	3198544	992968
3km	90%	35000	2	264	3885130	482753	3363160	1064075
3km	90%	35000	2	313	4214991	533331	3619336	1489837
3km	90%	35000	2	391	3180594	419417	2722153	996284
3km	90%	35000	2	195	3671909	504722	3136912	1112439
3km	90%	35000	2	187	4041873	523410	3474603	1128736
3km	90%	35000	2	360	3923904	563335	3318871	1150878
3km	90%	35000	2	257	3456822	499860	2932884	1142459
3km	90%	35000	2	299	4268730	590105	3626628	1337186
3km	90%	35000	2	203	4146647	572391	3548426	1196489
3km	90%	35000	2	283	4335688	515748	3776384	1230220
3km	90%	35000	2	186	3524534	471790	3019495	1046307
3km	90%	35000	2	208	4126836	510430	3582362	1201070
3km	90%	35000	2	239	4051008	555198	3462153	1209399
3km	90%	35000	2	223	3796176	501952	3262139	1114642
3km	90%	35000	2	278	4427193	559163	3825467	1366126
3km	90%	35000	2	207	3295362	481036	2777353	944601
3km	90%	35000	2	251	4785310	619623	4119873	1282143
3km	90%	35000	2	301	3880919	533369	3311016	1020235
3km	90%	35000	2	418	4343766	506131	3794480	1254244
3km	90%	35000	2	261	6598546	730450	5816012	1585146
3km	90%	35000	2	211	4528157	543860	3923369	1380035
3km	90%	35000	2	255	5720321	693350	4992377	1504583
3km	90%	35000	2	226	3995694	562069	3377204	1114006
3km	90%	35000	2	216	3989255	534709	3431896	1162549
3km	90%	35000	2	240	3505563	480802	2997697	990515
3km	90%	35000	2	204	4048121	568935	3438818	1125819
3km	90%	35000	2	332	3511285	454251	3034262	926720
3km	90%	35000	2	258	4389176	557368	3777925	1182520
3km	90%	35000	2	273	4112929	535726	3541781	1091211
3km	90%	35000	2	270	3616872	493734	3092056	1192184
3km	90%	35000	2	298	3806435	541657	3215584	1181198
3km	90%	35000	2	235	3991623	517470	3440729	1125425
3km	90%	35000	2	343	4718978	624833	4018754	1504671
3km	90%	35000	2	380	3946288	471763	3431318	1110471
3km	90%	35000	2	293	4173969	552647	3566114	1234445
3km	90%	35000	2	236	3974342	487459	3454914	1161952
3km	90%	35000	2	276	3353033	478167	2835726	1059369
3km	90%	35000	2	240	4713807	624168	4048447	1256971
3km	90%	35000	2	180	3912602	505357	3367596	1008031
3km	90%	35000	2	173	4272447	539572	3692839	1216312
3km	90%	35000	2	233	4789876	672192	4065787	1315535
3km	90%	35000	2	261	3681024	514623	3137482	1056511
3km	90%	35000	2	184	4185623	559410	3593246	1110926
3km	90%	35000	2	276	3771347	513787	3198603	1155488
3km	90%	35000	2	335	4756096	601230	4123534	1143809
3km	90%	35000	2	290	4373529	590212	3750664	1285700
3km	90%	35000	2	264	5739250	664681	5027245	1548256
3km	90%	35000	2	176	3103876	439453	2639191	969779
3km	90%	35000	2	212	4333023	523412	3769791	1196591
3km	90%	35000	2	288	4048179	535037	3454713	1222292
3km	90%	35000	2	209	6165402	725782	5386259	1628776
3km	90%	35000	2	273	3791858	506043	3240387	1149135
3km	90%	35000	2	312	3865588	501764	3328538	1086949
3km	90%	35000	2	345	4543924	584778	3917243	1196851
3km	90%	35000	2	255	3563126	502796	3023703	1035464
3km	90%	35000	2	340	3395001	435696	2912632	974288
3km	90%	35000	2	275	3775418	477528	3258745	1126761
3km	90%	35000	2	252	4401253	647866	3701652	1354438
3km	90%	35000	2	233	4064526	538807	3470670	1106675
3km	90%	35000	2	305	3808685	532687	3236012	1121788
3km	90%	35000	2	269	4827390	608013	4155201	1299123
3km	90%	35000	2	251	3200459	434566	2710443	1001234
3km	90%	35000	2	254	4463328	585459	3815916	1242825
3km	90%	35000	2	277	5080104	625832	4406028	1478228
3km	90%	35000	2	380	4276961	579650	3637471	1338039
3km	90%	35000	2	337	3713975	464307	3207078	1094240
3km	90%	35000	2	315	4808196	647002	4113143	1388195
3km	90%	35000	2	212	4557504	579512	3947830	1193620
3km	90%	35000	2	362	4225088	570961	3614860	1116731
3km	90%	35000	2	263	5594115	617534	4901789	1401530
3km	90%	35000	2	267	4451876	662280	3755118	1312016
3km	90%	35000	2	225	4438010	590185	3783093	1300870
3km	90%	35000	2	241	5474926	669584	4754199	1411051
3km	90%	35000	2	165	3480448	466798	2993947	935358
3km	90%	35000	2	264	4700704	611597	4048489	1248834
3km	90%	35000	2	254	4438840	591506	3815969	1198952
3km	90%	35000	2	239	3384798	446444	2892835	959966
3km	90%	35000	2	316	3326570	466953	2826247	1051525
3km	90%	35000	2	330	4333001	600471	3675162	1354750
3km	90%	35000	2	184	4494814	581026	3870622	1319097
3km	90%	35000	2	325	3339581	460168	2841665	1148106
3km	90%	35000	2	286	4782339	533893	4208980	1238242
3km	90%	35000	2	216	4177538	559787	3570221	1164626
3km	90%	35000	2	236	3916743	546054	3343882	1180201
3km	90%	35000	2	266	3549795	509706	2999581	1057653
3km	90%	35000	2	206	3831963	514850	3289098	1066568
3km	90%	35000	2	348	4511598	610460	3851638	1219604
3km	90%	35000	2	270	4846009	602231	4194903	1347691
3km	90%	35000	2	199	2963805	470932	2471208	966143
3km	90%	35000	2	196	3639441	484304	3121329	1043617
3km	90%	35000	2	357	3885159	563641	3295971	1088315
3km	90%	35000	2	258	4484521	518181	3927026	1354930
3km	90%	35000	2	196	3340891	455173	2863954	925207
3km	90%	35000	2	225	3759310	475518	3250669	1040482
3km	90%	35000	2	253	4269048	560726	3645701	1262764
3km	90%	35000	2	237	3477088	485546	2948907	1039591
3km	90%	35000	2	312	3084588	458179	2607252	853450
3km	90%	35000	2	269	4200699	563548	3590221	1389014
3km	90%	35000	2	305	5462321	665043	4743528	1601175
3km	90%	35000	2	343	5132559	570898	4510163	1274680
3km	90%	35000	2	167	3621261	502543	3072886	1098626
3km	90%	35000	2	223	4062561	535721	3490734	1182094
3km	90%	35000	2	250	5315178	629164	4642381	1325091
3km	90%	35000	2	243	4110782	527245	3518001	1220879
3km	90%	35000	2	239	4306701	505939	3762718	1177989
3km	90%	35000	2	294	4862955	588795	4217601	1384316
3km	90%	35000	2	242	4132748	578300	3497566	1242196
3km	90%	35000	2	249	4197365	465727	3699832	1178006
3km	90%	35000	2	318	4273925	583358	3642003	1277094
3km	90%	35000	2	270	4228444	541699	3634488	1112104
3km	90%	35000	2	203	3556673	482514	3051658	1036440
3km	90%	35000	2	225	4214474	571382	3585759	1304447
3km	90%	35000	2	327	3552745	469889	3043219	1015931
3km	90%	35000	2	237	3719284	525359	3167112	1004121
3km	90%	35000	2	288	3236781	445581	2751421	925227
3km	90%	35000	2	225	3664140	473351	3120536	1018437
3km	90%	35000	2	260	4159161	575422	3554081	1249724
3km	90%	35000	2	242	4667315	545451	4068146	1312163
3km	90%	35000	2	226	3289467	444850	2802238	1113587
3km	90%	35000	2	231	3973141	531914	3410672	1210330
3km	90%	35000	2	196	2989555	407110	2552822	950210
3km	90%	35000	2	260	4753644	615658	4086094	1218697
3km	90%	35000	2	285	4259664	538668	3687729	1110197
3km	90%	35000	2	281	3761327	512498	3210416	1217739
3km	90%	35000	2	250	3815334	523615	3252628	1031376
3km	90%	35000	2	213	4572297	538910	4003603	1141079
3km	90%	35000	2	264	5242878	600255	4566749	1550071
3km	90%	35000	2	254	4720665	607625	4065754	1409352
3km	90%	35000	2	253	4233286	513657	3672624	1196732
3km	90%	35000	2	387	4480589	603647	3812835	1441367
3km	90%	35000	2	232	3964388	521763	3406075	1092924
3km	90%	35000	2	244	3601025	483138	3083529	1140290
3km	90%	35000	2	262	3474276	480004	2963823	1089226
3km	90%	35000	2	226	3635035	464965	3132900	1077140
3km	90%	35000	2	272	3821749	509643	3291677	914124
3km	90%	35000	2	266	3787126	521539	3225462	1142236
3km	90%	35000	2	252	3545282	489619	3019002	1044975
3km	90%	35000	2	346	5329072	583522	4701467	1375064
3km	90%	35000	2	255	4667997	603090	4030884	1231386
3km	90%	35000	2	254	4307754	596401	3669356	1431320
3km	90%	35000	2	184	3780831	530959	3208146	1122477
3km	90%	35000	2	353	4193054	579619	3549556	1274682
3km	90%	35000	2	214	3970348	550298	3364689	1165192
3km	90%	35000	2	352	5170007	567743	4562040	1367766
3km	90%	35000	2	286	4227322	567858	3605226	1211320
3km	90%	35000	2	300	4035684	566226	3420819	1181870
3km	90%	35000	2	231	3847690	531597	3275262	1067076
3km	90%	35000	2	213	4347125	554560	3755452	1162032
3km	90%	35000	2	257	4582852	602533	3924834	1333870
3km	90%	35000	2	296	5141720	634808	4463487	1417376
3km	90%	35000	2	275	3946835	509622	3387784	1170993
3km	90%	35000	2	199	3726516	538255	3146682	1017889
3km	90%	35000	2	330	5232160	629340	4585957	1293821
3km	90%	35000	2	172	3794165	511363	3255059	1030245
3km	90%	35000	2	255	4122159	580419	3501204	1264768
3km	90%	35000	2	240	4459227	571149	3839419	1204209
3km	90%	35000	2	183	3488273	455320	2986109	1167797
3km	90%	35000	2	311	4422177	600832	3776895	1393498
3km	90%	35000	2	194	4144875	498659	3592049	1160995
3km	90%	35000	2	285	4206610	509446	3643015	1131072
3km	90%	35000	2	293	4594111	551571	3996765	1307478
3km	90%	35000	2	270	3534426	460406	3023453	1178919
3km	90%	35000	2	178	3553165	495740	3035331	1092954
3km	90%	35000	2	262	4735538	591359	4079119	1280139
3km	90%	35000	2	340	5299041	560793	4682215	1498949
3km	90%	35000	2	197	3220488	469470	2732692	990349
3km	90%	35000	2	161	3688105	502875	3154930	930023
3km	90%	35000	2	297	3514765	500425	2988663	1041573
3km	90%	35000	2	310	3709327	492630	3181026	1147424
3km	90%	35000	2	367	4137583	534839	3560652	1287359
3km	90%	35000	2	303	4040736	523964	3493046	1088753
3km	90%	35000	2	193	3979726	520335	3394225	1132332
3km	90%	35000	2	258	4459460	623886	3790940	1273632
3km	90%	35000	2	345	4175170	555535	3583312	1131944
3km	90%	35000	2	191	3899466	527853	3334168	1194940
3km	90%	35000	2	332	4166456	506513	3633018	1256539
3km	90%	35000	2	209	3731601	497488	3190507	1198347
3km	90%	35000	2	239	4129614	588428	3505836	1161483
3km	90%	35000	2	233	3973469	518350	3407240	1240030
3km	90%	35000	2	340	5401288	605141	4762971	1313213
3km	90%	35000	2	205	4245410	555954	3657163	1213745
3km	90%	35000	2	244	5118030	702511	4378585	1351248
3km	90%	35000	2	251	3794078	495346	3260568	1003356
3km	90%	35000	2	208	4162306	559929	3565827	1236585
3km	90%	35000	2	227	4129739	580849	3518170	1043771
3km	90%	35000	2	286	3822006	503912	3261396	1133442
3km	90%	35000	2	288	3516458	479299	3005600	1107055
3km	90%	35000	2	291	3633731	498057	3110473	1009470
3km	90%	35000	2	157	3690531	504073	3164947	954138
3km	90%	35000	2	217	2771768	426860	2317562	841838
3km	90%	35000	2	257	5052869	564636	4448195	1324540
3km	90%	35000	2	308	3861611	516448	3284660	1070808
3km	90%	35000	2	225	4478905	583671	3831060	1268070
3km	90%	35000	2	217	3953872	477952	3433591	1165402
3km	90%	35000	2	255	3939782	529734	3372618	1189400
3km	90%	35000	2	207	4039206	497684	3492074	1066342
3km	90%	35000	2	205	4058841	513233	3506092	1075052
3km	90%	35000	2	323	5423004	656330	4738649	1508662
3km	90%	35000	2	275	5201702	593329	4545763	1472656
3km	90%	35000	2	293	3755113	507625	3185857	1210940
3km	90%	35000	2	212	4830970	579727	4191677	1199805
3km	90%	35000	2	307	5217683	657728	4506568	1604110
3km	90%	35000	2	268	4173063	523170	3611490	1218828
3km	90%	35000	2	233	4729894	615203	4067767	1387204
3km	90%	35000	2	276	4018029	519984	3441053	1137060
3km	90%	35000	2	262	5522022	662043	4816059	1376044
3km	90%	35000	2	206	4875246	587850	4233540	1246348
3km	90%	35000	2	289	5090236	656357	4406535	1299097
3km	90%	35000	2	238	4183496	532957	3600996	1136751
3km	90%	35000	2	229	4548617	583173	3938014	1244776
3km	90%	35000	2	254	3937011	528409	3363027	1008860
3km	90%	35000	2	268	3271748	448880	2794958	1036345
3km	90%	35000	2	295	4943087	588950	4304325	1419597
3km	90%	35000	2	208	3513701	458123	2995604	1048109
3km	90%	35000	2	178	2978992	405731	2547314	933625
3km	90%	35000	2	196	3929469	489338	3407131	1219006
3km	90%	35000	2	273	3831643	556112	3231816	1135904
3km	90%	35000	2	232	3486615	485477	2960537	1093907
3km	90%	35000	2	239	4314096	558045	3713794	1132077
3km	90%	35000	2	209	3876358	540442	3297082	1034677
3km	90%	35000	2	244	3529053	477814	3016011	1106467
3km	90%	35000	2	261	4660493	541801	4074226	1168423
3km	90%	35000	2	227	4181244	511600	3636118	1150024
3km	90%	35000	2	153	3637676	483260	3125464	911886
3km	90%	35000	2	207	3272219	451812	2787827	1151408
3km	90%	35000	2	301	3868556	519267	3319147	1109048
3km	90%	35000	2	201	4469188	567052	3855847	1171121
3km	90%	35000	2	326	4850594	626782	4186310	1351666
3km	90%	35000	2	178	3823356	504895	3275388	1063292
3km	90%	35000	2	219	3714332	472048	3207043	982417
3km	90%	35000	2	237	3994012	503356	3454978	1035104
3km	90%	35000	2	236	3479957	450524	2991956	1099300
3km	90%	35000	2	200	4240781	538499	3679524	1039851
3km	90%	35000	2	259	5338952	578340	4691970	1532825
3km	90%	35000	2	198	3718387	499541	3179747	1218398
3km	90%	35000	2	217	3077728	442953	2596010	889613
3km	90%	35000	2	300	4998350	611439	4315215	1259274
3km	90%	35000	2	205	3463646	439377	3001091	1026088
3km	90%	35000	2	407	4139558	558358	3535912	1238955
3km	90%	35000	2	234	3215996	430686	2750953	1011922
3km	90%	35000	2	259	3653622	517495	3101133	1194414
3km	90%	35000	2	281	4292283	593727	3661041	1346054
3km	90%	35000	2	247	4180661	537325	3606589	1150827
3km	90%	35000	2	221	4155680	544340	3585544	1264486
3km	90%	35000	2	255	3935413	502130	3374998	1080617
3km	90%	35000	2	243	3756139	532036	3166868	1062492
3km	90%	35000	2	195	4035955	566439	3429344	1004019
3km	90%	35000	2	200	4513003	617716	3830639	1288819
3km	90%	35000	2	214	2643379	358964	2255129	881444
3km	90%	35000	2	292	3758838	469610	3259379	1167213
3km	90%	35000	2	198	3798958	486610	3261708	1018495
3km	90%	35000	2	222	4368026	577179	3745618	1166579
3km	90%	35000	2	199	4214365	552171	3611653	1148565
3km	90%	35000	2	245	3181103	441005	2694080	944093
3km	90%	35000	2	298	3772948	526977	3224880	1121083
3km	90%	35000	2	194	4048041	535488	3480135	1218516
3km	90%	35000	2	242	3475141	434623	3010791	1084564
3km	90%	35000	2	237	4419119	612304	3753881	1301658
3km	90%	35000	2	242	4037337	517797	3483515	1180283
3km	90%	35000	2	271	4305436	607566	3634111	1336732
3km	90%	35000	2	219	3089266	410246	2661735	911897
3km	90%	35000	2	204	3970159	549353	3392271	1077610
3km	90%	35000	2	228	3788511	520009	3233964	1034302
3km	90%	35000	2	269	3980467	575135	3370463	1167515
3km	90%	35000	2	180	3910932	536974	3332260	1072783
3km	90%	35000	2	259	3878551	527477	3327362	1184644
3km	90%	35000	2	268	4371545	547994	3770744	1182291
3km	90%	35000	2	231	5000676	586507	4376760	1173605
3km	90%	35000	2	244	4814609	542026	4228033	1320773
3km	90%	35000	2	270	4155793	580690	3530005	1155787
3km	90%	35000	2	265	4567058	628468	3894679	1226467
3km	90%	35000	2	435	4854918	551962	4274837	1297792
3km	90%	35000	2	254	3856356	516632	3286940	1058763
3km	90%	35000	2	251	3942322	537358	3361362	1141484
3km	90%	35000	2	268	5008703	651059	4313380	1312335
3km	90%	35000	2	319	4490994	556442	3885196	1365672
3km	90%	35000	2	235	3416176	451227	2936493	1012201
3km	90%	35000	2	266	4605022	561675	4013676	1445246
3km	90%	35000	2	197	3988285	512595	3450607	1147882
3km	90%	35000	2	232	3591661	486665	3027833	943771
3km	90%	35000	2	331	3962412	543916	3360158	1090670
3km	90%	35000	2	220	3702829	472394	3204784	1030217
3km	90%	35000	2	282	4429405	601115	3779944	1295641
3km	90%	35000	2	254	4825429	649656	4131911	1247086
3km	90%	35000	2	277	5236384	622237	4546260	1328743
3km	90%	35000	2	298	4835247	564479	4187885	1370772
3km	90%	35000	2	230	3690511	498993	3151304	1143674
3km	90%	35000	2	290	4671584	585292	4049423	1327071
3km	90%	35000	2	279	4466635	563750	3840073	1342768
3km	90%	35000	2	205	3657753	467770	3149272	1083899
3km	90%	35000	2	179	4471109	554567	3882501	1069129
3km	90%	35000	2	195	4815233	554009	4225314	1177982
3km	90%	35000	2	204	3447381	474100	2950551	1067930
3km	90%	35000	2	226	3423478	494789	2876310	1008655
3km	90%	35000	2	397	4888393	547845	4300210	1311093
3km	90%	35000	2	255	4431213	548616	3832082	1242619
3km	90%	35000	2	209	4903336	609294	4249824	1299985
3km	90%	35000	2	212	3299930	446021	2823761	1070842
3km	90%	35000	2	186	3280292	410601	2832664	1010557
3km	90%	35000	2	231	4386526	532525	3814087	1178319
3km	90%	35000	2	391	5032360	633445	4351366	1467571
3km	90%	35000	2	341	5138582	645894	4450333	1451594
3km	90%	35000	2	183	4178175	563994	3580059	1263335
3km	90%	35000	2	316	4505894	531466	3920220	1225253
3km	90%	35000	2	225	4588136	571176	3972943	1360348
3km	90%	35000	2	259	4332645	555400	3734351	1273480
3km	90%	35000	2	293	4894113	562696	4264780	1416633
3km	90%	35000	2	371	5903927	653896	5190746	1772615
3km	90%	35000	2	268	5077368	550196	4484544	1387438
3km	90%	35000	2	210	3807442	484016	3257746	1097082
3km	90%	35000	2	313	4314855	540434	3741258	1169894
3km	90%	35000	2	274	4639700	605582	3963780	1276338
3km	90%	35000	2	256	3582013	468412	3080480	1019046
3km	90%	35000	2	229	3834485	546992	3252272	1153215
3km	90%	35000	2	339	3647575	537220	3087355	1106464
3km	90%	35000	2	161	3185414	434206	2722101	943331
3km	90%	35000	2	242	4553545	573614	3930670	1268604
3km	90%	35000	2	283	4780308	591152	4149948	1345543
3km	90%	35000	2	241	3626584	470045	3124516	1144002
3km	90%	35000	2	318	4238831	578836	3607703	1143723
3km	90%	35000	2	231	3619561	479120	3088828	1084062
3km	90%	35000	2	263	4298019	595928	3672253	1169581
3km	90%	35000	2	264	4480505	587477	3849436	1264312
3km	90%	35000	2	283	4250142	538718	3648387	1159336
3km	90%	35000	2	282	4433951	553264	3837288	1229625
3km	90%	35000	2	273	3092940	447095	2602087	995490
3km	90%	35000	2	274	3939131	503397	3381072	1265372
3km	90%	35000	2	223	4307035	553571	3731420	1221166
3km	90%	35000	2	202	4586687	593500	3942827	1357910
3km	90%	35000	2	393	4946480	549759	4349636	1352132
3km	90%	35000	2	235	5160928	639561	4461594	1556828
3km	90%	35000	2	290	4773326	588413	4135512	1478884
3km	90%	35000	2	232	4124821	546842	3522891	1291246
3km	90%	35000	2	312	5695319	690783	4957381	1677562
3km	90%	35000	2	222	3880219	472752	3380925	1058256
3km	90%	35000	2	228	3960080	538283	3359407	1200857
3km	90%	35000	2	231	4166240	528328	3599601	1111524
3km	90%	35000	2	184	3422901	449963	2919801	958567
3km	90%	35000	2	236	3274926	486674	2758596	990700
3km	90%	35000	2	248	4567812	587328	3943058	1182760
3km	90%	35000	2	268	4669783	555453	4068468	1246989
3km	90%	35000	2	209	4297694	557179	3698136	1176623
3km	90%	35000	2	192	3924435	521471	3362201	970443
3km	90%	35000	2	287	3518413	481372	3020511	1060548
3km	90%	35000	2	213	3528235	472766	3009228	1004697
3km	90%	35000	2	240	3229044	422139	2776556	879518
3km	90%	35000	2	219	4290224	555614	3675763	1269236
3km	90%	35000	2	200	3840684	412518	3404098	1271554
3km	90%	35000	2	228	4496061	560832	3882030	1258231
3km	90%	35000	2	189	3535086	462229	3036193	937282
3km	90%	35000	2	239	3248060	439410	2778026	921883
3km	90%	35000	2	263	4234932	607239	3576002	1197374
3km	90%	35000	2	303	4296154	583661	3676902	1289723
3km	90%	35000	2	213	3623929	498595	3097710	987409
3km	90%	35000	2	279	4154548	562741	3553419	1143207
3km	90%	35000	2	260	3890135	537327	3308966	1191754
3km	90%	35000	2	259	5075838	563195	4471674	1335919
3km	90%	35000	2	289	4329420	571553	3726019	1109657
3km	90%	35000	2	201	4599435	570384	3970878	1262567
3km	90%	35000	2	227	4188731	513829	3615543	1209017
3km	90%	35000	2	169	3978831	533916	3385150	1327318
3km	90%	35000	2	288	4474516	609876	3827033	1139642
3km	90%	35000	2	277	3344495	422763	2879893	1109907
3km	90%	35000	2	284	4310311	542258	3705015	1361840
3km	90%	35000	2	334	3392658	459639	2903727	1029564
3km	90%	35000	2	239	4973196	573126	4367492	1304823
3km	90%	35000	2	187	3311492	418983	2826411	1115370
3km	90%	35000	2	310	4500817	608562	3804294	1400607
3km	90%	35000	2	235	4250373	500200	3713738	1285118
3km	90%	35000	2	232	4628628	628352	3963418	1353524
3km	90%	35000	2	228	5201272	623527	4525744	1383474
3km	90%	35000	2	243	4174408	546123	3571184	1238123
3km	90%	35000	2	224	2864278	395639	2413306	902479
3km	90%	35000	2	227	3796110	523978	3232533	1126744
3km	90%	35000	2	307	3843695	528540	3270309	1273033
3km	90%	35000	2	270	4347331	596442	3696503	1373478
3km	90%	35000	2	258	3923441	442215	3462848	1124451
3km	90%	35000	2	383	3474269	451179	2982981	1034864
3km	90%	35000	2	230	3275771	454516	2770234	1004394
3km	90%	35000	2	170	3769141	494704	3239403	1080793
3km	90%	35000	2	318	4495075	498009	3964767	1311262
3km	90%	35000	2	174	3671835	505051	3134989	1081836
3km	90%	35000	2	223	3204541	399854	2765051	893024
3km	90%	35000	2	272	5453769	633354	4761710	1665733
3km	90%	35000	2	209	3502037	476819	2985969	1037069
3km	90%	35000	2	344	4514931	521358	3927511	1348448
3km	90%	35000	2	211	4299342	563367	3673737	1186760
3km	90%	35000	2	295	4288230	590957	3654338	1147303
3km	90%	35000	2	257	3508502	475233	2985896	1152355
3km	90%	35000	2	213	4636458	556933	4034891	1293120
3km	90%	35000	2	347	5775229	632380	5076014	1502780
3km	90%	35000	2	232	4627349	579177	4025978	1104637
3km	90%	35000	2	206	3873297	540371	3308101	1054333
3km	90%	35000	2	293	5017205	545345	4419238	1368314
3km	90%	35000	2	220	4822065	672895	4107035	1292483
3km	90%	35000	2	142	3336361	418832	2883323	874620
3km	90%	35000	2	208	3492076	490174	2947788	986152
3km	90%	35000	2	316	4907896	660352	4194347	1391976
3km	90%	35000	2	232	4700635	623870	4043144	1275780
3km	90%	35000	2	258	5396484	615000	4742389	1456571
3km	90%	35000	2	291	4515581	614094	3851285	1288430
3km	90%	35000	2	229	5731572	689337	4991296	1704887
3km	90%	35000	2	260	4741304	596884	4089233	1376142
3km	90%	35000	2	286	3423822	469305	2920950	1060166
3km	90%	35000	2	287	3900954	527195	3328338	1190305
3km	90%	35000	2	264	5621634	681371	4902005	1539380
3km	90%	35000	2	276	4256186	520137	3673863	1347645
3km	90%	35000	2	202	3581999	457021	3089338	1037842
3km	90%	35000	2	245	3879553	494946	3316992	1102063
3km	90%	35000	2	268	4359800	557792	3742936	1246454
3km	90%	35000	2	262	4268438	559794	3638555	1116643
3km	90%	35000	2	255	3941549	521880	3394269	1124935
3km	90%	35000	2	229	4375629	551953	3778793	1144740
3km	90%	35000	2	211	3718903	502967	3186272	1015953
3km	90%	35000	2	300	3219800	465000	2722162	980028
3km	90%	35000	2	188	2812500	407178	2379328	871482
3km	90%	35000	2	346	4997363	558662	4387045	1501684
3km	90%	35000	2	241	4012060	554943	3412511	1269003
3km	90%	35000	2	236	4399258	623070	3730779	1386899
3km	90%	35000	2	193	3700220	489724	3168255	1012853
3km	90%	35000	2	270	3286559	449726	2808528	1105020
3km	90%	35000	2	205	3317518	458476	2829633	901688
3km	90%	35000	2	281	4247429	541882	3670615	1202693
3km	90%	35000	2	222	4020667	549909	3439430	1195557
3km	90%	35000	2	200	4492991	623018	3825621	1381496
3km	90%	35000	2	203	4114871	548480	3528855	1170710
3km	90%	35000	2	413	4232801	585975	3590931	1144865
3km	90%	35000	2	278	4059767	538572	3476144	1351679
3km	90%	35000	2	230	4362305	549430	3712678	1307900
3km	90%	35000	2	263	5496412	686135	4760236	1638863
3km	90%	35000	2	269	4481533	579497	3863781	1197145
3km	90%	35000	2	290	3520671	393848	3110503	813957
3km	90%	35000	2	292	5284484	635225	4606487	1540435
3km	90%	35000	2	255	4191987	472709	3690534	1215882
3km	90%	35000	2	291	4771354	562446	4155968	1467693
3km	90%	35000	2	278	4157024	501684	3624333	1148675
3km	90%	35000	2	187	3444543	475656	2944915	1005230
3km	90%	35000	2	178	3210614	478005	2708589	874168
3km	90%	35000	2	201	3628483	463616	3118659	1052310
3km	90%	35000	2	226	3965507	538374	3372331	1181223
3km	90%	35000	2	317	5322030	592643	4681030	1442772
3km	90%	35000	2	192	3432622	475843	2927520	955532
3km	90%	35000	2	179	3287451	437355	2826516	1000535
3km	90%	35000	2	233	4113161	566496	3514075	1224730
3km	90%	35000	2	195	3071191	405401	2634425	783754
3km	90%	35000	2	210	3619850	470729	3117810	1037802
3km	90%	35000	2	258	4260466	566236	3638336	1270110
3km	90%	35000	2	297	4882405	541852	4292451	1207561
3km	90%	35000	2	182	4228458	524194	3632745	1092650
3km	90%	35000	2	287	4239928	589659	3612793	1134972
3km	90%	35000	2	341	4243817	566505	3629178	1184307
3km	90%	35000	2	311	3812850	522704	3229387	1297294
3km	90%	35000	2	273	5255878	594917	4616271	1521262
3km	90%	35000	2	321	3422568	495765	2895131	1093137
3km	90%	35000	2	212	3788104	511155	3245668	1243953
3km	90%	35000	2	229	3457995	458804	2962039	959886
3km	90%	35000	2	248	3762439	535218	3196954	1096358
3km	90%	35000	2	251	3606214	486471	3085706	987252
3km	90%	35000	2	291	3583790	475716	3082980	999731
3km	90%	35000	2	227	4213747	521924	3626410	1267525
3km	90%	35000	2	277	4666476	536750	4076850	1223093
3km	90%	35000	2	208	4858781	629521	4195075	1377792
3km	90%	35000	2	228	5189094	631471	4510506	1346658
3km	90%	35000	2	421	5575530	679529	4842382	1700614
3km	90%	35000	2	286	4050685	487339	3534266	1214009
3km	90%	35000	2	322	5002497	613667	4329271	1269873
3km	90%	35000	2	194	3559654	504888	3026944	1114121
3km	90%	35000	2	265	4145214	578140	3524492	1277163
3km	90%	35000	2	187	3345626	440805	2870846	1074731
3km	90%	35000	2	266	4711351	603342	4036953	1396019
3km	90%	35000	2	194	3896194	545744	3287735	1237388
3km	90%	35000	2	210	4072193	534369	3474250	1122650
3km	90%	35000	2	189	3700951	521172	3127999	1160995
3km	90%	35000	2	226	4970950	567271	4368129	1287525
3km	90%	35000	2	211	3789797	502258	3229053	1145757
3km	90%	35000	2	332	3769971	516642	3216504	1148302
3km	90%	35000	2	306	5397311	661765	4688073	1581038
3km	90%	35000	2	259	4731724	562629	4133784	1275948
3km	90%	35000	2	212	4465356	590129	3823378	1204022
3km	90%	35000	2	306	4612586	584771	4002917	1307560
3km	90%	35000	2	236	3923274	527323	3363065	1186769
3km	90%	35000	2	205	3090758	442094	2619824	995912
3km	90%	35000	2	296	3955993	547825	3356140	1141333
3km	90%	35000	2	221	4509269	589635	3853214	1324689
3km	90%	35000	2	272	3830573	485524	3315449	1072442
3km	90%	35000	2	246	4722353	649916	4037393	1353604
3km	90%	35000	2	315	4054369	517210	3472183	1171105
3km	90%	35000	2	261	3498620	492302	2972135	1068804
3km	90%	35000	2	302	4406113	635471	3724023	1217945
3km	90%	35000	2	253	3551108	461800	3054345	995266
3km	90%	35000	2	216	4166864	582698	3539463	1343445
3km	90%	35000	2	159	3268154	447546	2780069	861612
3km	90%	35000	2	223	3236252	469765	2747916	1060339
3km	90%	35000	2	284	4300093	534295	3737995	1150751
3km	90%	35000	2	266	3547842	467150	3036887	1042464
3km	90%	35000	2	189	3496560	473426	2991065	960338
3km	90%	35000	2	256	3864600	540301	3302240	1216517
3km	90%	35000	2	243	3773599	488264	3247548	1014102
3km	90%	35000	2	172	3611616	494984	3063185	1020692
3km	90%	35000	2	237	3904095	546990	3326027	1192458
3km	90%	35000	2	278	4769416	581080	4151949	1431674
3km	90%	35000	2	270	4115138	578789	3505297	1208504
3km	90%	35000	2	231	3528593	490140	2997879	1099943
3km	90%	35000	2	199	4559217	590156	3909883	1492126
3km	90%	35000	2	264	3627791	461412	3130233	1036032
3km	90%	35000	2	302	5518704	653179	4800060	1507362
3km	90%	35000	2	343	4488892	498161	3955040	1217718
3km	90%	35000	2	257	3960747	525776	3406798	1136530
3km	90%	35000	2	234	3560906	457623	3075667	1033336
3km	90%	35000	2	217	3954558	559982	3347905	1170688
3km	90%	35000	2	275	4713736	575821	4099485	1382872
3km	90%	35000	2	276	3618535	477892	3107796	1069228
3km	90%	35000	2	152	3428638	477580	2901307	940006
3km	90%	35000	2	299	2937825	393332	2496319	988393
3km	90%	35000	2	208	3182483	474985	2669914	987370
3km	90%	35000	2	218	3802549	507390	3251492	1090212
3km	90%	35000	2	285	5917632	687352	5163745	1658714
3km	90%	35000	2	209	4212117	569393	3612631	1132582
3km	90%	35000	2	238	3690419	486944	3153059	1119674
3km	90%	35000	2	197	3907422	508514	3373703	1077025
3km	90%	35000	2	198	3430150	467949	2918086	1047372
3km	90%	35000	2	235	3986904	576868	3384321	1095035
3km	90%	35000	2	280	3638785	436960	3172039	1157121
3km	90%	35000	2	191	4370619	551178	3765265	1211471
3km	90%	35000	2	216	3296838	471099	2793514	1104530
3km	90%	35000	2	284	3848519	522147	3288627	1183244
3km	90%	35000	2	274	5372573	649547	4691753	1501096
3km	90%	35000	2	223	4512506	617814	3854022	1298880
3km	90%	35000	2	230	3725739	522966	3164229	1101341
3km	90%	35000	2	198	3709995	473881	3203102	1015629
3km	90%	35000	2	272	4302714	604452	3661852	1119054
3km	90%	35000	2	223	4200760	575783	3566518	1308836
3km	90%	35000	2	195	4262910	591836	3611144	1238816
3km	90%	35000	2	177	4209607	575681	3581469	1095785
3km	90%	35000	2	401	3843116	501974	3305449	1218223
3km	90%	35000	2	280	4236235	510494	3675866	1111346
3km	90%	35000	2	311	4213585	560157	3570661	1274702
3km	90%	35000	2	479	5167573	570956	4544129	1465637
3km	90%	35000	2	351	4142025	531425	3565777	1267484
3km	90%	35000	2	224	4464799	581545	3852229	1328525
3km	90%	35000	2	193	3635599	522833	3089628	976702
3km	90%	35000	2	185	3839051	476242	3306615	964329
3km	90%	35000	2	196	3655688	481567	3121223	1086348
3km	90%	35000	2	284	5674025	670986	4963138	1517292
3km	90%	35000	2	254	4716346	630366	4010030	1326368
3km	90%	35000	2	220	3636436	512091	3087237	1171098
3km	90%	35000	2	196	3994762	491759	3461258	1084792
3km	90%	35000	2	342	4332767	517083	3760801	1122476
3km	90%	35000	2	276	4789827	601470	4134730	1278626
3km	90%	35000	2	186	3578168	516618	3041776	978451
3km	90%	35000	2	196	4407348	558179	3804085	1154102
3km	90%	35000	2	213	3655929	489463	3108725	1049973
3km	90%	35000	2	199	4318282	538212	3722664	1304860
3km	90%	35000	2	336	4521895	609388	3876614	1318176
3km	90%	35000	2	333	3866224	522289	3307941	1036811
3km	90%	35000	2	265	4366155	547127	3761564	1294852
3km	90%	35000	2	258	4153467	535586	3564665	1192234
3km	90%	35000	2	191	2741624	407645	2307993	798499
3km	90%	35000	2	250	4269081	561490	3652580	1251437
3km	90%	35000	2	257	4626712	605979	3991989	1236728
3km	90%	35000	2	169	4072577	543822	3488501	1109912
3km	90%	35000	2	302	4574633	596499	3932244	1362184
3km	90%	35000	2	227	4462029	549859	3868419	1278648
3km	90%	35000	2	216	3301197	444686	2816456	946477
3km	90%	35000	2	276	3856665	552926	3254398	1284185
3km	90%	35000	2	212	4432586	593560	3803393	1256307
3km	90%	35000	2	329	3613563	485930	3092973	1034590
3km	90%	35000	2	290	3367665	470215	2847880	1026384
3km	90%	35000	2	278	4126198	571363	3514833	1178382
3km	90%	35000	2	191	3655022	469277	3132023	1003253
3km	90%	35000	2	301	4208662	569544	3612269	1183081
3km	90%	35000	2	178	2892985	389364	2477454	890094
3km	90%	35000	2	337	3940067	512651	3374937	1075162
3km	90%	35000	2	212	4405359	566192	3808868	1139656
3km	90%	35000	2	290	3248965	453384	2762684	1109303
3km	90%	35000	2	233	4545486	611056	3891612	1273487
3km	90%	35000	2	241	5063181	648998	4366029	1382768
3km	90%	35000	2	229	3319882	447858	2848536	974698
3km	90%	35000	2	293	3951917	561568	3361478	1186841
3km	90%	35000	2	185	3898629	549928	3320444	1149527
3km	90%	35000	2	278	5007740	589476	4380893	1499711
3km	90%	35000	2	252	5762174	648212	5066114	1468182
3km	90%	35000	2	222	4438665	555815	3815562	1205782
3km	90%	35000	2	293	3979614	509597	3442742	1077448
3km	90%	35000	2	350	4936177	602298	4294996	1350750
3km	90%	35000	2	336	5143045	589118	4500832	1382666
3km	90%	35000	2	306	5021359	625236	4361628	1369395
3km	90%	35000	2	187	3627350	439837	3140583	1043231
3km	90%	35000	2	187	3559603	483988	3026508	997901
3km	90%	35000	2	278	4308753	513662	3772248	1120886
3km	90%	35000	2	216	4041110	533491	3453593	1121294
3km	90%	35000	2	201	3779999	458869	3278767	1200496
3km	90%	35000	2	246	4241234	551087	3670288	1209834
3km	90%	35000	2	180	4030389	579565	3423957	1284479
3km	90%	35000	2	237	4279942	513687	3732634	1091189
3km	90%	35000	2	214	4962190	601931	4271495	1226927
3km	90%	35000	2	201	3251926	460493	2775488	916957
3km	90%	35000	2	196	3821820	500797	3273848	1063978
3km	90%	35000	2	234	4801946	584625	4171143	1321085
3km	90%	35000	2	335	3784198	493295	3251531	1051604
3km	90%	35000	2	290	5661436	677355	4937570	1549175
3km	90%	35000	2	253	4637412	551821	4050819	1273331
3km	90%	35000	2	279	5573578	633569	4900192	1496869
3km	90%	35000	2	207	4585233	570334	3978402	1136240
3km	90%	35000	2	300	3564652	503912	3032125	1066358
3km	90%	35000	2	234	3981188	537065	3409421	1046271
3km	90%	35000	2	258	3871733	544976	3304745	1090297
3km	90%	35000	2	192	3589984	484772	3072775	978886
3km	90%	35000	2	324	4749773	561912	4143361	1231941
3km	90%	35000	2	220	4518578	528425	3940540	1207165
3km	90%	35000	2	233	4079060	545395	3493257	1130463
3km	90%	35000	2	356	4649750	559684	4032584	1225640
3km	90%	35000	2	281	4839241	600539	4185112	1397112
3km	90%	35000	2	184	4242516	594528	3625420	1203943
3km	90%	35000	2	278	4445388	565560	3822451	1279902
3km	90%	35000	2	225	2731449	405091	2305204	747135
3km	90%	35000	2	288	3916983	517095	3361617	1170991
3km	90%	35000	2	268	4216040	561512	3609715	1022895
3km	90%	35000	2	214	4124651	512604	3582837	1266519
3km	90%	35000	2	285	5614268	658254	4904724	1399306
3km	90%	35000	2	220	4134720	483457	3595348	1170390
3km	90%	35000	2	262	4250641	506479	3704342	1189620
3km	90%	35000	2	275	3976399	457162	3488409	1083831
3km	90%	35000	2	228	3314848	479460	2806500	1017007
3km	90%	35000	2	254	3803564	480705	3277402	1119311
3km	90%	35000	2	239	3262228	463138	2759474	1041338
3km	90%	35000	2	222	4560321	592275	3930627	1141096
3km	90%	35000	2	412	5119312	606014	4464701	1297185
3km	90%	35000	2	341	3773402	531642	3212249	1018960
3km	90%	35000	2	289	4861200	678113	4133622	1463465
3km	90%	35000	2	215	5361290	634765	4679093	1388641
3km	90%	35000	2	228	3424243	433315	2947146	1067318
3km	90%	35000	2	222	4228834	579561	3588542	1356391
3km	90%	35000	2	188	3809770	500366	3266157	1159280
3km	90%	35000	2	204	3477485	468045	2980866	921060
3km	90%	35000	2	241	3570248	462053	3078747	1042603
3km	90%	35000	2	250	3340896	463990	2852453	1010604
3km	90%	35000	2	199	4400777	533104	3827269	1192283
3km	90%	35000	2	231	4046242	511352	3481801	1194957
3km	90%	35000	2	264	3481005	463568	2991908	1016695
3km	90%	35000	2	188	3753272	494872	3230885	1074536
3km	90%	35000	2	305	3619487	494537	3080346	1066222
3km	90%	35000	2	221	3875627	459070	3364499	1072955
3km	90%	35000	2	203	3330604	458932	2834438	1092825
3km	90%	35000	2	282	3649234	495796	3106096	1028040
3km	90%	35000	2	255	3593087	456701	3092697	1006421
3km	90%	35000	2	186	3637489	492448	3102484	1095341
3km	90%	35000	2	271	4202089	529943	3626937	1148503
3km	90%	35000	2	281	3871430	543473	3290203	1180011
3km	90%	35000	2	277	5081129	567345	4475270	1378732
3km	90%	35000	2	255	3913277	522123	3350374	1197562
3km	90%	35000	2	226	5068967	580300	4444498	1339813
3km	90%	35000	2	225	4255917	547193	3681529	1191935
3km	90%	35000	2	228	4033049	551667	3433968	1130085
3km	90%	35000	2	222	3577182	513388	3042842	1008556
3km	90%	35000	2	327	3948648	518085	3366047	1214283
3km	90%	35000	2	257	4551660	582885	3929660	1317035
3km	90%	35000	2	300	4083526	513991	3533866	1168428
3km	90%	35000	2	266	4032586	516272	3491068	1254917
3km	90%	35000	2	260	4240833	552951	3649323	1287215
3km	90%	35000	2	205	3360719	437524	2888124	1061800
3km	90%	35000	2	208	3622279	489507	3090311	1012334
3km	90%	35000	2	228	3570590	463356	3077921	1089982
3km	90%	35000	2	237	5545068	679635	4813780	1563513
3km	90%	35000	2	309	5164677	534700	4558544	1268819
3km	90%	35000	2	312	3595232	466152	3084771	1088845
3km	90%	35000	2	216	3682467	545830	3115553	1112880
3km	90%	35000	2	227	5105030	597481	4458401	1334076
3km	90%	35000	2	211	3582219	504405	3041935	987862
3km	90%	35000	2	226	3965772	547405	3376553	1238546
3km	90%	35000	2	206	5665981	644245	4958877	1444111
3km	90%	35000	2	206	4869247	608849	4208467	1341388
3km	90%	35000	2	243	4422157	577206	3811666	1126455
3km	90%	35000	2	251	4318518	503408	3759080	1112623
3km	90%	35000	2	206	4014066	519609	3465245	1188218
3km	90%	35000	2	256	5235828	718826	4462896	1588138
3km	90%	35000	2	218	3558093	516290	3017155	1099774
3km	90%	35000	2	262	4235870	497023	3702337	1216504
3km	90%	35000	2	239	4673011	578453	4042968	1233361
3km	90%	35000	2	205	4997355	601574	4327159	1389692
3km	90%	35000	2	292	5788805	688503	5040573	1718085
3km	90%	35000	2	208	3505869	492631	2987683	1032303
3km	90%	35000	2	173	3621638	435728	3093680	1135653
3km	90%	35000	2	414	4193359	536834	3620085	1108945
3km	90%	35000	2	175	2884526	395166	2469357	904734
3km	90%	35000	2	431	3854415	489905	3317920	1014753
3km	90%	35000	2	211	3802346	471651	3292001	1103089
3km	90%	35000	2	254	3317761	482555	2781978	1043076
3km	90%	35000	2	229	4458769	565570	3857730	1324891
3km	90%	35000	2	186	3239682	440370	2753103	917962
3km	90%	35000	2	276	4214926	528676	3628737	1173188
3km	90%	35000	2	203	3888351	509920	3351662	996708
3km	90%	35000	2	278	3868550	482434	3337496	1023778
3km	90%	35000	2	283	3529361	519699	2968548	1305492
3km	90%	35000	2	323	5047446	640852	4380371	1509388
3km	90%	35000	2	269	4324009	486096	3794994	1228611
3km	90%	35000	2	331	5045639	586486	4413321	1445173
3km	90%	35000	2	270	4267374	552385	3669228	1256842
3km	90%	35000	2	215	3659066	481005	3154160	1000228
3km	90%	35000	2	398	4455756	617181	3796020	1294290
3km	90%	35000	2	241	3297412	470762	2789191	968310
3km	90%	35000	2	305	5341853	695220	4607347	1476928
3km	90%	35000	2	287	4457226	576005	3849241	1308481
3km	90%	35000	2	351	4864820	597233	4204339	1286400
3km	90%	35000	2	284	3731936	550515	3145073	1068050
3km	90%	35000	2	444	4041258	588760	3418999	1297878
3km	90%	35000	2	316	3264327	459436	2776770	977007
3km	90%	35000	2	198	5044421	577375	4436450	1292267
3km	90%	35000	2	250	4153456	516637	3597502	1231831
3km	90%	35000	2	258	4280906	533142	3696133	1183666
3km	90%	35000	2	225	4052227	535059	3439429	1241405
3km	90%	35000	2	476	5084045	562101	4482610	1429779
3km	90%	35000	2	214	3851876	533346	3275061	1258199
3km	90%	35000	2	229	3021186	383949	2610737	932308
3km	90%	35000	2	242	3842074	520903	3276605	1067604
3km	90%	35000	2	205	3040404	403927	2568716	1025307
3km	90%	35000	2	179	3041902	375404	2626644	1015610
3km	90%	35000	2	244	3913318	563415	3309844	1098868
3km	90%	35000	2	205	2909201	402321	2487805	1007632
3km	90%	35000	2	255	4055279	481450	3536995	1205330
3km	90%	35000	2	263	5591043	660351	4886216	1560839
3km	90%	35000	2	248	4425193	574826	3777257	1210133
3km	90%	35000	2	243	3880780	546183	3288349	1140484
3km	90%	35000	2	197	3539899	498106	3014321	1038334
3km	90%	35000	2	326	4851105	617484	4201355	1297764
3km	90%	35000	2	320	4428027	623946	3759821	1257989
3km	90%	35000	2	233	4383038	566431	3768997	1399931
3km	90%	35000	2	130	2694854	392567	2260009	789458
3km	90%	35000	2	225	3518866	524738	2952239	1129944
3km	90%	35000	2	246	4508096	590434	3871268	1398973
3km	90%	35000	2	176	3673250	526026	3121706	1030997
3km	90%	35000	2	268	4009082	545877	3435898	1133427
3km	90%	35000	2	349	4345356	516048	3791467	1330213
3km	90%	35000	2	190	4286740	581904	3635722	1092922
3km	90%	35000	2	250	4354113	623040	3642852	1369266
3km	90%	35000	2	239	4417697	566961	3800892	1147616
3km	90%	35000	2	257	3942996	443167	3466212	1042813
3km	90%	35000	2	261	3923233	568490	3318200	1098044
3km	90%	35000	2	173	3953415	502742	3401483	996889
3km	90%	35000	2	283	3438278	437818	2965823	1146390
3km	90%	35000	2	282	4388760	591922	3748380	1297526
3km	90%	35000	2	199	4126657	580811	3500351	1252056
3km	90%	35000	2	288	4754153	588956	4131146	1436291
3km	90%	35000	2	240	3752100	517207	3191073	1071585
3km	90%	35000	2	353	3785702	544742	3212579	1074037
3km	90%	35000	2	224	3471753	482491	2937242	1030572
3km	90%	35000	2	220	4299734	535691	3723726	1237313
3km	90%	35000	2	236	3837721	535897	3260967	1289022
3km	90%	35000	2	300	3898664	518436	3302319	1190617
3km	90%	35000	2	324	3846712	526506	3285080	940681
3km	90%	35000	2	175	3827760	571200	3216754	1173015
3km	90%	35000	2	191	3471147	470379	2967395	945955
3km	90%	35000	2	212	3485462	474380	2976094	945883
3km	90%	35000	2	336	4205972	569204	3606011	1238747
3km	90%	35000	2	260	4517970	547307	3935034	1278765
3km	90%	35000	2	192	3518070	533616	2939930	965950
3km	90%	35000	2	226	4519596	601531	3875755	1255234
3km	90%	35000	2	238	4843967	579197	4217157	1404058
3km	90%	35000	2	352	4803785	572641	4189191	1269512
3km	90%	35000	2	224	3403696	454038	2917614	954597
3km	90%	35000	2	236	3826779	522285	3250464	1196503
3km	90%	35000	2	286	4619993	563252	4021955	1233361
3km	90%	35000	2	288	5106421	668267	4386659	1515495
3km	90%	35000	2	213	4140855	573579	3530344	1169083
3km	90%	35000	2	367	4386932	574708	3773593	1153110
3km	90%	35000	2	204	3629596	532668	3057658	1106438
3km	90%	35000	2	302	4480288	527067	3917090	1128253
3km	90%	35000	2	187	3751130	521081	3201694	1078163
3km	90%	35000	2	330	3348090	461471	2832321	1000474
3km	90%	35000	2	231	4276863	603413	3639353	1201756
3km	90%	35000	2	236	3991546	494586	3453468	1063567
3km	90%	35000	2	282	4149317	538518	3581962	1102734
3km	90%	35000	2	308	3644449	502103	3091646	1092273
3km	90%	35000	2	251	4514585	595240	3885545	1322286
3km	90%	35000	2	271	5512654	617704	4813963	1433024
3km	90%	35000	2	225	4316259	538310	3747902	1118997
3km	90%	35000	2	257	5027274	610210	4374530	1250924
3km	90%	35000	2	240	3637846	494821	3107541	945439
3km	90%	35000	2	247	3925143	514554	3341392	1021701
3km	90%	35000	2	340	3712164	498336	3165091	1118634
3km	90%	35000	2	180	3506581	451296	3022024	947091
3km	90%	35000	2	195	3707415	531496	3133213	1073820
3km	90%	35000	2	174	2833714	404167	2380609	895413
3km	90%	35000	2	228	3894312	526395	3313191	1159516
3km	90%	35000	2	177	3158883	449860	2682485	1006285
3km	90%	35000	2	263	4147189	584402	3539666	1172920
3km	90%	35000	2	285	4742651	549308	4140313	1239545
3km	90%	35000	2	274	4051168	547827	3466040	1239013
3km	90%	35000	2	254	3997794	511692	3446858	992945
3km	90%	35000	2	223	4085021	517022	3526171	1036027
3km	90%	35000	2	303	4030868	559209	3443137	1156676
3km	90%	35000	2	215	4223758	566281	3588918	1216497
3km	90%	35000	2	236	3888249	516668	3324288	1192648
3km	90%	35000	2	235	5175813	583196	4541209	1398233
3km	90%	35000	2	219	4437456	560799	3814113	1240703
3km	90%	35000	2	320	4852598	617899	4191284	1400316
3km	90%	35000	2	240	4391921	533575	3826838	1203737
3km	90%	35000	2	219	4456330	552504	3855543	1420691
3km	90%	35000	2	344	4287632	526464	3717693	1415171
3km	90%	35000	2	274	3793485	485986	3259982	1126399
3km	90%	35000	2	290	3433771	444122	2962658	1026884
3km	90%	35000	2	189	4446010	589873	3819422	1281200
3km	90%	35000	2	215	3319408	463003	2830203	978382
3km	90%	35000	2	213	3129080	448479	2631379	958193
3km	90%	35000	2	337	4831267	658401	4125639	1477069
3km	90%	35000	2	231	3506518	473958	2996235	1008587
3km	90%	35000	2	216	3813749	495564	3265838	1073294
3km	90%	35000	2	217	3810024	512022	3271028	1006998
3km	90%	35000	2	192	3821671	474419	3319088	962253
3km	90%	35000	2	182	4313125	586158	3694691	1157849
3km	90%	35000	2	219	4088252	540387	3493046	1212176
3km	90%	35000	2	215	3828992	497021	3307513	1062325
3km	90%	35000	2	220	3851063	496014	3309831	1047180
3km	90%	35000	2	264	3792941	479644	3277093	1147518
3km	90%	35000	2	189	4391614	602765	3760273	1198005
3km	90%	35000	2	254	3918671	529113	3355215	1125390
3km	90%	35000	2	168	3325534	477427	2819724	901062
3km	90%	35000	2	276	4455367	560438	3865033	1186797
3km	90%	35000	2	216	3926880	550583	3323663	1231286
3km	90%	35000	2	224	4243065	500794	3685810	1170593
3km	90%	35000	2	281	4192071	529075	3633513	1315021
3km	90%	35000	2	224	3534664	474399	3029970	1132922
3km	90%	35000	2	263	5252275	624139	4571196	1415207
3km	90%	35000	2	229	3552774	444648	3083066	989810
3km	90%	35000	2	337	3874971	516566	3325560	1189565
3km	90%	35000	2	253	3594894	467585	3102795	980047
3km	90%	35000	2	458	4428599	521298	3868596	1266303
3km	90%	35000	2	331	3873080	539499	3294024	1203765
3km	90%	35000	2	266	3821345	525498	3243660	1156835
3km	90%	35000	2	226	5512745	678855	4791339	1449087
3km	90%	35000	2	246	4521859	525151	3966650	1180292
3km	90%	35000	2	199	3797566	545439	3212083	1078963
3km	90%	35000	2	183	3472414	441676	2969468	1016873
3km	90%	35000	2	385	4922576	571868	4296081	1475147
3km	90%	35000	2	255	4976903	564425	4371156	1229743
3km	90%	35000	2	250	5139796	669956	4419688	1385828
3km	90%	35000	2	196	3927656	522375	3366570	1085017
3km	90%	35000	2	246	4457076	532726	3871908	1209283
3km	90%	35000	2	223	3949664	488940	3426753	1282522
3km	90%	35000	2	250	3411484	483830	2886134	1082055
3km	90%	35000	2	264	3635747	519900	3086402	1101133
3km	90%	35000	2	307	4222628	611508	3554981	1197508
3km	90%	35000	2	223	3946939	519603	3384594	1081194
3km	90%	35000	2	242	4468022	575743	3837575	1161832
3km	90%	35000	2	234	3883201	522605	3313108	1153938
3km	90%	35000	2	265	4291023	576696	3645896	1382609
3km	90%	35000	2	198	2775986	382483	2362981	918411
3km	90%	35000	2	221	3602935	508149	3063245	1166015
3km	90%	35000	2	228	3822193	508846	3268635	1057411
3km	90%	35000	2	336	4911407	560695	4319919	1381620
3km	90%	35000	2	182	3664680	487002	3153659	982401
3km	90%	35000	2	169	2815335	379811	2414972	890301
3km	90%	35000	2	296	5493606	637178	4811376	1538197
3km	90%	35000	2	247	3411870	489890	2875424	946112
3km	90%	35000	2	244	3648955	446261	3170678	1088226
3km	90%	35000	2	298	4728892	610161	4053996	1378772
3km	90%	35000	2	297	4630669	526680	4067795	1392087
3km	90%	35000	2	244	5155697	613402	4495737	1185350
3km	90%	35000	2	240	4039682	492726	3521636	1189012
3km	90%	35000	2	153	3097101	404184	2656195	871208
3km	90%	35000	2	211	4170090	558321	3561551	1194629
3km	90%	35000	2	235	3472626	444456	2985205	1112373
3km	90%	35000	2	368	4318942	571225	3682966	1311029
3km	90%	35000	2	359	4376438	596147	3734979	1162212
3km	90%	35000	2	215	3526366	486549	3011489	1003073
3km	90%	35000	2	286	3781283	504092	3238001	1132685
3km	90%	35000	2	211	3573842	459665	3077653	996811
3km	90%	35000	2	172	3624188	460019	3129142	1048303
3km	90%	35000	2	249	4430473	579760	3802929	1345497
3km	90%	35000	2	214	3439934	482131	2922784	955628
3km	90%	35000	2	358	3448956	443887	2944867	956694
3km	90%	35000	2	255	3612563	489783	3095479	983589
3km	90%	35000	2	225	4949907	604618	4313671	1462391
3km	90%	35000	2	246	4691221	594020	4065585	1307185
3km	90%	35000	2	281	3806622	536094	3216090	1054738
3km	90%	35000	2	178	2772184	392919	2361232	843514
3km	90%	35000	2	188	4129734	579460	3504473	1198171
3km	90%	35000	2	264	3949173	521912	3355958	1137032
3km	90%	35000	2	200	4087665	542414	3503926	1182839
3km	90%	35000	2	261	4951676	611424	4285027	1332717
3km	90%	35000	2	353	3745904	502254	3200197	1276577
3km	90%	35000	2	323	4307522	546439	3731473	1188475
3km	90%	35000	2	318	3090271	435731	2632877	987934
3km	90%	35000	2	207	3735286	516272	3188216	1042257
3km	90%	35000	2	289	3138961	427707	2664877	1052281
3km	90%	35000	2	172	3700221	498376	3150569	1073077
3km	90%	35000	2	281	4537931	531175	3980151	1373431
3km	90%	35000	2	209	4012110	565765	3409136	1153567
3km	90%	35000	2	225	3637054	520423	3077330	1067281
3km	90%	35000	2	358	4686340	595057	4058696	1475104
3km	90%	35000	2	229	4552107	558121	3967039	1245164
3km	90%	35000	2	197	3068838	401803	2627215	949043
3km	90%	35000	2	404	4988630	588764	4360221	1370766
3km	90%	35000	2	207	4714581	535743	4133211	1346895
3km	90%	35000	2	244	3751868	516194	3194336	1097713
3km	90%	35000	2	259	3729909	473786	3216285	1028915
3km	90%	35000	2	258	4434780	586730	3808294	1154642
3km	90%	35000	2	304	5074953	561699	4450615	1393108
3km	90%	35000	2	251	2724864	376053	2320428	866027
3km	90%	35000	2	295	3713178	442019	3226278	1073430
3km	90%	35000	2	208	3787415	536040	3224436	1240779
3km	90%	35000	2	240	3618342	456381	3132900	1080932
3km	90%	35000	2	273	3567620	446575	3086821	1030733
3km	90%	35000	2	227	3838289	537530	3268658	1187856
3km	90%	35000	2	190	4821370	672592	4099544	1370199
3km	90%	35000	2	230	3609410	481729	3086425	1048799
3km	90%	35000	2	209	3461952	472575	2939522	1026229
3km	90%	35000	2	332	4489107	586312	3856582	1280778
3km	90%	35000	2	278	4416844	594582	3769095	1332889
3km	90%	35000	2	168	3723693	483405	3205682	965578
3km	90%	35000	2	271	3323418	450274	2849493	930784
3km	90%	35000	2	226	4542244	550892	3929362	1122600
3km	90%	35000	2	407	3846400	509061	3288096	1133262
3km	90%	35000	2	251	3799199	510969	3245715	1108070
3km	90%	35000	2	210	3886558	512765	3333040	1127377
3km	90%	35000	2	214	3440548	468311	2937878	1032938
3km	90%	35000	2	220	3619811	477016	3109309	1022339
3km	90%	35000	2	214	3881144	504748	3320587	1072469
3km	90%	35000	2	224	3177284	414326	2719598	951939
3km	90%	35000	2	289	4470797	582336	3826800	1238080
3km	90%	35000	2	245	4611097	619226	3968945	1232098
3km	90%	35000	2	212	3139280	384676	2721732	970732
3km	90%	35000	2	324	3909122	535246	3334417	1322701
3km	90%	35000	2	247	3799764	519905	3232448	1225321
3km	90%	35000	2	287	4626051	591855	3991392	1276846
3km	90%	35000	2	241	3459883	455419	2990913	948684
3km	90%	35000	2	208	4031988	527021	3463162	1166223
3km	90%	35000	2	236	3049964	400384	2624899	908524
3km	90%	35000	2	205	4371363	602943	3738347	1217392
3km	90%	35000	2	247	3558596	483167	3034513	1009516
3km	90%	35000	2	366	5522192	657442	4823922	1378052
3km	90%	35000	2	245	3981045	508352	3414780	1105562
3km	90%	35000	2	270	3586651	501604	3048398	1055705
3km	90%	35000	2	179	3587081	475392	3058229	1036028
3km	90%	35000	2	180	3636233	455297	3161405	906037
3km	90%	35000	2	268	3602468	481087	3078960	1067875
3km	90%	35000	2	234	4131383	546544	3529659	1304709
3km	90%	35000	2	225	3907258	565654	3319016	1120070
3km	90%	35000	2	309	4482283	555056	3894389	1241321
3km	90%	35000	2	163	3841489	487829	3326076	945833
3km	90%	35000	2	276	4369152	627425	3705254	1284368
3km	90%	35000	2	219	4433113	600740	3782878	1211367
3km	90%	35000	2	258	4293033	525689	3732588	1183929
3km	90%	35000	2	233	3849678	497401	3304026	1062408
3km	90%	35000	2	317	4938936	611357	4285925	1422322
3km	90%	35000	2	213	3411019	481057	2901951	1009116
3km	90%	35000	2	226	4106955	520583	3551182	1143246
3km	90%	35000	2	256	5188669	667319	4465390	1446431
3km	90%	35000	2	315	3944195	516407	3384403	1197248
3km	90%	35000	2	292	3590441	499327	3052133	1013466
3km	90%	35000	2	217	3772443	530907	3203832	1142384
3km	90%	35000	2	255	3867495	555164	3269115	1213898
3km	90%	35000	2	261	3798876	563660	3194912	1111554
3km	90%	35000	2	218	3538382	478574	3031282	941730
3km	90%	35000	2	252	3725687	484286	3207737	984372
3km	90%	35000	2	190	3140866	421527	2696633	865513
3km	90%	35000	2	210	3814198	541800	3229737	1138175
3km	90%	35000	2	278	3978152	543023	3369615	1202950
3km	90%	35000	2	173	3890187	510486	3335935	1147056
3km	90%	35000	2	189	3970546	484482	3450649	1046231
3km	90%	35000	2	297	4090373	549710	3481416	1239016
3km	90%	35000	2	293	4487953	526473	3923072	1285380
3km	90%	35000	2	206	5049782	639756	4354505	1345318
3km	90%	35000	2	311	3912073	483381	3389183	1142261
3km	90%	35000	2	319	3692616	516103	3147443	1090572
3km	90%	35000	2	202	3723709	497191	3191260	1252974
3km	90%	35000	2	312	4421815	518474	3870259	1233488
3km	90%	35000	2	248	3196009	466462	2702821	908150
3km	90%	35000	2	228	4025364	506153	3474875	1136565
3km	90%	35000	2	232	4146601	559040	3542861	1260451
3km	90%	35000	2	292	4076214	569629	3453321	1248998
3km	90%	35000	2	288	4370406	597016	3735700	1310363
3km	90%	35000	2	293	4253496	575866	3632570	1201747
3km	90%	35000	2	345	3352040	447553	2856717	1014997
3km	90%	35000	2	168	4073263	544070	3473100	1130515
3km	90%	35000	2	220	3549504	466278	3039000	1020779
3km	90%	35000	2	205	3847430	530190	3287951	1198018
3km	90%	35000	2	189	4121373	556017	3502472	1233777
3km	90%	35000	2	187	3681615	493281	3150066	1107077
3km	90%	35000	2	335	4784732	581562	4154918	1267807
3km	90%	35000	2	272	5241633	653182	4545313	1353946
3km	90%	35000	2	260	3250044	484792	2734232	1063000
3km	90%	35000	2	328	4229857	503831	3674367	1341191
3km	90%	35000	2	211	4013935	533187	3435117	1274108
3km	90%	35000	2	164	3299601	440520	2835640	895829
3km	90%	35000	2	238	3762163	499952	3235821	1059805
3km	90%	35000	2	259	4626337	632643	3927590	1260438
3km	90%	35000	2	206	3860270	493804	3308533	1134397
3km	90%	35000	2	393	5510508	602182	4847791	1334253
3km	90%	35000	2	207	3828900	504693	3283471	1134946
3km	90%	35000	2	202	3934980	519730	3365231	1123610
3km	90%	35000	2	289	4070525	551579	3482883	1307783
3km	90%	35000	2	289	3116815	415435	2664050	980345
3km	90%	35000	2	282	3795043	514249	3249409	1090361
3km	90%	35000	2	290	3878017	526629	3300918	1165335
3km	90%	35000	2	241	4239528	559822	3640602	1083830
3km	90%	35000	2	256	5016062	575407	4399185	1444889
3km	90%	35000	2	255	3485216	487697	2976652	1043073
3km	90%	35000	2	246	3582917	484659	3064143	1052967
3km	90%	35000	2	279	3512252	449659	3035343	996509
3km	90%	35000	2	242	3860598	569164	3254524	1190770
3km	90%	35000	2	319	4904697	593580	4265473	1255100
3km	90%	35000	2	238	4743359	623043	4055461	1457695
3km	90%	35000	2	209	3727004	485338	3197232	1071384
3km	90%	35000	2	198	3392153	474552	2882925	1061718
3km	90%	35000	2	211	4437738	574746	3824078	1193729
3km	90%	35000	2	218	3713175	487719	3170240	970309
3km	90%	35000	2	229	3606215	487612	3070458	1053489
3km	90%	35000	2	243	4065927	514416	3505276	1184914
3km	90%	35000	2	229	4372515	583427	3753078	1233637
3km	90%	35000	2	204	4031202	448439	3516252	1154572
3km	90%	35000	2	221	3345334	453502	2866242	981542
3km	90%	35000	2	186	3590432	447358	3105512	973348
3km	90%	35000	2	248	5169859	679449	4437633	1322139
3km	90%	35000	2	222	4095482	506370	3535184	1115065
3km	90%	35000	2	211	3091529	429025	2619903	914690
3km	90%	35000	2	319	4486019	537450	3915468	1267755
3km	90%	35000	2	282	4382049	532052	3790455	1324704
3km	90%	35000	2	306	4427007	533890	3864315	1295215
3km	90%	35000	2	239	4356192	564575	3761893	1197270
3km	90%	35000	2	345	5481660	606367	4817571	1245740
3km	90%	35000	2	265	3663869	484569	3150084	1088211
3km	90%	35000	2	186	4286048	615920	3632006	1238004
3km	90%	35000	2	159	4126260	532496	3550779	1006843
3km	90%	35000	2	240	4443593	557179	3850597	1175567
3km	90%	35000	2	220	3661423	516233	3113260	1083845
3km	90%	35000	2	264	3752096	456910	3259950	1121968
3km	90%	35000	2	264	3353989	441806	2872520	980921
3km	90%	35000	2	210	3732918	492466	3198772	1094553
3km	90%	35000	2	221	3525920	473997	3018222	1077890
3km	90%	35000	2	263	4661673	628469	3985162	1368275
3km	90%	35000	2	217	4509796	557734	3911181	1178948
3km	90%	35000	2	237	4275143	572823	3664882	1200899
3km	90%	35000	2	242	3785770	436926	3329006	1057182
3km	90%	35000	2	191	3639794	492007	3108238	1094014
3km	90%	35000	2	354	3686021	484396	3172920	1012912
3km	90%	35000	2	330	5765142	629041	5097081	1502016
3km	90%	35000	2	240	3577180	483802	3064353	1096032
3km	90%	35000	2	254	4960289	632127	4282319	1418111
3km	90%	35000	2	236	3725745	519445	3176151	1088247
3km	90%	35000	2	297	4321532	589812	3696866	1249105
3km	90%	35000	2	363	5387595	695313	4624105	1740429
3km	90%	35000	2	256	4472532	520284	3915509	1339583
3km	90%	35000	2	253	4753476	574585	4117337	1211906
3km	90%	35000	2	221	4188191	485659	3673200	1032020
3km	90%	35000	2	278	4782522	583101	4173866	1285038
3km	90%	35000	2	293	3883741	576310	3261841	1285094
3km	90%	35000	2	220	4387028	535644	3801806	1287585
3km	90%	35000	2	324	4035598	519800	3475166	1157402
3km	90%	35000	2	269	4736521	596331	4070746	1147583
3km	90%	35000	2	250	5177724	646451	4476107	1481356
3km	90%	35000	2	199	3936295	488638	3415958	1058614
3km	90%	35000	2	224	4083641	487894	3517512	1011868
3km	90%	35000	2	178	4041829	535492	3446223	1141911
3km	90%	35000	2	252	4278479	584679	3648927	1198238
3km	90%	35000	2	301	4985569	586160	4352175	1378463
3km	90%	35000	2	243	3991756	544242	3383608	1138570
3km	90%	35000	2	222	3743848	478069	3222809	1125890
3km	90%	35000	2	265	3575040	445823	3069009	1056300
3km	90%	35000	2	265	4382152	564883	3771890	1257126
3km	90%	35000	2	216	4314593	506935	3763305	1172895
3km	90%	35000	2	210	3720386	527747	3164473	1006392
3km	90%	35000	2	203	3466116	450975	2985112	1028228
3km	90%	35000	2	231	3938778	526023	3371938	1095654
3km	90%	35000	2	283	4005804	496844	3461297	1136838
3km	90%	35000	2	187	3717023	500579	3175711	1117429
3km	90%	35000	2	196	3825613	525988	3248784	1251313
3km	90%	35000	2	214	2995578	445479	2527526	1007044
3km	90%	35000	2	275	3298208	417541	2853293	1060625
3km	90%	35000	2	198	4018572	545398	3418420	1182281
3km	90%	35000	2	209	4230032	553805	3649731	1124475
3km	90%	35000	2	282	3566525	512312	3020917	939931
3km	90%	35000	2	196	4202655	559354	3611957	1162783
3km	90%	35000	2	213	3613195	497514	3082061	957937
3km	90%	35000	2	193	4110223	513917	3551274	1163162
3km	90%	35000	2	211	3061503	425835	2615133	897114
3km	90%	35000	2	245	4041702	548925	3460969	1027968
3km	90%	35000	2	329	4317215	557746	3705354	1262477
3km	90%	35000	2	303	2825769	367258	2434599	922177
3km	90%	35000	2	206	4138527	547424	3551205	1275803
3km	90%	35000	2	220	4681668	583204	4069072	1327711
3km	90%	35000	2	221	3511689	469305	3004542	1042156
3km	90%	35000	2	247	4067869	545903	3476734	1204527
3km	90%	35000	2	276	4107110	530576	3539134	1337105
3km	90%	35000	2	262	3643573	464758	3132047	1054658
3km	90%	35000	2	229	3709514	509242	3172093	1004025
3km	90%	35000	2	178	3275819	451823	2799440	895063
3km	90%	35000	2	293	3900216	533622	3334688	1073630
3km	90%	35000	2	269	4910017	563794	4313702	1292313
3km	90%	35000	2	214	3926709	508452	3381343	1099201
3km	90%	35000	2	241	3170061	452961	2679206	969139
3km	90%	35000	2	254	4490131	522356	3922471	1418082
3km	90%	35000	2	244	4342269	556614	3742607	1072838
3km	90%	35000	2	256	4465608	551967	3863030	1277112
3km	90%	35000	2	248	5304398	588000	4662765	1672067
3km	90%	35000	2	174	3139483	455170	2656487	875480
3km	90%	35000	2	221	4290654	592484	3663162	1085303
3km	90%	35000	2	425	4722037	525586	4146012	1332072
3km	90%	35000	2	198	3450076	486218	2886895	1109878
3km	90%	35000	2	241	3325829	442065	2843387	1048578
3km	90%	35000	2	204	4058580	518285	3502754	912536
3km	90%	35000	2	189	4294837	597372	3629501	1268412
3km	90%	35000	2	338	5190369	677383	4466288	1455414
3km	90%	35000	2	406	5101327	573985	4475767	1372158
3km	90%	35000	2	327	4687386	553888	4084998	1321632
3km	90%	35000	2	187	3027087	358708	2641970	891433
3km	90%	35000	2	211	3129182	406500	2695941	884238
3km	90%	35000	2	301	4550228	514565	3956379	1250081
3km	90%	35000	2	178	3325640	463209	2824407	1003541
3km	90%	35000	2	224	3397243	472326	2885790	992377
3km	90%	35000	2	254	3804144	506996	3255090	1188733
3km	90%	35000	2	240	3960883	533104	3393735	1397117
3km	90%	35000	2	463	4180395	538434	3595546	1064055
3km	90%	35000	2	168	3359975	470388	2849655	922271
3km	90%	35000	2	290	4493232	614356	3826794	1267127
3km	90%	35000	2	268	3999157	532496	3418707	1164719
3km	90%	35000	2	177	3468392	476764	2961820	1014307
3km	90%	35000	2	239	3704250	485824	3177911	988316
3km	90%	35000	2	227	3452308	473172	2942321	995485
3km	90%	35000	2	260	4474512	601101	3809023	1308254
3km	90%	35000	2	205	3450865	465302	2954459	1027461
3km	90%	35000	2	257	4352831	479492	3844014	1203347
3km	90%	35000	2	271	4894426	626496	4234119	1437343
3km	90%	35000	2	299	4321570	563685	3712634	1170537
3km	90%	35000	2	255	3872387	507689	3333955	1134986
3km	90%	35000	2	306	4261505	457676	3738246	1172170
3km	90%	35000	2	245	3921221	549252	3336947	1106726
3km	90%	35000	2	214	3478332	435648	2987915	1044813
3km	90%	35000	2	335	4386454	585634	3732045	1244253
3km	90%	35000	2	288	4389908	480760	3855677	1257458
3km	90%	35000	2	236	4074040	544333	3476887	1248804
3km	90%	35000	2	352	4949526	633449	4282142	1260347
3km	90%	35000	2	228	3885680	514599	3333729	1112157
3km	90%	35000	2	374	4472852	603898	3830758	1346045
3km	90%	35000	2	242	5105686	568312	4485726	1369760
3km	90%	35000	2	242	3861691	510004	3299090	1099424
3km	90%	35000	2	213	3856740	546384	3269468	1115979
3km	90%	35000	2	256	3926136	521400	3356786	1170722
3km	90%	35000	2	260	4341421	522615	3765136	1157381
3km	90%	35000	2	321	4707578	545510	4111285	1421465
3km	90%	35000	2	191	3494806	502027	2959481	1060683
3km	90%	35000	2	291	4326803	561402	3728741	1207564
3km	90%	35000	2	230	3370560	451553	2877395	1120481
3km	90%	35000	2	310	4614396	570132	4003098	1286250
3km	90%	35000	2	246	3745711	547747	3169153	1194434
3km	90%	35000	2	162	3913885	543724	3326288	1179664
3km	90%	35000	2	399	5589291	616142	4939723	1490230
3km	90%	35000	2	183	4052496	547169	3453179	1111314
3km	90%	35000	2	189	4066324	561747	3457200	1062381
3km	90%	35000	2	292	4576359	512954	4023121	1275531
3km	90%	35000	2	213	3308319	457472	2814026	1043094
3km	90%	35000	2	242	4066879	532221	3492364	1207099
3km	90%	35000	2	280	4927366	527575	4331782	1304191
3km	90%	35000	2	279	4852679	600920	4205267	1272428
3km	90%	35000	2	262	5548941	621102	4868986	1542044
3km	90%	35000	2	321	4651714	605588	4005392	1272081
3km	90%	35000	2	186	4191205	564005	3583878	1110507
3km	90%	35000	2	214	3626427	494745	3100839	1120902
3km	90%	35000	2	204	3687845	456580	3183068	961729
3km	90%	35000	2	171	3581379	477322	3077569	922384
3km	90%	35000	2	273	4673879	575807	4045311	1284410
3km	90%	35000	2	279	3369994	464826	2874250	994623
3km	90%	35000	2	203	3605460	469081	3104377	1074213
3km	90%	35000	2	290	5093791	595510	4470605	1388357
3km	90%	35000	2	398	4079616	545060	3498571	1176864
3km	90%	35000	2	252	4660428	566302	4044387	1392802
3km	90%	35000	2	270	4511581	592622	3872132	1226473
3km	90%	35000	2	263	4071451	584804	3437673	1159817
3km	90%	35000	2	297	5299038	613462	4625219	1476422
3km	90%	35000	2	215	3072109	391728	2653436	881872
3km	90%	35000	2	363	4412308	567058	3812510	1244764
3km	90%	35000	2	318	4349695	581085	3729948	1313969
3km	90%	35000	2	367	4183902	547861	3586073	1182677
3km	90%	35000	2	223	3678913	478874	3172612	1004373
3km	90%	35000	2	224	4619801	647687	3911789	1219095
3km	90%	35000	2	190	3950031	562042	3337829	1201649
3km	90%	35000	2	242	4529112	505941	3969903	1195802
3km	90%	35000	2	316	4620864	593897	3979834	1339081
3km	90%	35000	2	220	4008159	521771	3430483	1110749
3km	90%	35000	2	244	3447018	495317	2890307	1131540
3km	90%	35000	2	224	4204481	511235	3652983	1195934
3km	90%	35000	2	221	3079175	433133	2617683	1016071
3km	90%	35000	2	306	4642898	643993	3933367	1240327
3km	90%	35000	2	295	5289328	583404	4640417	1494270
3km	90%	35000	2	315	3601050	464028	3088244	1084744
3km	90%	35000	2	254	3875673	567368	3254071	1246919
3km	90%	35000	2	184	4183282	558732	3595835	1073503
3km	90%	35000	2	222	4130963	543191	3533225	1069138
3km	90%	35000	2	319	4002418	523815	3424714	1094903
3km	90%	35000	2	234	3469253	485458	2943106	983193
3km	90%	35000	2	253	3605301	489333	3062388	1165943
3km	90%	35000	2	205	4768707	613474	4116011	1354227
3km	90%	35000	2	249	4092212	533367	3512970	1197353
3km	90%	35000	2	260	4048253	565772	3437701	1266944
3km	90%	35000	2	257	4314292	599378	3683556	1247321
3km	90%	35000	2	268	3608233	477521	3091582	1137358
3km	90%	35000	2	204	4940184	645044	4260397	1284174
3km	90%	35000	2	190	3635696	469287	3120079	983725
3km	90%	35000	2	228	3846265	514202	3291968	1160727
3km	90%	35000	2	264	4174534	522235	3617956	1222516
3km	90%	35000	2	312	3819033	469422	3298710	1092437
3km	90%	35000	2	274	4162294	576145	3533020	1335640
3km	90%	35000	2	414	3412912	448133	2925406	1066808
3km	90%	35000	2	276	3879347	483360	3364844	1034025
3km	90%	35000	2	189	4150057	545320	3560794	1109720
3km	90%	35000	2	285	3816479	577306	3202343	1154058
3km	90%	35000	2	244	4341141	577217	3708971	1177970
3km	90%	35000	2	271	4257911	599358	3622028	1210087
3km	90%	35000	2	246	3200755	433470	2739246	1019780
3km	90%	35000	2	272	4285359	537503	3696047	1221232
3km	90%	35000	2	198	3598948	462437	3097603	1027677
3km	90%	35000	2	221	3390093	423010	2934926	979972
3km	90%	35000	2	269	3958502	511425	3402362	1085745
3km	90%	35000	2	293	3297902	487867	2787636	1035712
3km	90%	35000	2	214	4009002	567318	3408133	1189874
3km	90%	35000	2	251	3479705	469094	2952040	1065634
3km	90%	35000	2	200	4742434	673646	4007068	1369002
3km	90%	35000	2	213	3707690	486176	3169845	1232714
3km	90%	35000	2	184	3700071	539657	3108038	1161850
3km	90%	35000	2	220	4367557	587541	3732233	1278860
3km	90%	35000	2	229	3897159	514001	3317431	1052083
3km	90%	35000	2	189	3836083	475249	3318993	1213840
3km	90%	35000	2	296	4484667	587901	3853025	1088472
3km	90%	35000	2	186	3535408	483939	3011067	1031504
3km	90%	35000	2	196	3315611	433953	2835956	1037010
3km	90%	35000	2	304	4607285	600644	3952965	1360729
3km	90%	35000	2	248	3293478	473905	2752813	1079867
3km	90%	35000	2	245	4861418	621262	4191909	1299100
3km	90%	35000	2	255	3666610	475616	3161289	983828
3km	90%	35000	2	258	3979215	572175	3347553	1234242
3km	90%	35000	2	180	4751472	594266	4126493	1262912
3km	90%	35000	2	301	5142013	674229	4411599	1392375
3km	90%	35000	2	250	3885220	530992	3322132	1145583
3km	90%	35000	2	229	4411269	606907	3731173	1209547
3km	90%	35000	2	280	3496062	486613	2960566	1054251
3km	90%	35000	2	280	5263151	637983	4537677	1508131
3km	90%	35000	2	247	4025826	463682	3534246	1105012
3km	90%	35000	2	220	3871669	493392	3338795	1168716
3km	90%	35000	2	208	3779655	545772	3207727	1139131
3km	90%	35000	2	198	3879421	488280	3345499	1043011
3km	90%	35000	2	404	5399008	632981	4727627	1620190
3km	90%	35000	2	207	3703369	481780	3162781	1035402
3km	90%	35000	2	360	4795635	558031	4200201	1428001
3km	90%	35000	2	187	3520054	478289	3012852	1026071
3km	90%	35000	2	303	3827892	517523	3275959	1350470
3km	90%	35000	2	192	3611299	491033	3082442	1034413
3km	90%	35000	2	310	5043477	690861	4309202	1626975
3km	90%	35000	2	233	3351582	427826	2890571	921551
3km	90%	35000	2	329	4604488	598123	3961681	1246061
3km	90%	35000	2	308	4483704	650740	3771271	1260085
3km	90%	35000	2	235	3479611	462984	2975488	1044642
3km	90%	35000	2	316	3182972	469172	2684787	1028750
3km	90%	35000	2	227	4410977	520026	3847402	1211232
3km	90%	35000	2	228	4999162	599916	4355043	1247064
3km	90%	35000	2	229	4492273	569781	3886612	1236979
3km	90%	35000	2	187	3500611	465735	2992143	1105360
3km	90%	35000	2	204	4383763	564495	3769915	1335706
3km	90%	35000	2	221	4741899	633355	4052065	1249147
3km	90%	35000	2	271	4257921	553360	3654557	1064327
3km	90%	35000	2	268	3335075	458357	2836689	1054073
3km	90%	35000	2	375	4635943	596645	4001929	1333988
3km	90%	35000	2	253	4766295	560669	4147098	1379333
3km	90%	35000	2	277	4600562	548144	4010525	1226226
3km	90%	35000	2	311	4736520	645203	4050050	1313343
3km	90%	35000	2	190	3585551	482539	3071495	981935
3km	90%	35000	2	220	3741932	515046	3167915	1089889
3km	90%	35000	2	290	4725862	643789	4016622	1411429
3km	90%	35000	2	171	4243834	519801	3676131	1120963
3km	90%	35000	2	270	4106744	598310	3474221	1093011
3km	90%	35000	2	293	4110714	516629	3541792	1104874
3km	90%	35000	2	286	3438122	461526	2935080	1079879
3km	90%	35000	2	215	4447507	550235	3840785	1238770
3km	90%	35000	2	326	3533734	484732	3004015	1217983
3km	90%	35000	2	330	3460142	476988	2937536	1037383
3km	90%	35000	2	249	5088157	675520	4367956	1297665
3km	90%	35000	2	393	5685431	642219	4990535	1436060
3km	90%	35000	2	260	3731033	528704	3175228	1041456
3km	90%	35000	2	281	4303525	563539	3685936	1212442
3km	90%	35000	2	222	3736539	506383	3197932	1139154
3km	90%	35000	2	260	4245201	559687	3659102	1221892
3km	90%	35000	2	291	3412313	487535	2884955	1071649
3km	90%	35000	2	372	4775129	608942	4132054	1259294
3km	90%	35000	2	283	4052567	533939	3466135	1159618
3km	90%	35000	2	361	5048874	591883	4418669	1359745
3km	90%	35000	2	282	4102398	470400	3605285	1175166
3km	90%	35000	2	331	4581861	592270	3945525	1342083
3km	90%	35000	2	344	4884068	581885	4240577	1433711
3km	90%	35000	2	269	4930040	574427	4330846	1249007
3km	90%	35000	2	329	5191679	610668	4519064	1499411
3km	90%	35000	2	234	4537731	579171	3882454	1241805
3km	90%	35000	2	211	3417303	451492	2909870	925631
3km	90%	35000	2	204	3914432	554641	3306007	1162965
3km	90%	35000	2	285	3940327	505568	3362241	1193239
3km	90%	35000	2	340	3456962	455497	2976091	947693
3km	90%	35000	2	210	4420607	593583	3763343	1322762
3km	90%	35000	2	216	4499072	593070	3857087	1307432
3km	90%	35000	2	247	4768199	587298	4136952	1249882
3km	90%	35000	2	225	4199856	540185	3612192	1140919
3km	90%	35000	2	373	4658541	497722	4116698	1155209
3km	90%	35000	2	183	3573422	524207	3013896	1156338
3km	90%	35000	2	338	3468563	498902	2923925	1219932
3km	90%	35000	2	306	4892332	528810	4332884	1266108
3km	90%	35000	2	214	3899582	543667	3309848	1312018
3km	90%	35000	2	233	4246560	606313	3580628	1233333
3km	90%	35000	2	248	4192591	480036	3668902	1254001
3km	90%	35000	2	293	4880537	582320	4257646	1358750
3km	90%	35000	2	183	3226885	477050	2718732	966227
3km	90%	35000	2	389	5076923	624028	4401167	1362967
3km	90%	35000	2	231	3685150	525642	3132275	1011698
3km	90%	35000	2	234	3829906	507529	3295391	1029306
3km	90%	35000	2	170	4061477	560191	3445996	1237752
3km	90%	35000	2	182	3433996	472466	2935400	980627
3km	90%	35000	2	182	3729762	486726	3189816	1040816
3km	90%	35000	2	291	3766531	474818	3264385	975895
3km	90%	35000	2	288	3878893	503907	3323717	1097046
3km	90%	35000	2	297	4569920	580684	3958408	1208469
3km	90%	35000	2	257	3159396	406717	2710474	806586
3km	90%	35000	2	176	3385325	452402	2896580	943344
3km	90%	35000	2	268	4122379	551591	3524364	1189177
3km	90%	35000	2	318	3691030	536114	3112393	1146344
3km	90%	35000	2	272	3900353	537646	3324872	995196
3km	90%	35000	2	274	4859279	595835	4204936	1273157
3km	90%	35000	2	149	3456557	463351	2947237	976580
3km	90%	35000	2	191	4274544	536691	3704181	1184183
3km	90%	35000	2	255	3023292	438397	2563752	950263
3km	90%	35000	2	207	3765267	493857	3244119	1048495
3km	90%	35000	2	204	4116951	572912	3524086	1008426
3km	90%	35000	2	217	3626195	479721	3108223	1033121
3km	90%	35000	2	347	4703270	575877	4082090	1332111
3km	90%	35000	2	179	3604782	501385	3058079	1211279
3km	90%	35000	2	305	3922788	560205	3331600	1161656
3km	90%	35000	2	229	4509555	519666	3959271	1180477
3km	90%	35000	2	230	3788124	514006	3250586	1068776
3km	90%	35000	2	292	4974177	598739	4305014	1416115
3km	90%	35000	2	203	4037746	514237	3484115	1112032
3km	90%	35000	2	270	3466040	503349	2930044	1035462
3km	90%	35000	2	227	3848191	468735	3356979	1056338
3km	90%	35000	2	257	4011916	566976	3406105	1185177
3km	90%	35000	2	391	3872539	524264	3303548	1143911
3km	90%	35000	2	225	4175686	542319	3561310	1120555
3km	90%	35000	2	256	4036695	482342	3514841	1127475
3km	90%	35000	2	270	3633477	496146	3102621	1065483
3km	90%	35000	2	209	3750669	470277	3248928	1107480
3km	90%	35000	2	303	5114937	586108	4461974	1352204
3km	90%	35000	2	281	4759409	636957	4074684	1275640
3km	90%	35000	2	145	3428125	437406	2959654	893752
3km	90%	35000	2	309	4733163	544598	4129096	1287254
3km	90%	35000	2	350	3663580	514412	3127764	1067936
3km	90%	35000	2	243	5514995	608602	4841489	1471013
3km	90%	35000	2	291	4557319	583908	3943130	1278069
3km	90%	35000	2	262	2463262	330073	2112705	777431
3km	90%	35000	2	252	4330618	536838	3764536	1148533
3km	90%	35000	2	269	4035055	495949	3509585	1067691
3km	90%	35000	2	193	3894412	521338	3343799	1038481
3km	90%	35000	2	228	3546628	458762	3051539	1052738
3km	90%	35000	2	257	3870213	507953	3320233	1070477
3km	90%	35000	2	305	4538974	524703	3982028	1258316
3km	90%	35000	2	229	3637650	480398	3114692	1168878
3km	90%	35000	2	201	4102607	555426	3485769	1155753
3km	90%	35000	2	327	4563412	622167	3873048	1282842
3km	90%	35000	2	319	5438433	626339	4773134	1326342
3km	90%	35000	2	202	3643132	478613	3104086	992714
3km	90%	35000	2	191	3532306	429567	3079471	1147843
3km	90%	35000	2	191	3954032	530076	3388992	1167234
3km	90%	35000	2	199	3727313	461552	3235458	1012278
3km	90%	35000	2	219	4140652	578539	3522425	1203479
3km	90%	35000	2	218	4159418	588552	3535003	1378905
3km	90%	35000	2	190	4509446	609460	3851860	1309780
3km	90%	35000	2	271	4176327	561406	3557205	1291685
3km	90%	35000	2	217	4226078	581812	3591322	1116825
3km	90%	35000	2	234	3830586	539566	3246289	1198388
3km	90%	35000	2	233	3771188	490807	3221558	1034678
3km	90%	35000	2	260	3588524	467672	3081251	1064578
3km	90%	35000	2	293	4087119	567312	3456727	1133000
3km	90%	35000	2	186	3479111	459020	2993895	970002
3km	90%	35000	2	248	4786791	581339	4174161	1368628
3km	90%	35000	2	369	3501058	492289	2976114	1170318
3km	90%	35000	2	258	3939064	500459	3384876	1283809
3km	90%	35000	2	234	3450539	478710	2929935	1141201
3km	90%	35000	2	251	4321330	558890	3726415	1255747
3km	90%	35000	2	230	2909235	414064	2472401	877734
3km	90%	35000	2	277	4946700	595832	4314664	1500879
3km	90%	35000	2	277	4178316	470193	3650276	1212857
3km	90%	35000	2	306	3406547	446689	2925136	994764
3km	90%	35000	2	218	3875395	510612	3318255	1023423
3km	90%	35000	2	274	4545979	640767	3868930	1337877
3km	90%	35000	2	379	4328973	577262	3702330	1125116
3km	90%	35000	2	256	5172038	655146	4484511	1343233
3km	90%	35000	2	354	5547897	644375	4853706	1494738
3km	90%	35000	2	232	3690484	472624	3151791	1075877
3km	90%	35000	2	305	3898691	511250	3353558	1139310
3km	90%	35000	2	413	4793199	568971	4179303	1331703
3km	90%	35000	2	260	3701231	503109	3141176	1220317
3km	90%	35000	2	281	4443230	591051	3774115	1297180
3km	90%	35000	2	243	4948081	562933	4346637	1330765
3km	90%	35000	2	232	5094305	584045	4463419	1226137
3km	90%	35000	2	253	3689838	511918	3154249	1092087
3km	90%	35000	2	200	4242935	527628	3685591	1089121
3km	90%	35000	2	241	4203660	525165	3626665	1191236
3km	90%	35000	2	258	4339483	568206	3739060	1165447
3km	90%	35000	2	308	5636422	700424	4890940	1557178
3km	90%	35000	2	208	3644859	509548	3112138	983555
3km	90%	35000	2	219	3937978	505582	3403725	1125904
3km	90%	35000	2	266	3780442	485019	3248604	1024675
3km	90%	35000	2	240	4057415	551254	3456574	1208397
3km	90%	35000	2	212	3990590	542306	3399389	1090964
3km	90%	35000	2	204	4261983	584602	3642557	1217406
3km	90%	35000	2	218	3346497	443593	2870934	932561
3km	90%	35000	2	206	5137353	568587	4542749	1291986
3km	90%	35000	2	194	3924931	519411	3344898	1005038
3km	90%	35000	2	183	3677010	458655	3194962	920358
3km	90%	35000	2	216	4533258	565290	3938085	1202196
3km	90%	35000	2	492	4430057	620331	3719377	1323372
3km	90%	35000	2	217	3740577	464770	3244844	1167806
3km	90%	35000	2	260	4397045	561145	3779793	1215718
3km	90%	35000	2	240	4015482	568747	3422591	1208876
3km	90%	35000	2	190	4722487	541625	4145236	1239870
3km	90%	35000	2	316	4137799	561351	3541835	1173367
3km	90%	35000	2	245	4259015	558015	3632505	1167055
3km	90%	35000	2	192	3264157	427586	2794615	929557
3km	90%	35000	2	335	4529374	624311	3855791	1289218
3km	90%	35000	2	241	3703377	495439	3175722	1031139
3km	90%	35000	2	209	3503664	471205	3011481	1129300
3km	90%	35000	2	209	3773807	527676	3204075	1084208
3km	90%	35000	2	287	4273209	536788	3693639	1287180
3km	90%	35000	2	189	4423200	519407	3865598	1201234
3km	90%	35000	2	219	3656916	507555	3099775	1064582
3km	90%	35000	2	274	4801171	618218	4134639	1429220
3km	90%	35000	2	204	3186133	454813	2706425	937534
3km	90%	35000	2	248	4037930	477354	3521265	1052777
3km	90%	35000	2	249	4302894	549753	3714986	1169218
3km	90%	35000	2	293	3892936	515275	3331217	1288345
3km	90%	35000	2	208	4158694	583245	3522275	1339171
3km	90%	35000	2	190	4183454	572899	3574200	1051043
3km	90%	35000	2	219	3749851	534679	3183229	1049248
3km	90%	35000	2	319	4581953	528416	4016824	1327190
3km	90%	35000	2	314	5545209	645098	4842446	1532492
3km	90%	35000	2	201	3601897	487343	3083090	1057896
3km	90%	35000	2	236	4051205	556846	3465731	1289289
3km	90%	35000	2	266	3904829	501471	3378996	1181293
3km	90%	35000	2	303	4360245	525975	3790323	1224056
3km	90%	35000	2	257	4089980	536624	3513087	1107345
3km	90%	35000	2	178	4260253	564157	3645425	1178631
3km	90%	35000	2	253	3525468	537930	2951056	1349479
3km	90%	35000	2	225	3578531	484961	3046503	1087290
3km	90%	35000	2	217	4111824	602185	3474976	1174453
3km	90%	35000	2	207	3410200	468959	2920265	961496
3km	90%	35000	2	184	4057726	525872	3498151	1204416
3km	90%	35000	2	282	4559771	542178	3962372	1367350
3km	90%	35000	2	225	4549476	615321	3871180	1290848
3km	90%	35000	2	298	4762935	570718	4150941	1317745
3km	90%	35000	2	305	4296479	527162	3747543	1222770
3km	90%	35000	2	316	3800674	473864	3302812	1120583
3km	90%	35000	2	468	5678118	644786	4969330	1477805
3km	90%	35000	2	256	4364282	598869	3737874	1414088
3km	90%	35000	2	238	3827947	491172	3302690	1182274
3km	90%	35000	2	209	3989328	514591	3415873	1124827
3km	90%	35000	2	269	3987077	543720	3394105	1378415
3km	90%	35000	2	264	4898303	601231	4231880	1334154
3km	90%	35000	2	194	3966317	519383	3390149	1209276
3km	90%	35000	2	239	4504004	546138	3919276	1244437
3km	90%	35000	2	272	4877057	620735	4208517	1395751
3km	90%	35000	2	270	3994520	539494	3412236	1199808
3km	90%	35000	2	193	3580434	478089	3062986	1032460
3km	90%	35000	2	198	3898592	517498	3345246	1019378
3km	90%	35000	2	259	4377874	585324	3751963	1034003
3km	90%	35000	2	325	5244841	578705	4609586	1431924
3km	90%	35000	2	333	4162208	571958	3557983	1181152
3km	90%	35000	2	168	3794576	485603	3275161	1051811
3km	90%	35000	2	197	4175967	529064	3612118	1162003
3km	90%	35000	2	300	4127404	528800	3558796	1173758
3km	90%	35000	2	256	5229276	603514	4595920	1357569
3km	90%	35000	2	294	4417598	632053	3733256	1332530
3km	90%	35000	2	191	3904092	530774	3308331	1058472
3km	90%	35000	2	191	3304576	467603	2817267	1122092
3km	90%	35000	2	303	4301958	576657	3671257	1345834
3km	90%	35000	2	360	5416246	648629	4728324	1433907
3km	90%	35000	2	190	3273330	431381	2809810	1006073
3km	90%	35000	2	219	4118670	496279	3574568	1177593
3km	90%	35000	2	237	5049718	665756	4355230	1413503
3km	90%	35000	2	198	4189700	547857	3589237	1270364
3km	90%	35000	2	215	4990857	666942	4238670	1301820
3km	90%	35000	2	225	3907488	528316	3317746	1052024
3km	90%	35000	2	167	3493930	472625	2969266	1010415
3km	90%	35000	2	214	4267273	619092	3602563	1277524
3km	90%	35000	2	326	3069903	416284	2616490	925794
3km	90%	35000	2	225	4163302	571063	3524113	1297401
3km	90%	35000	2	196	3931180	531352	3366492	1088648
3km	90%	35000	2	239	4442188	550438	3829613	1295180
3km	90%	35000	2	240	3626229	511134	3089463	1066727
3km	90%	35000	2	267	4788938	557809	4194118	1435671
3km	90%	35000	2	254	3820384	509512	3266271	1023730
3km	90%	35000	2	263	3702293	499077	3167734	1138723
3km	90%	35000	2	275	5108366	641325	4408063	1470925
3km	90%	35000	2	198	3625831	497123	3084402	1220152
3km	90%	35000	2	224	4716361	561520	4101605	1310445
3km	90%	35000	2	285	4264360	564697	3657627	1277497
3km	90%	35000	2	236	3565334	492050	3034789	1040788
3km	90%	35000	2	302	5686405	667228	4966263	1516947
3km	90%	35000	2	221	3387566	472372	2865777	1036087
3km	90%	35000	2	255	4594643	573925	3984506	1281110
3km	90%	35000	2	236	3960754	516897	3407832	1097570
3km	90%	35000	2	267	4555942	571589	3940026	1340882
3km	90%	35000	2	281	4306334	497164	3764707	1235070
3km	90%	35000	2	199	5100106	642891	4419197	1311174
3km	90%	35000	2	233	5957675	743049	5169077	1543383
3km	90%	35000	2	255	4482285	627175	3807075	1186052
3km	90%	35000	2	263	3864748	457869	3364172	1225238
3km	90%	35000	2	218	3832124	473769	3318368	1007224
3km	90%	35000	2	232	3753720	546326	3161763	1207061
3km	90%	35000	2	255	4556981	557068	3958070	1221645
3km	90%	35000	2	259	4761954	623579	4089501	1406901
3km	90%	35000	2	297	3466229	446765	2972211	959401
3km	90%	35000	2	254	4031811	511704	3487744	1047152
3km	90%	35000	2	262	3609203	506381	3049066	1087954
3km	90%	35000	2	177	3966317	546452	3377028	1074387
3km	90%	35000	2	207	3600625	455215	3112473	1005063
3km	90%	35000	2	178	2950558	426380	2484319	994223
3km	90%	35000	2	305	4093141	574853	3481353	1064176
3km	90%	35000	2	228	3531494	485328	3014750	1021182
3km	90%	35000	2	260	4393658	555996	3796807	1168564
3km	90%	35000	2	241	4395419	636913	3715279	1157950
3km	90%	35000	2	263	3563960	463978	3060746	1045811
3km	90%	35000	2	396	5048557	613290	4410188	1326470
3km	90%	35000	2	173	3118422	414589	2673778	762145
3km	90%	35000	2	201	3878636	527265	3297009	1188329
3km	90%	35000	2	243	3548997	514130	2993769	1094506
3km	90%	35000	2	186	3716907	524129	3158272	999103
3km	90%	35000	2	294	4235574	564867	3606171	1327611
3km	90%	35000	2	186	3527807	482888	3003052	1037737
3km	90%	35000	2	237	3750189	525169	3179743	1287678
3km	90%	35000	2	328	5547382	660239	4838746	1573046
3km	90%	35000	2	321	5350801	629520	4674658	1622359
3km	90%	35000	2	305	4649566	548802	4067333	1263079
3km	90%	35000	2	264	5239110	611230	4558738	1280618
3km	90%	35000	2	245	4076378	535348	3504935	1112010
3km	90%	35000	2	370	4409593	577890	3776960	1228231
3km	90%	35000	2	296	3541956	469422	3032298	1031556
3km	90%	35000	2	205	3617402	521742	3066646	922545
3km	90%	35000	2	280	3869643	496468	3338964	1213272
3km	90%	35000	2	206	3773115	528280	3220195	1128918
3km	90%	35000	2	194	3272730	473438	2750476	1003116
3km	90%	35000	2	267	4388509	592007	3722748	1223824
3km	90%	35000	2	275	4837694	626530	4149544	1338793
3km	90%	35000	2	244	4582192	559175	3994047	1091789
3km	90%	35000	2	309	3890663	543035	3302372	1239000
3km	90%	35000	2	198	4100206	553409	3503851	1096407
3km	90%	35000	2	312	3578863	446697	3088249	1025209
3km	90%	35000	2	218	4190168	533478	3608901	1289934
3km	90%	35000	2	250	4145594	547108	3552940	1198516
3km	90%	35000	2	264	4008472	534741	3434604	1003383
3km	90%	35000	2	271	3799599	475068	3295144	1000436
3km	90%	35000	2	262	4722449	551898	4128814	1153247
3km	90%	35000	2	250	5164647	593345	4530489	1400405
3km	90%	35000	2	310	4147171	569562	3519668	1271564
3km	90%	35000	2	191	3711551	543485	3132714	1169322
3km	90%	35000	2	228	3847113	486420	3330920	1067001
3km	90%	35000	2	189	3635855	485550	3112199	959309
3km	90%	35000	2	231	3067314	411332	2622621	982161
3km	90%	35000	2	220	4825438	593125	4196528	1275580
3km	90%	35000	2	256	3960238	547956	3373165	1130507
3km	90%	35000	2	258	4088563	512126	3528008	1047390
3km	90%	35000	2	239	3459857	466237	2962581	974394
3km	90%	35000	2	313	3952141	527887	3376474	1117095
3km	90%	35000	2	194	3630331	464105	3131833	1038986
3km	90%	35000	2	303	3681640	486567	3158116	955310
3km	90%	35000	2	210	3679082	505436	3148832	1139707
3km	90%	35000	2	197	5295412	662530	4564679	1493108
3km	90%	35000	2	304	3616312	475187	3107721	1079604
3km	90%	35000	2	273	4161241	578043	3540848	1191532
3km	90%	35000	2	173	3617697	489970	3097828	1063769
3km	90%	35000	2	252	3764780	516106	3210597	1100700
3km	90%	35000	2	294	2870322	449035	2376027	891493
3km	90%	35000	2	297	4087428	555294	3493841	1070564
3km	90%	35000	2	344	5072561	607142	4430425	1295984
3km	90%	35000	2	239	4982390	682882	4245409	1372424
3km	90%	35000	2	249	4415897	564314	3820833	1151511
3km	90%	35000	2	234	3755243	510573	3213721	1167772
3km	90%	35000	2	237	4864992	590628	4232762	1355114
3km	90%	35000	2	193	3482802	498038	2944056	1029679
3km	90%	35000	2	427	3579582	488734	3067180	1015067
3km	90%	35000	2	319	3134881	412677	2696653	929927
3km	90%	35000	2	199	4251967	513361	3710247	1106077
3km	90%	35000	2	289	4104064	528506	3525383	1221288
3km	90%	35000	2	269	4188148	546080	3594489	1175524
3km	90%	35000	2	255	5223692	588832	4584007	1438547
3km	90%	35000	2	287	3393323	477759	2892189	951114
3km	90%	35000	2	221	4405158	524503	3839417	1263477
3km	90%	35000	2	266	3677793	477231	3175663	1001770
3km	90%	35000	2	281	4013936	538976	3415248	1385691
3km	90%	35000	2	273	3703018	497942	3174728	1194055
3km	90%	35000	2	188	4565515	658465	3855484	1333713
3km	90%	35000	2	415	6236240	768719	5413669	1660844
3km	90%	35000	2	200	4487281	591641	3846712	1250823
3km	90%	35000	2	267	3570743	464728	3068236	1086424
3km	90%	35000	2	243	5176109	675220	4458212	1490652
3km	90%	35000	2	320	4759268	593777	4127949	1412781
3km	90%	35000	2	275	4415442	634562	3717310	1366505
3km	90%	35000	2	269	4203952	556520	3617616	1226995
3km	90%	35000	2	242	5241336	666266	4541410	1434421
3km	90%	35000	2	265	4839186	576031	4231639	1091179
3km	90%	35000	2	274	3775561	513750	3228248	1160806
3km	90%	35000	2	331	3619380	475102	3111242	1065105
3km	90%	35000	2	305	4135209	573974	3525209	1147337
3km	90%	35000	2	247	3364891	423371	2910088	966588
3km	90%	35000	2	299	3331925	480126	2818920	1127442
3km	90%	35000	2	248	4469656	590700	3824776	1147763
3km	90%	35000	2	307	4224443	599775	3583489	1078190
3km	90%	35000	2	236	3650851	488862	3124694	1003203
3km	90%	35000	2	316	4297317	491929	3771191	1214351
3km	90%	35000	2	219	3951289	532332	3388470	1153210
3km	90%	35000	2	266	2926955	426689	2470901	888494
3km	90%	35000	2	249	4488701	583590	3856997	1132098
3km	90%	35000	2	246	3358881	469985	2837392	1111966
3km	90%	35000	2	264	4269061	594430	3616111	1187983
3km	90%	35000	2	290	4760630	563199	4151242	1278761
3km	90%	35000	2	221	3461217	446825	2985526	897111
3km	90%	35000	2	257	4006120	562105	3388938	1185054
3km	90%	35000	2	187	4076794	486144	3565503	1173750
3km	90%	35000	2	291	4268308	547031	3677487	1192769
3km	90%	35000	2	317	4229221	579480	3615165	1128260
3km	90%	35000	2	254	3862122	484909	3335605	1051175
3km	90%	35000	2	229	3554006	458203	3064777	1080048
3km	90%	35000	2	211	3529123	491578	3006608	1119824
3km	90%	35000	2	244	4983959	604551	4339259	1296943
3km	90%	35000	2	267	4216049	589344	3580977	1232578
3km	90%	35000	2	267	4301695	575410	3680964	1158510
3km	90%	35000	2	278	5107302	645425	4419403	1423869
3km	90%	35000	2	320	5458118	619475	4796779	1313840
3km	90%	35000	2	207	3850973	526537	3293699	1142438
3km	90%	35000	2	189	3411790	471246	2910561	1178737
3km	90%	35000	2	232	4654681	579144	4030222	1377200
3km	90%	35000	2	283	3173699	415287	2713493	977553
3km	90%	35000	2	228	3726204	527426	3174670	1091276
3km	90%	35000	2	201	4030159	502076	3481545	1201950
3km	90%	35000	2	324	4208926	540430	3628991	1189626
3km	90%	35000	2	206	4298690	534492	3705288	1116483
3km	90%	35000	2	256	3995821	506525	3451782	1251954
3km	90%	35000	2	300	3455874	458178	2960051	1153456
3km	90%	35000	2	190	4170267	552612	3558296	1227853
3km	90%	35000	2	222	3437928	452606	2946381	949528
3km	90%	35000	2	330	3598920	468573	3085788	1109593
3km	90%	35000	2	282	3883060	484145	3338780	1253905
3km	90%	35000	2	232	5100449	606650	4449636	1386986
3km	90%	35000	2	323	3482312	466876	2968870	946916
3km	90%	35000	2	242	4516990	575023	3896413	1312197
3km	90%	35000	2	304	3958553	475738	3445961	1108898
3km	90%	35000	2	213	4504118	596619	3858237	1295845
3km	90%	35000	2	220	3949318	542927	3374664	1245802
3km	90%	35000	2	253	3463587	446914	2968916	1016148
3km	90%	35000	2	258	3907461	470211	3404105	1027327
3km	90%	35000	2	265	4165752	526516	3599030	1208993
3km	90%	35000	2	178	3624316	530602	3058992	1102352
3km	90%	35000	2	222	4856485	588906	4218361	1464662
3km	90%	35000	2	394	5135587	605850	4448850	1497749
3km	90%	35000	2	340	4656199	556258	4066139	1284264
3km	90%	35000	2	223	4818753	599257	4179456	1365833
3km	90%	35000	2	310	3693690	492857	3176527	1131151
3km	90%	35000	2	179	3255400	450465	2775099	803771
3km	90%	35000	2	212	4351597	560906	3689826	1199280
3km	90%	35000	2	212	3912493	504429	3361410	991435
3km	90%	35000	2	243	3290518	454311	2805942	1029542
3km	90%	35000	2	270	3906905	538327	3323225	1208758
3km	90%	35000	2	245	3595887	488029	3071497	1102517
3km	90%	35000	2	239	4171789	548893	3576438	1197587
3km	90%	35000	2	235	4815616	623950	4116003	1464136
3km	90%	35000	2	203	4290605	546929	3702240	1161441
3km	90%	35000	2	249	3925578	524248	3364613	1053766
3km	90%	35000	2	321	5838399	700348	5077531	1713578
3km	90%	35000	2	242	4088390	536903	3517681	1053678
3km	90%	35000	2	398	4681979	643179	3991862	1340851
3km	90%	35000	2	200	3764757	500822	3218768	1013079
3km	90%	35000	2	184	3492817	462612	2988400	1017823
3km	90%	35000	2	359	5311465	566608	4704960	1362991
3km	90%	35000	2	377	4245082	516171	3696087	1248583
3km	90%	35000	2	248	3971532	515333	3416503	1075303
3km	90%	35000	2	202	4112875	582114	3504563	1191637
3km	90%	35000	2	207	4227391	538163	3631391	1172160
3km	90%	35000	2	262	4746812	623417	4077987	1403284
3km	90%	35000	2	254	3523804	481953	3008778	1061478
3km	90%	35000	2	262	5016924	649356	4320285	1574605
3km	90%	35000	2	245	4130103	574770	3516104	1180940
3km	90%	35000	2	248	3704548	461260	3176649	1110579
3km	90%	35000	2	233	3340893	425349	2868210	1080471
3km	90%	35000	2	268	3364992	483536	2847040	1040822
3km	90%	35000	2	203	3873996	551165	3282740	1132196
3km	90%	35000	2	279	5722137	673266	4991839	1567987
3km	90%	35000	2	196	3266316	445064	2774593	1054580
3km	90%	35000	2	290	5515805	649479	4832634	1418373
3km	90%	35000	2	227	3512198	450107	3021494	978138
3km	90%	35000	2	240	4937003	569378	4327727	1250369
3km	90%	35000	2	413	4831278	528994	4238305	1291796
3km	90%	35000	2	314	4670039	525849	4107704	1320359
3km	90%	35000	2	212	3663788	451620	3178890	1090224
3km	90%	35000	2	203	4130191	519662	3538781	1365924
3km	90%	35000	2	286	4056333	546340	3479739	1338686
3km	90%	35000	2	292	5043593	622517	4373976	1343059
3km	90%	35000	2	218	3558832	494087	3024130	1075054
3km	90%	35000	2	258	4597858	564215	3989145	1262441
3km	90%	35000	2	248	4054328	558792	3455642	1289402
3km	90%	35000	2	266	4988168	591558	4361627	1446129
3km	90%	35000	2	252	4101601	556380	3505247	1144744
3km	90%	35000	2	255	4098846	521153	3532617	1108095
3km	90%	35000	2	178	3641762	499947	3115049	1057671
3km	90%	35000	2	300	4183678	570009	3576071	1164807
3km	90%	35000	2	225	3807160	514832	3258038	1249893
3km	90%	35000	2	334	2729707	356310	2351596	907471
3km	90%	35000	2	308	3959637	467985	3447629	1155450
3km	90%	35000	2	198	3780345	468302	3274988	1119157
3km	90%	35000	2	205	4221374	542128	3643873	1208725
3km	90%	35000	2	256	3171960	427552	2717942	865762
3km	90%	35000	2	250	3282759	453772	2797212	981563
3km	90%	35000	2	298	3828171	498792	3285916	1078362
3km	90%	35000	2	288	4002842	462078	3502965	1212248
3km	90%	35000	2	278	4796396	537951	4230837	1375769
3km	90%	35000	2	226	4053115	545463	3467984	1270382
3km	90%	35000	2	209	3967833	543882	3387709	1104985
3km	90%	35000	2	245	3798274	495956	3265367	1217360
3km	90%	35000	2	224	4131304	551056	3526007	1083341
3km	90%	35000	2	316	3868414	520845	3297521	1111018
3km	90%	35000	2	241	2518818	364799	2123780	866980
3km	90%	35000	2	248	3692599	528515	3127753	1042335
3km	90%	35000	2	218	4267643	565790	3672950	1212085
3km	90%	35000	2	203	3629435	471060	3104278	1039747
3km	90%	35000	2	325	3424221	459499	2925743	1091118
3km	90%	35000	2	336	4538736	644311	3848060	1281826
3km	90%	35000	2	233	4600897	584597	3991650	1323774
3km	90%	35000	2	188	3888554	501306	3345302	1154247
3km	90%	35000	2	393	4116144	545777	3542074	1130990
3km	90%	35000	2	206	4302476	606615	3628911	1191940
3km	90%	35000	2	258	4033363	578559	3414974	1194836
3km	90%	35000	2	284	3868590	506598	3336438	1099657
3km	90%	35000	2	255	3703853	457932	3201775	1103691
3km	90%	35000	2	191	3125966	450727	2649136	1000584
3km	90%	35000	2	271	4421812	606962	3763874	1199451
3km	90%	35000	2	348	5096509	622510	4439019	1500975
3km	90%	35000	2	214	3900923	512642	3352915	1120834
3km	90%	35000	2	259	3397266	449104	2923753	1024375
3km	90%	35000	2	211	4135203	516581	3545426	1310861
3km	90%	35000	2	274	3356492	450385	2863444	1089677
3km	90%	35000	2	268	3542186	466787	3030349	1160763
3km	90%	35000	2	223	3399126	457545	2889626	950752
3km	90%	35000	2	272	4071873	488718	3521229	1113457
3km	90%	35000	2	299	4195996	574225	3550634	1324225
3km	90%	35000	2	338	4285249	567117	3671385	1095354
3km	90%	35000	2	263	3484396	517768	2940939	1154281
3km	90%	35000	2	223	4284683	583757	3676594	1207639
3km	90%	35000	2	255	4295245	566273	3699634	1265309
3km	90%	35000	2	356	3886267	497444	3346558	1068974
3km	90%	35000	2	212	3589464	466948	3072161	1025567
3km	90%	35000	2	267	4688405	625300	4036783	1329482
3km	90%	35000	2	211	4268080	575455	3638251	1275290
3km	90%	35000	2	197	4608697	530974	4031650	1212916
3km	90%	35000	2	265	4206137	575506	3592911	1217105
3km	90%	35000	2	192	3748619	484141	3218952	1065451
3km	90%	35000	2	263	4030778	534336	3471932	1011863
3km	90%	35000	2	243	3677109	505804	3145720	967275
3km	90%	35000	2	301	5434407	575431	4810016	1349041
3km	90%	35000	2	272	3502329	487872	2982293	1015297
3km	90%	35000	2	252	4038200	555897	3449414	1089955
3km	90%	35000	2	210	2979351	398497	2538426	750327
3km	90%	35000	2	204	4522033	498228	3987705	1312423
3km	90%	35000	2	337	3134881	458560	2648688	1064988
3km	90%	35000	2	298	5208823	532707	4622816	1373486
3km	90%	35000	2	265	4081894	571698	3471589	1208707
3km	90%	35000	2	216	3297511	463371	2803403	913639
3km	90%	35000	2	198	3746333	508868	3189085	1112374
3km	90%	35000	2	223	3829389	490920	3288362	1116256
3km	90%	35000	2	243	5276930	558533	4671569	1305698
3km	90%	35000	2	246	4621366	549718	4027238	1226368
3km	90%	35000	2	259	4637098	586964	4016320	1284262
3km	90%	35000	2	243	3453884	450570	2965483	1188440
3km	90%	35000	2	169	3311252	464022	2817134	998569
3km	90%	35000	2	371	4916357	562129	4294430	1412780
3km	90%	35000	2	496	5547133	679161	4788259	1593504
3km	90%	35000	2	242	4590645	578516	3957912	1374087
3km	90%	35000	2	246	4925641	587375	4302817	1327229
3km	90%	35000	2	298	5479002	621269	4810023	1373453
3km	90%	35000	2	216	3341117	435883	2869991	900527
3km	90%	35000	2	325	5395405	582039	4762225	1539224
3km	90%	35000	2	224	3231704	416470	2790198	959140
3km	90%	35000	2	243	3467850	468241	2969355	1037521
3km	90%	35000	2	189	3559692	505288	3013540	1149664
3km	90%	35000	2	279	4554666	572039	3945730	1359085
3km	90%	35000	2	265	4402896	612829	3752771	1133358
3km	90%	35000	2	322	4030102	556698	3437649	1356740
3km	90%	35000	2	286	3438196	484697	2925534	1026208
3km	90%	35000	2	199	4283684	559993	3673074	1165846
3km	90%	35000	2	188	3699272	492078	3173718	958171
3km	90%	35000	2	225	3828518	535285	3257199	1097031
3km	90%	35000	2	187	4011863	553012	3411717	1286786
3km	90%	35000	2	204	4734183	632678	4063065	1377187
3km	90%	35000	2	320	3518657	477575	2971269	1006206
3km	90%	35000	2	347	3767549	502352	3239290	1051323
3km	90%	35000	2	214	3887591	515772	3330631	1025579
3km	90%	35000	2	221	3140861	454424	2659711	970955
3km	90%	35000	2	350	5140813	596672	4504382	1534999
3km	90%	35000	2	193	3388513	456451	2905401	1010260
3km	90%	35000	2	220	3653918	511536	3116654	1021147
3km	90%	35000	2	244	3905224	449072	3419127	1120182
3km	90%	35000	2	213	3185932	438779	2717903	1035574
3km	90%	35000	2	280	3265051	469317	2759743	1141212
3km	90%	35000	2	226	3714722	533608	3139914	1132482
3km	90%	35000	2	251	4112379	550520	3502299	1152417
3km	90%	35000	2	254	4442363	582582	3791472	1201342
3km	90%	35000	2	232	3805260	507266	3259344	1077004
3km	90%	35000	2	264	4540219	594266	3899676	1177390
3km	90%	35000	2	225	4080921	510042	3529848	1069772
3km	90%	35000	2	323	3936317	505190	3380480	1154848
3km	90%	35000	2	322	4833744	556864	4228135	1383402
3km	90%	35000	2	225	3512994	475869	3011832	1009525
3km	90%	35000	2	176	3599356	490161	3071142	1046224
3km	90%	35000	2	257	4049734	480347	3543505	1157845
3km	90%	35000	2	209	5241856	659185	4549509	1299798
3km	90%	35000	2	241	4241747	624837	3591509	1288705
3km	90%	35000	2	238	3614818	479267	3086196	1061929
3km	90%	35000	2	237	3579159	487887	3064595	1125916
3km	90%	35000	2	325	4430950	599940	3808969	1154145
3km	90%	35000	2	196	3774176	502121	3234197	1044135
3km	90%	35000	2	349	5382889	641347	4698131	1561670
3km	90%	35000	2	252	3845123	532401	3268753	1087077
3km	90%	35000	2	290	3290561	413373	2825174	1040028
3km	90%	35000	2	310	4604921	496047	4074572	1251154
3km	90%	35000	2	209	4087039	530034	3518014	988461
3km	90%	35000	2	263	4338111	593604	3709233	1221075
3km	90%	35000	2	211	3978799	485895	3446591	1168724
3km	90%	35000	2	241	4383252	577599	3768102	1362700
3km	90%	35000	2	210	4150349	536471	3563982	1170401
3km	90%	35000	2	253	3558877	450197	3064392	1011373
3km	90%	35000	2	179	3691404	514604	3132319	1011375
3km	90%	35000	2	279	3898100	535250	3329948	1140364
3km	90%	35000	2	236	3953978	506766	3405357	1092119
3km	90%	35000	2	234	3664365	498384	3139577	1122075
3km	90%	35000	2	263	4082965	579605	3461403	1265712
3km	90%	35000	2	307	4167970	537389	3594776	1231950
3km	90%	35000	2	274	4451718	583000	3823878	1173637
3km	90%	35000	2	254	3848569	535988	3246146	1221257
3km	90%	35000	2	400	5017332	573565	4393095	1488497
3km	90%	35000	2	188	3474772	442910	2973338	1062820
3km	90%	35000	2	210	4764834	540024	4183579	1282785
3km	90%	35000	2	215	3829971	531010	3264207	1063309
3km	90%	35000	2	250	4325464	565906	3727069	1201026
3km	90%	35000	2	292	3555253	460829	3062541	993745
3km	90%	35000	2	247	3133656	459189	2655475	1029056
3km	90%	35000	2	296	4369787	501494	3809516	1194265
3km	90%	35000	2	223	4414423	599472	3779274	1256856
3km	90%	35000	2	220	3454218	513606	2900415	1078189
3km	90%	35000	2	207	3835605	506013	3281232	1193361
3km	90%	35000	2	213	3557280	486766	3025258	1065074
3km	90%	35000	2	216	4325826	568761	3705193	1244247
3km	90%	35000	2	247	3156584	423328	2693645	1008533
3km	90%	35000	2	252	3706891	473593	3182361	1084131
3km	90%	35000	2	273	4713004	543950	4116047	1225239
3km	90%	35000	2	369	4588725	614467	3946503	1231047
3km	90%	35000	2	382	4580401	594423	3933726	1406741
3km	90%	35000	2	263	3752251	535663	3173922	1101000
3km	90%	35000	2	220	3518908	467360	3034661	1079194
3km	90%	35000	2	216	3124660	424074	2653369	1006787
3km	90%	35000	2	275	4409899	589132	3785212	1324146
3km	90%	35000	2	211	4106618	617577	3442116	1230145
3km	90%	35000	2	181	3319790	479798	2793037	920629
3km	90%	35000	2	173	3795930	499352	3218899	1067603
3km	90%	35000	2	165	3882270	486736	3325972	1099739
3km	90%	35000	2	332	5402201	693232	4658407	1516573
3km	90%	35000	2	305	4312907	607651	3619840	1249744
3km	90%	35000	2	278	3439860	505416	2879238	1099242
3km	90%	35000	2	215	4338881	505623	3803673	1228407
3km	90%	35000	2	364	3699489	514983	3142566	1122220
3km	90%	35000	2	304	4663446	578305	4051979	1287133
3km	90%	35000	2	283	4331898	560898	3719920	1532121
3km	90%	35000	2	347	4312614	575436	3667279	1356492
3km	90%	35000	2	189	5457865	637756	4756748	1429675
3km	90%	35000	2	282	4545267	590171	3905934	1304234
3km	90%	35000	2	230	3960467	568959	3361979	1190808
3km	90%	35000	2	259	3943693	543799	3373950	1054769
3km	90%	35000	2	332	3804248	522066	3230096	1304948
3km	90%	35000	2	334	3811703	497792	3273490	1077572
3km	90%	35000	2	364	3785070	486892	3261026	1152191
3km	90%	35000	2	223	4490824	565522	3851949	1326269
3km	90%	35000	2	271	3898775	522766	3330125	1091021
3km	90%	35000	2	236	4886401	575438	4273001	1380411
3km	90%	35000	2	291	4330996	555787	3693741	1231270
3km	90%	35000	2	268	3852053	452787	3344591	1221330
3km	90%	35000	2	239	4535695	546199	3943070	1282636
3km	90%	35000	2	334	5248522	640562	4558854	1498316
3km	90%	35000	2	271	4374485	576850	3756401	1140224
3km	90%	35000	2	282	4049070	520304	3489313	1068726
3km	90%	35000	2	226	3543441	521554	2986586	1034093
3km	90%	35000	2	184	3326758	433347	2866621	966848
3km	90%	35000	2	210	3483752	444109	2979443	969258
3km	90%	35000	2	211	3092515	464378	2607721	929324
3km	90%	35000	2	271	3488302	486674	2969128	1145672
3km	90%	35000	2	251	3941752	472105	3437118	1169985
3km	90%	35000	2	230	4118105	575613	3512654	1273933
3km	90%	35000	2	251	3645210	518515	3099987	1130969
3km	90%	35000	2	250	3729123	522765	3165665	1075644
3km	90%	35000	2	316	3717748	462725	3199964	1054191
3km	90%	35000	2	263	4735351	538264	4163065	1261389
3km	90%	35000	2	485	4177360	490842	3635462	1193233
3km	90%	35000	2	231	3646818	452744	3167981	1053851
3km	90%	35000	2	262	3633507	506619	3075573	1131526
3km	90%	35000	2	265	4680030	623197	3995051	1409978
3km	90%	35000	2	193	4071896	516231	3495896	1004452
3km	90%	35000	2	274	4080909	530159	3498691	1182454
3km	90%	35000	2	245	5148684	571720	4532974	1507216
3km	90%	35000	2	187	4253290	509689	3714557	1144841
3km	90%	35000	2	235	4417575	512151	3875472	1312935
3km	90%	35000	2	262	3526251	499212	2989047	1193991
3km	90%	35000	2	268	5399391	661304	4688847	1373052
3km	90%	35000	2	289	4899925	618040	4231909	1282702
3km	90%	35000	2	258	5538386	664701	4833893	1477098
3km	90%	35000	2	217	3527696	473832	3012555	1112904
3km	90%	35000	2	228	5248560	628895	4571231	1372834
3km	90%	35000	2	240	4701791	563299	4087254	1455369
3km	90%	35000	2	292	4620081	601809	3968833	1396555
3km	90%	35000	2	198	4036489	499056	3496724	1118639
3km	90%	35000	2	266	4232263	500828	3690891	1186859
3km	90%	35000	2	278	4237478	550629	3633328	1209510
3km	90%	35000	2	275	3408293	495173	2893179	978966
3km	90%	35000	2	351	4300605	534484	3721862	1241918
3km	90%	35000	2	236	3615107	507436	3048630	1181320
3km	90%	35000	2	203	4087488	525489	3530921	1066049
3km	90%	35000	2	215	3119630	459161	2619828	1027069
3km	90%	35000	2	286	4744420	625429	4074406	1363473
3km	90%	35000	2	269	3601610	524319	3035551	1079775
3km	90%	35000	2	284	5018304	654611	4319534	1232875
3km	90%	35000	2	212	4798612	628347	4123969	1329150
3km	90%	35000	2	377	4463449	525019	3878535	1487347
3km	90%	35000	2	183	3194536	434620	2727045	1006167
3km	90%	35000	2	235	3865233	525545	3299591	1191002
3km	90%	35000	2	233	4402722	562704	3780877	1258578
3km	90%	35000	2	270	3596264	503948	3034402	941394
3km	90%	35000	2	385	4571392	543826	4001316	1316992
3km	90%	35000	2	265	3993591	488838	3472954	1250171
3km	90%	35000	2	278	3886807	521543	3328139	1169157
3km	90%	35000	2	207	4815675	548209	4206977	1329674
3km	90%	35000	2	217	4167591	575328	3566622	1150667
3km	90%	35000	2	218	4068797	551655	3493807	1192067
3km	90%	35000	2	295	3748787	524895	3167807	1098582
3km	90%	35000	2	302	5436049	636579	4742836	1483212
3km	90%	35000	2	217	4763003	576926	4133742	1252493
3km	90%	35000	2	278	3610374	509781	3070832	960694
3km	90%	35000	2	273	4534774	601713	3860737	1195747
3km	90%	35000	2	274	4742051	595168	4114866	1477849
3km	90%	35000	2	198	3384521	462558	2898360	944636
3km	90%	35000	2	332	4555614	556396	3948122	1385331
3km	90%	35000	2	305	4505010	555899	3899111	1330163
3km	90%	35000	2	200	3662802	534357	3076657	1119589
3km	90%	35000	2	273	5180610	662081	4484673	1430488
3km	90%	35000	2	353	3449597	458552	2965049	973497
3km	90%	35000	2	262	4076706	548398	3477346	1125205
3km	90%	35000	2	271	4199945	505932	3641786	1134219
3km	90%	35000	2	209	3241219	454001	2748578	987812
3km	90%	35000	2	251	4178907	551633	3572973	1306948
3km	90%	35000	2	253	4279066	570196	3677966	1241860
3km	90%	35000	2	369	5083768	624122	4393346	1421232
3km	90%	35000	2	194	4256306	600968	3600566	1284806
3km	90%	35000	2	251	3786820	500739	3239141	1057441
3km	90%	35000	2	239	4303282	566630	3707126	1335728
3km	90%	35000	2	228	4209839	544248	3631552	1151293
3km	90%	35000	2	184	3290102	420392	2812370	995174
3km	90%	35000	2	211	4773613	577666	4149918	1260115
3km	90%	35000	2	238	4111937	566071	3481250	1322905
3km	90%	35000	2	313	4387753	593423	3750862	1313193
3km	90%	35000	2	198	3874650	550597	3299509	1113291
3km	90%	35000	2	259	4231513	524760	3669053	1255704
3km	90%	35000	2	261	3355462	472002	2864285	983700
3km	90%	35000	2	270	4894978	653489	4194765	1393032
3km	90%	35000	2	243	4025061	560437	3439800	1072925
3km	90%	35000	2	237	3440993	472992	2937155	982482
3km	90%	35000	2	314	4659174	511698	4118938	1282152
3km	90%	35000	2	234	3783741	477540	3280185	1008912
3km	90%	35000	2	207	3438666	464373	2927870	939253
3km	90%	35000	2	343	3117209	398011	2685466	959722
3km	90%	35000	2	209	3584441	480390	3052090	1012264
3km	90%	35000	2	163	2845968	406517	2405849	910216
3km	90%	35000	2	285	4005864	555879	3408964	1173633
3km	90%	35000	2	176	3308472	478981	2797597	1093097
3km	90%	35000	2	262	4259098	544895	3682363	1094981
3km	90%	35000	2	210	3759832	484475	3239782	1008191
3km	90%	35000	2	339	5525586	686546	4786654	1472014
[truncated: 1 more rows]
