# Supplementary material for: Quantifying the Value of Perfect Information in Emergency Vaccination Campaigns
Source: PLoS Comput Biol. 2017 Feb 16;13(2):e1005318. doi: 10.1371/journal.pcbi.1005318 (PMC5312803; doi:10.1371/journal.pcbi.1005318)
Supplement: S1 Data — (ZIP) [file pcbi.1005318.s013.zip › Data/3km vaccination/data23.txt]

vacc_radius	efficacy	capacity	delay	outbreak_duration	livestock_culled	cattle_culled	sheep_culled	vaccinations
3km	90%	35000	4	238	3888848	515684	3321436	1159755
3km	90%	35000	4	146	3305325	481563	2801118	1052721
3km	90%	35000	4	252	5106179	648640	4408835	1356039
3km	90%	35000	4	194	3396376	465695	2900579	975143
3km	90%	35000	4	172	2455316	344716	2072100	761218
3km	90%	35000	4	254	3466941	473333	2968540	959267
3km	90%	35000	4	257	3499280	467760	2999741	954371
3km	90%	35000	4	339	4683325	622009	4018537	1396897
3km	90%	35000	4	302	3633701	461840	3144717	1168972
3km	90%	35000	4	259	4289842	529616	3714801	1110904
3km	90%	35000	4	194	3741625	466646	3239569	1022641
3km	90%	35000	4	216	3952803	520060	3404763	1144534
3km	90%	35000	4	203	4010469	540567	3417547	1154647
3km	90%	35000	4	185	3464853	443699	2989971	868883
3km	90%	35000	4	217	3082702	435616	2613775	931993
3km	90%	35000	4	337	3937526	523416	3384259	1044586
3km	90%	35000	4	220	4160024	563331	3550239	1024156
3km	90%	35000	4	177	3116987	414637	2679487	876049
3km	90%	35000	4	285	4256236	506758	3713208	1155682
3km	90%	35000	4	211	4172515	547176	3598056	1301222
3km	90%	35000	4	286	3713885	537334	3153451	1120918
3km	90%	35000	4	303	4188713	543978	3580420	1164515
3km	90%	35000	4	262	3919658	526328	3346180	1160561
3km	90%	35000	4	260	3845051	547903	3242490	1083326
3km	90%	35000	4	188	3293889	455494	2809168	958259
3km	90%	35000	4	222	4736458	612721	4072982	1336934
3km	90%	35000	4	263	3786241	508382	3237318	1139266
3km	90%	35000	4	215	3927531	501647	3391751	1013943
3km	90%	35000	4	167	3960583	519413	3382977	1085410
3km	90%	35000	4	380	5493198	630278	4819755	1487833
3km	90%	35000	4	293	4919778	573961	4293367	1424639
3km	90%	35000	4	206	3707867	527434	3150031	1048232
3km	90%	35000	4	283	4633815	562820	4010488	1418876
3km	90%	35000	4	291	3786366	493049	3228310	1256812
3km	90%	35000	4	208	4154433	580723	3530684	1122033
3km	90%	35000	4	191	3568110	510431	3000303	1117556
3km	90%	35000	4	242	3830671	497082	3289013	1059724
3km	90%	35000	4	303	3771424	497245	3244531	1060146
3km	90%	35000	4	203	5712790	618449	5027123	1425449
3km	90%	35000	4	173	4004997	547404	3422521	1075088
3km	90%	35000	4	257	3991887	544967	3403976	1274298
3km	90%	35000	4	190	4061640	525051	3504011	1340360
3km	90%	35000	4	366	5452500	657721	4755245	1555694
3km	90%	35000	4	242	3982280	488367	3464520	1071330
3km	90%	35000	4	315	3625092	492408	3096910	1086015
3km	90%	35000	4	316	4031995	521214	3454814	1043769
3km	90%	35000	4	195	3038067	420871	2583303	947926
3km	90%	35000	4	226	4456892	550271	3875538	1166678
3km	90%	35000	4	210	4129587	502294	3591271	1073420
3km	90%	35000	4	263	4167802	550802	3554131	1144037
3km	90%	35000	4	245	4185122	496400	3652823	1133241
3km	90%	35000	4	253	3895947	515781	3323736	1288657
3km	90%	35000	4	246	4657799	625831	3983607	1343506
3km	90%	35000	4	286	3837661	531712	3260525	1088741
3km	90%	35000	4	362	3461499	453910	2966008	1101427
3km	90%	35000	4	208	4543011	546573	3967699	1211770
3km	90%	35000	4	206	4117738	600876	3482442	1159533
3km	90%	35000	4	257	4744675	581071	4127701	1267914
3km	90%	35000	4	242	3656710	470497	3150650	1235432
3km	90%	35000	4	175	3948189	462210	3441601	1168976
3km	90%	35000	4	187	4366274	619042	3700036	1298813
3km	90%	35000	4	247	4535321	598464	3893790	1304771
3km	90%	35000	4	234	4129804	527540	3556706	1157614
3km	90%	35000	4	329	5065032	566956	4438152	1304098
3km	90%	35000	4	241	3906292	521776	3339108	1047852
3km	90%	35000	4	259	5152406	679036	4417635	1345825
3km	90%	35000	4	281	3296103	487697	2782078	1058130
3km	90%	35000	4	155	3472371	487874	2961291	962254
3km	90%	35000	4	270	3672516	505403	3132062	1088702
3km	90%	35000	4	233	3597774	503435	3033688	1109088
3km	90%	35000	4	230	3846710	478202	3326714	1128927
3km	90%	35000	4	242	3900871	510154	3357829	1082899
3km	90%	35000	4	268	5090361	567813	4489863	1444670
3km	90%	35000	4	192	3731122	562902	3120556	1284724
3km	90%	35000	4	296	4068398	569292	3464639	1329997
3km	90%	35000	4	253	3940895	532056	3373769	1305331
3km	90%	35000	4	212	3420603	443863	2948272	967442
3km	90%	35000	4	294	4133299	508758	3557323	1098810
3km	90%	35000	4	231	3907304	532195	3353441	1053822
3km	90%	35000	4	223	5089419	682190	4348871	1439272
3km	90%	35000	4	286	4169041	562472	3556214	1221711
3km	90%	35000	4	252	3901763	506089	3348340	1071003
3km	90%	35000	4	261	3884618	470365	3378204	1018643
3km	90%	35000	4	265	4129248	464964	3631668	1181664
3km	90%	35000	4	207	3038031	401323	2607404	983863
3km	90%	35000	4	296	4236358	571909	3618949	1350255
3km	90%	35000	4	243	4366921	549412	3778324	1210554
3km	90%	35000	4	279	5539848	683332	4809119	1551834
3km	90%	35000	4	225	4429185	604406	3789614	1193168
3km	90%	35000	4	239	4176692	558183	3574373	1246217
3km	90%	35000	4	225	3720976	476791	3182725	1113688
3km	90%	35000	4	287	5913328	680547	5185363	1720992
3km	90%	35000	4	451	6153042	704466	5408535	1522538
3km	90%	35000	4	224	4259915	597526	3633414	1138968
3km	90%	35000	4	282	3786004	493207	3265686	1182852
3km	90%	35000	4	195	3957636	512846	3408198	1131208
3km	90%	35000	4	257	4820338	638494	4139004	1301569
3km	90%	35000	4	202	4120536	500460	3580475	1103851
3km	90%	35000	4	233	3647546	503645	3121623	1027556
3km	90%	35000	4	229	4513571	637035	3840308	1221671
3km	90%	35000	4	199	4497216	555397	3884309	1241090
3km	90%	35000	4	182	3692068	472687	3147636	1103931
3km	90%	35000	4	268	4544575	554990	3968915	1223336
3km	90%	35000	4	369	3929826	524565	3361558	1185024
3km	90%	35000	4	272	3960753	563846	3347894	1306144
3km	90%	35000	4	255	4005146	500022	3459805	1156667
3km	90%	35000	4	334	4318029	568856	3707954	1188431
3km	90%	35000	4	205	4316771	607967	3655551	1260396
3km	90%	35000	4	295	4256567	578651	3609029	1298186
3km	90%	35000	4	175	3515299	509642	2983735	1016014
3km	90%	35000	4	226	3706460	481751	3188506	1002021
3km	90%	35000	4	186	3548784	427457	3083673	987851
3km	90%	35000	4	168	4103099	573723	3497554	1156398
3km	90%	35000	4	329	3985383	566615	3384339	1189733
3km	90%	35000	4	246	4084130	545717	3496964	1198527
3km	90%	35000	4	339	3140914	441300	2662859	1046451
3km	90%	35000	4	255	5374594	626967	4699357	1674950
3km	90%	35000	4	206	3769347	474685	3231790	1120880
3km	90%	35000	4	402	5091616	603366	4436119	1382146
3km	90%	35000	4	321	3110083	427510	2605631	1113453
3km	90%	35000	4	220	3102112	444610	2629145	994644
3km	90%	35000	4	292	4036640	517121	3436708	1086430
3km	90%	35000	4	207	3399543	463791	2897915	1010692
3km	90%	35000	4	306	4718645	553075	4126090	1383615
3km	90%	35000	4	243	3685546	484185	3164059	1158423
3km	90%	35000	4	252	4166280	573595	3549707	1241362
3km	90%	35000	4	240	4432495	533385	3862421	1195701
3km	90%	35000	4	225	3921187	541133	3326106	1165344
3km	90%	35000	4	221	3864274	515811	3322458	1038849
3km	90%	35000	4	162	3826596	533441	3246434	1088793
3km	90%	35000	4	306	4720437	575122	4110012	1243901
3km	90%	35000	4	263	4018750	545869	3427499	1300348
3km	90%	35000	4	357	3976889	506880	3403829	1056552
3km	90%	35000	4	244	4106624	534350	3534698	1115873
3km	90%	35000	4	292	6317914	751721	5522538	1669997
3km	90%	35000	4	299	5231828	603181	4565708	1486741
3km	90%	35000	4	274	4743607	557307	4165132	1228623
3km	90%	35000	4	228	5529872	695302	4771125	1454142
3km	90%	35000	4	204	3499099	474173	2982546	928903
3km	90%	35000	4	230	3531983	433405	3070039	984583
3km	90%	35000	4	213	4044741	514849	3486344	1080024
3km	90%	35000	4	267	4220389	519674	3642061	1165182
3km	90%	35000	4	180	3802839	504045	3267518	1001873
3km	90%	35000	4	193	4282500	543976	3691424	1128719
3km	90%	35000	4	223	3474598	445799	2975457	943251
3km	90%	35000	4	251	4326461	570262	3706228	1189748
3km	90%	35000	4	318	4447541	531593	3878608	1141728
3km	90%	35000	4	337	3899461	499763	3361279	1022861
3km	90%	35000	4	235	4052385	530879	3445226	1300554
3km	90%	35000	4	229	4454553	550676	3859374	1190761
3km	90%	35000	4	288	4195689	564863	3602757	1105219
3km	90%	35000	4	273	4309732	529867	3732104	1158699
3km	90%	35000	4	405	4457579	509978	3899702	1289982
3km	90%	35000	4	193	4343052	583460	3695288	1360720
3km	90%	35000	4	323	3805013	481875	3286024	1307980
3km	90%	35000	4	207	3388312	444113	2897754	1010735
3km	90%	35000	4	257	3590905	477499	3069548	1037580
3km	90%	35000	4	212	4003140	536406	3430437	1152086
3km	90%	35000	4	244	4605583	618495	3950515	1172465
3km	90%	35000	4	201	3807970	539545	3233804	1098168
3km	90%	35000	4	224	4269941	559441	3651480	1012857
3km	90%	35000	4	264	4174565	572112	3563126	1117513
3km	90%	35000	4	265	5213063	609436	4563742	1337726
3km	90%	35000	4	262	5033590	609681	4379850	1347314
3km	90%	35000	4	257	4657294	589225	4034973	1255102
3km	90%	35000	4	339	3875735	501896	3347185	1041813
3km	90%	35000	4	238	4120227	517153	3561153	1189716
3km	90%	35000	4	191	3582407	490629	3063180	1036821
3km	90%	35000	4	224	3919966	549626	3320476	1091228
3km	90%	35000	4	261	3548258	507096	3002193	1127011
3km	90%	35000	4	189	3922473	556483	3326280	1090934
3km	90%	35000	4	314	4756480	556168	4152742	1307106
3km	90%	35000	4	239	3730727	505363	3196375	1073148
3km	90%	35000	4	240	4434882	545746	3857497	1174556
3km	90%	35000	4	289	4485942	510005	3932421	1219889
3km	90%	35000	4	169	3552843	501306	3030597	941593
3km	90%	35000	4	160	4472779	571296	3849013	1337774
3km	90%	35000	4	166	3788943	527675	3236507	986677
3km	90%	35000	4	256	4310623	577070	3677372	1277940
3km	90%	35000	4	227	4365608	579042	3751992	1126102
3km	90%	35000	4	358	3708449	501651	3165941	1097807
3km	90%	35000	4	297	3782361	550093	3174222	1077081
3km	90%	35000	4	287	4305251	558617	3710979	1135902
3km	90%	35000	4	240	4280672	592715	3648268	1248496
3km	90%	35000	4	230	3791744	505661	3246144	1137376
3km	90%	35000	4	248	3895100	496701	3341200	1085696
3km	90%	35000	4	218	3905868	563808	3305179	1273949
3km	90%	35000	4	237	4252958	575924	3625745	1193879
3km	90%	35000	4	240	3931314	548159	3334880	1170258
3km	90%	35000	4	283	4372390	551444	3773146	1140437
3km	90%	35000	4	178	2874096	401293	2443953	848537
3km	90%	35000	4	187	3430012	449388	2935093	980105
3km	90%	35000	4	246	3879636	565933	3244733	1292015
3km	90%	35000	4	200	3415577	452650	2941520	980674
3km	90%	35000	4	297	3924721	558046	3321939	1180829
3km	90%	35000	4	246	4375483	490899	3858442	1174523
3km	90%	35000	4	245	4152338	540220	3563453	1311616
3km	90%	35000	4	232	4085641	481149	3576307	1187915
3km	90%	35000	4	300	3983100	584611	3372542	1142578
3km	90%	35000	4	228	4094290	548061	3515385	1307011
3km	90%	35000	4	257	3934814	570514	3331418	1254065
3km	90%	35000	4	248	4043917	503293	3501821	1181575
3km	90%	35000	4	212	3749311	469949	3247831	1013312
3km	90%	35000	4	213	4079356	482910	3554725	1108728
3km	90%	35000	4	283	3998626	540664	3422943	1106329
3km	90%	35000	4	307	4835207	580073	4195257	1299273
3km	90%	35000	4	212	2831993	429709	2370718	945635
3km	90%	35000	4	172	3901982	481890	3387884	872814
3km	90%	35000	4	389	4479285	495185	3951998	1225987
3km	90%	35000	4	261	4053902	543705	3465424	1269665
3km	90%	35000	4	227	4801886	566375	4194035	1354662
3km	90%	35000	4	205	3607967	491093	3070443	1138879
3km	90%	35000	4	327	3980589	546810	3396295	1011358
3km	90%	35000	4	257	3932119	557420	3331218	1154635
3km	90%	35000	4	253	4439528	593333	3798013	1318884
3km	90%	35000	4	262	4151356	539079	3572670	1288731
3km	90%	35000	4	278	4335530	544405	3766126	1273198
3km	90%	35000	4	262	4019111	554947	3420830	1077530
3km	90%	35000	4	275	4727920	590956	4105472	1277991
3km	90%	35000	4	330	5896024	686609	5172602	1477491
3km	90%	35000	4	220	4363822	546158	3771258	1248119
3km	90%	35000	4	224	2984059	406150	2555111	943387
3km	90%	35000	4	291	4358768	560391	3760430	1221946
3km	90%	35000	4	254	4499125	620567	3832882	1524598
3km	90%	35000	4	244	5613123	647639	4932483	1332526
3km	90%	35000	4	196	3783683	512338	3241621	1159733
3km	90%	35000	4	270	3273491	413064	2816515	1027148
3km	90%	35000	4	224	5007721	634032	4321518	1431527
3km	90%	35000	4	274	3594190	480572	3070243	1226477
3km	90%	35000	4	329	4917368	626582	4253418	1388108
3km	90%	35000	4	211	4323641	573504	3657251	1276656
3km	90%	35000	4	224	4812264	546737	4219325	1266779
3km	90%	35000	4	222	3753794	494968	3223069	993261
3km	90%	35000	4	274	3406102	464312	2905026	1081016
3km	90%	35000	4	234	4529831	623280	3859749	1261423
3km	90%	35000	4	191	3734685	523144	3183402	1022857
3km	90%	35000	4	277	3936045	499541	3390272	950626
3km	90%	35000	4	200	3482602	433980	3016167	1053770
3km	90%	35000	4	185	3638697	490197	3114774	1100600
3km	90%	35000	4	231	5224324	608688	4549151	1402691
3km	90%	35000	4	269	5027590	581074	4391323	1370107
3km	90%	35000	4	242	3792287	496657	3232043	1176602
3km	90%	35000	4	208	3551884	490099	3001117	1072852
3km	90%	35000	4	306	3858106	525694	3298474	1019157
3km	90%	35000	4	226	4022723	518362	3467750	1201253
3km	90%	35000	4	202	3494856	496151	2960653	1068459
3km	90%	35000	4	189	3365522	413568	2927044	937818
3km	90%	35000	4	233	4524252	546302	3909070	1289237
3km	90%	35000	4	285	4507647	624040	3803770	1270188
3km	90%	35000	4	229	4528186	535061	3949587	1258018
3km	90%	35000	4	218	3995623	508212	3455334	1083850
3km	90%	35000	4	280	4067119	527827	3482442	1167911
3km	90%	35000	4	158	3324198	458941	2813117	994651
3km	90%	35000	4	226	2978210	444759	2513593	897747
3km	90%	35000	4	225	4133339	514198	3587177	1173223
3km	90%	35000	4	250	3770495	525620	3212435	1174479
3km	90%	35000	4	156	3569431	473989	3070832	1020279
3km	90%	35000	4	310	4098380	546708	3506558	1219170
3km	90%	35000	4	211	3425438	481182	2902808	950486
3km	90%	35000	4	296	3933325	550743	3310852	1138507
3km	90%	35000	4	192	4004041	542502	3424362	1134589
3km	90%	35000	4	321	3869582	533008	3309062	1003931
3km	90%	35000	4	217	4433069	536263	3871126	1258983
3km	90%	35000	4	173	3326043	461194	2823339	959666
3km	90%	35000	4	223	3404169	495099	2874334	1049133
3km	90%	35000	4	235	3986445	489402	3457822	1154044
3km	90%	35000	4	246	4094771	570159	3480837	1167178
3km	90%	35000	4	196	5130054	609766	4480290	1341875
3km	90%	35000	4	280	3602987	504637	3055345	1054364
3km	90%	35000	4	328	3230672	451355	2740963	1066585
3km	90%	35000	4	275	3628855	531913	3052138	1288083
3km	90%	35000	4	319	5084248	587396	4459178	1269974
3km	90%	35000	4	271	4231743	552995	3645719	1176660
3km	90%	35000	4	226	4223899	540894	3648835	1165304
3km	90%	35000	4	245	3551032	476753	3049270	975021
3km	90%	35000	4	266	5121323	644269	4439055	1339358
3km	90%	35000	4	254	4180703	529229	3606188	1233290
3km	90%	35000	4	210	3841026	537932	3259536	1062781
3km	90%	35000	4	179	3404828	440263	2938573	991175
3km	90%	35000	4	175	3863897	530877	3302361	1090838
3km	90%	35000	4	268	5112381	579766	4478565	1278733
3km	90%	35000	4	195	3762661	534220	3201343	978575
3km	90%	35000	4	342	4366154	555377	3767011	1507809
3km	90%	35000	4	245	3321035	492848	2781132	1139708
3km	90%	35000	4	238	3438440	497109	2895381	1002636
3km	90%	35000	4	279	3985704	556810	3393918	1140878
3km	90%	35000	4	173	4559895	566530	3948580	1344943
3km	90%	35000	4	247	4014530	565308	3411412	1180075
3km	90%	35000	4	293	5109968	691773	4350027	1424016
3km	90%	35000	4	223	3819565	537949	3236851	1202026
3km	90%	35000	4	239	3503376	461157	3011020	1033088
3km	90%	35000	4	220	3646249	516602	3101178	980446
3km	90%	35000	4	179	3706398	533194	3135914	1115579
3km	90%	35000	4	305	4248030	567354	3642104	1256040
3km	90%	35000	4	230	3926654	465126	3419593	1176915
3km	90%	35000	4	294	4572850	621585	3925850	1279782
3km	90%	35000	4	265	3473872	466432	2983181	991605
3km	90%	35000	4	240	3270403	441120	2799936	986280
3km	90%	35000	4	294	4018080	571930	3407466	1143533
3km	90%	35000	4	226	3581244	529389	2988625	1212851
3km	90%	35000	4	232	3818924	535279	3232563	1078334
3km	90%	35000	4	345	4874867	600252	4220365	1348943
3km	90%	35000	4	212	3265695	471696	2763997	1034520
3km	90%	35000	4	241	3962167	533609	3391777	1114092
3km	90%	35000	4	284	4582271	611689	3928995	1179496
3km	90%	35000	4	192	3477588	490049	2964987	992379
3km	90%	35000	4	273	3764971	520488	3196151	1231264
3km	90%	35000	4	165	4104626	574108	3479001	1168919
3km	90%	35000	4	396	3777379	508550	3229701	1060328
3km	90%	35000	4	269	4075364	538346	3494037	1237971
3km	90%	35000	4	212	4328078	569593	3725119	1223209
3km	90%	35000	4	254	4142471	497582	3611367	1090943
3km	90%	35000	4	238	4500150	629689	3828240	1252816
3km	90%	35000	4	246	4537704	586492	3883440	1181565
3km	90%	35000	4	245	4708493	607401	4066459	1240896
3km	90%	35000	4	250	4187348	504244	3624161	1221728
3km	90%	35000	4	271	3950717	527839	3371873	1162125
3km	90%	35000	4	253	3586461	453680	3096995	1030792
3km	90%	35000	4	210	4489307	584521	3864732	1139609
3km	90%	35000	4	325	3239323	433904	2767199	1039364
3km	90%	35000	4	425	4588763	554078	3993911	1362542
3km	90%	35000	4	298	5619360	662917	4911939	1601698
3km	90%	35000	4	251	3824690	549364	3255142	1159312
3km	90%	35000	4	222	3960163	581567	3351998	1009029
3km	90%	35000	4	262	4077117	542927	3479258	1355691
3km	90%	35000	4	260	4402255	532178	3846941	1198446
3km	90%	35000	4	374	5262857	640236	4582162	1393214
3km	90%	35000	4	219	3466429	461032	2978025	972218
3km	90%	35000	4	213	3727113	517513	3169250	1217363
3km	90%	35000	4	193	3982653	533138	3388905	1115770
3km	90%	35000	4	191	4342477	596533	3677184	1227580
3km	90%	35000	4	219	3704712	498732	3159956	995898
3km	90%	35000	4	207	3955314	497604	3403595	1148648
3km	90%	35000	4	187	3677101	533112	3106335	1115807
3km	90%	35000	4	244	4248999	564982	3638163	1288160
3km	90%	35000	4	272	4826907	526483	4256860	1347169
3km	90%	35000	4	309	4035501	561393	3435190	1231833
3km	90%	35000	4	224	5484356	661490	4772488	1578822
3km	90%	35000	4	202	4621454	577166	3990636	1308101
3km	90%	35000	4	233	4629756	612673	3963335	1288132
3km	90%	35000	4	375	4766739	517213	4197293	1334977
3km	90%	35000	4	346	6335026	756888	5521616	1625527
3km	90%	35000	4	259	3622158	455995	3127130	913070
3km	90%	35000	4	186	3256698	486490	2721892	894719
3km	90%	35000	4	238	3537771	532676	2963685	1067282
3km	90%	35000	4	286	5083520	569090	4481317	1297541
3km	90%	35000	4	197	4158138	488644	3633461	1215948
3km	90%	35000	4	197	3220764	424134	2758024	899211
3km	90%	35000	4	282	4402347	502992	3865238	1262008
3km	90%	35000	4	238	4656438	616423	4011339	1127045
3km	90%	35000	4	352	4127374	461755	3600057	1187302
3km	90%	35000	4	247	3267977	476618	2751158	977156
3km	90%	35000	4	305	3918071	532155	3320136	1161034
3km	90%	35000	4	229	3558517	509541	3014936	1046656
3km	90%	35000	4	220	3798007	489697	3277112	1101643
3km	90%	35000	4	168	3852505	495265	3322631	1030500
3km	90%	35000	4	352	4332660	599015	3699954	1168166
3km	90%	35000	4	332	5019871	520198	4435212	1346089
3km	90%	35000	4	217	4461493	603226	3811893	1219270
3km	90%	35000	4	279	4423594	569555	3810234	1141082
3km	90%	35000	4	223	3311028	468529	2808365	980779
3km	90%	35000	4	202	3476866	451388	2986756	869509
3km	90%	35000	4	184	3456215	480705	2914116	1025863
3km	90%	35000	4	279	4700931	547413	4107621	1343891
3km	90%	35000	4	249	4975653	611637	4302725	1279740
3km	90%	35000	4	291	4059968	506703	3508538	1074829
3km	90%	35000	4	359	4114142	565678	3496068	1324720
3km	90%	35000	4	187	3323266	426294	2857242	969938
3km	90%	35000	4	270	3289527	449339	2808548	1111420
3km	90%	35000	4	287	3231448	453145	2736774	1017640
3km	90%	35000	4	254	3962013	529941	3376571	1191749
3km	90%	35000	4	315	4954621	684965	4213965	1419998
3km	90%	35000	4	307	4449228	594773	3786658	1345549
3km	90%	35000	4	386	3575740	488162	3037840	1091885
3km	90%	35000	4	201	3657285	493932	3128360	995752
3km	90%	35000	4	406	3877044	531809	3314017	1097573
3km	90%	35000	4	197	3439680	479350	2941149	953168
3km	90%	35000	4	244	4690586	634650	3997667	1294800
3km	90%	35000	4	270	3955600	548447	3360253	1129172
3km	90%	35000	4	334	4655425	540715	4080626	1507094
3km	90%	35000	4	324	4366682	537517	3792840	1232593
3km	90%	35000	4	181	3215204	452795	2731418	965630
3km	90%	35000	4	184	3319620	443488	2823509	864102
3km	90%	35000	4	366	4975821	569565	4365901	1359638
3km	90%	35000	4	203	3531484	493874	2988515	962437
3km	90%	35000	4	306	3504768	517810	2952526	959930
3km	90%	35000	4	273	4873410	588508	4252839	1342622
3km	90%	35000	4	372	4298689	552419	3695916	1384360
3km	90%	35000	4	315	4306911	529619	3731373	1172312
3km	90%	35000	4	234	4334512	578757	3696813	1360361
3km	90%	35000	4	335	5460294	658117	4738737	1483516
3km	90%	35000	4	305	4175238	515199	3596607	1272035
3km	90%	35000	4	258	3491072	471839	2978569	1022511
3km	90%	35000	4	250	4085845	516613	3511365	1050750
3km	90%	35000	4	213	3817260	500653	3259674	1050202
3km	90%	35000	4	235	4596830	549217	4012354	1280768
3km	90%	35000	4	205	3949889	551903	3349744	1082985
3km	90%	35000	4	272	3687899	488460	3172925	1084287
3km	90%	35000	4	217	4809245	573545	4193309	1452126
3km	90%	35000	4	270	4949699	575071	4322062	1298162
3km	90%	35000	4	216	4431201	573728	3815013	1273803
3km	90%	35000	4	178	2720176	397734	2301634	827358
3km	90%	35000	4	229	4111712	536565	3540148	1048574
3km	90%	35000	4	228	3651641	465990	3148154	989880
3km	90%	35000	4	308	3822021	482070	3301551	1113457
3km	90%	35000	4	258	3241388	427329	2743082	886026
3km	90%	35000	4	330	4230780	604923	3587255	1307678
3km	90%	35000	4	343	4989872	627715	4314829	1433160
3km	90%	35000	4	230	3579536	452797	3079141	1150280
3km	90%	35000	4	279	5514884	664865	4808557	1391442
3km	90%	35000	4	278	4005451	544317	3416822	1062787
3km	90%	35000	4	279	4988136	584133	4371484	1100161
3km	90%	35000	4	230	3830394	488639	3283556	1176373
3km	90%	35000	4	321	5297413	593518	4657147	1408066
3km	90%	35000	4	240	4027323	495334	3505995	1206610
3km	90%	35000	4	211	4073197	537683	3496536	1159345
3km	90%	35000	4	277	3553841	464334	3063309	1115483
3km	90%	35000	4	372	4817864	592846	4189339	1419002
3km	90%	35000	4	250	3908153	548560	3298863	1267233
3km	90%	35000	4	199	3969201	504001	3404727	1168946
3km	90%	35000	4	366	4940740	586425	4306471	1250208
3km	90%	35000	4	462	5266409	559090	4660935	1390266
3km	90%	35000	4	208	4811959	588773	4166622	1491914
3km	90%	35000	4	313	4920781	559752	4333886	1270455
3km	90%	35000	4	344	3689952	509981	3148567	1158785
3km	90%	35000	4	315	4269899	532764	3703242	1059769
3km	90%	35000	4	362	3690840	554959	3075538	1272608
3km	90%	35000	4	269	3882671	532143	3311977	1041922
3km	90%	35000	4	211	3558658	430958	3095001	990479
3km	90%	35000	4	263	5033794	618176	4385084	1497492
3km	90%	35000	4	270	3336471	442304	2870496	1104014
3km	90%	35000	4	210	3999257	520788	3446890	1075787
3km	90%	35000	4	234	4107908	527984	3537085	1111143
3km	90%	35000	4	173	2710323	372367	2315281	812509
3km	90%	35000	4	201	4251871	538767	3668942	1165985
3km	90%	35000	4	240	5233445	546180	4649589	1483556
3km	90%	35000	4	268	3520691	471448	3011286	1022138
3km	90%	35000	4	230	3931178	486775	3418598	1005858
3km	90%	35000	4	306	4852559	615343	4199725	1259045
3km	90%	35000	4	183	3632993	474283	3115702	1017541
3km	90%	35000	4	226	4340124	506030	3774018	1170178
3km	90%	35000	4	256	4484721	605529	3834287	1299099
3km	90%	35000	4	229	3906263	509278	3343138	1130525
3km	90%	35000	4	251	3274673	427305	2813822	964463
3km	90%	35000	4	290	3917849	514907	3369851	1143701
3km	90%	35000	4	228	4592058	616874	3934883	1291772
3km	90%	35000	4	221	4155840	564086	3554321	1205006
3km	90%	35000	4	367	4180419	590591	3540304	1191414
3km	90%	35000	4	247	3171198	434330	2705069	852252
3km	90%	35000	4	241	2817989	397587	2388471	931348
3km	90%	35000	4	244	4223283	599974	3577960	1214205
3km	90%	35000	4	263	3435566	465854	2942969	1101338
3km	90%	35000	4	227	4176342	592654	3541502	1388696
3km	90%	35000	4	347	4607265	571299	4001382	1348553
3km	90%	35000	4	252	3751066	473169	3244707	1001342
3km	90%	35000	4	213	3486786	499421	2958703	1107173
3km	90%	35000	4	318	4112538	527323	3524728	1171374
3km	90%	35000	4	209	3618968	507291	3053017	1136657
3km	90%	35000	4	204	3698444	487938	3179929	1015480
3km	90%	35000	4	241	4432304	546493	3849092	1147127
3km	90%	35000	4	254	4943102	584470	4309720	1328527
3km	90%	35000	4	215	4907688	547981	4306539	1334354
3km	90%	35000	4	233	3604172	512544	3063095	1147693
3km	90%	35000	4	209	3268460	454224	2779983	977447
3km	90%	35000	4	308	4840849	532375	4272912	1378638
3km	90%	35000	4	247	3509279	494224	2979741	1095778
3km	90%	35000	4	218	3366078	478215	2838633	964950
3km	90%	35000	4	236	5600711	631958	4927081	1366308
3km	90%	35000	4	232	4490560	619868	3803366	1521898
3km	90%	35000	4	229	3190575	468088	2691416	979152
3km	90%	35000	4	315	5058456	594942	4417292	1593029
3km	90%	35000	4	211	3974434	506880	3409132	1112142
3km	90%	35000	4	245	4756626	566085	4136826	1366157
3km	90%	35000	4	419	5080961	541971	4482910	1432696
3km	90%	35000	4	226	3731956	510283	3175408	1061915
3km	90%	35000	4	198	3987488	501036	3442141	1178873
3km	90%	35000	4	184	3594287	470510	3094758	975049
3km	90%	35000	4	236	3601592	473277	3060549	1084390
3km	90%	35000	4	248	3312800	443597	2826871	999262
3km	90%	35000	4	192	4099082	522582	3546001	1081918
3km	90%	35000	4	216	4221867	529814	3651325	1086738
3km	90%	35000	4	455	5609268	665715	4916918	1510561
3km	90%	35000	4	285	3892429	484655	3373612	1166039
3km	90%	35000	4	260	4037171	523062	3488577	1025996
3km	90%	35000	4	232	4498466	625501	3830297	1317646
3km	90%	35000	4	259	3398607	418106	2957378	1034743
3km	90%	35000	4	236	4960669	560355	4364360	1329904
3km	90%	35000	4	244	3519496	498101	2982551	1048135
3km	90%	35000	4	340	4981073	593835	4342487	1355374
3km	90%	35000	4	265	4942355	609350	4290381	1271584
3km	90%	35000	4	257	3193574	405290	2732518	893167
3km	90%	35000	4	229	4533227	582165	3922419	1187647
3km	90%	35000	4	245	3614676	475875	3098829	1004947
3km	90%	35000	4	208	2765009	395605	2325172	914625
3km	90%	35000	4	307	3902949	502958	3347495	1150634
3km	90%	35000	4	213	3739849	473165	3216329	993702
3km	90%	35000	4	229	3924242	572116	3310357	1094229
3km	90%	35000	4	256	3636602	527155	3073322	1039929
3km	90%	35000	4	259	3812429	497779	3287988	1161744
3km	90%	35000	4	264	3486485	479930	2986081	1083256
3km	90%	35000	4	205	3465323	439814	2997008	944884
3km	90%	35000	4	236	4255908	545724	3641027	1326253
3km	90%	35000	4	415	4068884	539250	3494400	1107204
3km	90%	35000	4	282	5083845	622846	4408576	1422928
3km	90%	35000	4	195	3877673	513546	3323913	997624
3km	90%	35000	4	249	4357249	595484	3712448	1302788
3km	90%	35000	4	261	4061574	504294	3503623	1278783
3km	90%	35000	4	181	3176966	432233	2716630	856372
3km	90%	35000	4	219	4323297	565565	3733297	1237655
3km	90%	35000	4	210	3618669	462530	3092480	1105653
3km	90%	35000	4	209	4348040	588668	3701879	1278510
3km	90%	35000	4	259	5611011	669862	4874427	1424721
3km	90%	35000	4	210	4111998	533276	3539595	1038713
3km	90%	35000	4	172	4027128	509875	3467929	1019938
3km	90%	35000	4	205	3825690	511271	3268967	1097091
3km	90%	35000	4	215	4370694	542441	3797955	1273752
3km	90%	35000	4	206	3380618	450992	2885743	1024704
3km	90%	35000	4	255	4499558	610119	3832256	1442493
3km	90%	35000	4	239	3935174	526346	3378268	1230979
3km	90%	35000	4	273	4079055	585901	3444986	1127823
3km	90%	35000	4	239	3808803	492236	3258495	1096334
3km	90%	35000	4	322	5037449	607477	4387788	1569520
3km	90%	35000	4	302	4740312	652887	4010555	1302850
3km	90%	35000	4	298	4223723	550283	3638431	1173057
3km	90%	35000	4	266	5055031	628882	4391456	1307630
3km	90%	35000	4	244	4214559	576423	3602137	1307277
3km	90%	35000	4	250	3472851	460374	2980882	1089900
3km	90%	35000	4	329	4610648	541913	4036262	1167513
3km	90%	35000	4	330	5338321	641728	4637327	1675975
3km	90%	35000	4	273	3972859	505648	3424316	985578
3km	90%	35000	4	245	4710155	583516	4081579	1286346
3km	90%	35000	4	215	3446909	508104	2908054	1041425
3km	90%	35000	4	206	4107075	526472	3544917	1183823
3km	90%	35000	4	228	4085366	530415	3516806	1267028
3km	90%	35000	4	208	3867835	535484	3309384	1127793
3km	90%	35000	4	255	3880534	502720	3337710	1102111
3km	90%	35000	4	231	4350372	556202	3745283	1190130
3km	90%	35000	4	175	3373039	427595	2915649	1023305
3km	90%	35000	4	168	2944218	401489	2511259	882719
3km	90%	35000	4	338	4864534	564603	4253638	1331122
3km	90%	35000	4	204	4125345	530692	3523506	1248059
3km	90%	35000	4	175	3717247	487628	3191400	884858
3km	90%	35000	4	212	3078896	435968	2611318	936911
3km	90%	35000	4	202	3565458	474945	3051423	1049733
3km	90%	35000	4	227	3427521	476746	2909267	977921
3km	90%	35000	4	214	3012524	414275	2557536	946889
3km	90%	35000	4	228	5676977	680810	4950138	1528746
3km	90%	35000	4	327	4648625	619024	3982235	1328686
3km	90%	35000	4	284	3783290	498233	3218673	1133515
3km	90%	35000	4	212	4052163	518093	3496956	1102899
3km	90%	35000	4	243	3504999	471333	2983860	988182
3km	90%	35000	4	289	4360126	586533	3714874	1226626
3km	90%	35000	4	323	3347466	481999	2830728	1101758
3km	90%	35000	4	431	4357854	574603	3734883	1212667
3km	90%	35000	4	244	4238203	514615	3681130	1051645
3km	90%	35000	4	215	4739515	597117	4085955	1355692
3km	90%	35000	4	201	4144726	539152	3556638	1127254
3km	90%	35000	4	286	4054823	554810	3456016	1146835
3km	90%	35000	4	304	5119204	611478	4461760	1353547
3km	90%	35000	4	296	3715905	433334	3244310	1093304
3km	90%	35000	4	204	3895206	544078	3322332	1179837
3km	90%	35000	4	232	3724420	477549	3209853	1055819
3km	90%	35000	4	242	3714583	512537	3160155	987607
3km	90%	35000	4	246	3693183	476816	3174599	1096481
3km	90%	35000	4	253	4046039	539060	3464837	1170512
3km	90%	35000	4	191	3779974	496863	3255098	1012727
3km	90%	35000	4	292	5317519	629856	4623803	1383098
3km	90%	35000	4	356	4944530	594117	4306179	1331874
3km	90%	35000	4	293	5405763	620020	4715880	1468802
3km	90%	35000	4	238	4046854	537142	3483966	1285522
3km	90%	35000	4	255	4005523	587233	3388554	1274637
3km	90%	35000	4	270	3567095	479809	3043262	1151113
3km	90%	35000	4	183	3906757	530291	3352909	1090970
3km	90%	35000	4	211	2985860	415490	2548539	1011985
3km	90%	35000	4	230	3914309	522637	3357672	1069547
3km	90%	35000	4	200	3923487	497012	3368326	1150225
3km	90%	35000	4	254	4123420	519329	3573816	1283356
3km	90%	35000	4	234	4072106	545842	3484650	1254488
3km	90%	35000	4	192	3593089	517197	3030138	1107016
3km	90%	35000	4	230	4062400	566676	3457199	1226921
3km	90%	35000	4	250	3563458	487640	3033275	1101496
3km	90%	35000	4	216	4162857	531005	3590131	1125560
3km	90%	35000	4	223	4249476	530351	3677177	1240437
3km	90%	35000	4	228	3605689	488070	3090784	946082
3km	90%	35000	4	310	3524418	466888	3032196	1106368
3km	90%	35000	4	293	4366358	587097	3728229	1414675
3km	90%	35000	4	228	3330214	473118	2838722	800999
3km	90%	35000	4	270	4344004	578272	3708829	1215987
3km	90%	35000	4	181	3277321	449925	2797318	1064693
3km	90%	35000	4	195	4041299	523833	3470930	1046513
3km	90%	35000	4	244	5026471	582289	4377809	1348072
3km	90%	35000	4	320	5482480	689073	4746175	1485770
3km	90%	35000	4	263	4241912	589603	3587283	1285435
3km	90%	35000	4	260	3772101	514776	3229850	1038314
3km	90%	35000	4	232	3922812	547156	3357923	1001707
3km	90%	35000	4	261	4166677	532563	3598071	1081401
3km	90%	35000	4	211	4125152	590573	3483088	1242001
3km	90%	35000	4	179	3482579	503829	2950588	1036537
3km	90%	35000	4	237	3949396	509059	3400232	1045699
3km	90%	35000	4	327	4743846	595646	4096880	1430327
3km	90%	35000	4	238	3494510	438080	3021803	986809
3km	90%	35000	4	237	3754968	536630	3174549	1138011
3km	90%	35000	4	255	4056587	535701	3474570	1325062
3km	90%	35000	4	201	3977183	599486	3344937	1282965
3km	90%	35000	4	241	3940732	528490	3379293	1004303
3km	90%	35000	4	163	3119262	463180	2631987	1019358
3km	90%	35000	4	204	3642785	483648	3090928	978121
3km	90%	35000	4	274	3581396	521153	3028582	1138742
3km	90%	35000	4	208	3720588	517221	3151879	1131675
3km	90%	35000	4	387	4368853	575566	3738823	1160949
3km	90%	35000	4	250	3146125	445299	2664086	1117936
3km	90%	35000	4	244	4105959	537024	3533718	1127407
3km	90%	35000	4	273	3650529	472738	3131317	1116619
3km	90%	35000	4	357	4771965	647406	4078616	1460985
3km	90%	35000	4	207	3741875	488056	3220499	971640
3km	90%	35000	4	191	3781764	527306	3219866	1056659
3km	90%	35000	4	241	3814066	549567	3225476	1195854
3km	90%	35000	4	164	2990495	414100	2551735	931432
3km	90%	35000	4	210	3370306	454295	2891024	997750
3km	90%	35000	4	293	3600740	510508	3067288	953566
3km	90%	35000	4	245	3683486	496177	3164159	1135148
3km	90%	35000	4	296	4826361	655180	4119084	1430055
3km	90%	35000	4	229	3790462	535946	3219933	1088401
3km	90%	35000	4	266	4132555	566003	3500368	1139609
3km	90%	35000	4	237	5503286	665767	4784690	1477085
3km	90%	35000	4	283	4964421	641751	4270784	1477311
3km	90%	35000	4	194	4296465	583484	3657497	1133866
3km	90%	35000	4	224	4197419	553245	3603008	1129860
3km	90%	35000	4	181	3799102	539099	3227749	1015109
3km	90%	35000	4	412	5136486	632377	4444035	1427992
3km	90%	35000	4	226	4420044	499000	3879702	1218858
3km	90%	35000	4	261	3948014	492501	3409802	1191068
3km	90%	35000	4	218	3053042	432681	2596871	881592
3km	90%	35000	4	224	4326156	566184	3701143	1355308
3km	90%	35000	4	180	4963834	652148	4269477	1314689
3km	90%	35000	4	229	4151878	548203	3551985	1134429
3km	90%	35000	4	238	4507800	551459	3891233	1115867
3km	90%	35000	4	192	3618461	494589	3076237	1075928
3km	90%	35000	4	225	3206054	474660	2713786	883938
3km	90%	35000	4	234	4639045	658689	3928305	1224283
3km	90%	35000	4	249	4828079	551119	4227829	1295512
3km	90%	35000	4	286	3886678	516513	3338363	1087590
3km	90%	35000	4	247	3685712	501192	3126432	1058278
3km	90%	35000	4	297	3268017	486484	2755368	1033053
3km	90%	35000	4	227	3755655	483687	3219870	1060496
3km	90%	35000	4	226	3495982	464549	3008578	1039656
3km	90%	35000	4	208	3579630	503794	3030781	1052945
3km	90%	35000	4	251	3253106	428180	2792338	928318
3km	90%	35000	4	310	4793544	538754	4216937	1382272
3km	90%	35000	4	211	4078346	514869	3516958	1134227
3km	90%	35000	4	206	3357972	485164	2836472	1043649
3km	90%	35000	4	316	4052261	495371	3530234	1104742
3km	90%	35000	4	226	5007804	585237	4365917	1339207
3km	90%	35000	4	212	3693002	498348	3162553	1072268
3km	90%	35000	4	317	3391716	473831	2865031	1013862
3km	90%	35000	4	233	3282890	467995	2786575	971957
3km	90%	35000	4	297	4024617	551937	3439523	1034966
3km	90%	35000	4	169	3596293	479645	3088502	959191
3km	90%	35000	4	192	3947434	509675	3403018	1089634
3km	90%	35000	4	290	4691037	621055	4027009	1175987
3km	90%	35000	4	222	4322154	604857	3648338	1261446
3km	90%	35000	4	329	3792209	526249	3239094	1037256
3km	90%	35000	4	251	4011308	575705	3401564	1260514
3km	90%	35000	4	246	3699024	455208	3212845	1042690
3km	90%	35000	4	157	2922753	414517	2452670	849882
3km	90%	35000	4	203	3655787	435664	3186673	1065992
3km	90%	35000	4	229	4839279	554976	4245918	1353779
3km	90%	35000	4	183	3957900	537544	3387180	1105455
3km	90%	35000	4	234	4930766	583994	4296182	1332383
3km	90%	35000	4	214	4272559	581133	3647993	1137144
3km	90%	35000	4	337	3977445	571298	3370777	1146059
3km	90%	35000	4	261	4328429	496556	3778556	1230510
3km	90%	35000	4	242	3962044	570709	3330831	1274656
3km	90%	35000	4	185	3382652	450061	2907639	1008454
3km	90%	35000	4	212	3924364	502905	3385405	1151938
3km	90%	35000	4	226	4047012	560317	3425816	1221104
3km	90%	35000	4	303	5394477	618922	4734658	1434488
3km	90%	35000	4	187	3411783	459132	2922138	1077174
3km	90%	35000	4	181	3761966	490392	3220449	1094857
3km	90%	35000	4	316	4291609	544507	3707622	1259643
3km	90%	35000	4	218	3622935	489707	3103724	1110602
3km	90%	35000	4	256	4836283	558304	4238917	1283437
3km	90%	35000	4	227	4380180	571611	3751465	1185525
3km	90%	35000	4	219	3733606	544286	3140302	1203682
3km	90%	35000	4	321	4206701	566336	3607989	1170011
3km	90%	35000	4	194	3542805	501660	2993744	1006214
3km	90%	35000	4	218	3907256	467759	3403442	1068673
3km	90%	35000	4	220	3347219	442113	2851606	1080318
3km	90%	35000	4	171	3877362	547340	3296756	1052415
3km	90%	35000	4	202	4243305	507617	3692074	1171096
3km	90%	35000	4	158	3063938	431071	2594503	921589
3km	90%	35000	4	250	3310812	480163	2813211	1050946
3km	90%	35000	4	281	4529708	530968	3947347	1259218
3km	90%	35000	4	239	3597993	497456	3074979	1138864
3km	90%	35000	4	289	5475004	661873	4746959	1615809
3km	90%	35000	4	224	4658047	620328	3968263	1291597
3km	90%	35000	4	199	4424889	508256	3892209	1154968
3km	90%	35000	4	278	5464280	642612	4770944	1576507
3km	90%	35000	4	207	3834961	440767	3339060	1129536
3km	90%	35000	4	331	4709947	578636	4091671	1321942
3km	90%	35000	4	243	3908185	500058	3366554	1079159
3km	90%	35000	4	286	4527244	599310	3868295	1228763
3km	90%	35000	4	247	4546425	557132	3933547	1259594
3km	90%	35000	4	276	3630508	516207	3095683	1099819
3km	90%	35000	4	219	3728444	515334	3183048	1112900
3km	90%	35000	4	291	4640622	555460	4038373	1251719
3km	90%	35000	4	193	3039506	433839	2581617	924884
3km	90%	35000	4	214	3847646	506514	3283365	1045448
3km	90%	35000	4	326	5177705	630732	4511353	1307228
3km	90%	35000	4	265	5048134	640772	4364731	1480014
3km	90%	35000	4	270	3917585	554782	3318866	1280901
3km	90%	35000	4	227	3729155	503637	3166704	1132042
3km	90%	35000	4	178	3644142	486264	3113578	1008468
3km	90%	35000	4	218	4101762	554193	3495930	1152036
3km	90%	35000	4	349	5396720	585607	4765447	1397832
3km	90%	35000	4	253	3860357	515673	3291722	1146467
3km	90%	35000	4	334	4153884	580960	3512547	1174963
3km	90%	35000	4	236	4459377	587180	3828770	1321596
3km	90%	35000	4	238	4400064	526671	3833486	1331627
3km	90%	35000	4	229	4234705	547914	3659150	1216721
3km	90%	35000	4	255	3726530	492358	3199265	1074418
3km	90%	35000	4	239	5423870	641816	4720668	1377990
3km	90%	35000	4	277	3758827	492288	3230707	1058055
3km	90%	35000	4	294	4394415	550053	3795116	1268066
3km	90%	35000	4	226	2650335	350624	2262665	905166
3km	90%	35000	4	372	4346832	505759	3805574	1305642
3km	90%	35000	4	231	4252232	539309	3668372	1062758
3km	90%	35000	4	239	4075256	574248	3455355	1184949
3km	90%	35000	4	267	4042424	551304	3444436	1206424
3km	90%	35000	4	391	5013530	526699	4449776	1327319
3km	90%	35000	4	220	4227283	568951	3609363	1201753
3km	90%	35000	4	207	3681631	498944	3121895	1094310
3km	90%	35000	4	263	5470021	634864	4776376	1583820
3km	90%	35000	4	174	3900131	500752	3360730	1130542
3km	90%	35000	4	200	3905564	556954	3289353	1157230
3km	90%	35000	4	305	5364143	630489	4688690	1323310
3km	90%	35000	4	332	3660807	481534	3113793	1029128
3km	90%	35000	4	309	4521947	527440	3974911	1165943
3km	90%	35000	4	217	4338343	496135	3801667	1186469
3km	90%	35000	4	182	3823674	543477	3249022	1191124
3km	90%	35000	4	227	3899184	530527	3345868	1084095
3km	90%	35000	4	227	5436197	659544	4697749	1745776
3km	90%	35000	4	302	4137003	566888	3522303	1180187
3km	90%	35000	4	240	4654072	516633	4115447	1058218
3km	90%	35000	4	250	5421750	661131	4699519	1658591
3km	90%	35000	4	195	3293599	453701	2802768	1003762
3km	90%	35000	4	242	3212151	442797	2731499	965670
3km	90%	35000	4	328	4729319	538850	4133687	1359224
3km	90%	35000	4	323	4255071	543887	3651312	1061823
3km	90%	35000	4	186	3537916	472086	3017642	959289
3km	90%	35000	4	225	3065308	458426	2580111	956377
3km	90%	35000	4	252	3885459	516801	3336470	1262434
3km	90%	35000	4	260	3272588	437959	2803973	933427
3km	90%	35000	4	220	3757784	497668	3235308	1016666
3km	90%	35000	4	253	3510057	476802	2988933	1001135
3km	90%	35000	4	260	4301517	566258	3699531	1284588
3km	90%	35000	4	176	2984141	413987	2546125	875465
3km	90%	35000	4	234	4093025	549473	3481291	1078288
3km	90%	35000	4	265	4416647	581645	3776605	1327267
3km	90%	35000	4	448	5791760	651118	5089743	1473456
3km	90%	35000	4	293	4573588	593506	3919824	1348660
3km	90%	35000	4	203	4061874	551557	3445932	1192292
3km	90%	35000	4	241	4276970	520087	3681776	1191760
3km	90%	35000	4	280	4834715	662273	4113163	1361359
3km	90%	35000	4	265	3638373	461421	3128205	1013958
3km	90%	35000	4	239	5157047	616348	4493753	1469122
3km	90%	35000	4	280	4197850	607386	3538767	1247609
3km	90%	35000	4	279	3952440	522438	3380055	1051853
3km	90%	35000	4	245	3991747	519766	3419629	1227174
3km	90%	35000	4	273	4827957	621828	4161398	1387786
3km	90%	35000	4	251	5037146	600411	4404311	1351440
3km	90%	35000	4	232	4463083	632497	3791993	1242017
3km	90%	35000	4	276	4273682	486037	3730113	1144627
3km	90%	35000	4	334	5029821	560555	4407002	1407183
3km	90%	35000	4	244	3444875	440985	2969328	993618
3km	90%	35000	4	189	3808446	536184	3215554	1042132
3km	90%	35000	4	224	4009224	548614	3417786	1102679
3km	90%	35000	4	241	4296362	557035	3686839	1203936
3km	90%	35000	4	239	4002154	525131	3443957	1003265
3km	90%	35000	4	244	3670287	529831	3115319	1117442
3km	90%	35000	4	253	3874949	465034	3372055	1146814
3km	90%	35000	4	237	3624303	510241	3058770	994267
3km	90%	35000	4	307	4266967	528791	3693389	1409251
3km	90%	35000	4	260	4932170	593221	4301087	1335752
3km	90%	35000	4	267	4269942	568240	3656525	1137760
3km	90%	35000	4	336	3838457	507351	3292012	1144482
3km	90%	35000	4	251	3891538	532193	3305757	1095313
3km	90%	35000	4	235	4063436	499317	3530530	1233312
3km	90%	35000	4	250	4277876	560994	3679498	1194376
3km	90%	35000	4	227	3560060	448642	3066578	1045798
3km	90%	35000	4	243	5435095	657461	4734116	1448089
3km	90%	35000	4	182	4415419	595515	3772600	1286669
3km	90%	35000	4	307	4266844	609738	3629484	1268682
3km	90%	35000	4	226	4066679	496882	3540283	1110170
3km	90%	35000	4	286	4593786	574929	3970444	1288900
3km	90%	35000	4	341	5333979	572077	4719246	1441163
3km	90%	35000	4	239	3806474	472587	3281052	1146947
3km	90%	35000	4	246	3836802	475639	3332764	1068761
3km	90%	35000	4	303	3764410	507218	3207267	1048263
3km	90%	35000	4	269	4973551	655470	4280913	1207055
3km	90%	35000	4	233	4537427	589653	3914124	1214116
3km	90%	35000	4	240	4105105	572424	3482521	1189146
3km	90%	35000	4	213	3734623	513233	3179294	1014606
3km	90%	35000	4	283	5273138	595895	4639358	1443608
3km	90%	35000	4	221	4657739	571963	4044559	1405017
3km	90%	35000	4	254	3469382	458681	2964156	947398
3km	90%	35000	4	242	4449782	579955	3804350	1409075
3km	90%	35000	4	212	3508708	486765	2992263	983824
3km	90%	35000	4	201	4006432	481236	3498865	1117538
3km	90%	35000	4	311	4042259	557950	3451068	1134819
3km	90%	35000	4	197	3646499	479893	3133201	952021
3km	90%	35000	4	259	2972605	404601	2543230	929861
3km	90%	35000	4	201	4526461	593960	3904753	1202714
3km	90%	35000	4	295	3707018	527598	3121695	1197482
3km	90%	35000	4	220	4578668	550376	3981954	1177051
3km	90%	35000	4	384	3756031	522492	3212692	1081194
3km	90%	35000	4	231	4607767	622348	3946940	1251744
3km	90%	35000	4	212	4257613	518263	3699946	1116993
3km	90%	35000	4	235	4599093	557910	3981599	1139981
3km	90%	35000	4	327	5228637	581703	4599084	1288483
3km	90%	35000	4	257	4407466	583415	3790439	1326535
3km	90%	35000	4	192	3767022	494453	3241835	1082017
3km	90%	35000	4	330	4894846	612806	4229472	1424187
3km	90%	35000	4	271	4437459	519156	3864190	1371004
3km	90%	35000	4	316	4678080	565624	4046060	1483856
3km	90%	35000	4	296	3536075	504800	2985205	1108863
3km	90%	35000	4	231	4209372	530408	3628933	1181444
3km	90%	35000	4	461	5197144	619790	4538046	1503706
3km	90%	35000	4	292	5252884	606497	4598608	1316316
3km	90%	35000	4	347	4730230	611015	4091806	1397357
3km	90%	35000	4	331	3836607	479301	3322193	1217699
3km	90%	35000	4	225	4265076	550612	3667432	1185191
3km	90%	35000	4	261	4066990	525606	3515533	1056001
3km	90%	35000	4	251	5284652	633569	4619942	1312073
3km	90%	35000	4	276	4053031	531501	3470853	1200062
3km	90%	35000	4	191	3725987	494203	3208983	1001088
3km	90%	35000	4	237	4348194	557021	3733074	1127293
3km	90%	35000	4	340	3885573	486343	3368325	1057391
3km	90%	35000	4	350	3987516	590135	3338134	1202755
3km	90%	35000	4	161	4055392	574112	3449802	1080014
3km	90%	35000	4	348	3630615	513660	3079731	1323143
3km	90%	35000	4	276	5453194	658339	4727477	1422043
3km	90%	35000	4	260	3522804	483201	2982961	1114177
3km	90%	35000	4	283	3541689	460452	3046534	969272
3km	90%	35000	4	209	4265381	559942	3667682	1172488
3km	90%	35000	4	268	4144724	547752	3573761	1200094
3km	90%	35000	4	248	4342003	556847	3738289	1229839
3km	90%	35000	4	260	3606496	493316	3080400	998281
3km	90%	35000	4	321	4850625	619017	4201043	1351262
3km	90%	35000	4	260	4160625	534058	3591770	1168519
3km	90%	35000	4	176	4654660	545129	4076856	1236446
3km	90%	35000	4	264	3369652	465261	2862071	996781
3km	90%	35000	4	268	4484103	580343	3847621	1333146
3km	90%	35000	4	297	3625165	514594	3038177	1149532
3km	90%	35000	4	218	4219043	556890	3625368	1239179
3km	90%	35000	4	319	4819866	585292	4176974	1449643
3km	90%	35000	4	277	3258417	428114	2806013	997620
3km	90%	35000	4	233	4491855	524408	3932259	1136756
3km	90%	35000	4	255	3741150	493812	3200016	1162103
3km	90%	35000	4	223	4144275	549595	3541911	1192548
3km	90%	35000	4	194	4045813	539354	3451533	1216525
3km	90%	35000	4	228	3705960	495162	3176338	1158670
3km	90%	35000	4	190	3453926	476178	2945218	837084
3km	90%	35000	4	324	4248897	558612	3598623	1360504
3km	90%	35000	4	269	4141942	457744	3647251	1181567
3km	90%	35000	4	248	5286409	584437	4649196	1426453
3km	90%	35000	4	182	3607222	503445	3066691	1038272
3km	90%	35000	4	311	5749573	665490	5023325	1705385
3km	90%	35000	4	313	4581854	587365	3943090	1264683
3km	90%	35000	4	192	4194294	537409	3595397	1023284
3km	90%	35000	4	229	3918258	568314	3304320	1250261
3km	90%	35000	4	224	4539783	577034	3920656	1414340
3km	90%	35000	4	270	5264376	587225	4639149	1445077
3km	90%	35000	4	258	3817572	523538	3258612	1228007
3km	90%	35000	4	347	4574511	622701	3908708	1206408
3km	90%	35000	4	224	3464619	481786	2935044	961479
3km	90%	35000	4	371	5937546	692987	5191831	1539374
3km	90%	35000	4	193	4407857	534486	3829220	1221012
3km	90%	35000	4	271	3456505	481885	2938074	999082
3km	90%	35000	4	222	4486059	530507	3891629	1174724
3km	90%	35000	4	218	3501096	489696	2988808	1023434
3km	90%	35000	4	273	3081253	425793	2620317	935325
3km	90%	35000	4	289	3368445	428067	2891835	1042194
3km	90%	35000	4	211	3468190	465407	2966995	997266
3km	90%	35000	4	275	5760806	649690	5063097	1478605
3km	90%	35000	4	255	4831526	560531	4237517	1151432
3km	90%	35000	4	280	4706949	583963	4085217	1304790
3km	90%	35000	4	210	4018428	554434	3430620	1245046
3km	90%	35000	4	290	4809981	517456	4249473	1222431
3km	90%	35000	4	257	4810445	574959	4211010	1294075
3km	90%	35000	4	275	3863230	532495	3271632	1099550
3km	90%	35000	4	202	4406573	548107	3819003	1159930
3km	90%	35000	4	308	4514970	638178	3833410	1395880
3km	90%	35000	4	203	4043113	565990	3444299	1139085
3km	90%	35000	4	218	3118328	400474	2676033	878409
3km	90%	35000	4	222	4192531	549463	3618388	1164753
3km	90%	35000	4	259	3748724	536869	3177980	1077134
3km	90%	35000	4	230	4904464	570942	4295559	1274213
3km	90%	35000	4	257	4023004	534153	3459908	1256288
3km	90%	35000	4	229	3114365	450395	2638496	947094
3km	90%	35000	4	217	3295027	439151	2826083	1020117
3km	90%	35000	4	210	3806997	508080	3234269	1052626
3km	90%	35000	4	324	4284420	494513	3742614	1028653
3km	90%	35000	4	189	3563308	464450	3064900	1015953
3km	90%	35000	4	197	4855970	603953	4203228	1349365
3km	90%	35000	4	197	3751275	506868	3221154	1038837
3km	90%	35000	4	166	3437358	464850	2937952	1063116
3km	90%	35000	4	220	3916424	531307	3345446	1092989
3km	90%	35000	4	280	3131070	435353	2668983	896339
3km	90%	35000	4	237	4769656	597214	4135881	1326460
3km	90%	35000	4	293	3015213	405361	2575020	912340
3km	90%	35000	4	200	3724918	461173	3219652	1084183
3km	90%	35000	4	194	4839199	614188	4194019	1312917
3km	90%	35000	4	266	4356968	557727	3718706	1231751
3km	90%	35000	4	217	3732465	490817	3209091	1082139
3km	90%	35000	4	258	3638902	511732	3098928	1086965
3km	90%	35000	4	228	3761031	480501	3249640	1052155
3km	90%	35000	4	245	4636847	610782	3917316	1195454
3km	90%	35000	4	229	4147108	579858	3509823	1208395
3km	90%	35000	4	249	4122615	590619	3496041	1201748
3km	90%	35000	4	284	3823044	471898	3318696	1135970
3km	90%	35000	4	354	4068447	539479	3480807	1243859
3km	90%	35000	4	232	4149353	571285	3524190	1232189
3km	90%	35000	4	265	4959533	621000	4280860	1318334
3km	90%	35000	4	292	3726760	519533	3178246	1160570
3km	90%	35000	4	265	4874034	596848	4240488	1383345
3km	90%	35000	4	209	3771823	493442	3223874	1171398
3km	90%	35000	4	242	4081834	476709	3536748	1222522
3km	90%	35000	4	307	3744610	504126	3199851	1100410
3km	90%	35000	4	249	3727858	521339	3184020	1064349
3km	90%	35000	4	199	3545628	487686	3020745	1064465
3km	90%	35000	4	243	3362829	471784	2849338	1188410
3km	90%	35000	4	293	4016290	554202	3418513	1336748
3km	90%	35000	4	345	4755447	583108	4117760	1227654
3km	90%	35000	4	276	4494697	537857	3920313	1281135
3km	90%	35000	4	223	3905468	536002	3323438	1112625
3km	90%	35000	4	345	4507565	535679	3890253	1294313
3km	90%	35000	4	238	3825656	485783	3313114	1059363
3km	90%	35000	4	284	5308182	603405	4659051	1507494
3km	90%	35000	4	314	4584256	560639	3976760	1274334
3km	90%	35000	4	212	4147130	543325	3552295	1162465
3km	90%	35000	4	221	3725660	541101	3145333	1217603
3km	90%	35000	4	253	4497193	623878	3831782	1359090
3km	90%	35000	4	295	3682469	536967	3105399	1128891
3km	90%	35000	4	221	3236547	431867	2780790	963711
3km	90%	35000	4	230	3081820	424109	2615162	991941
3km	90%	35000	4	240	3844289	543464	3255564	1188078
3km	90%	35000	4	252	4029148	540247	3443071	1320557
3km	90%	35000	4	194	3368498	442659	2892924	1016816
3km	90%	35000	4	236	4584576	588022	3947239	1242036
3km	90%	35000	4	240	4378879	578920	3741847	1203890
3km	90%	35000	4	345	3857912	519319	3286977	1094898
3km	90%	35000	4	245	5662470	697748	4906563	1569256
3km	90%	35000	4	269	4176409	584430	3550736	1167189
3km	90%	35000	4	204	3860140	514238	3320132	1100918
3km	90%	35000	4	199	3744137	513846	3195473	1222871
3km	90%	35000	4	298	4399792	617679	3738331	1295775
3km	90%	35000	4	228	5045539	591745	4417018	1362100
3km	90%	35000	4	272	4150136	548092	3568528	1299946
3km	90%	35000	4	187	3670483	488807	3148120	953819
3km	90%	35000	4	236	3957174	522506	3405265	1160043
3km	90%	35000	4	176	4283344	519234	3717505	1085731
3km	90%	35000	4	225	4217923	590499	3594136	1207122
3km	90%	35000	4	225	3564818	468867	3066032	1022803
3km	90%	35000	4	219	4326312	542631	3727640	1141101
3km	90%	35000	4	301	4369002	599549	3723076	1268361
3km	90%	35000	4	308	4026366	557613	3419197	1179507
3km	90%	35000	4	209	4305089	567134	3682463	1291728
3km	90%	35000	4	407	4756763	495686	4230826	1282859
3km	90%	35000	4	208	3426420	471254	2915078	1049223
3km	90%	35000	4	183	3522423	468089	3027463	995384
3km	90%	35000	4	384	5878357	651328	5174114	1497454
3km	90%	35000	4	219	3753254	491652	3213103	950650
3km	90%	35000	4	187	3286191	417217	2843876	897338
3km	90%	35000	4	205	3628402	497069	3094483	1143972
3km	90%	35000	4	232	4860462	559508	4261620	1386520
3km	90%	35000	4	415	5008666	533913	4427754	1499958
3km	90%	35000	4	186	3380497	474141	2888932	936731
3km	90%	35000	4	377	4822595	544973	4229192	1328691
3km	90%	35000	4	262	3960101	534111	3381707	1133189
3km	90%	35000	4	195	4179975	532875	3610891	1228606
3km	90%	35000	4	249	4236435	505170	3704610	1077521
3km	90%	35000	4	319	4956855	599756	4326938	1407715
3km	90%	35000	4	227	4287926	590949	3653129	1232328
3km	90%	35000	4	204	3655388	481173	3095093	953102
3km	90%	35000	4	295	5393861	628182	4722998	1388031
3km	90%	35000	4	291	4735017	634549	4055534	1249240
3km	90%	35000	4	221	4369069	508993	3818731	1229019
3km	90%	35000	4	245	3882744	483836	3317386	1183911
3km	90%	35000	4	293	3526066	490514	3008555	1003371
3km	90%	35000	4	314	5222420	564602	4619316	1313665
3km	90%	35000	4	235	3547586	525592	2993835	910158
3km	90%	35000	4	291	5544140	670300	4805314	1495792
3km	90%	35000	4	335	3359743	457519	2859079	926090
3km	90%	35000	4	493	3845605	535689	3271576	1084498
3km	90%	35000	4	197	4328091	538487	3759872	1249631
3km	90%	35000	4	287	4006934	523096	3422095	1053411
3km	90%	35000	4	196	3001080	412363	2561686	895147
3km	90%	35000	4	222	3425002	442662	2949676	953684
3km	90%	35000	4	178	2941784	392414	2521135	933252
3km	90%	35000	4	253	3999549	546470	3408280	1162401
3km	90%	35000	4	237	3316901	455277	2832108	1104967
3km	90%	35000	4	331	4290911	554973	3683153	1441542
3km	90%	35000	4	264	4232878	579027	3611503	1137576
3km	90%	35000	4	290	3974556	534914	3405307	1133384
3km	90%	35000	4	259	4202250	550572	3615367	1164333
3km	90%	35000	4	295	3535083	433199	3060023	1052271
3km	90%	35000	4	203	3999069	512952	3449685	1203368
3km	90%	35000	4	252	4582994	605178	3936140	1272666
3km	90%	35000	4	267	6332388	705266	5577525	1507293
3km	90%	35000	4	434	3973485	533545	3409887	1194375
3km	90%	35000	4	240	3613755	481497	3105036	1029134
3km	90%	35000	4	192	4304023	560566	3708256	1246870
3km	90%	35000	4	220	3272874	435396	2801803	990647
3km	90%	35000	4	191	3542795	529540	2974714	1130953
3km	90%	35000	4	237	4057577	545726	3462712	1162186
3km	90%	35000	4	175	3638227	452397	3151965	929719
3km	90%	35000	4	369	4869372	587951	4229943	1416909
3km	90%	35000	4	213	3503135	476367	2991881	929284
3km	90%	35000	4	270	4311309	541739	3734518	1243877
3km	90%	35000	4	216	4692156	576945	4072279	1180305
3km	90%	35000	4	292	4241238	527846	3653981	1200531
3km	90%	35000	4	287	4670258	581189	4052701	1231600
3km	90%	35000	4	303	3927083	489920	3396671	1193575
3km	90%	35000	4	272	4270538	574643	3668401	1161917
3km	90%	35000	4	236	4479657	553785	3878880	1233051
3km	90%	35000	4	227	3778530	492205	3238782	1057230
3km	90%	35000	4	294	5320017	606941	4663515	1318760
3km	90%	35000	4	215	4087004	582779	3466316	1116124
3km	90%	35000	4	270	5553997	640845	4847785	1456228
3km	90%	35000	4	206	3784560	482326	3265498	1111141
3km	90%	35000	4	286	4309464	482648	3784813	1245807
3km	90%	35000	4	264	4023909	517835	3473907	1161706
3km	90%	35000	4	258	4610231	614494	3957548	1179553
3km	90%	35000	4	203	4777249	604896	4133414	1335787
3km	90%	35000	4	265	3932914	520279	3372585	1059129
3km	90%	35000	4	270	4967718	551092	4379602	1277471
3km	90%	35000	4	434	4675307	494199	4138274	1404897
3km	90%	35000	4	315	4422283	578964	3822835	1239814
3km	90%	35000	4	364	4945696	577925	4336154	1265643
3km	90%	35000	4	247	5294074	631263	4609603	1290988
3km	90%	35000	4	211	4004991	537599	3443467	1120622
3km	90%	35000	4	209	3581422	492256	3064835	1137508
3km	90%	35000	4	217	4902355	591034	4275848	1471111
3km	90%	35000	4	255	4480467	566329	3876543	1269238
3km	90%	35000	4	249	4037890	500096	3503206	1024297
3km	90%	35000	4	204	3339983	426610	2882620	977948
3km	90%	35000	4	382	3597311	487188	3071685	994866
3km	90%	35000	4	237	3854930	519263	3287463	1250444
3km	90%	35000	4	226	4318615	544576	3747792	1128063
3km	90%	35000	4	282	3980971	570142	3378344	1202666
3km	90%	35000	4	193	4894548	623344	4202349	1254589
3km	90%	35000	4	189	3010620	420189	2552650	1011448
3km	90%	35000	4	274	4368041	530851	3790498	1314689
3km	90%	35000	4	196	3267850	423334	2810814	973477
3km	90%	35000	4	271	3718206	487324	3186774	1049075
3km	90%	35000	4	340	4787198	580813	4177796	1305437
3km	90%	35000	4	329	5326920	639765	4656564	1494843
3km	90%	35000	4	341	4366741	567939	3760120	1234788
3km	90%	35000	4	283	3743395	527117	3182151	1199207
3km	90%	35000	4	311	5621553	675932	4891167	1540054
3km	90%	35000	4	249	4913511	628978	4239149	1344092
3km	90%	35000	4	234	4919869	626493	4255009	1475648
3km	90%	35000	4	256	3630413	467527	3128298	1114260
3km	90%	35000	4	349	3995161	524050	3432219	1099517
3km	90%	35000	4	194	3233251	443987	2736987	1108288
3km	90%	35000	4	228	3928154	539487	3348507	1139474
3km	90%	35000	4	224	3965276	516409	3413527	1084890
3km	90%	35000	4	392	4536634	485219	4027312	1338923
3km	90%	35000	4	270	4951804	600082	4317808	1319776
3km	90%	35000	4	172	3226229	439182	2759441	940971
3km	90%	35000	4	167	3468805	473532	2961346	1029360
3km	90%	35000	4	329	4627564	590558	3993585	1282407
3km	90%	35000	4	224	3794658	493889	3253075	1062948
3km	90%	35000	4	208	3285308	418091	2820044	989455
3km	90%	35000	4	265	4544555	580298	3895757	1468722
3km	90%	35000	4	229	3688115	498127	3162207	1004338
3km	90%	35000	4	267	6132024	701017	5378469	1651794
3km	90%	35000	4	275	3060383	420653	2610083	1026448
3km	90%	35000	4	214	4995477	607699	4353218	1430428
3km	90%	35000	4	219	4953429	652865	4251037	1546737
3km	90%	35000	4	195	2640423	395126	2216897	803205
3km	90%	35000	4	291	5309297	638302	4632017	1552006
3km	90%	35000	4	267	5453659	686852	4709765	1423195
3km	90%	35000	4	260	5004663	543648	4424806	1404474
3km	90%	35000	4	229	3842841	515218	3296202	1116460
3km	90%	35000	4	216	4538473	530382	3968989	1245541
3km	90%	35000	4	259	3322852	460760	2825371	973378
3km	90%	35000	4	243	4135829	584449	3513997	1144012
3km	90%	35000	4	201	4100244	543844	3500387	1220910
3km	90%	35000	4	259	5508776	637345	4839265	1401087
3km	90%	35000	4	215	3984922	531738	3417483	1206204
3km	90%	35000	4	216	3741307	498922	3183224	1201890
3km	90%	35000	4	210	4841501	552276	4239298	1355485
3km	90%	35000	4	270	5077392	687836	4346385	1290287
3km	90%	35000	4	225	4048574	554540	3468783	1059526
3km	90%	35000	4	260	3613673	509297	3071523	1166921
3km	90%	35000	4	231	4153750	539569	3549928	1133818
3km	90%	35000	4	218	3554384	483782	3037655	1099884
3km	90%	35000	4	297	4213494	551737	3601433	1142065
3km	90%	35000	4	199	4129951	556528	3535037	1059447
3km	90%	35000	4	300	3283950	430855	2819023	1019132
3km	90%	35000	4	245	3998419	508541	3436544	1105026
3km	90%	35000	4	250	5017624	614344	4354025	1350759
3km	90%	35000	4	158	4161302	537178	3574148	1074555
3km	90%	35000	4	328	4771971	621266	4103686	1451902
3km	90%	35000	4	225	3527235	503880	2993015	1043474
3km	90%	35000	4	248	4302856	553289	3697730	1336360
3km	90%	35000	4	246	3763930	536128	3187034	1101975
3km	90%	35000	4	197	3867061	538328	3278378	1248007
3km	90%	35000	4	258	4142305	556075	3549362	1250503
3km	90%	35000	4	180	4201605	561070	3591020	1156753
3km	90%	35000	4	224	3671153	486401	3155434	950786
3km	90%	35000	4	230	4533413	572116	3912310	1135542
3km	90%	35000	4	315	5759265	683125	5041293	1640720
3km	90%	35000	4	203	4299732	524803	3738711	1169204
3km	90%	35000	4	324	4135043	482951	3611319	1202118
3km	90%	35000	4	227	5160914	697445	4405948	1408026
3km	90%	35000	4	291	5568446	651552	4886167	1511884
3km	90%	35000	4	188	4055737	548178	3459587	1228720
3km	90%	35000	4	257	3311111	479860	2806026	1008814
3km	90%	35000	4	263	3260949	462045	2766110	984817
3km	90%	35000	4	336	4213440	483629	3700575	1119415
3km	90%	35000	4	256	3878874	535117	3314680	1045060
3km	90%	35000	4	204	4092854	536312	3517499	1010750
3km	90%	35000	4	338	3636718	453146	3140021	993695
3km	90%	35000	4	211	3868505	512342	3298916	1134559
3km	90%	35000	4	230	3501925	500756	2948285	1017582
3km	90%	35000	4	325	3872058	538637	3284080	1157502
3km	90%	35000	4	306	3544455	496264	3011362	1122853
3km	90%	35000	4	275	3593002	470470	3099242	1127284
3km	90%	35000	4	256	5643206	620632	4979968	1326285
3km	90%	35000	4	281	4054682	521754	3496083	1174716
3km	90%	35000	4	208	4575795	582389	3949780	1316459
3km	90%	35000	4	471	4667017	673826	3938741	1471624
3km	90%	35000	4	254	3668064	526251	3104136	1174848
3km	90%	35000	4	366	5563748	622474	4886709	1481515
3km	90%	35000	4	261	5204711	636261	4505982	1469768
3km	90%	35000	4	231	3412094	439718	2946971	1083947
3km	90%	35000	4	227	3427706	484801	2875654	1208691
3km	90%	35000	4	259	4122057	541381	3542170	1183125
3km	90%	35000	4	204	4185750	552186	3600257	1119830
3km	90%	35000	4	259	3494950	485395	2973070	1033280
3km	90%	35000	4	265	3317530	473012	2808022	1033919
3km	90%	35000	4	360	4495253	542653	3909134	1253370
3km	90%	35000	4	260	4372700	487789	3849224	1193996
3km	90%	35000	4	223	3781340	491820	3250225	977174
3km	90%	35000	4	273	3561406	477793	3060505	960674
3km	90%	35000	4	181	3816609	491340	3281919	1112466
3km	90%	35000	4	245	4832236	651261	4115997	1504307
3km	90%	35000	4	230	3991954	529774	3430077	1048009
3km	90%	35000	4	223	4060365	550615	3458100	1265815
3km	90%	35000	4	221	3607749	531179	3024077	1093398
3km	90%	35000	4	321	4231315	545073	3657545	1225015
3km	90%	35000	4	314	4474518	553648	3875995	1212570
3km	90%	35000	4	243	3887482	521654	3321660	1119765
3km	90%	35000	4	205	4015329	530771	3430791	1199174
3km	90%	35000	4	194	4257945	497115	3705803	1279026
3km	90%	35000	4	228	4606931	602660	3957256	1234739
3km	90%	35000	4	222	3725883	511724	3164931	1110662
3km	90%	35000	4	263	3355471	461098	2859282	911381
3km	90%	35000	4	284	4592970	593214	3949402	1368324
3km	90%	35000	4	255	4036904	548881	3427818	1144453
3km	90%	35000	4	211	3825836	520251	3266212	1053712
3km	90%	35000	4	285	3761404	548464	3188329	1144446
3km	90%	35000	4	330	3071622	428239	2600608	1026260
3km	90%	35000	4	199	3483682	452587	2992645	1218200
3km	90%	35000	4	198	3816389	528314	3248472	1210057
3km	90%	35000	4	232	4425771	567433	3805071	1274109
3km	90%	35000	4	183	3467883	454049	2968436	999432
3km	90%	35000	4	324	4788725	558087	4190822	1348895
3km	90%	35000	4	204	4314524	586002	3687468	1251584
3km	90%	35000	4	241	4498812	549761	3908375	1152388
3km	90%	35000	4	257	3600074	496101	3064630	1006294
3km	90%	35000	4	185	4076659	575272	3470351	1093243
3km	90%	35000	4	238	3910376	525094	3349951	1191586
3km	90%	35000	4	287	3681627	507558	3139802	1165279
3km	90%	35000	4	210	4428093	617137	3769915	1174340
3km	90%	35000	4	399	4202632	551547	3613878	1211664
3km	90%	35000	4	254	3741870	529082	3178096	1095062
3km	90%	35000	4	239	5143568	557132	4522351	1398346
3km	90%	35000	4	276	4323606	575710	3694651	1446006
3km	90%	35000	4	207	4190118	476528	3686464	1154127
3km	90%	35000	4	313	4617152	653359	3927495	1279927
3km	90%	35000	4	264	3877182	549529	3302694	1095233
3km	90%	35000	4	235	3849582	538900	3265406	1079254
3km	90%	35000	4	257	5413330	614557	4750563	1501216
3km	90%	35000	4	219	3553112	460886	3048153	947331
3km	90%	35000	4	287	5536505	696041	4787501	1777450
3km	90%	35000	4	230	3479433	454770	2996000	1061105
3km	90%	35000	4	271	4626904	644262	3943504	1285824
3km	90%	35000	4	259	3712120	488542	3186698	1006186
3km	90%	35000	4	241	3957728	524883	3379139	1009887
3km	90%	35000	4	308	3330942	421797	2877485	950092
3km	90%	35000	4	196	4520917	561581	3915488	1143284
3km	90%	35000	4	227	4195093	549814	3571652	1138621
3km	90%	35000	4	158	3415273	507998	2883898	828276
3km	90%	35000	4	236	3690915	515285	3143008	1118197
3km	90%	35000	4	185	3789251	484374	3273399	1078392
3km	90%	35000	4	256	5026385	610696	4386131	1345242
3km	90%	35000	4	193	3099086	424402	2649645	843890
3km	90%	35000	4	282	3838240	530668	3266220	1139527
3km	90%	35000	4	217	4062643	557749	3450530	1328313
3km	90%	35000	4	247	3956311	529582	3358545	1100575
3km	90%	35000	4	183	3340567	435653	2865141	982256
3km	90%	35000	4	214	4366078	532706	3781173	1214363
3km	90%	35000	4	224	4028485	502939	3472724	1083742
3km	90%	35000	4	234	5326636	668892	4599012	1547269
3km	90%	35000	4	223	3854265	507846	3310848	1097558
3km	90%	35000	4	220	4169879	484583	3646130	1098425
3km	90%	35000	4	244	4552158	552992	3963525	1093918
3km	90%	35000	4	284	5815975	708350	5046912	1558916
3km	90%	35000	4	298	4163334	536992	3585472	1195499
3km	90%	35000	4	321	3496656	485399	2982004	1110253
3km	90%	35000	4	375	4746253	665857	4034179	1319948
3km	90%	35000	4	267	3750168	566749	3145156	1022599
3km	90%	35000	4	258	5343410	563057	4728383	1346511
3km	90%	35000	4	293	4250427	569245	3623269	1221908
3km	90%	35000	4	309	3540906	499257	3002337	1113968
3km	90%	35000	4	285	4843218	617228	4191021	1524844
3km	90%	35000	4	269	3975099	551065	3396190	1226440
3km	90%	35000	4	329	4524308	592757	3882262	1369237
3km	90%	35000	4	240	4436636	575202	3809004	1138023
3km	90%	35000	4	240	4135336	591715	3494267	1232034
3km	90%	35000	4	270	4270888	571394	3641262	1238060
3km	90%	35000	4	298	3798558	512393	3244089	1051037
3km	90%	35000	4	321	5534145	610702	4881292	1467146
3km	90%	35000	4	390	5879745	698101	5140259	1445647
3km	90%	35000	4	281	3743854	506566	3198341	1197653
3km	90%	35000	4	286	3572152	516001	3008579	1123933
3km	90%	35000	4	209	3431904	477453	2906400	1015343
3km	90%	35000	4	186	4259817	559878	3649616	1160544
3km	90%	35000	4	266	5458324	685481	4734517	1455855
3km	90%	35000	4	211	4506866	566405	3902120	1074037
3km	90%	35000	4	267	4053022	487958	3534196	1173846
3km	90%	35000	4	269	4621485	605708	3957149	1383366
3km	90%	35000	4	240	4427482	547508	3811641	1198255
3km	90%	35000	4	301	4040777	486943	3522827	1139427
3km	90%	35000	4	219	3513870	525256	2945953	1091917
3km	90%	35000	4	242	3583250	506206	3042536	1193966
3km	90%	35000	4	302	4555373	538412	3971674	1246597
3km	90%	35000	4	284	3783114	500823	3247000	1099188
3km	90%	35000	4	287	4513719	507231	3948654	1322882
3km	90%	35000	4	191	3484850	470835	2989107	1105704
3km	90%	35000	4	277	4222794	565801	3606713	1113124
3km	90%	35000	4	261	3818923	463070	3320236	1010551
3km	90%	35000	4	265	3704068	527790	3142189	1036582
3km	90%	35000	4	313	4996150	621663	4337081	1547014
3km	90%	35000	4	245	4268506	513900	3722586	1120505
3km	90%	35000	4	194	2802368	406028	2373487	1007763
3km	90%	35000	4	157	3507410	476814	2967562	1018720
3km	90%	35000	4	287	3944824	527339	3368719	1162817
3km	90%	35000	4	224	3659356	487042	3096905	1143228
3km	90%	35000	4	211	4124779	547952	3540847	1117306
3km	90%	35000	4	196	4830977	540474	4245806	1317787
3km	90%	35000	4	225	4454597	520154	3900149	1187230
3km	90%	35000	4	194	4448796	585417	3830548	1285310
3km	90%	35000	4	220	3578557	474016	3070559	1069033
3km	90%	35000	4	239	4423518	547802	3834216	1246091
3km	90%	35000	4	256	4659625	614647	3994335	1242882
3km	90%	35000	4	400	4735298	600204	4088060	1274680
3km	90%	35000	4	276	4738881	613668	4076080	1283955
3km	90%	35000	4	180	3530388	474570	3016157	992197
3km	90%	35000	4	237	4249338	462967	3751142	1135489
3km	90%	35000	4	194	3582852	494859	3058702	976042
3km	90%	35000	4	263	4380138	550026	3811515	1164570
3km	90%	35000	4	252	4913080	636359	4207909	1390052
3km	90%	35000	4	217	3538252	510617	2992161	1080129
3km	90%	35000	4	246	4018208	587773	3392253	1187590
3km	90%	35000	4	205	3720766	469210	3213806	1102452
3km	90%	35000	4	231	3484550	499898	2944123	1091340
3km	90%	35000	4	282	4007477	572727	3382708	1134216
3km	90%	35000	4	236	3625092	471171	3112379	1025356
3km	90%	35000	4	208	4254232	553480	3647089	1227865
3km	90%	35000	4	219	3289717	441349	2817712	1044496
3km	90%	35000	4	182	3133942	432336	2648855	892983
3km	90%	35000	4	274	4044836	537517	3462587	1199107
3km	90%	35000	4	257	4294088	577285	3683161	1092034
3km	90%	35000	4	235	4301972	523582	3708884	1257958
3km	90%	35000	4	246	3962139	541990	3357315	1116588
3km	90%	35000	4	220	3578381	503397	3021544	1110358
3km	90%	35000	4	291	4839448	581877	4220115	1380965
3km	90%	35000	4	192	4678291	561956	4083316	1253814
3km	90%	35000	4	216	4315884	581691	3701634	1103722
3km	90%	35000	4	303	4515669	573282	3898887	1368317
3km	90%	35000	4	223	4343527	555624	3756944	1117785
3km	90%	35000	4	242	2784880	380730	2373673	933500
3km	90%	35000	4	296	3672403	494809	3126950	1219707
3km	90%	35000	4	233	3403660	495908	2888785	1070010
3km	90%	35000	4	252	3967345	469352	3469088	1190293
3km	90%	35000	4	255	4012335	509884	3471936	1121643
3km	90%	35000	4	217	3515871	513988	2970721	1067973
3km	90%	35000	4	243	4720617	553166	4117386	1274993
3km	90%	35000	4	180	3329876	456458	2848686	1045331
3km	90%	35000	4	189	3404689	523558	2867262	1025896
3km	90%	35000	4	275	4710808	615059	4052962	1522727
3km	90%	35000	4	212	3757142	526773	3195861	1054975
3km	90%	35000	4	366	3978514	492598	3449020	1330317
3km	90%	35000	4	268	4951829	551625	4335789	1331225
3km	90%	35000	4	204	3359037	480721	2836308	1232723
3km	90%	35000	4	318	4289952	569993	3677914	1093291
3km	90%	35000	4	386	5527761	636042	4851896	1429581
3km	90%	35000	4	213	3496245	453911	3012054	1136066
3km	90%	35000	4	178	4934726	664705	4229923	1194542
3km	90%	35000	4	220	2979898	410204	2535379	861570
3km	90%	35000	4	207	4944099	605516	4275579	1393007
3km	90%	35000	4	232	3714393	503128	3186992	1062884
3km	90%	35000	4	288	4282096	545902	3689424	1241073
3km	90%	35000	4	269	4499428	608898	3828054	1124985
3km	90%	35000	4	223	3730770	499389	3185979	1155901
3km	90%	35000	4	198	3395192	475948	2889455	1076238
3km	90%	35000	4	212	3379486	460536	2876024	975310
3km	90%	35000	4	242	4291590	575253	3668758	1364812
3km	90%	35000	4	255	3500730	469977	2990356	1061871
3km	90%	35000	4	305	3963193	516268	3409974	1130792
3km	90%	35000	4	281	5061997	631667	4370876	1485888
3km	90%	35000	4	258	4889507	579178	4259225	1424637
3km	90%	35000	4	347	4597383	575524	3956244	1232592
3km	90%	35000	4	231	5045986	572459	4409520	1267358
3km	90%	35000	4	243	3602201	516605	3041894	1100960
3km	90%	35000	4	292	3959487	530327	3374338	1213918
3km	90%	35000	4	256	3451411	452018	2968674	1015963
3km	90%	35000	4	273	4116962	521620	3571731	1098785
3km	90%	35000	4	192	3384270	462593	2885378	978151
3km	90%	35000	4	263	3003075	414387	2564945	971019
3km	90%	35000	4	338	4582892	565685	3927636	1339304
3km	90%	35000	4	333	4363907	560782	3724153	1365030
3km	90%	35000	4	241	4796065	592249	4162238	1343831
3km	90%	35000	4	268	4223854	532359	3647326	1369990
3km	90%	35000	4	192	3625706	493277	3110102	980673
3km	90%	35000	4	275	4662869	572316	4043837	1326824
3km	90%	35000	4	260	3891577	526236	3332117	1004756
3km	90%	35000	4	243	4423018	514772	3874735	1176167
3km	90%	35000	4	286	5121093	576914	4488685	1284018
3km	90%	35000	4	269	4058454	525276	3488532	1156942
3km	90%	35000	4	270	4156938	462007	3668467	1149415
3km	90%	35000	4	226	4660778	525334	4077741	1434535
3km	90%	35000	4	270	4054859	533262	3492190	1180583
3km	90%	35000	4	337	4185845	519693	3623755	1194254
3km	90%	35000	4	235	5576861	683575	4847189	1444738
3km	90%	35000	4	255	4008455	529617	3437581	1184810
3km	90%	35000	4	207	4113394	549620	3539673	1087601
3km	90%	35000	4	339	3556173	457393	3049640	896274
3km	90%	35000	4	243	2690713	368639	2281793	893761
3km	90%	35000	4	293	4403135	536921	3836220	1281143
3km	90%	35000	4	198	3592123	460758	3089007	1047858
3km	90%	35000	4	305	3527682	472954	3021034	1047579
3km	90%	35000	4	228	3972736	559443	3363292	1215594
3km	90%	35000	4	200	3912153	474921	3410276	1118073
3km	90%	35000	4	276	3999664	591239	3386752	1031158
3km	90%	35000	4	240	5156750	634905	4463495	1633790
3km	90%	35000	4	158	3256302	449874	2784044	1021667
3km	90%	35000	4	256	3980993	502233	3438628	1042817
3km	90%	35000	4	296	4593861	592083	3968622	1286075
3km	90%	35000	4	306	5286820	649990	4583080	1515999
3km	90%	35000	4	260	3501686	451917	3011645	985993
3km	90%	35000	4	235	4225869	537973	3598430	1351198
3km	90%	35000	4	281	4570743	589119	3941656	1357418
3km	90%	35000	4	343	5464812	696513	4672340	1596717
3km	90%	35000	4	176	3665749	484806	3152804	978594
3km	90%	35000	4	228	3520184	488491	2982471	1039496
3km	90%	35000	4	317	3467938	486781	2950507	1237240
3km	90%	35000	4	244	4186510	519262	3626965	1179524
3km	90%	35000	4	153	3206201	455892	2707088	944108
3km	90%	35000	4	252	3527213	470931	3023197	1016949
3km	90%	35000	4	328	4770008	619354	4111024	1377206
3km	90%	35000	4	302	3596381	483840	3051804	1204253
3km	90%	35000	4	222	3737695	516755	3168330	1052915
3km	90%	35000	4	290	3920230	540016	3342432	1089376
3km	90%	35000	4	287	4615801	580331	3988613	1290882
3km	90%	35000	4	371	3356563	453319	2870077	1081770
3km	90%	35000	4	239	3462156	463662	2974792	1007655
3km	90%	35000	4	290	4270597	582996	3634533	1232097
3km	90%	35000	4	263	3995312	554152	3400218	1199233
3km	90%	35000	4	211	4141355	569973	3532296	1176076
3km	90%	35000	4	266	4389835	556722	3786777	1148532
3km	90%	35000	4	208	4291466	592124	3667281	1167366
3km	90%	35000	4	265	3671581	477898	3156528	1066828
3km	90%	35000	4	208	4741360	527153	4147744	1246089
3km	90%	35000	4	233	3914139	502729	3363451	1068909
3km	90%	35000	4	254	4791550	539101	4184195	1280530
3km	90%	35000	4	279	3474170	515605	2928237	1070951
3km	90%	35000	4	207	3480348	483538	2949793	1014222
3km	90%	35000	4	173	3594642	441763	3106430	933212
3km	90%	35000	4	228	3580577	473776	3064890	1009660
3km	90%	35000	4	233	3652370	490466	3133796	1020109
3km	90%	35000	4	230	3558215	467697	3052922	929077
3km	90%	35000	4	196	4016216	542160	3443493	1109631
3km	90%	35000	4	191	3859349	528981	3290819	1058189
3km	90%	35000	4	268	4775469	658265	4067393	1428145
3km	90%	35000	4	267	3300077	461524	2802867	1001999
3km	90%	35000	4	207	3819661	517897	3269568	1032889
3km	90%	35000	4	266	3440429	458040	2968626	1001879
3km	90%	35000	4	314	4107737	561958	3506507	1102885
3km	90%	35000	4	276	5147879	603048	4506039	1370008
3km	90%	35000	4	317	4906091	582881	4284601	1296493
3km	90%	35000	4	267	4118421	509677	3527724	1130993
3km	90%	35000	4	256	3642738	492143	3109890	1093017
3km	90%	35000	4	226	3559907	509506	3013916	1099621
3km	90%	35000	4	207	3896049	556142	3302008	1108338
3km	90%	35000	4	210	3505057	486693	2983734	1000027
3km	90%	35000	4	251	5195555	619826	4529894	1368567
3km	90%	35000	4	226	3700359	450398	3213642	1164278
3km	90%	35000	4	243	4520234	557499	3906561	1189687
3km	90%	35000	4	219	4053599	537314	3461005	1038753
3km	90%	35000	4	244	3357970	428954	2905026	958251
3km	90%	35000	4	223	3648268	487042	3131124	1024682
3km	90%	35000	4	316	4072564	545110	3494100	1296550
3km	90%	35000	4	408	5074275	650829	4367191	1631603
3km	90%	35000	4	276	3733397	530691	3142313	1050579
3km	90%	35000	4	246	3973620	574465	3372658	1199184
3km	90%	35000	4	241	4343300	602412	3703739	1348525
3km	90%	35000	4	229	4171783	544817	3552814	1159311
3km	90%	35000	4	278	3668023	507707	3111424	1085326
3km	90%	35000	4	358	4815226	539331	4220997	1372419
3km	90%	35000	4	230	4199509	541931	3603531	1192923
3km	90%	35000	4	348	4373821	561931	3765630	1254524
3km	90%	35000	4	314	3999777	532600	3433284	1045971
3km	90%	35000	4	278	3639121	517177	3077549	1044393
3km	90%	35000	4	239	4572526	636817	3869602	1257084
3km	90%	35000	4	240	4074866	500327	3533544	1194573
3km	90%	35000	4	233	4254767	579092	3647180	1217625
3km	90%	35000	4	420	4704068	549835	4127501	1208073
3km	90%	35000	4	220	3987136	538725	3386115	1193196
3km	90%	35000	4	231	4210236	544206	3606987	1083552
3km	90%	35000	4	271	5560484	674549	4851097	1602563
3km	90%	35000	4	213	2573871	363022	2178008	869674
3km	90%	35000	4	171	4172113	573965	3554793	1169789
3km	90%	35000	4	233	4240949	581958	3619215	1209459
3km	90%	35000	4	193	3404711	451082	2930444	1038898
3km	90%	35000	4	271	5428973	642724	4755195	1521687
3km	90%	35000	4	241	3314380	473275	2809563	1126162
3km	90%	35000	4	187	4449548	514327	3893101	1104862
3km	90%	35000	4	226	3431621	442638	2950517	966074
3km	90%	35000	4	210	4905393	647684	4205493	1217842
3km	90%	35000	4	266	4019306	501035	3480818	1196700
3km	90%	35000	4	198	3818080	529416	3245960	1103685
3km	90%	35000	4	216	3974283	547574	3379548	1221768
3km	90%	35000	4	244	3181636	489015	2655691	1043716
3km	90%	35000	4	280	3599733	534189	3030424	1089029
3km	90%	35000	4	250	3660673	469172	3148222	1028759
3km	90%	35000	4	232	3569762	470269	3063069	1026977
3km	90%	35000	4	236	5204382	633047	4512621	1285791
3km	90%	35000	4	303	3577455	534146	3015381	1156326
3km	90%	35000	4	296	3522821	455400	3027985	1100300
3km	90%	35000	4	241	3414147	484499	2899576	1163574
3km	90%	35000	4	244	5401203	680142	4660590	1538616
3km	90%	35000	4	284	3638238	463175	3123243	928918
3km	90%	35000	4	318	4406626	536036	3842254	1189295
3km	90%	35000	4	256	4167276	594318	3521675	1199612
3km	90%	35000	4	234	4212156	532753	3637589	1179852
3km	90%	35000	4	369	4878912	539439	4298598	1362145
3km	90%	35000	4	227	3946403	480273	3436553	1155462
3km	90%	35000	4	228	3799355	520497	3237221	1238691
3km	90%	35000	4	282	5045456	595343	4421732	1348587
3km	90%	35000	4	204	3394345	448499	2918887	1005224
3km	90%	35000	4	355	5257164	653057	4559486	1370833
3km	90%	35000	4	314	3425845	464701	2912415	1189639
3km	90%	35000	4	254	3144947	428756	2694868	851957
3km	90%	35000	4	248	4498977	535309	3908506	1166024
3km	90%	35000	4	289	4707530	568034	4107885	1370436
3km	90%	35000	4	312	4164502	574673	3555783	1135519
3km	90%	35000	4	312	5386957	669947	4674773	1480705
3km	90%	35000	4	316	5098058	640401	4404164	1479786
3km	90%	35000	4	229	4008642	524923	3449956	1055657
3km	90%	35000	4	218	4098931	530845	3535760	1238362
3km	90%	35000	4	276	3621582	472147	3126206	1048832
3km	90%	35000	4	225	4332362	564382	3743184	1218231
3km	90%	35000	4	282	3498763	490879	2973523	1108528
3km	90%	35000	4	327	4380252	621030	3702578	1481849
3km	90%	35000	4	184	4021504	536115	3450500	1083357
3km	90%	35000	4	176	3220090	437152	2757596	882540
3km	90%	35000	4	350	3999215	525386	3439597	1039825
3km	90%	35000	4	276	4801674	604738	4143919	1414509
3km	90%	35000	4	289	4798003	582430	4173996	1244241
3km	90%	35000	4	238	4126225	488175	3593371	1213824
3km	90%	35000	4	208	4360827	586487	3720614	1159774
3km	90%	35000	4	292	3943327	532328	3377457	1130246
3km	90%	35000	4	330	5701473	629281	5020733	1657663
3km	90%	35000	4	259	4054946	480511	3546882	1147743
3km	90%	35000	4	303	3457356	503727	2921614	1106593
3km	90%	35000	4	250	4184101	529393	3607971	1136686
3km	90%	35000	4	206	5240175	641046	4555984	1357814
3km	90%	35000	4	227	3887802	479227	3350675	1126840
3km	90%	35000	4	169	3415375	467159	2914785	978876
3km	90%	35000	4	356	4032583	551163	3383817	1337734
3km	90%	35000	4	250	4993210	638234	4325742	1316130
3km	90%	35000	4	255	4198187	516797	3657777	1103409
3km	90%	35000	4	228	4711326	575791	4081347	1294365
3km	90%	35000	4	277	3373848	422878	2890344	1057770
3km	90%	35000	4	329	5278921	591180	4653907	1429440
3km	90%	35000	4	302	4342452	581484	3720976	1118991
3km	90%	35000	4	332	4899969	575420	4253058	1348759
3km	90%	35000	4	235	4950466	565512	4354945	1387058
3km	90%	35000	4	240	3954956	508415	3411964	1147693
3km	90%	35000	4	202	3351085	456142	2855414	1052198
3km	90%	35000	4	186	3651967	482177	3121338	1131688
3km	90%	35000	4	319	4860169	628648	4177570	1367378
3km	90%	35000	4	169	3596522	438404	3112623	964163
3km	90%	35000	4	343	4073415	541818	3476461	1243195
3km	90%	35000	4	216	3262940	457105	2777586	927511
3km	90%	35000	4	470	3870576	525510	3284725	1101866
3km	90%	35000	4	267	3860565	491861	3303735	1103206
3km	90%	35000	4	272	4669490	583905	4041398	1320842
3km	90%	35000	4	238	3351323	454022	2854116	971980
3km	90%	35000	4	250	4673451	565102	4058695	1229961
3km	90%	35000	4	274	4089473	518588	3534995	1296516
3km	90%	35000	4	359	4418816	547958	3810462	1241283
3km	90%	35000	4	316	3187202	449326	2702802	1000028
3km	90%	35000	4	323	2967873	409887	2537672	933147
3km	90%	35000	4	177	3538256	498905	3020597	1038265
3km	90%	35000	4	228	3303937	493664	2775418	1062394
3km	90%	35000	4	263	3586205	489557	3061143	1073096
3km	90%	35000	4	290	4269616	595658	3625662	1205210
3km	90%	35000	4	404	5433025	587857	4813335	1475055
3km	90%	35000	4	181	3819327	509185	3271447	1079496
3km	90%	35000	4	240	3822602	501780	3288034	1064837
3km	90%	35000	4	318	5380639	702198	4616585	1571266
3km	90%	35000	4	286	4173255	572982	3572126	1248058
3km	90%	35000	4	213	3852999	525394	3272082	1174733
3km	90%	35000	4	206	4095151	562871	3476425	1186401
3km	90%	35000	4	217	4273403	582412	3618791	1122357
3km	90%	35000	4	232	4649434	570862	4031074	1320437
3km	90%	35000	4	358	3821689	484359	3304513	1169750
3km	90%	35000	4	221	3548808	457246	3053793	1001205
3km	90%	35000	4	232	3493844	495608	2961153	990687
3km	90%	35000	4	296	4577133	594289	3943220	1412430
3km	90%	35000	4	207	4085693	525850	3522458	1101332
3km	90%	35000	4	220	4964721	583086	4334894	1243127
3km	90%	35000	4	289	3976022	536590	3402653	1192148
3km	90%	35000	4	241	3620332	476155	3108486	1130936
3km	90%	35000	4	266	3711046	481042	3184325	1077162
3km	90%	35000	4	282	3450057	467178	2899407	1057477
3km	90%	35000	4	289	4518623	527425	3939345	1309500
3km	90%	35000	4	397	4794848	563011	4184221	1500860
3km	90%	35000	4	262	4390023	495766	3863564	1240572
3km	90%	35000	4	261	3767653	491431	3236667	1089453
3km	90%	35000	4	296	4592724	604348	3937137	1461465
3km	90%	35000	4	211	3619191	493274	3097687	1050285
3km	90%	35000	4	239	3956099	526547	3389422	1108500
3km	90%	35000	4	191	4605333	549558	4031522	1322844
3km	90%	35000	4	149	3029812	413278	2598147	856619
3km	90%	35000	4	193	3534824	469951	3021215	1094992
3km	90%	35000	4	233	4819268	614545	4147726	1425939
3km	90%	35000	4	280	3973033	511412	3406179	1367771
3km	90%	35000	4	236	3725639	510643	3187129	1084969
3km	90%	35000	4	328	4172398	546734	3582016	1049842
3km	90%	35000	4	220	4081543	525122	3518647	1163599
3km	90%	35000	4	266	4274769	604834	3623088	1319834
3km	90%	35000	4	223	3532813	466753	3015926	1098453
3km	90%	35000	4	247	5432403	636865	4752566	1670612
3km	90%	35000	4	267	4383415	562506	3774282	1223226
3km	90%	35000	4	274	4414080	605469	3768857	1271523
3km	90%	35000	4	244	4195445	550616	3587425	1102235
3km	90%	35000	4	298	4095676	550747	3503551	1354430
3km	90%	35000	4	239	3941495	480657	3418595	1099891
3km	90%	35000	4	245	4865905	655421	4162096	1461586
3km	90%	35000	4	247	4098370	564657	3474581	1256228
3km	90%	35000	4	334	3401983	460494	2905158	1029121
3km	90%	35000	4	258	4227832	553679	3639868	1137769
3km	90%	35000	4	211	4482216	552152	3882555	1374164
3km	90%	35000	4	157	3541774	482987	3029523	1056575
3km	90%	35000	4	253	3756921	464187	3263380	915947
3km	90%	35000	4	248	3355584	461105	2860857	995452
3km	90%	35000	4	293	3961569	521703	3410464	1067272
3km	90%	35000	4	303	3567584	469882	3071320	1190290
3km	90%	35000	4	291	3708804	515637	3158335	1110094
3km	90%	35000	4	325	5321829	618299	4648266	1484069
3km	90%	35000	4	293	5390935	640733	4677266	1505260
3km	90%	35000	4	221	4770600	611943	4120131	1368831
3km	90%	35000	4	205	4096430	532945	3529595	1060323
3km	90%	35000	4	311	4541981	621618	3859111	1257620
3km	90%	35000	4	244	4765162	597953	4122926	1210960
3km	90%	35000	4	338	4273391	522113	3725623	1178272
3km	90%	35000	4	217	3362901	462521	2861706	963771
3km	90%	35000	4	225	3856983	541657	3296299	1131127
3km	90%	35000	4	328	4125317	465115	3618537	1286089
3km	90%	35000	4	260	4298082	523668	3733150	1144610
3km	90%	35000	4	333	5070570	539011	4449688	1426381
3km	90%	35000	4	222	3763513	481883	3231022	1086240
3km	90%	35000	4	214	4772405	606117	4131226	1429395
3km	90%	35000	4	209	4530844	617164	3868649	1317802
3km	90%	35000	4	164	3515604	492602	2990381	1055685
3km	90%	35000	4	210	3892334	488765	3336463	943263
3km	90%	35000	4	278	4742050	648656	4044920	1427410
3km	90%	35000	4	216	4045396	545235	3468889	1171567
3km	90%	35000	4	261	3543033	492255	3005568	1169761
3km	90%	35000	4	253	2942139	403619	2504152	950924
3km	90%	35000	4	311	3508302	445158	3030669	1008066
3km	90%	35000	4	256	4200020	554185	3608373	1114744
3km	90%	35000	4	229	4266784	533399	3683920	1207557
3km	90%	35000	4	304	3226062	433891	2767029	958448
3km	90%	35000	4	259	3876826	465172	3370340	1226733
3km	90%	35000	4	280	3767164	478718	3260205	1081642
3km	90%	35000	4	199	3803991	478812	3276171	1171864
3km	90%	35000	4	267	4668916	528523	4085866	1240251
3km	90%	35000	4	236	3643323	536938	3080513	1006455
3km	90%	35000	4	262	3860932	515517	3325337	1018981
3km	90%	35000	4	300	3549778	490489	3022194	1056190
3km	90%	35000	4	270	4254537	564675	3608502	1144580
3km	90%	35000	4	336	5492449	619912	4818000	1424077
3km	90%	35000	4	250	5266420	647690	4555269	1500529
3km	90%	35000	4	323	3251303	436591	2794590	995420
3km	90%	35000	4	226	3371391	457561	2846513	1049897
3km	90%	35000	4	194	4468190	536282	3895168	1162533
3km	90%	35000	4	197	3587880	492117	3046353	1032140
3km	90%	35000	4	293	4226002	558620	3623985	1123608
3km	90%	35000	4	213	3685515	494340	3158076	965840
3km	90%	35000	4	373	5014960	601362	4378286	1460165
3km	90%	35000	4	262	4995632	566483	4370995	1294690
3km	90%	35000	4	211	4315078	558702	3709947	1159051
3km	90%	35000	4	225	4016390	526268	3435414	1062816
3km	90%	35000	4	260	3764559	519081	3204685	1119019
3km	90%	35000	4	271	3790882	525896	3233079	1154098
3km	90%	35000	4	213	3551239	455751	3050124	974869
3km	90%	35000	4	240	3475459	501466	2935907	1170335
3km	90%	35000	4	279	4503091	603982	3854486	1413926
3km	90%	35000	4	297	4909953	577664	4291512	1442901
3km	90%	35000	4	263	3088847	422371	2623625	805898
3km	90%	35000	4	347	5314265	616037	4652718	1476921
3km	90%	35000	4	210	4592264	624616	3929539	1277070
3km	90%	35000	4	212	3779929	521629	3222003	1130085
3km	90%	35000	4	256	4118067	490516	3569229	1119829
3km	90%	35000	4	261	3323807	471331	2817415	1000411
3km	90%	35000	4	250	4570359	564877	3971664	1254990
3km	90%	35000	4	241	3826909	474945	3323982	985260
3km	90%	35000	4	322	3601916	452149	3104024	1194670
3km	90%	35000	4	186	3140945	397512	2717953	756366
3km	90%	35000	4	267	3407668	463495	2895734	995855
3km	90%	35000	4	261	3656985	489279	3124384	1113287
3km	90%	35000	4	310	4457719	571663	3818303	1114651
3km	90%	35000	4	227	4216584	583668	3577695	1130203
3km	90%	35000	4	242	3794280	546748	3193286	1003128
3km	90%	35000	4	188	4516041	513286	3954996	1108393
3km	90%	35000	4	246	3515376	458453	3015113	1055916
3km	90%	35000	4	252	3355918	453800	2870307	1119415
3km	90%	35000	4	207	4132927	504533	3591205	1058549
3km	90%	35000	4	269	5217450	605048	4587064	1535925
3km	90%	35000	4	233	3387406	441812	2896352	1042366
3km	90%	35000	4	249	4503656	574010	3882915	1256546
3km	90%	35000	4	309	3927299	483116	3408520	1085003
3km	90%	35000	4	247	4597447	578195	3976664	1411827
3km	90%	35000	4	254	4438382	563683	3846416	1298301
3km	90%	35000	4	198	4365504	606066	3732230	1259459
3km	90%	35000	4	170	3393392	454652	2908860	925588
3km	90%	35000	4	260	4122131	539835	3548892	1161096
3km	90%	35000	4	284	3604808	500786	3064380	1023276
3km	90%	35000	4	231	3822855	519858	3240657	1204978
3km	90%	35000	4	268	4365612	614871	3703016	1216211
3km	90%	35000	4	201	3478976	462740	2991670	1018901
3km	90%	35000	4	269	4844905	628678	4148530	1349049
3km	90%	35000	4	230	5221167	588816	4606818	1357465
3km	90%	35000	4	261	3859018	541019	3284101	1214953
3km	90%	35000	4	216	3358367	471717	2859386	1115921
3km	90%	35000	4	306	4553906	603897	3896332	1401516
3km	90%	35000	4	335	4649201	550226	4041785	1246822
3km	90%	35000	4	228	4282444	569138	3671021	1384027
3km	90%	35000	4	243	4420710	503744	3888908	1203316
3km	90%	35000	4	223	5236723	675306	4473837	1463677
3km	90%	35000	4	220	4880331	623444	4209934	1459299
3km	90%	35000	4	249	4304810	556972	3713994	1168342
3km	90%	35000	4	233	3714482	491759	3188117	1045684
3km	90%	35000	4	388	3448252	484762	2917776	1195295
3km	90%	35000	4	234	4352800	558347	3754664	1173344
3km	90%	35000	4	340	4720796	619464	4033312	1469889
3km	90%	35000	4	255	2886188	388876	2463563	893599
3km	90%	35000	4	208	3882350	510684	3318561	1131968
3km	90%	35000	4	219	4259107	607985	3587354	1284281
3km	90%	35000	4	280	5140063	636036	4452546	1515047
3km	90%	35000	4	260	4264517	553343	3656991	1329026
3km	90%	35000	4	215	3852489	538750	3276279	1056668
3km	90%	35000	4	267	3478349	501646	2939353	1056459
3km	90%	35000	4	201	3746005	502061	3214462	1075844
3km	90%	35000	4	221	4261234	575222	3596242	1272669
3km	90%	35000	4	254	3694550	504032	3154897	1008174
3km	90%	35000	4	195	4280074	569175	3660596	1126372
3km	90%	35000	4	207	4350688	516230	3782272	1154604
3km	90%	35000	4	186	3276136	446968	2794608	952691
3km	90%	35000	4	326	4164170	546423	3533982	1148458
3km	90%	35000	4	228	3525829	505700	2996217	1112143
3km	90%	35000	4	331	3795904	496619	3264610	1099447
3km	90%	35000	4	261	3324311	457835	2820459	980390
3km	90%	35000	4	284	5079622	584363	4445917	1430785
3km	90%	35000	4	245	4951882	547102	4348327	1226817
3km	90%	35000	4	215	3353562	479556	2851139	1047511
3km	90%	35000	4	247	4184629	539333	3597804	1274556
3km	90%	35000	4	227	4081015	544662	3503031	1011987
3km	90%	35000	4	232	4328159	612184	3636415	1311235
3km	90%	35000	4	223	3530366	486711	2999634	1123178
3km	90%	35000	4	274	4819951	569877	4195585	1261764
3km	90%	35000	4	222	4039053	528154	3487706	1123455
3km	90%	35000	4	213	3593444	483055	3079416	950750
3km	90%	35000	4	260	3814360	509889	3278303	961052
3km	90%	35000	4	220	4774332	565502	4163932	1160193
3km	90%	35000	4	257	3928295	538097	3367591	1066398
3km	90%	35000	4	229	4851253	628329	4180215	1421322
3km	90%	35000	4	291	5867958	669738	5151583	1469319
3km	90%	35000	4	263	3066377	397419	2632368	881850
3km	90%	35000	4	236	3357544	442440	2878390	1143302
3km	90%	35000	4	224	3673439	511907	3121847	1278494
3km	90%	35000	4	228	3737016	480865	3224843	1006103
3km	90%	35000	4	195	3495916	478743	2979876	985661
3km	90%	35000	4	315	4870419	672423	4139510	1359603
3km	90%	35000	4	361	4900496	575669	4283435	1374590
3km	90%	35000	4	185	3882785	521838	3304802	1212179
3km	90%	35000	4	214	4632606	537569	4053018	1269770
3km	90%	35000	4	242	4495729	550952	3910881	1270524
3km	90%	35000	4	344	4702214	560653	4086004	1358263
3km	90%	35000	4	237	5046625	605483	4378206	1400496
3km	90%	35000	4	205	3761169	519803	3193512	1283543
3km	90%	35000	4	299	3634657	452846	3121652	1064995
3km	90%	35000	4	170	3113634	467506	2616201	1072334
3km	90%	35000	4	227	3918469	510660	3357565	1155070
3km	90%	35000	4	280	5398103	646975	4715662	1384004
3km	90%	35000	4	256	3825607	471842	3302104	1233682
3km	90%	35000	4	348	4498827	586033	3871017	1233730
3km	90%	35000	4	261	3922436	543685	3346283	1066138
3km	90%	35000	4	354	5150534	607557	4489069	1277081
3km	90%	35000	4	211	3995979	546496	3414243	1073786
3km	90%	35000	4	212	3736049	520794	3171977	1191871
3km	90%	35000	4	340	5896398	698751	5160248	1590578
3km	90%	35000	4	257	4826785	545094	4221939	1383855
3km	90%	35000	4	367	3584939	518766	3038870	1125904
3km	90%	35000	4	206	3645169	510731	3076907	1098485
3km	90%	35000	4	193	3052054	419964	2598358	871956
3km	90%	35000	4	335	4201946	536668	3626816	1185460
3km	90%	35000	4	237	3523509	467063	3026001	1009738
3km	90%	35000	4	246	4106440	517658	3534851	1117231
3km	90%	35000	4	261	5447884	661122	4724355	1486345
3km	90%	35000	4	250	3248939	452374	2761298	1083803
3km	90%	35000	4	227	4308429	537703	3738787	1121933
3km	90%	35000	4	242	4209748	525501	3647006	1083949
3km	90%	35000	4	179	3068339	452848	2587654	956263
3km	90%	35000	4	205	4108742	511440	3567695	1185278
3km	90%	35000	4	264	4078379	524299	3516394	1166532
3km	90%	35000	4	259	3664639	469476	3170219	1083599
3km	90%	35000	4	285	4389944	550746	3812579	1169170
3km	90%	35000	4	203	3835428	554863	3230635	1210634
3km	90%	35000	4	332	4560720	591280	3902825	1271428
3km	90%	35000	4	247	4299750	591920	3683536	1216260
3km	90%	35000	4	257	4674191	564394	4053138	1217283
3km	90%	35000	4	174	3863497	526942	3287240	1016982
3km	90%	35000	4	281	4771609	544369	4185191	1328321
3km	90%	35000	4	219	3357082	453210	2857685	1073656
3km	90%	35000	4	197	3670495	531864	3111445	1002515
3km	90%	35000	4	352	4293476	576802	3682673	1153241
3km	90%	35000	4	263	4263706	588240	3614026	1218615
3km	90%	35000	4	170	4472213	530597	3907969	1086016
3km	90%	35000	4	365	4497394	570855	3886794	1236414
3km	90%	35000	4	208	3537527	449182	3046727	1024622
3km	90%	35000	4	319	4685272	560768	4053875	1346056
3km	90%	35000	4	249	4599946	625887	3915105	1282345
3km	90%	35000	4	193	4655540	550504	4067195	1206285
3km	90%	35000	4	283	4579033	564960	3980598	1161905
3km	90%	35000	4	177	3764432	490893	3232554	1065366
3km	90%	35000	4	257	3807598	500875	3253131	1215475
3km	90%	35000	4	220	3644782	508732	3111021	1188081
3km	90%	35000	4	235	4540139	540208	3955060	1231209
3km	90%	35000	4	353	5170147	589927	4544967	1411767
3km	90%	35000	4	253	3555615	502842	3011209	1106125
3km	90%	35000	4	251	3358246	484751	2841922	997540
3km	90%	35000	4	287	4403445	570831	3791541	1269918
3km	90%	35000	4	321	4869992	569668	4262274	1199353
3km	90%	35000	4	272	4326348	479372	3805292	1188275
3km	90%	35000	4	293	3670105	499317	3122345	1171430
3km	90%	35000	4	150	3473144	475521	2950082	975589
3km	90%	35000	4	228	3647920	494359	3116293	1052561
3km	90%	35000	4	248	3709517	512733	3152196	1106581
3km	90%	35000	4	306	5491172	636791	4827012	1572142
3km	90%	35000	4	248	3322779	439525	2839364	951047
3km	90%	35000	4	278	5010477	625581	4342816	1433974
3km	90%	35000	4	231	4054769	570659	3440722	1076664
3km	90%	35000	4	198	3764950	509469	3224512	970765
3km	90%	35000	4	194	3924683	547759	3330629	1154228
3km	90%	35000	4	415	4979642	587111	4336857	1488224
3km	90%	35000	4	304	3401137	466696	2887716	999484
3km	90%	35000	4	267	5334640	598624	4692733	1376865
3km	90%	35000	4	273	3416548	455169	2899937	1182360
3km	90%	35000	4	146	3118278	444267	2625211	863996
3km	90%	35000	4	364	4830641	634159	4138442	1294316
3km	90%	35000	4	307	3812373	526493	3223880	1023967
3km	90%	35000	4	215	4273758	587419	3654602	1147648
3km	90%	35000	4	342	3791755	501083	3254008	1065976
3km	90%	35000	4	327	4892115	588679	4230858	1367115
3km	90%	35000	4	300	5662968	660362	4927948	1663506
3km	90%	35000	4	278	5154500	632530	4456090	1467103
3km	90%	35000	4	166	3358772	484739	2845708	960127
3km	90%	35000	4	443	5187215	594933	4539183	1353024
3km	90%	35000	4	179	3575323	474047	3060151	1048805
3km	90%	35000	4	174	3478638	472054	2978986	999679
3km	90%	35000	4	290	4464753	495886	3925642	1300303
3km	90%	35000	4	244	3517782	461589	3029845	922383
3km	90%	35000	4	256	4882551	585653	4258146	1365909
3km	90%	35000	4	226	4307044	580446	3683563	1214498
3km	90%	35000	4	216	4405740	591280	3761759	1242672
3km	90%	35000	4	206	4200072	560002	3573896	1230137
3km	90%	35000	4	197	4482621	591759	3842816	1207339
3km	90%	35000	4	255	4268651	552915	3663337	1141525
3km	90%	35000	4	267	3702247	496399	3183395	1068333
3km	90%	35000	4	229	3507320	464134	3013812	992971
3km	90%	35000	4	318	4466241	526639	3908278	1245402
3km	90%	35000	4	230	5334769	686513	4579088	1670146
3km	90%	35000	4	263	3274336	459650	2793267	991882
3km	90%	35000	4	241	3338977	457744	2864305	924830
3km	90%	35000	4	212	3777546	490663	3224332	1073912
3km	90%	35000	4	280	3887405	523870	3308726	1195197
3km	90%	35000	4	277	5050344	665321	4351815	1278368
3km	90%	35000	4	214	3708241	473507	3170390	1081163
3km	90%	35000	4	449	4703563	566429	4094920	1352640
3km	90%	35000	4	217	4202082	560346	3603826	1097978
3km	90%	35000	4	274	4034450	516406	3473321	1171401
3km	90%	35000	4	239	4794502	661450	4089300	1265714
3km	90%	35000	4	230	5195744	654057	4511177	1378963
3km	90%	35000	4	321	4476079	512913	3932200	1243118
3km	90%	35000	4	249	4511228	619829	3830245	1231146
3km	90%	35000	4	283	3629401	441772	3163034	991729
3km	90%	35000	4	227	3923939	504052	3391753	1123662
3km	90%	35000	4	323	2851878	406244	2432099	849943
3km	90%	35000	4	243	4074250	546446	3492948	1176842
3km	90%	35000	4	257	3710451	487316	3184923	1083087
3km	90%	35000	4	163	3492651	478540	2969158	1071901
3km	90%	35000	4	225	5112299	627005	4435022	1534050
3km	90%	35000	4	303	4695911	624953	4021518	1260395
3km	90%	35000	4	193	3561873	484136	3052385	905136
3km	90%	35000	4	200	4318316	545405	3727010	1124912
3km	90%	35000	4	279	4078350	537345	3496424	1253621
3km	90%	35000	4	296	3831108	530236	3253040	1200904
3km	90%	35000	4	250	5443364	618808	4758975	1465179
3km	90%	35000	4	274	3863615	516184	3320059	1205851
3km	90%	35000	4	295	3926652	527876	3361154	1232465
3km	90%	35000	4	177	3289367	444686	2813483	927235
3km	90%	35000	4	297	4433711	498229	3891554	1199764
3km	90%	35000	4	184	3075097	422846	2618540	870550
3km	90%	35000	4	237	5336449	614485	4673734	1331646
3km	90%	35000	4	248	3849879	497401	3301105	1072412
3km	90%	35000	4	242	3642823	507989	3105813	1260779
3km	90%	35000	4	320	4844341	596675	4208095	1384764
3km	90%	35000	4	234	4243585	526456	3686645	1064436
3km	90%	35000	4	257	3746654	462226	3258665	1069851
3km	90%	35000	4	283	5313103	626811	4644580	1386342
3km	90%	35000	4	295	4768541	649825	4080818	1208772
3km	90%	35000	4	244	3822878	499144	3280437	1246447
3km	90%	35000	4	165	3010489	406385	2565709	837550
3km	90%	35000	4	253	3786994	513053	3246398	1091695
3km	90%	35000	4	372	5297491	629375	4611221	1416336
3km	90%	35000	4	249	4106199	567518	3455900	1162780
3km	90%	35000	4	235	3598569	484051	3094431	979299
3km	90%	35000	4	390	3477327	505691	2950687	1033420
3km	90%	35000	4	301	3185448	435082	2728840	967781
3km	90%	35000	4	299	3699844	490175	3164812	1089599
3km	90%	35000	4	297	5590960	700562	4845042	1729797
3km	90%	35000	4	273	4040673	481488	3528368	1232878
3km	90%	35000	4	240	4631204	654307	3938552	1319629
3km	90%	35000	4	330	3724263	537520	3158154	1132402
3km	90%	35000	4	396	3497087	475490	2992422	991677
3km	90%	35000	4	262	3815423	503849	3260356	1284991
3km	90%	35000	4	244	4050220	559284	3428973	1290093
3km	90%	35000	4	194	4031406	501186	3488920	1302237
3km	90%	35000	4	258	3696269	497181	3164002	1105012
3km	90%	35000	4	243	4465930	602555	3815121	1262021
3km	90%	35000	4	210	4023909	565072	3423757	1210646
3km	90%	35000	4	261	3673723	493062	3149526	1106623
3km	90%	35000	4	263	4097724	524523	3544555	1144846
3km	90%	35000	4	270	3875557	538679	3312444	1111985
3km	90%	35000	4	257	4295353	572915	3661166	1345032
3km	90%	35000	4	227	3401921	462709	2903730	1148140
3km	90%	35000	4	287	3512975	472754	3012451	997193
3km	90%	35000	4	165	3753506	509847	3191084	984337
3km	90%	35000	4	218	3650327	487430	3129869	1071935
3km	90%	35000	4	200	3409566	475604	2893976	1126025
3km	90%	35000	4	196	4568917	601820	3911835	1238602
3km	90%	35000	4	253	3970499	531664	3402096	995822
3km	90%	35000	4	223	2798375	399212	2385378	795202
3km	90%	35000	4	263	3288524	411520	2834243	1047365
3km	90%	35000	4	236	3297132	465801	2802988	934345
3km	90%	35000	4	325	4843057	708540	4092557	1419326
3km	90%	35000	4	266	4770548	575375	4158417	1510061
3km	90%	35000	4	401	4499154	598653	3853999	1274122
3km	90%	35000	4	285	5065416	594220	4423869	1283235
3km	90%	35000	4	249	4947862	568905	4328628	1410109
3km	90%	35000	4	304	3868635	503588	3314689	1142272
3km	90%	35000	4	280	3998972	545097	3400462	1161963
3km	90%	35000	4	214	4319370	554455	3720812	1242735
3km	90%	35000	4	261	5203743	661678	4480987	1431116
3km	90%	35000	4	325	5307777	641481	4633621	1419247
3km	90%	35000	4	268	3209940	412309	2765215	966536
3km	90%	35000	4	330	4091389	552801	3492324	1319934
3km	90%	35000	4	273	3985735	530274	3400251	1089945
3km	90%	35000	4	240	4666164	646491	3958059	1395012
3km	90%	35000	4	223	4167485	569669	3548689	1262208
3km	90%	35000	4	275	4170588	475677	3610583	1361530
3km	90%	35000	4	188	3712469	500850	3186254	1146685
3km	90%	35000	4	215	3705822	449971	3229333	1031647
3km	90%	35000	4	198	3589957	506612	3053876	1124771
3km	90%	35000	4	192	3601008	485479	3083062	1098095
3km	90%	35000	4	215	3917954	528976	3352380	1075991
3km	90%	35000	4	208	3295407	469179	2792941	1005334
3km	90%	35000	4	224	3619714	466634	3113756	959967
3km	90%	35000	4	246	4435298	581880	3809788	1171366
3km	90%	35000	4	194	3525408	456481	3040191	1025555
3km	90%	35000	4	271	4733697	595730	4084974	1426926
3km	90%	35000	4	216	3363083	447698	2873874	1066217
3km	90%	35000	4	362	3589769	469965	3099950	1036703
3km	90%	35000	4	213	4065976	546173	3471953	1128372
3km	90%	35000	4	228	3831997	537795	3260526	1111915
3km	90%	35000	4	357	4773574	607050	4130827	1385033
3km	90%	35000	4	245	4261620	567172	3656754	1205072
3km	90%	35000	4	266	4572809	596856	3942362	1269128
3km	90%	35000	4	210	3610580	506594	3071135	1127254
3km	90%	35000	4	336	4363209	571178	3761426	1320670
3km	90%	35000	4	280	4928131	551367	4342378	1375668
3km	90%	35000	4	282	3471804	447126	2986903	1036572
3km	90%	35000	4	191	3663686	472225	3142707	1048500
3km	90%	35000	4	312	4529473	562606	3924213	1187227
3km	90%	35000	4	253	4277916	488542	3751615	1130781
3km	90%	35000	4	335	3538470	469540	3014336	1059627
3km	90%	35000	4	247	4017564	537237	3452872	1225492
3km	90%	35000	4	208	4570188	569017	3957010	1289010
3km	90%	35000	4	288	3582759	497081	3045110	1146857
3km	90%	35000	4	254	4304867	501341	3724907	1322603
3km	90%	35000	4	227	4345335	557736	3753927	1203738
3km	90%	35000	4	250	3868494	515092	3317840	1033057
3km	90%	35000	4	258	3175193	425672	2696845	1026101
3km	90%	35000	4	169	3814295	506605	3275383	1076444
3km	90%	35000	4	254	4618235	547411	4039541	1113013
3km	90%	35000	4	313	5765754	684347	5023375	1575931
3km	90%	35000	4	328	4376110	568642	3766966	1111208
3km	90%	35000	4	216	3728405	454109	3241636	1043127
3km	90%	35000	4	194	3594877	519110	3048331	1073391
3km	90%	35000	4	280	4426795	577478	3790724	1464203
3km	90%	35000	4	233	6251389	699762	5473725	1767313
3km	90%	35000	4	243	4436351	534014	3851838	1111668
3km	90%	35000	4	341	5061126	578614	4427589	1511885
3km	90%	35000	4	268	3953934	523767	3379870	1138461
3km	90%	35000	4	218	3063757	452103	2589480	830140
3km	90%	35000	4	236	3961635	485478	3435708	1196576
3km	90%	35000	4	229	4741487	572747	4119696	1364125
3km	90%	35000	4	252	4305391	589523	3654892	1256359
3km	90%	35000	4	276	2752784	366669	2358564	828302
3km	90%	35000	4	255	3251326	492187	2736470	963273
3km	90%	35000	4	314	5158074	692437	4410087	1665322
3km	90%	35000	4	279	3721375	492466	3206890	1045904
3km	90%	35000	4	287	5586233	649875	4895026	1329181
3km	90%	35000	4	211	3377326	475113	2829610	991844
3km	90%	35000	4	196	3950067	495891	3422228	1115725
3km	90%	35000	4	268	5405139	628360	4721920	1419625
3km	90%	35000	4	288	4382145	533128	3808901	1242424
3km	90%	35000	4	378	4762338	671629	4012910	1507070
3km	90%	35000	4	271	4430835	550289	3826403	1268248
3km	90%	35000	4	227	3689958	532043	3138442	1014996
3km	90%	35000	4	215	4170317	577136	3543214	1257250
3km	90%	35000	4	213	3831480	484237	3317366	1001809
3km	90%	35000	4	316	4736488	648333	4059283	1333716
3km	90%	35000	4	233	4707168	549271	4110731	1243363
3km	90%	35000	4	191	3927129	551320	3337920	1135908
3km	90%	35000	4	231	3987171	517738	3445050	1073896
3km	90%	35000	4	289	4972386	607642	4308308	1326420
3km	90%	35000	4	219	3160512	427583	2675878	1024631
3km	90%	35000	4	410	4568273	531959	3994581	1221052
3km	90%	35000	4	240	4062040	480138	3538673	1141470
3km	90%	35000	4	413	4708737	611161	4062728	1240451
3km	90%	35000	4	221	3686898	492652	3167580	1035149
3km	90%	35000	4	243	3634724	469895	3127938	1014112
3km	90%	35000	4	257	4112694	492199	3583665	1175656
3km	90%	35000	4	292	4197843	510622	3638673	1321840
3km	90%	35000	4	268	3484843	476196	2978409	994848
3km	90%	35000	4	258	4726342	577261	4120098	1352302
3km	90%	35000	4	212	4002600	483366	3490162	1037738
3km	90%	35000	4	307	5263727	629903	4584018	1465064
3km	90%	35000	4	219	5611680	689845	4878954	1542756
3km	90%	35000	4	228	3711337	505044	3167936	1059800
3km	90%	35000	4	244	3865427	542271	3271669	1177684
3km	90%	35000	4	223	4213517	561851	3614506	1176269
3km	90%	35000	4	200	4765183	599814	4124779	1330780
3km	90%	35000	4	247	4186999	545204	3585570	1221225
3km	90%	35000	4	214	3476767	487132	2954133	968546
3km	90%	35000	4	316	4562807	579719	3951147	1255714
3km	90%	35000	4	226	3971048	547065	3384035	1139946
3km	90%	35000	4	219	4194868	526242	3644192	1056316
3km	90%	35000	4	243	4290905	541592	3697302	1130346
3km	90%	35000	4	248	4321144	532280	3737717	1170343
3km	90%	35000	4	286	4343278	580372	3732213	1138744
3km	90%	35000	4	193	3537777	420889	3077351	1064479
3km	90%	35000	4	363	3894144	530641	3327211	1134249
3km	90%	35000	4	285	4379619	576604	3722846	1252122
3km	90%	35000	4	338	5322831	654127	4619375	1554703
3km	90%	35000	4	233	4375587	596808	3713185	1199251
3km	90%	35000	4	217	3706067	509022	3165199	1200379
3km	90%	35000	4	293	4594283	516258	4044059	1319699
3km	90%	35000	4	236	3991942	556597	3381761	1235159
3km	90%	35000	4	248	5180319	589480	4545528	1403501
3km	90%	35000	4	262	4267463	590221	3648321	1260128
3km	90%	35000	4	254	5151856	600790	4510057	1387635
3km	90%	35000	4	193	3720766	503764	3180584	993158
3km	90%	35000	4	303	4424639	612172	3761286	1350857
3km	90%	35000	4	267	3387072	468791	2874962	1016717
3km	90%	35000	4	286	3492350	484112	2978707	1075084
3km	90%	35000	4	228	3553913	459192	3051368	1074390
3km	90%	35000	4	259	4094434	468750	3584367	1156226
[truncated: 1 more rows]
