# Supplementary material for: Quantifying the Value of Perfect Information in Emergency Vaccination Campaigns
Source: PLoS Comput Biol. 2017 Feb 16;13(2):e1005318. doi: 10.1371/journal.pcbi.1005318 (PMC5312803; doi:10.1371/journal.pcbi.1005318)
Supplement: S1 Data — (ZIP) [file pcbi.1005318.s013.zip › Data/3km vaccination/data24.txt]

vacc_radius	efficacy	capacity	delay	outbreak_duration	livestock_culled	cattle_culled	sheep_culled	vaccinations
3km	90%	35000	6	249	2710449	385250	2303084	986931
3km	90%	35000	6	303	3388119	463785	2892942	992273
3km	90%	35000	6	244	5275513	601787	4613216	1487652
3km	90%	35000	6	278	3430664	464221	2920060	925261
3km	90%	35000	6	453	4422212	568982	3813065	1273083
3km	90%	35000	6	273	3576132	470887	3051835	1068473
3km	90%	35000	6	373	3532118	474636	3011622	1079348
3km	90%	35000	6	262	5223246	680961	4486363	1514788
3km	90%	35000	6	321	3761702	502368	3216605	1026221
3km	90%	35000	6	270	3921812	545291	3338752	1150830
3km	90%	35000	6	214	4057237	552741	3462442	1259775
3km	90%	35000	6	218	4767333	590362	4135525	1280474
3km	90%	35000	6	269	4129575	508734	3579822	1332332
3km	90%	35000	6	215	4217663	612266	3570124	1166112
3km	90%	35000	6	317	5015667	604061	4357177	1319089
3km	90%	35000	6	268	4125690	554137	3539143	989685
3km	90%	35000	6	254	4734988	526171	4172423	1283802
3km	90%	35000	6	245	3987741	528727	3401213	1213802
3km	90%	35000	6	254	3786127	546342	3205865	1060899
3km	90%	35000	6	275	4261920	499064	3696193	1174428
3km	90%	35000	6	242	3486822	484822	2959557	1241932
3km	90%	35000	6	268	4305935	568145	3701270	1220432
3km	90%	35000	6	296	5681716	703772	4923356	1589251
3km	90%	35000	6	259	3977690	520175	3395749	1083307
3km	90%	35000	6	185	3130034	463031	2647654	1083562
3km	90%	35000	6	297	4762527	509908	4227580	1224971
3km	90%	35000	6	203	3994285	512104	3446327	1175966
3km	90%	35000	6	218	4313030	616033	3644596	1194487
3km	90%	35000	6	236	4190944	513894	3627551	1259372
3km	90%	35000	6	229	3406588	454047	2918997	926264
3km	90%	35000	6	207	4113150	578815	3497457	1210544
3km	90%	35000	6	185	3275217	449109	2794332	1066381
3km	90%	35000	6	206	3815364	499181	3274133	1050881
3km	90%	35000	6	230	3688482	485640	3160966	1078935
3km	90%	35000	6	182	4049374	532345	3475094	1067687
3km	90%	35000	6	265	4079479	577611	3466718	1130338
3km	90%	35000	6	334	5367586	581338	4747387	1471795
3km	90%	35000	6	251	4967446	618676	4313245	1523883
3km	90%	35000	6	185	3535253	450714	3058466	931144
3km	90%	35000	6	210	4413850	610040	3754723	1227818
3km	90%	35000	6	253	4152232	541253	3564954	1199429
3km	90%	35000	6	204	3870106	520197	3293292	1107690
3km	90%	35000	6	311	4621508	551924	4032831	1281896
3km	90%	35000	6	187	3989207	519232	3424656	1054257
3km	90%	35000	6	248	3799248	505426	3220299	1051622
3km	90%	35000	6	252	4650808	588824	4022340	1226412
3km	90%	35000	6	184	3528523	492000	2991428	1096210
3km	90%	35000	6	245	3642820	462232	3144617	1176451
3km	90%	35000	6	250	3480957	461600	2982251	1110643
3km	90%	35000	6	196	3410377	427993	2946507	999505
3km	90%	35000	6	342	5644202	660514	4921690	1588786
3km	90%	35000	6	299	3978706	564807	3374689	1092264
3km	90%	35000	6	368	4322004	523569	3755876	1185947
3km	90%	35000	6	241	4519798	563630	3901485	1189717
3km	90%	35000	6	331	4629720	550726	4040467	1282173
3km	90%	35000	6	316	3685765	528652	3104700	1212476
3km	90%	35000	6	196	3191420	429651	2717943	1051789
3km	90%	35000	6	360	4216512	555074	3619571	1159800
3km	90%	35000	6	243	4567552	578340	3963006	1189102
3km	90%	35000	6	278	3939761	501443	3412728	1226677
3km	90%	35000	6	236	3800597	540669	3228853	1103747
3km	90%	35000	6	217	3753708	545172	3182440	1022612
3km	90%	35000	6	178	3844415	465047	3348800	1076034
3km	90%	35000	6	291	3558016	471631	3043654	1114991
3km	90%	35000	6	258	4486557	561066	3870084	1428037
3km	90%	35000	6	234	4007312	516609	3432082	1191481
3km	90%	35000	6	257	4189696	530693	3618719	1191435
3km	90%	35000	6	225	3964571	556887	3378109	1218371
3km	90%	35000	6	235	4191958	602070	3542409	1333760
3km	90%	35000	6	246	3680748	522967	3114951	1050329
3km	90%	35000	6	174	4142726	530475	3583215	1202786
3km	90%	35000	6	441	3885032	526755	3324141	1172927
3km	90%	35000	6	232	3871277	520625	3297227	1096607
3km	90%	35000	6	182	3089189	437948	2608853	881901
3km	90%	35000	6	280	3270211	457421	2784296	1021485
3km	90%	35000	6	359	4524724	543635	3928893	1424646
3km	90%	35000	6	299	3363063	448541	2888953	977745
3km	90%	35000	6	230	4627710	565221	4026034	1323292
3km	90%	35000	6	267	5136267	592797	4485508	1286532
3km	90%	35000	6	266	4428584	551031	3835416	1246094
3km	90%	35000	6	270	3535200	469301	3039052	1067337
3km	90%	35000	6	223	4067647	536559	3501228	1214565
3km	90%	35000	6	212	4206878	550843	3611622	1168362
3km	90%	35000	6	260	4556994	579867	3930113	1274553
3km	90%	35000	6	492	4612692	623270	3942719	1311433
3km	90%	35000	6	268	3934460	476051	3426797	1019900
3km	90%	35000	6	182	3375417	445159	2896158	962200
3km	90%	35000	6	276	4953746	607464	4298970	1306385
3km	90%	35000	6	264	3659171	476294	3156004	956744
3km	90%	35000	6	330	5181188	600026	4524760	1390125
3km	90%	35000	6	178	3214943	442312	2734986	1166776
3km	90%	35000	6	257	4824302	563127	4191832	1157075
3km	90%	35000	6	238	3616439	492701	3082674	1014516
3km	90%	35000	6	222	3518031	483704	2999522	1006823
3km	90%	35000	6	213	5147567	627509	4427484	1259620
3km	90%	35000	6	325	5111719	594791	4474837	1406382
3km	90%	35000	6	311	3797603	516751	3227681	1133496
3km	90%	35000	6	238	4333224	548347	3739509	1179379
3km	90%	35000	6	214	4900043	629214	4230008	1252865
3km	90%	35000	6	250	3810618	481689	3290825	1132820
3km	90%	35000	6	248	4544628	576093	3912275	1311302
3km	90%	35000	6	231	3826425	520466	3255689	1023736
3km	90%	35000	6	215	5982287	663583	5269904	1388332
3km	90%	35000	6	306	3640545	523972	3080068	1011192
3km	90%	35000	6	390	5019088	659606	4286695	1487378
3km	90%	35000	6	298	4507452	598398	3851333	1251755
3km	90%	35000	6	238	3707953	502282	3174989	1062521
3km	90%	35000	6	220	5283585	610253	4603492	1377506
3km	90%	35000	6	203	3436811	434646	2951880	1004689
3km	90%	35000	6	272	4044522	523018	3486202	1168071
3km	90%	35000	6	183	3912281	531281	3341415	1083232
3km	90%	35000	6	348	5995895	705763	5223724	1690021
3km	90%	35000	6	250	3974612	531855	3399109	1200419
3km	90%	35000	6	195	2879960	383808	2466482	947982
3km	90%	35000	6	229	4257844	587048	3616735	1379445
3km	90%	35000	6	221	3795438	501593	3263325	1008670
3km	90%	35000	6	272	4586260	580446	3956818	1339267
3km	90%	35000	6	288	3690085	497130	3145863	1094563
3km	90%	35000	6	305	3274551	446334	2808028	917883
3km	90%	35000	6	321	5607319	587508	4977898	1406484
3km	90%	35000	6	251	2836851	375250	2436182	887107
3km	90%	35000	6	237	3109864	461739	2616409	959592
3km	90%	35000	6	332	5728978	689541	4969878	1430425
3km	90%	35000	6	258	4297161	606685	3635881	1158647
3km	90%	35000	6	243	4151838	561147	3556747	1123901
3km	90%	35000	6	233	4146471	545584	3559291	1174123
3km	90%	35000	6	248	3515371	497215	2995044	935404
3km	90%	35000	6	238	4173342	542928	3581213	1181677
3km	90%	35000	6	273	3489092	495624	2959888	1101505
3km	90%	35000	6	233	3989139	567094	3386311	1112653
3km	90%	35000	6	228	3747544	485626	3224380	1122825
3km	90%	35000	6	282	4477660	495169	3945689	1257384
3km	90%	35000	6	190	4087351	547933	3503680	1102448
3km	90%	35000	6	230	4287702	589349	3646912	1214169
3km	90%	35000	6	233	3861996	516677	3288036	952568
3km	90%	35000	6	230	3423399	472692	2920815	1069413
3km	90%	35000	6	202	3612914	459633	3119377	1097301
3km	90%	35000	6	253	4203688	541975	3599456	1170728
3km	90%	35000	6	345	3889462	494856	3372692	1094290
3km	90%	35000	6	225	4199526	544999	3580737	1143914
3km	90%	35000	6	189	3303296	458006	2807712	1108989
3km	90%	35000	6	270	3593541	476293	3075055	1016422
3km	90%	35000	6	300	4564654	559070	3958389	1235332
3km	90%	35000	6	235	3552054	478684	3027293	1047491
3km	90%	35000	6	280	5510426	671958	4801322	1560707
3km	90%	35000	6	376	4191814	567479	3571095	1185627
3km	90%	35000	6	241	3438769	487489	2914212	987919
3km	90%	35000	6	282	3287846	450728	2794787	1083580
3km	90%	35000	6	325	4157107	559858	3547645	1175591
3km	90%	35000	6	208	3578748	483266	3061036	1056064
3km	90%	35000	6	270	3461283	485273	2942970	1243619
3km	90%	35000	6	269	4123545	545156	3523946	1099980
3km	90%	35000	6	265	3767878	430432	3300908	1122715
3km	90%	35000	6	201	3455431	455994	2961121	997481
3km	90%	35000	6	187	4100385	526612	3549862	1042263
3km	90%	35000	6	219	3812965	511360	3265912	985981
3km	90%	35000	6	248	4986484	615783	4323144	1601635
3km	90%	35000	6	387	4244347	560357	3640402	1243889
3km	90%	35000	6	210	3942719	546271	3354565	1147371
3km	90%	35000	6	228	4416363	566353	3822222	1399401
3km	90%	35000	6	328	5366846	739260	4573754	1618832
3km	90%	35000	6	221	4669516	636248	4003690	1348496
3km	90%	35000	6	155	3431663	465230	2932584	988254
3km	90%	35000	6	251	4421209	618422	3769692	1454166
3km	90%	35000	6	232	3907578	486910	3386669	1247309
3km	90%	35000	6	253	4149680	565514	3540384	1162248
3km	90%	35000	6	313	4404885	582975	3796795	1211800
3km	90%	35000	6	301	4527356	614166	3867973	1337388
3km	90%	35000	6	415	4072161	562889	3446833	1152258
3km	90%	35000	6	240	4373821	500099	3830009	1182887
3km	90%	35000	6	296	3849065	530765	3270917	1312586
3km	90%	35000	6	374	4577924	567291	3972289	1422408
3km	90%	35000	6	217	3294313	429417	2842899	918737
3km	90%	35000	6	218	3626991	501146	3098311	972188
3km	90%	35000	6	328	4877470	560635	4271390	1375585
3km	90%	35000	6	276	4601837	565436	3999445	1266421
3km	90%	35000	6	258	3898618	493672	3367475	1122956
3km	90%	35000	6	274	4452919	582093	3829787	1263451
3km	90%	35000	6	270	3998255	563968	3410650	1147269
3km	90%	35000	6	248	4875445	573903	4264996	1257399
3km	90%	35000	6	237	4558471	576520	3941083	1173795
3km	90%	35000	6	201	3848538	507678	3309313	1127414
3km	90%	35000	6	223	3581094	489293	3061371	1096000
3km	90%	35000	6	299	5381677	615596	4711166	1235128
3km	90%	35000	6	199	3312418	471052	2807314	1066913
3km	90%	35000	6	206	3278977	456506	2788589	940361
3km	90%	35000	6	254	4620982	537604	4045841	1269193
3km	90%	35000	6	241	4979333	595324	4337802	1418833
3km	90%	35000	6	248	4319542	537601	3724404	1162795
3km	90%	35000	6	179	3417037	446194	2907174	908546
3km	90%	35000	6	251	3557553	514372	2983515	1125254
3km	90%	35000	6	191	4559067	551527	3955972	1250526
3km	90%	35000	6	256	5859486	697433	5123882	1518243
3km	90%	35000	6	260	5454702	607313	4793241	1556833
3km	90%	35000	6	217	4505460	522994	3936576	1253971
3km	90%	35000	6	338	4714413	542373	4124015	1315396
3km	90%	35000	6	180	2618118	355708	2234643	822893
3km	90%	35000	6	276	5303219	635556	4612900	1483796
3km	90%	35000	6	259	4042452	510047	3504812	1145447
3km	90%	35000	6	277	4959258	629593	4271045	1214243
3km	90%	35000	6	362	3661603	522170	3077069	1235664
3km	90%	35000	6	286	4363169	554558	3759100	1312473
3km	90%	35000	6	187	3977940	559053	3385565	1261249
3km	90%	35000	6	257	3065098	439698	2598375	884507
3km	90%	35000	6	283	3611566	458038	3103977	1090668
3km	90%	35000	6	264	4484883	562700	3875486	1320075
3km	90%	35000	6	230	3934826	489322	3412978	1142333
3km	90%	35000	6	237	3446801	481156	2931011	922377
3km	90%	35000	6	325	5807453	697856	5071135	1427285
3km	90%	35000	6	252	4314098	563076	3716817	1144547
3km	90%	35000	6	344	5727229	682071	4998568	1492372
3km	90%	35000	6	227	5002886	600483	4357571	1421151
3km	90%	35000	6	213	4047304	496134	3525496	1204121
3km	90%	35000	6	215	5320452	616541	4661038	1246866
3km	90%	35000	6	284	3770937	476748	3234029	1165204
3km	90%	35000	6	210	3659279	488555	3135006	957804
3km	90%	35000	6	233	4638674	555273	4052036	1305167
3km	90%	35000	6	197	3638206	500539	3095932	1105686
3km	90%	35000	6	243	3776151	508011	3236069	1091850
3km	90%	35000	6	232	2609188	348487	2231348	902903
3km	90%	35000	6	214	3689149	481356	3158607	1081265
3km	90%	35000	6	238	4356489	575197	3756616	1163663
3km	90%	35000	6	282	5078742	633834	4385817	1364591
3km	90%	35000	6	319	4540914	544364	3952428	1185862
3km	90%	35000	6	276	4314839	609487	3680048	1173436
3km	90%	35000	6	246	4293636	519730	3726239	1228298
3km	90%	35000	6	204	3958658	539303	3384737	1154952
3km	90%	35000	6	211	4294494	545026	3703711	1345773
3km	90%	35000	6	194	3911413	481612	3403898	1095067
3km	90%	35000	6	287	4865926	613243	4208914	1388931
3km	90%	35000	6	388	4897762	530158	4330307	1369565
3km	90%	35000	6	188	3686901	522623	3124550	1163506
3km	90%	35000	6	168	3212824	448089	2743357	981640
3km	90%	35000	6	241	4202837	560156	3602638	1140167
3km	90%	35000	6	241	4780824	591632	4129071	1531812
3km	90%	35000	6	226	3635636	527054	3060980	1149581
3km	90%	35000	6	234	3296292	434904	2824508	1000302
3km	90%	35000	6	285	5397086	578614	4774505	1518415
3km	90%	35000	6	218	4255176	552923	3662092	1274201
3km	90%	35000	6	193	3985247	510789	3425228	1064389
3km	90%	35000	6	259	4263788	523270	3694337	1163314
3km	90%	35000	6	343	4461857	576754	3852944	1304340
3km	90%	35000	6	322	4703682	530021	4134083	1287603
3km	90%	35000	6	184	3233190	456655	2739785	1035660
3km	90%	35000	6	317	4090520	512650	3538067	1071518
3km	90%	35000	6	306	3891516	491770	3338953	1232339
3km	90%	35000	6	198	4401183	547595	3774331	1162862
3km	90%	35000	6	272	3654722	498122	3117418	1224159
3km	90%	35000	6	192	3510584	497521	2996259	1065632
3km	90%	35000	6	222	3448594	521736	2870725	1079913
3km	90%	35000	6	194	4194109	541869	3623454	1124246
3km	90%	35000	6	215	4239245	567154	3624116	1264682
3km	90%	35000	6	240	5747957	667203	5004691	1598621
3km	90%	35000	6	335	3780650	537976	3207808	1084929
3km	90%	35000	6	230	4130442	560758	3534556	1150322
3km	90%	35000	6	195	4127912	539733	3550775	1277982
3km	90%	35000	6	284	4992709	640927	4314987	1412499
3km	90%	35000	6	331	3573119	483014	3051329	1134824
3km	90%	35000	6	261	3755288	482126	3239351	1152117
3km	90%	35000	6	192	3916860	556979	3325347	1159644
3km	90%	35000	6	322	4058072	535642	3472680	1309367
3km	90%	35000	6	231	3974054	474358	3455400	1257856
3km	90%	35000	6	290	4610326	519343	4064470	1279232
3km	90%	35000	6	256	3543871	477134	3032749	925697
3km	90%	35000	6	293	4810142	528629	4237572	1287378
3km	90%	35000	6	235	4775572	662597	4070705	1298330
3km	90%	35000	6	205	3674376	487644	3148459	1057022
3km	90%	35000	6	251	4617780	575103	3991383	1233995
3km	90%	35000	6	361	5050020	566417	4439300	1426621
3km	90%	35000	6	248	4535772	559983	3915703	1307645
3km	90%	35000	6	315	5399514	574747	4792970	1437163
3km	90%	35000	6	228	3542011	463559	3054727	1042763
3km	90%	35000	6	218	3647159	462182	3148111	1055095
3km	90%	35000	6	214	3612719	474918	3109053	1027351
3km	90%	35000	6	454	3407115	439483	2923602	993750
3km	90%	35000	6	261	3602069	526079	3046355	1033583
3km	90%	35000	6	305	4931360	648395	4250969	1284172
3km	90%	35000	6	305	4492338	613710	3836385	1145310
3km	90%	35000	6	208	3665519	509362	3112213	995111
3km	90%	35000	6	229	5227739	642857	4519383	1566956
3km	90%	35000	6	250	4700038	558305	4092830	1143497
3km	90%	35000	6	257	5322700	655307	4616810	1386838
3km	90%	35000	6	295	3935550	542619	3342481	1187523
3km	90%	35000	6	341	4186665	506697	3622276	1185885
3km	90%	35000	6	246	3883171	497905	3349452	1067192
3km	90%	35000	6	196	2775883	376418	2355892	881966
3km	90%	35000	6	201	3694811	490172	3151928	1077919
3km	90%	35000	6	304	4338505	577465	3722358	1239599
3km	90%	35000	6	196	4241961	527791	3668478	1104935
3km	90%	35000	6	256	4487496	624976	3829541	1355558
3km	90%	35000	6	324	5548462	688552	4816739	1450066
3km	90%	35000	6	242	3891283	510575	3332813	1187822
3km	90%	35000	6	273	4265978	564917	3646548	1202354
3km	90%	35000	6	287	3544024	471900	3040217	1010455
3km	90%	35000	6	287	4843202	647860	4163571	1448218
3km	90%	35000	6	362	4380364	530265	3817621	1178429
3km	90%	35000	6	247	3884544	498810	3352371	1146106
3km	90%	35000	6	214	5031252	625171	4357408	1420823
3km	90%	35000	6	214	3420180	464206	2917604	1031173
3km	90%	35000	6	237	4377177	606531	3728559	1330241
3km	90%	35000	6	240	3416104	470598	2906299	1102668
3km	90%	35000	6	271	4034739	577227	3415993	1287634
3km	90%	35000	6	323	4258903	536291	3689186	1221101
3km	90%	35000	6	391	5272368	567636	4655066	1294955
3km	90%	35000	6	267	3776835	528995	3192602	1083009
3km	90%	35000	6	193	4125989	502076	3580848	1049723
3km	90%	35000	6	262	4711319	550448	4095569	1274840
3km	90%	35000	6	218	4301116	551729	3694593	1259182
3km	90%	35000	6	228	3474239	462912	2964496	996994
3km	90%	35000	6	215	3792737	497534	3248461	1217688
3km	90%	35000	6	331	4938196	616514	4270691	1495162
3km	90%	35000	6	222	4241135	576855	3607118	1216461
3km	90%	35000	6	232	4735561	616647	4089740	1119134
3km	90%	35000	6	245	4989518	555967	4388907	1266272
3km	90%	35000	6	223	4334813	542958	3734522	1341794
3km	90%	35000	6	272	3971802	521776	3410049	1203187
3km	90%	35000	6	265	4824554	593430	4174325	1328462
3km	90%	35000	6	284	3325552	456255	2837268	1113495
3km	90%	35000	6	190	4684247	558612	4084843	1223513
3km	90%	35000	6	256	3766174	488815	3226797	1177399
3km	90%	35000	6	243	4898893	599526	4274861	1377571
3km	90%	35000	6	206	4057373	482188	3538864	995329
3km	90%	35000	6	230	3917234	518978	3374371	1218605
3km	90%	35000	6	188	3793880	478785	3277760	1108671
3km	90%	35000	6	217	3936864	504040	3399667	1055926
3km	90%	35000	6	265	5437077	687658	4695456	1525652
3km	90%	35000	6	328	3781994	513923	3236380	1173736
3km	90%	35000	6	219	3944998	491991	3396148	1085659
3km	90%	35000	6	362	4058823	516925	3509147	1155117
3km	90%	35000	6	284	3736336	509386	3191398	1084474
3km	90%	35000	6	254	4640683	637265	3948900	1297566
3km	90%	35000	6	371	5146757	573280	4543779	1366363
3km	90%	35000	6	230	3475433	510980	2929236	983089
3km	90%	35000	6	209	4544108	555327	3958899	1268740
3km	90%	35000	6	228	4017483	555141	3419361	1236287
3km	90%	35000	6	295	4231412	602507	3594031	1280941
3km	90%	35000	6	325	4357326	607779	3713549	1250380
3km	90%	35000	6	253	4021212	508066	3465698	1142540
3km	90%	35000	6	297	3804155	540515	3205717	1153215
3km	90%	35000	6	264	4145872	572293	3512374	1209376
3km	90%	35000	6	210	4014381	550332	3429893	1215600
3km	90%	35000	6	181	3552467	511300	3013169	1108230
3km	90%	35000	6	222	4140686	569488	3519444	1195927
3km	90%	35000	6	303	5099718	632709	4402460	1641548
3km	90%	35000	6	216	3789613	498034	3251535	1068723
3km	90%	35000	6	194	4278680	539355	3692092	940399
3km	90%	35000	6	288	4561182	587807	3942707	1360869
3km	90%	35000	6	248	5138367	622612	4466561	1415975
3km	90%	35000	6	237	4288329	498667	3750557	1181094
3km	90%	35000	6	212	4170972	559560	3582764	1153211
3km	90%	35000	6	303	3269327	440184	2808097	949496
3km	90%	35000	6	200	4340946	546345	3764846	1163332
3km	90%	35000	6	262	3407894	473172	2871365	1180543
3km	90%	35000	6	330	3573442	486033	3052035	1050460
3km	90%	35000	6	255	3135163	407773	2673648	990347
3km	90%	35000	6	243	3015592	391985	2570860	907239
3km	90%	35000	6	276	5389017	653476	4687876	1583109
3km	90%	35000	6	271	4741363	599157	4086294	1413135
3km	90%	35000	6	236	3762484	508168	3214380	1033932
3km	90%	35000	6	214	3131053	426580	2661388	1031379
3km	90%	35000	6	246	3989596	559828	3375475	1341739
3km	90%	35000	6	307	5936174	625047	5262728	1488089
3km	90%	35000	6	341	4693144	586264	4061359	1361834
3km	90%	35000	6	220	4112251	513700	3553607	1277373
3km	90%	35000	6	223	4070892	526756	3494878	1182638
3km	90%	35000	6	210	4488216	580450	3856390	1182911
3km	90%	35000	6	329	3135649	423353	2683834	994896
3km	90%	35000	6	386	4558596	529817	3969911	1321589
3km	90%	35000	6	230	3368156	443592	2898422	983127
3km	90%	35000	6	206	3971677	548496	3394180	1233965
3km	90%	35000	6	279	3739683	531029	3189678	1201769
3km	90%	35000	6	321	5756014	666962	5033148	1618755
3km	90%	35000	6	186	3105430	467903	2614385	795274
3km	90%	35000	6	238	3747388	541151	3152141	1076092
3km	90%	35000	6	191	2885657	446681	2418227	998179
3km	90%	35000	6	266	4031030	505044	3496359	1059785
3km	90%	35000	6	255	3521425	497138	3000806	1094864
3km	90%	35000	6	237	4213176	499497	3671742	1222445
3km	90%	35000	6	188	4202058	534828	3634556	1142299
3km	90%	35000	6	200	4835195	568959	4201155	1426847
3km	90%	35000	6	273	5008154	601040	4361905	1386907
3km	90%	35000	6	269	2736550	377297	2339733	858941
3km	90%	35000	6	208	4605145	614884	3955531	1257636
3km	90%	35000	6	239	4671526	626317	4013953	1378423
3km	90%	35000	6	260	4325505	582752	3717733	1018948
3km	90%	35000	6	261	5291987	637488	4611299	1502401
3km	90%	35000	6	272	3802309	547420	3228225	1217792
3km	90%	35000	6	245	3218433	458037	2741723	888289
3km	90%	35000	6	358	3380199	472465	2853656	1099171
3km	90%	35000	6	342	4942290	628530	4272773	1238636
3km	90%	35000	6	193	4173067	580413	3536282	1312435
3km	90%	35000	6	325	5118857	547842	4523442	1361700
3km	90%	35000	6	188	3207032	444047	2728069	955098
3km	90%	35000	6	282	4320078	581025	3686642	1200853
3km	90%	35000	6	242	3966905	552927	3386542	1163059
3km	90%	35000	6	316	4598647	524235	4038250	1247714
3km	90%	35000	6	271	5050222	582272	4434963	1254312
3km	90%	35000	6	172	3655765	516133	3101163	1292031
3km	90%	35000	6	264	4307901	541311	3722469	1166646
3km	90%	35000	6	228	4050309	464362	3541026	1124722
3km	90%	35000	6	258	4132632	544759	3518661	1149129
3km	90%	35000	6	300	3795013	536047	3232461	1050532
3km	90%	35000	6	171	4188084	565811	3553189	1111355
3km	90%	35000	6	344	3663468	523044	3125044	1092973
3km	90%	35000	6	234	4116350	540554	3508393	1082473
3km	90%	35000	6	222	3685375	483892	3165684	1012089
3km	90%	35000	6	342	3560984	491534	3038831	1087081
3km	90%	35000	6	231	3743424	469254	3243164	998356
3km	90%	35000	6	214	4127943	539895	3529007	1254064
3km	90%	35000	6	251	4411528	589953	3774196	1244948
3km	90%	35000	6	277	4299178	545607	3717605	1306218
3km	90%	35000	6	234	4892002	535761	4299229	1328726
3km	90%	35000	6	251	3998273	570703	3393042	1259292
3km	90%	35000	6	216	3530448	485609	2990380	1114063
3km	90%	35000	6	258	4203701	580830	3571901	1219581
3km	90%	35000	6	210	3191837	451684	2707369	1020816
3km	90%	35000	6	267	4861510	611767	4197851	1296452
3km	90%	35000	6	248	3684710	507108	3140521	961587
3km	90%	35000	6	270	3525137	495460	2966652	1221147
3km	90%	35000	6	213	4658291	565651	4052969	1168572
3km	90%	35000	6	297	4563020	588548	3935665	1187628
3km	90%	35000	6	269	3651011	532846	3081674	1097476
3km	90%	35000	6	222	3655860	494370	3119389	1074973
3km	90%	35000	6	246	5195922	618050	4539652	1436735
3km	90%	35000	6	232	3698364	490954	3179937	1032113
3km	90%	35000	6	282	5269635	649434	4566885	1425933
3km	90%	35000	6	281	3797421	492168	3265058	1059016
3km	90%	35000	6	227	3944063	543510	3360154	1170792
3km	90%	35000	6	253	5024080	585425	4390277	1496449
3km	90%	35000	6	279	5599692	639148	4899654	1490260
3km	90%	35000	6	325	3882995	493070	3355911	1055010
3km	90%	35000	6	260	3699476	510314	3156889	1087937
3km	90%	35000	6	287	4021591	570030	3398015	1330017
3km	90%	35000	6	226	3790549	513458	3241617	997115
3km	90%	35000	6	235	3498479	425332	3014141	1061720
3km	90%	35000	6	277	3978725	528584	3414138	1132601
3km	90%	35000	6	235	3764148	537055	3192788	1149394
3km	90%	35000	6	348	4192074	489743	3660337	1158286
3km	90%	35000	6	258	4239435	559028	3625454	1423286
3km	90%	35000	6	242	4866112	568865	4266421	1365952
3km	90%	35000	6	282	4191579	569700	3537494	1191682
3km	90%	35000	6	205	3794122	494747	3258839	1231977
3km	90%	35000	6	351	5493421	632783	4822754	1448135
3km	90%	35000	6	227	4153127	516753	3603005	1246306
3km	90%	35000	6	172	4223743	556636	3635076	1055376
3km	90%	35000	6	276	3178284	430743	2719769	970424
3km	90%	35000	6	300	4670777	601690	4030908	1303979
3km	90%	35000	6	235	3281768	454241	2790812	980137
3km	90%	35000	6	269	3446143	503844	2902030	1053678
3km	90%	35000	6	220	5011949	541230	4415968	1294236
3km	90%	35000	6	344	4279630	588679	3639424	1153200
3km	90%	35000	6	164	3405734	459409	2909896	1065078
3km	90%	35000	6	250	3270853	443535	2787122	1141004
3km	90%	35000	6	262	4129700	529981	3567267	1234142
3km	90%	35000	6	220	4270893	583037	3650475	1268810
3km	90%	35000	6	224	3507043	483333	2967078	1014927
3km	90%	35000	6	259	3972640	515830	3388497	1140464
3km	90%	35000	6	288	5111066	661225	4400721	1526123
3km	90%	35000	6	241	4404850	567818	3810198	1231191
3km	90%	35000	6	212	3690369	499108	3148031	1051733
3km	90%	35000	6	266	3921614	531515	3343659	1225269
3km	90%	35000	6	371	4982640	618266	4321043	1437589
3km	90%	35000	6	209	3176724	429345	2713702	1085193
3km	90%	35000	6	199	3642349	490947	3127621	1117866
3km	90%	35000	6	331	3915844	519381	3366944	1109872
3km	90%	35000	6	245	3862396	535678	3280719	1119100
3km	90%	35000	6	224	4570614	570511	3949463	1178448
3km	90%	35000	6	226	5187066	650337	4492828	1478774
3km	90%	35000	6	170	3706193	487841	3177859	1094237
3km	90%	35000	6	246	4071109	563381	3465006	1106094
3km	90%	35000	6	252	4227745	575672	3628924	1260253
3km	90%	35000	6	243	3452246	444844	2969211	1187532
3km	90%	35000	6	173	2957887	431725	2495561	826984
3km	90%	35000	6	197	3296516	459217	2797530	986877
3km	90%	35000	6	254	4448449	603471	3796210	1277040
3km	90%	35000	6	271	3482941	492422	2953295	966750
3km	90%	35000	6	260	4031027	524149	3470851	1236860
3km	90%	35000	6	198	4057607	498022	3531197	993251
3km	90%	35000	6	285	3545605	473525	3024760	1196180
3km	90%	35000	6	290	4034149	460946	3524484	1075682
3km	90%	35000	6	247	4487421	557919	3883403	1148964
3km	90%	35000	6	244	4891169	646139	4204723	1440629
3km	90%	35000	6	226	3213852	492477	2686568	983551
3km	90%	35000	6	224	3698582	491130	3167206	1151512
3km	90%	35000	6	269	3504491	461698	2981044	1025072
3km	90%	35000	6	279	4840576	569975	4227013	1206889
3km	90%	35000	6	212	3846586	545169	3268407	1124626
3km	90%	35000	6	267	3794768	504900	3266685	1026068
3km	90%	35000	6	307	4978965	658289	4254235	1532852
3km	90%	35000	6	203	4555730	510568	3998855	1277401
3km	90%	35000	6	472	5240058	580510	4600767	1337085
3km	90%	35000	6	286	3801694	493984	3271965	1156098
3km	90%	35000	6	233	4060772	546699	3483226	1171747
3km	90%	35000	6	235	4528357	545116	3944959	1178249
3km	90%	35000	6	182	3873838	498049	3337284	1063914
3km	90%	35000	6	238	3296079	460947	2805505	1038355
3km	90%	35000	6	284	3906502	538033	3329418	1132805
3km	90%	35000	6	191	3963543	530953	3388080	1137080
3km	90%	35000	6	207	4072326	490932	3528061	1156939
3km	90%	35000	6	276	4707375	600361	4044703	1372035
3km	90%	35000	6	208	4737780	525463	4130560	1221987
3km	90%	35000	6	261	3841438	506781	3281053	1152310
3km	90%	35000	6	244	4531713	576274	3911333	1378883
3km	90%	35000	6	230	4550909	588643	3933194	1165156
3km	90%	35000	6	313	4352692	572854	3742283	1324095
3km	90%	35000	6	191	4243590	509160	3702862	1174932
3km	90%	35000	6	240	3984305	556697	3389895	1178126
3km	90%	35000	6	232	4758070	634147	4078790	1421079
3km	90%	35000	6	267	3626208	511035	3049692	1131333
3km	90%	35000	6	257	3803188	483472	3265495	1161763
3km	90%	35000	6	331	4629696	586372	4011521	1239355
3km	90%	35000	6	261	4849315	625982	4172242	1380900
3km	90%	35000	6	222	3648221	508196	3098123	1071554
3km	90%	35000	6	269	3384365	438989	2895555	962194
3km	90%	35000	6	463	5725906	636585	5028127	1589974
3km	90%	35000	6	221	4756755	542708	4166947	1346952
3km	90%	35000	6	328	5978517	699875	5214184	1594675
3km	90%	35000	6	234	4470959	596518	3832365	1237974
3km	90%	35000	6	249	5146111	609496	4503113	1396605
3km	90%	35000	6	221	4086955	551556	3480632	1108636
3km	90%	35000	6	304	4961178	553131	4384396	1144919
3km	90%	35000	6	299	4123018	525845	3557506	1338481
3km	90%	35000	6	263	4922938	578333	4289727	1531147
3km	90%	35000	6	191	2706079	391104	2293784	723986
3km	90%	35000	6	245	3900387	497131	3366302	1090745
3km	90%	35000	6	235	3993901	529973	3419996	1192518
3km	90%	35000	6	192	3633860	480702	3110100	1151600
3km	90%	35000	6	218	3126608	481550	2632255	977639
3km	90%	35000	6	196	2642922	378371	2237475	732399
3km	90%	35000	6	271	4234888	540699	3654993	1165694
3km	90%	35000	6	283	6382090	731954	5579984	1614347
3km	90%	35000	6	297	3867645	518190	3317043	1107849
3km	90%	35000	6	267	4830283	594739	4182876	1261298
3km	90%	35000	6	277	3728568	463521	3221732	1119485
3km	90%	35000	6	242	4737337	582565	4094687	1302911
3km	90%	35000	6	224	4561930	612151	3895128	1369151
3km	90%	35000	6	274	3839068	544906	3254132	1046868
3km	90%	35000	6	290	5128151	607398	4485366	1412532
3km	90%	35000	6	254	4949716	579450	4295945	1260919
3km	90%	35000	6	270	4975629	591179	4349395	1408274
3km	90%	35000	6	212	3347636	480695	2846860	1034153
3km	90%	35000	6	215	4047204	544946	3460203	1171483
3km	90%	35000	6	226	4786122	590407	4158059	1409613
3km	90%	35000	6	260	4367824	537782	3795622	1291214
3km	90%	35000	6	218	4160974	547105	3541617	1288470
3km	90%	35000	6	208	5007388	610102	4354179	1254414
3km	90%	35000	6	210	5488056	617522	4824292	1448544
3km	90%	35000	6	354	4319243	488484	3793051	1192575
3km	90%	35000	6	256	5187101	683065	4464598	1553205
3km	90%	35000	6	250	4157714	508122	3598166	1139906
3km	90%	35000	6	236	4376660	555471	3772838	1226145
3km	90%	35000	6	251	4497357	566739	3876764	1193047
3km	90%	35000	6	299	3604918	440187	3122336	1072294
3km	90%	35000	6	196	3674791	485916	3137964	1094666
3km	90%	35000	6	278	3505985	475140	3001977	1177397
3km	90%	35000	6	235	4805806	570615	4196010	1285214
3km	90%	35000	6	201	4090493	479651	3552555	1135904
3km	90%	35000	6	219	3630439	514983	3091047	1097737
3km	90%	35000	6	172	3104934	405014	2674104	917475
3km	90%	35000	6	227	3214746	437085	2736856	945390
3km	90%	35000	6	363	5691727	660405	4977963	1582123
3km	90%	35000	6	244	4718965	612670	4070846	1450444
3km	90%	35000	6	229	3425640	412015	2965221	1046600
3km	90%	35000	6	213	3711094	494711	3141605	976486
3km	90%	35000	6	248	4752798	595612	4101167	1454041
3km	90%	35000	6	375	3993386	594014	3345428	1182202
3km	90%	35000	6	248	4112294	550705	3521352	1326218
3km	90%	35000	6	297	5159038	607320	4494181	1286556
3km	90%	35000	6	219	3616023	473413	3110230	1032338
3km	90%	35000	6	175	3618235	539751	3039649	1116784
3km	90%	35000	6	209	3506782	494263	2989503	1052493
3km	90%	35000	6	305	3979266	580605	3336369	1355444
3km	90%	35000	6	282	4092729	525044	3527138	1112214
3km	90%	35000	6	158	3566214	468063	3063135	1010519
3km	90%	35000	6	343	4698629	525716	4137638	1360449
3km	90%	35000	6	350	4103536	549520	3505766	1129869
3km	90%	35000	6	249	4448533	615006	3779142	1330168
3km	90%	35000	6	222	3904945	508141	3366884	1064993
3km	90%	35000	6	369	4030002	552423	3431364	1255305
3km	90%	35000	6	308	4834001	593580	4197403	1432397
3km	90%	35000	6	286	4261162	510722	3708902	1097578
3km	90%	35000	6	356	5359628	658215	4651360	1344074
3km	90%	35000	6	291	4338457	584739	3711287	1130606
3km	90%	35000	6	207	3513445	466747	3008318	995991
3km	90%	35000	6	292	4768283	522094	4208614	1374191
3km	90%	35000	6	256	3827558	521140	3271011	1127395
3km	90%	35000	6	264	3957809	539081	3367277	1062785
3km	90%	35000	6	242	4682861	558229	4079891	1324531
3km	90%	35000	6	313	4150145	522443	3574114	1270969
3km	90%	35000	6	178	3774469	494299	3232305	1102681
3km	90%	35000	6	272	4213884	581085	3587417	1260857
3km	90%	35000	6	214	2902230	361987	2515907	828118
3km	90%	35000	6	213	3307993	457044	2818914	901081
3km	90%	35000	6	197	3600917	492964	3062326	989656
3km	90%	35000	6	334	5364742	640938	4658266	1457471
3km	90%	35000	6	236	4198911	552637	3605606	1170226
3km	90%	35000	6	204	3160867	429151	2701537	1024771
3km	90%	35000	6	204	4506810	574424	3897071	1150523
3km	90%	35000	6	209	4182962	544044	3588017	1384814
3km	90%	35000	6	205	4887302	581892	4263987	1215123
3km	90%	35000	6	229	3554167	468067	3063194	897191
3km	90%	35000	6	371	5464833	659886	4755973	1406329
3km	90%	35000	6	304	4524348	590363	3858156	1296153
3km	90%	35000	6	217	4587391	581532	3960842	1339840
3km	90%	35000	6	339	3699061	513902	3126864	968013
3km	90%	35000	6	267	3875210	532050	3314728	1034418
3km	90%	35000	6	182	3546526	443757	3059217	929514
3km	90%	35000	6	273	4522491	542362	3955067	1245409
3km	90%	35000	6	188	3916556	523035	3349680	1058620
3km	90%	35000	6	246	4505298	586919	3894161	1311020
3km	90%	35000	6	229	3890625	520810	3324660	1182407
3km	90%	35000	6	248	4167381	553617	3563874	1213709
3km	90%	35000	6	229	3973707	565935	3363736	1180455
3km	90%	35000	6	225	4041879	517032	3469557	1166078
3km	90%	35000	6	258	4632116	627892	3954647	1501655
3km	90%	35000	6	231	5126442	568296	4520875	1376633
3km	90%	35000	6	245	3736358	496613	3212058	1257527
3km	90%	35000	6	179	4063644	514406	3509093	1265186
3km	90%	35000	6	276	4248471	519426	3698324	1220935
3km	90%	35000	6	239	4070235	525690	3456910	1131589
3km	90%	35000	6	166	3792927	537489	3230682	1106981
3km	90%	35000	6	275	3983488	557042	3380739	1135158
3km	90%	35000	6	186	4441819	538143	3863736	1122180
3km	90%	35000	6	241	3519339	427066	3053168	1140642
3km	90%	35000	6	247	4164493	576279	3548814	1153918
3km	90%	35000	6	254	4080153	596092	3444851	1289026
3km	90%	35000	6	357	4799357	552782	4208139	1372260
3km	90%	35000	6	317	3929188	577680	3313135	1226975
3km	90%	35000	6	219	3760524	475419	3237688	1065472
3km	90%	35000	6	249	3760060	498455	3218947	1074083
3km	90%	35000	6	220	3737316	518502	3190630	1184607
3km	90%	35000	6	185	3809213	511449	3254026	1071837
3km	90%	35000	6	255	3878112	498500	3308524	1114325
3km	90%	35000	6	346	4058197	542408	3485624	1124573
3km	90%	35000	6	332	4546900	593982	3908476	1305990
3km	90%	35000	6	287	4592869	594148	3958750	1373528
3km	90%	35000	6	256	4860500	615056	4210118	1389929
3km	90%	35000	6	203	3695373	512300	3148139	1271660
3km	90%	35000	6	270	5023353	574027	4412100	1307891
3km	90%	35000	6	241	4419947	563708	3810401	1238706
3km	90%	35000	6	227	4591569	598880	3897435	1421479
3km	90%	35000	6	291	4237429	547304	3651755	1093293
3km	90%	35000	6	234	3834978	549009	3249495	1101300
3km	90%	35000	6	156	3806194	458594	3326801	980993
3km	90%	35000	6	291	3783712	516843	3239289	1151882
3km	90%	35000	6	346	4749036	626940	4089319	1196559
3km	90%	35000	6	243	4433896	549777	3848769	1301978
3km	90%	35000	6	380	3910784	495298	3378096	1198707
3km	90%	35000	6	264	3539966	496526	3013110	1091389
3km	90%	35000	6	274	4233822	578025	3604278	1000146
3km	90%	35000	6	245	3545899	467013	3046436	954440
3km	90%	35000	6	217	4314328	574140	3706433	1178656
3km	90%	35000	6	260	5248862	562255	4638001	1481807
3km	90%	35000	6	245	4338144	554794	3760714	1291531
3km	90%	35000	6	330	4612929	535427	4023768	1151712
3km	90%	35000	6	226	3426958	466033	2925722	1070927
3km	90%	35000	6	370	4766660	600578	4082362	1184213
3km	90%	35000	6	329	3642715	503662	3099249	1137712
3km	90%	35000	6	305	3732637	496529	3204594	1054454
3km	90%	35000	6	267	4745999	583406	4130124	1192726
3km	90%	35000	6	279	4430250	601178	3799338	1347659
3km	90%	35000	6	205	4107645	504085	3579983	1121792
3km	90%	35000	6	257	4287582	609066	3648824	1378006
3km	90%	35000	6	224	4752607	606917	4093900	1419253
3km	90%	35000	6	257	3857791	536155	3281429	1063387
3km	90%	35000	6	274	4019199	571030	3425674	1061556
3km	90%	35000	6	199	3869876	490002	3342954	1003893
3km	90%	35000	6	307	4122436	566291	3520349	1222969
3km	90%	35000	6	239	3678849	490667	3159596	1077229
3km	90%	35000	6	247	3767411	527644	3209302	1117503
3km	90%	35000	6	271	3432684	459853	2921513	1071310
3km	90%	35000	6	210	3765995	556868	3154812	1168303
3km	90%	35000	6	197	3826291	526483	3276395	1167057
3km	90%	35000	6	287	3708091	493606	3190216	1128610
3km	90%	35000	6	297	3807020	544342	3192432	1367096
3km	90%	35000	6	204	3446630	471861	2946031	1057838
3km	90%	35000	6	232	3671377	529615	3103269	1121289
3km	90%	35000	6	301	4836045	550068	4259675	1334817
3km	90%	35000	6	195	2877420	389486	2459244	905478
3km	90%	35000	6	216	4668520	606658	4011010	1187358
3km	90%	35000	6	220	4669083	586134	4008657	1296684
3km	90%	35000	6	217	3487316	491861	2961653	1121464
3km	90%	35000	6	280	4786752	614602	4126517	1526565
3km	90%	35000	6	357	4484014	552614	3877991	1351017
3km	90%	35000	6	301	3750455	481573	3239632	1182006
3km	90%	35000	6	313	4106008	552528	3511390	1234926
3km	90%	35000	6	277	3668926	500979	3125660	1095178
3km	90%	35000	6	197	3605641	483231	3090692	1018712
3km	90%	35000	6	342	4760455	526943	4201458	1321598
3km	90%	35000	6	258	4973422	674751	4264163	1513553
3km	90%	35000	6	207	3654293	473196	3140636	1053742
3km	90%	35000	6	209	4660179	660493	3963577	1406062
3km	90%	35000	6	210	3426155	482257	2907340	1023718
3km	90%	35000	6	279	4411252	590455	3793625	1403321
3km	90%	35000	6	203	3510187	487056	2981326	993569
3km	90%	35000	6	366	5267609	589288	4636021	1357092
3km	90%	35000	6	229	4300720	570108	3690311	1171216
3km	90%	35000	6	210	4485413	594521	3858806	1264694
3km	90%	35000	6	291	4286775	559905	3678793	1361645
3km	90%	35000	6	272	4047271	573319	3404586	1260601
3km	90%	35000	6	227	3745018	538987	3158363	1070844
3km	90%	35000	6	300	4028002	555269	3399320	1274738
3km	90%	35000	6	217	4047991	542270	3464833	1121083
3km	90%	35000	6	334	3781294	472987	3256790	1077939
3km	90%	35000	6	243	4022859	496321	3495706	1079643
3km	90%	35000	6	283	3683735	505593	3139819	1126458
3km	90%	35000	6	224	3355321	443264	2875384	1016106
3km	90%	35000	6	358	4999464	561622	4397608	1404525
3km	90%	35000	6	186	3699702	501220	3163627	1059787
3km	90%	35000	6	319	3840542	500310	3298835	1247620
3km	90%	35000	6	248	4677052	598344	4055895	1345492
3km	90%	35000	6	296	4118012	577539	3473895	1209878
3km	90%	35000	6	255	4507211	563536	3893203	1293483
3km	90%	35000	6	265	4181665	547234	3597919	1158777
3km	90%	35000	6	197	4244689	530399	3695006	1110622
3km	90%	35000	6	205	3598859	477696	3085652	1120878
3km	90%	35000	6	207	4751788	577076	4141282	1313311
3km	90%	35000	6	295	4250116	535356	3682374	1197026
3km	90%	35000	6	235	3552661	482465	3011667	1101351
3km	90%	35000	6	375	5093228	588520	4472285	1243347
3km	90%	35000	6	202	3918971	518375	3352869	1146833
3km	90%	35000	6	170	3676692	483725	3155968	1123443
3km	90%	35000	6	239	3797849	515300	3254369	1090786
3km	90%	35000	6	389	3784662	562814	3192003	1267717
3km	90%	35000	6	234	3007255	420562	2552020	961938
3km	90%	35000	6	204	4014630	500886	3482111	1158558
3km	90%	35000	6	238	4026160	454106	3539067	1103541
3km	90%	35000	6	277	4410419	629325	3747177	1389965
3km	90%	35000	6	256	4104996	538448	3510101	1243012
3km	90%	35000	6	233	3378865	431649	2922540	918852
3km	90%	35000	6	253	4955171	615846	4291289	1402913
3km	90%	35000	6	333	4455457	499115	3922413	1262272
3km	90%	35000	6	283	5207246	607494	4564524	1289275
3km	90%	35000	6	210	4601854	638897	3909523	1346347
3km	90%	35000	6	331	4006579	558639	3405981	1193290
3km	90%	35000	6	303	4118737	501218	3576771	1182234
3km	90%	35000	6	319	3518122	453433	2987816	1103013
3km	90%	35000	6	275	4088545	549222	3503982	1129313
3km	90%	35000	6	298	4571130	604212	3927855	1308862
3km	90%	35000	6	262	3755170	512423	3195777	1238965
3km	90%	35000	6	234	3272737	449525	2796261	1045328
3km	90%	35000	6	261	4775173	608169	4117231	1524572
3km	90%	35000	6	289	6075047	729919	5291270	1816049
3km	90%	35000	6	227	3658504	442312	3174178	1051927
3km	90%	35000	6	196	3367972	438567	2896234	1029723
3km	90%	35000	6	233	3822133	456104	3331689	986140
3km	90%	35000	6	199	4326068	595780	3697187	1252627
3km	90%	35000	6	237	3486088	468794	2993152	993436
3km	90%	35000	6	407	4626964	608038	3969497	1444662
3km	90%	35000	6	320	3810634	462944	3296808	1133187
3km	90%	35000	6	229	4187542	564685	3574592	1287621
3km	90%	35000	6	261	4249771	573040	3634312	1207030
3km	90%	35000	6	222	3929331	546119	3337182	1225471
3km	90%	35000	6	217	3180224	422442	2727226	883137
3km	90%	35000	6	241	3759556	491795	3235395	1120400
3km	90%	35000	6	392	5180679	628288	4511398	1464212
3km	90%	35000	6	251	5555371	639181	4846625	1463362
3km	90%	35000	6	263	4066054	506678	3518121	1104920
3km	90%	35000	6	461	4644725	576449	4020636	1452803
3km	90%	35000	6	297	4521788	603763	3851158	1205310
3km	90%	35000	6	299	4273384	610335	3592265	1396093
3km	90%	35000	6	226	3557510	475554	3049416	1041756
3km	90%	35000	6	230	3838349	461031	3350463	1111356
3km	90%	35000	6	242	3495798	470526	2992376	1028814
3km	90%	35000	6	293	3471299	451903	2977637	1220113
3km	90%	35000	6	252	4664422	575586	4050121	1360554
3km	90%	35000	6	273	4191415	582081	3563401	1234571
3km	90%	35000	6	279	4677760	652056	3988087	1387352
3km	90%	35000	6	259	4963884	652181	4276204	1410098
3km	90%	35000	6	279	3740781	523827	3177954	1126133
3km	90%	35000	6	353	5088664	580680	4467876	1351627
3km	90%	35000	6	197	4092213	533086	3496875	1186564
3km	90%	35000	6	208	4066791	584438	3440904	1189640
3km	90%	35000	6	260	4942560	564388	4300169	1592566
3km	90%	35000	6	365	4464324	505131	3922679	1234874
3km	90%	35000	6	247	3109456	434434	2652667	938107
3km	90%	35000	6	261	5162200	582284	4528421	1413683
3km	90%	35000	6	373	4757641	575457	4137601	1311758
3km	90%	35000	6	238	5022626	631822	4339860	1340896
3km	90%	35000	6	222	4856832	589544	4195366	1387126
3km	90%	35000	6	301	4450716	527516	3875062	1265458
3km	90%	35000	6	283	4246292	514327	3695826	1219160
3km	90%	35000	6	221	4160640	543107	3577572	1046241
3km	90%	35000	6	206	4016026	536883	3442031	1093960
3km	90%	35000	6	231	4199504	507703	3648012	1215049
3km	90%	35000	6	235	4643771	547106	4036815	1253185
3km	90%	35000	6	190	3930230	558902	3341820	1295541
3km	90%	35000	6	257	3638440	496711	3094934	1177541
3km	90%	35000	6	442	3850162	503740	3318444	1089101
3km	90%	35000	6	216	3975332	535388	3392418	1037288
3km	90%	35000	6	334	5789705	634674	5114894	1538524
3km	90%	35000	6	291	3582165	470119	3064032	994314
3km	90%	35000	6	321	4461867	523328	3886914	1231646
3km	90%	35000	6	358	4692978	597040	4046620	1365888
3km	90%	35000	6	344	4519680	495671	3986670	1263127
3km	90%	35000	6	265	3967059	520781	3373641	1277523
3km	90%	35000	6	226	4338116	542019	3757530	1075145
3km	90%	35000	6	193	4092245	556708	3501018	1199265
3km	90%	35000	6	313	5462173	588085	4818136	1342291
3km	90%	35000	6	204	3682892	477065	3169977	895019
3km	90%	35000	6	216	4193151	551516	3600709	1117948
3km	90%	35000	6	285	4366348	513465	3772422	1089837
3km	90%	35000	6	246	4507353	567619	3902512	1260957
3km	90%	35000	6	206	4899779	614318	4242238	1208671
3km	90%	35000	6	208	3960325	500373	3422555	1105537
3km	90%	35000	6	300	5153716	565967	4551714	1433805
3km	90%	35000	6	284	5419411	685568	4692387	1592650
3km	90%	35000	6	215	4032921	556434	3437140	1213093
3km	90%	35000	6	290	4693243	565254	4086049	1307568
3km	90%	35000	6	247	4187847	481817	3649777	1244332
3km	90%	35000	6	287	3491871	453118	3006802	1088476
3km	90%	35000	6	250	4534662	629843	3860886	1282322
3km	90%	35000	6	284	5650090	653789	4960383	1550228
3km	90%	35000	6	276	4784856	538909	4192470	1313490
3km	90%	35000	6	233	4131649	551692	3527562	1104521
3km	90%	35000	6	242	4245983	562269	3646523	1125843
3km	90%	35000	6	272	5254150	608081	4588897	1342896
3km	90%	35000	6	188	4100838	520496	3537233	1100884
3km	90%	35000	6	243	3904579	539326	3333224	1048091
3km	90%	35000	6	171	3613941	487474	3106011	1125348
3km	90%	35000	6	180	3462916	431412	3004984	1060784
3km	90%	35000	6	196	3340841	432933	2876058	944839
3km	90%	35000	6	259	3699253	506541	3144578	1193432
3km	90%	35000	6	259	3420992	469290	2896914	1000056
3km	90%	35000	6	321	3788529	463147	3286652	1113333
3km	90%	35000	6	253	3916343	528771	3357104	1137833
3km	90%	35000	6	200	4669536	644863	3972882	1417565
3km	90%	35000	6	313	3537182	451445	3041570	1064379
3km	90%	35000	6	204	3384262	500677	2843498	1114119
3km	90%	35000	6	179	4146816	526395	3592294	1082777
3km	90%	35000	6	220	4702598	520568	4142598	1250687
3km	90%	35000	6	227	3726632	500411	3192057	1117995
3km	90%	35000	6	230	3709510	483807	3197290	1022564
3km	90%	35000	6	194	3591790	456577	3074712	1107841
3km	90%	35000	6	320	4184642	567271	3554038	1244784
3km	90%	35000	6	367	3846445	510059	3289826	1117499
3km	90%	35000	6	207	3618587	505038	3095182	1015050
3km	90%	35000	6	224	3791952	495205	3260529	1068245
3km	90%	35000	6	267	4210966	550723	3578422	1238457
3km	90%	35000	6	193	3658958	505876	3124027	1066679
3km	90%	35000	6	212	3850420	528363	3284114	1018279
3km	90%	35000	6	252	4107146	504229	3531816	1244690
3km	90%	35000	6	249	4291926	494393	3763143	1232690
3km	90%	35000	6	280	4190000	577170	3584750	1168701
3km	90%	35000	6	252	4790537	589790	4155386	1426662
3km	90%	35000	6	224	3909610	521895	3347684	1184377
3km	90%	35000	6	302	4140018	518221	3566796	1209434
3km	90%	35000	6	198	4687647	593898	4064518	1174319
3km	90%	35000	6	305	4953411	621403	4272188	1358372
3km	90%	35000	6	237	3997945	496250	3463794	1062669
3km	90%	35000	6	221	4155537	520326	3606035	1193604
3km	90%	35000	6	275	4892263	629388	4225193	1529789
3km	90%	35000	6	226	4756084	565769	4139607	1168862
3km	90%	35000	6	269	4708082	652382	3987921	1407076
3km	90%	35000	6	270	3395485	478973	2874484	1143812
3km	90%	35000	6	314	3814000	514667	3273254	1191010
3km	90%	35000	6	268	4288987	539708	3686517	1271046
3km	90%	35000	6	233	4498349	621753	3809801	1431158
3km	90%	35000	6	293	3744459	503506	3191349	1071427
3km	90%	35000	6	259	3512836	475331	3003892	1085578
3km	90%	35000	6	242	4277062	562045	3673023	1184885
3km	90%	35000	6	206	4110601	531435	3497291	1257748
3km	90%	35000	6	193	3746135	492700	3212172	1071461
3km	90%	35000	6	276	5121212	593257	4491534	1290334
3km	90%	35000	6	189	4830601	615150	4160495	1448915
3km	90%	35000	6	189	3244003	478630	2745574	981368
3km	90%	35000	6	331	3993022	540298	3417448	1168233
3km	90%	35000	6	224	4363235	592363	3736693	1148672
3km	90%	35000	6	194	3905136	500057	3373671	1084714
3km	90%	35000	6	294	4330527	559884	3731989	1214138
3km	90%	35000	6	215	4025782	589485	3408937	1152224
3km	90%	35000	6	183	3456251	457300	2937204	924670
3km	90%	35000	6	279	4335048	564562	3726850	1259840
3km	90%	35000	6	211	3233877	413711	2757003	953977
3km	90%	35000	6	300	4432106	557089	3832714	1203632
3km	90%	35000	6	210	4611075	632147	3932241	1332864
3km	90%	35000	6	320	4035278	549784	3426230	1204809
3km	90%	35000	6	165	3676126	476431	3158023	981515
3km	90%	35000	6	181	3604585	492917	3070118	1038382
3km	90%	35000	6	281	5636771	634730	4961956	1306426
3km	90%	35000	6	339	5376565	595048	4722379	1369681
3km	90%	35000	6	210	4443680	529386	3891202	1215459
3km	90%	35000	6	280	4787638	564899	4158069	1338810
3km	90%	35000	6	249	4225547	508902	3654081	1160835
3km	90%	35000	6	265	5172504	622678	4502300	1302439
3km	90%	35000	6	219	4092781	546385	3505430	1051403
3km	90%	35000	6	192	3623803	502134	3096686	919292
3km	90%	35000	6	192	4182173	558549	3582297	1219756
3km	90%	35000	6	240	3114514	431882	2656273	1044258
3km	90%	35000	6	259	4868201	602462	4208101	1297095
3km	90%	35000	6	285	3508680	475822	2995397	918108
3km	90%	35000	6	231	4664377	566057	4053569	1301075
3km	90%	35000	6	255	4449961	586291	3823840	1114778
3km	90%	35000	6	349	4515544	573280	3886984	1221773
3km	90%	35000	6	215	3711758	507997	3159237	1032061
3km	90%	35000	6	226	4097691	497566	3567019	1013712
3km	90%	35000	6	280	4984816	621679	4305519	1428376
3km	90%	35000	6	186	4358946	572979	3735498	1243608
3km	90%	35000	6	313	3992574	534460	3407144	1235704
3km	90%	35000	6	252	3706808	530190	3154508	1107058
3km	90%	35000	6	185	3517544	470761	3026641	1048601
3km	90%	35000	6	207	4011516	520488	3456094	1187164
3km	90%	35000	6	174	2688242	384616	2286964	841111
3km	90%	35000	6	220	3578011	494426	3057964	1102861
3km	90%	35000	6	176	3827414	518641	3276976	1020127
3km	90%	35000	6	267	5234980	634344	4558632	1329649
3km	90%	35000	6	342	5656748	636213	4995037	1510053
3km	90%	35000	6	265	3505331	459694	3002424	1041909
3km	90%	35000	6	284	3660658	459540	3136348	1146305
3km	90%	35000	6	159	3755520	539147	3175897	1053476
3km	90%	35000	6	254	3988090	471048	3476393	1183295
3km	90%	35000	6	305	3572870	469308	3063766	1060401
3km	90%	35000	6	286	4385558	590908	3753891	1207114
3km	90%	35000	6	244	4724333	570951	4099310	1327574
3km	90%	35000	6	223	3173809	415463	2723670	965585
3km	90%	35000	6	227	3264626	437543	2795149	846801
3km	90%	35000	6	205	4247445	589331	3625802	1270543
3km	90%	35000	6	258	4949080	603346	4298236	1326975
3km	90%	35000	6	201	3665800	481175	3160925	1010409
3km	90%	35000	6	254	5689518	617473	5028310	1355707
3km	90%	35000	6	188	3290604	451397	2818414	953396
3km	90%	35000	6	266	4012112	502581	3467306	1212597
3km	90%	35000	6	197	3413667	450135	2903361	974317
3km	90%	35000	6	192	5581945	621697	4904980	1505833
3km	90%	35000	6	233	3739375	481136	3219024	1081537
3km	90%	35000	6	254	4886999	603789	4226519	1424097
3km	90%	35000	6	260	3810730	509047	3246508	1081951
3km	90%	35000	6	297	4005678	544648	3430031	1158827
3km	90%	35000	6	253	3904372	527165	3304464	1180191
3km	90%	35000	6	377	4942973	560119	4344113	1360996
3km	90%	35000	6	283	3829399	548841	3245460	1086950
3km	90%	35000	6	202	3749885	507024	3212244	1063620
3km	90%	35000	6	228	3893617	501152	3354891	1000982
3km	90%	35000	6	237	4634483	597373	3993583	1306077
3km	90%	35000	6	252	4046202	488549	3518967	1162987
3km	90%	35000	6	195	4682398	581648	4041968	1295163
3km	90%	35000	6	324	4202866	489888	3662417	1312719
3km	90%	35000	6	222	3291286	434087	2821846	921162
3km	90%	35000	6	361	4488396	560690	3895976	1236310
3km	90%	35000	6	180	3917747	505446	3385514	1040196
3km	90%	35000	6	287	4324441	583359	3674546	1345517
3km	90%	35000	6	295	4772328	627938	4104329	1217406
3km	90%	35000	6	334	5074540	599231	4420757	1347349
3km	90%	35000	6	178	3879936	527817	3299553	1158000
3km	90%	35000	6	237	4304307	596092	3659437	1224764
3km	90%	35000	6	346	4473530	553588	3882063	1247388
3km	90%	35000	6	218	3123255	382125	2685502	940666
3km	90%	35000	6	307	4761546	583014	4105436	1269636
3km	90%	35000	6	184	3730657	480038	3227243	998809
3km	90%	35000	6	167	4438195	540808	3839485	1264468
3km	90%	35000	6	257	3728959	539114	3152918	1141073
3km	90%	35000	6	182	3947814	550667	3336570	1216709
3km	90%	35000	6	202	3877744	496633	3341304	1115254
3km	90%	35000	6	322	4467116	584981	3844040	1120788
3km	90%	35000	6	260	4861842	586835	4223743	1380547
3km	90%	35000	6	228	4061672	516767	3506359	1083286
3km	90%	35000	6	197	4319085	504808	3760723	1248952
3km	90%	35000	6	434	5090558	571502	4467720	1304763
3km	90%	35000	6	204	3484795	447885	3007752	1017069
3km	90%	35000	6	224	4001616	569916	3376351	1099044
3km	90%	35000	6	192	4066521	519184	3502550	1090574
3km	90%	35000	6	271	4371117	591159	3731991	1257406
3km	90%	35000	6	278	4354062	543217	3758833	1106688
3km	90%	35000	6	250	3573086	507108	3022961	1075438
3km	90%	35000	6	243	3681872	481598	3182068	1090272
3km	90%	35000	6	255	4874362	566624	4271484	1438801
3km	90%	35000	6	222	4256427	525238	3701159	1229076
3km	90%	35000	6	312	3832115	514898	3269125	1110976
3km	90%	35000	6	251	4356332	576424	3732795	1263348
3km	90%	35000	6	365	3638353	473008	3130168	1018465
3km	90%	35000	6	248	5019642	620663	4343521	1422239
3km	90%	35000	6	337	5036265	692664	4268459	1490816
3km	90%	35000	6	256	4432037	525891	3863175	1289409
3km	90%	35000	6	245	3299119	421837	2847403	999706
3km	90%	35000	6	240	4179032	572118	3541347	1122450
3km	90%	35000	6	226	3652729	468322	3152194	1158000
3km	90%	35000	6	300	4807433	576234	4154304	1355380
3km	90%	35000	6	257	3894756	530306	3340117	1086597
3km	90%	35000	6	173	3574031	492384	3051241	1079491
3km	90%	35000	6	331	4110920	542577	3502609	1244642
3km	90%	35000	6	278	4177518	575314	3557577	1451531
3km	90%	35000	6	253	4492503	538939	3899578	1316659
3km	90%	35000	6	260	4468759	549580	3893418	1117209
3km	90%	35000	6	208	3729808	515488	3158302	1104198
3km	90%	35000	6	326	4202203	567523	3600870	1235322
3km	90%	35000	6	244	4065754	530348	3495851	1071037
3km	90%	35000	6	253	3306968	457604	2792890	1004640
3km	90%	35000	6	288	4367767	590254	3742900	1283829
3km	90%	35000	6	328	4300455	598055	3639352	1360177
3km	90%	35000	6	206	4215322	591708	3576724	1184794
3km	90%	35000	6	197	4482102	586295	3846152	1368477
3km	90%	35000	6	218	3233733	418675	2766923	908343
3km	90%	35000	6	289	3639151	526212	3077785	1062470
3km	90%	35000	6	176	3490641	464282	2987235	1039377
3km	90%	35000	6	318	4464860	549412	3866082	1298451
3km	90%	35000	6	268	3425950	461395	2934231	986495
3km	90%	35000	6	201	3021842	404977	2595794	803610
3km	90%	35000	6	323	3677345	423566	3216390	1009045
3km	90%	35000	6	245	5059122	648583	4372963	1361835
3km	90%	35000	6	245	5865032	666150	5147465	1533378
3km	90%	35000	6	310	3455342	479917	2942006	964997
3km	90%	35000	6	333	5212505	621527	4563458	1373302
3km	90%	35000	6	288	4756827	557502	4156703	1371793
3km	90%	35000	6	341	4281319	502858	3734190	1229580
3km	90%	35000	6	317	4637752	543740	4031589	1392947
3km	90%	35000	6	249	3681364	483941	3171145	1029143
3km	90%	35000	6	230	4222797	540258	3605882	1242664
3km	90%	35000	6	234	3888582	528189	3309226	1181559
3km	90%	35000	6	321	4572866	626470	3856539	1311608
3km	90%	35000	6	261	4230896	565191	3614441	1141897
3km	90%	35000	6	186	4391528	580158	3783179	1166611
3km	90%	35000	6	214	4461630	597515	3826186	1239015
3km	90%	35000	6	252	2731542	368129	2330981	903032
3km	90%	35000	6	252	4827408	576378	4195052	1353817
3km	90%	35000	6	250	3546134	459547	3061048	1049087
3km	90%	35000	6	317	3386334	488538	2836463	1074988
3km	90%	35000	6	295	4691555	581192	4085260	1198660
3km	90%	35000	6	196	4572692	570257	3935153	1353849
3km	90%	35000	6	257	3473145	466163	2951301	1071151
3km	90%	35000	6	289	5133438	564737	4513007	1388269
3km	90%	35000	6	478	5471396	612623	4817090	1392498
3km	90%	35000	6	378	4130480	565117	3527881	1266762
3km	90%	35000	6	246	3815376	539022	3228905	1120778
3km	90%	35000	6	290	4898204	556131	4307654	1377812
3km	90%	35000	6	264	3609714	497147	3076636	1099586
3km	90%	35000	6	191	3003831	445787	2541551	915346
3km	90%	35000	6	197	3641474	499531	3111652	966648
3km	90%	35000	6	292	4060879	575688	3446414	1185477
3km	90%	35000	6	159	3793990	512505	3244435	987631
3km	90%	35000	6	206	4933721	578227	4315253	1399831
3km	90%	35000	6	232	4130731	553150	3550995	1158926
3km	90%	35000	6	238	4322703	524564	3760665	1214566
3km	90%	35000	6	234	4496283	601312	3852485	1370897
3km	90%	35000	6	203	3637645	555675	3048252	1277852
3km	90%	35000	6	258	4645257	627942	3976372	1489902
3km	90%	35000	6	239	4004365	508286	3455842	1038602
3km	90%	35000	6	253	4821028	617248	4169771	1308936
3km	90%	35000	6	314	4169571	550602	3576941	1158316
3km	90%	35000	6	313	3652589	495171	3108160	1086207
3km	90%	35000	6	252	3711550	459692	3224240	1138763
3km	90%	35000	6	412	3822456	517183	3266887	1088486
3km	90%	35000	6	277	4975851	577471	4351994	1284819
3km	90%	35000	6	210	4495132	630478	3823907	1308384
3km	90%	35000	6	273	3496255	464585	3006390	997378
3km	90%	35000	6	210	3656059	483062	3133636	1035082
3km	90%	35000	6	189	3906069	530171	3343612	1231981
3km	90%	35000	6	254	3944969	533711	3370901	1203436
3km	90%	35000	6	264	4590690	518600	4039035	1266331
3km	90%	35000	6	225	4055863	538171	3481130	1205310
3km	90%	35000	6	273	5378580	665515	4663650	1466362
3km	90%	35000	6	194	3215624	447361	2743413	888894
3km	90%	35000	6	219	3481936	466210	2970185	1098317
3km	90%	35000	6	282	5332112	651282	4611065	1422289
3km	90%	35000	6	285	4064280	521035	3505446	1061104
3km	90%	35000	6	244	4528820	525847	3964734	1236800
3km	90%	35000	6	212	3540727	489022	3017535	1094127
3km	90%	35000	6	365	4862446	605692	4213102	1373238
3km	90%	35000	6	277	3958355	470074	3458553	1191085
3km	90%	35000	6	177	3627638	521793	3076923	971985
3km	90%	35000	6	262	3805098	480321	3295125	1154038
3km	90%	35000	6	334	4688382	647474	3982008	1407664
3km	90%	35000	6	242	4192050	575636	3556695	1138652
3km	90%	35000	6	290	4466622	570159	3857055	1267123
3km	90%	35000	6	271	3888214	484763	3350447	1082812
3km	90%	35000	6	251	3575440	498891	3051103	991451
3km	90%	35000	6	186	3500415	474106	2986910	1102045
3km	90%	35000	6	268	3979756	535869	3391415	1241148
3km	90%	35000	6	407	5178567	625739	4498292	1491315
3km	90%	35000	6	215	3251978	452999	2746350	1007099
3km	90%	35000	6	242	3599734	520341	3034721	1113782
3km	90%	35000	6	292	4667842	539627	4091523	1302956
3km	90%	35000	6	275	3874848	519337	3327609	1070591
3km	90%	35000	6	207	3711695	493900	3161119	1189042
3km	90%	35000	6	174	3925806	526635	3313705	1133559
3km	90%	35000	6	221	4305582	511132	3744820	1243038
3km	90%	35000	6	229	4044196	580776	3422365	1061159
3km	90%	35000	6	249	3483112	524352	2916114	1199225
3km	90%	35000	6	229	3736960	511978	3180934	1023722
3km	90%	35000	6	253	4154551	577418	3519130	1295373
3km	90%	35000	6	284	2954489	420301	2501623	815073
3km	90%	35000	6	233	4325683	556849	3728677	1327927
3km	90%	35000	6	188	4308172	553850	3710042	1268846
3km	90%	35000	6	214	4559889	536130	3997182	1244706
3km	90%	35000	6	211	3706193	534410	3147861	1018855
3km	90%	35000	6	234	4911035	633467	4240723	1462892
3km	90%	35000	6	251	4489254	600973	3837715	1240482
3km	90%	35000	6	266	4463001	562177	3850635	1265079
3km	90%	35000	6	325	3962280	492254	3426937	1123093
3km	90%	35000	6	210	4158378	482385	3631598	1082913
3km	90%	35000	6	276	3447864	457850	2963010	997292
3km	90%	35000	6	242	3791459	515129	3234555	1093302
3km	90%	35000	6	209	3860192	480400	3342774	1039626
3km	90%	35000	6	237	5207766	644718	4528990	1506169
3km	90%	35000	6	338	5492621	596140	4856970	1564801
3km	90%	35000	6	241	4691655	567498	4073770	1300877
3km	90%	35000	6	371	3084928	436408	2623670	1032100
3km	90%	35000	6	283	4025196	522300	3471140	1113081
3km	90%	35000	6	219	4104777	526269	3541365	1130431
3km	90%	35000	6	206	3728263	489603	3192193	1088937
3km	90%	35000	6	280	3919883	549657	3328013	1132571
3km	90%	35000	6	331	3838689	544727	3260213	1283449
3km	90%	35000	6	238	3706006	504397	3150387	1196163
3km	90%	35000	6	156	3180227	432478	2724825	977801
3km	90%	35000	6	198	3639081	491692	3101694	1078219
3km	90%	35000	6	197	2899259	394706	2476366	825993
3km	90%	35000	6	194	4006269	547107	3428282	989434
3km	90%	35000	6	273	3521424	449413	3045436	911813
3km	90%	35000	6	280	3970841	492686	3441587	1187215
3km	90%	35000	6	303	4066407	541271	3479291	1133205
3km	90%	35000	6	198	3611447	486044	3093852	981017
3km	90%	35000	6	196	4135341	554717	3553426	1125075
3km	90%	35000	6	209	3835418	492414	3307986	1144294
3km	90%	35000	6	222	4382376	588875	3724770	1217791
3km	90%	35000	6	205	3949246	562020	3353583	1111654
3km	90%	35000	6	293	3880973	509695	3342733	1147806
3km	90%	35000	6	216	3395578	495080	2867737	1030386
3km	90%	35000	6	288	4281457	578356	3666701	1320397
3km	90%	35000	6	215	3822954	507792	3268821	1031639
3km	90%	35000	6	228	3621202	499121	3097704	945893
3km	90%	35000	6	187	3373480	476410	2856521	962048
3km	90%	35000	6	460	5617246	627319	4932288	1473113
3km	90%	35000	6	184	4001993	533915	3414114	1218494
3km	90%	35000	6	227	3796733	489388	3266660	1180841
3km	90%	35000	6	190	4393059	614714	3737909	1460819
3km	90%	35000	6	193	3633608	504036	3092608	1095174
3km	90%	35000	6	243	3790665	511308	3249911	1081342
3km	90%	35000	6	208	3972841	516178	3418888	1061005
3km	90%	35000	6	254	3605307	501266	3070677	992660
3km	90%	35000	6	224	4355230	596755	3734248	1127995
3km	90%	35000	6	171	3674195	518565	3131007	968751
3km	90%	35000	6	389	5148957	614676	4499805	1403207
3km	90%	35000	6	248	3316616	431489	2862021	990675
3km	90%	35000	6	246	4337261	630596	3656709	1270093
3km	90%	35000	6	209	4184118	592463	3488064	1227570
3km	90%	35000	6	340	3903249	563262	3289228	1248409
3km	90%	35000	6	234	3934790	529558	3358179	1146142
3km	90%	35000	6	278	4568983	578358	3929582	1365742
3km	90%	35000	6	211	4653020	583972	4008360	1429797
3km	90%	35000	6	187	3750884	486282	3203051	1040287
3km	90%	35000	6	247	3081634	432155	2587428	931220
3km	90%	35000	6	308	4145289	566944	3516195	1093452
3km	90%	35000	6	281	3484546	485615	2968180	1082311
3km	90%	35000	6	215	4305972	558488	3702857	1201573
3km	90%	35000	6	256	5323207	619082	4639546	1499635
3km	90%	35000	6	284	4547106	624383	3865766	1242644
3km	90%	35000	6	199	3539382	479116	3031025	980201
3km	90%	35000	6	282	4114485	512644	3569554	1062112
3km	90%	35000	6	304	4181981	544666	3589227	1157283
3km	90%	35000	6	233	3847571	517634	3288731	1105558
3km	90%	35000	6	189	3981581	507779	3433922	1147550
3km	90%	35000	6	230	4551246	557818	3965245	1231303
3km	90%	35000	6	243	4662548	567149	4051423	1184178
3km	90%	35000	6	218	4261013	509172	3705630	1167508
3km	90%	35000	6	233	4484656	603985	3840024	1292036
3km	90%	35000	6	242	4889311	615070	4233486	1219128
3km	90%	35000	6	203	3212271	431606	2744642	975797
3km	90%	35000	6	274	4772454	605152	4120397	1358666
3km	90%	35000	6	195	3512193	449849	3024623	1057129
3km	90%	35000	6	241	3464769	488947	2944047	1024069
3km	90%	35000	6	375	4161066	548500	3570110	1287436
3km	90%	35000	6	301	5008963	656370	4305320	1242610
3km	90%	35000	6	270	5274665	576908	4651061	1422407
3km	90%	35000	6	252	4747390	652244	4035182	1200454
3km	90%	35000	6	297	3824074	525836	3259707	1133328
3km	90%	35000	6	249	4100993	491512	3576169	1115828
3km	90%	35000	6	207	3539786	507181	3011538	1081803
3km	90%	35000	6	230	4965354	621241	4300449	1369269
3km	90%	35000	6	228	3440659	487230	2933313	1015375
3km	90%	35000	6	243	4431844	503785	3880554	1349023
3km	90%	35000	6	248	4168752	558850	3569246	1294180
3km	90%	35000	6	193	3185657	447048	2695498	982586
3km	90%	35000	6	243	4639547	537120	4075297	1294285
3km	90%	35000	6	275	4682486	544318	4102518	1380190
3km	90%	35000	6	278	4959407	639003	4282510	1403698
3km	90%	35000	6	177	3707392	472464	3197274	1030603
3km	90%	35000	6	330	4038630	561100	3435828	1115861
3km	90%	35000	6	177	4642415	629896	3949040	1329623
3km	90%	35000	6	219	4387200	600984	3714582	1268810
3km	90%	35000	6	230	4237246	502056	3704023	1117883
3km	90%	35000	6	297	5317660	652438	4629625	1424339
3km	90%	35000	6	238	3584945	497475	3059311	1074592
3km	90%	35000	6	241	4130968	556787	3538702	1191657
3km	90%	35000	6	205	4099415	562140	3491252	1237651
3km	90%	35000	6	199	3782082	503207	3251873	1103279
3km	90%	35000	6	210	4413193	586259	3784621	1225861
3km	90%	35000	6	218	3911285	494445	3375528	1032897
3km	90%	35000	6	202	3486350	419785	3047593	956486
3km	90%	35000	6	212	3650442	511766	3095731	1118824
3km	90%	35000	6	195	3432577	479377	2914118	1042232
3km	90%	35000	6	240	4700253	691982	3964283	1443018
3km	90%	35000	6	188	4592883	559068	3976835	1235242
3km	90%	35000	6	183	3742863	485578	3222343	1118998
3km	90%	35000	6	218	3873172	513632	3304843	1127303
3km	90%	35000	6	267	4163368	562610	3547660	1287732
3km	90%	35000	6	219	5544060	688807	4806250	1447912
3km	90%	35000	6	210	3742302	511686	3164890	1150580
3km	90%	35000	6	212	4946218	723439	4178605	1599187
3km	90%	35000	6	280	4935465	558175	4348197	1295330
3km	90%	35000	6	208	5628500	619609	4945569	1473447
3km	90%	35000	6	280	4554720	568064	3951934	1271722
3km	90%	35000	6	212	3877811	545983	3277272	1226660
3km	90%	35000	6	217	3984449	531488	3401352	1111041
3km	90%	35000	6	198	4270081	540228	3681798	1149737
3km	90%	35000	6	219	3748112	477469	3222874	997657
3km	90%	35000	6	230	4244700	559926	3642487	1149709
3km	90%	35000	6	295	5536703	630532	4868286	1593317
3km	90%	35000	6	200	3965503	500780	3408272	1192377
3km	90%	35000	6	319	5247581	627369	4569371	1429098
3km	90%	35000	6	214	3717441	499256	3182761	1006005
3km	90%	35000	6	246	3384978	467840	2894830	975416
3km	90%	35000	6	223	4576284	609442	3924397	1224527
3km	90%	35000	6	265	4097846	600150	3457469	1154259
3km	90%	35000	6	270	5242996	698153	4509022	1331219
3km	90%	35000	6	163	2623033	361500	2243589	757922
3km	90%	35000	6	177	4224867	507816	3674934	1168270
3km	90%	35000	6	231	4515995	581340	3864116	1441003
3km	90%	35000	6	255	5306017	615512	4642335	1304848
3km	90%	35000	6	338	3732109	453633	3227551	1075558
3km	90%	35000	6	216	4345903	649016	3651321	1234363
3km	90%	35000	6	285	4402295	601427	3766329	1240139
3km	90%	35000	6	181	3473823	447172	2998579	948659
3km	90%	35000	6	211	5529724	662367	4792340	1337939
3km	90%	35000	6	282	4283063	498846	3736248	1077854
3km	90%	35000	6	240	3457517	483080	2895026	1020443
3km	90%	35000	6	317	4419523	591632	3785079	1213090
3km	90%	35000	6	338	5354618	629516	4665418	1436062
3km	90%	35000	6	229	3907232	526157	3322214	958670
3km	90%	35000	6	410	4784850	588188	4173363	1309802
3km	90%	35000	6	254	4491712	573745	3867043	1176849
3km	90%	35000	6	276	4848390	624830	4187654	1274399
3km	90%	35000	6	302	4434821	586456	3823606	1231281
3km	90%	35000	6	225	3567051	493131	3039697	1053929
3km	90%	35000	6	190	3243705	438937	2768732	906458
3km	90%	35000	6	178	3616264	477482	3112488	987264
3km	90%	35000	6	204	3666892	480694	3148752	949069
3km	90%	35000	6	188	3062417	422928	2614379	851032
3km	90%	35000	6	261	4851112	584728	4237776	1220548
3km	90%	35000	6	279	4351735	533109	3788127	1160280
3km	90%	35000	6	259	4018238	548263	3421182	1223562
3km	90%	35000	6	219	4895322	519308	4336682	1239427
3km	90%	35000	6	196	3726006	499574	3189312	987985
3km	90%	35000	6	280	3574919	507093	3038424	1024336
3km	90%	35000	6	252	4418125	625509	3753622	1244973
3km	90%	35000	6	257	4128950	465048	3622620	1248014
3km	90%	35000	6	304	5774351	663727	5066426	1612720
3km	90%	35000	6	332	5203122	651989	4510868	1430839
3km	90%	35000	6	250	5099486	606658	4440551	1416495
3km	90%	35000	6	288	4450111	570179	3841048	1222449
3km	90%	35000	6	172	3630157	522662	3074541	1069801
3km	90%	35000	6	276	3693037	505295	3144977	991908
3km	90%	35000	6	256	5025375	543872	4425154	1424654
3km	90%	35000	6	175	3858238	503435	3318791	1030017
3km	90%	35000	6	224	4416364	506761	3880644	1227208
3km	90%	35000	6	290	4657285	640025	3966162	1313380
3km	90%	35000	6	209	4256234	574457	3636075	1303674
3km	90%	35000	6	212	3872580	504129	3315067	1199293
3km	90%	35000	6	266	3251963	449121	2767876	1025759
3km	90%	35000	6	242	5665046	684266	4926745	1616794
3km	90%	35000	6	254	4425969	613161	3769716	1206466
3km	90%	35000	6	220	3838784	520331	3261751	1135227
3km	90%	35000	6	220	3772620	508209	3228710	1027747
3km	90%	35000	6	246	4663275	515861	4117240	1255406
3km	90%	35000	6	254	3633229	485807	3108822	1042016
3km	90%	35000	6	252	3746916	495582	3213035	1277872
3km	90%	35000	6	227	3081060	418544	2608787	963248
3km	90%	35000	6	346	5249424	620885	4575686	1537909
3km	90%	35000	6	293	4564623	601468	3906429	1359652
3km	90%	35000	6	213	4684088	662460	3942825	1422534
3km	90%	35000	6	241	3762270	538419	3160941	1127414
3km	90%	35000	6	245	4308888	526907	3721577	1282061
3km	90%	35000	6	267	4171202	552899	3590914	1120038
3km	90%	35000	6	279	4694979	564910	4099185	1361560
3km	90%	35000	6	285	4777163	594339	4111314	1369309
3km	90%	35000	6	218	3019076	436783	2546297	1100434
3km	90%	35000	6	236	4414801	537595	3834478	1216233
3km	90%	35000	6	238	3843892	490998	3322625	1153127
3km	90%	35000	6	234	4078706	564519	3477050	1219060
3km	90%	35000	6	226	3685091	485655	3164590	1188185
3km	90%	35000	6	170	3881428	525936	3316096	1043419
3km	90%	35000	6	208	3196242	412372	2761481	809861
3km	90%	35000	6	219	3974409	558144	3378722	1090618
3km	90%	35000	6	201	3942920	531544	3381212	1179830
3km	90%	35000	6	210	5040156	628202	4364847	1367164
3km	90%	35000	6	237	4566150	541861	3973620	1333786
3km	90%	35000	6	227	4721365	554478	4134284	1362335
3km	90%	35000	6	275	5123960	583215	4492509	1418530
3km	90%	35000	6	283	4843274	592837	4195932	1284653
3km	90%	35000	6	262	4364322	589237	3698259	1475845
3km	90%	35000	6	230	3463261	450935	2984239	953513
3km	90%	35000	6	145	3711535	545636	3129995	1180353
3km	90%	35000	6	181	3902746	503265	3365227	1129368
3km	90%	35000	6	284	3541305	435509	3060979	1012602
3km	90%	35000	6	235	3647488	466652	3129811	1134014
3km	90%	35000	6	251	4548408	621046	3869094	1270278
3km	90%	35000	6	301	4763426	530845	4179909	1239472
3km	90%	35000	6	225	3160668	438050	2694442	987357
3km	90%	35000	6	191	3750339	524643	3164868	1076938
3km	90%	35000	6	242	4243475	544172	3680111	1085785
3km	90%	35000	6	229	3752450	476970	3235355	1146213
3km	90%	35000	6	273	5148479	602265	4497747	1278545
3km	90%	35000	6	271	5798070	672827	5071448	1586558
3km	90%	35000	6	218	3992969	530879	3419510	1112413
3km	90%	35000	6	192	2967931	412088	2528137	932460
3km	90%	35000	6	175	4004513	512801	3468678	1123430
3km	90%	35000	6	303	3467060	439381	2989187	1002062
3km	90%	35000	6	301	4903165	617139	4235731	1430361
3km	90%	35000	6	239	3655887	522162	3102343	1122573
3km	90%	35000	6	284	4135024	569318	3538459	1236762
3km	90%	35000	6	304	4457595	632617	3806234	1149222
3km	90%	35000	6	221	4227136	482678	3710060	1125173
3km	90%	35000	6	265	4142288	534771	3563885	1086633
3km	90%	35000	6	386	4194734	615950	3548016	1254020
3km	90%	35000	6	291	4016181	554552	3399235	1422940
3km	90%	35000	6	214	3424530	470438	2900616	1012832
3km	90%	35000	6	251	4147504	547802	3540929	1150642
3km	90%	35000	6	224	4937813	640794	4250893	1367306
3km	90%	35000	6	359	4190049	523377	3617635	1126014
3km	90%	35000	6	299	3407506	475204	2900968	1005702
3km	90%	35000	6	276	4515754	533252	3943694	1214895
3km	90%	35000	6	302	5136450	624485	4468625	1458062
3km	90%	35000	6	170	4212484	532522	3634113	1228425
3km	90%	35000	6	207	3923627	501236	3384127	1003449
3km	90%	35000	6	236	3968531	528071	3404843	1045379
3km	90%	35000	6	249	3996574	525637	3402663	1110255
3km	90%	35000	6	191	3310147	482530	2798398	1098658
3km	90%	35000	6	269	3681829	466072	3132576	1137361
3km	90%	35000	6	191	4489863	545560	3914472	1147704
3km	90%	35000	6	275	4020254	547967	3441978	1104766
3km	90%	35000	6	209	4218517	517144	3668125	1144691
3km	90%	35000	6	222	3523892	491734	2992897	1062039
3km	90%	35000	6	220	3997854	538025	3428278	1114726
3km	90%	35000	6	291	4778312	567522	4168556	1294534
3km	90%	35000	6	212	4000016	529902	3435505	1124984
3km	90%	35000	6	252	3762800	539922	3183198	1175451
3km	90%	35000	6	272	4270269	515116	3702825	1188534
3km	90%	35000	6	222	3688054	505985	3124959	1057403
3km	90%	35000	6	221	5803527	644556	5105285	1388060
3km	90%	35000	6	215	4158935	533172	3582001	1288586
3km	90%	35000	6	217	3895900	528978	3326156	1144116
3km	90%	35000	6	239	3759382	515148	3195023	1251562
3km	90%	35000	6	268	5060910	611093	4402865	1484251
3km	90%	35000	6	321	4634074	606080	3976918	1187092
3km	90%	35000	6	225	5479418	661444	4772254	1556958
3km	90%	35000	6	324	5635722	680098	4906411	1626196
3km	90%	35000	6	202	4301664	549384	3714852	1179316
3km	90%	35000	6	358	4889002	570509	4261291	1338969
3km	90%	35000	6	208	4100694	611036	3441986	1259452
3km	90%	35000	6	286	3597209	491089	3075000	1015178
3km	90%	35000	6	224	4136212	579732	3516655	1190296
3km	90%	35000	6	236	3695887	517428	3147470	1153688
3km	90%	35000	6	317	4389981	543311	3815101	1350468
3km	90%	35000	6	232	3272685	437317	2796153	1032658
3km	90%	35000	6	260	4020567	537992	3452550	1059028
3km	90%	35000	6	389	5559428	656625	4843643	1501826
3km	90%	35000	6	233	2892319	389090	2473891	921355
3km	90%	35000	6	196	4452702	592033	3836346	1235315
3km	90%	35000	6	244	3377159	433801	2906262	996477
3km	90%	35000	6	344	5600946	643582	4910966	1589652
3km	90%	35000	6	212	3525358	520566	2986615	908449
3km	90%	35000	6	215	3869910	518817	3312242	1157373
3km	90%	35000	6	203	4294337	565964	3660358	1257155
3km	90%	35000	6	240	4418595	587473	3797920	1177119
3km	90%	35000	6	258	4911051	518448	4346478	1322403
3km	90%	35000	6	296	5973261	684439	5238490	1532980
3km	90%	35000	6	284	3308970	449416	2814247	1069373
3km	90%	35000	6	219	3941779	508872	3406634	1109325
3km	90%	35000	6	215	3871148	494523	3337308	1116789
3km	90%	35000	6	565	5165487	541561	4537604	1432753
3km	90%	35000	6	305	3818482	501682	3287018	1051017
3km	90%	35000	6	224	3383858	464061	2882509	1021440
3km	90%	35000	6	190	3055877	408280	2619477	770124
3km	90%	35000	6	275	5761433	644409	5055906	1511463
3km	90%	35000	6	265	3387971	476253	2863155	1284520
3km	90%	35000	6	299	5120705	572689	4495470	1398471
3km	90%	35000	6	265	4428262	614997	3764563	1321366
3km	90%	35000	6	260	4000548	479547	3468951	1072671
3km	90%	35000	6	262	4365453	496996	3794994	1260590
3km	90%	35000	6	319	4541761	504851	3967081	1296031
3km	90%	35000	6	319	3830328	505240	3281907	1059935
3km	90%	35000	6	229	4441618	576284	3804968	1373986
3km	90%	35000	6	179	3742143	464644	3238076	1181891
3km	90%	35000	6	184	3890960	503946	3359586	992089
3km	90%	35000	6	257	3436992	458361	2952400	1013725
3km	90%	35000	6	201	3815032	532893	3239989	1060829
3km	90%	35000	6	244	3538446	450753	3054742	1014226
3km	90%	35000	6	217	3684287	481276	3152574	1148515
3km	90%	35000	6	276	3718840	502051	3166915	1004553
3km	90%	35000	6	481	4134467	550290	3535855	1175289
3km	90%	35000	6	254	4600989	536775	4012926	1441661
3km	90%	35000	6	242	4819686	617360	4151294	1316864
3km	90%	35000	6	246	3653916	508971	3116717	1067056
3km	90%	35000	6	265	4377920	602038	3738784	1161358
3km	90%	35000	6	245	3374283	507835	2814623	1239837
3km	90%	35000	6	250	5318667	612238	4672416	1473649
3km	90%	35000	6	238	4731053	539930	4161415	1258521
3km	90%	35000	6	327	5424482	655714	4719352	1503080
3km	90%	35000	6	182	3340765	431548	2871768	906495
3km	90%	35000	6	179	3200444	440353	2729347	957608
3km	90%	35000	6	233	3392051	452016	2890911	1128133
3km	90%	35000	6	260	4173109	565777	3565411	1049190
3km	90%	35000	6	376	5222895	619870	4531960	1445378
3km	90%	35000	6	350	4187255	551004	3605747	1196882
3km	90%	35000	6	186	3344965	446914	2875654	991206
3km	90%	35000	6	189	3920211	509506	3358605	1109688
3km	90%	35000	6	321	5132891	628696	4460925	1485743
3km	90%	35000	6	216	4399648	557183	3819164	1221798
3km	90%	35000	6	214	3470384	463733	2974449	1148695
3km	90%	35000	6	256	4951968	517630	4391599	1309380
3km	90%	35000	6	301	3551670	510923	3011458	1060839
3km	90%	35000	6	200	3756558	478792	3249093	987343
3km	90%	35000	6	292	3235831	409444	2796418	1153454
3km	90%	35000	6	248	3045732	410868	2602536	1001601
3km	90%	35000	6	313	4699376	590450	4039740	1360802
3km	90%	35000	6	290	4185488	493524	3652801	1166871
3km	90%	35000	6	219	4450220	536205	3844853	1118137
3km	90%	35000	6	193	2945332	383523	2540945	897295
3km	90%	35000	6	269	3882172	525708	3310346	1121345
3km	90%	35000	6	260	4959459	594460	4320367	1322147
3km	90%	35000	6	278	3409567	460857	2915859	1035745
3km	90%	35000	6	215	4158690	510775	3592238	1383382
3km	90%	35000	6	270	3521558	462664	3014048	1058531
3km	90%	35000	6	196	2819471	394098	2396007	891207
3km	90%	35000	6	203	4273587	565815	3680679	1093333
3km	90%	35000	6	210	5198089	595859	4563949	1509274
3km	90%	35000	6	241	3520964	466130	3015407	1007461
3km	90%	35000	6	240	3502068	496735	2980825	968975
3km	90%	35000	6	213	4331354	518114	3768527	1165048
3km	90%	35000	6	212	3804441	488519	3280484	1090650
3km	90%	35000	6	298	4210198	513308	3655837	1197207
3km	90%	35000	6	201	4087459	553028	3482480	1207498
3km	90%	35000	6	139	3163294	453722	2682046	897635
3km	90%	35000	6	340	3777901	542390	3197977	1320537
3km	90%	35000	6	166	4141808	550750	3556867	1089499
3km	90%	35000	6	296	3713791	483149	3184378	1079606
3km	90%	35000	6	232	4232821	523144	3675454	1154777
3km	90%	35000	6	381	3985309	533615	3409131	1242754
3km	90%	35000	6	245	3781581	489581	3249003	1060946
3km	90%	35000	6	275	3972170	544753	3346852	1250362
3km	90%	35000	6	295	3944770	526727	3371465	1183067
3km	90%	35000	6	285	4354574	602317	3708170	1268474
3km	90%	35000	6	200	4274386	537556	3692184	1310036
3km	90%	35000	6	229	3438969	504343	2880654	1194521
3km	90%	35000	6	260	4352500	607794	3713159	1206878
3km	90%	35000	6	485	4653404	592837	4026398	1237026
3km	90%	35000	6	238	4160163	528066	3602413	1016506
3km	90%	35000	6	204	4250285	527833	3662813	1116600
3km	90%	35000	6	308	3885654	423340	3424753	1087488
3km	90%	35000	6	343	3972230	507468	3414909	1115808
3km	90%	35000	6	202	4150026	553914	3541645	1315481
3km	90%	35000	6	197	3724669	520453	3163722	1049995
3km	90%	35000	6	283	3818349	505384	3284554	1052839
3km	90%	35000	6	172	3547047	470224	3017780	1043316
3km	90%	35000	6	313	3827794	490903	3270835	1152776
3km	90%	35000	6	224	3171580	463774	2654994	1034238
3km	90%	35000	6	244	4456564	542431	3855070	1292399
3km	90%	35000	6	247	4264337	553865	3655778	1047728
3km	90%	35000	6	205	4148233	528257	3585103	1173818
3km	90%	35000	6	210	5018927	649862	4336481	1457693
3km	90%	35000	6	336	3912612	541185	3337777	1077690
3km	90%	35000	6	267	4629553	646778	3925444	1297369
3km	90%	35000	6	193	3809636	473971	3300881	1025556
3km	90%	35000	6	212	3723071	477791	3200132	1013001
3km	90%	35000	6	253	4611895	607406	3953012	1473723
3km	90%	35000	6	351	3610313	446605	3114768	918149
3km	90%	35000	6	240	4000096	554133	3412291	1158745
3km	90%	35000	6	253	3951250	510345	3401844	1079897
3km	90%	35000	6	399	4256360	531338	3682381	1293071
3km	90%	35000	6	296	4924552	574242	4307589	1462130
3km	90%	35000	6	346	5443728	672452	4719284	1505671
3km	90%	35000	6	196	3798445	516133	3245278	1078681
3km	90%	35000	6	192	3666012	516435	3101841	1131460
3km	90%	35000	6	388	5004805	622904	4322256	1322091
3km	90%	35000	6	349	3782018	498455	3242355	1174049
3km	90%	35000	6	203	4284511	585143	3663367	1199881
3km	90%	35000	6	236	3505873	456570	3003262	1154437
3km	90%	35000	6	333	4902752	676581	4186327	1514388
3km	90%	35000	6	246	4356456	594635	3731277	1289375
3km	90%	35000	6	299	5710930	670052	4960194	1579787
3km	90%	35000	6	229	4444075	555163	3845514	1177425
3km	90%	35000	6	235	4377538	572106	3749877	1150173
3km	90%	35000	6	243	5367473	663480	4631379	1487674
3km	90%	35000	6	283	3234780	447725	2769614	893447
3km	90%	35000	6	226	3819809	488969	3303312	939890
3km	90%	35000	6	267	3763012	499068	3218837	1119940
3km	90%	35000	6	158	3319899	481853	2823524	955181
3km	90%	35000	6	196	3346671	449372	2872825	979794
3km	90%	35000	6	272	3562635	490906	3045472	1114151
3km	90%	35000	6	271	4587747	585809	3966028	1106249
3km	90%	35000	6	200	3151753	435313	2656438	987366
3km	90%	35000	6	350	4483094	643724	3779213	1295240
3km	90%	35000	6	238	3625455	533584	3074382	1066617
3km	90%	35000	6	338	4681490	630527	4016855	1401965
3km	90%	35000	6	219	3127429	430549	2652898	987064
3km	90%	35000	6	214	5032505	619220	4375492	1468889
3km	90%	35000	6	196	3397642	472395	2898774	960457
3km	90%	35000	6	226	2989740	437490	2515146	878468
3km	90%	35000	6	298	3744507	508645	3200276	1040938
3km	90%	35000	6	271	4039697	552893	3448111	1314559
3km	90%	35000	6	244	4078318	554342	3487619	1195500
3km	90%	35000	6	316	5339777	666349	4650946	1436575
3km	90%	35000	6	263	3383547	464322	2868765	1080378
3km	90%	35000	6	346	4232250	557278	3641187	1251657
3km	90%	35000	6	239	4066229	572306	3457770	1144035
3km	90%	35000	6	419	4689886	656443	3968272	1273107
3km	90%	35000	6	254	3489462	499895	2955886	1046614
3km	90%	35000	6	219	3670376	475367	3161575	1024337
3km	90%	35000	6	205	3619475	473807	3099034	1008969
3km	90%	35000	6	200	3420958	487864	2889587	1042803
3km	90%	35000	6	202	3252511	443174	2780248	960974
3km	90%	35000	6	307	4191210	561605	3580939	1159779
3km	90%	35000	6	256	5093866	704634	4345494	1613024
3km	90%	35000	6	202	3636949	496884	3105011	1001294
3km	90%	35000	6	311	4629346	626610	3960881	1364289
3km	90%	35000	6	448	4488987	561172	3884891	1228798
3km	90%	35000	6	244	3641517	486327	3116315	1078861
3km	90%	35000	6	213	3367943	461560	2891641	936697
3km	90%	35000	6	263	3732143	488951	3213526	1121953
3km	90%	35000	6	256	3840832	516474	3287844	1044371
3km	90%	35000	6	254	3295485	444513	2829556	981932
3km	90%	35000	6	204	3923723	531394	3348952	1223101
3km	90%	35000	6	208	4170490	558096	3540824	1195722
3km	90%	35000	6	272	4892172	631905	4171732	1508776
3km	90%	35000	6	228	4980351	608603	4319261	1315506
3km	90%	35000	6	176	2125816	295935	1807763	680373
3km	90%	35000	6	261	4285475	579555	3669341	1136320
3km	90%	35000	6	268	4180831	459844	3684314	1149995
3km	90%	35000	6	264	4060963	565538	3459217	1189806
3km	90%	35000	6	212	3297803	458647	2807583	972509
3km	90%	35000	6	260	5417383	644012	4713541	1781090
3km	90%	35000	6	218	3224854	437871	2743818	945936
3km	90%	35000	6	331	3863657	512061	3311479	1077423
3km	90%	35000	6	263	4720594	539613	4150610	1313655
3km	90%	35000	6	259	3979817	444904	3486695	1200820
3km	90%	35000	6	283	4465473	592387	3814758	1259738
3km	90%	35000	6	247	4708981	622390	4035848	1271160
3km	90%	35000	6	196	4560231	565089	3946469	1283006
3km	90%	35000	6	270	4288705	565446	3667254	1348025
3km	90%	35000	6	191	4576463	602087	3940571	1290146
3km	90%	35000	6	219	5066325	602412	4402966	1427354
3km	90%	35000	6	262	4195477	581478	3567259	1100694
3km	90%	35000	6	212	4008327	541035	3414173	1001813
3km	90%	35000	6	279	4741186	601495	4105459	1450692
3km	90%	35000	6	236	3833805	500521	3286239	1012284
3km	90%	35000	6	260	4480355	584291	3858750	1320568
3km	90%	35000	6	222	3645545	504480	3084053	1068218
3km	90%	35000	6	237	3976131	563521	3369678	1167632
3km	90%	35000	6	241	5821403	676474	5082643	1430383
3km	90%	35000	6	253	3789499	469325	3279645	1191429
3km	90%	35000	6	245	3441920	462906	2931738	940455
3km	90%	35000	6	254	3970263	495098	3432247	1227499
3km	90%	35000	6	247	3591434	483444	3071706	1112001
3km	90%	35000	6	174	3514131	463961	3023379	910792
3km	90%	35000	6	221	3503429	477417	2997780	1053542
3km	90%	35000	6	248	3717055	551274	3103661	1107169
3km	90%	35000	6	275	3975745	512918	3411735	1317882
3km	90%	35000	6	346	3639639	521722	3068423	1237717
3km	90%	35000	6	217	4152217	588450	3512832	1240968
3km	90%	35000	6	218	4846127	534131	4253586	1178993
3km	90%	35000	6	307	5520647	630822	4847004	1434720
3km	90%	35000	6	185	3582741	489595	3061167	1010813
3km	90%	35000	6	257	3775493	506102	3236035	1147910
3km	90%	35000	6	316	3746442	443385	3277724	1054972
3km	90%	35000	6	229	3171767	455008	2693327	898983
3km	90%	35000	6	367	4118185	531160	3553738	1102803
3km	90%	35000	6	221	4205912	583143	3581091	1217944
3km	90%	35000	6	222	3992484	538466	3411575	1139462
3km	90%	35000	6	243	3630577	498641	3089177	1017935
3km	90%	35000	6	191	4505236	602740	3842815	1285880
3km	90%	35000	6	287	5245870	623688	4595258	1395991
3km	90%	35000	6	243	3361963	443933	2885976	917993
3km	90%	35000	6	280	4522262	563736	3918005	1194234
3km	90%	35000	6	403	3813564	500317	3258201	1048456
3km	90%	35000	6	209	3641973	478984	3124576	1036126
3km	90%	35000	6	228	4310576	544148	3704660	1261284
3km	90%	35000	6	335	5079793	597846	4442113	1298375
3km	90%	35000	6	172	3896032	541413	3319252	1008632
3km	90%	35000	6	224	3892024	486972	3375724	1102393
3km	90%	35000	6	264	4698405	625543	4022547	1472153
3km	90%	35000	6	245	3960776	539675	3381205	1002111
3km	90%	35000	6	214	4171028	525379	3593237	1120473
3km	90%	35000	6	299	5193764	584286	4571512	1385291
3km	90%	35000	6	271	4318773	564766	3709370	1151674
3km	90%	35000	6	317	3554945	469242	3033532	1022077
3km	90%	35000	6	304	3777326	532485	3207721	1174476
3km	90%	35000	6	234	3808040	487613	3288510	1130282
3km	90%	35000	6	196	4085473	534202	3516582	1149089
3km	90%	35000	6	187	4145236	601100	3522613	1170309
3km	90%	35000	6	222	3577363	519192	3009437	1032088
3km	90%	35000	6	497	4544741	541599	3958190	1377691
3km	90%	35000	6	254	4745285	574358	4121021	1341369
3km	90%	35000	6	281	3162465	463277	2678605	922460
3km	90%	35000	6	276	5710478	678398	4958281	1583224
3km	90%	35000	6	235	4105801	581269	3488610	1208025
3km	90%	35000	6	268	3345036	447481	2877377	913935
3km	90%	35000	6	175	4105086	539526	3499146	1114518
3km	90%	35000	6	292	5685458	669573	4965805	1494616
3km	90%	35000	6	259	3734704	530772	3165147	1017356
3km	90%	35000	6	236	3524925	471975	3029188	1011159
3km	90%	35000	6	259	5269892	646493	4562178	1508265
3km	90%	35000	6	193	4031468	544835	3435115	1091106
3km	90%	35000	6	232	3598565	503207	3034053	1192262
3km	90%	35000	6	293	4155240	564331	3551936	1124246
3km	90%	35000	6	219	3457225	455640	2957501	982419
3km	90%	35000	6	206	4288462	530668	3725389	1152856
3km	90%	35000	6	297	4534909	523253	3970702	1197104
3km	90%	35000	6	181	3558612	458349	3078787	1021309
3km	90%	35000	6	231	4646721	569211	4033371	1222392
3km	90%	35000	6	229	4089024	524089	3517586	1205359
3km	90%	35000	6	176	4263143	600441	3624159	1174223
3km	90%	35000	6	267	6035905	758570	5221874	1761521
3km	90%	35000	6	265	3941735	511453	3359406	1106298
3km	90%	35000	6	258	4847231	629096	4170145	1383494
3km	90%	35000	6	268	4502815	584315	3882552	1179691
3km	90%	35000	6	355	3496544	461826	2999986	976924
3km	90%	35000	6	218	3629111	471153	3117713	945506
3km	90%	35000	6	270	4338412	547943	3705592	1261736
3km	90%	35000	6	307	5852613	723657	5085742	1717895
3km	90%	35000	6	410	5567290	627814	4906109	1510031
3km	90%	35000	6	353	4215743	532380	3635525	1336734
3km	90%	35000	6	299	4026730	511865	3462875	1067569
3km	90%	35000	6	229	4219199	516495	3668388	1129690
3km	90%	35000	6	382	4458634	567712	3850957	1175668
3km	90%	35000	6	279	4614758	631396	3921438	1222070
3km	90%	35000	6	281	4070146	491054	3551786	1227348
3km	90%	35000	6	230	3955809	467825	3451453	1072758
3km	90%	35000	6	336	3850052	559108	3247839	1234185
3km	90%	35000	6	192	3339057	498358	2814155	963774
3km	90%	35000	6	305	5681277	611045	5027518	1553132
3km	90%	35000	6	273	4896058	565707	4264959	1419240
3km	90%	35000	6	198	3896956	492216	3381165	1012619
3km	90%	35000	6	281	4199341	494017	3673567	1255095
3km	90%	35000	6	325	3136178	399209	2704122	945642
3km	90%	35000	6	243	2820743	398866	2388787	921470
3km	90%	35000	6	267	5181156	606595	4542099	1367662
3km	90%	35000	6	220	2924371	403594	2498124	864442
3km	90%	35000	6	274	4433397	594573	3796860	1162718
3km	90%	35000	6	218	3520242	489637	3003628	938881
3km	90%	35000	6	257	2970560	428996	2513031	879039
3km	90%	35000	6	206	3315779	454371	2831532	1050437
3km	90%	35000	6	212	3867401	524870	3285053	999333
3km	90%	35000	6	267	5095557	663708	4378412	1370204
3km	90%	35000	6	253	3693726	479286	3155728	1011526
3km	90%	35000	6	287	4394500	510544	3853017	1228770
3km	90%	35000	6	313	5065984	598358	4421331	1387055
3km	90%	35000	6	241	4317225	569046	3714181	1192248
3km	90%	35000	6	230	5280833	624983	4594707	1464651
3km	90%	35000	6	219	4505088	592593	3870560	1295242
3km	90%	35000	6	297	4812236	626717	4152179	1167754
3km	90%	35000	6	210	3632559	498881	3089047	1115625
3km	90%	35000	6	226	4589454	615508	3929801	1256744
3km	90%	35000	6	230	4071363	512258	3473063	1175462
3km	90%	35000	6	179	2893651	389726	2485825	935379
3km	90%	35000	6	285	4862575	574966	4259971	1295823
3km	90%	35000	6	252	4058619	566436	3415723	1238241
3km	90%	35000	6	175	3609274	489666	3071149	1064745
3km	90%	35000	6	348	4960197	614313	4306192	1386134
3km	90%	35000	6	236	5019306	619450	4340706	1383896
3km	90%	35000	6	202	4247203	558443	3623420	1098758
3km	90%	35000	6	311	4951313	570341	4336883	1301140
3km	90%	35000	6	280	4040551	535471	3461743	1222956
3km	90%	35000	6	269	3250600	451990	2763146	981984
3km	90%	35000	6	370	3955666	482771	3443219	1102162
3km	90%	35000	6	221	3817007	516685	3270695	1068867
3km	90%	35000	6	298	3386797	491018	2857142	1087334
3km	90%	35000	6	283	4345984	567192	3741883	1312546
3km	90%	35000	6	233	4979609	605704	4333710	1405276
3km	90%	35000	6	303	3679154	449181	3212067	1111119
3km	90%	35000	6	194	4376183	531554	3793847	1288580
3km	90%	35000	6	285	4432686	591818	3806417	1477307
3km	90%	35000	6	258	5684332	678668	4972009	1367656
3km	90%	35000	6	341	4459097	513427	3921558	1231524
3km	90%	35000	6	252	4660453	598489	4027708	1316251
3km	90%	35000	6	226	4200194	607719	3570841	1104262
3km	90%	35000	6	229	3241925	452322	2752187	1069174
3km	90%	35000	6	254	4966605	632953	4305957	1298020
3km	90%	35000	6	215	4638843	630480	3969781	1268697
3km	90%	35000	6	292	3920378	510269	3371567	1196330
3km	90%	35000	6	168	3372085	463909	2880756	984531
3km	90%	35000	6	282	5631000	651534	4930479	1646999
3km	90%	35000	6	220	3751944	501629	3219501	1060278
3km	90%	35000	6	210	3157831	415901	2692875	1078412
3km	90%	35000	6	232	4646412	515818	4085842	1308138
3km	90%	35000	6	233	3280946	450371	2803784	969913
3km	90%	35000	6	211	4087458	499568	3539299	1057242
3km	90%	35000	6	265	4710990	553751	4108233	1268363
3km	90%	35000	6	220	3778608	489069	3240672	1186519
3km	90%	35000	6	189	4226028	505079	3666546	1275409
3km	90%	35000	6	235	2861689	340162	2496473	923378
3km	90%	35000	6	215	3758717	519721	3210018	1117782
3km	90%	35000	6	303	4057653	506576	3507804	1251493
3km	90%	35000	6	192	4263224	530859	3698766	1292005
3km	90%	35000	6	317	4417470	531321	3847487	1248325
3km	90%	35000	6	195	3176044	463872	2687951	950228
3km	90%	35000	6	171	3871626	510221	3322240	1038416
3km	90%	35000	6	224	4087266	548934	3505662	1060095
3km	90%	35000	6	249	4524578	625307	3870796	1254926
3km	90%	35000	6	189	3888932	501368	3356693	1205880
3km	90%	35000	6	267	4012738	557756	3398602	1273560
3km	90%	35000	6	380	4799134	621241	4115435	1294807
3km	90%	35000	6	162	3123555	442141	2642761	995888
3km	90%	35000	6	288	3939149	474118	3422407	1174422
3km	90%	35000	6	217	5570638	650226	4847364	1514220
3km	90%	35000	6	293	4711076	535148	4141915	1277555
3km	90%	35000	6	155	3318580	443654	2847349	898647
3km	90%	35000	6	252	5078629	569388	4480330	1338038
3km	90%	35000	6	372	5262837	708160	4495557	1340050
3km	90%	35000	6	366	4222332	568012	3620650	1271186
3km	90%	35000	6	231	4346707	605525	3677001	1293975
3km	90%	35000	6	256	3481801	493295	2974430	1020117
3km	90%	35000	6	297	4297792	580320	3688715	1131869
3km	90%	35000	6	279	3724683	553541	3123889	1103358
3km	90%	35000	6	229	3863135	508083	3308631	1145506
3km	90%	35000	6	244	3869888	528023	3292226	1107729
3km	90%	35000	6	201	4129344	576829	3505007	1140919
3km	90%	35000	6	264	3446593	435127	2956639	1027764
3km	90%	35000	6	279	3894260	545944	3306121	1242746
3km	90%	35000	6	249	4939854	556202	4337547	1263905
3km	90%	35000	6	389	3512133	435344	3037952	969523
3km	90%	35000	6	199	3777424	489730	3266588	967597
3km	90%	35000	6	202	3949778	527343	3386736	1095538
3km	90%	35000	6	200	3552055	481645	3037908	1012419
3km	90%	35000	6	271	4364247	497728	3832701	1152744
3km	90%	35000	6	251	3446098	453860	2961939	1063589
3km	90%	35000	6	202	4242084	580485	3614335	1179300
3km	90%	35000	6	387	3476731	461037	2982078	1041027
3km	90%	35000	6	213	4117421	571696	3512288	1246173
3km	90%	35000	6	178	4906953	566467	4301290	1384490
3km	90%	35000	6	300	4248405	573082	3624717	1263537
3km	90%	35000	6	309	3880226	506883	3333041	1050211
3km	90%	35000	6	217	3657384	517190	3090264	1059469
3km	90%	35000	6	297	3930268	541012	3338915	1212859
3km	90%	35000	6	252	4006762	486544	3496580	1157140
3km	90%	35000	6	263	3970959	552814	3382585	1154211
3km	90%	35000	6	304	3641300	486875	3123637	1107264
3km	90%	35000	6	332	4606454	630187	3923069	1295088
3km	90%	35000	6	299	5579509	678718	4834064	1492898
3km	90%	35000	6	248	5162227	574184	4530693	1454289
3km	90%	35000	6	222	4832434	581228	4208343	1275718
3km	90%	35000	6	277	3415354	417041	2958460	1062180
3km	90%	35000	6	194	3921583	478268	3424574	1041198
3km	90%	35000	6	243	4360733	501293	3828476	1364351
3km	90%	35000	6	197	3734547	508258	3193194	1075225
3km	90%	35000	6	364	5323133	728947	4553826	1551889
3km	90%	35000	6	323	5437206	658950	4745719	1764111
3km	90%	35000	6	289	4575452	623675	3903784	1290290
3km	90%	35000	6	250	3719170	551428	3128679	1210836
3km	90%	35000	6	315	5044147	554941	4435558	1379190
3km	90%	35000	6	249	4109324	517690	3554507	1080599
3km	90%	35000	6	210	3839988	534803	3286463	1041343
3km	90%	35000	6	206	4211501	616605	3539819	1140455
3km	90%	35000	6	189	4338936	598009	3702126	1167646
3km	90%	35000	6	345	4481579	552336	3893842	1237316
3km	90%	35000	6	229	4532114	612094	3879800	1116639
3km	90%	35000	6	236	5309487	651291	4585277	1590582
3km	90%	35000	6	284	4560041	602486	3921808	1273327
3km	90%	35000	6	311	4267126	502872	3727563	1222209
3km	90%	35000	6	211	5296362	641418	4616438	1444228
3km	90%	35000	6	217	4263353	589851	3602811	1182079
3km	90%	35000	6	273	4734480	619551	4050487	1226155
3km	90%	35000	6	232	4377548	605046	3735928	1366768
3km	90%	35000	6	199	4561730	591786	3923912	1297547
3km	90%	35000	6	277	3554376	491327	2997001	1142791
3km	90%	35000	6	311	4011657	545169	3424795	1107638
3km	90%	35000	6	178	2651267	359515	2267697	752344
3km	90%	35000	6	187	4290553	567505	3694048	1158607
3km	90%	35000	6	299	4454583	602140	3817649	1146861
3km	90%	35000	6	248	3696211	510371	3139852	1096677
3km	90%	35000	6	407	5637869	693183	4894985	1630709
3km	90%	35000	6	285	4009822	524182	3452652	1022516
3km	90%	35000	6	271	4815452	563343	4197530	1229416
3km	90%	35000	6	279	4163310	578087	3534362	1227753
3km	90%	35000	6	273	4752439	594683	4113311	1312735
3km	90%	35000	6	195	3875473	436283	3413468	1047561
3km	90%	35000	6	225	4058084	542078	3481267	1061897
3km	90%	35000	6	213	3748245	490298	3239458	1022339
3km	90%	35000	6	331	5155520	687158	4408182	1442645
3km	90%	35000	6	254	5168121	609811	4491418	1476399
3km	90%	35000	6	235	4082404	493521	3553369	1120222
3km	90%	35000	6	225	3757607	498946	3211866	1156303
3km	90%	35000	6	266	4602072	525293	4022864	1334248
3km	90%	35000	6	214	4404680	561570	3800137	1175948
3km	90%	35000	6	198	3494050	452524	3003499	1025085
3km	90%	35000	6	300	4262553	517690	3689543	1243433
3km	90%	35000	6	220	4311555	535500	3727972	1159706
3km	90%	35000	6	213	3971412	534190	3399074	1070425
3km	90%	35000	6	327	4347976	577749	3739859	1092660
3km	90%	35000	6	225	3455418	490911	2937048	1134739
3km	90%	35000	6	231	4614534	552370	4022046	1180243
3km	90%	35000	6	230	3576042	484426	3052424	1014093
3km	90%	35000	6	209	3867125	517089	3315915	1093540
3km	90%	35000	6	253	4226959	603551	3569900	1298515
3km	90%	35000	6	278	3842606	465036	3346611	1205872
3km	90%	35000	6	283	3988279	510911	3426688	1275720
3km	90%	35000	6	286	3722244	500172	3168822	1145648
3km	90%	35000	6	218	4686324	593184	4064934	1141339
3km	90%	35000	6	267	4819350	568624	4197999	1397126
3km	90%	35000	6	192	4188125	531732	3613419	1127151
3km	90%	35000	6	210	4576872	562716	3971481	1217614
3km	90%	35000	6	303	3338063	458145	2826401	972305
3km	90%	35000	6	272	4380922	509196	3789574	1164282
3km	90%	35000	6	326	3779691	503783	3246514	1045790
3km	90%	35000	6	266	3790253	515231	3228461	1140536
3km	90%	35000	6	272	4044703	563157	3441283	1181477
3km	90%	35000	6	205	3246765	434330	2780252	962779
3km	90%	35000	6	282	5174196	589074	4543133	1475927
3km	90%	35000	6	214	3690150	480559	3181099	1073718
3km	90%	35000	6	196	3817596	558313	3222118	1139853
3km	90%	35000	6	253	3451384	449013	2970729	1057047
3km	90%	35000	6	162	3686163	500824	3153790	1044604
3km	90%	35000	6	195	3555354	457883	3067991	1120487
3km	90%	35000	6	216	3622909	495878	3077726	1034786
3km	90%	35000	6	213	4146100	554917	3554162	1233613
3km	90%	35000	6	272	4219135	552567	3630906	1155581
3km	90%	35000	6	261	4144418	567129	3540740	1036361
3km	90%	35000	6	263	3692419	506949	3158394	1109187
3km	90%	35000	6	200	4622649	582027	3998648	1297102
3km	90%	35000	6	248	4286226	589025	3671745	1265368
3km	90%	35000	6	210	3019658	400318	2591843	1101962
3km	90%	35000	6	237	4707178	565709	4108988	1235389
3km	90%	35000	6	275	4999290	621006	4344409	1500946
3km	90%	35000	6	264	3283062	477083	2770642	1120466
3km	90%	35000	6	358	4699332	487778	4179384	1343743
3km	90%	35000	6	229	3596839	503667	3048366	1092597
3km	90%	35000	6	279	4513184	567229	3884399	1191823
3km	90%	35000	6	341	5157634	605164	4520499	1285281
3km	90%	35000	6	217	3920863	533111	3355430	1144026
3km	90%	35000	6	305	4040096	539732	3444150	1137957
3km	90%	35000	6	350	4258661	484726	3710877	1182182
3km	90%	35000	6	252	4204514	546203	3603540	1237089
3km	90%	35000	6	260	4275815	549443	3699167	1163491
3km	90%	35000	6	196	3392425	463061	2882098	954234
3km	90%	35000	6	254	3780517	490876	3251642	1029661
3km	90%	35000	6	217	3740043	498709	3195215	1229146
3km	90%	35000	6	346	3963167	468194	3470875	1113452
3km	90%	35000	6	206	4909616	585867	4273784	1418593
3km	90%	35000	6	290	4285017	525955	3720899	1203257
3km	90%	35000	6	337	4955810	545028	4372661	1395819
3km	90%	35000	6	252	3791369	490284	3249638	1059446
3km	90%	35000	6	269	5070770	616255	4419452	1399128
3km	90%	35000	6	249	4099632	544332	3500909	1170587
3km	90%	35000	6	259	4176009	593389	3552403	1069291
3km	90%	35000	6	331	4296806	557920	3706598	1293129
3km	90%	35000	6	337	3610980	479304	3095710	999384
3km	90%	35000	6	279	4275382	514236	3709248	1180209
3km	90%	35000	6	250	4395140	581778	3785827	1174081
3km	90%	35000	6	213	3678189	493026	3140992	1218167
3km	90%	35000	6	268	4432700	530546	3858292	1172966
3km	90%	35000	6	274	4569482	568270	3956968	1186319
3km	90%	35000	6	271	5905181	677666	5166919	1704263
3km	90%	35000	6	185	3995621	535137	3432218	1216714
3km	90%	35000	6	348	3642719	522069	3077495	1176264
3km	90%	35000	6	228	3816789	535942	3252264	1023871
3km	90%	35000	6	220	4209862	589341	3583112	1327393
3km	90%	35000	6	252	4514443	572740	3867636	1403233
3km	90%	35000	6	208	4521977	544730	3937959	1285702
3km	90%	35000	6	271	4073615	464518	3575834	1124875
3km	90%	35000	6	285	4351407	514692	3781113	1270463
3km	90%	35000	6	296	4168206	577027	3550126	1186213
3km	90%	35000	6	224	3429451	482423	2901291	991777
3km	90%	35000	6	241	4347270	555318	3747570	1082797
3km	90%	35000	6	247	3356761	498902	2819227	1123161
3km	90%	35000	6	202	3611643	511280	3070987	1140089
3km	90%	35000	6	353	3235002	437615	2759300	1003893
3km	90%	35000	6	270	4964007	588856	4350661	1252024
3km	90%	35000	6	199	3658647	476658	3150734	1117765
3km	90%	35000	6	221	4389011	567518	3786923	1241581
3km	90%	35000	6	316	4088033	553559	3465312	1156809
3km	90%	35000	6	268	4200415	565144	3579281	1279534
3km	90%	35000	6	291	4943247	639041	4236225	1438826
3km	90%	35000	6	234	3983947	501630	3449215	1063774
3km	90%	35000	6	222	4462578	585150	3845235	1432449
3km	90%	35000	6	242	4197539	594333	3562992	1269425
3km	90%	35000	6	247	3863944	540223	3281904	1217939
3km	90%	35000	6	246	3335969	483904	2813110	1007636
3km	90%	35000	6	262	4445647	612839	3787576	1257125
3km	90%	35000	6	189	4533928	602541	3894623	1338531
3km	90%	35000	6	201	3887452	486752	3365009	1013144
3km	90%	35000	6	224	3279658	440296	2803192	926785
3km	90%	35000	6	197	3618881	501507	3083704	965024
3km	90%	35000	6	226	3765691	493575	3205651	1148261
3km	90%	35000	6	291	5309406	638042	4638646	1315810
3km	90%	35000	6	340	5034752	609085	4384476	1559309
3km	90%	35000	6	245	3903028	547909	3311440	1134345
3km	90%	35000	6	272	3601067	476849	3072813	1077276
3km	90%	35000	6	220	3894148	472755	3381037	1073715
3km	90%	35000	6	222	3402554	475964	2884542	1143860
3km	90%	35000	6	329	4246055	589837	3622741	1247097
3km	90%	35000	6	334	4828705	643502	4125700	1317907
3km	90%	35000	6	315	4351115	606966	3723804	1138262
3km	90%	35000	6	305	5050557	629446	4377776	1315056
3km	90%	35000	6	268	3601666	490525	3078430	1008089
3km	90%	35000	6	266	3764405	512296	3229415	939312
3km	90%	35000	6	224	3699571	505987	3147645	1103571
3km	90%	35000	6	214	4934063	641447	4245173	1479947
3km	90%	35000	6	208	3896353	578833	3276428	1170252
3km	90%	35000	6	342	4102510	564618	3506225	1127775
3km	90%	35000	6	239	3910899	509213	3342921	1063176
3km	90%	35000	6	283	4079944	556865	3479074	1166979
3km	90%	35000	6	348	4940007	566412	4332778	1276666
3km	90%	35000	6	311	5148533	661476	4438827	1329868
3km	90%	35000	6	290	3426236	471646	2919365	1167020
3km	90%	35000	6	343	6175521	744283	5371908	1579839
3km	90%	35000	6	267	4126647	533058	3529242	1181989
3km	90%	35000	6	187	3923178	518545	3363871	1110190
3km	90%	35000	6	332	5108281	555628	4509739	1343032
3km	90%	35000	6	205	3749359	509874	3208784	1153824
3km	90%	35000	6	301	4241814	547150	3641017	1184943
3km	90%	35000	6	205	3139436	413193	2692492	967350
3km	90%	35000	6	241	3667541	508765	3119138	1068921
3km	90%	35000	6	254	4092737	493959	3552771	1181985
3km	90%	35000	6	269	4220832	544840	3633199	1298464
3km	90%	35000	6	175	3756591	477758	3256645	994532
3km	90%	35000	6	190	4196083	574452	3569578	1237493
3km	90%	35000	6	230	3677459	497373	3154699	1170644
3km	90%	35000	6	209	3799714	511401	3221219	1091208
3km	90%	35000	6	188	3242966	432836	2794442	856693
3km	90%	35000	6	318	4511585	510049	3950257	1210568
3km	90%	35000	6	195	3721804	460186	3226981	1128224
3km	90%	35000	6	220	4034444	543267	3453283	944569
3km	90%	35000	6	332	4266355	580341	3624612	1300147
3km	90%	35000	6	285	3687396	517885	3138250	1022627
3km	90%	35000	6	359	4577252	566423	3968809	1328969
3km	90%	35000	6	227	3593664	496788	3056333	933579
3km	90%	35000	6	207	4731338	562493	4119689	1323396
3km	90%	35000	6	237	3315844	457352	2824005	1116507
3km	90%	35000	6	230	4243407	552103	3656482	1060981
3km	90%	35000	6	244	5104514	617388	4437005	1269266
3km	90%	35000	6	328	4847050	586423	4207547	1298116
3km	90%	35000	6	203	4134258	514953	3585518	1165248
3km	90%	35000	6	357	5127055	565409	4496302	1463014
3km	90%	35000	6	229	3884681	545683	3303752	1109952
3km	90%	35000	6	231	3552728	490121	3025240	1103069
3km	90%	35000	6	247	4434254	592323	3792347	1236076
3km	90%	35000	6	243	4249573	561890	3639748	1315827
3km	90%	35000	6	241	4311143	542888	3731304	1222994
3km	90%	35000	6	194	3316554	487339	2791373	976449
3km	90%	35000	6	212	3927864	512214	3388783	1040767
3km	90%	35000	6	335	3661141	523488	3101719	1105518
3km	90%	35000	6	359	3992187	528302	3412748	1248872
3km	90%	35000	6	225	4467143	606255	3822293	1252068
3km	90%	35000	6	305	3567471	493102	3041104	1041061
3km	90%	35000	6	201	3132539	460996	2645759	927693
3km	90%	35000	6	221	3786009	513579	3230538	1149220
3km	90%	35000	6	215	5036338	625846	4360067	1338853
3km	90%	35000	6	271	3903434	548193	3315485	1184990
3km	90%	35000	6	151	3925970	487266	3398284	1019093
3km	90%	35000	6	303	4564079	542943	3950063	1331931
3km	90%	35000	6	310	4414341	522967	3853876	1219471
3km	90%	35000	6	215	3370313	470839	2875638	994407
3km	90%	35000	6	194	3682619	519292	3134731	1068969
3km	90%	35000	6	258	4900815	546472	4313702	1376647
3km	90%	35000	6	277	4523232	531437	3936045	1307448
3km	90%	35000	6	223	3796139	485353	3250540	1020659
3km	90%	35000	6	228	4027595	503830	3485706	1168448
3km	90%	35000	6	246	3733199	493743	3198545	1006570
3km	90%	35000	6	179	3822078	527103	3244496	1107493
3km	90%	35000	6	171	2904653	389277	2484937	744483
3km	90%	35000	6	232	4621146	532842	4051220	1296371
3km	90%	35000	6	223	5739172	616673	5084964	1506493
3km	90%	35000	6	477	5278957	644958	4582168	1409348
3km	90%	35000	6	342	3478473	482105	2959190	1108426
3km	90%	35000	6	290	3969147	514742	3404796	1148090
3km	90%	35000	6	204	4353452	557279	3753488	1243304
3km	90%	35000	6	250	3844979	520825	3282376	1135972
3km	90%	35000	6	211	3500739	472611	2994878	1063679
3km	90%	35000	6	314	5327779	629630	4641120	1569951
3km	90%	35000	6	217	3147844	409986	2696993	1011014
3km	90%	35000	6	257	3900288	528414	3342556	1117709
3km	90%	35000	6	340	4589469	546114	4000507	1329053
3km	90%	35000	6	254	4026926	557009	3424115	1193768
3km	90%	35000	6	335	4878349	582279	4272704	1251559
3km	90%	35000	6	287	5008137	619450	4316062	1263460
3km	90%	35000	6	202	3617069	484768	3081310	1097363
3km	90%	35000	6	307	3917027	503448	3382161	1056098
3km	90%	35000	6	210	3338367	458847	2840974	1024857
3km	90%	35000	6	188	4268305	527377	3696062	1186020
3km	90%	35000	6	280	4739081	580182	4116652	1335111
3km	90%	35000	6	284	3014893	389372	2600398	958292
3km	90%	35000	6	240	4931577	663670	4221814	1397524
3km	90%	35000	6	295	3990507	517459	3432187	1134304
3km	90%	35000	6	235	3767690	508943	3207612	1074840
3km	90%	35000	6	199	3247407	415966	2786019	1103086
3km	90%	35000	6	179	4080078	502137	3528416	1158466
3km	90%	35000	6	253	3731309	439269	3255921	1089234
3km	90%	35000	6	205	3876451	517773	3298728	1213462
3km	90%	35000	6	261	3715491	504671	3171212	1130403
3km	90%	35000	6	274	3356163	415568	2905719	980936
3km	90%	35000	6	346	4039568	539499	3462513	1290560
3km	90%	35000	6	188	3619261	468710	3107892	928245
3km	90%	35000	6	190	3434037	482983	2908560	997523
3km	90%	35000	6	276	3479803	490595	2960709	1013153
3km	90%	35000	6	203	3728001	493632	3211066	1119121
3km	90%	35000	6	299	4705172	574250	4096665	1327578
3km	90%	35000	6	221	3849804	489360	3336067	1125511
3km	90%	35000	6	334	4882583	647691	4165091	1417594
3km	90%	35000	6	216	4082279	550558	3494623	1196648
3km	90%	35000	6	192	3836605	531346	3279796	1036647
3km	90%	35000	6	202	4029032	500257	3483590	1045441
3km	90%	35000	6	216	3751068	549977	3171040	1086797
[truncated: 1 more rows]
