# Supplementary material for: Quantifying the Value of Perfect Information in Emergency Vaccination Campaigns
Source: PLoS Comput Biol. 2017 Feb 16;13(2):e1005318. doi: 10.1371/journal.pcbi.1005318 (PMC5312803; doi:10.1371/journal.pcbi.1005318)
Supplement: S1 Data — (ZIP) [file pcbi.1005318.s013.zip › Data/3km vaccination/data25.txt]

vacc_radius	efficacy	capacity	delay	outbreak_duration	livestock_culled	cattle_culled	sheep_culled	vaccinations
3km	90%	50000	2	245	5222421	674612	4492965	1382706
3km	90%	50000	2	267	4384901	558207	3781673	1269923
3km	90%	50000	2	304	5381420	625247	4715142	1419326
3km	90%	50000	2	224	3368066	448737	2881037	1043122
3km	90%	50000	2	172	3487094	509486	2947430	1189764
3km	90%	50000	2	306	4024692	482365	3481617	1248004
3km	90%	50000	2	310	4900697	614658	4254565	1408729
3km	90%	50000	2	256	4277042	597158	3611335	1415606
3km	90%	50000	2	228	4301890	577781	3676593	1320355
3km	90%	50000	2	358	4885625	607892	4214275	1396613
3km	90%	50000	2	217	3776677	472048	3267151	1084133
3km	90%	50000	2	242	4164395	538610	3586866	1070510
3km	90%	50000	2	276	4187793	543943	3603276	1275644
3km	90%	50000	2	409	5650244	649833	4943673	1527536
3km	90%	50000	2	269	4500043	661582	3764560	1330119
3km	90%	50000	2	240	4226091	534957	3634361	1399453
3km	90%	50000	2	264	4146362	550302	3558175	1115385
3km	90%	50000	2	300	3939101	511369	3385957	1090552
3km	90%	50000	2	269	4148913	515630	3592978	1170534
3km	90%	50000	2	308	3916854	559327	3310364	1199685
3km	90%	50000	2	230	3812606	506131	3262802	1141325
3km	90%	50000	2	224	3867104	524458	3308192	1155271
3km	90%	50000	2	270	4028870	582429	3415964	1188566
3km	90%	50000	2	216	4488520	511151	3932710	1253951
3km	90%	50000	2	212	3494275	465413	2987011	1037561
3km	90%	50000	2	206	3817002	506947	3285405	1022987
3km	90%	50000	2	229	5274777	607416	4633119	1391934
3km	90%	50000	2	181	2819329	392201	2401987	820215
3km	90%	50000	2	230	4836989	568068	4236896	1342105
3km	90%	50000	2	205	3552605	489342	3014093	951894
3km	90%	50000	2	192	2633071	375005	2242164	804482
3km	90%	50000	2	252	4117860	566288	3521546	1116393
3km	90%	50000	2	297	5317722	624993	4637372	1338441
3km	90%	50000	2	269	3276869	451022	2792315	997872
3km	90%	50000	2	259	3538461	510334	2992532	1007163
3km	90%	50000	2	293	5430789	676936	4691341	1605666
3km	90%	50000	2	256	4062725	573324	3461082	1174538
3km	90%	50000	2	248	3795649	504539	3265386	1156816
3km	90%	50000	2	197	4081973	549064	3471553	1285109
3km	90%	50000	2	238	3225382	449831	2747430	905082
3km	90%	50000	2	311	4137908	547922	3553019	1203778
3km	90%	50000	2	288	4813372	560639	4188187	1296024
3km	90%	50000	2	269	4174025	512659	3634281	1221614
3km	90%	50000	2	187	3673082	531951	3098115	1121787
3km	90%	50000	2	191	3876162	532957	3307735	997092
3km	90%	50000	2	308	4456976	483971	3922879	1320191
3km	90%	50000	2	276	3856130	485648	3343564	1188128
3km	90%	50000	2	282	5396266	660360	4690848	1393033
3km	90%	50000	2	269	3650491	506019	3116205	1191026
3km	90%	50000	2	219	2985305	409263	2542128	913143
3km	90%	50000	2	304	4563966	578069	3925863	1174785
3km	90%	50000	2	319	4457557	560176	3867781	1166289
3km	90%	50000	2	265	3477555	490591	2962588	1084595
3km	90%	50000	2	323	4012927	556219	3432687	1093704
3km	90%	50000	2	282	4080389	507345	3505416	1159950
3km	90%	50000	2	221	4066060	508031	3491780	1190906
3km	90%	50000	2	269	3785334	471763	3278539	1019154
3km	90%	50000	2	245	3265411	436271	2775888	1092379
3km	90%	50000	2	299	4649718	531234	4086078	1394834
3km	90%	50000	2	248	5212234	608865	4571732	1421381
3km	90%	50000	2	253	4797602	576872	4168268	1292121
3km	90%	50000	2	236	4796938	528072	4223337	1267401
3km	90%	50000	2	237	4002487	557252	3387746	1039933
3km	90%	50000	2	295	4921075	594386	4283026	1319229
3km	90%	50000	2	206	3970465	556815	3376312	1229006
3km	90%	50000	2	216	3508017	486828	2996178	1018581
3km	90%	50000	2	241	4292043	563534	3687093	1297184
3km	90%	50000	2	219	4878169	613218	4207151	1447877
3km	90%	50000	2	186	3744830	447966	3262387	1103936
3km	90%	50000	2	332	4561735	536399	3965454	1227476
3km	90%	50000	2	230	5340340	618217	4684082	1357615
3km	90%	50000	2	229	3957040	551269	3359819	1284278
3km	90%	50000	2	163	3111445	392019	2691243	938632
3km	90%	50000	2	213	4052930	552992	3438925	1256977
3km	90%	50000	2	224	3471607	459314	2980513	954131
3km	90%	50000	2	200	3771645	499106	3236689	1094718
3km	90%	50000	2	277	5633225	679208	4891351	1609696
3km	90%	50000	2	218	4255125	542566	3688666	1167972
3km	90%	50000	2	240	4019929	501779	3483876	1225299
3km	90%	50000	2	272	4812073	649246	4109138	1313530
3km	90%	50000	2	254	5189358	668599	4480062	1342861
3km	90%	50000	2	215	3004407	445785	2524879	846441
3km	90%	50000	2	193	3725701	454499	3228364	1122379
3km	90%	50000	2	261	3759028	493186	3214992	1006632
3km	90%	50000	2	275	4165638	565696	3556984	1156816
3km	90%	50000	2	158	2485357	353911	2104857	737678
3km	90%	50000	2	290	2890643	394920	2448526	1049541
3km	90%	50000	2	177	3230419	417062	2754780	1044604
3km	90%	50000	2	229	3473355	455242	2992571	975900
3km	90%	50000	2	300	4576982	546814	3995453	1258035
3km	90%	50000	2	211	3778843	511217	3230974	1322025
3km	90%	50000	2	224	3930530	439089	3432304	1093242
3km	90%	50000	2	267	4840881	550117	4223386	1508819
3km	90%	50000	2	249	4839246	583392	4208772	1191202
3km	90%	50000	2	259	3787415	482306	3243241	1147619
3km	90%	50000	2	321	4521781	648077	3806880	1543441
3km	90%	50000	2	309	4128156	526183	3562729	1278049
3km	90%	50000	2	214	3358808	447508	2839523	1001237
3km	90%	50000	2	263	3549108	487557	3020356	1218226
3km	90%	50000	2	257	4081518	580390	3448285	1246480
3km	90%	50000	2	429	4768461	534294	4187558	1247853
3km	90%	50000	2	236	3990199	530978	3428383	1046749
3km	90%	50000	2	281	5152249	620677	4485664	1392919
3km	90%	50000	2	138	3524115	471665	3022053	1030151
3km	90%	50000	2	302	5080600	634186	4406480	1334634
3km	90%	50000	2	163	3833120	503422	3297450	1043997
3km	90%	50000	2	249	4609018	530508	4037254	1428289
3km	90%	50000	2	239	3853430	496136	3313553	1149090
3km	90%	50000	2	179	4539699	569785	3932896	1411206
3km	90%	50000	2	199	3722595	500466	3194993	1139822
3km	90%	50000	2	268	3856974	489312	3331742	1201013
3km	90%	50000	2	248	4889489	579950	4269801	1212992
3km	90%	50000	2	251	3668886	495926	3124802	1018030
3km	90%	50000	2	202	3560889	451271	3069914	1153455
3km	90%	50000	2	293	3416317	470157	2915035	1045503
3km	90%	50000	2	283	4673898	604723	4017138	1244002
3km	90%	50000	2	417	4535432	621355	3882245	1261237
3km	90%	50000	2	201	4190153	512236	3643331	1195666
3km	90%	50000	2	253	4557613	593211	3929756	1484739
3km	90%	50000	2	196	3494205	482762	2963595	1037956
3km	90%	50000	2	345	4286988	533135	3727485	1400673
3km	90%	50000	2	232	4017003	525058	3463017	1132504
3km	90%	50000	2	184	3988162	566738	3405372	1078490
3km	90%	50000	2	257	4184411	511111	3635282	1221670
3km	90%	50000	2	294	4212669	556257	3597716	1281293
3km	90%	50000	2	188	4102901	526656	3515231	1196468
3km	90%	50000	2	254	5391976	655053	4699413	1448474
3km	90%	50000	2	242	3596676	523405	3029374	1097733
3km	90%	50000	2	365	4423681	494308	3890334	1348673
3km	90%	50000	2	232	2838573	417067	2401353	820307
3km	90%	50000	2	327	4155489	536040	3562048	1394505
3km	90%	50000	2	207	4306992	540021	3725382	1261000
3km	90%	50000	2	204	4318426	538448	3740694	1219624
3km	90%	50000	2	324	5433598	666123	4727358	1644440
3km	90%	50000	2	247	4779338	626519	4081607	1364251
3km	90%	50000	2	246	4938237	609116	4271968	1433768
3km	90%	50000	2	227	4104154	509298	3569068	1278799
3km	90%	50000	2	240	3527705	494866	2999487	1029739
3km	90%	50000	2	241	3605188	477094	3088527	1022987
3km	90%	50000	2	267	4334862	554734	3751971	1232720
3km	90%	50000	2	189	5060895	614595	4399396	1430306
3km	90%	50000	2	223	3868203	505420	3332638	1093213
3km	90%	50000	2	234	4571176	600700	3920110	1364891
3km	90%	50000	2	362	4659687	627615	3990889	1209537
3km	90%	50000	2	310	5551506	678405	4820227	1690032
3km	90%	50000	2	197	4211653	519139	3664055	1168457
3km	90%	50000	2	299	4010613	507652	3463807	1231953
3km	90%	50000	2	262	4538751	544092	3955504	1235211
3km	90%	50000	2	231	5158369	593322	4529154	1273002
3km	90%	50000	2	224	4902235	612892	4249687	1429112
3km	90%	50000	2	320	3397149	448065	2915363	1014551
3km	90%	50000	2	245	4818372	624342	4142227	1406614
3km	90%	50000	2	206	3937326	523548	3386078	978628
3km	90%	50000	2	202	4209605	613648	3546625	1302595
3km	90%	50000	2	230	4737451	601562	4075909	1381728
3km	90%	50000	2	223	3877174	497161	3333836	1063940
3km	90%	50000	2	250	3834200	515667	3275530	1097580
3km	90%	50000	2	226	4951062	561978	4350481	1262228
3km	90%	50000	2	228	3084660	401659	2654130	951301
3km	90%	50000	2	241	4553697	573027	3936731	1275210
3km	90%	50000	2	245	5366309	628257	4706906	1325143
3km	90%	50000	2	220	3443489	454149	2945450	1014158
3km	90%	50000	2	261	4168007	557862	3576566	1123205
3km	90%	50000	2	215	3874121	506954	3326861	1182112
3km	90%	50000	2	269	4830812	592564	4193769	1283523
3km	90%	50000	2	245	5349990	662535	4631812	1468228
3km	90%	50000	2	255	4226350	579724	3612655	1266649
3km	90%	50000	2	189	4489275	577715	3879881	1177422
3km	90%	50000	2	314	4529929	646854	3843368	1307940
3km	90%	50000	2	207	3546592	473561	3038943	1071730
3km	90%	50000	2	175	3604663	485748	3081537	1033737
3km	90%	50000	2	303	3972710	502268	3405198	1323932
3km	90%	50000	2	263	3812959	514135	3266228	1152465
3km	90%	50000	2	280	3788436	528684	3206939	1032744
3km	90%	50000	2	254	4682401	621506	4019435	1310452
3km	90%	50000	2	215	3740370	463230	3244304	1127177
3km	90%	50000	2	293	4122175	512485	3578316	1223778
3km	90%	50000	2	262	3836134	501477	3272418	1089186
3km	90%	50000	2	266	4544899	527978	3970919	1172973
3km	90%	50000	2	184	3825386	535514	3265041	1112784
3km	90%	50000	2	209	3914215	558056	3290514	1182355
3km	90%	50000	2	298	4254736	554679	3651032	1217748
3km	90%	50000	2	231	3987865	537942	3427448	1135230
3km	90%	50000	2	225	4537018	527191	3964911	1179895
3km	90%	50000	2	200	5880323	669654	5166839	1577969
3km	90%	50000	2	209	4529319	571530	3919869	1221492
3km	90%	50000	2	287	3976153	488766	3456334	1090499
3km	90%	50000	2	292	3710982	488337	3181206	1046473
3km	90%	50000	2	292	3226156	433592	2753847	1087820
3km	90%	50000	2	196	4677712	545982	4096731	1199454
3km	90%	50000	2	295	3941602	529379	3365262	1080944
3km	90%	50000	2	268	3877534	524320	3329023	1102031
3km	90%	50000	2	316	4165947	583627	3534433	1184459
3km	90%	50000	2	254	4043590	528859	3470493	1167470
3km	90%	50000	2	285	3709875	462458	3218540	1131496
3km	90%	50000	2	264	4272112	564890	3658604	1216788
3km	90%	50000	2	254	4315241	531398	3753814	1248570
3km	90%	50000	2	214	4046082	560711	3423131	1281965
3km	90%	50000	2	274	4243952	555944	3645301	1209009
3km	90%	50000	2	319	3779828	533974	3198424	1234744
3km	90%	50000	2	260	3305450	458382	2816746	963693
3km	90%	50000	2	254	4538164	546622	3939190	1299204
3km	90%	50000	2	289	4914048	685789	4181721	1341902
3km	90%	50000	2	224	4426857	538340	3856666	1306397
3km	90%	50000	2	254	4836840	547002	4246853	1298890
3km	90%	50000	2	228	3622396	489290	3102227	1089261
3km	90%	50000	2	219	3728672	467413	3239270	1048030
3km	90%	50000	2	324	4354058	562610	3754083	1242509
3km	90%	50000	2	199	4118020	530401	3532295	1077196
3km	90%	50000	2	252	4624888	650828	3933116	1155353
3km	90%	50000	2	218	4550462	624138	3880676	1366913
3km	90%	50000	2	289	3679761	494444	3151285	1016762
3km	90%	50000	2	320	3623763	472370	3086333	1228421
3km	90%	50000	2	221	4203314	532148	3619050	1271928
3km	90%	50000	2	273	3584696	509625	3018064	1207950
3km	90%	50000	2	272	4515460	563355	3912249	1418950
3km	90%	50000	2	259	4046640	524967	3490668	1035554
3km	90%	50000	2	319	3218341	436182	2721212	1019744
3km	90%	50000	2	226	3937711	522512	3379927	1107021
3km	90%	50000	2	226	4328760	521336	3771962	1229993
3km	90%	50000	2	181	3740708	516595	3173389	1069198
3km	90%	50000	2	341	4245293	561080	3639813	1359436
3km	90%	50000	2	191	3868404	517899	3311047	1104264
3km	90%	50000	2	245	4087174	531209	3526355	1178123
3km	90%	50000	2	236	2642900	386046	2219772	862715
3km	90%	50000	2	249	5499147	671093	4761189	1584609
3km	90%	50000	2	260	3798251	540855	3217996	1212666
3km	90%	50000	2	193	4339889	550869	3738067	1143959
3km	90%	50000	2	251	4375871	583296	3728910	1143472
3km	90%	50000	2	254	5021682	679456	4274819	1527837
3km	90%	50000	2	272	4280996	572062	3670213	1139797
3km	90%	50000	2	270	4812380	600337	4176509	1421724
3km	90%	50000	2	179	3919388	457510	3420223	1096228
3km	90%	50000	2	299	3610048	503581	3071667	1147292
3km	90%	50000	2	347	4570540	643770	3870717	1371276
3km	90%	50000	2	359	4398151	501089	3845395	1300843
3km	90%	50000	2	238	4134065	536868	3548742	1178544
3km	90%	50000	2	222	4175506	579475	3564810	1295070
3km	90%	50000	2	264	4242558	514798	3674825	1171984
3km	90%	50000	2	260	5211456	554542	4619031	1431736
3km	90%	50000	2	252	5229114	653774	4494650	1507468
3km	90%	50000	2	338	4648256	506821	4112138	1277207
3km	90%	50000	2	224	3490174	454515	2995473	1064490
3km	90%	50000	2	219	4532319	624256	3864717	1364155
3km	90%	50000	2	291	3849698	505164	3303969	1036068
3km	90%	50000	2	278	4189680	543886	3618715	1065854
3km	90%	50000	2	239	3510948	489209	2977619	1154361
3km	90%	50000	2	197	3123805	421136	2680985	904858
3km	90%	50000	2	206	4532657	574555	3901128	1244322
3km	90%	50000	2	250	4449431	565838	3825850	1441644
3km	90%	50000	2	184	3576320	478698	3054362	1087343
3km	90%	50000	2	233	4615308	570139	4007466	1236395
3km	90%	50000	2	339	4963780	582012	4352822	1200990
3km	90%	50000	2	223	4068333	524271	3510190	1141077
3km	90%	50000	2	248	3784020	507240	3251650	1078028
3km	90%	50000	2	288	3192308	426922	2737654	961020
3km	90%	50000	2	269	3908937	540455	3325590	1175070
3km	90%	50000	2	283	4022124	535937	3444893	1200205
3km	90%	50000	2	209	3798355	478557	3281354	1164307
3km	90%	50000	2	318	5749592	629062	5081241	1594549
3km	90%	50000	2	240	4039047	551034	3434580	1216196
3km	90%	50000	2	203	4580713	547800	3960848	1189619
3km	90%	50000	2	295	4777323	636818	4095490	1404882
3km	90%	50000	2	265	4178970	551628	3587687	1113990
3km	90%	50000	2	228	3531175	481268	3029426	992318
3km	90%	50000	2	213	3136329	426567	2674289	910650
3km	90%	50000	2	187	3242540	451166	2767327	1008345
3km	90%	50000	2	244	3750202	508464	3204418	1138883
3km	90%	50000	2	198	3787365	506701	3248037	1119084
3km	90%	50000	2	279	5735034	688412	5006569	1565173
3km	90%	50000	2	276	3815429	457893	3310870	1190409
3km	90%	50000	2	351	4784716	639104	4073380	1379946
3km	90%	50000	2	255	4237987	534657	3646123	1249154
3km	90%	50000	2	210	4077781	530418	3477019	1253161
3km	90%	50000	2	375	4171444	557544	3567139	1354087
3km	90%	50000	2	242	4997751	592029	4336289	1444948
3km	90%	50000	2	334	4147195	578022	3519662	1251396
3km	90%	50000	2	260	5504476	670052	4787734	1387096
3km	90%	50000	2	327	4246993	543995	3639039	1221725
3km	90%	50000	2	211	3643623	491674	3099667	1133183
3km	90%	50000	2	229	4353157	517523	3795009	1279996
3km	90%	50000	2	210	4495181	634381	3809304	1399608
3km	90%	50000	2	174	3594589	475770	3092064	1041802
3km	90%	50000	2	198	3129342	428992	2674596	822415
3km	90%	50000	2	353	4644212	530486	4066725	1188036
3km	90%	50000	2	197	4079175	555214	3464944	1248515
3km	90%	50000	2	219	3881329	491695	3340205	1202732
3km	90%	50000	2	272	4533060	599994	3883661	1262612
3km	90%	50000	2	274	4423923	561166	3832256	1195753
3km	90%	50000	2	245	4063176	491525	3553915	1093590
3km	90%	50000	2	248	3628436	524141	3085540	1070183
3km	90%	50000	2	203	5169901	622567	4481113	1513819
3km	90%	50000	2	336	5861933	699711	5112225	1529306
3km	90%	50000	2	303	4403920	521998	3814258	1340564
3km	90%	50000	2	251	3889022	544564	3308098	1113709
3km	90%	50000	2	220	3308855	437020	2841419	993463
3km	90%	50000	2	247	4316613	547341	3732806	1192681
3km	90%	50000	2	213	4136440	560438	3550072	1117574
3km	90%	50000	2	250	4311272	560083	3712397	1130423
3km	90%	50000	2	271	4011332	524849	3453245	1196085
3km	90%	50000	2	326	4817096	677492	4095035	1354278
3km	90%	50000	2	250	4325024	513441	3758738	1113010
3km	90%	50000	2	249	3531970	478477	2989698	1117534
3km	90%	50000	2	310	4522164	578137	3874103	1301438
3km	90%	50000	2	260	4138313	581242	3531989	1109894
3km	90%	50000	2	302	4035783	483558	3514531	1112074
3km	90%	50000	2	232	3875243	513346	3315020	1137671
3km	90%	50000	2	294	5251621	590866	4624173	1458162
3km	90%	50000	2	235	4302616	615400	3656570	1282786
3km	90%	50000	2	252	4590341	557267	3977349	1363956
3km	90%	50000	2	263	4427708	618503	3744078	1562780
3km	90%	50000	2	222	3941164	465377	3428019	1125316
3km	90%	50000	2	186	3631889	495555	3097070	1028926
3km	90%	50000	2	198	3161208	406472	2719120	968791
3km	90%	50000	2	394	3547848	484335	3039351	1035145
3km	90%	50000	2	275	3274674	430905	2808366	1011296
3km	90%	50000	2	303	5319371	618422	4658362	1340811
3km	90%	50000	2	259	5739082	678118	5001458	1493860
3km	90%	50000	2	232	4945644	591962	4292809	1310004
3km	90%	50000	2	232	4389228	550752	3780948	1295697
3km	90%	50000	2	240	4282030	593024	3639964	1389395
3km	90%	50000	2	210	4202931	535981	3630710	1300429
3km	90%	50000	2	267	5087120	585380	4448425	1445744
3km	90%	50000	2	248	3989564	499691	3460238	1149623
3km	90%	50000	2	201	3491695	468544	2984703	997417
3km	90%	50000	2	214	3932437	517634	3370087	976106
3km	90%	50000	2	265	4039652	542048	3448562	1107743
3km	90%	50000	2	262	4105584	571906	3488786	1074375
3km	90%	50000	2	321	3702515	541911	3141376	1098624
3km	90%	50000	2	234	3665606	502115	3133036	1111325
3km	90%	50000	2	281	4103326	580191	3472963	1259465
3km	90%	50000	2	206	3314668	455127	2827002	968426
3km	90%	50000	2	220	4232733	531941	3650169	1190315
3km	90%	50000	2	172	3021263	447575	2555198	962364
3km	90%	50000	2	281	4421549	563953	3810594	1136292
3km	90%	50000	2	225	3747654	516377	3189706	1039879
3km	90%	50000	2	200	4058941	567856	3441753	1222397
3km	90%	50000	2	314	3414645	463780	2909870	1116830
3km	90%	50000	2	232	4738717	650849	4044568	1210247
3km	90%	50000	2	223	4220192	545879	3621638	1118609
3km	90%	50000	2	331	4447224	611300	3788442	1159913
3km	90%	50000	2	272	3933915	524507	3353279	1111059
3km	90%	50000	2	274	4602738	514498	4031623	1291893
3km	90%	50000	2	221	3919608	538754	3351567	1133670
3km	90%	50000	2	277	4257929	526786	3688375	1273763
3km	90%	50000	2	215	4288473	578361	3677354	1150866
3km	90%	50000	2	235	3740244	508888	3192169	1009335
3km	90%	50000	2	286	4166652	473752	3655879	1083605
3km	90%	50000	2	247	4120624	474312	3584504	1176977
3km	90%	50000	2	288	5724569	653836	5021955	1399434
3km	90%	50000	2	263	4429917	532225	3862324	1329493
3km	90%	50000	2	306	3902786	515932	3360381	1079415
3km	90%	50000	2	272	4562425	565041	3952929	1260130
3km	90%	50000	2	300	5746818	631420	5050975	1589531
3km	90%	50000	2	282	4318825	526601	3753968	1063355
3km	90%	50000	2	272	4525389	598553	3894111	1243996
3km	90%	50000	2	171	3621528	506881	3081368	1014540
3km	90%	50000	2	227	4541570	579790	3910552	1186974
3km	90%	50000	2	258	4824100	555429	4224717	1330411
3km	90%	50000	2	266	3574002	493111	3056021	1055494
3km	90%	50000	2	222	4891985	636148	4226254	1370694
3km	90%	50000	2	245	4334201	556214	3738950	1229260
3km	90%	50000	2	229	3712910	541145	3139340	1135855
3km	90%	50000	2	315	4468080	574690	3827727	1269809
3km	90%	50000	2	207	4128375	539365	3520290	1184933
3km	90%	50000	2	235	3751013	491144	3212229	981593
3km	90%	50000	2	254	4619499	553133	4034613	1169511
3km	90%	50000	2	194	3302020	451845	2822224	1159748
3km	90%	50000	2	231	5040912	619060	4373467	1224192
3km	90%	50000	2	213	4322949	528886	3766538	1193658
3km	90%	50000	2	195	4197080	564799	3585927	1225300
3km	90%	50000	2	276	4219305	498833	3685147	1088501
3km	90%	50000	2	276	3637356	483940	3132365	1047528
3km	90%	50000	2	314	4020360	492149	3476437	1264775
3km	90%	50000	2	216	3757629	499354	3181430	1082634
3km	90%	50000	2	210	3624605	511840	3076967	1171525
3km	90%	50000	2	221	3639772	468291	3130535	1001389
3km	90%	50000	2	291	6089505	716442	5331382	1601399
3km	90%	50000	2	197	3856194	507445	3292354	1121956
3km	90%	50000	2	293	3936711	500672	3382931	1083830
3km	90%	50000	2	401	3791009	548336	3220844	1255013
3km	90%	50000	2	236	4463995	602328	3816972	1226982
3km	90%	50000	2	374	3727707	513200	3180494	1165674
3km	90%	50000	2	259	3739246	499090	3192720	1088930
3km	90%	50000	2	224	4537508	586235	3909485	1249519
3km	90%	50000	2	249	3974266	522372	3427021	1100387
3km	90%	50000	2	221	4354048	565117	3722976	1295611
3km	90%	50000	2	219	2834823	385087	2421186	786941
3km	90%	50000	2	245	3715646	501882	3174170	971166
3km	90%	50000	2	203	4876213	669223	4167996	1264585
3km	90%	50000	2	246	4647279	601959	3990870	1315716
3km	90%	50000	2	236	4308163	581326	3677984	1222938
3km	90%	50000	2	298	4271798	569165	3662022	1206771
3km	90%	50000	2	231	3414793	462350	2927901	971535
3km	90%	50000	2	226	4548986	522167	3964672	1170023
3km	90%	50000	2	199	3336163	399476	2909613	981172
3km	90%	50000	2	372	3494764	486648	2964046	1118428
3km	90%	50000	2	216	3957861	504129	3418449	1086475
3km	90%	50000	2	205	3996411	563131	3401156	1054905
3km	90%	50000	2	237	4770760	575695	4165145	1258685
3km	90%	50000	2	232	5214778	623102	4542319	1436567
3km	90%	50000	2	253	4147202	565118	3524037	1264142
3km	90%	50000	2	204	3432405	464745	2943552	1002759
3km	90%	50000	2	228	3831469	508609	3287794	1044854
3km	90%	50000	2	187	3211160	480703	2697229	975932
3km	90%	50000	2	256	4487657	616666	3803114	1318525
3km	90%	50000	2	260	4055087	494320	3528538	985897
3km	90%	50000	2	226	4085752	509670	3550362	1098579
3km	90%	50000	2	270	4144859	554661	3554844	1238639
3km	90%	50000	2	246	3615891	499018	3076824	1194020
3km	90%	50000	2	232	4033707	497554	3467847	1207201
3km	90%	50000	2	235	3705406	503580	3158114	1055524
3km	90%	50000	2	219	3734519	455007	3236363	1014582
3km	90%	50000	2	220	3523108	503156	2998364	966346
3km	90%	50000	2	245	3507242	469893	3010278	1065633
3km	90%	50000	2	252	5590063	661732	4872966	1513680
3km	90%	50000	2	338	5983085	654509	5264746	1668701
3km	90%	50000	2	236	3944853	525260	3374608	1031112
3km	90%	50000	2	263	5213687	556814	4609089	1367926
3km	90%	50000	2	286	4012650	556071	3432257	1238882
3km	90%	50000	2	245	3635747	457916	3148560	1083097
3km	90%	50000	2	293	3908634	569317	3302807	1145548
3km	90%	50000	2	228	3845372	507536	3293748	1069523
3km	90%	50000	2	223	3490556	492261	2962320	1030950
3km	90%	50000	2	274	4431188	524687	3853318	1087270
3km	90%	50000	2	344	5237796	607385	4590959	1453004
3km	90%	50000	2	273	4081319	539677	3494992	1200657
3km	90%	50000	2	280	4808453	594203	4173946	1300271
3km	90%	50000	2	340	4176127	572203	3563560	1403966
3km	90%	50000	2	249	4116191	507608	3560345	1162411
3km	90%	50000	2	211	4501508	514097	3935008	1220735
3km	90%	50000	2	281	4328050	591805	3677622	1266646
3km	90%	50000	2	248	4267255	552801	3682254	1091233
3km	90%	50000	2	251	4112235	535766	3534729	1115525
3km	90%	50000	2	230	3706330	467039	3209519	1082295
3km	90%	50000	2	243	3953445	490335	3430343	1096375
3km	90%	50000	2	208	4230588	559838	3620231	1267359
3km	90%	50000	2	283	3808393	500090	3274095	1124444
3km	90%	50000	2	306	4981748	683130	4235277	1345037
3km	90%	50000	2	248	3572063	470691	3040037	1082671
3km	90%	50000	2	204	3511381	509711	2979701	1091827
3km	90%	50000	2	307	3819028	483050	3300067	1165287
3km	90%	50000	2	210	3563409	526164	3001528	1075979
3km	90%	50000	2	210	4744029	603974	4106066	1252318
3km	90%	50000	2	247	3748581	491453	3216838	1022333
3km	90%	50000	2	256	3367941	445794	2882148	1093649
3km	90%	50000	2	250	4681944	537319	4104869	1286229
3km	90%	50000	2	299	4590494	634719	3900207	1305307
3km	90%	50000	2	255	3892688	482676	3336805	1136295
3km	90%	50000	2	329	4448171	609241	3808833	1345115
3km	90%	50000	2	318	4095509	548485	3503121	1179734
3km	90%	50000	2	363	3568420	471448	3060054	1021859
3km	90%	50000	2	271	4415127	592428	3787650	1274901
3km	90%	50000	2	261	4128005	528375	3533078	1086850
3km	90%	50000	2	305	3798584	535695	3223761	1232068
3km	90%	50000	2	208	3915804	522518	3340938	1112976
3km	90%	50000	2	339	5748808	656334	5041297	1556302
3km	90%	50000	2	311	4452420	559808	3840389	1212709
3km	90%	50000	2	209	4190585	553856	3601638	1182526
3km	90%	50000	2	416	5895427	646811	5206517	1518156
3km	90%	50000	2	194	3355012	458136	2858786	903272
3km	90%	50000	2	190	3658134	440187	3168880	1063816
3km	90%	50000	2	354	4374663	469589	3857765	1226541
3km	90%	50000	2	370	5458205	625544	4793472	1429116
3km	90%	50000	2	288	5384065	624659	4705939	1424977
3km	90%	50000	2	192	3769777	541955	3202529	1060344
3km	90%	50000	2	265	5131397	559043	4512819	1521783
3km	90%	50000	2	436	4215122	588158	3582425	1259891
3km	90%	50000	2	219	3373520	456048	2858965	1002695
3km	90%	50000	2	285	3411675	453679	2915412	1006014
3km	90%	50000	2	219	5169824	562600	4580739	1270109
3km	90%	50000	2	446	3850295	514753	3298510	1061228
3km	90%	50000	2	241	3784384	505566	3239934	1189228
3km	90%	50000	2	328	4802558	631928	4126412	1316847
3km	90%	50000	2	268	3780635	526395	3210767	1097582
3km	90%	50000	2	221	4093993	559411	3464798	1034730
3km	90%	50000	2	321	4052610	583286	3430918	1185037
3km	90%	50000	2	301	4621844	553034	4046003	1322378
3km	90%	50000	2	194	4178112	565246	3578578	1100277
3km	90%	50000	2	289	5688726	632702	5014329	1510005
3km	90%	50000	2	282	3996874	529723	3431156	1044385
3km	90%	50000	2	168	3492676	457230	3003059	1034158
3km	90%	50000	2	203	3079666	409082	2627774	955730
3km	90%	50000	2	317	4894670	607723	4199651	1304326
3km	90%	50000	2	246	3962509	545286	3367823	1030288
3km	90%	50000	2	323	6051658	639080	5357534	1489394
3km	90%	50000	2	272	4641661	627425	3954624	1332424
3km	90%	50000	2	298	3748511	496561	3219741	1087092
3km	90%	50000	2	297	4746167	497872	4190840	1335697
3km	90%	50000	2	243	3817175	526419	3235496	1049165
3km	90%	50000	2	304	5182267	667123	4476221	1451070
3km	90%	50000	2	303	3628165	504597	3075496	1132724
3km	90%	50000	2	353	3850527	523676	3305433	1081588
3km	90%	50000	2	241	4561132	574643	3945653	1230258
3km	90%	50000	2	266	4933043	640884	4231988	1339575
3km	90%	50000	2	232	4279671	604169	3631907	1270240
3km	90%	50000	2	315	4336819	605578	3693567	1319410
3km	90%	50000	2	366	5213602	610627	4535404	1493024
3km	90%	50000	2	236	4736772	544450	4162407	1346484
3km	90%	50000	2	186	4262305	565971	3656612	1180254
3km	90%	50000	2	295	5108949	593839	4462202	1624957
3km	90%	50000	2	228	2997128	417019	2555524	1000027
3km	90%	50000	2	239	4502986	539142	3924565	1314263
3km	90%	50000	2	235	3657867	531682	3081173	1034148
3km	90%	50000	2	300	4617045	605306	3954648	1362301
3km	90%	50000	2	179	3489744	494153	2961605	980358
3km	90%	50000	2	388	3367830	457063	2884605	1073254
3km	90%	50000	2	179	3314523	439032	2812063	966493
3km	90%	50000	2	254	4193443	553409	3600043	1188737
3km	90%	50000	2	284	3623013	470458	3110588	1093457
3km	90%	50000	2	210	3990060	540331	3423171	1054061
3km	90%	50000	2	283	4113261	522188	3544785	1237718
3km	90%	50000	2	246	3663616	521866	3100468	1090548
3km	90%	50000	2	206	4292756	492428	3765350	1309352
3km	90%	50000	2	229	3980618	563470	3386695	1147553
3km	90%	50000	2	173	2883738	443240	2417819	857314
3km	90%	50000	2	286	4106884	508532	3549285	1166505
3km	90%	50000	2	223	3647393	492040	3129435	1033600
3km	90%	50000	2	219	3902856	564874	3312791	1084851
3km	90%	50000	2	256	3612445	525661	3027491	1206970
3km	90%	50000	2	249	3346477	451628	2849233	1044147
3km	90%	50000	2	233	3868347	518491	3315693	1005440
3km	90%	50000	2	312	4279874	560066	3682841	1148792
3km	90%	50000	2	258	4450574	568110	3829585	1222110
3km	90%	50000	2	274	3558307	477550	3036488	1082976
3km	90%	50000	2	186	4061700	517906	3522371	1190518
3km	90%	50000	2	319	4714029	600420	4048774	1407455
3km	90%	50000	2	244	3984029	545095	3397136	1181114
3km	90%	50000	2	236	3428354	459793	2938523	941225
3km	90%	50000	2	261	3839548	517021	3243162	1100105
3km	90%	50000	2	157	2657858	380437	2253680	742185
3km	90%	50000	2	285	3383089	497300	2848957	1074008
3km	90%	50000	2	239	4308809	537445	3726341	1110137
3km	90%	50000	2	238	3803648	481492	3276213	1043111
3km	90%	50000	2	285	3727128	472915	3216325	981441
3km	90%	50000	2	293	4993717	568449	4380775	1266404
3km	90%	50000	2	250	4773984	568363	4159535	1332409
3km	90%	50000	2	209	3156357	433048	2685557	1158379
3km	90%	50000	2	300	4508967	616416	3840526	1238550
3km	90%	50000	2	232	3597081	503217	3067071	1074639
3km	90%	50000	2	233	3510728	483555	2993816	1122542
3km	90%	50000	2	256	3782088	458576	3266827	1009451
3km	90%	50000	2	236	3688303	503563	3150039	1000039
3km	90%	50000	2	379	4608541	624803	3928140	1257010
3km	90%	50000	2	229	3951530	540948	3347510	1306973
3km	90%	50000	2	225	3601864	498031	3053740	929385
3km	90%	50000	2	176	3663244	515686	3115308	1090606
3km	90%	50000	2	197	4311790	515342	3775390	1064386
3km	90%	50000	2	218	3478974	472186	2951357	1166788
3km	90%	50000	2	208	3606044	482695	3094378	958026
3km	90%	50000	2	298	4332125	554222	3743418	1288375
3km	90%	50000	2	287	4904883	602460	4249815	1282484
3km	90%	50000	2	196	3960512	520101	3396180	1000427
3km	90%	50000	2	183	3532112	513354	2978521	1080933
3km	90%	50000	2	245	3717154	490650	3182307	1089030
3km	90%	50000	2	221	3636233	515595	3087586	969455
3km	90%	50000	2	232	3463412	475114	2953906	1108710
3km	90%	50000	2	263	3414889	454778	2929954	983452
3km	90%	50000	2	302	4121173	552145	3507232	1210449
3km	90%	50000	2	190	3109140	465097	2617964	990704
3km	90%	50000	2	393	4071167	529297	3488142	1312215
3km	90%	50000	2	210	4199153	552604	3585566	1143533
3km	90%	50000	2	222	4682802	632560	3989984	1382771
3km	90%	50000	2	306	4455274	630429	3791804	1382744
3km	90%	50000	2	275	4299340	538865	3708351	1276131
3km	90%	50000	2	228	4217865	551012	3627385	1049927
3km	90%	50000	2	254	3564648	481031	3042736	996599
3km	90%	50000	2	319	3976288	537093	3406190	1131603
3km	90%	50000	2	262	4096111	573772	3481925	1132504
3km	90%	50000	2	246	3590671	445814	3118983	1104853
3km	90%	50000	2	227	4213317	511752	3654898	1170498
3km	90%	50000	2	329	3680828	495204	3145454	1044010
3km	90%	50000	2	241	4307712	556501	3690126	1276791
3km	90%	50000	2	343	4679635	606724	4024570	1411536
3km	90%	50000	2	220	5027839	603280	4382614	1385885
3km	90%	50000	2	254	4125062	545869	3532657	1191810
3km	90%	50000	2	307	3681301	520423	3114868	982002
3km	90%	50000	2	183	4818167	612631	4161298	1255283
3km	90%	50000	2	277	5133747	607991	4471579	1426646
3km	90%	50000	2	252	3240299	452135	2748622	954091
3km	90%	50000	2	207	3118692	462290	2627504	1004043
3km	90%	50000	2	244	4023496	513486	3475127	1063468
3km	90%	50000	2	223	4093370	561722	3496140	992417
3km	90%	50000	2	228	3798232	518212	3245688	1083194
3km	90%	50000	2	200	4655518	554984	4055581	1273600
3km	90%	50000	2	223	4404701	539860	3831266	1112212
3km	90%	50000	2	263	4927306	633296	4255370	1305138
3km	90%	50000	2	302	3388706	468568	2882957	1033656
3km	90%	50000	2	264	3340492	426372	2882789	1010722
3km	90%	50000	2	241	4030260	483997	3518496	1074126
3km	90%	50000	2	299	3974281	542182	3409765	1100114
3km	90%	50000	2	217	4698779	547445	4113329	1311663
3km	90%	50000	2	209	3667161	440639	3195895	1029982
3km	90%	50000	2	391	5238250	605575	4595019	1437098
3km	90%	50000	2	300	4367102	582579	3734864	1249517
3km	90%	50000	2	223	3778409	466708	3276355	1037147
3km	90%	50000	2	343	3894720	581047	3265128	1122352
3km	90%	50000	2	279	3159769	436811	2692910	986619
3km	90%	50000	2	227	3766859	498587	3238442	1129862
3km	90%	50000	2	315	3529775	472988	3024527	1070233
3km	90%	50000	2	239	4126684	541229	3544926	1249393
3km	90%	50000	2	274	4294888	512841	3734075	1229450
3km	90%	50000	2	232	3864883	528867	3300705	1166715
3km	90%	50000	2	204	3595996	528360	3038512	929685
3km	90%	50000	2	159	3158434	442113	2699936	905650
3km	90%	50000	2	364	3822649	462261	3294679	1094606
3km	90%	50000	2	326	4321019	576045	3721763	1295697
3km	90%	50000	2	251	4451965	570519	3826278	1425326
3km	90%	50000	2	235	4250828	560144	3661106	1076914
3km	90%	50000	2	467	5101238	591142	4437764	1375681
3km	90%	50000	2	225	3734271	455595	3231653	1099618
3km	90%	50000	2	284	4253964	558169	3621932	1320329
3km	90%	50000	2	433	4303464	597516	3655174	1475646
3km	90%	50000	2	369	4259014	465323	3735306	1228159
3km	90%	50000	2	290	3030886	411400	2594354	859916
3km	90%	50000	2	206	3664660	460088	3162986	1065470
3km	90%	50000	2	180	3967136	508640	3429219	1031532
3km	90%	50000	2	274	4329175	541687	3754126	1192578
3km	90%	50000	2	251	3796830	549834	3196241	1206488
3km	90%	50000	2	289	4413478	529675	3842841	1257322
3km	90%	50000	2	348	5533324	629788	4813141	1393679
3km	90%	50000	2	287	3957571	478749	3418851	1333266
3km	90%	50000	2	156	3356371	441951	2870350	967946
3km	90%	50000	2	181	3392515	443042	2921554	1011765
3km	90%	50000	2	263	3978475	508709	3442327	1245110
3km	90%	50000	2	198	3772073	513126	3211131	1155450
3km	90%	50000	2	253	4769393	600391	4129840	1236839
3km	90%	50000	2	245	3687812	490383	3174671	1101845
3km	90%	50000	2	394	3801690	457469	3322557	1115876
3km	90%	50000	2	231	3357141	442984	2887517	1008948
3km	90%	50000	2	212	3590819	446128	3112229	1015748
3km	90%	50000	2	199	4646623	578552	4021244	1248098
3km	90%	50000	2	205	4144031	510058	3611250	1172317
3km	90%	50000	2	238	4177728	561679	3571370	1233324
3km	90%	50000	2	249	4349809	571035	3732952	1288521
3km	90%	50000	2	313	4673375	518554	4091388	1477627
3km	90%	50000	2	273	5179110	567156	4520206	1503429
3km	90%	50000	2	199	4541884	539164	3951719	1275095
3km	90%	50000	2	252	3559369	500072	3038148	1102257
3km	90%	50000	2	171	3716736	491565	3164822	1225366
3km	90%	50000	2	222	4302852	562526	3688500	1168704
3km	90%	50000	2	219	3455841	467898	2951495	1012486
3km	90%	50000	2	164	3294815	485027	2767695	964489
3km	90%	50000	2	206	3139463	439058	2660281	912364
3km	90%	50000	2	318	6217884	731275	5438293	1619451
3km	90%	50000	2	289	3347044	481482	2805685	976570
3km	90%	50000	2	236	4126575	543739	3557759	1210948
3km	90%	50000	2	198	5148979	580323	4511451	1262440
3km	90%	50000	2	233	4633359	560310	4022494	1453837
3km	90%	50000	2	296	4314991	616415	3656639	1318862
3km	90%	50000	2	274	4818746	578925	4189413	1280790
3km	90%	50000	2	235	3704118	504420	3114033	968514
3km	90%	50000	2	263	4898593	635656	4193194	1302448
3km	90%	50000	2	225	3792552	505033	3246357	1081691
3km	90%	50000	2	208	3906951	527434	3346077	1101909
3km	90%	50000	2	270	3749160	500561	3192416	1146586
3km	90%	50000	2	185	4143111	530413	3576963	1185345
3km	90%	50000	2	291	3901358	532876	3330627	1145419
3km	90%	50000	2	225	3630290	490504	3118024	1041489
3km	90%	50000	2	281	4317021	538407	3744592	1195990
3km	90%	50000	2	263	3773799	545315	3189222	1127084
3km	90%	50000	2	280	3785202	487519	3245016	1066843
3km	90%	50000	2	181	4753820	583451	4118213	1388329
3km	90%	50000	2	222	3820398	530993	3256038	1143732
3km	90%	50000	2	269	4167220	576286	3540341	1345221
3km	90%	50000	2	199	4360871	582629	3728599	1176136
3km	90%	50000	2	257	4920994	581593	4295054	1379739
3km	90%	50000	2	230	4355720	513865	3809228	1263331
3km	90%	50000	2	238	2576972	340575	2212553	812127
3km	90%	50000	2	216	3948305	526580	3359155	1118880
3km	90%	50000	2	180	3147292	449618	2660081	1010399
3km	90%	50000	2	176	3232406	452579	2752761	913805
3km	90%	50000	2	262	3631038	479875	3117826	1048871
3km	90%	50000	2	216	3166153	413998	2722070	963632
3km	90%	50000	2	272	3905405	522858	3346315	1103806
3km	90%	50000	2	217	3591247	487570	3073941	1110596
3km	90%	50000	2	391	3900040	518041	3333925	1033900
3km	90%	50000	2	254	3151694	419280	2687308	999639
3km	90%	50000	2	278	5065007	563896	4453469	1379774
3km	90%	50000	2	276	3488338	493272	2958576	1056147
3km	90%	50000	2	206	4372548	594203	3738671	1194954
3km	90%	50000	2	286	4454745	555846	3823461	1306960
3km	90%	50000	2	226	4262261	574485	3650084	1303453
3km	90%	50000	2	327	4422166	513875	3863566	1340802
3km	90%	50000	2	268	3839131	533454	3277352	1099280
3km	90%	50000	2	299	4151606	541936	3577185	1145172
3km	90%	50000	2	285	3820484	494859	3297229	1057141
3km	90%	50000	2	264	4901620	608982	4247387	1278812
3km	90%	50000	2	310	4203711	589697	3578593	1206271
3km	90%	50000	2	246	3728522	525388	3183042	1184819
3km	90%	50000	2	303	5472649	609077	4822810	1363404
3km	90%	50000	2	237	3415974	459427	2930874	1050387
3km	90%	50000	2	249	4248890	572284	3635490	1352771
3km	90%	50000	2	318	4948227	601578	4283254	1363384
3km	90%	50000	2	190	3200930	452761	2721559	991708
3km	90%	50000	2	284	4687721	587109	4055419	1190097
3km	90%	50000	2	233	3943271	529185	3374268	1242008
3km	90%	50000	2	227	4091513	482506	3558931	1305590
3km	90%	50000	2	256	4462052	527958	3894496	1238675
3km	90%	50000	2	263	4743791	606285	4060810	1437986
3km	90%	50000	2	188	3970341	532459	3382882	1210867
3km	90%	50000	2	273	6053512	705167	5291851	1643721
3km	90%	50000	2	277	3698957	490813	3179161	1056840
3km	90%	50000	2	228	3415626	460230	2928411	916119
3km	90%	50000	2	245	3782308	452450	3309634	1181567
3km	90%	50000	2	223	3359822	451914	2879898	1038141
3km	90%	50000	2	216	4310995	578823	3698358	1268246
3km	90%	50000	2	209	4376145	474304	3867812	1136532
3km	90%	50000	2	259	5313042	652562	4608207	1335531
3km	90%	50000	2	228	3429613	451650	2948080	966674
3km	90%	50000	2	285	3302976	437691	2827892	1070499
3km	90%	50000	2	240	4601413	585023	3979276	1263808
3km	90%	50000	2	252	3763195	528318	3206685	1124746
3km	90%	50000	2	318	5080822	579114	4461934	1421616
3km	90%	50000	2	232	3477644	469628	2954401	1211887
3km	90%	50000	2	208	4940787	630734	4266985	1257200
3km	90%	50000	2	304	5262916	632661	4575975	1529851
3km	90%	50000	2	276	3498382	447194	3022973	1020464
3km	90%	50000	2	266	4444840	591897	3802271	1225472
3km	90%	50000	2	322	5368796	576864	4728649	1450643
3km	90%	50000	2	268	3539983	486971	3017505	1086921
3km	90%	50000	2	289	3550180	461557	3024396	1065691
3km	90%	50000	2	238	4292230	577224	3679656	1207794
3km	90%	50000	2	262	4476623	597976	3818706	1263589
3km	90%	50000	2	456	5208941	671118	4483161	1582627
3km	90%	50000	2	192	3523511	470121	3015350	1046290
3km	90%	50000	2	298	4564394	647163	3839601	1299307
3km	90%	50000	2	294	5006476	691081	4263486	1507756
3km	90%	50000	2	233	5697541	665120	4962380	1460851
3km	90%	50000	2	253	3957285	506726	3426296	1107618
3km	90%	50000	2	215	3657299	478712	3149919	1037828
3km	90%	50000	2	208	4275707	576295	3637378	1266358
3km	90%	50000	2	183	3893633	483632	3355442	1092691
3km	90%	50000	2	236	4750831	591926	4099090	1318198
3km	90%	50000	2	204	4196972	563976	3592331	1130917
3km	90%	50000	2	231	4265536	593107	3625182	1319090
3km	90%	50000	2	245	4494263	632734	3802143	1355040
3km	90%	50000	2	222	4190929	567818	3582530	1395134
3km	90%	50000	2	288	3515477	481495	3000821	1047266
3km	90%	50000	2	188	4554701	606065	3899315	1193493
3km	90%	50000	2	240	4085044	514716	3525772	1267216
3km	90%	50000	2	338	3819472	456597	3296437	1133960
3km	90%	50000	2	297	4132741	516310	3577744	1214118
3km	90%	50000	2	241	4873684	609623	4225698	1396779
3km	90%	50000	2	222	4381761	525361	3787632	1185095
3km	90%	50000	2	261	3496519	462498	3009686	1033155
3km	90%	50000	2	308	4224044	573066	3611250	1150356
3km	90%	50000	2	266	4144754	449630	3656099	1210442
3km	90%	50000	2	209	3693246	510896	3135443	949307
3km	90%	50000	2	259	4489381	517493	3931458	1382394
3km	90%	50000	2	246	4372564	599621	3732870	1246065
3km	90%	50000	2	310	4899079	555794	4298761	1383494
3km	90%	50000	2	215	3930982	520992	3378865	1135050
3km	90%	50000	2	190	4046916	482825	3514615	1033000
3km	90%	50000	2	232	3434246	438609	2955953	1035170
3km	90%	50000	2	207	3672983	504274	3128317	1051803
3km	90%	50000	2	271	3381202	440070	2906367	988419
3km	90%	50000	2	255	3874895	537120	3311513	1163551
3km	90%	50000	2	300	4501580	603401	3855551	1157333
3km	90%	50000	2	347	3746684	515788	3184814	1227459
3km	90%	50000	2	272	4789010	606822	4112139	1473496
3km	90%	50000	2	211	4441523	573555	3825497	1422820
3km	90%	50000	2	285	5373111	610821	4710892	1418697
3km	90%	50000	2	325	4061038	513015	3500556	1107676
3km	90%	50000	2	310	3680362	497911	3141002	1011080
3km	90%	50000	2	238	4571018	588644	3949311	1207024
3km	90%	50000	2	253	3838113	547330	3244253	1097281
3km	90%	50000	2	174	3630155	496163	3109932	1018279
3km	90%	50000	2	260	3476727	489177	2945034	1060508
3km	90%	50000	2	291	4078125	558626	3477678	1319625
3km	90%	50000	2	245	3897744	525748	3330055	1187923
3km	90%	50000	2	235	5219738	666898	4506506	1443510
3km	90%	50000	2	272	4758160	580315	4108117	1414319
3km	90%	50000	2	510	4030515	509688	3488333	1156838
3km	90%	50000	2	318	4649839	609049	3991422	1140675
3km	90%	50000	2	209	3290995	458524	2787174	870387
3km	90%	50000	2	209	4138483	470597	3627369	1229222
3km	90%	50000	2	270	4269774	563615	3666298	1281866
3km	90%	50000	2	236	3770322	476696	3220002	1037970
3km	90%	50000	2	211	4134832	528095	3568765	1331811
3km	90%	50000	2	284	5218886	610861	4567140	1416226
3km	90%	50000	2	279	3808304	507743	3254771	1195992
3km	90%	50000	2	249	4748241	557083	4140678	1427816
3km	90%	50000	2	376	4363900	567304	3764397	1368883
3km	90%	50000	2	273	4570412	607135	3919030	1157076
3km	90%	50000	2	303	5186874	572040	4575036	1469196
3km	90%	50000	2	257	3448999	458870	2949644	1053125
3km	90%	50000	2	203	3677874	508186	3144726	1059500
3km	90%	50000	2	280	4029298	549890	3459138	1235944
3km	90%	50000	2	238	3956259	526625	3353261	1026893
3km	90%	50000	2	185	3871741	480389	3355591	1138602
3km	90%	50000	2	315	4554164	633486	3873232	1417294
3km	90%	50000	2	253	3906352	491653	3356081	1088497
3km	90%	50000	2	211	3815348	477494	3312675	1096757
3km	90%	50000	2	220	3052069	399352	2625400	1005501
3km	90%	50000	2	225	4507940	566795	3907274	1225028
3km	90%	50000	2	256	4253101	515823	3684529	1255707
3km	90%	50000	2	183	3833145	513772	3294899	1053291
3km	90%	50000	2	247	4424854	554935	3838196	1305992
3km	90%	50000	2	252	3778816	518097	3221812	1160657
3km	90%	50000	2	265	4357946	522627	3794261	1195197
3km	90%	50000	2	335	4508491	577134	3886963	1385622
3km	90%	50000	2	240	4982918	535002	4413140	1297053
3km	90%	50000	2	291	3926865	455763	3428213	1104744
3km	90%	50000	2	223	3579351	488504	3063012	976654
3km	90%	50000	2	200	3626267	501146	3095535	1118306
3km	90%	50000	2	332	4686268	597703	4062408	1328639
3km	90%	50000	2	202	3110855	439204	2635962	902037
3km	90%	50000	2	246	4292947	576784	3673544	1252232
3km	90%	50000	2	209	2786113	432850	2329657	812770
3km	90%	50000	2	165	3359801	437370	2869759	933173
3km	90%	50000	2	207	3716192	536073	3136800	1207169
3km	90%	50000	2	309	3731545	516315	3179218	1132757
3km	90%	50000	2	260	4261600	494141	3724407	1322358
3km	90%	50000	2	207	4136971	508309	3584823	1151027
3km	90%	50000	2	194	3648112	497590	3111349	1220757
3km	90%	50000	2	232	3653385	443574	3189612	1044061
3km	90%	50000	2	282	4506907	562854	3908318	1261688
3km	90%	50000	2	206	3819883	498747	3263419	1086457
3km	90%	50000	2	210	4021263	534213	3439408	1214112
3km	90%	50000	2	234	3671971	474129	3161188	1138561
3km	90%	50000	2	175	4384183	615265	3729300	1250343
3km	90%	50000	2	312	3790819	484345	3259997	1141092
3km	90%	50000	2	215	3610848	479872	3086514	1038686
3km	90%	50000	2	235	5021752	664665	4312897	1351141
3km	90%	50000	2	221	4451573	494269	3928926	1173411
3km	90%	50000	2	219	3837250	503297	3301214	1180008
3km	90%	50000	2	159	4286032	531913	3715246	1102242
3km	90%	50000	2	300	4491741	611580	3845166	1219576
3km	90%	50000	2	168	3854410	517368	3294165	1053184
3km	90%	50000	2	297	4664047	592050	4028366	1467657
3km	90%	50000	2	219	3574540	507919	3037419	1048007
3km	90%	50000	2	197	3502287	513628	2959946	1148788
3km	90%	50000	2	217	4282730	550284	3709910	1126615
3km	90%	50000	2	241	4774549	580737	4160060	1216598
3km	90%	50000	2	306	4610789	513019	4046091	1293935
3km	90%	50000	2	271	4212941	543783	3637972	1014566
3km	90%	50000	2	242	3515939	441842	3038620	997435
3km	90%	50000	2	206	3639930	497269	3090918	953572
3km	90%	50000	2	197	3760549	476653	3231041	1080928
3km	90%	50000	2	363	4682505	628479	3989558	1356453
3km	90%	50000	2	213	3673389	482500	3149718	1035717
3km	90%	50000	2	341	4379436	596827	3732565	1248153
3km	90%	50000	2	304	4134814	566669	3512879	1289305
3km	90%	50000	2	272	4567309	578625	3948488	1306437
3km	90%	50000	2	261	4093990	587398	3448411	1311708
3km	90%	50000	2	275	3092771	430332	2604095	907675
3km	90%	50000	2	206	4308436	543324	3733975	1239557
3km	90%	50000	2	239	4687402	619807	4023043	1350098
3km	90%	50000	2	239	3734849	540722	3157201	1150555
3km	90%	50000	2	263	3813358	508054	3253182	1196725
3km	90%	50000	2	299	5845941	630570	5151937	1613827
3km	90%	50000	2	245	4467109	521807	3896887	1276110
3km	90%	50000	2	273	2992021	397730	2556138	941841
3km	90%	50000	2	345	4522530	600714	3881854	1233505
3km	90%	50000	2	258	3688761	501323	3141424	1100774
3km	90%	50000	2	227	3643607	495976	3116658	994829
3km	90%	50000	2	245	4379953	573207	3772645	1284844
3km	90%	50000	2	352	4699963	499932	4150170	1269301
3km	90%	50000	2	345	4208092	596004	3565112	1278880
3km	90%	50000	2	217	4589077	639766	3898492	1359883
3km	90%	50000	2	209	3931342	514240	3387006	1042495
3km	90%	50000	2	226	4079047	530599	3506331	1166074
3km	90%	50000	2	256	3927407	528528	3331377	1151947
3km	90%	50000	2	237	3776625	519296	3221721	1024173
3km	90%	50000	2	332	4900483	551793	4312441	1322480
3km	90%	50000	2	218	4338285	532715	3755648	1353217
3km	90%	50000	2	179	3406775	477777	2909899	981036
3km	90%	50000	2	343	4669418	566242	4063487	1310312
3km	90%	50000	2	261	4958190	629656	4279216	1276201
3km	90%	50000	2	228	4254839	519406	3690315	1184747
3km	90%	50000	2	208	4290002	616584	3624537	1222969
3km	90%	50000	2	227	5663851	663754	4937229	1635328
3km	90%	50000	2	364	4342775	589884	3690579	1323209
3km	90%	50000	2	247	4053335	505228	3527398	1198468
3km	90%	50000	2	196	3507696	477572	3001836	1070616
3km	90%	50000	2	243	4076765	533955	3499868	1174829
3km	90%	50000	2	282	4407225	600804	3772186	1277591
3km	90%	50000	2	219	4172668	514766	3610020	1213984
3km	90%	50000	2	401	3361818	443100	2870681	1032451
3km	90%	50000	2	271	4619722	532681	4044358	1192486
3km	90%	50000	2	213	3731362	498706	3196416	1184931
3km	90%	50000	2	238	4158162	523975	3586138	1196407
3km	90%	50000	2	323	4167007	557311	3575543	1218072
3km	90%	50000	2	196	3734258	479472	3199862	1096554
3km	90%	50000	2	288	4754108	593973	4092783	1497617
3km	90%	50000	2	250	3559102	491640	3042320	1043804
3km	90%	50000	2	249	5142787	632774	4466784	1560313
3km	90%	50000	2	138	2888646	370151	2489292	831833
3km	90%	50000	2	234	4066336	542469	3485620	1129115
3km	90%	50000	2	161	3585686	487908	3071847	1000760
3km	90%	50000	2	270	4874033	599931	4223381	1267439
3km	90%	50000	2	235	4506103	550532	3915197	1162302
3km	90%	50000	2	273	3356666	452392	2876224	894407
3km	90%	50000	2	225	4062389	538970	3467835	1148824
3km	90%	50000	2	293	3967526	534554	3394131	1076596
3km	90%	50000	2	225	4074708	564877	3459944	1173429
3km	90%	50000	2	234	3384949	404965	2946674	980733
3km	90%	50000	2	211	3813957	490796	3292218	1124460
3km	90%	50000	2	258	3962199	529397	3386148	1170542
3km	90%	50000	2	265	4367850	555548	3754159	1064300
3km	90%	50000	2	210	3398701	447504	2924829	979029
3km	90%	50000	2	290	4118958	553252	3532702	1240556
3km	90%	50000	2	242	3499342	517929	2918540	1295358
3km	90%	50000	2	270	4024573	567593	3427712	1209440
3km	90%	50000	2	232	4020741	503469	3457491	1164513
3km	90%	50000	2	305	5048023	563773	4435579	1379134
3km	90%	50000	2	230	3710984	472868	3179632	1250028
3km	90%	50000	2	243	4935748	665109	4203509	1450390
3km	90%	50000	2	239	3389236	451659	2898272	939771
3km	90%	50000	2	204	3634804	514278	3090805	1079040
3km	90%	50000	2	254	4029511	505267	3480235	1184784
3km	90%	50000	2	188	4013353	534688	3417465	1108814
3km	90%	50000	2	216	3735922	472144	3221330	992422
3km	90%	50000	2	263	3965661	540211	3377913	1151778
3km	90%	50000	2	320	4327810	475994	3793483	1323118
3km	90%	50000	2	342	3769439	531016	3205251	1086825
3km	90%	50000	2	257	3564237	488869	3047829	1063982
3km	90%	50000	2	230	4308244	548576	3725884	1296818
3km	90%	50000	2	260	4327020	583567	3694698	1253406
3km	90%	50000	2	273	4188996	533972	3610320	1186599
3km	90%	50000	2	206	4245884	529645	3671314	1170749
3km	90%	50000	2	335	3473796	474179	2944669	1095327
3km	90%	50000	2	267	4519514	584954	3886881	1164985
3km	90%	50000	2	262	4502187	600704	3829704	1390662
3km	90%	50000	2	206	3368014	451249	2880951	987392
3km	90%	50000	2	184	4055264	542925	3474005	1116778
3km	90%	50000	2	192	4150653	561090	3520947	1175705
3km	90%	50000	2	222	4076449	540271	3494978	1092065
3km	90%	50000	2	190	3770602	531099	3193743	1207692
3km	90%	50000	2	322	5542657	633691	4861805	1517211
3km	90%	50000	2	178	3750237	503886	3208966	1142670
3km	90%	50000	2	243	3833820	504177	3294937	1121693
3km	90%	50000	2	258	4185713	538487	3607132	1131921
3km	90%	50000	2	309	5727417	670918	4999456	1540289
3km	90%	50000	2	248	3486818	466422	2980030	1132631
3km	90%	50000	2	208	4850527	617157	4167953	1317633
3km	90%	50000	2	231	4018329	536538	3443574	1160977
3km	90%	50000	2	256	3007066	406237	2562789	1042511
3km	90%	50000	2	277	3769098	504060	3247752	1101696
3km	90%	50000	2	271	3826069	463465	3327589	1112521
3km	90%	50000	2	245	3361779	385519	2918926	1073303
3km	90%	50000	2	255	3731783	493941	3213423	1048060
3km	90%	50000	2	260	4026866	527786	3472169	1146681
3km	90%	50000	2	209	3897741	467768	3386550	1071349
3km	90%	50000	2	223	3991041	521723	3432941	1195400
3km	90%	50000	2	248	3738932	503640	3183850	1150804
3km	90%	50000	2	328	4454704	528512	3893059	1237939
3km	90%	50000	2	359	3096135	434024	2630713	1051613
3km	90%	50000	2	287	4562554	520786	3990752	1204601
3km	90%	50000	2	261	4138510	574286	3526530	1304164
3km	90%	50000	2	259	3886788	499822	3346145	1100822
3km	90%	50000	2	259	4021253	547359	3424652	1232910
3km	90%	50000	2	242	4082588	559811	3496310	1214642
3km	90%	50000	2	237	4532248	594395	3895115	1222055
3km	90%	50000	2	223	3823526	472062	3291694	1057969
3km	90%	50000	2	278	4042326	571717	3432784	1033815
3km	90%	50000	2	248	4444652	548451	3861666	1327936
3km	90%	50000	2	232	4582834	574568	3956578	1368808
3km	90%	50000	2	241	3907167	517089	3358648	1137950
3km	90%	50000	2	242	4062064	448670	3580268	1238716
3km	90%	50000	2	266	4779751	567455	4175790	1269648
3km	90%	50000	2	301	4604791	550891	4012590	1358749
3km	90%	50000	2	206	2982890	426171	2519290	1016634
3km	90%	50000	2	307	3827328	532333	3253239	1133697
3km	90%	50000	2	220	4466610	558577	3862190	1319086
3km	90%	50000	2	300	4285879	571822	3667524	1248162
3km	90%	50000	2	204	4287433	535858	3716561	1280340
3km	90%	50000	2	365	4690386	590757	4057672	1283706
3km	90%	50000	2	318	4608740	619434	3934242	1383482
3km	90%	50000	2	230	3569723	473887	3061545	1022699
3km	90%	50000	2	394	3811651	510254	3263150	1040730
3km	90%	50000	2	349	4053167	560612	3445631	1077572
3km	90%	50000	2	287	4907086	578494	4261032	1304194
3km	90%	50000	2	231	4203692	538937	3626538	1183840
3km	90%	50000	2	227	4021714	544619	3433891	1134445
3km	90%	50000	2	244	3544325	477436	3036805	1085208
3km	90%	50000	2	264	4182822	598924	3554876	1237045
3km	90%	50000	2	215	4346488	542459	3760258	1091972
3km	90%	50000	2	218	3938666	505525	3395144	1072065
3km	90%	50000	2	185	4972644	566735	4347549	1375566
3km	90%	50000	2	284	5293533	645486	4595709	1543337
3km	90%	50000	2	201	3577583	518108	3029220	1021319
3km	90%	50000	2	264	4382445	511698	3829865	1241780
3km	90%	50000	2	217	4477617	500528	3943446	1091773
3km	90%	50000	2	244	4541656	637218	3861642	1321065
3km	90%	50000	2	210	4823720	596340	4189713	1304526
3km	90%	50000	2	261	3893502	529283	3330843	1050884
3km	90%	50000	2	304	4609566	615621	3961784	1274635
3km	90%	50000	2	243	3860855	498102	3320440	1177839
3km	90%	50000	2	267	3071275	428093	2618965	1029289
3km	90%	50000	2	214	3682683	470243	3167365	1113090
3km	90%	50000	2	212	3718263	516072	3163149	1142544
3km	90%	50000	2	304	5351008	643742	4650966	1471955
3km	90%	50000	2	236	4312249	608278	3648744	1167049
3km	90%	50000	2	228	4117104	544943	3536877	1166177
3km	90%	50000	2	201	3691534	492414	3168976	1002010
3km	90%	50000	2	234	4117387	583230	3477220	1051301
3km	90%	50000	2	235	4128036	532620	3555512	1189431
3km	90%	50000	2	307	3115622	439092	2644047	908785
3km	90%	50000	2	384	4852395	608814	4202915	1181160
3km	90%	50000	2	214	3493234	475471	2987869	1063999
3km	90%	50000	2	345	3945518	525970	3384489	1161888
3km	90%	50000	2	197	3997362	514098	3437866	1062038
3km	90%	50000	2	243	3193688	451226	2704389	967370
3km	90%	50000	2	219	3754644	422780	3277121	1049437
3km	90%	50000	2	179	3956701	556478	3367151	1162019
3km	90%	50000	2	203	3241971	436365	2772504	934177
3km	90%	50000	2	281	4009478	528107	3424900	1328914
3km	90%	50000	2	241	3589339	505538	3064423	1073999
3km	90%	50000	2	240	4403660	593159	3745118	1307304
3km	90%	50000	2	199	3637093	493294	3086589	1076827
3km	90%	50000	2	191	3481071	484238	2960216	1023303
3km	90%	50000	2	408	3557965	451266	3057541	983942
3km	90%	50000	2	265	3978344	510417	3414902	1062588
3km	90%	50000	2	281	3835100	551284	3254911	1110839
3km	90%	50000	2	205	5084271	565337	4494007	1319857
3km	90%	50000	2	329	4152844	461430	3664369	1106627
3km	90%	50000	2	194	4260845	539968	3673893	1240147
3km	90%	50000	2	172	4377719	576677	3774242	1088373
3km	90%	50000	2	304	4405639	549957	3802305	1146985
3km	90%	50000	2	231	3307207	422111	2856053	1004698
3km	90%	50000	2	271	4118059	494843	3581295	1118611
3km	90%	50000	2	273	3374379	466833	2876161	1009175
3km	90%	50000	2	337	3637741	475792	3101711	1074807
3km	90%	50000	2	322	3308621	458833	2825852	983370
3km	90%	50000	2	193	3621041	443535	3136723	1025259
3km	90%	50000	2	231	4101944	517138	3552553	1137971
3km	90%	50000	2	222	4398917	531056	3827652	1340098
3km	90%	50000	2	242	3467319	500828	2918878	1067383
3km	90%	50000	2	209	4119108	568529	3497507	1175339
3km	90%	50000	2	233	3681062	518192	3126262	1212613
3km	90%	50000	2	257	3775855	492560	3248227	1144930
3km	90%	50000	2	307	3933617	543414	3323409	1204818
3km	90%	50000	2	251	3656181	498877	3118775	1139211
3km	90%	50000	2	311	3789013	536976	3225453	1150062
3km	90%	50000	2	288	3648173	484030	3136079	981967
3km	90%	50000	2	254	4096690	484389	3571095	1234731
3km	90%	50000	2	223	3365032	452848	2894366	905271
3km	90%	50000	2	238	5376515	631495	4698760	1605649
3km	90%	50000	2	294	4109776	580349	3490509	1277529
3km	90%	50000	2	264	3801585	481347	3274232	1049059
3km	90%	50000	2	328	4981932	646601	4275482	1539781
3km	90%	50000	2	256	3626933	473379	3129452	1038356
3km	90%	50000	2	248	3263130	444686	2788260	951476
3km	90%	50000	2	260	3523954	466178	3004073	1038789
3km	90%	50000	2	344	4292885	482608	3782903	1352888
3km	90%	50000	2	300	3785453	518126	3218831	1215443
3km	90%	50000	2	284	4344042	527773	3774376	1065362
3km	90%	50000	2	247	4973659	541943	4385640	1326007
3km	90%	50000	2	237	4795037	605718	4119838	1171621
3km	90%	50000	2	237	4129146	525159	3573831	1076657
3km	90%	50000	2	300	4458790	585345	3847994	1216656
3km	90%	50000	2	249	3620252	538090	3030088	1130457
3km	90%	50000	2	217	4431784	579900	3804742	1251888
3km	90%	50000	2	284	4257419	514808	3705165	1216334
3km	90%	50000	2	174	3812410	504257	3265274	1177780
3km	90%	50000	2	271	4125458	585707	3496460	1334889
3km	90%	50000	2	248	4947707	633266	4260182	1383066
3km	90%	50000	2	193	4109106	540576	3546624	1249705
3km	90%	50000	2	191	4324236	549717	3741269	1272963
3km	90%	50000	2	247	4019504	542235	3454823	1152157
3km	90%	50000	2	220	4876251	597628	4239814	1302264
3km	90%	50000	2	251	4109580	501164	3546312	1151198
3km	90%	50000	2	206	3899329	532966	3337940	989912
3km	90%	50000	2	256	4079116	494389	3552403	1191094
3km	90%	50000	2	290	4547797	607588	3865474	1324519
3km	90%	50000	2	192	4257996	519916	3662393	1168393
3km	90%	50000	2	265	3956220	541133	3375130	1221176
3km	90%	50000	2	291	4398471	573956	3767756	1318078
3km	90%	50000	2	246	3769185	476187	3250288	1118608
3km	90%	50000	2	379	4165922	544116	3569434	1169563
3km	90%	50000	2	314	4256066	568531	3647178	1121630
3km	90%	50000	2	246	3488860	464557	2997137	1039425
3km	90%	50000	2	283	4524551	610366	3875209	1378784
3km	90%	50000	2	258	3469781	460606	2976520	1001469
3km	90%	50000	2	217	3915983	529870	3337903	1190424
3km	90%	50000	2	338	3457519	450245	2975775	1113541
3km	90%	50000	2	291	3523451	470427	2988649	1082689
3km	90%	50000	2	220	3437357	474681	2909635	1028663
3km	90%	50000	2	302	3995026	424452	3535371	1056510
3km	90%	50000	2	314	4578406	566453	3978427	1168515
3km	90%	50000	2	186	3595621	505458	3048430	969320
3km	90%	50000	2	211	4131534	521880	3549600	1097972
3km	90%	50000	2	182	4171889	554830	3557219	1213368
3km	90%	50000	2	247	4215627	567947	3588777	1111584
3km	90%	50000	2	241	4652119	543719	4060303	1337753
3km	90%	50000	2	227	4425899	614527	3750640	1236406
3km	90%	50000	2	441	4997486	540205	4410615	1352893
3km	90%	50000	2	242	4216721	511006	3669611	1160043
3km	90%	50000	2	326	3620200	503250	3082740	1157693
3km	90%	50000	2	213	4178931	490054	3660771	1168447
3km	90%	50000	2	217	4084259	551079	3506564	1193105
3km	90%	50000	2	286	4130613	527955	3571417	1145089
3km	90%	50000	2	222	4442924	572751	3827936	1168633
3km	90%	50000	2	223	3527218	455725	3040949	964358
3km	90%	50000	2	256	3360750	475991	2851618	1122412
3km	90%	50000	2	309	5084878	560602	4480110	1406819
3km	90%	50000	2	288	4997648	658285	4310026	1184980
3km	90%	50000	2	169	3723844	515848	3175882	963914
3km	90%	50000	2	324	5722638	627641	5033241	1507239
3km	90%	50000	2	279	5854772	619606	5184666	1474141
3km	90%	50000	2	217	3193708	421828	2732310	987593
3km	90%	50000	2	237	3744941	518560	3171036	1068225
3km	90%	50000	2	198	3316928	431423	2838023	1017271
3km	90%	50000	2	213	3825488	481521	3311707	1056909
3km	90%	50000	2	269	3996696	506689	3454747	1143429
3km	90%	50000	2	221	3275992	477675	2750949	1119245
3km	90%	50000	2	307	4870059	603059	4229778	1366597
3km	90%	50000	2	216	4442064	593594	3815524	1093302
3km	90%	50000	2	293	3935645	536550	3350323	1095228
3km	90%	50000	2	283	3741553	523602	3188861	1015230
3km	90%	50000	2	209	3972020	537844	3374818	1312622
3km	90%	50000	2	256	4275215	495836	3748059	1039615
3km	90%	50000	2	236	3967595	544665	3391667	1112754
3km	90%	50000	2	202	4013647	537628	3424376	1229194
3km	90%	50000	2	262	4398658	625668	3728900	1205692
3km	90%	50000	2	186	3815604	456644	3314209	1076554
3km	90%	50000	2	211	3945194	520437	3379806	1127174
3km	90%	50000	2	254	4452993	523451	3857217	1178622
3km	90%	50000	2	240	4415550	599852	3762268	1319349
3km	90%	50000	2	256	5258049	593107	4626094	1367570
3km	90%	50000	2	288	5404014	670991	4663074	1575315
3km	90%	50000	2	213	3540411	431506	3072535	1083958
3km	90%	50000	2	423	4649236	523182	4080663	1439737
3km	90%	50000	2	400	5330803	626216	4648651	1618721
3km	90%	50000	2	461	4119065	525153	3564619	1161198
3km	90%	50000	2	276	3768951	542197	3180194	1168505
3km	90%	50000	2	316	3870457	517391	3296869	1098665
3km	90%	50000	2	265	4430548	543692	3839162	1179368
3km	90%	50000	2	238	5156478	674399	4457847	1351237
3km	90%	50000	2	280	3204997	416857	2756207	972082
3km	90%	50000	2	276	3124739	445585	2649170	928305
3km	90%	50000	2	238	3959564	520846	3389949	1125430
3km	90%	50000	2	247	4106506	532894	3542515	1062572
3km	90%	50000	2	241	3807384	501862	3247964	1053280
3km	90%	50000	2	247	4024859	464210	3533300	1138381
3km	90%	50000	2	306	5793557	718889	5036538	1504147
3km	90%	50000	2	356	5122554	638869	4407309	1541170
3km	90%	50000	2	233	4122783	522215	3558484	1215256
3km	90%	50000	2	303	4017582	453778	3534659	1257507
3km	90%	50000	2	261	4068037	514656	3514410	1152573
3km	90%	50000	2	208	4106671	555988	3500026	1299372
3km	90%	50000	2	220	3665210	467732	3164493	1051607
3km	90%	50000	2	242	3794098	534839	3234392	1094909
3km	90%	50000	2	265	5216668	616091	4557011	1333764
3km	90%	50000	2	252	4296823	581001	3667522	1203046
3km	90%	50000	2	199	3997191	560346	3373187	1189272
3km	90%	50000	2	268	4909468	529960	4345236	1300783
3km	90%	50000	2	216	5380404	615507	4719919	1489867
3km	90%	50000	2	339	3537995	484769	2998928	1064784
3km	90%	50000	2	272	4388989	587668	3764597	1188247
3km	90%	50000	2	288	5167325	576564	4555850	1340637
3km	90%	50000	2	202	3361097	456509	2886834	993221
3km	90%	50000	2	203	3743960	521264	3183619	1165291
3km	90%	50000	2	329	3737243	522209	3167813	1096091
3km	90%	50000	2	256	4818682	587139	4189383	1290494
3km	90%	50000	2	284	4350873	601458	3714290	1329256
3km	90%	50000	2	236	4331436	573240	3710234	1210579
3km	90%	50000	2	163	3668642	516061	3113517	1087163
3km	90%	50000	2	340	3650541	473697	3120924	957279
3km	90%	50000	2	188	3851997	468454	3342187	1091189
3km	90%	50000	2	352	5858601	685480	5138795	1601126
3km	90%	50000	2	224	4923980	644862	4232845	1212004
3km	90%	50000	2	237	4363872	572025	3739477	1382505
3km	90%	50000	2	258	3574069	484587	3058290	1070668
3km	90%	50000	2	211	4539643	600704	3883543	1230052
3km	90%	50000	2	192	4800042	642276	4073687	1406986
3km	90%	50000	2	291	4373043	517476	3795035	1333361
3km	90%	50000	2	220	4254628	592850	3624722	1298696
3km	90%	50000	2	313	3528785	484870	3007193	1175625
3km	90%	50000	2	219	4847432	596949	4168405	1422499
3km	90%	50000	2	474	3896216	499799	3338056	1137797
3km	90%	50000	2	281	4091767	495867	3570190	1335955
3km	90%	50000	2	326	6189383	728256	5423807	1811335
3km	90%	50000	2	267	3700346	490631	3168910	1016262
3km	90%	50000	2	257	4961613	678288	4209150	1482263
3km	90%	50000	2	213	4986855	537941	4401087	1328329
3km	90%	50000	2	293	4129090	532909	3573936	1110544
3km	90%	50000	2	353	4517330	513933	3967771	1180364
3km	90%	50000	2	342	4961006	593718	4320703	1377602
3km	90%	50000	2	269	3266811	455408	2786127	994725
3km	90%	50000	2	382	4339387	621246	3669292	1251008
3km	90%	50000	2	248	5161812	617590	4495938	1408727
3km	90%	50000	2	183	4639265	551316	4028603	1198831
3km	90%	50000	2	255	3903270	542971	3327828	1082142
3km	90%	50000	2	206	4118171	502288	3579055	1259882
3km	90%	50000	2	222	2899443	417399	2440112	837166
3km	90%	50000	2	211	3830729	530157	3258945	1256971
3km	90%	50000	2	285	5323776	611339	4679106	1366270
3km	90%	50000	2	217	3284468	449425	2794977	1047858
3km	90%	50000	2	245	3700443	493602	3162142	1030819
3km	90%	50000	2	292	4125482	567498	3529087	1094562
3km	90%	50000	2	190	4648264	595938	4017024	1222023
3km	90%	50000	2	174	3800095	457364	3310544	1065068
3km	90%	50000	2	251	4008532	486201	3474401	1128352
3km	90%	50000	2	227	4298364	573227	3660575	1193689
3km	90%	50000	2	245	4078434	501998	3549021	1176870
3km	90%	50000	2	183	3672457	492472	3142511	1114160
3km	90%	50000	2	378	3752566	492717	3217338	1162249
3km	90%	50000	2	258	4766914	618499	4106803	1435934
3km	90%	50000	2	231	3798958	464035	3311211	1141950
3km	90%	50000	2	253	3624301	536605	3031172	1175487
3km	90%	50000	2	269	3658098	517350	3101661	1140629
3km	90%	50000	2	200	3387415	459973	2891242	1047771
3km	90%	50000	2	259	5272966	657961	4547323	1387027
3km	90%	50000	2	219	4083740	516202	3533661	1109674
3km	90%	50000	2	273	3765134	435329	3302736	1162662
3km	90%	50000	2	218	3450629	457721	2936938	1092661
3km	90%	50000	2	213	3929376	549136	3360440	1044236
3km	90%	50000	2	236	5668444	710839	4926991	1523303
3km	90%	50000	2	261	3633602	539208	3061447	1144951
3km	90%	50000	2	186	3232690	464127	2722788	1014722
3km	90%	50000	2	306	4671926	564544	4068438	1539310
3km	90%	50000	2	277	4970315	612622	4316112	1373784
3km	90%	50000	2	313	3417086	454358	2930270	1048643
3km	90%	50000	2	234	3867191	545682	3260574	1104753
3km	90%	50000	2	241	4578565	609303	3916236	1303804
3km	90%	50000	2	214	5009068	632144	4310012	1322196
3km	90%	50000	2	339	3556810	500554	3000324	1245037
3km	90%	50000	2	194	3368136	471693	2850030	1076871
3km	90%	50000	2	242	4271426	584715	3641948	1286527
3km	90%	50000	2	260	3790208	525949	3238102	1126077
3km	90%	50000	2	271	5362347	697994	4619849	1497422
3km	90%	50000	2	244	5289134	632113	4618692	1571512
3km	90%	50000	2	261	4383548	597106	3741907	1185783
3km	90%	50000	2	312	4928055	662577	4224460	1412231
3km	90%	50000	2	212	4102640	544617	3510306	1102091
3km	90%	50000	2	226	3968217	491016	3441729	1081715
3km	90%	50000	2	199	5337511	593591	4699037	1466762
3km	90%	50000	2	180	3930521	504400	3390828	1114387
3km	90%	50000	2	199	3534721	481159	3028946	1012476
3km	90%	50000	2	231	3431730	428219	2964770	1077549
3km	90%	50000	2	222	4044515	578110	3420482	1350271
3km	90%	50000	2	353	3888255	521951	3324525	1036107
3km	90%	50000	2	237	5419807	595757	4790934	1425494
3km	90%	50000	2	245	4564022	545861	3978303	1220229
3km	90%	50000	2	264	3526863	497618	2993171	1206925
3km	90%	50000	2	275	3471740	488034	2955567	991377
3km	90%	50000	2	218	3406155	459433	2918632	1073018
3km	90%	50000	2	214	4472753	563770	3867469	1206372
3km	90%	50000	2	244	5546377	650282	4852063	1577316
3km	90%	50000	2	317	5681895	661297	4979801	1565334
3km	90%	50000	2	338	3222582	453714	2721708	1068585
3km	90%	50000	2	232	3203317	406578	2755516	1065105
3km	90%	50000	2	193	3714426	471092	3203049	1099793
3km	90%	50000	2	184	3673879	510153	3121791	1014102
3km	90%	50000	2	152	2998722	401772	2577312	853252
3km	90%	50000	2	185	4049424	476829	3521168	1148742
3km	90%	50000	2	191	3070083	417448	2620034	926126
3km	90%	50000	2	221	3736883	474239	3217547	1128759
3km	90%	50000	2	214	5303662	639369	4578123	1253164
3km	90%	50000	2	186	3707841	504644	3174778	1079094
3km	90%	50000	2	369	4580424	601474	3949747	1355997
3km	90%	50000	2	214	3831682	480864	3314412	1019410
3km	90%	50000	2	144	3658740	527471	3075791	1056675
3km	90%	50000	2	251	3926781	551203	3336923	1204961
3km	90%	50000	2	216	3614668	478093	3087024	1123050
3km	90%	50000	2	315	3936738	590051	3319456	1155126
3km	90%	50000	2	337	3903625	538327	3335696	1244080
3km	90%	50000	2	175	3757748	480504	3230130	1180112
3km	90%	50000	2	220	3692805	502543	3152558	1128774
3km	90%	50000	2	197	3877171	539019	3314198	1041013
3km	90%	50000	2	292	5356321	671189	4653124	1353335
3km	90%	50000	2	263	3468224	430319	3000892	1141799
3km	90%	50000	2	370	4876085	582592	4228875	1421853
3km	90%	50000	2	216	3660292	461257	3156271	1124957
3km	90%	50000	2	211	3839601	510799	3300288	1042061
3km	90%	50000	2	252	4092560	441511	3616957	1289882
3km	90%	50000	2	413	4206607	583482	3570505	1271180
3km	90%	50000	2	208	3455798	469608	2957073	1014057
3km	90%	50000	2	324	3829034	523807	3271481	1252562
3km	90%	50000	2	252	4119611	534511	3534907	1138826
3km	90%	50000	2	192	3782036	479414	3271689	1079627
3km	90%	50000	2	297	4318619	566775	3674985	1191532
3km	90%	50000	2	252	4892574	654170	4197100	1196134
3km	90%	50000	2	273	3517521	449486	3011997	958919
3km	90%	50000	2	234	4095361	517643	3495432	1129634
3km	90%	50000	2	301	5452604	573843	4826324	1478600
3km	90%	50000	2	307	3834853	499068	3301284	1097892
3km	90%	50000	2	255	4567543	612434	3890909	1399617
3km	90%	50000	2	206	3840911	486836	3329785	1063978
3km	90%	50000	2	268	4105560	536132	3543656	1139976
3km	90%	50000	2	245	4838031	553467	4245524	1398775
3km	90%	50000	2	220	3044266	419203	2584032	830436
3km	90%	50000	2	255	4316201	558707	3718329	1216657
3km	90%	50000	2	364	5387715	650439	4686385	1539863
3km	90%	50000	2	274	3763483	527581	3202866	1138111
3km	90%	50000	2	273	4126204	527809	3573643	1141152
3km	90%	50000	2	258	4188301	543496	3613660	1184085
3km	90%	50000	2	248	4276264	572639	3662322	1191790
3km	90%	50000	2	230	3733284	478772	3225282	1063482
3km	90%	50000	2	296	5132124	661292	4423355	1337954
3km	90%	50000	2	212	3038949	395805	2618527	976858
3km	90%	50000	2	318	5699279	643067	4996815	1634232
3km	90%	50000	2	315	5797751	688496	5041124	1576445
3km	90%	50000	2	278	6103454	677146	5371352	1660125
3km	90%	50000	2	210	3607446	499008	3069089	997994
3km	90%	50000	2	318	4260812	609066	3608017	1318472
3km	90%	50000	2	229	3825994	512866	3270801	1108595
3km	90%	50000	2	327	3932062	546088	3350020	1143705
3km	90%	50000	2	207	4280570	599139	3628132	1158547
3km	90%	50000	2	210	4327225	568040	3709014	1481305
3km	90%	50000	2	304	5375258	673098	4650385	1450896
3km	90%	50000	2	248	3573256	488158	3045349	1148062
3km	90%	50000	2	229	4562141	590151	3909061	1371820
3km	90%	50000	2	224	3523009	462708	3022017	950737
3km	90%	50000	2	259	4647599	593099	4022158	1417091
3km	90%	50000	2	259	6036310	692303	5282829	1644172
3km	90%	50000	2	231	4181851	543954	3587682	1295644
3km	90%	50000	2	240	4077835	552127	3487073	1154133
3km	90%	50000	2	275	4312435	604805	3648558	1470527
3km	90%	50000	2	194	4336777	503253	3768472	1182743
3km	90%	50000	2	206	4291272	564624	3659062	1226693
3km	90%	50000	2	177	4334736	574636	3699427	1100390
3km	90%	50000	2	186	3749322	504869	3204867	1013189
3km	90%	50000	2	288	3058695	434374	2596136	906669
3km	90%	50000	2	192	4399338	556450	3803575	1173539
3km	90%	50000	2	336	3891393	527614	3310513	1405186
3km	90%	50000	2	213	3423468	460911	2905914	1079359
3km	90%	50000	2	287	3625525	487344	3077562	1095878
3km	90%	50000	2	290	4711191	619461	4046472	1365065
3km	90%	50000	2	212	3502829	461915	3003747	1020971
3km	90%	50000	2	256	4862163	529810	4279740	1254425
3km	90%	50000	2	202	3968525	536144	3385151	1065104
3km	90%	50000	2	254	4207674	543277	3612135	1160009
3km	90%	50000	2	285	4193667	560991	3592634	1359753
3km	90%	50000	2	242	4714283	606137	4030131	1510116
3km	90%	50000	2	213	4477957	590900	3839550	1230515
3km	90%	50000	2	261	5221339	623697	4531666	1459339
3km	90%	50000	2	247	3758516	453734	3263875	1105258
3km	90%	50000	2	281	3421427	426400	2964947	1089020
3km	90%	50000	2	253	3823720	511436	3263180	1138157
3km	90%	50000	2	275	5486423	655989	4756531	1491190
3km	90%	50000	2	169	3600992	485684	3092191	1005494
3km	90%	50000	2	275	4872110	585899	4233758	1424097
3km	90%	50000	2	224	3615482	509059	3076409	1019877
3km	90%	50000	2	386	3157986	443557	2681416	1131763
3km	90%	50000	2	316	4298717	533588	3713528	1217446
3km	90%	50000	2	254	3792142	539525	3223535	1230609
3km	90%	50000	2	237	4468239	578522	3828968	1368184
3km	90%	50000	2	241	3857733	541735	3292167	1108856
3km	90%	50000	2	387	3327460	470320	2828008	923132
3km	90%	50000	2	283	3935371	534063	3365378	1135491
3km	90%	50000	2	195	4241436	604852	3577515	1138409
3km	90%	50000	2	364	5188743	637024	4500410	1417954
3km	90%	50000	2	180	3022518	445320	2550168	962046
3km	90%	50000	2	347	3771368	472616	3251829	1200218
3km	90%	50000	2	203	4764046	638400	4091881	1349721
3km	90%	50000	2	206	3269832	440104	2792582	1035671
3km	90%	50000	2	224	4183859	496247	3649392	1119799
3km	90%	50000	2	309	5020951	686800	4284503	1397066
3km	90%	50000	2	180	3046698	391789	2627881	1011227
3km	90%	50000	2	360	5629695	605006	4959156	1512672
3km	90%	50000	2	285	2869737	429698	2421680	1024286
3km	90%	50000	2	266	3618201	473815	3102279	1038574
3km	90%	50000	2	191	4346477	523940	3787965	1223258
3km	90%	50000	2	258	3305363	443943	2832145	1031232
3km	90%	50000	2	319	4111412	509654	3559405	1090780
3km	90%	50000	2	271	3968929	514220	3413610	1156309
3km	90%	50000	2	213	3982690	519240	3432537	1191250
3km	90%	50000	2	210	3890851	483965	3379493	1086940
3km	90%	50000	2	326	5042916	580192	4415280	1446454
3km	90%	50000	2	301	4623674	591133	3974645	1222004
3km	90%	50000	2	289	3980746	511783	3410511	1161075
3km	90%	50000	2	373	5048179	659591	4344402	1442084
3km	90%	50000	2	274	4371150	502410	3821135	1364508
3km	90%	50000	2	309	4743009	543593	4157311	1266921
3km	90%	50000	2	289	4453526	524861	3866983	1269093
3km	90%	50000	2	281	3688553	537802	3105431	1226448
3km	90%	50000	2	166	3601916	456352	3082873	1006020
3km	90%	50000	2	184	4013422	522431	3449096	1176941
3km	90%	50000	2	240	4897931	546491	4304238	1207774
3km	90%	50000	2	256	4552948	588798	3905715	1215505
3km	90%	50000	2	213	4545185	602681	3907795	1092398
3km	90%	50000	2	202	4491435	533175	3930531	1300633
3km	90%	50000	2	192	3059596	417328	2625889	914356
3km	90%	50000	2	222	3885935	545449	3299923	1036816
3km	90%	50000	2	281	4523496	551766	3940629	1246347
3km	90%	50000	2	313	4160646	565356	3541187	1363119
3km	90%	50000	2	282	3440227	485649	2919739	1090795
3km	90%	50000	2	219	3650325	464922	3156320	1042560
3km	90%	50000	2	198	3760647	511599	3226114	1049111
3km	90%	50000	2	258	3878276	508286	3334772	1056288
3km	90%	50000	2	245	4324238	559958	3729456	1402841
3km	90%	50000	2	231	4135107	530221	3582243	1221280
3km	90%	50000	2	200	4709230	621527	4049122	1290772
3km	90%	50000	2	293	4978166	590491	4330174	1313418
3km	90%	50000	2	320	3487658	488431	2951803	1146739
3km	90%	50000	2	272	5215033	610788	4526436	1376711
3km	90%	50000	2	182	3251353	454915	2758499	1109081
3km	90%	50000	2	280	5375126	579039	4739428	1432488
3km	90%	50000	2	279	4771048	537285	4191425	1372644
3km	90%	50000	2	318	4668661	584093	4027538	1435481
3km	90%	50000	2	165	3727678	507312	3188028	902682
3km	90%	50000	2	236	3181256	437300	2713247	960834
3km	90%	50000	2	260	3916837	502581	3370620	1263714
3km	90%	50000	2	355	3920381	546139	3335195	1247558
3km	90%	50000	2	258	4277198	552117	3688699	1137546
3km	90%	50000	2	186	3031818	426372	2577286	874541
3km	90%	50000	2	265	4668122	609265	4006212	1362995
3km	90%	50000	2	274	3536970	448660	3066217	1094326
3km	90%	50000	2	231	3987488	554518	3386470	1130635
3km	90%	50000	2	201	4972975	610853	4326921	1329281
3km	90%	50000	2	267	3888323	549779	3292113	976158
3km	90%	50000	2	245	4705302	597349	4060722	1344938
3km	90%	50000	2	267	4739620	550859	4123886	1308425
3km	90%	50000	2	187	3733736	487804	3206528	1017367
3km	90%	50000	2	253	4452650	506205	3881667	1200810
3km	90%	50000	2	176	3931006	552399	3324705	1136110
3km	90%	50000	2	195	4195771	582077	3591986	1244824
3km	90%	50000	2	187	3652640	504011	3121748	996447
3km	90%	50000	2	252	5269054	620022	4594849	1402940
3km	90%	50000	2	253	3274974	427765	2816665	974976
3km	90%	50000	2	321	5473249	643031	4798738	1566803
3km	90%	50000	2	237	4291959	506509	3758343	1061052
3km	90%	50000	2	254	3187261	433628	2719532	1038350
3km	90%	50000	2	257	3276796	471550	2782242	994563
3km	90%	50000	2	195	4112295	527912	3543172	1121189
3km	90%	50000	2	205	3828787	440385	3350952	1055325
3km	90%	50000	2	173	3722915	483234	3195398	1124528
3km	90%	50000	2	346	4287410	522932	3722213	1065364
3km	90%	50000	2	334	3839793	570768	3233659	1135886
3km	90%	50000	2	224	4291923	543897	3703727	1207047
3km	90%	50000	2	270	4494172	500849	3949990	1183359
3km	90%	50000	2	326	4792776	600864	4146861	1301936
3km	90%	50000	2	238	2883088	396109	2457303	942506
3km	90%	50000	2	238	4352732	576568	3747642	1162228
3km	90%	50000	2	308	5218285	599809	4560423	1554067
3km	90%	50000	2	190	3741768	499412	3219156	1000026
3km	90%	50000	2	245	3794631	475962	3279301	997378
3km	90%	50000	2	212	3073863	427668	2625079	938989
3km	90%	50000	2	225	3375952	473060	2861846	945718
3km	90%	50000	2	219	3839322	545723	3251349	1147942
3km	90%	50000	2	214	3580636	455229	3101901	1003853
3km	90%	50000	2	297	4736733	576073	4126009	1313577
3km	90%	50000	2	179	4007453	520731	3448703	1036648
3km	90%	50000	2	251	3357478	461805	2833770	1098946
3km	90%	50000	2	267	3716974	483287	3193904	1027447
3km	90%	50000	2	220	4795683	537069	4197441	1267387
3km	90%	50000	2	223	5467336	678914	4702944	1531347
3km	90%	50000	2	253	4395146	578083	3737875	1204222
3km	90%	50000	2	234	4605434	560489	3996201	1434940
3km	90%	50000	2	222	3889410	553853	3292531	1191569
3km	90%	50000	2	300	3954435	562834	3351792	1300052
3km	90%	50000	2	216	3350980	458856	2849330	1070724
3km	90%	50000	2	280	4159072	536297	3583585	1160909
3km	90%	50000	2	252	3530289	468211	3026543	1058417
3km	90%	50000	2	217	3814525	518421	3271022	1018205
3km	90%	50000	2	286	4446236	564407	3830851	1169483
3km	90%	50000	2	237	4406024	597994	3772509	1274210
3km	90%	50000	2	295	4758546	593198	4135448	1300804
3km	90%	50000	2	294	4634712	593400	4010461	1416252
3km	90%	50000	2	285	4362569	553202	3770691	1305086
3km	90%	50000	2	229	4266653	567356	3640218	1499515
3km	90%	50000	2	190	3215874	433889	2760229	910576
3km	90%	50000	2	289	3383602	467411	2873752	998037
3km	90%	50000	2	275	5308587	633081	4632216	1496788
3km	90%	50000	2	265	4200263	568058	3596813	1179325
3km	90%	50000	2	202	4649009	529694	4089968	1259829
3km	90%	50000	2	322	5124749	622737	4457819	1387375
3km	90%	50000	2	259	4498576	602762	3848771	1267673
3km	90%	50000	2	274	3680911	483109	3170989	979081
3km	90%	50000	2	261	3295143	438041	2825194	998323
3km	90%	50000	2	335	5022368	609149	4371307	1346808
3km	90%	50000	2	185	3512395	490315	2981565	949706
3km	90%	50000	2	188	3855354	523073	3305590	1058949
3km	90%	50000	2	294	4325727	508916	3764041	1346528
3km	90%	50000	2	199	3165097	435598	2696608	902682
3km	90%	50000	2	231	3723787	509707	3158599	978252
3km	90%	50000	2	170	3739499	526767	3171769	1060812
3km	90%	50000	2	262	4043158	499131	3510032	1058464
3km	90%	50000	2	238	4418613	503101	3886221	1258195
3km	90%	50000	2	227	3801237	518142	3250756	1077763
3km	90%	50000	2	261	3070248	447897	2599218	1073927
3km	90%	50000	2	233	4289491	542970	3718730	1309626
3km	90%	50000	2	278	4364048	537908	3795581	1228700
3km	90%	50000	2	292	4710336	553536	4119478	1333078
3km	90%	50000	2	202	4310175	580573	3685285	1180437
3km	90%	50000	2	253	3789531	477370	3254068	1130901
3km	90%	50000	2	213	4137864	579254	3507804	1342607
3km	90%	50000	2	247	4039313	534164	3480450	1101139
3km	90%	50000	2	281	3753333	527142	3197003	1035996
3km	90%	50000	2	206	4725565	523697	4146243	1192630
3km	90%	50000	2	251	4007763	570522	3390858	1138056
3km	90%	50000	2	260	3918243	535550	3352266	1160294
3km	90%	50000	2	260	3991435	516500	3414450	1211012
3km	90%	50000	2	250	4081986	557849	3479000	1166041
3km	90%	50000	2	185	3589678	480400	3072139	1032479
3km	90%	50000	2	221	4868450	635225	4184959	1327778
3km	90%	50000	2	212	3965209	537354	3383311	1109414
3km	90%	50000	2	263	4160692	558749	3565979	1139302
3km	90%	50000	2	304	3801069	557254	3214838	1102110
3km	90%	50000	2	181	3516779	473267	3011577	1002549
3km	90%	50000	2	308	4498996	504781	3952962	1343546
3km	90%	50000	2	224	4542552	595388	3910405	1222293
3km	90%	50000	2	230	3949111	554612	3346132	1272653
3km	90%	50000	2	208	3711813	515508	3173325	1004815
3km	90%	50000	2	288	5145635	619535	4486470	1358082
3km	90%	50000	2	222	3475557	439459	2999212	1073269
3km	90%	50000	2	357	4900146	625867	4221959	1439008
3km	90%	50000	2	196	3226533	420025	2767651	1029452
3km	90%	50000	2	322	4149938	502324	3607009	1274591
3km	90%	50000	2	214	3523795	470347	3025660	1122493
3km	90%	50000	2	292	3817633	542721	3221537	1054120
3km	90%	50000	2	217	4018881	526059	3458932	1122807
3km	90%	50000	2	193	3733399	531480	3152121	1192400
3km	90%	50000	2	200	3801263	504989	3263907	1109113
3km	90%	50000	2	221	3825502	533273	3244846	1185744
3km	90%	50000	2	229	4093886	541240	3496512	1173632
3km	90%	50000	2	249	3966416	539877	3385032	1056162
3km	90%	50000	2	229	3580274	493484	3057396	1055326
3km	90%	50000	2	382	4730286	530288	4140598	1274788
3km	90%	50000	2	259	4562869	551594	3972600	1228306
3km	90%	50000	2	221	5256022	636226	4576451	1432481
3km	90%	50000	2	279	4692296	524746	4112776	1261157
3km	90%	50000	2	294	4737158	540535	4147402	1392221
3km	90%	50000	2	295	4232785	494651	3699171	1220130
3km	90%	50000	2	299	5013598	682954	4283145	1515136
3km	90%	50000	2	267	4408508	543029	3823383	1277364
3km	90%	50000	2	246	3611298	494743	3066500	1159788
3km	90%	50000	2	199	4190780	537080	3629868	1241122
3km	90%	50000	2	217	3596636	481801	3082693	1022651
3km	90%	50000	2	269	4229265	528048	3661271	1187385
3km	90%	50000	2	199	3924706	519101	3354436	1134995
3km	90%	50000	2	245	4257697	554960	3639880	1291751
3km	90%	50000	2	268	2840214	413499	2399553	974904
3km	90%	50000	2	229	4628884	542497	4023620	1281639
3km	90%	50000	2	217	4552069	547352	3959047	1295982
3km	90%	50000	2	353	3774641	463788	3283608	1037165
3km	90%	50000	2	185	3620084	523177	3061729	1040847
3km	90%	50000	2	245	4593200	587289	3954216	1285766
3km	90%	50000	2	185	3822426	455589	3340776	1150059
3km	90%	50000	2	241	4538869	611555	3879152	1229391
3km	90%	50000	2	169	3462727	438521	3000688	936448
3km	90%	50000	2	231	3743176	498312	3199656	1168986
3km	90%	50000	2	204	3336350	451509	2839893	1070581
3km	90%	50000	2	233	3795646	535500	3224982	1173678
3km	90%	50000	2	291	5541377	619899	4882462	1462282
3km	90%	50000	2	238	3758292	516719	3178483	1061345
3km	90%	50000	2	270	5335891	628493	4647596	1411212
3km	90%	50000	2	228	3711143	521252	3161600	1067502
3km	90%	50000	2	193	3239439	466747	2742614	989214
3km	90%	50000	2	257	4496064	519131	3930641	1156875
3km	90%	50000	2	182	4514972	560373	3914462	1259764
3km	90%	50000	2	329	5157593	585322	4526488	1383560
3km	90%	50000	2	248	4070767	464551	3557407	1241373
3km	90%	50000	2	344	5009900	644947	4327035	1416903
3km	90%	50000	2	277	3864574	554678	3282688	924779
3km	90%	50000	2	256	5159606	676257	4428510	1489962
3km	90%	50000	2	312	4643784	542668	4056402	1238786
3km	90%	50000	2	257	3302952	431972	2840520	986921
3km	90%	50000	2	229	4190901	568351	3582207	1191983
3km	90%	50000	2	277	4628806	635232	3928799	1457998
3km	90%	50000	2	189	3832637	555088	3239394	1120125
3km	90%	50000	2	300	3438749	518653	2892189	1053635
3km	90%	50000	2	346	3614974	476454	3089445	1182427
3km	90%	50000	2	259	4224232	541662	3610649	1116392
3km	90%	50000	2	152	3728837	488266	3214987	974592
3km	90%	50000	2	308	3101071	392715	2663781	1022689
3km	90%	50000	2	226	4443968	569280	3817914	1247207
3km	90%	50000	2	417	4547972	581328	3892589	1288512
3km	90%	50000	2	230	4340586	609871	3663978	1240768
3km	90%	50000	2	309	4537919	531513	3957478	1249143
3km	90%	50000	2	255	3846506	536728	3273841	1265288
3km	90%	50000	2	280	4149301	532250	3553511	1128291
3km	90%	50000	2	288	3917388	506693	3348868	1061342
3km	90%	50000	2	253	4424133	548971	3824202	1261548
3km	90%	50000	2	250	3854280	536276	3280073	1156308
3km	90%	50000	2	219	3829475	502459	3299647	1066298
3km	90%	50000	2	316	3692232	478574	3186963	1101174
3km	90%	50000	2	205	3362846	462978	2866496	1047146
3km	90%	50000	2	194	4229867	538935	3648755	1219953
3km	90%	50000	2	217	4116651	498407	3585578	1271139
3km	90%	50000	2	254	4124961	556926	3540552	1174542
3km	90%	50000	2	311	4588448	516425	4040041	1339482
3km	90%	50000	2	204	3518124	492856	2983506	994698
3km	90%	50000	2	297	4794850	589308	4173068	1367921
3km	90%	50000	2	209	3989483	498913	3465074	1016479
3km	90%	50000	2	189	3314123	422785	2862603	958502
3km	90%	50000	2	186	4193034	521397	3624425	1221297
3km	90%	50000	2	299	3629665	497888	3100843	1172262
3km	90%	50000	2	323	4662002	592880	4021884	1325665
3km	90%	50000	2	223	3762575	499752	3226036	1125057
3km	90%	50000	2	217	3626616	471889	3108281	1060530
3km	90%	50000	2	291	4836997	599526	4179517	1429635
3km	90%	50000	2	198	3746043	507601	3216176	992774
3km	90%	50000	2	266	3986917	479607	3476795	1112302
3km	90%	50000	2	268	3954566	527929	3387366	1289813
3km	90%	50000	2	282	4613305	593545	3970262	1139161
3km	90%	50000	2	250	3555729	506698	3020733	1241818
3km	90%	50000	2	382	4401848	604415	3757111	1347730
3km	90%	50000	2	246	4861561	579269	4218930	1386640
3km	90%	50000	2	310	4256964	513521	3703361	1243338
3km	90%	50000	2	333	3945182	565206	3350030	1281425
3km	90%	50000	2	209	2931661	384384	2532884	883509
3km	90%	50000	2	325	4699658	554708	4101583	1481851
3km	90%	50000	2	210	3908334	491818	3377715	1212850
3km	90%	50000	2	231	3609231	484914	3081805	1086162
3km	90%	50000	2	317	4454974	602520	3778600	1266665
3km	90%	50000	2	210	3368905	443315	2886117	1014936
3km	90%	50000	2	255	3907265	509962	3362306	1113006
3km	90%	50000	2	351	4553102	549887	3949476	1301833
3km	90%	50000	2	222	3795306	485113	3259767	990869
3km	90%	50000	2	220	3337368	481148	2834528	978096
3km	90%	50000	2	226	3683504	512952	3128436	1045601
3km	90%	50000	2	358	3200553	430485	2747344	976323
3km	90%	50000	2	214	4567170	571138	3941538	1219720
3km	90%	50000	2	236	4256565	584278	3630914	1279612
3km	90%	50000	2	264	3638756	481726	3115665	1109772
3km	90%	50000	2	279	4374371	491094	3851385	1151833
3km	90%	50000	2	244	3983758	556383	3350266	1334540
3km	90%	50000	2	190	3092738	430219	2627673	1030079
3km	90%	50000	2	358	4723346	573982	4097444	1214715
3km	90%	50000	2	270	4680138	529424	4080690	1289631
3km	90%	50000	2	268	4012661	516461	3434453	1179424
3km	90%	50000	2	199	3768757	520433	3206277	1174209
3km	90%	50000	2	327	4489086	565933	3884761	1231493
3km	90%	50000	2	271	3709302	495968	3174139	1043811
3km	90%	50000	2	215	4515266	527992	3937838	1314001
3km	90%	50000	2	250	3701119	480389	3191236	1030109
3km	90%	50000	2	167	3846506	521999	3286257	1148527
3km	90%	50000	2	344	5528631	629415	4861766	1497926
3km	90%	50000	2	255	3533414	496370	2996535	1187005
3km	90%	50000	2	265	4972377	574712	4355075	1259462
3km	90%	50000	2	249	4567328	603313	3937205	1205812
3km	90%	50000	2	246	4693611	578612	4068299	1327538
3km	90%	50000	2	332	4660268	569793	4042617	1261018
3km	90%	50000	2	250	4609021	522233	4034869	1317666
3km	90%	50000	2	223	4392230	593881	3756440	1265256
3km	90%	50000	2	224	4496362	534330	3926463	1325041
3km	90%	50000	2	210	4282269	574788	3654785	1200602
3km	90%	50000	2	231	4343478	518564	3783573	1224986
3km	90%	50000	2	177	4151533	578227	3526509	1118284
3km	90%	50000	2	176	3922145	511066	3379446	1033354
3km	90%	50000	2	340	5075847	611568	4433238	1474273
3km	90%	50000	2	245	4456229	575450	3840936	1208688
3km	90%	50000	2	416	4080695	500803	3540751	1198443
3km	90%	50000	2	315	4695004	550334	4090092	1358451
3km	90%	50000	2	306	4496209	592306	3838776	1343066
3km	90%	50000	2	237	3738629	522706	3186916	1162984
3km	90%	50000	2	223	3740308	501587	3183047	1260239
3km	90%	50000	2	307	4058331	466061	3558270	1160685
3km	90%	50000	2	264	3851681	544958	3273892	1074766
3km	90%	50000	2	229	3527012	455391	3042516	968667
3km	90%	50000	2	201	3592278	458498	3094924	1041826
3km	90%	50000	2	260	3806401	512026	3250808	1144594
3km	90%	50000	2	190	4036443	534810	3467392	1292658
3km	90%	50000	2	180	4349523	539516	3757821	1234034
3km	90%	50000	2	229	3632964	466252	3076734	951901
3km	90%	50000	2	209	3059700	402181	2615856	995790
3km	90%	50000	2	249	3905743	553308	3296402	1374731
3km	90%	50000	2	316	4493654	559243	3834520	1218472
3km	90%	50000	2	201	3644288	481251	3123379	1020111
3km	90%	50000	2	318	4543849	521447	3986392	1312930
3km	90%	50000	2	396	4793444	595043	4154541	1234332
3km	90%	50000	2	192	2876122	397622	2458605	944403
3km	90%	50000	2	199	3820273	534598	3249970	1056282
3km	90%	50000	2	385	4532326	571442	3915676	1284060
3km	90%	50000	2	198	2973683	422676	2527311	812683
3km	90%	50000	2	214	3417493	426144	2943072	1115174
3km	90%	50000	2	256	3894705	551982	3305941	1228875
3km	90%	50000	2	235	3822410	525979	3263020	1065215
3km	90%	50000	2	391	5447328	596587	4803110	1579554
3km	90%	50000	2	230	4088741	581762	3465910	1173881
3km	90%	50000	2	258	3866769	526757	3275447	1175774
3km	90%	50000	2	211	4934604	634208	4228827	1407723
3km	90%	50000	2	345	5117747	573809	4497771	1342857
3km	90%	50000	2	223	3857458	485663	3339308	1156150
3km	90%	50000	2	217	3128900	415078	2681394	1105187
3km	90%	50000	2	221	3891646	528495	3315444	1069708
3km	90%	50000	2	200	4053818	544936	3482029	1039518
3km	90%	50000	2	279	3857832	488890	3338443	1126074
3km	90%	50000	2	319	4097566	509316	3553929	1224798
3km	90%	50000	2	264	3583695	473019	3075548	1051653
3km	90%	50000	2	305	4477162	536405	3863850	1305512
3km	90%	50000	2	372	4982416	583717	4358183	1524589
3km	90%	50000	2	361	4782472	566198	4179027	1591351
3km	90%	50000	2	215	4523458	607065	3869017	1213740
3km	90%	50000	2	271	3469598	465711	2976291	1042691
3km	90%	50000	2	261	3493979	508176	2947667	1236987
3km	90%	50000	2	221	3418116	476732	2909705	946195
3km	90%	50000	2	313	4821545	614787	4174960	1236610
3km	90%	50000	2	181	3537846	500084	2999620	1127483
3km	90%	50000	2	333	3924135	550668	3336287	1221563
3km	90%	50000	2	213	3718980	493572	3172966	1049167
3km	90%	50000	2	233	4345621	580453	3719176	1241125
3km	90%	50000	2	217	4244793	591004	3592317	1090092
3km	90%	50000	2	292	3185300	408665	2749754	972910
3km	90%	50000	2	211	4096732	551523	3513271	1029478
3km	90%	50000	2	300	4748413	612593	4098054	1363274
3km	90%	50000	2	310	5048600	604420	4398522	1393431
3km	90%	50000	2	215	3602925	475126	3096617	1045794
3km	90%	50000	2	232	3568487	480665	3048991	1063704
3km	90%	50000	2	203	4132995	542670	3560075	1073976
3km	90%	50000	2	250	4429244	567577	3827266	1330669
3km	90%	50000	2	368	3054264	396938	2608773	1028422
3km	90%	50000	2	340	4925076	580079	4281333	1428884
3km	90%	50000	2	277	3815710	483922	3295567	1057571
3km	90%	50000	2	294	3652584	419379	3201607	1099872
3km	90%	50000	2	244	4544218	584381	3920093	1220405
3km	90%	50000	2	221	2878843	367635	2488876	959510
3km	90%	50000	2	259	3359204	448302	2875485	982152
3km	90%	50000	2	279	4137794	530015	3562488	1251579
3km	90%	50000	2	225	3804420	475640	3298372	1026960
3km	90%	50000	2	267	3120920	439210	2644094	1051546
3km	90%	50000	2	389	3968318	516148	3385076	1080550
3km	90%	50000	2	307	3267787	484792	2764958	931814
3km	90%	50000	2	291	4829040	590697	4209829	1472003
3km	90%	50000	2	232	4062900	574994	3429411	1194313
3km	90%	50000	2	198	3864881	527885	3291599	1234902
3km	90%	50000	2	226	3720849	458770	3239711	1033341
3km	90%	50000	2	206	3891926	533042	3310217	1100176
3km	90%	50000	2	241	4632877	582212	4022708	1157557
3km	90%	50000	2	205	3331008	479343	2821003	932757
3km	90%	50000	2	223	4291682	555129	3694412	1176132
3km	90%	50000	2	211	3797989	471034	3287389	1018183
3km	90%	50000	2	252	4730347	614538	4058733	1350269
3km	90%	50000	2	305	4492244	536816	3921050	1253755
3km	90%	50000	2	331	5545534	699231	4792020	1837592
3km	90%	50000	2	333	4520145	550602	3932990	1154289
3km	90%	50000	2	220	3210138	430199	2758840	1005970
3km	90%	50000	2	205	3359061	451509	2863662	1096808
3km	90%	50000	2	181	3604338	453219	3117240	948399
3km	90%	50000	2	215	3412981	456560	2931707	1009199
3km	90%	50000	2	253	3516853	467830	3003454	1139318
3km	90%	50000	2	234	3953985	545983	3334328	1242304
3km	90%	50000	2	274	4411790	588178	3783927	1204508
3km	90%	50000	2	231	3840443	541851	3274319	1156949
3km	90%	50000	2	266	4901828	608454	4251735	1288930
3km	90%	50000	2	246	4102252	479003	3596812	1178210
3km	90%	50000	2	216	3758464	494350	3227038	975307
3km	90%	50000	2	217	3189913	428393	2727856	921931
3km	90%	50000	2	260	3529313	487220	2986361	1077075
3km	90%	50000	2	272	4474310	561943	3833536	1270826
3km	90%	50000	2	292	4921275	570773	4307845	1491920
3km	90%	50000	2	243	3103226	413161	2662368	962032
3km	90%	50000	2	316	4810938	584496	4143205	1373510
3km	90%	50000	2	263	4865808	581089	4237129	1209558
3km	90%	50000	2	280	4175384	526038	3591861	1220153
3km	90%	50000	2	291	2995282	402093	2559328	921958
3km	90%	50000	2	216	2988191	409485	2556796	943192
3km	90%	50000	2	190	4594700	625043	3932363	1142145
3km	90%	50000	2	288	4990654	588156	4365194	1373946
3km	90%	50000	2	188	4061434	579018	3438721	1150888
3km	90%	50000	2	233	3682880	473920	3155513	1019333
3km	90%	50000	2	264	4112304	485284	3594065	1146393
3km	90%	50000	2	211	3619743	468715	3121404	1045559
3km	90%	50000	2	222	2883762	390893	2460351	977898
3km	90%	50000	2	244	4138859	545298	3540028	1273736
3km	90%	50000	2	198	3752942	534350	3196420	1146119
3km	90%	50000	2	274	3495207	488185	2959932	1147682
3km	90%	50000	2	317	4318001	542347	3736691	1342505
3km	90%	50000	2	282	4886592	566989	4265125	1274649
3km	90%	50000	2	205	3113278	459674	2624219	991557
3km	90%	50000	2	275	3831919	540476	3257690	1412295
3km	90%	50000	2	231	3833985	492446	3302561	1144241
3km	90%	50000	2	298	3555552	512066	3010389	1093109
3km	90%	50000	2	281	3595457	470679	3094388	1007739
3km	90%	50000	2	211	4991116	580317	4363184	1359693
3km	90%	50000	2	277	4227198	528757	3664235	1208774
3km	90%	50000	2	209	4244370	534113	3665178	1165411
3km	90%	50000	2	274	4559211	552299	3981326	1362140
3km	90%	50000	2	393	4291268	582267	3654824	1182525
3km	90%	50000	2	340	5466539	604106	4808232	1490548
3km	90%	50000	2	202	3487893	458034	3006313	1008250
3km	90%	50000	2	268	4662151	544261	4029509	1346398
3km	90%	50000	2	223	3770905	494722	3251912	1004266
3km	90%	50000	2	205	3676702	500175	3127021	1095530
3km	90%	50000	2	256	3143031	428862	2669617	917656
3km	90%	50000	2	303	5133455	660539	4431728	1359897
3km	90%	50000	2	234	3357833	467045	2856587	959193
3km	90%	50000	2	239	4467603	613007	3815935	1290514
3km	90%	50000	2	239	4268950	589301	3638741	1250077
3km	90%	50000	2	204	3664269	508893	3118044	1099608
3km	90%	50000	2	207	3521419	480228	3003220	1069786
3km	90%	50000	2	216	3683130	489693	3168108	948776
3km	90%	50000	2	325	4305770	603651	3676387	1224689
3km	90%	50000	2	270	4159589	562756	3565428	1150227
3km	90%	50000	2	265	3825262	520359	3263765	1167710
3km	90%	50000	2	269	4345359	551298	3756073	1261508
3km	90%	50000	2	240	4549208	529006	3990829	1280648
3km	90%	50000	2	201	3286845	422419	2835711	931343
3km	90%	50000	2	194	4550994	554786	3943401	1152769
3km	90%	50000	2	234	4150592	568318	3533905	1258650
3km	90%	50000	2	268	5109965	591405	4466110	1369585
3km	90%	50000	2	296	4080259	581152	3453951	1273628
3km	90%	50000	2	222	4753496	553717	4163732	1395559
3km	90%	50000	2	222	3613657	502246	3051629	1145233
3km	90%	50000	2	282	3703708	483353	3176647	1140651
3km	90%	50000	2	229	3336172	466536	2843303	867889
3km	90%	50000	2	206	3640279	492582	3114776	1095512
3km	90%	50000	2	322	4076072	510511	3532001	1191301
3km	90%	50000	2	292	3761033	516754	3212952	1096607
3km	90%	50000	2	317	3872934	488732	3345072	1279846
3km	90%	50000	2	275	3774546	516252	3220002	1110810
3km	90%	50000	2	258	4365446	524998	3816329	1210034
3km	90%	50000	2	273	3723218	519219	3187881	1059563
3km	90%	50000	2	351	4643502	571862	4028288	1454802
3km	90%	50000	2	292	5432207	644160	4737118	1389846
3km	90%	50000	2	202	4038419	529956	3465783	1158178
3km	90%	50000	2	312	3722288	506356	3177368	1107514
3km	90%	50000	2	191	3988451	528340	3424201	1187460
3km	90%	50000	2	269	5289927	659134	4585314	1452344
3km	90%	50000	2	249	4175033	564848	3574242	1184762
3km	90%	50000	2	277	3839320	511822	3281358	1232102
3km	90%	50000	2	192	4006496	569975	3396328	1184638
3km	90%	50000	2	247	5290299	602698	4645691	1434188
3km	90%	50000	2	235	3632581	463557	3099924	1102769
3km	90%	50000	2	228	4482921	565192	3868046	1220842
3km	90%	50000	2	228	4805184	534491	4237098	1283154
3km	90%	50000	2	250	3945967	572165	3343620	1164051
3km	90%	50000	2	242	4064767	535428	3481434	1206363
3km	90%	50000	2	311	4064244	496267	3508661	1341585
3km	90%	50000	2	303	3629021	506201	3077995	1017263
3km	90%	50000	2	188	4007898	520376	3440749	1182916
3km	90%	50000	2	321	4028064	521922	3445911	1145904
3km	90%	50000	2	222	4335274	527787	3777476	1237049
3km	90%	50000	2	233	4081260	539603	3497560	1086936
3km	90%	50000	2	201	3413028	414116	2973449	1046450
3km	90%	50000	2	228	2846884	437688	2375045	1019913
3km	90%	50000	2	253	3695948	499059	3138075	1019740
3km	90%	50000	2	322	3949719	513062	3389813	1181443
3km	90%	50000	2	281	3733016	476817	3208451	1062385
3km	90%	50000	2	284	3670325	490497	3159206	1012390
3km	90%	50000	2	351	4323536	583281	3715396	1260845
3km	90%	50000	2	276	3292997	423462	2799155	1043422
3km	90%	50000	2	308	5231374	578026	4610506	1315316
3km	90%	50000	2	378	5742089	690445	4985008	1620122
3km	90%	50000	2	266	3600505	491204	3053077	1122821
3km	90%	50000	2	292	4999163	585069	4360877	1425585
3km	90%	50000	2	216	4530509	621125	3873143	1322677
3km	90%	50000	2	323	3673579	471909	3156169	1109077
3km	90%	50000	2	308	4508796	541554	3882741	1215850
3km	90%	50000	2	326	3525330	486433	3007467	1090167
3km	90%	50000	2	206	4545034	624964	3893639	1327168
3km	90%	50000	2	275	4359298	612454	3701021	1189766
3km	90%	50000	2	230	3685481	496027	3155845	1138587
3km	90%	50000	2	267	3570437	472589	3078805	1098281
3km	90%	50000	2	222	3419868	472708	2918313	1100070
3km	90%	50000	2	247	4649546	586977	4024371	1459321
3km	90%	50000	2	203	3566450	415207	3124258	1017632
3km	90%	50000	2	177	4052933	557681	3462860	1127597
3km	90%	50000	2	256	3981966	527474	3422349	1066702
3km	90%	50000	2	210	3846661	444266	3351062	1024893
3km	90%	50000	2	238	5319197	623784	4633701	1441681
3km	90%	50000	2	228	4531207	548331	3933514	1239323
3km	90%	50000	2	269	3703226	481441	3198494	1019623
3km	90%	50000	2	283	3923567	534241	3345025	1126481
3km	90%	50000	2	196	3197475	454802	2715294	1120400
3km	90%	50000	2	216	3374944	478031	2854361	974395
3km	90%	50000	2	365	4237030	535159	3653694	1371464
3km	90%	50000	2	210	3209170	430150	2744749	892924
3km	90%	50000	2	379	3104950	423315	2642335	998528
3km	90%	50000	2	244	4872747	573077	4254190	1227395
3km	90%	50000	2	188	3275646	425897	2810368	945243
3km	90%	50000	2	214	3302231	479779	2781945	1036064
3km	90%	50000	2	276	4168606	523386	3605070	1185779
3km	90%	50000	2	237	3434503	454489	2937000	1088345
3km	90%	50000	2	167	3782014	510090	3225890	1137954
3km	90%	50000	2	184	3441136	470540	2922651	1159297
3km	90%	50000	2	234	3898170	493089	3354845	1118224
3km	90%	50000	2	345	5082956	590478	4447764	1345353
3km	90%	50000	2	254	3664794	437776	3193034	1060393
3km	90%	50000	2	243	5179232	670875	4471956	1383002
3km	90%	50000	2	272	3293100	440048	2811868	1050591
3km	90%	50000	2	226	3687666	481628	3163278	1127941
3km	90%	50000	2	297	5035887	595707	4386686	1503619
3km	90%	50000	2	259	3978581	556786	3371656	1225655
3km	90%	50000	2	304	5005230	665959	4299832	1550815
3km	90%	50000	2	244	3977734	525439	3393480	1072652
3km	90%	50000	2	232	3930420	527725	3333062	1183991
3km	90%	50000	2	294	6013107	708303	5268559	1643353
3km	90%	50000	2	257	3773106	526013	3200702	1014281
3km	90%	50000	2	198	3768718	510517	3226984	1145967
3km	90%	50000	2	226	4448527	555546	3856563	1089472
3km	90%	50000	2	258	4099633	550648	3490840	1139231
3km	90%	50000	2	222	5281748	596028	4655753	1351519
3km	90%	50000	2	250	3811291	529072	3228263	1203167
3km	90%	50000	2	194	3885574	494303	3323823	1142550
3km	90%	50000	2	363	3828983	490853	3294737	1190574
3km	90%	50000	2	373	5373259	596779	4717660	1366428
3km	90%	50000	2	263	3258573	454535	2770984	947193
3km	90%	50000	2	215	3198445	455480	2700896	1011782
3km	90%	50000	2	243	3758161	454847	3274473	1071315
3km	90%	50000	2	378	5477213	671191	4756334	1577119
3km	90%	50000	2	252	3722604	454586	3219776	1229136
3km	90%	50000	2	169	3558731	448363	3069446	968811
3km	90%	50000	2	217	4585100	585780	3961403	1403805
3km	90%	50000	2	250	3471238	457248	2982366	1068721
3km	90%	50000	2	307	4602975	634409	3921852	1297617
3km	90%	50000	2	214	2673041	391222	2267397	821653
3km	90%	50000	2	311	3914212	457572	3422371	1083225
3km	90%	50000	2	253	4059037	517329	3464311	1199439
3km	90%	50000	2	279	3376355	447118	2900913	1045441
3km	90%	50000	2	226	3670350	478995	3165501	1075193
3km	90%	50000	2	276	3494264	479347	2978828	1145109
3km	90%	50000	2	260	3265538	468711	2766525	946503
3km	90%	50000	2	289	3712704	499648	3161332	1172718
3km	90%	50000	2	235	4445984	621798	3770167	1326909
3km	90%	50000	2	299	4822791	581368	4204139	1442187
3km	90%	50000	2	281	5340583	621220	4685430	1493502
3km	90%	50000	2	256	4766091	603991	4111196	1358158
3km	90%	50000	2	353	4069809	550260	3464767	1186926
3km	90%	50000	2	213	3275388	482355	2765612	1043092
3km	90%	50000	2	272	3571798	492185	3045583	1070352
3km	90%	50000	2	405	4392341	570889	3771479	1371278
3km	90%	50000	2	212	4153470	559987	3553134	1395828
3km	90%	50000	2	251	4273413	574705	3660067	1321346
3km	90%	50000	2	281	4276449	511112	3737931	1138279
3km	90%	50000	2	235	4452953	600539	3797376	1172779
3km	90%	50000	2	268	3639164	450003	3140265	1217880
3km	90%	50000	2	321	4815350	571075	4192476	1259119
3km	90%	50000	2	274	5218491	668335	4494204	1501051
3km	90%	50000	2	380	4007297	527235	3436214	1003431
3km	90%	50000	2	194	3557279	482568	3018839	1042328
3km	90%	50000	2	266	3053182	406123	2619299	1024760
3km	90%	50000	2	261	4237980	558626	3619959	1417239
3km	90%	50000	2	293	4952054	583650	4323155	1463452
3km	90%	50000	2	214	3826583	518032	3249585	1123545
3km	90%	50000	2	231	4584981	577617	3952513	1161151
3km	90%	50000	2	207	3470196	486042	2942771	1033216
3km	90%	50000	2	258	3056081	418135	2616878	824087
3km	90%	50000	2	298	4599640	593311	3968809	1470834
3km	90%	50000	2	228	4367859	533181	3787287	1211292
3km	90%	50000	2	267	4640003	577571	4020171	1196686
3km	90%	50000	2	255	4126004	518218	3557968	1313831
3km	90%	50000	2	255	3876678	503703	3336370	1033051
3km	90%	50000	2	239	3628515	472495	3109161	1099810
3km	90%	50000	2	315	4421948	539464	3828343	1303950
3km	90%	50000	2	250	3864290	502979	3327854	1106426
3km	90%	50000	2	300	4060518	556005	3469839	1171899
3km	90%	50000	2	212	4604670	558279	3986588	1218792
3km	90%	50000	2	244	3766648	468990	3264788	982428
3km	90%	50000	2	187	3319257	410376	2863260	936643
3km	90%	50000	2	151	3493260	491684	2963716	933332
3km	90%	50000	2	457	3680403	521218	3109098	1217216
3km	90%	50000	2	429	5243179	657666	4537443	1469175
3km	90%	50000	2	272	3926003	548786	3334360	1145552
3km	90%	50000	2	229	3256029	432502	2794148	1031579
3km	90%	50000	2	168	3356861	494453	2837842	980683
3km	90%	50000	2	237	4013290	537058	3444539	1074235
3km	90%	50000	2	267	4208564	584195	3555884	1255868
3km	90%	50000	2	320	4812773	598540	4159868	1292839
3km	90%	50000	2	256	4224880	558779	3630787	1211582
3km	90%	50000	2	221	4219323	585612	3600229	1191211
3km	90%	50000	2	241	4044104	557674	3419960	1227895
3km	90%	50000	2	201	4314618	599534	3690093	1156498
3km	90%	50000	2	227	3500516	505619	2974275	1055691
3km	90%	50000	2	285	4125621	570788	3505759	1271224
3km	90%	50000	2	237	3703320	475282	3184653	1152157
3km	90%	50000	2	254	3227677	426303	2750483	1051986
3km	90%	50000	2	294	3932702	554006	3343537	1099707
3km	90%	50000	2	256	3324197	472623	2809643	1026614
3km	90%	50000	2	367	3864008	500253	3312061	1142683
3km	90%	50000	2	251	4653484	632618	3967763	1210404
3km	90%	50000	2	255	4372923	533858	3791666	1216201
3km	90%	50000	2	264	3849614	517407	3286267	1136338
3km	90%	50000	2	292	4437362	577371	3802022	1306646
3km	90%	50000	2	149	2792962	415381	2354599	904946
3km	90%	50000	2	288	3520887	472524	2999169	988620
3km	90%	50000	2	214	4179765	539037	3607302	1107757
3km	90%	50000	2	241	4367328	570421	3758717	1408384
3km	90%	50000	2	316	3696362	522979	3147171	1214129
3km	90%	50000	2	287	3592399	457347	3083862	899141
3km	90%	50000	2	183	4342262	570024	3709354	1128377
3km	90%	50000	2	220	4820634	607745	4174976	1208987
3km	90%	50000	2	257	4142585	577568	3503467	1247876
3km	90%	50000	2	276	5342879	630486	4679071	1284464
3km	90%	50000	2	235	3499627	457309	3004265	1009920
3km	90%	50000	2	201	4052161	549296	3461894	1262086
3km	90%	50000	2	166	2845385	371976	2450369	778524
3km	90%	50000	2	301	3229836	433849	2755221	1017893
3km	90%	50000	2	186	4415818	528844	3840325	1160755
3km	90%	50000	2	243	4796677	557578	4181203	1376663
3km	90%	50000	2	232	4052113	507235	3476707	1051182
3km	90%	50000	2	310	4577939	635852	3890335	1244935
3km	90%	50000	2	307	5426614	654517	4729307	1534031
3km	90%	50000	2	321	4774873	600124	4129578	1315195
3km	90%	50000	2	183	4036548	566166	3426348	1183443
3km	90%	50000	2	304	4557277	570004	3932712	1203436
3km	90%	50000	2	188	3319636	442460	2839022	969894
3km	90%	50000	2	262	3739373	517402	3190246	1129992
3km	90%	50000	2	179	4131795	587312	3503632	1256226
3km	90%	50000	2	238	4164111	507923	3614635	1187053
3km	90%	50000	2	296	3826481	526147	3246256	1164987
3km	90%	50000	2	264	4367080	571679	3723151	1317949
3km	90%	50000	2	219	3061871	433371	2580206	926406
3km	90%	50000	2	238	4482992	587009	3865506	1221174
3km	90%	50000	2	397	3579896	469827	3048179	1283903
3km	90%	50000	2	223	3781021	533505	3194134	1202898
3km	90%	50000	2	174	3651506	494162	3112157	1273728
3km	90%	50000	2	249	4244506	526374	3684565	1199758
3km	90%	50000	2	352	4309360	543250	3727570	1166560
3km	90%	50000	2	353	4312893	575513	3703895	1161384
3km	90%	50000	2	208	3459090	463363	2974208	1079806
3km	90%	50000	2	228	4704199	528003	4136280	1251079
3km	90%	50000	2	207	4448395	593022	3797205	1390288
3km	90%	50000	2	250	3974842	516570	3423073	1169980
[truncated: 1 more rows]
