# Supplementary material for: Quantifying the Value of Perfect Information in Emergency Vaccination Campaigns
Source: PLoS Comput Biol. 2017 Feb 16;13(2):e1005318. doi: 10.1371/journal.pcbi.1005318 (PMC5312803; doi:10.1371/journal.pcbi.1005318)
Supplement: S1 Data — (ZIP) [file pcbi.1005318.s013.zip › Data/3km vaccination/data26.txt]

vacc_radius	efficacy	capacity	delay	outbreak_duration	livestock_culled	cattle_culled	sheep_culled	vaccinations
3km	90%	50000	4	247	3822812	528838	3235547	1140915
3km	90%	50000	4	292	3542773	455797	3051082	1028131
3km	90%	50000	4	192	3970968	537104	3410417	1065188
3km	90%	50000	4	235	4552284	564780	3930629	1326764
3km	90%	50000	4	214	3244755	453608	2773610	874520
3km	90%	50000	4	316	4489880	521995	3934289	1215476
3km	90%	50000	4	218	3745948	461565	3239422	1025211
3km	90%	50000	4	249	5086541	555557	4504133	1314329
3km	90%	50000	4	303	4337204	600529	3707696	1417156
3km	90%	50000	4	185	4103003	554314	3497783	1102938
3km	90%	50000	4	220	4558507	605100	3902539	1309356
3km	90%	50000	4	276	3972940	532200	3415942	1193699
3km	90%	50000	4	265	3923516	500912	3372106	1150008
3km	90%	50000	4	292	4155175	513078	3591791	1202369
3km	90%	50000	4	226	3591739	495359	3074827	934715
3km	90%	50000	4	188	3881596	514909	3329445	1105941
3km	90%	50000	4	263	4711973	579888	4082284	1297732
3km	90%	50000	4	301	4193649	533138	3609435	1253149
3km	90%	50000	4	228	4755285	642417	4040983	1599512
3km	90%	50000	4	380	3957664	551365	3369812	1170567
3km	90%	50000	4	308	4890317	617075	4219622	1389201
3km	90%	50000	4	211	4379200	548216	3779757	1210825
3km	90%	50000	4	287	3653692	497476	3068514	1165265
3km	90%	50000	4	260	3789585	508863	3253648	1118140
3km	90%	50000	4	262	5219801	602225	4577559	1545737
3km	90%	50000	4	167	3414642	451019	2919065	972202
3km	90%	50000	4	194	4328739	560050	3714637	1274215
3km	90%	50000	4	260	4364959	545120	3792161	1276345
3km	90%	50000	4	248	5299114	650821	4592879	1391760
3km	90%	50000	4	247	3743747	522833	3196418	1222818
3km	90%	50000	4	312	4527447	538918	3942362	1318750
3km	90%	50000	4	204	4329623	600129	3664699	1319675
3km	90%	50000	4	224	3800570	513877	3188869	1168444
3km	90%	50000	4	193	3459506	486236	2929756	1040423
3km	90%	50000	4	221	3655592	468266	3144265	1123414
3km	90%	50000	4	148	3421974	470817	2910781	950854
3km	90%	50000	4	182	4211865	532162	3618568	1275971
3km	90%	50000	4	194	3957005	577484	3345725	1188588
3km	90%	50000	4	269	3239686	472969	2739528	989332
3km	90%	50000	4	231	3305066	425614	2847843	1007442
3km	90%	50000	4	213	3926503	507252	3370412	1125502
3km	90%	50000	4	268	2890972	392780	2467181	919841
3km	90%	50000	4	222	4030668	506766	3491126	1385788
3km	90%	50000	4	357	4816504	583469	4183890	1530253
3km	90%	50000	4	275	4981596	623130	4316385	1431962
3km	90%	50000	4	199	4512933	545946	3923228	1371601
3km	90%	50000	4	273	3320520	428803	2861358	968907
3km	90%	50000	4	196	3345895	463745	2850221	932104
3km	90%	50000	4	214	4036539	566246	3433478	1130297
3km	90%	50000	4	222	3868331	540648	3285015	1291418
3km	90%	50000	4	188	3889023	549022	3305478	1191496
3km	90%	50000	4	245	5644215	667241	4914790	1363403
3km	90%	50000	4	228	4753876	580952	4103622	1391354
3km	90%	50000	4	230	3995508	492322	3466188	1103966
3km	90%	50000	4	245	4564081	534907	3990930	1454619
3km	90%	50000	4	252	3451827	474134	2946917	1079074
3km	90%	50000	4	297	4049467	531136	3482725	1115374
3km	90%	50000	4	198	4354204	612395	3695419	1215754
3km	90%	50000	4	254	3872348	575147	3272171	1013183
3km	90%	50000	4	228	4662285	513441	4122883	1145793
3km	90%	50000	4	229	3828922	474320	3311206	973231
3km	90%	50000	4	212	3443600	453898	2953204	1001378
3km	90%	50000	4	287	3968855	537001	3395449	1180857
3km	90%	50000	4	230	5120421	621262	4451305	1640356
3km	90%	50000	4	224	3427065	420895	2976965	909761
3km	90%	50000	4	237	3555016	480477	3039223	1096199
3km	90%	50000	4	305	4334830	585042	3720161	1385646
3km	90%	50000	4	248	3829599	522607	3272281	1131834
3km	90%	50000	4	369	3536690	475121	3020951	1065901
3km	90%	50000	4	232	3315494	463434	2817316	1006063
3km	90%	50000	4	208	4519983	619644	3859540	1197578
3km	90%	50000	4	226	3592116	498838	3051652	1271703
3km	90%	50000	4	202	3308552	419073	2844547	994427
3km	90%	50000	4	275	4600000	566086	3995931	1303004
3km	90%	50000	4	266	3889803	540137	3330753	1058990
3km	90%	50000	4	280	4240202	582012	3600606	1197555
3km	90%	50000	4	305	3587999	510298	3033327	1094730
3km	90%	50000	4	283	4285431	543673	3707867	1172167
3km	90%	50000	4	224	3483613	452131	2989737	1130053
3km	90%	50000	4	307	4904282	570967	4302938	1404824
3km	90%	50000	4	283	3295723	464219	2770320	1061134
3km	90%	50000	4	258	3690303	475799	3173891	1024628
3km	90%	50000	4	261	4326828	572285	3696898	1213282
3km	90%	50000	4	253	3803858	490464	3279009	1132564
3km	90%	50000	4	242	4840844	573546	4217791	1303730
3km	90%	50000	4	295	4340942	566258	3756166	1160134
3km	90%	50000	4	324	4118756	528588	3537055	1096248
3km	90%	50000	4	215	4443311	613576	3803380	1433567
3km	90%	50000	4	331	3829894	493626	3295743	1047090
3km	90%	50000	4	218	3671271	453860	3180083	1009784
3km	90%	50000	4	249	4573552	593591	3924049	1297907
3km	90%	50000	4	278	5162452	622963	4503713	1445293
3km	90%	50000	4	268	4042620	548581	3456438	1205015
3km	90%	50000	4	216	3896133	548854	3313760	1025881
3km	90%	50000	4	234	4568352	564891	3960253	1301181
3km	90%	50000	4	416	5515572	644787	4833017	1514745
3km	90%	50000	4	222	4202862	518169	3632302	1257581
3km	90%	50000	4	354	3795576	541755	3219993	1051089
3km	90%	50000	4	304	5109884	575364	4489014	1492858
3km	90%	50000	4	247	4187994	521659	3616399	1232905
3km	90%	50000	4	249	3649754	524725	3089411	1025236
3km	90%	50000	4	274	4085828	517499	3487171	1157070
3km	90%	50000	4	231	3773691	513445	3211414	1166996
3km	90%	50000	4	187	3278248	414991	2836335	982981
3km	90%	50000	4	230	3950070	519946	3387445	965240
3km	90%	50000	4	257	3839855	552943	3247792	1088753
3km	90%	50000	4	260	3452396	498550	2929357	1061984
3km	90%	50000	4	229	3852473	520445	3297589	1153995
3km	90%	50000	4	245	3596264	462794	3084554	1032620
3km	90%	50000	4	248	5099015	578872	4462141	1333957
3km	90%	50000	4	205	2793776	369752	2378908	939611
3km	90%	50000	4	202	3752128	478096	3239053	995744
3km	90%	50000	4	252	3703778	538510	3124390	1201094
3km	90%	50000	4	175	3936904	514793	3362692	1098667
3km	90%	50000	4	331	3697030	497023	3162755	1038916
3km	90%	50000	4	239	4183211	552437	3589581	1129122
3km	90%	50000	4	214	3693987	500779	3159151	955754
3km	90%	50000	4	332	3825175	528139	3269862	1180866
3km	90%	50000	4	302	3736236	475695	3212491	1048736
3km	90%	50000	4	264	3824911	479303	3315163	1082426
3km	90%	50000	4	240	4604377	530668	4029081	1265912
3km	90%	50000	4	214	4377519	562727	3777841	1338284
3km	90%	50000	4	251	3698279	506364	3174251	1086386
3km	90%	50000	4	204	4358254	573660	3746650	1210257
3km	90%	50000	4	302	4409432	594807	3771366	1213180
3km	90%	50000	4	219	3664951	498349	3129810	972532
3km	90%	50000	4	215	3736314	492146	3187315	1007017
3km	90%	50000	4	193	3418107	475449	2913855	924840
3km	90%	50000	4	211	3981755	536731	3401690	1186176
3km	90%	50000	4	188	2649300	410704	2194596	794054
3km	90%	50000	4	237	3409018	435452	2946030	963489
3km	90%	50000	4	268	4113479	483114	3588878	1285141
3km	90%	50000	4	322	4137855	549171	3547801	1157420
3km	90%	50000	4	263	4138416	508095	3565825	1307234
3km	90%	50000	4	269	5018598	544189	4430057	1319367
3km	90%	50000	4	243	4237924	539633	3644570	1178236
3km	90%	50000	4	255	3765531	513105	3212360	1111626
3km	90%	50000	4	181	2900594	382546	2490888	877707
3km	90%	50000	4	211	3339218	451021	2830266	988114
3km	90%	50000	4	191	3748247	498932	3204853	1166202
3km	90%	50000	4	205	3799253	531480	3238890	1144009
3km	90%	50000	4	272	5104010	633448	4376301	1504435
3km	90%	50000	4	185	3921385	482528	3362632	1086937
3km	90%	50000	4	253	4326240	560888	3734371	1290160
3km	90%	50000	4	281	4404314	592275	3759845	1214846
3km	90%	50000	4	207	4853391	651314	4158533	1372757
3km	90%	50000	4	325	4379649	566216	3761566	1196516
3km	90%	50000	4	300	5160336	560196	4556533	1421869
3km	90%	50000	4	231	3717343	538052	3141013	1162217
3km	90%	50000	4	350	4839390	652731	4120955	1476262
3km	90%	50000	4	244	4482432	569999	3874887	1398253
3km	90%	50000	4	237	2875164	388305	2452184	1006908
3km	90%	50000	4	252	4003149	531149	3434702	1037028
3km	90%	50000	4	254	3506350	514464	2950682	1193462
3km	90%	50000	4	442	4561603	560868	3959794	1244757
3km	90%	50000	4	284	4434758	550168	3830925	1216311
3km	90%	50000	4	251	3909670	521434	3355811	1067130
3km	90%	50000	4	271	3571130	464555	3078930	987290
3km	90%	50000	4	291	4009518	542033	3423124	1200998
3km	90%	50000	4	278	3749204	482103	3217182	1001377
3km	90%	50000	4	283	3350480	420319	2900637	1043269
3km	90%	50000	4	328	4696447	487135	4181246	1255723
3km	90%	50000	4	241	3540875	507186	3006203	1059031
3km	90%	50000	4	250	4682158	575838	4047622	1207296
3km	90%	50000	4	196	4086537	603063	3429851	1411927
3km	90%	50000	4	211	4402074	594450	3734273	1256758
3km	90%	50000	4	208	4185138	561001	3593576	1087427
3km	90%	50000	4	355	5064298	625557	4388729	1402067
3km	90%	50000	4	191	4022222	540776	3443502	1271354
3km	90%	50000	4	365	5736947	686117	5012226	1462918
3km	90%	50000	4	337	3453030	476576	2922255	1157394
3km	90%	50000	4	198	3720958	498429	3177578	1147018
3km	90%	50000	4	266	5081901	646547	4399556	1438509
3km	90%	50000	4	249	3873443	514410	3323238	1023620
3km	90%	50000	4	271	3864076	505588	3328658	1188471
3km	90%	50000	4	246	4050996	515290	3504464	1169627
3km	90%	50000	4	188	3699680	556172	3116684	1047349
3km	90%	50000	4	295	3156172	430635	2692287	978558
3km	90%	50000	4	307	3759423	467664	3271779	1018161
3km	90%	50000	4	244	3680821	504140	3155204	1048684
3km	90%	50000	4	244	4065498	585357	3424618	1274998
3km	90%	50000	4	211	3425506	489200	2881093	1171446
3km	90%	50000	4	214	3238455	437026	2767462	1003571
3km	90%	50000	4	197	4148941	573434	3505286	1135221
3km	90%	50000	4	179	4688286	604926	4033147	1309119
3km	90%	50000	4	168	3283042	487705	2765867	974100
3km	90%	50000	4	184	3565105	470716	3046488	1092615
3km	90%	50000	4	249	4584610	563572	3984584	1320612
3km	90%	50000	4	218	4149411	531160	3584478	1186418
3km	90%	50000	4	276	5126190	592056	4484462	1396772
3km	90%	50000	4	179	3024280	435567	2560590	850605
3km	90%	50000	4	225	4233941	583426	3615604	1211066
3km	90%	50000	4	264	3536740	470494	3002097	1006341
3km	90%	50000	4	312	4374333	517217	3822585	1261928
3km	90%	50000	4	255	3880521	517271	3298994	1240364
3km	90%	50000	4	366	3924927	495434	3371848	1135510
3km	90%	50000	4	206	3923669	492571	3403936	1024748
3km	90%	50000	4	194	3753849	484937	3243375	1072708
3km	90%	50000	4	230	3616198	491807	3080160	1036058
3km	90%	50000	4	245	3348993	436624	2862725	1085206
3km	90%	50000	4	219	3783452	506078	3240164	1157889
3km	90%	50000	4	245	3942126	569036	3345207	1170499
3km	90%	50000	4	242	4197509	544118	3613860	1148602
3km	90%	50000	4	214	3348099	460121	2857312	957951
3km	90%	50000	4	305	4962009	577770	4344822	1175951
3km	90%	50000	4	354	4053517	526926	3480646	1077419
3km	90%	50000	4	204	3725870	487174	3211450	1079107
3km	90%	50000	4	238	3781785	551295	3189991	1037110
3km	90%	50000	4	263	4066920	541167	3475581	1064057
3km	90%	50000	4	209	4601084	571771	3987416	1264497
3km	90%	50000	4	250	3854957	490361	3319915	1079718
3km	90%	50000	4	358	4269280	598677	3628900	1266714
3km	90%	50000	4	141	3236108	423884	2788228	936079
3km	90%	50000	4	252	3873486	504104	3322556	1182207
3km	90%	50000	4	179	4559355	605942	3902604	1256194
3km	90%	50000	4	333	4010005	537548	3434642	1263308
3km	90%	50000	4	211	3383121	414268	2937334	1024968
3km	90%	50000	4	362	4710075	567941	4108947	1328560
3km	90%	50000	4	231	3981943	522134	3430283	1004620
3km	90%	50000	4	242	3346588	471442	2844820	1113653
3km	90%	50000	4	238	3185710	420009	2722588	895137
3km	90%	50000	4	207	3904106	496833	3374892	1277506
3km	90%	50000	4	412	5235373	603619	4583843	1429019
3km	90%	50000	4	234	4252116	530824	3664008	1240985
3km	90%	50000	4	239	3452978	457187	2971906	1020042
3km	90%	50000	4	316	4328397	614073	3683693	1322520
3km	90%	50000	4	263	3150061	454491	2642762	989515
3km	90%	50000	4	217	3649716	447118	3167453	1098871
3km	90%	50000	4	287	4209404	586050	3582147	1167650
3km	90%	50000	4	260	3483657	477076	2977656	1078034
3km	90%	50000	4	343	3315989	456584	2825343	1168455
3km	90%	50000	4	320	4736300	587577	4109344	1371979
3km	90%	50000	4	335	4643832	557299	4050803	1414882
3km	90%	50000	4	366	3825914	518922	3245634	1191513
3km	90%	50000	4	265	5436483	626882	4763408	1613702
3km	90%	50000	4	201	4075673	546843	3486780	1127935
3km	90%	50000	4	261	4033584	547893	3445026	1185253
3km	90%	50000	4	249	3738590	482633	3223122	1146352
3km	90%	50000	4	270	3804091	535553	3210433	1233200
3km	90%	50000	4	247	3976292	487485	3430431	1324280
3km	90%	50000	4	291	3438410	473729	2927859	1100804
3km	90%	50000	4	265	4550141	604204	3865604	1209321
3km	90%	50000	4	236	3875627	541434	3297166	1132433
3km	90%	50000	4	249	3847609	494377	3323303	1183892
3km	90%	50000	4	293	4487801	494885	3932845	1330570
3km	90%	50000	4	364	4465522	642879	3775874	1425821
3km	90%	50000	4	228	4743907	611544	4095346	1268673
3km	90%	50000	4	235	4872631	668338	4162584	1467258
3km	90%	50000	4	220	3299170	438759	2803371	1013031
3km	90%	50000	4	210	3607714	469908	3091385	1024643
3km	90%	50000	4	210	4875905	633258	4190275	1468115
3km	90%	50000	4	189	3977446	494410	3438327	1101559
3km	90%	50000	4	264	4875331	577461	4221885	1379550
3km	90%	50000	4	235	4265427	574449	3651269	1267707
3km	90%	50000	4	259	3588627	483344	3078097	1044483
3km	90%	50000	4	185	3751188	499492	3212950	1120503
3km	90%	50000	4	238	4145636	551443	3529492	1134491
3km	90%	50000	4	221	3839344	498393	3308936	1012942
3km	90%	50000	4	227	3758696	484623	3234822	1027103
3km	90%	50000	4	220	4080059	497486	3543318	1258763
3km	90%	50000	4	220	3223599	438148	2749995	1015216
3km	90%	50000	4	241	3567768	480933	3041810	1063113
3km	90%	50000	4	219	3572247	472486	3057318	1067719
3km	90%	50000	4	326	5676221	669182	4941454	1545089
3km	90%	50000	4	367	5489168	598309	4832286	1485289
3km	90%	50000	4	213	4199678	551831	3594014	1145807
3km	90%	50000	4	275	3866631	496931	3295870	1146281
3km	90%	50000	4	317	4608473	596313	3951290	1412795
3km	90%	50000	4	235	4002125	532852	3429145	1235978
3km	90%	50000	4	324	3650085	492946	3119562	1058532
3km	90%	50000	4	246	3932021	554138	3310977	1175111
3km	90%	50000	4	292	4117940	566833	3500335	1236001
3km	90%	50000	4	357	5342705	633391	4654204	1661026
3km	90%	50000	4	201	4045137	560942	3435946	1054083
3km	90%	50000	4	280	4086128	581652	3468664	1218133
3km	90%	50000	4	195	4431037	560180	3829651	1189761
3km	90%	50000	4	248	4546200	580720	3917966	1305542
3km	90%	50000	4	361	5525633	623600	4863934	1531021
3km	90%	50000	4	229	3817711	487504	3294517	1073931
3km	90%	50000	4	156	4093020	518550	3545952	1067297
3km	90%	50000	4	232	4629683	552817	4039959	1305306
3km	90%	50000	4	360	4377521	605506	3737557	1156098
3km	90%	50000	4	280	4975288	577092	4355212	1391408
3km	90%	50000	4	204	3697246	500573	3161742	1020654
3km	90%	50000	4	180	4334711	558917	3729907	1168580
3km	90%	50000	4	276	5124570	551780	4520581	1475710
3km	90%	50000	4	165	3247204	457786	2743587	931258
3km	90%	50000	4	253	3795754	488976	3262744	1120544
3km	90%	50000	4	229	4027410	538601	3457277	1197346
3km	90%	50000	4	299	4577492	603782	3925126	1308794
3km	90%	50000	4	485	5714637	645949	5030270	1432793
3km	90%	50000	4	225	4016661	523451	3450672	1038729
3km	90%	50000	4	201	3688438	532382	3113059	1107665
3km	90%	50000	4	272	4717035	536058	4144574	1279722
3km	90%	50000	4	348	5415310	604451	4735452	1437794
3km	90%	50000	4	226	3839264	460320	3348615	1082756
3km	90%	50000	4	361	4181776	576585	3556809	1234334
3km	90%	50000	4	292	3516991	475576	3013789	1037792
3km	90%	50000	4	230	4703945	560993	4096114	1316453
3km	90%	50000	4	330	4554716	541092	3984701	1245706
3km	90%	50000	4	317	4201823	590211	3591239	1189328
3km	90%	50000	4	211	4054936	532887	3472450	1258125
3km	90%	50000	4	206	4837030	605680	4175352	1276098
3km	90%	50000	4	219	4761450	642626	4063413	1490299
3km	90%	50000	4	373	4184582	524601	3603701	1156044
3km	90%	50000	4	222	3608020	428903	3145559	1077920
3km	90%	50000	4	231	3570004	505833	3038181	1116362
3km	90%	50000	4	183	3964419	534411	3389333	1123844
3km	90%	50000	4	289	4089343	575171	3485612	1163824
3km	90%	50000	4	246	4223683	570626	3604333	1339180
3km	90%	50000	4	260	3875285	505204	3330609	1263701
3km	90%	50000	4	284	4276294	555386	3674134	1298597
3km	90%	50000	4	264	3573556	467156	3086247	1214838
3km	90%	50000	4	291	5061495	648898	4339897	1263332
3km	90%	50000	4	315	4202547	573399	3568426	1268955
3km	90%	50000	4	205	4383665	559079	3790008	1179533
3km	90%	50000	4	242	4028675	499157	3493484	1224480
3km	90%	50000	4	297	3646491	478339	3132407	994045
3km	90%	50000	4	219	4167802	522683	3598891	1227205
3km	90%	50000	4	264	4164081	578368	3541046	1349696
3km	90%	50000	4	203	3814085	495074	3283352	1179409
3km	90%	50000	4	239	3511854	466907	2998660	1002642
3km	90%	50000	4	231	3945039	516040	3367519	1133392
3km	90%	50000	4	243	4048690	592765	3398238	1257415
3km	90%	50000	4	265	3762088	524111	3194536	1092202
3km	90%	50000	4	297	4741833	586002	4130980	1313784
3km	90%	50000	4	252	4409109	580377	3791929	1277225
3km	90%	50000	4	290	4358370	531554	3801391	1268096
3km	90%	50000	4	243	3452294	462930	2948623	1077646
3km	90%	50000	4	348	4537700	558141	3934510	1237128
3km	90%	50000	4	297	5220634	537259	4621975	1427511
3km	90%	50000	4	308	3669014	464359	3174081	991537
3km	90%	50000	4	256	4666201	534400	4090251	1277816
3km	90%	50000	4	224	4508203	599521	3853946	1291156
3km	90%	50000	4	254	3873419	512353	3287737	1196657
3km	90%	50000	4	206	4132144	515753	3561977	1207004
3km	90%	50000	4	286	4711728	641332	4030726	1387642
3km	90%	50000	4	226	4425704	617687	3755843	1321922
3km	90%	50000	4	253	3943748	550242	3330101	1082919
3km	90%	50000	4	300	3948291	478044	3420975	1137723
3km	90%	50000	4	230	4020966	482277	3508047	1199123
3km	90%	50000	4	206	4117161	504018	3570501	1318507
3km	90%	50000	4	257	5232785	586173	4595969	1447352
3km	90%	50000	4	180	4592165	562299	3973068	1196217
3km	90%	50000	4	269	4610031	596938	3967382	1328329
3km	90%	50000	4	323	4294104	588398	3662450	1242098
3km	90%	50000	4	197	4176947	514858	3599768	1177592
3km	90%	50000	4	224	4535190	496834	3989094	1260113
3km	90%	50000	4	203	4146601	582061	3507818	1197467
3km	90%	50000	4	183	4008290	527395	3425052	1072330
3km	90%	50000	4	252	3635617	491007	3105103	1155621
3km	90%	50000	4	232	3676148	538024	3095031	1110297
3km	90%	50000	4	209	4208229	559154	3576273	1226216
3km	90%	50000	4	248	3730725	483246	3194294	1066647
3km	90%	50000	4	152	3087296	417837	2629318	830821
3km	90%	50000	4	253	4436395	612331	3783588	1268861
3km	90%	50000	4	340	4196642	574766	3576097	1155947
3km	90%	50000	4	306	4726037	606885	4079703	1225393
3km	90%	50000	4	315	5184790	603154	4546395	1316832
3km	90%	50000	4	226	3879602	535175	3286970	1382731
3km	90%	50000	4	292	4168417	581015	3543183	1355285
3km	90%	50000	4	176	3597727	480335	3071191	1161296
3km	90%	50000	4	271	4164389	480940	3637084	1187945
3km	90%	50000	4	333	4422245	553811	3831191	1240959
3km	90%	50000	4	164	2921214	425856	2471657	859896
3km	90%	50000	4	355	5254334	586187	4627172	1355607
3km	90%	50000	4	240	3739768	492493	3218369	1163967
3km	90%	50000	4	322	4246602	589873	3609171	1162804
3km	90%	50000	4	213	3678627	490998	3161770	1118186
3km	90%	50000	4	199	4065180	489066	3524575	1192922
3km	90%	50000	4	227	4215196	589296	3579964	1195189
3km	90%	50000	4	252	4393975	586424	3777210	1167980
3km	90%	50000	4	202	3230638	435834	2767700	939303
3km	90%	50000	4	232	3340384	464060	2855872	982787
3km	90%	50000	4	286	4857024	604881	4199793	1377504
3km	90%	50000	4	221	4124703	577016	3478672	1153616
3km	90%	50000	4	286	5070616	621673	4402400	1548964
3km	90%	50000	4	366	4756482	561268	4148333	1344682
3km	90%	50000	4	248	4317993	551380	3731669	1282620
3km	90%	50000	4	221	4394592	615012	3715732	1386700
3km	90%	50000	4	276	3356500	432457	2881645	1108620
3km	90%	50000	4	289	5748226	672407	5042963	1474493
3km	90%	50000	4	332	5704819	656943	5002132	1508071
3km	90%	50000	4	353	3878351	520134	3329511	1051940
3km	90%	50000	4	246	4268396	553522	3667678	1166084
3km	90%	50000	4	168	3080250	428256	2622371	985530
3km	90%	50000	4	218	4114330	542905	3527753	1115870
3km	90%	50000	4	247	3487282	441747	3014354	980075
3km	90%	50000	4	221	3259865	426929	2806055	994523
3km	90%	50000	4	290	5121171	614024	4445812	1427812
3km	90%	50000	4	283	3723903	511345	3148519	1077994
3km	90%	50000	4	167	3741321	487237	3210094	1093948
3km	90%	50000	4	178	3566626	457989	3062725	1128334
3km	90%	50000	4	203	3669478	461665	3180140	1049988
3km	90%	50000	4	311	5177089	629496	4496853	1409559
3km	90%	50000	4	204	3673934	480290	3163492	978696
3km	90%	50000	4	169	4224181	546633	3642030	1090807
3km	90%	50000	4	292	3614277	517117	3048645	1155609
3km	90%	50000	4	352	4421306	617663	3765588	1210902
3km	90%	50000	4	288	3676059	468241	3178876	1032025
3km	90%	50000	4	194	3799649	536486	3228350	1374600
3km	90%	50000	4	236	4026256	547672	3425493	1176210
3km	90%	50000	4	229	4548434	523016	3987209	1406292
3km	90%	50000	4	296	4200515	606055	3560459	1241179
3km	90%	50000	4	219	3982674	513699	3428323	1232568
3km	90%	50000	4	243	4359332	534023	3787190	1167256
3km	90%	50000	4	264	4718466	558045	4105366	1312298
3km	90%	50000	4	159	3051992	424250	2594712	942564
3km	90%	50000	4	222	4553278	568979	3943505	1348763
3km	90%	50000	4	226	3788534	476435	3275948	1019932
3km	90%	50000	4	206	4474347	574310	3860002	1153669
3km	90%	50000	4	257	3635391	463854	3142907	970224
3km	90%	50000	4	269	4809405	565195	4213331	1332574
3km	90%	50000	4	244	4607238	566308	4007029	1272549
3km	90%	50000	4	294	4954181	589201	4324690	1329112
3km	90%	50000	4	264	3203901	482969	2684204	997660
3km	90%	50000	4	224	3887843	506971	3334098	1157640
3km	90%	50000	4	292	3792281	522546	3231503	1116880
3km	90%	50000	4	377	5693799	665417	4978394	1478599
3km	90%	50000	4	269	3847308	525957	3277364	1076282
3km	90%	50000	4	527	5815880	645899	5115989	1669739
3km	90%	50000	4	237	4093303	528724	3529060	1085273
3km	90%	50000	4	159	3516385	462928	3028138	869263
3km	90%	50000	4	210	3173061	405853	2718894	1046676
3km	90%	50000	4	295	3898369	520010	3347373	1217073
3km	90%	50000	4	223	5252566	628134	4584070	1436322
3km	90%	50000	4	235	4469816	525281	3911039	1243126
3km	90%	50000	4	254	4002816	501533	3465561	1175909
3km	90%	50000	4	248	4246966	593602	3624741	1220086
3km	90%	50000	4	270	4582547	635707	3921105	1379946
3km	90%	50000	4	259	4106855	563673	3508766	1368713
3km	90%	50000	4	312	4790005	570199	4174669	1308628
3km	90%	50000	4	191	3185122	442966	2729384	907824
3km	90%	50000	4	193	3293922	452676	2808294	985095
3km	90%	50000	4	317	5684261	659387	4995731	1504577
3km	90%	50000	4	221	3907738	521397	3358860	1083846
3km	90%	50000	4	247	3144469	422826	2684963	1038602
3km	90%	50000	4	288	4272849	537873	3680540	1203002
3km	90%	50000	4	223	4291796	581870	3659788	1413263
3km	90%	50000	4	264	4131532	531281	3541293	1313642
3km	90%	50000	4	203	3848618	537843	3255654	1073525
3km	90%	50000	4	242	3708167	550304	3125815	1072288
3km	90%	50000	4	205	4674866	611314	4041566	1246808
3km	90%	50000	4	280	4802041	559665	4212881	1301968
3km	90%	50000	4	232	3888179	515230	3331116	1036041
3km	90%	50000	4	242	4095290	500930	3511659	1101915
3km	90%	50000	4	231	3347436	455208	2860643	923836
3km	90%	50000	4	218	4374132	571051	3767676	1200116
3km	90%	50000	4	224	3709847	485572	3193885	1073368
3km	90%	50000	4	315	5000668	670777	4281996	1524323
3km	90%	50000	4	208	3979074	537695	3398823	1132738
3km	90%	50000	4	276	4563573	600704	3891665	1267483
3km	90%	50000	4	297	5119245	621846	4450169	1322715
3km	90%	50000	4	306	6193031	690998	5457000	1615204
3km	90%	50000	4	213	4158230	494979	3627286	1088457
3km	90%	50000	4	220	3041202	422510	2589076	941823
3km	90%	50000	4	365	4819470	590907	4195004	1408779
3km	90%	50000	4	247	3860395	523408	3271774	1181936
3km	90%	50000	4	212	4400771	588918	3764973	1179711
3km	90%	50000	4	262	4491839	647045	3797645	1279239
3km	90%	50000	4	269	4136515	543345	3546689	1205801
3km	90%	50000	4	219	3104446	429601	2636806	903846
3km	90%	50000	4	232	3371752	439024	2885924	1028940
3km	90%	50000	4	284	3917895	533983	3318571	1137486
3km	90%	50000	4	211	5111594	628930	4440009	1492052
3km	90%	50000	4	185	4618062	568686	3995965	1364433
3km	90%	50000	4	278	4290238	584350	3658645	1311975
3km	90%	50000	4	385	4266766	535148	3670107	1271840
3km	90%	50000	4	201	4149266	559793	3546443	1161094
3km	90%	50000	4	260	4321500	571181	3719091	1268201
3km	90%	50000	4	210	4203626	491706	3670472	1155289
3km	90%	50000	4	265	4774204	627839	4096359	1284244
3km	90%	50000	4	281	3527357	488730	3005688	1074470
3km	90%	50000	4	199	3242520	404623	2793088	964586
3km	90%	50000	4	205	4107533	477661	3581137	1158040
3km	90%	50000	4	271	3450699	445108	2969889	970588
3km	90%	50000	4	221	3729440	503339	3204838	1162262
3km	90%	50000	4	264	4373576	568441	3763871	1254113
3km	90%	50000	4	281	3728665	488186	3206940	1122228
3km	90%	50000	4	229	3555734	473799	3046163	1088665
3km	90%	50000	4	215	3095220	412271	2652952	1022230
3km	90%	50000	4	280	4725962	661663	4016330	1342602
3km	90%	50000	4	219	4213041	583872	3586730	1120828
3km	90%	50000	4	224	3840845	503399	3315587	1189591
3km	90%	50000	4	235	3904289	485228	3359745	1260239
3km	90%	50000	4	285	3628437	491634	3100629	1079534
3km	90%	50000	4	244	4188160	566801	3592696	1092971
3km	90%	50000	4	217	3600679	491079	3080461	944037
3km	90%	50000	4	201	3472921	490794	2947923	1065691
3km	90%	50000	4	313	3864741	555486	3278331	1203483
3km	90%	50000	4	189	4111692	447789	3633464	1077496
3km	90%	50000	4	355	4916399	591884	4272357	1467570
3km	90%	50000	4	261	3393520	460980	2904341	995359
3km	90%	50000	4	300	4243085	513477	3695750	1179963
3km	90%	50000	4	266	4165023	567119	3553767	1185020
3km	90%	50000	4	173	4147753	585844	3522663	1213371
3km	90%	50000	4	300	4070348	558448	3454776	1250180
3km	90%	50000	4	211	4878076	527485	4289153	1156385
3km	90%	50000	4	209	3528556	468611	3015688	1243489
3km	90%	50000	4	275	4264745	554013	3686145	1126480
3km	90%	50000	4	327	4951134	564911	4350361	1380691
3km	90%	50000	4	214	3185639	418763	2743644	941757
3km	90%	50000	4	355	4734648	492726	4186176	1302843
3km	90%	50000	4	354	3332689	443102	2850970	1052454
3km	90%	50000	4	255	4241418	594096	3591358	1312740
3km	90%	50000	4	186	3503711	506645	2968702	1042251
3km	90%	50000	4	282	4659533	547502	4083977	1340803
3km	90%	50000	4	204	2916385	399906	2504281	871446
3km	90%	50000	4	241	3653939	465992	3143993	1049406
3km	90%	50000	4	247	4180773	510379	3635421	1122875
3km	90%	50000	4	315	4380955	586531	3738501	1290639
3km	90%	50000	4	251	3522265	469281	3004295	1172637
3km	90%	50000	4	411	4454453	611704	3810631	1281446
3km	90%	50000	4	286	3390628	464177	2883343	1032450
3km	90%	50000	4	217	3787727	514229	3229476	1138838
3km	90%	50000	4	214	4100303	527752	3543054	1064065
3km	90%	50000	4	341	4497043	596552	3841054	1183340
3km	90%	50000	4	224	3204410	464326	2700230	1091523
3km	90%	50000	4	275	4349751	587172	3735706	1137543
3km	90%	50000	4	313	4684210	600782	4026804	1294559
3km	90%	50000	4	212	3540919	472430	3035168	1087881
3km	90%	50000	4	315	4466553	504325	3921307	1150784
3km	90%	50000	4	201	3497953	477972	2982116	1017517
3km	90%	50000	4	271	3491414	509215	2942909	1033218
3km	90%	50000	4	216	3640351	486232	3107056	978519
3km	90%	50000	4	275	6209453	665203	5493072	1709721
3km	90%	50000	4	214	3963373	540718	3393089	1129678
3km	90%	50000	4	180	3624472	469078	3127083	1088802
3km	90%	50000	4	222	4046037	548763	3462296	1163581
3km	90%	50000	4	244	5087922	592343	4439968	1346434
3km	90%	50000	4	257	4151384	532635	3573310	1160688
3km	90%	50000	4	190	4151661	515659	3601872	1136582
3km	90%	50000	4	254	4025020	543326	3441015	1232332
3km	90%	50000	4	304	4315014	580931	3688134	1182797
3km	90%	50000	4	210	3858380	519951	3288774	1231763
3km	90%	50000	4	223	4288674	587983	3644049	1315598
3km	90%	50000	4	220	4737525	562183	4131349	1226560
3km	90%	50000	4	316	3914024	518809	3345081	1188403
3km	90%	50000	4	243	3462540	461681	2960246	1043167
3km	90%	50000	4	237	4005596	496092	3475657	1193099
3km	90%	50000	4	193	2915786	396974	2495783	922859
3km	90%	50000	4	262	3799218	494863	3260470	1075317
3km	90%	50000	4	251	4460406	617728	3792976	1370610
3km	90%	50000	4	229	3454765	505617	2902259	997159
3km	90%	50000	4	160	4315726	520466	3751675	1170077
3km	90%	50000	4	216	4393162	551456	3777884	1228318
3km	90%	50000	4	222	4093290	514086	3520587	1101673
3km	90%	50000	4	270	3720785	482153	3194620	971864
3km	90%	50000	4	213	4049571	598142	3418244	1205978
3km	90%	50000	4	214	4131503	529418	3554067	1168774
3km	90%	50000	4	306	4759781	544873	4164420	1446560
3km	90%	50000	4	242	4965200	613912	4288394	1433222
3km	90%	50000	4	234	3792975	498238	3260008	1032976
3km	90%	50000	4	281	3158362	436725	2672983	993978
3km	90%	50000	4	250	4202028	474879	3702240	1238140
3km	90%	50000	4	282	4805886	560971	4190877	1330129
3km	90%	50000	4	218	4840468	589633	4218678	1441213
3km	90%	50000	4	179	4682710	629989	4022305	1281865
3km	90%	50000	4	259	4169096	535261	3585755	1110001
3km	90%	50000	4	196	4116519	547185	3502467	1098483
3km	90%	50000	4	178	3523469	495825	2965730	1152403
3km	90%	50000	4	258	4268932	535758	3672251	1135314
3km	90%	50000	4	242	3933241	517058	3372738	1251386
3km	90%	50000	4	229	3705659	497325	3165913	1113626
3km	90%	50000	4	186	3412858	480467	2886162	1036802
3km	90%	50000	4	210	4000065	477420	3460151	1104625
3km	90%	50000	4	246	4133232	590835	3486851	1320734
3km	90%	50000	4	240	4841761	572680	4230985	1351953
3km	90%	50000	4	220	3311744	463627	2820977	911845
3km	90%	50000	4	173	3280165	417552	2820774	895195
3km	90%	50000	4	267	3932364	520005	3363265	1153019
3km	90%	50000	4	255	4252110	553115	3652723	1207253
3km	90%	50000	4	224	3930221	550771	3299941	1170815
3km	90%	50000	4	279	4790489	562391	4192958	1199403
3km	90%	50000	4	192	4162193	512163	3604489	1215278
3km	90%	50000	4	233	4057780	555205	3456186	1176431
3km	90%	50000	4	265	4591989	608545	3916605	1321755
3km	90%	50000	4	303	4667206	686406	3930779	1318351
3km	90%	50000	4	193	3297855	450543	2816687	942971
3km	90%	50000	4	201	4389658	532639	3810405	1162668
3km	90%	50000	4	281	3113087	443400	2624318	1006055
3km	90%	50000	4	188	3303734	409320	2851966	1008671
3km	90%	50000	4	222	3610453	495915	3069976	1052473
3km	90%	50000	4	306	3817345	527715	3238975	1158429
3km	90%	50000	4	221	4095682	571938	3484660	1167318
3km	90%	50000	4	207	4519148	582365	3906971	1209158
3km	90%	50000	4	285	3441094	500776	2903440	1147243
3km	90%	50000	4	283	3957578	525380	3377417	1168927
3km	90%	50000	4	315	3251307	435879	2781657	1102556
3km	90%	50000	4	243	4159892	545007	3560183	1131598
3km	90%	50000	4	273	4277632	592577	3635161	1210971
3km	90%	50000	4	309	3896424	478348	3384571	1116724
3km	90%	50000	4	203	4514170	637143	3839083	1340374
3km	90%	50000	4	276	4610770	583523	3976817	1403262
3km	90%	50000	4	214	3710700	513979	3167235	1158677
3km	90%	50000	4	181	3596129	508655	3030613	1073929
3km	90%	50000	4	261	4083480	576747	3465389	1286532
3km	90%	50000	4	369	4044200	551904	3438370	1314974
3km	90%	50000	4	228	3794929	490476	3275876	1008308
3km	90%	50000	4	274	6051984	732109	5270742	1722782
3km	90%	50000	4	311	3628504	472374	3099017	1225054
3km	90%	50000	4	191	4085246	546819	3465452	1140783
3km	90%	50000	4	279	3516173	477235	3002790	1091163
3km	90%	50000	4	244	3285651	442452	2816423	991362
3km	90%	50000	4	270	3969291	570073	3357805	1091638
3km	90%	50000	4	328	4463281	557806	3879195	1316106
3km	90%	50000	4	276	4502573	607944	3834057	1275907
3km	90%	50000	4	306	5383663	630925	4705233	1457363
3km	90%	50000	4	215	4559043	539441	3978589	1220006
3km	90%	50000	4	253	5669473	657951	4949452	1633566
3km	90%	50000	4	328	4016444	516671	3448336	1207796
3km	90%	50000	4	215	3950655	488380	3434098	1096399
3km	90%	50000	4	277	4088464	520398	3530029	1316568
3km	90%	50000	4	190	3855341	500898	3314953	1290435
3km	90%	50000	4	259	5043459	629004	4359266	1407243
3km	90%	50000	4	255	4347033	602539	3691703	1213235
3km	90%	50000	4	250	4220084	548425	3608810	1154541
3km	90%	50000	4	258	3885202	523457	3317166	1197407
3km	90%	50000	4	263	3240419	435112	2766119	937561
3km	90%	50000	4	249	3147759	427903	2682952	951317
3km	90%	50000	4	193	3222018	426186	2758561	998079
3km	90%	50000	4	338	4979544	632883	4296393	1338434
3km	90%	50000	4	295	3587912	491059	3062000	1164804
3km	90%	50000	4	271	4814561	633018	4120642	1251819
3km	90%	50000	4	237	3522648	493188	2996996	1052467
3km	90%	50000	4	252	5056820	594445	4407758	1323222
3km	90%	50000	4	245	4927148	576569	4307600	1248677
3km	90%	50000	4	277	3864121	521595	3310438	1083587
3km	90%	50000	4	220	3160458	429045	2695848	914440
3km	90%	50000	4	306	3910205	555336	3330157	1074338
3km	90%	50000	4	233	4227747	592520	3611983	1094200
3km	90%	50000	4	194	3460256	453868	2968518	1005171
3km	90%	50000	4	258	3900045	525175	3331794	1295705
3km	90%	50000	4	230	3814394	538983	3225887	1148753
3km	90%	50000	4	245	4722460	612286	4076765	1140097
3km	90%	50000	4	190	3977662	538212	3409834	1098382
3km	90%	50000	4	251	5711396	650130	4989009	1509931
3km	90%	50000	4	198	4234359	554884	3638985	1229861
3km	90%	50000	4	326	4643376	595813	4017634	1251552
3km	90%	50000	4	228	4097984	520968	3528295	1044647
3km	90%	50000	4	249	3860830	487806	3330719	1039420
3km	90%	50000	4	280	3645644	515738	3079003	1077101
3km	90%	50000	4	290	4080937	561034	3475607	1155728
3km	90%	50000	4	193	3788212	546559	3201678	1066839
3km	90%	50000	4	237	3583415	505897	3052596	920524
3km	90%	50000	4	283	4750361	641768	4047716	1404152
3km	90%	50000	4	248	3898355	501489	3369659	946217
3km	90%	50000	4	272	3724415	483328	3201747	1106556
3km	90%	50000	4	191	3521544	485073	3005459	993072
3km	90%	50000	4	201	3943096	528931	3385774	1212373
3km	90%	50000	4	319	4012108	531551	3434627	1051090
3km	90%	50000	4	221	4860667	610777	4192567	1456935
3km	90%	50000	4	217	4391265	492365	3859530	1250073
3km	90%	50000	4	268	4859416	573487	4248017	1238881
3km	90%	50000	4	309	4643124	561036	4043521	1331560
3km	90%	50000	4	252	4435812	589913	3814820	1210344
3km	90%	50000	4	308	4515424	546339	3933258	1286183
3km	90%	50000	4	215	3908867	551830	3312407	1099487
3km	90%	50000	4	224	3557164	480903	3046415	1017601
3km	90%	50000	4	268	3763389	510628	3215257	1189469
3km	90%	50000	4	257	3430521	463633	2928104	1100483
3km	90%	50000	4	255	4189552	541344	3612120	1215621
3km	90%	50000	4	275	3226725	441253	2764525	854718
3km	90%	50000	4	237	3535306	455553	3052713	1024506
3km	90%	50000	4	243	3711759	493690	3175644	1141311
3km	90%	50000	4	215	3696801	513920	3141561	1125612
3km	90%	50000	4	221	5037955	664359	4315359	1393292
3km	90%	50000	4	256	3749063	498864	3221913	1010130
3km	90%	50000	4	419	5065449	565954	4462198	1404356
3km	90%	50000	4	243	3548343	465624	3037289	1030911
3km	90%	50000	4	227	4536524	609326	3897331	1325508
3km	90%	50000	4	200	4106167	524070	3537639	1172401
3km	90%	50000	4	217	3985840	547738	3392735	1014860
3km	90%	50000	4	292	3821302	495875	3273065	1088141
3km	90%	50000	4	256	4390274	610272	3735431	1243301
3km	90%	50000	4	258	3544902	525973	2990263	1111350
3km	90%	50000	4	300	3831641	447891	3334973	1110824
3km	90%	50000	4	212	4978304	642575	4285242	1385306
3km	90%	50000	4	256	5617089	603358	4975183	1527939
3km	90%	50000	4	263	4162244	528040	3593762	1100133
3km	90%	50000	4	249	4375106	555720	3769850	1133375
3km	90%	50000	4	192	4320462	537989	3727276	1192849
3km	90%	50000	4	271	4722082	530068	4159384	1303934
3km	90%	50000	4	195	3547947	467343	3052272	1067830
3km	90%	50000	4	180	3600009	486066	3087621	1052581
3km	90%	50000	4	336	3258799	441817	2788616	1054516
3km	90%	50000	4	192	3647526	518386	3086129	1069687
3km	90%	50000	4	287	3492564	458732	2985140	1076565
3km	90%	50000	4	185	3848346	487050	3309780	1109959
3km	90%	50000	4	220	3653369	516127	3103317	1085695
3km	90%	50000	4	287	3072771	431915	2598828	927485
3km	90%	50000	4	261	3674928	500241	3135642	1153566
3km	90%	50000	4	244	3485684	445774	3019867	915331
3km	90%	50000	4	236	4420916	544896	3847102	1226435
3km	90%	50000	4	205	4839878	585863	4215831	1352622
3km	90%	50000	4	244	3943583	569479	3338333	1155646
3km	90%	50000	4	223	4027128	527022	3451479	1304256
3km	90%	50000	4	233	2856854	382443	2432594	941863
3km	90%	50000	4	214	4517151	552761	3922911	1227207
3km	90%	50000	4	225	3829397	522140	3269833	1041305
3km	90%	50000	4	187	3887485	530410	3325171	1052872
3km	90%	50000	4	328	4943820	571857	4332004	1358599
3km	90%	50000	4	212	3367139	443430	2878427	965239
3km	90%	50000	4	178	2132823	345084	1768312	721963
3km	90%	50000	4	185	3570979	469996	3082267	1060848
3km	90%	50000	4	224	4030832	531297	3456030	1101110
3km	90%	50000	4	262	4852625	600148	4206237	1269446
3km	90%	50000	4	231	3651450	490252	3119213	1053913
3km	90%	50000	4	298	4743604	590305	4116948	1367688
3km	90%	50000	4	292	3543545	469487	3033206	1079584
3km	90%	50000	4	259	3555090	484415	3049545	966804
3km	90%	50000	4	323	4490319	605970	3843437	1310844
3km	90%	50000	4	279	4250681	568554	3641109	1193147
3km	90%	50000	4	213	4313366	608787	3646373	1365808
3km	90%	50000	4	375	6461197	684487	5742408	1670200
3km	90%	50000	4	199	3632957	483711	3120430	1285437
3km	90%	50000	4	218	3967724	553491	3368123	1156905
3km	90%	50000	4	223	5263610	654126	4563861	1766642
3km	90%	50000	4	236	4239445	555135	3642888	1066875
3km	90%	50000	4	292	4632295	518346	4063479	1312123
3km	90%	50000	4	178	3633750	499976	3101085	1043547
3km	90%	50000	4	170	3534032	487780	3015938	1048059
3km	90%	50000	4	218	3246393	401938	2806574	963129
3km	90%	50000	4	245	3062115	384906	2635547	1004976
3km	90%	50000	4	322	4506182	605981	3849230	1384636
3km	90%	50000	4	236	3579691	505306	3049448	1127272
3km	90%	50000	4	245	4711652	580418	4065258	1212046
3km	90%	50000	4	251	4107059	570634	3501472	1314818
3km	90%	50000	4	255	3960192	490775	3430221	1159719
3km	90%	50000	4	260	4299011	587982	3683761	1434210
3km	90%	50000	4	307	4105323	484105	3599903	1148132
3km	90%	50000	4	274	4137201	563725	3511363	1285384
3km	90%	50000	4	208	3536966	528546	2964901	1114176
3km	90%	50000	4	227	3659610	507259	3110574	1090903
3km	90%	50000	4	361	4846839	595281	4216983	1312952
3km	90%	50000	4	288	3626734	466898	3117142	1064663
3km	90%	50000	4	229	5022474	635331	4349494	1326154
3km	90%	50000	4	250	4270307	530770	3691041	1248624
3km	90%	50000	4	279	4209649	541079	3635151	1250932
3km	90%	50000	4	268	3920743	556419	3323716	1212621
3km	90%	50000	4	279	4521986	512223	3980044	1189586
3km	90%	50000	4	211	4495794	520592	3931527	1186821
3km	90%	50000	4	240	3629765	520503	3087268	1166763
3km	90%	50000	4	230	4126936	554390	3540540	980265
3km	90%	50000	4	384	5357785	696241	4615494	1389322
3km	90%	50000	4	213	4384346	612481	3721534	1295643
3km	90%	50000	4	240	3871110	499011	3305979	1096113
3km	90%	50000	4	216	3670837	508801	3146970	999351
3km	90%	50000	4	217	3680694	500665	3141135	1114456
3km	90%	50000	4	190	3312242	455317	2819717	824813
3km	90%	50000	4	279	3762058	501477	3217401	1074821
3km	90%	50000	4	232	4130612	544415	3547419	1316951
3km	90%	50000	4	241	3798418	467296	3293687	1110711
3km	90%	50000	4	277	4749532	638155	4028475	1273116
3km	90%	50000	4	212	3716115	521938	3163469	1089359
3km	90%	50000	4	199	4208764	600606	3562180	1366550
3km	90%	50000	4	245	5202111	674254	4474180	1630352
3km	90%	50000	4	216	3374897	490865	2850268	1010292
3km	90%	50000	4	255	3783993	514202	3236069	1116567
3km	90%	50000	4	245	4300747	580495	3678343	1365471
3km	90%	50000	4	208	3222621	445573	2745071	885466
3km	90%	50000	4	237	3855053	530959	3290009	1159139
3km	90%	50000	4	232	3816989	505083	3288128	1088350
3km	90%	50000	4	224	4264375	536585	3661412	1135699
3km	90%	50000	4	270	4307726	560222	3714338	1153961
3km	90%	50000	4	261	3403531	484354	2865850	1057576
3km	90%	50000	4	392	5512899	652022	4812626	1520938
3km	90%	50000	4	321	4118195	489504	3601305	1220654
3km	90%	50000	4	206	4200653	552940	3609417	1210753
3km	90%	50000	4	259	5433835	622556	4756682	1505345
3km	90%	50000	4	175	3009891	436046	2553046	929961
3km	90%	50000	4	304	4157557	536692	3580922	1166002
3km	90%	50000	4	286	4563328	575390	3941223	1296388
3km	90%	50000	4	226	3519206	506388	2970834	1062042
3km	90%	50000	4	193	4500699	554668	3904587	1222403
3km	90%	50000	4	218	5084338	639943	4396247	1420596
3km	90%	50000	4	287	4736843	595626	4087086	1504308
3km	90%	50000	4	184	3162245	425545	2687053	1047523
3km	90%	50000	4	258	3881276	478584	3377244	1164956
3km	90%	50000	4	262	6195327	743628	5383221	1800525
3km	90%	50000	4	206	4170228	489475	3653717	1039843
3km	90%	50000	4	227	3918917	565257	3314505	1132942
3km	90%	50000	4	236	3837050	511891	3296070	1109648
3km	90%	50000	4	171	3700801	486163	3188075	979246
3km	90%	50000	4	276	3995506	555061	3402414	1192061
3km	90%	50000	4	219	4011637	541081	3422389	1203973
3km	90%	50000	4	228	4545330	613951	3889777	1282475
3km	90%	50000	4	200	3314789	449961	2841248	992744
3km	90%	50000	4	226	4207511	597883	3570641	1199972
3km	90%	50000	4	279	3671720	490630	3158144	1134288
3km	90%	50000	4	231	3724057	488323	3209053	1052471
3km	90%	50000	4	250	3548273	459211	3070260	1043080
3km	90%	50000	4	212	3597478	498658	3059389	1168557
3km	90%	50000	4	283	4042150	556269	3442952	1144627
3km	90%	50000	4	242	3677956	472704	3167456	970057
3km	90%	50000	4	212	4024321	516369	3467178	1163273
3km	90%	50000	4	240	3759014	487172	3222266	1072292
3km	90%	50000	4	228	3799739	504222	3260500	1096258
3km	90%	50000	4	211	4065705	600251	3431859	1341375
3km	90%	50000	4	273	3126402	428434	2675750	1002204
3km	90%	50000	4	242	4490494	585256	3874904	1153080
3km	90%	50000	4	238	3523106	493004	2994797	1133159
3km	90%	50000	4	185	4085245	490580	3534361	1117326
3km	90%	50000	4	275	3747957	491965	3175567	1206339
3km	90%	50000	4	178	3261995	451205	2775357	1023409
3km	90%	50000	4	195	4038764	539500	3458408	1183627
3km	90%	50000	4	163	3238695	451541	2742034	932378
3km	90%	50000	4	196	4545410	605146	3898820	1310104
3km	90%	50000	4	292	4564799	580124	3940072	1489779
3km	90%	50000	4	300	4972450	601519	4342284	1334086
3km	90%	50000	4	308	4201763	535790	3626730	1129679
3km	90%	50000	4	222	4248213	557836	3657141	1216615
3km	90%	50000	4	190	4332392	528967	3754091	1230921
3km	90%	50000	4	208	4149039	576773	3517716	1266723
3km	90%	50000	4	226	4913446	546006	4335719	1311503
3km	90%	50000	4	278	3970417	531834	3393515	1199845
3km	90%	50000	4	220	3788407	522640	3234836	1058052
3km	90%	50000	4	285	3926305	531039	3344845	1235841
3km	90%	50000	4	273	4268006	533696	3674168	1220562
3km	90%	50000	4	312	4006715	599503	3367866	1379212
3km	90%	50000	4	289	4679676	585638	4056221	1284769
3km	90%	50000	4	293	4003661	523303	3449140	1142712
3km	90%	50000	4	249	3506370	519063	2936519	1097068
3km	90%	50000	4	257	3462213	429697	2996512	1013737
3km	90%	50000	4	291	5718871	645481	5029439	1448413
3km	90%	50000	4	283	3879730	509190	3310194	1066882
3km	90%	50000	4	210	4798559	567070	4184003	1461921
3km	90%	50000	4	250	4080888	546641	3499902	1133931
3km	90%	50000	4	223	3066782	402033	2645371	915446
3km	90%	50000	4	180	3513858	470318	3007930	1063744
3km	90%	50000	4	366	4714733	588700	4069581	1421490
3km	90%	50000	4	182	3632354	478076	3113388	1076618
3km	90%	50000	4	234	3803228	541520	3234515	1080991
3km	90%	50000	4	404	5938387	668331	5231817	1545684
3km	90%	50000	4	233	4131239	576062	3514499	1153827
3km	90%	50000	4	210	4540715	584159	3911147	1228622
3km	90%	50000	4	285	4344180	502168	3814102	1206152
3km	90%	50000	4	227	4085656	513263	3498167	1153336
3km	90%	50000	4	267	5138616	655963	4444291	1277197
3km	90%	50000	4	231	3760504	507087	3225482	1124086
3km	90%	50000	4	246	5490923	726781	4695557	1493224
3km	90%	50000	4	231	4782031	532186	4198598	1328661
3km	90%	50000	4	245	4052925	513419	3470797	1162548
3km	90%	50000	4	197	3701927	468140	3196722	1183322
3km	90%	50000	4	294	3765920	499484	3210693	1280310
3km	90%	50000	4	265	4071086	526537	3506423	1194641
3km	90%	50000	4	365	3850366	513980	3294152	1167038
3km	90%	50000	4	172	3685715	506949	3144289	978468
3km	90%	50000	4	201	3360791	450319	2868333	1007616
3km	90%	50000	4	237	4013833	502774	3474261	1114211
3km	90%	50000	4	195	3454094	415515	2995053	1027834
3km	90%	50000	4	225	4685066	565833	4077173	1384261
3km	90%	50000	4	157	3551167	466135	3022775	973792
3km	90%	50000	4	242	3567243	502627	3040250	1010741
3km	90%	50000	4	308	3576713	484565	3060069	1021730
3km	90%	50000	4	218	3325131	438583	2805896	995328
3km	90%	50000	4	283	4172550	580862	3551402	1144352
3km	90%	50000	4	225	3769413	505938	3219553	979847
3km	90%	50000	4	290	4531209	609091	3872736	1485799
3km	90%	50000	4	225	4816770	530485	4231193	1227372
3km	90%	50000	4	376	4320839	597465	3678623	1327942
3km	90%	50000	4	311	2715152	406708	2289525	948260
3km	90%	50000	4	279	4313503	564647	3711155	1241473
3km	90%	50000	4	214	3544949	483274	3017647	1166302
3km	90%	50000	4	202	3440169	484299	2933691	955820
3km	90%	50000	4	266	4536783	633109	3853397	1316045
3km	90%	50000	4	245	3751038	557921	3161204	1066026
3km	90%	50000	4	241	3695726	516207	3162856	1077344
3km	90%	50000	4	197	4037299	555825	3422764	1141855
3km	90%	50000	4	220	3722844	507329	3171506	1077271
3km	90%	50000	4	236	4542249	590081	3905297	1308977
3km	90%	50000	4	213	2959502	438195	2475617	937715
3km	90%	50000	4	175	3889629	554878	3274746	1116115
3km	90%	50000	4	408	4119776	588449	3507661	1085903
3km	90%	50000	4	185	3734299	496665	3173313	1081880
3km	90%	50000	4	223	4194082	472582	3683902	1110228
3km	90%	50000	4	214	4031307	552570	3441430	1211761
3km	90%	50000	4	186	3728017	503705	3179615	1112380
3km	90%	50000	4	243	3998304	498406	3479343	1047432
3km	90%	50000	4	375	4461448	603263	3814230	1257529
3km	90%	50000	4	163	3375430	490382	2840641	1038995
3km	90%	50000	4	278	5317773	684003	4567944	1468505
3km	90%	50000	4	262	4365771	529667	3792095	1177319
3km	90%	50000	4	218	3820578	491290	3277807	1095946
3km	90%	50000	4	259	3583412	513399	3055400	1077978
3km	90%	50000	4	296	4099789	551417	3492185	1276334
3km	90%	50000	4	237	4852128	656205	4134945	1312696
3km	90%	50000	4	194	4495082	563741	3897865	1158607
3km	90%	50000	4	243	4201392	583627	3565711	1183912
3km	90%	50000	4	295	4501231	584039	3881757	1270606
3km	90%	50000	4	190	3768954	513942	3225520	1154176
3km	90%	50000	4	287	4092116	500745	3542955	1135576
3km	90%	50000	4	289	4151345	574536	3549512	1100564
3km	90%	50000	4	307	3879008	514919	3297808	1196952
3km	90%	50000	4	185	4518529	558824	3904414	1247830
3km	90%	50000	4	199	3789613	474374	3280978	1130856
3km	90%	50000	4	243	3545004	512604	3003771	1100207
3km	90%	50000	4	280	4108799	584468	3487597	1103597
3km	90%	50000	4	237	4790977	597653	4144647	1310880
3km	90%	50000	4	187	4090507	502202	3558895	1187410
3km	90%	50000	4	248	4401280	578871	3767242	1260796
3km	90%	50000	4	375	4161889	531731	3581480	1177911
3km	90%	50000	4	354	4798763	688419	4060138	1513581
3km	90%	50000	4	224	3597940	456320	3097032	1078543
3km	90%	50000	4	242	4113477	458587	3624654	1131175
3km	90%	50000	4	290	4869245	571533	4231411	1320792
3km	90%	50000	4	234	4800367	552596	4215725	1276158
3km	90%	50000	4	225	4911294	595335	4289496	1479781
3km	90%	50000	4	326	3505724	451614	3013454	1023930
3km	90%	50000	4	289	4361879	621069	3688130	1382554
3km	90%	50000	4	238	4241269	547560	3636130	1513352
3km	90%	50000	4	256	3799391	538992	3226941	1190232
3km	90%	50000	4	196	3640461	515474	3088212	1089864
3km	90%	50000	4	260	3715965	521055	3177136	1130141
3km	90%	50000	4	178	3634842	520219	3073879	1035351
3km	90%	50000	4	190	4219788	552102	3633912	1179735
3km	90%	50000	4	272	5147361	615944	4492156	1349038
3km	90%	50000	4	265	4403523	505705	3832692	1337325
3km	90%	50000	4	162	3398163	466894	2884473	853519
3km	90%	50000	4	221	3234839	444015	2753903	1041719
3km	90%	50000	4	164	3507752	479327	2994382	1075861
3km	90%	50000	4	281	4059381	514777	3498318	1073558
3km	90%	50000	4	220	4168071	574978	3544980	1229417
3km	90%	50000	4	343	4638699	569938	4024619	1420504
3km	90%	50000	4	320	4757973	569578	4158064	1289176
3km	90%	50000	4	380	3671051	529861	3116038	1059472
3km	90%	50000	4	228	3841858	487113	3303495	1127524
3km	90%	50000	4	324	4003387	529958	3413111	1115820
3km	90%	50000	4	196	3582533	491810	3051432	1157195
3km	90%	50000	4	246	3770168	442178	3309063	1074866
3km	90%	50000	4	293	3600045	497035	3066617	1122042
3km	90%	50000	4	289	5503374	615170	4852382	1495791
3km	90%	50000	4	269	5037473	639702	4328459	1416487
3km	90%	50000	4	206	3816929	521069	3277059	998328
3km	90%	50000	4	258	3406120	507417	2865371	1123688
3km	90%	50000	4	249	4691314	605431	4042475	1338868
3km	90%	50000	4	233	3541151	493413	2999674	1081193
3km	90%	50000	4	305	5071349	616857	4406869	1451797
3km	90%	50000	4	236	4447194	541419	3859929	1175648
3km	90%	50000	4	186	3876299	531322	3301184	1105576
3km	90%	50000	4	201	3890913	529710	3335228	1175353
3km	90%	50000	4	236	3946475	511540	3401746	1105207
3km	90%	50000	4	301	4088188	556508	3479553	1322138
3km	90%	50000	4	224	3950886	534433	3383139	1145220
3km	90%	50000	4	311	5174925	629394	4514732	1412889
3km	90%	50000	4	248	4371861	609512	3712039	1221247
3km	90%	50000	4	298	4027607	532703	3412897	1172297
3km	90%	50000	4	224	3758234	500070	3207025	1041506
3km	90%	50000	4	196	4348691	596417	3683137	1111311
3km	90%	50000	4	275	3651375	498369	3121831	1104372
3km	90%	50000	4	288	3926032	548146	3329840	1171363
3km	90%	50000	4	268	4960004	614751	4284104	1535303
3km	90%	50000	4	298	4065380	559197	3467077	1372235
3km	90%	50000	4	279	4478423	619130	3815811	1316389
3km	90%	50000	4	278	4092974	564873	3491165	1151097
3km	90%	50000	4	366	4363791	542931	3796790	1250521
3km	90%	50000	4	376	4551478	540242	3933749	1174414
3km	90%	50000	4	351	4402436	541661	3825525	1228386
3km	90%	50000	4	255	4740298	547036	4142610	1269350
3km	90%	50000	4	231	4203637	558502	3592527	1226341
3km	90%	50000	4	198	3349578	437483	2876543	986062
3km	90%	50000	4	206	3486564	459959	3001895	992262
3km	90%	50000	4	218	3435660	465961	2931240	1048593
3km	90%	50000	4	431	4920152	591442	4286789	1411530
3km	90%	50000	4	277	4451176	522513	3891848	1205438
3km	90%	50000	4	197	4409849	563002	3800788	1239507
3km	90%	50000	4	193	3157029	421313	2706645	875186
3km	90%	50000	4	217	4739058	624106	4045655	1439350
3km	90%	50000	4	371	4218473	536803	3663976	1242909
3km	90%	50000	4	308	5727744	615802	5034900	1488753
3km	90%	50000	4	303	5210149	571876	4598545	1370786
3km	90%	50000	4	340	3776819	510675	3208464	1131000
3km	90%	50000	4	251	4473068	557918	3889666	1265003
3km	90%	50000	4	234	3141869	432801	2679051	884181
3km	90%	50000	4	227	4125585	544345	3542157	1166563
3km	90%	50000	4	224	4258641	576562	3635018	1213274
3km	90%	50000	4	310	3698176	483605	3173311	1171736
3km	90%	50000	4	404	3411352	448629	2920195	1103852
3km	90%	50000	4	185	3855782	499355	3318568	990472
3km	90%	50000	4	208	3533478	467948	3033548	1066221
3km	90%	50000	4	260	4516256	563455	3908601	1222811
3km	90%	50000	4	219	3733779	511787	3192434	1041297
3km	90%	50000	4	278	3830070	522803	3251255	1236132
3km	90%	50000	4	186	4138397	529226	3564662	1198041
3km	90%	50000	4	282	3950870	522595	3385636	1317949
3km	90%	50000	4	293	5102289	608019	4443692	1354556
3km	90%	50000	4	278	5294992	567714	4698662	1427690
3km	90%	50000	4	280	4396521	598898	3762971	1236781
3km	90%	50000	4	185	3630330	474695	3113220	1125469
3km	90%	50000	4	271	3496605	470051	2993496	980565
3km	90%	50000	4	210	3843897	526379	3272069	1213505
3km	90%	50000	4	225	4021423	522843	3473278	1147555
3km	90%	50000	4	231	4901233	548120	4301512	1405867
3km	90%	50000	4	251	4291080	537207	3713618	1211594
3km	90%	50000	4	253	3450602	474467	2935801	1084988
3km	90%	50000	4	281	3968684	560792	3355111	1341860
3km	90%	50000	4	232	3585491	505815	3018362	1007587
3km	90%	50000	4	194	3231405	434243	2775504	951825
3km	90%	50000	4	294	4938230	549735	4352012	1289196
3km	90%	50000	4	215	3850222	441969	3376384	1102907
3km	90%	50000	4	195	4422940	524831	3851855	1267720
3km	90%	50000	4	260	4015348	529199	3451412	1193424
3km	90%	50000	4	218	4424356	572931	3784637	1399738
3km	90%	50000	4	293	5315897	636855	4637406	1475761
3km	90%	50000	4	318	4288067	571887	3670048	1195960
3km	90%	50000	4	191	4246440	564508	3627558	1173666
3km	90%	50000	4	280	3791809	494421	3260709	1070100
3km	90%	50000	4	267	5548587	674838	4826521	1608827
3km	90%	50000	4	219	3851604	513864	3297274	1190031
3km	90%	50000	4	255	3465411	433323	3016665	967310
3km	90%	50000	4	212	4837071	578823	4189764	1300691
3km	90%	50000	4	299	4999256	612140	4337214	1360718
3km	90%	50000	4	374	5697808	713294	4920863	1626830
3km	90%	50000	4	245	4190931	572463	3559322	1172768
3km	90%	50000	4	340	6193577	722857	5405019	1851127
3km	90%	50000	4	339	5935606	679046	5161572	1520406
3km	90%	50000	4	216	3982127	506212	3441999	1125856
3km	90%	50000	4	289	3894330	539703	3312122	1186189
3km	90%	50000	4	257	5368261	654593	4660988	1499260
3km	90%	50000	4	290	3926964	555885	3336572	1145695
3km	90%	50000	4	376	4062366	543049	3474107	1050987
3km	90%	50000	4	185	4142833	544911	3555487	1190977
3km	90%	50000	4	286	3493247	463709	2999304	1017899
3km	90%	50000	4	217	2816697	422921	2375649	845466
3km	90%	50000	4	178	2942672	399853	2508418	1017559
3km	90%	50000	4	344	3974648	576720	3364707	1057013
3km	90%	50000	4	275	5221702	612878	4548838	1344725
3km	90%	50000	4	215	3145150	431283	2662133	1007127
3km	90%	50000	4	217	4077776	507242	3529508	1029171
3km	90%	50000	4	249	4095463	533173	3522486	1293051
3km	90%	50000	4	319	5733715	640308	5041327	1395615
3km	90%	50000	4	277	3785246	533801	3208583	1159234
3km	90%	50000	4	276	5369023	597181	4719535	1436305
3km	90%	50000	4	280	4799081	585330	4155437	1333898
3km	90%	50000	4	152	4216459	525775	3651605	1087645
3km	90%	50000	4	230	4034197	502354	3485116	1168391
3km	90%	50000	4	203	4653980	569151	4031858	1459829
3km	90%	50000	4	254	3809305	523798	3234030	1066845
3km	90%	50000	4	210	3836679	524738	3249993	1140633
3km	90%	50000	4	188	3295938	427872	2829133	917045
3km	90%	50000	4	347	3974920	549329	3377378	1082284
3km	90%	50000	4	255	3515634	523338	2962842	1089785
3km	90%	50000	4	304	4425962	576811	3814821	1368429
3km	90%	50000	4	346	5984335	690696	5239345	1505674
3km	90%	50000	4	330	3890339	533713	3312354	1224505
3km	90%	50000	4	255	4052312	502156	3519936	1112068
3km	90%	50000	4	478	5148083	643215	4444148	1508623
3km	90%	50000	4	315	4336407	550600	3743180	1275567
3km	90%	50000	4	224	3967920	560110	3370583	1290737
3km	90%	50000	4	237	3720862	492256	3195792	1113546
3km	90%	50000	4	230	3614570	505576	3070282	976120
3km	90%	50000	4	229	4302796	567143	3698470	1142763
3km	90%	50000	4	213	5206077	664940	4501280	1508719
3km	90%	50000	4	296	3987294	559419	3376625	1195493
3km	90%	50000	4	274	4299254	561209	3702275	1185766
3km	90%	50000	4	299	4947077	604457	4278717	1441755
3km	90%	50000	4	185	3838013	505590	3273247	1295594
3km	90%	50000	4	214	4100312	571658	3484483	1155879
3km	90%	50000	4	161	4190009	551061	3602761	1186632
3km	90%	50000	4	284	5308467	608775	4640440	1355857
3km	90%	50000	4	361	4000239	492451	3479044	1164566
3km	90%	50000	4	258	3712262	500668	3178663	1075373
3km	90%	50000	4	174	3512553	515124	2979229	1045007
3km	90%	50000	4	250	3884374	504014	3347850	1094506
3km	90%	50000	4	216	4268676	583057	3614210	1180031
3km	90%	50000	4	288	4240151	565124	3654729	1379163
3km	90%	50000	4	238	4576635	519486	4007594	1258323
3km	90%	50000	4	258	5322883	658753	4621981	1704946
3km	90%	50000	4	289	3645409	499999	3097252	1092646
3km	90%	50000	4	211	3529557	465082	3041356	953357
3km	90%	50000	4	273	3947824	549130	3346380	1136792
3km	90%	50000	4	170	3756530	496045	3220389	1020140
3km	90%	50000	4	301	3227109	474587	2721966	1002739
3km	90%	50000	4	325	3484486	516943	2917740	1058513
3km	90%	50000	4	340	4516092	601243	3849562	1237188
3km	90%	50000	4	323	4453801	597859	3808062	1327798
3km	90%	50000	4	282	5472370	592199	4826895	1559636
3km	90%	50000	4	312	4230784	571740	3586999	1235932
3km	90%	50000	4	251	3824699	567211	3227944	1133248
3km	90%	50000	4	241	4698256	637482	4016084	1409834
3km	90%	50000	4	231	3504044	469573	3013359	948060
3km	90%	50000	4	190	4052263	471186	3550109	1114153
3km	90%	50000	4	229	3316209	485749	2794607	897684
3km	90%	50000	4	360	4038907	557869	3406549	1300088
3km	90%	50000	4	219	4185826	536707	3606566	1156153
3km	90%	50000	4	229	4604631	552670	4003675	1330205
3km	90%	50000	4	196	4053385	466866	3545833	1151656
3km	90%	50000	4	213	3802252	509415	3242844	1077119
3km	90%	50000	4	234	4670438	642870	3999379	1357779
3km	90%	50000	4	340	3614112	544361	3052073	1047334
3km	90%	50000	4	226	4303745	570169	3687090	1223640
3km	90%	50000	4	206	3209595	405733	2774336	982987
3km	90%	50000	4	208	3190870	463431	2690743	1000162
3km	90%	50000	4	198	3482754	459130	2986177	1044602
3km	90%	50000	4	303	4008141	540792	3413007	1309570
3km	90%	50000	4	287	5928411	682157	5200344	1528107
3km	90%	50000	4	394	4331426	492644	3796463	1301414
3km	90%	50000	4	275	4123448	553149	3528821	1126904
3km	90%	50000	4	245	5085689	578415	4458026	1448140
3km	90%	50000	4	204	4120441	531595	3549050	1040756
3km	90%	50000	4	384	4965000	567659	4346287	1438254
3km	90%	50000	4	216	4488885	587096	3863402	1345665
3km	90%	50000	4	281	3662906	469443	3155725	1089337
3km	90%	50000	4	224	3052246	403232	2626281	875870
3km	90%	50000	4	279	3358537	420094	2883870	1013904
3km	90%	50000	4	257	3791903	461949	3298407	1072865
3km	90%	50000	4	238	4327181	535978	3741288	1214911
3km	90%	50000	4	357	5328021	625049	4642788	1457193
3km	90%	50000	4	273	3957253	517914	3380384	1097035
3km	90%	50000	4	293	4534698	575703	3919796	1336956
3km	90%	50000	4	237	5139617	654142	4442738	1351012
3km	90%	50000	4	179	4521306	526645	3944863	1217433
3km	90%	50000	4	255	4073369	553951	3474055	1161896
3km	90%	50000	4	253	4203698	558942	3607399	1304423
3km	90%	50000	4	295	5129202	573292	4508512	1301633
3km	90%	50000	4	233	3839750	515523	3293983	1082591
3km	90%	50000	4	204	3502796	428021	3003617	1088752
3km	90%	50000	4	214	4081344	516340	3542671	1127727
3km	90%	50000	4	226	3980846	560027	3380209	1141976
3km	90%	50000	4	207	4243998	528616	3678064	1125387
3km	90%	50000	4	207	3699700	503619	3165295	990364
3km	90%	50000	4	292	4320492	535931	3741156	1147809
3km	90%	50000	4	203	4450718	604038	3800321	1161617
3km	90%	50000	4	227	4418631	510139	3859292	1181650
3km	90%	50000	4	269	3969270	507133	3416206	1242602
3km	90%	50000	4	224	3952819	512949	3390206	1151103
3km	90%	50000	4	352	4403372	505518	3861820	1313991
3km	90%	50000	4	334	3906489	537603	3328258	1109751
3km	90%	50000	4	249	3632499	511153	3091314	1174939
3km	90%	50000	4	210	4099018	531512	3505555	1142869
3km	90%	50000	4	216	4367429	549539	3775709	1121151
3km	90%	50000	4	250	4568261	642778	3880528	1450631
3km	90%	50000	4	235	4230578	548410	3651267	1245613
3km	90%	50000	4	207	3985808	579955	3355768	1080626
3km	90%	50000	4	228	4827534	582813	4196520	1412842
3km	90%	50000	4	198	4175828	510318	3618063	1208750
3km	90%	50000	4	221	4523331	519982	3963254	1309391
3km	90%	50000	4	203	3694378	470586	3185546	1077965
3km	90%	50000	4	267	3605548	486809	3077300	1115986
3km	90%	50000	4	204	4591082	567208	3971505	1281144
3km	90%	50000	4	227	3829506	498437	3294757	1130809
3km	90%	50000	4	227	4102679	509151	3533648	1177754
3km	90%	50000	4	336	4772040	633204	4039138	1457336
3km	90%	50000	4	204	4634794	602220	3978012	1163022
3km	90%	50000	4	202	4078343	563335	3478923	1187461
3km	90%	50000	4	244	4835651	558071	4228387	1213857
3km	90%	50000	4	225	4272812	509259	3734171	1082432
3km	90%	50000	4	247	3882865	486955	3358874	1054188
3km	90%	50000	4	290	4276469	566212	3647929	1409284
3km	90%	50000	4	206	3522220	459442	3031394	1085336
3km	90%	50000	4	312	3831285	545520	3245187	1078680
3km	90%	50000	4	267	4177065	590133	3564021	1106923
3km	90%	50000	4	204	4597597	581295	3983799	1168936
3km	90%	50000	4	214	3762320	506152	3234319	1009258
3km	90%	50000	4	316	3475171	448099	3004847	1013458
3km	90%	50000	4	379	6048947	712237	5284350	1612347
3km	90%	50000	4	237	4407532	545969	3819091	1203479
3km	90%	50000	4	275	3988221	545902	3382009	1172454
3km	90%	50000	4	289	3835071	514083	3292521	1014996
3km	90%	50000	4	208	3918350	530098	3342129	1087271
3km	90%	50000	4	199	3952754	570830	3315891	1133603
3km	90%	50000	4	240	4095117	556937	3508580	1153089
3km	90%	50000	4	223	4228119	606738	3587477	1234956
3km	90%	50000	4	304	4614069	541105	4032130	1194674
3km	90%	50000	4	190	2813821	394347	2401923	766154
3km	90%	50000	4	341	5128430	572142	4502303	1444070
3km	90%	50000	4	299	4509274	566488	3893513	1223529
3km	90%	50000	4	258	4345349	545341	3760206	1298810
3km	90%	50000	4	239	3940404	521534	3383852	1118108
3km	90%	50000	4	213	4229709	489821	3685181	1148604
3km	90%	50000	4	230	3547882	480312	2995720	1032821
3km	90%	50000	4	244	3960138	533621	3378179	1128040
3km	90%	50000	4	217	4177076	583949	3531427	1027097
3km	90%	50000	4	201	4617785	550082	4027279	1171006
3km	90%	50000	4	289	3774269	500057	3236029	1113252
3km	90%	50000	4	205	3596324	523037	3038519	1121201
3km	90%	50000	4	314	4562066	596836	3921903	1308436
3km	90%	50000	4	251	3550109	499800	3018134	1046946
3km	90%	50000	4	235	3761110	496970	3196428	1161698
3km	90%	50000	4	248	4097656	551551	3492254	1173964
3km	90%	50000	4	199	3514309	423091	3057105	1051519
3km	90%	50000	4	224	3939959	497481	3404665	1056355
3km	90%	50000	4	256	3150081	419184	2675171	910775
3km	90%	50000	4	295	4793224	606097	4133968	1362588
3km	90%	50000	4	232	4473609	569759	3843293	1214375
3km	90%	50000	4	243	3891271	558961	3300126	1188070
3km	90%	50000	4	226	3937646	510798	3381797	1210981
3km	90%	50000	4	344	5290865	619022	4608429	1559088
3km	90%	50000	4	246	4504649	541928	3920427	1235981
3km	90%	50000	4	195	3875614	543848	3299777	1147502
3km	90%	50000	4	238	5134791	595918	4491355	1481985
3km	90%	50000	4	354	4854429	641113	4161072	1479571
3km	90%	50000	4	273	6507450	714813	5724060	1675196
3km	90%	50000	4	201	4939699	599250	4301722	1266574
3km	90%	50000	4	256	4741779	635701	4060944	1283774
3km	90%	50000	4	187	3686641	510801	3132737	1015550
3km	90%	50000	4	260	5391220	625403	4712324	1390402
3km	90%	50000	4	233	3946807	548740	3345187	1112640
3km	90%	50000	4	224	3996040	552310	3390212	1171922
3km	90%	50000	4	236	4186458	524191	3587311	1193755
3km	90%	50000	4	264	4533930	531752	3939371	1241722
3km	90%	50000	4	281	3859781	556016	3248865	1121501
3km	90%	50000	4	186	3666973	490515	3123354	1094441
3km	90%	50000	4	205	3490400	473083	2998632	924673
3km	90%	50000	4	235	4702076	583971	4082396	1427880
3km	90%	50000	4	246	5061294	584917	4419124	1237347
3km	90%	50000	4	315	4106633	571203	3497823	1102721
3km	90%	50000	4	223	4678881	539104	4092781	1236968
3km	90%	50000	4	229	3892623	444047	3390103	1077979
3km	90%	50000	4	271	4544844	616797	3899062	1258507
3km	90%	50000	4	238	4384229	555655	3787605	1263282
3km	90%	50000	4	254	5371406	675054	4637661	1418381
3km	90%	50000	4	156	3256476	477746	2743640	995305
3km	90%	50000	4	212	3070582	453332	2599146	925646
3km	90%	50000	4	196	4205415	591594	3569894	1223297
3km	90%	50000	4	205	3840743	486336	3319151	1098601
3km	90%	50000	4	303	4129545	536060	3552729	1359013
3km	90%	50000	4	251	3418836	423900	2954809	1131978
3km	90%	50000	4	292	4503579	611735	3857030	1328650
3km	90%	50000	4	231	3871796	512458	3307534	1069428
3km	90%	50000	4	266	3969508	514184	3369456	1142210
3km	90%	50000	4	241	3481074	470819	2977833	964177
3km	90%	50000	4	251	4951173	570966	4326640	1428759
3km	90%	50000	4	289	4091514	519920	3532389	1327069
3km	90%	50000	4	187	4178922	560950	3569274	1283420
3km	90%	50000	4	278	3704600	443099	3216281	1086115
3km	90%	50000	4	203	3352985	450484	2872027	1043346
3km	90%	50000	4	247	3805380	520145	3266420	1123178
3km	90%	50000	4	217	3292696	428122	2832770	942842
3km	90%	50000	4	221	3181802	395190	2744364	923260
3km	90%	50000	4	250	3655933	509317	3115605	1116308
3km	90%	50000	4	285	4207103	552938	3622870	1256462
3km	90%	50000	4	242	3942730	529056	3358033	1261337
3km	90%	50000	4	251	4219254	518127	3678011	1174669
3km	90%	50000	4	203	3983770	517062	3415774	1135975
3km	90%	50000	4	247	3895355	506465	3355207	1068917
3km	90%	50000	4	284	4809439	540406	4223888	1273648
3km	90%	50000	4	255	4255232	563141	3652195	1349592
3km	90%	50000	4	305	4634902	563444	4039107	1187791
3km	90%	50000	4	271	5098755	653822	4393329	1555106
3km	90%	50000	4	347	3808014	548692	3230175	1207203
3km	90%	50000	4	254	4937935	585838	4321254	1387046
3km	90%	50000	4	236	4452899	615666	3802739	1155069
3km	90%	50000	4	259	4184692	517066	3625755	1344681
3km	90%	50000	4	215	3499588	490823	2980879	1056359
3km	90%	50000	4	270	3321954	432405	2850083	933802
3km	90%	50000	4	295	4053182	577374	3422549	1174674
3km	90%	50000	4	206	3628348	460252	3140202	1019567
3km	90%	50000	4	201	3740091	501234	3208352	1076065
3km	90%	50000	4	271	4718502	577022	4102196	1315744
3km	90%	50000	4	250	4041277	523481	3476960	1206152
3km	90%	50000	4	247	3907028	513859	3360626	1022880
3km	90%	50000	4	274	4224134	547195	3632903	1163489
3km	90%	50000	4	217	3591449	522573	3045683	1045372
3km	90%	50000	4	183	3676534	508432	3131982	1020389
3km	90%	50000	4	204	3181236	427200	2723482	967008
3km	90%	50000	4	306	4647733	516163	4090326	1261602
3km	90%	50000	4	279	5138603	616957	4448178	1488965
3km	90%	50000	4	165	2411592	355433	2020280	742455
3km	90%	50000	4	286	4443856	542022	3859938	1317933
3km	90%	50000	4	288	3474338	471408	2973229	1071569
3km	90%	50000	4	250	3283209	497008	2750238	1175956
3km	90%	50000	4	297	4285145	530534	3726728	1272474
3km	90%	50000	4	290	4771031	625641	4079889	1380991
3km	90%	50000	4	257	4538929	554686	3928738	1260185
3km	90%	50000	4	382	4233003	513275	3657336	1157763
3km	90%	50000	4	191	3877081	552769	3301926	1125224
3km	90%	50000	4	183	4342494	580740	3702850	1270736
3km	90%	50000	4	363	5291716	624096	4615605	1522064
3km	90%	50000	4	195	4033418	560269	3451603	1225837
3km	90%	50000	4	219	4121881	505809	3572736	1040675
3km	90%	50000	4	262	4627578	573247	3994212	1296869
3km	90%	50000	4	298	4016831	550578	3425179	1177386
3km	90%	50000	4	282	6012557	666698	5273987	1587190
3km	90%	50000	4	234	4023291	541868	3432663	1311015
3km	90%	50000	4	201	3487943	464841	2988932	976058
3km	90%	50000	4	228	3385706	453657	2877843	1120644
3km	90%	50000	4	226	3883524	492940	3353575	1042985
3km	90%	50000	4	308	3611804	455559	3094867	1303301
3km	90%	50000	4	249	4066005	552293	3475636	1132912
3km	90%	50000	4	210	3876307	529090	3309243	1099317
3km	90%	50000	4	258	4429113	535979	3863078	1316731
3km	90%	50000	4	221	4652065	608785	3996986	1469286
3km	90%	50000	4	175	3848636	509311	3293157	1015969
3km	90%	50000	4	287	4635532	592776	4008105	1266523
3km	90%	50000	4	211	3543547	460067	3059815	1083429
3km	90%	50000	4	257	5158218	581213	4525234	1412426
3km	90%	50000	4	223	3622520	509655	3081984	987618
3km	90%	50000	4	280	3908918	493739	3340726	1171985
3km	90%	50000	4	237	4091490	602288	3453013	1462546
3km	90%	50000	4	260	4885275	632234	4210365	1344220
3km	90%	50000	4	296	4660419	596197	3996022	1204831
3km	90%	50000	4	234	3833637	534776	3253637	1102624
3km	90%	50000	4	326	4566768	548909	3991669	1284718
3km	90%	50000	4	157	3536881	517284	2994877	992717
3km	90%	50000	4	220	4485367	586367	3855699	1210520
3km	90%	50000	4	206	3962089	524027	3400123	1090621
3km	90%	50000	4	179	3349539	481284	2847464	1100664
3km	90%	50000	4	274	4757603	613574	4075021	1458644
3km	90%	50000	4	206	3441254	449290	2960786	1009171
3km	90%	50000	4	332	3997144	548426	3406129	1217187
3km	90%	50000	4	275	3792579	501980	3256377	1108413
3km	90%	50000	4	219	3481628	448419	2993594	903456
3km	90%	50000	4	263	3616416	503057	3088794	1077509
3km	90%	50000	4	433	5250960	529217	4691582	1436303
3km	90%	50000	4	253	3482506	487185	2923637	1035666
3km	90%	50000	4	288	4784830	612184	4130390	1491391
3km	90%	50000	4	318	4561815	520450	3989866	1233183
3km	90%	50000	4	173	3846045	514246	3304926	1089197
3km	90%	50000	4	292	4367831	578646	3760926	1262698
3km	90%	50000	4	222	3291756	454171	2803812	988173
3km	90%	50000	4	197	3695547	504996	3165873	1090044
3km	90%	50000	4	181	3777540	506899	3237432	994079
3km	90%	50000	4	249	4090241	539478	3482764	1098741
3km	90%	50000	4	258	4623788	513643	4081143	1312768
3km	90%	50000	4	218	3947213	547859	3358622	1148613
3km	90%	50000	4	228	4232270	580605	3598191	1221528
3km	90%	50000	4	246	4877340	557631	4277172	1358339
3km	90%	50000	4	202	3107339	421387	2632609	898387
3km	90%	50000	4	249	3147832	437401	2673761	1059525
3km	90%	50000	4	381	4073920	500665	3540071	1175557
3km	90%	50000	4	305	5309427	604615	4660119	1457105
3km	90%	50000	4	227	3457114	451831	2968358	997622
3km	90%	50000	4	230	3564986	490028	3023968	1036481
3km	90%	50000	4	300	4365081	517541	3821171	1219393
3km	90%	50000	4	370	4464330	521754	3871183	1282594
3km	90%	50000	4	341	3474543	468987	2967594	1020929
3km	90%	50000	4	208	3695489	520051	3140992	1144300
3km	90%	50000	4	225	4841900	572941	4228819	1294760
3km	90%	50000	4	225	4103201	602486	3473459	1172545
3km	90%	50000	4	219	3562285	465679	3024719	1108057
3km	90%	50000	4	271	4871560	561224	4276273	1344969
3km	90%	50000	4	267	4478157	558218	3874603	1131819
3km	90%	50000	4	192	4502467	571145	3896173	1173278
3km	90%	50000	4	296	5268030	602097	4617023	1476360
3km	90%	50000	4	192	3610022	543570	3036318	1042156
3km	90%	50000	4	204	3878517	494011	3333884	1081546
3km	90%	50000	4	250	3978464	539759	3409373	1234158
3km	90%	50000	4	273	5649230	642594	4957891	1478164
3km	90%	50000	4	262	4273213	572227	3639692	1072701
3km	90%	50000	4	227	3511290	462629	2999464	1128608
3km	90%	50000	4	286	5044515	573945	4414508	1234107
3km	90%	50000	4	273	3867819	532659	3299948	1250268
3km	90%	50000	4	283	5521217	613600	4850077	1439020
3km	90%	50000	4	216	3925218	537485	3363895	1026770
3km	90%	50000	4	300	3771633	512271	3181574	1055215
3km	90%	50000	4	250	3595037	480587	3052379	1027627
3km	90%	50000	4	340	4982673	625117	4304121	1426137
3km	90%	50000	4	251	4044278	526109	3491336	1191635
3km	90%	50000	4	282	3536921	459476	3024277	1005161
3km	90%	50000	4	206	3775390	521545	3228455	1017852
3km	90%	50000	4	211	3471976	458960	2980720	1003815
3km	90%	50000	4	389	3658810	498834	3138173	978857
3km	90%	50000	4	214	4781479	494993	4261102	1311499
3km	90%	50000	4	200	3641570	505007	3098034	961483
3km	90%	50000	4	238	4656062	637572	3976572	1247078
3km	90%	50000	4	230	5089379	592249	4453300	1359768
3km	90%	50000	4	214	3971820	540104	3403766	1123487
3km	90%	50000	4	241	4346068	488003	3830598	1161905
3km	90%	50000	4	366	3795202	485461	3270453	1040570
3km	90%	50000	4	264	2881916	418655	2436119	948344
3km	90%	50000	4	295	4072273	545061	3475222	1185847
3km	90%	50000	4	261	4728490	586575	4087546	1223171
3km	90%	50000	4	332	5101486	588530	4439550	1467827
3km	90%	50000	4	255	3351196	445423	2868742	942892
3km	90%	50000	4	297	5992467	646519	5307719	1448216
3km	90%	50000	4	220	3668491	465714	3179336	1055964
3km	90%	50000	4	246	3979803	517611	3426685	1086649
3km	90%	50000	4	190	4247582	546116	3659790	1084856
3km	90%	50000	4	247	3348984	444150	2858494	1116087
3km	90%	50000	4	222	4519679	585884	3889657	1186215
3km	90%	50000	4	308	4990588	570561	4386488	1283858
3km	90%	50000	4	227	4572795	614565	3931932	1284855
3km	90%	50000	4	325	3189739	447967	2712842	996887
3km	90%	50000	4	317	5346781	616393	4700550	1428564
3km	90%	50000	4	254	4295598	526129	3723117	1165534
3km	90%	50000	4	266	4832044	557440	4207124	1408209
3km	90%	50000	4	398	4969824	575246	4317937	1511259
3km	90%	50000	4	261	4142676	561161	3549101	1338190
3km	90%	50000	4	238	4979111	559749	4386259	1238850
3km	90%	50000	4	242	3498482	491119	2979679	1108272
3km	90%	50000	4	332	3977978	483786	3453789	1068989
3km	90%	50000	4	256	2974414	416963	2522986	913608
3km	90%	50000	4	257	4047548	519128	3493031	1160292
3km	90%	50000	4	296	4218823	496122	3691762	1169677
3km	90%	50000	4	245	4272771	576547	3651835	1158002
3km	90%	50000	4	343	5241930	591347	4608329	1424698
3km	90%	50000	4	250	4313144	561316	3708037	1101381
3km	90%	50000	4	340	4724205	641300	4020501	1334525
3km	90%	50000	4	284	4166439	544654	3582890	1231927
3km	90%	50000	4	260	4651890	509699	4094185	1232875
3km	90%	50000	4	235	4570847	603355	3931705	1221345
3km	90%	50000	4	307	3932208	549989	3354487	1123180
3km	90%	50000	4	194	3839356	511289	3296180	1157240
3km	90%	50000	4	199	4126086	555104	3546631	1135051
3km	90%	50000	4	236	3535977	456586	3045305	879106
3km	90%	50000	4	217	3251937	432740	2778173	1003076
3km	90%	50000	4	257	3862739	534313	3268309	1111107
3km	90%	50000	4	350	4081434	529062	3519485	1170956
3km	90%	50000	4	308	5308282	581852	4665279	1333036
3km	90%	50000	4	209	3385322	460788	2888892	1111823
3km	90%	50000	4	186	3742715	552647	3159990	1143005
3km	90%	50000	4	253	5300432	606705	4646089	1455279
3km	90%	50000	4	246	3091952	394276	2675349	900737
3km	90%	50000	4	215	4332003	533757	3735179	1290733
3km	90%	50000	4	341	3772887	540147	3198938	1182473
3km	90%	50000	4	280	4071616	501981	3527407	1310056
3km	90%	50000	4	222	3696482	479353	3189039	1073761
3km	90%	50000	4	445	5294033	614957	4622154	1467464
3km	90%	50000	4	304	5462598	723250	4677546	1546605
3km	90%	50000	4	221	3616084	501671	3075571	969105
3km	90%	50000	4	376	3848115	522980	3290930	1078411
3km	90%	50000	4	223	3712276	495136	3180033	1137377
3km	90%	50000	4	269	4639749	604933	3985543	1163517
3km	90%	50000	4	358	4938927	682776	4211825	1350271
3km	90%	50000	4	198	3577273	467135	3082318	1077802
3km	90%	50000	4	257	5371903	565831	4760849	1447971
3km	90%	50000	4	162	2842306	409626	2410450	789292
3km	90%	50000	4	289	4067561	540997	3492904	1181618
3km	90%	50000	4	207	3063889	407009	2632787	903164
3km	90%	50000	4	282	5243939	586785	4611691	1360901
3km	90%	50000	4	244	3959171	490979	3423457	1190249
3km	90%	50000	4	200	4032438	539703	3448434	1061927
3km	90%	50000	4	158	3537313	520431	2986055	858667
3km	90%	50000	4	255	3616340	503673	3087039	909115
3km	90%	50000	4	155	3448128	470529	2942997	1005613
3km	90%	50000	4	372	4694329	634141	4009316	1451015
3km	90%	50000	4	307	3675698	504296	3148696	1075130
3km	90%	50000	4	192	3160618	409150	2725042	883043
3km	90%	50000	4	231	3346063	447329	2858366	955494
3km	90%	50000	4	292	5087790	601711	4398214	1368868
3km	90%	50000	4	261	4936922	601132	4303857	1359425
3km	90%	50000	4	280	3204149	434563	2737115	1035864
3km	90%	50000	4	229	4838332	617346	4162220	1401414
3km	90%	50000	4	347	4750177	606863	4093472	1348608
3km	90%	50000	4	193	3756449	472572	3259106	1035172
3km	90%	50000	4	172	3129993	438967	2668145	968700
3km	90%	50000	4	265	3961448	489712	3421595	1116856
3km	90%	50000	4	354	4285947	577857	3674918	1320005
3km	90%	50000	4	215	2948193	411980	2502417	1052649
3km	90%	50000	4	236	4186499	551414	3591923	1207292
3km	90%	50000	4	182	4460865	611776	3820410	1198854
3km	90%	50000	4	244	4513329	620891	3849791	1281464
3km	90%	50000	4	179	3867765	512675	3315712	1105572
3km	90%	50000	4	429	4020148	491350	3485734	1084782
3km	90%	50000	4	249	3852130	483419	3337412	1056497
3km	90%	50000	4	397	4429277	476803	3929787	1366241
3km	90%	50000	4	266	5335192	619686	4674593	1472856
3km	90%	50000	4	230	5522824	639611	4826186	1504390
3km	90%	50000	4	174	3647469	498713	3109468	1026540
3km	90%	50000	4	276	4199133	554425	3610893	1247022
3km	90%	50000	4	218	3170839	430780	2693689	1018818
3km	90%	50000	4	210	3615999	465678	3115200	1009640
3km	90%	50000	4	225	3376290	460099	2886722	1023359
3km	90%	50000	4	334	4929938	675846	4196856	1571517
3km	90%	50000	4	326	3942348	509134	3400030	1169809
3km	90%	50000	4	321	3795758	515373	3237398	1176163
3km	90%	50000	4	222	4204742	504265	3672482	1079192
3km	90%	50000	4	251	3517052	490023	2993954	1055730
3km	90%	50000	4	229	3895438	500993	3351729	1153602
3km	90%	50000	4	291	3958436	539731	3376963	1202008
3km	90%	50000	4	278	3596464	486133	3066038	1048289
3km	90%	50000	4	242	4306629	549785	3726150	1263986
3km	90%	50000	4	291	3781687	527216	3193534	1156933
3km	90%	50000	4	199	3870979	503501	3337557	1123508
3km	90%	50000	4	349	4169938	564416	3581318	1183559
3km	90%	50000	4	214	2851338	380213	2444340	885812
3km	90%	50000	4	248	3437255	441525	2943619	1051226
3km	90%	50000	4	251	4712735	585594	4090274	1237495
3km	90%	50000	4	227	5061017	629780	4374263	1273730
3km	90%	50000	4	231	3541463	462176	3037864	1004508
3km	90%	50000	4	296	3438108	439776	2967804	939154
3km	90%	50000	4	212	3809347	502822	3271726	1071014
3km	90%	50000	4	209	4010532	532090	3449054	1118239
3km	90%	50000	4	239	2815871	391763	2403396	876977
3km	90%	50000	4	374	3900102	525556	3345268	1114584
3km	90%	50000	4	214	3571463	480444	3057626	963358
3km	90%	50000	4	239	4537573	607290	3894532	1409628
3km	90%	50000	4	165	4284885	560398	3686340	1212656
3km	90%	50000	4	363	4283687	608727	3636889	1274718
3km	90%	50000	4	240	4863874	585399	4209052	1238408
3km	90%	50000	4	348	3219752	461840	2730189	940656
3km	90%	50000	4	350	4473982	565527	3856342	1369942
3km	90%	50000	4	297	4172586	565561	3552123	1388655
3km	90%	50000	4	238	3734524	554305	3135974	1144850
3km	90%	50000	4	273	4687216	562462	4080332	1321258
3km	90%	50000	4	214	3824013	523158	3273332	1006181
3km	90%	50000	4	324	4236285	587578	3597969	1080487
3km	90%	50000	4	343	3676660	478231	3163760	1226203
3km	90%	50000	4	199	4192637	603980	3535950	1243062
3km	90%	50000	4	179	3307827	415127	2856967	933904
3km	90%	50000	4	189	3038906	407638	2604320	949856
3km	90%	50000	4	231	4244198	537022	3673344	1070071
3km	90%	50000	4	488	5564744	621382	4908814	1533247
3km	90%	50000	4	244	4069503	505464	3507977	1172071
3km	90%	50000	4	213	3346196	464319	2850387	1024296
3km	90%	50000	4	196	3686958	469103	3186288	1091460
3km	90%	50000	4	250	4060377	503898	3518220	1142791
3km	90%	50000	4	337	3413593	456101	2923982	958074
3km	90%	50000	4	246	3264443	467547	2767737	1114771
3km	90%	50000	4	242	3502675	460252	3017814	962873
3km	90%	50000	4	240	3818961	528824	3245144	1177849
3km	90%	50000	4	214	4011030	536334	3438156	1149196
3km	90%	50000	4	248	4959015	577906	4345030	1407504
3km	90%	50000	4	234	3421966	478431	2919774	1282478
3km	90%	50000	4	360	3969230	508098	3435832	1053044
3km	90%	50000	4	203	3508740	447607	3023972	949209
3km	90%	50000	4	203	3728697	534260	3158145	1142632
3km	90%	50000	4	247	3954944	510410	3422570	1070664
3km	90%	50000	4	235	3818850	522445	3221936	1069648
3km	90%	50000	4	259	3526318	497806	2994283	1087802
3km	90%	50000	4	291	3483427	442703	3020081	1093409
3km	90%	50000	4	228	4353375	569772	3720244	1257723
3km	90%	50000	4	342	3576859	465846	3082489	1036686
3km	90%	50000	4	229	3799982	524009	3237774	1088923
3km	90%	50000	4	165	3558846	480227	3049523	1121234
3km	90%	50000	4	188	3483857	448928	3002542	1113200
3km	90%	50000	4	297	3917132	506635	3372489	1215512
3km	90%	50000	4	240	4227224	524821	3674876	1211183
3km	90%	50000	4	244	4443311	615454	3732805	1370924
3km	90%	50000	4	234	3485915	477081	2974336	1079989
3km	90%	50000	4	245	4108424	588311	3487386	1166632
3km	90%	50000	4	287	3997246	485452	3478951	1060289
3km	90%	50000	4	235	4518942	525002	3926697	1242354
3km	90%	50000	4	299	6043142	721226	5256785	1763935
3km	90%	50000	4	330	4011748	523001	3463006	1138148
3km	90%	50000	4	252	4274695	608644	3623523	1262473
3km	90%	50000	4	230	4228434	575915	3604298	1248964
3km	90%	50000	4	250	4784625	580331	4157736	1320744
3km	90%	50000	4	250	3882393	539628	3303078	1143217
3km	90%	50000	4	283	4313525	573426	3698090	1201313
3km	90%	50000	4	241	4231358	542638	3651125	1233153
3km	90%	50000	4	264	4726133	575180	4121702	1233452
3km	90%	50000	4	170	3602995	471715	3073783	1022081
3km	90%	50000	4	271	4998274	591910	4360689	1385789
3km	90%	50000	4	215	3471327	493623	2943308	1104557
3km	90%	50000	4	169	4009535	520427	3455741	1106707
3km	90%	50000	4	289	4904890	576506	4287520	1413099
3km	90%	50000	4	191	3531838	440487	3034971	1190699
3km	90%	50000	4	228	4895808	662314	4161347	1395628
3km	90%	50000	4	189	3445886	454142	2967772	976289
3km	90%	50000	4	261	3866337	490545	3326043	1163096
3km	90%	50000	4	205	3635990	527381	3072523	1094460
3km	90%	50000	4	182	4025147	486963	3506070	1096143
3km	90%	50000	4	279	3886811	525228	3324139	1101421
3km	90%	50000	4	219	3284343	434025	2817259	956847
3km	90%	50000	4	188	3179366	408493	2734186	928130
3km	90%	50000	4	191	3062142	423405	2608789	803171
3km	90%	50000	4	196	3608015	458366	3102758	1076259
3km	90%	50000	4	203	3880732	480439	3365233	1031177
3km	90%	50000	4	258	4196667	602884	3566446	1131285
3km	90%	50000	4	200	3627964	498646	3106421	1031376
3km	90%	50000	4	262	4464622	603547	3815141	1385362
3km	90%	50000	4	241	3721069	478462	3194908	1079237
3km	90%	50000	4	166	3130176	398775	2690387	915022
3km	90%	50000	4	268	3672874	481691	3158487	1162245
3km	90%	50000	4	301	5199989	638043	4510775	1396392
3km	90%	50000	4	231	3994959	517355	3418221	1046782
3km	90%	50000	4	210	5237054	619489	4563844	1407489
3km	90%	50000	4	285	3523338	537243	2946249	1055261
3km	90%	50000	4	264	4633019	592841	3986581	1333859
3km	90%	50000	4	232	4045180	505833	3500827	1101804
3km	90%	50000	4	220	4303959	599424	3673436	1402681
3km	90%	50000	4	238	4071796	522874	3515504	1078692
3km	90%	50000	4	305	4228831	551196	3637549	1096254
3km	90%	50000	4	307	3819189	554450	3214991	1217039
3km	90%	50000	4	263	3814426	508925	3261245	1045898
3km	90%	50000	4	352	3678926	490912	3149745	1084739
3km	90%	50000	4	197	3406176	464426	2906019	996367
3km	90%	50000	4	306	5433266	612361	4771743	1429994
3km	90%	50000	4	289	3493617	524553	2904764	1099148
3km	90%	50000	4	241	4149054	551728	3552239	1118929
3km	90%	50000	4	275	4286804	581848	3675974	1066565
3km	90%	50000	4	216	4599815	563971	3999266	1287184
3km	90%	50000	4	224	3570831	426353	3109394	990431
3km	90%	50000	4	241	4742702	565493	4134283	1253050
3km	90%	50000	4	272	4129696	592610	3501737	1296344
3km	90%	50000	4	225	4259517	561186	3675477	1148442
3km	90%	50000	4	177	4157414	588997	3534012	1199395
3km	90%	50000	4	235	4161226	499742	3617575	1207824
3km	90%	50000	4	310	3699391	490145	3168554	1054680
3km	90%	50000	4	235	3459679	480736	2941778	999549
3km	90%	50000	4	272	4820430	560578	4210870	1318920
3km	90%	50000	4	228	3403067	450580	2919111	944668
3km	90%	50000	4	239	3552328	484012	3025805	1164197
3km	90%	50000	4	277	4065342	574092	3447208	1208698
3km	90%	50000	4	189	3195675	435077	2728466	860990
3km	90%	50000	4	281	4088386	559127	3488164	1167533
3km	90%	50000	4	206	3507514	502107	2973852	1139943
3km	90%	50000	4	260	4924546	611315	4261250	1319515
3km	90%	50000	4	204	3899449	539229	3302437	1156708
3km	90%	50000	4	215	4037786	470176	3529943	1213195
3km	90%	50000	4	266	3787435	500414	3251896	1135682
3km	90%	50000	4	183	4008480	540654	3433851	1131654
3km	90%	50000	4	202	4376769	581415	3745439	1210892
3km	90%	50000	4	271	4425366	612996	3780504	1404778
3km	90%	50000	4	246	4065142	479329	3568724	1077260
3km	90%	50000	4	319	3851067	506379	3295526	1141241
3km	90%	50000	4	228	3178683	424763	2708760	940847
3km	90%	50000	4	216	4809408	625911	4141353	1292331
3km	90%	50000	4	216	3727566	519001	3182423	1041082
3km	90%	50000	4	345	3748122	484039	3235888	1124521
3km	90%	50000	4	280	4016845	527221	3437892	1170330
3km	90%	50000	4	183	3936234	527854	3371414	1135713
3km	90%	50000	4	178	3350945	462932	2847042	1096138
3km	90%	50000	4	193	5194293	632991	4507593	1292114
3km	90%	50000	4	327	5022903	610773	4375775	1283481
3km	90%	50000	4	207	2762781	370303	2370082	964590
3km	90%	50000	4	262	4463036	592723	3815677	1211226
3km	90%	50000	4	221	4013935	510435	3471825	1056352
3km	90%	50000	4	281	4018705	515759	3454930	1223211
3km	90%	50000	4	209	4082035	541045	3510300	1277786
3km	90%	50000	4	343	2752289	361951	2354905	895637
3km	90%	50000	4	341	4132408	530989	3554284	1127886
3km	90%	50000	4	235	3686598	470749	3181125	1091854
3km	90%	50000	4	206	3397458	455508	2900662	1081742
3km	90%	50000	4	237	2641030	376619	2226072	836520
3km	90%	50000	4	283	3842699	523476	3280362	1117851
3km	90%	50000	4	200	4711985	568389	4107747	1281029
3km	90%	50000	4	271	4092364	520004	3520168	1055123
3km	90%	50000	4	297	3981826	508379	3435139	1086441
3km	90%	50000	4	309	5183314	659172	4486791	1353704
3km	90%	50000	4	228	4239141	514084	3683016	1159913
3km	90%	50000	4	182	4310033	523797	3752607	1118865
3km	90%	50000	4	206	4630329	518058	4078826	1264481
3km	90%	50000	4	302	4512199	519487	3926926	1363723
3km	90%	50000	4	285	5022218	563725	4415717	1543630
3km	90%	50000	4	331	4552782	545265	3972089	1331505
3km	90%	50000	4	249	4014366	491232	3501035	1115045
3km	90%	50000	4	230	3954244	551374	3379484	1081315
3km	90%	50000	4	249	3762620	478015	3218357	1006794
3km	90%	50000	4	204	4841683	562145	4235937	1337953
3km	90%	50000	4	332	4822381	585263	4164331	1433267
3km	90%	50000	4	305	4022933	528682	3447532	1132759
3km	90%	50000	4	188	4117721	555673	3503041	1116584
3km	90%	50000	4	307	4659171	623239	3985658	1493835
3km	90%	50000	4	158	3957799	475415	3438507	1205931
3km	90%	50000	4	277	4487171	646943	3785317	1374819
3km	90%	50000	4	219	3804686	496413	3272053	1133212
3km	90%	50000	4	251	4322812	534005	3739703	1191869
3km	90%	50000	4	296	4479392	583576	3862367	1174990
3km	90%	50000	4	231	3824528	528581	3224837	1133453
3km	90%	50000	4	278	4406341	574841	3770391	1235538
3km	90%	50000	4	296	4231724	607089	3581429	1339189
3km	90%	50000	4	281	3882245	515006	3326346	1133148
3km	90%	50000	4	196	3901006	547165	3317020	1154452
3km	90%	50000	4	260	3795355	503485	3251554	1097974
3km	90%	50000	4	189	3274694	433500	2811029	937609
3km	90%	50000	4	381	5255350	582486	4610876	1377922
3km	90%	50000	4	191	3865711	471919	3363500	1040363
3km	90%	50000	4	237	4288969	584082	3648633	1199932
3km	90%	50000	4	286	3781850	483945	3262649	1045309
3km	90%	50000	4	309	5608615	671536	4892604	1581134
3km	90%	50000	4	295	5103751	543563	4515630	1310189
3km	90%	50000	4	288	4435913	554969	3854327	1204220
3km	90%	50000	4	193	3044030	376539	2632802	899335
3km	90%	50000	4	255	4408289	519930	3837336	1209499
3km	90%	50000	4	185	4072304	533119	3506207	1145719
3km	90%	50000	4	311	3796793	519142	3245368	1205365
3km	90%	50000	4	188	3856547	511805	3295529	1128203
3km	90%	50000	4	176	3059305	417833	2602518	937100
3km	90%	50000	4	252	4651123	521199	4078236	1327633
3km	90%	50000	4	284	5125528	703905	4345873	1498501
3km	90%	50000	4	238	3980428	544084	3398899	1156185
3km	90%	50000	4	175	4147176	568490	3530621	1377954
3km	90%	50000	4	267	4567316	576837	3940973	1273613
3km	90%	50000	4	334	3657079	498707	3115451	966132
3km	90%	50000	4	271	5401319	597191	4738578	1518108
3km	90%	50000	4	265	4154203	525897	3585113	1130615
3km	90%	50000	4	224	3365591	480795	2851660	1005081
3km	90%	50000	4	206	3965490	549993	3379479	1175514
3km	90%	50000	4	242	4677735	604494	4034154	1293324
3km	90%	50000	4	252	3480895	475174	2968185	1195270
3km	90%	50000	4	243	4280717	472543	3739659	1278663
3km	90%	50000	4	268	5373852	583905	4719713	1620938
3km	90%	50000	4	249	4282384	546930	3684380	1177347
3km	90%	50000	4	172	3636477	513610	3092499	1063506
3km	90%	50000	4	234	3687652	475443	3180603	1004883
3km	90%	50000	4	284	4203309	490819	3676086	1179901
3km	90%	50000	4	241	4035736	509818	3480536	1142409
3km	90%	50000	4	248	3372645	463579	2883634	1031094
3km	90%	50000	4	274	4103333	535637	3541916	1173379
3km	90%	50000	4	271	4185148	591155	3545259	1244848
3km	90%	50000	4	225	4063814	553498	3465576	1059086
3km	90%	50000	4	220	3407534	430172	2933286	1177476
3km	90%	50000	4	233	3275419	457702	2777379	906788
3km	90%	50000	4	256	3997071	504637	3454670	1194594
3km	90%	50000	4	332	4986646	592205	4347621	1482505
3km	90%	50000	4	186	3872204	481885	3363543	1054563
3km	90%	50000	4	231	3619290	509379	3042952	1078724
3km	90%	50000	4	243	4919159	634837	4238297	1290875
3km	90%	50000	4	235	4078428	496464	3547169	1144590
3km	90%	50000	4	213	4385581	564042	3787637	1295784
3km	90%	50000	4	234	3786462	511099	3240491	1141121
3km	90%	50000	4	315	3571321	459591	3060533	988804
3km	90%	50000	4	283	3522404	485197	3006043	1232870
3km	90%	50000	4	278	5505365	621603	4855579	1561890
3km	90%	50000	4	277	4050966	505095	3523510	1157317
3km	90%	50000	4	238	4628819	572539	4014265	1445878
3km	90%	50000	4	249	5005112	562933	4400945	1402934
3km	90%	50000	4	241	5128317	636552	4429219	1434008
3km	90%	50000	4	269	4437781	594675	3811137	1216192
3km	90%	50000	4	174	4250162	565589	3615661	1126170
3km	90%	50000	4	239	4596806	498579	4065105	1367706
3km	90%	50000	4	293	3430055	431030	2966039	1035949
3km	90%	50000	4	296	4044071	507871	3510033	1125172
3km	90%	50000	4	156	4504864	535359	3940828	1113280
3km	90%	50000	4	237	3933869	532213	3372112	1170928
3km	90%	50000	4	200	3957472	495497	3432790	1054823
3km	90%	50000	4	239	4077629	517783	3513372	1248057
3km	90%	50000	4	255	4502535	571729	3883497	1436786
3km	90%	50000	4	226	3450893	461202	2958969	998008
3km	90%	50000	4	371	3857876	516496	3292803	1102161
3km	90%	50000	4	216	3667214	509050	3127508	1084991
3km	90%	50000	4	294	4882312	546702	4298445	1284079
3km	90%	50000	4	258	4441225	571179	3835337	1259251
3km	90%	50000	4	257	5385814	663223	4685386	1530711
3km	90%	50000	4	209	4671545	593550	4032253	1319758
3km	90%	50000	4	270	3643706	457043	3154043	1008909
3km	90%	50000	4	394	4434143	580551	3802097	1435592
3km	90%	50000	4	260	5236970	635574	4555899	1442383
3km	90%	50000	4	319	3660281	530432	3091121	1031710
3km	90%	50000	4	244	4233247	498204	3689676	1177510
3km	90%	50000	4	258	3530588	474973	3021248	953679
3km	90%	50000	4	224	3870761	502995	3341013	1079124
3km	90%	50000	4	315	3706165	535477	3123777	1090481
3km	90%	50000	4	380	5254461	556820	4666900	1384267
3km	90%	50000	4	242	3904824	542440	3314322	1245002
3km	90%	50000	4	285	3714265	481634	3200626	1191325
3km	90%	50000	4	280	2989929	433645	2535872	894082
3km	90%	50000	4	256	4629020	616836	3963922	1352396
3km	90%	50000	4	385	4487948	588354	3860271	1185900
3km	90%	50000	4	348	4634160	530558	4040015	1177702
3km	90%	50000	4	181	3115137	464853	2616771	899285
3km	90%	50000	4	409	4576173	609119	3914920	1445928
3km	90%	50000	4	250	4674522	593228	4056724	1380262
3km	90%	50000	4	183	3794841	501141	3245229	1105160
3km	90%	50000	4	324	4023268	560451	3425911	1144927
3km	90%	50000	4	241	3669212	483662	3123835	1041169
3km	90%	50000	4	229	3534118	537329	2964436	992419
3km	90%	50000	4	242	4475749	595290	3817712	1182558
3km	90%	50000	4	315	3178445	420602	2715402	1104756
3km	90%	50000	4	258	3895144	529849	3310761	1254601
3km	90%	50000	4	322	4631585	501011	4090989	1327467
3km	90%	50000	4	240	4639252	573264	4003734	1372191
3km	90%	50000	4	222	3449642	465543	2945331	1008223
3km	90%	50000	4	293	4510911	607244	3861092	1200150
3km	90%	50000	4	204	3881593	560205	3289274	1060164
3km	90%	50000	4	243	3303521	465486	2808680	996687
3km	90%	50000	4	283	3734047	481326	3216981	1064744
3km	90%	50000	4	290	3332067	471383	2809660	982163
3km	90%	50000	4	307	4369207	576274	3750903	1268829
3km	90%	50000	4	222	5269303	616132	4600468	1540130
3km	90%	50000	4	261	4199308	487377	3646602	1226929
3km	90%	50000	4	224	4796217	563948	4198619	1353755
3km	90%	50000	4	297	4979341	596697	4327334	1353962
3km	90%	50000	4	246	4529832	540519	3926767	1224876
3km	90%	50000	4	184	3828893	516951	3263012	1132414
3km	90%	50000	4	283	4365059	555523	3739249	1191609
3km	90%	50000	4	269	3437977	442492	2974997	884091
3km	90%	50000	4	303	3956462	504336	3416655	1191584
3km	90%	50000	4	308	3643159	474410	3131632	1074893
3km	90%	50000	4	288	3923964	446258	3452929	1075299
3km	90%	50000	4	287	3706912	461151	3213786	1131336
3km	90%	50000	4	218	3472321	464199	2978950	1149378
3km	90%	50000	4	201	3717679	491931	3186389	1238316
3km	90%	50000	4	237	3566750	463395	3079011	990122
3km	90%	50000	4	199	4489961	588739	3854218	1371573
3km	90%	50000	4	254	3039743	410716	2582192	987667
3km	90%	50000	4	282	3301707	457008	2805165	982225
3km	90%	50000	4	278	4002892	577331	3391683	1087591
3km	90%	50000	4	210	5385363	646171	4693641	1604027
3km	90%	50000	4	213	3726982	513047	3163581	1086196
3km	90%	50000	4	227	3577938	484408	3065972	953356
3km	90%	50000	4	185	3522248	460776	3034911	987390
3km	90%	50000	4	172	3165142	402522	2735062	980242
3km	90%	50000	4	325	5282882	604602	4625700	1381051
3km	90%	50000	4	225	4364645	590421	3699599	1274033
3km	90%	50000	4	236	4820919	564024	4219161	1291284
3km	90%	50000	4	274	5804796	719245	5041319	1782125
3km	90%	50000	4	272	5792540	670884	5054494	1705475
3km	90%	50000	4	244	4512479	645502	3823205	1317317
3km	90%	50000	4	267	4267261	576114	3647524	1097196
3km	90%	50000	4	234	4278422	569551	3669161	1177370
3km	90%	50000	4	187	3522691	509927	2964335	995916
3km	90%	50000	4	171	3549280	487319	3014374	1161397
3km	90%	50000	4	307	3940665	535279	3342851	1181325
3km	90%	50000	4	245	4173224	589758	3545524	1366914
3km	90%	50000	4	210	4307984	518587	3740368	1325525
3km	90%	50000	4	239	3966156	512372	3411150	1273649
3km	90%	50000	4	221	3952281	515216	3398471	1049983
3km	90%	50000	4	261	4442487	566623	3849114	1109378
3km	90%	50000	4	221	3429898	479137	2911574	1058220
3km	90%	50000	4	296	3415448	477472	2906962	1066760
3km	90%	50000	4	301	5286413	624003	4615499	1476155
3km	90%	50000	4	302	3967128	462943	3432982	1227274
3km	90%	50000	4	201	3665405	542838	3084671	1042120
3km	90%	50000	4	148	4110691	570092	3507801	1153726
3km	90%	50000	4	323	4156656	548563	3571743	1221794
3km	90%	50000	4	303	4412907	566880	3811704	1227794
3km	90%	50000	4	207	3949397	513206	3402131	1205196
3km	90%	50000	4	243	4565100	566266	3952720	1269856
3km	90%	50000	4	297	5238014	652188	4525460	1531621
3km	90%	50000	4	206	4305747	527989	3744037	1287237
3km	90%	50000	4	187	3750754	487639	3234841	1063240
3km	90%	50000	4	177	3841293	502364	3318415	1037157
3km	90%	50000	4	256	5248600	671546	4515646	1601782
3km	90%	50000	4	226	3193049	435753	2713085	872899
3km	90%	50000	4	282	4304230	554778	3701199	1235628
3km	90%	50000	4	244	3975411	499437	3433953	1247745
3km	90%	50000	4	176	3908995	544342	3335328	1115584
3km	90%	50000	4	226	3717862	510087	3149322	1072036
3km	90%	50000	4	296	3947377	528601	3379550	1046075
3km	90%	50000	4	206	4061421	519863	3490428	1251887
3km	90%	50000	4	386	5167675	608923	4515971	1336412
3km	90%	50000	4	270	5336133	626150	4658297	1459824
3km	90%	50000	4	191	3250387	420093	2786406	1026887
3km	90%	50000	4	285	4711241	563100	4111444	1298819
3km	90%	50000	4	249	4098696	526844	3527693	1155210
3km	90%	50000	4	298	4479179	587283	3853625	1251851
3km	90%	50000	4	245	4629298	641337	3925502	1413539
3km	90%	50000	4	230	4031781	534292	3433875	1157576
3km	90%	50000	4	264	4511493	556195	3920300	1268246
3km	90%	50000	4	281	5226714	651552	4533115	1396405
3km	90%	50000	4	305	3495339	493101	2974236	1035993
3km	90%	50000	4	242	3093309	414209	2638493	862248
3km	90%	50000	4	215	3529203	486139	2979544	1082858
3km	90%	50000	4	189	3577174	463443	3079900	1045729
3km	90%	50000	4	233	4000346	548760	3410257	986498
3km	90%	50000	4	242	4192001	529542	3625850	1077369
3km	90%	50000	4	232	4542414	570748	3930271	1120170
3km	90%	50000	4	261	3761768	533827	3176720	1420995
3km	90%	50000	4	330	5284967	643794	4594003	1477088
3km	90%	50000	4	241	2936179	426396	2481384	1007606
3km	90%	50000	4	227	3660518	471271	3154504	1046720
3km	90%	50000	4	358	5785377	653302	5088578	1694664
3km	90%	50000	4	239	4682751	535237	4102744	1213408
3km	90%	50000	4	213	3953782	500356	3405683	1131216
3km	90%	50000	4	225	4486089	613925	3838734	1268885
3km	90%	50000	4	264	4200863	551702	3607193	1173718
3km	90%	50000	4	240	3765783	542499	3173780	1226316
3km	90%	50000	4	263	4571835	549332	3958092	1289009
3km	90%	50000	4	304	5526672	699608	4774178	1560408
3km	90%	50000	4	212	3255701	473673	2709742	1002459
3km	90%	50000	4	217	3277927	451628	2778640	999182
3km	90%	50000	4	321	5171057	595100	4551582	1320313
3km	90%	50000	4	248	3773462	509679	3215016	1012108
3km	90%	50000	4	210	3143632	455482	2666867	1037983
3km	90%	50000	4	202	3314518	460858	2808653	1138353
3km	90%	50000	4	266	4213361	530772	3638627	1142954
3km	90%	50000	4	148	2664095	391346	2255440	749709
3km	90%	50000	4	238	3436476	459570	2943563	998726
3km	90%	50000	4	167	2625680	357894	2231832	815773
3km	90%	50000	4	335	5187951	630087	4500717	1417970
3km	90%	50000	4	248	4454750	556287	3862019	1303968
3km	90%	50000	4	229	5173966	612471	4518964	1357206
3km	90%	50000	4	228	3930316	470862	3440417	999270
3km	90%	50000	4	179	3797619	482052	3281273	1091035
3km	90%	50000	4	256	4903231	613633	4242384	1415127
3km	90%	50000	4	240	4729907	568440	4123074	1370212
3km	90%	50000	4	204	3813217	503818	3256027	1111919
3km	90%	50000	4	271	3762025	488524	3240307	1064685
3km	90%	50000	4	278	4234142	591007	3614535	1209749
3km	90%	50000	4	312	5113662	680425	4379688	1456917
3km	90%	50000	4	246	3430596	490146	2905842	1031777
3km	90%	50000	4	294	5215140	536709	4638251	1377642
3km	90%	50000	4	270	4843716	590235	4220108	1250462
3km	90%	50000	4	256	4041297	565701	3421298	1187365
3km	90%	50000	4	316	5564161	612483	4879860	1516161
3km	90%	50000	4	339	4889150	582173	4267838	1306593
3km	90%	50000	4	352	3808866	511055	3253548	1224818
3km	90%	50000	4	239	4751858	570311	4139402	1444775
3km	90%	50000	4	169	4140255	553946	3550460	1081377
3km	90%	50000	4	327	3282244	441327	2818600	944774
3km	90%	50000	4	284	4450527	531652	3869843	1146487
3km	90%	50000	4	300	4672386	595788	4029351	1321298
3km	90%	50000	4	277	4301908	578618	3690520	1307848
3km	90%	50000	4	270	4151342	552371	3526821	1270491
3km	90%	50000	4	218	3743221	463409	3243528	949098
3km	90%	50000	4	262	3878689	517158	3314892	1121995
3km	90%	50000	4	221	4029733	475063	3511135	1137701
3km	90%	50000	4	199	3318703	454726	2828641	976567
3km	90%	50000	4	256	4340228	536781	3762246	1387662
3km	90%	50000	4	213	4534410	628983	3858863	1240481
3km	90%	50000	4	295	4216569	593109	3591399	1189803
3km	90%	50000	4	256	3678605	494037	3142800	1016282
3km	90%	50000	4	187	3481425	478358	2974011	1037920
3km	90%	50000	4	336	4088670	469889	3583753	1291150
3km	90%	50000	4	263	4685647	605921	4028512	1224238
3km	90%	50000	4	211	3649379	488760	3090719	1082858
3km	90%	50000	4	223	4202853	554930	3622483	1143469
3km	90%	50000	4	190	3821667	532982	3256884	1033059
3km	90%	50000	4	333	3265234	461551	2780587	1012483
3km	90%	50000	4	307	3881460	601971	3249584	1135583
3km	90%	50000	4	314	4186788	518430	3631396	1234453
3km	90%	50000	4	211	4816288	555000	4222844	1357094
3km	90%	50000	4	239	3562371	467866	3047574	1003913
3km	90%	50000	4	210	3348359	495002	2825886	996053
3km	90%	50000	4	233	3696533	524215	3129653	1153285
3km	90%	50000	4	227	4766349	585719	4146955	1289397
3km	90%	50000	4	211	3175047	429193	2712820	913470
3km	90%	50000	4	280	3633067	503626	3083993	1139934
3km	90%	50000	4	452	5648036	634366	4963044	1537303
3km	90%	50000	4	220	4398612	521246	3822567	1165964
3km	90%	50000	4	355	4568327	595002	3916260	1247975
3km	90%	50000	4	351	4463652	575298	3855663	1270384
3km	90%	50000	4	297	4797410	635018	4111521	1279062
3km	90%	50000	4	344	3692146	492127	3141274	1111415
3km	90%	50000	4	249	3783645	486741	3257761	1103182
3km	90%	50000	4	251	3987105	566667	3374803	1298936
3km	90%	50000	4	275	5142699	603443	4477797	1603190
3km	90%	50000	4	183	3911922	500898	3377280	1050156
3km	90%	50000	4	373	3810662	508940	3254398	1224613
3km	90%	50000	4	317	4150842	561319	3555499	1063462
3km	90%	50000	4	286	5432816	606997	4785084	1453419
3km	90%	50000	4	199	3902883	509867	3361087	990463
3km	90%	50000	4	231	4098314	487153	3558612	1171297
3km	90%	50000	4	238	3669305	494791	3134369	1139514
3km	90%	50000	4	266	3804808	501883	3283492	1149251
3km	90%	50000	4	152	3959677	573444	3334591	1204589
3km	90%	50000	4	309	4522556	590680	3862954	1295635
3km	90%	50000	4	232	4093084	505244	3538906	1270487
3km	90%	50000	4	284	4689305	567740	4073163	1349845
3km	90%	50000	4	260	4386748	550368	3785441	1136677
3km	90%	50000	4	283	3795074	544687	3201464	1175801
3km	90%	50000	4	165	3950292	551230	3363023	1262715
3km	90%	50000	4	275	5367335	638668	4660080	1544067
3km	90%	50000	4	188	4038535	538128	3467451	1145430
3km	90%	50000	4	205	3942994	495840	3415857	1156825
3km	90%	50000	4	259	3842168	470027	3326088	1022968
3km	90%	50000	4	269	3308795	445640	2829352	1063791
3km	90%	50000	4	288	4617695	576122	3982486	1226980
3km	90%	50000	4	322	3830617	502127	3289602	1080428
3km	90%	50000	4	210	3815991	535050	3239957	1160045
3km	90%	50000	4	196	3559426	483209	3050419	916759
3km	90%	50000	4	385	4837809	527771	4273049	1372749
3km	90%	50000	4	204	3770508	482663	3244503	960531
3km	90%	50000	4	228	4377708	580504	3755674	1339482
3km	90%	50000	4	236	4704138	583883	4065424	1226511
3km	90%	50000	4	311	3950611	537579	3387017	1086856
3km	90%	50000	4	229	4143096	540143	3576416	1131825
3km	90%	50000	4	211	4309050	544978	3717181	1114325
3km	90%	50000	4	165	2713544	409258	2274872	808526
3km	90%	50000	4	244	4449034	526824	3870943	1211023
3km	90%	50000	4	208	3372985	449300	2884692	1028791
3km	90%	50000	4	277	4991116	705046	4239093	1385522
3km	90%	50000	4	201	4305913	564513	3709706	1188121
3km	90%	50000	4	201	3433039	484519	2894033	1091855
3km	90%	50000	4	244	3782912	492008	3243208	994579
3km	90%	50000	4	222	3733363	494628	3198256	1065935
3km	90%	50000	4	230	4433091	582031	3799018	1281866
3km	90%	50000	4	270	3851176	493824	3317329	1105763
3km	90%	50000	4	255	4157332	575668	3523747	1188054
3km	90%	50000	4	170	3750839	482320	3234119	1065434
3km	90%	50000	4	234	4422174	562391	3793208	1347708
3km	90%	50000	4	289	4603560	582128	3952571	1363310
3km	90%	50000	4	291	4207140	597292	3568618	985287
3km	90%	50000	4	296	4929787	579003	4295575	1346634
3km	90%	50000	4	263	4526934	529286	3969780	1194423
3km	90%	50000	4	251	4969767	587764	4335171	1343403
3km	90%	50000	4	189	3722403	498470	3192609	945233
3km	90%	50000	4	204	3465908	454392	2957090	1180608
3km	90%	50000	4	236	4512231	562100	3910273	1322478
3km	90%	50000	4	269	4032191	527262	3460406	1175291
3km	90%	50000	4	198	4202077	560807	3594692	1202273
3km	90%	50000	4	225	3611279	497610	3072289	1078254
3km	90%	50000	4	250	4956617	649992	4263471	1335447
3km	90%	50000	4	368	5030933	586127	4405856	1424388
3km	90%	50000	4	201	4787758	637941	4107667	1140058
3km	90%	50000	4	345	3224816	468530	2714793	979973
3km	90%	50000	4	264	4184960	587498	3573368	1164038
3km	90%	50000	4	285	3967976	524921	3394876	1260852
3km	90%	50000	4	220	3516535	479603	3002353	1021878
3km	90%	50000	4	223	3663459	519074	3117722	1207518
3km	90%	50000	4	171	4373787	511915	3828381	1077443
3km	90%	50000	4	212	4148203	522567	3587652	1155863
3km	90%	50000	4	209	3758234	478520	3215963	1140928
3km	90%	50000	4	331	3612227	491488	3096315	1024476
3km	90%	50000	4	289	4654878	658663	3932078	1298446
3km	90%	50000	4	245	4032579	585654	3375386	1020434
3km	90%	50000	4	282	5435495	611616	4768222	1413736
3km	90%	50000	4	229	3827827	511803	3283567	1137701
3km	90%	50000	4	281	3902495	529606	3333918	1214351
3km	90%	50000	4	218	3752241	500449	3207173	1091341
3km	90%	50000	4	263	3533443	493895	3004846	1030995
3km	90%	50000	4	273	3872395	549143	3281232	1229228
3km	90%	50000	4	167	3918221	476609	3403655	1096834
3km	90%	50000	4	204	4107640	498848	3560174	1121547
3km	90%	50000	4	368	3897465	525311	3320687	1103667
3km	90%	50000	4	243	4346590	612110	3687380	1412054
3km	90%	50000	4	210	3460152	448584	2986756	1050171
3km	90%	50000	4	201	3774120	490194	3225590	1074192
3km	90%	50000	4	307	4407213	570760	3762831	1203927
3km	90%	50000	4	246	3969404	497810	3437408	1262152
3km	90%	50000	4	266	5166888	677539	4445173	1507760
3km	90%	50000	4	224	4742838	639710	4051291	1471800
3km	90%	50000	4	309	3752547	514597	3205332	1248979
3km	90%	50000	4	213	4565144	543985	3981851	1340757
3km	90%	50000	4	236	4474779	565075	3867071	1247436
[truncated: 1 more rows]
