# Supplementary material for: Quantifying the Value of Perfect Information in Emergency Vaccination Campaigns
Source: PLoS Comput Biol. 2017 Feb 16;13(2):e1005318. doi: 10.1371/journal.pcbi.1005318 (PMC5312803; doi:10.1371/journal.pcbi.1005318)
Supplement: S1 Data — (ZIP) [file pcbi.1005318.s013.zip › Data/3km vaccination/data27.txt]

vacc_radius	efficacy	capacity	delay	outbreak_duration	livestock_culled	cattle_culled	sheep_culled	vaccinations
3km	90%	50000	6	279	5219076	599358	4546625	1489938
3km	90%	50000	6	232	4897461	547726	4309054	1347988
3km	90%	50000	6	298	3646761	497095	3116023	1063073
3km	90%	50000	6	239	3875209	522090	3308448	1169242
3km	90%	50000	6	208	3660157	458688	3176697	995648
3km	90%	50000	6	222	4209325	566121	3598475	1297470
3km	90%	50000	6	292	4486683	514674	3934109	1223331
3km	90%	50000	6	214	4077515	570697	3452350	1240586
3km	90%	50000	6	301	6410770	691552	5662569	1545025
3km	90%	50000	6	235	4471215	615781	3823604	1346920
3km	90%	50000	6	174	3513794	488599	2994034	1054639
3km	90%	50000	6	213	3987707	552347	3404153	1060669
3km	90%	50000	6	243	3965298	509294	3417916	1126402
3km	90%	50000	6	369	5578494	600222	4922870	1476533
3km	90%	50000	6	225	3906645	514642	3330552	1102766
3km	90%	50000	6	258	3742512	483391	3217542	1009738
3km	90%	50000	6	219	2776498	417226	2329033	980556
3km	90%	50000	6	239	3670342	485369	3164302	1000167
3km	90%	50000	6	227	4308033	563489	3676861	1207678
3km	90%	50000	6	303	4582063	638164	3894782	1480140
3km	90%	50000	6	256	4238917	554099	3632873	1093243
3km	90%	50000	6	197	4232792	467619	3724955	1141842
3km	90%	50000	6	501	4795404	538784	4214461	1363365
3km	90%	50000	6	225	3992391	520232	3430882	1116370
3km	90%	50000	6	301	2505333	350129	2130122	808369
3km	90%	50000	6	326	4526147	582165	3882311	1186606
3km	90%	50000	6	260	3994997	536331	3414567	1099732
3km	90%	50000	6	396	4719375	665607	3983164	1570457
3km	90%	50000	6	164	4072577	547571	3489340	1024923
3km	90%	50000	6	190	3817950	503556	3287053	1051192
3km	90%	50000	6	240	4514928	567684	3895987	1323506
3km	90%	50000	6	303	4983610	605792	4348597	1281846
3km	90%	50000	6	178	3175767	433344	2715267	919927
3km	90%	50000	6	245	3628908	501792	3077380	1207381
3km	90%	50000	6	178	4187379	511419	3639856	1122940
3km	90%	50000	6	207	3456417	511625	2913793	1039417
3km	90%	50000	6	219	3565259	462215	3072392	1034114
3km	90%	50000	6	223	3758726	509559	3209041	1164835
3km	90%	50000	6	287	4461793	600628	3807199	1175574
3km	90%	50000	6	241	4557754	520817	3999014	1210173
3km	90%	50000	6	252	3520852	508340	2977869	892202
3km	90%	50000	6	282	4369633	544803	3771866	1253827
3km	90%	50000	6	292	4055875	542493	3471590	1189123
3km	90%	50000	6	405	5207972	582302	4585345	1282512
3km	90%	50000	6	286	4766635	582036	4127265	1342452
3km	90%	50000	6	256	5138436	621337	4466272	1610474
3km	90%	50000	6	326	5286311	641833	4584072	1511512
3km	90%	50000	6	251	3460821	442970	2974232	959496
3km	90%	50000	6	197	3791543	486952	3280619	1175487
3km	90%	50000	6	246	4150975	511445	3589914	1274915
3km	90%	50000	6	212	3509611	472395	2983641	1181407
3km	90%	50000	6	204	4040747	505898	3501283	1250087
3km	90%	50000	6	311	4243923	516644	3677072	1272322
3km	90%	50000	6	231	3502505	469014	3002493	994055
3km	90%	50000	6	216	3373512	454068	2887064	1007386
3km	90%	50000	6	281	3809866	547022	3232137	1081124
3km	90%	50000	6	191	3941734	503458	3381358	1141735
3km	90%	50000	6	313	3834349	522392	3277457	1132317
3km	90%	50000	6	283	4989517	582473	4324997	1388839
3km	90%	50000	6	219	4163716	517075	3590541	1088326
3km	90%	50000	6	209	2535966	364932	2152498	735653
3km	90%	50000	6	409	4288478	479017	3776113	1174277
3km	90%	50000	6	260	3506962	473019	2996514	1080926
3km	90%	50000	6	200	4266542	482290	3747742	1102364
3km	90%	50000	6	211	4365777	592962	3732767	1343942
3km	90%	50000	6	207	3387677	476499	2883973	904171
3km	90%	50000	6	217	4379535	586157	3732499	1140534
3km	90%	50000	6	216	4195525	556485	3609964	1147898
3km	90%	50000	6	282	4662109	625909	3973365	1419521
3km	90%	50000	6	261	4714750	660503	4004140	1422722
3km	90%	50000	6	152	3057984	402136	2623991	925877
3km	90%	50000	6	223	3434324	468737	2933497	1024218
3km	90%	50000	6	312	4824299	574179	4185514	1376310
3km	90%	50000	6	297	4269225	572897	3661616	1159609
3km	90%	50000	6	241	3124148	444315	2650704	1012328
3km	90%	50000	6	220	3889021	528418	3308407	1208683
3km	90%	50000	6	261	4068640	503191	3540289	1202112
3km	90%	50000	6	271	4445968	513817	3897397	1111900
3km	90%	50000	6	244	3342619	431598	2866357	1040431
3km	90%	50000	6	239	3280034	469965	2788800	827756
3km	90%	50000	6	238	3679981	513928	3129303	1101601
3km	90%	50000	6	226	4216107	594635	3576675	1343903
3km	90%	50000	6	207	3794968	503041	3245327	1211974
3km	90%	50000	6	218	3899999	517441	3346576	1164974
3km	90%	50000	6	275	5398020	579505	4772406	1369542
3km	90%	50000	6	248	3852330	491815	3309735	1182647
3km	90%	50000	6	296	3558047	460323	3053428	1118750
3km	90%	50000	6	282	5086632	570895	4463719	1571485
3km	90%	50000	6	405	3247238	473409	2747103	1105837
3km	90%	50000	6	201	3917156	495226	3348874	1166349
3km	90%	50000	6	404	4651579	572146	4014428	1242039
3km	90%	50000	6	292	3645944	522177	3060009	1102210
3km	90%	50000	6	288	4635378	527029	4056509	1285054
3km	90%	50000	6	310	4752977	614054	4077326	1439148
3km	90%	50000	6	182	2919575	436488	2466420	790391
3km	90%	50000	6	237	3481279	459500	2974434	1053754
3km	90%	50000	6	266	4618969	562086	4011439	1298433
3km	90%	50000	6	253	3154892	429047	2691321	850147
3km	90%	50000	6	249	4434348	462506	3932682	1188202
3km	90%	50000	6	290	3775059	510078	3213586	1185865
3km	90%	50000	6	347	5755985	703199	5007982	1596406
3km	90%	50000	6	203	4402991	612804	3748236	1240779
3km	90%	50000	6	293	3822437	509154	3267433	1093349
3km	90%	50000	6	283	5286451	646310	4593521	1538755
3km	90%	50000	6	156	3013974	427673	2567751	881948
3km	90%	50000	6	261	5480014	623873	4792655	1410842
3km	90%	50000	6	186	3469410	488327	2942369	1016664
3km	90%	50000	6	262	4654102	529653	4081329	1372326
3km	90%	50000	6	443	3738313	506486	3176626	1094160
3km	90%	50000	6	274	4147690	548081	3562608	1246685
3km	90%	50000	6	251	4335889	573924	3732977	1184494
3km	90%	50000	6	246	3641435	515363	3101893	1078830
3km	90%	50000	6	220	3863747	510966	3318736	1095603
3km	90%	50000	6	225	3673161	515388	3123025	1032411
3km	90%	50000	6	187	3785046	509969	3215674	1090789
3km	90%	50000	6	248	4429619	557935	3823116	1267066
3km	90%	50000	6	272	3167067	426118	2710943	1044373
3km	90%	50000	6	257	3474363	431980	3012356	1029238
3km	90%	50000	6	345	3234780	433061	2767862	931751
3km	90%	50000	6	270	5083681	588239	4460732	1454855
3km	90%	50000	6	318	5053577	605753	4387383	1389179
3km	90%	50000	6	275	3994820	490237	3466516	1131997
3km	90%	50000	6	257	4421931	558053	3809282	1303739
3km	90%	50000	6	271	4517646	588839	3856485	1193759
3km	90%	50000	6	263	3940974	476944	3400281	1213420
3km	90%	50000	6	230	3634502	491890	3099358	990442
3km	90%	50000	6	245	3820684	546029	3230677	1090863
3km	90%	50000	6	179	3494053	438560	3023273	1013948
3km	90%	50000	6	275	4723366	597090	4071392	1308427
3km	90%	50000	6	193	4288546	539738	3703594	1219939
3km	90%	50000	6	221	4400172	588525	3773611	1143570
3km	90%	50000	6	201	4326761	549207	3720178	1290028
3km	90%	50000	6	348	4517056	580599	3894453	1240668
3km	90%	50000	6	205	3907144	547119	3334002	1031134
3km	90%	50000	6	233	4099583	599000	3468941	1248651
3km	90%	50000	6	246	3963804	554138	3349964	1092434
3km	90%	50000	6	178	3419676	478772	2898210	1105463
3km	90%	50000	6	234	4183344	548042	3598033	1077058
3km	90%	50000	6	241	3645576	472529	3115080	1150630
3km	90%	50000	6	232	3514307	483806	2994854	1080379
3km	90%	50000	6	268	4138268	481503	3617625	1176369
3km	90%	50000	6	257	3939146	502459	3389613	1095542
3km	90%	50000	6	266	4588649	562296	3962589	1355394
3km	90%	50000	6	412	3956319	484554	3453292	1086408
3km	90%	50000	6	190	3987495	505859	3438544	1100872
3km	90%	50000	6	353	5049336	598261	4408929	1269265
3km	90%	50000	6	269	3875284	483369	3360892	1060087
3km	90%	50000	6	224	4890372	539782	4286871	1322458
3km	90%	50000	6	290	4946858	576651	4324055	1279251
3km	90%	50000	6	273	3584805	472727	3092329	996698
3km	90%	50000	6	373	4312040	593580	3681016	1265738
3km	90%	50000	6	171	3241933	479547	2730147	899977
3km	90%	50000	6	236	3325413	479727	2812330	1007636
3km	90%	50000	6	274	5458088	635939	4759650	1634649
3km	90%	50000	6	316	3745321	500728	3208901	1125727
3km	90%	50000	6	217	3449948	456303	2948463	975505
3km	90%	50000	6	193	3152192	417179	2699690	971288
3km	90%	50000	6	231	3683295	519604	3138833	1075693
3km	90%	50000	6	246	4006491	538966	3420442	1178956
3km	90%	50000	6	238	4919353	555617	4341787	1289506
3km	90%	50000	6	271	3016025	404041	2580358	972739
3km	90%	50000	6	294	4625132	572865	4009167	1345641
3km	90%	50000	6	242	5488794	702265	4738975	1707682
3km	90%	50000	6	407	5001290	573276	4387020	1380933
3km	90%	50000	6	182	3846862	525394	3284623	1069915
3km	90%	50000	6	302	4292137	555638	3700795	1368560
3km	90%	50000	6	277	3599554	501423	3056866	1110544
3km	90%	50000	6	260	4038450	547905	3452762	1174745
3km	90%	50000	6	220	4288730	552612	3691737	1432308
3km	90%	50000	6	298	3595313	475915	3076149	1059184
3km	90%	50000	6	254	4276686	563765	3639791	1305189
3km	90%	50000	6	260	4417171	587131	3780575	1299623
3km	90%	50000	6	192	4696270	530471	4127840	1276266
3km	90%	50000	6	176	3716120	519405	3146407	1033734
3km	90%	50000	6	253	5003563	646254	4299102	1388064
3km	90%	50000	6	227	3570312	477196	3053549	1129395
3km	90%	50000	6	264	3819124	533188	3257902	1136662
3km	90%	50000	6	218	3935775	500693	3392905	1022628
3km	90%	50000	6	310	3857554	535162	3301534	916782
3km	90%	50000	6	244	4699783	513007	4136617	1211776
3km	90%	50000	6	217	4391517	567282	3782992	1238046
3km	90%	50000	6	217	4871718	623806	4181700	1287210
3km	90%	50000	6	233	2979791	430705	2511049	966729
3km	90%	50000	6	249	4315498	483199	3791031	1166833
3km	90%	50000	6	203	3981307	532187	3417405	1104755
3km	90%	50000	6	275	5852586	690001	5105960	1533457
3km	90%	50000	6	235	4077456	581331	3453136	1237083
3km	90%	50000	6	239	4046616	558096	3444813	1271218
3km	90%	50000	6	215	3460226	443349	2980195	1070334
3km	90%	50000	6	228	3546829	491788	3014615	987841
3km	90%	50000	6	274	4372298	573718	3757400	1218033
3km	90%	50000	6	246	3526032	486518	2981968	1151242
3km	90%	50000	6	204	3811641	534797	3229975	1339809
3km	90%	50000	6	225	4335576	558124	3741006	1189610
3km	90%	50000	6	351	4602957	559507	4005322	1348805
3km	90%	50000	6	183	4227065	591309	3602782	1216602
3km	90%	50000	6	398	4864515	532229	4287408	1284484
3km	90%	50000	6	330	3938472	506210	3384040	1198692
3km	90%	50000	6	408	4456776	510373	3893967	1290859
3km	90%	50000	6	192	3564698	489683	3026484	1232369
3km	90%	50000	6	357	4605605	514217	4054403	1147839
3km	90%	50000	6	226	3996071	538982	3428702	1131081
3km	90%	50000	6	189	4229882	520151	3648661	1258519
3km	90%	50000	6	227	4577486	566487	3985205	1358260
3km	90%	50000	6	276	3206954	443158	2726667	981239
3km	90%	50000	6	263	3872234	531783	3299691	1122787
3km	90%	50000	6	289	3977182	533343	3410732	1098173
3km	90%	50000	6	245	4979224	591726	4334619	1459430
3km	90%	50000	6	232	3879427	506852	3322497	1167736
3km	90%	50000	6	226	3675947	487389	3154883	1115486
3km	90%	50000	6	158	3824616	482131	3298769	1133818
3km	90%	50000	6	228	4126391	581588	3504762	1265785
3km	90%	50000	6	177	3168151	451020	2684130	1056110
3km	90%	50000	6	286	5261453	596061	4615332	1307538
3km	90%	50000	6	322	4653315	577686	4021496	1338556
3km	90%	50000	6	282	5545146	650745	4813586	1462183
3km	90%	50000	6	178	4000093	529583	3433767	1132214
3km	90%	50000	6	263	3386650	469369	2890537	1078580
3km	90%	50000	6	270	4734856	544924	4139751	1307178
3km	90%	50000	6	264	5215126	630956	4530533	1552543
3km	90%	50000	6	283	4187124	482683	3648172	1249124
3km	90%	50000	6	245	3086839	430829	2616347	966914
3km	90%	50000	6	236	3228913	424845	2780291	1037640
3km	90%	50000	6	352	4771215	546829	4172816	1241022
3km	90%	50000	6	174	3931942	515211	3372500	1133048
3km	90%	50000	6	257	3752873	481271	3231467	1230737
3km	90%	50000	6	276	3524653	459881	3037361	951868
3km	90%	50000	6	214	3798656	508832	3259442	1124671
3km	90%	50000	6	197	3633015	515222	3080741	1180265
3km	90%	50000	6	217	3692214	455493	3163330	986536
3km	90%	50000	6	248	3556941	459795	3063596	1080620
3km	90%	50000	6	342	4357765	491201	3818702	1231876
3km	90%	50000	6	287	3966363	542275	3383343	1333720
3km	90%	50000	6	443	5542376	630113	4869785	1360263
3km	90%	50000	6	258	4164683	483844	3630588	1205407
3km	90%	50000	6	229	4170754	498865	3633424	1123043
3km	90%	50000	6	298	3587669	481510	3061584	1008513
3km	90%	50000	6	257	3243679	421538	2790558	907150
3km	90%	50000	6	242	4292742	575397	3655851	1214733
3km	90%	50000	6	278	4452198	598725	3813983	1176579
3km	90%	50000	6	305	4961702	610460	4319788	1238078
3km	90%	50000	6	253	4734653	593570	4107012	1231941
3km	90%	50000	6	235	3473450	455716	2986364	1057545
3km	90%	50000	6	323	4374996	600662	3724731	1218048
3km	90%	50000	6	186	4036718	496651	3506838	1072602
3km	90%	50000	6	227	3757555	465259	3253151	1026807
3km	90%	50000	6	257	4273966	572899	3660220	1249061
3km	90%	50000	6	289	3517733	481839	3009247	1038027
3km	90%	50000	6	166	3813370	522499	3258292	1253595
3km	90%	50000	6	380	3904109	545629	3322649	1240601
3km	90%	50000	6	365	4772046	565682	4170159	1339580
3km	90%	50000	6	289	5345113	635938	4666142	1416474
3km	90%	50000	6	216	3823698	499102	3264604	1054995
3km	90%	50000	6	252	3790296	516784	3212124	1164466
3km	90%	50000	6	262	4124562	586974	3503399	1170310
3km	90%	50000	6	169	3668890	528048	3112368	1012351
3km	90%	50000	6	334	3516290	439271	3038070	1048137
3km	90%	50000	6	243	3800975	465147	3311197	1064530
3km	90%	50000	6	218	3749976	527597	3177758	1177275
3km	90%	50000	6	356	4130062	580519	3506120	1174496
3km	90%	50000	6	182	3868194	505984	3329274	1119059
3km	90%	50000	6	205	4995254	580602	4375946	1341073
3km	90%	50000	6	326	3585501	485200	3070259	1047710
3km	90%	50000	6	292	3811258	514914	3267166	1162746
3km	90%	50000	6	210	3543259	452245	3037668	1052050
3km	90%	50000	6	227	4456659	536394	3891941	1287387
3km	90%	50000	6	260	4169791	562530	3556120	1120890
3km	90%	50000	6	283	5605173	667919	4899383	1472742
3km	90%	50000	6	214	3602776	497650	3071973	1133975
3km	90%	50000	6	237	5416800	644644	4734294	1347538
3km	90%	50000	6	304	5318295	632610	4646817	1436611
3km	90%	50000	6	246	4470971	479503	3954473	1219308
3km	90%	50000	6	189	3328529	465068	2833955	898416
3km	90%	50000	6	274	4435920	584908	3809824	1142353
3km	90%	50000	6	285	4138363	581614	3517909	1309856
3km	90%	50000	6	195	3519767	491945	2970988	1028055
3km	90%	50000	6	223	4323488	511611	3760137	1333396
3km	90%	50000	6	172	4226731	564884	3629095	1163341
3km	90%	50000	6	306	3993012	532497	3418474	1179980
3km	90%	50000	6	253	3847024	521404	3299535	1139501
3km	90%	50000	6	262	3441342	461904	2941576	981483
3km	90%	50000	6	225	3779049	484347	3243321	1119024
3km	90%	50000	6	224	3853354	498187	3329557	1013001
3km	90%	50000	6	181	3929758	508482	3362681	1096673
3km	90%	50000	6	250	4477153	520888	3925136	1389213
3km	90%	50000	6	206	4470531	591298	3830430	1376380
3km	90%	50000	6	333	4384894	542610	3785060	1209025
3km	90%	50000	6	273	3583118	486500	3060210	1048959
3km	90%	50000	6	234	3789645	552140	3213832	1072689
3km	90%	50000	6	236	5027174	611413	4356093	1358904
3km	90%	50000	6	224	4308532	537721	3716070	1225167
3km	90%	50000	6	239	4773449	576278	4148503	1298062
3km	90%	50000	6	228	4155240	521141	3601800	1281632
3km	90%	50000	6	229	3799781	507040	3244934	1153203
3km	90%	50000	6	216	5126804	621435	4476120	1295524
3km	90%	50000	6	212	3254586	462019	2770334	938346
3km	90%	50000	6	252	5499386	661062	4797982	1637217
3km	90%	50000	6	290	4685112	604329	4018086	1282699
3km	90%	50000	6	228	3686730	526362	3126185	972563
3km	90%	50000	6	209	4575963	626346	3906484	1196480
3km	90%	50000	6	253	3828525	486417	3310956	1115120
3km	90%	50000	6	298	5288453	600097	4625485	1501351
3km	90%	50000	6	259	4850873	608138	4192799	1380704
3km	90%	50000	6	355	4764057	640930	4060843	1410738
3km	90%	50000	6	237	3178804	442497	2704253	937634
3km	90%	50000	6	207	4349818	536399	3778665	1257014
3km	90%	50000	6	310	3881803	529601	3311980	1263003
3km	90%	50000	6	221	5848332	659385	5134600	1572776
3km	90%	50000	6	233	4198411	576541	3585745	1080849
3km	90%	50000	6	237	3711282	556919	3106524	1115147
3km	90%	50000	6	224	3643036	483139	3122194	1047783
3km	90%	50000	6	237	4342214	550174	3757964	1369128
3km	90%	50000	6	250	5001705	549799	4414116	1285097
3km	90%	50000	6	195	3508105	476281	2995295	1074249
3km	90%	50000	6	314	4525682	530058	3941853	1274138
3km	90%	50000	6	288	3961803	554133	3377815	1103664
3km	90%	50000	6	183	3483895	481899	2973495	1052469
3km	90%	50000	6	202	3707390	509158	3151073	1323136
3km	90%	50000	6	204	4510028	594477	3873134	1203948
3km	90%	50000	6	350	4040019	548971	3452690	1053203
3km	90%	50000	6	270	3199199	470186	2684917	1054135
3km	90%	50000	6	234	5062615	580358	4447296	1365028
3km	90%	50000	6	208	4116414	547841	3529671	1266688
3km	90%	50000	6	215	3911085	554082	3322033	1287110
3km	90%	50000	6	180	3904467	472773	3405614	1094037
3km	90%	50000	6	289	4963054	604139	4322106	1475604
3km	90%	50000	6	215	3863516	567670	3253903	1219628
3km	90%	50000	6	248	3866835	575799	3263211	1169481
3km	90%	50000	6	257	3883033	499685	3330081	1040058
3km	90%	50000	6	201	3700090	495307	3149606	1102798
3km	90%	50000	6	273	3977189	541241	3386423	1163019
3km	90%	50000	6	290	5298513	610728	4630877	1471435
3km	90%	50000	6	222	4042339	515454	3487889	1126082
3km	90%	50000	6	403	4733829	566725	4108849	1305823
3km	90%	50000	6	249	4163430	546442	3571032	1134674
3km	90%	50000	6	272	4305793	548567	3713164	1278756
3km	90%	50000	6	335	4746120	568699	4138776	1405699
3km	90%	50000	6	294	4156677	530130	3589560	1341647
3km	90%	50000	6	256	4180382	558341	3581862	1272969
3km	90%	50000	6	254	4307899	516221	3737158	1172826
3km	90%	50000	6	299	5235629	620287	4547957	1486143
3km	90%	50000	6	314	4277158	555513	3674755	1454649
3km	90%	50000	6	359	3958975	550910	3365504	1114795
3km	90%	50000	6	233	4911201	522784	4331521	1466182
3km	90%	50000	6	214	3701791	477596	3181516	986440
3km	90%	50000	6	257	4415276	580376	3795734	1303504
3km	90%	50000	6	191	3245088	458505	2759780	1003909
3km	90%	50000	6	200	4541002	591029	3916172	1205832
3km	90%	50000	6	286	4386736	548861	3799768	1172640
3km	90%	50000	6	302	4515309	555944	3919836	1246345
3km	90%	50000	6	334	4483983	635967	3797128	1428129
3km	90%	50000	6	246	4301968	544601	3728454	1276629
3km	90%	50000	6	226	3642219	464052	3144284	967427
3km	90%	50000	6	219	3467265	421222	3017693	989712
3km	90%	50000	6	186	3892932	529373	3311635	1188002
3km	90%	50000	6	168	3837760	499904	3286424	1102520
3km	90%	50000	6	223	4353058	550619	3770509	1305428
3km	90%	50000	6	250	3636634	459791	3125618	966123
3km	90%	50000	6	297	4265253	555359	3666749	1180832
3km	90%	50000	6	247	4042742	513802	3465396	1169075
3km	90%	50000	6	264	4472837	568001	3880798	1145266
3km	90%	50000	6	309	3622888	540049	3048908	1032106
3km	90%	50000	6	219	4167581	533527	3596768	1181586
3km	90%	50000	6	296	4068417	541727	3481881	1322661
3km	90%	50000	6	219	5010815	637391	4325592	1334776
3km	90%	50000	6	297	4487061	528520	3921555	1307335
3km	90%	50000	6	295	4320965	616229	3650020	1154275
3km	90%	50000	6	193	3573438	453190	3061340	1211235
3km	90%	50000	6	216	4175648	550573	3569428	1220672
3km	90%	50000	6	243	4368970	611439	3682498	1573028
3km	90%	50000	6	278	4878803	605122	4206683	1394149
3km	90%	50000	6	259	4996272	687206	4254155	1534453
3km	90%	50000	6	217	3899453	503673	3346066	1072510
3km	90%	50000	6	333	5368567	590977	4739556	1510655
3km	90%	50000	6	167	3540476	496311	3016805	993670
3km	90%	50000	6	218	4825966	651182	4118570	1372817
3km	90%	50000	6	185	3392132	443568	2917074	993456
3km	90%	50000	6	242	3544241	489149	3018328	1030762
3km	90%	50000	6	186	3885203	546679	3301339	1112470
3km	90%	50000	6	273	3440391	459456	2908114	998612
3km	90%	50000	6	257	4326747	563703	3712612	1194786
3km	90%	50000	6	277	3554506	481258	3047616	1112484
3km	90%	50000	6	245	3562342	491436	3004110	1038032
3km	90%	50000	6	326	3306558	419413	2848539	981187
3km	90%	50000	6	267	4776993	568840	4179172	1133479
3km	90%	50000	6	257	3885983	513470	3346633	1045161
3km	90%	50000	6	263	3783066	495137	3236112	1121106
3km	90%	50000	6	190	4084899	556017	3483153	1106762
3km	90%	50000	6	191	4010818	561063	3412121	1094055
3km	90%	50000	6	197	3514528	439757	3043084	1106174
3km	90%	50000	6	180	4066593	585713	3431956	1297369
3km	90%	50000	6	191	3894621	525936	3332427	1037478
3km	90%	50000	6	221	4764372	563506	4153547	1243644
3km	90%	50000	6	257	4153861	548825	3563213	1283392
3km	90%	50000	6	233	5703974	632751	5016885	1315604
3km	90%	50000	6	267	4162041	599424	3504761	1270966
3km	90%	50000	6	198	5395511	657590	4684539	1560673
3km	90%	50000	6	276	3815726	540151	3228845	1198995
3km	90%	50000	6	217	3317476	440390	2836984	982964
3km	90%	50000	6	353	5008932	566331	4399374	1355601
3km	90%	50000	6	258	5737683	684886	5026666	1509235
3km	90%	50000	6	311	3975396	543980	3388266	1056458
3km	90%	50000	6	258	4353310	599295	3702337	1216540
3km	90%	50000	6	197	3194188	451164	2712653	1037050
3km	90%	50000	6	195	3843614	509484	3303092	1071713
3km	90%	50000	6	198	3863165	497199	3327328	1065795
3km	90%	50000	6	283	5053358	645566	4360107	1482541
3km	90%	50000	6	180	3460419	477700	2927133	1024000
3km	90%	50000	6	201	4175841	545286	3594823	1300783
3km	90%	50000	6	323	4505698	497800	3949976	1214748
3km	90%	50000	6	192	3493932	457892	3004183	1024756
3km	90%	50000	6	202	3440762	471924	2921991	1025125
3km	90%	50000	6	252	3802772	499506	3243423	1065204
3km	90%	50000	6	250	4271164	550075	3661367	1244552
3km	90%	50000	6	292	4074469	547470	3467458	1211123
3km	90%	50000	6	364	5326738	692834	4590752	1566771
3km	90%	50000	6	223	3916220	476092	3408770	1217789
3km	90%	50000	6	261	3715154	504447	3190147	1062265
3km	90%	50000	6	211	3827815	492404	3301509	1073500
3km	90%	50000	6	289	4532370	623584	3854190	1373624
3km	90%	50000	6	268	4515348	600882	3881349	1249801
3km	90%	50000	6	288	3570372	479417	3059820	1128596
3km	90%	50000	6	226	4774466	512749	4214379	1440809
3km	90%	50000	6	162	4084626	484964	3549274	1087092
3km	90%	50000	6	177	3423748	503390	2870470	930824
3km	90%	50000	6	181	3647687	457168	3161731	1024271
3km	90%	50000	6	268	5266130	627561	4578202	1559247
3km	90%	50000	6	348	4585327	610864	3932508	1395611
3km	90%	50000	6	228	3898020	498622	3368809	1015109
3km	90%	50000	6	214	4277218	560641	3680044	1217384
3km	90%	50000	6	247	4531027	499190	3973131	1247798
3km	90%	50000	6	307	4515645	595617	3881918	1148720
3km	90%	50000	6	210	4244370	588330	3616976	1239273
3km	90%	50000	6	212	3711343	475707	3193124	1088390
3km	90%	50000	6	245	5089755	601868	4435219	1283168
3km	90%	50000	6	210	4351408	522913	3793556	1171157
3km	90%	50000	6	191	3496838	498398	2955863	1095950
3km	90%	50000	6	256	4419359	560241	3813669	1448485
3km	90%	50000	6	203	4086225	539325	3490211	1202670
3km	90%	50000	6	272	3002854	385324	2580533	948197
3km	90%	50000	6	183	3367304	489950	2822662	1039662
3km	90%	50000	6	223	3658839	494362	3134126	1209737
3km	90%	50000	6	276	5150192	644776	4442553	1478839
3km	90%	50000	6	226	3912842	498929	3370336	1057453
3km	90%	50000	6	221	3305190	471290	2780682	1273385
3km	90%	50000	6	190	3694491	476130	3171736	1125448
3km	90%	50000	6	246	3450601	455208	2953544	1009048
3km	90%	50000	6	191	3560091	465871	3033470	938854
3km	90%	50000	6	206	3582984	452062	3102306	1021916
3km	90%	50000	6	275	4004698	504108	3460640	1236540
3km	90%	50000	6	215	5102306	543407	4512304	1296193
3km	90%	50000	6	223	4774140	584917	4140582	1193320
3km	90%	50000	6	215	3719339	485046	3193510	1014040
3km	90%	50000	6	242	3567379	513006	3016625	1136002
3km	90%	50000	6	361	5524854	640323	4854746	1519501
3km	90%	50000	6	274	4044210	499727	3505605	1098045
3km	90%	50000	6	229	3517215	492939	2975427	1045287
3km	90%	50000	6	304	4263207	554167	3661823	1409701
3km	90%	50000	6	251	3058345	426485	2606495	929753
3km	90%	50000	6	298	4684334	587931	4055267	1299253
3km	90%	50000	6	241	4228640	546070	3627879	1209956
3km	90%	50000	6	214	4337896	511329	3797865	1297084
3km	90%	50000	6	205	4301066	501748	3743932	1250189
3km	90%	50000	6	222	3579847	499233	3042474	1105556
3km	90%	50000	6	227	4728922	585771	4095228	1294470
3km	90%	50000	6	269	5249096	631885	4559955	1504687
3km	90%	50000	6	334	4454743	605604	3803768	1282750
3km	90%	50000	6	244	4118353	543196	3539198	1135440
3km	90%	50000	6	197	4578591	558758	3983777	1282883
3km	90%	50000	6	257	4153256	580217	3499922	1269028
3km	90%	50000	6	178	3466518	484026	2954970	1015271
3km	90%	50000	6	208	3495266	534616	2936163	1041069
3km	90%	50000	6	237	4826014	581172	4208449	1345696
3km	90%	50000	6	166	2925373	387615	2506628	830064
3km	90%	50000	6	206	3456352	488393	2919139	1039282
3km	90%	50000	6	202	4013172	524931	3443064	1101743
3km	90%	50000	6	257	4102294	543256	3514058	1089341
3km	90%	50000	6	339	3719023	508945	3180979	1051523
3km	90%	50000	6	192	3958017	543940	3355158	1047876
3km	90%	50000	6	206	3120915	428596	2664468	950637
3km	90%	50000	6	281	3256291	443279	2786705	958671
3km	90%	50000	6	313	4839919	538728	4243908	1414156
3km	90%	50000	6	217	3385630	457348	2888276	1038820
3km	90%	50000	6	189	3800844	483867	3279738	1093559
3km	90%	50000	6	180	3730088	529920	3146847	1066544
3km	90%	50000	6	220	3829558	509003	3255090	1204280
3km	90%	50000	6	295	3517823	467882	3000671	1133375
3km	90%	50000	6	280	3720036	490319	3180594	1063734
3km	90%	50000	6	195	3775723	493848	3229184	1137031
3km	90%	50000	6	226	3840323	520105	3282799	1128670
3km	90%	50000	6	220	4932894	585739	4290090	1429597
3km	90%	50000	6	287	5143258	588065	4502520	1352022
3km	90%	50000	6	260	4168995	535493	3584023	1232654
3km	90%	50000	6	266	4016457	551960	3411051	1229300
3km	90%	50000	6	318	2564968	346017	2191784	845872
3km	90%	50000	6	262	3977829	476205	3470482	1064797
3km	90%	50000	6	193	4194478	556723	3567073	1130343
3km	90%	50000	6	265	3712220	502232	3169798	1235276
3km	90%	50000	6	232	3934674	524378	3359071	1211408
3km	90%	50000	6	211	3954706	542286	3366818	1171099
3km	90%	50000	6	253	4107699	531734	3550624	1080090
3km	90%	50000	6	201	4346990	588573	3713711	1100588
3km	90%	50000	6	298	4910154	577524	4311011	1320702
3km	90%	50000	6	226	3776118	539086	3198667	1126918
3km	90%	50000	6	235	4050856	491461	3500060	1140344
3km	90%	50000	6	263	4328269	558337	3721270	1166162
3km	90%	50000	6	302	4686562	560425	4042942	1271967
3km	90%	50000	6	247	4091637	508886	3526088	1261599
3km	90%	50000	6	267	3902442	547936	3291668	1197008
3km	90%	50000	6	220	4792575	652435	4082720	1292055
3km	90%	50000	6	224	3444355	466733	2952164	1016343
3km	90%	50000	6	259	4683987	537608	4084629	1229404
3km	90%	50000	6	302	4342028	512534	3765414	1148742
3km	90%	50000	6	260	3401244	464467	2887494	1159830
3km	90%	50000	6	292	5671087	659003	4962553	1510608
3km	90%	50000	6	209	3898297	542082	3320624	1254077
3km	90%	50000	6	231	5106027	575698	4482431	1472655
3km	90%	50000	6	319	3719131	482922	3189504	1035184
3km	90%	50000	6	271	3306137	441233	2840194	963718
3km	90%	50000	6	342	2904324	390071	2459849	907419
3km	90%	50000	6	298	4939459	615923	4240946	1603920
3km	90%	50000	6	286	5703659	636408	5016178	1520432
3km	90%	50000	6	277	4311596	524331	3712755	1128586
3km	90%	50000	6	237	3960283	530009	3375170	1138106
3km	90%	50000	6	243	3869464	517517	3294338	1117073
3km	90%	50000	6	270	4009655	505717	3450443	1096429
3km	90%	50000	6	272	4662460	626066	3998521	1276730
3km	90%	50000	6	180	3146826	389939	2747260	909187
3km	90%	50000	6	250	3392722	455733	2909014	1027552
3km	90%	50000	6	239	4623842	599655	3961258	1253108
3km	90%	50000	6	316	5242494	629425	4568291	1397092
3km	90%	50000	6	214	3946157	510808	3395972	1024026
3km	90%	50000	6	370	4514815	610487	3851999	1154220
3km	90%	50000	6	192	3478427	497162	2954344	997192
3km	90%	50000	6	263	4452353	585420	3833476	1352540
3km	90%	50000	6	234	4599887	540067	3998117	1489113
3km	90%	50000	6	248	4252215	537069	3682506	1338698
3km	90%	50000	6	286	5019448	583952	4399989	1344949
3km	90%	50000	6	211	5210700	600958	4553840	1442669
3km	90%	50000	6	301	3994848	491469	3437265	1249031
3km	90%	50000	6	420	4934787	579517	4328446	1269914
3km	90%	50000	6	273	3557976	484149	3042514	1080927
3km	90%	50000	6	241	4424656	601138	3781258	1185031
3km	90%	50000	6	220	3878992	486295	3343810	1140133
3km	90%	50000	6	238	3762068	495941	3235963	1022670
3km	90%	50000	6	237	4539432	589795	3902088	1211348
3km	90%	50000	6	303	3972657	558897	3367564	1244407
3km	90%	50000	6	235	4522742	611556	3876245	1419905
3km	90%	50000	6	334	5158042	579484	4544417	1474144
3km	90%	50000	6	175	4343769	521265	3802781	1091947
3km	90%	50000	6	252	3928324	496426	3394961	1161519
3km	90%	50000	6	221	3778527	523391	3219292	1215176
3km	90%	50000	6	221	3475820	389068	3056533	1064194
3km	90%	50000	6	172	3391029	444524	2923050	960635
3km	90%	50000	6	361	3620659	460194	3126048	962673
3km	90%	50000	6	234	4971843	572999	4372774	1380023
3km	90%	50000	6	241	5177480	562757	4543425	1398801
3km	90%	50000	6	230	4392852	518853	3830436	1176266
3km	90%	50000	6	288	4574813	538996	3993584	1396687
3km	90%	50000	6	241	4086118	524906	3520695	1116774
3km	90%	50000	6	232	4154103	569684	3550625	1165358
3km	90%	50000	6	231	3904755	514928	3362853	1233639
3km	90%	50000	6	232	3986168	524017	3420136	1115781
3km	90%	50000	6	245	3080937	431209	2617259	1010128
3km	90%	50000	6	250	4604109	562325	3995262	1289337
3km	90%	50000	6	215	3426853	464394	2928771	1066993
3km	90%	50000	6	269	4690311	663580	3964953	1514000
3km	90%	50000	6	243	4848619	557621	4243837	1241882
3km	90%	50000	6	214	3935614	520954	3387455	1109880
3km	90%	50000	6	305	3398177	468751	2882318	973300
3km	90%	50000	6	290	4089310	505169	3549228	1150003
3km	90%	50000	6	239	4695956	574204	4081320	1336331
3km	90%	50000	6	227	3915881	578337	3293282	1170558
3km	90%	50000	6	182	3618535	484467	3081935	1017525
3km	90%	50000	6	168	4196695	504862	3656628	1210452
3km	90%	50000	6	307	4738612	544221	4154573	1214680
3km	90%	50000	6	192	3751823	461273	3251635	974821
3km	90%	50000	6	190	4301070	543362	3726902	1221646
3km	90%	50000	6	249	3010888	428674	2559356	979224
3km	90%	50000	6	331	4742713	484416	4225344	1177360
3km	90%	50000	6	249	4242514	568988	3627857	1334287
3km	90%	50000	6	215	4337259	529330	3771052	1229398
3km	90%	50000	6	245	3711426	467711	3221364	979834
3km	90%	50000	6	207	3960613	517070	3404158	1116044
3km	90%	50000	6	213	3645851	478240	3128282	1084682
3km	90%	50000	6	281	4579586	571258	3983494	1345373
3km	90%	50000	6	220	3659905	485755	3137565	1058960
3km	90%	50000	6	259	4477558	555561	3850199	1455348
3km	90%	50000	6	293	3806781	486830	3270781	1111435
3km	90%	50000	6	249	4148543	554469	3544613	1366058
3km	90%	50000	6	220	4076758	517802	3515603	1141885
3km	90%	50000	6	286	4951969	634975	4285618	1399980
3km	90%	50000	6	301	3691041	513763	3128061	1231133
3km	90%	50000	6	192	3683973	486949	3150698	1091439
3km	90%	50000	6	267	3776052	498125	3257150	1122616
3km	90%	50000	6	233	5005632	608101	4362364	1266437
3km	90%	50000	6	214	4486907	577894	3873470	1237834
3km	90%	50000	6	276	4400514	558865	3810149	1336877
3km	90%	50000	6	269	3278508	463799	2770824	1009287
3km	90%	50000	6	255	4135013	529293	3549281	1050254
3km	90%	50000	6	212	4042530	515071	3499523	1169829
3km	90%	50000	6	207	3669924	505802	3137833	1019062
3km	90%	50000	6	237	4082427	445442	3599941	1135500
3km	90%	50000	6	223	4075702	514980	3502085	1215626
3km	90%	50000	6	199	4365682	572105	3749912	1187090
3km	90%	50000	6	189	4137359	588866	3494950	1214918
3km	90%	50000	6	192	4148859	539210	3577594	1212751
3km	90%	50000	6	297	4798567	604020	4160724	1330837
3km	90%	50000	6	168	3068585	414405	2602222	926166
3km	90%	50000	6	196	3868735	522613	3301671	1185203
3km	90%	50000	6	185	4647701	624847	3979067	1265985
3km	90%	50000	6	238	3943446	553871	3367947	1247332
3km	90%	50000	6	184	3963048	511804	3376385	990249
3km	90%	50000	6	233	4904584	558296	4315400	1396168
3km	90%	50000	6	254	4266492	585435	3626795	1149833
3km	90%	50000	6	177	4247734	506015	3709578	1206720
3km	90%	50000	6	297	5728978	623442	5059237	1466779
3km	90%	50000	6	244	3349774	462743	2856899	998761
3km	90%	50000	6	243	4667561	612877	3986850	1370480
3km	90%	50000	6	270	3741066	537202	3170666	1156541
3km	90%	50000	6	250	3653539	480574	3148452	1060429
3km	90%	50000	6	293	2759426	393559	2332969	922996
3km	90%	50000	6	267	5313205	648362	4622786	1492543
3km	90%	50000	6	252	4208790	549828	3625812	1203283
3km	90%	50000	6	220	3999867	527688	3415757	1238526
3km	90%	50000	6	225	3789375	537669	3216862	1238908
3km	90%	50000	6	263	4491952	570305	3871224	1192369
3km	90%	50000	6	265	4027393	506091	3485441	1116153
3km	90%	50000	6	220	3793706	502285	3240233	1134844
3km	90%	50000	6	354	5166129	537458	4591039	1383137
3km	90%	50000	6	272	4310730	553278	3729763	1261214
3km	90%	50000	6	279	3676809	466981	3158291	1059578
3km	90%	50000	6	260	5014171	623895	4329379	1315965
3km	90%	50000	6	208	3410277	494867	2895085	1022700
3km	90%	50000	6	243	4983031	587444	4350758	1443387
3km	90%	50000	6	237	3284648	442144	2775488	1056618
3km	90%	50000	6	265	4138214	521523	3565235	1181402
3km	90%	50000	6	318	5004644	583748	4374037	1322417
3km	90%	50000	6	301	4305087	527893	3748491	1231570
3km	90%	50000	6	256	5365999	656157	4659701	1524404
3km	90%	50000	6	297	3927001	517323	3384257	1197266
3km	90%	50000	6	268	5288757	584613	4634780	1433366
3km	90%	50000	6	258	4037183	535450	3461224	1102590
3km	90%	50000	6	294	5365500	628669	4690333	1374536
3km	90%	50000	6	178	3287502	418699	2793199	1066812
3km	90%	50000	6	275	5405085	633168	4724240	1697658
3km	90%	50000	6	317	3195567	464803	2698325	981678
3km	90%	50000	6	204	3486476	476061	2977650	1106076
3km	90%	50000	6	268	3797297	523736	3236742	1071727
3km	90%	50000	6	265	4975334	641691	4285479	1263278
3km	90%	50000	6	246	4594551	593036	3965082	1189843
3km	90%	50000	6	234	4381139	539960	3793073	1184681
3km	90%	50000	6	261	5102901	645992	4397291	1537922
3km	90%	50000	6	269	4122761	547831	3521346	1140039
3km	90%	50000	6	212	3668431	491691	3143617	1107565
3km	90%	50000	6	347	3183039	404565	2749401	904999
3km	90%	50000	6	174	4055266	553071	3454819	1060346
3km	90%	50000	6	255	3646933	482266	3140801	1040260
3km	90%	50000	6	185	3538819	488436	3019787	1023111
3km	90%	50000	6	212	2807074	387096	2383855	921150
3km	90%	50000	6	255	4124239	493763	3590996	1208354
3km	90%	50000	6	223	5288008	662884	4581229	1384873
3km	90%	50000	6	189	3657655	479919	3142564	1042558
3km	90%	50000	6	240	3094423	399267	2664468	934140
3km	90%	50000	6	397	4024261	518320	3472123	1108156
3km	90%	50000	6	272	3442863	456785	2946285	1105961
3km	90%	50000	6	232	3782282	530241	3222626	1029686
3km	90%	50000	6	265	4200641	572818	3591371	1104409
3km	90%	50000	6	258	4200292	510037	3647263	1104245
3km	90%	50000	6	228	3933457	545670	3342062	1063108
3km	90%	50000	6	202	3737692	522586	3191761	1127158
3km	90%	50000	6	194	4557454	562749	3955969	1333714
3km	90%	50000	6	341	3681540	473044	3176822	1127418
3km	90%	50000	6	276	3692282	513249	3133730	1081936
3km	90%	50000	6	250	4320067	533412	3747931	1327656
3km	90%	50000	6	280	5111470	658158	4420612	1365880
3km	90%	50000	6	258	4072110	539416	3460047	1310537
3km	90%	50000	6	194	5071544	649671	4370485	1297605
3km	90%	50000	6	223	3778627	502872	3253645	943574
3km	90%	50000	6	194	3610412	529269	3047639	1099157
3km	90%	50000	6	171	3736581	487159	3201538	1278086
3km	90%	50000	6	173	3289380	431073	2834549	988438
3km	90%	50000	6	228	3260477	489532	2731058	951593
3km	90%	50000	6	250	4666125	602381	4009264	1355230
3km	90%	50000	6	256	4842472	558806	4236985	1299582
3km	90%	50000	6	251	3798404	510492	3262014	1124680
3km	90%	50000	6	173	3551227	467509	3050429	1141491
3km	90%	50000	6	304	5049513	613020	4392610	1512055
3km	90%	50000	6	219	5175813	614262	4517534	1323129
3km	90%	50000	6	200	4067568	551826	3475452	1119136
3km	90%	50000	6	264	4811170	589935	4165294	1466916
3km	90%	50000	6	242	4059520	459985	3560536	1241313
3km	90%	50000	6	265	5518485	642063	4833470	1534965
3km	90%	50000	6	275	4932936	589896	4293887	1430812
3km	90%	50000	6	264	3509324	489573	2981602	1052619
3km	90%	50000	6	242	3306069	446404	2838786	1079962
3km	90%	50000	6	186	4056409	520491	3505570	1152007
3km	90%	50000	6	266	4098703	558790	3492019	1161429
3km	90%	50000	6	251	5488598	680908	4759488	1392803
3km	90%	50000	6	324	3979836	478543	3458344	1110230
3km	90%	50000	6	264	4793040	581541	4169021	1377568
3km	90%	50000	6	246	4122632	542518	3535826	1260629
3km	90%	50000	6	193	3841740	523440	3294077	1156504
3km	90%	50000	6	226	3223141	412901	2773864	1107426
3km	90%	50000	6	319	4522475	575120	3917521	1295721
3km	90%	50000	6	364	4214463	552876	3615071	1260194
3km	90%	50000	6	217	4890833	640357	4210330	1327349
3km	90%	50000	6	257	3606372	483678	3087960	1093276
3km	90%	50000	6	192	3898886	501637	3374742	1161676
3km	90%	50000	6	473	3832601	485181	3313960	1163979
3km	90%	50000	6	317	5826036	655926	5133827	1566751
3km	90%	50000	6	192	3475803	462844	2971023	1143790
3km	90%	50000	6	239	4178123	532218	3581063	1269085
3km	90%	50000	6	226	3793837	505682	3249949	1075555
3km	90%	50000	6	219	4715016	530333	4132670	1347565
3km	90%	50000	6	208	3793149	512273	3222347	1015824
3km	90%	50000	6	345	3110834	439529	2645283	998561
3km	90%	50000	6	348	4176305	560753	3575329	1175955
3km	90%	50000	6	177	4635195	614862	3975253	1110893
3km	90%	50000	6	230	4323248	584777	3702492	1194881
3km	90%	50000	6	383	4717129	577561	4097032	1468763
3km	90%	50000	6	225	4347429	606955	3699690	1275538
3km	90%	50000	6	232	3824388	534774	3245869	1092247
3km	90%	50000	6	330	5051728	577552	4419586	1495588
3km	90%	50000	6	195	4544098	585966	3910980	1230633
3km	90%	50000	6	238	4491529	614813	3844665	1283114
3km	90%	50000	6	198	3700492	511724	3143636	1170576
3km	90%	50000	6	231	4052859	534796	3462645	1162489
3km	90%	50000	6	210	4437792	600829	3804629	1188281
3km	90%	50000	6	186	3432924	490198	2894070	1047282
3km	90%	50000	6	409	5392461	545296	4807933	1385640
3km	90%	50000	6	205	3833933	548075	3253160	992000
3km	90%	50000	6	264	3631777	488440	3095553	1039881
3km	90%	50000	6	223	3802968	520381	3220287	1200734
3km	90%	50000	6	249	4444987	566194	3833365	1304860
3km	90%	50000	6	268	3574297	499861	3020732	1099171
3km	90%	50000	6	271	4721433	569878	4107889	1416223
3km	90%	50000	6	215	3465251	454698	2959327	1170714
3km	90%	50000	6	180	4465895	590497	3847272	1272880
3km	90%	50000	6	287	4373128	520339	3817382	1322518
3km	90%	50000	6	226	3814016	554012	3225971	1237110
3km	90%	50000	6	223	3785552	530222	3233186	1084619
3km	90%	50000	6	264	3311407	439289	2844271	941457
3km	90%	50000	6	329	4913906	564408	4316568	1267159
3km	90%	50000	6	240	4201323	511642	3650230	1174036
3km	90%	50000	6	194	4318521	537505	3752067	1201027
3km	90%	50000	6	204	3679880	508470	3129321	1056271
3km	90%	50000	6	223	5083515	652803	4362679	1321272
3km	90%	50000	6	194	3137813	421101	2684672	1021998
3km	90%	50000	6	224	3855207	463688	3333757	1016255
3km	90%	50000	6	214	3830244	513097	3272321	1282438
3km	90%	50000	6	165	3882605	549620	3268693	1017615
3km	90%	50000	6	286	3022776	421091	2575659	989543
3km	90%	50000	6	244	4397955	525281	3811823	1152771
3km	90%	50000	6	300	4612019	591994	3973117	1289063
3km	90%	50000	6	215	3398713	440272	2917329	979877
3km	90%	50000	6	245	3685765	459100	3195468	1046225
3km	90%	50000	6	191	3418043	425429	2970175	1043345
3km	90%	50000	6	491	5428224	613877	4769735	1465282
3km	90%	50000	6	279	4283587	565748	3679120	1124375
3km	90%	50000	6	384	3964343	547038	3384678	1218481
3km	90%	50000	6	256	4610911	623103	3952403	1364583
3km	90%	50000	6	326	3277868	424690	2813413	1024483
3km	90%	50000	6	236	4166587	565372	3546290	1186785
3km	90%	50000	6	216	4774042	578504	4160444	1405041
3km	90%	50000	6	327	4702591	636797	4018709	1584365
3km	90%	50000	6	289	3961562	545131	3375871	1055758
3km	90%	50000	6	253	4991577	637489	4314840	1414255
3km	90%	50000	6	267	4369747	594394	3738232	1239752
3km	90%	50000	6	258	5630573	661955	4938969	1379373
3km	90%	50000	6	238	4035870	518894	3462857	1091654
3km	90%	50000	6	229	4728893	540477	4154693	1146638
3km	90%	50000	6	228	3386952	446004	2915705	1062408
3km	90%	50000	6	304	4222247	567411	3602307	1113077
3km	90%	50000	6	278	2804319	368408	2388852	931639
3km	90%	50000	6	207	4491259	533871	3883941	1233846
3km	90%	50000	6	214	3667796	466257	3151237	1020306
3km	90%	50000	6	205	4840163	648565	4149856	1349270
3km	90%	50000	6	229	4476834	568794	3869236	1173706
3km	90%	50000	6	224	4357585	581978	3736043	1218456
3km	90%	50000	6	287	4106227	596120	3475947	1281386
3km	90%	50000	6	273	4081533	518931	3541178	1175849
3km	90%	50000	6	273	3552773	460537	3050394	1078326
3km	90%	50000	6	318	3611825	480616	3087713	1078498
3km	90%	50000	6	352	2930900	410121	2500707	962133
3km	90%	50000	6	232	2855561	396783	2424207	927514
3km	90%	50000	6	235	3707541	495427	3190202	1017701
3km	90%	50000	6	211	3995518	551543	3402721	1155901
3km	90%	50000	6	235	3602851	498716	3073155	1081880
3km	90%	50000	6	232	4782004	547981	4198725	1174349
3km	90%	50000	6	218	3477596	504693	2922360	1046983
3km	90%	50000	6	342	4604733	619058	3954270	1255996
3km	90%	50000	6	241	3678522	480479	3152659	1055460
3km	90%	50000	6	504	4548416	600077	3920096	1131431
3km	90%	50000	6	268	4210377	537262	3638707	1249646
3km	90%	50000	6	281	4541765	542937	3940355	1157354
3km	90%	50000	6	256	3096527	463158	2607361	962170
3km	90%	50000	6	237	3845823	558071	3225300	1213951
3km	90%	50000	6	197	3725602	529775	3169631	1081069
3km	90%	50000	6	188	3897930	520682	3337687	1152155
3km	90%	50000	6	226	4287056	550116	3694339	1143787
3km	90%	50000	6	283	3932749	491014	3416166	1104147
3km	90%	50000	6	177	2950024	403624	2501014	900588
3km	90%	50000	6	250	4920453	601144	4273572	1467331
3km	90%	50000	6	254	4119835	548081	3534566	1277934
3km	90%	50000	6	202	4806453	585190	4179647	1294318
3km	90%	50000	6	243	4641415	617926	3957362	1279606
3km	90%	50000	6	235	3146343	417621	2680118	1031158
3km	90%	50000	6	306	4108379	564468	3473977	1183443
3km	90%	50000	6	255	3413251	441798	2952009	1009172
3km	90%	50000	6	211	4318802	538372	3730729	1120367
3km	90%	50000	6	280	4846026	568592	4243031	1132424
3km	90%	50000	6	282	4098840	534553	3521279	1260777
3km	90%	50000	6	247	4625155	605875	3974658	1324846
3km	90%	50000	6	264	3523408	445938	3026836	1105922
3km	90%	50000	6	200	3985926	516466	3395136	1227523
3km	90%	50000	6	217	2956358	434313	2480369	959120
3km	90%	50000	6	196	3717536	528895	3149434	1202243
3km	90%	50000	6	210	4501595	525743	3943070	1224093
3km	90%	50000	6	341	4830282	612110	4167945	1447565
3km	90%	50000	6	282	3215577	416416	2747165	994848
3km	90%	50000	6	319	3822618	472158	3305985	1037147
3km	90%	50000	6	252	5381282	620302	4717580	1430083
3km	90%	50000	6	183	4252941	597776	3611979	1233997
3km	90%	50000	6	217	4395399	584705	3778477	1267918
3km	90%	50000	6	243	3518673	474173	3004366	1017440
3km	90%	50000	6	209	3302910	475565	2780083	1008022
3km	90%	50000	6	166	3034547	410661	2603931	854124
3km	90%	50000	6	383	4652446	589714	4021577	1431762
3km	90%	50000	6	250	4555267	588407	3937648	1296505
3km	90%	50000	6	266	4058946	534253	3487438	1178135
3km	90%	50000	6	195	5012118	595693	4388050	1240847
3km	90%	50000	6	235	3254588	459825	2767792	1119587
3km	90%	50000	6	209	3644087	486532	3119107	1186770
3km	90%	50000	6	271	3389867	487283	2842929	1076180
3km	90%	50000	6	216	3638627	504958	3075343	1176884
3km	90%	50000	6	276	3951657	566016	3357291	1308641
3km	90%	50000	6	182	4688714	615144	4022969	1197852
3km	90%	50000	6	385	3349511	464134	2835313	1066645
3km	90%	50000	6	360	5957547	637666	5257555	1549380
3km	90%	50000	6	177	3958650	522372	3407721	1090091
3km	90%	50000	6	271	4145469	525325	3589644	1072487
3km	90%	50000	6	198	3932737	518367	3351383	1116372
3km	90%	50000	6	340	3839261	501654	3299385	1225352
3km	90%	50000	6	273	3977334	523990	3382571	1256236
3km	90%	50000	6	254	2850530	381714	2445963	874327
3km	90%	50000	6	320	4103716	445936	3569700	1149949
3km	90%	50000	6	240	4476535	587127	3860097	1178258
3km	90%	50000	6	197	3174963	400186	2709535	1046380
3km	90%	50000	6	224	3886394	462313	3396342	1002939
3km	90%	50000	6	281	5249934	607862	4573739	1566912
3km	90%	50000	6	315	4542150	615312	3902963	1217891
3km	90%	50000	6	260	3961445	537327	3352865	1199800
3km	90%	50000	6	223	3763838	497080	3237383	1008586
3km	90%	50000	6	270	4985822	631751	4302296	1493366
3km	90%	50000	6	282	3745146	529635	3160202	1298941
3km	90%	50000	6	266	3811345	531178	3244622	1093572
3km	90%	50000	6	270	5149457	576718	4523241	1263288
3km	90%	50000	6	309	3872343	478657	3365110	1084897
3km	90%	50000	6	216	4475158	515993	3906435	1135265
3km	90%	50000	6	315	3795402	525044	3229396	1075740
3km	90%	50000	6	189	4292941	526933	3733670	1144781
3km	90%	50000	6	329	4295002	621280	3623661	1402686
3km	90%	50000	6	220	3421381	470470	2899531	1133461
3km	90%	50000	6	231	3772955	514315	3231439	1062139
3km	90%	50000	6	273	4412470	530553	3857000	1111284
3km	90%	50000	6	338	5026693	553124	4434822	1273288
3km	90%	50000	6	234	3743421	481210	3219082	1033044
3km	90%	50000	6	319	4011793	522188	3432742	1206103
3km	90%	50000	6	311	3588311	433303	3120770	1121262
3km	90%	50000	6	224	3172433	482345	2655266	1056697
3km	90%	50000	6	311	5139483	540537	4566188	1407479
3km	90%	50000	6	192	3601508	510280	3036696	1181593
3km	90%	50000	6	281	5456973	592863	4789546	1399309
3km	90%	50000	6	209	3783037	510524	3242936	1060219
3km	90%	50000	6	229	4336850	563656	3722496	1182187
3km	90%	50000	6	299	4390645	579999	3772117	1448023
3km	90%	50000	6	354	4250653	484151	3729589	1080692
3km	90%	50000	6	279	3530449	512018	2974142	1105179
3km	90%	50000	6	272	4517171	616570	3845135	1308868
3km	90%	50000	6	265	3931944	496213	3395557	1010759
3km	90%	50000	6	205	4786124	599573	4129008	1373045
3km	90%	50000	6	321	3942959	471793	3443335	1177016
3km	90%	50000	6	335	3488332	460203	2976587	1044206
3km	90%	50000	6	223	3449786	471256	2940737	1029383
3km	90%	50000	6	239	5220855	613252	4557144	1542175
3km	90%	50000	6	208	2948818	397527	2518740	920478
3km	90%	50000	6	240	4077341	546202	3495835	1121203
3km	90%	50000	6	248	4414171	574341	3787611	1284224
3km	90%	50000	6	195	3313667	421268	2862827	975615
3km	90%	50000	6	240	4631433	579824	3989292	1411866
3km	90%	50000	6	314	4181213	560990	3564364	1281325
3km	90%	50000	6	206	3702986	475975	3200045	1021456
3km	90%	50000	6	216	4143730	543897	3555859	1240191
3km	90%	50000	6	265	3501416	462853	2986788	1097480
3km	90%	50000	6	265	4993816	596530	4350600	1409774
3km	90%	50000	6	223	4062773	473315	3519606	1111877
3km	90%	50000	6	264	4145931	525257	3556732	1284969
3km	90%	50000	6	191	4016648	523748	3467635	1032186
3km	90%	50000	6	242	3234131	429712	2773355	973739
3km	90%	50000	6	287	4635507	535360	4074932	1245821
3km	90%	50000	6	221	3081471	423291	2619341	1133660
3km	90%	50000	6	174	4308306	510040	3740067	1152205
3km	90%	50000	6	239	3611718	474297	3080975	1014043
3km	90%	50000	6	320	5806010	711690	5054606	1450911
3km	90%	50000	6	378	4835072	618338	4173073	1424488
3km	90%	50000	6	227	3918743	507349	3353287	1122267
3km	90%	50000	6	246	4423558	586129	3801093	1184216
3km	90%	50000	6	282	3120272	437425	2656007	960211
3km	90%	50000	6	233	4167590	531423	3595325	1183887
3km	90%	50000	6	207	3683974	499490	3134867	1102963
3km	90%	50000	6	203	3887586	534814	3307819	1177179
3km	90%	50000	6	237	4481259	631856	3812163	1293598
3km	90%	50000	6	194	3004938	433776	2536889	869069
3km	90%	50000	6	213	3569810	511482	3015394	1243544
3km	90%	50000	6	181	3712941	493026	3174504	984294
3km	90%	50000	6	218	4105673	569221	3493504	1258576
3km	90%	50000	6	235	3587823	491624	3071132	1001497
3km	90%	50000	6	232	4035305	549726	3425818	1170639
3km	90%	50000	6	263	4027664	506351	3435975	1205190
3km	90%	50000	6	230	3538216	457551	3049449	1034816
3km	90%	50000	6	276	3489265	460246	3006029	990650
3km	90%	50000	6	184	3423188	468932	2929915	1004388
3km	90%	50000	6	225	4636759	545430	4046616	1213647
3km	90%	50000	6	221	3518010	453643	3035023	1117247
3km	90%	50000	6	369	4436329	495380	3866897	1211316
3km	90%	50000	6	230	3516019	485987	3001672	1070376
3km	90%	50000	6	256	3709369	468786	3214918	1025432
3km	90%	50000	6	210	4076120	536549	3497162	1267847
3km	90%	50000	6	226	3456874	499218	2925669	1073174
3km	90%	50000	6	256	4202286	586723	3570152	1346337
3km	90%	50000	6	239	4139146	525418	3589318	1135197
3km	90%	50000	6	239	3656822	520508	3096810	1118606
3km	90%	50000	6	207	3440580	452804	2960142	1017731
3km	90%	50000	6	225	3454752	461790	2961214	961190
3km	90%	50000	6	189	4761689	550509	4176312	1264363
3km	90%	50000	6	194	3492309	452573	3016004	970788
3km	90%	50000	6	237	3816657	490751	3280430	1156781
3km	90%	50000	6	253	4128862	550488	3549259	1099029
3km	90%	50000	6	220	4182487	503385	3638057	1225384
3km	90%	50000	6	250	4097327	499815	3556607	1281219
3km	90%	50000	6	278	3343081	509279	2810605	1096375
3km	90%	50000	6	229	4330836	540759	3736337	1225972
3km	90%	50000	6	241	3894937	542651	3304762	1326040
3km	90%	50000	6	255	3598900	505375	3049533	1026899
3km	90%	50000	6	228	4831650	527084	4253240	1197784
3km	90%	50000	6	227	3558432	485256	3036872	1100709
3km	90%	50000	6	261	4108251	529738	3516816	1274776
3km	90%	50000	6	207	4464477	552636	3872059	1225417
3km	90%	50000	6	205	4473101	614944	3828455	1160752
3km	90%	50000	6	235	4291932	570897	3674518	1364940
3km	90%	50000	6	284	4563817	541571	3987947	1254381
3km	90%	50000	6	268	3798247	495577	3246482	1072585
3km	90%	50000	6	243	5037030	646133	4345183	1413235
3km	90%	50000	6	192	5226721	549782	4636749	1338509
3km	90%	50000	6	225	4724018	548274	4103517	1309855
3km	90%	50000	6	302	3544886	509517	2982079	1127867
3km	90%	50000	6	205	4205493	561405	3569619	1250491
3km	90%	50000	6	254	3234706	459020	2756607	974304
3km	90%	50000	6	187	3802572	550680	3210753	1050790
3km	90%	50000	6	250	3238201	424845	2788879	874469
3km	90%	50000	6	292	5073596	631270	4395896	1457298
3km	90%	50000	6	316	4410641	572698	3788631	1120319
3km	90%	50000	6	254	3907735	530604	3331948	1204214
3km	90%	50000	6	298	5169363	613225	4522160	1370007
3km	90%	50000	6	348	4301769	547096	3727611	1260452
3km	90%	50000	6	283	3463672	428969	3002961	1031275
3km	90%	50000	6	317	4144228	520760	3577796	1251540
3km	90%	50000	6	185	3107867	413013	2664305	930461
3km	90%	50000	6	210	3825032	497408	3300105	1082245
3km	90%	50000	6	338	4706332	556138	4124462	1206959
3km	90%	50000	6	220	3953241	588091	3324313	1109500
3km	90%	50000	6	218	3936960	510480	3386559	1210223
3km	90%	50000	6	253	4807408	563457	4201309	1225155
3km	90%	50000	6	289	4648987	486688	4103402	1214409
3km	90%	50000	6	159	3644460	485517	3119022	996264
3km	90%	50000	6	298	3884223	488001	3337867	1254320
3km	90%	50000	6	177	3772151	498719	3250550	1080826
3km	90%	50000	6	244	4833414	661121	4104675	1393687
3km	90%	50000	6	232	4291994	581075	3656197	1192815
3km	90%	50000	6	391	5496452	585861	4866797	1435810
3km	90%	50000	6	317	4488900	626765	3809543	1407638
3km	90%	50000	6	458	5218117	613445	4555586	1419521
3km	90%	50000	6	204	4021744	537269	3435444	1132897
3km	90%	50000	6	312	4781100	554790	4178060	1352843
3km	90%	50000	6	236	4733458	608782	4081535	1167314
3km	90%	50000	6	174	3698433	482739	3175474	941342
3km	90%	50000	6	291	3910137	530360	3342393	1048053
3km	90%	50000	6	250	3806374	462460	3310663	1064938
3km	90%	50000	6	310	3602964	487843	3085689	1150758
3km	90%	50000	6	234	4441100	516666	3879616	1216108
3km	90%	50000	6	230	3225785	452005	2745908	1058509
3km	90%	50000	6	203	4275034	554060	3674248	1361107
3km	90%	50000	6	281	3848825	493295	3331581	1131943
3km	90%	50000	6	244	4548949	550477	3961687	1270397
3km	90%	50000	6	228	3797670	516371	3253959	1055095
3km	90%	50000	6	195	4997158	577659	4348413	1375724
3km	90%	50000	6	300	4786846	627491	4124835	1292398
3km	90%	50000	6	257	3826115	556723	3234515	1082071
3km	90%	50000	6	183	4274977	554417	3670505	1240203
3km	90%	50000	6	263	4079412	490053	3551144	1210065
3km	90%	50000	6	191	3981602	520777	3418616	1204246
3km	90%	50000	6	235	4055426	487228	3504385	1087839
3km	90%	50000	6	250	4227968	563474	3614041	1160875
3km	90%	50000	6	227	3134593	450861	2654970	919717
3km	90%	50000	6	205	4520649	519488	3950592	1313148
3km	90%	50000	6	174	3453059	459857	2960228	1015679
3km	90%	50000	6	233	4273364	517590	3714324	1309610
3km	90%	50000	6	218	3775908	519257	3234766	1154217
3km	90%	50000	6	278	4309416	574368	3696687	1261307
3km	90%	50000	6	243	3301661	432668	2853304	995430
3km	90%	50000	6	227	3448327	447957	2962418	942136
3km	90%	50000	6	340	5098226	575849	4481005	1356105
3km	90%	50000	6	243	4046351	549575	3455872	1075650
3km	90%	50000	6	283	4802679	565918	4193681	1621355
3km	90%	50000	6	238	3988989	529119	3427919	1160840
3km	90%	50000	6	235	3717743	518347	3153525	1043666
3km	90%	50000	6	229	3860765	527151	3289807	1150216
3km	90%	50000	6	212	3017351	439611	2552134	1068272
3km	90%	50000	6	263	4555563	609089	3906015	1390134
3km	90%	50000	6	213	4074412	524669	3501361	1151138
3km	90%	50000	6	244	4230279	503789	3699505	1247517
3km	90%	50000	6	231	3284136	434025	2821307	943312
3km	90%	50000	6	245	3673261	495621	3113006	1184589
3km	90%	50000	6	213	3766840	513907	3217055	1221936
3km	90%	50000	6	269	3874177	548551	3283724	1207863
3km	90%	50000	6	204	4339976	568450	3743086	1174940
3km	90%	50000	6	251	4738531	554363	4159941	1320094
3km	90%	50000	6	164	3836309	535792	3246652	991923
3km	90%	50000	6	301	5613194	582364	4981943	1549960
3km	90%	50000	6	305	5171714	612022	4525705	1419808
3km	90%	50000	6	215	3930955	536682	3359293	1182217
3km	90%	50000	6	223	3957567	549258	3366717	1256091
3km	90%	50000	6	187	4560842	557607	3980202	1187502
3km	90%	50000	6	227	3397114	412549	2952326	997483
3km	90%	50000	6	192	4293200	511371	3753737	1206279
3km	90%	50000	6	204	3280714	470784	2781922	957541
3km	90%	50000	6	265	4501953	548188	3907086	1296707
3km	90%	50000	6	229	4511276	596943	3882452	1137765
3km	90%	50000	6	280	4289385	565310	3686128	1300317
3km	90%	50000	6	184	3900598	534339	3321516	1025189
3km	90%	50000	6	190	3479577	405739	3003143	986819
3km	90%	50000	6	261	3887193	514295	3342845	1074716
3km	90%	50000	6	329	4209361	503788	3665614	1176913
3km	90%	50000	6	330	3307585	489720	2765284	1026228
3km	90%	50000	6	246	4464804	552574	3878343	1424948
3km	90%	50000	6	239	3883386	517333	3329549	1126641
3km	90%	50000	6	208	3447106	482801	2926765	1012314
3km	90%	50000	6	263	5820933	638462	5147588	1408220
3km	90%	50000	6	350	3381264	512554	2845320	1162125
3km	90%	50000	6	353	4531071	576502	3918138	1293354
3km	90%	50000	6	168	3890583	489924	3361884	940861
3km	90%	50000	6	199	3757775	516169	3202987	1024609
3km	90%	50000	6	274	3450932	477761	2943153	997773
3km	90%	50000	6	337	4163442	568589	3539893	1203755
3km	90%	50000	6	226	3660131	483108	3133177	1025994
3km	90%	50000	6	189	2996813	426123	2543661	889167
3km	90%	50000	6	307	4134048	571003	3502972	1228463
3km	90%	50000	6	234	4431406	531377	3854050	1108672
3km	90%	50000	6	256	5220423	641621	4533010	1447818
3km	90%	50000	6	245	3699959	481656	3175146	1112376
3km	90%	50000	6	283	2830899	400846	2413710	848762
3km	90%	50000	6	215	4312494	544850	3716032	1109267
3km	90%	50000	6	206	3777163	531826	3200913	1299090
3km	90%	50000	6	215	4536838	572809	3922450	1224151
3km	90%	50000	6	265	4996684	617853	4340682	1309217
3km	90%	50000	6	273	5143019	617957	4483505	1230644
3km	90%	50000	6	205	4266805	560826	3665924	1162400
3km	90%	50000	6	287	4181004	550524	3568947	1358639
3km	90%	50000	6	232	4633170	602554	3986486	1219064
3km	90%	50000	6	200	3908041	551505	3312942	1146570
3km	90%	50000	6	242	5080844	618250	4391113	1333022
3km	90%	50000	6	247	4159511	579458	3538740	1308546
3km	90%	50000	6	194	3968713	540492	3389850	1182749
3km	90%	50000	6	282	5416146	627162	4748211	1605081
3km	90%	50000	6	213	5376872	606765	4720457	1614822
3km	90%	50000	6	213	3533689	460963	3025616	1085621
3km	90%	50000	6	247	3982738	526519	3428205	1124140
3km	90%	50000	6	242	3324783	443688	2852588	1040279
3km	90%	50000	6	254	3685920	500298	3149952	1229466
3km	90%	50000	6	260	5479430	694257	4722378	1544668
3km	90%	50000	6	185	3928194	549128	3336557	1136780
3km	90%	50000	6	207	3977478	504355	3442732	1130235
3km	90%	50000	6	236	3421985	407506	2972394	1028803
3km	90%	50000	6	217	3402504	472128	2895752	1091146
3km	90%	50000	6	205	3139373	453114	2653062	958363
3km	90%	50000	6	201	3923945	509554	3377645	1045105
3km	90%	50000	6	220	4668914	600600	4000188	1275335
3km	90%	50000	6	223	3674946	494221	3129349	1155482
3km	90%	50000	6	284	5717889	714125	4931761	1718516
3km	90%	50000	6	229	4485335	617273	3822044	1376152
3km	90%	50000	6	260	3217729	448529	2754130	975508
3km	90%	50000	6	238	5043313	621103	4387424	1182868
3km	90%	50000	6	201	3269350	462707	2771242	1016468
3km	90%	50000	6	381	3292472	461237	2777666	1181594
3km	90%	50000	6	239	4761676	545394	4169096	1372025
3km	90%	50000	6	261	4645993	562388	4033451	1435397
3km	90%	50000	6	223	3941807	509926	3390239	1171877
3km	90%	50000	6	187	3308437	487127	2788875	1093705
3km	90%	50000	6	304	4782384	554966	4193209	1222272
3km	90%	50000	6	246	5160116	611616	4488627	1399476
3km	90%	50000	6	236	4167588	532402	3589561	1187674
3km	90%	50000	6	391	4778442	598969	4137911	1263306
3km	90%	50000	6	214	3951942	549603	3358313	1143745
3km	90%	50000	6	322	3545140	484959	3025541	1035228
3km	90%	50000	6	293	4986597	566546	4371210	1246216
3km	90%	50000	6	316	4264849	557236	3653007	1280711
3km	90%	50000	6	263	4113288	519222	3538662	1271874
3km	90%	50000	6	269	4061882	532914	3497355	1156498
3km	90%	50000	6	374	5006876	584982	4372614	1449076
3km	90%	50000	6	322	3431672	479351	2917245	930037
3km	90%	50000	6	267	4480816	638280	3783150	1389597
3km	90%	50000	6	203	3814173	501413	3268241	1029646
3km	90%	50000	6	218	2985551	435720	2521097	875771
3km	90%	50000	6	294	4266697	549546	3685583	1242088
3km	90%	50000	6	203	5170288	629277	4502381	1313817
3km	90%	50000	6	268	4828923	563026	4231586	1397390
3km	90%	50000	6	239	3894816	469185	3393304	1129790
3km	90%	50000	6	203	3583483	534373	3019177	1052542
3km	90%	50000	6	235	4638099	556631	4029463	1376348
3km	90%	50000	6	247	3396676	457923	2908270	1010467
3km	90%	50000	6	252	4048676	528885	3463966	1254542
3km	90%	50000	6	217	4499862	555120	3916617	1081629
3km	90%	50000	6	219	5648732	646063	4945097	1542343
3km	90%	50000	6	205	3255630	443117	2778672	877951
3km	90%	50000	6	241	4197074	513223	3648450	1221537
3km	90%	50000	6	273	4680296	553884	4074126	1350765
3km	90%	50000	6	228	5001903	627911	4328800	1384817
3km	90%	50000	6	217	4048802	463013	3558307	1229538
3km	90%	50000	6	319	3937699	515848	3393524	1268717
3km	90%	50000	6	351	5046710	574249	4448664	1408562
3km	90%	50000	6	359	3915352	502931	3379097	1175380
3km	90%	50000	6	275	4636156	632557	3970757	1307820
3km	90%	50000	6	243	3630691	507777	3059258	1297786
3km	90%	50000	6	229	4109686	549042	3508163	1167839
3km	90%	50000	6	230	4799380	538839	4211381	1363523
3km	90%	50000	6	299	4911455	669333	4182896	1416131
3km	90%	50000	6	279	3666390	490300	3132365	1015296
3km	90%	50000	6	339	3550172	487791	3037125	1043847
3km	90%	50000	6	237	4274680	571567	3661748	1209119
3km	90%	50000	6	321	4948430	613159	4278692	1494275
3km	90%	50000	6	272	3937033	452318	3447285	1165360
3km	90%	50000	6	293	5178864	605822	4480415	1423415
3km	90%	50000	6	196	3564259	487193	3054595	1048649
3km	90%	50000	6	372	5326416	624135	4649364	1457504
3km	90%	50000	6	324	3490856	483945	2971112	1063185
3km	90%	50000	6	264	4978467	613852	4322671	1414084
3km	90%	50000	6	243	4054880	599058	3403561	1358692
3km	90%	50000	6	288	4354291	604950	3705960	1257059
3km	90%	50000	6	229	4467597	558624	3873073	1188249
3km	90%	50000	6	423	4829649	588845	4186661	1223441
3km	90%	50000	6	199	3934902	508731	3368086	1102868
3km	90%	50000	6	218	2776930	374962	2373193	927143
3km	90%	50000	6	236	3190638	438285	2707545	934984
3km	90%	50000	6	261	4352564	574251	3709938	1283973
3km	90%	50000	6	219	3929876	512486	3374892	1125897
3km	90%	50000	6	224	4058055	539404	3479100	1247353
3km	90%	50000	6	436	5478103	605480	4821250	1487279
3km	90%	50000	6	311	3733034	423849	3263839	1107799
3km	90%	50000	6	360	3003052	427005	2529016	860172
3km	90%	50000	6	243	3861937	505047	3327613	1025633
3km	90%	50000	6	302	4662278	637338	3972906	1227347
3km	90%	50000	6	184	3759423	504500	3222757	1015114
3km	90%	50000	6	359	5828528	643922	5145412	1462708
3km	90%	50000	6	301	4246726	545829	3642738	1174741
3km	90%	50000	6	203	4095429	545098	3508938	1204134
3km	90%	50000	6	218	3410128	477796	2899952	1100253
3km	90%	50000	6	227	5309928	566136	4708319	1431016
3km	90%	50000	6	215	3819766	507827	3279866	1140553
3km	90%	50000	6	265	4308563	530135	3725021	1170644
3km	90%	50000	6	283	4668606	649964	3965023	1534622
3km	90%	50000	6	292	4702826	543392	4124536	1330348
3km	90%	50000	6	319	3960911	562320	3347239	1209161
3km	90%	50000	6	226	3512899	460978	2990508	938410
3km	90%	50000	6	257	3857442	515960	3313480	1159238
3km	90%	50000	6	243	4171667	499435	3629361	1093177
3km	90%	50000	6	293	3620032	485127	3094703	1119878
3km	90%	50000	6	180	3398943	474087	2897088	932066
3km	90%	50000	6	336	3608062	525337	3033240	1104343
3km	90%	50000	6	187	3762711	465719	3264495	1057327
3km	90%	50000	6	192	3829366	526156	3267738	1124641
3km	90%	50000	6	271	3626973	500081	3103431	1051739
3km	90%	50000	6	267	4353996	506880	3804084	1221470
3km	90%	50000	6	229	4481170	529151	3916128	1333768
3km	90%	50000	6	287	3407231	443140	2924592	1062073
3km	90%	50000	6	209	4048483	540253	3459559	1070373
3km	90%	50000	6	290	3564214	494107	3041366	1096993
3km	90%	50000	6	195	4117512	487310	3592069	1223073
3km	90%	50000	6	270	3358657	472492	2855490	974403
3km	90%	50000	6	311	4895374	601717	4230381	1481647
3km	90%	50000	6	307	3734115	483072	3203566	1137895
3km	90%	50000	6	216	3610091	474869	3097807	1083272
3km	90%	50000	6	232	4293127	555044	3692867	1202702
3km	90%	50000	6	222	3650319	472856	3139488	1072604
3km	90%	50000	6	220	3954952	517691	3399727	1135517
3km	90%	50000	6	163	3221734	430444	2756376	1072759
3km	90%	50000	6	245	5029920	567941	4421205	1497364
3km	90%	50000	6	253	4383265	608965	3728993	1138892
3km	90%	50000	6	222	3990988	504214	3446521	1246169
3km	90%	50000	6	193	3660011	483922	3140607	1146077
3km	90%	50000	6	290	3724855	527574	3156346	1097619
3km	90%	50000	6	288	5508476	633447	4827494	1490392
3km	90%	50000	6	427	3951388	513792	3393581	1151345
3km	90%	50000	6	176	4073609	548394	3480352	1121695
3km	90%	50000	6	220	3660975	474909	3161449	1085779
3km	90%	50000	6	189	3959608	498443	3407183	1142568
3km	90%	50000	6	204	3276510	439126	2805973	906637
3km	90%	50000	6	306	4478956	613762	3806606	1221873
3km	90%	50000	6	303	4839769	563503	4221075	1520554
3km	90%	50000	6	270	5280505	652203	4588040	1604052
3km	90%	50000	6	217	3208513	425467	2758970	1041844
3km	90%	50000	6	307	3587335	473545	3080153	997274
3km	90%	50000	6	197	4135846	555800	3546471	1122166
3km	90%	50000	6	258	4329231	549724	3731151	1383241
3km	90%	50000	6	245	4263374	539999	3647481	1159109
3km	90%	50000	6	210	4159667	541617	3584382	1220321
3km	90%	50000	6	258	4511596	591071	3873919	1132725
3km	90%	50000	6	285	3778758	529917	3219259	1086513
3km	90%	50000	6	245	3616924	505378	3082737	1043643
3km	90%	50000	6	250	4816204	566984	4209292	1336886
3km	90%	50000	6	224	4061744	555698	3466826	1341045
3km	90%	50000	6	198	3675310	485877	3156135	943408
3km	90%	50000	6	366	5307284	600724	4662658	1414081
3km	90%	50000	6	307	3769767	512706	3217625	1102606
3km	90%	50000	6	287	3878002	553448	3289536	1157426
3km	90%	50000	6	307	3208330	434981	2742503	1077382
3km	90%	50000	6	171	3564040	499685	3040417	1074596
3km	90%	50000	6	314	4874876	618298	4219516	1302287
3km	90%	50000	6	403	3799347	543169	3225347	1171155
3km	90%	50000	6	276	3689902	469325	3172584	1068704
3km	90%	50000	6	295	3775396	505083	3228612	1135742
3km	90%	50000	6	211	3674634	511620	3130552	1003863
3km	90%	50000	6	258	4474946	508477	3928245	1209719
3km	90%	50000	6	341	5825692	707697	5077264	1585462
3km	90%	50000	6	257	4743306	541918	4171343	1333062
3km	90%	50000	6	287	4412969	580775	3770713	1286089
3km	90%	50000	6	244	4327367	593583	3690067	1195799
3km	90%	50000	6	228	3980767	531558	3397110	1155476
3km	90%	50000	6	311	4071695	588249	3431389	1256339
3km	90%	50000	6	292	3607522	494551	3085556	1123771
3km	90%	50000	6	227	4233643	541668	3651322	1365420
3km	90%	50000	6	243	3957640	540128	3363329	1304500
3km	90%	50000	6	281	4389763	572419	3774100	1224293
3km	90%	50000	6	256	4585979	570481	3973865	1234569
3km	90%	50000	6	275	3282938	434343	2810551	970812
3km	90%	50000	6	248	4029331	524864	3473121	1091072
3km	90%	50000	6	235	4244604	606300	3594792	1361662
3km	90%	50000	6	282	4524282	547177	3929550	1410653
3km	90%	50000	6	223	4371237	559825	3772434	1197395
3km	90%	50000	6	226	4871080	599874	4223827	1293246
3km	90%	50000	6	217	3535140	471456	3027734	1011909
3km	90%	50000	6	260	3618811	521855	3041173	1295102
3km	90%	50000	6	257	3575646	457867	3072943	1057225
3km	90%	50000	6	387	3511066	445525	3041371	1034982
3km	90%	50000	6	201	3638745	499975	3113905	1047249
3km	90%	50000	6	271	3367123	490645	2849345	1135068
3km	90%	50000	6	258	3853253	524097	3301550	1022594
3km	90%	50000	6	242	3970822	436359	3501998	1111014
3km	90%	50000	6	347	4767307	615052	4065693	1385624
3km	90%	50000	6	285	3695052	494758	3135251	1073893
3km	90%	50000	6	251	4451379	577290	3833126	1268040
3km	90%	50000	6	238	4472899	572877	3850531	1214855
3km	90%	50000	6	251	3893581	478579	3367848	1089814
3km	90%	50000	6	327	4002983	499539	3450070	1373591
3km	90%	50000	6	214	3676302	521216	3111235	966054
3km	90%	50000	6	280	4815386	569207	4185189	1385543
3km	90%	50000	6	277	4082723	564703	3464556	1163468
3km	90%	50000	6	236	3881662	505934	3321410	1220771
3km	90%	50000	6	236	3962392	540304	3382254	1318907
3km	90%	50000	6	443	4773151	564023	4166408	1309871
3km	90%	50000	6	241	4338030	544038	3759851	1214571
3km	90%	50000	6	243	3903626	487896	3384049	1146086
3km	90%	50000	6	311	5201304	625795	4546429	1521242
3km	90%	50000	6	310	4866062	588790	4193369	1389359
3km	90%	50000	6	357	4356608	546765	3750145	1283111
3km	90%	50000	6	347	4773850	588448	4125679	1403240
3km	90%	50000	6	285	5990506	725762	5216872	1565315
3km	90%	50000	6	217	4176460	577405	3555086	1215496
3km	90%	50000	6	276	4429502	549847	3816816	1151194
3km	90%	50000	6	282	3938438	534798	3352277	1182157
3km	90%	50000	6	188	4682182	610976	4024428	1293122
3km	90%	50000	6	289	5746892	615645	5073809	1460777
3km	90%	50000	6	159	2938643	415557	2499375	891335
3km	90%	50000	6	262	4286603	479031	3746421	1267427
3km	90%	50000	6	264	4805340	562403	4205979	1308913
3km	90%	50000	6	246	4127228	550298	3542979	1086227
3km	90%	50000	6	245	3609558	483502	3100299	1097065
3km	90%	50000	6	216	3940404	527020	3387317	1261239
3km	90%	50000	6	220	3686843	452879	3207650	951434
3km	90%	50000	6	250	3804693	489162	3279823	1171633
3km	90%	50000	6	252	4441627	614458	3767338	1256956
3km	90%	50000	6	290	3797708	493546	3278575	1106997
3km	90%	50000	6	249	4266009	546914	3650442	1171719
3km	90%	50000	6	322	4398442	556609	3813387	1315516
3km	90%	50000	6	193	3390052	446523	2905779	991925
3km	90%	50000	6	178	3336007	426667	2859656	1119790
3km	90%	50000	6	271	4016269	502302	3486991	1215911
3km	90%	50000	6	186	3774985	482880	3246504	1021214
3km	90%	50000	6	229	4221931	579948	3623861	1109281
3km	90%	50000	6	211	4111599	552293	3510224	1300896
3km	90%	50000	6	245	4153326	474102	3638871	1124368
3km	90%	50000	6	276	3924688	501222	3381659	1135140
3km	90%	50000	6	301	5278343	604890	4631830	1540659
3km	90%	50000	6	203	3873848	506792	3334856	1133162
3km	90%	50000	6	226	3562217	496074	2989346	1072837
3km	90%	50000	6	191	4378656	609609	3729345	1350211
3km	90%	50000	6	266	4670512	550445	4075134	1322816
3km	90%	50000	6	210	4165633	574235	3551321	1170230
3km	90%	50000	6	258	4035205	548382	3440489	1182058
3km	90%	50000	6	279	3846091	559249	3255517	1273411
3km	90%	50000	6	214	4541687	567365	3927675	1180746
3km	90%	50000	6	250	4365914	533228	3792303	1187309
3km	90%	50000	6	271	5987736	678759	5235207	1537560
3km	90%	50000	6	298	3536849	494808	3008366	1032606
3km	90%	50000	6	253	4460396	573089	3840839	1281057
3km	90%	50000	6	213	4800434	522189	4229879	1297251
3km	90%	50000	6	162	3590773	505746	3056534	826839
3km	90%	50000	6	310	2918494	420787	2484246	935800
3km	90%	50000	6	302	4188155	508386	3596271	1260231
3km	90%	50000	6	222	3906459	525871	3329832	1186243
3km	90%	50000	6	241	4444617	552227	3835149	1206408
3km	90%	50000	6	235	3439271	467930	2942879	1091381
3km	90%	50000	6	250	4446370	583420	3812297	1335227
3km	90%	50000	6	239	4366201	514103	3804878	1319648
3km	90%	50000	6	229	4473294	576614	3862436	1293535
3km	90%	50000	6	410	5046044	569444	4436115	1478436
3km	90%	50000	6	184	3763664	463926	3278990	971892
3km	90%	50000	6	265	4118577	560641	3523355	1168560
3km	90%	50000	6	239	3990745	557585	3395672	1093044
3km	90%	50000	6	246	4330108	522156	3721407	1305049
3km	90%	50000	6	268	3233634	448636	2753694	1108825
3km	90%	50000	6	192	3661499	512699	3124719	1024887
3km	90%	50000	6	301	4812149	670273	4069606	1339242
3km	90%	50000	6	233	3074330	456081	2586070	986984
3km	90%	50000	6	169	2897041	404778	2458490	908761
3km	90%	50000	6	252	3475269	468483	2974956	981396
3km	90%	50000	6	200	4101637	539439	3521344	1185545
3km	90%	50000	6	323	4402966	555925	3813704	1224441
3km	90%	50000	6	282	4910189	640895	4231266	1434722
3km	90%	50000	6	278	4062240	540142	3479852	1153516
3km	90%	50000	6	317	3893157	484260	3379133	1103119
3km	90%	50000	6	241	4106098	537344	3534483	1175433
3km	90%	50000	6	407	4313792	569222	3707543	1232418
3km	90%	50000	6	391	4436516	565597	3800755	1172757
3km	90%	50000	6	214	4293798	537109	3696322	1312684
3km	90%	50000	6	264	4291686	580512	3673037	1251138
3km	90%	50000	6	230	4138635	491608	3597233	1136815
3km	90%	50000	6	188	4028176	490761	3506221	1175341
3km	90%	50000	6	249	2864598	397184	2446182	896441
3km	90%	50000	6	211	4724056	568373	4096657	1369184
3km	90%	50000	6	274	3624517	493764	3094662	1093471
3km	90%	50000	6	280	3935605	546537	3349576	1092509
3km	90%	50000	6	227	3911123	482270	3371236	1184301
3km	90%	50000	6	315	4490917	577863	3847552	1341258
3km	90%	50000	6	225	4106449	540837	3522308	1339380
3km	90%	50000	6	240	3665392	493886	3123752	1021422
3km	90%	50000	6	230	4708623	574156	4098854	1231470
3km	90%	50000	6	199	3911439	480873	3387593	1120930
3km	90%	50000	6	256	3657007	467874	3162217	1057385
3km	90%	50000	6	245	3833672	501526	3297467	1009120
3km	90%	50000	6	198	3885535	512514	3343562	1106298
3km	90%	50000	6	198	4357280	575421	3743910	1254063
3km	90%	50000	6	227	5091040	671602	4368492	1542016
3km	90%	50000	6	199	3555289	455313	3061703	1027840
3km	90%	50000	6	233	3405959	445194	2919946	1053286
3km	90%	50000	6	311	3811074	526634	3224900	1131510
3km	90%	50000	6	202	4073717	502413	3517407	1150114
3km	90%	50000	6	271	3090979	410755	2630236	1017261
3km	90%	50000	6	258	3876606	551354	3278161	1275084
3km	90%	50000	6	226	3362442	450565	2884427	1132809
3km	90%	50000	6	305	3983168	494270	3456530	1044296
3km	90%	50000	6	318	4179766	560310	3586146	1153671
3km	90%	50000	6	247	4148998	556671	3518235	1209877
3km	90%	50000	6	409	4109497	579297	3483636	1462139
3km	90%	50000	6	224	4062313	519659	3511189	1084101
3km	90%	50000	6	229	4208785	575212	3589578	1338457
3km	90%	50000	6	288	4368353	561017	3766929	1232977
3km	90%	50000	6	304	4201681	552574	3609331	1146535
3km	90%	50000	6	236	3481166	441114	3003761	991628
3km	90%	50000	6	189	3911505	537408	3337402	1005712
3km	90%	50000	6	174	3465528	429668	3011797	995157
3km	90%	50000	6	282	4625219	638406	3934431	1254233
3km	90%	50000	6	303	3507487	481445	3001759	1026176
3km	90%	50000	6	264	4181445	578205	3561948	1396008
3km	90%	50000	6	325	4631701	513268	4080465	1315891
3km	90%	50000	6	262	5483842	581573	4859475	1458822
3km	90%	50000	6	253	3983996	513526	3428712	1251699
3km	90%	50000	6	239	4407045	590510	3762254	1336895
3km	90%	50000	6	210	4725773	600042	4059297	1270512
3km	90%	50000	6	286	4054463	545740	3457045	1303659
3km	90%	50000	6	254	5501874	665883	4782685	1455923
3km	90%	50000	6	268	3848448	494830	3314950	1006920
3km	90%	50000	6	269	3910476	568390	3299135	1183919
3km	90%	50000	6	296	4129862	578103	3498509	1246818
3km	90%	50000	6	214	4235206	567695	3619144	1178964
3km	90%	50000	6	200	3785546	492281	3269876	989617
3km	90%	50000	6	231	4325778	567145	3714872	1220881
3km	90%	50000	6	232	3977969	600954	3329225	1063005
3km	90%	50000	6	314	5351726	615121	4656859	1334510
3km	90%	50000	6	197	3505230	450551	3028385	1019882
3km	90%	50000	6	186	3925219	478238	3424541	1040096
3km	90%	50000	6	292	3704852	466690	3205840	1155842
3km	90%	50000	6	302	4474935	484533	3926364	1307751
3km	90%	50000	6	265	4779466	634111	4093315	1447720
3km	90%	50000	6	263	4648197	534460	4076066	1285995
3km	90%	50000	6	237	3765069	486135	3215020	1201318
3km	90%	50000	6	219	4321580	529546	3762340	1075721
3km	90%	50000	6	356	5031726	603334	4394685	1465819
3km	90%	50000	6	254	3860745	526921	3286409	1084600
3km	90%	50000	6	272	5050532	614282	4397783	1376330
3km	90%	50000	6	245	3857331	500439	3322750	1158629
3km	90%	50000	6	404	3894008	531700	3325758	1127477
3km	90%	50000	6	206	3263879	440804	2772367	1029985
3km	90%	50000	6	250	3775932	516961	3223869	1046318
3km	90%	50000	6	198	4019710	508853	3473819	1192575
3km	90%	50000	6	269	5069111	591595	4449199	1406313
3km	90%	50000	6	266	4132078	598257	3496815	1188049
3km	90%	50000	6	281	3985803	529960	3399147	1268979
3km	90%	50000	6	212	4707164	573127	4081362	1349793
3km	90%	50000	6	202	3479937	479580	2972566	974304
3km	90%	50000	6	236	3862053	473542	3359365	1040829
3km	90%	50000	6	232	3988489	506566	3432007	1305593
3km	90%	50000	6	191	3895612	510538	3353322	1003602
3km	90%	50000	6	164	3746221	499268	3215963	1092656
3km	90%	50000	6	262	3502520	495399	2959795	1040028
3km	90%	50000	6	218	4408577	605308	3765611	1311255
3km	90%	50000	6	188	4905437	610668	4239335	1361657
3km	90%	50000	6	412	5638968	700803	4902063	1418588
3km	90%	50000	6	227	4125377	573490	3489295	1277041
3km	90%	50000	6	212	3707036	456182	3204311	1111276
3km	90%	50000	6	232	4405927	517551	3846033	1223798
3km	90%	50000	6	247	4850291	623380	4196673	1388727
3km	90%	50000	6	318	4077703	487684	3526627	1156362
3km	90%	50000	6	226	4721033	558113	4094077	1305482
3km	90%	50000	6	499	4554306	648878	3843280	1418205
3km	90%	50000	6	304	4405119	512017	3831368	1234278
3km	90%	50000	6	241	3683803	490412	3162394	1092918
3km	90%	50000	6	226	3789401	531418	3217084	1189564
3km	90%	50000	6	217	3704873	493073	3141291	1029052
3km	90%	50000	6	207	5030777	654192	4332145	1284025
3km	90%	50000	6	189	4125332	544932	3535699	1246078
3km	90%	50000	6	265	5327511	679757	4604883	1590934
3km	90%	50000	6	191	3403923	432159	2938623	993244
3km	90%	50000	6	259	4101232	543012	3502645	1159510
3km	90%	50000	6	234	4772452	556296	4165161	1323632
3km	90%	50000	6	214	4645145	610383	4002762	1337380
3km	90%	50000	6	196	3865314	507379	3310702	1059489
3km	90%	50000	6	239	3257162	422617	2784366	903398
3km	90%	50000	6	174	3257692	455027	2781607	829638
3km	90%	50000	6	181	5102559	662869	4388083	1289671
3km	90%	50000	6	221	4241142	516081	3673391	1135879
3km	90%	50000	6	255	5027486	598633	4366311	1342032
3km	90%	50000	6	193	4826019	614018	4144838	1468846
3km	90%	50000	6	272	5262980	664631	4532202	1464032
3km	90%	50000	6	256	4371080	581316	3753157	1180733
3km	90%	50000	6	237	3893540	524476	3325292	1241395
3km	90%	50000	6	278	4332085	560083	3741386	1279757
3km	90%	50000	6	321	5130781	589403	4505455	1227754
3km	90%	50000	6	270	4656977	602432	4003922	1253721
3km	90%	50000	6	272	4184335	548467	3597775	1128739
3km	90%	50000	6	321	4956777	663073	4240943	1433611
3km	90%	50000	6	215	4655259	628744	3986620	1250153
3km	90%	50000	6	267	4160639	506220	3600528	1230317
3km	90%	50000	6	222	4280760	530903	3689116	1186635
3km	90%	50000	6	298	5950323	674461	5222327	1514240
3km	90%	50000	6	286	4953912	549936	4351953	1395389
3km	90%	50000	6	210	5062298	590779	4425900	1332208
3km	90%	50000	6	282	4297687	538400	3720988	1092085
3km	90%	50000	6	222	4369805	573989	3767999	1148521
3km	90%	50000	6	225	3559903	483122	3034751	1119000
3km	90%	50000	6	244	3623922	469534	3074930	1099655
3km	90%	50000	6	240	4322209	570267	3707238	1260472
3km	90%	50000	6	200	3339220	427861	2879633	945277
3km	90%	50000	6	258	3940625	548743	3347922	1132651
3km	90%	50000	6	282	4071700	493023	3547710	1175442
3km	90%	50000	6	343	4937099	653117	4231104	1429768
3km	90%	50000	6	192	4616225	612449	3967243	1229046
3km	90%	50000	6	269	3984577	541005	3398005	1125656
3km	90%	50000	6	221	4484076	578613	3855050	1285777
3km	90%	50000	6	245	4361689	586360	3732308	1344525
3km	90%	50000	6	183	3959655	559573	3363119	1015556
3km	90%	50000	6	313	3790963	485391	3269534	1072548
3km	90%	50000	6	258	5236591	591858	4617139	1289643
3km	90%	50000	6	243	4170136	505113	3615649	1286559
3km	90%	50000	6	206	3552320	450483	3049936	1087925
3km	90%	50000	6	214	4198331	548313	3592825	1174092
3km	90%	50000	6	244	4549284	650764	3851547	1353585
3km	90%	50000	6	218	2979771	415379	2541837	870466
3km	90%	50000	6	252	4870537	566751	4272138	1377038
3km	90%	50000	6	236	3666385	501830	3097607	1199527
3km	90%	50000	6	352	4686110	604977	4043112	1428144
3km	90%	50000	6	250	4197571	517759	3633890	1091726
3km	90%	50000	6	289	4003872	496046	3468196	1105398
3km	90%	50000	6	237	2971041	420124	2514082	920116
3km	90%	50000	6	233	4506060	568203	3892161	1444541
3km	90%	50000	6	275	4315949	567756	3712383	1142020
3km	90%	50000	6	224	3510464	469948	3002491	1041422
3km	90%	50000	6	409	4547897	531624	3978215	1400336
3km	90%	50000	6	211	4120451	562201	3522570	1114452
3km	90%	50000	6	244	3878692	523885	3314300	1063482
3km	90%	50000	6	249	4717749	569388	4115261	1317656
3km	90%	50000	6	212	3955319	556713	3331134	1240807
3km	90%	50000	6	302	3960311	512095	3415799	1233469
3km	90%	50000	6	271	4238315	553161	3649411	1286902
3km	90%	50000	6	230	3545682	477921	3024311	1061206
3km	90%	50000	6	236	4042114	546747	3456491	1351819
3km	90%	50000	6	181	3760923	552093	3177164	1252768
3km	90%	50000	6	242	3938857	534701	3369983	1021665
3km	90%	50000	6	249	3887015	520023	3336007	1175972
3km	90%	50000	6	263	3918350	492161	3394424	1097785
3km	90%	50000	6	304	3770510	503541	3221629	1119078
3km	90%	50000	6	379	5845990	675860	5127923	1594267
3km	90%	50000	6	254	3056306	441361	2577103	1229662
3km	90%	50000	6	279	4221573	638781	3548945	1404895
3km	90%	50000	6	305	4659540	546171	4075223	1306472
3km	90%	50000	6	243	5276405	638111	4592526	1438122
3km	90%	50000	6	192	4109436	565102	3498989	1159847
3km	90%	50000	6	248	4422667	535419	3818981	1294733
3km	90%	50000	6	332	4429000	538753	3845826	1315916
3km	90%	50000	6	333	5321575	620663	4666762	1320157
3km	90%	50000	6	195	3298529	447535	2821737	1012244
3km	90%	50000	6	200	3334041	455261	2826271	931049
3km	90%	50000	6	278	4315652	618838	3657530	1173032
3km	90%	50000	6	222	3492166	487400	2965266	1039564
3km	90%	50000	6	220	5045275	625778	4371449	1389817
3km	90%	50000	6	238	3451905	445488	2953189	1029768
3km	90%	50000	6	250	4105222	541615	3519602	1156814
3km	90%	50000	6	263	3831540	535354	3258569	1116071
3km	90%	50000	6	246	4655744	638200	3977274	1337720
3km	90%	50000	6	197	3519929	451024	3026387	1061213
3km	90%	50000	6	216	4210552	609725	3577025	1297737
3km	90%	50000	6	280	3905316	515467	3334995	1144744
3km	90%	50000	6	155	3766266	515458	3218696	1074974
3km	90%	50000	6	244	3755018	475162	3240821	1111399
3km	90%	50000	6	326	5474205	637273	4787398	1520185
3km	90%	50000	6	184	3409733	454949	2916848	974782
3km	90%	50000	6	270	4753801	561929	4164502	1247701
3km	90%	50000	6	250	3593051	482911	3057286	1195738
3km	90%	50000	6	269	4051266	577525	3427415	1341602
3km	90%	50000	6	261	5174084	634316	4509126	1260135
3km	90%	50000	6	211	3795032	507362	3241293	1115912
3km	90%	50000	6	227	4341581	554932	3753055	1231573
3km	90%	50000	6	348	5651617	619436	4986581	1591001
3km	90%	50000	6	229	4000894	496585	3465964	1142377
3km	90%	50000	6	233	3932247	569813	3329912	1140571
3km	90%	50000	6	247	2951848	401119	2534439	951581
3km	90%	50000	6	182	3305068	435158	2835744	1008086
3km	90%	50000	6	238	4449263	582268	3822990	1183650
3km	90%	50000	6	197	4257343	548856	3675534	1134429
3km	90%	50000	6	184	3947525	525717	3382052	1075726
3km	90%	50000	6	261	4409126	507950	3864137	1181895
3km	90%	50000	6	201	3736544	493053	3196393	1082473
3km	90%	50000	6	224	4382855	551367	3798113	1200211
3km	90%	50000	6	231	5034661	573981	4430695	1377300
3km	90%	50000	6	340	4297356	549445	3692973	1202564
3km	90%	50000	6	211	4370045	589595	3748203	1207230
3km	90%	50000	6	260	5246071	610679	4589359	1579763
3km	90%	50000	6	227	3301416	439241	2815716	948084
3km	90%	50000	6	389	4254916	442955	3759350	1240587
3km	90%	50000	6	338	4700052	632993	4045793	1273147
3km	90%	50000	6	266	4606697	517700	4058469	1263833
3km	90%	50000	6	184	3370526	474701	2858096	1020915
3km	90%	50000	6	284	3722693	479324	3172675	1102081
3km	90%	50000	6	185	3455815	471447	2920712	1125360
3km	90%	50000	6	285	4404693	571287	3809179	1108935
3km	90%	50000	6	221	3968033	461010	3459356	1179878
3km	90%	50000	6	247	4330702	570560	3681704	1442502
3km	90%	50000	6	285	4292712	568993	3658904	1380965
3km	90%	50000	6	268	4589506	595458	3952335	1418930
3km	90%	50000	6	296	5360470	663761	4655258	1546668
3km	90%	50000	6	350	3340980	449419	2857767	1080599
3km	90%	50000	6	219	3738102	478420	3226149	1256367
3km	90%	50000	6	203	3163106	492287	2637127	1172419
3km	90%	50000	6	271	5298862	659383	4606606	1387172
3km	90%	50000	6	218	4096928	545902	3500226	1267169
3km	90%	50000	6	233	4003791	529265	3438887	1027493
3km	90%	50000	6	308	4927437	587585	4273804	1318613
3km	90%	50000	6	175	4093315	545906	3505727	1144532
3km	90%	50000	6	202	4750818	574910	4126608	1355604
3km	90%	50000	6	233	3715098	535531	3155930	1066874
3km	90%	50000	6	212	4360516	600863	3701941	1229195
3km	90%	50000	6	269	4285542	536712	3716271	1173379
3km	90%	50000	6	247	3930327	515528	3371917	1108463
3km	90%	50000	6	228	4556886	596727	3924604	1164152
3km	90%	50000	6	258	5597437	674482	4873975	1597249
3km	90%	50000	6	268	3755268	505489	3199782	1195610
3km	90%	50000	6	258	4271902	557642	3651911	1297917
3km	90%	50000	6	215	3991529	556740	3397909	1211603
3km	90%	50000	6	260	4705422	614751	4022628	1233117
3km	90%	50000	6	220	4457139	605995	3807273	1208338
3km	90%	50000	6	274	4352443	575901	3725007	1216530
3km	90%	50000	6	212	4141951	512417	3584767	1046258
3km	90%	50000	6	300	4418339	537548	3821820	1232379
3km	90%	50000	6	175	4440466	558402	3860373	1291666
3km	90%	50000	6	227	4304269	578993	3669039	1470783
3km	90%	50000	6	281	4626414	591964	3986350	1356499
3km	90%	50000	6	266	5389684	629468	4698409	1501520
3km	90%	50000	6	346	4716903	577109	4096005	1281603
3km	90%	50000	6	230	4810127	556975	4208663	1330677
3km	90%	50000	6	253	4007630	540217	3451748	1080819
3km	90%	50000	6	271	4287677	577799	3650395	1323770
3km	90%	50000	6	238	3763241	535617	3199407	1029946
3km	90%	50000	6	236	3732005	480038	3222231	1058593
3km	90%	50000	6	278	5033639	614228	4374007	1536212
3km	90%	50000	6	243	3884171	511404	3339140	1020242
3km	90%	50000	6	327	3034655	438038	2573594	1060409
3km	90%	50000	6	313	4172193	556850	3564710	1243213
3km	90%	50000	6	231	4279268	536135	3684825	1053318
3km	90%	50000	6	272	4505440	633549	3841819	1313721
3km	90%	50000	6	263	5607959	652554	4874802	1698247
3km	90%	50000	6	262	4467291	490065	3926042	1309487
3km	90%	50000	6	272	4321261	581474	3695654	1218175
3km	90%	50000	6	256	3215874	468834	2723154	975905
3km	90%	50000	6	217	4154711	518123	3543881	1190843
3km	90%	50000	6	310	4743079	558168	4138051	1503001
3km	90%	50000	6	261	6208190	677394	5461992	1628977
3km	90%	50000	6	312	4008633	552587	3403513	1151334
3km	90%	50000	6	233	4202194	593594	3560025	1318895
3km	90%	50000	6	233	3970645	518051	3423612	1067915
3km	90%	50000	6	172	4278287	582856	3639951	1123865
3km	90%	50000	6	239	4911079	578303	4292327	1245859
3km	90%	50000	6	282	4800423	557422	4192883	1389628
3km	90%	50000	6	297	4748289	608103	4102068	1652551
3km	90%	50000	6	309	4903453	591707	4267275	1284250
3km	90%	50000	6	238	3461432	500926	2918838	1155854
3km	90%	50000	6	182	3021076	446007	2544246	1039211
3km	90%	50000	6	210	3308500	443354	2829034	1043387
3km	90%	50000	6	317	3631637	511357	3095196	1070548
3km	90%	50000	6	397	6012464	684965	5272476	1467251
3km	90%	50000	6	179	3461047	488186	2943498	1007732
3km	90%	50000	6	210	3690025	492951	3161815	1125753
3km	90%	50000	6	179	2900663	420165	2433714	910893
3km	90%	50000	6	196	4269875	528734	3691979	1211278
3km	90%	50000	6	277	4397252	617102	3710728	1250541
3km	90%	50000	6	251	3145653	390361	2728751	947799
3km	90%	50000	6	179	3955461	530122	3377107	1229151
3km	90%	50000	6	255	4155662	532761	3556606	1157170
3km	90%	50000	6	236	4373689	572972	3741320	1272403
3km	90%	50000	6	246	3214302	436434	2734927	1018121
3km	90%	50000	6	223	3737736	519679	3183696	1081532
3km	90%	50000	6	274	4694562	550614	4082678	1336447
3km	90%	50000	6	184	3276780	455571	2785243	977623
3km	90%	50000	6	237	3912818	515780	3336226	1149214
3km	90%	50000	6	221	4964218	630062	4289854	1504572
3km	90%	50000	6	311	4244637	524898	3679179	1167040
3km	90%	50000	6	315	5894669	690973	5143730	1510556
3km	90%	50000	6	257	4366645	530037	3787797	1268234
3km	90%	50000	6	327	4950693	628728	4281721	1463041
3km	90%	50000	6	218	4597877	629078	3906157	1391137
3km	90%	50000	6	353	3830332	514507	3284520	1255351
3km	90%	50000	6	289	4187049	498129	3646591	1114183
3km	90%	50000	6	351	4368335	613975	3696811	1245337
3km	90%	50000	6	234	3586819	414702	3140504	1099014
3km	90%	50000	6	303	5466897	627348	4794264	1468948
3km	90%	50000	6	206	4147942	583931	3529165	1125812
3km	90%	50000	6	296	4686844	564601	4076684	1310199
3km	90%	50000	6	183	3420218	485885	2858175	1071544
3km	90%	50000	6	201	4998463	655343	4301396	1464366
3km	90%	50000	6	303	4657940	581488	4036981	1267109
3km	90%	50000	6	265	4901156	666032	4155865	1617198
3km	90%	50000	6	222	4838436	555875	4233743	1405153
3km	90%	50000	6	285	4423311	556413	3791336	1289951
3km	90%	50000	6	269	4656453	634072	3987811	1242361
3km	90%	50000	6	276	4125819	550143	3525731	1159125
3km	90%	50000	6	349	3350895	471295	2843397	1010135
3km	90%	50000	6	233	3469860	442159	2990492	976694
3km	90%	50000	6	211	3020043	412992	2575321	1009857
3km	90%	50000	6	265	3418938	456727	2904025	923636
3km	90%	50000	6	205	3901658	533130	3337279	1136531
3km	90%	50000	6	244	4543220	528660	3984987	1245787
3km	90%	50000	6	386	4736385	555534	4142111	1248477
3km	90%	50000	6	246	4307039	578971	3688331	1250531
3km	90%	50000	6	206	3690501	495826	3153768	1021104
3km	90%	50000	6	276	4043068	468216	3533955	1193001
3km	90%	50000	6	374	4338965	528843	3771125	1257738
3km	90%	50000	6	224	3651197	503141	3097268	1077030
3km	90%	50000	6	258	5328228	641506	4652992	1568014
3km	90%	50000	6	249	4943318	617572	4293807	1479094
3km	90%	50000	6	264	5390950	630730	4715493	1376366
3km	90%	50000	6	264	4399288	546199	3816756	1324392
3km	90%	50000	6	227	3815683	512845	3264499	1210306
3km	90%	50000	6	220	4088421	578823	3472615	1343594
3km	90%	50000	6	280	4093810	463795	3593127	1124821
3km	90%	50000	6	369	4502475	592586	3821946	1387466
3km	90%	50000	6	231	4511222	538924	3913074	1252378
3km	90%	50000	6	275	5074631	562180	4469288	1487195
3km	90%	50000	6	286	4446986	547638	3854889	1221784
3km	90%	50000	6	249	3959007	555136	3374175	1190084
3km	90%	50000	6	299	4322424	583328	3676891	1240544
3km	90%	50000	6	197	3308592	409321	2862172	932110
3km	90%	50000	6	210	3667483	480769	3149437	976542
3km	90%	50000	6	330	4777913	570065	4147895	1442570
3km	90%	50000	6	207	3228458	434114	2761033	985064
3km	90%	50000	6	277	3957819	546973	3370681	1171657
3km	90%	50000	6	308	3669833	485452	3129738	1153470
3km	90%	50000	6	261	5161135	660942	4431513	1729053
3km	90%	50000	6	163	4537769	576294	3906158	1150156
3km	90%	50000	6	249	3928217	534151	3362530	1231080
3km	90%	50000	6	266	4381710	572040	3771091	1191364
3km	90%	50000	6	243	4664806	576234	4059053	1218409
3km	90%	50000	6	209	4490686	525412	3913992	1184249
3km	90%	50000	6	353	4056519	547611	3448020	1162885
3km	90%	50000	6	296	4265621	578454	3639871	1267813
3km	90%	50000	6	319	3082570	383919	2677345	1017312
3km	90%	50000	6	242	3920543	516415	3369215	1072032
3km	90%	50000	6	240	4574290	612124	3884056	1403340
3km	90%	50000	6	236	2993291	421202	2534516	883373
3km	90%	50000	6	217	3654678	488589	3116272	1093394
3km	90%	50000	6	265	5811910	697167	5051934	1543602
3km	90%	50000	6	330	4677194	523967	4101216	1233349
3km	90%	50000	6	225	3274426	440672	2776483	1097010
3km	90%	50000	6	199	4072186	531824	3508930	1200598
3km	90%	50000	6	420	4040659	501902	3515804	1121296
3km	90%	50000	6	377	4685383	583882	4063555	1197234
3km	90%	50000	6	278	4848259	586222	4224526	1365698
3km	90%	50000	6	187	4330019	521564	3774584	1262178
3km	90%	50000	6	430	3694415	535227	3122045	1138083
3km	90%	50000	6	192	3192948	421536	2738272	874131
3km	90%	50000	6	248	4696053	585985	4059761	1404165
3km	90%	50000	6	251	5952288	670348	5235688	1637617
3km	90%	50000	6	327	4779488	574238	4168238	1384916
3km	90%	50000	6	272	2962296	396516	2537157	922033
3km	90%	50000	6	211	3993043	516317	3445667	954876
3km	90%	50000	6	298	4282725	559776	3638005	1014799
3km	90%	50000	6	344	4884546	618633	4222779	1362196
3km	90%	50000	6	201	4071127	536956	3505034	1120631
3km	90%	50000	6	240	4051314	538934	3456137	1179919
3km	90%	50000	6	345	4376028	591924	3731025	1233174
3km	90%	50000	6	309	4018551	556969	3433728	1126390
3km	90%	50000	6	213	4967572	625784	4285524	1443810
3km	90%	50000	6	238	3426233	452966	2903024	995702
3km	90%	50000	6	303	5150450	561250	4535826	1312742
3km	90%	50000	6	283	4292262	501857	3758068	1148987
3km	90%	50000	6	262	4421951	618280	3752830	1336843
3km	90%	50000	6	294	2866088	373051	2450941	894952
3km	90%	50000	6	254	4136527	541063	3564335	1161563
3km	90%	50000	6	208	4355851	552176	3749013	1286028
3km	90%	50000	6	327	3454314	467731	2943850	1049321
3km	90%	50000	6	187	2885987	394964	2422523	915983
3km	90%	50000	6	267	4627871	602092	3983906	1351867
3km	90%	50000	6	328	3942731	505134	3396402	1216709
3km	90%	50000	6	239	4696362	614179	4036830	1340371
3km	90%	50000	6	239	4029369	500976	3461659	1124432
3km	90%	50000	6	290	4339441	585418	3722903	1153562
3km	90%	50000	6	255	3932170	487257	3392708	1167146
3km	90%	50000	6	270	4068784	526573	3496127	1142035
3km	90%	50000	6	303	5373284	609468	4717765	1544698
3km	90%	50000	6	220	3706515	466274	3212107	934865
3km	90%	50000	6	326	4162157	532499	3571473	1216496
3km	90%	50000	6	215	3320479	430245	2853576	1041720
3km	90%	50000	6	282	4948880	569491	4341483	1408688
3km	90%	50000	6	301	4492063	575899	3881672	1397101
3km	90%	50000	6	382	4972786	646021	4279428	1475424
3km	90%	50000	6	278	3210433	391353	2777851	949833
3km	90%	50000	6	327	4956291	547308	4358290	1366938
3km	90%	50000	6	259	4042275	572171	3425021	1181547
3km	90%	50000	6	226	4286292	519455	3715204	1135884
3km	90%	50000	6	213	5567632	669287	4854575	1412228
3km	90%	50000	6	213	4364147	575013	3737292	1278750
3km	90%	50000	6	186	3850933	486425	3314519	1106477
3km	90%	50000	6	201	3961360	533700	3370162	1073446
3km	90%	50000	6	187	4029684	519979	3466917	1043255
3km	90%	50000	6	197	4243173	565930	3636915	1067941
3km	90%	50000	6	183	3943888	536127	3349749	1293646
3km	90%	50000	6	283	5189939	674327	4467519	1456554
3km	90%	50000	6	220	3402733	473266	2897950	999301
3km	90%	50000	6	215	4383191	547182	3792907	1204104
3km	90%	50000	6	253	5257432	615354	4593892	1432464
3km	90%	50000	6	241	3411883	468887	2910082	950489
3km	90%	50000	6	207	3624426	498869	3096202	1094221
3km	90%	50000	6	196	4034720	515771	3482950	1024132
3km	90%	50000	6	177	3675819	483692	3121296	1064634
3km	90%	50000	6	249	4620945	540190	4044311	1264916
3km	90%	50000	6	319	5308765	664993	4602192	1490859
3km	90%	50000	6	208	3889542	520498	3322848	1007377
3km	90%	50000	6	290	4801391	562367	4187741	1410424
3km	90%	50000	6	228	3456086	412530	3001543	1085778
3km	90%	50000	6	263	3994208	509298	3456257	1036463
3km	90%	50000	6	250	5276799	603357	4613846	1396680
3km	90%	50000	6	285	4553869	576706	3932808	1222802
3km	90%	50000	6	173	3863086	525895	3293742	1209246
3km	90%	50000	6	215	4152178	495788	3628710	1159391
3km	90%	50000	6	261	3740208	543287	3144486	1129232
3km	90%	50000	6	275	4237700	545733	3661287	1207593
3km	90%	50000	6	209	3673552	462201	3176915	1086633
3km	90%	50000	6	313	5109060	591494	4462428	1494265
3km	90%	50000	6	257	4762093	566875	4149321	1255170
3km	90%	50000	6	217	3619358	486639	3103702	1079233
3km	90%	50000	6	328	4937413	558898	4341714	1209806
3km	90%	50000	6	227	4135425	556926	3543128	1232435
3km	90%	50000	6	288	4087723	494380	3545545	1243823
3km	90%	50000	6	271	4893136	581162	4230140	1399107
3km	90%	50000	6	212	3867445	495358	3329568	1072987
3km	90%	50000	6	348	4345060	562843	3750865	1221203
3km	90%	50000	6	225	2880362	416706	2435638	905887
3km	90%	50000	6	345	4632894	527244	4078745	1359329
3km	90%	50000	6	232	3849400	550338	3260478	1118921
3km	90%	50000	6	304	4305779	578506	3675938	1161974
3km	90%	50000	6	210	3913704	570365	3284443	1189144
3km	90%	50000	6	233	3517188	482709	2989471	987751
3km	90%	50000	6	236	3542636	467593	3030529	1000473
3km	90%	50000	6	310	4959652	630686	4283867	1351085
3km	90%	50000	6	245	3411751	446717	2928085	1078636
3km	90%	50000	6	282	4925963	617288	4282115	1291947
3km	90%	50000	6	220	4289598	590500	3658667	1386730
3km	90%	50000	6	250	3772633	475268	3265293	1044151
3km	90%	50000	6	225	3789593	507456	3232423	1223674
3km	90%	50000	6	202	4391048	521327	3822715	1137247
3km	90%	50000	6	251	3901075	540144	3320755	1127286
3km	90%	50000	6	287	3542497	419534	3091906	1081493
3km	90%	50000	6	204	3693788	516117	3129222	1049269
3km	90%	50000	6	251	3499138	477596	2984242	932674
3km	90%	50000	6	225	3930814	513610	3384915	1012441
3km	90%	50000	6	218	4067784	609909	3433774	1167221
3km	90%	50000	6	315	4014300	490691	3500963	1146517
3km	90%	50000	6	241	4075200	478357	3554279	1148475
3km	90%	50000	6	228	4090551	525055	3520099	1098611
3km	90%	50000	6	257	3498264	464228	2975805	1048513
3km	90%	50000	6	232	4680749	634166	3985326	1317284
3km	90%	50000	6	236	4110468	516970	3555002	1235029
3km	90%	50000	6	360	4049381	579475	3417171	1230659
3km	90%	50000	6	217	5726972	723312	4905836	1687296
3km	90%	50000	6	373	4255942	527618	3694976	1250485
3km	90%	50000	6	244	3505888	450261	3016483	1030951
3km	90%	50000	6	258	3322509	458370	2830828	994760
3km	90%	50000	6	224	4635953	648868	3964848	1316770
3km	90%	50000	6	189	5125925	635266	4450088	1370261
3km	90%	50000	6	238	3470023	462765	2975376	920273
3km	90%	50000	6	324	4569010	604265	3926082	1409539
3km	90%	50000	6	208	4011908	536146	3432347	1144033
3km	90%	50000	6	227	3767346	511574	3224635	1006629
3km	90%	50000	6	328	3401827	476898	2871866	1110191
3km	90%	50000	6	231	4104253	535635	3535371	1085355
3km	90%	50000	6	217	4177009	517682	3632791	1117808
3km	90%	50000	6	230	3661347	496531	3129903	985950
3km	90%	50000	6	303	4188159	589494	3557341	1378861
3km	90%	50000	6	216	4023522	482632	3506522	1093669
3km	90%	50000	6	282	4973992	538498	4388485	1256352
3km	90%	50000	6	315	4120426	530766	3545803	1162633
3km	90%	50000	6	286	3219840	421923	2760091	949601
3km	90%	50000	6	236	3611189	504152	3047920	1102352
3km	90%	50000	6	235	4589744	562457	3990138	1324338
3km	90%	50000	6	220	3078417	433823	2599588	986749
3km	90%	50000	6	185	3276593	437836	2813055	929925
3km	90%	50000	6	268	5654945	663578	4948985	1521334
3km	90%	50000	6	278	5520068	651671	4820196	1484872
3km	90%	50000	6	264	4844373	589155	4173800	1242032
3km	90%	50000	6	307	4802047	624776	4142832	1396270
3km	90%	50000	6	178	3613953	459065	3129685	1003441
3km	90%	50000	6	247	3461174	510216	2910026	1184120
3km	90%	50000	6	202	3913541	539184	3324809	1148116
3km	90%	50000	6	217	3697650	501913	3139988	1163119
3km	90%	50000	6	168	3203600	442616	2730340	978029
3km	90%	50000	6	243	4557824	597496	3902651	1147753
3km	90%	50000	6	286	3775080	533875	3208959	1101709
3km	90%	50000	6	191	3357067	446324	2890558	943668
3km	90%	50000	6	322	4103749	506072	3561818	1121693
3km	90%	50000	6	232	3704300	482115	3179110	1107886
3km	90%	50000	6	269	4486270	520338	3928219	1186500
3km	90%	50000	6	229	3613783	449444	3130184	1092983
3km	90%	50000	6	248	4279999	574716	3664003	1423545
3km	90%	50000	6	412	4640064	588165	4009921	1190971
3km	90%	50000	6	360	4649615	600114	4007530	1533803
3km	90%	50000	6	287	4823331	582577	4179120	1239779
3km	90%	50000	6	183	4184393	541724	3570102	1176925
3km	90%	50000	6	179	3399861	492647	2877194	1156792
3km	90%	50000	6	226	5410764	695422	4655388	1607100
3km	90%	50000	6	326	4694097	639529	4022303	1278947
3km	90%	50000	6	230	4770384	604544	4127053	1335987
3km	90%	50000	6	156	3634263	510849	3081887	1021260
3km	90%	50000	6	238	5041799	665685	4307011	1337270
3km	90%	50000	6	174	3620168	452954	3137153	1009200
3km	90%	50000	6	182	3710737	495215	3145820	1108406
3km	90%	50000	6	198	3504846	499342	2979665	1037816
3km	90%	50000	6	289	3961143	558620	3373179	1162021
3km	90%	50000	6	249	4571169	581870	3948865	1140697
3km	90%	50000	6	349	4138995	537017	3565659	1225541
3km	90%	50000	6	321	5857725	653751	5164378	1509978
3km	90%	50000	6	212	3913477	502625	3364942	1235279
3km	90%	50000	6	208	3448813	501197	2912393	1004614
3km	90%	50000	6	245	3003995	394895	2567011	938095
3km	90%	50000	6	178	4056740	497028	3510050	1121788
3km	90%	50000	6	278	4108991	506147	3569385	1131216
3km	90%	50000	6	234	4406892	563456	3799473	1335908
3km	90%	50000	6	211	3775547	467558	3272028	998769
3km	90%	50000	6	211	4349000	547300	3762511	1258173
3km	90%	50000	6	252	4663298	547195	4074279	1294464
3km	90%	50000	6	287	4200431	534528	3618289	1206912
3km	90%	50000	6	314	3961150	496686	3417028	1072792
3km	90%	50000	6	184	3235961	474485	2734602	986493
3km	90%	50000	6	222	3805773	536134	3245156	1125623
3km	90%	50000	6	223	3386765	470381	2873401	992382
3km	90%	50000	6	245	4602212	594079	3972976	1351236
3km	90%	50000	6	164	3006817	401931	2570724	1007422
3km	90%	50000	6	229	3658718	481666	3131813	1141883
3km	90%	50000	6	292	4716336	619483	4066709	1301573
3km	90%	50000	6	277	4543926	571403	3935179	1344335
3km	90%	50000	6	206	3747063	486347	3237628	1004502
3km	90%	50000	6	277	4211614	525899	3651896	1326845
3km	90%	50000	6	297	6053190	713009	5297538	1458778
3km	90%	50000	6	272	3850854	504366	3315634	1065294
3km	90%	50000	6	256	4667676	565103	4052460	1376090
3km	90%	50000	6	329	3298151	470700	2797117	1021055
3km	90%	50000	6	228	4257599	549941	3632079	1194511
3km	90%	50000	6	196	4425431	530194	3834175	1264167
3km	90%	50000	6	241	4569663	577470	3950436	1333736
3km	90%	50000	6	274	3397679	456611	2901911	1029110
3km	90%	50000	6	247	3579293	472106	3066458	995049
3km	90%	50000	6	256	3877086	541036	3295700	1071807
3km	90%	50000	6	253	5014297	564465	4386279	1428498
3km	90%	50000	6	334	2981954	381124	2552104	1006934
3km	90%	50000	6	203	3587056	487767	3057028	1020521
3km	90%	50000	6	199	3964094	544169	3393862	1031187
3km	90%	50000	6	225	4446275	540784	3863549	1298312
3km	90%	50000	6	199	3802227	481896	3283126	1132873
3km	90%	50000	6	256	4410395	545901	3813428	1264873
3km	90%	50000	6	233	3123465	436425	2641775	1016144
3km	90%	50000	6	236	4408229	566602	3803593	1277479
3km	90%	50000	6	266	4054529	514477	3503969	1205514
3km	90%	50000	6	289	3500345	486750	2974507	1049235
3km	90%	50000	6	220	3954956	507698	3411094	1050788
3km	90%	50000	6	302	4099516	540215	3502148	1161130
3km	90%	50000	6	161	3867321	552371	3261792	1145374
3km	90%	50000	6	245	3972534	499961	3426469	1131064
3km	90%	50000	6	192	3391180	448541	2915712	1029717
3km	90%	50000	6	174	2703553	353568	2296918	785961
3km	90%	50000	6	254	4999188	662936	4301204	1255532
3km	90%	50000	6	292	3255896	461517	2766750	943497
3km	90%	50000	6	249	3333140	459233	2822930	1003851
3km	90%	50000	6	299	4366045	487441	3859018	1068402
3km	90%	50000	6	197	4182883	528337	3623641	1316019
3km	90%	50000	6	278	5484710	645342	4800299	1479585
3km	90%	50000	6	298	4419487	509283	3876233	1239956
3km	90%	50000	6	234	5104041	623014	4441787	1292499
3km	90%	50000	6	245	3490360	463514	2983654	998852
3km	90%	50000	6	310	3939532	545073	3351096	1211993
3km	90%	50000	6	224	3872741	516242	3314798	1162815
3km	90%	50000	6	233	4005267	530297	3440528	1126309
3km	90%	50000	6	330	5294346	608391	4647225	1407689
3km	90%	50000	6	215	4209018	565820	3612407	1073735
3km	90%	50000	6	242	3718090	461129	3224904	1036344
3km	90%	50000	6	291	4491934	597713	3823572	1185984
3km	90%	50000	6	494	4677669	628383	3989012	1353337
3km	90%	50000	6	190	3889003	505820	3335848	1208274
3km	90%	50000	6	220	3868815	508721	3325886	1068962
3km	90%	50000	6	265	4539724	591070	3880577	1392702
3km	90%	50000	6	323	3965547	498967	3393437	1106053
3km	90%	50000	6	381	3819718	527060	3262508	1142882
3km	90%	50000	6	221	3974791	485448	3440327	1058201
3km	90%	50000	6	199	3870373	520180	3305798	1051651
3km	90%	50000	6	278	4385630	515582	3827859	1369427
3km	90%	50000	6	246	3681523	495024	3161927	1141976
3km	90%	50000	6	277	4557729	594976	3914744	1421538
3km	90%	50000	6	253	4250002	496079	3701051	1310314
3km	90%	50000	6	235	3573701	497924	3048396	1118478
3km	90%	50000	6	244	3692819	507206	3141381	1047244
3km	90%	50000	6	231	4256577	582067	3631598	1260929
3km	90%	50000	6	219	3775560	486485	3249178	1116021
3km	90%	50000	6	208	3901985	532156	3332285	1168949
3km	90%	50000	6	267	3861694	523519	3295614	1070801
3km	90%	50000	6	246	4240562	569946	3614338	1176343
3km	90%	50000	6	241	3739063	533631	3162197	1052690
3km	90%	50000	6	213	3797412	523398	3245738	1086724
3km	90%	50000	6	286	4821299	580247	4196959	1474680
3km	90%	50000	6	225	4095178	566764	3493599	1151361
3km	90%	50000	6	181	3563080	442254	3076250	1052973
3km	90%	50000	6	301	4392126	519568	3827937	1153525
3km	90%	50000	6	323	5003744	590041	4378869	1258264
3km	90%	50000	6	293	4429989	527961	3857227	1255645
3km	90%	50000	6	276	4284355	556922	3659853	1315227
3km	90%	50000	6	234	3757958	552880	3170248	1237996
3km	90%	50000	6	221	4411685	564430	3793334	1114756
3km	90%	50000	6	257	5506126	625314	4820900	1599916
3km	90%	50000	6	257	5209468	618254	4550321	1483046
3km	90%	50000	6	208	4240193	466221	3718583	1271573
3km	90%	50000	6	231	4468763	544219	3885336	1248101
3km	90%	50000	6	220	4415075	534868	3840127	1326722
3km	90%	50000	6	322	4049596	498767	3512325	1031729
3km	90%	50000	6	282	4059585	552258	3479242	1133201
3km	90%	50000	6	182	3377841	465921	2895396	941430
3km	90%	50000	6	248	5578115	625316	4872034	1578790
3km	90%	50000	6	291	4068650	516987	3523266	1075482
3km	90%	50000	6	246	4681168	638478	4008266	1315218
3km	90%	50000	6	352	3590569	529955	3043892	1030331
3km	90%	50000	6	191	4057715	564436	3451275	1097045
3km	90%	50000	6	240	4562162	612527	3909202	1331084
3km	90%	50000	6	245	4613517	578493	4003654	1233169
3km	90%	50000	6	198	3863746	531341	3291304	1180839
3km	90%	50000	6	215	3696239	529466	3125289	1009102
3km	90%	50000	6	222	3684549	499306	3159958	962558
3km	90%	50000	6	209	4375235	538742	3803873	1336025
3km	90%	50000	6	333	4574966	622612	3878244	1369465
3km	90%	50000	6	346	3882562	515310	3309853	1229370
3km	90%	50000	6	218	4225693	517123	3667924	1211599
3km	90%	50000	6	247	4429474	616627	3776335	1310036
3km	90%	50000	6	211	4428659	537733	3858532	1229059
3km	90%	50000	6	243	3903366	553652	3305541	1402499
3km	90%	50000	6	264	4413735	587481	3775921	1231526
3km	90%	50000	6	349	4246790	554849	3641106	1503483
[truncated: 1 more rows]
