# Supplementary material for: Quantifying the Value of Perfect Information in Emergency Vaccination Campaigns
Source: PLoS Comput Biol. 2017 Feb 16;13(2):e1005318. doi: 10.1371/journal.pcbi.1005318 (PMC5312803; doi:10.1371/journal.pcbi.1005318)
Supplement: S1 Data — (ZIP) [file pcbi.1005318.s013.zip › Data/3km vaccination/data3.txt]

vacc_radius	efficacy	capacity	delay	outbreak_duration	livestock_culled	cattle_culled	sheep_culled	vaccinations
3km	50%	20000	6	274	5337475	764771	4507622	1215500
3km	50%	20000	6	322	5369879	753433	4544311	1153047
3km	50%	20000	6	430	6178296	821560	5276621	1368783
3km	50%	20000	6	244	6647078	873521	5700108	1481155
3km	50%	20000	6	218	6016673	851844	5098420	1237884
3km	50%	20000	6	211	5043176	763037	4223771	1053733
3km	50%	20000	6	295	5904702	885046	4934621	1273598
3km	50%	20000	6	235	5511719	823908	4624320	1268577
3km	50%	20000	6	317	7154789	965685	6084886	1735966
3km	50%	20000	6	271	6201418	917471	5198074	1339462
3km	50%	20000	6	287	4924342	711701	4158643	1070620
3km	50%	20000	6	267	6071606	852773	5167735	1271252
3km	50%	20000	6	223	5462845	796106	4622270	1263551
3km	50%	20000	6	374	6570517	890774	5599236	1449711
3km	50%	20000	6	234	5893413	888269	4935088	1352569
3km	50%	20000	6	303	6597976	947590	5576344	1490972
3km	50%	20000	6	236	6047233	842181	5122785	1448136
3km	50%	20000	6	275	7830310	1050111	6694858	1722351
3km	50%	20000	6	222	6877534	926943	5846851	1387605
3km	50%	20000	6	234	6996149	983137	5862613	1631693
3km	50%	20000	6	234	5142128	776970	4317903	1314943
3km	50%	20000	6	247	5487479	782162	4663614	1242444
3km	50%	20000	6	320	7248873	948842	6226077	1695856
3km	50%	20000	6	343	6383501	863406	5463311	1443470
3km	50%	20000	6	319	6726450	948339	5654519	1619521
3km	50%	20000	6	327	7295369	961726	6200396	1755038
3km	50%	20000	6	323	7900374	1079543	6724597	1776704
3km	50%	20000	6	343	7018850	1060695	5866650	1619197
3km	50%	20000	6	315	6685563	872175	5731084	1365806
3km	50%	20000	6	283	7665355	1051974	6549337	1503780
3km	50%	20000	6	318	7813942	1055291	6641673	1802837
3km	50%	20000	6	265	5348155	828528	4451175	1319826
3km	50%	20000	6	208	4734268	711048	3960654	1113388
3km	50%	20000	6	358	5062702	809592	4174470	1264436
3km	50%	20000	6	277	6147746	890518	5167949	1462975
3km	50%	20000	6	285	5704102	764800	4848911	1330486
3km	50%	20000	6	255	5553038	838604	4651596	1340274
3km	50%	20000	6	259	7127711	937352	6112362	1427647
3km	50%	20000	6	315	6963326	894877	5932073	1649838
3km	50%	20000	6	245	6281322	861653	5330458	1458650
3km	50%	20000	6	200	5558806	832184	4642030	1043776
3km	50%	20000	6	219	5266235	760315	4405703	1127241
3km	50%	20000	6	269	7697251	1044136	6567188	1833550
3km	50%	20000	6	272	6207344	905134	5185895	1523709
3km	50%	20000	6	271	4768888	721147	3980597	1066711
3km	50%	20000	6	263	5396367	809371	4483616	1287616
3km	50%	20000	6	243	6220404	979901	5149252	1471452
3km	50%	20000	6	327	6157512	792152	5295062	1303558
3km	50%	20000	6	239	6873921	1003739	5785771	1582989
3km	50%	20000	6	336	6433894	909965	5447066	1485234
3km	50%	20000	6	241	4241056	650532	3543642	1032242
3km	50%	20000	6	309	5467050	879460	4530386	1390462
3km	50%	20000	6	261	4983861	779065	4145782	1135762
3km	50%	20000	6	412	8088309	1046083	6954559	1767993
3km	50%	20000	6	258	6563822	878814	5627664	1352259
3km	50%	20000	6	228	5274401	781329	4431306	1182426
3km	50%	20000	6	324	6193796	910670	5232834	1447575
3km	50%	20000	6	284	7271983	940485	6242639	1541413
3km	50%	20000	6	284	6905213	870780	5975286	1408993
3km	50%	20000	6	206	4510968	693407	3777912	988236
3km	50%	20000	6	369	6676624	931924	5661004	1486102
3km	50%	20000	6	243	7049732	972199	6018271	1577465
3km	50%	20000	6	271	5711848	859519	4789542	1263792
3km	50%	20000	6	273	5898193	766514	5060046	1357498
3km	50%	20000	6	322	7483667	1018483	6347934	1811815
3km	50%	20000	6	317	5045940	718401	4252236	1009440
3km	50%	20000	6	394	7022365	938664	5991826	1588382
3km	50%	20000	6	374	7938825	1056480	6817051	1688093
3km	50%	20000	6	281	5425676	811872	4560856	1315010
3km	50%	20000	6	229	5904318	876590	4945908	1462600
3km	50%	20000	6	391	5939976	890486	4972517	1389761
3km	50%	20000	6	322	7519809	1030159	6423250	1504861
3km	50%	20000	6	273	6425794	941920	5380187	1461166
3km	50%	20000	6	352	5235623	898112	4281616	1363707
3km	50%	20000	6	264	7337481	997624	6259885	1571077
3km	50%	20000	6	314	6873446	893923	5894436	1520945
3km	50%	20000	6	292	6378045	915128	5412554	1639591
3km	50%	20000	6	247	5725440	842922	4805537	1253880
3km	50%	20000	6	337	6979804	1034487	5862074	1525697
3km	50%	20000	6	250	5610413	782867	4772275	1111321
3km	50%	20000	6	278	5685687	851370	4776459	1426689
3km	50%	20000	6	239	4664008	671723	3935191	1053534
3km	50%	20000	6	358	7533055	1044258	6409206	1912663
3km	50%	20000	6	297	7339856	977532	6270633	1658151
3km	50%	20000	6	197	5377490	783012	4546009	1201274
3km	50%	20000	6	270	7044461	1017495	5934936	1658270
3km	50%	20000	6	382	5770341	885274	4811172	1566869
3km	50%	20000	6	312	6419509	865603	5456186	1558740
3km	50%	20000	6	366	7908478	1009367	6831398	1690242
3km	50%	20000	6	320	7044024	873256	6081187	1726639
3km	50%	20000	6	221	4585533	650524	3894090	931274
3km	50%	20000	6	247	5260384	822098	4372685	1082813
3km	50%	20000	6	243	6007276	928357	5000260	1405060
3km	50%	20000	6	299	5784773	873087	4823212	1508186
3km	50%	20000	6	359	7129339	943846	6098030	1535687
3km	50%	20000	6	244	5257975	813583	4391294	1172304
3km	50%	20000	6	256	6400841	880018	5436045	1477977
3km	50%	20000	6	272	5772394	842159	4866469	1370486
3km	50%	20000	6	277	5461302	798952	4588847	1331488
3km	50%	20000	6	358	6442999	807155	5551661	1354955
3km	50%	20000	6	262	5467391	873197	4532402	1342592
3km	50%	20000	6	307	5141822	753044	4299951	1157177
3km	50%	20000	6	327	5672441	837187	4774808	1225483
3km	50%	20000	6	228	6499074	875941	5551385	1421249
3km	50%	20000	6	308	6574990	1021362	5492553	1608987
3km	50%	20000	6	415	5629773	822071	4742600	1484330
3km	50%	20000	6	299	6402724	918434	5397668	1467453
3km	50%	20000	6	361	6489649	910493	5495826	1426667
3km	50%	20000	6	448	7414768	956078	6363528	1618417
3km	50%	20000	6	364	6733182	869166	5791316	1448616
3km	50%	20000	6	254	6120502	902923	5134532	1365773
3km	50%	20000	6	282	4741101	729790	3950380	1067906
3km	50%	20000	6	210	5021392	745050	4224978	1077288
3km	50%	20000	6	270	4867641	726158	4074081	1128762
3km	50%	20000	6	366	6712567	898238	5741493	1700240
3km	50%	20000	6	239	4978805	773962	4145028	1158394
3km	50%	20000	6	389	9024792	1187113	7736469	1996849
3km	50%	20000	6	274	5823449	881926	4864311	1358260
3km	50%	20000	6	323	5756666	894667	4793417	1241736
3km	50%	20000	6	340	7449255	1103872	6256048	1700285
3km	50%	20000	6	312	5631713	854924	4708600	1165716
3km	50%	20000	6	230	4583996	672551	3857936	1062503
3km	50%	20000	6	357	7174002	993919	6093100	1745876
3km	50%	20000	6	520	5579926	837247	4684714	1335567
3km	50%	20000	6	296	6603358	951848	5530761	1506950
3km	50%	20000	6	343	6434515	916482	5446520	1596620
3km	50%	20000	6	351	7117198	971042	6086003	1697703
3km	50%	20000	6	260	5688296	819093	4778518	1216821
3km	50%	20000	6	255	6169286	860799	5220395	1253278
3km	50%	20000	6	322	6728401	861771	5810773	1356859
3km	50%	20000	6	331	6185845	941407	5172861	1428762
3km	50%	20000	6	304	5868213	781207	5044978	1352323
3km	50%	20000	6	287	7434213	1031964	6311714	1771900
3km	50%	20000	6	255	6539394	970032	5496032	1361063
3km	50%	20000	6	267	6779824	949235	5760734	1418206
3km	50%	20000	6	207	4982999	711525	4195385	1141649
3km	50%	20000	6	405	7068544	924307	6065980	1657448
3km	50%	20000	6	344	7775146	1026600	6673764	1843085
3km	50%	20000	6	371	7699388	1027302	6607805	1781556
3km	50%	20000	6	266	5629113	807103	4754982	1300867
3km	50%	20000	6	381	7306845	1048842	6156365	1629352
3km	50%	20000	6	369	6602713	938708	5582644	1693555
3km	50%	20000	6	323	5440066	863902	4507645	1500783
3km	50%	20000	6	278	6756443	818058	5876238	1367300
3km	50%	20000	6	209	5108351	753881	4284717	1211326
3km	50%	20000	6	320	5972523	900114	5003399	1343900
3km	50%	20000	6	258	6653790	909556	5669936	1443737
3km	50%	20000	6	239	5426745	935881	4433784	1391267
3km	50%	20000	6	293	4721125	689075	3974758	1022249
3km	50%	20000	6	250	7826886	1176952	6559804	1630589
3km	50%	20000	6	260	5737266	849634	4846517	1316701
3km	50%	20000	6	200	4441693	635820	3743530	1056833
3km	50%	20000	6	472	7073815	892149	6092804	1564159
3km	50%	20000	6	340	6112645	779912	5253109	1332306
3km	50%	20000	6	341	6717882	858171	5754860	1495703
3km	50%	20000	6	339	5963552	874194	5004498	1419249
3km	50%	20000	6	347	6119760	947159	5101972	1471822
3km	50%	20000	6	343	5127878	774001	4302815	1243937
3km	50%	20000	6	261	5416515	769829	4594644	1324813
3km	50%	20000	6	261	4910477	771896	4068890	1073954
3km	50%	20000	6	258	6449700	995583	5370585	1610363
3km	50%	20000	6	361	5456666	840008	4549295	1328754
3km	50%	20000	6	296	6039756	818883	5164621	1499545
3km	50%	20000	6	307	5538144	789506	4684816	1172279
3km	50%	20000	6	257	5997009	820203	5118398	1414355
3km	50%	20000	6	197	6014813	837830	5111327	1359268
3km	50%	20000	6	283	5489053	821005	4604903	1260585
3km	50%	20000	6	174	4895657	739189	4091613	1019109
3km	50%	20000	6	276	6650853	930754	5647952	1309226
3km	50%	20000	6	214	5038058	765396	4188432	1188437
3km	50%	20000	6	234	5706546	843891	4817014	1226764
3km	50%	20000	6	288	4896998	758507	4058761	1113286
3km	50%	20000	6	289	6204135	826218	5322337	1374374
3km	50%	20000	6	283	6493131	1010780	5414018	1366937
3km	50%	20000	6	336	7706325	1020568	6592248	1630910
3km	50%	20000	6	405	7056381	957368	6043786	1768990
3km	50%	20000	6	222	7074647	925992	6081043	1413181
3km	50%	20000	6	276	5743710	904246	4783020	1430103
3km	50%	20000	6	215	6201329	978557	5146980	1471321
3km	50%	20000	6	225	5155517	784020	4315335	1216340
3km	50%	20000	6	272	5568877	865710	4645692	1189520
3km	50%	20000	6	255	4980570	738940	4162573	1115000
3km	50%	20000	6	274	6242005	824744	5338906	1466562
3km	50%	20000	6	240	5718351	854434	4809796	1253727
3km	50%	20000	6	261	7208454	1001122	6142822	1481032
3km	50%	20000	6	292	5108483	741160	4310539	1270659
3km	50%	20000	6	232	7049996	1011606	5960817	1455882
3km	50%	20000	6	217	5388091	859872	4466101	1271007
3km	50%	20000	6	252	6149442	899470	5175479	1476358
3km	50%	20000	6	284	7491194	995444	6416491	1754852
3km	50%	20000	6	290	5358447	823181	4487504	1167886
3km	50%	20000	6	271	6570140	954084	5548210	1417566
3km	50%	20000	6	343	5902401	888403	4930808	1322600
3km	50%	20000	6	317	5590647	850386	4679833	1407694
3km	50%	20000	6	229	6578190	946679	5556854	1494286
3km	50%	20000	6	315	5299520	673580	4566744	1206408
3km	50%	20000	6	350	5918054	914471	4905528	1442668
3km	50%	20000	6	244	5856595	910486	4852286	1429574
3km	50%	20000	6	257	6486526	985649	5416884	1544774
3km	50%	20000	6	299	5449045	785588	4533104	1216465
3km	50%	20000	6	327	6291299	893708	5323893	1425556
3km	50%	20000	6	335	7515779	945036	6486937	1595098
3km	50%	20000	6	253	5843766	823121	4974728	1240776
3km	50%	20000	6	222	5716373	793636	4873251	1268647
3km	50%	20000	6	348	7202644	916524	6201164	1580519
3km	50%	20000	6	281	5083277	758867	4237851	1090647
3km	50%	20000	6	430	7417991	978093	6365202	1676089
3km	50%	20000	6	263	6299139	804077	5425546	1457732
3km	50%	20000	6	422	7932247	1113966	6711792	2012847
3km	50%	20000	6	341	6159170	770933	5323395	1423938
3km	50%	20000	6	319	6694725	831020	5777419	1397319
3km	50%	20000	6	195	5729936	879990	4782107	1280875
3km	50%	20000	6	386	4992115	738753	4188115	1243459
3km	50%	20000	6	273	6110688	825861	5236222	1524052
3km	50%	20000	6	345	6339989	840342	5422099	1302942
3km	50%	20000	6	238	4666497	708325	3902783	1080998
3km	50%	20000	6	240	5026190	751703	4194389	1076571
3km	50%	20000	6	244	5419604	846708	4516396	1291091
3km	50%	20000	6	416	8853093	1092116	7691819	2022213
3km	50%	20000	6	263	4277483	696862	3535700	1076065
3km	50%	20000	6	378	6107115	952125	5070984	1719580
3km	50%	20000	6	186	5563416	812433	4702623	1204991
3km	50%	20000	6	359	7281928	943984	6262494	1662576
3km	50%	20000	6	406	6415217	968099	5350880	1421277
3km	50%	20000	6	339	7731371	991937	6662389	1624349
3km	50%	20000	6	282	5195730	771682	4363773	1167407
3km	50%	20000	6	359	7417076	978888	6364985	1687076
3km	50%	20000	6	254	4945885	732646	4158810	1119599
3km	50%	20000	6	287	6249877	924860	5237335	1447517
3km	50%	20000	6	406	4987255	714447	4201479	1275858
3km	50%	20000	6	298	6871806	962720	5819096	1628593
3km	50%	20000	6	214	6136519	864624	5184623	1282544
3km	50%	20000	6	239	5727058	798788	4886769	1232223
3km	50%	20000	6	297	7447347	1005435	6323985	1544484
3km	50%	20000	6	243	6095499	856531	5154447	1235398
3km	50%	20000	6	230	5839154	864158	4912485	1307153
3km	50%	20000	6	359	6128414	779066	5307345	1388578
3km	50%	20000	6	183	6405588	891417	5435518	1358220
3km	50%	20000	6	251	6104849	835116	5175754	1320995
3km	50%	20000	6	298	7152105	990270	6083134	1671154
3km	50%	20000	6	256	7105269	970263	6052857	1517134
3km	50%	20000	6	222	5583720	818008	4681224	1153573
3km	50%	20000	6	282	8529952	1203305	7237182	2079760
3km	50%	20000	6	325	5752664	877551	4802230	1451702
3km	50%	20000	6	259	5384871	780051	4548178	1091297
3km	50%	20000	6	339	5521184	839706	4620631	1198537
3km	50%	20000	6	236	4690020	737701	3890018	1106257
3km	50%	20000	6	251	7443960	1038700	6335827	1437975
3km	50%	20000	6	257	6437453	906642	5436964	1445599
3km	50%	20000	6	300	6969940	944452	5955100	1674950
3km	50%	20000	6	314	7212833	1002234	6131223	1771172
3km	50%	20000	6	417	6972998	888172	6027863	1543652
3km	50%	20000	6	397	6303255	961270	5259666	1682761
3km	50%	20000	6	331	6710028	911882	5734944	1514684
3km	50%	20000	6	256	7295045	1002305	6192027	1698459
3km	50%	20000	6	402	5880267	813803	4964388	1563393
3km	50%	20000	6	242	6608442	876829	5644119	1330037
3km	50%	20000	6	273	6414827	837798	5508171	1367327
3km	50%	20000	6	280	6926130	921654	5942450	1587689
3km	50%	20000	6	329	6252052	811497	5378582	1369282
3km	50%	20000	6	315	7253513	940249	6216499	1812629
3km	50%	20000	6	301	6325028	945434	5270713	1538848
3km	50%	20000	6	314	5623839	879252	4659074	1348880
3km	50%	20000	6	411	6649941	959992	5616902	1732606
3km	50%	20000	6	289	6421917	829740	5527446	1450302
3km	50%	20000	6	234	7446586	1010831	6360559	1381386
3km	50%	20000	6	542	7680825	1026569	6572256	1996639
3km	50%	20000	6	302	7522734	1061308	6388329	1810421
3km	50%	20000	6	372	7444562	969820	6414452	1567723
3km	50%	20000	6	317	6110652	895736	5143002	1306509
3km	50%	20000	6	324	7465939	959156	6412601	1676201
3km	50%	20000	6	293	5850470	889724	4868473	1316112
3km	50%	20000	6	225	4871883	716867	4100118	1108546
3km	50%	20000	6	504	7902345	1008112	6796062	1827983
3km	50%	20000	6	299	4916590	734272	4115320	1161391
3km	50%	20000	6	371	8046284	1082857	6888414	1902339
3km	50%	20000	6	343	6404485	840839	5504870	1397066
3km	50%	20000	6	321	5748993	871309	4790045	1367030
3km	50%	20000	6	278	5223823	805922	4354513	1264981
3km	50%	20000	6	283	5297557	813384	4406412	1396072
3km	50%	20000	6	328	6279125	954476	5263171	1374607
3km	50%	20000	6	286	6573086	986370	5514732	1426533
3km	50%	20000	6	414	6576138	861672	5653424	1530947
3km	50%	20000	6	208	5523937	835915	4623347	1185656
3km	50%	20000	6	376	6774188	920024	5758985	1655242
3km	50%	20000	6	322	7089979	939227	6099640	1605094
3km	50%	20000	6	357	6520870	892157	5560275	1491317
3km	50%	20000	6	297	5306317	782961	4463579	1248933
3km	50%	20000	6	366	5964597	774585	5143463	1351038
3km	50%	20000	6	305	7987173	1052152	6835674	1666511
3km	50%	20000	6	201	5557707	846883	4641137	1218058
3km	50%	20000	6	245	5604831	815743	4716094	1188852
3km	50%	20000	6	233	5251674	763394	4406234	1326535
3km	50%	20000	6	415	5679780	916147	4706100	1447573
3km	50%	20000	6	223	5989688	842092	5066985	1311536
3km	50%	20000	6	183	5276430	771619	4413472	1150773
3km	50%	20000	6	242	6475144	874159	5525259	1475361
3km	50%	20000	6	284	7640525	1026932	6508887	1644524
3km	50%	20000	6	311	6197891	908973	5211007	1442886
3km	50%	20000	6	408	8073015	1009669	6957363	1816900
3km	50%	20000	6	386	6540856	876747	5610766	1506791
3km	50%	20000	6	314	4815364	739216	4016428	1118700
3km	50%	20000	6	356	7759460	1060260	6616170	1772062
3km	50%	20000	6	271	5721249	877614	4785112	1330577
3km	50%	20000	6	243	5526568	836035	4626659	1188621
3km	50%	20000	6	307	7191251	956782	6136974	1617649
3km	50%	20000	6	267	5086706	790220	4242134	1258681
3km	50%	20000	6	299	6012658	896059	5029122	1401542
3km	50%	20000	6	378	6227169	937976	5198495	1362252
3km	50%	20000	6	450	7642584	1000259	6553382	1887359
3km	50%	20000	6	363	6113900	900009	5157349	1479552
3km	50%	20000	6	341	4528900	673959	3779147	1224233
3km	50%	20000	6	234	7308291	1066139	6184901	1521365
3km	50%	20000	6	274	7429605	1005687	6316735	1735861
3km	50%	20000	6	287	7430409	1006610	6349121	1577118
3km	50%	20000	6	367	5793602	842548	4871371	1277858
3km	50%	20000	6	255	5157698	795287	4301028	1219617
3km	50%	20000	6	276	5278463	766005	4458871	1059959
3km	50%	20000	6	314	5862367	822752	4976308	1337845
3km	50%	20000	6	401	6187572	909216	5212401	1543252
3km	50%	20000	6	314	5980983	874628	5043707	1492961
3km	50%	20000	6	258	6742742	996833	5668681	1338408
3km	50%	20000	6	316	6767156	952224	5728785	1714819
3km	50%	20000	6	320	5709904	882134	4757450	1366112
3km	50%	20000	6	361	7343115	986350	6280621	1561073
3km	50%	20000	6	402	6275077	951965	5251694	1286487
3km	50%	20000	6	336	5332690	794423	4468640	1330103
3km	50%	20000	6	275	7409353	1048350	6279308	1741233
3km	50%	20000	6	214	6244522	859073	5321371	1429419
3km	50%	20000	6	310	5979939	829181	5095514	1330101
3km	50%	20000	6	204	5601677	838456	4655440	1249794
3km	50%	20000	6	299	5726628	845512	4795792	1291866
3km	50%	20000	6	304	4817093	706248	4040418	997916
3km	50%	20000	6	247	6179678	889653	5222326	1417000
3km	50%	20000	6	343	7733285	1108241	6537036	1557180
3km	50%	20000	6	296	6124974	824817	5226127	1307967
3km	50%	20000	6	272	5470364	734630	4672936	1114045
3km	50%	20000	6	366	6078939	789042	5181775	1452150
3km	50%	20000	6	428	5715253	762592	4890388	1370635
3km	50%	20000	6	310	6738251	969525	5671277	1580411
3km	50%	20000	6	269	6782884	988590	5719209	1637482
3km	50%	20000	6	260	5091144	740209	4242495	1187877
3km	50%	20000	6	269	5058915	731933	4280790	1239404
3km	50%	20000	6	203	6007242	842805	5104669	1246331
3km	50%	20000	6	210	4961375	705763	4194703	1071495
3km	50%	20000	6	425	6532137	875365	5603853	1577777
3km	50%	20000	6	324	6343215	916100	5358364	1438821
3km	50%	20000	6	354	5453988	837197	4541415	1317510
3km	50%	20000	6	305	7601003	1063999	6437269	1631387
3km	50%	20000	6	258	6094042	803118	5230651	1361657
3km	50%	20000	6	284	5624441	781773	4798555	1117513
3km	50%	20000	6	342	6782161	889112	5817166	1604705
3km	50%	20000	6	259	5498363	837457	4553916	1336835
3km	50%	20000	6	228	5189192	793122	4345736	1146652
3km	50%	20000	6	311	5867770	831844	4968005	1272334
3km	50%	20000	6	281	5091003	770941	4263954	1185411
3km	50%	20000	6	630	7518048	997073	6447706	1686907
3km	50%	20000	6	261	6258979	966448	5221776	1574982
3km	50%	20000	6	224	5689366	818854	4819423	1141396
3km	50%	20000	6	359	6490968	898098	5521310	1648088
3km	50%	20000	6	284	7668436	1026683	6570153	1664578
3km	50%	20000	6	315	5500120	861392	4578356	1286204
3km	50%	20000	6	288	5748383	838769	4832708	1336370
3km	50%	20000	6	335	6495102	841384	5591508	1508625
3km	50%	20000	6	315	5933831	911068	4965598	1599535
3km	50%	20000	6	256	4788811	710791	4025584	1135116
3km	50%	20000	6	325	6832240	889484	5851351	1705626
3km	50%	20000	6	306	7042542	855330	6095106	1620045
3km	50%	20000	6	292	6315655	990973	5258543	1458799
3km	50%	20000	6	335	6595010	955715	5551699	1522285
3km	50%	20000	6	292	6872784	896788	5871397	1542316
3km	50%	20000	6	232	5544951	856644	4633892	1286821
3km	50%	20000	6	354	5327401	785978	4462787	1191117
3km	50%	20000	6	232	5863278	805099	5003575	1366859
3km	50%	20000	6	291	7678591	1036934	6545110	1746021
3km	50%	20000	6	365	7074065	861745	6124133	1605019
3km	50%	20000	6	244	5233166	844774	4319014	1416237
3km	50%	20000	6	252	5142609	757247	4314384	1095873
3km	50%	20000	6	296	5308935	816494	4451473	1184374
3km	50%	20000	6	314	6292478	830275	5380543	1382222
3km	50%	20000	6	271	5340625	806503	4489199	1198086
3km	50%	20000	6	262	6488401	922325	5482098	1506026
3km	50%	20000	6	313	7925408	1106453	6710291	1916998
3km	50%	20000	6	282	5797553	831337	4907563	1339602
3km	50%	20000	6	269	6022210	913135	5032737	1504231
3km	50%	20000	6	278	6219474	785663	5370529	1313793
3km	50%	20000	6	225	5248584	735115	4427486	1157179
3km	50%	20000	6	222	6386523	944604	5372738	1395420
3km	50%	20000	6	285	6169470	881006	5228615	1309520
3km	50%	20000	6	281	6594949	923663	5617154	1345958
3km	50%	20000	6	226	6303447	963282	5235855	1385596
3km	50%	20000	6	283	6238195	948226	5217776	1412458
3km	50%	20000	6	437	6539779	818121	5669973	1358993
3km	50%	20000	6	267	5375837	819609	4456690	1307797
3km	50%	20000	6	345	4487319	658164	3784200	1087924
3km	50%	20000	6	330	5965741	878175	5016829	1424708
3km	50%	20000	6	204	5512694	858486	4566875	1375841
3km	50%	20000	6	233	4977822	737665	4157111	1075355
3km	50%	20000	6	349	8045901	1116238	6834847	1729001
3km	50%	20000	6	243	7681585	1089365	6520248	1744374
3km	50%	20000	6	241	4944871	720314	4172753	1082119
3km	50%	20000	6	285	6957056	947216	5913297	1479917
3km	50%	20000	6	360	8677772	1094038	7526291	1913205
3km	50%	20000	6	262	5416640	799465	4562319	1160859
3km	50%	20000	6	227	5735400	859084	4802322	1218019
3km	50%	20000	6	285	5391234	791667	4503644	1146479
3km	50%	20000	6	216	5780893	878378	4828758	1145683
3km	50%	20000	6	270	5452117	787415	4589463	1293353
3km	50%	20000	6	292	5694651	824621	4783160	1406327
3km	50%	20000	6	348	6450957	898312	5477925	1472069
3km	50%	20000	6	239	5295439	791689	4457042	1197114
3km	50%	20000	6	212	5562084	859239	4625940	1365660
3km	50%	20000	6	311	6279954	913049	5292816	1481086
3km	50%	20000	6	339	7394011	975569	6360021	1664136
3km	50%	20000	6	290	5056874	744904	4241644	1285827
3km	50%	20000	6	256	5736892	929408	4701325	1384630
3km	50%	20000	6	290	5465926	843752	4552920	1289243
3km	50%	20000	6	206	6029932	923692	5039855	1340057
3km	50%	20000	6	435	5575968	842751	4655016	1248860
3km	50%	20000	6	230	6509701	892533	5568218	1295362
3km	50%	20000	6	436	5231353	839093	4331212	1317572
3km	50%	20000	6	343	6953630	940269	5943795	1614855
3km	50%	20000	6	339	6321346	840173	5430069	1408304
3km	50%	20000	6	289	5675289	879702	4714044	1348807
3km	50%	20000	6	389	6284422	823424	5401568	1416418
3km	50%	20000	6	316	5661164	892588	4672001	1611745
3km	50%	20000	6	352	7939604	1070994	6808071	1606101
3km	50%	20000	6	360	4408803	689472	3678688	1124136
3km	50%	20000	6	300	7039575	985138	5993629	1548845
3km	50%	20000	6	300	5828143	908286	4829077	1606085
3km	50%	20000	6	303	6000458	870459	5038232	1228566
3km	50%	20000	6	303	4817387	729251	4020350	1118001
3km	50%	20000	6	328	5508007	752361	4697030	1262325
3km	50%	20000	6	348	5288583	767867	4444591	1319101
3km	50%	20000	6	231	5273551	754588	4441826	1147525
3km	50%	20000	6	363	7538001	967854	6484286	1564044
3km	50%	20000	6	357	5250454	757154	4440891	1142436
3km	50%	20000	6	288	5632172	868215	4717959	1320297
3km	50%	20000	6	242	5811742	900035	4826323	1384813
3km	50%	20000	6	281	6774490	870046	5839312	1566737
3km	50%	20000	6	303	7641889	1074777	6480851	1645200
3km	50%	20000	6	277	6443101	973555	5398298	1505728
3km	50%	20000	6	268	5489341	860311	4556993	1284901
3km	50%	20000	6	238	5360509	755070	4521934	1222294
3km	50%	20000	6	297	5255659	770356	4426343	1233583
3km	50%	20000	6	335	7345253	966470	6277469	1698890
3km	50%	20000	6	243	7288313	944790	6280703	1608506
3km	50%	20000	6	206	5554215	835348	4658020	1229895
3km	50%	20000	6	282	5446038	801504	4558327	1142706
3km	50%	20000	6	243	5278987	826660	4352295	1193072
3km	50%	20000	6	370	7826660	960750	6780791	1581553
3km	50%	20000	6	308	5590026	820427	4707467	1109057
3km	50%	20000	6	436	7057941	945862	6023803	1599351
3km	50%	20000	6	265	5168629	786052	4324135	1153193
3km	50%	20000	6	461	6944114	908447	5953645	1511081
3km	50%	20000	6	342	6126049	854093	5193757	1447363
3km	50%	20000	6	282	4733604	693050	3971447	1121276
3km	50%	20000	6	296	4822990	745014	3984235	1111111
3km	50%	20000	6	367	5946308	789645	5110995	1409686
3km	50%	20000	6	227	5400535	811099	4530574	1109985
3km	50%	20000	6	249	5181022	789339	4302282	1207378
3km	50%	20000	6	321	6308294	930553	5277341	1510268
3km	50%	20000	6	270	5701388	941303	4653428	1446583
3km	50%	20000	6	385	5197490	780762	4365146	1239961
3km	50%	20000	6	346	7349660	1002972	6291198	1659199
3km	50%	20000	6	536	6556895	887302	5589436	1551150
3km	50%	20000	6	270	5094970	790321	4256459	1182630
3km	50%	20000	6	269	6641895	899120	5639195	1521610
3km	50%	20000	6	298	6016728	899625	5052236	1355712
3km	50%	20000	6	273	6562235	896866	5592306	1476691
3km	50%	20000	6	293	5362616	836026	4465422	1301258
3km	50%	20000	6	353	5864757	790454	5036065	1291322
3km	50%	20000	6	331	6435679	999677	5363345	1563604
3km	50%	20000	6	284	6252903	921078	5236176	1406926
3km	50%	20000	6	276	4839826	717662	4041004	1181419
3km	50%	20000	6	341	8094297	1129868	6844878	1829894
3km	50%	20000	6	209	6398381	939518	5385298	1393641
3km	50%	20000	6	307	5948895	929757	4922939	1515650
3km	50%	20000	6	313	8118764	1032003	6986603	1551629
3km	50%	20000	6	233	5459597	776000	4595184	1205998
3km	50%	20000	6	396	7379435	972818	6318323	1518850
3km	50%	20000	6	303	6542433	986929	5435248	1486099
3km	50%	20000	6	251	5452173	807942	4589580	1225413
3km	50%	20000	6	197	5191036	777610	4335313	1267113
3km	50%	20000	6	279	4440691	701917	3689727	1116902
3km	50%	20000	6	362	6711841	816587	5824314	1648946
3km	50%	20000	6	258	5592879	777437	4737340	1289807
3km	50%	20000	6	258	6367904	980078	5306677	1390300
3km	50%	20000	6	340	8905852	1134591	7678477	1821987
3km	50%	20000	6	223	6073385	927115	5069363	1391652
3km	50%	20000	6	297	5991444	880759	5051178	1243320
3km	50%	20000	6	282	6227074	952444	5215399	1499333
3km	50%	20000	6	389	7482587	949078	6485763	1587882
3km	50%	20000	6	229	5706573	873014	4749046	1521237
3km	50%	20000	6	269	6076517	857025	5156213	1396721
3km	50%	20000	6	264	6030981	846923	5094449	1379519
3km	50%	20000	6	264	5000556	768353	4181675	1202395
3km	50%	20000	6	249	5955466	902545	4971168	1311522
3km	50%	20000	6	339	6746647	831274	5838699	1429104
3km	50%	20000	6	273	4840898	706989	4046778	1055773
3km	50%	20000	6	295	6558714	1001819	5460009	1671419
3km	50%	20000	6	240	6989993	935750	5989111	1435031
3km	50%	20000	6	352	5521408	865358	4590305	1505046
3km	50%	20000	6	497	7700802	1013233	6622096	1626934
3km	50%	20000	6	219	6048537	916227	5058409	1282982
3km	50%	20000	6	459	7275218	947964	6262005	1728048
3km	50%	20000	6	354	7944811	992211	6853412	1843981
3km	50%	20000	6	215	4855282	686354	4120104	1055782
3km	50%	20000	6	358	5944272	952852	4910429	1504274
3km	50%	20000	6	295	4808849	714194	4001131	1183229
3km	50%	20000	6	278	5847878	864794	4899246	1327207
3km	50%	20000	6	280	5249112	817622	4362731	1281028
3km	50%	20000	6	353	5707273	840463	4773066	1287499
3km	50%	20000	6	388	7704896	1042704	6592500	1702734
3km	50%	20000	6	344	7513475	925848	6522509	1664864
3km	50%	20000	6	226	5662549	810541	4756055	1157770
3km	50%	20000	6	326	7444667	941319	6433427	1509722
3km	50%	20000	6	316	7364002	955661	6342937	1593430
3km	50%	20000	6	360	7046205	949202	6013351	1604067
3km	50%	20000	6	296	7108373	933510	6100430	1656281
3km	50%	20000	6	266	6526737	810376	5622879	1439255
3km	50%	20000	6	318	8218160	1040025	7097389	1821319
3km	50%	20000	6	280	6278356	903946	5324104	1358029
3km	50%	20000	6	239	5216415	750118	4410118	1149600
3km	50%	20000	6	267	5752455	858359	4832745	1294779
3km	50%	20000	6	304	6621455	834120	5728033	1428782
3km	50%	20000	6	327	6929020	943582	5921336	1718492
3km	50%	20000	6	441	7314881	985220	6241511	1654273
3km	50%	20000	6	331	7578340	989923	6513723	1547976
3km	50%	20000	6	271	5380761	800665	4492859	1236816
3km	50%	20000	6	236	6606754	950014	5568963	1485274
3km	50%	20000	6	250	5089460	715419	4321072	1073206
3km	50%	20000	6	278	4897318	714229	4129256	1120993
3km	50%	20000	6	270	5008288	792533	4149676	1339034
3km	50%	20000	6	278	5948445	830218	5043746	1421238
3km	50%	20000	6	367	6775279	967507	5733968	1728080
3km	50%	20000	6	333	5804301	899360	4812990	1446066
3km	50%	20000	6	312	6732926	1022321	5618162	1482588
3km	50%	20000	6	456	6233723	968268	5183883	1483562
3km	50%	20000	6	340	6082569	937223	5060288	1472238
3km	50%	20000	6	355	5966925	919903	4984101	1222061
3km	50%	20000	6	315	8387305	1130835	7126946	2026701
3km	50%	20000	6	325	6755756	1022152	5616842	1672337
3km	50%	20000	6	223	4644323	692400	3914037	1021962
3km	50%	20000	6	388	7299307	1046966	6143883	1908335
3km	50%	20000	6	201	6669504	893036	5713190	1376210
3km	50%	20000	6	271	5391465	784857	4555746	1256350
3km	50%	20000	6	288	7545745	1115176	6340964	1622595
3km	50%	20000	6	290	6212634	893123	5246838	1297183
3km	50%	20000	6	230	5118173	764982	4285566	1102465
3km	50%	20000	6	337	7030925	909742	6058047	1545321
3km	50%	20000	6	370	7095099	907572	6125119	1479327
3km	50%	20000	6	262	5711928	840607	4814733	1244765
3km	50%	20000	6	307	5801272	797334	4940462	1463387
3km	50%	20000	6	201	4922230	709634	4158210	1007575
3km	50%	20000	6	214	4862444	722148	4009289	1023416
3km	50%	20000	6	381	7738393	1051634	6576343	1626558
3km	50%	20000	6	376	7455661	951193	6418461	1580254
3km	50%	20000	6	270	4720506	724631	3934076	1178485
3km	50%	20000	6	327	7733709	1027958	6613682	1746611
3km	50%	20000	6	366	6196966	781420	5355127	1239751
3km	50%	20000	6	340	6723173	1039237	5619282	1569611
3km	50%	20000	6	274	5334448	756140	4516039	1153743
3km	50%	20000	6	269	6351730	937139	5358513	1467762
3km	50%	20000	6	290	6336977	928647	5361432	1342649
3km	50%	20000	6	258	4846810	746599	4031794	1070752
3km	50%	20000	6	432	5738237	841511	4822767	1284809
3km	50%	20000	6	258	6616242	875919	5664585	1450249
3km	50%	20000	6	264	5216764	758830	4357629	1181930
3km	50%	20000	6	281	6868245	899260	5878663	1352837
3km	50%	20000	6	294	6666940	886706	5711384	1463450
3km	50%	20000	6	248	5562432	846890	4653077	1251698
3km	50%	20000	6	405	5705104	747197	4880301	1278456
3km	50%	20000	6	345	6393575	988020	5298321	1669194
3km	50%	20000	6	329	6439970	850643	5523121	1525236
3km	50%	20000	6	320	6171762	811396	5293987	1346371
3km	50%	20000	6	304	7316221	953705	6261466	1737020
3km	50%	20000	6	249	6997127	940333	5988065	1471774
3km	50%	20000	6	192	5068593	740819	4263796	1084597
3km	50%	20000	6	214	5397834	808866	4522127	1223010
3km	50%	20000	6	284	6761498	833928	5843315	1430606
3km	50%	20000	6	401	7780860	1049994	6598670	1681193
3km	50%	20000	6	310	7628322	1041767	6496229	1686901
3km	50%	20000	6	329	6459004	786652	5613000	1452725
3km	50%	20000	6	304	7308330	997740	6237627	1630689
3km	50%	20000	6	313	6060773	864758	5138448	1267787
3km	50%	20000	6	434	6385427	850138	5463914	1461522
3km	50%	20000	6	423	6713478	869145	5791055	1493719
3km	50%	20000	6	339	6996962	887274	6063570	1562831
3km	50%	20000	6	243	6508592	980268	5437202	1422775
3km	50%	20000	6	238	5925737	807910	5061404	1298633
3km	50%	20000	6	290	4814330	683277	4081277	1095032
3km	50%	20000	6	379	6388890	847891	5467831	1340081
3km	50%	20000	6	245	6608862	985823	5533995	1421612
3km	50%	20000	6	370	6098735	811566	5242340	1358558
3km	50%	20000	6	238	5782091	860031	4853832	1242080
3km	50%	20000	6	350	7538484	956438	6502801	1615209
3km	50%	20000	6	232	6943466	932638	5944118	1404920
3km	50%	20000	6	359	5867365	843705	4938287	1567775
3km	50%	20000	6	379	6882349	922488	5875963	1591559
3km	50%	20000	6	268	5755002	878433	4809995	1417119
3km	50%	20000	6	377	5389246	821254	4500120	1278087
3km	50%	20000	6	213	5812246	804214	4938774	1259900
3km	50%	20000	6	395	5152846	809656	4272189	1421594
3km	50%	20000	6	319	7676143	980840	6621736	1656928
3km	50%	20000	6	318	6685036	863852	5744205	1612007
3km	50%	20000	6	269	6040555	917079	5052284	1572294
3km	50%	20000	6	290	6374132	890052	5430313	1418591
3km	50%	20000	6	253	5777555	896454	4786130	1287866
3km	50%	20000	6	270	6458962	996725	5396638	1350172
3km	50%	20000	6	266	7668106	947491	6637842	1434686
3km	50%	20000	6	240	5677614	856649	4721544	1309478
3km	50%	20000	6	276	7117724	961356	6048287	1550266
3km	50%	20000	6	190	4777501	709619	3987269	988593
3km	50%	20000	6	388	7656716	1003879	6583356	1691807
3km	50%	20000	6	264	6891533	963990	5861430	1454650
3km	50%	20000	6	379	6874873	973237	5830361	1568784
3km	50%	20000	6	307	5873361	894458	4886013	1269706
3km	50%	20000	6	295	5633420	882229	4685156	1284768
3km	50%	20000	6	294	4349702	656620	3628155	1003168
3km	50%	20000	6	260	6707449	894152	5754422	1492028
3km	50%	20000	6	344	7509598	957315	6478929	1543922
3km	50%	20000	6	260	7041226	921723	6062401	1487174
3km	50%	20000	6	299	7040686	1052269	5906543	1569606
3km	50%	20000	6	252	5615008	821903	4732580	1131124
3km	50%	20000	6	211	6259069	981494	5199619	1393271
3km	50%	20000	6	402	7205049	963638	6170096	1652467
3km	50%	20000	6	302	5559300	828062	4678569	1235877
3km	50%	20000	6	346	6917386	994596	5854967	1720730
3km	50%	20000	6	190	5388052	814670	4477832	1207884
3km	50%	20000	6	261	5821574	884819	4850657	1244072
3km	50%	20000	6	189	5506376	875115	4578619	1136520
3km	50%	20000	6	274	5477272	817998	4606739	1126403
3km	50%	20000	6	255	4572811	721420	3786201	1114247
3km	50%	20000	6	237	6241142	909442	5246985	1358974
3km	50%	20000	6	396	8256884	1077071	7098478	1942282
3km	50%	20000	6	281	6898194	934752	5875774	1438462
3km	50%	20000	6	268	6967175	991069	5877747	1692826
3km	50%	20000	6	288	6371967	888017	5398268	1420269
3km	50%	20000	6	226	5921588	792712	5074334	1302638
3km	50%	20000	6	341	6295278	958107	5261324	1343330
3km	50%	20000	6	213	4979591	728397	4178916	1138697
3km	50%	20000	6	245	6020613	937282	4990295	1350016
3km	50%	20000	6	297	6998332	907129	6011928	1454801
3km	50%	20000	6	220	5740369	825664	4813757	1404757
3km	50%	20000	6	215	5421877	780723	4578283	1258361
3km	50%	20000	6	241	6770969	959128	5767852	1333840
3km	50%	20000	6	257	5274520	825556	4399551	1209696
3km	50%	20000	6	356	7267827	1042764	6139343	1638620
3km	50%	20000	6	326	7726130	1022927	6629514	1636474
3km	50%	20000	6	215	4859495	761816	4023759	1175540
3km	50%	20000	6	291	5495622	830631	4603560	1271323
3km	50%	20000	6	247	6647151	836356	5747079	1360157
3km	50%	20000	6	291	6336693	887099	5382055	1455673
3km	50%	20000	6	298	5925241	846073	5010940	1371237
3km	50%	20000	6	264	5804558	924456	4813380	1286259
3km	50%	20000	6	266	6515151	884718	5573966	1549633
3km	50%	20000	6	276	7086190	989390	5962719	1735785
3km	50%	20000	6	328	5957586	880451	5001234	1348030
3km	50%	20000	6	305	5889518	890288	4940910	1357034
3km	50%	20000	6	243	6030240	856959	5109307	1377625
3km	50%	20000	6	236	5143315	794419	4271915	1159980
3km	50%	20000	6	387	6321447	855799	5354410	1402595
3km	50%	20000	6	358	6650792	958988	5609622	1585703
3km	50%	20000	6	259	7100957	908938	6106905	1485169
3km	50%	20000	6	296	5233373	829540	4349817	1275098
3km	50%	20000	6	256	7090561	1024819	5973258	1752875
3km	50%	20000	6	248	4957027	748422	4153855	1300350
3km	50%	20000	6	213	5793186	906603	4833299	1306083
3km	50%	20000	6	275	5544664	840673	4630306	1313488
3km	50%	20000	6	313	5608003	885651	4655664	1318246
3km	50%	20000	6	306	5920592	952024	4914476	1433126
3km	50%	20000	6	316	6674058	941455	5664475	1384009
3km	50%	20000	6	388	6816682	861941	5890559	1557090
3km	50%	20000	6	247	5734154	901408	4754162	1259056
3km	50%	20000	6	244	5619065	847920	4702102	1298279
3km	50%	20000	6	320	5916939	905545	4920574	1498814
3km	50%	20000	6	286	4515048	664177	3785132	1025458
3km	50%	20000	6	268	5619409	835337	4735807	1201167
3km	50%	20000	6	271	6034571	882120	5060487	1431649
3km	50%	20000	6	304	5892526	808795	5024427	1406365
3km	50%	20000	6	297	5235563	750257	4435942	1037656
3km	50%	20000	6	346	5768361	892060	4824383	1288955
3km	50%	20000	6	245	6987268	860526	6071371	1419645
3km	50%	20000	6	342	7968324	1059073	6816669	1646256
3km	50%	20000	6	303	6345078	852368	5436867	1374559
3km	50%	20000	6	265	5269438	791543	4415046	1149707
3km	50%	20000	6	327	8180406	1056909	7053998	1806051
3km	50%	20000	6	457	7645607	1020622	6520243	1931020
3km	50%	20000	6	238	5536756	846822	4633819	1337790
3km	50%	20000	6	227	5270837	718925	4438940	1136073
3km	50%	20000	6	257	4843340	731351	4052574	1120872
3km	50%	20000	6	278	7736058	1062117	6596012	1703595
3km	50%	20000	6	313	6977218	920425	5978753	1604371
3km	50%	20000	6	367	6620603	1023468	5523929	1529405
3km	50%	20000	6	283	5300273	788805	4429386	1278040
3km	50%	20000	6	249	6906628	898998	5939143	1448228
3km	50%	20000	6	325	6137365	779078	5292585	1282519
3km	50%	20000	6	351	7017812	1078467	5883883	1641975
3km	50%	20000	6	438	7468342	1016992	6341378	1629551
3km	50%	20000	6	258	6650428	868159	5728253	1388654
3km	50%	20000	6	284	6021616	965323	4988010	1535607
3km	50%	20000	6	269	5288212	813222	4375698	1231512
3km	50%	20000	6	292	7926223	1118177	6714977	1849854
3km	50%	20000	6	218	4417873	658670	3725393	1018404
3km	50%	20000	6	368	7289780	937855	6280807	1843231
3km	50%	20000	6	378	6459664	977670	5400799	1800652
3km	50%	20000	6	226	6042776	883113	5080279	1280817
3km	50%	20000	6	400	7964464	1113773	6770469	1817667
3km	50%	20000	6	323	5584638	789449	4742745	1355057
3km	50%	20000	6	255	5206406	713207	4440326	1164112
3km	50%	20000	6	417	5887389	817706	4999737	1421059
3km	50%	20000	6	342	5287300	786843	4443698	1230204
3km	50%	20000	6	330	6893821	936019	5895806	1470951
3km	50%	20000	6	332	6902809	998355	5820481	1544906
3km	50%	20000	6	221	4992686	745803	4188992	1269744
3km	50%	20000	6	263	7127271	975549	6075825	1584959
3km	50%	20000	6	271	5797124	824227	4906149	1410133
3km	50%	20000	6	367	6597268	918019	5597406	1768239
3km	50%	20000	6	359	7084777	972433	6035652	1439570
3km	50%	20000	6	259	5348851	788704	4477659	1298153
3km	50%	20000	6	314	5916661	858919	4996534	1264454
3km	50%	20000	6	254	5103192	745432	4294048	1208344
3km	50%	20000	6	497	7755764	1061602	6576924	1830044
3km	50%	20000	6	265	6597755	958869	5596919	1485250
3km	50%	20000	6	259	5828310	776013	4979832	1287725
3km	50%	20000	6	309	5936538	913931	4961901	1489196
3km	50%	20000	6	242	6373772	894149	5441466	1338673
3km	50%	20000	6	441	6165438	926539	5171281	1545724
3km	50%	20000	6	324	5531009	903377	4546289	1205983
3km	50%	20000	6	247	6889093	883116	5939968	1413911
3km	50%	20000	6	302	5176484	795502	4334663	1241264
3km	50%	20000	6	304	7484841	997602	6404871	1766770
3km	50%	20000	6	241	6234659	880686	5277690	1371413
3km	50%	20000	6	420	6771182	874281	5850174	1492269
3km	50%	20000	6	398	5471237	796105	4624077	1379042
3km	50%	20000	6	287	6149126	959060	5094063	1480700
3km	50%	20000	6	323	6124820	884354	5130776	1389250
3km	50%	20000	6	301	5573943	823070	4709466	1170304
3km	50%	20000	6	337	7724165	1061999	6568713	1679916
3km	50%	20000	6	311	5939975	868504	4967230	1292931
3km	50%	20000	6	226	5302797	807373	4402724	1214135
3km	50%	20000	6	269	5264560	746037	4475685	1101730
3km	50%	20000	6	287	7660055	1013441	6545227	1852873
3km	50%	20000	6	331	5433959	871745	4492561	1258705
3km	50%	20000	6	274	6190922	794620	5354820	1388755
3km	50%	20000	6	353	5540055	802263	4653523	1386779
3km	50%	20000	6	269	7048515	963657	6016811	1564322
3km	50%	20000	6	292	6872076	931204	5873192	1634682
3km	50%	20000	6	236	6522011	1007200	5427636	1444311
3km	50%	20000	6	329	8644169	1136441	7375589	2032200
3km	50%	20000	6	286	5417272	850894	4481963	1445490
3km	50%	20000	6	200	4763612	693307	3996927	1076818
3km	50%	20000	6	362	7770996	1029681	6597104	1808249
3km	50%	20000	6	338	7234186	918980	6223354	1577067
3km	50%	20000	6	263	4201684	634032	3508120	1002666
3km	50%	20000	6	376	6641649	1051701	5510374	1731004
3km	50%	20000	6	313	5930797	857347	4996561	1380792
3km	50%	20000	6	418	6867525	937241	5838017	1547044
3km	50%	20000	6	247	5974604	876773	5007269	1353579
3km	50%	20000	6	251	5288014	806057	4403129	1206569
3km	50%	20000	6	253	6714497	1018650	5624008	1552425
3km	50%	20000	6	235	5288129	800883	4436520	1209490
3km	50%	20000	6	229	4989045	710688	4220237	1143890
3km	50%	20000	6	315	5806521	876257	4822447	1230896
3km	50%	20000	6	311	5799790	909521	4781835	1541828
3km	50%	20000	6	279	6320658	878401	5379815	1411699
3km	50%	20000	6	362	7469908	946609	6462588	1570955
3km	50%	20000	6	463	7997133	1050952	6881307	1677322
3km	50%	20000	6	291	5621182	814834	4740801	1215095
3km	50%	20000	6	312	5242667	803428	4354623	1261030
3km	50%	20000	6	232	6895934	927359	5886610	1490026
3km	50%	20000	6	341	6642818	883656	5687921	1500269
3km	50%	20000	6	450	6458457	955791	5440394	1570533
3km	50%	20000	6	269	5529567	786183	4626275	1398119
3km	50%	20000	6	298	5418114	804555	4536756	1275462
3km	50%	20000	6	303	7679541	1010851	6576095	1697696
3km	50%	20000	6	295	6192717	812923	5314930	1286171
3km	50%	20000	6	334	6441547	882363	5503332	1568738
3km	50%	20000	6	337	6615581	1031057	5490685	1557672
3km	50%	20000	6	207	5229557	779968	4392024	1031841
3km	50%	20000	6	385	6944632	864175	6031161	1490801
3km	50%	20000	6	342	6627933	997786	5576341	1536694
3km	50%	20000	6	384	6260905	916492	5265871	1334292
3km	50%	20000	6	296	5910681	888545	4932521	1231888
3km	50%	20000	6	372	7085170	901505	6121913	1717937
3km	50%	20000	6	288	6423453	914958	5434620	1429882
3km	50%	20000	6	272	6016481	835885	5134467	1288977
3km	50%	20000	6	205	5930729	925328	4938747	1349740
3km	50%	20000	6	321	5624008	826410	4687601	1259263
3km	50%	20000	6	348	7451212	999634	6357142	1738251
3km	50%	20000	6	352	5965318	860764	5022792	1240976
3km	50%	20000	6	193	5151062	759536	4321264	1143416
3km	50%	20000	6	297	7614074	992778	6539887	1665624
3km	50%	20000	6	240	5270032	766586	4429955	1248006
3km	50%	20000	6	291	5827460	897355	4850018	1377722
3km	50%	20000	6	330	5123076	794009	4261189	1440383
3km	50%	20000	6	308	6583484	867728	5642875	1479286
3km	50%	20000	6	328	5527073	783922	4667121	1362334
3km	50%	20000	6	252	6352403	917965	5368765	1453354
3km	50%	20000	6	240	5487469	841994	4578108	1398260
3km	50%	20000	6	255	5938498	797019	5075761	1206402
3km	50%	20000	6	288	5832638	896879	4865552	1314336
3km	50%	20000	6	207	4529414	649794	3817386	1061845
3km	50%	20000	6	234	5391890	771090	4554293	1147823
3km	50%	20000	6	335	5695503	845613	4784695	1376327
3km	50%	20000	6	469	5555054	813953	4690698	1290290
3km	50%	20000	6	286	8092320	1084347	6924119	1597915
3km	50%	20000	6	210	6079376	817942	5192407	1213635
3km	50%	20000	6	212	4796676	692470	4042878	1134129
3km	50%	20000	6	317	6487043	927957	5497661	1392667
3km	50%	20000	6	357	6991938	896391	6003313	1415089
3km	50%	20000	6	276	5643885	809178	4751941	1348836
3km	50%	20000	6	263	4952361	773190	4109214	1370726
3km	50%	20000	6	254	6669034	952106	5643541	1493103
3km	50%	20000	6	279	5106805	715289	4342810	1134679
3km	50%	20000	6	309	7571550	1095516	6403137	1868380
3km	50%	20000	6	347	5990867	865537	5047162	1328446
3km	50%	20000	6	236	5117671	722846	4326932	1049764
3km	50%	20000	6	342	6494653	948146	5438064	1575770
3km	50%	20000	6	249	5784159	924187	4766389	1382384
3km	50%	20000	6	266	5816072	873562	4853013	1300493
3km	50%	20000	6	356	6773541	994196	5700641	1731397
3km	50%	20000	6	291	5310381	824668	4420172	1233188
3km	50%	20000	6	214	4233027	672449	3505063	1071800
3km	50%	20000	6	268	5533636	822134	4649102	1160430
3km	50%	20000	6	248	5756321	826497	4829371	1392276
3km	50%	20000	6	357	7141051	958230	6065555	1280091
3km	50%	20000	6	259	5224114	769305	4371890	1180446
3km	50%	20000	6	294	7192630	885338	6218155	1521559
3km	50%	20000	6	269	5173543	818456	4275161	1264545
3km	50%	20000	6	352	7244213	978198	6205654	1584311
3km	50%	20000	6	239	5249678	747170	4444042	1178455
3km	50%	20000	6	251	5530622	831267	4636779	1114794
3km	50%	20000	6	351	6047717	971344	4994821	1480022
3km	50%	20000	6	195	4744280	708811	3966944	1104079
3km	50%	20000	6	327	5275580	822470	4371185	1332038
3km	50%	20000	6	287	6831485	953965	5811755	1416446
3km	50%	20000	6	225	5567747	913961	4592494	1348171
3km	50%	20000	6	223	5665367	829756	4767631	1258148
3km	50%	20000	6	326	6258805	791234	5418356	1337950
3km	50%	20000	6	233	5352605	791862	4446890	1241332
3km	50%	20000	6	340	6599299	1008224	5533625	1492936
3km	50%	20000	6	269	6133966	787723	5286136	1411977
3km	50%	20000	6	316	6693070	838417	5795099	1432588
3km	50%	20000	6	389	6101110	909949	5107346	1394295
3km	50%	20000	6	282	7503346	982514	6429454	1583944
3km	50%	20000	6	205	5342975	830537	4433995	1247640
3km	50%	20000	6	394	6624621	931138	5595810	1464156
3km	50%	20000	6	231	5484588	841175	4555453	1358139
3km	50%	20000	6	429	6822314	929968	5807374	1623711
3km	50%	20000	6	249	5240464	792676	4368911	1225641
3km	50%	20000	6	267	5437881	842916	4546358	1186648
3km	50%	20000	6	383	6103504	835560	5203758	1439853
3km	50%	20000	6	306	7038760	992898	5959259	1599107
3km	50%	20000	6	223	5560260	813364	4674557	1286138
3km	50%	20000	6	312	6968433	917231	5969490	1464554
3km	50%	20000	6	280	6030876	933656	5025403	1388875
3km	50%	20000	6	253	5360185	797097	4464514	1164256
3km	50%	20000	6	365	7823710	1091432	6652443	1762162
3km	50%	20000	6	318	5549842	824494	4654954	1272930
3km	50%	20000	6	208	5654260	833251	4762397	1170801
3km	50%	20000	6	291	7305847	936856	6284931	1611146
3km	50%	20000	6	404	5901997	793129	5046439	1349084
3km	50%	20000	6	303	6102701	905482	5151091	1392665
3km	50%	20000	6	283	4808837	712755	3999495	1220488
3km	50%	20000	6	254	5840303	929381	4799325	1450152
3km	50%	20000	6	243	6318666	854602	5393276	1485544
3km	50%	20000	6	242	7287626	1054494	6158408	1661121
3km	50%	20000	6	473	7434843	1015106	6318033	1962476
3km	50%	20000	6	341	7366948	981033	6294682	1692889
3km	50%	20000	6	217	6416484	949437	5372353	1469851
3km	50%	20000	6	298	5194544	752448	4378618	1184683
3km	50%	20000	6	306	5765111	901595	4772175	1411030
3km	50%	20000	6	259	5219367	767972	4379434	1269816
3km	50%	20000	6	326	7026139	979470	5987637	1488530
3km	50%	20000	6	242	6367307	945979	5355924	1484239
3km	50%	20000	6	256	6775150	940651	5757270	1504924
3km	50%	20000	6	406	6288947	967517	5251948	1484551
3km	50%	20000	6	277	5718250	871612	4796803	1346104
3km	50%	20000	6	285	7524713	978137	6481006	1662455
3km	50%	20000	6	274	6782828	949032	5764187	1643520
3km	50%	20000	6	407	6072750	911768	5095131	1431041
3km	50%	20000	6	243	5247633	821267	4337342	1258176
3km	50%	20000	6	287	6011619	960638	4985535	1707899
3km	50%	20000	6	209	5721639	858362	4766226	1262783
3km	50%	20000	6	281	5605592	852560	4668635	1360822
3km	50%	20000	6	237	5307411	745125	4498826	1093141
3km	50%	20000	6	287	5461297	794881	4605187	1136696
3km	50%	20000	6	438	7032316	1053798	5888636	1807660
3km	50%	20000	6	244	6529760	903007	5549108	1414655
3km	50%	20000	6	294	6194159	808248	5321481	1286681
3km	50%	20000	6	320	5491576	808199	4605001	1261487
3km	50%	20000	6	248	4672978	699465	3923980	1146989
3km	50%	20000	6	283	4991488	751105	4164945	1149395
3km	50%	20000	6	305	6120650	925730	5137008	1462274
3km	50%	20000	6	205	4478945	677397	3751857	1001068
3km	50%	20000	6	315	6574373	910882	5582589	1316399
3km	50%	20000	6	290	6752016	902134	5777670	1486275
3km	50%	20000	6	409	7001522	909324	6035078	1573279
3km	50%	20000	6	326	6811935	881551	5831404	1335165
3km	50%	20000	6	231	5192086	727165	4415462	1135785
3km	50%	20000	6	228	7024736	897614	6075749	1423321
3km	50%	20000	6	249	7936225	1089848	6762822	1656170
3km	50%	20000	6	433	6279030	833814	5378190	1492304
3km	50%	20000	6	447	7421939	1064980	6264124	1741544
3km	50%	20000	6	271	5252589	825912	4379861	1389481
3km	50%	20000	6	329	6363595	948081	5347151	1553513
3km	50%	20000	6	282	6185723	942394	5177831	1478805
3km	50%	20000	6	281	5362649	797115	4502283	1241083
3km	50%	20000	6	279	6855756	915070	5856549	1518256
3km	50%	20000	6	264	7036510	902406	6020896	1566416
3km	50%	20000	6	296	8566813	1142152	7330119	1978624
3km	50%	20000	6	281	6046992	910336	5058309	1382025
3km	50%	20000	6	382	6679826	938310	5678143	1526591
3km	50%	20000	6	197	6151819	946886	5116757	1535153
3km	50%	20000	6	343	5646603	883047	4693124	1448525
3km	50%	20000	6	270	5258476	785262	4396570	1123383
3km	50%	20000	6	234	6410925	955080	5380334	1434699
3km	50%	20000	6	254	6605797	894824	5643571	1385857
3km	50%	20000	6	252	5708210	819420	4780912	1221543
3km	50%	20000	6	274	5176839	776578	4321877	1143938
3km	50%	20000	6	290	6520967	893396	5559763	1584758
3km	50%	20000	6	260	5046636	767804	4228469	1091062
3km	50%	20000	6	298	5106253	731360	4311488	1221610
3km	50%	20000	6	238	5598085	789159	4743930	1155885
3km	50%	20000	6	209	5848070	860654	4933818	1359150
3km	50%	20000	6	374	5882572	876282	4926764	1403524
3km	50%	20000	6	232	4990496	739621	4207165	1066123
3km	50%	20000	6	360	6487921	969688	5422598	1508234
3km	50%	20000	6	424	7354526	967133	6276231	1748434
3km	50%	20000	6	315	6024011	776936	5133568	1445811
3km	50%	20000	6	189	4732032	710979	3967098	1038133
3km	50%	20000	6	386	7221332	949135	6199023	1783559
3km	50%	20000	6	298	5932182	848820	5023092	1335206
3km	50%	20000	6	252	6229742	871039	5204614	1247704
3km	50%	20000	6	385	6925333	861779	5977506	1552682
3km	50%	20000	6	279	5708048	836933	4785103	1374571
3km	50%	20000	6	273	5991424	835858	5099779	1395939
3km	50%	20000	6	409	8493640	1096492	7299790	1922214
3km	50%	20000	6	279	7538399	1066069	6393471	1675990
3km	50%	20000	6	262	5411789	834940	4507438	1228787
3km	50%	20000	6	214	5088508	766407	4250955	1260544
3km	50%	20000	6	375	7592775	1022474	6500504	1733650
3km	50%	20000	6	297	8474928	1172943	7216039	1965553
3km	50%	20000	6	328	5114512	784575	4269357	1253330
3km	50%	20000	6	311	4512667	668967	3792162	1040092
3km	50%	20000	6	306	5507234	806235	4630917	1228135
3km	50%	20000	6	313	7028855	999099	5948115	1608559
3km	50%	20000	6	294	8266614	1118536	7046014	1854118
3km	50%	20000	6	240	6726543	1044895	5591641	1503007
3km	50%	20000	6	348	7062278	942512	6068197	1627508
3km	50%	20000	6	283	5621098	774306	4772499	1258316
3km	50%	20000	6	360	7009586	966643	5962557	1699645
3km	50%	20000	6	268	7550805	966998	6503922	1658191
3km	50%	20000	6	282	6105231	907901	5131850	1262647
3km	50%	20000	6	284	6485521	894214	5511708	1416237
3km	50%	20000	6	227	6509132	950546	5476542	1376650
3km	50%	20000	6	301	6036845	861201	5096671	1450585
3km	50%	20000	6	369	7416743	1019268	6316714	1592880
3km	50%	20000	6	339	7582663	982475	6521262	1646577
3km	50%	20000	6	296	4973972	776328	4123469	1158846
3km	50%	20000	6	247	5270548	756368	4462691	1121385
3km	50%	20000	6	345	5752892	760001	4929631	1398356
3km	50%	20000	6	280	6158709	858551	5223872	1482860
3km	50%	20000	6	331	5301614	863875	4387262	1423510
3km	50%	20000	6	253	5543989	792141	4677814	1200749
3km	50%	20000	6	221	5773236	910034	4800168	1211601
3km	50%	20000	6	221	5310334	776693	4459770	1140238
3km	50%	20000	6	514	7333974	1008081	6260714	1883950
3km	50%	20000	6	260	4737339	725535	3963238	1110263
3km	50%	20000	6	231	5071260	725096	4259266	1225152
3km	50%	20000	6	324	5625580	879843	4689095	1448852
3km	50%	20000	6	294	6394573	953148	5354452	1479190
3km	50%	20000	6	397	7272964	1077153	6093890	2022267
3km	50%	20000	6	405	8245888	1034586	7083811	1714938
3km	50%	20000	6	278	6500071	899933	5509830	1468091
3km	50%	20000	6	266	6200177	855891	5258766	1318858
3km	50%	20000	6	282	5677227	810050	4796121	1290475
3km	50%	20000	6	276	5528650	807951	4657135	1176050
3km	50%	20000	6	215	5667109	824671	4790101	1086445
3km	50%	20000	6	321	5652047	843817	4734126	1187463
3km	50%	20000	6	295	5358410	830597	4474130	1241584
3km	50%	20000	6	350	6904395	910425	5897317	1389332
3km	50%	20000	6	189	5775967	820672	4881895	1183993
3km	50%	20000	6	418	7074004	994608	5987876	1659893
3km	50%	20000	6	397	7708646	1064345	6542704	1661607
3km	50%	20000	6	377	7101118	1079703	5944990	1734405
3km	50%	20000	6	291	8702341	1191877	7402127	2015802
3km	50%	20000	6	279	5707355	916241	4725880	1278429
3km	50%	20000	6	360	5567152	712254	4804614	1240809
3km	50%	20000	6	339	7431855	944406	6417144	1695466
3km	50%	20000	6	338	6723940	855940	5805124	1416830
3km	50%	20000	6	313	6735888	946615	5698706	1395275
3km	50%	20000	6	304	6848137	978376	5786952	1604708
3km	50%	20000	6	294	6515643	815320	5640219	1389450
3km	50%	20000	6	386	7325926	923776	6322011	1422164
3km	50%	20000	6	327	5117974	778508	4258874	1209508
3km	50%	20000	6	304	6626742	1034572	5492371	1792203
3km	50%	20000	6	231	5423092	875494	4476456	1267248
3km	50%	20000	6	423	7011112	992490	5936339	1589042
3km	50%	20000	6	305	6292205	910389	5269935	1575863
3km	50%	20000	6	314	6482224	834747	5577362	1387709
3km	50%	20000	6	220	7315361	1011720	6207463	1460178
3km	50%	20000	6	361	8670618	1089145	7487783	1762574
3km	50%	20000	6	240	5346120	819951	4482448	1169009
3km	50%	20000	6	243	5630985	912095	4633684	1410830
3km	50%	20000	6	232	5574695	835117	4678337	1260770
3km	50%	20000	6	259	6012412	940587	5012463	1399728
3km	50%	20000	6	375	6685410	895056	5705470	1535826
3km	50%	20000	6	270	6517359	910841	5528850	1478670
3km	50%	20000	6	225	5735765	869968	4775772	1341400
3km	50%	20000	6	292	5084486	743524	4303659	1090775
3km	50%	20000	6	305	7339852	991378	6284596	1736695
3km	50%	20000	6	353	5891446	806825	5008167	1438032
3km	50%	20000	6	345	6336061	948662	5316891	1495393
3km	50%	20000	6	233	4721050	728713	3924156	1194099
3km	50%	20000	6	258	6159283	832700	5266628	1399452
3km	50%	20000	6	289	6013785	867027	5071373	1260639
3km	50%	20000	6	460	7351257	985794	6276143	1826014
3km	50%	20000	6	237	4790839	709147	4037985	1105469
3km	50%	20000	6	276	5696228	867651	4771299	1271992
3km	50%	20000	6	318	6440682	828947	5537799	1418194
3km	50%	20000	6	247	6981318	917134	5987603	1531918
3km	50%	20000	6	415	7150635	900352	6178645	1408351
3km	50%	20000	6	330	6322331	867053	5365477	1437132
3km	50%	20000	6	279	5817070	867566	4886773	1254485
3km	50%	20000	6	280	6264157	822953	5383942	1360975
3km	50%	20000	6	380	6430772	961615	5379945	1519517
3km	50%	20000	6	211	5178550	847529	4262060	1072638
3km	50%	20000	6	266	5821747	880496	4886705	1391780
3km	50%	20000	6	299	5950649	919031	4972270	1494360
3km	50%	20000	6	257	6279096	880868	5311769	1344255
3km	50%	20000	6	235	4640574	674248	3905913	1004046
3km	50%	20000	6	391	7021342	890522	6045872	1539966
3km	50%	20000	6	383	6520899	928216	5539803	1429595
3km	50%	20000	6	332	6986247	989164	5921205	1801883
3km	50%	20000	6	282	5257087	764245	4420624	1117877
3km	50%	20000	6	383	5882605	858583	4956093	1403469
3km	50%	20000	6	302	6894955	981690	5826336	1495241
3km	50%	20000	6	494	7370163	990916	6323792	1693792
3km	50%	20000	6	281	6274028	983056	5221814	1604545
3km	50%	20000	6	423	6594366	910326	5595109	1772383
3km	50%	20000	6	423	7012093	1011956	5915042	1437932
3km	50%	20000	6	292	5771223	879119	4805327	1576359
3km	50%	20000	6	245	6057303	885821	5101091	1526922
3km	50%	20000	6	230	6406745	851594	5473224	1342779
3km	50%	20000	6	276	5028430	725543	4245004	1224123
3km	50%	20000	6	346	6650640	883814	5711901	1496218
3km	50%	20000	6	357	6531991	996859	5462050	1576474
3km	50%	20000	6	245	7397574	956041	6334874	1645314
3km	50%	20000	6	253	6320314	847124	5413842	1470678
3km	50%	20000	6	264	5124013	739348	4349704	1143271
3km	50%	20000	6	243	7218960	1009122	6125321	1482526
3km	50%	20000	6	313	5803357	785830	4945669	1357579
3km	50%	20000	6	327	6759530	915186	5760863	1581947
3km	50%	20000	6	330	7963333	1097749	6785160	1663482
3km	50%	20000	6	310	6581164	882281	5639774	1512993
3km	50%	20000	6	360	5617770	771258	4766146	1385910
3km	50%	20000	6	379	7440135	1025451	6333336	1776853
3km	50%	20000	6	239	7154178	975215	6121127	1392039
3km	50%	20000	6	466	8079741	1057681	6937682	1776709
3km	50%	20000	6	384	6567067	841570	5651006	1492629
3km	50%	20000	6	253	6108181	923368	5120578	1324317
3km	50%	20000	6	405	7915226	1095048	6744313	1791675
3km	50%	20000	6	322	7073133	981070	6027378	1518544
3km	50%	20000	6	248	4856859	735069	4074538	1174294
3km	50%	20000	6	371	4798302	664775	4059361	1085091
3km	50%	20000	6	203	6188302	873383	5249345	1279277
3km	50%	20000	6	307	7567742	1035281	6457881	1894826
3km	50%	20000	6	273	5541557	843736	4619368	1361160
3km	50%	20000	6	269	7768798	1053622	6609666	1601260
3km	50%	20000	6	286	7160012	880232	6203483	1488102
3km	50%	20000	6	228	5667960	880369	4729855	1345224
3km	50%	20000	6	308	7826092	1024250	6685574	1652557
3km	50%	20000	6	398	4789819	721254	4000561	1086313
3km	50%	20000	6	233	5509971	805068	4652127	1220454
3km	50%	20000	6	231	7438674	1027746	6343078	1582355
3km	50%	20000	6	249	6267829	1015464	5157389	1468158
3km	50%	20000	6	247	4853738	701542	4086733	1085931
3km	50%	20000	6	367	7999458	1105365	6839295	1890613
3km	50%	20000	6	269	6929801	894751	5953401	1533861
3km	50%	20000	6	341	5639473	882614	4683448	1324162
3km	50%	20000	6	342	5919906	802966	5042787	1316795
3km	50%	20000	6	269	7528877	1165740	6241091	1772934
3km	50%	20000	6	350	5231593	791348	4355200	1242718
3km	50%	20000	6	315	7433736	959266	6382671	1607921
3km	50%	20000	6	358	7605724	1012916	6525907	1579976
3km	50%	20000	6	318	7213444	1060402	6075795	1692200
3km	50%	20000	6	301	8028328	1092708	6858169	1628651
3km	50%	20000	6	340	6410760	839893	5505111	1277137
3km	50%	20000	6	422	7425562	954174	6390727	1679260
3km	50%	20000	6	274	6754416	949264	5711814	1498486
3km	50%	20000	6	253	4523106	676021	3785074	1081159
3km	50%	20000	6	205	4949174	704602	4189916	1046418
3km	50%	20000	6	269	5425404	857883	4491996	1220576
3km	50%	20000	6	232	6045365	919360	5070466	1364958
3km	50%	20000	6	392	7440216	945053	6418991	1568922
3km	50%	20000	6	317	5061995	749038	4235819	1201201
3km	50%	20000	6	273	4563726	712262	3785430	1212954
3km	50%	20000	6	241	5788911	877377	4845559	1371221
3km	50%	20000	6	290	6900127	952759	5868632	1513139
3km	50%	20000	6	255	5976502	777272	5129070	1451854
3km	50%	20000	6	306	6320041	989647	5233882	1381344
3km	50%	20000	6	256	6848960	996333	5773621	1648709
3km	50%	20000	6	435	7952275	1080826	6792037	1945259
3km	50%	20000	6	459	7708258	1072107	6530638	1873247
3km	50%	20000	6	341	5270053	802503	4399127	1204034
3km	50%	20000	6	300	7451537	993052	6382658	1590357
3km	50%	20000	6	240	5517192	755591	4678433	1190119
3km	50%	20000	6	591	7169248	922076	6159464	1590055
3km	50%	20000	6	279	7443994	1011526	6365407	1675483
3km	50%	20000	6	336	6175201	943802	5171980	1314321
3km	50%	20000	6	287	5781219	799627	4912016	1211631
3km	50%	20000	6	248	7101521	870493	6171676	1489170
3km	50%	20000	6	308	5431050	700860	4683884	1143335
3km	50%	20000	6	361	6158322	921758	5167259	1256197
3km	50%	20000	6	348	7774306	1078730	6614442	1695210
3km	50%	20000	6	299	5253221	790686	4412284	1247166
3km	50%	20000	6	293	6411451	837368	5531125	1336713
3km	50%	20000	6	290	6558071	839379	5651912	1439820
3km	50%	20000	6	257	6257642	847341	5358016	1470146
3km	50%	20000	6	354	7541598	1046260	6377367	1546278
3km	50%	20000	6	310	5898951	856560	4958242	1329623
3km	50%	20000	6	220	5382624	793589	4522992	1302562
3km	50%	20000	6	313	7265677	913510	6273605	1411233
3km	50%	20000	6	349	5641936	837986	4733506	1521914
3km	50%	20000	6	266	5186189	763892	4381200	1187391
3km	50%	20000	6	387	6256409	842288	5373769	1261868
3km	50%	20000	6	270	5799056	862545	4876087	1295054
3km	50%	20000	6	274	5838519	824584	4959885	1247086
3km	50%	20000	6	244	4717799	672503	3978712	1130798
3km	50%	20000	6	264	5142743	762753	4329668	1241304
3km	50%	20000	6	274	6543834	912232	5560681	1550260
3km	50%	20000	6	222	5256442	789002	4431649	1062561
3km	50%	20000	6	352	6582529	1002145	5513207	1487763
3km	50%	20000	6	351	6170451	836223	5261538	1371922
3km	50%	20000	6	379	5662274	883253	4710990	1319998
3km	50%	20000	6	205	5588882	849927	4673724	1306598
3km	50%	20000	6	275	6669514	990728	5565384	1531803
3km	50%	20000	6	351	4688314	692914	3947489	1114387
3km	50%	20000	6	210	6400798	867893	5463334	1339713
3km	50%	20000	6	261	5438078	751420	4583881	1194790
3km	50%	20000	6	351	7026491	956268	5998001	1737188
3km	50%	20000	6	471	7403326	933858	6407528	1527824
3km	50%	20000	6	347	5632875	829641	4731711	1354100
3km	50%	20000	6	261	6336649	828210	5431142	1343843
3km	50%	20000	6	270	7110995	919197	6108669	1359741
3km	50%	20000	6	407	6987007	890474	6025205	1785561
3km	50%	20000	6	257	6349163	888499	5354092	1395512
3km	50%	20000	6	274	4713809	696426	3957355	1038432
3km	50%	20000	6	311	5378152	817101	4491495	1284997
3km	50%	20000	6	278	5389310	853308	4490838	1262303
3km	50%	20000	6	288	7069206	939717	6055165	1599277
3km	50%	20000	6	241	6654508	891305	5672712	1376900
3km	50%	20000	6	273	5678395	863719	4753298	1231065
3km	50%	20000	6	266	5545347	791393	4701878	1267465
3km	50%	20000	6	361	7225736	936326	6217499	1689051
3km	50%	20000	6	372	5448922	820800	4573453	1352632
3km	50%	20000	6	219	5624383	830626	4730534	1247314
3km	50%	20000	6	277	6135590	824866	5237305	1352538
3km	50%	20000	6	337	7552474	1038799	6434353	1716784
3km	50%	20000	6	391	7192232	901476	6208220	1589035
3km	50%	20000	6	437	5877753	805918	5000290	1502695
3km	50%	20000	6	438	8197738	1108051	6977521	1901367
3km	50%	20000	6	302	5089520	724150	4303246	1097324
3km	50%	20000	6	404	4741407	713611	3976080	1036431
3km	50%	20000	6	275	6081348	934817	5042063	1568013
3km	50%	20000	6	309	6119650	880345	5176796	1399409
3km	50%	20000	6	418	6961278	1000373	5895481	1524891
3km	50%	20000	6	410	6606993	846106	5710519	1444789
3km	50%	20000	6	309	6244822	808053	5342048	1350842
3km	50%	20000	6	354	7337598	976223	6308061	1650748
3km	50%	20000	6	428	5035625	739335	4246542	1153815
3km	50%	20000	6	335	7032605	973041	5942891	1756158
3km	50%	20000	6	393	7913881	1086829	6717395	1901222
3km	50%	20000	6	411	6202956	830449	5288078	1264929
3km	50%	20000	6	261	6481859	863053	5563352	1488115
3km	50%	20000	6	281	5160726	757968	4345438	1170951
3km	50%	20000	6	267	6892996	908862	5900453	1471623
3km	50%	20000	6	301	6987487	943236	5964384	1612158
3km	50%	20000	6	342	7381669	921172	6374096	1588802
3km	50%	20000	6	266	6060466	820801	5174591	1310412
3km	50%	20000	6	294	6922235	983863	5865749	1686040
3km	50%	20000	6	236	6518957	865934	5562641	1391409
3km	50%	20000	6	258	6013684	923622	5034125	1286167
3km	50%	20000	6	324	5480996	808601	4578208	1214669
3km	50%	20000	6	359	6757764	926710	5720075	1636896
3km	50%	20000	6	317	6171027	939232	5126179	1250114
3km	50%	20000	6	267	5464673	766827	4628862	1162390
3km	50%	20000	6	291	5641519	851191	4687866	1324062
3km	50%	20000	6	261	6465021	907924	5475377	1520086
3km	50%	20000	6	235	6468719	873986	5520310	1420905
3km	50%	20000	6	248	5633379	767788	4812616	1227782
3km	50%	20000	6	314	4928305	812413	4049625	1353544
3km	50%	20000	6	258	5896015	862463	4975146	1132602
3km	50%	20000	6	293	7673825	1054732	6534361	1639411
3km	50%	20000	6	453	8469281	1128467	7232242	1900918
3km	50%	20000	6	301	6075480	896731	5120505	1474150
3km	50%	20000	6	300	7638337	1031430	6513505	1657626
3km	50%	20000	6	323	7213531	945257	6202714	1807479
3km	50%	20000	6	298	6238928	873991	5308723	1495929
3km	50%	20000	6	428	5555492	906096	4607252	1471620
3km	50%	20000	6	325	7247213	878391	6314840	1389843
3km	50%	20000	6	415	6423543	845368	5508927	1548015
3km	50%	20000	6	280	7090496	974191	6034766	1646959
3km	50%	20000	6	276	6606847	980295	5544485	1571745
3km	50%	20000	6	420	7339151	1019320	6213616	1744724
3km	50%	20000	6	298	5652806	807916	4736238	1437764
3km	50%	20000	6	270	6008931	868772	5049280	1413650
3km	50%	20000	6	274	4654347	738223	3863311	1090024
3km	50%	20000	6	211	5243246	769493	4409749	1169742
3km	50%	20000	6	395	5480066	853747	4520632	1472851
3km	50%	20000	6	277	6228040	839172	5276514	1431679
3km	50%	20000	6	216	5532969	845146	4614827	1214190
3km	50%	20000	6	280	5300447	822311	4412974	1235863
3km	50%	20000	6	311	6505407	947553	5470082	1414782
3km	50%	20000	6	267	5142636	774724	4309498	1033555
3km	50%	20000	6	252	5782874	836164	4861221	1312190
3km	50%	20000	6	296	5943882	806652	5066146	1228918
3km	50%	20000	6	303	6406427	849450	5489748	1448276
3km	50%	20000	6	280	5331744	767023	4521913	1170403
3km	50%	20000	6	258	6625767	939083	5598382	1464955
3km	50%	20000	6	306	7083763	931818	6065127	1589821
3km	50%	20000	6	219	4893078	742732	4104463	1100868
3km	50%	20000	6	236	5082397	751326	4270217	1217387
3km	50%	20000	6	260	6460247	912963	5465705	1449360
3km	50%	20000	6	355	6590431	852751	5662933	1556941
3km	50%	20000	6	283	7018504	967752	5959460	1441771
3km	50%	20000	6	283	8059133	1126850	6841135	1778462
3km	50%	20000	6	272	7113577	984363	6004986	1592666
3km	50%	20000	6	376	5140671	765856	4269277	1192392
3km	50%	20000	6	229	5828119	913629	4838408	1212715
3km	50%	20000	6	279	7395982	952943	6359597	1662929
3km	50%	20000	6	305	5855564	804751	4987603	1279907
3km	50%	20000	6	270	7224583	948312	6214544	1621825
3km	50%	20000	6	341	7468549	1051277	6285954	1615776
3km	50%	20000	6	260	5457658	751389	4645821	1236016
3km	50%	20000	6	270	6672892	944824	5666996	1435195
3km	50%	20000	6	256	6303386	844910	5393702	1341341
3km	50%	20000	6	304	6409234	816215	5544682	1551937
3km	50%	20000	6	311	6849965	965450	5819081	1530529
3km	50%	20000	6	409	6896343	877784	5939223	1621931
3km	50%	20000	6	281	4864022	733346	4076344	1091755
3km	50%	20000	6	282	5532035	753187	4693409	1253305
3km	50%	20000	6	284	5920261	863522	5005881	1354595
3km	50%	20000	6	390	6476156	996513	5411984	1531179
3km	50%	20000	6	273	6160764	901507	5177230	1420974
3km	50%	20000	6	252	4969073	723441	4151236	1094458
3km	50%	20000	6	277	5508072	784416	4661989	1083782
3km	50%	20000	6	313	7091839	916690	6099281	1505533
3km	50%	20000	6	252	6362902	892589	5410513	1432803
3km	50%	20000	6	407	7552567	952782	6492696	1581291
3km	50%	20000	6	275	5435995	781356	4580615	1148127
3km	50%	20000	6	396	7652628	1026689	6557802	1765877
3km	50%	20000	6	359	6739663	894617	5755675	1522961
3km	50%	20000	6	303	6106775	898830	5084653	1643312
3km	50%	20000	6	305	5490819	811233	4582065	1307861
3km	50%	20000	6	242	5305415	775868	4443800	1223208
3km	50%	20000	6	283	6616858	909656	5650897	1507548
3km	50%	20000	6	321	6832817	956215	5819805	1546793
3km	50%	20000	6	292	4928349	689783	4174941	1057686
3km	50%	20000	6	331	7246913	999349	6181554	1545046
3km	50%	20000	6	326	5540206	775160	4673747	1208174
3km	50%	20000	6	306	7207170	993220	6128249	1647813
3km	50%	20000	6	223	4889144	696284	4128939	1110196
3km	50%	20000	6	331	6846936	985020	5777700	1486471
3km	50%	20000	6	278	5826581	921214	4820649	1586687
3km	50%	20000	6	208	5861347	860747	4918038	1250730
3km	50%	20000	6	411	7529531	1024745	6412766	1548432
3km	50%	20000	6	228	5198534	745591	4387611	1138597
3km	50%	20000	6	208	4662500	712495	3892884	1055121
3km	50%	20000	6	283	5986952	856863	5060995	1341848
3km	50%	20000	6	236	5705217	839776	4785906	1285242
3km	50%	20000	6	292	4878838	733887	4073018	1186291
3km	50%	20000	6	234	6967743	963812	5918476	1591701
3km	50%	20000	6	473	8063532	1027031	6942328	1821650
3km	50%	20000	6	273	6356329	973431	5268374	1600678
3km	50%	20000	6	353	6560885	844672	5635627	1385235
3km	50%	20000	6	363	8440455	1113883	7233553	2031032
3km	50%	20000	6	261	5338715	802518	4475800	1180306
3km	50%	20000	6	299	6919442	881060	5977745	1594545
3km	50%	20000	6	249	5837263	890630	4887642	1256287
3km	50%	20000	6	234	5073189	766045	4213267	1203926
3km	50%	20000	6	309	6313053	848202	5365897	1405240
3km	50%	20000	6	239	5792632	800362	4866723	1136360
3km	50%	20000	6	270	6230110	925719	5229956	1343477
3km	50%	20000	6	312	6565729	917688	5561798	1589326
3km	50%	20000	6	364	7734238	996646	6673580	1541660
3km	50%	20000	6	460	7031385	957262	6003987	1558264
3km	50%	20000	6	240	6913268	975962	5875895	1582526
3km	50%	20000	6	385	6920286	956420	5907282	1623553
3km	50%	20000	6	248	5828262	906796	4840279	1308013
3km	50%	20000	6	319	5227869	777245	4392379	1124725
3km	50%	20000	6	207	6101327	902080	5104893	1296847
3km	50%	20000	6	256	5442633	812849	4564134	1061269
3km	50%	20000	6	360	6776692	877762	5805408	1452277
3km	50%	20000	6	214	4745633	706422	3999552	1114567
3km	50%	20000	6	213	4824086	723799	4061074	1104583
3km	50%	20000	6	364	7300442	900160	6338021	1498164
3km	50%	20000	6	492	5931746	872412	4979081	1614205
3km	50%	20000	6	257	4543393	698250	3785445	1191164
3km	50%	20000	6	283	5344586	779511	4519238	1131111
3km	50%	20000	6	293	5597380	837949	4688132	1171943
3km	50%	20000	6	221	5571910	772262	4739655	1173341
3km	50%	20000	6	220	5756238	890105	4788037	1265754
3km	50%	20000	6	312	7234805	1036030	6125042	1485300
3km	50%	20000	6	297	6242288	953387	5226018	1623838
3km	50%	20000	6	401	5984485	888071	5043878	1348702
3km	50%	20000	6	271	6552790	920896	5545478	1453035
3km	50%	20000	6	281	6918972	946855	5898920	1512680
3km	50%	20000	6	293	7240939	990993	6186223	1507470
3km	50%	20000	6	249	4907625	748813	4099691	1108621
3km	50%	20000	6	423	7122246	943942	6132546	1661116
3km	50%	20000	6	233	6125200	957991	5088220	1373107
3km	50%	20000	6	265	5604910	845117	4657604	1334699
3km	50%	20000	6	306	6734734	889031	5778345	1489168
3km	50%	20000	6	249	7838517	1153076	6581120	1680548
3km	50%	20000	6	272	7348583	1018292	6259156	1611491
3km	50%	20000	6	345	6493286	891305	5510834	1576608
3km	50%	20000	6	266	6332123	870231	5386878	1457952
3km	50%	20000	6	277	5157765	749803	4361418	1175082
3km	50%	20000	6	274	7264531	924576	6267356	1445574
3km	50%	20000	6	297	7135004	903229	6167073	1533709
3km	50%	20000	6	237	5505150	862661	4574759	1176924
3km	50%	20000	6	205	4777496	734944	3982623	1205892
3km	50%	20000	6	205	5246623	785055	4388641	1099723
3km	50%	20000	6	283	6280338	812675	5381248	1401494
3km	50%	20000	6	289	7338938	912432	6367380	1662394
3km	50%	20000	6	306	6012890	890078	5040923	1239978
3km	50%	20000	6	289	7504895	1009383	6420816	1744541
3km	50%	20000	6	358	7004788	879916	6045856	1382077
3km	50%	20000	6	362	6527620	963804	5458542	1625887
3km	50%	20000	6	273	5628060	911246	4637015	1496389
3km	50%	20000	6	274	5542753	876084	4608134	1299014
3km	50%	20000	6	380	6421458	1002190	5306960	1795479
3km	50%	20000	6	287	7751046	1075352	6571524	1574961
3km	50%	20000	6	327	4646877	679523	3930656	1078862
3km	50%	20000	6	306	6647667	893119	5692649	1420496
3km	50%	20000	6	376	6956965	955641	5933629	1624900
3km	50%	20000	6	301	8034177	992944	6970692	1577374
3km	50%	20000	6	195	5085162	764528	4279785	1151353
3km	50%	20000	6	224	7266870	966812	6237120	1432381
3km	50%	20000	6	303	6638247	893523	5662928	1471572
3km	50%	20000	6	340	6191301	963393	5155270	1506409
3km	50%	20000	6	250	5741279	848103	4819954	1299232
3km	50%	20000	6	282	5820461	866830	4886556	1431189
3km	50%	20000	6	266	5893854	892932	4928824	1361616
3km	50%	20000	6	345	6358434	883763	5364854	1455963
3km	50%	20000	6	251	5535258	881030	4577433	1375302
3km	50%	20000	6	263	6566123	920756	5560591	1724101
3km	50%	20000	6	294	5862189	867151	4910482	1365007
3km	50%	20000	6	230	5888406	803448	5015227	1226798
3km	50%	20000	6	247	7192322	930752	6185880	1454184
3km	50%	20000	6	209	6919030	976045	5862948	1457785
3km	50%	20000	6	394	7544158	989972	6455584	1726005
3km	50%	20000	6	227	5523910	777963	4671717	1223160
3km	50%	20000	6	335	7196547	949181	6151842	1580972
3km	50%	20000	6	242	4546667	702912	3780992	978687
3km	50%	20000	6	267	5350224	757866	4488541	1064863
3km	50%	20000	6	266	6553723	1005216	5452607	1548114
3km	50%	20000	6	416	7001474	916465	6008900	1312170
3km	50%	20000	6	347	4930879	720922	4151852	1066362
3km	50%	20000	6	297	5530085	801999	4653734	1198981
3km	50%	20000	6	232	5490061	802103	4634114	1192900
3km	50%	20000	6	288	5599916	795691	4753000	1273954
3km	50%	20000	6	334	7747278	1001493	6662171	1710861
3km	50%	20000	6	268	5301667	777246	4481999	1131818
3km	50%	20000	6	278	6593471	901215	5621429	1493949
3km	50%	20000	6	273	7033660	965928	5920353	1592609
3km	50%	20000	6	382	5135756	743519	4318751	1138375
3km	50%	20000	6	297	7554756	1017874	6424218	1701970
3km	50%	20000	6	219	5166382	794011	4314370	1136125
3km	50%	20000	6	304	5400532	749861	4596427	1290995
3km	50%	20000	6	257	4736040	711575	3954777	1036370
3km	50%	20000	6	287	7705887	1064038	6511826	1747566
3km	50%	20000	6	236	5678898	854325	4758695	1337606
3km	50%	20000	6	294	5297809	788813	4445022	1313424
3km	50%	20000	6	211	5267553	803840	4405968	1151068
3km	50%	20000	6	244	5609126	906658	4648612	1356372
3km	50%	20000	6	235	6842009	956386	5822413	1482512
3km	50%	20000	6	202	5332217	838486	4439499	1256798
3km	50%	20000	6	306	6740573	853826	5827742	1431749
3km	50%	20000	6	282	5350100	851035	4434994	1142065
3km	50%	20000	6	348	5591831	826992	4684495	1323918
3km	50%	20000	6	243	5919582	883244	4949440	1397018
3km	50%	20000	6	357	6549151	932419	5525064	1484065
3km	50%	20000	6	290	7428140	960837	6374406	1743997
3km	50%	20000	6	294	4697349	704295	3935485	1113777
3km	50%	20000	6	278	6249326	935319	5258662	1231422
3km	50%	20000	6	357	6774207	942675	5737284	1638156
3km	50%	20000	6	363	6539808	906094	5561211	1633583
3km	50%	20000	6	216	7767781	1008590	6659340	1700430
3km	50%	20000	6	360	4707448	718670	3897911	1112969
3km	50%	20000	6	239	5808651	850659	4866548	1318412
3km	50%	20000	6	246	5738249	813146	4828303	1252264
3km	50%	20000	6	273	5127062	817939	4233475	1155844
3km	50%	20000	6	249	5935626	862649	4962099	1396390
3km	50%	20000	6	261	5410178	777539	4542236	1198334
3km	50%	20000	6	326	5533811	832799	4622858	1203224
3km	50%	20000	6	209	5044796	766161	4217121	1064424
3km	50%	20000	6	306	5705090	863314	4771760	1274219
3km	50%	20000	6	262	4855693	715403	4097398	1004770
3km	50%	20000	6	276	7761209	1058840	6629624	1683171
3km	50%	20000	6	325	7282589	988188	6235670	1689795
3km	50%	20000	6	255	5331235	803985	4447436	1194951
3km	50%	20000	6	336	5790302	904941	4821073	1451706
3km	50%	20000	6	414	7812735	1068242	6661804	1750200
3km	50%	20000	6	347	7207153	1002451	6143496	1722852
3km	50%	20000	6	288	6067516	801702	5200142	1334662
3km	50%	20000	6	234	5614224	810131	4746360	1223763
3km	50%	20000	6	220	5457572	806629	4591647	1133042
3km	50%	20000	6	249	7027361	944133	6000813	1646078
3km	50%	20000	6	296	6912921	968598	5890907	1472550
3km	50%	20000	6	267	5673550	829907	4784802	1409741
3km	50%	20000	6	393	7604969	1077394	6433087	1875393
3km	50%	20000	6	328	5670531	872813	4748865	1236273
3km	50%	20000	6	363	7639460	986338	6567835	1691308
3km	50%	20000	6	340	5440195	774979	4592805	1208770
3km	50%	20000	6	269	6553489	848269	5653661	1346308
3km	50%	20000	6	360	5492154	764073	4679086	1175501
3km	50%	20000	6	308	5791350	896195	4819085	1392298
3km	50%	20000	6	210	5667700	771482	4825825	1196642
3km	50%	20000	6	271	7471522	942938	6453092	1471626
3km	50%	20000	6	295	6350512	884963	5393694	1424305
3km	50%	20000	6	218	5246811	742691	4448122	1069380
3km	50%	20000	6	256	5430307	762422	4598748	1360569
3km	50%	20000	6	251	5306406	801753	4430975	1305192
3km	50%	20000	6	286	5835892	928139	4787272	1450348
3km	50%	20000	6	343	7070061	957515	6036313	1590567
3km	50%	20000	6	244	6225247	874003	5280925	1411743
3km	50%	20000	6	333	5230550	764070	4397902	1366800
3km	50%	20000	6	270	5378960	864969	4448740	1408719
3km	50%	20000	6	207	4919817	720576	4143071	1071060
3km	50%	20000	6	283	5627627	817465	4746669	1233023
3km	50%	20000	6	352	8998095	1203392	7700494	2018593
3km	50%	20000	6	303	6732735	928200	5696721	1435003
3km	50%	20000	6	349	7205881	929189	6174623	1590238
3km	50%	20000	6	217	5377927	829160	4465078	1238772
3km	50%	20000	6	330	6306513	930086	5318107	1534355
3km	50%	20000	6	359	8494088	1170970	7236493	1765010
3km	50%	20000	6	276	6727846	1029928	5603717	1523658
3km	50%	20000	6	279	4601060	682452	3870726	1049497
3km	50%	20000	6	349	6308245	883717	5364703	1596548
3km	50%	20000	6	267	6237275	1005562	5151187	1577999
3km	50%	20000	6	246	7751853	1014481	6608841	1633267
3km	50%	20000	6	364	6466812	899909	5506895	1456152
3km	50%	20000	6	253	5130567	750192	4332209	1114576
3km	50%	20000	6	213	5409846	769859	4593262	1126103
3km	50%	20000	6	267	4716970	744513	3913215	1255389
3km	50%	20000	6	261	5837154	802960	4960125	1277926
3km	50%	20000	6	280	5788607	883861	4836705	1278672
3km	50%	20000	6	344	5112135	762111	4296016	1258705
3km	50%	20000	6	343	7227818	1015435	6151325	1626455
3km	50%	20000	6	218	6788863	982128	5713733	1460132
3km	50%	20000	6	243	5494997	809826	4634579	1335387
3km	50%	20000	6	204	5599338	839843	4675240	1235562
3km	50%	20000	6	335	5828219	897082	4840393	1483113
3km	50%	20000	6	308	6701722	875787	5756476	1467968
3km	50%	20000	6	337	6253366	917433	5253561	1440356
3km	50%	20000	6	260	5167051	682390	4419403	1158247
3km	50%	20000	6	282	6287302	834886	5378443	1303700
3km	50%	20000	6	379	6142496	947767	5125134	1587180
3km	50%	20000	6	230	5042583	752173	4212226	1295114
3km	50%	20000	6	379	5448690	828734	4549159	1357150
3km	50%	20000	6	234	5744439	836094	4840734	1272755
3km	50%	20000	6	491	8341193	1077830	7166989	1787932
3km	50%	20000	6	292	6735451	861052	5821974	1351801
3km	50%	20000	6	237	7801806	1171716	6533677	1588369
3km	50%	20000	6	334	5864221	871602	4938477	1269171
3km	50%	20000	6	290	6171741	1005907	5092186	1510735
3km	50%	20000	6	331	5966502	927746	4953486	1312219
3km	50%	20000	6	212	6209654	853862	5283941	1288923
3km	50%	20000	6	268	5742729	791079	4889796	1223540
3km	50%	20000	6	310	6477426	914580	5518858	1445406
3km	50%	20000	6	292	5278400	829728	4387339	1233466
3km	50%	20000	6	263	5220922	750340	4408691	1076385
3km	50%	20000	6	296	5519823	846156	4601455	1189343
3km	50%	20000	6	239	7072104	1002770	5992731	1527980
3km	50%	20000	6	313	6145184	922765	5163463	1480297
3km	50%	20000	6	286	7928834	1097141	6767214	1583663
3km	50%	20000	6	279	7392719	966987	6346564	1556240
3km	50%	20000	6	372	6505851	861848	5560953	1468967
3km	50%	20000	6	227	5839872	847919	4907099	1318372
3km	50%	20000	6	263	6231604	1014115	5137861	1432394
3km	50%	20000	6	283	6986082	887975	6016511	1608447
3km	50%	20000	6	244	5769083	918183	4779303	1312164
3km	50%	20000	6	364	7340198	1031561	6229713	1788312
3km	50%	20000	6	242	7039542	891843	6099172	1473943
3km	50%	20000	6	399	5874057	841089	4931135	1199458
3km	50%	20000	6	408	6580951	922545	5607439	1476939
3km	50%	20000	6	344	6537968	954020	5517644	1333091
3km	50%	20000	6	308	5859431	796352	5010852	1161391
3km	50%	20000	6	255	4755772	753101	3939675	1356638
3km	50%	20000	6	301	6402187	942375	5375214	1424624
3km	50%	20000	6	241	5200193	726610	4421471	1222122
3km	50%	20000	6	458	6837791	901011	5872789	1460418
3km	50%	20000	6	432	6851615	1011454	5756577	1783427
3km	50%	20000	6	280	6718829	862293	5805369	1501237
3km	50%	20000	6	261	5475427	795813	4610981	1178424
3km	50%	20000	6	200	6766183	916171	5777265	1495688
3km	50%	20000	6	274	7337934	960572	6274093	1543969
3km	50%	20000	6	431	7061552	952219	6017964	1707260
3km	50%	20000	6	236	5945310	789271	5103661	1331032
3km	50%	20000	6	343	5389995	833008	4505441	1212957
3km	50%	20000	6	319	6043649	864444	5085583	1471127
3km	50%	20000	6	270	5658073	857042	4732144	1222953
3km	50%	20000	6	227	5731365	858821	4815135	1323969
3km	50%	20000	6	283	5491750	826789	4605477	1394327
3km	50%	20000	6	217	6162684	895304	5182303	1408850
3km	50%	20000	6	259	6953626	916994	5977231	1524216
3km	50%	20000	6	374	5961748	888493	5003830	1510295
3km	50%	20000	6	241	4769354	683073	4040339	986927
3km	50%	20000	6	335	8259177	1066251	7117276	1754380
3km	50%	20000	6	221	4633221	681512	3902233	1007316
3km	50%	20000	6	363	7114715	888295	6151791	1588521
3km	50%	20000	6	370	6287382	838668	5357296	1419124
3km	50%	20000	6	233	6170883	942212	5132488	1461607
3km	50%	20000	6	258	5665356	847037	4740912	1230024
3km	50%	20000	6	330	5815161	848709	4894157	1251288
3km	50%	20000	6	262	5571164	824588	4687409	1135796
3km	50%	20000	6	282	4999588	741030	4199346	1127983
3km	50%	20000	6	299	5654294	862893	4723260	1315197
3km	50%	20000	6	330	6229986	905893	5213925	1282402
3km	50%	20000	6	287	5786914	858653	4860473	1213042
3km	50%	20000	6	242	5003869	744347	4200814	1195329
3km	50%	20000	6	233	5789721	802153	4920782	1201806
3km	50%	20000	6	316	6653971	883448	5702969	1676032
3km	50%	20000	6	211	5231792	796067	4398677	1301220
3km	50%	20000	6	288	5789328	819924	4897248	1360739
3km	50%	20000	6	291	6597996	926791	5596461	1521302
3km	50%	20000	6	295	6108624	898571	5141324	1355928
3km	50%	20000	6	456	8200635	1057035	7024147	1914086
3km	50%	20000	6	216	4850374	707275	4052844	1069090
3km	50%	20000	6	276	5477514	808207	4602404	1286255
3km	50%	20000	6	220	5999356	900014	5028251	1235473
3km	50%	20000	6	392	7093300	946159	6077295	1568683
3km	50%	20000	6	232	6648376	904343	5681133	1377062
3km	50%	20000	6	285	6438316	968480	5384765	1520682
3km	50%	20000	6	247	5205206	775693	4385554	1253415
3km	50%	20000	6	316	5059296	789941	4225695	1261489
3km	50%	20000	6	286	6830782	916570	5833682	1442222
3km	50%	20000	6	354	5814822	793731	4975766	1299182
3km	50%	20000	6	305	6523581	887648	5572048	1577267
3km	50%	20000	6	271	6453912	966365	5396203	1445158
3km	50%	20000	6	435	5181914	816893	4288603	1368946
3km	50%	20000	6	409	6273556	843015	5378677	1365111
3km	50%	20000	6	316	7066158	961444	6029514	1534391
3km	50%	20000	6	318	5116386	782251	4247855	1083541
3km	50%	20000	6	281	5629895	845038	4723768	1394545
3km	50%	20000	6	321	7235516	979966	6148281	1701137
3km	50%	20000	6	234	5443832	821113	4559660	1194373
3km	50%	20000	6	262	7127920	884146	6186716	1577842
3km	50%	20000	6	331	7797314	1055820	6686889	1677623
3km	50%	20000	6	305	5477850	843236	4561288	1331543
3km	50%	20000	6	442	6424182	874845	5461758	1471542
3km	50%	20000	6	325	5924470	888607	4952022	1366694
3km	50%	20000	6	230	6019337	973845	4965507	1453534
3km	50%	20000	6	240	4782888	736878	3989780	1209985
3km	50%	20000	6	388	7935426	964399	6895258	1668597
3km	50%	20000	6	420	6008706	847507	5085222	1367878
3km	50%	20000	6	242	5812485	888457	4825337	1267896
3km	50%	20000	6	234	5663039	788397	4823672	1148079
3km	50%	20000	6	263	6470938	837345	5569587	1575709
3km	50%	20000	6	367	5682136	873264	4736139	1296004
3km	50%	20000	6	264	4933460	716623	4141685	1095491
3km	50%	20000	6	286	5179699	797425	4285705	1177081
3km	50%	20000	6	333	7190236	1004799	6108704	1584745
3km	50%	20000	6	312	6810803	864221	5877206	1584953
3km	50%	20000	6	278	5734557	853469	4800453	1140668
3km	50%	20000	6	383	5702935	831651	4826942	1246549
3km	50%	20000	6	274	5794868	877935	4840672	1372770
3km	50%	20000	6	212	6560253	871867	5629423	1364247
3km	50%	20000	6	250	7181551	1131391	5955207	1660938
3km	50%	20000	6	282	6865576	907481	5876743	1581882
3km	50%	20000	6	343	5498230	824254	4601898	1436214
3km	50%	20000	6	237	5515569	776451	4665550	1175347
3km	50%	20000	6	303	6914443	916053	5918472	1314691
3km	50%	20000	6	256	5461336	800771	4579950	1196352
3km	50%	20000	6	264	5271906	747508	4452191	1103988
3km	50%	20000	6	377	7059716	907820	6063568	1444411
3km	50%	20000	6	432	6009799	810285	5109368	1437862
3km	50%	20000	6	562	5741979	813991	4833041	1324205
3km	50%	20000	6	402	6553787	1026915	5437121	1473940
3km	50%	20000	6	204	5803277	810473	4932014	1206255
3km	50%	20000	6	363	7428991	1011850	6328172	1766157
3km	50%	20000	6	245	6921623	973674	5887566	1381715
3km	50%	20000	6	437	6190326	905511	5219974	1335021
3km	50%	20000	6	224	5829292	866473	4898951	1143666
3km	50%	20000	6	261	7127994	944834	6106166	1638401
3km	50%	20000	6	233	4716129	704217	3968251	1128540
3km	50%	20000	6	317	6304649	820661	5414246	1443815
3km	50%	20000	6	379	7197799	1027718	6059232	1532138
3km	50%	20000	6	299	5469929	837709	4557127	1210964
3km	50%	20000	6	248	8408806	1079012	7222833	1805929
3km	50%	20000	6	312	6414288	881325	5459117	1487414
3km	50%	20000	6	347	5727014	767364	4906314	1202096
3km	50%	20000	6	548	8746207	1131905	7486284	2069717
3km	50%	20000	6	358	6960951	906697	5953446	1661380
3km	50%	20000	6	301	7202665	948992	6170755	1645661
3km	50%	20000	6	214	6095601	837542	5192238	1401582
3km	50%	20000	6	276	5930525	844852	5035319	1195206
3km	50%	20000	6	234	6460112	902574	5483851	1383172
3km	50%	20000	6	222	5478605	842944	4576317	1238608
3km	50%	20000	6	293	5951146	878606	4989851	1421817
3km	50%	20000	6	306	6774732	931438	5786538	1499002
3km	50%	20000	6	305	6460147	820380	5588188	1371073
3km	50%	20000	6	266	6665215	951134	5650844	1426882
3km	50%	20000	6	332	7683136	946290	6632672	1646711
3km	50%	20000	6	433	6752726	976954	5675996	1627250
3km	50%	20000	6	393	6305312	953945	5284775	1576018
3km	50%	20000	6	289	5137212	771957	4285671	1248114
3km	50%	20000	6	276	7478248	1033453	6378184	1499972
3km	50%	20000	6	270	6264553	898118	5275658	1323572
3km	50%	20000	6	274	7412429	987227	6322401	1515441
3km	50%	20000	6	270	6413110	867078	5479086	1468797
3km	50%	20000	6	539	7202860	929653	6207084	1582571
3km	50%	20000	6	253	4599109	694273	3869562	971254
3km	50%	20000	6	280	5475499	845338	4552862	1315004
3km	50%	20000	6	251	4812009	708460	4034771	1127230
3km	50%	20000	6	369	5562142	838318	4648845	1339374
3km	50%	20000	6	231	5592935	883324	4660528	1159102
3km	50%	20000	6	262	7735186	1061017	6547613	1528104
3km	50%	20000	6	318	7442726	1064469	6268017	1796992
3km	50%	20000	6	287	5972437	826296	5082127	1509929
3km	50%	20000	6	274	6660367	923636	5642263	1597451
3km	50%	20000	6	324	7535009	924615	6535266	1572658
3km	50%	20000	6	318	5836919	839007	4900044	1297406
3km	50%	20000	6	301	6440934	882903	5469854	1534257
3km	50%	20000	6	226	5729167	848466	4801262	1199790
3km	50%	20000	6	222	5350396	832079	4472907	1277046
3km	50%	20000	6	331	5700337	788650	4868580	1303978
3km	50%	20000	6	203	6205772	933499	5212915	1239887
3km	50%	20000	6	336	6469453	963809	5424035	1678075
3km	50%	20000	6	252	5610261	811657	4729606	1373264
3km	50%	20000	6	292	6285810	845707	5357960	1389848
3km	50%	20000	6	322	6898794	1049205	5763231	1558503
3km	50%	20000	6	282	5954354	885079	5026285	1316628
3km	50%	20000	6	244	4603052	704481	3845197	1154341
3km	50%	20000	6	231	5620255	773403	4770445	1161303
3km	50%	20000	6	201	5330617	792303	4445342	1347342
3km	50%	20000	6	324	7067967	991896	5969769	1654089
3km	50%	20000	6	254	6121708	942276	5120970	1309029
3km	50%	20000	6	296	7623590	1072211	6441481	1775822
3km	50%	20000	6	398	6302983	846409	5364127	1473746
3km	50%	20000	6	307	6969388	1004077	5898094	1463201
3km	50%	20000	6	386	7319259	1007264	6222898	1653489
3km	50%	20000	6	293	5128503	781013	4269808	1086357
3km	50%	20000	6	270	5953868	944595	4940957	1496174
3km	50%	20000	6	369	6933967	861036	6006606	1601937
3km	50%	20000	6	310	6145150	953126	5089368	1392650
3km	50%	20000	6	217	6441497	1000429	5371909	1321091
3km	50%	20000	6	317	7151827	1027646	6059548	1527054
3km	50%	20000	6	420	7623159	1102336	6415745	1706659
3km	50%	20000	6	291	7062548	891633	6105614	1441627
3km	50%	20000	6	306	6786860	959563	5757831	1641119
3km	50%	20000	6	247	5517902	850315	4601106	1298131
3km	50%	20000	6	252	4922148	750752	4118732	1116131
3km	50%	20000	6	227	6873489	1048068	5739771	1529955
3km	50%	20000	6	296	6573526	897435	5593594	1609171
3km	50%	20000	6	415	5178448	808319	4303184	1241665
3km	50%	20000	6	328	8491031	1112822	7285648	1770587
3km	50%	20000	6	213	5054522	794786	4189022	1173667
3km	50%	20000	6	291	6233669	838175	5343723	1407790
3km	50%	20000	6	224	6936680	894535	5949878	1525981
3km	50%	20000	6	317	7220851	910718	6228116	1679144
3km	50%	20000	6	264	6219971	900274	5263724	1387259
3km	50%	20000	6	212	7041275	1004422	5963564	1533339
3km	50%	20000	6	263	7785091	1074342	6622751	1541351
3km	50%	20000	6	252	4815627	739525	4010160	1118960
3km	50%	20000	6	318	7189296	995004	6131491	1567750
3km	50%	20000	6	260	4868694	740872	4063824	1072142
3km	50%	20000	6	264	6611851	922569	5612999	1486489
3km	50%	20000	6	292	5307086	802315	4430231	1263167
3km	50%	20000	6	333	6559621	897609	5577396	1444261
3km	50%	20000	6	240	5697316	795575	4851175	1320104
3km	50%	20000	6	337	7299687	984948	6242986	1687077
3km	50%	20000	6	274	6008815	967022	4985621	1193831
3km	50%	20000	6	374	6591878	898786	5622158	1529942
3km	50%	20000	6	257	6558584	875165	5595621	1528001
3km	50%	20000	6	251	6165596	804408	5275907	1307042
3km	50%	20000	6	341	6214171	959918	5157166	1726288
3km	50%	20000	6	258	7269274	981239	6193323	1611103
3km	50%	20000	6	247	5675381	752168	4852809	1217916
3km	50%	20000	6	284	5905149	839699	4992686	1374505
3km	50%	20000	6	360	5430254	875452	4505751	1416759
3km	50%	20000	6	439	7974947	971040	6933403	1777882
3km	50%	20000	6	298	6985153	924241	5979741	1693948
3km	50%	20000	6	458	7352505	937047	6337419	1626267
3km	50%	20000	6	218	5597608	847632	4683292	1173732
3km	50%	20000	6	431	7146746	947362	6161280	1496147
3km	50%	20000	6	287	6209177	890678	5251105	1368388
3km	50%	20000	6	280	6755363	908779	5773430	1525435
3km	50%	20000	6	231	5505094	802243	4625330	1237340
3km	50%	20000	6	354	7305997	994362	6258748	1564276
3km	50%	20000	6	381	6446482	946406	5427942	1438466
3km	50%	20000	6	331	6884097	885558	5906099	1435779
3km	50%	20000	6	251	5418315	754284	4603768	1145301
3km	50%	20000	6	306	6779073	884303	5821220	1596510
3km	50%	20000	6	222	5082239	729208	4306573	1192518
3km	50%	20000	6	400	8103587	1097634	6929156	1736496
3km	50%	20000	6	289	5905107	840985	5005321	1080196
3km	50%	20000	6	295	6131220	839493	5224686	1388844
3km	50%	20000	6	254	5976307	940681	4966121	1317435
3km	50%	20000	6	231	5327719	764717	4507306	1102720
3km	50%	20000	6	249	6077959	928279	5078815	1345324
3km	50%	20000	6	408	7054384	952924	6035116	1520011
3km	50%	20000	6	248	5548678	830202	4662255	1123276
3km	50%	20000	6	336	7507770	1016484	6396363	1520688
3km	50%	20000	6	295	5308689	768671	4487324	1170068
3km	50%	20000	6	391	6546146	932313	5537608	1635815
3km	50%	20000	6	326	5640728	874710	4701353	1445504
3km	50%	20000	6	275	6395313	959890	5330748	1502701
3km	50%	20000	6	309	5219599	737934	4421821	1185128
3km	50%	20000	6	230	4914851	740664	4121673	1074679
3km	50%	20000	6	365	8014554	1022530	6911437	1665533
3km	50%	20000	6	256	5264948	789492	4413446	1228217
3km	50%	20000	6	293	5933793	924705	4936058	1457031
3km	50%	20000	6	283	7051556	937230	6027251	1557237
3km	50%	20000	6	444	6639843	1028534	5509636	1744590
3km	50%	20000	6	264	6776342	1000050	5716613	1478893
3km	50%	20000	6	266	6896723	907847	5881118	1427168
3km	50%	20000	6	279	5266811	795175	4415422	1199474
3km	50%	20000	6	254	5313730	845083	4396448	1427694
3km	50%	20000	6	216	5415234	780149	4581011	1194624
3km	50%	20000	6	261	5909972	949485	4869865	1444282
3km	50%	20000	6	233	6343022	850170	5416962	1246078
3km	50%	20000	6	272	7688098	1091109	6509226	1721160
3km	50%	20000	6	431	8441619	1185427	7142187	1877630
3km	50%	20000	6	246	5384297	752964	4535948	1221227
3km	50%	20000	6	337	5254155	725636	4465598	1297987
3km	50%	20000	6	232	6708876	1002316	5600130	1514609
3km	50%	20000	6	286	7721457	1075813	6580761	1559250
3km	50%	20000	6	279	5358400	841521	4437525	1172539
3km	50%	20000	6	259	5497983	830107	4606327	1143558
3km	50%	20000	6	186	4837110	708885	4079647	1155061
3km	50%	20000	6	241	6278288	995011	5213758	1385179
3km	50%	20000	6	397	7237852	863206	6317255	1518969
3km	50%	20000	6	296	5249268	754818	4431272	1254578
3km	50%	20000	6	284	7107935	997678	6022719	1483308
3km	50%	20000	6	384	7952434	1091871	6784871	1795900
3km	50%	20000	6	263	5992062	916610	5003351	1235428
3km	50%	20000	6	373	7204942	980122	6158107	1635110
3km	50%	20000	6	422	6514571	904845	5547500	1423718
3km	50%	20000	6	275	5380202	804019	4524842	1105131
3km	50%	20000	6	315	6831831	912109	5861042	1521817
3km	50%	20000	6	346	5414652	871659	4468304	1213122
3km	50%	20000	6	380	6731008	945514	5718811	1525538
3km	50%	20000	6	261	7300305	1050712	6172941	1706027
3km	50%	20000	6	236	4769925	738766	3974858	1134159
3km	50%	20000	6	291	5390989	856725	4490141	1311241
3km	50%	20000	6	220	5420407	810547	4556093	1114173
3km	50%	20000	6	268	6718794	949349	5672052	1827850
3km	50%	20000	6	456	7283664	996051	6214160	1736542
3km	50%	20000	6	423	7370732	1032107	6248625	1637974
3km	50%	20000	6	256	6382257	905775	5364379	1466758
3km	50%	20000	6	249	5805541	850305	4887384	1440421
3km	50%	20000	6	461	6596871	892401	5645118	1417755
3km	50%	20000	6	270	6841933	933079	5833719	1379593
3km	50%	20000	6	219	5697758	857076	4788013	1368706
3km	50%	20000	6	377	7247343	985778	6193368	1622147
3km	50%	20000	6	274	5750117	886469	4785630	1406252
3km	50%	20000	6	303	4981283	748936	4172696	1154086
3km	50%	20000	6	380	7523274	971334	6477517	1621533
3km	50%	20000	6	224	7559531	1058331	6405792	1523848
3km	50%	20000	6	218	4717876	719727	3927136	1062205
3km	50%	20000	6	249	6144049	949010	5087701	1438193
3km	50%	20000	6	285	6402445	932751	5397743	1611457
3km	50%	20000	6	297	6383945	863051	5433399	1360633
3km	50%	20000	6	393	5782211	856282	4867731	1302309
3km	50%	20000	6	250	5519704	863117	4577899	1263595
3km	50%	20000	6	290	5645054	849940	4684457	1221303
3km	50%	20000	6	297	5075751	783425	4247213	1236741
3km	50%	20000	6	351	6466784	923653	5457251	1504210
3km	50%	20000	6	392	6941205	931177	5925226	1813977
3km	50%	20000	6	239	7280030	996291	6229500	1590994
3km	50%	20000	6	294	4916926	690239	4170172	1075897
3km	50%	20000	6	301	5142549	811879	4232846	1389984
3km	50%	20000	6	276	6188491	972140	5130339	1605577
3km	50%	20000	6	300	4819905	741333	4009618	1096534
3km	50%	20000	6	223	6899300	928772	5891541	1386023
3km	50%	20000	6	349	5578314	865330	4639309	1267280
3km	50%	20000	6	299	6142687	906372	5164664	1408195
3km	50%	20000	6	272	5974755	814488	5076787	1282196
3km	50%	20000	6	326	6020435	893428	5035179	1456195
3km	50%	20000	6	272	6403059	1045772	5270778	1557363
3km	50%	20000	6	330	6857165	884452	5884621	1535497
3km	50%	20000	6	325	7385742	1032728	6253724	1598512
3km	50%	20000	6	383	6174963	884937	5230627	1521814
3km	50%	20000	6	223	5331439	771213	4498870	1161300
3km	50%	20000	6	280	5204085	791713	4370081	1255644
3km	50%	20000	6	350	6707550	904943	5718052	1488571
3km	50%	20000	6	303	7187380	967224	6132722	1572575
3km	50%	20000	6	297	5174986	724297	4409187	1091742
3km	50%	20000	6	257	5902208	914123	4913339	1241441
3km	50%	20000	6	298	5180268	772945	4346665	1199722
3km	50%	20000	6	316	6592358	966425	5553686	1555583
3km	50%	20000	6	224	5345369	835423	4452218	1293621
3km	50%	20000	6	411	7604279	1034927	6470401	1758953
3km	50%	20000	6	363	7318795	1020197	6203669	1645896
3km	50%	20000	6	253	7724378	1048527	6593255	1662238
3km	50%	20000	6	407	8144175	1090343	6946806	1900680
3km	50%	20000	6	219	5468552	842162	4528538	1285960
3km	50%	20000	6	258	6388725	988875	5314200	1579599
3km	50%	20000	6	325	6572966	846303	5653379	1529947
3km	50%	20000	6	284	7382410	965830	6340013	1503474
3km	50%	20000	6	488	5839871	857833	4929666	1526691
3km	50%	20000	6	276	6151311	1010955	5025738	1559977
3km	50%	20000	6	499	7376007	1036144	6258965	1815828
3km	50%	20000	6	484	7326536	993466	6240321	1816232
3km	50%	20000	6	274	6546453	855551	5628377	1441999
3km	50%	20000	6	251	5655104	842251	4724203	1280415
3km	50%	20000	6	253	5067353	771751	4232185	1155610
3km	50%	20000	6	328	5479870	865471	4570187	1286002
3km	50%	20000	6	328	8106380	1078430	6938725	1850505
3km	50%	20000	6	235	6202483	864603	5279565	1301038
3km	50%	20000	6	245	5233193	796230	4370384	1217007
3km	50%	20000	6	361	6194367	855998	5264953	1618506
3km	50%	20000	6	367	7075307	915895	6102878	1290324
3km	50%	20000	6	355	5694256	837964	4807119	1315543
3km	50%	20000	6	204	4998665	735282	4206926	1110848
3km	50%	20000	6	252	7897413	1107673	6690987	1583757
3km	50%	20000	6	331	7637960	1027552	6509589	1753502
3km	50%	20000	6	255	6656541	884677	5712380	1413717
3km	50%	20000	6	207	6658427	1067093	5512429	1514137
3km	50%	20000	6	444	6045715	965638	5019815	1670685
3km	50%	20000	6	543	6830314	835124	5939613	1386818
3km	50%	20000	6	345	5785203	824122	4884590	1417455
3km	50%	20000	6	253	5687790	812697	4770811	1200243
3km	50%	20000	6	300	7465269	990026	6416088	1707361
3km	50%	20000	6	303	5718755	798148	4867797	1158657
3km	50%	20000	6	449	5063286	775668	4236826	1240490
3km	50%	20000	6	233	6173289	910384	5192434	1335511
3km	50%	20000	6	305	5863566	866109	4937520	1567505
3km	50%	20000	6	263	5081586	772297	4236062	1194186
3km	50%	20000	6	294	6431001	964031	5394360	1368966
3km	50%	20000	6	369	8192289	1010505	7093929	1752583
3km	50%	20000	6	333	7380533	975120	6321572	1536487
3km	50%	20000	6	378	7398703	1018477	6277514	1753384
3km	50%	20000	6	295	5043661	750387	4239814	1184385
3km	50%	20000	6	280	5686912	836153	4746273	1448426
3km	50%	20000	6	221	5064838	772169	4233246	1102773
3km	50%	20000	6	263	6709179	979789	5670938	1446779
3km	50%	20000	6	252	5617959	753394	4808634	1251339
3km	50%	20000	6	234	5268012	728493	4482451	1115132
3km	50%	20000	6	224	5538893	742600	4737430	1237003
3km	50%	20000	6	358	4805457	821333	3920980	1224166
3km	50%	20000	6	220	5038212	729011	4233459	1111540
3km	50%	20000	6	349	6744021	925320	5747117	1539698
3km	50%	20000	6	238	4849835	764195	4034454	1135101
3km	50%	20000	6	267	6542204	919616	5533053	1484536
3km	50%	20000	6	260	5772167	844262	4856194	1241708
3km	50%	20000	6	456	7242089	939757	6233517	1677538
3km	50%	20000	6	421	5982157	890425	5022621	1444342
3km	50%	20000	6	285	5300409	808815	4436010	1253270
3km	50%	20000	6	256	4780376	698713	4038890	1072399
3km	50%	20000	6	351	6279574	828277	5377327	1546231
3km	50%	20000	6	271	5515791	798642	4665197	1125400
3km	50%	20000	6	313	6156114	807160	5277325	1350009
3km	50%	20000	6	226	6497209	844894	5580771	1317704
3km	50%	20000	6	288	5220773	789302	4377121	1172298
3km	50%	20000	6	252	4327621	626194	3629406	1030029
3km	50%	20000	6	240	5677036	767169	4815604	1213846
3km	50%	20000	6	304	6243597	944715	5232515	1382999
3km	50%	20000	6	212	5791905	897459	4824717	1271144
3km	50%	20000	6	252	5496005	773509	4667506	1152169
3km	50%	20000	6	383	6760895	941967	5729729	1583463
3km	50%	20000	6	289	6297670	819403	5418557	1464632
3km	50%	20000	6	282	6513934	872013	5545139	1427753
3km	50%	20000	6	383	6322859	851773	5403191	1256371
3km	50%	20000	6	236	5029095	766072	4220729	1131110
3km	50%	20000	6	345	6271434	802955	5379763	1286995
3km	50%	20000	6	332	5289585	809679	4419935	1417779
3km	50%	20000	6	291	6097191	806168	5218436	1356054
3km	50%	20000	6	239	5731991	882973	4772045	1388818
3km	50%	20000	6	282	5590433	869181	4662815	1328073
3km	50%	20000	6	298	6557365	849549	5660598	1430866
3km	50%	20000	6	393	5877900	902654	4926140	1414923
3km	50%	20000	6	260	6028862	901969	5065939	1376091
3km	50%	20000	6	309	5058600	714241	4278627	1172282
3km	50%	20000	6	285	5721289	843041	4808532	1334591
3km	50%	20000	6	255	7097175	994797	6029718	1530807
3km	50%	20000	6	246	5547483	775907	4718489	1176369
3km	50%	20000	6	263	6311541	846974	5378489	1482428
3km	50%	20000	6	364	5559595	805078	4684229	1243019
3km	50%	20000	6	383	6826205	944471	5796748	1512147
3km	50%	20000	6	318	7380864	1025885	6276430	1585777
3km	50%	20000	6	224	5747428	829313	4844282	1216349
3km	50%	20000	6	411	7394407	1010938	6306578	1524579
3km	50%	20000	6	275	7119730	1061115	5950246	1481359
3km	50%	20000	6	200	4734273	701307	3980531	1076876
3km	50%	20000	6	225	5623058	788289	4745126	1171287
3km	50%	20000	6	297	5427105	761749	4594620	1173509
3km	50%	20000	6	235	6431787	833672	5468588	1338524
3km	50%	20000	6	304	7304613	934438	6303832	1616757
3km	50%	20000	6	391	6422100	953228	5375784	1588643
3km	50%	20000	6	221	4758251	686792	4008078	1112858
3km	50%	20000	6	216	5851296	843602	4921960	1212694
3km	50%	20000	6	300	6007350	932256	4984905	1457842
3km	50%	20000	6	289	5276826	822852	4330365	1394143
3km	50%	20000	6	386	7903262	1112956	6624688	2123782
3km	50%	20000	6	353	6453035	896531	5509017	1513780
3km	50%	20000	6	218	6114588	891211	5147057	1212151
3km	50%	20000	6	324	6979087	892194	6018058	1473940
3km	50%	20000	6	356	7211857	1015835	6108956	1592506
3km	50%	20000	6	263	6607439	952913	5579025	1416449
3km	50%	20000	6	287	5398640	758246	4578361	1267470
3km	50%	20000	6	326	7171486	914056	6196122	1498809
3km	50%	20000	6	343	7791707	1017932	6692808	1884276
3km	50%	20000	6	222	5013342	705798	4230188	1036851
3km	50%	20000	6	377	6037615	835005	5141026	1432196
3km	50%	20000	6	243	6860480	923443	5884817	1400905
3km	50%	20000	6	224	7258587	991952	6194456	1475139
3km	50%	20000	6	260	5752846	809304	4886550	1247145
3km	50%	20000	6	331	5179712	727647	4400113	1165906
3km	50%	20000	6	220	5829377	843446	4898336	1361046
3km	50%	20000	6	369	5348620	771383	4507933	1191469
3km	50%	20000	6	235	4528976	724719	3757815	1074024
3km	50%	20000	6	411	6858449	963649	5804493	1534660
3km	50%	20000	6	265	5804581	844668	4889505	1346898
3km	50%	20000	6	255	7350460	1003426	6290618	1535853
3km	50%	20000	6	298	5114772	795913	4261690	1179493
3km	50%	20000	6	228	6786653	889717	5835601	1406079
3km	50%	20000	6	316	5281944	766976	4426019	1259625
3km	50%	20000	6	246	4938694	756480	4111797	1154046
3km	50%	20000	6	287	5987162	888117	5052668	1353896
3km	50%	20000	6	236	5872116	998429	4796274	1384175
3km	50%	20000	6	244	4723986	687765	3983786	1039928
3km	50%	20000	6	306	6532447	987428	5474695	1488823
3km	50%	20000	6	327	5740958	880786	4786831	1490943
3km	50%	20000	6	305	5660667	779299	4806527	1203368
3km	50%	20000	6	380	6033502	884621	5083201	1327093
3km	50%	20000	6	252	5260795	732041	4470584	1133468
3km	50%	20000	6	289	6563817	962082	5535174	1593034
3km	50%	20000	6	280	5518806	746233	4673416	1364307
3km	50%	20000	6	261	6473481	985548	5376620	1541519
3km	50%	20000	6	392	6836091	922135	5817058	1591954
3km	50%	20000	6	321	7439469	1079509	6262108	1699603
3km	50%	20000	6	325	7791117	1072248	6599883	1859919
3km	50%	20000	6	346	5609043	849818	4715140	1230394
3km	50%	20000	6	354	7628178	1028148	6516616	1619495
3km	50%	20000	6	344	6023319	797305	5161496	1415095
3km	50%	20000	6	255	6166803	818691	5288810	1321393
3km	50%	20000	6	253	5021131	810691	4118970	1234012
3km	50%	20000	6	341	6009421	947115	4965483	1586038
3km	50%	20000	6	418	7798551	989486	6737425	1720269
3km	50%	20000	6	359	5605714	841972	4676824	1262573
3km	50%	20000	6	256	4853795	745121	4061896	1117628
3km	50%	20000	6	517	9096955	1122918	7881521	2012770
3km	50%	20000	6	214	5498194	834629	4603391	1111901
3km	50%	20000	6	302	4402736	653784	3661399	1070634
3km	50%	20000	6	303	7136359	973158	6087569	1614577
3km	50%	20000	6	322	7235880	977764	6152409	1556295
3km	50%	20000	6	246	5099898	760796	4302944	1123574
3km	50%	20000	6	201	5083084	735344	4287618	1022671
3km	50%	20000	6	212	5261336	781576	4407956	1239979
3km	50%	20000	6	263	5826676	882765	4869096	1203829
3km	50%	20000	6	270	5321637	822997	4433548	1260977
3km	50%	20000	6	336	7120976	945502	6090423	1645248
3km	50%	20000	6	210	6600012	903298	5626246	1211600
3km	50%	20000	6	247	5322948	799696	4467728	1213595
3km	50%	20000	6	282	5904292	899345	4942179	1311539
3km	50%	20000	6	253	6140105	922852	5152168	1310746
3km	50%	20000	6	277	5256533	761133	4403434	1277321
3km	50%	20000	6	232	5165790	767278	4346504	1149589
3km	50%	20000	6	278	6487583	894216	5529211	1240800
3km	50%	20000	6	357	5714164	848198	4802830	1304772
3km	50%	20000	6	260	5463296	788686	4626359	1129489
3km	50%	20000	6	339	5758192	782601	4913598	1314487
3km	50%	20000	6	235	5576966	835525	4677786	1249628
3km	50%	20000	6	269	5708404	856668	4753904	1322159
3km	50%	20000	6	317	6748977	894393	5783617	1456143
3km	50%	20000	6	366	7198706	949432	6180147	1528051
3km	50%	20000	6	236	7884143	1067701	6711029	1727909
3km	50%	20000	6	254	5405079	840705	4483305	1254757
3km	50%	20000	6	262	6538962	850241	5614516	1381806
3km	50%	20000	6	280	5826927	850207	4898572	1251261
3km	50%	20000	6	269	6059167	856888	5136151	1375228
3km	50%	20000	6	200	5486317	823717	4590132	1302052
3km	50%	20000	6	348	5194155	784324	4338050	1455053
3km	50%	20000	6	407	7389382	994537	6305170	1656502
3km	50%	20000	6	328	7028593	954850	5998304	1625404
3km	50%	20000	6	279	7657904	1117907	6402372	1757189
3km	50%	20000	6	342	6103977	823331	5193415	1418719
3km	50%	20000	6	214	4888778	735194	4100135	1094031
3km	50%	20000	6	292	5733407	884499	4780085	1347424
3km	50%	20000	6	434	7735580	1049967	6566413	1819555
3km	50%	20000	6	254	6274234	885302	5313975	1312497
3km	50%	20000	6	275	5664804	845848	4756673	1204625
3km	50%	20000	6	253	5806828	845190	4858344	1284799
3km	50%	20000	6	390	7593480	1017226	6482941	1688459
3km	50%	20000	6	319	5505051	822911	4631741	1407196
3km	50%	20000	6	217	5113682	757476	4282134	1112390
3km	50%	20000	6	236	7601768	1112826	6391208	1752499
3km	50%	20000	6	298	6613950	872058	5648435	1520618
3km	50%	20000	6	284	7441920	980534	6407494	1570075
3km	50%	20000	6	326	8311414	1074698	7154064	1855726
3km	50%	20000	6	389	7464817	1001317	6369974	1579723
3km	50%	20000	6	380	6960064	899729	5945399	1662375
[truncated: 1 more rows]
