# Supplementary material for: Quantifying the Value of Perfect Information in Emergency Vaccination Campaigns
Source: PLoS Comput Biol. 2017 Feb 16;13(2):e1005318. doi: 10.1371/journal.pcbi.1005318 (PMC5312803; doi:10.1371/journal.pcbi.1005318)
Supplement: S1 Data — (ZIP) [file pcbi.1005318.s013.zip › Data/3km vaccination/data4.txt]

vacc_radius	efficacy	capacity	delay	outbreak_duration	livestock_culled	cattle_culled	sheep_culled	vaccinations
3km	50%	35000	2	248	4211466	602208	3556547	1032831
3km	50%	35000	2	275	5353190	746544	4528160	1329021
3km	50%	35000	2	334	6333456	817952	5433472	1573876
3km	50%	35000	2	201	5227168	761913	4415227	1204775
3km	50%	35000	2	350	6508643	835354	5590695	1541762
3km	50%	35000	2	273	6569151	912410	5591489	1492051
3km	50%	35000	2	404	8231751	1056937	7081905	1978668
3km	50%	35000	2	288	7727247	1022533	6624548	1850607
3km	50%	35000	2	351	5717650	900095	4725688	1676203
3km	50%	35000	2	229	5360405	761905	4537839	1257623
3km	50%	35000	2	262	4834926	738155	4045645	1262234
3km	50%	35000	2	403	5177973	759794	4354809	1300548
3km	50%	35000	2	255	4566953	698021	3795107	1141426
3km	50%	35000	2	298	7236224	882061	6292721	1606559
3km	50%	35000	2	330	6434414	888216	5465268	1479969
3km	50%	35000	2	338	5562764	831316	4663626	1407252
3km	50%	35000	2	334	7668938	1009649	6567935	1770446
3km	50%	35000	2	259	6947724	969354	5906418	1790081
3km	50%	35000	2	327	6034287	816064	5157570	1355647
3km	50%	35000	2	273	5652918	735616	4860672	1250866
3km	50%	35000	2	238	5781550	858289	4866267	1281005
3km	50%	35000	2	298	6085671	885444	5133620	1492372
3km	50%	35000	2	342	7347144	987217	6269977	2041499
3km	50%	35000	2	268	5199567	789571	4356166	1286398
3km	50%	35000	2	265	6302613	923538	5308685	1562488
3km	50%	35000	2	260	5491066	847975	4590180	1358878
3km	50%	35000	2	354	6535977	863264	5602803	1592147
3km	50%	35000	2	233	5043724	730129	4244798	1192358
3km	50%	35000	2	616	6917279	873698	5968654	1818640
3km	50%	35000	2	513	6869025	847415	5967576	1510146
3km	50%	35000	2	360	6775551	821288	5885886	1674128
3km	50%	35000	2	310	7343420	950648	6319694	1752464
3km	50%	35000	2	322	5601379	829683	4721170	1414397
3km	50%	35000	2	334	6262051	791009	5388738	1429235
3km	50%	35000	2	246	5406848	821377	4541438	1369396
3km	50%	35000	2	231	5249006	799540	4389096	1238295
3km	50%	35000	2	337	5690714	845718	4771947	1456520
3km	50%	35000	2	458	5929822	838233	5020805	1449589
3km	50%	35000	2	229	5364153	799034	4489690	1267016
3km	50%	35000	2	266	4989666	702925	4199905	1128306
3km	50%	35000	2	367	5256296	746173	4440813	1203703
3km	50%	35000	2	445	7354341	905088	6391716	1729427
3km	50%	35000	2	262	6224376	932150	5212183	1596509
3km	50%	35000	2	351	6590496	825705	5695795	1400321
3km	50%	35000	2	257	5172372	788488	4338365	1292793
3km	50%	35000	2	251	5842803	872479	4900930	1635622
3km	50%	35000	2	299	6211996	825100	5334610	1559914
3km	50%	35000	2	254	5758490	849521	4833187	1311817
3km	50%	35000	2	250	4850178	749191	4011469	1178288
3km	50%	35000	2	263	4990646	766997	4156848	1305180
3km	50%	35000	2	249	6611363	921846	5629932	1400793
3km	50%	35000	2	220	5334721	747793	4532888	1122127
3km	50%	35000	2	294	6116827	905693	5122255	1427946
3km	50%	35000	2	347	5798206	860129	4881577	1402717
3km	50%	35000	2	256	6079008	814654	5190857	1439131
3km	50%	35000	2	323	4743587	725320	3977726	1041172
3km	50%	35000	2	278	6229797	950391	5223756	1471395
3km	50%	35000	2	276	5915084	871434	4992767	1378261
3km	50%	35000	2	241	5320988	762994	4476832	1229258
3km	50%	35000	2	305	5754979	879989	4822614	1374597
3km	50%	35000	2	274	6494973	889293	5504939	1730992
3km	50%	35000	2	284	4960017	752231	4134906	1317013
3km	50%	35000	2	422	6258025	974542	5208341	1800659
3km	50%	35000	2	261	5237500	779295	4369289	1514198
3km	50%	35000	2	294	5379195	842578	4483113	1396290
3km	50%	35000	2	238	5157028	796082	4307956	1188826
3km	50%	35000	2	377	5441594	787700	4567790	1299271
3km	50%	35000	2	382	7588055	1031725	6476143	1920300
3km	50%	35000	2	268	5354602	825459	4475015	1214563
3km	50%	35000	2	174	5456141	827481	4546971	1200699
3km	50%	35000	2	259	5928345	837616	5013583	1479190
3km	50%	35000	2	225	7121679	973271	6051927	1639629
3km	50%	35000	2	242	5569761	829472	4677489	1398116
3km	50%	35000	2	321	5115989	747379	4308134	1136032
3km	50%	35000	2	332	5912901	892188	4933507	1381507
3km	50%	35000	2	309	6444479	895544	5460705	1508412
3km	50%	35000	2	365	4826586	730216	4035044	1246854
3km	50%	35000	2	377	7929193	1013828	6856961	1602673
3km	50%	35000	2	321	6059968	842804	5140481	1537028
3km	50%	35000	2	368	7684918	961552	6642914	1896664
3km	50%	35000	2	223	5700490	907247	4718227	1636553
3km	50%	35000	2	383	6376590	816670	5491006	1468107
3km	50%	35000	2	199	4679727	676510	3949789	1112517
3km	50%	35000	2	320	7638012	1014101	6528619	1882299
3km	50%	35000	2	267	5353937	793328	4467202	1272723
3km	50%	35000	2	368	5884061	893014	4933445	1453263
3km	50%	35000	2	287	5349706	793269	4505246	1323424
3km	50%	35000	2	275	4585934	683113	3825601	1204597
3km	50%	35000	2	219	5440575	815818	4516665	1224731
3km	50%	35000	2	358	5307202	765123	4489226	1229191
3km	50%	35000	2	386	5467846	835527	4551740	1491299
3km	50%	35000	2	280	5097636	759320	4300814	1192173
3km	50%	35000	2	287	6384848	922329	5378045	1648988
3km	50%	35000	2	222	5966109	851710	5013046	1349259
3km	50%	35000	2	224	6029067	859493	5103562	1678444
3km	50%	35000	2	311	4574448	686027	3804223	1120542
3km	50%	35000	2	236	5411297	780235	4583682	1167944
3km	50%	35000	2	233	4994653	680777	4264224	1194608
3km	50%	35000	2	283	7451505	1064540	6284996	1904311
3km	50%	35000	2	290	7441112	1070737	6281437	1855712
3km	50%	35000	2	226	5857818	836401	4946224	1307459
3km	50%	35000	2	255	6566912	897062	5627224	1561661
3km	50%	35000	2	225	5007422	759566	4193175	1149232
3km	50%	35000	2	248	5102813	738627	4311970	1212471
3km	50%	35000	2	319	5533112	761465	4680883	1392891
3km	50%	35000	2	351	7898645	1029786	6800951	1853873
3km	50%	35000	2	355	6720301	932007	5721397	1684721
3km	50%	35000	2	371	5976876	915922	4979900	1514235
3km	50%	35000	2	230	5938077	807456	5077915	1353659
3km	50%	35000	2	238	5721136	805006	4853633	1288748
3km	50%	35000	2	334	7445112	935728	6400259	1834369
3km	50%	35000	2	278	5253489	821282	4339494	1353161
3km	50%	35000	2	268	5610609	826767	4693281	1414256
3km	50%	35000	2	297	5407357	791882	4533325	1316309
3km	50%	35000	2	288	5780472	781676	4951262	1323032
3km	50%	35000	2	281	5649209	836767	4741257	1602889
3km	50%	35000	2	294	6596819	962396	5555835	1550727
3km	50%	35000	2	205	5425920	804793	4544903	1256805
3km	50%	35000	2	392	5072586	758333	4240124	1265368
3km	50%	35000	2	272	5612824	825153	4682722	1385648
3km	50%	35000	2	277	5108002	749019	4313636	1190872
3km	50%	35000	2	248	6067925	849155	5147365	1512242
3km	50%	35000	2	309	5038664	759547	4220702	1428762
3km	50%	35000	2	339	7000466	871016	6062286	1530149
3km	50%	35000	2	345	7517560	960636	6482744	1583423
3km	50%	35000	2	333	5756231	858183	4836057	1545212
3km	50%	35000	2	271	6760811	887426	5826141	1503633
3km	50%	35000	2	371	6635583	861409	5709327	1491935
3km	50%	35000	2	331	6429953	847982	5500519	1772755
3km	50%	35000	2	276	5075293	684168	4330656	1233227
3km	50%	35000	2	319	6169000	825408	5268194	1399579
3km	50%	35000	2	429	6011384	923759	4982784	1470505
3km	50%	35000	2	346	6463602	831049	5555998	1687665
3km	50%	35000	2	250	5216410	753405	4407910	1224836
3km	50%	35000	2	271	5152141	792862	4296267	1312670
3km	50%	35000	2	268	5460785	802157	4587357	1251923
3km	50%	35000	2	254	5018221	722539	4238279	1194958
3km	50%	35000	2	355	6350276	836397	5448166	1545497
3km	50%	35000	2	192	5617701	819711	4726786	1361656
3km	50%	35000	2	330	5515934	813618	4634879	1455762
3km	50%	35000	2	564	6481249	883305	5507539	1626410
3km	50%	35000	2	264	4954558	721080	4162577	1240458
3km	50%	35000	2	292	5112116	746837	4303785	1102333
3km	50%	35000	2	286	4782985	715357	4003000	1186130
3km	50%	35000	2	383	7296791	967975	6250097	1711417
3km	50%	35000	2	331	5683643	828721	4770751	1406688
3km	50%	35000	2	332	5474425	822813	4575088	1449246
3km	50%	35000	2	270	5287618	832578	4381629	1363803
3km	50%	35000	2	246	5916066	843708	5008836	1227207
3km	50%	35000	2	284	5838189	832401	4949188	1411718
3km	50%	35000	2	250	5328969	809039	4457378	1318773
3km	50%	35000	2	218	5137489	764627	4296496	1209679
3km	50%	35000	2	408	7525575	985679	6448611	2055497
3km	50%	35000	2	288	4560116	672675	3819331	1096968
3km	50%	35000	2	237	4984813	742648	4168851	1226220
3km	50%	35000	2	352	6161048	859338	5218820	1486583
3km	50%	35000	2	267	6373399	778330	5530631	1540389
3km	50%	35000	2	205	5526153	811098	4648764	1312516
3km	50%	35000	2	267	5374159	799595	4516222	1272371
3km	50%	35000	2	188	4897010	730808	4104363	1095850
3km	50%	35000	2	320	4923359	731159	4123478	1221999
3km	50%	35000	2	254	4577877	690465	3825022	992235
3km	50%	35000	2	237	5471541	775462	4601813	1263270
3km	50%	35000	2	237	5726459	844419	4780941	1308965
3km	50%	35000	2	264	5761281	814649	4885443	1213421
3km	50%	35000	2	354	6346522	860038	5395243	1528301
3km	50%	35000	2	343	6709104	918373	5699404	1761577
3km	50%	35000	2	250	7581278	957608	6544566	1880416
3km	50%	35000	2	261	5514883	828932	4586746	1520989
3km	50%	35000	2	318	7317059	924511	6332843	1600741
3km	50%	35000	2	283	4951779	752470	4154569	1254121
3km	50%	35000	2	247	6496709	919158	5489364	1552393
3km	50%	35000	2	224	5586978	827247	4703464	1166606
3km	50%	35000	2	309	6192129	880372	5242682	1475323
3km	50%	35000	2	283	7394536	949286	6350548	1717473
3km	50%	35000	2	270	6143848	908983	5158327	1486307
3km	50%	35000	2	239	5388431	811423	4503269	1240213
3km	50%	35000	2	299	5510545	831225	4618302	1251198
3km	50%	35000	2	273	5751494	812312	4837187	1263204
3km	50%	35000	2	295	6237063	932105	5214847	1548862
3km	50%	35000	2	245	4518294	667051	3806485	1101911
3km	50%	35000	2	240	6036237	793184	5175181	1393786
3km	50%	35000	2	232	5247132	782759	4394096	1269048
3km	50%	35000	2	231	5988046	858905	5055573	1248830
3km	50%	35000	2	315	5436342	816669	4550076	1330111
3km	50%	35000	2	268	5752245	783939	4886304	1393880
3km	50%	35000	2	269	5443440	820643	4537171	1356381
3km	50%	35000	2	233	5137629	751111	4313419	1114889
3km	50%	35000	2	303	4985686	765166	4160190	1191302
3km	50%	35000	2	262	5378942	724437	4586200	1236000
3km	50%	35000	2	239	5222302	758859	4400894	1118404
3km	50%	35000	2	350	5932216	850150	4995792	1463398
3km	50%	35000	2	309	5941939	863819	5035438	1269434
3km	50%	35000	2	244	5958721	760431	5141515	1340808
3km	50%	35000	2	259	5433934	795559	4585367	1396445
3km	50%	35000	2	185	5473958	780727	4614232	1283566
3km	50%	35000	2	310	7240551	927221	6247820	1698672
3km	50%	35000	2	264	6827129	885447	5894687	1507536
3km	50%	35000	2	332	5380112	790940	4508114	1427397
3km	50%	35000	2	275	4868219	743522	4084798	1206109
3km	50%	35000	2	311	6490333	846092	5558784	1508047
3km	50%	35000	2	250	5440303	750406	4624120	1132711
3km	50%	35000	2	199	6358215	805600	5469287	1433159
3km	50%	35000	2	265	5072653	762466	4261243	1234454
3km	50%	35000	2	319	6008061	921698	5031689	1473234
3km	50%	35000	2	307	5518535	778305	4675821	1205389
3km	50%	35000	2	468	6540596	866783	5608956	1593224
3km	50%	35000	2	345	5532526	819071	4623641	1433601
3km	50%	35000	2	299	6854990	928156	5865602	1610595
3km	50%	35000	2	301	6841664	867447	5905708	1559392
3km	50%	35000	2	305	5084768	775322	4246191	1397720
3km	50%	35000	2	311	6634597	880503	5689261	1559430
3km	50%	35000	2	300	5006521	723561	4230850	1135038
3km	50%	35000	2	248	5293476	750037	4467340	1261015
3km	50%	35000	2	267	4820165	736568	4023541	1289175
3km	50%	35000	2	375	7316333	932577	6304066	1632613
3km	50%	35000	2	246	7951267	1038521	6834295	1886140
3km	50%	35000	2	251	5394799	743135	4600704	1329895
3km	50%	35000	2	219	4842075	710520	4095404	1012152
3km	50%	35000	2	246	5398928	761841	4556016	1188027
3km	50%	35000	2	392	7443860	985488	6339469	1888697
3km	50%	35000	2	251	6339592	908604	5365903	1510445
3km	50%	35000	2	235	5352991	771146	4513402	1159110
3km	50%	35000	2	432	6902078	842273	5988474	1595493
3km	50%	35000	2	324	6423075	877854	5474897	1573966
3km	50%	35000	2	219	5220540	730868	4407358	1187753
3km	50%	35000	2	275	5506776	780065	4673212	1346276
3km	50%	35000	2	210	5651419	824613	4758787	1400251
3km	50%	35000	2	293	7350382	932297	6350911	1511305
3km	50%	35000	2	255	5318362	768515	4490921	1209433
3km	50%	35000	2	296	5702331	764224	4872824	1278732
3km	50%	35000	2	306	6883147	888356	5910110	1645766
3km	50%	35000	2	240	6264292	865586	5329461	1490283
3km	50%	35000	2	318	6012147	809097	5133295	1506487
3km	50%	35000	2	250	5341372	778053	4478166	1297026
3km	50%	35000	2	296	6204519	922903	5217821	1350333
3km	50%	35000	2	432	7302967	973984	6243213	1693798
3km	50%	35000	2	402	6921070	916552	5925378	1633568
3km	50%	35000	2	353	5116550	733090	4308200	1221313
3km	50%	35000	2	260	5723988	848670	4771195	1300670
3km	50%	35000	2	221	5358474	780811	4504788	1077293
3km	50%	35000	2	367	6509669	835220	5585649	1548749
3km	50%	35000	2	260	5620520	782338	4769602	1253437
3km	50%	35000	2	443	5867050	898528	4888092	1413883
3km	50%	35000	2	489	7929810	989748	6840678	1776387
3km	50%	35000	2	315	7378261	1029632	6260978	1783934
3km	50%	35000	2	234	5125333	780799	4289556	1225131
3km	50%	35000	2	234	5057889	726106	4242087	1182450
3km	50%	35000	2	253	6504811	878070	5552083	1455518
3km	50%	35000	2	292	5896475	835168	4958871	1270362
3km	50%	35000	2	411	6035992	829583	5124992	1515640
3km	50%	35000	2	246	5429469	761132	4597838	1238585
3km	50%	35000	2	310	7975440	1067790	6841673	1941812
3km	50%	35000	2	353	5768685	842517	4842771	1459332
3km	50%	35000	2	321	6239878	822893	5335467	1413930
3km	50%	35000	2	226	6651978	884473	5700152	1477426
3km	50%	35000	2	371	5455661	826748	4547049	1519893
3km	50%	35000	2	281	5649593	857394	4745147	1422514
3km	50%	35000	2	300	5967766	815597	5088132	1420445
3km	50%	35000	2	261	4482198	722032	3721477	1225238
3km	50%	35000	2	372	5756509	822632	4857642	1304280
3km	50%	35000	2	245	4777109	714427	4020125	1114608
3km	50%	35000	2	228	5950661	882055	4992697	1513694
3km	50%	35000	2	348	6354873	796013	5478657	1697350
3km	50%	35000	2	261	4616118	665822	3893992	1132820
3km	50%	35000	2	274	5639658	737486	4846491	1210270
3km	50%	35000	2	261	4683867	667410	3949558	1172314
3km	50%	35000	2	243	6248953	801628	5358984	1408024
3km	50%	35000	2	248	5419846	790923	4552169	1285309
3km	50%	35000	2	274	4406487	676023	3667460	1155297
3km	50%	35000	2	190	4716703	665658	3974212	1179373
3km	50%	35000	2	352	6498649	846871	5578379	1480392
3km	50%	35000	2	333	5898613	880765	4936980	1424238
3km	50%	35000	2	447	6056349	762930	5226458	1253578
3km	50%	35000	2	218	6312920	944754	5310100	1417194
3km	50%	35000	2	321	7420541	870147	6474932	1591165
3km	50%	35000	2	306	5745823	834955	4848161	1333623
3km	50%	35000	2	654	7773286	941875	6722496	1815668
3km	50%	35000	2	213	5901772	784939	5048288	1273028
3km	50%	35000	2	245	5043360	721293	4251148	1227034
3km	50%	35000	2	312	5544993	792903	4666552	1410674
3km	50%	35000	2	288	6149862	896238	5176007	1347474
3km	50%	35000	2	304	6193804	984880	5145915	1559145
3km	50%	35000	2	255	6872089	1007807	5745681	1821385
3km	50%	35000	2	299	5551201	836661	4654992	1354508
3km	50%	35000	2	306	5184492	804847	4333846	1211118
3km	50%	35000	2	316	6399509	841897	5485362	1573204
3km	50%	35000	2	350	5656022	827294	4755510	1316485
3km	50%	35000	2	255	5626058	847712	4718637	1427623
3km	50%	35000	2	283	6436897	905549	5439515	1696564
3km	50%	35000	2	310	8113375	1056094	6995642	1963193
3km	50%	35000	2	347	6514588	889559	5551078	1478767
3km	50%	35000	2	234	4740999	686964	3969886	1203403
3km	50%	35000	2	347	5629450	831329	4730884	1297799
3km	50%	35000	2	461	7774612	958928	6710006	1698114
3km	50%	35000	2	272	5584060	832891	4653165	1411905
3km	50%	35000	2	317	6772075	954323	5746139	1784765
3km	50%	35000	2	310	5350623	806689	4501707	1384096
3km	50%	35000	2	245	6088729	840509	5124177	1461613
3km	50%	35000	2	340	5524491	848809	4589588	1391884
3km	50%	35000	2	271	6693955	836025	5766736	1586778
3km	50%	35000	2	253	5741837	843510	4825779	1276197
3km	50%	35000	2	358	5730736	905589	4740883	1512754
3km	50%	35000	2	310	7242263	898113	6283615	1570108
3km	50%	35000	2	303	5913943	893939	4920886	1504051
3km	50%	35000	2	323	5839016	830937	4932922	1315492
3km	50%	35000	2	206	5641258	731815	4854097	1353518
3km	50%	35000	2	315	5677155	817705	4790964	1294707
3km	50%	35000	2	269	5166166	780642	4311954	1449074
3km	50%	35000	2	356	6150370	832448	5256367	1428916
3km	50%	35000	2	254	7025811	893460	6068259	1812491
3km	50%	35000	2	331	5655897	847875	4718543	1401618
3km	50%	35000	2	226	4863907	722100	4080214	1188723
3km	50%	35000	2	379	5875215	855162	4963394	1571355
3km	50%	35000	2	279	7068894	960327	5987183	1861862
3km	50%	35000	2	427	7644268	961592	6625413	1697042
3km	50%	35000	2	267	5860199	888336	4909277	1504701
3km	50%	35000	2	250	6621939	898701	5674472	1582572
3km	50%	35000	2	298	7027354	957870	5991849	1643091
3km	50%	35000	2	348	7302842	965035	6233322	1921641
3km	50%	35000	2	306	4998169	708235	4224018	1253420
3km	50%	35000	2	234	5240537	760509	4412533	1215227
3km	50%	35000	2	395	5455272	823545	4562069	1427150
3km	50%	35000	2	267	5104700	765050	4289523	1246847
3km	50%	35000	2	392	5154140	757857	4322611	1284436
3km	50%	35000	2	292	4685144	707612	3874167	1137038
3km	50%	35000	2	308	6073647	837853	5159873	1428322
3km	50%	35000	2	382	7257048	1058133	6106997	1996408
3km	50%	35000	2	293	6289264	939963	5267622	1545189
3km	50%	35000	2	235	4859509	744511	4063422	1201630
3km	50%	35000	2	262	5467826	842065	4525049	1363705
3km	50%	35000	2	239	5612815	819137	4749677	1291723
3km	50%	35000	2	317	6289099	954261	5244094	1633571
3km	50%	35000	2	265	6742052	965276	5654143	1571826
3km	50%	35000	2	256	6379940	903887	5375759	1544137
3km	50%	35000	2	368	7328193	923255	6320982	1656955
3km	50%	35000	2	322	6378018	868201	5416181	1606628
3km	50%	35000	2	385	6711991	837947	5794315	1450933
3km	50%	35000	2	211	6167985	834598	5265529	1424161
3km	50%	35000	2	332	6760762	861622	5792706	1518027
3km	50%	35000	2	381	6782579	839746	5898750	1537872
3km	50%	35000	2	294	6040514	818878	5174319	1630220
3km	50%	35000	2	200	5113995	714859	4338383	1218574
3km	50%	35000	2	274	5486452	835352	4597815	1285438
3km	50%	35000	2	290	5335649	845779	4411533	1401059
3km	50%	35000	2	271	6520453	961526	5461551	1546725
3km	50%	35000	2	265	5424073	808670	4558882	1206824
3km	50%	35000	2	265	7434567	932196	6421466	1725148
3km	50%	35000	2	250	6576247	1005728	5519465	1533002
3km	50%	35000	2	372	6225594	891158	5226574	1551511
3km	50%	35000	2	239	6432883	832364	5517427	1674769
3km	50%	35000	2	307	7118879	1000257	6065413	1625775
3km	50%	35000	2	352	7698832	1030644	6568382	1849301
3km	50%	35000	2	219	5595094	800664	4695988	1404313
3km	50%	35000	2	260	5242047	684823	4477825	1197821
3km	50%	35000	2	244	5071768	775754	4228219	1273214
3km	50%	35000	2	377	8150993	1025927	7025535	1921869
3km	50%	35000	2	217	5522102	835555	4626421	1420732
3km	50%	35000	2	246	7214434	962841	6163469	1527492
3km	50%	35000	2	224	5821166	860047	4881794	1318944
3km	50%	35000	2	270	6253147	910037	5262694	1591087
3km	50%	35000	2	387	7324548	966329	6286042	1767291
3km	50%	35000	2	329	6064251	903761	5076716	1505234
3km	50%	35000	2	279	5921186	886218	4941504	1483123
3km	50%	35000	2	235	6644893	972330	5602881	1629396
3km	50%	35000	2	276	4963511	716762	4175202	1111942
3km	50%	35000	2	231	5595158	810483	4732455	1426970
3km	50%	35000	2	379	5967281	759965	5137432	1323955
3km	50%	35000	2	272	5402478	748835	4551192	1420852
3km	50%	35000	2	339	6027968	823268	5125931	1411199
3km	50%	35000	2	398	5541420	838915	4653168	1400729
3km	50%	35000	2	269	6596089	844120	5665207	1376856
3km	50%	35000	2	292	5709618	784645	4856032	1303764
3km	50%	35000	2	259	5289863	773860	4447215	1240848
3km	50%	35000	2	336	5348012	827031	4457214	1377694
3km	50%	35000	2	301	6570070	870149	5625848	1464359
3km	50%	35000	2	328	6120506	890441	5157426	1595915
3km	50%	35000	2	271	6956951	896408	5966867	1569333
3km	50%	35000	2	202	4694216	688197	3949893	1172646
3km	50%	35000	2	303	6134274	785812	5279683	1487874
3km	50%	35000	2	295	5597970	812018	4726862	1308374
3km	50%	35000	2	298	5553749	835189	4617343	1415082
3km	50%	35000	2	271	6684090	894155	5727238	1596003
3km	50%	35000	2	260	6282094	884061	5318877	1653562
3km	50%	35000	2	262	5733913	789747	4863674	1323602
3km	50%	35000	2	321	6338670	872458	5376294	1750709
3km	50%	35000	2	299	6924539	895758	5953035	1651919
3km	50%	35000	2	308	5955788	867141	5029832	1565868
3km	50%	35000	2	276	6887293	904302	5882002	1503627
3km	50%	35000	2	271	7153688	891042	6194729	1594916
3km	50%	35000	2	210	5658506	859040	4748894	1374022
3km	50%	35000	2	429	7288483	1038835	6183048	1939047
3km	50%	35000	2	222	4909078	714569	4129580	1093078
3km	50%	35000	2	341	6953780	913904	5973172	1693359
3km	50%	35000	2	320	5440631	842923	4538709	1363172
3km	50%	35000	2	248	6367433	849187	5421635	1614282
3km	50%	35000	2	336	6110690	822555	5196684	1470540
3km	50%	35000	2	327	6832596	964500	5795612	1515025
3km	50%	35000	2	462	7966986	983972	6865245	1800143
3km	50%	35000	2	338	7744476	1022601	6640772	1879811
3km	50%	35000	2	301	5544255	807405	4688673	1259970
3km	50%	35000	2	273	5695076	859617	4759061	1591567
3km	50%	35000	2	337	5646746	817823	4774951	1534746
3km	50%	35000	2	369	8142864	1047633	7016114	1929326
3km	50%	35000	2	285	5355991	832510	4455121	1506414
3km	50%	35000	2	254	5449952	793411	4596044	1243647
3km	50%	35000	2	309	5054071	749498	4237192	1283050
3km	50%	35000	2	360	7105257	895112	6142070	1725121
3km	50%	35000	2	246	5748284	777233	4915893	1245464
3km	50%	35000	2	299	5089315	818664	4219394	1316352
3km	50%	35000	2	239	5753523	880603	4815670	1660750
3km	50%	35000	2	226	5306468	821348	4422409	1322917
3km	50%	35000	2	254	5320997	793744	4485791	1219736
3km	50%	35000	2	298	7144665	918595	6139680	1598232
3km	50%	35000	2	346	6049096	802385	5149199	1442640
3km	50%	35000	2	269	5704123	732836	4887805	1450434
3km	50%	35000	2	214	5338065	748939	4541036	1197333
3km	50%	35000	2	220	4785832	720822	4002145	1174464
3km	50%	35000	2	317	6249838	856188	5350209	1512783
3km	50%	35000	2	260	6130137	863107	5195922	1488783
3km	50%	35000	2	304	5470843	773281	4625733	1314664
3km	50%	35000	2	251	5527042	812411	4654489	1331679
3km	50%	35000	2	259	5553690	799260	4672960	1230303
3km	50%	35000	2	406	7010255	910829	6013725	1728720
3km	50%	35000	2	231	5136279	781975	4295501	1311685
3km	50%	35000	2	351	6081545	921844	5070682	1530473
3km	50%	35000	2	277	5932048	902117	4942719	1446587
3km	50%	35000	2	278	5739589	850769	4770673	1302283
3km	50%	35000	2	502	7931568	1035802	6806410	2100346
3km	50%	35000	2	268	5838779	887617	4861755	1495938
3km	50%	35000	2	221	5559276	785333	4713348	1249440
3km	50%	35000	2	240	5986102	885541	5037493	1414787
3km	50%	35000	2	206	5343774	790899	4484388	1342431
3km	50%	35000	2	255	5694877	873358	4768870	1361414
3km	50%	35000	2	313	7141741	943222	6134200	1592254
3km	50%	35000	2	340	6195692	941614	5180005	1605405
3km	50%	35000	2	343	7401441	936070	6397730	1740887
3km	50%	35000	2	302	6473963	948469	5440726	1711768
3km	50%	35000	2	262	5363290	777782	4531707	1240098
3km	50%	35000	2	281	5912217	858968	4948578	1326466
3km	50%	35000	2	348	7680912	1023312	6573622	1821977
3km	50%	35000	2	310	4602980	687311	3847804	1212629
3km	50%	35000	2	354	5746625	757459	4880831	1354180
3km	50%	35000	2	263	7298333	989154	6235977	1666521
3km	50%	35000	2	316	5247215	754811	4432012	1154901
3km	50%	35000	2	286	4875376	729904	4086118	1110588
3km	50%	35000	2	304	7295632	960723	6269267	1601130
3km	50%	35000	2	289	4579554	663381	3873502	1077047
3km	50%	35000	2	286	5466507	829812	4586019	1436207
3km	50%	35000	2	305	6025073	847868	5100643	1621277
3km	50%	35000	2	264	4976965	725859	4186028	1213171
3km	50%	35000	2	356	7045134	917456	6032505	1775299
3km	50%	35000	2	310	5882586	790606	5029427	1302606
3km	50%	35000	2	301	5448984	809401	4588875	1303051
3km	50%	35000	2	301	5520908	770096	4699433	1189492
3km	50%	35000	2	356	6769655	959874	5722461	1609584
3km	50%	35000	2	334	6375527	837055	5442642	1656453
3km	50%	35000	2	283	4919599	748642	4111280	1140790
3km	50%	35000	2	259	4620378	665152	3874881	1081641
3km	50%	35000	2	311	5455824	788306	4617005	1425573
3km	50%	35000	2	219	5834246	745114	5053000	1290781
3km	50%	35000	2	322	7190246	935600	6194346	1658521
3km	50%	35000	2	324	4803428	722951	4034953	1209418
3km	50%	35000	2	312	5727808	795576	4849382	1534523
3km	50%	35000	2	255	6542924	977769	5499313	1802395
3km	50%	35000	2	291	5850230	850739	4895571	1359704
3km	50%	35000	2	333	6438252	895543	5436632	1547951
3km	50%	35000	2	352	7103890	907185	6088358	1651464
3km	50%	35000	2	270	6237892	1006896	5112070	1901206
3km	50%	35000	2	236	6880634	919704	5875989	1538586
3km	50%	35000	2	325	6980356	897161	5997065	1582888
3km	50%	35000	2	263	5776117	895345	4811735	1648513
3km	50%	35000	2	320	5497539	712018	4721315	1223063
3km	50%	35000	2	263	6555428	836007	5650730	1592048
3km	50%	35000	2	387	7056567	936622	6016024	1856604
3km	50%	35000	2	230	5076198	713205	4322256	1213143
3km	50%	35000	2	390	6402807	771365	5582755	1340789
3km	50%	35000	2	312	6117737	841728	5209234	1622690
3km	50%	35000	2	237	6070833	860455	5144580	1446230
3km	50%	35000	2	291	5675137	806346	4818173	1419839
3km	50%	35000	2	220	6704768	881698	5755082	1638488
3km	50%	35000	2	285	5765544	837542	4861502	1289400
3km	50%	35000	2	269	5995521	810300	5094419	1488256
3km	50%	35000	2	263	4614712	646663	3915259	1065817
3km	50%	35000	2	318	6236822	982156	5167929	1653211
3km	50%	35000	2	249	4820420	675980	4101420	1350316
3km	50%	35000	2	346	6295254	790656	5449017	1409755
3km	50%	35000	2	396	6245951	910183	5239372	1613260
3km	50%	35000	2	273	6448939	805969	5572708	1421449
3km	50%	35000	2	415	6973496	911830	5977750	1736454
3km	50%	35000	2	281	6181099	888811	5237188	1431357
3km	50%	35000	2	268	4966951	732015	4147702	1254383
3km	50%	35000	2	266	4781536	716084	3981919	1222898
3km	50%	35000	2	229	5180600	773857	4325432	1359485
3km	50%	35000	2	273	6528942	923875	5507319	1717583
3km	50%	35000	2	243	5853144	871390	4918964	1384948
3km	50%	35000	2	299	7465022	919292	6483841	1727746
3km	50%	35000	2	270	7681885	973132	6632046	1775381
3km	50%	35000	2	325	7229663	970341	6177099	1706446
3km	50%	35000	2	323	7560594	974614	6494944	1876135
3km	50%	35000	2	392	6988391	958745	5949556	1628254
3km	50%	35000	2	268	5314531	745056	4508473	1206620
3km	50%	35000	2	273	7019360	894565	6019150	1611130
3km	50%	35000	2	423	5694957	863141	4778414	1347438
3km	50%	35000	2	271	5618166	765282	4791280	1435949
3km	50%	35000	2	290	5136918	754732	4303520	1170177
3km	50%	35000	2	231	5786960	852930	4854972	1325754
3km	50%	35000	2	353	6542455	852480	5631222	1400859
3km	50%	35000	2	317	6477238	845833	5545399	1556378
3km	50%	35000	2	362	5823167	867154	4881114	1446176
3km	50%	35000	2	259	5119623	738540	4308728	1212829
3km	50%	35000	2	306	7637484	969836	6587525	1853411
3km	50%	35000	2	398	5878241	867461	4931742	1537604
3km	50%	35000	2	323	5326001	827425	4416071	1323971
3km	50%	35000	2	347	5985040	957828	4938970	1663082
3km	50%	35000	2	251	5939536	880040	5004109	1339162
3km	50%	35000	2	343	6283146	927267	5297052	1435136
3km	50%	35000	2	317	6298629	895053	5336955	1727953
3km	50%	35000	2	251	5414071	783177	4580387	1202643
3km	50%	35000	2	273	5037507	725628	4235889	1151533
3km	50%	35000	2	361	5664550	855491	4747537	1400691
3km	50%	35000	2	271	5487431	764833	4657567	1199960
3km	50%	35000	2	272	6916180	913144	5921932	1465640
3km	50%	35000	2	286	6624891	959410	5561190	1685685
3km	50%	35000	2	388	7553921	968661	6503846	1833043
3km	50%	35000	2	218	4805002	697499	4056459	1308960
3km	50%	35000	2	265	6149786	800884	5284036	1502977
3km	50%	35000	2	381	5031168	724574	4251860	1125201
3km	50%	35000	2	182	5157319	739982	4358013	1188398
3km	50%	35000	2	210	4578055	661060	3873631	1040878
3km	50%	35000	2	354	7294600	1001032	6212822	1856499
3km	50%	35000	2	325	6261862	863037	5338386	1647426
3km	50%	35000	2	236	5205157	761572	4356284	1262586
3km	50%	35000	2	322	6134888	903840	5143018	1494088
3km	50%	35000	2	277	7115871	959187	6090270	1718569
3km	50%	35000	2	273	6694768	893364	5715076	1669663
3km	50%	35000	2	310	5636236	829181	4729375	1371322
3km	50%	35000	2	426	7727513	973400	6689500	1736476
3km	50%	35000	2	257	7567192	1020481	6466831	1613858
3km	50%	35000	2	220	4977451	764571	4169253	1291185
3km	50%	35000	2	203	5091945	717833	4288356	1164796
3km	50%	35000	2	212	4807035	676108	4072552	1185630
3km	50%	35000	2	377	6640901	919806	5619863	1677556
3km	50%	35000	2	290	6596687	855723	5655945	1411729
3km	50%	35000	2	241	6524536	947114	5469713	1659313
3km	50%	35000	2	217	4677235	661996	3974754	1141498
3km	50%	35000	2	260	5376308	751794	4579160	1220750
3km	50%	35000	2	261	4576847	684451	3836957	1134161
3km	50%	35000	2	323	7159613	860480	6241038	1424782
3km	50%	35000	2	384	6812970	1069530	5661728	1750197
3km	50%	35000	2	297	5902519	865636	4943573	1406640
3km	50%	35000	2	382	5593513	841483	4687261	1294703
3km	50%	35000	2	414	7066692	945223	6035468	1882569
3km	50%	35000	2	240	6280306	848333	5376918	1516138
3km	50%	35000	2	253	6515928	955821	5461543	1639128
3km	50%	35000	2	322	4918600	729599	4118021	1166983
3km	50%	35000	2	296	4905650	742520	4106988	1274154
3km	50%	35000	2	291	7776979	1046553	6633673	1669679
3km	50%	35000	2	357	5310738	799919	4449636	1267915
3km	50%	35000	2	388	6317021	830226	5420255	1462675
3km	50%	35000	2	253	6094805	901429	5110487	1556788
3km	50%	35000	2	253	5392119	798545	4527771	1290256
3km	50%	35000	2	272	5531040	807172	4668140	1273405
3km	50%	35000	2	202	5795712	839033	4863910	1390524
3km	50%	35000	2	363	7608338	1001795	6516290	1875462
3km	50%	35000	2	313	6142152	842996	5231399	1422770
3km	50%	35000	2	226	5573509	828963	4658832	1298523
3km	50%	35000	2	319	7169024	917209	6169445	1778830
3km	50%	35000	2	312	7008939	897318	6041042	1799557
3km	50%	35000	2	328	5863361	857840	4926555	1510503
3km	50%	35000	2	315	6352034	883892	5414025	1440262
3km	50%	35000	2	245	5341049	821689	4463562	1530102
3km	50%	35000	2	269	6589546	914893	5612918	1565313
3km	50%	35000	2	334	7943635	1034645	6833361	1922658
3km	50%	35000	2	273	6756068	886564	5772944	1626693
3km	50%	35000	2	414	6840828	885614	5883240	1545366
3km	50%	35000	2	284	6441552	820489	5571735	1518881
3km	50%	35000	2	341	6628894	907300	5606420	1681650
3km	50%	35000	2	348	6465972	856297	5565692	1328641
3km	50%	35000	2	239	6543000	878106	5578630	1577115
3km	50%	35000	2	309	5914817	870943	4925078	1625995
3km	50%	35000	2	367	5809738	884399	4854505	1660303
3km	50%	35000	2	371	7178167	975784	6129700	1667400
3km	50%	35000	2	331	5893150	882416	4950326	1375540
3km	50%	35000	2	360	6478733	807309	5600485	1568883
3km	50%	35000	2	332	6578824	870102	5636961	1661229
3km	50%	35000	2	283	5561986	789599	4682990	1268610
3km	50%	35000	2	217	4783252	694381	4037507	1101621
3km	50%	35000	2	456	7012469	884497	6026582	1704705
3km	50%	35000	2	310	6008613	897967	5023067	1594865
3km	50%	35000	2	339	6905358	910237	5945212	1489920
3km	50%	35000	2	220	4913315	757454	4100578	1280403
3km	50%	35000	2	255	5328053	781895	4450397	1347609
3km	50%	35000	2	264	5196231	720399	4399973	1172055
3km	50%	35000	2	278	6119008	817256	5265184	1500433
3km	50%	35000	2	291	6807039	973122	5730104	1685378
3km	50%	35000	2	229	7109394	853973	6154264	1596111
3km	50%	35000	2	215	5491308	809130	4624832	1416898
3km	50%	35000	2	280	7504571	1005194	6415366	1815333
3km	50%	35000	2	281	6219641	810804	5333176	1383754
3km	50%	35000	2	267	5732438	808524	4869323	1303760
3km	50%	35000	2	280	5600334	858925	4642895	1527184
3km	50%	35000	2	316	6902843	911740	5909396	1498904
3km	50%	35000	2	330	7159398	925157	6161494	1684781
3km	50%	35000	2	330	5245582	790986	4389195	1464373
3km	50%	35000	2	348	7116682	1059433	5973895	1797463
3km	50%	35000	2	262	5162580	708494	4399449	1156800
3km	50%	35000	2	322	4593458	621001	3919796	1039997
3km	50%	35000	2	234	6068409	903269	5090176	1550842
3km	50%	35000	2	256	5965056	833171	5089679	1370792
3km	50%	35000	2	282	5574224	810811	4689593	1458453
3km	50%	35000	2	270	5738739	827031	4842704	1567548
3km	50%	35000	2	376	6086436	784320	5220374	1362438
3km	50%	35000	2	231	5654868	818360	4770639	1173418
3km	50%	35000	2	296	4856310	723014	4059501	1123992
3km	50%	35000	2	346	5158835	798416	4270557	1547824
3km	50%	35000	2	272	6574341	936129	5578638	1485755
3km	50%	35000	2	238	5345569	776671	4524881	1208892
3km	50%	35000	2	274	4461390	665053	3754179	1138740
3km	50%	35000	2	264	6533677	805175	5661749	1549982
3km	50%	35000	2	290	8064772	1058057	6936043	1955747
3km	50%	35000	2	326	4998829	725636	4224941	1124530
3km	50%	35000	2	332	7028677	893188	6058167	1503027
3km	50%	35000	2	320	7089524	921488	6117950	1588947
3km	50%	35000	2	333	5361780	828107	4463091	1271139
3km	50%	35000	2	287	5517564	821703	4612542	1552789
3km	50%	35000	2	276	4913113	712602	4165351	1155415
3km	50%	35000	2	238	6334614	892710	5361151	1406906
3km	50%	35000	2	252	5474427	766083	4670000	1183955
3km	50%	35000	2	219	5567266	796497	4718472	1344875
3km	50%	35000	2	321	5375709	742996	4568413	1226842
3km	50%	35000	2	295	5917360	848103	5005211	1569217
3km	50%	35000	2	279	6659457	876383	5692950	1575973
3km	50%	35000	2	288	5378785	798165	4500519	1323042
3km	50%	35000	2	263	5406991	735380	4600601	1241775
3km	50%	35000	2	316	5434575	737453	4642236	1286691
3km	50%	35000	2	299	7199114	893611	6229041	1609635
3km	50%	35000	2	292	4929580	766958	4066189	1326993
3km	50%	35000	2	198	4884488	666304	4141738	1106386
3km	50%	35000	2	237	5923036	828705	5005354	1321729
3km	50%	35000	2	191	5132441	765419	4327858	1304449
3km	50%	35000	2	228	5346526	783940	4505365	1248971
3km	50%	35000	2	459	7136016	893825	6185496	1647526
3km	50%	35000	2	239	5618295	776731	4754408	1514131
3km	50%	35000	2	285	5940072	878273	4983272	1707590
3km	50%	35000	2	304	6166265	952447	5138426	1676164
3km	50%	35000	2	326	6389341	961654	5340281	1626446
3km	50%	35000	2	281	6312919	812328	5439553	1496946
3km	50%	35000	2	315	4533444	705405	3779043	1277683
3km	50%	35000	2	311	6006461	855148	5082467	1413167
3km	50%	35000	2	286	7668730	1020311	6558215	1708128
3km	50%	35000	2	312	7512417	968768	6457471	1819869
3km	50%	35000	2	324	6728723	914196	5722557	1627049
3km	50%	35000	2	275	6118285	794013	5238277	1406690
3km	50%	35000	2	300	5360949	790015	4490211	1477592
3km	50%	35000	2	275	5140460	737406	4343761	1210637
3km	50%	35000	2	234	5247038	776295	4402320	1188863
3km	50%	35000	2	283	6483657	881380	5551791	1492889
3km	50%	35000	2	391	5133726	771223	4314724	1233994
3km	50%	35000	2	336	6838636	882672	5871486	1515355
3km	50%	35000	2	344	5593507	874867	4654626	1433794
3km	50%	35000	2	219	5570052	824570	4652661	1206583
3km	50%	35000	2	346	5224296	742120	4418959	1285432
3km	50%	35000	2	336	7253956	940972	6206182	1558944
3km	50%	35000	2	288	6061504	889779	5085870	1388652
3km	50%	35000	2	304	4872608	679988	4145747	1135942
3km	50%	35000	2	178	4619150	677723	3881115	1022702
3km	50%	35000	2	269	5672407	862272	4734419	1398448
3km	50%	35000	2	255	5880358	886992	4929111	1566824
3km	50%	35000	2	333	6485921	904179	5515416	1361312
3km	50%	35000	2	275	4957796	723934	4155640	1247559
3km	50%	35000	2	269	6607595	833675	5703705	1609099
3km	50%	35000	2	361	5571364	859411	4643098	1483179
3km	50%	35000	2	287	5890495	883009	4928736	1402828
3km	50%	35000	2	287	6035039	862558	5103003	1279173
3km	50%	35000	2	207	4749937	662190	4008794	1061668
3km	50%	35000	2	321	6353321	889100	5384068	1478903
3km	50%	35000	2	275	7178415	944768	6146247	1739519
3km	50%	35000	2	426	6889957	894251	5924742	1775986
3km	50%	35000	2	367	6804681	858509	5889682	1580993
3km	50%	35000	2	324	6803244	908220	5800366	1683882
3km	50%	35000	2	427	7844838	960225	6808279	1679550
3km	50%	35000	2	325	7030194	913225	6045295	1688795
3km	50%	35000	2	267	5191363	779621	4309203	1341378
3km	50%	35000	2	280	5225671	730125	4407381	1252186
3km	50%	35000	2	260	5938257	850250	5024890	1342644
3km	50%	35000	2	288	4913153	698073	4162552	1184969
3km	50%	35000	2	288	5577927	891890	4591815	1468870
3km	50%	35000	2	311	8007461	1046693	6882871	1807508
3km	50%	35000	2	270	6481121	798373	5591924	1545753
3km	50%	35000	2	259	5736756	890780	4789048	1485429
3km	50%	35000	2	275	5061448	772558	4223748	1295021
3km	50%	35000	2	233	5854151	840843	4963314	1333574
3km	50%	35000	2	348	6416886	894793	5429565	1627424
3km	50%	35000	2	301	5461923	763657	4643711	1293286
3km	50%	35000	2	258	5146228	734880	4361986	1256052
3km	50%	35000	2	269	8555132	1102277	7383179	1892234
3km	50%	35000	2	299	6326681	824857	5443193	1550583
3km	50%	35000	2	248	4388421	636656	3679276	1041483
3km	50%	35000	2	269	5553614	797549	4694711	1241091
3km	50%	35000	2	270	6602109	847154	5694750	1607817
3km	50%	35000	2	262	5836351	849119	4917592	1408532
3km	50%	35000	2	302	5614113	834446	4680550	1418379
3km	50%	35000	2	234	4702989	697483	3960523	1091913
3km	50%	35000	2	390	6336440	881034	5376851	1374984
3km	50%	35000	2	365	6189238	862805	5224521	1593368
3km	50%	35000	2	273	5865585	777270	5005303	1455595
3km	50%	35000	2	420	7541550	1040297	6388097	2030833
3km	50%	35000	2	178	4940551	748586	4115308	1238054
3km	50%	35000	2	242	6674097	903918	5681862	1491193
3km	50%	35000	2	397	6891983	863927	5933683	1435341
3km	50%	35000	2	318	8001890	1012112	6925869	1788899
3km	50%	35000	2	342	7205930	947382	6176653	1815205
3km	50%	35000	2	270	7077596	883676	6114231	1535259
3km	50%	35000	2	296	4869001	731030	4063713	1181289
3km	50%	35000	2	282	6297581	783696	5455362	1475488
3km	50%	35000	2	215	5896858	883820	4949254	1486932
3km	50%	35000	2	237	5125437	731866	4332072	1197584
3km	50%	35000	2	302	5362627	759099	4527557	1352752
3km	50%	35000	2	325	5943036	948800	4918170	1702761
3km	50%	35000	2	212	4911227	692711	4170839	1018960
3km	50%	35000	2	305	5131345	766341	4310624	1185097
3km	50%	35000	2	318	6714755	904648	5707334	1582387
3km	50%	35000	2	272	7289683	933215	6260107	1787945
3km	50%	35000	2	250	5691519	772097	4847330	1425429
3km	50%	35000	2	291	6384771	838509	5455363	1448587
3km	50%	35000	2	234	5192720	756880	4376153	1434637
3km	50%	35000	2	320	7591125	947248	6555513	1642484
3km	50%	35000	2	310	5473286	873011	4529815	1416666
3km	50%	35000	2	268	6571638	891316	5611827	1444068
3km	50%	35000	2	256	4839619	701124	4071627	1123321
3km	50%	35000	2	292	5781768	855684	4841571	1466369
3km	50%	35000	2	221	4349575	661570	3621599	1136656
3km	50%	35000	2	354	6967330	911106	5956376	1577153
3km	50%	35000	2	329	7771633	999125	6687874	1797117
3km	50%	35000	2	337	7014752	947616	6000593	1691477
3km	50%	35000	2	263	4700568	743408	3895262	1152661
3km	50%	35000	2	328	6198476	857266	5276581	1506707
3km	50%	35000	2	244	6456932	956401	5421631	1579562
3km	50%	35000	2	240	5311495	790883	4447441	1321069
3km	50%	35000	2	264	5815127	837860	4896566	1378056
3km	50%	35000	2	268	5347251	799838	4468582	1247611
3km	50%	35000	2	313	5908139	826042	5019640	1493744
3km	50%	35000	2	258	6317572	900567	5328621	1458846
3km	50%	35000	2	265	6079955	842428	5150636	1453283
3km	50%	35000	2	280	5237668	747286	4426444	1193818
3km	50%	35000	2	387	7492279	984932	6413583	1865719
3km	50%	35000	2	222	6721621	897472	5739979	1653450
3km	50%	35000	2	416	6430360	866301	5487135	1667544
3km	50%	35000	2	259	4892814	689268	4162797	1170406
3km	50%	35000	2	276	7228095	1007730	6145312	1647710
3km	50%	35000	2	360	6091966	893229	5109970	1527085
3km	50%	35000	2	305	6076584	857104	5157634	1512169
3km	50%	35000	2	280	6818539	855591	5895685	1700822
3km	50%	35000	2	284	7495290	961600	6467423	1738733
3km	50%	35000	2	251	5689324	767351	4854343	1221626
3km	50%	35000	2	325	6270735	876388	5298062	1689736
3km	50%	35000	2	245	5458345	817458	4569738	1407289
3km	50%	35000	2	191	4969770	761541	4127614	1357617
3km	50%	35000	2	417	7643208	973637	6600333	1718653
3km	50%	35000	2	246	4919915	714815	4151078	1228556
3km	50%	35000	2	275	7043164	964465	6003622	1677840
3km	50%	35000	2	316	5313035	787887	4471279	1235793
3km	50%	35000	2	446	7481924	916179	6418273	1787595
3km	50%	35000	2	376	7818172	1025084	6716670	1786894
3km	50%	35000	2	267	5549610	796232	4646225	1287776
3km	50%	35000	2	322	8243162	1111572	7040723	2075031
3km	50%	35000	2	300	6877029	898163	5911756	1694125
3km	50%	35000	2	295	5658114	829999	4739760	1257252
3km	50%	35000	2	351	5796431	853428	4895343	1336177
3km	50%	35000	2	269	6848593	866631	5935250	1557488
3km	50%	35000	2	552	8115318	994417	7022801	1718641
3km	50%	35000	2	396	6014627	876522	5067845	1543544
3km	50%	35000	2	243	5705400	867553	4758345	1504224
3km	50%	35000	2	323	6611776	936449	5615821	1611449
3km	50%	35000	2	426	6608609	873486	5663940	1500212
3km	50%	35000	2	327	5706905	873687	4768167	1378291
3km	50%	35000	2	330	7677671	1035208	6549708	1831617
3km	50%	35000	2	306	6004026	899981	5026108	1452448
3km	50%	35000	2	266	5322477	825641	4418363	1542524
3km	50%	35000	2	265	4772897	679346	4043476	1172343
3km	50%	35000	2	302	6675579	811213	5793657	1419761
3km	50%	35000	2	347	6369764	835214	5471120	1451202
3km	50%	35000	2	288	5184215	777962	4332956	1242482
3km	50%	35000	2	307	6534068	922730	5536400	1526877
3km	50%	35000	2	282	5350525	793873	4485694	1309814
3km	50%	35000	2	375	7832061	995498	6760842	1823766
3km	50%	35000	2	522	8141205	1084418	6943998	2027590
3km	50%	35000	2	305	5706900	759032	4867862	1358483
3km	50%	35000	2	244	6869225	921898	5852638	1718085
3km	50%	35000	2	440	8308754	1028387	7181984	1923562
3km	50%	35000	2	279	5976321	817628	5103316	1341064
3km	50%	35000	2	311	5623553	839956	4708555	1406188
3km	50%	35000	2	263	5279022	754562	4465916	1220015
3km	50%	35000	2	410	7063983	898700	6095214	1590104
3km	50%	35000	2	332	4673271	711945	3904104	1215786
3km	50%	35000	2	231	5804565	846559	4875211	1450326
3km	50%	35000	2	262	4554677	683795	3838097	1169632
3km	50%	35000	2	373	6519519	813316	5625246	1514071
3km	50%	35000	2	283	6718606	845866	5807132	1626773
3km	50%	35000	2	285	4723389	701575	3954341	1097152
3km	50%	35000	2	242	5018622	729717	4239219	1274529
3km	50%	35000	2	189	4925028	740713	4137266	1231976
3km	50%	35000	2	247	6273553	927446	5282725	1470595
3km	50%	35000	2	256	5333247	783508	4497309	1231839
3km	50%	35000	2	300	5174865	744950	4338599	1249330
3km	50%	35000	2	266	5710660	748353	4899621	1385237
3km	50%	35000	2	252	5491021	793191	4610173	1269179
3km	50%	35000	2	285	5316000	776117	4462024	1356876
3km	50%	35000	2	346	5632957	753503	4808153	1530972
3km	50%	35000	2	291	7162976	935303	6133385	1858416
3km	50%	35000	2	297	6465553	933744	5429984	1600873
3km	50%	35000	2	230	5186959	762197	4315000	1304185
3km	50%	35000	2	267	6142386	842999	5242324	1403431
3km	50%	35000	2	334	7191611	890106	6225094	1653176
3km	50%	35000	2	251	6501564	946982	5483045	1610985
3km	50%	35000	2	318	4873485	756351	4062505	1271362
3km	50%	35000	2	199	6269693	888890	5306979	1489586
3km	50%	35000	2	257	5182768	777016	4320264	1339449
3km	50%	35000	2	229	5008843	773439	4175220	1443732
3km	50%	35000	2	330	7968990	1002871	6854619	1858559
3km	50%	35000	2	332	5950021	729810	5166468	1361930
3km	50%	35000	2	277	5447284	791272	4554784	1374429
3km	50%	35000	2	238	5316838	777077	4493111	1187567
3km	50%	35000	2	238	5162514	803581	4297126	1623932
3km	50%	35000	2	345	7957556	1053600	6814075	1858116
3km	50%	35000	2	256	5436149	752084	4585996	1441301
3km	50%	35000	2	232	5434096	772077	4596143	1314722
3km	50%	35000	2	234	4929611	752574	4129410	1120322
3km	50%	35000	2	260	6806900	922949	5795314	1623703
3km	50%	35000	2	318	7222515	897410	6212055	1715841
3km	50%	35000	2	214	5361670	775557	4544787	1335370
3km	50%	35000	2	236	6678302	959696	5654911	1531902
3km	50%	35000	2	291	6213148	948288	5191173	1678956
3km	50%	35000	2	270	5817335	797928	4960705	1337717
3km	50%	35000	2	322	5720255	880166	4758701	1465810
3km	50%	35000	2	356	6705467	873248	5729135	1568556
3km	50%	35000	2	258	4989303	750417	4160541	1332669
3km	50%	35000	2	317	5862763	832432	4981869	1406413
3km	50%	35000	2	248	7174090	876753	6214293	1564302
3km	50%	35000	2	236	5480274	756999	4668230	1299379
3km	50%	35000	2	259	5278270	790295	4427118	1237409
3km	50%	35000	2	322	4677483	689808	3938527	1114217
3km	50%	35000	2	357	6430779	865989	5484117	1665687
3km	50%	35000	2	500	6901810	908740	5936473	1609022
3km	50%	35000	2	198	4905072	763552	4092796	1321358
3km	50%	35000	2	239	6246912	900559	5291549	1454980
3km	50%	35000	2	215	5121915	758360	4320937	1201304
3km	50%	35000	2	265	5590960	750213	4769131	1339251
3km	50%	35000	2	207	5361268	773963	4506480	1201907
3km	50%	35000	2	268	5926049	840274	5006909	1438002
3km	50%	35000	2	272	6317589	828448	5429283	1456243
3km	50%	35000	2	234	5630399	793519	4763996	1381201
3km	50%	35000	2	375	7041303	908775	6068570	1721282
3km	50%	35000	2	270	5032648	728137	4242055	1173526
3km	50%	35000	2	258	6060105	830233	5169078	1334769
3km	50%	35000	2	251	4649226	704219	3868857	1150591
3km	50%	35000	2	330	6115764	839103	5199260	1657308
3km	50%	35000	2	252	5842501	878908	4888582	1459135
3km	50%	35000	2	305	5310251	817771	4417662	1361588
3km	50%	35000	2	295	5022755	724153	4243932	1167263
3km	50%	35000	2	262	5662268	881226	4716996	1488442
3km	50%	35000	2	253	6365880	821181	5489307	1600188
3km	50%	35000	2	317	7542336	920681	6541070	1698845
3km	50%	35000	2	244	6994157	943590	5943277	1808933
3km	50%	35000	2	354	5818668	880013	4872789	1416131
3km	50%	35000	2	213	5074610	726608	4265022	1242208
3km	50%	35000	2	314	5402155	787039	4541663	1484175
3km	50%	35000	2	286	5187637	775590	4359421	1262488
3km	50%	35000	2	256	6127633	798962	5264225	1379565
3km	50%	35000	2	248	5675351	808537	4806075	1216352
3km	50%	35000	2	340	7570103	997029	6469926	1977895
3km	50%	35000	2	247	5641621	757302	4810240	1327212
3km	50%	35000	2	391	6722545	942556	5707920	1714636
3km	50%	35000	2	260	5863428	840066	4966501	1480431
3km	50%	35000	2	467	7833286	1036878	6679386	1931935
3km	50%	35000	2	273	6855262	969052	5785520	1680357
3km	50%	35000	2	355	6243147	910482	5238762	1627660
3km	50%	35000	2	364	6898590	867218	5965309	1623662
3km	50%	35000	2	336	7877342	1073725	6718736	1858673
3km	50%	35000	2	360	7727052	979661	6666582	1698092
3km	50%	35000	2	316	7120799	931513	6064989	1771728
3km	50%	35000	2	282	6287544	849453	5379205	1414253
3km	50%	35000	2	302	6427709	915366	5406383	1665546
3km	50%	35000	2	314	6908885	914410	5894245	1673885
3km	50%	35000	2	242	5430699	777725	4578710	1193573
3km	50%	35000	2	290	5968358	821378	5076386	1482182
3km	50%	35000	2	433	5642010	842660	4715823	1367701
3km	50%	35000	2	305	6832777	871350	5906115	1498877
3km	50%	35000	2	332	6541846	817825	5649457	1636011
3km	50%	35000	2	398	8275773	1091717	7097786	2123496
3km	50%	35000	2	206	5524695	772490	4656431	1337255
3km	50%	35000	2	317	7217249	892228	6224864	1683074
3km	50%	35000	2	264	5370139	805177	4487904	1260221
3km	50%	35000	2	313	5783834	734760	5003554	1337831
3km	50%	35000	2	279	7376318	948936	6351364	1715788
3km	50%	35000	2	469	5953914	792863	5080900	1490807
3km	50%	35000	2	248	7017234	944051	5964926	1731787
3km	50%	35000	2	260	4822831	731132	4021924	1193923
3km	50%	35000	2	273	6496599	863078	5568207	1394350
3km	50%	35000	2	271	4513675	656562	3766005	1135916
3km	50%	35000	2	288	6869506	836455	5955946	1354815
3km	50%	35000	2	366	6477807	861010	5521466	1732867
3km	50%	35000	2	322	7084521	926869	6055391	1724058
3km	50%	35000	2	250	4970629	732326	4192287	1125955
3km	50%	35000	2	259	4960939	713226	4186544	1247755
3km	50%	35000	2	244	5663858	800654	4785763	1342270
3km	50%	35000	2	240	5024959	735604	4221042	1293768
3km	50%	35000	2	476	7065328	895469	6108460	1608777
3km	50%	35000	2	348	6456024	873049	5508966	1498300
3km	50%	35000	2	294	5990544	830731	5106129	1416985
3km	50%	35000	2	254	5371644	801917	4501321	1412736
3km	50%	35000	2	251	7407495	1004483	6334115	1664343
3km	50%	35000	2	227	6783280	970341	5743605	1650221
3km	50%	35000	2	246	7315905	1013281	6156445	1912727
3km	50%	35000	2	299	5410005	768416	4564908	1245576
3km	50%	35000	2	271	5792116	842868	4883003	1371570
3km	50%	35000	2	391	7116737	898457	6143640	1687062
3km	50%	35000	2	251	5073583	735436	4281371	1185181
3km	50%	35000	2	485	6669966	878157	5730768	1491686
3km	50%	35000	2	346	5466574	763166	4629011	1460244
3km	50%	35000	2	243	5988609	921480	5000777	1487416
3km	50%	35000	2	367	6363685	906266	5344501	1628344
3km	50%	35000	2	221	4977059	753638	4167492	1206492
3km	50%	35000	2	333	5707071	864310	4758838	1322508
3km	50%	35000	2	252	6806056	827537	5903355	1489672
3km	50%	35000	2	311	6172959	866550	5261519	1433909
3km	50%	35000	2	318	6493671	870043	5558496	1502109
3km	50%	35000	2	246	5400033	804143	4536243	1525686
3km	50%	35000	2	238	6292537	933151	5287758	1551285
3km	50%	35000	2	305	4740342	683259	3997702	1097478
3km	50%	35000	2	285	4848320	698765	4098659	1258222
3km	50%	35000	2	323	4853177	763664	4039716	1262247
3km	50%	35000	2	282	6042761	837607	5154078	1406085
3km	50%	35000	2	291	7470640	1011585	6389118	1740348
3km	50%	35000	2	374	7349525	959219	6299058	1801481
3km	50%	35000	2	360	6316552	937001	5283878	1666998
3km	50%	35000	2	251	7022625	960859	5980277	1761775
3km	50%	35000	2	338	7919521	1000558	6852044	1963374
3km	50%	35000	2	373	6467316	797167	5614063	1485570
3km	50%	35000	2	358	6606908	899197	5634137	1746336
3km	50%	35000	2	318	4667859	706081	3905929	1181696
3km	50%	35000	2	301	7549257	926331	6530586	1656536
3km	50%	35000	2	236	4555536	657086	3816938	1074562
3km	50%	35000	2	274	5715606	826355	4817516	1436804
3km	50%	35000	2	286	4426510	639650	3717345	1082434
3km	50%	35000	2	301	5398512	763422	4576859	1311532
3km	50%	35000	2	363	6624710	842198	5708248	1418449
3km	50%	35000	2	431	5614094	811698	4729136	1499912
3km	50%	35000	2	320	5226595	746910	4424090	1186093
3km	50%	35000	2	318	7044282	992504	5957097	1897109
3km	50%	35000	2	323	6915709	882066	5958499	1527887
3km	50%	35000	2	291	6190905	800060	5316875	1510805
3km	50%	35000	2	322	5570861	764863	4745590	1400522
3km	50%	35000	2	287	5303690	776849	4462498	1154994
3km	50%	35000	2	316	6884293	892621	5905439	1713199
3km	50%	35000	2	331	7533691	955860	6501384	1815487
3km	50%	35000	2	291	5601884	816539	4725989	1492519
3km	50%	35000	2	380	5651153	832301	4730182	1295538
3km	50%	35000	2	246	5638776	782639	4794498	1284551
3km	50%	35000	2	303	6480555	887733	5536408	1549234
3km	50%	35000	2	340	7850398	1093610	6662273	1967170
3km	50%	35000	2	394	7536457	979406	6501841	1633173
3km	50%	35000	2	373	8023006	1097208	6857633	1995364
3km	50%	35000	2	201	5219962	755184	4414528	1197511
3km	50%	35000	2	340	5410128	804488	4522069	1413932
3km	50%	35000	2	202	4756065	693123	4013404	1119361
3km	50%	35000	2	284	6499785	877498	5563514	1671482
3km	50%	35000	2	287	6710535	968526	5648353	1564886
3km	50%	35000	2	407	7831424	1045250	6711970	1898433
3km	50%	35000	2	330	6542899	824927	5650891	1392613
3km	50%	35000	2	344	6316166	923109	5339993	1485714
3km	50%	35000	2	478	7845153	978499	6792421	1798487
3km	50%	35000	2	296	5131116	777495	4292412	1207058
3km	50%	35000	2	267	4797080	728107	3997457	1138490
3km	50%	35000	2	258	4962342	722291	4163778	1211578
3km	50%	35000	2	290	5167439	765019	4343853	1327748
3km	50%	35000	2	375	6342485	851556	5424441	1588458
3km	50%	35000	2	403	6118807	717324	5330618	1407493
3km	50%	35000	2	319	5858099	898341	4877348	1503890
3km	50%	35000	2	269	6299619	900360	5338596	1491239
3km	50%	35000	2	451	7118073	935752	6101190	1870878
3km	50%	35000	2	263	6375249	957086	5317703	1521417
3km	50%	35000	2	395	5874477	885275	4943083	1557427
3km	50%	35000	2	322	5351394	726818	4559020	1178827
3km	50%	35000	2	207	6358300	923773	5368793	1520753
3km	50%	35000	2	313	7540170	980957	6478802	1726973
3km	50%	35000	2	199	4529650	637501	3832862	1118438
3km	50%	35000	2	388	6632736	873131	5689182	1443372
3km	50%	35000	2	312	6196865	833080	5298845	1586362
3km	50%	35000	2	352	5573868	875751	4642239	1520256
3km	50%	35000	2	285	4724780	712231	3944312	1150592
3km	50%	35000	2	317	6594031	847001	5671777	1675367
3km	50%	35000	2	284	5230673	732170	4418440	1178658
3km	50%	35000	2	238	6730009	871844	5781363	1625386
3km	50%	35000	2	318	7193355	915969	6192929	1568468
3km	50%	35000	2	255	6134500	920787	5118681	1453672
3km	50%	35000	2	269	6807819	837692	5875998	1449544
3km	50%	35000	2	233	5781089	834324	4879826	1522558
3km	50%	35000	2	257	5456552	790222	4596928	1323788
3km	50%	35000	2	279	4979148	718837	4191095	1259609
3km	50%	35000	2	384	5844584	805236	4959571	1595791
3km	50%	35000	2	264	5572394	851061	4653886	1552097
3km	50%	35000	2	393	6657181	908975	5680437	1731852
3km	50%	35000	2	323	5504983	846298	4599850	1339371
3km	50%	35000	2	246	5023457	726043	4225245	1286173
3km	50%	35000	2	292	5639638	811845	4722654	1217162
3km	50%	35000	2	380	6835729	816030	5944880	1646719
3km	50%	35000	2	226	5629415	831494	4730432	1367763
3km	50%	35000	2	316	6019717	802384	5148575	1523278
3km	50%	35000	2	280	5819834	773633	4979243	1229240
3km	50%	35000	2	329	7539492	1059899	6379067	1946303
3km	50%	35000	2	301	6163255	911062	5205329	1637556
3km	50%	35000	2	204	5613996	810226	4726173	1197517
3km	50%	35000	2	265	5436208	794722	4568961	1212353
3km	50%	35000	2	203	5115409	720168	4316899	1167742
3km	50%	35000	2	284	5015208	736027	4225775	1147226
3km	50%	35000	2	294	6980171	960593	5961532	1544210
3km	50%	35000	2	261	4428070	662621	3707789	1089246
3km	50%	35000	2	320	7069419	961570	6035617	1696074
3km	50%	35000	2	231	5110132	759729	4291948	1116295
3km	50%	35000	2	246	5778804	783976	4877484	1596205
3km	50%	35000	2	259	6390423	924849	5372666	1639216
3km	50%	35000	2	334	6659196	859052	5754668	1531166
3km	50%	35000	2	318	6043216	787753	5192915	1465613
3km	50%	35000	2	431	7319625	950780	6268297	1762058
3km	50%	35000	2	267	6378543	895277	5417170	1522199
3km	50%	35000	2	290	4884048	710326	4096526	1190690
3km	50%	35000	2	428	6194071	850739	5282223	1627332
3km	50%	35000	2	298	6509709	922657	5501286	1756894
3km	50%	35000	2	297	5212987	724157	4431604	1234009
3km	50%	35000	2	370	6793047	984198	5733854	1584089
3km	50%	35000	2	220	5270946	767386	4437944	1112757
3km	50%	35000	2	277	4234014	641262	3529902	1100822
3km	50%	35000	2	245	6814750	912240	5828053	1437891
3km	50%	35000	2	239	5222820	750438	4404962	1191444
3km	50%	35000	2	317	7665481	994468	6597579	1773928
3km	50%	35000	2	267	5166893	782312	4351684	1119111
3km	50%	35000	2	334	6371864	816887	5506480	1411890
3km	50%	35000	2	307	5137127	774686	4288778	1351931
3km	50%	35000	2	338	6455759	905043	5466523	1528901
3km	50%	35000	2	316	7159706	873349	6189973	1709177
3km	50%	35000	2	319	6832532	880773	5891345	1551400
3km	50%	35000	2	247	6588098	858060	5650767	1571781
3km	50%	35000	2	262	4801910	712846	4032678	1058833
3km	50%	35000	2	320	7376723	988575	6310172	1784287
3km	50%	35000	2	445	7703614	1034300	6591303	2084986
3km	50%	35000	2	254	6463671	834954	5513000	1442109
3km	50%	35000	2	393	8110116	1039092	6979350	1905287
3km	50%	35000	2	255	5501850	816283	4584497	1347088
3km	50%	35000	2	451	6282553	907866	5297112	1769405
3km	50%	35000	2	359	5227394	789664	4309605	1357599
3km	50%	35000	2	403	7774032	999293	6722054	1836754
3km	50%	35000	2	211	4991139	702474	4232808	1156490
3km	50%	35000	2	200	4814400	713555	4032849	1112056
3km	50%	35000	2	275	7198678	942801	6189552	1626770
3km	50%	35000	2	327	5355015	790550	4486251	1360501
3km	50%	35000	2	443	6928749	893750	5965949	1673220
3km	50%	35000	2	311	6154763	887507	5198727	1357126
3km	50%	35000	2	282	6008214	816667	5142528	1482477
3km	50%	35000	2	315	7619103	1040119	6517379	1687971
3km	50%	35000	2	422	6866346	910591	5881847	1670654
3km	50%	35000	2	322	5980097	846813	5039015	1351580
3km	50%	35000	2	322	5435003	830655	4530361	1380563
3km	50%	35000	2	339	4971564	746735	4185560	1175494
3km	50%	35000	2	273	5890330	842852	4991381	1315815
3km	50%	35000	2	385	6946546	918927	5952444	1681807
3km	50%	35000	2	299	6957108	960505	5903325	1547272
3km	50%	35000	2	286	5116904	760928	4284102	1116163
3km	50%	35000	2	309	5490411	811415	4601732	1452345
3km	50%	35000	2	350	5045142	751866	4217248	1258330
3km	50%	35000	2	327	5685076	809405	4806377	1399969
3km	50%	35000	2	261	7043218	870106	6119627	1565464
3km	50%	35000	2	360	5915651	850105	4961214	1446667
3km	50%	35000	2	204	5839318	782546	4973390	1273583
3km	50%	35000	2	293	5476119	840966	4579100	1308050
3km	50%	35000	2	320	5490700	848663	4580477	1229879
3km	50%	35000	2	575	7799945	986825	6739843	1892416
3km	50%	35000	2	350	6177699	781010	5322239	1447643
3km	50%	35000	2	304	6057791	846435	5141528	1428350
3km	50%	35000	2	315	5955386	798123	5070447	1372316
3km	50%	35000	2	298	7235011	1070830	6080598	1991328
3km	50%	35000	2	266	5500700	814951	4628559	1419184
3km	50%	35000	2	359	7603868	983063	6555003	1840774
3km	50%	35000	2	323	5728465	827719	4826529	1407375
3km	50%	35000	2	275	6399147	851428	5477144	1467534
3km	50%	35000	2	375	5980931	918318	4976475	1537913
3km	50%	35000	2	298	5599444	780183	4739312	1304743
3km	50%	35000	2	221	5871816	809643	4985345	1236220
3km	50%	35000	2	497	5834742	842123	4899657	1645429
3km	50%	35000	2	248	7046302	951986	6003966	1680636
3km	50%	35000	2	422	6369557	843438	5451292	1573727
3km	50%	35000	2	340	6300674	888279	5332722	1459150
3km	50%	35000	2	269	5638032	796447	4762514	1427132
3km	50%	35000	2	256	6247985	786123	5408520	1536020
3km	50%	35000	2	317	5644055	839417	4730802	1308407
3km	50%	35000	2	256	5784118	842380	4875473	1246557
3km	50%	35000	2	457	6986441	934411	5974958	1750724
3km	50%	35000	2	323	7007083	892137	6061435	1602983
3km	50%	35000	2	321	5940023	921410	4961384	1371728
3km	50%	35000	2	298	6179399	785879	5312346	1452239
3km	50%	35000	2	350	7962311	1071736	6798364	1943318
3km	50%	35000	2	359	6418145	821193	5549320	1546007
3km	50%	35000	2	308	5365853	769076	4490889	1300960
3km	50%	35000	2	316	5014449	731776	4226074	1318523
3km	50%	35000	2	297	6043807	801172	5202423	1324444
3km	50%	35000	2	191	4925157	697290	4168277	1072242
3km	50%	35000	2	375	5857242	822479	4967456	1389094
3km	50%	35000	2	235	7556266	923240	6565513	1615767
3km	50%	35000	2	265	6890096	900788	5917286	1593020
3km	50%	35000	2	301	6666655	905965	5686288	1577202
3km	50%	35000	2	379	6211995	867155	5225619	1343345
3km	50%	35000	2	382	7805393	967697	6769276	1705875
3km	50%	35000	2	221	4897943	749827	4083159	1226451
3km	50%	35000	2	253	7664650	1047952	6545618	1825887
3km	50%	35000	2	608	5793227	895548	4826379	1669309
3km	50%	35000	2	288	6704570	880281	5727935	1696297
3km	50%	35000	2	377	7670988	962045	6643539	1589566
3km	50%	35000	2	374	7706857	1052051	6563500	2064035
3km	50%	35000	2	228	4997789	747899	4185959	1286641
3km	50%	35000	2	283	5730729	840174	4841893	1449331
3km	50%	35000	2	277	6275870	848204	5362126	1506646
3km	50%	35000	2	269	5125930	731092	4339650	1174960
3km	50%	35000	2	264	6229493	796611	5366811	1460805
3km	50%	35000	2	299	6413550	798066	5547372	1435954
3km	50%	35000	2	241	6000824	825377	5086030	1365143
3km	50%	35000	2	359	4944381	745902	4146754	1191364
3km	50%	35000	2	224	5608754	832200	4683703	1343489
3km	50%	35000	2	287	5307252	724156	4512741	1280238
3km	50%	35000	2	273	5383153	845327	4428318	1553805
3km	50%	35000	2	290	5664556	879533	4706014	1511300
3km	50%	35000	2	317	6287496	816847	5383647	1461019
3km	50%	35000	2	257	4846816	731583	4051659	1230518
3km	50%	35000	2	274	5378615	771957	4540654	1253600
3km	50%	35000	2	256	6655255	868228	5688965	1666172
3km	50%	35000	2	314	7874941	977047	6822023	1802695
3km	50%	35000	2	284	5592563	811013	4688321	1146703
3km	50%	35000	2	335	6406238	843276	5517096	1437172
3km	50%	35000	2	255	6054975	918786	5025048	1696924
3km	50%	35000	2	270	6129552	842286	5194097	1392032
3km	50%	35000	2	331	5015503	709274	4231393	1184529
3km	50%	35000	2	200	4877674	748266	4085055	1125684
3km	50%	35000	2	260	5112076	834790	4203184	1538452
3km	50%	35000	2	241	5156452	788149	4319568	1370762
3km	50%	35000	2	238	5039713	703102	4242470	1142629
3km	50%	35000	2	278	5491272	813546	4623527	1318246
3km	50%	35000	2	251	6926782	921800	5949818	1520708
3km	50%	35000	2	315	5729942	883772	4779843	1324340
3km	50%	35000	2	321	7622533	999706	6566939	1627714
3km	50%	35000	2	274	5567517	831801	4661361	1380966
3km	50%	35000	2	245	5436016	804197	4561957	1365169
3km	50%	35000	2	370	6379975	870459	5448825	1648336
3km	50%	35000	2	247	5195405	768088	4360265	1148101
3km	50%	35000	2	257	5651662	815868	4758635	1323010
3km	50%	35000	2	230	4915907	744754	4118055	1212065
3km	50%	35000	2	225	5480227	802621	4599534	1457750
3km	50%	35000	2	254	5770028	763638	4906654	1520782
3km	50%	35000	2	222	4937562	723118	4158459	1275474
3km	50%	35000	2	329	7275151	891695	6321492	1571336
3km	50%	35000	2	312	5649077	853794	4748758	1340511
3km	50%	35000	2	329	6130692	931921	5125794	1812442
3km	50%	35000	2	273	6118671	815950	5230111	1363076
3km	50%	35000	2	407	8075399	1068316	6902400	2022417
3km	50%	35000	2	242	5954339	796825	5084106	1326945
3km	50%	35000	2	331	5471049	755558	4648735	1298031
3km	50%	35000	2	321	6804526	841838	5884798	1649512
3km	50%	35000	2	290	7315307	916546	6332943	1631888
3km	50%	35000	2	378	4764232	681738	4023044	1357826
3km	50%	35000	2	367	7809735	1020762	6713840	1960049
3km	50%	35000	2	337	5198391	798265	4319308	1241000
3km	50%	35000	2	372	5353269	732175	4540851	1210152
3km	50%	35000	2	229	5776257	843943	4846350	1422710
3km	50%	35000	2	220	5250131	741833	4424769	1239610
3km	50%	35000	2	238	5986096	799525	5109205	1345666
3km	50%	35000	2	199	5907005	830876	5006242	1552292
3km	50%	35000	2	197	4969535	705985	4213205	1166373
3km	50%	35000	2	215	6431531	847907	5505465	1569082
3km	50%	35000	2	389	7542165	1068505	6375644	1855506
3km	50%	35000	2	274	6771708	932622	5744322	1524470
3km	50%	35000	2	353	6299405	931919	5277531	1421887
3km	50%	35000	2	354	6662264	906803	5693548	1558021
3km	50%	35000	2	318	6429488	868505	5505276	1556569
3km	50%	35000	2	360	6852005	870301	5896598	1839515
3km	50%	35000	2	246	4675894	685428	3932778	1077506
3km	50%	35000	2	199	5291916	750026	4496634	1393731
3km	50%	35000	2	294	6156918	900347	5194568	1406366
3km	50%	35000	2	290	6790657	960660	5724152	1758382
3km	50%	35000	2	483	6256963	820715	5373939	1541627
3km	50%	35000	2	326	7272646	996553	6185344	1778279
3km	50%	35000	2	333	6728685	847129	5813892	1542173
3km	50%	35000	2	308	6308417	996527	5214867	1599826
3km	50%	35000	2	233	5970610	881786	5015794	1357290
3km	50%	35000	2	309	8397302	1044946	7199277	2233208
3km	50%	35000	2	242	7022403	922589	5993078	1489887
3km	50%	35000	2	297	4915818	728112	4138019	1200015
3km	50%	35000	2	245	5311551	742281	4500805	1153421
3km	50%	35000	2	273	5848590	740416	5061094	1252362
3km	50%	35000	2	364	5284613	826123	4397424	1254872
3km	50%	35000	2	333	6609290	908181	5623980	1704810
3km	50%	35000	2	229	5842340	805542	4959291	1359376
3km	50%	35000	2	294	5992139	920416	5025887	1451832
3km	50%	35000	2	372	6377613	835920	5474956	1547353
3km	50%	35000	2	296	5454734	829637	4553864	1330427
3km	50%	35000	2	287	5966346	836101	5014579	1480619
3km	50%	35000	2	261	5101943	730614	4300080	1277027
3km	50%	35000	2	286	5172719	733181	4376066	1221032
3km	50%	35000	2	406	6083160	890640	5131040	1302422
3km	50%	35000	2	206	5276153	743076	4471355	1231505
3km	50%	35000	2	196	5768751	825887	4882660	1438774
3km	50%	35000	2	295	5217306	754268	4389451	1282857
3km	50%	35000	2	345	7243020	953482	6199607	1709917
3km	50%	35000	2	284	5790621	790978	4924635	1349757
3km	50%	35000	2	276	6310211	844691	5399290	1460565
3km	50%	35000	2	241	5584445	793798	4718676	1301094
3km	50%	35000	2	295	5310497	807457	4447860	1446421
3km	50%	35000	2	294	7123895	964746	6081778	1715019
3km	50%	35000	2	311	6684427	912964	5708566	1633532
3km	50%	35000	2	226	5867647	868814	4911477	1405308
3km	50%	35000	2	208	4990681	704244	4221225	1110883
3km	50%	35000	2	247	5463677	792954	4555848	1265349
3km	50%	35000	2	239	7294061	939098	6276134	1837805
3km	50%	35000	2	353	5424567	822020	4513562	1478822
3km	50%	35000	2	254	7114914	943525	6102936	1712702
3km	50%	35000	2	294	5894744	856526	4972093	1469369
3km	50%	35000	2	396	5521157	871214	4557262	1377018
3km	50%	35000	2	228	4533015	656719	3812215	1080671
3km	50%	35000	2	302	5908029	813975	4996104	1369723
3km	50%	35000	2	230	5728410	756515	4901881	1343231
3km	50%	35000	2	339	6158753	789305	5302731	1509568
3km	50%	35000	2	317	5216746	739254	4426278	1174073
3km	50%	35000	2	275	5430649	793510	4592505	1241635
3km	50%	35000	2	236	4215752	623063	3528870	1192999
3km	50%	35000	2	363	5682488	831666	4787213	1457531
3km	50%	35000	2	294	7917427	1089327	6745660	2157286
3km	50%	35000	2	277	6735383	951668	5672770	1703633
3km	50%	35000	2	223	5258731	736866	4472269	1099210
3km	50%	35000	2	278	5035468	737200	4230707	1257763
3km	50%	35000	2	336	4898584	727586	4066485	1167394
3km	50%	35000	2	217	5431596	784903	4603864	1226931
3km	50%	35000	2	324	5170022	772376	4348583	1168273
3km	50%	35000	2	344	6897805	889512	5926108	1703855
3km	50%	35000	2	271	6312489	812366	5433735	1480367
3km	50%	35000	2	274	5489967	837856	4583492	1324057
3km	50%	35000	2	311	7010477	942052	5980269	1651921
3km	50%	35000	2	290	7676289	964012	6638598	1891740
3km	50%	35000	2	272	5708725	847261	4807799	1401132
3km	50%	35000	2	319	5493281	838530	4579990	1375300
3km	50%	35000	2	347	6350529	921865	5370279	1530600
3km	50%	35000	2	244	4636489	705392	3870757	1190608
3km	50%	35000	2	248	5664057	818539	4787665	1268733
3km	50%	35000	2	263	5526420	853216	4616623	1418321
3km	50%	35000	2	402	6963111	906196	5952028	1683468
3km	50%	35000	2	375	6313109	783695	5475495	1528004
3km	50%	35000	2	352	7886357	968945	6846432	1802859
3km	50%	35000	2	216	4759878	693655	3995320	1165953
3km	50%	35000	2	274	5329730	799193	4465155	1246646
3km	50%	35000	2	225	4563916	655146	3862779	1036433
3km	50%	35000	2	320	6029079	835805	5074481	1462832
3km	50%	35000	2	226	5219221	780158	4390759	1186688
3km	50%	35000	2	335	7449106	973041	6396619	1606770
3km	50%	35000	2	310	5936550	916610	4952077	1430727
3km	50%	35000	2	303	5935464	829687	5011688	1651689
3km	50%	35000	2	329	5634466	881625	4687927	1494775
3km	50%	35000	2	340	7076330	921627	6070717	1880561
3km	50%	35000	2	252	4860114	774747	4028820	1424052
3km	50%	35000	2	335	6235759	851037	5321709	1424243
3km	50%	35000	2	424	5361831	802390	4500849	1368530
3km	50%	35000	2	370	5999291	947957	4981262	1751240
3km	50%	35000	2	200	5395783	803425	4520517	1323008
3km	50%	35000	2	220	4969111	703503	4156448	1137194
3km	50%	35000	2	276	6124582	785657	5274880	1414378
3km	50%	35000	2	302	6495521	1021018	5414403	1701087
3km	50%	35000	2	299	5147793	732691	4358622	1181988
3km	50%	35000	2	287	7571297	1037457	6445755	1956205
3km	50%	35000	2	225	5431908	796365	4586631	1292204
3km	50%	35000	2	382	7032003	884551	6060425	1805129
3km	50%	35000	2	340	6214608	878330	5273346	1619725
3km	50%	35000	2	274	5816917	864512	4897703	1407509
3km	50%	35000	2	410	6517139	920992	5514763	1616923
3km	50%	35000	2	255	6251695	870606	5305046	1490793
3km	50%	35000	2	238	5754590	834611	4846520	1350208
3km	50%	35000	2	283	4301782	634058	3621238	1071513
3km	50%	35000	2	499	7138247	929836	6148605	1784459
3km	50%	35000	2	359	5143724	734581	4336826	1196326
3km	50%	35000	2	288	5181366	783002	4337060	1298306
3km	50%	35000	2	291	7701132	1013781	6592854	1867312
3km	50%	35000	2	310	5943493	818868	5039741	1549513
3km	50%	35000	2	350	7385119	939511	6367550	1649055
3km	50%	35000	2	373	6485678	834752	5582715	1549258
3km	50%	35000	2	235	5130516	737891	4330691	1257024
3km	50%	35000	2	258	6145251	842250	5241179	1522180
3km	50%	35000	2	277	6898407	868899	5970887	1412048
3km	50%	35000	2	288	5814962	835107	4907978	1316474
3km	50%	35000	2	306	5847819	829447	4941978	1372783
3km	50%	35000	2	376	5739283	788473	4888953	1332088
3km	50%	35000	2	271	5671907	785035	4809277	1387497
3km	50%	35000	2	370	6390451	917890	5423631	1394195
3km	50%	35000	2	261	5426019	803319	4558661	1418674
3km	50%	35000	2	272	6250084	946021	5175123	1563265
3km	50%	35000	2	247	5545239	854169	4635019	1222282
3km	50%	35000	2	297	8012628	1057186	6874135	1910882
3km	50%	35000	2	281	6515725	900293	5552970	1530005
3km	50%	35000	2	283	5980271	795187	5112999	1274742
3km	50%	35000	2	266	6702763	846800	5798553	1519755
3km	50%	35000	2	351	5910374	839321	5006172	1488805
3km	50%	35000	2	283	6562285	889533	5620452	1648310
3km	50%	35000	2	257	5044114	760554	4218789	1175481
3km	50%	35000	2	249	5605880	844233	4691134	1483158
3km	50%	35000	2	232	5968867	839556	5066600	1351462
3km	50%	35000	2	336	6076039	872080	5137443	1438324
3km	50%	35000	2	263	6110734	788526	5268394	1435394
3km	50%	35000	2	280	5611604	883112	4640546	1627186
3km	50%	35000	2	282	7401943	981757	6299692	1721624
3km	50%	35000	2	274	8334674	1045015	7216448	1881350
3km	50%	35000	2	448	7833909	1031209	6696668	2044890
3km	50%	35000	2	219	4835880	701522	4069361	1099227
3km	50%	35000	2	258	6231515	912622	5247709	1361518
3km	50%	35000	2	370	7067149	872098	6128179	1609132
3km	50%	35000	2	293	5501424	856254	4586065	1370497
3km	50%	35000	2	264	6023525	778037	5147880	1528971
3km	50%	35000	2	276	7790825	1015254	6678215	1779076
3km	50%	35000	2	249	6523199	854457	5605628	1404478
3km	50%	35000	2	315	7370975	934627	6369870	1649603
3km	50%	35000	2	355	5301132	805204	4386353	1371961
3km	50%	35000	2	392	5798242	771371	4971377	1323399
3km	50%	35000	2	230	5295429	746764	4502757	1208490
3km	50%	35000	2	263	6100624	871321	5113637	1441704
3km	50%	35000	2	340	5203392	790340	4306260	1466465
3km	50%	35000	2	276	6091746	838103	5170113	1311262
3km	50%	35000	2	240	5978293	880560	5015212	1524933
3km	50%	35000	2	314	6273427	778065	5442226	1558183
3km	50%	35000	2	272	7318735	939080	6294022	1737858
3km	50%	35000	2	271	5729632	864843	4793622	1437977
3km	50%	35000	2	274	5159703	736275	4368173	1231098
3km	50%	35000	2	302	5638168	811408	4764242	1244534
3km	50%	35000	2	304	6216358	803768	5320232	1505221
3km	50%	35000	2	266	6244090	929758	5245379	1447882
3km	50%	35000	2	327	5360055	767234	4541706	1372656
3km	50%	35000	2	211	5899289	849640	4970232	1497660
3km	50%	35000	2	293	7319830	916241	6303419	1793682
3km	50%	35000	2	205	5536666	820908	4662739	1308011
3km	50%	35000	2	315	6029088	914457	5026776	1657018
3km	50%	35000	2	305	6056757	872860	5124586	1438301
3km	50%	35000	2	248	6050749	903784	5089555	1676548
3km	50%	35000	2	316	5250100	816499	4381813	1287000
3km	50%	35000	2	386	6751812	854475	5803323	1572130
3km	50%	35000	2	228	5924615	896537	4971538	1500945
3km	50%	35000	2	337	6199686	835535	5278991	1573436
3km	50%	35000	2	210	5295187	778571	4471376	1186763
3km	50%	35000	2	306	5374480	867745	4449274	1505513
3km	50%	35000	2	335	7436906	926585	6395127	1559627
3km	50%	35000	2	255	6001291	795940	5114768	1230395
3km	50%	35000	2	295	6281984	876237	5318516	1612287
3km	50%	35000	2	272	5867154	835694	4946068	1479970
3km	50%	35000	2	293	5642763	815650	4754398	1220024
3km	50%	35000	2	301	5496252	799564	4637477	1231730
3km	50%	35000	2	270	5023794	721722	4235318	1076925
3km	50%	35000	2	355	5707679	813802	4824408	1314489
3km	50%	35000	2	265	6038647	898940	5076993	1511087
3km	50%	35000	2	340	6465951	870141	5502742	1646664
3km	50%	35000	2	258	5887055	796243	5031763	1316850
3km	50%	35000	2	277	6120790	891235	5132267	1453531
3km	50%	35000	2	359	7432092	934601	6390752	1706188
3km	50%	35000	2	361	5035601	753714	4208341	1337816
3km	50%	35000	2	320	7247688	979407	6199524	1600619
3km	50%	35000	2	216	6721703	841365	5799408	1458059
3km	50%	35000	2	310	5659237	833635	4753765	1360477
3km	50%	35000	2	330	6563683	932724	5522127	1634320
3km	50%	35000	2	454	5945117	797427	5107128	1534458
3km	50%	35000	2	248	5424506	755433	4610445	1317779
3km	50%	35000	2	271	5978437	877651	5034848	1546449
3km	50%	35000	2	331	5468555	739479	4677324	1208785
3km	50%	35000	2	240	5446849	787330	4588017	1287894
3km	50%	35000	2	265	5408361	771428	4580459	1349306
3km	50%	35000	2	315	5049244	779067	4163744	1273323
3km	50%	35000	2	271	4587628	659434	3867506	1143234
3km	50%	35000	2	247	5134035	744989	4298691	1119045
3km	50%	35000	2	267	6031032	920538	5048591	1393275
3km	50%	35000	2	257	5277597	753293	4457013	1314382
3km	50%	35000	2	235	5817584	804178	4938992	1298146
3km	50%	35000	2	356	4919798	697846	4157426	1177227
3km	50%	35000	2	262	5384903	761426	4558516	1245122
3km	50%	35000	2	210	5812324	865972	4849123	1707339
3km	50%	35000	2	234	5335648	707827	4577754	1165233
3km	50%	35000	2	233	6363626	822278	5459543	1551136
3km	50%	35000	2	220	6039931	884744	5072263	1355052
3km	50%	35000	2	263	5030028	792203	4183151	1254577
3km	50%	35000	2	271	5473030	803119	4602092	1351169
3km	50%	35000	2	402	7121682	988289	6055787	1697566
3km	50%	35000	2	275	6067653	830941	5192092	1338719
3km	50%	35000	2	186	4696806	718098	3921876	1119429
3km	50%	35000	2	245	5852226	871620	4920729	1342396
3km	50%	35000	2	279	5105393	778332	4249436	1282809
3km	50%	35000	2	307	6059371	884208	5099891	1620629
3km	50%	35000	2	276	5184721	800413	4315985	1351461
3km	50%	35000	2	328	7540627	963758	6506494	1705399
3km	50%	35000	2	252	4998325	711628	4234821	1271010
3km	50%	35000	2	557	7128891	869449	6182715	1636452
3km	50%	35000	2	310	5886133	860085	4948104	1499824
3km	50%	35000	2	281	6408421	864427	5502574	1366639
3km	50%	35000	2	230	5593415	770081	4744894	1333030
3km	50%	35000	2	352	8214377	1073795	7058909	1782466
3km	50%	35000	2	343	6639861	922865	5651945	1563296
3km	50%	35000	2	290	5133483	717300	4349015	1178741
3km	50%	35000	2	322	6675002	963784	5616426	1769912
3km	50%	35000	2	272	4476894	680728	3739736	1134040
3km	50%	35000	2	312	6434885	829675	5507940	1465642
3km	50%	35000	2	295	5057309	766307	4226304	1235087
3km	50%	35000	2	277	5643188	828851	4747748	1220413
3km	50%	35000	2	456	7083863	873592	6115716	1740230
3km	50%	35000	2	317	4629123	700321	3881182	1146823
3km	50%	35000	2	223	5539119	749240	4719046	1265928
3km	50%	35000	2	323	5785049	918085	4798314	1564124
3km	50%	35000	2	312	7146517	918342	6172631	1589621
3km	50%	35000	2	256	5639282	807056	4760125	1475489
3km	50%	35000	2	275	4878628	730019	4077037	1164775
3km	50%	35000	2	311	6261142	825359	5362500	1496246
3km	50%	35000	2	268	4844349	712842	4075642	1258457
3km	50%	35000	2	264	5243768	793394	4388497	1334561
3km	50%	35000	2	205	4589582	674699	3852303	1089107
3km	50%	35000	2	302	6972971	917152	5962996	1608897
3km	50%	35000	2	303	6405082	862224	5474945	1668961
3km	50%	35000	2	287	5974367	873577	5022048	1584005
3km	50%	35000	2	265	5259122	780087	4422163	1218837
3km	50%	35000	2	241	5504275	781488	4657844	1365921
3km	50%	35000	2	268	7360374	975243	6340288	1708496
3km	50%	35000	2	217	5809577	848803	4912714	1272083
3km	50%	35000	2	277	5914545	785372	5051935	1499501
3km	50%	35000	2	285	5732575	840773	4814817	1336215
3km	50%	35000	2	405	7393890	972374	6343162	1663083
3km	50%	35000	2	348	5453585	845690	4527289	1533732
3km	50%	35000	2	302	7393248	977982	6285632	1665837
3km	50%	35000	2	297	6796687	851951	5861547	1408150
3km	50%	35000	2	251	5543256	852017	4605108	1416152
3km	50%	35000	2	303	6583594	959564	5549120	1673101
3km	50%	35000	2	238	5673883	830588	4802533	1148642
3km	50%	35000	2	432	6669009	906787	5695461	1486051
3km	50%	35000	2	227	5702739	834381	4809008	1253262
3km	50%	35000	2	409	6559814	932136	5546905	1639143
3km	50%	35000	2	242	5023410	781287	4203406	1202183
3km	50%	35000	2	267	4597262	672491	3860504	1114010
3km	50%	35000	2	241	5756196	843091	4838014	1264040
3km	50%	35000	2	289	5286943	731256	4510924	1209128
3km	50%	35000	2	289	7882494	1015671	6767667	1814117
3km	50%	35000	2	265	5108199	737010	4301784	1145226
3km	50%	35000	2	449	6403090	811761	5533987	1406563
3km	50%	35000	2	212	6858922	935304	5864883	1621651
3km	50%	35000	2	361	6137853	782126	5230935	1477137
3km	50%	35000	2	334	7256102	960906	6227874	1859675
3km	50%	35000	2	248	5498372	848323	4608907	1316222
3km	50%	35000	2	316	6397414	821778	5493372	1530713
3km	50%	35000	2	310	5363912	787924	4516902	1233275
3km	50%	35000	2	284	7093101	902818	6134630	1747441
3km	50%	35000	2	226	3876540	580042	3247379	1033949
3km	50%	35000	2	308	5863649	832048	4953602	1524580
3km	50%	35000	2	351	6403328	945670	5365561	1645796
3km	50%	35000	2	321	6693711	936821	5683918	1488309
3km	50%	35000	2	252	7522807	939948	6494866	1793736
3km	50%	35000	2	268	5485712	844373	4578776	1346167
3km	50%	35000	2	322	4807967	708149	4054557	1112269
3km	50%	35000	2	347	6313946	869604	5366314	1515906
3km	50%	35000	2	281	6345770	897593	5376436	1542725
3km	50%	35000	2	284	4978321	716481	4196395	1152490
3km	50%	35000	2	370	6693073	879339	5744031	1489678
3km	50%	35000	2	366	7334672	918934	6298724	1705786
3km	50%	35000	2	307	7007498	905934	6017517	1579145
3km	50%	35000	2	341	5827409	791571	4986327	1502604
3km	50%	35000	2	274	6299225	791886	5448652	1404042
3km	50%	35000	2	274	5546498	791073	4684095	1408088
3km	50%	35000	2	358	6444449	928525	5444739	1618308
3km	50%	35000	2	271	5903669	865882	4970873	1350617
3km	50%	35000	2	234	6008816	872377	5040432	1551961
3km	50%	35000	2	359	7323293	941228	6307655	1785040
3km	50%	35000	2	244	6442903	857785	5526765	1441305
3km	50%	35000	2	244	4936587	749576	4131414	1244498
3km	50%	35000	2	255	6424739	927119	5437006	1708350
3km	50%	35000	2	393	6498100	841305	5593565	1608476
3km	50%	35000	2	234	5800553	764573	4970653	1323689
3km	50%	35000	2	292	4825713	655311	4095465	1269935
3km	50%	35000	2	465	8354866	1076571	7183284	2098574
3km	50%	35000	2	327	7174100	1043891	6002343	1867799
3km	50%	35000	2	248	5795618	872894	4870777	1472141
3km	50%	35000	2	229	5346036	708610	4565442	1170165
3km	50%	35000	2	240	5931760	903053	4932751	1458585
3km	50%	35000	2	283	5058296	762027	4246178	1200552
3km	50%	35000	2	254	4612052	668136	3860049	1106836
3km	50%	35000	2	315	5143278	763364	4311547	1321623
3km	50%	35000	2	356	4845088	736263	4042444	1396142
3km	50%	35000	2	263	5715972	830193	4789855	1264838
3km	50%	35000	2	321	6849113	910330	5853225	1732168
3km	50%	35000	2	261	6328871	835592	5444201	1422391
3km	50%	35000	2	272	7043463	886276	6096090	1575633
3km	50%	35000	2	287	6560118	957288	5535552	1443782
3km	50%	35000	2	262	5270306	786134	4410330	1444221
3km	50%	35000	2	273	4751700	712876	3988594	1231946
3km	50%	35000	2	291	4858011	721207	4041329	1174538
3km	50%	35000	2	531	6891207	895284	5920500	1680633
3km	50%	35000	2	218	5030485	776578	4209667	1266237
3km	50%	35000	2	448	7219032	870774	6280855	1585686
3km	50%	35000	2	214	5325977	780043	4471086	1302808
3km	50%	35000	2	328	6182699	898757	5226137	1652321
3km	50%	35000	2	213	5475557	806161	4612074	1160243
3km	50%	35000	2	290	5391294	797283	4521076	1415698
3km	50%	35000	2	252	6033704	887459	5064957	1539173
3km	50%	35000	2	255	5881933	736730	5057786	1341035
3km	50%	35000	2	271	7612867	958934	6580590	1776232
3km	50%	35000	2	348	5524950	765315	4646287	1260133
3km	50%	35000	2	213	5609814	792650	4754902	1299013
3km	50%	35000	2	329	6392483	901794	5438867	1565206
3km	50%	35000	2	280	7116628	927679	6089529	1693187
3km	50%	35000	2	353	6199042	850059	5279416	1500308
3km	50%	35000	2	240	5058959	785145	4189868	1282452
3km	50%	35000	2	325	6464901	825735	5587715	1596622
3km	50%	35000	2	407	6561466	904186	5589342	1756167
3km	50%	35000	2	297	5735217	842931	4821409	1374292
3km	50%	35000	2	219	5260767	755957	4447745	1196304
3km	50%	35000	2	208	4423889	630154	3740595	1080419
3km	50%	35000	2	336	6667968	862718	5736023	1658707
3km	50%	35000	2	268	5122569	767673	4293564	1365704
3km	50%	35000	2	312	7406417	986087	6327254	1768353
3km	50%	35000	2	278	5740337	824493	4860635	1349089
3km	50%	35000	2	396	4918399	708963	4145804	1085561
3km	50%	35000	2	347	7541920	999422	6436196	1852451
3km	50%	35000	2	392	6991219	917187	6002068	1791776
3km	50%	35000	2	251	5086168	796737	4229574	1393322
3km	50%	35000	2	255	5518613	797281	4654260	1392752
3km	50%	35000	2	347	7552028	1024768	6422808	1756362
3km	50%	35000	2	247	6268890	864599	5337787	1495600
3km	50%	35000	2	227	5364904	794099	4479128	1383647
3km	50%	35000	2	228	6038496	835265	5134608	1460141
3km	50%	35000	2	318	6142750	809446	5255767	1397786
3km	50%	35000	2	371	4968872	781023	4132480	1298621
3km	50%	35000	2	259	5076346	742328	4267358	1219789
3km	50%	35000	2	275	6159332	851890	5246590	1436178
3km	50%	35000	2	243	5046718	679646	4303867	1085819
3km	50%	35000	2	268	6901162	871932	5956760	1581255
3km	50%	35000	2	283	5627677	775252	4806158	1310824
3km	50%	35000	2	295	6643557	834321	5740688	1464968
3km	50%	35000	2	274	5915877	908465	4934225	1716225
3km	50%	35000	2	248	5204643	801428	4309979	1428895
3km	50%	35000	2	260	5177098	729723	4381971	1073252
3km	50%	35000	2	320	5883947	901667	4909168	1527910
3km	50%	35000	2	266	5460472	810610	4597923	1273308
3km	50%	35000	2	255	5757880	838636	4873210	1366125
3km	50%	35000	2	300	5467150	789471	4638815	1371475
3km	50%	35000	2	249	5119532	780384	4279195	1275467
3km	50%	35000	2	216	4993503	725159	4216562	1109842
3km	50%	35000	2	233	4956344	750160	4146403	1345892
3km	50%	35000	2	260	6656599	886991	5682422	1648940
3km	50%	35000	2	229	6509027	904273	5552209	1436800
3km	50%	35000	2	291	5418531	830758	4506539	1539807
3km	50%	35000	2	298	6642051	865928	5708762	1523668
3km	50%	35000	2	401	5954384	863775	5002192	1437417
3km	50%	35000	2	349	5711621	900338	4752108	1466428
3km	50%	35000	2	330	5659269	889475	4706977	1533657
3km	50%	35000	2	295	5642680	844401	4698758	1375933
3km	50%	35000	2	259	7947908	952378	6905551	1751714
3km	50%	35000	2	430	6350333	856111	5438205	1512305
3km	50%	35000	2	329	6278286	828627	5360035	1428141
3km	50%	35000	2	268	5004544	748113	4191812	1188692
3km	50%	35000	2	280	5793066	866530	4853377	1287462
3km	50%	35000	2	270	5389952	817707	4512957	1259793
3km	50%	35000	2	224	5711705	856086	4805902	1230854
3km	50%	35000	2	292	6837160	1036643	5674429	1872848
3km	50%	35000	2	336	7025991	968258	5991647	1660710
3km	50%	35000	2	351	6374484	953500	5350333	1565492
3km	50%	35000	2	320	6507166	807227	5622520	1420353
3km	50%	35000	2	242	5665485	852351	4753443	1323606
3km	50%	35000	2	319	6499132	975484	5444807	1624561
3km	50%	35000	2	311	5705163	849082	4776293	1589182
3km	50%	35000	2	325	5386667	709881	4615480	1234150
3km	50%	35000	2	303	6947697	862276	6011082	1542824
3km	50%	35000	2	254	6494499	918688	5514786	1533997
3km	50%	35000	2	317	7778749	1036108	6618417	2087333
3km	50%	35000	2	308	5246928	803000	4364359	1335630
3km	50%	35000	2	343	7107742	948145	6072732	1644869
3km	50%	35000	2	322	7137883	897434	6110322	1751385
3km	50%	35000	2	279	5920735	803898	5037457	1414397
3km	50%	35000	2	224	6715960	829918	5835815	1477060
3km	50%	35000	2	314	5569172	828112	4660861	1521923
3km	50%	35000	2	342	6858667	906788	5867048	1878729
3km	50%	35000	2	345	7021228	988116	5933966	1604390
3km	50%	35000	2	340	7472286	1049664	6335600	1955614
3km	50%	35000	2	361	8072708	1093790	6847443	2037241
3km	50%	35000	2	231	5169668	770558	4342128	1239335
3km	50%	35000	2	443	5238652	789020	4362152	1579755
3km	50%	35000	2	326	7604762	926210	6588141	1597000
3km	50%	35000	2	284	6814020	897224	5846524	1612022
3km	50%	35000	2	328	6593492	985762	5525310	1631227
3km	50%	35000	2	301	6251101	842565	5333406	1573604
3km	50%	35000	2	260	5426987	831766	4508833	1365808
3km	50%	35000	2	289	5395836	786688	4531622	1284426
3km	50%	35000	2	274	6048718	881943	5082102	1369119
3km	50%	35000	2	290	5239880	787827	4373422	1294833
3km	50%	35000	2	342	6229193	935091	5229439	1398992
3km	50%	35000	2	267	5494440	795959	4617416	1216110
3km	50%	35000	2	341	6742177	856102	5796388	1559376
3km	50%	35000	2	274	5120092	732480	4331486	1205386
3km	50%	35000	2	244	4795307	692347	4062406	1132641
3km	50%	35000	2	287	6716211	882264	5763481	1671619
3km	50%	35000	2	337	5580008	835099	4689349	1369969
3km	50%	35000	2	350	6295544	870862	5336418	1620673
3km	50%	35000	2	304	6725361	883629	5795398	1564487
3km	50%	35000	2	462	6254044	853106	5339744	1403778
3km	50%	35000	2	264	7026700	898912	6071054	1622765
3km	50%	35000	2	349	7660181	976304	6601215	1910866
3km	50%	35000	2	251	7549149	960591	6518363	1693432
3km	50%	35000	2	304	5543479	803379	4660742	1244192
3km	50%	35000	2	297	7083656	919994	6080461	1588214
3km	50%	35000	2	288	6814795	852978	5888808	1521212
3km	50%	35000	2	315	7912979	1016025	6814878	1955646
3km	50%	35000	2	277	6586745	882360	5625877	1449266
3km	50%	35000	2	232	5661071	833335	4733877	1308991
3km	50%	35000	2	306	7231685	943353	6195627	1773899
3km	50%	35000	2	370	6327343	890110	5352777	1642913
3km	50%	35000	2	315	7012337	911897	6031357	1717315
3km	50%	35000	2	290	5435860	806618	4583759	1351091
3km	50%	35000	2	308	6158937	866606	5222377	1421344
3km	50%	35000	2	285	4668253	710535	3893691	1226286
3km	50%	35000	2	346	6915392	867407	5964102	1482947
3km	50%	35000	2	203	6627227	891645	5659291	1506825
3km	50%	35000	2	361	6666865	1015467	5577176	1723409
3km	50%	35000	2	287	5406963	780789	4565441	1464162
3km	50%	35000	2	296	7734481	986480	6656912	1909381
3km	50%	35000	2	285	7704088	981531	6620570	1825032
3km	50%	35000	2	231	5291574	788855	4417816	1386956
3km	50%	35000	2	291	5336820	751358	4502054	1223218
3km	50%	35000	2	313	5284140	785318	4418809	1403176
3km	50%	35000	2	417	5920404	925007	4889867	1622623
3km	50%	35000	2	251	4787146	708193	4012152	1200818
3km	50%	35000	2	231	5599190	811488	4720749	1344196
3km	50%	35000	2	211	5510164	774951	4646545	1290319
3km	50%	35000	2	222	6207979	796122	5331014	1424437
3km	50%	35000	2	373	5003429	772659	4141381	1388686
3km	50%	35000	2	318	6358005	825093	5460411	1587716
3km	50%	35000	2	345	6717781	895829	5754786	1683182
3km	50%	35000	2	352	6591595	845762	5672893	1580899
3km	50%	35000	2	354	6258484	814364	5396899	1378354
3km	50%	35000	2	267	5735290	814266	4855111	1272989
3km	50%	35000	2	327	7698211	970263	6646968	1744930
3km	50%	35000	2	300	6449120	985066	5387635	1706131
3km	50%	35000	2	329	6679456	818444	5803862	1503768
3km	50%	35000	2	240	5942394	818386	5040759	1510392
3km	50%	35000	2	316	4661572	644618	3943963	1092882
3km	50%	35000	2	226	5311975	814698	4440244	1214019
3km	50%	35000	2	270	5091473	717401	4328292	1377120
3km	50%	35000	2	328	5575728	832753	4693578	1393743
3km	50%	35000	2	332	6017400	811613	5146946	1521312
3km	50%	35000	2	362	8064070	1004073	6942946	1810403
3km	50%	35000	2	222	5255344	738487	4449640	1171322
3km	50%	35000	2	213	5168611	763300	4340290	1349569
3km	50%	35000	2	246	5108284	763398	4281403	1320176
3km	50%	35000	2	288	6407147	916592	5402975	1527874
3km	50%	35000	2	238	5463013	758713	4640349	1330540
3km	50%	35000	2	346	5178609	788873	4341194	1368372
3km	50%	35000	2	319	5217329	776309	4391015	1185125
3km	50%	35000	2	278	6816408	973030	5765270	1798838
3km	50%	35000	2	297	6852932	918550	5873571	1669965
3km	50%	35000	2	287	6059841	920734	5054632	1355310
3km	50%	35000	2	366	7313207	996688	6226668	1855322
3km	50%	35000	2	255	6254374	832339	5369885	1496789
3km	50%	35000	2	253	5674858	849886	4751738	1334695
3km	50%	35000	2	307	6523417	849926	5616895	1530955
3km	50%	35000	2	253	4869914	747381	4072836	1210913
3km	50%	35000	2	321	6723065	959049	5686657	1679949
3km	50%	35000	2	303	6723428	937580	5725358	1765355
3km	50%	35000	2	309	6173888	835894	5260047	1494270
3km	50%	35000	2	341	8323918	1045623	7177455	1988075
3km	50%	35000	2	289	6590388	834669	5666816	1468260
3km	50%	35000	2	327	6518270	899814	5538707	1572039
3km	50%	35000	2	281	6057715	764645	5209061	1452526
3km	50%	35000	2	339	7459380	1015737	6368089	2085755
3km	50%	35000	2	269	6255631	865934	5323672	1613439
3km	50%	35000	2	343	7250194	975396	6204394	1653383
3km	50%	35000	2	252	7665673	907567	6668112	1740283
3km	50%	35000	2	292	7318148	918562	6288559	1624033
3km	50%	35000	2	272	8530452	1063098	7374246	1831754
3km	50%	35000	2	285	5979388	897456	5016402	1462739
3km	50%	35000	2	239	6833040	863583	5871880	1543008
3km	50%	35000	2	322	6436876	836234	5528703	1533652
3km	50%	35000	2	330	6383465	991999	5309203	1668419
3km	50%	35000	2	317	7251176	965820	6192751	1884861
3km	50%	35000	2	243	5863617	833292	4941662	1462253
3km	50%	35000	2	269	5360825	812586	4476370	1522104
3km	50%	35000	2	307	5873965	876618	4921797	1526996
3km	50%	35000	2	453	6803190	907046	5834165	1489171
3km	50%	35000	2	311	7287158	969438	6222482	1843414
3km	50%	35000	2	290	5664747	878608	4690640	1489616
3km	50%	35000	2	252	5043167	767176	4209081	1294061
3km	50%	35000	2	384	6247978	915666	5264907	1508144
3km	50%	35000	2	245	4839085	714746	4035425	1206750
3km	50%	35000	2	318	4216810	657374	3512578	1028375
3km	50%	35000	2	222	4850552	707806	4080223	1101069
3km	50%	35000	2	292	4534151	697646	3766512	1233114
3km	50%	35000	2	300	5088986	741158	4292779	1207464
3km	50%	35000	2	328	5313863	778214	4476517	1222545
3km	50%	35000	2	226	5138115	796572	4288720	1163587
3km	50%	35000	2	234	6003270	928384	4999384	1734741
3km	50%	35000	2	234	5420146	797244	4569640	1236992
3km	50%	35000	2	343	6620898	942115	5590746	1584306
3km	50%	35000	2	221	5961584	896400	4976207	1439807
3km	50%	35000	2	339	6281627	915012	5274849	1474612
3km	50%	35000	2	183	5110948	758103	4310817	1196517
3km	50%	35000	2	416	6216564	937216	5182245	1696078
3km	50%	35000	2	213	5396380	777213	4564543	1261203
3km	50%	35000	2	412	8018567	1116901	6801275	2068369
3km	50%	35000	2	388	8381623	1008713	7271902	1897569
3km	50%	35000	2	259	4903803	721904	4136859	1122593
3km	50%	35000	2	247	6215720	915285	5219550	1416419
3km	50%	35000	2	334	7171483	940480	6160254	1560754
3km	50%	35000	2	287	6423881	867789	5469197	1639776
3km	50%	35000	2	291	6654147	899218	5679166	1595138
3km	50%	35000	2	269	5512748	799104	4593029	1364459
3km	50%	35000	2	288	5004151	751960	4190380	1199407
3km	50%	35000	2	307	7429915	1032722	6333307	1831614
3km	50%	35000	2	268	6545180	885710	5546197	1468777
3km	50%	35000	2	272	6337185	864812	5401803	1440105
3km	50%	35000	2	284	6676719	930709	5668864	1515124
3km	50%	35000	2	298	5114943	765352	4282056	1221978
3km	50%	35000	2	301	6319339	906502	5338566	1627676
3km	50%	35000	2	191	5465150	774717	4619598	1164191
3km	50%	35000	2	283	5365427	762176	4504268	1180198
3km	50%	35000	2	246	5541060	780691	4665513	1297213
3km	50%	35000	2	207	7236870	1011038	6159560	1613868
3km	50%	35000	2	278	6361066	870434	5418647	1441865
3km	50%	35000	2	214	5075716	753200	4247027	1180238
3km	50%	35000	2	220	6342068	950887	5315124	1579600
3km	50%	35000	2	352	4975381	715551	4213769	1300010
3km	50%	35000	2	301	5054792	733811	4265676	1329620
3km	50%	35000	2	281	5319825	764725	4498419	1256199
3km	50%	35000	2	279	7809831	1038000	6711300	1732159
3km	50%	35000	2	310	5250458	748398	4433833	1271349
3km	50%	35000	2	239	5483477	812817	4622144	1178112
3km	50%	35000	2	264	5073741	700674	4327075	1091927
3km	50%	35000	2	326	6301080	923891	5322951	1570458
3km	50%	35000	2	288	4416549	660122	3691459	1155835
3km	50%	35000	2	289	5342308	815190	4478201	1415189
3km	50%	35000	2	314	6950194	898224	5976765	1547628
3km	50%	35000	2	256	5265365	792388	4406893	1235841
3km	50%	35000	2	288	4703652	715938	3921322	1126628
3km	50%	35000	2	240	5647207	803768	4783333	1350097
3km	50%	35000	2	342	7212350	963739	6184497	1816481
3km	50%	35000	2	291	5680726	770948	4853222	1312871
3km	50%	35000	2	317	5104062	733055	4322873	1294125
3km	50%	35000	2	458	6211994	830123	5301969	1437965
3km	50%	35000	2	297	7298579	947009	6264002	1722254
3km	50%	35000	2	322	7428593	1095023	6214233	1916868
3km	50%	35000	2	249	6550299	932538	5557676	1435213
3km	50%	35000	2	274	6218504	850332	5301741	1444105
3km	50%	35000	2	325	7126146	919715	6123174	1552692
3km	50%	35000	2	255	5150207	764519	4315994	1224704
3km	50%	35000	2	403	6543813	872199	5607524	1564842
3km	50%	35000	2	242	5762222	801164	4900161	1343326
3km	50%	35000	2	307	5129977	803033	4255870	1420083
3km	50%	35000	2	268	5996687	880013	5046225	1510556
3km	50%	35000	2	275	5977857	832618	5094427	1436363
3km	50%	35000	2	253	5674449	796189	4787418	1177419
3km	50%	35000	2	377	6807931	893257	5818930	1624140
3km	50%	35000	2	415	7397998	889847	6452673	1892887
3km	50%	35000	2	280	7168723	1003205	6106661	1666100
3km	50%	35000	2	251	5279351	737046	4464972	1430100
3km	50%	35000	2	308	7997905	993109	6947372	1960622
3km	50%	35000	2	276	5417038	805746	4549308	1489481
3km	50%	35000	2	330	6816410	965181	5792728	1632291
3km	50%	35000	2	392	7268379	922613	6270540	1728806
3km	50%	35000	2	310	5379108	706746	4625611	1202749
3km	50%	35000	2	191	4758684	694916	4009755	1127103
3km	50%	35000	2	306	6873772	932595	5847813	1549172
3km	50%	35000	2	274	6345096	882905	5370515	1691702
3km	50%	35000	2	279	6275246	920281	5287356	1447553
3km	50%	35000	2	295	7094525	951060	6070352	1641404
3km	50%	35000	2	239	5064225	724360	4289666	1259267
3km	50%	35000	2	224	4993782	729721	4210506	1176104
3km	50%	35000	2	241	6109056	949026	5065291	1525239
3km	50%	35000	2	231	5504769	839469	4584154	1397292
3km	50%	35000	2	270	7879080	959540	6852017	1782550
3km	50%	35000	2	227	5498496	785349	4628680	1291928
3km	50%	35000	2	223	4915844	774660	4079615	1253444
3km	50%	35000	2	321	6263249	845063	5362536	1589201
3km	50%	35000	2	354	6745103	998431	5677747	1699202
3km	50%	35000	2	252	5313835	833911	4427338	1553339
3km	50%	35000	2	255	6192684	833639	5268530	1425898
3km	50%	35000	2	275	6564596	871314	5621817	1609264
3km	50%	35000	2	266	4700429	721677	3909263	1348926
3km	50%	35000	2	246	6582171	783965	5721962	1443617
3km	50%	35000	2	313	7839247	989705	6763116	1777413
3km	50%	35000	2	261	5551793	858288	4590627	1544532
3km	50%	35000	2	387	6250794	811190	5369066	1476030
3km	50%	35000	2	305	5714156	867194	4757382	1399298
3km	50%	35000	2	256	5866406	771083	5036486	1276328
3km	50%	35000	2	260	6908660	907131	5917984	1578812
3km	50%	35000	2	286	7879930	998197	6768864	1843592
3km	50%	35000	2	301	6043407	897138	5068028	1463912
3km	50%	35000	2	356	7444297	926036	6445381	1678750
3km	50%	35000	2	230	4906524	736716	4107469	1228047
3km	50%	35000	2	308	5921820	773777	5093079	1280008
3km	50%	35000	2	271	5856481	909273	4886440	1539654
3km	50%	35000	2	237	6445186	865724	5489206	1597768
3km	50%	35000	2	319	5944245	900216	4970710	1437183
3km	50%	35000	2	246	5634186	831583	4742424	1285963
3km	50%	35000	2	307	5550329	820405	4663030	1491156
3km	50%	35000	2	248	5719614	814038	4835574	1393082
3km	50%	35000	2	236	6359522	855454	5436062	1405593
3km	50%	35000	2	506	7775164	1050207	6616067	1888079
3km	50%	35000	2	270	6424147	857467	5492211	1393983
3km	50%	35000	2	264	6267195	918602	5269926	1620833
3km	50%	35000	2	320	6836455	916952	5851626	1744090
3km	50%	35000	2	230	6061575	837382	5156176	1532253
3km	50%	35000	2	453	7205025	930534	6194658	1777517
3km	50%	35000	2	323	6149979	779530	5315093	1405412
3km	50%	35000	2	321	5536745	826965	4633307	1472111
3km	50%	35000	2	240	6329808	924462	5326939	1441132
3km	50%	35000	2	342	5190284	720825	4416735	1176751
3km	50%	35000	2	387	7181636	863819	6257007	1514115
3km	50%	35000	2	311	5751399	848522	4833809	1354381
3km	50%	35000	2	268	5451375	820979	4524174	1471292
3km	50%	35000	2	298	5428645	808253	4561944	1282104
3km	50%	35000	2	317	6202123	918266	5203745	1527001
3km	50%	35000	2	332	7192641	939239	6185974	1618885
3km	50%	35000	2	228	6178618	894368	5187012	1612645
3km	50%	35000	2	350	5329603	800592	4479770	1248924
3km	50%	35000	2	290	4662196	683681	3906668	1098850
3km	50%	35000	2	475	4561622	708566	3807872	1122319
3km	50%	35000	2	418	7150362	971150	6106404	1880380
3km	50%	35000	2	232	4915371	750536	4100740	1252121
3km	50%	35000	2	329	6430910	879987	5464664	1523230
3km	50%	35000	2	213	4955306	731209	4169979	1181881
3km	50%	35000	2	241	5228031	722208	4429343	1227095
3km	50%	35000	2	240	4863730	740304	4053685	1226175
3km	50%	35000	2	453	6359383	810579	5496462	1466464
3km	50%	35000	2	353	5487075	803287	4555782	1366876
3km	50%	35000	2	334	5255443	830257	4366321	1424781
3km	50%	35000	2	226	6616091	878602	5664518	1454431
3km	50%	35000	2	415	6996246	934166	5982893	1745707
3km	50%	35000	2	335	6557578	979906	5492458	1735077
3km	50%	35000	2	335	5342549	777635	4493867	1456476
3km	50%	35000	2	314	6844871	868524	5904985	1490621
3km	50%	35000	2	279	5583314	765297	4760471	1251560
3km	50%	35000	2	350	7476666	985289	6409417	1755654
3km	50%	35000	2	233	6190775	920911	5183498	1396156
3km	50%	35000	2	281	6345560	832707	5439669	1618109
3km	50%	35000	2	231	6519576	893255	5559092	1515521
3km	50%	35000	2	272	5759189	885031	4789162	1591349
3km	50%	35000	2	282	5795794	849833	4851794	1504318
3km	50%	35000	2	215	5336237	745537	4527308	1280581
3km	50%	35000	2	294	5264869	813791	4388877	1357136
3km	50%	35000	2	290	5779463	805717	4887950	1262320
3km	50%	35000	2	390	5938162	865623	4973954	1651984
3km	50%	35000	2	261	5502546	820948	4613437	1279777
3km	50%	35000	2	271	6258887	774176	5415120	1299836
3km	50%	35000	2	305	6506483	947607	5486876	1533911
3km	50%	35000	2	205	5189394	773045	4361332	1156466
3km	50%	35000	2	301	7555882	1015329	6428148	1790229
3km	50%	35000	2	367	5703314	781229	4872202	1355264
3km	50%	35000	2	275	4724266	664601	4018932	1217273
3km	50%	35000	2	454	5466102	820980	4589103	1479920
3km	50%	35000	2	364	7126627	908742	6152493	1611950
3km	50%	35000	2	347	6846012	876363	5917398	1619351
3km	50%	35000	2	323	6990009	964585	5970069	1834634
3km	50%	35000	2	341	5409443	842082	4508161	1536201
3km	50%	35000	2	272	5340341	772418	4485454	1298912
3km	50%	35000	2	242	6199210	775527	5370537	1399243
3km	50%	35000	2	256	6201472	896701	5203276	1382037
3km	50%	35000	2	267	7171020	902640	6199510	1631640
3km	50%	35000	2	232	5971910	851440	5058849	1393990
3km	50%	35000	2	366	6087440	840983	5187306	1493542
3km	50%	35000	2	294	5256277	771614	4442364	1178813
3km	50%	35000	2	233	5356233	779246	4510803	1288453
3km	50%	35000	2	382	6936859	895861	5975900	1586712
3km	50%	35000	2	291	6851104	965428	5803727	1557904
3km	50%	35000	2	303	6691466	890928	5703719	1663638
3km	50%	35000	2	312	6658057	900302	5712434	1820471
3km	50%	35000	2	433	6482980	793614	5595000	1458392
3km	50%	35000	2	259	4700175	694138	3950786	1054701
3km	50%	35000	2	306	5082517	732581	4271017	1221185
3km	50%	35000	2	264	4802799	695147	4057278	1184705
3km	50%	35000	2	245	5692993	798153	4795879	1215302
3km	50%	35000	2	451	7947955	1043421	6817465	1829134
3km	50%	35000	2	338	6363711	844826	5460420	1515095
3km	50%	35000	2	258	4530066	668535	3800516	1133343
3km	50%	35000	2	248	5065195	745780	4256230	1215749
3km	50%	35000	2	228	5571868	815061	4680274	1429889
3km	50%	35000	2	238	5376020	815273	4493377	1250134
3km	50%	35000	2	308	6312368	831773	5367938	1605215
3km	50%	35000	2	316	6970760	929542	5976896	1526243
3km	50%	35000	2	288	6501493	907546	5523422	1565368
3km	50%	35000	2	232	5484866	809423	4593293	1250609
3km	50%	35000	2	318	7282021	921451	6298214	1848553
3km	50%	35000	2	265	4763507	693406	4017159	1168579
3km	50%	35000	2	325	6178130	880566	5225486	1432605
3km	50%	35000	2	257	7674201	1026150	6579848	1897372
3km	50%	35000	2	232	6542407	1001632	5455622	1614055
3km	50%	35000	2	214	5607258	825395	4726913	1490971
3km	50%	35000	2	285	4912494	712328	4124587	1132308
3km	50%	35000	2	304	6966670	910053	5985796	1814198
3km	50%	35000	2	398	5602670	839083	4666882	1451268
3km	50%	35000	2	261	5111527	735510	4312477	1188794
3km	50%	35000	2	221	5956890	807392	5084100	1379308
3km	50%	35000	2	301	5756983	846324	4830677	1471162
3km	50%	35000	2	325	5202233	735516	4372358	1259813
3km	50%	35000	2	445	6008229	903173	5024365	1692814
3km	50%	35000	2	391	6223777	925232	5194029	1558010
3km	50%	35000	2	225	5244421	796439	4377109	1314839
3km	50%	35000	2	307	5611037	867698	4674521	1381852
3km	50%	35000	2	352	6215092	783019	5352705	1428118
3km	50%	35000	2	284	5074152	716588	4287921	1172287
3km	50%	35000	2	292	6568231	945669	5541767	1832234
3km	50%	35000	2	252	5568351	840761	4681808	1347021
3km	50%	35000	2	244	6064680	888806	5105145	1616487
3km	50%	35000	2	330	6077083	887228	5116229	1430879
3km	50%	35000	2	300	6458496	965627	5416520	1768138
3km	50%	35000	2	238	5496007	744139	4671009	1363376
3km	50%	35000	2	263	6473679	963116	5447910	1581236
3km	50%	35000	2	246	5394135	778024	4566585	1337338
3km	50%	35000	2	267	6256488	838287	5348027	1566451
3km	50%	35000	2	283	7583678	1000323	6503597	1798821
3km	50%	35000	2	327	6458791	935416	5449237	1489700
3km	50%	35000	2	220	5525947	816279	4652084	1264756
3km	50%	35000	2	292	5656837	841635	4742259	1389715
3km	50%	35000	2	249	7222185	940488	6183195	1489464
3km	50%	35000	2	330	5173590	746181	4382950	1350794
3km	50%	35000	2	371	7895770	1063027	6731840	2265318
3km	50%	35000	2	247	5964481	841770	5070174	1338197
3km	50%	35000	2	310	6067724	853435	5111350	1484429
3km	50%	35000	2	274	5364459	737910	4560815	1369082
3km	50%	35000	2	316	5985122	866818	5033898	1487107
3km	50%	35000	2	288	5566429	761282	4736051	1184147
3km	50%	35000	2	303	7285376	950865	6236326	1625778
3km	50%	35000	2	254	6532861	873629	5587517	1433368
3km	50%	35000	2	228	5290574	737971	4488839	1498983
3km	50%	35000	2	280	6222022	869388	5248700	1415663
3km	50%	35000	2	239	6135313	816778	5223797	1567639
3km	50%	35000	2	422	8364591	1125616	7178062	2099490
3km	50%	35000	2	241	5284419	748633	4487604	1197987
3km	50%	35000	2	316	6315610	885267	5351813	1655188
3km	50%	35000	2	287	6284425	962371	5254325	1625527
3km	50%	35000	2	297	6321786	900659	5312248	1586827
3km	50%	35000	2	262	5967875	815734	5078751	1387823
3km	50%	35000	2	296	5893412	869306	4953721	1503144
3km	50%	35000	2	291	5301947	825528	4417538	1414182
3km	50%	35000	2	278	5101255	765785	4279676	1280338
3km	50%	35000	2	237	5586844	832948	4682665	1453215
3km	50%	35000	2	253	5528518	727815	4734446	1230379
3km	50%	35000	2	359	5884004	858480	4970535	1313130
3km	50%	35000	2	210	5786778	830136	4888252	1266475
3km	50%	35000	2	283	5471361	780246	4633186	1371790
3km	50%	35000	2	230	5673597	851326	4746017	1545769
3km	50%	35000	2	357	7464554	955895	6398768	1702686
3km	50%	35000	2	402	7448023	1023463	6320923	1798247
3km	50%	35000	2	248	5898221	856204	4976804	1354622
3km	50%	35000	2	261	6359707	906487	5390796	1586082
3km	50%	35000	2	193	4961087	739798	4138130	1095112
3km	50%	35000	2	229	6161571	847251	5255730	1517496
3km	50%	35000	2	289	6413817	941526	5390029	1497268
3km	50%	35000	2	181	4999504	716707	4196181	1277327
3km	50%	35000	2	328	5580054	814236	4659771	1357583
3km	50%	35000	2	285	5435880	804171	4566406	1394057
3km	50%	35000	2	384	7732686	1004360	6629706	1929596
3km	50%	35000	2	350	5188338	821481	4313994	1283826
3km	50%	35000	2	374	6127084	890814	5142056	1380566
3km	50%	35000	2	586	6551005	843168	5635847	1452456
3km	50%	35000	2	272	6729195	890619	5767121	1570790
3km	50%	35000	2	311	6004295	919139	5033041	1443399
3km	50%	35000	2	298	6373156	807388	5485485	1373357
3km	50%	35000	2	296	5000807	738862	4177796	1184908
3km	50%	35000	2	299	5353447	766191	4517896	1269034
3km	50%	35000	2	242	6022025	879719	5074994	1388992
3km	50%	35000	2	376	5897347	805414	5017398	1360455
3km	50%	35000	2	238	5834117	826387	4931933	1267053
3km	50%	35000	2	282	6244170	819814	5383002	1371979
3km	50%	35000	2	295	6373796	826810	5467266	1600324
3km	50%	35000	2	217	5701700	855353	4791747	1236449
3km	50%	35000	2	263	5116183	805673	4254703	1290637
3km	50%	35000	2	215	4517508	679583	3789383	1150340
3km	50%	35000	2	286	5857882	797780	5007902	1301763
3km	50%	35000	2	199	5118739	783730	4263184	1211948
3km	50%	35000	2	252	5562108	842469	4673137	1232144
3km	50%	35000	2	289	5372050	791364	4517621	1222823
3km	50%	35000	2	465	8183554	1083823	6985150	2107746
3km	50%	35000	2	258	6563071	817224	5695036	1405973
3km	50%	35000	2	289	6411501	841637	5499503	1661020
3km	50%	35000	2	338	5176422	757666	4360516	1190174
3km	50%	35000	2	236	4688432	686505	3953539	1151982
3km	50%	35000	2	271	5239895	787465	4401530	1187018
3km	50%	35000	2	235	5840090	774746	5019472	1404389
3km	50%	35000	2	289	6611765	892240	5615618	1648180
3km	50%	35000	2	236	5079304	743998	4287003	1137321
3km	50%	35000	2	211	5503472	844050	4565357	1391928
3km	50%	35000	2	376	6746039	811510	5842407	1477545
3km	50%	35000	2	229	5549790	820231	4655508	1252653
3km	50%	35000	2	353	7207476	968737	6170724	1744303
3km	50%	35000	2	240	5705438	823489	4822579	1254359
3km	50%	35000	2	338	6116798	801248	5237031	1487494
3km	50%	35000	2	398	7593119	1065478	6438492	1902411
3km	50%	35000	2	288	6505989	865405	5563430	1471347
3km	50%	35000	2	320	4953514	740021	4162000	1145284
3km	50%	35000	2	325	7036950	875473	6107887	1474158
3km	50%	35000	2	271	6147502	905706	5150314	1499894
3km	50%	35000	2	252	4567932	714055	3809346	1253199
[truncated: 1 more rows]
