# Supplementary material for: Quantifying the Value of Perfect Information in Emergency Vaccination Campaigns
Source: PLoS Comput Biol. 2017 Feb 16;13(2):e1005318. doi: 10.1371/journal.pcbi.1005318 (PMC5312803; doi:10.1371/journal.pcbi.1005318)
Supplement: S1 Data — (ZIP) [file pcbi.1005318.s013.zip › Data/3km vaccination/data5.txt]

vacc_radius	efficacy	capacity	delay	outbreak_duration	livestock_culled	cattle_culled	sheep_culled	vaccinations
3km	50%	35000	4	289	5271827	727375	4461083	1269936
3km	50%	35000	4	228	5854097	882373	4897083	1450701
3km	50%	35000	4	323	6325144	829366	5438994	1591457
3km	50%	35000	4	390	5931272	806605	5074731	1396226
3km	50%	35000	4	254	6702518	824716	5791408	1443523
3km	50%	35000	4	300	6768013	856134	5833220	1532729
3km	50%	35000	4	284	7651825	1023510	6568200	1647336
3km	50%	35000	4	221	5423520	779196	4565756	1217376
3km	50%	35000	4	215	5330602	751730	4531644	1319938
3km	50%	35000	4	255	5763283	804625	4880579	1533275
3km	50%	35000	4	227	5973305	867185	5045101	1394878
3km	50%	35000	4	483	7503295	971532	6462185	1860537
3km	50%	35000	4	457	8137327	1047715	7012929	1890106
3km	50%	35000	4	295	5895434	899937	4929738	1432687
3km	50%	35000	4	252	5631410	813303	4751910	1357631
3km	50%	35000	4	353	5859143	798523	5003161	1336418
3km	50%	35000	4	232	5783200	869777	4833878	1403210
3km	50%	35000	4	253	5601119	792732	4722270	1488333
3km	50%	35000	4	228	6055067	870698	5101234	1532785
3km	50%	35000	4	229	5543883	825762	4647709	1301594
3km	50%	35000	4	256	5904212	882912	4945482	1373819
3km	50%	35000	4	332	6779412	869755	5833645	1597777
3km	50%	35000	4	221	4907151	718152	4144219	1301476
3km	50%	35000	4	310	6208260	816271	5342735	1337188
3km	50%	35000	4	218	5990878	834871	5090415	1309139
3km	50%	35000	4	475	6987490	902662	5999623	1644540
3km	50%	35000	4	235	5810017	820230	4919508	1402229
3km	50%	35000	4	343	6983934	916585	6021975	1625969
3km	50%	35000	4	198	5668378	737840	4873165	1309918
3km	50%	35000	4	246	6178039	835828	5261936	1593405
3km	50%	35000	4	302	5523178	806139	4638887	1243363
3km	50%	35000	4	415	7628332	980844	6569213	1757386
3km	50%	35000	4	246	5419643	839720	4520088	1400592
3km	50%	35000	4	372	7598949	950203	6544041	1837508
3km	50%	35000	4	361	5394280	835582	4463900	1512390
3km	50%	35000	4	260	4192029	636692	3491099	1095772
3km	50%	35000	4	307	6678507	847807	5747675	1547364
3km	50%	35000	4	343	7918418	1067306	6740271	2002551
3km	50%	35000	4	301	6045870	853672	5096906	1606609
3km	50%	35000	4	280	6275951	919945	5268173	1711466
3km	50%	35000	4	412	7458258	1002045	6354333	1798814
3km	50%	35000	4	355	6270310	924682	5271993	1702604
3km	50%	35000	4	367	7079862	937046	6087547	1679961
3km	50%	35000	4	264	4975129	743512	4190664	1155404
3km	50%	35000	4	255	5819429	864865	4879246	1376074
3km	50%	35000	4	234	5577321	759392	4735916	1229243
3km	50%	35000	4	254	5825557	879952	4884883	1497038
3km	50%	35000	4	217	5412882	778516	4600061	1190166
3km	50%	35000	4	271	6692577	903736	5709174	1561404
3km	50%	35000	4	241	5552823	806459	4676020	1218585
3km	50%	35000	4	235	5735537	818551	4849402	1326421
3km	50%	35000	4	344	5828671	813183	4940421	1342201
3km	50%	35000	4	236	6897509	968633	5831081	1572359
3km	50%	35000	4	287	6451318	900315	5481921	1669367
3km	50%	35000	4	286	5583187	825672	4675059	1428940
3km	50%	35000	4	266	4277584	600811	3633344	1033264
3km	50%	35000	4	307	5868753	849029	4970532	1420446
3km	50%	35000	4	280	5690756	815344	4817961	1301921
3km	50%	35000	4	289	7684932	928931	6647838	1688516
3km	50%	35000	4	405	6615901	827864	5700175	1643527
3km	50%	35000	4	243	5373648	790967	4531919	1232124
3km	50%	35000	4	403	8082843	1040375	6954929	1849097
3km	50%	35000	4	255	6609824	873049	5646183	1570204
3km	50%	35000	4	252	6052874	893341	5100895	1379391
3km	50%	35000	4	321	6935572	1006719	5825642	1820679
3km	50%	35000	4	289	7598945	944076	6576221	1837103
3km	50%	35000	4	409	6852104	868238	5909073	1595396
3km	50%	35000	4	393	7325249	960837	6299503	1746708
3km	50%	35000	4	526	6309866	887800	5358178	1812011
3km	50%	35000	4	295	7277821	933669	6282969	1672555
3km	50%	35000	4	338	5111475	751116	4306431	1467883
3km	50%	35000	4	299	6029785	882841	5082016	1543708
3km	50%	35000	4	366	6700727	871174	5781384	1549528
3km	50%	35000	4	302	6399230	834565	5495141	1462893
3km	50%	35000	4	294	4670751	682477	3917500	1174438
3km	50%	35000	4	290	6620366	941244	5563338	1776591
3km	50%	35000	4	212	4693482	684757	3959452	1084142
3km	50%	35000	4	383	7142638	914979	6151132	1561363
3km	50%	35000	4	356	5465979	804382	4588132	1338122
3km	50%	35000	4	417	6523182	898164	5549628	1746705
3km	50%	35000	4	324	6933942	945033	5936924	1733305
3km	50%	35000	4	290	6576190	928993	5571015	1537737
3km	50%	35000	4	307	7842223	1129154	6593548	2083576
3km	50%	35000	4	377	8931328	1168567	7642973	2211929
3km	50%	35000	4	338	6785718	890224	5824707	1511236
3km	50%	35000	4	413	5554346	840429	4638274	1388123
3km	50%	35000	4	317	5106624	729801	4317637	1330618
3km	50%	35000	4	397	6307081	816685	5412215	1521232
3km	50%	35000	4	354	8244033	1053203	7108607	1663162
3km	50%	35000	4	282	6310141	930743	5311360	1527383
3km	50%	35000	4	366	6337689	814621	5450375	1411691
3km	50%	35000	4	336	6286078	899998	5323068	1577441
3km	50%	35000	4	262	5054980	762491	4240873	1332234
3km	50%	35000	4	258	6338620	857826	5403476	1377237
3km	50%	35000	4	266	6778306	891641	5794637	1733259
3km	50%	35000	4	380	5806065	778823	4986006	1291359
3km	50%	35000	4	293	5632868	787378	4790701	1347300
3km	50%	35000	4	265	6170235	906469	5167645	1572292
3km	50%	35000	4	340	5600610	797312	4738133	1256022
3km	50%	35000	4	308	4775753	729235	3967313	1364974
3km	50%	35000	4	286	6512970	944694	5484830	1632611
3km	50%	35000	4	253	6201028	818951	5297693	1498787
3km	50%	35000	4	472	6707755	845553	5779950	1559606
3km	50%	35000	4	254	7743015	1016909	6664349	1680156
3km	50%	35000	4	348	7561551	994167	6505317	1853446
3km	50%	35000	4	401	6531442	869992	5597056	1579700
3km	50%	35000	4	333	7172433	951813	6103417	1688148
3km	50%	35000	4	288	6529983	943055	5508665	1619142
3km	50%	35000	4	374	7628504	988465	6578170	1617381
3km	50%	35000	4	381	6416574	897719	5449853	1659418
3km	50%	35000	4	273	5834629	847117	4926021	1413761
3km	50%	35000	4	331	5068961	759641	4252140	1102198
3km	50%	35000	4	242	5108961	735590	4292376	1184670
3km	50%	35000	4	261	5774739	861686	4859805	1419610
3km	50%	35000	4	532	7069364	918725	6066882	1645423
3km	50%	35000	4	260	5479364	797872	4615308	1269040
3km	50%	35000	4	272	5009425	730384	4214587	1074397
3km	50%	35000	4	284	6540782	980350	5467334	1596148
3km	50%	35000	4	267	5001164	709817	4212509	1170571
3km	50%	35000	4	412	5922723	735859	5131597	1425776
3km	50%	35000	4	242	4730060	715645	3950378	1230229
3km	50%	35000	4	271	5176695	768467	4360971	1311458
3km	50%	35000	4	310	7922362	1056882	6714018	1834793
3km	50%	35000	4	374	6901262	943144	5842011	1779529
3km	50%	35000	4	252	6987358	901017	6036220	1375871
3km	50%	35000	4	306	6278831	918435	5267468	1537746
3km	50%	35000	4	438	5834072	882874	4845845	1574732
3km	50%	35000	4	250	4677591	672508	3929039	1082534
3km	50%	35000	4	417	7152757	887746	6177024	1596562
3km	50%	35000	4	228	5338558	802345	4475539	1291505
3km	50%	35000	4	479	7394665	911429	6415542	1644824
3km	50%	35000	4	309	6025748	813437	5138042	1467103
3km	50%	35000	4	327	7865222	1004839	6756392	1795071
3km	50%	35000	4	385	6904308	897211	5931652	1704304
3km	50%	35000	4	250	5480884	760180	4640541	1215376
3km	50%	35000	4	303	5898097	859251	4973630	1365234
3km	50%	35000	4	337	6278724	903016	5315526	1450772
3km	50%	35000	4	235	4990965	742168	4179396	1283691
3km	50%	35000	4	295	5861336	826118	4962914	1462773
3km	50%	35000	4	210	4435473	633937	3774244	979445
3km	50%	35000	4	263	5748092	823087	4864886	1418824
3km	50%	35000	4	313	6652727	905428	5681813	1567088
3km	50%	35000	4	197	5659285	797515	4801564	1280737
3km	50%	35000	4	388	7379423	948871	6342416	1806901
3km	50%	35000	4	281	5662053	824237	4751419	1434917
3km	50%	35000	4	352	7428977	1055557	6286864	1924650
3km	50%	35000	4	267	4920206	720415	4116163	1217585
3km	50%	35000	4	245	4434942	670723	3722976	1061670
3km	50%	35000	4	317	5171496	791857	4315430	1271039
3km	50%	35000	4	396	6541171	839000	5651022	1483037
3km	50%	35000	4	285	7752821	972237	6685116	1873303
3km	50%	35000	4	287	6581776	948719	5549812	1528347
3km	50%	35000	4	232	6872954	948196	5852289	1603773
3km	50%	35000	4	262	7151234	925818	6139669	1687850
3km	50%	35000	4	369	6725948	895932	5762590	1388008
3km	50%	35000	4	276	6842728	855164	5923570	1586510
3km	50%	35000	4	387	7515864	955853	6478815	1724044
3km	50%	35000	4	311	7086460	949615	6053988	1643955
3km	50%	35000	4	258	5246141	808457	4369562	1459436
3km	50%	35000	4	263	6310651	850269	5389479	1627690
3km	50%	35000	4	310	5671663	867691	4751055	1498293
3km	50%	35000	4	252	7058068	929948	6075005	1603851
3km	50%	35000	4	214	6090412	854187	5177973	1511514
3km	50%	35000	4	323	6384540	839483	5448793	1458187
3km	50%	35000	4	370	6848625	876268	5877313	1655214
3km	50%	35000	4	273	5071589	764798	4253878	1394917
3km	50%	35000	4	309	7526131	988966	6445761	1825208
3km	50%	35000	4	336	7178412	1015860	6067856	1882325
3km	50%	35000	4	272	6143036	856602	5196153	1338253
3km	50%	35000	4	276	5253687	754813	4429698	1169960
3km	50%	35000	4	282	6317514	853103	5408595	1574423
3km	50%	35000	4	253	5865024	816843	4999942	1302357
3km	50%	35000	4	388	8181443	1102906	6990138	2039664
3km	50%	35000	4	330	6056519	886041	5100267	1582626
3km	50%	35000	4	482	5574108	829208	4665533	1501338
3km	50%	35000	4	277	5133842	790231	4277040	1283193
3km	50%	35000	4	284	6064530	915124	5096549	1372490
3km	50%	35000	4	279	6286891	883824	5353906	1590713
3km	50%	35000	4	423	5119652	795302	4257002	1315680
3km	50%	35000	4	242	6064224	865520	5138803	1333865
3km	50%	35000	4	241	5257437	815574	4379443	1329467
3km	50%	35000	4	235	4920595	780654	4062396	1322576
3km	50%	35000	4	302	5291293	770918	4479132	1216620
3km	50%	35000	4	296	8132096	1111151	6911464	1963946
3km	50%	35000	4	220	5479815	832828	4601985	1420911
3km	50%	35000	4	213	5347349	790670	4505577	1226003
3km	50%	35000	4	194	5337168	807269	4455617	1233043
3km	50%	35000	4	250	5334285	755744	4531367	1321786
3km	50%	35000	4	289	4787355	718248	4027940	1151131
3km	50%	35000	4	357	6480998	871338	5541609	1713133
3km	50%	35000	4	374	6082579	888769	5086861	1734139
3km	50%	35000	4	247	5851188	836584	4955972	1270629
3km	50%	35000	4	194	5023869	722867	4219277	1328006
3km	50%	35000	4	247	6583529	869985	5646484	1617248
3km	50%	35000	4	298	6086126	829122	5214870	1371826
3km	50%	35000	4	421	6887690	842987	5946557	1439431
3km	50%	35000	4	262	5781921	775440	4902033	1389664
3km	50%	35000	4	224	5009994	742285	4189874	1204023
3km	50%	35000	4	268	5674209	828736	4749345	1374822
3km	50%	35000	4	288	4754046	690767	3990394	1218159
3km	50%	35000	4	297	4276356	632937	3587249	1165538
3km	50%	35000	4	268	6122810	847584	5212729	1461069
3km	50%	35000	4	336	7718649	1052157	6600555	1924613
3km	50%	35000	4	242	5161121	814022	4271569	1255129
3km	50%	35000	4	261	6874670	903052	5907566	1539090
3km	50%	35000	4	237	4777836	688600	4039023	1025273
3km	50%	35000	4	389	5708323	832760	4785880	1404897
3km	50%	35000	4	339	5151470	767662	4316168	1218371
3km	50%	35000	4	227	4992753	723713	4222536	1130134
3km	50%	35000	4	331	7052572	966854	6016781	1944726
3km	50%	35000	4	293	5463899	851503	4546416	1333987
3km	50%	35000	4	340	6350648	941131	5336282	1566771
3km	50%	35000	4	398	6831222	893030	5884737	1641646
3km	50%	35000	4	313	7228586	906291	6269357	1698965
3km	50%	35000	4	269	5460878	778579	4638446	1357133
3km	50%	35000	4	359	6589478	839895	5684920	1431411
3km	50%	35000	4	304	6901786	897433	5907797	1683486
3km	50%	35000	4	381	6812518	858599	5866887	1580345
3km	50%	35000	4	272	5929306	857779	5005397	1257328
3km	50%	35000	4	339	7569369	937004	6536213	1579554
3km	50%	35000	4	397	6883581	923264	5864638	1566711
3km	50%	35000	4	294	6995078	929228	5975829	1578737
3km	50%	35000	4	290	6602922	910592	5609344	1411405
3km	50%	35000	4	396	5937149	898439	4958204	1552112
3km	50%	35000	4	399	6691231	910382	5708904	1528611
3km	50%	35000	4	323	6177483	920099	5187355	1423038
3km	50%	35000	4	343	6481781	893433	5507415	1546982
3km	50%	35000	4	314	6437614	833565	5547023	1491423
3km	50%	35000	4	250	5320319	773390	4483700	1167804
3km	50%	35000	4	286	5623529	811289	4731772	1441785
3km	50%	35000	4	296	5554936	825839	4672138	1441011
3km	50%	35000	4	211	4427564	647625	3734265	1060403
3km	50%	35000	4	299	6805624	892129	5831850	1527950
3km	50%	35000	4	292	6413323	916334	5427866	1385113
3km	50%	35000	4	319	7262985	868926	6315235	1518266
3km	50%	35000	4	256	7034228	931326	6028263	1696108
3km	50%	35000	4	422	7145055	898792	6158585	1815574
3km	50%	35000	4	298	6136846	891045	5171005	1349657
3km	50%	35000	4	344	5677552	858191	4754433	1284769
3km	50%	35000	4	351	7302288	955814	6277786	1683797
3km	50%	35000	4	403	5369520	826969	4432812	1420653
3km	50%	35000	4	364	7482202	965172	6459970	1686126
3km	50%	35000	4	230	4625631	680676	3910633	1089333
3km	50%	35000	4	386	5737084	811951	4848926	1229872
3km	50%	35000	4	422	7424811	971461	6411694	1709611
3km	50%	35000	4	310	6002349	809409	5119778	1470809
3km	50%	35000	4	359	6841838	915369	5864540	1672673
3km	50%	35000	4	271	5473614	883577	4506875	1565070
3km	50%	35000	4	469	6996142	942444	5971519	1627985
3km	50%	35000	4	334	7234461	951531	6185237	1873877
3km	50%	35000	4	235	5054780	725373	4276237	1250703
3km	50%	35000	4	238	5488261	784455	4604678	1334324
3km	50%	35000	4	266	7806005	966332	6745354	1664615
3km	50%	35000	4	271	5567971	848198	4668295	1377177
3km	50%	35000	4	285	6680177	908295	5695703	1613621
3km	50%	35000	4	405	6105710	925150	5089041	1661470
3km	50%	35000	4	272	5508818	807044	4646710	1193468
3km	50%	35000	4	392	5201317	771553	4380038	1228353
3km	50%	35000	4	368	6218834	844482	5299465	1452350
3km	50%	35000	4	275	5340753	762276	4529488	1222645
3km	50%	35000	4	277	4797564	695761	4042699	1011611
3km	50%	35000	4	260	7118206	865392	6167168	1612490
3km	50%	35000	4	204	6167527	845515	5259327	1373419
3km	50%	35000	4	324	7944995	1033818	6789235	1864545
3km	50%	35000	4	263	5986215	835256	5079994	1550549
3km	50%	35000	4	299	6161348	937597	5142247	1676899
3km	50%	35000	4	188	4556381	663421	3833739	1130201
3km	50%	35000	4	309	5492622	804151	4634232	1507050
3km	50%	35000	4	356	4771882	704006	4003360	1200948
3km	50%	35000	4	352	5848482	849383	4934989	1356010
3km	50%	35000	4	309	5746247	849409	4837346	1535074
3km	50%	35000	4	233	4906991	712640	4128224	1112242
3km	50%	35000	4	293	7034570	952423	6001284	1695472
3km	50%	35000	4	220	4954598	715943	4148783	1066157
3km	50%	35000	4	286	6127637	859308	5201326	1349526
3km	50%	35000	4	352	5926203	852442	5032753	1452640
3km	50%	35000	4	402	6630782	823388	5718355	1592561
3km	50%	35000	4	249	6363006	822450	5454674	1511655
3km	50%	35000	4	263	4860882	761412	4054795	1251451
3km	50%	35000	4	387	6977312	940921	5967558	1638886
3km	50%	35000	4	319	7734934	950822	6721426	1823291
3km	50%	35000	4	271	5581393	824331	4674555	1400377
3km	50%	35000	4	197	5260540	793464	4391886	1232713
3km	50%	35000	4	404	7936176	1007168	6853586	1799958
3km	50%	35000	4	418	6984850	920813	5959612	1729639
3km	50%	35000	4	274	4884115	739302	4085732	1305957
3km	50%	35000	4	302	5875862	805466	4979844	1338700
3km	50%	35000	4	334	6525597	985775	5467476	1668452
3km	50%	35000	4	271	6480291	865400	5531904	1659816
3km	50%	35000	4	225	4820416	672332	4101083	1084729
3km	50%	35000	4	400	6562031	883656	5601222	1550884
3km	50%	35000	4	445	7025988	907202	6006812	1734926
3km	50%	35000	4	357	7316760	912088	6340722	1686840
3km	50%	35000	4	338	6541178	858872	5592770	1545095
3km	50%	35000	4	279	5786128	800325	4927134	1378709
3km	50%	35000	4	285	5596058	799406	4745986	1300573
3km	50%	35000	4	235	5537208	749931	4718912	1272910
3km	50%	35000	4	389	5575408	812679	4682617	1428217
3km	50%	35000	4	296	6376459	901339	5390741	1581373
3km	50%	35000	4	206	5224019	789400	4379336	1226616
3km	50%	35000	4	279	5932681	813158	4985808	1582077
3km	50%	35000	4	435	6878904	923645	5893694	1529901
3km	50%	35000	4	305	6092293	962952	5045059	1414172
3km	50%	35000	4	281	6661132	955291	5630975	1591237
3km	50%	35000	4	249	7029524	905959	6065710	1561704
3km	50%	35000	4	203	4233257	608172	3591577	1038337
3km	50%	35000	4	315	7033121	1004569	5957765	1711509
3km	50%	35000	4	222	4981451	703600	4189052	1145711
3km	50%	35000	4	351	8062150	1034724	6909068	1944586
3km	50%	35000	4	305	5595877	815166	4727018	1281583
3km	50%	35000	4	290	5685711	814665	4812647	1229146
3km	50%	35000	4	365	4945727	734237	4130986	1328467
3km	50%	35000	4	215	5421366	758374	4606931	1350688
3km	50%	35000	4	199	4899538	727920	4101068	1210993
3km	50%	35000	4	259	5621956	816025	4742584	1337280
3km	50%	35000	4	254	5499194	845957	4599563	1370084
3km	50%	35000	4	417	6515591	856911	5607661	1414851
3km	50%	35000	4	284	5947271	844197	5027052	1542838
3km	50%	35000	4	291	6466338	938060	5391107	1503727
3km	50%	35000	4	311	5404952	769119	4542305	1297101
3km	50%	35000	4	261	5487459	790620	4628247	1320097
3km	50%	35000	4	312	5760059	795336	4901923	1494282
3km	50%	35000	4	247	5391221	805515	4546582	1208042
3km	50%	35000	4	408	7079663	855664	6124599	1570835
3km	50%	35000	4	262	6194456	865797	5263227	1480962
3km	50%	35000	4	343	5792168	854446	4865717	1519461
3km	50%	35000	4	290	5674049	759518	4840640	1302506
3km	50%	35000	4	313	6382315	868665	5460007	1438837
3km	50%	35000	4	283	5407495	817347	4479137	1386755
3km	50%	35000	4	280	5609846	833336	4717423	1289760
3km	50%	35000	4	296	6370575	876727	5418675	1703289
3km	50%	35000	4	341	5831724	872333	4895184	1482496
3km	50%	35000	4	360	6365609	874172	5417023	1618847
3km	50%	35000	4	229	7237066	947743	6206778	1658013
3km	50%	35000	4	299	6076810	825844	5184714	1392713
3km	50%	35000	4	320	7252453	922552	6258775	1817958
3km	50%	35000	4	253	6535364	909175	5558874	1436726
3km	50%	35000	4	316	5367798	773077	4511744	1213651
3km	50%	35000	4	281	6097389	849942	5164097	1482883
3km	50%	35000	4	283	7061917	955037	6041676	1615255
3km	50%	35000	4	385	6379594	839773	5460281	1377184
3km	50%	35000	4	239	5620988	846210	4694098	1450806
3km	50%	35000	4	357	6034104	849776	5077253	1544275
3km	50%	35000	4	421	6844516	808022	5955694	1361734
3km	50%	35000	4	282	6086500	814652	5224500	1383945
3km	50%	35000	4	258	5604547	837439	4692170	1395993
3km	50%	35000	4	265	6055746	812274	5165659	1379975
3km	50%	35000	4	304	5854484	844435	4929574	1501891
3km	50%	35000	4	275	6204084	937066	5198512	1611745
3km	50%	35000	4	200	5904765	862456	4970875	1450518
3km	50%	35000	4	301	5926175	887554	4984727	1297348
3km	50%	35000	4	401	7552133	963352	6503123	1710131
3km	50%	35000	4	232	4934919	724973	4135687	1190570
3km	50%	35000	4	352	7475465	998970	6392573	1858327
3km	50%	35000	4	262	6037127	846968	5072579	1445442
3km	50%	35000	4	238	4759513	676054	4027779	1041667
3km	50%	35000	4	254	6644483	827650	5764825	1523731
3km	50%	35000	4	329	6263019	803564	5337441	1416144
3km	50%	35000	4	226	6008280	799723	5151079	1389233
3km	50%	35000	4	365	5843365	891671	4872869	1583210
3km	50%	35000	4	273	6618363	895976	5666476	1487917
3km	50%	35000	4	335	4999439	707817	4218418	1220401
3km	50%	35000	4	315	7449958	1054933	6321135	1904847
3km	50%	35000	4	262	5789102	758974	4959942	1472776
3km	50%	35000	4	254	5595013	813629	4725103	1198884
3km	50%	35000	4	315	5849220	833750	4968839	1425586
3km	50%	35000	4	415	5062322	787209	4204137	1561549
3km	50%	35000	4	276	5972347	892629	4997293	1579851
3km	50%	35000	4	210	6052853	814881	5149289	1353265
3km	50%	35000	4	262	6681914	901478	5682777	1611012
3km	50%	35000	4	455	7821906	985206	6780937	1794814
3km	50%	35000	4	325	5526911	827442	4638976	1342682
3km	50%	35000	4	346	5453549	774790	4636741	1456578
3km	50%	35000	4	294	7354705	989744	6282474	1721131
3km	50%	35000	4	287	6810438	945406	5798078	1689674
3km	50%	35000	4	268	6009705	864943	5071957	1500905
3km	50%	35000	4	281	6889538	912997	5920449	1542314
3km	50%	35000	4	276	7138887	945753	6119821	1572886
3km	50%	35000	4	318	5675117	806986	4819877	1402551
3km	50%	35000	4	362	6258335	812578	5362217	1419470
3km	50%	35000	4	327	5691749	825396	4790387	1316166
3km	50%	35000	4	281	5765562	889659	4827243	1443911
3km	50%	35000	4	309	7289309	972898	6247586	1749975
3km	50%	35000	4	269	7289774	906224	6305240	1681327
3km	50%	35000	4	382	7172263	895602	6222989	1656959
3km	50%	35000	4	359	5813554	871739	4866764	1424976
3km	50%	35000	4	219	5595589	773162	4762580	1387656
3km	50%	35000	4	340	7031276	889576	6066973	1666630
3km	50%	35000	4	306	7382044	910135	6393019	1596403
3km	50%	35000	4	368	7554200	999245	6457741	1945210
3km	50%	35000	4	304	5082154	726116	4294381	1161593
3km	50%	35000	4	230	4980945	731504	4181625	1193980
3km	50%	35000	4	258	5036965	687534	4275478	1298317
3km	50%	35000	4	254	6735759	900063	5766341	1459953
3km	50%	35000	4	361	6384136	772132	5516463	1424023
3km	50%	35000	4	296	5365388	706410	4615805	1268174
3km	50%	35000	4	378	3762566	584792	3133179	1082707
3km	50%	35000	4	223	5261202	709789	4479252	1309613
3km	50%	35000	4	390	7813336	966818	6743519	1921726
3km	50%	35000	4	333	7718453	970253	6666658	1751001
3km	50%	35000	4	362	6613142	900174	5635373	1737733
3km	50%	35000	4	438	7462286	967942	6407121	1807152
3km	50%	35000	4	426	7228243	855565	6281045	1610613
3km	50%	35000	4	309	5445957	773282	4623026	1200086
3km	50%	35000	4	202	4785485	727123	4011631	1060130
3km	50%	35000	4	345	6252530	809534	5382333	1437844
3km	50%	35000	4	255	4864502	719503	4083379	1165050
3km	50%	35000	4	222	4693119	716242	3923823	1222032
3km	50%	35000	4	398	7321742	964686	6284771	1634546
3km	50%	35000	4	334	6327055	890775	5349587	1460968
3km	50%	35000	4	243	7198695	985946	6123410	1661723
3km	50%	35000	4	346	6461576	878325	5509530	1675519
3km	50%	35000	4	366	6090030	875293	5158590	1328307
3km	50%	35000	4	347	5681055	833970	4780348	1352294
3km	50%	35000	4	246	4874989	754451	4059738	1197178
3km	50%	35000	4	363	6582914	876112	5597219	1503256
3km	50%	35000	4	498	5007537	746802	4212013	1318119
3km	50%	35000	4	359	5935122	815252	5046302	1354542
3km	50%	35000	4	209	5216459	738154	4422317	1113964
3km	50%	35000	4	393	5636984	750405	4813686	1239821
3km	50%	35000	4	418	5936002	859105	5016944	1437563
3km	50%	35000	4	264	6750745	947506	5705239	1805678
3km	50%	35000	4	373	6710713	854484	5777174	1548144
3km	50%	35000	4	269	5200577	703914	4418227	1237646
3km	50%	35000	4	354	5466104	828310	4584610	1252963
3km	50%	35000	4	377	6439398	836743	5532152	1529380
3km	50%	35000	4	276	4612452	675203	3882530	1067845
3km	50%	35000	4	297	5827390	805087	4942366	1319537
3km	50%	35000	4	222	5273177	776510	4449519	1331539
3km	50%	35000	4	260	5424425	836036	4519164	1567329
3km	50%	35000	4	256	4879052	720706	4108734	1132309
3km	50%	35000	4	380	6672958	861852	5732926	1540334
3km	50%	35000	4	354	5044221	768948	4200583	1279654
3km	50%	35000	4	221	4718598	729155	3928832	1203773
3km	50%	35000	4	284	5325756	692446	4563646	1359209
3km	50%	35000	4	270	5379322	781609	4543672	1376379
3km	50%	35000	4	330	5144552	769769	4319030	1290230
3km	50%	35000	4	226	6144478	826482	5248565	1546032
3km	50%	35000	4	309	5428670	816322	4565996	1339394
3km	50%	35000	4	284	7373454	1007232	6289966	1859073
3km	50%	35000	4	506	8018209	983889	6972081	1713072
3km	50%	35000	4	261	4519577	658075	3800624	1174009
3km	50%	35000	4	480	7757687	1012137	6637753	2014386
3km	50%	35000	4	253	5763594	865547	4829879	1490689
3km	50%	35000	4	278	7222820	898313	6247952	1552408
3km	50%	35000	4	277	6036498	766709	5221435	1339226
3km	50%	35000	4	345	4920861	714945	4152979	1198772
3km	50%	35000	4	308	6557127	910881	5587543	1688164
3km	50%	35000	4	366	5265153	783102	4435074	1372970
3km	50%	35000	4	207	5328996	745694	4534163	1187923
3km	50%	35000	4	443	6108346	848667	5205359	1597323
3km	50%	35000	4	271	6175563	828435	5266573	1456288
3km	50%	35000	4	271	5598830	875678	4658713	1461328
3km	50%	35000	4	296	5171159	754234	4347153	1195824
3km	50%	35000	4	306	5867138	937093	4861246	1499636
3km	50%	35000	4	314	6300111	730198	5508659	1445627
3km	50%	35000	4	259	5480112	766403	4664670	1412136
3km	50%	35000	4	369	5842554	845024	4941315	1457749
3km	50%	35000	4	446	7664508	1002098	6573263	1919657
3km	50%	35000	4	180	4972271	721284	4194763	1186324
3km	50%	35000	4	237	5321544	799232	4454463	1293987
3km	50%	35000	4	330	6994545	952957	5968682	1771796
3km	50%	35000	4	231	4932642	726219	4150936	1088446
3km	50%	35000	4	274	5343347	806683	4464046	1223790
3km	50%	35000	4	302	5299648	768686	4450727	1254061
3km	50%	35000	4	310	5947635	742371	5152252	1366151
3km	50%	35000	4	342	6967759	858406	6026392	1519895
3km	50%	35000	4	376	8016854	1051330	6910594	1756450
3km	50%	35000	4	238	5801968	856947	4870036	1351303
3km	50%	35000	4	289	5270212	825625	4362545	1309165
3km	50%	35000	4	328	5915285	866713	4984273	1289525
3km	50%	35000	4	259	6124308	942280	5106857	1651553
3km	50%	35000	4	261	5766087	824722	4877954	1235892
3km	50%	35000	4	372	6577356	877072	5632616	1476507
3km	50%	35000	4	389	7627066	1009486	6533715	2041280
3km	50%	35000	4	313	6181381	869052	5231679	1545386
3km	50%	35000	4	246	6158190	827026	5267690	1368423
3km	50%	35000	4	281	5424203	781815	4552661	1274168
3km	50%	35000	4	429	7538677	984950	6458451	1891998
3km	50%	35000	4	330	5730927	907920	4749165	1600399
3km	50%	35000	4	253	6447833	853446	5530824	1459299
3km	50%	35000	4	266	4727756	732424	3940211	1266248
3km	50%	35000	4	321	5771521	837936	4870201	1255811
3km	50%	35000	4	271	5204621	779760	4367838	1293613
3km	50%	35000	4	267	7395102	999958	6315383	1918295
3km	50%	35000	4	443	6245200	788919	5386500	1451000
3km	50%	35000	4	209	5331408	769022	4494298	1246541
3km	50%	35000	4	334	7364681	963934	6338430	1777259
3km	50%	35000	4	354	5605009	792449	4750347	1353282
3km	50%	35000	4	254	5640149	818189	4750903	1422512
3km	50%	35000	4	353	6590281	828924	5689557	1534751
3km	50%	35000	4	332	4777772	688247	4037240	1133003
3km	50%	35000	4	279	6018662	764376	5193655	1285442
3km	50%	35000	4	356	7706498	1072912	6552673	1937995
3km	50%	35000	4	385	5402319	761246	4568465	1286072
3km	50%	35000	4	233	6118352	880693	5147244	1366893
3km	50%	35000	4	276	5461151	853947	4559993	1401729
3km	50%	35000	4	357	5748002	752187	4930480	1379156
3km	50%	35000	4	349	7253195	918614	6261197	1690471
3km	50%	35000	4	356	6994069	1018042	5894595	1767334
3km	50%	35000	4	351	5308055	743928	4468701	1287366
3km	50%	35000	4	209	5359792	800245	4520270	1200997
3km	50%	35000	4	240	4658720	659455	3943401	1021650
3km	50%	35000	4	381	5641887	864928	4697248	1413675
3km	50%	35000	4	343	7966099	1054418	6823259	1919620
3km	50%	35000	4	345	5009368	744686	4187566	1292524
3km	50%	35000	4	257	7131439	925189	6106873	1753833
3km	50%	35000	4	339	6841662	855827	5899827	1473133
3km	50%	35000	4	268	5233079	735335	4451124	1195436
3km	50%	35000	4	296	5300166	764679	4483602	1265117
3km	50%	35000	4	237	6649611	931427	5650773	1562962
3km	50%	35000	4	288	6450643	942518	5426048	1520430
3km	50%	35000	4	337	5873368	876559	4937383	1523569
3km	50%	35000	4	280	6130338	774701	5287121	1337181
3km	50%	35000	4	232	5472599	775888	4628374	1325880
3km	50%	35000	4	256	5164602	772914	4337036	1213843
3km	50%	35000	4	311	6757813	958185	5715528	1708479
3km	50%	35000	4	297	4869415	703250	4100853	1172965
3km	50%	35000	4	285	5452210	770944	4621790	1179927
3km	50%	35000	4	265	7171223	962450	6132256	1738829
3km	50%	35000	4	218	5093709	732769	4294200	1114368
3km	50%	35000	4	247	4605563	686700	3875314	1226590
3km	50%	35000	4	270	6241604	883784	5278676	1400977
3km	50%	35000	4	350	6289678	816730	5397214	1582566
3km	50%	35000	4	194	5047145	776722	4195276	1291484
3km	50%	35000	4	262	4761935	704046	3990392	1214125
3km	50%	35000	4	249	6066959	850222	5129132	1415485
3km	50%	35000	4	223	5939519	807429	5061687	1429297
3km	50%	35000	4	217	5107568	743145	4301387	1418323
3km	50%	35000	4	334	5197113	779580	4383080	1157924
3km	50%	35000	4	340	6988537	914240	6011088	1707508
3km	50%	35000	4	262	6048595	836898	5132729	1423229
3km	50%	35000	4	289	7133972	916391	6149827	1562502
3km	50%	35000	4	268	5670373	756740	4843135	1289422
3km	50%	35000	4	418	5926328	875716	4965195	1341253
3km	50%	35000	4	234	6509139	819296	5600774	1327223
3km	50%	35000	4	343	5683721	840963	4743788	1372990
3km	50%	35000	4	331	6540821	827579	5645158	1488577
3km	50%	35000	4	188	5304684	806309	4430971	1220424
3km	50%	35000	4	244	4748375	694411	4004194	1141751
3km	50%	35000	4	232	5885932	868929	4915498	1360605
3km	50%	35000	4	454	5266443	757852	4425729	1350106
3km	50%	35000	4	335	5559177	790420	4655102	1592911
3km	50%	35000	4	291	5514844	784959	4671808	1242876
3km	50%	35000	4	219	5486587	815857	4614511	1203811
3km	50%	35000	4	445	5830931	892787	4845395	1631753
3km	50%	35000	4	295	7248214	958395	6206250	1750209
3km	50%	35000	4	238	6370583	845737	5451625	1464446
3km	50%	35000	4	275	8186986	1069248	7068955	1759872
3km	50%	35000	4	287	6968132	864503	6046394	1568261
3km	50%	35000	4	302	6586193	846387	5680961	1382505
3km	50%	35000	4	227	5915990	813370	5050201	1466552
3km	50%	35000	4	545	6518635	822504	5622770	1568221
3km	50%	35000	4	239	6356299	932533	5345510	1599926
3km	50%	35000	4	289	6152008	878545	5205307	1580849
3km	50%	35000	4	316	6409426	891076	5468787	1519808
3km	50%	35000	4	241	4577366	690588	3811999	1138444
3km	50%	35000	4	215	5223024	756491	4400306	1245869
3km	50%	35000	4	296	6557697	985391	5501221	1686492
3km	50%	35000	4	242	4872020	696857	4110050	1097511
3km	50%	35000	4	252	5527564	795211	4638030	1301112
3km	50%	35000	4	264	6476483	825757	5582284	1481167
3km	50%	35000	4	362	7024466	936147	6008714	1636275
3km	50%	35000	4	336	5482482	783432	4643753	1252744
3km	50%	35000	4	257	5149679	723377	4334354	1131228
3km	50%	35000	4	358	5926758	774794	5075980	1357415
3km	50%	35000	4	278	6535220	818852	5641083	1542569
3km	50%	35000	4	267	7388175	962685	6361016	1788156
3km	50%	35000	4	330	5889705	756264	4997903	1327344
3km	50%	35000	4	347	5831013	890436	4877717	1403434
3km	50%	35000	4	250	5935029	840895	4991987	1344728
3km	50%	35000	4	323	6885772	879698	5954444	1657205
3km	50%	35000	4	266	5696027	747728	4886614	1287875
3km	50%	35000	4	281	5413050	829012	4530262	1327485
3km	50%	35000	4	309	6727963	952277	5695495	1771042
3km	50%	35000	4	304	5469003	812838	4594857	1413057
3km	50%	35000	4	287	5280580	774253	4414821	1206173
3km	50%	35000	4	286	6768911	966584	5697753	1702934
3km	50%	35000	4	420	7796152	1068029	6629312	2144571
3km	50%	35000	4	255	6845368	967760	5795811	1702129
3km	50%	35000	4	258	6293358	814366	5403363	1470610
3km	50%	35000	4	286	6555835	980203	5506835	1669690
3km	50%	35000	4	250	5403557	795431	4519806	1273192
3km	50%	35000	4	271	6391948	820867	5504201	1526516
3km	50%	35000	4	360	5785133	748119	4984369	1417056
3km	50%	35000	4	222	5869980	890842	4919539	1359312
3km	50%	35000	4	366	7732765	965234	6636051	1702725
3km	50%	35000	4	582	6558642	843851	5606293	1555034
3km	50%	35000	4	224	5144233	723012	4366942	1210695
3km	50%	35000	4	365	5295233	757843	4466024	1332755
3km	50%	35000	4	341	6990551	905795	5998144	1896605
3km	50%	35000	4	300	5882546	833554	4972307	1267097
3km	50%	35000	4	408	7377097	944407	6349386	1679553
3km	50%	35000	4	231	5869530	842706	4923222	1330087
3km	50%	35000	4	351	5917469	801023	5050536	1415752
3km	50%	35000	4	281	5670667	823823	4811465	1381800
3km	50%	35000	4	271	5860634	832605	4985106	1404344
3km	50%	35000	4	280	6243846	809020	5362896	1385723
3km	50%	35000	4	215	5173651	779276	4324747	1178821
3km	50%	35000	4	253	5050557	735205	4265354	1111554
3km	50%	35000	4	278	5932320	863726	4994938	1526682
3km	50%	35000	4	339	5671762	749117	4854399	1360960
3km	50%	35000	4	396	6271928	979646	5222622	1602374
3km	50%	35000	4	352	5485345	857381	4554250	1307477
3km	50%	35000	4	357	5867853	897902	4905476	1614167
3km	50%	35000	4	244	5820922	837569	4904276	1388560
3km	50%	35000	4	257	4983546	672330	4268781	1117576
3km	50%	35000	4	329	7254832	925932	6264712	1725492
3km	50%	35000	4	253	6859246	901509	5857200	1560047
3km	50%	35000	4	311	7092286	931303	6093275	1581257
3km	50%	35000	4	364	6337068	964329	5304422	1628720
3km	50%	35000	4	288	5234454	768717	4398053	1224686
3km	50%	35000	4	345	5745991	841231	4827756	1412430
3km	50%	35000	4	278	5046293	741419	4257207	1156939
3km	50%	35000	4	291	4573455	658157	3857515	1159105
3km	50%	35000	4	197	5589664	811505	4667060	1261404
3km	50%	35000	4	370	6868901	886548	5896750	1693200
3km	50%	35000	4	344	8832220	1141024	7576311	2204479
3km	50%	35000	4	271	6569213	907401	5594103	1454453
3km	50%	35000	4	410	7678901	1032743	6569819	1888683
3km	50%	35000	4	314	6309610	972487	5221935	1709714
3km	50%	35000	4	293	5032851	732188	4248450	1375655
3km	50%	35000	4	308	5651625	824837	4764008	1172835
3km	50%	35000	4	332	4705737	723344	3937492	1144686
3km	50%	35000	4	344	8275862	1060093	7137029	1797920
3km	50%	35000	4	346	7172408	933109	6173057	1761551
3km	50%	35000	4	311	5164509	789947	4305689	1334198
3km	50%	35000	4	243	5236012	746645	4434379	1305354
3km	50%	35000	4	352	8281491	1106717	7090372	2064502
3km	50%	35000	4	409	6850208	915400	5844876	1760180
3km	50%	35000	4	245	4371726	682981	3656274	1107297
3km	50%	35000	4	332	5657853	736447	4876463	1352383
3km	50%	35000	4	219	5117515	787283	4238254	1347099
3km	50%	35000	4	295	5841494	833827	4964752	1376885
3km	50%	35000	4	243	6480169	922633	5493694	1662022
3km	50%	35000	4	319	4712946	664724	3988006	1110984
3km	50%	35000	4	219	7829867	975947	6801043	1643503
3km	50%	35000	4	305	6446169	878691	5503285	1525383
3km	50%	35000	4	297	6905415	932329	5904856	1635604
3km	50%	35000	4	304	6163567	942815	5143945	1503484
3km	50%	35000	4	405	7270139	960376	6221091	1872389
3km	50%	35000	4	294	6773506	904074	5802794	1529516
3km	50%	35000	4	273	5980186	834983	5100389	1473970
3km	50%	35000	4	236	7605722	946141	6579567	1706022
3km	50%	35000	4	330	5175299	748457	4341212	1163781
3km	50%	35000	4	231	5656646	803918	4782581	1263130
3km	50%	35000	4	332	6210931	859580	5292808	1392529
3km	50%	35000	4	286	6110999	774822	5271455	1486324
3km	50%	35000	4	242	6305383	912790	5310451	1480947
3km	50%	35000	4	368	7238970	826892	6327730	1574995
3km	50%	35000	4	229	5897665	878284	4970912	1437282
3km	50%	35000	4	239	5686191	851774	4760996	1473476
3km	50%	35000	4	290	7218060	950490	6155209	1743586
3km	50%	35000	4	251	5650651	792356	4798155	1312031
3km	50%	35000	4	296	7439191	983352	6377142	1714966
3km	50%	35000	4	285	6178710	905597	5206085	1572447
3km	50%	35000	4	432	7133544	943415	6111885	1802758
3km	50%	35000	4	272	7095315	961698	6069985	1578088
3km	50%	35000	4	297	5315195	825125	4422320	1455073
3km	50%	35000	4	241	4554135	686795	3818110	1103764
3km	50%	35000	4	311	5588957	788754	4738082	1282292
3km	50%	35000	4	379	5148709	751300	4345477	1224005
3km	50%	35000	4	275	5737182	821818	4854945	1461816
3km	50%	35000	4	191	4880652	754059	4044911	1206032
3km	50%	35000	4	291	6522495	820736	5647688	1545783
3km	50%	35000	4	289	7164917	960923	6120190	1602167
3km	50%	35000	4	305	7000862	905202	6038946	1650246
3km	50%	35000	4	351	8017259	1011449	6891316	1890981
3km	50%	35000	4	266	5432547	827928	4517897	1211978
3km	50%	35000	4	291	5303043	800569	4423467	1400953
3km	50%	35000	4	310	6246900	867276	5301356	1356176
3km	50%	35000	4	338	6698827	879308	5734207	1500997
3km	50%	35000	4	247	5021511	694437	4265257	1160380
3km	50%	35000	4	256	5759097	847430	4830738	1361180
3km	50%	35000	4	317	6041544	890444	5089824	1470836
3km	50%	35000	4	307	6502947	831891	5612868	1527333
3km	50%	35000	4	307	5829340	732127	5037741	1312038
3km	50%	35000	4	329	5886303	905472	4890535	1350936
3km	50%	35000	4	267	7257049	951605	6191864	1750837
3km	50%	35000	4	210	5432216	769437	4581147	1409927
3km	50%	35000	4	201	6856513	973179	5792875	1728068
3km	50%	35000	4	294	4550598	682355	3803538	1109871
3km	50%	35000	4	219	6151762	816798	5271947	1445360
3km	50%	35000	4	233	5404434	822461	4514519	1313617
3km	50%	35000	4	315	6701032	988486	5638174	1646094
3km	50%	35000	4	277	5437866	818956	4568906	1269587
3km	50%	35000	4	258	5378068	801113	4530066	1266746
3km	50%	35000	4	219	5204501	807161	4343438	1428489
3km	50%	35000	4	329	5120449	786445	4260435	1413371
3km	50%	35000	4	192	4785608	680666	4054187	1113952
3km	50%	35000	4	166	5273445	783258	4428645	1243328
3km	50%	35000	4	276	6038009	954516	5024386	1468692
3km	50%	35000	4	432	8019581	1037795	6878901	1832664
3km	50%	35000	4	271	6166104	881135	5211609	1470953
3km	50%	35000	4	291	6629200	874056	5672086	1526164
3km	50%	35000	4	259	5507300	811712	4646937	1394755
3km	50%	35000	4	298	5121222	756371	4308528	1155297
3km	50%	35000	4	315	6526839	840360	5603485	1428785
3km	50%	35000	4	370	7078373	891576	6116095	1638070
3km	50%	35000	4	397	6953862	885519	5981866	1684134
3km	50%	35000	4	256	5252723	780307	4418087	1353485
3km	50%	35000	4	400	6636128	821756	5755809	1366633
3km	50%	35000	4	199	5131905	775591	4304343	1350861
3km	50%	35000	4	258	6076618	836389	5154306	1476285
3km	50%	35000	4	335	6855562	904712	5877724	1690322
3km	50%	35000	4	440	5384935	817217	4504472	1375949
3km	50%	35000	4	238	5745272	788065	4900760	1227074
3km	50%	35000	4	436	5450592	790122	4595589	1351786
3km	50%	35000	4	271	5400005	818888	4522181	1276777
3km	50%	35000	4	223	5189182	764777	4367245	1295980
3km	50%	35000	4	265	5685978	842463	4760461	1303550
3km	50%	35000	4	303	6345012	831303	5439267	1486274
3km	50%	35000	4	305	7673524	990242	6606730	1629311
3km	50%	35000	4	249	5095711	728943	4292522	1240620
3km	50%	35000	4	377	7242368	897055	6294662	1656629
3km	50%	35000	4	323	5499854	871476	4569603	1503018
3km	50%	35000	4	303	6066444	911047	5095789	1531120
3km	50%	35000	4	491	8473575	1070156	7340775	1839755
3km	50%	35000	4	244	5283853	777336	4404044	1263280
3km	50%	35000	4	309	5554196	787520	4699562	1516383
3km	50%	35000	4	272	4584225	678288	3857965	1131732
3km	50%	35000	4	216	5659334	789226	4793804	1467303
3km	50%	35000	4	255	5025106	704859	4248827	1141748
3km	50%	35000	4	593	6174718	763341	5350493	1397920
3km	50%	35000	4	235	6386700	844674	5489824	1461075
3km	50%	35000	4	299	6703740	912021	5708020	1755032
3km	50%	35000	4	232	5623413	830000	4706152	1413814
3km	50%	35000	4	350	7538914	893281	6585690	1552566
3km	50%	35000	4	448	6468383	995186	5365672	1816442
3km	50%	35000	4	418	7266796	963009	6238358	1640379
3km	50%	35000	4	310	7636166	968598	6588851	1817473
3km	50%	35000	4	287	5820425	842689	4906319	1574618
3km	50%	35000	4	284	7027455	981468	5979256	1745835
3km	50%	35000	4	409	7267048	881643	6301410	1703105
3km	50%	35000	4	289	6057476	867187	5112906	1296403
3km	50%	35000	4	240	5587724	836902	4671213	1369169
3km	50%	35000	4	303	7566462	950076	6533765	1682900
3km	50%	35000	4	313	5283019	759016	4462634	1349355
3km	50%	35000	4	240	5176775	799527	4332318	1274261
3km	50%	35000	4	358	6782630	931657	5799306	1673911
3km	50%	35000	4	226	6322895	786192	5469223	1433663
3km	50%	35000	4	250	7699861	958974	6641415	1684101
3km	50%	35000	4	308	7233180	984847	6161724	1844500
3km	50%	35000	4	319	5020944	767713	4203365	1295600
3km	50%	35000	4	363	6086905	921633	5094430	1546812
3km	50%	35000	4	303	7345404	922189	6320189	1765367
3km	50%	35000	4	377	6493203	909030	5523972	1630784
3km	50%	35000	4	291	6295760	879224	5354528	1375083
3km	50%	35000	4	409	5310711	820037	4428066	1361707
3km	50%	35000	4	247	7881979	1029567	6786836	1854549
3km	50%	35000	4	356	6749346	980982	5691193	1520173
3km	50%	35000	4	376	7272090	894049	6315218	1584700
3km	50%	35000	4	253	6008213	805918	5116221	1467923
3km	50%	35000	4	279	7136851	935068	6131569	1796181
3km	50%	35000	4	237	6453190	863835	5537746	1543967
3km	50%	35000	4	257	4371922	671178	3667744	1065570
3km	50%	35000	4	332	5217245	794859	4386900	1182322
3km	50%	35000	4	309	6527481	887889	5575978	1616971
3km	50%	35000	4	331	7815807	1014943	6693246	1927704
3km	50%	35000	4	417	6871262	951320	5858635	1579976
3km	50%	35000	4	230	5881785	887473	4943065	1377419
3km	50%	35000	4	263	5578612	817209	4702775	1441686
3km	50%	35000	4	284	5282579	787407	4419304	1147256
3km	50%	35000	4	326	5155593	773521	4330092	1271269
3km	50%	35000	4	279	5711234	854399	4778314	1431590
3km	50%	35000	4	286	7040052	1014582	5958710	1843181
3km	50%	35000	4	338	6218848	924640	5225767	1514916
3km	50%	35000	4	263	5546027	828001	4646593	1312950
3km	50%	35000	4	247	5489252	836903	4591730	1372959
3km	50%	35000	4	407	7191082	964530	6152550	1636356
3km	50%	35000	4	348	5337676	787648	4477204	1443816
3km	50%	35000	4	322	7110342	965188	6076926	1664792
3km	50%	35000	4	357	7924452	960002	6852239	1770383
3km	50%	35000	4	473	7870809	1015307	6791422	1672336
3km	50%	35000	4	452	6948034	902254	5970055	1625861
3km	50%	35000	4	352	4601782	717268	3836817	1189572
3km	50%	35000	4	207	5360430	814748	4502761	1274782
3km	50%	35000	4	291	6587488	909372	5590164	1462287
3km	50%	35000	4	303	5447924	822734	4558573	1479200
3km	50%	35000	4	321	5323573	743930	4524230	1271163
3km	50%	35000	4	431	5906732	865917	4981657	1525164
3km	50%	35000	4	301	6028568	908264	5035502	1506546
3km	50%	35000	4	195	5259667	755665	4408498	1187516
3km	50%	35000	4	230	6259227	872809	5308794	1570689
3km	50%	35000	4	291	7377420	899675	6398200	1654006
3km	50%	35000	4	376	5868117	865398	4927465	1347144
3km	50%	35000	4	285	5322996	752817	4488063	1218858
3km	50%	35000	4	245	6248702	925910	5240382	1503911
3km	50%	35000	4	434	6130990	841029	5227192	1504095
3km	50%	35000	4	235	5473624	784333	4606468	1227484
3km	50%	35000	4	440	5962027	910463	4971272	1407940
3km	50%	35000	4	226	4987980	695076	4230124	1146530
3km	50%	35000	4	238	5417565	775743	4573994	1290789
3km	50%	35000	4	230	5069815	720158	4294702	1096621
3km	50%	35000	4	300	8083841	1063623	6947623	1879604
3km	50%	35000	4	566	5881014	908528	4916583	1479514
3km	50%	35000	4	404	5359333	781418	4498557	1347022
3km	50%	35000	4	242	5210303	730697	4419155	1241244
3km	50%	35000	4	221	4983962	740377	4194897	1117837
3km	50%	35000	4	307	7049243	963541	6017291	1606664
3km	50%	35000	4	353	7297704	960589	6255304	1727410
3km	50%	35000	4	306	5449949	827941	4575674	1310229
3km	50%	35000	4	189	4609482	689248	3863704	1042620
3km	50%	35000	4	271	6787620	851145	5883148	1508391
3km	50%	35000	4	305	5256820	791070	4407601	1256542
3km	50%	35000	4	337	7045276	907356	6084805	1513511
3km	50%	35000	4	338	6538892	868391	5608058	1515503
3km	50%	35000	4	518	6894222	915483	5919471	1682391
3km	50%	35000	4	241	5631584	837483	4742616	1242488
3km	50%	35000	4	445	7613104	990350	6542856	1834710
3km	50%	35000	4	283	6071610	876992	5118391	1519653
3km	50%	35000	4	252	5163749	766431	4325707	1241819
3km	50%	35000	4	330	5776506	811989	4875233	1313897
3km	50%	35000	4	242	5772301	787093	4907966	1484445
3km	50%	35000	4	340	8501353	1122808	7291146	2060174
3km	50%	35000	4	211	5241016	732913	4436469	1161966
3km	50%	35000	4	309	5479152	734666	4695519	1236125
3km	50%	35000	4	272	5247313	787078	4400094	1332764
3km	50%	35000	4	287	6432063	936516	5420407	1460974
3km	50%	35000	4	463	7634240	1004937	6530083	1918116
3km	50%	35000	4	231	5053238	774948	4237852	1326748
3km	50%	35000	4	249	5963018	875047	5027888	1379213
3km	50%	35000	4	212	5424511	739337	4616028	1269329
3km	50%	35000	4	397	6312961	846248	5403165	1645415
3km	50%	35000	4	264	4594954	692352	3859758	1131469
3km	50%	35000	4	451	6363614	923702	5358704	1628140
3km	50%	35000	4	365	6998487	1008534	5905714	1696482
3km	50%	35000	4	242	5280692	764306	4428143	1348167
3km	50%	35000	4	338	6799403	931811	5802326	1622645
3km	50%	35000	4	352	6838183	920445	5825102	1668290
3km	50%	35000	4	216	5783083	846379	4870292	1264892
3km	50%	35000	4	290	6312180	880692	5330257	1630426
3km	50%	35000	4	333	6429908	900826	5468599	1630321
3km	50%	35000	4	236	7375516	956976	6348627	1542307
3km	50%	35000	4	279	7274206	928698	6261553	1724051
3km	50%	35000	4	259	5622916	788716	4753483	1307441
3km	50%	35000	4	238	6817906	883979	5888245	1502078
3km	50%	35000	4	251	5003876	768230	4179215	1310169
3km	50%	35000	4	313	5344431	783076	4523636	1267123
3km	50%	35000	4	341	7209131	924912	6187585	1570851
3km	50%	35000	4	240	6789563	850302	5886208	1434984
3km	50%	35000	4	238	4642373	693444	3900564	1190406
3km	50%	35000	4	315	5425229	791617	4578095	1209863
3km	50%	35000	4	254	5378649	801201	4504745	1307134
3km	50%	35000	4	287	5639813	813027	4773978	1373612
3km	50%	35000	4	335	7100995	908312	6105771	1628618
3km	50%	35000	4	291	6596364	921723	5622059	1514320
3km	50%	35000	4	306	6736946	961496	5679307	1574089
3km	50%	35000	4	310	6406476	927060	5419821	1619235
3km	50%	35000	4	254	5723150	850512	4819185	1337877
3km	50%	35000	4	238	5360076	811661	4469314	1255508
3km	50%	35000	4	367	7478120	1024792	6367776	2043522
3km	50%	35000	4	270	6080628	840882	5179908	1466096
3km	50%	35000	4	362	5637517	788026	4785239	1218224
3km	50%	35000	4	272	7177548	990498	6101326	1655469
3km	50%	35000	4	297	5676433	810311	4798115	1221653
3km	50%	35000	4	304	4718062	704566	3952459	1117815
3km	50%	35000	4	247	4650347	720235	3889436	1086505
3km	50%	35000	4	275	6133611	853917	5191961	1360513
3km	50%	35000	4	310	7187016	960832	6149118	1682825
3km	50%	35000	4	320	4955117	736202	4155284	1213178
3km	50%	35000	4	322	6543190	929605	5547478	1430347
3km	50%	35000	4	368	5413465	791569	4561411	1230475
3km	50%	35000	4	282	6273235	853042	5356067	1573164
3km	50%	35000	4	353	6261205	820214	5369984	1422342
3km	50%	35000	4	313	5092339	801792	4224334	1433479
3km	50%	35000	4	342	5919525	780751	5072703	1311813
3km	50%	35000	4	309	4552242	656565	3833298	1105705
3km	50%	35000	4	334	6579988	964551	5495048	1661783
3km	50%	35000	4	274	5610699	719708	4844161	1285717
3km	50%	35000	4	552	5919615	864804	4958539	1581971
3km	50%	35000	4	247	5918548	852398	5010324	1423465
3km	50%	35000	4	266	5917479	857710	4967106	1601978
3km	50%	35000	4	303	7353524	952365	6342241	1697531
3km	50%	35000	4	247	5964161	894625	5003083	1554574
3km	50%	35000	4	301	6241627	911208	5245884	1537516
3km	50%	35000	4	362	6663241	855451	5712399	1634058
3km	50%	35000	4	291	5132218	793823	4262702	1342460
3km	50%	35000	4	291	5335562	752303	4521106	1143480
3km	50%	35000	4	262	5227654	781056	4378571	1200247
3km	50%	35000	4	329	4946448	741699	4162382	1256072
3km	50%	35000	4	296	4405999	622671	3742347	1132896
3km	50%	35000	4	203	4959089	711935	4193343	1100613
3km	50%	35000	4	302	6298304	944007	5261767	1635488
3km	50%	35000	4	371	5749253	839380	4839143	1286583
3km	50%	35000	4	244	7304004	970350	6255836	1723062
3km	50%	35000	4	346	6914886	893296	5954585	1604504
3km	50%	35000	4	330	6763365	874812	5830722	1540592
3km	50%	35000	4	361	6250280	816420	5345382	1615073
3km	50%	35000	4	244	6173242	835126	5265401	1506910
3km	50%	35000	4	309	4684160	674590	3949612	1084170
3km	50%	35000	4	293	6084712	860214	5142966	1640023
3km	50%	35000	4	301	7120943	890645	6155343	1603706
3km	50%	35000	4	285	7756369	1003921	6675685	1750737
3km	50%	35000	4	263	5072146	728391	4256629	1249895
3km	50%	35000	4	376	5546508	782756	4696808	1364305
3km	50%	35000	4	340	5506264	851564	4583865	1456844
3km	50%	35000	4	339	6912638	849719	5992037	1578366
3km	50%	35000	4	400	6517518	886146	5548481	1521096
3km	50%	35000	4	206	4655092	706284	3886022	1128824
3km	50%	35000	4	254	6200741	860093	5281424	1409812
3km	50%	35000	4	306	3943534	607476	3288959	1006316
3km	50%	35000	4	227	4825069	699729	4066959	1218142
3km	50%	35000	4	189	5180892	756961	4356692	1173656
3km	50%	35000	4	339	6418602	923836	5414731	1444408
3km	50%	35000	4	233	5250356	706721	4479521	1236877
3km	50%	35000	4	238	4699048	693701	3973072	1073984
3km	50%	35000	4	276	7642055	1002415	6534296	2031442
3km	50%	35000	4	384	6432487	929180	5444054	1659601
3km	50%	35000	4	218	5028214	761424	4196229	1168428
3km	50%	35000	4	369	6375094	830567	5492592	1383184
3km	50%	35000	4	205	5193836	754223	4388309	1248882
3km	50%	35000	4	284	6044397	766170	5200301	1330314
3km	50%	35000	4	255	6027809	847051	5116225	1295988
3km	50%	35000	4	235	4601586	702856	3836986	1153964
3km	50%	35000	4	448	6737532	830357	5819182	1579817
3km	50%	35000	4	294	6979894	924090	5970344	1455350
3km	50%	35000	4	216	4373054	633850	3647564	1150285
3km	50%	35000	4	254	5650072	804954	4759950	1286773
3km	50%	35000	4	251	6975278	933178	5923303	1813795
3km	50%	35000	4	412	6828172	988459	5738762	1697450
3km	50%	35000	4	373	6699936	890344	5704398	1579081
3km	50%	35000	4	309	6944052	865438	6023320	1555880
3km	50%	35000	4	291	5425346	749163	4613931	1370373
3km	50%	35000	4	267	7754990	972657	6689708	1793586
3km	50%	35000	4	304	6121991	858742	5204302	1469313
3km	50%	35000	4	232	5448472	835597	4542807	1399639
3km	50%	35000	4	268	6949987	924700	5929107	1629394
3km	50%	35000	4	221	5192753	749280	4387518	1156469
3km	50%	35000	4	301	5748787	773410	4918544	1371143
3km	50%	35000	4	270	7082248	1011662	5985378	1537703
3km	50%	35000	4	266	5868804	795173	4992905	1376157
3km	50%	35000	4	216	6151646	913165	5140319	1535346
3km	50%	35000	4	296	5963025	874285	4981578	1508078
3km	50%	35000	4	309	4525355	667588	3798917	1118442
3km	50%	35000	4	323	6737327	861714	5747723	1505842
3km	50%	35000	4	248	5149363	754897	4323574	1161344
3km	50%	35000	4	238	5393758	797786	4529890	1329722
3km	50%	35000	4	266	4961837	724175	4142712	1315730
3km	50%	35000	4	318	5873916	810809	4990829	1466899
3km	50%	35000	4	328	7335572	940146	6304068	1795512
3km	50%	35000	4	309	6651911	989283	5559999	1495480
3km	50%	35000	4	313	6201055	928041	5144803	1615214
3km	50%	35000	4	223	6823301	871430	5880207	1447589
3km	50%	35000	4	255	7281826	982584	6187683	1831934
3km	50%	35000	4	218	5885454	802074	4998589	1318001
3km	50%	35000	4	300	6931295	936806	5933162	1559099
3km	50%	35000	4	232	6973303	907541	5986237	1614310
3km	50%	35000	4	373	5093482	739162	4226696	1266285
3km	50%	35000	4	291	4819880	705175	4052992	1228232
3km	50%	35000	4	195	4442328	658571	3729121	1101293
3km	50%	35000	4	476	8738125	1133215	7485543	2127157
3km	50%	35000	4	242	5463891	848610	4557671	1361224
3km	50%	35000	4	271	6999848	922920	5995874	1650864
3km	50%	35000	4	254	8292255	1076301	7155060	1976490
3km	50%	35000	4	336	7596752	994465	6546587	1849014
3km	50%	35000	4	268	6503016	892291	5522112	1589470
3km	50%	35000	4	311	6102511	914003	5108251	1357054
3km	50%	35000	4	418	7236105	874647	6283437	1522228
3km	50%	35000	4	320	7997548	958578	6958363	1733027
3km	50%	35000	4	305	4964226	730614	4180310	1284025
3km	50%	35000	4	342	5000231	728729	4212091	1170748
3km	50%	35000	4	309	7865000	985777	6803956	1648203
3km	50%	35000	4	282	4894496	741949	4115223	1137677
3km	50%	35000	4	279	6429769	878806	5491388	1401478
3km	50%	35000	4	262	5905355	824272	5018170	1390301
3km	50%	35000	4	319	5145533	790245	4295665	1142632
3km	50%	35000	4	268	5114335	802061	4249210	1209049
3km	50%	35000	4	251	5796808	844620	4895757	1355164
3km	50%	35000	4	320	6551587	840745	5644503	1556579
3km	50%	35000	4	275	6118598	805158	5240028	1375745
3km	50%	35000	4	291	6801663	990769	5745733	1682451
3km	50%	35000	4	278	6394965	870415	5434250	1629776
3km	50%	35000	4	350	7333011	897739	6378674	1663596
3km	50%	35000	4	313	6389209	898618	5382773	1467792
3km	50%	35000	4	220	5354012	746413	4532370	1167977
3km	50%	35000	4	291	7159233	968300	6125812	1728757
3km	50%	35000	4	432	5738279	899323	4755254	1345160
3km	50%	35000	4	257	5390691	755199	4551137	1230799
3km	50%	35000	4	385	7165288	944583	6141927	1694363
3km	50%	35000	4	401	6663877	832514	5750557	1629047
3km	50%	35000	4	332	5789181	830964	4870001	1353650
3km	50%	35000	4	241	5583555	784888	4751171	1440553
3km	50%	35000	4	275	5243148	790405	4365763	1273195
3km	50%	35000	4	323	7142828	929250	6141089	1490495
3km	50%	35000	4	323	7238007	939802	6232037	1726198
3km	50%	35000	4	325	5290989	742351	4473176	1284007
3km	50%	35000	4	257	6118113	870965	5183597	1431662
3km	50%	35000	4	301	7268052	863432	6305985	1478678
3km	50%	35000	4	315	8096739	974679	7051270	1799956
3km	50%	35000	4	279	5187242	753614	4363376	1277508
3km	50%	35000	4	438	8083424	1003709	6974916	1813771
3km	50%	35000	4	408	5316495	796345	4463519	1389427
3km	50%	35000	4	246	6110736	889898	5130525	1514475
3km	50%	35000	4	275	5238643	767569	4388358	1315556
3km	50%	35000	4	441	6945992	924884	5950087	1789340
3km	50%	35000	4	221	5907236	855800	4982508	1388272
3km	50%	35000	4	232	5468733	786246	4615924	1269940
3km	50%	35000	4	330	6316634	943690	5312706	1735205
3km	50%	35000	4	348	7287277	920644	6303888	1705402
3km	50%	35000	4	257	4933779	725929	4125033	1178966
3km	50%	35000	4	201	5143949	722619	4362611	1206895
3km	50%	35000	4	488	6285916	850769	5363981	1550264
3km	50%	35000	4	260	5881794	818043	4991815	1289016
3km	50%	35000	4	305	5946248	898821	4969889	1464014
3km	50%	35000	4	334	7588868	944408	6571775	1735265
3km	50%	35000	4	363	8100226	996370	7028869	1886801
3km	50%	35000	4	232	5723967	843705	4819886	1402511
3km	50%	35000	4	273	5343840	773533	4499496	1298507
3km	50%	35000	4	228	6192443	954026	5183548	1502167
3km	50%	35000	4	277	6135809	840541	5218015	1480584
3km	50%	35000	4	212	5773947	770746	4924333	1310383
3km	50%	35000	4	272	5351532	771592	4488390	1207501
3km	50%	35000	4	275	6098683	899588	5134036	1421436
3km	50%	35000	4	210	5247646	751965	4439947	1349559
3km	50%	35000	4	298	6210884	836276	5294218	1494808
3km	50%	35000	4	244	4954324	747293	4136338	1228469
3km	50%	35000	4	274	5718546	785289	4872149	1326750
3km	50%	35000	4	234	7416835	1006716	6320046	1855464
3km	50%	35000	4	206	4569472	700005	3815178	1096788
3km	50%	35000	4	274	6199419	919616	5199666	1432745
3km	50%	35000	4	329	4447428	641055	3753912	1044400
3km	50%	35000	4	515	7954707	1023394	6840247	1904155
3km	50%	35000	4	375	6216621	864791	5276001	1609581
3km	50%	35000	4	383	6656455	884932	5691496	1565465
3km	50%	35000	4	314	7639744	1029951	6539429	1785759
3km	50%	35000	4	382	5749510	851478	4837947	1474766
3km	50%	35000	4	261	4788393	702296	4012508	1223818
3km	50%	35000	4	260	5746576	773779	4870374	1320997
3km	50%	35000	4	302	6003353	800542	5142754	1277608
3km	50%	35000	4	341	6797991	875249	5850312	1671471
3km	50%	35000	4	238	4248874	650766	3548386	1237502
3km	50%	35000	4	273	7016076	843408	6085559	1517810
3km	50%	35000	4	381	5371532	762557	4556395	1343501
3km	50%	35000	4	385	7104020	1027308	5995505	1623274
3km	50%	35000	4	380	7033272	960307	6010564	1666782
3km	50%	35000	4	254	4739589	731702	3957786	1071282
3km	50%	35000	4	230	5454364	763988	4607105	1179111
3km	50%	35000	4	225	5731102	860010	4819029	1399987
3km	50%	35000	4	304	8450049	1139717	7242232	2018212
3km	50%	35000	4	366	6778490	887244	5816448	1587776
3km	50%	35000	4	293	5312310	775149	4472415	1362759
3km	50%	35000	4	274	4957412	749262	4155229	1091605
3km	50%	35000	4	274	7710924	1027089	6558921	1923089
3km	50%	35000	4	219	5732838	815846	4830985	1268604
3km	50%	35000	4	324	6391895	861644	5474831	1558434
3km	50%	35000	4	313	5780614	844127	4845752	1388760
3km	50%	35000	4	268	5552836	830238	4666771	1408569
3km	50%	35000	4	271	6362385	832015	5475934	1335390
3km	50%	35000	4	272	5443678	790099	4585757	1274198
3km	50%	35000	4	302	5006525	693294	4240822	1188854
3km	50%	35000	4	293	5229118	743647	4394091	1352119
3km	50%	35000	4	360	5578813	832968	4645359	1362822
3km	50%	35000	4	233	5313387	818032	4435950	1463461
3km	50%	35000	4	220	4898780	757699	4090015	1275395
3km	50%	35000	4	239	6617456	878034	5653114	1664829
3km	50%	35000	4	252	6296359	950593	5241944	1546907
3km	50%	35000	4	274	5811278	859758	4867218	1414797
3km	50%	35000	4	337	6954353	929525	5951804	1679766
3km	50%	35000	4	289	5575256	829948	4682759	1322917
3km	50%	35000	4	284	6291225	875693	5355762	1306307
3km	50%	35000	4	231	5867184	859619	4919175	1498035
3km	50%	35000	4	245	7086436	905680	6080833	1583717
3km	50%	35000	4	220	4746216	733273	3956079	1150528
3km	50%	35000	4	318	6119619	895965	5166651	1510001
3km	50%	35000	4	263	6362987	853672	5442859	1619872
3km	50%	35000	4	245	6327195	873142	5380714	1451253
3km	50%	35000	4	344	6583011	911366	5579144	1565152
3km	50%	35000	4	446	5090926	740155	4269943	1300338
3km	50%	35000	4	235	4953692	726767	4179097	1112690
3km	50%	35000	4	242	6390143	838674	5481239	1414124
3km	50%	35000	4	387	5957022	871316	5009063	1369180
3km	50%	35000	4	256	5756952	844023	4836868	1440954
3km	50%	35000	4	293	4950463	702809	4181064	1373505
3km	50%	35000	4	222	6071292	888888	5084342	1408087
3km	50%	35000	4	271	5605357	756187	4786845	1294351
3km	50%	35000	4	309	7269588	932919	6254923	1716577
3km	50%	35000	4	246	6088021	904895	5100401	1451441
3km	50%	35000	4	306	5718015	797212	4869438	1389827
3km	50%	35000	4	234	5362106	802370	4489196	1404994
3km	50%	35000	4	209	5305999	768148	4467419	1227206
3km	50%	35000	4	315	5567075	753960	4748738	1361497
3km	50%	35000	4	385	6844160	861116	5929743	1493785
3km	50%	35000	4	319	6299531	862479	5381482	1349464
3km	50%	35000	4	233	5381142	732352	4598776	1126030
3km	50%	35000	4	260	6004044	870388	5056492	1409036
3km	50%	35000	4	275	6438247	888332	5446532	1640964
3km	50%	35000	4	349	6585879	897582	5597072	1493568
3km	50%	35000	4	254	5563278	800625	4678799	1255893
3km	50%	35000	4	343	6110661	827208	5218850	1347323
3km	50%	35000	4	282	6688682	827594	5801867	1536148
3km	50%	35000	4	278	5884160	739460	5067755	1420686
3km	50%	35000	4	353	5623005	815101	4758341	1243456
3km	50%	35000	4	344	6145861	848334	5258250	1465571
3km	50%	35000	4	417	5836289	853863	4918388	1497845
3km	50%	35000	4	298	7662777	962291	6610972	1873950
3km	50%	35000	4	301	6983839	983158	5911563	1887520
3km	50%	35000	4	307	5404997	773660	4580315	1341035
3km	50%	35000	4	301	5263886	742832	4440903	1129004
3km	50%	35000	4	374	6353796	825659	5451875	1408682
3km	50%	35000	4	307	6507151	901409	5540067	1576299
3km	50%	35000	4	388	6855171	851188	5945882	1584839
3km	50%	35000	4	276	6146732	806803	5245311	1400701
3km	50%	35000	4	324	6431708	845294	5490512	1702077
3km	50%	35000	4	210	5576679	816987	4684079	1389414
3km	50%	35000	4	274	5712673	880730	4772089	1564148
3km	50%	35000	4	342	6818109	855740	5858001	1437604
3km	50%	35000	4	304	5338823	762850	4507239	1426995
3km	50%	35000	4	272	5448230	780467	4606285	1176745
3km	50%	35000	4	342	4968296	702943	4192324	1206853
3km	50%	35000	4	296	5598791	826160	4667034	1411749
3km	50%	35000	4	330	6274427	858761	5336880	1569606
3km	50%	35000	4	301	7056689	916616	6076070	1756710
3km	50%	35000	4	339	5762818	871493	4839453	1402997
3km	50%	35000	4	232	5208570	738386	4420207	1167848
3km	50%	35000	4	228	5327024	799628	4476414	1365004
3km	50%	35000	4	207	6126382	807371	5262492	1266721
3km	50%	35000	4	294	4553271	669082	3840171	1037752
3km	50%	35000	4	283	5331779	795217	4470771	1597958
3km	50%	35000	4	330	5430519	746251	4618871	1391978
3km	50%	35000	4	242	5677559	846579	4767636	1471443
3km	50%	35000	4	339	6372915	825689	5494413	1494547
3km	50%	35000	4	285	6117237	911114	5150980	1423548
3km	50%	35000	4	380	7114383	868510	6168726	1615658
3km	50%	35000	4	277	4906154	674811	4159544	1116142
3km	50%	35000	4	305	5241354	783918	4398766	1301756
3km	50%	35000	4	344	7182518	913193	6200013	1604189
3km	50%	35000	4	223	5120306	799887	4252576	1300283
3km	50%	35000	4	427	6325574	803114	5463369	1341566
3km	50%	35000	4	268	5060934	777980	4218272	1290215
3km	50%	35000	4	296	5191647	762862	4370471	1192555
3km	50%	35000	4	453	7783697	1041492	6655258	1820998
3km	50%	35000	4	322	6347029	862591	5419548	1347793
3km	50%	35000	4	272	5534285	819385	4660183	1218621
3km	50%	35000	4	231	5326171	780962	4468674	1278859
3km	50%	35000	4	239	5450211	787055	4608988	1253267
3km	50%	35000	4	224	6019634	848436	5085593	1348205
3km	50%	35000	4	261	5306873	754369	4489988	1350348
3km	50%	35000	4	308	5315324	808740	4447146	1218496
3km	50%	35000	4	243	5373835	765027	4552985	1182660
3km	50%	35000	4	393	6924915	942453	5899918	1661712
3km	50%	35000	4	287	5213345	760065	4390067	1281274
3km	50%	35000	4	474	7660780	1010458	6529413	1731499
3km	50%	35000	4	287	8730770	1181330	7453719	2187491
3km	50%	35000	4	252	6838309	885128	5894320	1558461
3km	50%	35000	4	260	5902858	811570	4995385	1573726
3km	50%	35000	4	232	6892028	973993	5825525	1501897
3km	50%	35000	4	316	6359014	878907	5426609	1503379
3km	50%	35000	4	355	5649578	843498	4746921	1294583
3km	50%	35000	4	232	6105191	893046	5120660	1654091
3km	50%	35000	4	401	8356613	1060129	7189500	2158467
3km	50%	35000	4	238	7324688	949569	6301778	1571448
3km	50%	35000	4	374	7288084	999946	6210703	1838914
3km	50%	35000	4	236	5487075	806387	4618390	1362271
3km	50%	35000	4	297	4959070	682934	4222732	1214016
3km	50%	35000	4	232	5936393	870704	5018922	1353967
3km	50%	35000	4	265	7199418	953362	6135122	1743104
3km	50%	35000	4	249	5670181	792583	4839424	1153129
3km	50%	35000	4	390	5844469	787586	5009003	1386505
3km	50%	35000	4	278	6211308	854506	5282871	1313817
3km	50%	35000	4	263	5328344	819642	4439110	1210149
3km	50%	35000	4	410	7747055	1009110	6650219	1928171
3km	50%	35000	4	284	4528974	697021	3809611	1138172
3km	50%	35000	4	213	5340934	827573	4451110	1258741
3km	50%	35000	4	287	4952649	738457	4160667	1240659
3km	50%	35000	4	534	5187746	791354	4320718	1322217
3km	50%	35000	4	252	6021548	891646	5060621	1286477
3km	50%	35000	4	276	6105073	860269	5194267	1343016
3km	50%	35000	4	283	4852491	745461	4047347	1231546
3km	50%	35000	4	393	7148031	946828	6101650	1692295
3km	50%	35000	4	285	4702191	701464	3943796	1026827
3km	50%	35000	4	316	5760781	881167	4819955	1428441
3km	50%	35000	4	331	6773220	834723	5872711	1580378
3km	50%	35000	4	351	5834670	878406	4859784	1604930
3km	50%	35000	4	344	6501191	839133	5605007	1459051
3km	50%	35000	4	230	5018827	781097	4193805	1269164
3km	50%	35000	4	307	6208913	815553	5324940	1424431
3km	50%	35000	4	310	4811636	729789	4022381	1129129
3km	50%	35000	4	280	5031255	736764	4224933	1214844
3km	50%	35000	4	288	5193174	785955	4320196	1195944
3km	50%	35000	4	417	6014689	869367	5082622	1610370
3km	50%	35000	4	206	4373418	683023	3626814	1252296
3km	50%	35000	4	311	6090466	848326	5192317	1389035
3km	50%	35000	4	384	6504778	895922	5516778	1523410
3km	50%	35000	4	254	5945154	883209	4976164	1469461
3km	50%	35000	4	453	5141926	751474	4336724	1366540
3km	50%	35000	4	242	7041663	848205	6124538	1653258
3km	50%	35000	4	553	5687653	917135	4697577	1696204
3km	50%	35000	4	281	5006499	731532	4210378	1288110
3km	50%	35000	4	241	4935823	737560	4147025	1167465
3km	50%	35000	4	364	6859874	832050	5958524	1494431
3km	50%	35000	4	446	7857346	930327	6821073	1696490
3km	50%	35000	4	277	5023897	756103	4206766	1206309
3km	50%	35000	4	378	7280690	974168	6204720	1830352
3km	50%	35000	4	343	8011606	1000643	6912244	1871749
3km	50%	35000	4	319	7320462	910372	6341491	1611769
3km	50%	35000	4	279	5737128	819350	4834201	1426046
3km	50%	35000	4	437	7598635	1054238	6478160	1901009
3km	50%	35000	4	251	5581786	870771	4656648	1288934
3km	50%	35000	4	276	6941556	895661	5972639	1776901
3km	50%	35000	4	212	5039971	721758	4239789	1112647
3km	50%	35000	4	266	5199681	764616	4382573	1245150
3km	50%	35000	4	267	6060230	926681	5070421	1440968
3km	50%	35000	4	287	7745875	1089367	6545716	1740940
3km	50%	35000	4	328	6551408	831893	5658681	1435821
3km	50%	35000	4	199	5119550	701150	4375306	1086982
3km	50%	35000	4	274	5881168	846494	4978828	1442352
3km	50%	35000	4	268	4785680	688457	4028440	1148756
3km	50%	35000	4	286	6764063	922583	5767621	1773013
3km	50%	35000	4	290	6069683	892348	5092729	1616411
3km	50%	35000	4	306	5370979	758624	4525543	1378050
3km	50%	35000	4	291	5536898	827691	4631710	1278294
3km	50%	35000	4	325	6010323	905175	5029474	1605274
3km	50%	35000	4	265	5443567	810146	4560614	1368972
3km	50%	35000	4	211	5731731	829171	4808733	1334978
3km	50%	35000	4	353	5888484	903009	4924282	1377484
3km	50%	35000	4	234	5292159	756302	4479789	1190033
3km	50%	35000	4	308	7031084	1002995	5933057	1717812
3km	50%	35000	4	444	6745391	913989	5763974	1739018
3km	50%	35000	4	264	5003962	726949	4213146	1318045
3km	50%	35000	4	366	5272457	766203	4412412	1283036
3km	50%	35000	4	258	5543326	827598	4631000	1501777
3km	50%	35000	4	309	4624708	708127	3875540	1101840
3km	50%	35000	4	232	7186401	926584	6211504	1558119
3km	50%	35000	4	277	5038661	720089	4262548	1170558
3km	50%	35000	4	242	5582380	814681	4702869	1356145
3km	50%	35000	4	331	6602111	910876	5608071	1544994
3km	50%	35000	4	295	6991709	915312	6017922	1598503
3km	50%	35000	4	261	6735299	917327	5758940	1596130
3km	50%	35000	4	234	4834287	679409	4103621	1135004
3km	50%	35000	4	229	5897006	864342	4956827	1350538
3km	50%	35000	4	290	5152153	794097	4273845	1300885
3km	50%	35000	4	330	8129064	1094913	6946664	1950986
3km	50%	35000	4	280	5414460	766962	4584221	1179747
3km	50%	35000	4	333	6238588	845103	5341400	1480657
3km	50%	35000	4	375	6123483	856279	5178852	1462136
3km	50%	35000	4	252	6135012	899740	5179927	1696361
3km	50%	35000	4	339	5700848	811280	4800740	1290228
3km	50%	35000	4	310	6499510	894071	5530683	1810862
3km	50%	35000	4	288	7041305	936219	6025063	1562077
3km	50%	35000	4	272	6743292	1046989	5604266	1687170
3km	50%	35000	4	261	6412268	927361	5413482	1362169
3km	50%	35000	4	306	7103433	953604	6059723	1654499
3km	50%	35000	4	258	5327781	812824	4428396	1383140
3km	50%	35000	4	295	6685883	859967	5751792	1576348
3km	50%	35000	4	214	7156555	933373	6125941	1526929
3km	50%	35000	4	258	5862550	849138	4945308	1348811
3km	50%	35000	4	369	7382143	913037	6370973	1777117
3km	50%	35000	4	223	5414302	840808	4514530	1470923
3km	50%	35000	4	419	6027062	741248	5231497	1499679
3km	50%	35000	4	390	6650598	879245	5709052	1686531
3km	50%	35000	4	330	6069572	918555	5087320	1418498
3km	50%	35000	4	279	5302860	753681	4492791	1290921
3km	50%	35000	4	277	5257272	788818	4408702	1273122
3km	50%	35000	4	274	5221748	711892	4460033	1229530
3km	50%	35000	4	303	6675504	901850	5713270	1647280
3km	50%	35000	4	293	7243573	936955	6213048	1764714
3km	50%	35000	4	229	6642678	901618	5663961	1524789
3km	50%	35000	4	313	6447606	974857	5431628	1535091
3km	50%	35000	4	317	8170753	1038870	7067242	1851632
3km	50%	35000	4	260	4784399	688934	4025075	1240880
3km	50%	35000	4	352	6437034	917203	5444226	1675149
3km	50%	35000	4	345	6209150	810620	5311661	1523512
3km	50%	35000	4	262	5576477	811921	4680696	1288890
3km	50%	35000	4	301	5792019	843010	4876653	1474437
3km	50%	35000	4	266	5852408	752867	5046167	1325977
3km	50%	35000	4	209	5498750	771355	4633834	1257133
3km	50%	35000	4	309	7926247	1014419	6853516	1645849
3km	50%	35000	4	317	6558467	882741	5623013	1560511
3km	50%	35000	4	299	5813506	830952	4908042	1470258
3km	50%	35000	4	327	5477782	830538	4592298	1278250
3km	50%	35000	4	378	7211876	915723	6225519	1516382
3km	50%	35000	4	357	5101809	772693	4256061	1273896
3km	50%	35000	4	328	6473004	807965	5585813	1484554
3km	50%	35000	4	242	5341755	764847	4503342	1260322
3km	50%	35000	4	205	4816751	752109	4022297	1289822
3km	50%	35000	4	415	6913108	865221	5943650	1548104
3km	50%	35000	4	404	6898715	906824	5920743	1624110
3km	50%	35000	4	373	5705531	882642	4729750	1381390
3km	50%	35000	4	267	6632440	873355	5677010	1548461
3km	50%	35000	4	290	5018635	730122	4202057	1354224
3km	50%	35000	4	285	5625492	801333	4735420	1336778
3km	50%	35000	4	283	5528723	773903	4701586	1285530
3km	50%	35000	4	265	5136726	764226	4306436	1414114
3km	50%	35000	4	291	5803471	801144	4951267	1295067
3km	50%	35000	4	248	6192095	890103	5239410	1279146
3km	50%	35000	4	357	5030320	749773	4225196	1186864
3km	50%	35000	4	217	5395885	793285	4520611	1299317
3km	50%	35000	4	249	7470861	966821	6428826	1782451
3km	50%	35000	4	302	6550703	919048	5557812	1519921
3km	50%	35000	4	310	7436953	991707	6379667	1754860
3km	50%	35000	4	352	6760942	910530	5788997	1629263
3km	50%	35000	4	318	5407402	806594	4532992	1400291
3km	50%	35000	4	294	6330928	817919	5432983	1383836
3km	50%	35000	4	346	6523809	919615	5516298	1883263
3km	50%	35000	4	238	5677012	760632	4824001	1347135
3km	50%	35000	4	297	5151198	767170	4297287	1335479
3km	50%	35000	4	378	7275604	933636	6275120	1709166
3km	50%	35000	4	256	4762121	698835	3974408	1137116
3km	50%	35000	4	313	4831862	717961	4062178	1212428
3km	50%	35000	4	266	4893953	753573	4094162	1168260
3km	50%	35000	4	264	6155029	803958	5291605	1412465
3km	50%	35000	4	266	6465524	826191	5562237	1400380
3km	50%	35000	4	234	6400770	816944	5517832	1481238
3km	50%	35000	4	221	6135892	879136	5189790	1306804
3km	50%	35000	4	571	6881966	914109	5890245	1672208
3km	50%	35000	4	615	6130202	826239	5242011	1444277
3km	50%	35000	4	253	8306489	1045629	7187408	1728757
3km	50%	35000	4	283	5165101	750568	4358157	1119674
3km	50%	35000	4	265	5001950	731524	4212739	1171732
3km	50%	35000	4	250	6134579	866673	5193407	1386025
3km	50%	35000	4	383	7330171	966439	6296397	1658990
3km	50%	35000	4	448	7574978	978723	6525223	1667554
3km	50%	35000	4	277	6686165	971802	5621970	1588040
3km	50%	35000	4	281	6358173	918936	5388767	1487206
3km	50%	35000	4	258	5415316	777686	4545654	1352902
3km	50%	35000	4	298	6111041	891212	5126388	1560192
3km	50%	35000	4	323	7200856	986844	6097668	1735430
3km	50%	35000	4	301	7271696	950216	6246511	1712014
3km	50%	35000	4	364	8363552	1087388	7170377	2209980
3km	50%	35000	4	450	5695425	794806	4844058	1536067
3km	50%	35000	4	332	7134774	949754	6088398	1738969
3km	50%	35000	4	293	7307521	1027815	6196469	1829565
3km	50%	35000	4	181	4315991	621264	3637564	1043914
3km	50%	35000	4	332	5577326	837516	4648030	1480720
3km	50%	35000	4	265	4469964	690489	3735339	1184613
3km	50%	35000	4	324	7736823	977681	6669821	1672889
3km	50%	35000	4	340	6406131	828258	5516608	1442843
3km	50%	35000	4	237	5493192	786008	4635367	1300878
3km	50%	35000	4	296	5988880	874844	5048200	1487447
3km	50%	35000	4	290	6604075	930843	5597272	1617681
3km	50%	35000	4	329	5311447	832228	4422809	1409004
3km	50%	35000	4	214	6027254	886712	5083551	1355398
3km	50%	35000	4	268	6550721	884668	5604792	1530448
3km	50%	35000	4	304	6528476	868119	5583692	1633740
3km	50%	35000	4	327	5804959	808424	4908329	1407558
3km	50%	35000	4	258	6900322	884805	5951696	1743935
3km	50%	35000	4	266	6016207	891367	5040670	1354066
3km	50%	35000	4	252	5323379	769909	4492475	1224470
3km	50%	35000	4	332	5506821	844408	4592437	1504361
3km	50%	35000	4	397	7057345	941197	6020719	1674919
3km	50%	35000	4	351	5126417	729497	4319283	1253279
3km	50%	35000	4	243	5471270	739398	4684718	1326606
3km	50%	35000	4	449	6467819	808266	5571064	1464980
3km	50%	35000	4	249	4519059	641922	3817350	1047234
3km	50%	35000	4	232	4604445	647019	3898680	1142413
3km	50%	35000	4	263	5646474	770299	4801671	1357367
3km	50%	35000	4	286	8176041	1113118	6983417	1913610
3km	50%	35000	4	219	6132988	865360	5155014	1344936
3km	50%	35000	4	326	6744104	850909	5834740	1589008
3km	50%	35000	4	284	6762592	860070	5848208	1531973
3km	50%	35000	4	229	5426173	787050	4567351	1372830
3km	50%	35000	4	442	6632875	939957	5595528	1707383
3km	50%	35000	4	231	6623204	894612	5641265	1631750
3km	50%	35000	4	329	5800302	897442	4817766	1606900
3km	50%	35000	4	264	6128802	808256	5265960	1381340
3km	50%	35000	4	257	5597946	807900	4722304	1266739
3km	50%	35000	4	271	7342469	919455	6348699	1691084
3km	50%	35000	4	283	5696111	843466	4785237	1444559
3km	50%	35000	4	322	7376017	918100	6394800	1559219
3km	50%	35000	4	321	5687502	830133	4793606	1449989
3km	50%	35000	4	243	5835439	779558	4969494	1318499
3km	50%	35000	4	234	5178310	794466	4320344	1500019
3km	50%	35000	4	342	5660010	808798	4784294	1236787
3km	50%	35000	4	186	5155901	755751	4356326	1183800
3km	50%	35000	4	214	4483196	689372	3723733	1065287
3km	50%	35000	4	251	6201897	920656	5212419	1548120
3km	50%	35000	4	297	7596668	978056	6530238	1863159
3km	50%	35000	4	253	5753621	774617	4913343	1319453
3km	50%	35000	4	278	6311123	976876	5255729	1561921
3km	50%	35000	4	302	5474206	844061	4552618	1381604
3km	50%	35000	4	267	6399744	955589	5363212	1520109
3km	50%	35000	4	328	7253112	948774	6220547	1813642
3km	50%	35000	4	228	5528223	842750	4617991	1260095
3km	50%	35000	4	245	5960056	778176	5132873	1411701
3km	50%	35000	4	254	5160330	762361	4346025	1155806
3km	50%	35000	4	342	6508950	942681	5453526	1663160
3km	50%	35000	4	272	5509366	820987	4607525	1539031
3km	50%	35000	4	362	6349003	836227	5453125	1602126
3km	50%	35000	4	256	6426986	828344	5548320	1295909
3km	50%	35000	4	404	4949869	678446	4199310	1129027
3km	50%	35000	4	262	7137504	955120	6112131	1808937
3km	50%	35000	4	246	5228926	771222	4374382	1151512
3km	50%	35000	4	230	5872274	826392	4937871	1333758
3km	50%	35000	4	265	4855115	760229	4035816	1263721
3km	50%	35000	4	243	6925146	932592	5926978	1698201
3km	50%	35000	4	378	6355589	849033	5427738	1767082
3km	50%	35000	4	398	5375118	810403	4480945	1422221
3km	50%	35000	4	224	5260541	780396	4419139	1253222
3km	50%	35000	4	354	7381719	994556	6261569	1830186
3km	50%	35000	4	250	6814052	863945	5893867	1488141
3km	50%	35000	4	365	6841416	929617	5821040	1792216
3km	50%	35000	4	282	5663716	746245	4847172	1355350
3km	50%	35000	4	343	5411190	732305	4610025	1211002
3km	50%	35000	4	250	6184072	848044	5244907	1426228
3km	50%	35000	4	312	6055302	910843	5036337	1418951
3km	50%	35000	4	279	5105325	769204	4264300	1225512
3km	50%	35000	4	256	5234235	756802	4438845	1349377
3km	50%	35000	4	266	5569332	838978	4654742	1343267
3km	50%	35000	4	265	4842624	711326	4069857	1138386
3km	50%	35000	4	357	6934782	893056	5962912	1551889
3km	50%	35000	4	338	5679300	805990	4802219	1401634
3km	50%	35000	4	344	6019641	848020	5110480	1556645
3km	50%	35000	4	285	6261145	776266	5425897	1435174
3km	50%	35000	4	344	5997096	787499	5137804	1352808
3km	50%	35000	4	255	5909195	823499	5019506	1412795
3km	50%	35000	4	317	5269726	764784	4458045	1184022
3km	50%	35000	4	237	5741858	802819	4886761	1343609
3km	50%	35000	4	279	7246491	943625	6242676	1685685
3km	50%	35000	4	273	6040306	920987	5055316	1385467
3km	50%	35000	4	326	5586230	766000	4748023	1226035
3km	50%	35000	4	253	5035268	755055	4223617	1169182
3km	50%	35000	4	286	6685335	841191	5788772	1559819
3km	50%	35000	4	249	4769724	708133	4024744	1097329
3km	50%	35000	4	216	4902421	729352	4133033	1086553
3km	50%	35000	4	284	8863422	1248001	7497515	2472764
3km	50%	35000	4	257	5537276	846938	4607696	1305167
3km	50%	35000	4	217	5579851	792536	4739646	1177777
3km	50%	35000	4	226	5072142	762965	4249080	1321143
3km	50%	35000	4	289	4873510	741212	4077773	1366923
3km	50%	35000	4	221	4846447	690028	4103167	1063530
3km	50%	35000	4	229	4988226	695329	4231799	1133585
3km	50%	35000	4	331	5854975	834966	4954856	1248605
3km	50%	35000	4	234	5787098	868017	4860248	1274314
3km	50%	35000	4	288	7590114	976720	6534718	1888482
3km	50%	35000	4	452	7036994	878602	6090960	1631674
3km	50%	35000	4	340	4789926	756586	3972329	1340365
3km	50%	35000	4	280	5245328	738416	4439930	1207542
3km	50%	35000	4	256	5130762	722658	4341313	1239874
3km	50%	35000	4	298	6562932	828644	5623086	1462395
3km	50%	35000	4	261	5522634	788001	4658427	1204951
3km	50%	35000	4	267	5880803	824187	4989283	1294802
3km	50%	35000	4	344	8174156	1118845	6967292	2125990
3km	50%	35000	4	279	4972845	676195	4233954	1167570
3km	50%	35000	4	262	7629536	982145	6533326	1744907
3km	50%	35000	4	349	7755622	979343	6708057	1787707
3km	50%	35000	4	272	4961677	739361	4166142	1174948
3km	50%	35000	4	332	5143325	789137	4302925	1279441
3km	50%	35000	4	273	3851069	584715	3224424	1003267
3km	50%	35000	4	252	5595335	729876	4782702	1289201
3km	50%	35000	4	286	6568690	813218	5675873	1550329
3km	50%	35000	4	302	6457167	883754	5462334	1508125
3km	50%	35000	4	312	7190485	933379	6141933	1767135
3km	50%	35000	4	394	6012705	872074	5036687	1607598
3km	50%	35000	4	270	4846330	748160	4050144	1176869
3km	50%	35000	4	350	6052979	876232	5115437	1328843
3km	50%	35000	4	321	5451456	815777	4573089	1252923
3km	50%	35000	4	323	6349924	867601	5405718	1560546
3km	50%	35000	4	373	6676389	961785	5598310	1754516
3km	50%	35000	4	253	5313802	786401	4452106	1247236
3km	50%	35000	4	274	5687444	856122	4754404	1521765
3km	50%	35000	4	252	5379792	688216	4643729	1273606
3km	50%	35000	4	336	6337447	948389	5302967	1754073
3km	50%	35000	4	183	5343899	798445	4474411	1245994
3km	50%	35000	4	311	6900447	959300	5856830	1634989
3km	50%	35000	4	298	5868343	825722	4977337	1387980
3km	50%	35000	4	325	5970642	865915	5033267	1314477
3km	50%	35000	4	317	7105387	1000716	5995079	1799648
3km	50%	35000	4	362	7459770	1015107	6379699	1795984
3km	50%	35000	4	300	5359227	846086	4458689	1279114
3km	50%	35000	4	350	6960507	906128	5989893	1549093
3km	50%	35000	4	196	4908040	730635	4123427	1141614
3km	50%	35000	4	360	6195225	768602	5361072	1494016
3km	50%	35000	4	388	5589797	783983	4742109	1404340
3km	50%	35000	4	255	5220332	764986	4404461	1137714
3km	50%	35000	4	245	5971606	851523	5062276	1342265
3km	50%	35000	4	252	5474782	823517	4565347	1262382
3km	50%	35000	4	327	5321100	823538	4450129	1282168
3km	50%	35000	4	285	7850248	983893	6785037	1705715
3km	50%	35000	4	270	4589133	680594	3843630	1178455
3km	50%	35000	4	239	5513762	769182	4676772	1245044
3km	50%	35000	4	243	6439385	837291	5547671	1401166
3km	50%	35000	4	300	6088903	848902	5186069	1387770
3km	50%	35000	4	388	6168312	821834	5256475	1437039
3km	50%	35000	4	323	5746642	879656	4802362	1468853
3km	50%	35000	4	232	4920428	725249	4137211	1084221
3km	50%	35000	4	439	7396583	1005475	6297198	1907973
3km	50%	35000	4	274	6370313	810956	5501830	1437955
3km	50%	35000	4	242	5592438	855788	4645349	1448492
3km	50%	35000	4	305	5377173	835376	4473793	1427695
3km	50%	35000	4	404	6955269	896344	5998017	1459241
3km	50%	35000	4	318	7586307	973595	6522766	1964087
3km	50%	35000	4	268	6373225	912814	5362246	1528219
3km	50%	35000	4	261	5442242	842083	4536184	1337187
3km	50%	35000	4	342	7294143	944171	6263116	1834028
3km	50%	35000	4	267	6916706	950274	5897029	1795019
3km	50%	35000	4	299	5404373	814458	4507321	1269240
3km	50%	35000	4	299	5728942	877783	4772506	1381898
3km	50%	35000	4	225	5530045	762776	4717372	1182960
3km	50%	35000	4	255	5902381	784670	5041783	1441541
3km	50%	35000	4	290	5627863	837722	4716205	1262353
3km	50%	35000	4	295	4924908	755246	4098862	1305110
3km	50%	35000	4	380	6791810	870181	5839564	1617783
3km	50%	35000	4	256	7321854	960632	6293762	1666766
3km	50%	35000	4	407	6113658	797474	5264343	1373279
3km	50%	35000	4	353	5559333	789084	4697096	1338336
3km	50%	35000	4	283	7384908	958479	6330114	1797295
3km	50%	35000	4	226	5384322	816188	4509140	1314280
3km	50%	35000	4	344	6368210	860150	5418399	1571061
3km	50%	35000	4	314	7289624	993102	6214394	1768805
3km	50%	35000	4	286	5817291	790037	4955723	1378157
3km	50%	35000	4	468	7810667	1027827	6666915	2241237
3km	50%	35000	4	363	6473397	911669	5500191	1623658
3km	50%	35000	4	267	8071498	1012292	6997891	1800528
3km	50%	35000	4	276	4636730	698479	3879266	1097872
3km	50%	35000	4	461	5546919	782320	4697118	1288985
3km	50%	35000	4	269	5189992	765022	4369523	1222092
3km	50%	35000	4	217	5747504	794497	4881378	1245097
3km	50%	35000	4	339	6052589	802899	5178021	1604324
3km	50%	35000	4	258	5838744	810241	4938040	1301378
3km	50%	35000	4	240	5681375	837511	4772392	1351856
3km	50%	35000	4	327	5389340	798777	4525100	1394523
3km	50%	35000	4	258	5852229	877953	4899477	1604619
3km	50%	35000	4	306	6825276	884576	5874674	1646730
3km	50%	35000	4	384	6103568	850572	5178779	1432882
3km	50%	35000	4	329	5351147	765349	4504928	1219044
3km	50%	35000	4	358	5717179	784855	4854721	1322564
3km	50%	35000	4	245	6690204	865138	5750189	1523344
3km	50%	35000	4	235	4711474	654168	3992468	1118919
3km	50%	35000	4	197	4854795	713424	4086698	1203958
3km	50%	35000	4	301	7106616	934777	6107616	1541184
3km	50%	35000	4	337	7610530	1045225	6469572	2007057
3km	50%	35000	4	265	5917886	858022	5007740	1550361
3km	50%	35000	4	258	5582866	804551	4701719	1250830
3km	50%	35000	4	378	6764971	945932	5763082	1726246
3km	50%	35000	4	273	7110799	935270	6106756	1569746
3km	50%	35000	4	255	5336292	811852	4460907	1381652
3km	50%	35000	4	270	5722958	797145	4857714	1181740
3km	50%	35000	4	284	5527924	828665	4620070	1193833
3km	50%	35000	4	414	7447722	952456	6417674	1728151
3km	50%	35000	4	228	5201060	750363	4403190	1186128
3km	50%	35000	4	305	6356608	865397	5420690	1607440
3km	50%	35000	4	304	6845559	926177	5862480	1587689
3km	50%	35000	4	316	5791739	861865	4848534	1412983
3km	50%	35000	4	252	6715610	933829	5711274	1664559
3km	50%	35000	4	279	7736858	992496	6660252	1642322
3km	50%	35000	4	274	4828950	713684	4034013	1172642
3km	50%	35000	4	226	5358573	736134	4568443	1218959
3km	50%	35000	4	293	6046805	864475	5122756	1371700
3km	50%	35000	4	300	6467545	898994	5519308	1415663
3km	50%	35000	4	293	6689455	856823	5740173	1486724
3km	50%	35000	4	358	7924052	1017965	6831388	1773840
3km	50%	35000	4	198	4853148	729597	4051243	1205415
3km	50%	35000	4	286	5708735	745163	4900804	1268337
3km	50%	35000	4	313	7821469	1081289	6657352	2002169
3km	50%	35000	4	285	7773994	1014256	6677668	1915669
3km	50%	35000	4	287	6906231	959861	5874248	1677132
3km	50%	35000	4	197	5141616	725202	4365598	1144568
3km	50%	35000	4	309	6228483	892063	5264028	1848265
3km	50%	35000	4	322	9092427	1166047	7840707	2084829
3km	50%	35000	4	510	6762747	871376	5833987	1457334
3km	50%	35000	4	470	8765672	1120192	7553644	2043693
3km	50%	35000	4	275	6822828	988348	5746106	1564413
3km	50%	35000	4	248	4613539	719435	3828245	1219177
3km	50%	35000	4	200	5598350	854837	4691274	1343042
3km	50%	35000	4	209	5392054	776034	4542688	1301647
3km	50%	35000	4	224	5216376	755574	4386093	1209601
3km	50%	35000	4	242	6261741	770733	5420363	1510823
3km	50%	35000	4	300	7452535	986765	6371879	1851176
3km	50%	35000	4	298	5442472	835011	4560932	1325254
3km	50%	35000	4	252	5424102	769304	4586952	1194331
3km	50%	35000	4	256	6040710	864276	5099101	1500958
3km	50%	35000	4	270	5055492	711819	4279202	1127610
3km	50%	35000	4	385	7545159	1026089	6390176	1973571
3km	50%	35000	4	336	6849309	850365	5909767	1486159
3km	50%	35000	4	253	6373700	901590	5395413	1367432
3km	50%	35000	4	311	7624918	965296	6594199	1681616
3km	50%	35000	4	273	5505662	815691	4626075	1347063
3km	50%	35000	4	437	6595139	996763	5499401	1673022
3km	50%	35000	4	259	5945180	880390	5001259	1376190
3km	50%	35000	4	381	5600182	850960	4681663	1512284
3km	50%	35000	4	335	5270702	817400	4386680	1277382
3km	50%	35000	4	347	7320719	900568	6356014	1603690
3km	50%	35000	4	248	5782037	893042	4819208	1381709
3km	50%	35000	4	301	7243013	987972	6145431	1844573
3km	50%	35000	4	401	6296207	813480	5432222	1394495
3km	50%	35000	4	239	4762805	723744	3975861	1108689
3km	50%	35000	4	236	5171061	737677	4352344	1199737
3km	50%	35000	4	299	4619194	697869	3876880	1132807
3km	50%	35000	4	307	6939014	850284	6020012	1557034
3km	50%	35000	4	380	6125385	820739	5230869	1421008
3km	50%	35000	4	264	5782559	800477	4918323	1395268
3km	50%	35000	4	354	8070871	1066712	6913926	1855274
3km	50%	35000	4	365	5228933	786673	4334483	1306658
3km	50%	35000	4	315	7085723	1096078	5905151	1760912
3km	50%	35000	4	227	4987966	782323	4150521	1281759
3km	50%	35000	4	258	5753122	791425	4910646	1294160
3km	50%	35000	4	375	6051744	876822	5091777	1442640
3km	50%	35000	4	325	5436898	793651	4603286	1202460
3km	50%	35000	4	347	5679233	788839	4818927	1371915
3km	50%	35000	4	262	7585740	1036893	6464339	1840515
3km	50%	35000	4	276	4851284	751199	4041343	1226556
3km	50%	35000	4	260	5577957	805731	4691859	1421097
3km	50%	35000	4	338	6223643	896951	5260565	1692767
3km	50%	35000	4	296	5357954	815902	4462097	1296213
3km	50%	35000	4	219	5899146	854615	4992523	1365033
3km	50%	35000	4	328	5340977	718369	4581411	1206932
3km	50%	35000	4	268	4954599	710009	4175860	1159670
3km	50%	35000	4	322	5331586	774788	4499811	1243670
3km	50%	35000	4	521	7382544	912470	6414849	1711615
3km	50%	35000	4	306	6676227	868085	5728312	1593987
3km	50%	35000	4	299	5848337	884938	4850969	1490737
3km	50%	35000	4	235	6008016	931347	4961707	1649678
3km	50%	35000	4	391	6162416	742384	5354850	1423060
3km	50%	35000	4	242	5771914	850479	4846766	1426140
3km	50%	35000	4	284	6309477	922431	5273360	1593033
3km	50%	35000	4	268	5894153	878196	4932062	1418716
3km	50%	35000	4	342	5583489	798255	4712153	1221107
3km	50%	35000	4	271	4810781	740464	4035487	1227645
3km	50%	35000	4	319	6905079	978059	5855743	1553593
3km	50%	35000	4	283	6126858	861967	5196635	1419944
3km	50%	35000	4	263	5073239	740657	4281286	1125289
3km	50%	35000	4	253	5709085	776083	4859636	1198841
3km	50%	35000	4	236	4929467	747330	4138554	1083646
3km	50%	35000	4	259	6852542	908406	5873233	1556249
3km	50%	35000	4	283	5647139	843257	4754855	1313721
3km	50%	35000	4	291	5525287	746532	4715933	1323275
3km	50%	35000	4	228	6663400	956956	5615887	1737023
3km	50%	35000	4	400	5929180	839090	5026057	1502921
3km	50%	35000	4	229	5089853	800020	4233979	1345351
3km	50%	35000	4	197	5437887	760258	4619410	1223778
3km	50%	35000	4	285	6095367	834742	5181477	1539665
3km	50%	35000	4	296	6282332	885168	5321506	1702352
3km	50%	35000	4	350	5337161	724918	4549350	1185408
3km	50%	35000	4	412	7668681	924824	6655329	1955783
3km	50%	35000	4	429	7193800	988786	6120801	1888527
3km	50%	35000	4	279	5531252	796973	4658106	1344059
3km	50%	35000	4	350	5792549	847309	4885987	1399545
3km	50%	35000	4	237	5689368	820571	4813896	1419744
3km	50%	35000	4	303	5691435	762163	4849374	1480874
3km	50%	35000	4	328	5834545	852340	4893503	1483249
3km	50%	35000	4	273	5752811	830362	4855788	1407186
3km	50%	35000	4	279	4984231	752563	4181504	1146345
3km	50%	35000	4	292	6134652	896709	5141341	1488953
3km	50%	35000	4	332	6716412	881108	5760660	1636017
3km	50%	35000	4	382	6639404	894986	5681020	1538121
3km	50%	35000	4	290	6833654	960079	5796053	1839774
3km	50%	35000	4	306	6694577	903542	5663256	1496989
3km	50%	35000	4	252	4791595	704114	4031777	1146051
3km	50%	35000	4	318	4910894	713950	4115030	1121462
3km	50%	35000	4	235	5816711	848485	4895853	1325567
3km	50%	35000	4	266	5994278	861205	5055608	1442955
3km	50%	35000	4	320	6521172	909152	5523938	1588483
3km	50%	35000	4	269	6359059	829972	5458907	1413879
3km	50%	35000	4	265	5041849	724804	4242427	1099423
3km	50%	35000	4	238	6599442	930139	5570860	1476860
3km	50%	35000	4	308	7952264	1013407	6848010	1866351
3km	50%	35000	4	272	6089340	897362	5111176	1624332
3km	50%	35000	4	353	7890337	1005687	6817645	1733951
3km	50%	35000	4	384	6209199	941514	5185003	1545292
3km	50%	35000	4	291	5708524	865219	4742526	1709366
3km	50%	35000	4	252	5749648	816412	4882166	1301825
3km	50%	35000	4	438	7581691	941674	6551803	1600712
3km	50%	35000	4	405	6599245	851715	5689369	1504773
3km	50%	35000	4	248	5137754	769167	4301013	1174287
3km	50%	35000	4	439	7562871	885395	6575090	1684456
3km	50%	35000	4	229	4369371	603798	3707809	1009822
3km	50%	35000	4	305	7315310	1011080	6211339	1882555
3km	50%	35000	4	350	5993708	905821	5009060	1446740
3km	50%	35000	4	277	6059122	775235	5194668	1327547
3km	50%	35000	4	309	7491321	957709	6445537	1788517
3km	50%	35000	4	265	5863116	836193	4961882	1314208
3km	50%	35000	4	375	7600112	1028009	6470821	1877624
3km	50%	35000	4	260	4953740	744447	4078324	1208248
3km	50%	35000	4	278	6294274	953836	5259792	1658483
3km	50%	35000	4	375	7393923	919255	6393839	1681866
3km	50%	35000	4	350	5681529	859610	4755392	1282532
3km	50%	35000	4	252	6174152	879697	5206798	1415676
3km	50%	35000	4	349	5692474	815148	4805387	1395016
3km	50%	35000	4	349	5245701	815399	4365715	1339344
3km	50%	35000	4	295	5956334	805728	5108501	1246764
3km	50%	35000	4	210	4643083	700608	3878631	1123229
3km	50%	35000	4	255	6172437	841839	5277043	1466323
3km	50%	35000	4	249	6375135	943106	5373652	1565658
3km	50%	35000	4	308	7319062	1008141	6213274	1908682
3km	50%	35000	4	253	5679334	807435	4783162	1169572
3km	50%	35000	4	436	5826497	811615	4962417	1301855
3km	50%	35000	4	502	6920239	872856	5957125	1820257
3km	50%	35000	4	235	5048854	740570	4209450	1266339
3km	50%	35000	4	248	5694706	775204	4864806	1313372
3km	50%	35000	4	305	6921791	892971	5935259	1585540
3km	50%	35000	4	225	5405328	815794	4527418	1269323
3km	50%	35000	4	266	5243194	828772	4368819	1289661
3km	50%	35000	4	316	6105056	877087	5144967	1452103
3km	50%	35000	4	369	7146962	958719	6116587	1797306
3km	50%	35000	4	390	6448756	818402	5565120	1435777
3km	50%	35000	4	285	6057964	837423	5184093	1400211
3km	50%	35000	4	293	6405269	870336	5485140	1561657
3km	50%	35000	4	309	6311867	786825	5433502	1346528
3km	50%	35000	4	357	7449342	986387	6360326	1756036
3km	50%	35000	4	328	5390906	795815	4526972	1335774
3km	50%	35000	4	409	5658692	848078	4755349	1349439
3km	50%	35000	4	241	5710155	836628	4802913	1291801
3km	50%	35000	4	389	7415751	898032	6453533	1650359
3km	50%	35000	4	341	6624386	896018	5671602	1580233
3km	50%	35000	4	292	5854934	914012	4868114	1592990
3km	50%	35000	4	392	7732841	980829	6668376	1966602
3km	50%	35000	4	260	6225156	798748	5350132	1446881
3km	50%	35000	4	352	7337939	940837	6333652	1672070
3km	50%	35000	4	323	5055846	739121	4259885	1234225
3km	50%	35000	4	360	6271318	904945	5272945	1489861
3km	50%	35000	4	229	5498958	824580	4610438	1487131
3km	50%	35000	4	347	6342444	910928	5367861	1595926
3km	50%	35000	4	262	7002718	900826	6010538	1883468
3km	50%	35000	4	388	6689233	831484	5791388	1565708
3km	50%	35000	4	270	7342294	963187	6285960	1705716
3km	50%	35000	4	336	5270068	747470	4456416	1226553
3km	50%	35000	4	286	7097836	945299	6065350	1776423
3km	50%	35000	4	330	7176895	966429	6111793	1876108
3km	50%	35000	4	244	5156680	749732	4315769	1161050
3km	50%	35000	4	275	4705504	735901	3903962	1455023
3km	50%	35000	4	493	6477244	829334	5566946	1546437
3km	50%	35000	4	250	7346236	1010457	6264649	1691881
3km	50%	35000	4	403	5917284	792594	5054995	1287062
3km	50%	35000	4	290	5673186	884086	4695440	1532747
3km	50%	35000	4	304	5383992	791376	4538407	1271380
3km	50%	35000	4	344	7364688	936095	6358023	1542154
3km	50%	35000	4	301	6189794	894195	5220192	1724013
3km	50%	35000	4	286	7244069	980983	6175934	2009244
3km	50%	35000	4	357	6551587	797910	5681204	1477130
3km	50%	35000	4	289	6583701	886026	5623077	1787661
3km	50%	35000	4	245	5235295	671764	4506037	1262442
3km	50%	35000	4	231	4639031	718411	3873893	1226857
3km	50%	35000	4	237	7322101	905743	6357119	1547562
3km	50%	35000	4	324	6327224	918558	5310377	1729209
3km	50%	35000	4	281	6346435	984951	5287696	1543399
3km	50%	35000	4	235	5837747	855539	4912923	1459220
3km	50%	35000	4	294	6486913	842458	5577689	1475236
3km	50%	35000	4	375	6731941	849367	5804619	1460618
3km	50%	35000	4	269	5546592	813009	4678596	1359609
3km	50%	35000	4	384	5846784	867072	4930410	1425992
3km	50%	35000	4	392	4956704	695287	4212197	1106270
3km	50%	35000	4	385	8684038	1059334	7517021	1959469
3km	50%	35000	4	216	5136802	736212	4321418	1345573
3km	50%	35000	4	326	6113755	788216	5266472	1501128
3km	50%	35000	4	250	6017746	949005	5005429	1634326
3km	50%	35000	4	269	7296212	953238	6221670	1668226
3km	50%	35000	4	287	5624868	797769	4745085	1298354
3km	50%	35000	4	216	4759183	683126	4009613	1046883
3km	50%	35000	4	204	5222016	826343	4324908	1390312
3km	50%	35000	4	328	4680501	673069	3951643	1117642
3km	50%	35000	4	303	4406327	677371	3658266	1085806
3km	50%	35000	4	345	5388422	788125	4524530	1278371
3km	50%	35000	4	260	5338364	780380	4481833	1336201
3km	50%	35000	4	252	5607545	784090	4734724	1334746
3km	50%	35000	4	217	5668371	803843	4799816	1288322
3km	50%	35000	4	293	7268404	983864	6189034	1781019
3km	50%	35000	4	302	5991235	860185	5055275	1438517
3km	50%	35000	4	249	5072678	779635	4230031	1295261
3km	50%	35000	4	242	4702519	703526	3925200	1049583
3km	50%	35000	4	303	5864116	883181	4920673	1368391
3km	50%	35000	4	353	6139270	886799	5172647	1501324
3km	50%	35000	4	340	7377346	937462	6360278	1623230
3km	50%	35000	4	297	4883006	666118	4157311	1086997
3km	50%	35000	4	264	5031875	750350	4238463	1216362
3km	50%	35000	4	346	5251506	814250	4373452	1292638
3km	50%	35000	4	304	5945725	864571	4989047	1538044
3km	50%	35000	4	254	5279633	809643	4411779	1233033
3km	50%	35000	4	252	5121138	720813	4311719	1304368
3km	50%	35000	4	314	6630775	873967	5675177	1637556
3km	50%	35000	4	235	6092852	825630	5202819	1335767
3km	50%	35000	4	220	5485146	783213	4651214	1198312
3km	50%	35000	4	226	5877326	818367	4983633	1637198
3km	50%	35000	4	232	5948772	783948	5119764	1388849
3km	50%	35000	4	240	5420654	777887	4580599	1237716
3km	50%	35000	4	302	6163358	916832	5165426	1546334
3km	50%	35000	4	237	5193538	754718	4370618	1290239
3km	50%	35000	4	283	6066930	883420	5094211	1505329
3km	50%	35000	4	268	5729145	807203	4854260	1274052
3km	50%	35000	4	417	6648574	857570	5715423	1640908
3km	50%	35000	4	297	7435383	928784	6442647	1698105
3km	50%	35000	4	343	6660567	958389	5636320	1654514
3km	50%	35000	4	544	7524746	947062	6509550	1821728
3km	50%	35000	4	294	6601123	890657	5659737	1592587
3km	50%	35000	4	391	7296322	907404	6299320	1779497
3km	50%	35000	4	301	5944248	885862	5012084	1403307
3km	50%	35000	4	460	4979595	770880	4137561	1259137
3km	50%	35000	4	245	5173604	733283	4376526	1232143
3km	50%	35000	4	330	4644495	717867	3895510	1038495
3km	50%	35000	4	273	4893550	737890	4102404	1124933
3km	50%	35000	4	307	7298804	1052605	6151970	1859078
3km	50%	35000	4	327	5825718	777616	4988106	1416169
3km	50%	35000	4	293	5903296	912347	4915063	1698990
3km	50%	35000	4	345	7351485	944582	6332656	1691494
3km	50%	35000	4	257	6828199	949779	5773710	1594281
3km	50%	35000	4	356	5542805	835909	4647596	1289440
3km	50%	35000	4	304	5939017	862655	5016378	1623449
3km	50%	35000	4	229	6263130	933139	5244010	1453112
3km	50%	35000	4	310	6784226	929588	5786588	1584987
3km	50%	35000	4	260	6143494	790875	5270881	1521468
3km	50%	35000	4	387	4754154	699831	3992858	1110819
3km	50%	35000	4	260	5674089	761749	4835354	1388650
3km	50%	35000	4	202	4994772	691032	4253874	1188874
3km	50%	35000	4	237	5226363	755479	4387525	1268285
3km	50%	35000	4	339	6677203	886954	5704576	1665978
3km	50%	35000	4	266	5703818	834233	4810642	1364017
3km	50%	35000	4	376	6694663	796155	5860048	1411882
3km	50%	35000	4	197	6025686	849147	5086496	1433950
3km	50%	35000	4	438	8294850	1049014	7176683	1920522
3km	50%	35000	4	259	6401592	961758	5355725	1746529
3km	50%	35000	4	273	5215745	734938	4428410	1290576
3km	50%	35000	4	271	5906144	871553	4945331	1282410
3km	50%	35000	4	284	7574256	943207	6546310	1662982
3km	50%	35000	4	265	6439828	832513	5511757	1500121
3km	50%	35000	4	267	4840669	723316	4060958	1139136
3km	50%	35000	4	263	6062693	850295	5146679	1655804
3km	50%	35000	4	234	5418520	810540	4560935	1168346
3km	50%	35000	4	445	6444127	881445	5488903	1727847
3km	50%	35000	4	362	7233221	967038	6177043	1821556
3km	50%	35000	4	222	5612904	806914	4751226	1309529
3km	50%	35000	4	305	5711612	831874	4792816	1372746
3km	50%	35000	4	229	5881181	876312	4958839	1347904
3km	50%	35000	4	199	5231851	782986	4383823	1266559
3km	50%	35000	4	388	7381476	963336	6335196	1892329
3km	50%	35000	4	245	6521967	912869	5492664	1519900
3km	50%	35000	4	232	6572356	998851	5450953	1779639
3km	50%	35000	4	258	7069807	958340	6005636	1690095
3km	50%	35000	4	331	5397917	792709	4529483	1318077
3km	50%	35000	4	246	5052996	737920	4251417	1325915
3km	50%	35000	4	312	4901602	714779	4122941	1159723
3km	50%	35000	4	380	6915845	867899	5959514	1568720
3km	50%	35000	4	213	5234807	768405	4409359	1298525
3km	50%	35000	4	387	5597215	797932	4743981	1387822
3km	50%	35000	4	266	5715035	832351	4831993	1345039
3km	50%	35000	4	297	6285553	850789	5358025	1596606
3km	50%	35000	4	245	6301434	898503	5324222	1450078
3km	50%	35000	4	287	5038134	732495	4261815	1306535
3km	50%	35000	4	298	7870294	1069589	6696507	1950887
3km	50%	35000	4	352	5889461	841507	4987281	1320095
3km	50%	35000	4	313	5701034	729446	4900794	1230054
3km	50%	35000	4	346	5585897	784028	4733174	1328232
3km	50%	35000	4	290	5695352	858608	4764346	1298822
3km	50%	35000	4	370	5499855	878445	4545978	1361829
3km	50%	35000	4	423	7071041	941767	6047465	1784278
3km	50%	35000	4	434	6605236	839897	5718278	1557873
3km	50%	35000	4	333	5968343	853306	5039417	1340758
3km	50%	35000	4	294	5391620	782582	4553582	1304795
3km	50%	35000	4	411	8339747	1034800	7207091	2109958
3km	50%	35000	4	312	7091875	1034988	5966182	1697656
3km	50%	35000	4	274	6671212	890178	5708125	1477863
3km	50%	35000	4	410	7707198	944540	6651545	1803312
3km	50%	35000	4	263	5271310	725355	4496086	1333053
3km	50%	35000	4	269	6051304	905823	5060031	1471097
3km	50%	35000	4	308	7559002	979778	6521196	1717210
3km	50%	35000	4	431	5619636	783304	4766191	1475035
3km	50%	35000	4	273	6939378	972389	5899584	1735154
3km	50%	35000	4	313	6177565	861116	5243984	1613146
3km	50%	35000	4	347	7263368	990233	6169690	1872221
3km	50%	35000	4	255	5003075	708312	4243293	1187697
3km	50%	35000	4	346	7552352	1021521	6436282	1873957
3km	50%	35000	4	358	5706637	803835	4824245	1248652
3km	50%	35000	4	404	5858981	867825	4904551	1599887
3km	50%	35000	4	306	5872452	845131	4955112	1344782
3km	50%	35000	4	247	6505492	861126	5590164	1469509
3km	50%	35000	4	250	6023528	898249	5071034	1457804
3km	50%	35000	4	288	5338012	770168	4517610	1159929
3km	50%	35000	4	273	6624895	886196	5656031	1453690
3km	50%	35000	4	326	5609835	861039	4691100	1506794
3km	50%	35000	4	255	6708684	915920	5703694	1461292
3km	50%	35000	4	285	4593769	678265	3867906	1200978
3km	50%	35000	4	302	6522446	943114	5510934	1605696
3km	50%	35000	4	252	5408590	741206	4596975	1401253
3km	50%	35000	4	312	5531737	806827	4666046	1355248
3km	50%	35000	4	368	8204227	1035370	7091988	1873854
3km	50%	35000	4	214	5216174	788520	4377670	1230688
3km	50%	35000	4	345	5782476	842004	4871370	1369434
3km	50%	35000	4	257	5149839	761557	4307920	1223982
3km	50%	35000	4	343	7372523	906328	6383765	1692921
3km	50%	35000	4	303	6469479	938019	5395211	1547464
3km	50%	35000	4	236	5633001	783142	4787214	1305383
3km	50%	35000	4	266	6665661	840063	5776182	1456396
3km	50%	35000	4	299	5010922	719997	4177654	1144444
3km	50%	35000	4	253	4967958	744596	4157738	1240696
3km	50%	35000	4	286	6302128	787155	5453835	1444260
3km	50%	35000	4	283	5001772	711162	4219393	1231398
3km	50%	35000	4	275	6726494	951616	5670797	1502890
3km	50%	35000	4	312	5277483	733064	4488272	1231068
3km	50%	35000	4	201	4597385	679732	3863420	1005412
3km	50%	35000	4	310	6740767	893553	5788427	1529812
3km	50%	35000	4	387	7769425	1029031	6682423	1897950
3km	50%	35000	4	280	5917169	896116	4956152	1368136
3km	50%	35000	4	278	6076557	904621	5104154	1415066
3km	50%	35000	4	315	7827664	1064307	6655818	1938228
3km	50%	35000	4	263	5136651	751356	4325752	1280078
3km	50%	35000	4	200	5174508	709261	4386642	1274071
3km	50%	35000	4	317	7283172	928129	6292273	1540174
3km	50%	35000	4	324	4881961	680893	4134335	1141020
3km	50%	35000	4	497	6104985	871938	5142612	1587016
3km	50%	35000	4	342	6395916	797885	5532791	1484990
3km	50%	35000	4	270	5799982	765437	4939518	1354428
3km	50%	35000	4	278	5225411	703513	4461596	1199804
3km	50%	35000	4	288	5351552	784447	4496389	1305708
3km	50%	35000	4	288	6477565	875341	5547224	1562592
3km	50%	35000	4	282	5838156	880011	4878182	1591595
3km	50%	35000	4	474	6816295	924214	5813371	1692402
3km	50%	35000	4	233	5678215	864410	4751425	1311022
3km	50%	35000	4	285	6710698	951465	5686005	1630581
3km	50%	35000	4	301	5592893	846843	4671761	1347002
3km	50%	35000	4	298	5948101	836680	5059370	1262487
3km	50%	35000	4	252	5425043	718268	4643790	1314620
3km	50%	35000	4	333	7524092	1035587	6405369	1953210
3km	50%	35000	4	363	7637169	985150	6550907	1865471
3km	50%	35000	4	340	5077682	728083	4290966	1093679
3km	50%	35000	4	235	5454849	849137	4547336	1416416
3km	50%	35000	4	209	5472166	805133	4600563	1276582
3km	50%	35000	4	356	6048421	816536	5174852	1297509
3km	50%	35000	4	309	6108955	925712	5119260	1665593
3km	50%	35000	4	318	6499882	1003851	5404726	1854508
3km	50%	35000	4	297	5612609	820228	4695730	1411635
3km	50%	35000	4	263	7082665	882455	6126283	1668984
3km	50%	35000	4	315	5600101	885858	4656487	1461523
3km	50%	35000	4	256	4260844	675280	3534487	1061130
3km	50%	35000	4	254	5650502	846811	4719585	1400905
3km	50%	35000	4	301	5323727	796578	4464994	1242982
3km	50%	35000	4	211	4841798	720291	4060467	1107033
3km	50%	35000	4	268	5468606	803723	4584105	1238122
3km	50%	35000	4	336	6239842	912935	5248039	1495457
3km	50%	35000	4	264	6222821	840148	5326247	1495681
3km	50%	35000	4	345	7384079	992603	6311768	1794309
3km	50%	35000	4	454	7657218	996618	6579301	1655719
3km	50%	35000	4	477	5676556	755686	4866300	1282445
3km	50%	35000	4	253	5677453	856512	4767414	1317849
3km	50%	35000	4	334	5106849	729337	4304985	1396753
3km	50%	35000	4	348	7605782	1008444	6523465	1697249
3km	50%	35000	4	513	6857694	827758	5949996	1563940
3km	50%	35000	4	323	5536337	775762	4706733	1180467
3km	50%	35000	4	229	5501548	763019	4668173	1335708
3km	50%	35000	4	357	6073416	863729	5136417	1546138
3km	50%	35000	4	260	6007612	792396	5162295	1495243
3km	50%	35000	4	339	7268895	974796	6201257	1734296
3km	50%	35000	4	269	5581633	809542	4688733	1333286
3km	50%	35000	4	420	7430095	907637	6454111	1610495
3km	50%	35000	4	524	6596075	894483	5583230	1585553
3km	50%	35000	4	254	5133919	738553	4333963	1203482
3km	50%	35000	4	265	5640690	866100	4685597	1407978
3km	50%	35000	4	320	5648905	905195	4679693	1518656
3km	50%	35000	4	377	7418293	987589	6355081	1850853
3km	50%	35000	4	245	5479242	817107	4612538	1341347
3km	50%	35000	4	379	7453758	997350	6351595	1772998
3km	50%	35000	4	266	5595848	788398	4746378	1212916
3km	50%	35000	4	236	5149632	758825	4334109	1261519
3km	50%	35000	4	363	7606436	1029977	6454195	2006408
3km	50%	35000	4	306	5897120	885609	4954283	1543326
3km	50%	35000	4	352	6091818	886929	5120267	1377040
3km	50%	35000	4	323	6096169	881479	5138299	1460635
3km	50%	35000	4	177	5257173	735014	4486849	1142481
3km	50%	35000	4	261	5756785	771859	4933177	1415934
3km	50%	35000	4	339	6054863	822156	5188633	1418966
3km	50%	35000	4	322	7892074	992186	6784553	1993197
3km	50%	35000	4	260	6467857	923811	5463330	1396605
3km	50%	35000	4	341	5561273	791937	4705226	1242206
3km	50%	35000	4	236	5085944	730900	4258079	1112181
3km	50%	35000	4	270	5172478	757702	4360225	1237304
3km	50%	35000	4	445	5792821	804193	4922742	1353617
3km	50%	35000	4	265	5615238	824497	4717373	1406280
3km	50%	35000	4	363	5458126	779390	4611330	1490695
3km	50%	35000	4	262	5019955	803628	4144903	1216253
3km	50%	35000	4	270	5318532	782819	4456675	1221120
3km	50%	35000	4	407	6299850	783687	5465263	1441855
3km	50%	35000	4	316	6400390	792401	5535555	1498217
3km	50%	35000	4	417	6300618	811373	5392210	1405711
3km	50%	35000	4	248	6949872	874700	6022730	1702485
3km	50%	35000	4	336	6892449	861834	5977241	1591242
3km	50%	35000	4	274	6759461	848895	5847020	1476845
3km	50%	35000	4	385	4883099	723049	4106205	1366999
3km	50%	35000	4	256	6047270	802596	5158322	1393343
3km	50%	35000	4	360	7604015	981073	6470131	1871556
3km	50%	35000	4	234	5918082	889497	4960319	1343452
3km	50%	35000	4	209	4983852	701170	4244309	1086731
3km	50%	35000	4	309	8403394	1138026	7145366	2121607
3km	50%	35000	4	288	5685730	839251	4777443	1326990
3km	50%	35000	4	380	6001800	900953	5017020	1549493
3km	50%	35000	4	287	5466950	831681	4555965	1520725
3km	50%	35000	4	255	4588054	676221	3854543	1066158
3km	50%	35000	4	367	7617763	990393	6544188	1664398
3km	50%	35000	4	308	7309397	934002	6265369	1675198
3km	50%	35000	4	325	7088117	939567	6080655	1606672
3km	50%	35000	4	273	6025004	838930	5089294	1413055
3km	50%	35000	4	267	6483691	929623	5485944	1656200
3km	50%	35000	4	304	5835125	867565	4913187	1374283
3km	50%	35000	4	368	6760758	979412	5692763	1970110
3km	50%	35000	4	249	6160015	829900	5262719	1416657
3km	50%	35000	4	285	5033986	754204	4222739	1201276
3km	50%	35000	4	312	7905413	1033521	6784715	2152631
3km	50%	35000	4	291	6903850	927375	5891899	1856733
3km	50%	35000	4	265	5373777	769097	4556547	1223048
3km	50%	35000	4	349	6124952	838131	5211143	1373910
3km	50%	35000	4	248	6548150	919578	5548618	1529444
3km	50%	35000	4	307	7028552	872531	6071726	1643225
3km	50%	35000	4	279	5781024	783504	4917320	1455689
3km	50%	35000	4	337	7645890	968778	6594096	1917781
3km	50%	35000	4	292	5686061	844530	4776335	1437087
3km	50%	35000	4	310	5312723	844583	4386273	1500410
3km	50%	35000	4	315	6164131	878710	5213397	1498159
3km	50%	35000	4	328	6421199	955556	5397197	1526450
3km	50%	35000	4	224	5539353	712035	4752667	1304878
3km	50%	35000	4	248	6416312	882812	5464024	1476194
3km	50%	35000	4	282	7558338	1043005	6433544	1933006
3km	50%	35000	4	411	6167060	870809	5212588	1499838
[truncated: 1 more rows]
