# Supplementary material for: Quantifying the Value of Perfect Information in Emergency Vaccination Campaigns
Source: PLoS Comput Biol. 2017 Feb 16;13(2):e1005318. doi: 10.1371/journal.pcbi.1005318 (PMC5312803; doi:10.1371/journal.pcbi.1005318)
Supplement: S1 Data — (ZIP) [file pcbi.1005318.s013.zip › Data/3km vaccination/data6.txt]

vacc_radius	efficacy	capacity	delay	outbreak_duration	livestock_culled	cattle_culled	sheep_culled	vaccinations
3km	50%	35000	6	318	5335529	783701	4490415	1152674
3km	50%	35000	6	371	5433113	794802	4568496	1217122
3km	50%	35000	6	277	4949820	720276	4158625	1203798
3km	50%	35000	6	288	6860247	917664	5870271	1853953
3km	50%	35000	6	267	6188362	840643	5285484	1327794
3km	50%	35000	6	293	6065737	870456	5117411	1425071
3km	50%	35000	6	348	7111055	960104	6051439	1730502
3km	50%	35000	6	213	5219137	769042	4402030	1281814
3km	50%	35000	6	274	6282193	769632	5461017	1413291
3km	50%	35000	6	239	5428958	821443	4541427	1334299
3km	50%	35000	6	257	5943637	902485	4981087	1397884
3km	50%	35000	6	343	6785649	898432	5791057	1688784
3km	50%	35000	6	304	4686162	689193	3943419	1218054
3km	50%	35000	6	265	4479670	653793	3773823	1036492
3km	50%	35000	6	228	4696848	741577	3891372	1298882
3km	50%	35000	6	276	7219180	929807	6224409	1516325
3km	50%	35000	6	196	5204741	746599	4395845	1169980
3km	50%	35000	6	239	4798041	744592	4000486	1261649
3km	50%	35000	6	222	5716839	803445	4858297	1392258
3km	50%	35000	6	329	7584643	1006751	6474652	1748567
3km	50%	35000	6	308	4919526	746188	4113594	1257236
3km	50%	35000	6	279	5391435	826098	4494041	1266505
3km	50%	35000	6	276	4305063	652253	3593270	1125428
3km	50%	35000	6	321	5310127	768037	4458563	1238432
3km	50%	35000	6	391	6114990	816280	5207977	1300518
3km	50%	35000	6	436	5210940	796658	4338350	1309261
3km	50%	35000	6	224	4959779	739805	4180540	1314228
3km	50%	35000	6	238	5060273	728193	4252768	1243557
3km	50%	35000	6	253	8134519	1032953	7025628	1690785
3km	50%	35000	6	336	6731213	881612	5743175	1600820
3km	50%	35000	6	340	7299317	904632	6324530	1612733
3km	50%	35000	6	429	6663580	860409	5713770	1707203
3km	50%	35000	6	333	6080635	929474	5067209	1504268
3km	50%	35000	6	260	5343900	801252	4474120	1257500
3km	50%	35000	6	279	6034816	857005	5081772	1396180
3km	50%	35000	6	361	5502949	815354	4598721	1265545
3km	50%	35000	6	320	6519587	981487	5461916	1839294
3km	50%	35000	6	342	6920353	910041	5926368	1709509
3km	50%	35000	6	258	5470404	776007	4648984	1284562
3km	50%	35000	6	293	6630220	846259	5686117	1633207
3km	50%	35000	6	281	5874456	894429	4879133	1560179
3km	50%	35000	6	291	4996024	739735	4185942	1210716
3km	50%	35000	6	216	5721175	782643	4874310	1474153
3km	50%	35000	6	343	6414969	840737	5521229	1484961
3km	50%	35000	6	400	7699934	976025	6653746	1825816
3km	50%	35000	6	344	6595959	872449	5652054	1626226
3km	50%	35000	6	181	4411769	673848	3700144	1118741
3km	50%	35000	6	361	6825335	839698	5915930	1485285
3km	50%	35000	6	315	7193039	927816	6168735	1813428
3km	50%	35000	6	240	6376112	970485	5326620	1685165
3km	50%	35000	6	276	5841179	850498	4883043	1443772
3km	50%	35000	6	219	4981370	751875	4174555	1470622
3km	50%	35000	6	346	6575276	883112	5597776	1591531
3km	50%	35000	6	292	6898596	897949	5928467	1661966
3km	50%	35000	6	249	5745895	911538	4733664	1571414
3km	50%	35000	6	233	5357273	753827	4545697	1177736
3km	50%	35000	6	247	5831643	781620	5010580	1419401
3km	50%	35000	6	347	6569622	951785	5541084	1815529
3km	50%	35000	6	376	6958768	919166	5959139	1764135
3km	50%	35000	6	300	8056492	1102582	6849424	1951824
3km	50%	35000	6	223	5412347	769279	4569753	1110838
3km	50%	35000	6	293	5097133	775334	4278834	1262837
3km	50%	35000	6	211	5052440	782614	4221499	1236058
3km	50%	35000	6	283	5914035	798414	5070317	1359155
3km	50%	35000	6	384	5117075	764429	4286331	1284418
3km	50%	35000	6	356	6300142	919844	5314296	1615489
3km	50%	35000	6	297	5288418	811077	4415726	1288524
3km	50%	35000	6	288	7061176	935836	6062456	1714752
3km	50%	35000	6	415	7555417	940348	6531904	1665156
3km	50%	35000	6	324	5427718	854063	4516215	1445352
3km	50%	35000	6	278	5333246	841674	4410317	1750165
3km	50%	35000	6	359	6349399	852392	5442013	1552663
3km	50%	35000	6	269	5229145	750923	4404113	1238197
3km	50%	35000	6	232	6072180	774786	5247257	1532678
3km	50%	35000	6	276	6416443	933251	5390423	1687274
3km	50%	35000	6	233	4931024	700676	4171917	1143853
3km	50%	35000	6	263	6528154	818557	5635130	1433064
3km	50%	35000	6	219	6300042	946546	5269136	1529456
3km	50%	35000	6	483	7766272	968417	6691025	1884699
3km	50%	35000	6	296	5370625	755592	4570896	1177246
3km	50%	35000	6	247	5396560	766777	4563746	1126574
3km	50%	35000	6	386	5700939	826386	4806122	1338969
3km	50%	35000	6	273	5200948	743597	4391547	1323425
3km	50%	35000	6	316	4944966	743480	4140709	1222112
3km	50%	35000	6	431	6448017	792760	5570688	1399420
3km	50%	35000	6	405	8090901	1051496	6965529	1906120
3km	50%	35000	6	339	4876190	731876	4090949	1084222
3km	50%	35000	6	223	5170069	792532	4320033	1378457
3km	50%	35000	6	297	7363881	992867	6305565	1671051
3km	50%	35000	6	283	5302154	840216	4422747	1210829
3km	50%	35000	6	375	8529006	1097753	7360752	1907070
3km	50%	35000	6	321	6410080	987535	5349610	1543595
3km	50%	35000	6	322	5996459	872276	5054778	1388196
3km	50%	35000	6	219	5099116	762770	4262203	1208702
3km	50%	35000	6	312	5722575	746916	4905385	1342802
3km	50%	35000	6	294	5957524	909393	4982732	1354802
3km	50%	35000	6	310	5994423	900042	5020011	1642234
3km	50%	35000	6	403	7216914	884533	6233738	1651397
3km	50%	35000	6	303	7206644	959431	6170461	1606119
3km	50%	35000	6	295	5838339	782387	5010561	1387312
3km	50%	35000	6	291	8543719	1113301	7299539	2156431
3km	50%	35000	6	359	7528930	967120	6481636	1748786
3km	50%	35000	6	236	4667711	709224	3899465	1249450
3km	50%	35000	6	263	5344375	767623	4520953	1222101
3km	50%	35000	6	397	5337710	822888	4463444	1362494
3km	50%	35000	6	275	5270502	724476	4516550	1195413
3km	50%	35000	6	370	7213099	952221	6189828	1721167
3km	50%	35000	6	350	5099842	729474	4301336	1206141
3km	50%	35000	6	220	5090297	782906	4248640	1182081
3km	50%	35000	6	282	6446876	826876	5508843	1575053
3km	50%	35000	6	363	7950567	1029092	6828484	1828377
3km	50%	35000	6	329	5847671	838468	4929253	1388607
3km	50%	35000	6	253	5754458	814179	4876914	1330374
3km	50%	35000	6	335	7687073	1012285	6592335	1915418
3km	50%	35000	6	333	6914358	983082	5880332	1814472
3km	50%	35000	6	276	6355918	867025	5420308	1473191
3km	50%	35000	6	223	6428348	852026	5515156	1340892
3km	50%	35000	6	370	5516742	824391	4635002	1297375
3km	50%	35000	6	277	7223664	924856	6226506	1736900
3km	50%	35000	6	328	5401763	773276	4554982	1422095
3km	50%	35000	6	288	6272216	892193	5256834	1475527
3km	50%	35000	6	365	4495694	648844	3793169	1130084
3km	50%	35000	6	330	7266377	896281	6291257	1630086
3km	50%	35000	6	215	6521786	964401	5500101	1490892
3km	50%	35000	6	297	5841614	872526	4902549	1445263
3km	50%	35000	6	244	5587089	804771	4712803	1277560
3km	50%	35000	6	243	5364173	809148	4499401	1320668
3km	50%	35000	6	350	7609150	981294	6551168	1669128
3km	50%	35000	6	262	6776821	905835	5753838	1495803
3km	50%	35000	6	372	5243155	809199	4377021	1477291
3km	50%	35000	6	259	5307514	793705	4431024	1304217
3km	50%	35000	6	300	5566271	792666	4711731	1317272
3km	50%	35000	6	299	6858550	959827	5807244	1598118
3km	50%	35000	6	250	6521566	945953	5492885	1561035
3km	50%	35000	6	263	5555283	863502	4626950	1311399
3km	50%	35000	6	279	5445208	843941	4551062	1295766
3km	50%	35000	6	286	4943315	739128	4128906	1271180
3km	50%	35000	6	250	6616121	1008706	5506774	1556371
3km	50%	35000	6	308	5573141	781603	4725509	1223948
3km	50%	35000	6	292	5635672	817125	4741621	1365176
3km	50%	35000	6	305	5656239	838794	4742290	1359077
3km	50%	35000	6	267	6531960	865950	5590439	1589949
3km	50%	35000	6	313	5562053	836248	4637215	1346488
3km	50%	35000	6	312	5971657	833549	5059144	1445769
3km	50%	35000	6	344	5205490	747609	4382810	1260200
3km	50%	35000	6	401	6737572	931692	5737067	1535935
3km	50%	35000	6	322	7036127	924555	6034174	1671565
3km	50%	35000	6	302	5911756	822697	4996009	1443012
3km	50%	35000	6	212	5564648	806624	4699597	1312198
3km	50%	35000	6	316	4625733	681886	3895141	1134764
3km	50%	35000	6	239	5567221	711634	4794511	1334612
3km	50%	35000	6	201	5832183	875358	4915401	1397199
3km	50%	35000	6	313	4865973	715942	4060078	1190153
3km	50%	35000	6	245	5558897	763617	4756255	1237429
3km	50%	35000	6	211	4896282	705076	4157831	1165036
3km	50%	35000	6	282	5536601	774166	4715494	1227507
3km	50%	35000	6	252	7665291	1001345	6597889	1711773
3km	50%	35000	6	307	5715439	810955	4840207	1454939
3km	50%	35000	6	263	5631522	842599	4713669	1265688
3km	50%	35000	6	379	5396586	758037	4555623	1122833
3km	50%	35000	6	193	5569181	800388	4696254	1245406
3km	50%	35000	6	324	7021723	936089	6008970	1614498
3km	50%	35000	6	319	6221883	839581	5326969	1541545
3km	50%	35000	6	240	5167090	753551	4357251	1228738
3km	50%	35000	6	369	7218374	966949	6189335	1709819
3km	50%	35000	6	314	5576044	800087	4688072	1591722
3km	50%	35000	6	235	5515957	811760	4649673	1198803
3km	50%	35000	6	355	5133513	833912	4238244	1400091
3km	50%	35000	6	263	5748771	790416	4847308	1403300
3km	50%	35000	6	481	7470999	981036	6404688	1831499
3km	50%	35000	6	233	5282127	763622	4462184	1206592
3km	50%	35000	6	196	4693362	729239	3925271	1049129
3km	50%	35000	6	271	5543134	833355	4652833	1371373
3km	50%	35000	6	249	6588970	849845	5682637	1477306
3km	50%	35000	6	271	5682664	759889	4856631	1282007
3km	50%	35000	6	380	6027965	837162	5129182	1412648
3km	50%	35000	6	311	7828559	1039586	6662065	1838442
3km	50%	35000	6	353	5345162	767489	4521048	1400591
3km	50%	35000	6	264	5879320	872334	4925019	1394547
3km	50%	35000	6	254	5550916	818035	4641796	1265115
3km	50%	35000	6	340	7834427	1036965	6707744	1872167
3km	50%	35000	6	425	5567698	809431	4698824	1340906
3km	50%	35000	6	314	6010622	813052	5130501	1345753
3km	50%	35000	6	269	6613455	826893	5728853	1472441
3km	50%	35000	6	279	5391013	801891	4510330	1585886
3km	50%	35000	6	237	6285386	859955	5347601	1388990
3km	50%	35000	6	310	7029857	956950	5953955	1789735
3km	50%	35000	6	330	5702842	808103	4851564	1371858
3km	50%	35000	6	378	8210047	1069527	7043474	1948088
3km	50%	35000	6	453	5893638	889707	4922014	1603618
3km	50%	35000	6	291	5984075	778576	5098051	1364691
3km	50%	35000	6	270	5487369	783948	4662699	1200431
3km	50%	35000	6	287	7617699	945155	6615819	1596843
3km	50%	35000	6	302	6672858	872357	5720796	1465570
3km	50%	35000	6	347	6836334	862573	5880929	1546363
3km	50%	35000	6	274	6299125	881100	5321404	1452748
3km	50%	35000	6	262	6749964	884899	5782574	1559664
3km	50%	35000	6	258	6343901	892296	5380691	1474895
3km	50%	35000	6	287	4934620	664642	4224753	1127435
3km	50%	35000	6	242	6646499	843544	5716545	1644091
3km	50%	35000	6	415	8056298	1096374	6855203	2151233
3km	50%	35000	6	250	5624507	815703	4736519	1293557
3km	50%	35000	6	352	6604531	987341	5512712	1618972
3km	50%	35000	6	245	4829016	730354	4011636	1186791
3km	50%	35000	6	195	5105851	711765	4338615	1283214
3km	50%	35000	6	242	5841208	803989	4939562	1350296
3km	50%	35000	6	281	5919610	896881	4948633	1604950
3km	50%	35000	6	263	5090802	745750	4276926	1306371
3km	50%	35000	6	275	6155769	883751	5201797	1565093
3km	50%	35000	6	488	4839612	697284	4090868	1141148
3km	50%	35000	6	374	5388050	797041	4534312	1367716
3km	50%	35000	6	298	5784724	870948	4847264	1456456
3km	50%	35000	6	272	6516400	891104	5554717	1551703
3km	50%	35000	6	301	6904958	898794	5925374	1524567
3km	50%	35000	6	362	7399499	981062	6295320	1872296
3km	50%	35000	6	247	4795409	688065	4037346	1105440
3km	50%	35000	6	294	7448136	988755	6394143	1765412
3km	50%	35000	6	229	4177859	613207	3523454	1060456
3km	50%	35000	6	244	5767083	862666	4846636	1283862
3km	50%	35000	6	385	6606090	808678	5725753	1547861
3km	50%	35000	6	259	5370898	805337	4498078	1359635
3km	50%	35000	6	304	6656053	840387	5765171	1593309
3km	50%	35000	6	255	5176866	724091	4400164	1113310
3km	50%	35000	6	212	5103832	779404	4279388	1327384
3km	50%	35000	6	403	6494519	867811	5555906	1546440
3km	50%	35000	6	277	6491280	906245	5504350	1649095
3km	50%	35000	6	252	5688299	775032	4822859	1199083
3km	50%	35000	6	306	6728744	889433	5788127	1659191
3km	50%	35000	6	234	5636841	796039	4761992	1295447
3km	50%	35000	6	296	6707990	853195	5774236	1620783
3km	50%	35000	6	246	6183435	918907	5176705	1540860
3km	50%	35000	6	335	6374655	904083	5396114	1667894
3km	50%	35000	6	411	5974013	949235	4954478	1702036
3km	50%	35000	6	292	6047673	844393	5123561	1447361
3km	50%	35000	6	349	8087912	1088301	6900519	1931033
3km	50%	35000	6	249	5224773	766295	4383241	1190694
3km	50%	35000	6	193	5386832	768813	4536960	1193910
3km	50%	35000	6	342	7112056	898860	6112172	1747660
3km	50%	35000	6	226	6189402	852103	5285089	1466875
3km	50%	35000	6	366	5176552	735215	4392346	1090365
3km	50%	35000	6	222	5841832	882983	4895517	1264461
3km	50%	35000	6	450	5648297	843896	4708049	1425922
3km	50%	35000	6	277	4991784	691744	4229613	1203152
3km	50%	35000	6	220	5004322	743523	4181158	1417780
3km	50%	35000	6	366	7268691	948207	6213997	1802267
3km	50%	35000	6	293	6554794	1001878	5467762	1696051
3km	50%	35000	6	318	6467681	815081	5585271	1425717
3km	50%	35000	6	255	6185191	942946	5175997	1544382
3km	50%	35000	6	340	5476129	732820	4669104	1202211
3km	50%	35000	6	261	5433325	846411	4514729	1383748
3km	50%	35000	6	249	4931029	722744	4130427	1163420
3km	50%	35000	6	275	5679128	833470	4748572	1330289
3km	50%	35000	6	211	5330151	752702	4507542	1156399
3km	50%	35000	6	228	5717883	777009	4889049	1348164
3km	50%	35000	6	287	6254509	806705	5386249	1450219
3km	50%	35000	6	288	5994024	917362	4999527	1471123
3km	50%	35000	6	274	6634544	887753	5669022	1567226
3km	50%	35000	6	327	5794649	888207	4822653	1471485
3km	50%	35000	6	253	5971035	862169	5004508	1390962
3km	50%	35000	6	274	7837784	1015279	6738664	1889210
3km	50%	35000	6	248	5425846	806575	4549414	1455245
3km	50%	35000	6	267	6343377	804641	5471819	1570124
3km	50%	35000	6	241	6392392	893752	5420470	1413911
3km	50%	35000	6	324	5295745	817880	4411915	1312733
3km	50%	35000	6	277	6857383	967559	5812595	1636917
3km	50%	35000	6	257	5688075	803001	4803937	1282876
3km	50%	35000	6	340	6514201	864002	5572223	1657738
3km	50%	35000	6	299	6145308	791797	5264300	1556224
3km	50%	35000	6	288	6673070	955778	5631478	1642345
3km	50%	35000	6	325	5937120	755095	5105801	1485684
3km	50%	35000	6	218	5753992	830090	4866311	1285100
3km	50%	35000	6	264	5446410	746592	4635800	1277539
3km	50%	35000	6	260	5486609	769793	4631481	1370530
3km	50%	35000	6	515	6946439	953787	5921666	1558354
3km	50%	35000	6	249	7130380	936587	6144371	1635719
3km	50%	35000	6	244	6235233	852598	5347554	1453152
3km	50%	35000	6	248	4930636	745741	4134864	1240265
3km	50%	35000	6	439	6400005	829684	5485537	1555492
3km	50%	35000	6	216	5201038	767288	4381437	1184051
3km	50%	35000	6	301	4387823	671192	3666555	1068124
3km	50%	35000	6	252	5867844	888270	4920768	1486104
3km	50%	35000	6	305	6081905	849090	5166278	1493932
3km	50%	35000	6	291	6820541	886707	5869563	1587007
3km	50%	35000	6	244	6514167	930368	5519133	1558395
3km	50%	35000	6	184	5777258	812025	4914566	1336944
3km	50%	35000	6	236	5248038	789145	4390977	1350168
3km	50%	35000	6	275	5926783	943388	4905456	1646262
3km	50%	35000	6	281	6640918	937295	5627688	1778155
3km	50%	35000	6	269	5909852	845314	4979468	1505464
3km	50%	35000	6	271	7139779	989868	6060182	1720929
3km	50%	35000	6	206	5311389	829743	4402529	1258905
3km	50%	35000	6	311	5137509	756067	4331633	1183391
3km	50%	35000	6	349	6368804	887301	5412149	1509197
3km	50%	35000	6	249	7521712	993600	6438721	1930605
3km	50%	35000	6	534	7175723	897434	6213695	1576369
3km	50%	35000	6	373	5812269	922042	4806764	1582485
3km	50%	35000	6	307	6380005	855618	5448924	1472283
3km	50%	35000	6	446	7091979	953052	6048816	1733959
3km	50%	35000	6	258	5754515	863856	4792144	1382630
3km	50%	35000	6	269	5496231	776459	4667139	1194453
3km	50%	35000	6	345	7367347	957716	6321102	1814624
3km	50%	35000	6	214	5263441	780029	4416920	1348395
3km	50%	35000	6	274	5045738	750138	4252247	1242031
3km	50%	35000	6	211	5345490	745560	4548842	1236873
3km	50%	35000	6	396	4966897	731436	4173945	1194251
3km	50%	35000	6	306	6142059	889607	5159414	1430855
3km	50%	35000	6	256	5768958	831634	4842936	1371099
3km	50%	35000	6	298	5918741	887905	4910339	1506161
3km	50%	35000	6	276	5790734	876281	4837498	1486751
3km	50%	35000	6	436	7490782	994711	6387776	1773046
3km	50%	35000	6	226	5725521	834464	4842553	1278583
3km	50%	35000	6	447	7399438	969285	6357786	1909367
3km	50%	35000	6	449	7076501	863335	6146914	1644319
3km	50%	35000	6	388	5800396	791201	4936972	1419443
3km	50%	35000	6	264	7091488	874108	6112631	1572913
3km	50%	35000	6	400	7553361	934810	6527188	1714033
3km	50%	35000	6	314	5372180	827313	4493301	1417124
3km	50%	35000	6	272	5733046	853577	4790223	1437584
3km	50%	35000	6	243	5921892	865329	4936700	1344983
3km	50%	35000	6	295	5232045	765911	4413607	1193933
3km	50%	35000	6	227	5344114	749789	4486135	1265257
3km	50%	35000	6	243	5839867	872308	4901776	1443085
3km	50%	35000	6	255	6850135	883024	5870148	1529377
3km	50%	35000	6	251	5005982	697202	4240190	1217329
3km	50%	35000	6	404	5966851	870512	5013238	1283578
3km	50%	35000	6	324	7269816	882844	6327022	1580389
3km	50%	35000	6	256	5167598	734118	4385748	1316980
3km	50%	35000	6	257	5624983	826425	4735633	1268507
3km	50%	35000	6	238	4744602	731124	3971570	1205396
3km	50%	35000	6	237	5526931	787091	4673702	1366105
3km	50%	35000	6	266	5414873	812451	4538175	1229612
3km	50%	35000	6	397	6674711	880510	5722776	1603838
3km	50%	35000	6	384	5562089	772918	4739653	1354444
3km	50%	35000	6	337	5634027	846876	4704848	1336865
3km	50%	35000	6	224	5151280	753431	4348561	1207709
3km	50%	35000	6	260	5430298	792181	4577027	1273667
3km	50%	35000	6	299	7076839	983532	6028903	1630255
3km	50%	35000	6	322	6215313	890290	5252385	1455347
3km	50%	35000	6	250	7320994	989697	6234027	1814593
3km	50%	35000	6	337	4589477	687364	3849784	1237002
3km	50%	35000	6	304	4398663	662137	3694091	1063547
3km	50%	35000	6	463	7906866	988161	6837450	1780399
3km	50%	35000	6	213	5392517	792877	4542943	1414521
3km	50%	35000	6	264	6068474	883053	5102470	1594541
3km	50%	35000	6	280	5578584	820489	4707733	1197754
3km	50%	35000	6	331	7042110	888897	6096395	1542452
3km	50%	35000	6	417	5281072	808995	4403661	1369375
3km	50%	35000	6	215	4855666	687185	4090535	1218679
3km	50%	35000	6	252	4897642	688783	4120409	1171563
3km	50%	35000	6	297	5610725	814789	4718372	1296494
3km	50%	35000	6	224	5879062	851224	4936937	1422464
3km	50%	35000	6	308	6148197	877337	5197510	1646772
3km	50%	35000	6	356	6007811	820577	5116637	1505711
3km	50%	35000	6	438	6643584	865590	5707602	1461918
3km	50%	35000	6	206	4733904	703343	3959909	1145798
3km	50%	35000	6	295	5847974	832500	4939015	1489032
3km	50%	35000	6	368	6866461	1004129	5727449	1699517
3km	50%	35000	6	329	5789707	884508	4836890	1475276
3km	50%	35000	6	209	6028543	884434	5066718	1400127
3km	50%	35000	6	261	5158197	764368	4338288	1310859
3km	50%	35000	6	305	6393196	847238	5481292	1428784
3km	50%	35000	6	453	7146949	944348	6116356	1846851
3km	50%	35000	6	206	5721433	856794	4805205	1527824
3km	50%	35000	6	250	4647936	694549	3891618	1127043
3km	50%	35000	6	279	6200803	782632	5361348	1374226
3km	50%	35000	6	282	6299602	878707	5354309	1692092
3km	50%	35000	6	214	6188312	922653	5182215	1556658
3km	50%	35000	6	362	6089183	808617	5203094	1523009
3km	50%	35000	6	207	5522086	817986	4649743	1386564
3km	50%	35000	6	247	5916828	838400	5001402	1561526
3km	50%	35000	6	212	4810610	708719	4037368	1184797
3km	50%	35000	6	246	5565010	834472	4657162	1365759
3km	50%	35000	6	457	6488413	870047	5547281	1636714
3km	50%	35000	6	241	5750519	861338	4821825	1273200
3km	50%	35000	6	420	5816830	875141	4871353	1471932
3km	50%	35000	6	307	7260642	941024	6235121	1749762
3km	50%	35000	6	365	5454016	775899	4597808	1366451
3km	50%	35000	6	287	6579400	866288	5645241	1665106
3km	50%	35000	6	317	5517889	889974	4589348	1338154
3km	50%	35000	6	461	5540784	785980	4674489	1349683
3km	50%	35000	6	242	6126041	913121	5130473	1497878
3km	50%	35000	6	341	6344241	878418	5400296	1390344
3km	50%	35000	6	313	5374964	802921	4502860	1394932
3km	50%	35000	6	252	6364001	910349	5375675	1612861
3km	50%	35000	6	247	4684291	708996	3926610	1245701
3km	50%	35000	6	310	5455022	872056	4529601	1425736
3km	50%	35000	6	239	5537817	810122	4658853	1434357
3km	50%	35000	6	444	6452065	862807	5514817	1618399
3km	50%	35000	6	400	7163527	853092	6248875	1559862
3km	50%	35000	6	218	5736791	826233	4809766	1328553
3km	50%	35000	6	322	5922897	872031	5002105	1295621
3km	50%	35000	6	231	4922607	744209	4117488	1173201
3km	50%	35000	6	500	6106320	904112	5110849	1598674
3km	50%	35000	6	318	5488891	807423	4588882	1433620
3km	50%	35000	6	306	4718335	685233	3962636	1244840
3km	50%	35000	6	214	5495942	769906	4664635	1213216
3km	50%	35000	6	297	6140068	901366	5168818	1559242
3km	50%	35000	6	199	5299048	784130	4428134	1225582
3km	50%	35000	6	238	6313849	846112	5393252	1441515
3km	50%	35000	6	386	6072736	833781	5186777	1404104
3km	50%	35000	6	276	5737072	858565	4805026	1479640
3km	50%	35000	6	221	5410222	785171	4534488	1145482
3km	50%	35000	6	177	5049231	750007	4244838	1153994
3km	50%	35000	6	250	5588259	815527	4717743	1317294
3km	50%	35000	6	286	6605556	929167	5589035	1499020
3km	50%	35000	6	228	5741952	794764	4886039	1397214
3km	50%	35000	6	253	7155258	880228	6202450	1613614
3km	50%	35000	6	305	5617439	828809	4735745	1360019
3km	50%	35000	6	341	5655559	893952	4705674	1386486
3km	50%	35000	6	226	6850379	887957	5890964	1685633
3km	50%	35000	6	302	6828975	993238	5758718	1814345
3km	50%	35000	6	291	6583450	900811	5591531	1713799
3km	50%	35000	6	255	5428941	799133	4549669	1215052
3km	50%	35000	6	358	6475879	855851	5542936	1528432
3km	50%	35000	6	301	5617675	847872	4704793	1326801
3km	50%	35000	6	255	7219532	935361	6202589	1788167
3km	50%	35000	6	303	5634250	758286	4781204	1353471
3km	50%	35000	6	342	6641249	972911	5584032	1786604
3km	50%	35000	6	311	5680484	782598	4802086	1442293
3km	50%	35000	6	237	5738461	838873	4793116	1357598
3km	50%	35000	6	270	4780654	703141	4017666	1102276
3km	50%	35000	6	265	5754897	853524	4784065	1489878
3km	50%	35000	6	224	5345994	767624	4508950	1225834
3km	50%	35000	6	332	6133759	912308	5142078	1582119
3km	50%	35000	6	316	8261108	1135265	7032601	2168791
3km	50%	35000	6	249	5858982	840348	4941876	1324176
3km	50%	35000	6	387	6977771	1044521	5830809	1737020
3km	50%	35000	6	337	6807590	881912	5855154	1554110
3km	50%	35000	6	349	5246683	789668	4370122	1300675
3km	50%	35000	6	317	5594372	846871	4676847	1479092
3km	50%	35000	6	295	6736821	895455	5772040	1687956
3km	50%	35000	6	266	6785661	998643	5704344	1761462
3km	50%	35000	6	263	6282475	861827	5366730	1481945
3km	50%	35000	6	266	5926971	857116	5015334	1362429
3km	50%	35000	6	376	7599527	894701	6647761	1625500
3km	50%	35000	6	299	5489803	816843	4617729	1357694
3km	50%	35000	6	401	7195589	912427	6187643	1717703
3km	50%	35000	6	335	6562836	837992	5646977	1585145
3km	50%	35000	6	305	8141153	1094286	6918335	1925137
3km	50%	35000	6	257	5819288	875266	4882635	1361436
3km	50%	35000	6	365	5948178	858797	5026476	1540604
3km	50%	35000	6	283	6987160	906450	5978437	1526535
3km	50%	35000	6	290	6606485	843930	5664029	1507312
3km	50%	35000	6	263	4827543	717403	4060319	1131352
3km	50%	35000	6	188	5184595	751412	4393435	1187654
3km	50%	35000	6	293	6153170	819508	5247403	1571027
3km	50%	35000	6	358	6594230	848249	5673600	1614879
3km	50%	35000	6	266	4713199	686271	3976453	1310478
3km	50%	35000	6	221	6133321	894508	5177751	1429367
3km	50%	35000	6	225	5881237	889327	4874120	1504685
3km	50%	35000	6	262	6647094	868033	5691022	1610611
3km	50%	35000	6	370	6032415	778483	5187257	1499562
3km	50%	35000	6	217	4771641	726550	4016801	1045672
3km	50%	35000	6	258	7526446	969127	6487144	1799376
3km	50%	35000	6	425	7515662	985360	6470070	1931026
3km	50%	35000	6	245	6226449	934592	5212568	1561853
3km	50%	35000	6	439	6751918	893984	5795577	1704304
3km	50%	35000	6	256	5377319	763795	4547498	1242260
3km	50%	35000	6	278	5213257	752578	4400840	1250159
3km	50%	35000	6	222	7791313	1012864	6714011	1811626
3km	50%	35000	6	264	5504451	848276	4570564	1678447
3km	50%	35000	6	289	6210505	862060	5288068	1360281
3km	50%	35000	6	259	5873030	854381	4943827	1464669
3km	50%	35000	6	242	5867980	868383	4918214	1297077
3km	50%	35000	6	211	5958770	869666	4994546	1442392
3km	50%	35000	6	380	7010055	910383	6019916	1648048
3km	50%	35000	6	283	5337232	815989	4452482	1349473
3km	50%	35000	6	227	6095251	901873	5062929	1583826
3km	50%	35000	6	422	5657960	812972	4764995	1326203
3km	50%	35000	6	215	4960183	683680	4208679	1104481
3km	50%	35000	6	401	6327736	913534	5350427	1533669
3km	50%	35000	6	204	4821848	697433	4069890	1002845
3km	50%	35000	6	275	5556281	729760	4782178	1292824
3km	50%	35000	6	462	6991465	835029	6040689	1460410
3km	50%	35000	6	227	5207745	758061	4399929	1186112
3km	50%	35000	6	328	5572589	850047	4665951	1326470
3km	50%	35000	6	189	5644332	797400	4793375	1207354
3km	50%	35000	6	339	5036129	703315	4272021	1200081
3km	50%	35000	6	434	6866214	845500	5970202	1546892
3km	50%	35000	6	258	5724441	843817	4767521	1418947
3km	50%	35000	6	267	5225343	768542	4372468	1218141
3km	50%	35000	6	243	6040277	897337	5044701	1593166
3km	50%	35000	6	418	5928416	842300	5012823	1420611
3km	50%	35000	6	273	5183471	755402	4367157	1228097
3km	50%	35000	6	305	6995890	943999	5979701	1619338
3km	50%	35000	6	349	4812033	779466	3993386	1210967
3km	50%	35000	6	233	5282859	763099	4447833	1293001
3km	50%	35000	6	399	6295208	848578	5358040	1527949
3km	50%	35000	6	293	5840241	811877	4977431	1288578
3km	50%	35000	6	319	6622128	907087	5662476	1560531
3km	50%	35000	6	224	5015411	725174	4202142	1155538
3km	50%	35000	6	379	7598895	935745	6574374	1890413
3km	50%	35000	6	298	5455504	794639	4603292	1392119
3km	50%	35000	6	336	5330382	816018	4454306	1384208
3km	50%	35000	6	381	7784962	1027306	6697259	1717622
3km	50%	35000	6	273	6419113	910528	5438102	1560512
3km	50%	35000	6	432	7761248	982778	6717365	1735951
3km	50%	35000	6	297	7916940	1033778	6777807	1996349
3km	50%	35000	6	326	7899218	1038980	6786096	1970564
3km	50%	35000	6	339	7167928	934635	6147885	1608348
3km	50%	35000	6	278	5528310	796446	4663367	1292369
3km	50%	35000	6	316	4908299	742170	4106683	1243255
3km	50%	35000	6	408	5441920	805660	4564036	1414429
3km	50%	35000	6	313	6366896	856599	5429880	1510486
3km	50%	35000	6	239	4983120	739684	4168982	1204922
3km	50%	35000	6	277	5429212	770228	4612436	1373740
3km	50%	35000	6	220	5118445	735085	4326026	1190542
3km	50%	35000	6	258	6493078	912312	5514014	1621457
3km	50%	35000	6	178	5813781	835875	4915012	1284592
3km	50%	35000	6	237	5046733	768108	4217361	1204415
3km	50%	35000	6	326	4799677	679544	4049054	1118872
3km	50%	35000	6	302	7199849	925157	6178746	1801054
3km	50%	35000	6	344	5866766	850819	4917731	1501325
3km	50%	35000	6	351	6263343	818567	5370996	1389733
3km	50%	35000	6	243	6128041	824621	5247855	1478370
3km	50%	35000	6	246	6559199	961427	5523289	1715054
3km	50%	35000	6	264	5970226	840062	5041079	1344897
3km	50%	35000	6	459	6407693	810736	5533077	1418050
3km	50%	35000	6	237	5663463	802257	4804614	1473328
3km	50%	35000	6	292	5180809	731295	4401400	1269467
3km	50%	35000	6	249	7013172	955864	5971660	1774374
3km	50%	35000	6	295	4983155	767411	4143527	1312116
3km	50%	35000	6	404	7381139	949654	6374992	1758499
3km	50%	35000	6	277	4454497	685467	3729745	1294384
3km	50%	35000	6	308	4629191	670820	3906766	1101297
3km	50%	35000	6	245	7663359	1050928	6531807	1773168
3km	50%	35000	6	244	6417862	884803	5465196	1503325
3km	50%	35000	6	386	6787057	931862	5780051	1674077
3km	50%	35000	6	236	4330294	649069	3623542	1089691
3km	50%	35000	6	229	4817801	702947	4073610	1101920
3km	50%	35000	6	267	6934748	936997	5935632	1633382
3km	50%	35000	6	338	8418096	1040217	7307499	1967835
3km	50%	35000	6	311	6714613	848779	5757986	1386217
3km	50%	35000	6	297	6859305	931926	5811215	1767708
3km	50%	35000	6	277	5868002	795723	4981549	1364667
3km	50%	35000	6	260	6378313	861982	5459534	1382383
3km	50%	35000	6	319	5209009	762681	4381541	1203520
3km	50%	35000	6	287	5294025	785121	4445166	1432577
3km	50%	35000	6	302	5781640	818194	4878718	1312403
3km	50%	35000	6	300	5248096	832406	4366942	1357777
3km	50%	35000	6	304	4825836	694881	4089657	1161101
3km	50%	35000	6	265	5768286	852950	4861148	1288371
3km	50%	35000	6	343	5104968	793956	4264340	1184346
3km	50%	35000	6	316	6558373	976610	5481015	1856384
3km	50%	35000	6	258	5559992	823754	4664561	1282333
3km	50%	35000	6	241	5219340	770395	4382504	1267832
3km	50%	35000	6	211	7116664	924223	6125934	1568559
3km	50%	35000	6	285	5618503	816870	4729646	1378321
3km	50%	35000	6	351	5150308	738426	4354692	1394348
3km	50%	35000	6	344	7207011	856425	6261481	1619569
3km	50%	35000	6	286	6573531	822294	5668259	1519293
3km	50%	35000	6	461	7387397	956939	6338941	1680572
3km	50%	35000	6	178	4500053	690586	3719595	1142779
3km	50%	35000	6	256	6161961	895579	5221501	1421945
3km	50%	35000	6	274	4973111	743240	4185195	1262585
3km	50%	35000	6	203	5232928	759189	4399846	1278041
3km	50%	35000	6	296	7963326	1039891	6827012	1809135
3km	50%	35000	6	213	5192459	807986	4321508	1353701
3km	50%	35000	6	213	5295709	785334	4418493	1135682
3km	50%	35000	6	260	4803123	727043	4018608	1101463
3km	50%	35000	6	317	7030157	870047	6088541	1581640
3km	50%	35000	6	317	7530988	1016665	6431358	1730371
3km	50%	35000	6	395	5788776	795824	4930670	1449887
3km	50%	35000	6	249	5144780	708371	4382328	1168416
3km	50%	35000	6	289	5207629	746532	4360943	1418499
3km	50%	35000	6	275	5417839	830557	4506782	1311185
3km	50%	35000	6	316	7174271	933607	6166157	1699880
3km	50%	35000	6	243	5076506	762149	4252972	1181901
3km	50%	35000	6	297	6771034	942567	5710981	1736663
3km	50%	35000	6	363	5838202	885458	4907398	1288584
3km	50%	35000	6	266	4777444	698674	4022928	1225640
3km	50%	35000	6	289	4707661	701527	3916180	1179358
3km	50%	35000	6	271	5909849	858757	4976614	1454987
3km	50%	35000	6	269	6094725	890272	5136887	1503954
3km	50%	35000	6	324	4940170	760342	4128427	1342870
3km	50%	35000	6	280	5118230	767838	4278128	1302757
3km	50%	35000	6	290	5353034	774229	4526990	1200394
3km	50%	35000	6	262	5586486	792641	4737527	1276733
3km	50%	35000	6	315	6362317	860991	5421169	1469897
3km	50%	35000	6	249	5332303	807627	4486409	1314682
3km	50%	35000	6	243	5947886	796276	5091814	1333378
3km	50%	35000	6	201	6247796	771901	5408670	1381059
3km	50%	35000	6	300	5998317	874384	5072892	1386463
3km	50%	35000	6	227	5791033	833186	4860048	1450954
3km	50%	35000	6	275	6355644	973179	5310227	1613625
3km	50%	35000	6	210	5131735	714928	4347116	1243827
3km	50%	35000	6	328	5878093	790312	5031282	1484853
3km	50%	35000	6	319	5046769	733750	4246270	1322616
3km	50%	35000	6	333	5995078	903386	5013781	1586922
3km	50%	35000	6	243	5009972	722256	4235927	1117456
3km	50%	35000	6	208	5665596	824240	4776405	1233094
3km	50%	35000	6	308	5803527	792119	4950210	1483623
3km	50%	35000	6	289	7300823	944005	6279802	1658199
3km	50%	35000	6	348	6789100	894137	5833853	1639748
3km	50%	35000	6	323	7201504	957242	6144665	1748916
3km	50%	35000	6	451	8444053	1149586	7213030	2155570
3km	50%	35000	6	285	6163277	920341	5150487	1536056
3km	50%	35000	6	299	6679618	874509	5734213	1634062
3km	50%	35000	6	309	6756875	846568	5855804	1447026
3km	50%	35000	6	292	6948337	932224	5927870	1763437
3km	50%	35000	6	377	6152080	890731	5177350	1440164
3km	50%	35000	6	219	5642798	830362	4736604	1277779
3km	50%	35000	6	201	6399332	898301	5418631	1461130
3km	50%	35000	6	298	5448573	830233	4497613	1290320
3km	50%	35000	6	210	4933365	702283	4182847	1109102
3km	50%	35000	6	303	5056089	766104	4252996	1138634
3km	50%	35000	6	342	5539662	778281	4686858	1379145
3km	50%	35000	6	277	7020408	873815	6073029	1726301
3km	50%	35000	6	310	5878287	858818	4951908	1328979
3km	50%	35000	6	282	5798512	853600	4871473	1302792
3km	50%	35000	6	240	5999568	856174	5084584	1326429
3km	50%	35000	6	419	5878940	842004	4979057	1427421
3km	50%	35000	6	198	4588444	675342	3863415	1137710
3km	50%	35000	6	369	7315758	1021894	6188042	1749602
3km	50%	35000	6	306	5667207	829559	4769828	1248019
3km	50%	35000	6	261	6038471	912958	5062868	1484931
3km	50%	35000	6	325	5428684	760620	4569122	1316359
3km	50%	35000	6	281	5315660	798549	4469496	1321863
3km	50%	35000	6	255	6055789	850822	5137777	1464648
3km	50%	35000	6	343	5684471	820741	4774959	1387492
3km	50%	35000	6	414	5719944	803009	4853802	1251312
3km	50%	35000	6	430	6250854	915981	5274411	1292917
3km	50%	35000	6	219	4618385	666495	3897008	1149050
3km	50%	35000	6	295	5301126	774778	4467185	1399705
3km	50%	35000	6	178	4426671	655738	3722971	1230538
3km	50%	35000	6	182	3906444	578779	3289959	886496
3km	50%	35000	6	336	6588416	850971	5682479	1473881
3km	50%	35000	6	270	5339224	778876	4503030	1259399
3km	50%	35000	6	324	4559822	680172	3833113	1069085
3km	50%	35000	6	260	5293402	757572	4466794	1279939
3km	50%	35000	6	318	7510275	983316	6452685	1758744
3km	50%	35000	6	278	6228201	917243	5168659	1567947
3km	50%	35000	6	318	6194931	880481	5244571	1481370
3km	50%	35000	6	392	5803449	909409	4814523	1663723
3km	50%	35000	6	282	5015761	746472	4198757	1139778
3km	50%	35000	6	385	6623913	868312	5711096	1565869
3km	50%	35000	6	338	4806298	740971	4014800	1173875
3km	50%	35000	6	381	5631989	762675	4802193	1336043
3km	50%	35000	6	301	6927823	894765	5935877	1554435
3km	50%	35000	6	241	5855731	805602	4995625	1267546
3km	50%	35000	6	288	4986053	742378	4166118	1347744
3km	50%	35000	6	220	5550278	806704	4647867	1421960
3km	50%	35000	6	277	6668317	916004	5673210	1606389
3km	50%	35000	6	300	6563224	895711	5613310	1433033
3km	50%	35000	6	315	7379220	965171	6316234	1727478
3km	50%	35000	6	282	5300590	779021	4472357	1236721
3km	50%	35000	6	193	5161324	687514	4409349	1253505
3km	50%	35000	6	259	5832099	804169	4949625	1237908
3km	50%	35000	6	250	5531993	856026	4597350	1375850
3km	50%	35000	6	310	5751320	759484	4921865	1279995
3km	50%	35000	6	287	8164329	1115855	6964469	2057819
3km	50%	35000	6	265	5851448	867547	4932689	1506585
3km	50%	35000	6	248	6288073	893595	5301356	1381520
3km	50%	35000	6	286	6182034	832899	5288409	1401540
3km	50%	35000	6	266	6510676	846499	5599293	1599080
3km	50%	35000	6	284	4404462	641145	3708167	1176214
3km	50%	35000	6	339	5990976	879245	5039908	1574758
3km	50%	35000	6	256	6996681	934318	5990977	1723732
3km	50%	35000	6	222	5007598	716308	4227490	1240546
3km	50%	35000	6	493	7905756	1018642	6794380	1947862
3km	50%	35000	6	382	6155873	835967	5243049	1628622
3km	50%	35000	6	527	6186230	852688	5266271	1417351
3km	50%	35000	6	404	6522232	882845	5563195	1576954
3km	50%	35000	6	251	5427947	808165	4540483	1226838
3km	50%	35000	6	259	6347895	978095	5306092	1628202
3km	50%	35000	6	268	6121646	830794	5217470	1343022
3km	50%	35000	6	228	5798382	839178	4868317	1370361
3km	50%	35000	6	289	5133865	790200	4274613	1253751
3km	50%	35000	6	237	5414986	848112	4502480	1510786
3km	50%	35000	6	348	7449311	1019035	6358279	1843038
3km	50%	35000	6	256	5772041	837374	4858912	1364166
3km	50%	35000	6	265	5607144	730751	4813972	1327376
3km	50%	35000	6	230	7019972	886209	6067565	1632567
3km	50%	35000	6	317	6060898	863710	5127586	1720224
3km	50%	35000	6	381	7821869	1047674	6704463	1776140
3km	50%	35000	6	257	7387961	909838	6411730	1627348
3km	50%	35000	6	322	5039104	754160	4201940	1348307
3km	50%	35000	6	299	5852814	871435	4886742	1418523
3km	50%	35000	6	303	8032115	1084214	6819264	1922592
3km	50%	35000	6	295	7765810	972156	6712434	1829315
3km	50%	35000	6	295	6458172	936164	5395822	1589078
3km	50%	35000	6	392	5404837	838000	4492332	1669814
3km	50%	35000	6	211	5355715	813133	4485657	1384251
3km	50%	35000	6	273	7626853	943238	6592740	1597387
3km	50%	35000	6	237	5508487	802145	4653256	1229198
3km	50%	35000	6	366	5432690	846364	4532749	1233718
3km	50%	35000	6	225	5148219	780479	4311443	1382325
3km	50%	35000	6	250	6970449	916266	5987849	1554523
3km	50%	35000	6	316	6376495	935618	5365703	1513830
3km	50%	35000	6	287	6257116	868780	5319786	1393717
3km	50%	35000	6	476	6603808	922266	5614808	1386827
3km	50%	35000	6	334	7360828	936253	6335180	1685860
3km	50%	35000	6	296	5722197	857411	4791899	1556004
3km	50%	35000	6	270	6903565	908771	5922068	1590769
3km	50%	35000	6	229	7395051	961401	6357075	1798635
3km	50%	35000	6	232	5050781	762501	4222580	1173549
3km	50%	35000	6	284	6898518	945360	5887012	1831487
3km	50%	35000	6	306	6967912	948096	5943111	1735960
3km	50%	35000	6	294	5228708	759726	4414603	1358768
3km	50%	35000	6	449	5337486	791493	4480356	1340253
3km	50%	35000	6	337	5217232	716048	4403243	1165263
3km	50%	35000	6	245	4601727	692610	3864570	1184194
3km	50%	35000	6	252	5539889	801627	4675293	1375697
3km	50%	35000	6	327	5656274	810935	4780203	1330505
3km	50%	35000	6	264	5489393	798073	4606791	1499501
3km	50%	35000	6	354	6841086	981029	5777859	1732230
3km	50%	35000	6	357	7092015	934342	6084556	1600657
3km	50%	35000	6	417	7094935	903555	6119841	1730084
3km	50%	35000	6	298	7555561	1047136	6419058	1986045
3km	50%	35000	6	261	6847236	847579	5912970	1581081
3km	50%	35000	6	241	5666709	850609	4759259	1466740
3km	50%	35000	6	353	8404873	1109654	7206530	1955002
3km	50%	35000	6	343	6517920	894164	5546872	1560471
3km	50%	35000	6	282	5554447	852308	4637470	1497942
3km	50%	35000	6	231	6126893	859495	5197947	1432247
3km	50%	35000	6	224	5147869	759941	4299277	1392944
3km	50%	35000	6	256	7545433	1051285	6405090	1971532
3km	50%	35000	6	347	6938558	883050	5974990	1787963
3km	50%	35000	6	244	5470788	850844	4522881	1320833
3km	50%	35000	6	236	5817509	795261	4968539	1331428
3km	50%	35000	6	270	7267352	969655	6227231	1602053
3km	50%	35000	6	324	6103681	898963	5120037	1403006
3km	50%	35000	6	297	6197990	864019	5277425	1502864
3km	50%	35000	6	292	6003179	853816	5089678	1450628
3km	50%	35000	6	328	6299979	955096	5246389	1697528
3km	50%	35000	6	242	5254535	763200	4425824	1278654
3km	50%	35000	6	280	5205951	739363	4415751	1340062
3km	50%	35000	6	331	6318892	881095	5385244	1546541
3km	50%	35000	6	266	5906900	870450	4953475	1489107
3km	50%	35000	6	257	6724053	879858	5732420	1453823
3km	50%	35000	6	282	6243506	871164	5287206	1532964
3km	50%	35000	6	461	7383808	959036	6352644	1859846
3km	50%	35000	6	264	6242248	820269	5355990	1480989
3km	50%	35000	6	286	7871963	1076249	6689230	1851420
3km	50%	35000	6	248	5642776	821011	4748096	1213056
3km	50%	35000	6	287	4645943	689022	3922437	1180472
3km	50%	35000	6	427	6346935	802822	5487569	1455862
3km	50%	35000	6	361	7305812	922286	6314875	1610803
3km	50%	35000	6	299	4674969	737092	3894158	1194760
3km	50%	35000	6	278	6056809	757964	5220445	1578416
3km	50%	35000	6	287	7132808	946925	6102720	1556885
3km	50%	35000	6	297	8121258	977649	7019889	1731811
3km	50%	35000	6	303	4910302	728134	4131342	1101903
3km	50%	35000	6	279	6606524	924884	5584194	1633645
3km	50%	35000	6	245	5420464	800554	4560541	1122321
3km	50%	35000	6	288	4577182	654693	3887496	1086505
3km	50%	35000	6	315	5488996	816477	4585599	1443563
3km	50%	35000	6	281	5944203	864270	5002099	1354344
3km	50%	35000	6	280	6322625	967440	5287762	1745499
3km	50%	35000	6	612	7051858	832318	6149763	1690940
3km	50%	35000	6	387	6961184	936246	5939074	1642687
3km	50%	35000	6	336	5431234	801945	4560893	1331888
3km	50%	35000	6	450	7148558	966964	6122726	1722506
3km	50%	35000	6	444	7546348	1005393	6468482	1815339
3km	50%	35000	6	213	5080000	744342	4287349	1338524
3km	50%	35000	6	224	5116159	728574	4324671	1219136
3km	50%	35000	6	346	6726307	837857	5798678	1573064
3km	50%	35000	6	266	6533807	874799	5575906	1464891
3km	50%	35000	6	376	7423834	1003459	6300545	1738407
3km	50%	35000	6	517	7771321	1005874	6665245	1892777
3km	50%	35000	6	262	7509436	992271	6445537	1667106
3km	50%	35000	6	270	5285692	779353	4452312	1209917
3km	50%	35000	6	261	7096325	874897	6157720	1626190
3km	50%	35000	6	240	4942108	697917	4174695	1190223
3km	50%	35000	6	340	6926400	903636	5946988	1952253
3km	50%	35000	6	366	5545131	762341	4728465	1420590
3km	50%	35000	6	408	5527701	838794	4633561	1375516
3km	50%	35000	6	372	6982644	930213	5969836	1691000
3km	50%	35000	6	367	5855387	895350	4869263	1633293
3km	50%	35000	6	204	4778536	700105	3994872	1079289
3km	50%	35000	6	283	5266919	733292	4480686	1241688
3km	50%	35000	6	332	6242342	792340	5386596	1490653
3km	50%	35000	6	240	5130468	763592	4325635	1240259
3km	50%	35000	6	258	6055810	792816	5209152	1332518
3km	50%	35000	6	279	5213286	777211	4366418	1454291
3km	50%	35000	6	345	5653614	739625	4841969	1273107
3km	50%	35000	6	220	4763144	673810	4023809	1185816
3km	50%	35000	6	347	7063352	882637	6113707	1430809
3km	50%	35000	6	288	6696785	831272	5785634	1549076
3km	50%	35000	6	342	6918158	932198	5919600	1784221
3km	50%	35000	6	344	5884561	798579	4988953	1621198
3km	50%	35000	6	298	5232594	748352	4424086	1181909
3km	50%	35000	6	240	5550548	816941	4635260	1271823
3km	50%	35000	6	254	5440702	801612	4590182	1405766
3km	50%	35000	6	291	5529607	832602	4613391	1281186
3km	50%	35000	6	280	6762273	905291	5765769	1568371
3km	50%	35000	6	202	5255812	819989	4347647	1466120
3km	50%	35000	6	277	6169760	827081	5284932	1428684
3km	50%	35000	6	286	7566984	925998	6557594	1736353
3km	50%	35000	6	278	6085136	799854	5193586	1373313
3km	50%	35000	6	320	6292267	872163	5358608	1578955
3km	50%	35000	6	236	4591167	642676	3884659	1049561
3km	50%	35000	6	243	4293763	655801	3603199	929220
3km	50%	35000	6	280	5003829	745733	4193912	1271025
3km	50%	35000	6	304	6157643	900338	5154560	1578433
3km	50%	35000	6	234	5848598	790163	5010700	1292900
3km	50%	35000	6	337	5548994	777264	4702742	1380725
3km	50%	35000	6	292	6313137	802245	5440077	1485243
3km	50%	35000	6	272	6261425	961644	5197598	1625963
3km	50%	35000	6	338	4920904	721956	4133735	1318592
3km	50%	35000	6	384	6256651	803937	5385886	1577886
3km	50%	35000	6	305	6058716	869310	5128044	1534216
3km	50%	35000	6	456	4855149	684790	4124345	1122807
3km	50%	35000	6	276	6273004	920451	5241863	1728240
3km	50%	35000	6	298	6152837	896150	5181413	1424036
3km	50%	35000	6	253	6776938	924857	5793802	1718577
3km	50%	35000	6	219	5142399	783408	4307587	1169572
3km	50%	35000	6	255	5299851	736581	4495054	1302516
3km	50%	35000	6	251	5673379	834647	4781170	1355767
3km	50%	35000	6	207	5141094	736004	4357187	1086490
3km	50%	35000	6	357	7696859	1013002	6607211	1565503
3km	50%	35000	6	293	6385153	842087	5488539	1361103
3km	50%	35000	6	447	7801006	942298	6780788	1775475
3km	50%	35000	6	471	8277792	1093183	7094610	2081307
3km	50%	35000	6	327	5431373	786557	4571004	1543832
3km	50%	35000	6	310	6844335	957420	5753418	1585496
3km	50%	35000	6	411	5389160	771953	4558450	1298620
3km	50%	35000	6	185	5090364	723574	4304564	1174412
3km	50%	35000	6	305	6759001	1028839	5640498	1814598
3km	50%	35000	6	223	5772987	786508	4939813	1498700
3km	50%	35000	6	373	7605976	1032603	6460230	1886512
3km	50%	35000	6	178	5028153	705595	4260653	1115243
3km	50%	35000	6	226	5149886	718501	4379747	1173467
3km	50%	35000	6	474	5730426	819299	4840366	1341767
3km	50%	35000	6	258	5673501	834862	4793073	1287445
3km	50%	35000	6	346	7031687	906898	6040019	1523935
3km	50%	35000	6	272	5977354	916523	5002393	1314161
3km	50%	35000	6	452	6257132	817014	5346544	1510921
3km	50%	35000	6	255	6170275	884982	5213649	1570141
3km	50%	35000	6	327	6517652	894906	5572710	1634907
3km	50%	35000	6	314	5600466	810798	4738632	1294566
3km	50%	35000	6	207	5385073	777530	4559234	1246388
3km	50%	35000	6	297	5648947	843460	4724676	1418600
3km	50%	35000	6	273	6688459	835710	5769435	1533518
3km	50%	35000	6	345	5172851	766177	4336947	1187417
3km	50%	35000	6	270	5580964	825193	4669432	1374075
3km	50%	35000	6	445	6167483	954296	5130589	1529499
3km	50%	35000	6	287	5727228	847624	4784646	1504131
3km	50%	35000	6	251	5514087	815084	4645856	1308148
3km	50%	35000	6	260	4891945	734944	4091570	1272477
3km	50%	35000	6	268	5845636	830214	4945065	1359253
3km	50%	35000	6	258	5942522	851721	5025056	1368838
3km	50%	35000	6	300	5805094	847579	4897080	1321181
3km	50%	35000	6	266	6076306	817712	5206457	1417992
3km	50%	35000	6	371	7189696	953664	6182222	1706491
3km	50%	35000	6	375	6003309	881077	5050378	1581867
3km	50%	35000	6	467	8088927	1103704	6908734	2055406
3km	50%	35000	6	339	6679573	867044	5733028	1552504
3km	50%	35000	6	246	6082101	809316	5187256	1364599
3km	50%	35000	6	265	5690643	804643	4818271	1482987
3km	50%	35000	6	354	5763355	798983	4886519	1508617
3km	50%	35000	6	295	5593241	779476	4770605	1352907
3km	50%	35000	6	239	6562470	847365	5623319	1512845
3km	50%	35000	6	479	5916279	790271	5048581	1422709
3km	50%	35000	6	253	6369674	973208	5312984	1567799
3km	50%	35000	6	259	5479324	784407	4645835	1209980
3km	50%	35000	6	341	6571843	925711	5585388	1705437
3km	50%	35000	6	341	5836719	847154	4929432	1490817
3km	50%	35000	6	321	5423481	730390	4620784	1272510
3km	50%	35000	6	316	6401210	967420	5348070	1601044
3km	50%	35000	6	283	8141727	1040298	7005655	2052522
3km	50%	35000	6	319	5327109	770302	4471720	1354618
3km	50%	35000	6	274	6900685	886034	5939275	1570567
3km	50%	35000	6	274	5386739	812827	4481196	1339471
3km	50%	35000	6	309	4772664	698451	4028223	1198342
3km	50%	35000	6	279	6078999	841764	5176441	1494973
3km	50%	35000	6	363	6416911	844333	5517034	1589873
3km	50%	35000	6	261	6582899	975658	5496010	1456109
3km	50%	35000	6	298	5460490	776949	4617225	1170628
3km	50%	35000	6	191	5165866	755471	4340372	1170433
3km	50%	35000	6	302	6884079	850084	5951311	1713704
3km	50%	35000	6	261	6140761	887240	5192732	1310235
3km	50%	35000	6	420	8338242	1111277	7131747	1956042
3km	50%	35000	6	486	7156690	918218	6150713	1722703
3km	50%	35000	6	212	4668487	640305	3959498	1054498
3km	50%	35000	6	310	6659086	867088	5708304	1487295
3km	50%	35000	6	230	7401635	998541	6317494	1737784
3km	50%	35000	6	282	5039970	758567	4219671	1233733
3km	50%	35000	6	433	6724610	885807	5777541	1503813
3km	50%	35000	6	184	4960538	752702	4136351	1272185
3km	50%	35000	6	264	5193151	810610	4309872	1337448
3km	50%	35000	6	275	5549904	777029	4712861	1285985
3km	50%	35000	6	244	5470123	783766	4622949	1256708
3km	50%	35000	6	367	6333362	921345	5347837	1630625
3km	50%	35000	6	274	5166386	762667	4332078	1325620
3km	50%	35000	6	314	7091951	1036514	5953597	1834365
3km	50%	35000	6	350	6576782	867841	5634687	1501291
3km	50%	35000	6	326	5524738	833523	4639395	1340472
3km	50%	35000	6	408	7754655	953887	6735988	2047477
3km	50%	35000	6	321	5547069	828015	4661097	1611428
3km	50%	35000	6	299	6226882	960747	5198696	1510093
3km	50%	35000	6	242	5589277	880250	4642169	1335772
3km	50%	35000	6	320	5863902	876993	4937884	1327729
3km	50%	35000	6	280	6968745	992910	5892483	1723578
3km	50%	35000	6	282	7004018	870091	6070473	1550067
3km	50%	35000	6	309	4818126	713724	4037568	1160305
3km	50%	35000	6	370	7551843	990438	6483335	1773615
3km	50%	35000	6	253	5508171	842176	4604822	1422221
3km	50%	35000	6	237	5073593	747513	4255161	1331215
3km	50%	35000	6	187	4814110	699202	4051624	1108721
3km	50%	35000	6	232	4546783	683775	3787309	1117954
3km	50%	35000	6	217	5231926	779999	4370197	1281691
3km	50%	35000	6	295	8284843	1008251	7177772	1844435
3km	50%	35000	6	265	5789708	767173	4974362	1448051
3km	50%	35000	6	214	5978719	894900	5018725	1375527
3km	50%	35000	6	303	6457985	930935	5456568	1652681
3km	50%	35000	6	258	5767202	799539	4884214	1459532
3km	50%	35000	6	290	5600848	831248	4703259	1533916
3km	50%	35000	6	270	5909015	811960	5007821	1297008
3km	50%	35000	6	344	6281425	846011	5357582	1576780
3km	50%	35000	6	263	5955270	831326	5070274	1392218
3km	50%	35000	6	297	8141451	1088679	6950009	2238594
3km	50%	35000	6	301	5349275	750854	4521927	1277665
3km	50%	35000	6	404	6557140	866988	5633488	1455737
3km	50%	35000	6	249	5965905	847155	5020492	1347602
3km	50%	35000	6	331	6391191	808224	5520381	1464837
3km	50%	35000	6	261	6795311	883664	5846055	1562960
3km	50%	35000	6	216	6413518	942675	5381430	1460657
3km	50%	35000	6	251	5402269	780039	4560171	1450002
3km	50%	35000	6	255	4538103	701802	3784114	1207204
3km	50%	35000	6	416	5690923	853602	4753419	1598140
3km	50%	35000	6	289	4952503	777223	4129277	1185826
3km	50%	35000	6	393	5394934	757042	4580637	1170314
3km	50%	35000	6	306	5771457	742308	4979853	1225196
3km	50%	35000	6	390	7885807	948544	6858684	1655074
3km	50%	35000	6	332	7347622	952272	6301948	1566725
3km	50%	35000	6	240	5403486	780054	4570017	1299328
3km	50%	35000	6	269	5702801	781419	4877372	1314729
3km	50%	35000	6	214	5686539	811317	4811482	1325711
3km	50%	35000	6	288	5767347	882134	4816339	1419907
3km	50%	35000	6	336	5566259	844848	4649886	1436529
3km	50%	35000	6	254	4654234	690050	3912790	1121589
3km	50%	35000	6	325	7206723	1021224	6112096	1756109
3km	50%	35000	6	272	5256369	781946	4425551	1303562
3km	50%	35000	6	218	4533816	669543	3805286	1127503
3km	50%	35000	6	286	6741093	937998	5733173	1567284
3km	50%	35000	6	305	4943504	722259	4152337	1283067
3km	50%	35000	6	405	7172875	987893	6104528	1762380
3km	50%	35000	6	247	6690204	937069	5676474	1815621
3km	50%	35000	6	266	6406655	885792	5488327	1429468
3km	50%	35000	6	195	5140210	724554	4339867	1116583
3km	50%	35000	6	302	5258117	793127	4400810	1229018
3km	50%	35000	6	372	5657425	848848	4716730	1383136
3km	50%	35000	6	262	5515881	847692	4586656	1510682
3km	50%	35000	6	306	6218684	907904	5204430	1401803
3km	50%	35000	6	310	5416292	765193	4593848	1204833
3km	50%	35000	6	329	6112488	919321	5116216	1585970
3km	50%	35000	6	274	5740346	856408	4828914	1284980
3km	50%	35000	6	271	6475647	849133	5527255	1589625
3km	50%	35000	6	431	7475217	943065	6426864	1676866
3km	50%	35000	6	343	6431009	862292	5486499	1545448
3km	50%	35000	6	265	5756049	873869	4814727	1389394
3km	50%	35000	6	316	4846454	753242	4047820	1194947
3km	50%	35000	6	403	6303804	952886	5249609	1644676
3km	50%	35000	6	352	7167842	979472	6110589	1822315
3km	50%	35000	6	242	4808415	670226	4088654	1208846
3km	50%	35000	6	216	5338633	743250	4534548	1181226
3km	50%	35000	6	306	6362514	803324	5474508	1370891
3km	50%	35000	6	295	6271947	843353	5367507	1402993
3km	50%	35000	6	255	5798559	789946	4956179	1319620
3km	50%	35000	6	363	5562440	776628	4708354	1417467
3km	50%	35000	6	355	8016696	1021217	6889512	1824681
3km	50%	35000	6	264	5558650	804950	4662035	1294816
3km	50%	35000	6	263	5643015	865183	4712473	1363474
3km	50%	35000	6	377	6947009	892716	5989801	1556919
3km	50%	35000	6	394	7369343	936500	6357569	1745732
3km	50%	35000	6	230	6335185	858253	5394291	1396141
3km	50%	35000	6	387	5355415	794125	4479152	1162436
3km	50%	35000	6	392	7889204	984253	6823775	1673831
3km	50%	35000	6	327	5342732	832026	4428591	1555739
3km	50%	35000	6	271	5316038	773331	4469722	1312443
3km	50%	35000	6	241	5389821	764849	4520197	1200297
3km	50%	35000	6	271	5628906	792617	4756337	1325027
3km	50%	35000	6	247	5757363	786929	4916577	1245653
3km	50%	35000	6	361	7353052	979718	6298439	1747602
3km	50%	35000	6	336	5592630	840430	4651748	1321172
3km	50%	35000	6	252	5643633	769977	4821026	1283180
3km	50%	35000	6	381	7368503	968951	6306068	1735145
3km	50%	35000	6	336	6327765	874667	5348264	1516034
3km	50%	35000	6	239	5884714	846936	4981549	1496802
3km	50%	35000	6	275	6770396	842363	5844605	1496093
3km	50%	35000	6	342	5748842	871225	4806483	1495553
3km	50%	35000	6	379	7252151	881829	6302172	1499477
3km	50%	35000	6	286	5690508	790066	4827571	1387035
3km	50%	35000	6	334	6088008	868836	5137537	1421894
3km	50%	35000	6	284	5483753	818163	4602523	1304882
3km	50%	35000	6	384	7228753	968903	6180092	1836149
3km	50%	35000	6	325	6529480	814347	5635099	1484831
3km	50%	35000	6	383	7750430	1005688	6657136	1910043
3km	50%	35000	6	264	6642439	977920	5601588	1682107
3km	50%	35000	6	358	6111681	902222	5119102	1666731
3km	50%	35000	6	238	6240397	953407	5186925	1529824
3km	50%	35000	6	243	5228693	761251	4391909	1065035
3km	50%	35000	6	329	6481555	960594	5421225	1656979
3km	50%	35000	6	316	6125804	863250	5192358	1595891
3km	50%	35000	6	304	4982886	749847	4163778	1399855
3km	50%	35000	6	246	5566716	792364	4680343	1218938
3km	50%	35000	6	319	7392497	1048812	6252318	2158720
3km	50%	35000	6	417	8001880	1050452	6883315	1857315
3km	50%	35000	6	295	5376734	782341	4529958	1253646
3km	50%	35000	6	371	6561476	896585	5604456	1539323
3km	50%	35000	6	250	6589580	847981	5643069	1460936
3km	50%	35000	6	196	4509824	663697	3770330	1133328
3km	50%	35000	6	276	8217596	1091326	7057953	1880079
3km	50%	35000	6	274	6279753	909043	5296531	1325491
3km	50%	35000	6	286	6391843	888664	5435448	1372503
3km	50%	35000	6	287	5360286	789568	4484523	1245450
3km	50%	35000	6	415	6557388	906155	5580401	1641475
3km	50%	35000	6	265	6266616	856266	5331579	1387553
3km	50%	35000	6	351	6218470	811104	5342270	1416453
3km	50%	35000	6	276	5414825	802711	4536821	1214697
3km	50%	35000	6	263	5505994	866933	4577395	1310598
3km	50%	35000	6	271	5591710	750779	4766151	1477451
3km	50%	35000	6	336	8014951	1042874	6896514	2010764
3km	50%	35000	6	243	5745903	769986	4914567	1232449
3km	50%	35000	6	223	5003295	743987	4192267	1324372
3km	50%	35000	6	399	7313940	928463	6309863	1609652
3km	50%	35000	6	301	4800703	716464	4038108	1217320
3km	50%	35000	6	276	5275915	811802	4396600	1366883
3km	50%	35000	6	547	4535421	694749	3764606	1269059
3km	50%	35000	6	274	7107925	911584	6122843	1667131
3km	50%	35000	6	268	6183134	853161	5268681	1447585
3km	50%	35000	6	339	4987043	727379	4181470	1242412
3km	50%	35000	6	236	6027275	852065	5052255	1372077
3km	50%	35000	6	223	5400668	789814	4539163	1288243
3km	50%	35000	6	229	5343223	813558	4431337	1443612
3km	50%	35000	6	408	6762128	921557	5760554	1669769
3km	50%	35000	6	350	6919539	909177	5913283	1527249
3km	50%	35000	6	348	7404652	975733	6346322	1729898
3km	50%	35000	6	245	7230481	1045196	6099812	1816244
3km	50%	35000	6	224	4845802	683055	4101524	1137107
3km	50%	35000	6	326	8350629	1108277	7147515	1997763
3km	50%	35000	6	226	5190589	772032	4346678	1195355
3km	50%	35000	6	342	6360525	866118	5420402	1718239
3km	50%	35000	6	479	5535062	840812	4613931	1258637
3km	50%	35000	6	377	5192223	766321	4347418	1280024
3km	50%	35000	6	281	5404579	789938	4572569	1252594
3km	50%	35000	6	215	5047046	729090	4247808	1250776
3km	50%	35000	6	405	7585757	969512	6530644	1839860
3km	50%	35000	6	325	6692564	854455	5781396	1507004
3km	50%	35000	6	334	7649853	954011	6630563	1703865
3km	50%	35000	6	300	4760408	677012	4017637	1141332
3km	50%	35000	6	230	5169033	798678	4312247	1386934
3km	50%	35000	6	249	5607949	839147	4705172	1391600
3km	50%	35000	6	325	5694183	733469	4923188	1236927
3km	50%	35000	6	363	5577666	761873	4721742	1419133
3km	50%	35000	6	290	6736016	858287	5812024	1667931
3km	50%	35000	6	287	7041007	932742	6030702	1659473
3km	50%	35000	6	273	6474633	963182	5458161	1805188
3km	50%	35000	6	249	5993144	932249	5004718	1475798
3km	50%	35000	6	251	5742224	853721	4806806	1512738
3km	50%	35000	6	320	5579896	891757	4637308	1442168
3km	50%	35000	6	341	5953826	901016	4989331	1358256
3km	50%	35000	6	324	6602615	911972	5632682	1765285
3km	50%	35000	6	247	6002242	785126	5152580	1412310
3km	50%	35000	6	392	6333468	807290	5414128	1495902
3km	50%	35000	6	297	5858222	755125	5049162	1267374
3km	50%	35000	6	262	7604094	973068	6542010	1857026
3km	50%	35000	6	327	6021897	889635	5057902	1295094
3km	50%	35000	6	244	5452259	797193	4596090	1307496
3km	50%	35000	6	289	6179032	840119	5264319	1479261
3km	50%	35000	6	225	5373908	712224	4604876	1266651
3km	50%	35000	6	310	4950018	734626	4151358	1183842
3km	50%	35000	6	243	6923181	912368	5931839	1773961
3km	50%	35000	6	389	6119150	906234	5115166	1623939
3km	50%	35000	6	395	6301839	827314	5382262	1630846
3km	50%	35000	6	299	6760491	866986	5831041	1681767
3km	50%	35000	6	347	6428679	880188	5448721	1697685
3km	50%	35000	6	286	5993688	838503	5093070	1457108
3km	50%	35000	6	353	6777619	871054	5832679	1520986
3km	50%	35000	6	409	8051515	1082937	6856887	1984052
3km	50%	35000	6	297	5415187	789441	4583799	1391229
3km	50%	35000	6	251	5258198	764975	4414665	1238268
3km	50%	35000	6	297	6450211	910552	5459426	1493399
3km	50%	35000	6	208	4791675	680371	4054114	1121252
3km	50%	35000	6	219	5458476	765097	4616762	1322819
3km	50%	35000	6	223	5737419	836859	4845613	1339187
3km	50%	35000	6	316	5656773	862087	4726737	1354865
3km	50%	35000	6	271	4779048	675023	4042211	1200364
3km	50%	35000	6	355	7257842	977162	6213934	1740200
3km	50%	35000	6	243	7250105	941082	6222100	1676536
3km	50%	35000	6	334	4837589	701347	4059167	1042542
3km	50%	35000	6	320	5219465	787967	4335209	1414043
3km	50%	35000	6	240	4212710	609078	3558042	1088801
3km	50%	35000	6	240	5107097	777685	4284497	1344829
3km	50%	35000	6	318	6580526	867527	5642712	1588724
3km	50%	35000	6	250	5395586	789974	4544749	1439321
3km	50%	35000	6	291	6149709	921088	5160387	1505947
3km	50%	35000	6	251	6114772	868203	5171799	1356924
3km	50%	35000	6	291	4876515	677043	4137154	1194034
3km	50%	35000	6	246	5171410	756654	4345732	1306357
3km	50%	35000	6	293	6030129	864728	5077593	1483695
3km	50%	35000	6	338	5557053	849549	4624045	1327078
3km	50%	35000	6	271	6444333	912275	5471272	1508140
3km	50%	35000	6	370	6184743	903606	5188027	1641510
3km	50%	35000	6	248	5202791	789978	4357421	1277644
3km	50%	35000	6	206	5311149	775891	4483148	1425344
3km	50%	35000	6	292	7465282	908635	6503017	1589818
3km	50%	35000	6	281	5319921	763806	4494280	1213711
3km	50%	35000	6	285	5621102	810022	4738545	1398091
3km	50%	35000	6	301	7849897	1002844	6779451	1710129
3km	50%	35000	6	350	4979180	763708	4147433	1314745
3km	50%	35000	6	306	7363194	916114	6390222	1598784
3km	50%	35000	6	273	5297327	809884	4404504	1533824
3km	50%	35000	6	283	6757755	913086	5739957	1629123
3km	50%	35000	6	274	6397227	850749	5484659	1509679
3km	50%	35000	6	359	5006520	713766	4246915	1238827
3km	50%	35000	6	298	6515195	834619	5592176	1460875
3km	50%	35000	6	254	4715485	718192	3921281	1215259
3km	50%	35000	6	376	7698021	994752	6617875	1781415
3km	50%	35000	6	285	5266378	809505	4401298	1217051
3km	50%	35000	6	245	5584412	798409	4687484	1462528
3km	50%	35000	6	208	7096161	951678	6079365	1635197
3km	50%	35000	6	502	6881845	867766	5961195	1619117
3km	50%	35000	6	282	6090377	816660	5217957	1502116
3km	50%	35000	6	219	4815820	728946	4027599	1388259
3km	50%	35000	6	438	6280676	776903	5455936	1381089
3km	50%	35000	6	245	6440069	847900	5497526	1538470
3km	50%	35000	6	247	5837940	868763	4899824	1535040
3km	50%	35000	6	268	4895754	706146	4134505	1082764
3km	50%	35000	6	454	5940855	864476	5019046	1587575
3km	50%	35000	6	359	6743932	948895	5746565	1494674
3km	50%	35000	6	284	6712875	927786	5722145	1637541
3km	50%	35000	6	297	6192534	890197	5260748	1327420
3km	50%	35000	6	215	5878969	802472	4997753	1471419
3km	50%	35000	6	320	7401976	998993	6333832	1770571
3km	50%	35000	6	280	6591083	908608	5609327	1741352
3km	50%	35000	6	285	5452579	814859	4514021	1301716
3km	50%	35000	6	423	6764029	953066	5742368	1768890
3km	50%	35000	6	314	6669076	857115	5716995	1544404
3km	50%	35000	6	290	6198581	832970	5316458	1456698
3km	50%	35000	6	304	6669050	873902	5733887	1574671
3km	50%	35000	6	391	7836121	1019228	6722182	1861590
3km	50%	35000	6	296	5498325	851189	4585827	1314220
3km	50%	35000	6	249	5302988	735957	4507375	1132665
3km	50%	35000	6	281	5866010	842359	4950014	1450662
3km	50%	35000	6	307	5723176	868962	4788740	1515152
3km	50%	35000	6	283	5600457	826745	4698322	1403311
3km	50%	35000	6	248	5521773	843421	4624208	1264059
3km	50%	35000	6	300	4748220	694087	3987582	1063377
3km	50%	35000	6	218	4942496	740992	4137384	1242869
3km	50%	35000	6	245	5307958	755676	4463324	1141099
3km	50%	35000	6	266	5361303	782985	4523057	1254241
3km	50%	35000	6	277	5567928	866670	4619226	1303723
3km	50%	35000	6	237	4841625	733026	4017194	1350003
3km	50%	35000	6	234	5513947	733987	4701552	1391077
3km	50%	35000	6	340	6937932	874145	5968230	1520149
3km	50%	35000	6	242	5595281	873408	4670001	1538874
3km	50%	35000	6	238	5499723	794291	4636487	1356762
3km	50%	35000	6	269	5273299	755760	4444702	1179833
3km	50%	35000	6	284	5779444	866193	4810721	1438114
3km	50%	35000	6	265	6120137	915941	5126398	1571657
3km	50%	35000	6	289	5158205	729852	4353851	1167150
3km	50%	35000	6	301	6911484	942020	5904154	1623864
3km	50%	35000	6	372	6997254	1001263	5876584	1872118
3km	50%	35000	6	251	5806382	872541	4854850	1715187
3km	50%	35000	6	291	5764147	799045	4888938	1428486
3km	50%	35000	6	261	5348189	782075	4515493	1226475
3km	50%	35000	6	272	5750414	845522	4826808	1302675
3km	50%	35000	6	241	6821306	852135	5897221	1594495
3km	50%	35000	6	306	5994574	859482	5049910	1433145
3km	50%	35000	6	330	6020774	856322	5093326	1341406
3km	50%	35000	6	410	7238124	958491	6216792	1853516
3km	50%	35000	6	439	5957535	795347	5104455	1432417
3km	50%	35000	6	312	5858110	867446	4926730	1412877
3km	50%	35000	6	263	6204090	872907	5237018	1392326
3km	50%	35000	6	314	6652690	868826	5709077	1561938
3km	50%	35000	6	318	5243395	741538	4446620	1247892
3km	50%	35000	6	533	7856415	1037668	6697288	1907220
3km	50%	35000	6	296	6761504	929499	5745122	1626938
3km	50%	35000	6	262	6637472	808143	5759196	1379281
3km	50%	35000	6	278	5428341	810170	4543441	1383212
3km	50%	35000	6	335	6577351	852004	5681800	1476644
3km	50%	35000	6	363	7588700	1002208	6508382	1773654
3km	50%	35000	6	340	7823107	1065212	6680801	1955119
3km	50%	35000	6	360	5600703	826533	4697054	1595116
3km	50%	35000	6	265	4750032	753115	3933600	1341339
3km	50%	35000	6	459	6854940	812161	5973306	1572763
3km	50%	35000	6	288	4900648	694046	4148674	1108666
3km	50%	35000	6	307	5406342	815148	4518878	1270035
3km	50%	35000	6	361	5952976	810453	5048994	1442556
3km	50%	35000	6	256	6277655	862834	5336068	1440688
3km	50%	35000	6	228	4901339	704043	4127527	1193720
3km	50%	35000	6	269	6949626	909030	5966216	1577311
3km	50%	35000	6	231	7451459	1048851	6306493	1742291
3km	50%	35000	6	267	8105299	1027091	6990265	1795736
3km	50%	35000	6	306	5125725	683233	4394407	1212288
3km	50%	35000	6	365	6170752	907128	5209808	1475609
3km	50%	35000	6	379	4965397	710625	4201813	1193039
3km	50%	35000	6	261	6895055	855287	5985181	1494791
3km	50%	35000	6	284	6054589	798732	5220440	1402158
3km	50%	35000	6	231	4821396	676126	4076876	1152288
3km	50%	35000	6	326	6906117	843259	6001187	1423994
3km	50%	35000	6	414	6263454	906595	5287800	1570083
3km	50%	35000	6	227	5850108	844151	4937022	1376790
3km	50%	35000	6	281	5776614	877747	4839090	1392063
3km	50%	35000	6	260	6231478	860271	5300372	1421759
3km	50%	35000	6	260	6268785	902630	5308786	1600572
3km	50%	35000	6	279	7097320	913140	6121745	1618542
3km	50%	35000	6	261	6661518	800945	5790111	1390600
3km	50%	35000	6	248	5396368	781337	4555778	1274215
3km	50%	35000	6	282	5963019	829727	5061626	1483696
3km	50%	35000	6	350	6986888	902471	6003975	1565276
3km	50%	35000	6	236	5018639	705487	4252366	1128823
3km	50%	35000	6	355	5859769	891639	4904235	1523238
3km	50%	35000	6	287	5941995	861479	5024672	1363319
3km	50%	35000	6	294	5707051	790379	4826699	1357731
3km	50%	35000	6	253	5114405	722345	4333658	1397463
3km	50%	35000	6	383	7500604	905248	6508348	1755204
3km	50%	35000	6	267	6163715	870433	5182597	1623309
3km	50%	35000	6	312	6739937	898489	5765413	1729380
3km	50%	35000	6	324	7298901	888298	6322686	1502114
3km	50%	35000	6	278	5933490	869034	4996499	1485074
3km	50%	35000	6	261	6370451	930740	5348481	1453334
3km	50%	35000	6	301	7226702	912500	6238479	1713723
3km	50%	35000	6	285	5855385	805367	4989934	1591984
3km	50%	35000	6	336	6182684	881722	5230395	1586372
3km	50%	35000	6	313	5635815	781937	4788844	1320855
3km	50%	35000	6	367	7171720	861234	6233232	1616982
3km	50%	35000	6	401	5186631	771285	4352218	1272592
3km	50%	35000	6	334	5598343	825560	4723058	1256159
3km	50%	35000	6	267	5337040	720937	4555836	1203237
3km	50%	35000	6	309	6156027	887489	5211192	1392024
3km	50%	35000	6	325	4996700	736667	4181184	1196565
3km	50%	35000	6	321	6459734	935057	5459703	1524145
3km	50%	35000	6	346	5445660	772548	4630396	1556420
3km	50%	35000	6	271	6833496	886105	5877107	1515496
3km	50%	35000	6	295	5009046	725750	4235256	1229093
3km	50%	35000	6	350	7611585	1019080	6478236	1972499
3km	50%	35000	6	303	5113946	751330	4291042	1246953
3km	50%	35000	6	332	6912779	859249	5986713	1515556
3km	50%	35000	6	230	4935898	716668	4161494	1294413
3km	50%	35000	6	322	6070689	831711	5173906	1575577
3km	50%	35000	6	312	5646137	782842	4772938	1358676
3km	50%	35000	6	312	5657194	772318	4789221	1319603
3km	50%	35000	6	226	5573449	842197	4673561	1284189
3km	50%	35000	6	247	4906631	733834	4096979	1216248
3km	50%	35000	6	311	5350168	762548	4503275	1300973
3km	50%	35000	6	307	6377971	948543	5354933	1613917
3km	50%	35000	6	208	4809695	680364	4079220	1130506
3km	50%	35000	6	256	7274890	940455	6248619	1673558
3km	50%	35000	6	485	7588581	1022479	6498411	2035711
3km	50%	35000	6	282	6370815	814357	5432044	1447549
3km	50%	35000	6	304	6723254	860218	5805328	1508136
3km	50%	35000	6	283	5076341	760729	4269474	1219240
3km	50%	35000	6	325	7270519	955007	6207065	1655468
3km	50%	35000	6	245	4619839	662005	3907753	1070369
3km	50%	35000	6	302	5461752	828684	4583400	1259609
3km	50%	35000	6	235	5751895	795619	4898996	1341606
3km	50%	35000	6	309	6794980	878204	5866415	1559911
3km	50%	35000	6	327	7890580	1021397	6774422	1730048
3km	50%	35000	6	249	5443655	809566	4562563	1320374
3km	50%	35000	6	298	7386095	923694	6406484	1544441
3km	50%	35000	6	453	7074642	991657	6000645	1653464
3km	50%	35000	6	304	5775488	807916	4905521	1384810
3km	50%	35000	6	260	6612049	915094	5638135	1511339
3km	50%	35000	6	248	6860493	913508	5892340	1478607
3km	50%	35000	6	339	4808724	729694	4018909	1302678
3km	50%	35000	6	244	4967730	737104	4172437	1101761
3km	50%	35000	6	481	6569961	896550	5610206	1448949
3km	50%	35000	6	207	5020792	701215	4228885	1210598
3km	50%	35000	6	340	5139460	733734	4355687	1144818
3km	50%	35000	6	568	8130100	1009742	6999650	1910275
3km	50%	35000	6	263	5369225	781933	4516236	1246033
3km	50%	35000	6	313	5948219	875461	4981944	1542775
3km	50%	35000	6	224	5475876	799802	4614411	1297295
3km	50%	35000	6	233	4687253	708738	3917606	1239984
3km	50%	35000	6	224	5221983	790015	4372743	1258130
3km	50%	35000	6	213	4397712	665471	3665967	1174212
3km	50%	35000	6	337	7560448	941664	6517977	1703279
3km	50%	35000	6	251	4916986	762754	4090591	1218865
3km	50%	35000	6	277	5743192	842304	4822503	1632764
3km	50%	35000	6	350	5021906	776128	4175637	1229630
3km	50%	35000	6	366	7080071	951604	6029835	1627474
3km	50%	35000	6	425	7633339	944424	6608725	1844650
3km	50%	35000	6	267	7181908	933957	6156506	1701830
3km	50%	35000	6	206	4908594	744170	4116380	1145615
3km	50%	35000	6	251	5987326	923247	4967960	1526718
3km	50%	35000	6	342	4614819	698381	3876805	1100853
3km	50%	35000	6	238	5703006	834283	4790791	1239476
3km	50%	35000	6	226	6683334	954808	5669046	1502269
3km	50%	35000	6	244	6086155	820328	5213625	1463361
3km	50%	35000	6	254	6151369	857638	5202429	1660706
3km	50%	35000	6	344	6485493	893526	5497813	1902357
3km	50%	35000	6	296	5651552	872214	4719407	1521387
3km	50%	35000	6	279	6139122	903548	5181424	1396116
3km	50%	35000	6	284	5441665	761351	4610199	1274704
3km	50%	35000	6	270	5974022	873621	5039254	1348642
3km	50%	35000	6	227	4703665	694825	3948255	1103461
3km	50%	35000	6	341	6845339	881198	5864485	1574878
3km	50%	35000	6	303	7076964	922442	6092974	1623068
3km	50%	35000	6	232	5499325	804058	4605482	1342406
3km	50%	35000	6	287	5222747	720653	4437720	1156818
3km	50%	35000	6	273	7764725	1022702	6683999	1765512
3km	50%	35000	6	491	5746818	894726	4784896	1442590
3km	50%	35000	6	336	5419937	786944	4567872	1384267
3km	50%	35000	6	440	7320893	906742	6322823	1643224
3km	50%	35000	6	321	4751533	675152	4021130	1155465
3km	50%	35000	6	212	6033172	929858	5033296	1690720
3km	50%	35000	6	376	7630023	963279	6586515	1679245
3km	50%	35000	6	241	5304905	819597	4429868	1206086
3km	50%	35000	6	288	6919439	897439	5959157	1694246
3km	50%	35000	6	192	5289483	769947	4461793	1167502
3km	50%	35000	6	271	5321179	823704	4411643	1333139
3km	50%	35000	6	465	7246950	944979	6195741	1713304
3km	50%	35000	6	367	7402882	938074	6342533	1651186
3km	50%	35000	6	274	5714354	761187	4882236	1299162
3km	50%	35000	6	267	5953200	877803	4994135	1344919
3km	50%	35000	6	280	5244629	803437	4388957	1399153
3km	50%	35000	6	203	6005174	873072	5066557	1348218
3km	50%	35000	6	376	6898680	867430	5860933	1587605
3km	50%	35000	6	270	4686811	687505	3922084	1183289
3km	50%	35000	6	365	6198749	780916	5355665	1415654
3km	50%	35000	6	277	5047255	748005	4229286	1210576
3km	50%	35000	6	232	4470901	678334	3722372	1028483
3km	50%	35000	6	254	5271525	823899	4346404	1426357
3km	50%	35000	6	275	6026280	890657	5077917	1515792
3km	50%	35000	6	382	6575619	860731	5638906	1471805
3km	50%	35000	6	289	6403293	881628	5451112	1498184
3km	50%	35000	6	262	5847046	801511	4984814	1465822
3km	50%	35000	6	246	5829491	853669	4911365	1370114
3km	50%	35000	6	248	5023541	791038	4162977	1176338
3km	50%	35000	6	282	6591211	908605	5613107	1538414
3km	50%	35000	6	237	6264634	766451	5451414	1380539
3km	50%	35000	6	215	4615170	692549	3880063	1271702
3km	50%	35000	6	232	5242327	758390	4430024	1292325
3km	50%	35000	6	278	5539372	818168	4620997	1259397
3km	50%	35000	6	209	5235260	766661	4408454	1278376
3km	50%	35000	6	486	6271794	871543	5301445	1762977
3km	50%	35000	6	360	6625023	927000	5618109	1846846
3km	50%	35000	6	286	6025011	895124	5079085	1519985
3km	50%	35000	6	274	5665644	846391	4712782	1468134
3km	50%	35000	6	257	7764679	992594	6680017	1862483
3km	50%	35000	6	278	6435188	902092	5443223	1587656
3km	50%	35000	6	390	6840994	849073	5906576	1605284
3km	50%	35000	6	326	6795438	974377	5741506	1660285
3km	50%	35000	6	273	7129296	952430	6099002	1475975
3km	50%	35000	6	276	6863862	907281	5867327	1605618
3km	50%	35000	6	225	5862495	850556	4912450	1309825
3km	50%	35000	6	290	5929690	774882	5087638	1344753
3km	50%	35000	6	312	7015769	946024	5988476	1697559
3km	50%	35000	6	215	5981095	798057	5114175	1367528
3km	50%	35000	6	295	5667283	865238	4707073	1602320
3km	50%	35000	6	290	6978859	957660	5949445	1768807
3km	50%	35000	6	342	4512846	665135	3812318	1042410
3km	50%	35000	6	245	5933833	835046	5045484	1470639
3km	50%	35000	6	285	6018043	862060	5084408	1522869
3km	50%	35000	6	328	7624336	1031765	6472290	1979042
3km	50%	35000	6	267	6205637	842182	5282592	1565570
3km	50%	35000	6	243	5838396	840141	4951554	1234893
3km	50%	35000	6	317	5573196	836948	4633641	1477033
3km	50%	35000	6	286	6935309	935543	5928835	1641233
3km	50%	35000	6	312	5385676	759410	4566297	1314816
3km	50%	35000	6	224	4821285	671674	4093249	1247031
3km	50%	35000	6	234	5869887	874281	4927245	1311732
3km	50%	35000	6	305	5758409	864920	4810803	1492187
3km	50%	35000	6	310	7450758	921774	6415720	1852540
3km	50%	35000	6	267	5916054	905711	4947572	1311778
3km	50%	35000	6	238	5380716	817346	4493414	1338682
3km	50%	35000	6	266	4686659	728592	3897994	1198934
3km	50%	35000	6	228	4509514	693725	3767396	1185825
3km	50%	35000	6	397	7114007	1030297	6000554	1803141
3km	50%	35000	6	360	6262089	862577	5334941	1548592
3km	50%	35000	6	263	5872960	820923	4968712	1366008
3km	50%	35000	6	311	4544176	663733	3833641	1089284
3km	50%	35000	6	240	5338172	757689	4527922	1128073
3km	50%	35000	6	236	5775875	850928	4841392	1510641
3km	50%	35000	6	434	6886190	871988	5938600	1660294
3km	50%	35000	6	213	5569172	875049	4637603	1287550
3km	50%	35000	6	195	4878632	714405	4105748	1120725
3km	50%	35000	6	245	6490806	899988	5545515	1566444
3km	50%	35000	6	296	5882476	873509	4915383	1739086
3km	50%	35000	6	275	6587432	952330	5534742	1705401
3km	50%	35000	6	322	5265324	795248	4389812	1228417
3km	50%	35000	6	430	6954255	912983	5978321	1750779
3km	50%	35000	6	250	5671072	822811	4777360	1346965
3km	50%	35000	6	421	5170470	750377	4366747	1258810
3km	50%	35000	6	287	4835066	707481	4082236	1182726
3km	50%	35000	6	462	7006106	913688	6028368	1746202
3km	50%	35000	6	319	5911287	866299	4963353	1422672
3km	50%	35000	6	266	4748046	695894	3984033	1141847
3km	50%	35000	6	292	5732766	758382	4878522	1245520
3km	50%	35000	6	289	5272516	788922	4420813	1400685
3km	50%	35000	6	279	6896338	835043	5992278	1415401
3km	50%	35000	6	254	6410793	998549	5343689	1777993
3km	50%	35000	6	331	5568348	743023	4762487	1440961
3km	50%	35000	6	236	5128193	764211	4311277	1267000
3km	50%	35000	6	259	5751254	872064	4829409	1408414
3km	50%	35000	6	231	5829543	863070	4903052	1265893
3km	50%	35000	6	281	6407177	858555	5490776	1600119
3km	50%	35000	6	355	8536849	1199470	7249625	2136340
3km	50%	35000	6	400	6957315	947393	5928692	1779505
3km	50%	35000	6	294	5721283	771961	4868817	1365262
3km	50%	35000	6	287	6191362	869822	5258098	1374855
3km	50%	35000	6	262	6490853	860747	5510482	1571540
3km	50%	35000	6	389	6563393	798467	5687013	1440120
3km	50%	35000	6	312	6061127	862353	5090172	1399501
3km	50%	35000	6	269	5357352	772608	4521194	1218464
3km	50%	35000	6	308	6558868	922791	5575516	1856312
3km	50%	35000	6	272	5288119	727326	4494024	1243588
3km	50%	35000	6	272	5893540	862845	4956060	1358995
3km	50%	35000	6	252	6677920	910071	5689688	1538124
3km	50%	35000	6	267	5378013	722774	4601236	1174196
3km	50%	35000	6	276	5795105	846873	4871761	1353534
3km	50%	35000	6	335	5847730	825876	4961287	1434096
3km	50%	35000	6	297	5354171	788614	4510709	1347862
3km	50%	35000	6	291	6929489	961173	5899805	1628380
3km	50%	35000	6	433	5836544	770617	5013764	1301924
3km	50%	35000	6	353	8486828	1082143	7318618	1889445
3km	50%	35000	6	393	6561761	817686	5674694	1595610
3km	50%	35000	6	350	5748871	812835	4871672	1384303
3km	50%	35000	6	313	8110815	1026706	7013881	1718281
3km	50%	35000	6	355	5582680	831666	4706900	1283446
3km	50%	35000	6	362	6794514	1040123	5697429	1820606
3km	50%	35000	6	271	5959534	905797	4996913	1472866
3km	50%	35000	6	273	6149564	799382	5285740	1355882
3km	50%	35000	6	298	5446370	823358	4537849	1433226
3km	50%	35000	6	208	4507073	655635	3815216	1179789
3km	50%	35000	6	269	6137894	906753	5173951	1405469
3km	50%	35000	6	308	6439828	892716	5446394	1648421
3km	50%	35000	6	349	7846391	1040023	6680684	2070629
3km	50%	35000	6	230	5672597	810334	4786639	1236322
3km	50%	35000	6	454	8374400	1035224	7265286	1795068
3km	50%	35000	6	308	6360399	831025	5458078	1444273
3km	50%	35000	6	291	6798811	964568	5779513	1644764
3km	50%	35000	6	368	7501271	910224	6521119	1595510
3km	50%	35000	6	349	5705678	842598	4763803	1388608
3km	50%	35000	6	287	5091638	739435	4266241	1347168
3km	50%	35000	6	351	6409529	864485	5494523	1382638
3km	50%	35000	6	214	7092973	966905	6031916	1697377
3km	50%	35000	6	275	7244822	899156	6269628	1748976
3km	50%	35000	6	357	5461382	850221	4534535	1479888
3km	50%	35000	6	299	6163803	778266	5322077	1449988
3km	50%	35000	6	277	6085494	878189	5116041	1591134
3km	50%	35000	6	265	5315260	769261	4471766	1314171
3km	50%	35000	6	354	7943116	1024308	6817413	1780567
3km	50%	35000	6	346	4091839	623032	3425002	1108096
3km	50%	35000	6	262	6681553	873492	5731488	1676396
3km	50%	35000	6	358	6162929	905373	5200336	1306061
3km	50%	35000	6	386	7260942	954532	6239437	1695949
3km	50%	35000	6	327	5346313	807465	4466970	1179860
3km	50%	35000	6	386	7809915	995485	6732219	1931237
3km	50%	35000	6	240	5207771	806416	4332054	1421590
3km	50%	35000	6	327	5187269	792680	4332249	1348711
3km	50%	35000	6	304	5654309	902634	4670985	1688534
3km	50%	35000	6	281	4573541	662463	3876642	1061133
3km	50%	35000	6	221	5883204	881578	4923505	1425428
3km	50%	35000	6	281	5842116	799845	4991870	1378955
3km	50%	35000	6	509	6560281	833429	5665779	1491718
3km	50%	35000	6	278	5383968	782320	4524369	1414818
3km	50%	35000	6	231	5172744	736151	4373162	1327532
3km	50%	35000	6	214	5672908	850580	4734125	1393515
3km	50%	35000	6	318	4717971	695496	3950087	1167945
3km	50%	35000	6	262	7260643	967338	6228768	1674745
3km	50%	35000	6	378	6135700	810558	5272264	1357017
3km	50%	35000	6	249	5568576	825632	4679385	1306754
3km	50%	35000	6	306	5314297	799073	4455169	1184230
3km	50%	35000	6	280	6232831	791670	5354850	1513587
3km	50%	35000	6	222	4897824	730958	4077352	1196761
3km	50%	35000	6	284	5767296	864633	4833393	1496750
3km	50%	35000	6	364	7918657	987199	6811373	1950235
3km	50%	35000	6	307	6589024	849349	5676556	1580244
3km	50%	35000	6	293	6282003	883207	5337399	1630936
3km	50%	35000	6	229	6127199	892908	5160372	1582411
3km	50%	35000	6	282	6060437	879644	5114125	1436631
3km	50%	35000	6	251	7178991	942546	6166869	1612944
3km	50%	35000	6	339	6313419	816622	5427245	1379890
3km	50%	35000	6	245	4804305	704543	4049159	1146238
3km	50%	35000	6	533	7323315	981566	6252819	1880765
3km	50%	35000	6	344	6950935	1049964	5812154	1726472
3km	50%	35000	6	250	5856020	748265	5050305	1499389
3km	50%	35000	6	276	5646501	842340	4726188	1370462
3km	50%	35000	6	237	5886500	747728	5089495	1381227
3km	50%	35000	6	209	6335129	836636	5413814	1471917
3km	50%	35000	6	398	7782429	976563	6705993	1906978
3km	50%	35000	6	448	7377112	921222	6378140	1642637
3km	50%	35000	6	242	4577252	653017	3828571	1052204
3km	50%	35000	6	301	7316039	986804	6249144	1644141
3km	50%	35000	6	298	7475503	994646	6404864	1709929
3km	50%	35000	6	330	6360154	810658	5461056	1468813
3km	50%	35000	6	286	5692412	856558	4770335	1534440
3km	50%	35000	6	336	5744805	885027	4778753	1445025
3km	50%	35000	6	369	5994318	894694	5001318	1533877
3km	50%	35000	6	296	7694440	1040510	6581559	1622950
3km	50%	35000	6	326	6909592	928144	5905510	1598269
3km	50%	35000	6	307	7596417	1049870	6466830	1709039
3km	50%	35000	6	279	8222029	1106559	7036300	1883181
3km	50%	35000	6	344	7520152	1002110	6423740	1756313
3km	50%	35000	6	349	5809755	831106	4899316	1316726
3km	50%	35000	6	297	5907124	886987	4924473	1508813
3km	50%	35000	6	440	7140406	986172	6063937	1835547
3km	50%	35000	6	223	6179761	893434	5234162	1478261
3km	50%	35000	6	402	5642048	757444	4827026	1379649
3km	50%	35000	6	247	5669756	841448	4758792	1335026
3km	50%	35000	6	263	6018704	818953	5157641	1391393
3km	50%	35000	6	265	6562697	945813	5549777	1801731
3km	50%	35000	6	268	6048066	815532	5141887	1458155
3km	50%	35000	6	271	7339870	923096	6351666	1577383
3km	50%	35000	6	285	6984560	928674	5950760	1609069
3km	50%	35000	6	301	6367070	856386	5427867	1677509
3km	50%	35000	6	309	5438639	770885	4547894	1155785
3km	50%	35000	6	388	7199853	974429	6160325	1669544
3km	50%	35000	6	261	5723649	789449	4851772	1445238
3km	50%	35000	6	359	5892049	887772	4907756	1624868
3km	50%	35000	6	302	6585806	864853	5663450	1451622
3km	50%	35000	6	268	5451528	820364	4571192	1245464
3km	50%	35000	6	260	5602882	821439	4695281	1495725
3km	50%	35000	6	234	5969179	905659	4990079	1506011
3km	50%	35000	6	339	6670615	851706	5759970	1546873
3km	50%	35000	6	274	5887258	774217	5058758	1346877
3km	50%	35000	6	281	5520592	852814	4565263	1382970
3km	50%	35000	6	333	4873779	724917	4102926	1142714
3km	50%	35000	6	253	5660627	816980	4785743	1266951
3km	50%	35000	6	275	5005470	733004	4196924	1368224
3km	50%	35000	6	292	7767822	963369	6720806	1904442
3km	50%	35000	6	255	5042582	767560	4202807	1296745
3km	50%	35000	6	369	6613954	815247	5741928	1472656
3km	50%	35000	6	231	6703993	910592	5714031	1407715
3km	50%	35000	6	313	5483790	795638	4638130	1281071
3km	50%	35000	6	253	5266820	805611	4357368	1313188
3km	50%	35000	6	351	5589552	911340	4610726	1600001
3km	50%	35000	6	247	5995101	825804	5098909	1392280
3km	50%	35000	6	213	4902763	734128	4086231	1138129
3km	50%	35000	6	325	6365401	876224	5419668	1533523
3km	50%	35000	6	250	6517840	855630	5603776	1501703
3km	50%	35000	6	288	6609007	864549	5668033	1703948
3km	50%	35000	6	331	8951960	1186372	7648065	2374946
3km	50%	35000	6	389	6679702	815922	5793300	1398705
3km	50%	35000	6	284	6794604	879557	5825732	1766754
3km	50%	35000	6	388	5411575	760921	4565788	1305569
3km	50%	35000	6	278	5654462	802421	4800316	1384173
3km	50%	35000	6	237	5423879	811858	4553064	1188692
3km	50%	35000	6	273	6913655	935825	5902146	1780881
3km	50%	35000	6	328	7575030	933339	6554183	1485385
3km	50%	35000	6	408	5589701	809317	4708082	1545010
3km	50%	35000	6	284	5487275	880127	4551667	1445818
3km	50%	35000	6	319	6466812	829656	5532156	1470172
3km	50%	35000	6	295	6080786	839568	5178104	1497748
3km	50%	35000	6	262	6030641	902030	5056244	1516360
3km	50%	35000	6	356	6924742	933572	5927657	1635394
3km	50%	35000	6	302	7286793	932145	6281070	1648532
3km	50%	35000	6	203	5018952	716420	4248617	1127563
3km	50%	35000	6	289	7879883	929850	6875550	1787518
3km	50%	35000	6	301	4969974	710920	4218867	1192007
3km	50%	35000	6	228	5913879	771562	5050733	1264386
3km	50%	35000	6	366	6564573	875980	5611502	1693814
3km	50%	35000	6	265	5649203	831000	4749005	1276598
3km	50%	35000	6	284	5578418	830806	4675429	1272773
3km	50%	35000	6	440	6216557	805655	5340963	1613493
3km	50%	35000	6	293	6254760	833928	5348815	1507601
3km	50%	35000	6	261	5663685	808887	4806736	1231895
3km	50%	35000	6	232	6360754	855413	5429371	1472132
3km	50%	35000	6	274	7280018	995237	6217599	1817470
3km	50%	35000	6	429	6914779	919055	5922916	1665697
3km	50%	35000	6	245	5364726	773394	4545779	1305622
3km	50%	35000	6	234	4807854	668467	4073581	1130763
3km	50%	35000	6	326	5021512	729878	4241735	1281960
3km	50%	35000	6	271	5830639	867463	4809253	1337668
3km	50%	35000	6	290	6989989	890606	6012689	1714780
3km	50%	35000	6	278	5025177	731600	4226531	1243283
3km	50%	35000	6	374	6528352	873433	5595848	1638410
3km	50%	35000	6	459	6591811	870208	5643564	1698481
3km	50%	35000	6	249	6006008	796339	5144641	1311411
3km	50%	35000	6	340	7202910	923953	6188240	1625246
3km	50%	35000	6	343	5471368	854728	4547327	1541100
3km	50%	35000	6	216	5264420	795459	4406259	1236287
3km	50%	35000	6	286	6404867	896069	5441999	1695972
3km	50%	35000	6	334	7296418	930568	6294533	1626934
3km	50%	35000	6	275	4953568	743946	4161111	1104379
3km	50%	35000	6	310	6369527	794949	5522016	1495054
3km	50%	35000	6	243	5307969	741644	4505188	1206669
3km	50%	35000	6	270	6038235	808022	5177281	1276535
3km	50%	35000	6	276	5373541	708001	4609019	1313438
3km	50%	35000	6	297	6238899	897949	5268737	1412209
3km	50%	35000	6	409	7341006	1011087	6234590	2006531
3km	50%	35000	6	432	6076101	898252	5071360	1449869
3km	50%	35000	6	451	7403230	950116	6381649	1676926
3km	50%	35000	6	477	6396149	932560	5395370	1565607
3km	50%	35000	6	291	5177072	728285	4368001	1129738
3km	50%	35000	6	267	6067069	807489	5181321	1330704
3km	50%	35000	6	308	6121088	829618	5219746	1497242
3km	50%	35000	6	262	6820137	876187	5890904	1410819
3km	50%	35000	6	239	5901604	899121	4942351	1342485
3km	50%	35000	6	214	5213101	736967	4401156	1192037
3km	50%	35000	6	368	6098249	801111	5180227	1585956
3km	50%	35000	6	346	7034798	862287	6087364	1446760
3km	50%	35000	6	433	6796765	814795	5913082	1519405
3km	50%	35000	6	255	6002768	895249	5033895	1397372
3km	50%	35000	6	261	7079246	954323	6047011	1590366
3km	50%	35000	6	324	5243315	794698	4365506	1425124
3km	50%	35000	6	264	5010129	724284	4247669	1106564
3km	50%	35000	6	318	6169522	860325	5252969	1351050
3km	50%	35000	6	309	6762487	970897	5690509	1505182
3km	50%	35000	6	367	5073285	736223	4259720	1200090
3km	50%	35000	6	240	5129746	766163	4300810	1164028
3km	50%	35000	6	241	4943728	714464	4149773	1099797
3km	50%	35000	6	221	5175004	735547	4380811	1210989
3km	50%	35000	6	290	6680929	963690	5640754	1608617
3km	50%	35000	6	233	5965271	857215	5029676	1511392
3km	50%	35000	6	391	5536565	842954	4607187	1483929
3km	50%	35000	6	318	7122816	1008023	6021335	1800455
3km	50%	35000	6	315	6197152	905267	5192770	1591195
3km	50%	35000	6	455	6986669	885715	6036603	1559789
3km	50%	35000	6	235	4618990	668626	3906875	1354875
3km	50%	35000	6	239	6642078	843493	5720108	1421931
3km	50%	35000	6	227	4896297	716294	4096322	1114030
3km	50%	35000	6	251	6775673	923413	5785223	1743598
3km	50%	35000	6	225	5261724	779821	4424395	1245487
3km	50%	35000	6	545	6881364	872267	5940374	1598146
3km	50%	35000	6	319	6439674	828437	5550591	1517146
3km	50%	35000	6	277	5971568	897744	4999775	1385660
3km	50%	35000	6	329	5013132	754532	4203309	1161771
3km	50%	35000	6	237	5917256	755335	5092487	1411886
3km	50%	35000	6	282	6479314	917892	5480078	1603229
3km	50%	35000	6	344	5852839	852684	4917618	1280441
3km	50%	35000	6	283	6775004	858264	5852083	1462972
3km	50%	35000	6	267	7993129	996153	6926471	1771688
3km	50%	35000	6	243	6287032	872796	5320443	1360965
3km	50%	35000	6	335	5946975	870593	5041738	1274477
3km	50%	35000	6	284	7032391	947614	5990954	1758423
3km	50%	35000	6	312	6686337	871111	5725102	1613360
3km	50%	35000	6	353	5369759	791268	4501626	1439053
3km	50%	35000	6	481	6133993	884921	5191511	1462565
3km	50%	35000	6	313	6901603	982260	5838362	1788756
3km	50%	35000	6	290	8390005	1062561	7232102	1867115
3km	50%	35000	6	363	7740472	949171	6711721	1686045
3km	50%	35000	6	278	5544770	776296	4699203	1276397
3km	50%	35000	6	286	8083795	1008606	6978994	1815850
3km	50%	35000	6	454	7820399	1040113	6662562	2074591
3km	50%	35000	6	426	5081486	723014	4290084	1269219
3km	50%	35000	6	320	6664703	954303	5665486	1514464
3km	50%	35000	6	282	5027249	720566	4219766	1227642
3km	50%	35000	6	239	5530150	791825	4664617	1226707
3km	50%	35000	6	354	6551728	886873	5619084	1463102
3km	50%	35000	6	335	5202510	803244	4336752	1418992
3km	50%	35000	6	282	5087091	752360	4239154	1215001
3km	50%	35000	6	353	7572939	999668	6448382	1861452
3km	50%	35000	6	304	5994738	782256	5160494	1492308
3km	50%	35000	6	176	4793831	682197	4025492	1104650
3km	50%	35000	6	257	6006240	878645	5046264	1449050
3km	50%	35000	6	429	6467718	818627	5582699	1453094
3km	50%	35000	6	319	7444185	930491	6429155	1630910
3km	50%	35000	6	224	5513175	751709	4684118	1297061
3km	50%	35000	6	296	5783347	838861	4839112	1447572
3km	50%	35000	6	438	6663481	977428	5609761	1693362
3km	50%	35000	6	455	6424750	1008066	5302659	1675670
3km	50%	35000	6	394	7166891	1009187	6065202	1882402
3km	50%	35000	6	315	6021858	789343	5164207	1516313
3km	50%	35000	6	244	6612875	839054	5720052	1517210
3km	50%	35000	6	298	5839290	820924	4951497	1497417
3km	50%	35000	6	276	7354692	930971	6358342	1770365
3km	50%	35000	6	323	5116123	756216	4302888	1272435
3km	50%	35000	6	305	6049489	922786	5054626	1762346
3km	50%	35000	6	355	7036154	949313	5995909	1825535
3km	50%	35000	6	202	5883914	800233	5047201	1322691
3km	50%	35000	6	432	7459953	887217	6499205	1559247
3km	50%	35000	6	480	4991306	739234	4200813	1172656
3km	50%	35000	6	242	5970925	844130	5073460	1404734
3km	50%	35000	6	254	6307736	850668	5356345	1533677
3km	50%	35000	6	267	6120876	869175	5206170	1297677
3km	50%	35000	6	281	5053712	709718	4300108	1140417
3km	50%	35000	6	256	6408113	961435	5353399	1610474
3km	50%	35000	6	269	6722637	864024	5720912	1498652
3km	50%	35000	6	202	6445948	807546	5582599	1403043
3km	50%	35000	6	291	6118758	863721	5193461	1580149
3km	50%	35000	6	325	6610365	894384	5658898	1641337
3km	50%	35000	6	360	5375003	799419	4532531	1236205
3km	50%	35000	6	273	5340267	759234	4504737	1469974
3km	50%	35000	6	250	5900656	815978	4996562	1475660
3km	50%	35000	6	282	5195212	813203	4309856	1356133
3km	50%	35000	6	355	6251249	885009	5302456	1600052
3km	50%	35000	6	307	7487698	982345	6410648	1852451
3km	50%	35000	6	284	5443042	774835	4612671	1209202
3km	50%	35000	6	211	4685872	661521	3962188	1051669
3km	50%	35000	6	262	6490384	927728	5487261	1643654
3km	50%	35000	6	242	6422848	864080	5496350	1569258
3km	50%	35000	6	308	6492428	863613	5561672	1480218
3km	50%	35000	6	330	6625038	889189	5668589	1602899
3km	50%	35000	6	276	7418635	983713	6375041	1680532
3km	50%	35000	6	319	5324760	843492	4421546	1448931
3km	50%	35000	6	307	5702785	826034	4813724	1364447
3km	50%	35000	6	243	5665453	809285	4762589	1229278
3km	50%	35000	6	222	5497340	790363	4645620	1310368
3km	50%	35000	6	366	7023305	947058	6000044	1737346
3km	50%	35000	6	281	4267261	668637	3544479	1124209
3km	50%	35000	6	232	4698586	705914	3927934	1120062
3km	50%	35000	6	427	7903348	1081640	6724861	2031128
3km	50%	35000	6	280	5267842	767629	4430328	1240776
3km	50%	35000	6	273	7953381	969709	6890319	1717877
3km	50%	35000	6	280	7024383	923690	6047185	1591143
3km	50%	35000	6	326	6017467	809409	5142397	1423040
3km	50%	35000	6	275	4982451	710587	4215887	1191729
3km	50%	35000	6	305	6488104	944174	5477193	1500820
3km	50%	35000	6	279	7766445	1064190	6587431	2039758
3km	50%	35000	6	371	5033046	785053	4177297	1496788
3km	50%	35000	6	323	6200907	847271	5285065	1497848
3km	50%	35000	6	290	6067440	895443	5101031	1383781
3km	50%	35000	6	372	7086739	907722	6086709	1800720
3km	50%	35000	6	208	4673521	650167	3974971	1103088
3km	50%	35000	6	257	5129292	804106	4273515	1219264
3km	50%	35000	6	359	5963642	773762	5149174	1286801
3km	50%	35000	6	252	5437539	787670	4593833	1400055
3km	50%	35000	6	239	6710271	919970	5712923	1578194
3km	50%	35000	6	250	5767695	886337	4813139	1461966
3km	50%	35000	6	346	6354221	822963	5474550	1387983
3km	50%	35000	6	264	6777498	907090	5778889	1681917
3km	50%	35000	6	359	6516336	984921	5444656	1756328
3km	50%	35000	6	338	5489683	802055	4583968	1469392
3km	50%	35000	6	310	6171027	902382	5201387	1569341
3km	50%	35000	6	308	5018338	741781	4202367	1276687
3km	50%	35000	6	337	7123039	931367	6094795	1687519
3km	50%	35000	6	248	4962360	746482	4169563	1173493
3km	50%	35000	6	334	6466431	964161	5413291	1677689
3km	50%	35000	6	342	5223248	744958	4439832	1262529
3km	50%	35000	6	309	6078196	817640	5205932	1433042
3km	50%	35000	6	365	5086849	775548	4259556	1247021
3km	50%	35000	6	278	6468868	817496	5582987	1434753
3km	50%	35000	6	241	6120517	898397	5129397	1434934
3km	50%	35000	6	341	7511345	937245	6509634	1671142
3km	50%	35000	6	357	6956393	872672	6024768	1657583
3km	50%	35000	6	331	6937073	937249	5926680	1908060
3km	50%	35000	6	249	5880564	842188	4975185	1488080
3km	50%	35000	6	224	5001297	736504	4230685	1154900
3km	50%	35000	6	194	5013008	727128	4217445	1127866
3km	50%	35000	6	250	5434399	812222	4558396	1235486
3km	50%	35000	6	259	5459604	798959	4574759	1345786
3km	50%	35000	6	276	7089587	956212	6082431	1779212
3km	50%	35000	6	298	5613517	799803	4742000	1310574
3km	50%	35000	6	303	4683453	704721	3917329	1094131
3km	50%	35000	6	258	6870050	918734	5878315	1763120
3km	50%	35000	6	245	6250591	961979	5217063	1588163
3km	50%	35000	6	380	6235453	789088	5400952	1366851
3km	50%	35000	6	285	7802525	1005274	6675449	1866109
3km	50%	35000	6	297	6438017	858494	5516035	1541249
3km	50%	35000	6	264	5085606	741088	4289667	1301444
3km	50%	35000	6	228	5039358	722473	4267615	1148633
3km	50%	35000	6	324	5744392	797785	4898091	1398416
3km	50%	35000	6	250	4906185	743347	4114643	1260512
3km	50%	35000	6	248	6385293	921412	5384883	1564612
3km	50%	35000	6	339	6686756	950425	5662371	1703156
3km	50%	35000	6	258	4972885	719181	4191667	1176114
3km	50%	35000	6	243	6133430	848579	5204187	1491161
3km	50%	35000	6	650	7781227	952446	6754037	1855030
3km	50%	35000	6	237	6028428	839899	5113602	1347218
3km	50%	35000	6	223	5478943	788706	4625073	1397871
3km	50%	35000	6	284	5791925	845893	4845330	1481051
3km	50%	35000	6	299	6561175	870314	5630088	1561226
3km	50%	35000	6	240	5089246	726645	4265754	1186335
3km	50%	35000	6	302	5299733	789918	4438416	1228035
3km	50%	35000	6	294	6288897	839842	5317733	1581016
3km	50%	35000	6	260	5443187	843844	4536446	1587317
3km	50%	35000	6	494	6522702	859270	5600927	1572921
3km	50%	35000	6	215	5363847	727949	4544527	1297718
3km	50%	35000	6	240	5790080	869982	4829458	1606669
3km	50%	35000	6	391	6391491	862288	5461225	1645017
3km	50%	35000	6	341	5653318	879602	4707831	1558132
3km	50%	35000	6	225	5167500	729679	4384352	1190229
3km	50%	35000	6	249	6866061	871093	5929067	1464895
3km	50%	35000	6	311	4361042	630222	3681337	1185379
3km	50%	35000	6	318	6405943	961287	5349875	1875852
3km	50%	35000	6	219	4713671	738509	3918315	1154905
3km	50%	35000	6	288	6758526	852904	5851080	1612610
3km	50%	35000	6	229	4849939	695650	4104248	1132647
3km	50%	35000	6	334	6596875	855470	5688037	1654543
3km	50%	35000	6	302	7738365	1002201	6635116	1725094
3km	50%	35000	6	391	5820086	848486	4882520	1362248
3km	50%	35000	6	405	6337123	771012	5501838	1331954
3km	50%	35000	6	280	6619852	876471	5670478	1451337
3km	50%	35000	6	254	5095275	746872	4260478	1162317
3km	50%	35000	6	355	5456090	764866	4613246	1297484
3km	50%	35000	6	276	5205579	758521	4378007	1204107
3km	50%	35000	6	234	6196403	883223	5246396	1490871
3km	50%	35000	6	261	4773734	712801	3990571	1145953
3km	50%	35000	6	275	5492771	801522	4614576	1309753
3km	50%	35000	6	274	6540033	999314	5463339	1727301
3km	50%	35000	6	269	5687719	820837	4801312	1484080
3km	50%	35000	6	317	7570070	932798	6538092	1776644
3km	50%	35000	6	212	4904330	721769	4123532	1192096
3km	50%	35000	6	315	5862544	901712	4910088	1320543
3km	50%	35000	6	297	6572171	830058	5636865	1565300
3km	50%	35000	6	222	6623098	955205	5606338	1674770
3km	50%	35000	6	223	4863546	756446	4056602	1132154
3km	50%	35000	6	302	5634310	773317	4784386	1327379
3km	50%	35000	6	446	7452434	1012222	6342591	1853920
3km	50%	35000	6	295	5929929	805682	5051044	1491386
3km	50%	35000	6	263	5718734	708490	4947019	1351180
3km	50%	35000	6	328	4750076	715899	3945649	1169893
3km	50%	35000	6	344	6385877	864315	5449600	1565936
3km	50%	35000	6	444	6726479	958557	5687426	1713047
3km	50%	35000	6	266	6583251	889313	5642602	1592421
3km	50%	35000	6	344	6952860	912236	5989154	1530856
3km	50%	35000	6	239	6139656	801799	5260616	1436309
3km	50%	35000	6	402	5483268	735223	4680225	1383622
3km	50%	35000	6	312	5360870	830620	4479633	1309574
3km	50%	35000	6	370	5956959	775320	5106873	1350626
3km	50%	35000	6	335	7200854	923696	6191270	1687581
3km	50%	35000	6	310	5002290	732178	4214756	1241809
3km	50%	35000	6	276	5400437	807638	4540070	1416877
3km	50%	35000	6	291	6861703	912828	5889843	1630721
3km	50%	35000	6	353	6743278	903404	5762566	1542018
3km	50%	35000	6	427	5629767	830744	4724880	1365780
3km	50%	35000	6	389	6796446	906912	5810692	1496511
3km	50%	35000	6	370	7784687	963544	6728798	1762172
3km	50%	35000	6	295	5249847	830374	4355580	1332556
3km	50%	35000	6	362	7108737	896659	6129422	1814735
3km	50%	35000	6	278	4818040	739799	4012461	1259687
3km	50%	35000	6	256	5341602	766113	4501563	1333420
3km	50%	35000	6	235	5211842	834178	4286643	1582750
3km	50%	35000	6	258	6384737	838625	5458830	1482922
3km	50%	35000	6	204	5640667	809333	4776385	1337983
3km	50%	35000	6	261	5597326	791798	4756522	1277151
3km	50%	35000	6	367	7248142	936614	6224381	1722166
3km	50%	35000	6	236	4781747	674143	4048776	1199496
3km	50%	35000	6	355	7253983	965043	6199536	1884596
3km	50%	35000	6	283	4952678	744093	4155162	1198018
3km	50%	35000	6	279	7579698	1027853	6468725	1816849
3km	50%	35000	6	316	5819014	895708	4853690	1449000
3km	50%	35000	6	503	6094578	788974	5245590	1447773
3km	50%	35000	6	284	7250353	956774	6179046	1797173
3km	50%	35000	6	313	5788424	835573	4876104	1304926
3km	50%	35000	6	272	5067489	724604	4281136	1168864
3km	50%	35000	6	216	6633563	938975	5638296	1607263
3km	50%	35000	6	286	8226851	1101267	7014257	1933840
3km	50%	35000	6	261	5636611	759376	4790123	1217578
3km	50%	35000	6	399	8516244	1075040	7320540	2006158
3km	50%	35000	6	280	7308713	991573	6226097	1648193
3km	50%	35000	6	235	5433464	796087	4562394	1288003
3km	50%	35000	6	321	7226901	994276	6114640	1750307
3km	50%	35000	6	359	5886486	730590	5104428	1339959
3km	50%	35000	6	293	7365787	983738	6324844	1839824
3km	50%	35000	6	297	5745177	840431	4839067	1350899
3km	50%	35000	6	270	5915164	929739	4906866	1487863
3km	50%	35000	6	292	4808309	735504	4005871	1187769
3km	50%	35000	6	276	5795041	855358	4868603	1470676
3km	50%	35000	6	252	5413566	807429	4538210	1422601
3km	50%	35000	6	289	5742806	839741	4818136	1472201
3km	50%	35000	6	359	6893736	885564	5937084	1630736
3km	50%	35000	6	300	5412254	817447	4537505	1340224
3km	50%	35000	6	315	6458747	862740	5520985	1601941
3km	50%	35000	6	227	4849657	752454	4056380	1179578
3km	50%	35000	6	255	5102439	781742	4254885	1354023
3km	50%	35000	6	257	5609422	832529	4734337	1373055
3km	50%	35000	6	302	6976432	920094	5981998	1626498
3km	50%	35000	6	250	5929370	834983	5027435	1428688
3km	50%	35000	6	387	6228676	899653	5236650	1555927
3km	50%	35000	6	284	6542395	882526	5606828	1489061
3km	50%	35000	6	266	5267573	810903	4386338	1264921
3km	50%	35000	6	509	8926671	1066716	7740358	2230129
3km	50%	35000	6	268	5291153	715838	4509077	1206075
3km	50%	35000	6	236	5693384	812471	4830917	1337474
3km	50%	35000	6	353	5924433	762547	5109507	1383781
3km	50%	35000	6	260	5094913	750350	4283257	1202975
3km	50%	35000	6	286	5359226	804056	4481229	1279236
3km	50%	35000	6	274	7622494	1011955	6553438	1822799
3km	50%	35000	6	390	7521288	920846	6532571	1721729
3km	50%	35000	6	176	4915049	708513	4163237	1208912
3km	50%	35000	6	288	6105406	855647	5146242	1572665
3km	50%	35000	6	255	5235198	708423	4455563	1249733
3km	50%	35000	6	340	5295265	822324	4394428	1336246
3km	50%	35000	6	253	5306706	736554	4532885	1195240
3km	50%	35000	6	276	6000051	836709	5105484	1351332
3km	50%	35000	6	278	5200929	752865	4399923	1185102
3km	50%	35000	6	324	7137378	916582	6150598	1658786
3km	50%	35000	6	289	5534228	850045	4598443	1454546
3km	50%	35000	6	262	6682557	1028741	5590823	1709289
3km	50%	35000	6	327	4863828	700090	4109820	1190404
3km	50%	35000	6	279	6619592	889926	5636871	1600683
3km	50%	35000	6	266	6604475	807050	5743471	1401201
3km	50%	35000	6	225	4277452	647361	3577667	1082573
3km	50%	35000	6	381	6022093	801888	5159728	1516187
3km	50%	35000	6	319	5534482	817604	4670700	1246293
3km	50%	35000	6	375	6923830	856928	6001362	1494867
3km	50%	35000	6	357	6603688	863139	5656344	1606605
3km	50%	35000	6	240	6343082	831049	5453434	1367783
3km	50%	35000	6	230	4648044	695663	3883113	1155471
3km	50%	35000	6	365	5444301	788765	4596114	1340382
3km	50%	35000	6	287	5831929	837549	4927520	1590059
3km	50%	35000	6	312	6036767	824152	5131234	1455064
3km	50%	35000	6	313	5730400	812039	4848865	1289215
3km	50%	35000	6	331	5043596	752517	4206796	1304091
3km	50%	35000	6	268	4634620	676576	3913625	1080724
3km	50%	35000	6	279	5705246	825832	4804949	1343556
3km	50%	35000	6	227	5702103	902291	4749558	1429030
3km	50%	35000	6	400	7162190	928911	6191071	1531552
3km	50%	35000	6	287	5748872	822407	4855067	1368889
3km	50%	35000	6	297	5885319	860526	4963792	1321232
3km	50%	35000	6	229	5811799	888601	4852481	1512618
3km	50%	35000	6	413	6636703	850807	5722894	1461068
3km	50%	35000	6	215	5244168	818766	4351582	1447225
3km	50%	35000	6	372	7138605	919419	6141244	1727109
3km	50%	35000	6	376	7800795	1034965	6680171	1769120
3km	50%	35000	6	276	5676816	821460	4798166	1330071
3km	50%	35000	6	287	6560806	794345	5712056	1429930
3km	50%	35000	6	277	6533668	839206	5625263	1446405
3km	50%	35000	6	248	5145188	725771	4309830	1195952
3km	50%	35000	6	322	5979660	886956	5030974	1446949
3km	50%	35000	6	252	5432361	788668	4568431	1316122
3km	50%	35000	6	268	5884949	860627	4974277	1321657
3km	50%	35000	6	301	6556596	908530	5574949	1564550
3km	50%	35000	6	272	5027016	724904	4245316	1221599
3km	50%	35000	6	294	5589307	832583	4697891	1189193
3km	50%	35000	6	207	5127194	737549	4324245	1267062
3km	50%	35000	6	252	5587651	779087	4744412	1196599
3km	50%	35000	6	212	4780905	732240	3997059	1194040
3km	50%	35000	6	310	5447306	793802	4563007	1253045
3km	50%	35000	6	261	5789988	844431	4891835	1353622
3km	50%	35000	6	330	6413492	818211	5538800	1423269
3km	50%	35000	6	290	5045450	713914	4281954	1073696
3km	50%	35000	6	278	4940035	790230	4100953	1226593
3km	50%	35000	6	409	6412012	820363	5517727	1583780
3km	50%	35000	6	228	6096096	839595	5193596	1391516
3km	50%	35000	6	196	5142625	762301	4325924	1241339
3km	50%	35000	6	411	7019544	912947	6025337	1764396
3km	50%	35000	6	355	7114914	881341	6171319	1531486
3km	50%	35000	6	308	6098120	793974	5241515	1517747
3km	50%	35000	6	197	5433230	778652	4604968	1263166
3km	50%	35000	6	252	7328388	911781	6332500	1556899
3km	50%	35000	6	243	6235659	901802	5265958	1497876
3km	50%	35000	6	534	7171333	908827	6174339	1822342
3km	50%	35000	6	231	4619832	698792	3853543	1105251
3km	50%	35000	6	315	6313857	845489	5405244	1466423
3km	50%	35000	6	360	5086004	784370	4227437	1313987
3km	50%	35000	6	208	5171381	807612	4318134	1265200
3km	50%	35000	6	352	6102522	849854	5165601	1369987
3km	50%	35000	6	278	5693008	829295	4789841	1298186
3km	50%	35000	6	327	8388788	1030984	7257449	1829252
3km	50%	35000	6	243	5877842	863412	4961194	1379951
3km	50%	35000	6	299	5316041	771744	4488137	1191552
3km	50%	35000	6	363	6014264	880805	5079043	1383027
3km	50%	35000	6	183	5393451	769182	4572660	1181178
3km	50%	35000	6	427	7323610	943553	6315192	1600989
3km	50%	35000	6	227	5473785	816849	4585383	1269707
3km	50%	35000	6	214	5083175	764106	4273043	1141295
3km	50%	35000	6	285	5886544	892448	4935212	1317215
3km	50%	35000	6	281	7033484	963876	5981047	1767098
3km	50%	35000	6	289	5684650	796084	4779522	1384910
3km	50%	35000	6	291	5613528	815139	4724559	1319230
3km	50%	35000	6	254	5014598	741841	4227248	1185598
3km	50%	35000	6	255	5254227	815201	4383661	1285139
3km	50%	35000	6	269	5621746	782097	4770386	1263527
3km	50%	35000	6	253	4879172	726229	4080364	1263355
3km	50%	35000	6	243	6940178	851243	6020554	1542035
3km	50%	35000	6	213	5748579	797985	4894072	1277122
3km	50%	35000	6	250	5327129	780607	4478344	1386350
3km	50%	35000	6	246	4870945	686385	4085135	1117993
3km	50%	35000	6	201	4630300	664023	3895937	1100432
3km	50%	35000	6	360	7585661	916754	6541772	1706561
3km	50%	35000	6	244	4901691	796410	4028080	1182837
3km	50%	35000	6	226	6452275	935035	5429598	1570001
3km	50%	35000	6	252	6026812	799153	5151018	1360971
3km	50%	35000	6	321	6766660	1004141	5674498	1683683
3km	50%	35000	6	278	6074480	789408	5232215	1340922
3km	50%	35000	6	284	4789381	690653	4044405	1093680
3km	50%	35000	6	285	6517408	988613	5471360	1723061
3km	50%	35000	6	338	6775970	981407	5714184	1872777
3km	50%	35000	6	278	6396972	809225	5520943	1493212
3km	50%	35000	6	208	5006525	730316	4230585	1074190
3km	50%	35000	6	315	5939605	854521	5023193	1321230
3km	50%	35000	6	425	6142971	932335	5114870	1619781
3km	50%	35000	6	343	8340231	1059250	7180650	1813259
3km	50%	35000	6	310	5983819	843938	5053423	1309955
3km	50%	35000	6	430	7378445	937139	6381153	1577892
3km	50%	35000	6	393	6631688	806581	5773146	1610807
3km	50%	35000	6	331	4889276	759107	4078847	1290264
3km	50%	35000	6	289	6359144	880863	5373433	1366917
3km	50%	35000	6	217	4622347	630849	3944244	1030779
3km	50%	35000	6	284	5787804	778870	4973355	1386229
3km	50%	35000	6	270	7069168	905821	6094034	1607085
3km	50%	35000	6	393	8168989	1074841	6984662	2038935
3km	50%	35000	6	314	7063465	953950	6044950	1784113
3km	50%	35000	6	233	4915288	730402	4127047	1096272
3km	50%	35000	6	262	5698945	797869	4841586	1327705
3km	50%	35000	6	281	5119103	770257	4272601	1510126
3km	50%	35000	6	279	5270408	826667	4378593	1350618
3km	50%	35000	6	236	6459313	910347	5490466	1629398
3km	50%	35000	6	257	5356314	771736	4504516	1250357
3km	50%	35000	6	270	5460296	797877	4579716	1330380
3km	50%	35000	6	240	4740917	699365	3985994	1223827
3km	50%	35000	6	337	5282243	768927	4452803	1304968
3km	50%	35000	6	350	7119823	950863	6091742	1628774
3km	50%	35000	6	229	5255928	783808	4403988	1293759
3km	50%	35000	6	367	5281393	831774	4400621	1370465
3km	50%	35000	6	315	5892370	826026	4989538	1533566
3km	50%	35000	6	211	4760921	716683	3994134	1129422
3km	50%	35000	6	302	6133597	918291	5150598	1472027
3km	50%	35000	6	379	7337943	958700	6333629	1675598
3km	50%	35000	6	235	5224212	769205	4401907	1245918
3km	50%	35000	6	262	5146972	769081	4324283	1228450
3km	50%	35000	6	266	4640853	694914	3893739	1066975
3km	50%	35000	6	298	6716718	822940	5764493	1402997
3km	50%	35000	6	318	5321014	788550	4422262	1220904
3km	50%	35000	6	241	5603919	800994	4743734	1305517
3km	50%	35000	6	280	5916783	858302	5015982	1342666
3km	50%	35000	6	254	5500687	793392	4642339	1370243
3km	50%	35000	6	294	5095177	775308	4255937	1326661
3km	50%	35000	6	253	5754858	856897	4847718	1431994
3km	50%	35000	6	239	5369396	825931	4485854	1297334
3km	50%	35000	6	241	5737458	760257	4918724	1196717
3km	50%	35000	6	399	6263422	801449	5386572	1574132
[truncated: 1 more rows]
