# Supplementary material for: Quantifying the Value of Perfect Information in Emergency Vaccination Campaigns
Source: PLoS Comput Biol. 2017 Feb 16;13(2):e1005318. doi: 10.1371/journal.pcbi.1005318 (PMC5312803; doi:10.1371/journal.pcbi.1005318)
Supplement: S1 Data — (ZIP) [file pcbi.1005318.s013.zip › Data/3km vaccination/data7.txt]

vacc_radius	efficacy	capacity	delay	outbreak_duration	livestock_culled	cattle_culled	sheep_culled	vaccinations
3km	50%	50000	2	295	5842757	768143	5011336	1393321
3km	50%	50000	2	220	5239194	739747	4463215	1223697
3km	50%	50000	2	202	6150069	830891	5257882	1442246
3km	50%	50000	2	280	5545483	835709	4601505	1472112
3km	50%	50000	2	267	5695308	896305	4707443	1550859
3km	50%	50000	2	345	6792641	883057	5850006	1666199
3km	50%	50000	2	295	6135771	917625	5145889	1418733
3km	50%	50000	2	265	6142073	884957	5166830	1423752
3km	50%	50000	2	331	8060355	1010651	6971331	1809743
3km	50%	50000	2	414	8041622	1050988	6931319	1879927
3km	50%	50000	2	374	8034049	1050773	6879398	1887898
3km	50%	50000	2	227	5144650	787628	4281882	1349177
3km	50%	50000	2	290	5897993	854274	4970522	1549582
3km	50%	50000	2	367	4673456	666490	3952650	1064596
3km	50%	50000	2	257	5859983	870635	4915158	1431144
3km	50%	50000	2	270	5681531	887857	4721186	1594289
3km	50%	50000	2	272	6395230	843610	5476788	1480366
3km	50%	50000	2	238	6066978	863494	5128296	1568529
3km	50%	50000	2	304	6425509	804024	5575651	1412054
3km	50%	50000	2	217	4422775	661481	3718907	1026359
3km	50%	50000	2	319	5675078	860577	4754339	1448503
3km	50%	50000	2	311	6021420	832002	5107926	1444681
3km	50%	50000	2	393	6178200	941832	5127571	1449571
3km	50%	50000	2	372	7086763	879939	6147060	1533744
3km	50%	50000	2	310	6658916	951850	5637140	1442084
3km	50%	50000	2	320	5541253	855159	4604527	1453898
3km	50%	50000	2	196	5221022	758800	4385522	1254230
3km	50%	50000	2	253	6137199	934336	5142040	1473239
3km	50%	50000	2	212	5955882	870667	5022694	1491152
3km	50%	50000	2	275	6461165	784176	5597772	1442137
3km	50%	50000	2	361	6686072	979508	5615399	1675922
3km	50%	50000	2	261	5702836	844460	4807262	1357548
3km	50%	50000	2	408	6930117	918683	5943178	1734810
3km	50%	50000	2	240	4541334	662635	3822934	1028787
3km	50%	50000	2	308	7630193	981736	6514737	1810328
3km	50%	50000	2	228	5386140	847004	4485291	1502905
3km	50%	50000	2	339	4984002	749418	4192880	1244334
3km	50%	50000	2	311	6241520	905541	5272392	1599466
3km	50%	50000	2	301	5487132	807609	4624162	1254237
3km	50%	50000	2	411	5810503	883932	4840083	1544958
3km	50%	50000	2	333	6688734	961323	5647505	1554692
3km	50%	50000	2	279	7255831	956258	6220962	1590961
3km	50%	50000	2	385	7424137	945877	6429493	1697308
3km	50%	50000	2	274	6538236	855589	5578432	1549381
3km	50%	50000	2	331	7405579	997268	6313503	2092519
3km	50%	50000	2	379	6702094	855161	5755074	1586740
3km	50%	50000	2	252	5807123	844349	4881386	1424227
3km	50%	50000	2	359	5325555	776115	4476581	1314159
3km	50%	50000	2	387	5689238	842178	4759462	1418588
3km	50%	50000	2	347	7960976	1034910	6806255	1855059
3km	50%	50000	2	318	5929834	796870	5046291	1240147
3km	50%	50000	2	294	6444563	895660	5480761	1468483
3km	50%	50000	2	252	5933210	820635	5049827	1430823
3km	50%	50000	2	408	7663334	960174	6619652	1770812
3km	50%	50000	2	265	5640796	846335	4683813	1395812
3km	50%	50000	2	393	7031103	919452	6034785	1627368
3km	50%	50000	2	299	6678828	899468	5705288	1571481
3km	50%	50000	2	281	8017852	1026960	6903198	2001703
3km	50%	50000	2	240	6206262	824426	5327818	1401980
3km	50%	50000	2	391	5175923	700826	4414115	1370040
3km	50%	50000	2	237	5427609	763005	4605163	1288775
3km	50%	50000	2	206	5394253	751171	4577236	1193028
3km	50%	50000	2	312	5818231	857655	4872373	1446489
3km	50%	50000	2	311	6424298	916977	5432648	1630504
3km	50%	50000	2	269	4936148	725230	4167364	1138110
3km	50%	50000	2	251	5410083	847794	4513978	1350859
3km	50%	50000	2	199	5125079	711171	4362275	1146046
3km	50%	50000	2	313	6882317	854086	5942115	1705708
3km	50%	50000	2	272	5126170	737659	4304721	1275402
3km	50%	50000	2	260	5385305	830807	4496392	1325143
3km	50%	50000	2	234	5737624	804180	4877850	1209603
3km	50%	50000	2	329	7405812	978250	6347464	1950455
3km	50%	50000	2	238	5936498	856259	4985351	1379517
3km	50%	50000	2	271	7223624	953224	6127447	1720454
3km	50%	50000	2	271	5710864	864401	4775446	1430471
3km	50%	50000	2	346	5758439	836237	4836628	1290197
3km	50%	50000	2	298	7087955	948921	6065185	1745387
3km	50%	50000	2	471	5933168	921630	4926888	1663077
3km	50%	50000	2	252	4856854	719280	4064358	1437644
3km	50%	50000	2	291	5978390	816981	5107748	1467279
3km	50%	50000	2	298	6746583	853906	5833883	1393287
3km	50%	50000	2	376	6296853	805658	5443080	1576508
3km	50%	50000	2	199	5359304	828816	4440971	1329224
3km	50%	50000	2	252	5423865	832582	4480533	1527648
3km	50%	50000	2	289	4254596	647010	3551154	1079041
3km	50%	50000	2	274	5175819	819902	4299891	1264904
3km	50%	50000	2	256	5902876	833578	4983163	1350925
3km	50%	50000	2	259	5735361	802562	4868150	1354291
3km	50%	50000	2	248	4922991	718550	4146156	1177627
3km	50%	50000	2	235	5190066	757645	4367160	1248157
3km	50%	50000	2	397	7402966	961856	6334511	1724630
3km	50%	50000	2	285	5777979	860388	4860784	1333008
3km	50%	50000	2	361	5718294	820632	4840326	1279868
3km	50%	50000	2	265	5462422	765777	4622208	1324294
3km	50%	50000	2	242	6097406	817830	5220066	1635233
3km	50%	50000	2	456	7723772	1069782	6566807	1973747
3km	50%	50000	2	229	5554670	809379	4698410	1365981
3km	50%	50000	2	206	4880374	695171	4136896	1122125
3km	50%	50000	2	277	4788430	682147	4042018	1132661
3km	50%	50000	2	322	6054667	753485	5205075	1481904
3km	50%	50000	2	281	6022425	834920	5111716	1595213
3km	50%	50000	2	359	5372628	819235	4484462	1413613
3km	50%	50000	2	299	6356454	852594	5431397	1410005
3km	50%	50000	2	241	5616497	845402	4722948	1287119
3km	50%	50000	2	284	5415222	842263	4513528	1387002
3km	50%	50000	2	376	7208236	979813	6161888	1856500
3km	50%	50000	2	243	5235539	732873	4418954	1197891
3km	50%	50000	2	248	7105006	888543	6150624	1685623
3km	50%	50000	2	233	4970878	743166	4173595	1148167
3km	50%	50000	2	355	8127776	1028901	7014587	1877989
3km	50%	50000	2	290	4679520	682837	3936591	1180514
3km	50%	50000	2	385	5874450	806414	5002961	1374951
3km	50%	50000	2	320	5979472	866176	5047901	1325983
3km	50%	50000	2	269	5883092	805785	5020743	1467752
3km	50%	50000	2	521	7717096	971895	6667860	1770046
3km	50%	50000	2	280	5573096	853576	4656215	1355680
3km	50%	50000	2	267	5426761	830642	4534086	1441949
3km	50%	50000	2	253	6025010	886068	5068044	1565804
3km	50%	50000	2	299	7640170	1068244	6476430	1870551
3km	50%	50000	2	453	7150255	914689	6145748	1658148
3km	50%	50000	2	281	6018129	801328	5168320	1403510
3km	50%	50000	2	275	5968215	839834	5062596	1513284
3km	50%	50000	2	263	5344315	764781	4523803	1200893
3km	50%	50000	2	438	5857172	842004	4942686	1360843
3km	50%	50000	2	415	6283737	806801	5412356	1455390
3km	50%	50000	2	255	7456929	920358	6471580	1636152
3km	50%	50000	2	259	5135773	800625	4278104	1394095
3km	50%	50000	2	208	6083382	844114	5179069	1535127
3km	50%	50000	2	339	5381248	794943	4525441	1330337
3km	50%	50000	2	399	7718974	955562	6696729	1865615
3km	50%	50000	2	220	6053017	877545	5130870	1486704
3km	50%	50000	2	284	4664996	678919	3940796	1101196
3km	50%	50000	2	373	5178672	790813	4325911	1228933
3km	50%	50000	2	256	5093687	772725	4256654	1403255
3km	50%	50000	2	251	5292559	776575	4429761	1331720
3km	50%	50000	2	287	5402522	776365	4581243	1395922
3km	50%	50000	2	335	6853223	871996	5916947	1373311
3km	50%	50000	2	331	6083175	935790	5055566	1638859
3km	50%	50000	2	330	5562774	836535	4684634	1350874
3km	50%	50000	2	266	4520053	646825	3783149	1229978
3km	50%	50000	2	233	6810303	961125	5770875	1793260
3km	50%	50000	2	230	5511944	882576	4578747	1428248
3km	50%	50000	2	253	7078890	902322	6065673	1536653
3km	50%	50000	2	351	6645670	791794	5787031	1510260
3km	50%	50000	2	243	4820367	699656	4041292	1144134
3km	50%	50000	2	364	8301269	1068973	7114775	1994435
3km	50%	50000	2	281	5724299	879211	4801335	1515073
3km	50%	50000	2	280	6390686	890479	5410237	1512386
3km	50%	50000	2	255	5761566	779392	4881257	1275520
3km	50%	50000	2	206	5981882	892061	5022064	1353696
3km	50%	50000	2	376	7341848	940760	6292681	1685723
3km	50%	50000	2	292	7091768	899863	6111264	1494399
3km	50%	50000	2	276	6311824	915739	5308709	1583394
3km	50%	50000	2	277	5906385	840687	4978434	1249054
3km	50%	50000	2	302	7152917	969126	6096396	1816739
3km	50%	50000	2	332	5637713	872660	4704681	1409391
3km	50%	50000	2	326	6958215	879535	5999778	1605342
3km	50%	50000	2	293	5505230	824735	4627310	1443322
3km	50%	50000	2	238	4945539	728209	4135886	1191989
3km	50%	50000	2	282	6309653	855285	5375846	1339229
3km	50%	50000	2	237	4966957	744491	4163691	1163836
3km	50%	50000	2	414	5135447	740991	4331542	1228958
3km	50%	50000	2	325	5970123	796641	5127902	1527133
3km	50%	50000	2	259	6316224	915927	5327780	1539240
3km	50%	50000	2	226	5447421	800397	4575255	1216135
3km	50%	50000	2	328	7252806	950186	6237999	1809999
3km	50%	50000	2	283	5162012	774263	4302443	1291587
3km	50%	50000	2	392	7577551	1007473	6511696	1738467
3km	50%	50000	2	319	5511577	837213	4603295	1448956
3km	50%	50000	2	271	5865846	821285	4994458	1443595
3km	50%	50000	2	320	5287104	764177	4409526	1262524
3km	50%	50000	2	299	7217409	970215	6166037	1747373
3km	50%	50000	2	277	5702631	846783	4776708	1294622
3km	50%	50000	2	235	5624737	870156	4690858	1358202
3km	50%	50000	2	209	6341976	914616	5359178	1689386
3km	50%	50000	2	366	7533725	1025483	6427056	1705483
3km	50%	50000	2	288	5469307	763589	4610547	1268346
3km	50%	50000	2	239	6448456	833213	5568312	1546599
3km	50%	50000	2	219	6384345	876996	5414047	1487389
3km	50%	50000	2	205	5363764	772567	4523769	1220665
3km	50%	50000	2	304	6547637	851510	5623251	1636033
3km	50%	50000	2	273	5217057	766390	4339292	1428676
3km	50%	50000	2	189	6281966	846469	5366032	1364356
3km	50%	50000	2	267	7248200	919269	6261937	1572593
3km	50%	50000	2	327	5293345	805202	4435458	1231525
3km	50%	50000	2	318	5437007	849075	4523253	1455812
3km	50%	50000	2	319	5787445	877469	4858624	1414513
3km	50%	50000	2	249	5087787	727883	4298835	1141373
3km	50%	50000	2	203	4937181	692069	4177414	1107398
3km	50%	50000	2	232	5820412	875826	4849901	1590913
3km	50%	50000	2	280	4703020	733360	3917341	1155049
3km	50%	50000	2	302	6147045	824956	5232358	1469591
3km	50%	50000	2	291	5975574	825879	5089919	1397558
3km	50%	50000	2	326	5470287	760429	4656305	1232002
3km	50%	50000	2	299	5248632	744164	4465010	1224297
3km	50%	50000	2	262	4949745	734464	4154157	1147108
3km	50%	50000	2	180	5116267	755512	4294705	1209175
3km	50%	50000	2	254	5476729	817893	4568255	1427135
3km	50%	50000	2	283	5512654	826261	4609045	1358442
3km	50%	50000	2	242	4616378	679190	3883721	1204215
3km	50%	50000	2	229	5602781	823241	4718353	1336228
3km	50%	50000	2	276	5861506	852869	4922803	1390333
3km	50%	50000	2	219	6023735	816130	5143692	1528154
3km	50%	50000	2	268	5468067	778196	4610625	1224357
3km	50%	50000	2	262	5875295	742262	5039487	1416088
3km	50%	50000	2	280	4856792	718641	4084743	1160459
3km	50%	50000	2	279	7762368	1014405	6673871	1756095
3km	50%	50000	2	287	7341309	969457	6290773	2022423
3km	50%	50000	2	316	8400702	1021573	7300447	1852734
3km	50%	50000	2	272	5089049	747943	4243363	1191459
3km	50%	50000	2	270	6082721	809909	5201126	1454106
3km	50%	50000	2	281	5310590	727812	4530906	1214450
3km	50%	50000	2	244	5667968	834816	4777295	1384003
3km	50%	50000	2	350	6241769	919022	5258388	1554764
3km	50%	50000	2	330	5868403	840391	4930827	1507289
3km	50%	50000	2	598	6350825	796129	5483851	1632965
3km	50%	50000	2	334	7589059	1019838	6486129	1941489
3km	50%	50000	2	266	4895641	755440	4085018	1257039
3km	50%	50000	2	345	5885573	920105	4898153	1619549
3km	50%	50000	2	231	6203860	829097	5296749	1704509
3km	50%	50000	2	164	5408361	767086	4578335	1183685
3km	50%	50000	2	243	5239355	722101	4451721	1225865
3km	50%	50000	2	222	5386477	752091	4573290	1194286
3km	50%	50000	2	492	6257229	805637	5374386	1606974
3km	50%	50000	2	290	5005595	753483	4190032	1297792
3km	50%	50000	2	283	5781545	839484	4871033	1410126
3km	50%	50000	2	381	5344110	789116	4493178	1381881
3km	50%	50000	2	337	6695457	882869	5747947	1483240
3km	50%	50000	2	201	5194645	724703	4404959	1326057
3km	50%	50000	2	250	6043314	902887	5046800	1525517
3km	50%	50000	2	230	4964405	726209	4169210	1192765
3km	50%	50000	2	422	5592748	895845	4647943	1471502
3km	50%	50000	2	270	5868176	795751	4990130	1371550
3km	50%	50000	2	264	4784468	714044	4020193	1160896
3km	50%	50000	2	367	6706685	890440	5741808	1735796
3km	50%	50000	2	341	7085801	911559	6087176	1747319
3km	50%	50000	2	278	6624835	1032814	5505648	1604072
3km	50%	50000	2	267	5483610	752088	4679746	1288046
3km	50%	50000	2	377	4923929	723476	4154240	1160231
3km	50%	50000	2	303	5334637	774877	4472869	1375524
3km	50%	50000	2	304	5160381	785954	4289850	1327461
3km	50%	50000	2	276	6356018	922904	5377297	1560759
3km	50%	50000	2	271	5135139	711619	4354889	1073669
3km	50%	50000	2	303	5632432	860005	4696160	1460276
3km	50%	50000	2	284	5372980	765026	4539384	1274602
3km	50%	50000	2	312	6067098	812813	5154557	1624127
3km	50%	50000	2	275	5949365	902996	4962438	1623761
3km	50%	50000	2	374	5741143	921410	4756178	1610441
3km	50%	50000	2	507	6964269	905615	5997085	1779300
3km	50%	50000	2	345	5841141	764642	5025393	1389171
3km	50%	50000	2	274	5486016	817199	4602253	1299338
3km	50%	50000	2	337	5660378	837087	4765715	1400408
3km	50%	50000	2	229	5200510	786001	4350291	1215588
3km	50%	50000	2	338	6027743	824722	5144967	1476745
3km	50%	50000	2	275	6917133	888159	5909044	1560737
3km	50%	50000	2	482	5961768	804353	5081815	1394660
3km	50%	50000	2	323	7508514	941702	6488619	1799292
3km	50%	50000	2	233	7353482	934844	6350842	1727331
3km	50%	50000	2	311	4551561	717776	3728227	1310098
3km	50%	50000	2	276	5152333	785691	4309112	1313634
3km	50%	50000	2	265	4355453	686020	3620045	1076251
3km	50%	50000	2	264	5468502	840919	4548898	1333496
3km	50%	50000	2	278	5149492	820275	4294265	1219746
3km	50%	50000	2	361	5841871	937483	4849682	1388076
3km	50%	50000	2	301	5493084	796308	4617021	1268161
3km	50%	50000	2	375	7717105	985256	6660303	1809700
3km	50%	50000	2	284	4698797	693651	3952206	1115644
3km	50%	50000	2	274	6110710	767821	5291804	1388994
3km	50%	50000	2	456	7353589	967904	6302367	1871704
3km	50%	50000	2	329	6077947	924881	5088722	1593830
3km	50%	50000	2	267	5800490	853373	4868971	1433008
3km	50%	50000	2	320	5583264	736032	4778514	1234648
3km	50%	50000	2	280	4915953	731278	4138048	1228365
3km	50%	50000	2	273	4831308	721995	4036690	1182664
3km	50%	50000	2	314	4965506	716516	4187029	1093028
3km	50%	50000	2	293	6184132	835188	5286267	1396639
3km	50%	50000	2	228	4758636	743966	3971067	1271617
3km	50%	50000	2	280	5141704	731889	4345213	1129280
3km	50%	50000	2	271	5985815	769878	5162680	1424324
3km	50%	50000	2	411	6859033	910966	5896258	1606100
3km	50%	50000	2	269	6433042	895012	5482730	1461932
3km	50%	50000	2	329	6320649	785776	5418654	1366726
3km	50%	50000	2	222	4473733	661093	3756901	1134961
3km	50%	50000	2	307	6781490	845334	5845858	1613014
3km	50%	50000	2	304	4812559	738207	4005887	1140557
3km	50%	50000	2	282	7635811	936702	6623094	1716233
3km	50%	50000	2	294	5065425	759934	4244128	1234787
3km	50%	50000	2	301	7362129	967256	6340579	1690950
3km	50%	50000	2	357	6452692	881964	5514726	1522102
3km	50%	50000	2	242	5801161	867350	4873434	1444809
3km	50%	50000	2	348	5403192	839476	4489313	1274282
3km	50%	50000	2	292	6588098	984855	5516049	1668093
3km	50%	50000	2	285	4762033	702279	3991889	1025503
3km	50%	50000	2	264	5715547	880084	4779352	1433329
3km	50%	50000	2	239	4968193	738547	4133530	1262201
3km	50%	50000	2	419	6008886	866214	5071915	1469993
3km	50%	50000	2	286	5851528	861239	4934030	1277785
3km	50%	50000	2	303	7916193	1073411	6772769	2052235
3km	50%	50000	2	282	5740495	810323	4859951	1541902
3km	50%	50000	2	337	6335105	780614	5508524	1371631
3km	50%	50000	2	233	5142782	683632	4426862	1230940
3km	50%	50000	2	197	4642918	710482	3866667	1243627
3km	50%	50000	2	234	7033222	971396	5975833	1671189
3km	50%	50000	2	266	5793557	906152	4817359	1476776
3km	50%	50000	2	359	5892336	776562	5035118	1388781
3km	50%	50000	2	402	8154434	1059292	7008809	1930127
3km	50%	50000	2	359	6693527	876969	5769369	1574110
3km	50%	50000	2	407	5793819	824071	4906000	1380223
3km	50%	50000	2	311	5335638	789927	4466547	1342736
3km	50%	50000	2	265	5275207	773820	4450656	1269498
3km	50%	50000	2	289	6225348	934286	5219608	1530448
3km	50%	50000	2	370	6317355	822577	5440689	1529865
3km	50%	50000	2	264	5979189	870142	5054736	1363350
3km	50%	50000	2	259	6373944	918269	5372357	1629918
3km	50%	50000	2	226	5857537	852092	4956740	1283316
3km	50%	50000	2	223	4498987	701111	3749694	1061103
3km	50%	50000	2	252	6617558	918365	5629975	1493308
3km	50%	50000	2	230	5551000	809609	4690520	1231580
3km	50%	50000	2	231	5472196	808026	4616008	1231836
3km	50%	50000	2	169	5735314	803641	4878845	1302687
3km	50%	50000	2	216	5118171	709182	4356470	1282187
3km	50%	50000	2	283	7077002	939136	6058675	1689978
3km	50%	50000	2	454	6842361	849588	5931273	1466356
3km	50%	50000	2	262	4238408	692173	3500198	1117164
3km	50%	50000	2	358	4810161	673111	4074404	1156440
3km	50%	50000	2	314	5247118	744368	4438087	1342669
3km	50%	50000	2	431	5820891	863840	4872311	1348106
3km	50%	50000	2	304	6733398	824343	5828781	1464637
3km	50%	50000	2	469	4792301	695927	4036933	1337579
3km	50%	50000	2	408	7340891	958457	6314072	1726661
3km	50%	50000	2	240	5537126	856431	4597832	1419017
3km	50%	50000	2	187	4209580	641060	3503740	1051438
3km	50%	50000	2	454	6435599	814814	5562409	1695100
3km	50%	50000	2	321	5898546	873968	4931977	1452355
3km	50%	50000	2	288	5386030	814441	4523626	1342604
3km	50%	50000	2	305	5357957	781784	4520928	1179013
3km	50%	50000	2	310	6039321	768472	5224516	1390395
3km	50%	50000	2	284	5977942	845190	5063770	1499668
3km	50%	50000	2	248	5840565	831438	4892583	1278047
3km	50%	50000	2	293	6658062	909334	5626920	1573200
3km	50%	50000	2	259	6602511	864716	5661617	1651796
3km	50%	50000	2	314	5053037	744355	4245871	1171424
3km	50%	50000	2	359	6919739	897008	5962284	1610369
3km	50%	50000	2	269	5828904	784656	4968429	1309667
3km	50%	50000	2	233	5787274	826100	4899084	1186340
3km	50%	50000	2	318	6602522	955150	5569306	1685322
3km	50%	50000	2	246	5170173	779695	4318267	1341507
3km	50%	50000	2	279	5578617	805996	4727721	1221288
3km	50%	50000	2	309	7788185	1014069	6669851	1733802
3km	50%	50000	2	562	7318600	893602	6345774	1573103
3km	50%	50000	2	307	5731958	836120	4811155	1550691
3km	50%	50000	2	179	5599047	881175	4655418	1568622
3km	50%	50000	2	205	4779432	723099	3996382	1270857
3km	50%	50000	2	331	5827875	831194	4899968	1341239
3km	50%	50000	2	413	6351907	804788	5483277	1431183
3km	50%	50000	2	285	4480338	704444	3710539	1153977
3km	50%	50000	2	268	6447231	924461	5455622	1580391
3km	50%	50000	2	299	7229865	945911	6216934	1831583
3km	50%	50000	2	258	5365891	766175	4535424	1333792
3km	50%	50000	2	284	4462187	645558	3744826	1109263
3km	50%	50000	2	287	5740200	898633	4781099	1382891
3km	50%	50000	2	205	5697298	823598	4785780	1360353
3km	50%	50000	2	248	5630695	844615	4694267	1307335
3km	50%	50000	2	304	7998103	1029769	6888751	1755325
3km	50%	50000	2	256	5821785	840976	4904209	1475573
3km	50%	50000	2	205	4978433	708906	4216600	1200467
3km	50%	50000	2	366	5176870	754946	4362774	1321511
3km	50%	50000	2	241	5883946	853970	4965270	1470892
3km	50%	50000	2	259	5564686	860182	4604724	1631054
3km	50%	50000	2	322	6584005	829583	5666334	1377428
3km	50%	50000	2	288	5763097	850661	4858601	1339656
3km	50%	50000	2	222	6566000	826221	5671008	1390105
3km	50%	50000	2	245	5712653	821317	4816421	1284328
3km	50%	50000	2	287	5572234	742261	4775641	1271921
3km	50%	50000	2	282	7017582	898546	6048931	1543590
3km	50%	50000	2	293	5149065	727013	4380571	1214081
3km	50%	50000	2	248	6804267	845768	5891726	1453260
3km	50%	50000	2	251	7173325	944405	6156029	1764968
3km	50%	50000	2	283	5345788	797192	4460184	1357867
3km	50%	50000	2	597	7251013	941701	6230326	1812024
3km	50%	50000	2	331	6570081	957626	5549867	1679664
3km	50%	50000	2	279	5896846	881547	4953969	1467397
3km	50%	50000	2	263	6051418	877606	5114655	1416549
3km	50%	50000	2	313	6842623	928983	5802415	1732667
3km	50%	50000	2	300	7286599	981424	6225107	1895425
3km	50%	50000	2	253	4892773	737901	4113436	1114233
3km	50%	50000	2	288	5037140	735930	4250751	1200098
3km	50%	50000	2	353	5245555	802204	4370691	1559218
3km	50%	50000	2	296	6122335	870728	5193777	1372589
3km	50%	50000	2	290	6605668	871964	5637585	1522375
3km	50%	50000	2	260	5662293	859740	4747030	1357432
3km	50%	50000	2	256	5161794	725201	4364990	1187294
3km	50%	50000	2	354	5373924	797263	4508374	1227502
3km	50%	50000	2	276	7587572	947438	6562052	1660932
3km	50%	50000	2	332	6241342	816942	5370398	1434398
3km	50%	50000	2	329	6909704	961091	5896003	1693944
3km	50%	50000	2	274	5559294	837489	4663511	1386756
3km	50%	50000	2	351	4762311	715306	3999764	1291066
3km	50%	50000	2	277	5407988	806782	4510171	1303505
3km	50%	50000	2	282	5729771	798322	4874585	1333182
3km	50%	50000	2	232	5811394	824940	4878142	1327044
3km	50%	50000	2	377	7026159	963139	5974376	1615826
3km	50%	50000	2	249	5276671	715102	4476745	1196231
3km	50%	50000	2	323	6229281	858516	5306497	1617024
3km	50%	50000	2	238	5168632	721189	4394617	1172922
3km	50%	50000	2	313	7277302	964023	6205184	1663583
3km	50%	50000	2	327	7737812	990826	6676972	1810812
3km	50%	50000	2	275	4746057	713032	3976290	1109785
3km	50%	50000	2	267	4805964	733436	4024947	1157799
3km	50%	50000	2	312	5968676	847094	5047878	1271632
3km	50%	50000	2	279	6036410	791979	5195990	1291194
3km	50%	50000	2	336	5640082	866291	4719013	1337151
3km	50%	50000	2	183	5330021	790923	4480314	1416879
3km	50%	50000	2	233	5398730	738179	4611511	1249089
3km	50%	50000	2	258	6815598	895150	5851939	1502806
3km	50%	50000	2	314	7039777	988634	5962151	1807186
3km	50%	50000	2	296	7071220	946843	6034051	1849451
3km	50%	50000	2	357	6925358	831508	6003377	1576612
3km	50%	50000	2	366	7780743	994378	6724930	1740238
3km	50%	50000	2	286	5141331	796357	4282958	1232802
3km	50%	50000	2	213	6440666	892376	5451233	1447140
3km	50%	50000	2	274	5239568	789758	4371466	1250165
3km	50%	50000	2	298	7404169	960275	6373368	1739922
3km	50%	50000	2	345	7378914	987710	6306281	1825775
3km	50%	50000	2	368	7159410	900674	6203293	1764243
3km	50%	50000	2	254	5803795	881426	4870138	1481585
3km	50%	50000	2	236	5292905	760471	4442540	1330678
3km	50%	50000	2	266	4916463	751996	4118691	1165035
3km	50%	50000	2	306	7742894	1026797	6637299	1689319
3km	50%	50000	2	280	7805137	1023745	6679740	1806133
3km	50%	50000	2	206	5635585	814551	4755668	1387943
3km	50%	50000	2	322	6256109	786668	5388209	1545432
3km	50%	50000	2	218	5140068	767478	4325786	1352555
3km	50%	50000	2	219	5024425	784790	4188395	1217993
3km	50%	50000	2	368	5579516	870568	4614454	1501981
3km	50%	50000	2	247	5010697	767009	4175591	1234578
3km	50%	50000	2	301	5197986	739895	4416300	1163522
3km	50%	50000	2	252	5874556	886465	4878804	1478461
3km	50%	50000	2	238	5848838	888508	4890445	1357141
3km	50%	50000	2	233	5335660	705817	4545395	1292226
3km	50%	50000	2	338	5135907	752573	4328907	1295563
3km	50%	50000	2	379	7279064	993324	6197548	1572640
3km	50%	50000	2	210	5673793	777820	4843308	1377612
3km	50%	50000	2	291	4849947	726833	4047284	1173252
3km	50%	50000	2	280	6492212	849340	5551751	1605479
3km	50%	50000	2	307	5484002	796314	4605242	1415705
3km	50%	50000	2	305	4899288	714493	4126481	1186962
3km	50%	50000	2	282	5553092	861216	4611916	1351043
3km	50%	50000	2	301	6957896	876823	6012641	1582536
3km	50%	50000	2	354	5389342	750110	4564347	1439358
3km	50%	50000	2	193	5984742	843846	5080313	1399509
3km	50%	50000	2	310	7201925	1006425	6129111	1717455
3km	50%	50000	2	280	5399795	806365	4545684	1244553
3km	50%	50000	2	282	6809349	952636	5790782	1535063
3km	50%	50000	2	313	7504350	1016524	6414479	1855300
3km	50%	50000	2	219	4943931	733580	4149472	1199370
3km	50%	50000	2	263	5479399	838480	4591739	1414820
3km	50%	50000	2	267	5335210	730725	4552589	1249946
3km	50%	50000	2	379	6228615	854083	5305173	1493064
3km	50%	50000	2	229	5615534	815649	4722057	1223971
3km	50%	50000	2	305	5817580	785532	4972053	1327259
3km	50%	50000	2	256	5483305	804808	4615983	1262125
3km	50%	50000	2	367	6193072	822511	5266719	1595556
3km	50%	50000	2	318	6996875	876094	6039612	1554374
3km	50%	50000	2	325	8247847	1006949	7139655	1913694
3km	50%	50000	2	295	6444814	817617	5562188	1503317
3km	50%	50000	2	255	5611328	816036	4709307	1263708
3km	50%	50000	2	416	7529679	962038	6487206	1686816
3km	50%	50000	2	281	6247767	893455	5270385	1541625
3km	50%	50000	2	321	6490373	802186	5602281	1490313
3km	50%	50000	2	298	7691889	1005685	6587623	1844719
3km	50%	50000	2	231	5357498	803580	4477354	1392141
3km	50%	50000	2	365	5392488	754997	4572961	1197540
3km	50%	50000	2	362	7251424	955445	6243418	1666519
3km	50%	50000	2	282	6678026	817803	5791209	1532287
3km	50%	50000	2	405	5874452	827614	4976968	1379636
3km	50%	50000	2	238	5203075	696579	4462771	1215321
3km	50%	50000	2	228	5203224	671561	4460565	1149485
3km	50%	50000	2	312	5473418	837510	4566470	1361912
3km	50%	50000	2	241	6274479	861161	5349670	1584016
3km	50%	50000	2	290	6110179	777275	5252542	1308918
3km	50%	50000	2	382	6405168	828390	5504414	1541731
3km	50%	50000	2	243	5778727	894901	4803498	1494826
3km	50%	50000	2	232	5073807	745373	4262795	1376833
3km	50%	50000	2	226	5700395	828086	4788410	1634746
3km	50%	50000	2	281	8069924	1038225	6940450	1796247
3km	50%	50000	2	259	6295589	880415	5347816	1390400
3km	50%	50000	2	346	7226260	881634	6268175	1576387
3km	50%	50000	2	271	5683833	864725	4736070	1435251
3km	50%	50000	2	288	6916429	850417	5970553	1555936
3km	50%	50000	2	296	6381576	935722	5381743	1661132
3km	50%	50000	2	295	6303930	882351	5354997	1446120
3km	50%	50000	2	272	6194621	941324	5183609	1685470
3km	50%	50000	2	189	4591953	700563	3825272	1120636
3km	50%	50000	2	269	5162671	762508	4338094	1257740
3km	50%	50000	2	261	4816649	660420	4090307	1005726
3km	50%	50000	2	256	5445112	769499	4592972	1201944
3km	50%	50000	2	288	6977843	961242	5924570	1595086
3km	50%	50000	2	225	5498121	821088	4600365	1228284
3km	50%	50000	2	360	7103564	901495	6137317	1569280
3km	50%	50000	2	560	7202642	921429	6183760	1702183
3km	50%	50000	2	264	5701468	882093	4738681	1409136
3km	50%	50000	2	212	4971537	738578	4183001	1198415
3km	50%	50000	2	351	5717561	787865	4879895	1430733
3km	50%	50000	2	302	6227447	898741	5272818	1322783
3km	50%	50000	2	394	5198829	789487	4330250	1276819
3km	50%	50000	2	254	6328959	860974	5406842	1391439
3km	50%	50000	2	345	7738823	956314	6713099	1761688
3km	50%	50000	2	303	6503188	910434	5526819	1621875
3km	50%	50000	2	286	6376224	887557	5423264	1522038
3km	50%	50000	2	298	6753954	907903	5764766	1692596
3km	50%	50000	2	522	8048136	980538	6986175	1635968
3km	50%	50000	2	242	5322523	806070	4451345	1370057
3km	50%	50000	2	257	6322003	894166	5365387	1556459
3km	50%	50000	2	292	7455027	936133	6402965	1772798
3km	50%	50000	2	282	6695677	895056	5738828	1635253
3km	50%	50000	2	248	6892420	924867	5904846	1497469
3km	50%	50000	2	236	4727067	727798	3939953	1275125
3km	50%	50000	2	301	6466206	927349	5472944	1699557
3km	50%	50000	2	245	4935251	715936	4176508	1124043
3km	50%	50000	2	347	7734944	1003219	6649799	1849953
3km	50%	50000	2	293	6113821	812242	5214495	1523128
3km	50%	50000	2	236	5605417	807651	4704725	1312859
3km	50%	50000	2	412	7073525	953001	6024264	1839920
3km	50%	50000	2	341	6681911	961760	5592249	1659713
3km	50%	50000	2	250	4368809	633618	3690936	1098290
3km	50%	50000	2	280	6879471	980253	5819498	1571849
3km	50%	50000	2	360	7471138	974934	6417046	1804992
3km	50%	50000	2	245	6082911	875254	5129845	1424519
3km	50%	50000	2	254	5271066	811305	4411619	1366905
3km	50%	50000	2	345	5660613	793084	4805023	1295660
3km	50%	50000	2	253	6707049	944209	5691494	1542649
3km	50%	50000	2	365	6062990	868373	5125492	1388211
3km	50%	50000	2	278	6440043	876881	5517387	1393317
3km	50%	50000	2	300	5579670	819310	4650072	1357883
3km	50%	50000	2	220	6094686	935796	5087517	1570116
3km	50%	50000	2	201	5039358	705454	4288380	1170878
3km	50%	50000	2	350	5559065	811122	4695279	1401885
3km	50%	50000	2	361	5453287	822122	4572946	1358303
3km	50%	50000	2	268	5882893	771092	5051032	1394656
3km	50%	50000	2	286	7548682	990288	6460981	1728953
3km	50%	50000	2	333	5878381	852805	4943651	1528285
3km	50%	50000	2	272	6641085	886210	5655640	1503463
3km	50%	50000	2	325	6989734	948887	5967699	1674875
3km	50%	50000	2	279	5198238	738198	4392494	1242949
3km	50%	50000	2	301	7844532	1099344	6650072	2114832
3km	50%	50000	2	309	7244785	928552	6248674	1756088
3km	50%	50000	2	262	6393260	936770	5373171	1644036
3km	50%	50000	2	300	6872621	926871	5830554	1584633
3km	50%	50000	2	443	6451101	833552	5516744	1515443
3km	50%	50000	2	231	5303110	773603	4441805	1217349
3km	50%	50000	2	261	5682918	740430	4877098	1250865
3km	50%	50000	2	265	5387277	826310	4465142	1481317
3km	50%	50000	2	218	4517052	670186	3790468	1230387
3km	50%	50000	2	590	6917513	932174	5922800	1663030
3km	50%	50000	2	264	6266068	893280	5301150	1485953
3km	50%	50000	2	297	5904572	861090	4955180	1537462
3km	50%	50000	2	414	7834962	1049678	6691648	1952053
3km	50%	50000	2	255	8029285	1000223	6947200	1888889
3km	50%	50000	2	224	5590189	834466	4645198	1346616
3km	50%	50000	2	260	4953740	725487	4161594	1170907
3km	50%	50000	2	355	7208156	915451	6213040	1595436
3km	50%	50000	2	274	6984334	904632	6014479	1514366
3km	50%	50000	2	230	4533517	679786	3787275	1110485
3km	50%	50000	2	292	7367546	921278	6376901	1778528
3km	50%	50000	2	244	5743943	771126	4905184	1427140
3km	50%	50000	2	286	5537373	721466	4758583	1228428
3km	50%	50000	2	300	6130947	861909	5211020	1470522
3km	50%	50000	2	272	4778729	699036	4010380	1122471
3km	50%	50000	2	206	6021611	857076	5099999	1512974
3km	50%	50000	2	345	7588443	1012355	6504265	1823577
3km	50%	50000	2	295	4800502	731444	3997750	1337387
3km	50%	50000	2	314	5377921	774782	4542898	1281645
3km	50%	50000	2	291	6122016	932729	5095937	1592803
3km	50%	50000	2	353	6652979	947057	5616644	1694509
3km	50%	50000	2	366	7576866	948236	6582385	1720860
3km	50%	50000	2	203	4526990	656032	3814226	1095133
3km	50%	50000	2	282	6908453	925913	5900630	1754610
3km	50%	50000	2	326	5569828	777990	4717393	1364640
3km	50%	50000	2	364	5801612	799705	4918020	1389303
3km	50%	50000	2	190	5370690	776347	4531849	1206514
3km	50%	50000	2	323	7366614	1010633	6265720	1834424
3km	50%	50000	2	232	5599068	829185	4663348	1546444
3km	50%	50000	2	249	4779415	716566	4028414	1185968
3km	50%	50000	2	401	5724456	901790	4744517	1825500
3km	50%	50000	2	260	5469381	791739	4617111	1266339
3km	50%	50000	2	301	5736546	841056	4832641	1322128
3km	50%	50000	2	235	5011167	741029	4208759	1200704
3km	50%	50000	2	245	5535441	806537	4656975	1267307
3km	50%	50000	2	279	4691499	688261	3958907	1056421
3km	50%	50000	2	267	5910704	843744	4994201	1520108
3km	50%	50000	2	235	5220731	792141	4358419	1382566
3km	50%	50000	2	337	5898290	917687	4911579	1588034
3km	50%	50000	2	253	6004387	807404	5145380	1331041
3km	50%	50000	2	265	6548438	959077	5506857	1502487
3km	50%	50000	2	230	5447404	796216	4603788	1244939
3km	50%	50000	2	301	5570674	821036	4695183	1342196
3km	50%	50000	2	426	6840764	923909	5835877	1759867
3km	50%	50000	2	310	6520808	934392	5509268	1664879
3km	50%	50000	2	205	5405237	745647	4574470	1190186
3km	50%	50000	2	274	6106294	856507	5189600	1398518
3km	50%	50000	2	281	7168804	949485	6169009	1618652
3km	50%	50000	2	406	7113757	931281	6092599	1778450
3km	50%	50000	2	278	6339525	855948	5369468	1434901
3km	50%	50000	2	390	5878345	784789	5032365	1496105
3km	50%	50000	2	276	6572447	925385	5563166	1538107
3km	50%	50000	2	244	6449560	849281	5545286	1418252
3km	50%	50000	2	260	6329530	967655	5269933	1702717
3km	50%	50000	2	330	6526448	854565	5599969	1499746
3km	50%	50000	2	343	6676584	915586	5655166	1745115
3km	50%	50000	2	296	6597855	882029	5652711	1449990
3km	50%	50000	2	227	5245088	694134	4482647	1251237
3km	50%	50000	2	359	6556083	780407	5714808	1434046
3km	50%	50000	2	287	6667928	850795	5735697	1545052
3km	50%	50000	2	330	6316380	827362	5420487	1695736
3km	50%	50000	2	239	4855156	699656	4095779	1082370
3km	50%	50000	2	222	4413071	661937	3698417	1071964
3km	50%	50000	2	279	4992632	708471	4231460	1152041
3km	50%	50000	2	334	6517558	857588	5591076	1626673
3km	50%	50000	2	283	5223796	752442	4403716	1143543
3km	50%	50000	2	216	5172974	758402	4344815	1197695
3km	50%	50000	2	323	5353235	761026	4506781	1424718
3km	50%	50000	2	234	5927735	793315	5084704	1429356
3km	50%	50000	2	256	6630871	854541	5708628	1435416
3km	50%	50000	2	324	6471471	909301	5501606	1456634
3km	50%	50000	2	248	5851810	842631	4948930	1469276
3km	50%	50000	2	322	6813500	894078	5844459	1626066
3km	50%	50000	2	276	6092108	891740	5115794	1336184
3km	50%	50000	2	313	6013241	895078	5046722	1413358
3km	50%	50000	2	276	4861227	717148	4077538	1229637
3km	50%	50000	2	249	4866116	701639	4109984	1071870
3km	50%	50000	2	236	5238541	791634	4391048	1271194
3km	50%	50000	2	260	5983203	871614	5033502	1198672
3km	50%	50000	2	356	7328161	1026615	6172103	1942598
3km	50%	50000	2	300	6963995	902103	6003542	1595087
3km	50%	50000	2	267	7347710	964455	6325583	1643358
3km	50%	50000	2	391	6309746	797785	5433758	1478283
3km	50%	50000	2	251	7395092	926217	6403738	1728771
3km	50%	50000	2	233	4873371	712649	4105027	1173503
3km	50%	50000	2	392	7946474	1094074	6787160	1916525
3km	50%	50000	2	259	7073309	970411	6033764	1691459
3km	50%	50000	2	266	5271567	768824	4446281	1214304
3km	50%	50000	2	264	7295488	954447	6252991	1642409
3km	50%	50000	2	276	6102377	877203	5169057	1450262
3km	50%	50000	2	272	5458963	768638	4625789	1384626
3km	50%	50000	2	261	7749116	1020383	6620950	1748529
3km	50%	50000	2	254	5777317	792846	4922342	1290669
3km	50%	50000	2	220	5252964	748799	4454418	1363360
3km	50%	50000	2	280	6847348	882248	5887597	1503995
3km	50%	50000	2	229	5637303	789551	4786888	1247927
3km	50%	50000	2	483	8005093	925308	7004189	1553678
3km	50%	50000	2	281	6353804	909208	5355118	1635443
3km	50%	50000	2	311	6897895	894665	5891886	1715366
3km	50%	50000	2	256	5834627	828050	4936395	1408893
3km	50%	50000	2	362	6348602	888672	5374567	1476955
3km	50%	50000	2	312	6805178	825714	5925327	1755906
3km	50%	50000	2	380	5616965	824412	4729307	1286874
3km	50%	50000	2	313	7572858	1044300	6438896	1993278
3km	50%	50000	2	336	6136479	808346	5273460	1409638
3km	50%	50000	2	205	5674445	794677	4807087	1243823
3km	50%	50000	2	284	7794746	991396	6720735	1926912
3km	50%	50000	2	243	7338833	1060994	6186793	1880907
3km	50%	50000	2	236	6621418	894733	5654876	1516728
3km	50%	50000	2	216	7494538	1002986	6398862	1810966
3km	50%	50000	2	230	4798135	711002	4025422	1173326
3km	50%	50000	2	263	7179663	921032	6179550	1663581
3km	50%	50000	2	308	5423482	744012	4619288	1228526
3km	50%	50000	2	296	5554886	795724	4711920	1337550
3km	50%	50000	2	335	6483141	838909	5566036	1740337
3km	50%	50000	2	218	4739406	680776	4012159	1049195
3km	50%	50000	2	301	7581968	1005431	6491259	1739442
3km	50%	50000	2	263	5843123	854304	4915379	1313033
3km	50%	50000	2	229	5799043	849156	4876128	1405996
3km	50%	50000	2	350	5419199	777408	4556149	1290735
3km	50%	50000	2	224	5739513	849688	4812736	1468444
3km	50%	50000	2	296	5717685	842445	4767855	1378262
3km	50%	50000	2	479	6769208	879583	5825058	1698562
3km	50%	50000	2	238	5407998	793282	4532300	1272240
3km	50%	50000	2	304	8021917	1025067	6895975	1919854
3km	50%	50000	2	408	7473229	930435	6454381	1674225
3km	50%	50000	2	286	5013953	763248	4183495	1298473
3km	50%	50000	2	281	6200974	848120	5287240	1434931
3km	50%	50000	2	423	6679691	893991	5721961	1616999
3km	50%	50000	2	372	7159258	920279	6187247	1649500
3km	50%	50000	2	335	5786451	848439	4861731	1373423
3km	50%	50000	2	254	5837512	875157	4891125	1384483
3km	50%	50000	2	275	5793047	846798	4902768	1435989
3km	50%	50000	2	300	7508435	1020082	6400255	1725763
3km	50%	50000	2	378	5946410	808076	5033275	1460813
3km	50%	50000	2	226	6404011	890608	5440431	1462459
3km	50%	50000	2	406	6531026	807262	5652685	1485193
3km	50%	50000	2	246	6363573	930126	5360955	1396101
3km	50%	50000	2	332	5049263	704308	4279061	1155353
3km	50%	50000	2	271	6809470	866472	5883189	1489343
3km	50%	50000	2	304	6572001	826196	5672370	1547856
3km	50%	50000	2	311	6116291	885190	5141179	1455716
3km	50%	50000	2	389	6985893	957798	5955372	1697138
3km	50%	50000	2	310	4986329	693841	4226517	1099070
3km	50%	50000	2	303	5346082	786221	4499669	1256744
3km	50%	50000	2	361	6417351	842672	5495067	1568162
3km	50%	50000	2	282	6593048	962922	5555375	1754206
3km	50%	50000	2	258	5120257	773572	4288588	1255008
3km	50%	50000	2	253	5453355	775652	4609782	1152371
3km	50%	50000	2	332	5448164	849363	4539135	1307520
3km	50%	50000	2	272	5886099	812493	5013689	1404807
3km	50%	50000	2	202	5525896	760369	4705944	1274709
3km	50%	50000	2	437	4978037	770379	4131669	1319623
3km	50%	50000	2	280	6072200	822038	5187909	1495608
3km	50%	50000	2	253	5506652	806265	4625442	1346971
3km	50%	50000	2	307	7388142	998391	6301795	1794727
3km	50%	50000	2	299	7141996	938766	6095535	1888493
3km	50%	50000	2	223	4663449	689924	3918425	1109761
3km	50%	50000	2	292	4661610	713761	3910514	1274463
3km	50%	50000	2	281	7656616	1018645	6563563	2037479
3km	50%	50000	2	266	7135520	930157	6115421	1706165
3km	50%	50000	2	327	6490473	838110	5587695	1586881
3km	50%	50000	2	218	5081149	711814	4318327	1101983
3km	50%	50000	2	225	5311692	806234	4439463	1379515
3km	50%	50000	2	264	5680855	825702	4795676	1196567
3km	50%	50000	2	317	6653463	903728	5686978	1453245
3km	50%	50000	2	328	6888213	928546	5892790	1749373
3km	50%	50000	2	244	6156610	865982	5213526	1488215
3km	50%	50000	2	298	5805013	868252	4885775	1444006
3km	50%	50000	2	343	5605045	741769	4790387	1359578
3km	50%	50000	2	492	7342526	936638	6322172	1783547
3km	50%	50000	2	306	7664348	982377	6589808	1984005
3km	50%	50000	2	327	5670597	848647	4742177	1390422
3km	50%	50000	2	304	5600687	782442	4716390	1322471
3km	50%	50000	2	220	6140836	890869	5185998	1402847
3km	50%	50000	2	221	4777697	689715	4044748	1236363
3km	50%	50000	2	419	6705707	882409	5740175	1658530
3km	50%	50000	2	206	4535653	708075	3780506	1069972
3km	50%	50000	2	267	4924750	735127	4132737	1246609
3km	50%	50000	2	279	7348638	975288	6286374	1699646
3km	50%	50000	2	200	4936717	701410	4188624	1165934
3km	50%	50000	2	219	6615985	909319	5644871	1570639
3km	50%	50000	2	483	7414648	995342	6331572	1901188
3km	50%	50000	2	235	5826580	819798	4956284	1349932
3km	50%	50000	2	251	4738947	698170	3965363	1152611
3km	50%	50000	2	248	5437899	764889	4620408	1199027
3km	50%	50000	2	346	5173619	784292	4299867	1345120
3km	50%	50000	2	321	6976121	959039	5927197	1680676
3km	50%	50000	2	276	6288630	819135	5372827	1446488
3km	50%	50000	2	419	6287808	993698	5204680	1724308
3km	50%	50000	2	328	7121626	917844	6105687	1743224
3km	50%	50000	2	346	6193294	915568	5202753	1790312
3km	50%	50000	2	332	6213374	916027	5208118	1629656
3km	50%	50000	2	261	5883204	815097	4976254	1295305
3km	50%	50000	2	228	5758800	851690	4803948	1358804
3km	50%	50000	2	251	5296122	770925	4425877	1339879
3km	50%	50000	2	317	6097283	911770	5107990	1495052
3km	50%	50000	2	482	7046704	974443	6014540	1735467
3km	50%	50000	2	223	5320612	800392	4454606	1217771
3km	50%	50000	2	355	7514336	901959	6537072	1683648
3km	50%	50000	2	221	5648793	837578	4717143	1368863
3km	50%	50000	2	369	5639912	872905	4693307	1676605
3km	50%	50000	2	524	6047284	869799	5113931	1478721
3km	50%	50000	2	250	5410238	764036	4540038	1311332
3km	50%	50000	2	276	5798460	865022	4870416	1468155
3km	50%	50000	2	214	5306236	800708	4444195	1395116
3km	50%	50000	2	305	6647995	915666	5675885	1619123
3km	50%	50000	2	236	7109836	968729	6046337	1753362
3km	50%	50000	2	345	6245371	766117	5430930	1385134
3km	50%	50000	2	380	6651113	935062	5642661	1553120
3km	50%	50000	2	233	6421033	921969	5405789	1509624
3km	50%	50000	2	212	5443016	763853	4628417	1238398
3km	50%	50000	2	279	5403640	835835	4474596	1584106
3km	50%	50000	2	247	4971364	735419	4185800	1147420
3km	50%	50000	2	266	5077097	785394	4235020	1313059
3km	50%	50000	2	333	4944961	750558	4132311	1132910
3km	50%	50000	2	278	5796713	830876	4901591	1445232
3km	50%	50000	2	218	4682679	711053	3923629	1146386
3km	50%	50000	2	266	5316113	771476	4489842	1186702
3km	50%	50000	2	278	8172040	1023013	7055249	1945735
3km	50%	50000	2	245	6115029	791666	5236436	1508708
3km	50%	50000	2	211	4513302	674125	3789003	1083526
3km	50%	50000	2	241	5255879	792312	4407618	1443155
3km	50%	50000	2	280	4923605	735194	4141118	1187643
3km	50%	50000	2	432	6430256	899008	5470951	1783431
3km	50%	50000	2	456	6444776	810629	5580051	1465895
3km	50%	50000	2	281	6699533	851736	5788243	1489746
3km	50%	50000	2	268	5101799	753946	4281477	1199233
3km	50%	50000	2	249	5377557	768872	4532502	1214140
3km	50%	50000	2	275	4420376	608627	3748472	1092625
3km	50%	50000	2	274	4840985	735113	4051473	1224363
3km	50%	50000	2	272	6046812	780199	5201223	1376450
3km	50%	50000	2	271	5697923	828150	4757549	1264880
3km	50%	50000	2	280	7865208	1031415	6747034	1914540
3km	50%	50000	2	301	7018907	928530	6007984	1589849
3km	50%	50000	2	314	7020697	869800	6068534	1529271
3km	50%	50000	2	488	5529820	880818	4585600	1567689
3km	50%	50000	2	294	5900961	851492	4991357	1556246
3km	50%	50000	2	298	5301176	778744	4484239	1289665
3km	50%	50000	2	338	7176691	968725	6128109	1585350
3km	50%	50000	2	313	4790113	744185	3970246	1200792
3km	50%	50000	2	317	6157672	872428	5218452	1591822
3km	50%	50000	2	253	5622375	859963	4690726	1380540
3km	50%	50000	2	244	6137440	820653	5245883	1452236
3km	50%	50000	2	301	5537909	834962	4628485	1438355
3km	50%	50000	2	274	5000505	702578	4223760	1188174
3km	50%	50000	2	260	6351563	783519	5509655	1419884
3km	50%	50000	2	252	5637861	765485	4800642	1293736
3km	50%	50000	2	478	6372272	947406	5354297	1622054
3km	50%	50000	2	357	6842441	965970	5822844	1560238
3km	50%	50000	2	271	7520313	973984	6467444	1836542
3km	50%	50000	2	457	6894723	879351	5937901	1687407
3km	50%	50000	2	288	6387136	856770	5453202	1430592
3km	50%	50000	2	346	6497968	979808	5412090	1627726
3km	50%	50000	2	335	6215507	812581	5313864	1543857
3km	50%	50000	2	353	5914696	770223	5085219	1364160
3km	50%	50000	2	341	5877625	877041	4933460	1358441
3km	50%	50000	2	374	8273149	1071998	7121583	1858480
3km	50%	50000	2	224	5550209	839118	4654366	1405513
3km	50%	50000	2	217	4954319	695331	4199679	1109769
3km	50%	50000	2	513	6263101	880815	5314274	1599544
3km	50%	50000	2	395	7135809	864194	6167837	1767325
3km	50%	50000	2	252	5762574	816735	4877481	1294075
3km	50%	50000	2	344	5618651	844565	4662931	1503813
3km	50%	50000	2	317	6675466	833957	5776639	1545176
3km	50%	50000	2	306	6781754	787482	5900865	1509717
3km	50%	50000	2	338	6557575	827297	5686131	1473383
3km	50%	50000	2	263	5353320	757280	4539255	1229576
3km	50%	50000	2	277	6547034	904092	5584324	1586769
3km	50%	50000	2	227	4703113	701500	3955176	1230016
3km	50%	50000	2	284	6917045	951754	5907835	1816031
3km	50%	50000	2	293	6764111	884561	5789972	1589186
3km	50%	50000	2	283	5606054	804519	4743839	1403830
3km	50%	50000	2	352	6410981	793885	5542353	1484623
3km	50%	50000	2	314	5376362	786706	4506226	1172581
3km	50%	50000	2	236	4644965	696735	3893831	1164225
3km	50%	50000	2	276	5153956	698393	4387441	1168153
3km	50%	50000	2	359	6775323	856470	5845180	1546338
3km	50%	50000	2	354	6899933	942415	5888807	1605961
3km	50%	50000	2	212	4768218	671616	4049411	1111894
3km	50%	50000	2	403	5821948	853551	4898347	1392652
3km	50%	50000	2	264	5166289	761711	4314254	1343681
3km	50%	50000	2	389	7222471	945516	6204840	1711677
3km	50%	50000	2	254	6991823	874857	6050841	1620129
3km	50%	50000	2	219	4430187	622446	3760902	1065826
3km	50%	50000	2	373	6044075	939139	5003818	1487047
3km	50%	50000	2	273	5685488	857524	4770235	1365438
3km	50%	50000	2	438	6959902	890096	6027656	1544837
3km	50%	50000	2	309	5485832	792449	4638957	1258841
3km	50%	50000	2	267	7319083	968287	6263099	1689930
3km	50%	50000	2	353	5543222	763370	4705275	1189426
3km	50%	50000	2	363	7056987	989469	5958057	1866770
3km	50%	50000	2	198	5345504	784993	4485628	1243954
3km	50%	50000	2	282	4709453	702720	3958186	1043351
3km	50%	50000	2	317	6883113	945716	5873259	1599914
3km	50%	50000	2	335	5294526	788836	4429057	1310137
3km	50%	50000	2	318	7088208	908421	6118143	1625633
3km	50%	50000	2	216	4923129	735061	4129296	1152167
3km	50%	50000	2	374	7255367	978172	6225334	1760696
3km	50%	50000	2	326	6400197	853583	5434375	1495910
3km	50%	50000	2	390	6378644	862660	5447019	1551261
3km	50%	50000	2	270	4593591	654879	3871994	1077798
3km	50%	50000	2	330	7385136	919118	6372858	1783722
3km	50%	50000	2	229	6441547	962178	5360434	1548942
3km	50%	50000	2	240	5740551	813007	4879365	1292302
3km	50%	50000	2	337	6547943	800018	5700844	1365383
3km	50%	50000	2	259	7225088	980534	6161735	1704416
3km	50%	50000	2	237	4750889	676971	4039698	1023042
3km	50%	50000	2	200	5163881	721181	4385039	1175606
3km	50%	50000	2	355	6132558	766271	5298811	1404962
3km	50%	50000	2	247	6670816	940301	5649025	1719465
3km	50%	50000	2	192	4993173	719002	4205995	1095999
3km	50%	50000	2	285	7099652	921530	6107505	1590136
3km	50%	50000	2	270	6917819	855606	5968420	1565689
3km	50%	50000	2	324	7856396	975528	6783453	1887503
3km	50%	50000	2	281	6051837	836677	5140055	1405316
3km	50%	50000	2	328	5179816	800671	4319063	1234710
3km	50%	50000	2	225	5214045	772908	4388539	1236177
3km	50%	50000	2	410	7115538	914022	6127475	1715081
3km	50%	50000	2	288	6797841	908595	5789415	1712815
3km	50%	50000	2	194	5267378	756102	4408666	1144032
3km	50%	50000	2	311	6768450	918051	5791883	1608420
3km	50%	50000	2	359	6354367	877984	5411873	1503458
3km	50%	50000	2	279	6505357	818575	5632905	1417347
3km	50%	50000	2	254	5200885	797241	4348398	1250197
3km	50%	50000	2	440	6514164	820354	5640570	1604223
3km	50%	50000	2	319	5508870	829108	4606679	1237085
3km	50%	50000	2	217	4788547	717982	3992312	1128259
3km	50%	50000	2	179	5190638	694621	4458344	1183776
3km	50%	50000	2	264	5397727	798630	4526932	1399526
3km	50%	50000	2	241	5561067	788697	4695386	1297481
3km	50%	50000	2	238	5711639	858296	4782709	1341428
3km	50%	50000	2	206	4743795	668004	3995731	1066368
3km	50%	50000	2	238	4295604	655499	3589855	1118800
3km	50%	50000	2	345	7126115	869334	6182429	1673376
3km	50%	50000	2	330	7648024	1015121	6547302	1741975
3km	50%	50000	2	213	4792762	705049	4028362	1138979
3km	50%	50000	2	294	6882159	952526	5861759	1552001
3km	50%	50000	2	333	6848209	910394	5894343	1653288
3km	50%	50000	2	292	5664868	840214	4753562	1388356
3km	50%	50000	2	273	4920058	697847	4165588	1175385
3km	50%	50000	2	270	4985271	717186	4219680	1206814
3km	50%	50000	2	393	7130649	921614	6121065	1629178
3km	50%	50000	2	329	6927597	873348	5962025	1635913
3km	50%	50000	2	205	4970016	739758	4170910	1174702
3km	50%	50000	2	217	5115601	765337	4274541	1185337
3km	50%	50000	2	251	4859399	703300	4117476	1166297
3km	50%	50000	2	359	6716132	839199	5785058	1527510
3km	50%	50000	2	246	7001732	893260	6004628	1588893
3km	50%	50000	2	257	5165493	719988	4400611	1203866
3km	50%	50000	2	241	6806125	906204	5778767	1732272
3km	50%	50000	2	266	5975202	852270	5055439	1296134
3km	50%	50000	2	206	5869025	845980	4973445	1361867
3km	50%	50000	2	239	4595994	695579	3843365	1251408
3km	50%	50000	2	279	5297980	807574	4404613	1213785
3km	50%	50000	2	257	5247182	736874	4450629	1234704
3km	50%	50000	2	342	4483173	657524	3744407	1036054
3km	50%	50000	2	235	4881588	765270	4058768	1261914
3km	50%	50000	2	522	7583728	962147	6535717	1739188
3km	50%	50000	2	281	4445704	637694	3750265	1052830
3km	50%	50000	2	259	5878204	873657	4948809	1471688
3km	50%	50000	2	365	6366040	814313	5468705	1507421
3km	50%	50000	2	263	5618219	757009	4810452	1306484
3km	50%	50000	2	302	7267474	963829	6226184	1765093
3km	50%	50000	2	257	5021622	729908	4248851	1134426
3km	50%	50000	2	336	5774492	744920	4957979	1415925
3km	50%	50000	2	230	5533009	810461	4666161	1261466
3km	50%	50000	2	183	5133188	733828	4329606	1107598
3km	50%	50000	2	229	4535760	660443	3817308	1072608
3km	50%	50000	2	276	5221044	805605	4353491	1336973
3km	50%	50000	2	212	6003900	809546	5142167	1468909
3km	50%	50000	2	327	7129840	944321	6114897	1774340
3km	50%	50000	2	302	6143122	935147	5122001	1523483
3km	50%	50000	2	314	7564670	993480	6474810	1668341
3km	50%	50000	2	229	7259267	949127	6236929	1784098
3km	50%	50000	2	315	6421939	816938	5554800	1449623
3km	50%	50000	2	291	6373763	804510	5520530	1436370
3km	50%	50000	2	234	5268009	750876	4427968	1246657
3km	50%	50000	2	279	6717302	942906	5688650	1826280
3km	50%	50000	2	305	5411900	782999	4547910	1298675
3km	50%	50000	2	370	6699673	893503	5715673	1560773
3km	50%	50000	2	250	5938839	866922	5005549	1490793
3km	50%	50000	2	254	5232136	762563	4410706	1319047
3km	50%	50000	2	256	5844176	844860	4930104	1345396
3km	50%	50000	2	326	4836152	722393	4060674	1259050
3km	50%	50000	2	295	5796193	806792	4929139	1359467
3km	50%	50000	2	269	5309639	773806	4447782	1303277
3km	50%	50000	2	256	5739627	781869	4856135	1426340
3km	50%	50000	2	270	7039780	940719	6032741	1584128
3km	50%	50000	2	252	5377226	789138	4498372	1254961
3km	50%	50000	2	281	5945294	811617	5073694	1483182
3km	50%	50000	2	246	5199226	718175	4421924	1134672
3km	50%	50000	2	240	5433055	795502	4576379	1198712
3km	50%	50000	2	323	5544263	801307	4668272	1270876
3km	50%	50000	2	237	5158770	770541	4340603	1227531
3km	50%	50000	2	318	7710820	1068366	6522160	2036528
3km	50%	50000	2	368	5654898	821531	4759228	1422118
3km	50%	50000	2	198	4961340	738826	4162318	1109652
3km	50%	50000	2	307	6222272	927818	5226417	1516409
3km	50%	50000	2	195	5762092	819614	4879744	1298899
3km	50%	50000	2	317	4928643	700813	4165100	1152202
3km	50%	50000	2	232	4587537	716354	3796945	1127192
3km	50%	50000	2	350	6512754	936059	5474990	1763593
3km	50%	50000	2	439	5854747	874913	4912390	1727382
3km	50%	50000	2	291	6282585	964785	5203067	1610993
3km	50%	50000	2	369	6647899	864019	5710280	1549948
3km	50%	50000	2	312	6424523	933241	5407436	1684519
3km	50%	50000	2	346	6701950	913588	5712294	1694464
3km	50%	50000	2	244	5050158	748337	4239582	1137385
3km	50%	50000	2	256	6495915	782210	5662564	1470328
3km	50%	50000	2	412	6836412	872860	5883082	1808137
3km	50%	50000	2	529	6629408	884931	5648225	1506347
3km	50%	50000	2	256	7010928	1006946	5884798	1878162
3km	50%	50000	2	515	5033671	745779	4201232	1201038
3km	50%	50000	2	244	5719067	867573	4779996	1311269
3km	50%	50000	2	247	4886033	702308	4129258	1079851
3km	50%	50000	2	460	7088721	903253	6098828	1675238
3km	50%	50000	2	263	6189033	812465	5289766	1428849
3km	50%	50000	2	400	7171245	863610	6248503	1849515
3km	50%	50000	2	297	5404020	839811	4488518	1436675
3km	50%	50000	2	317	8339058	1035992	7179492	1780648
3km	50%	50000	2	369	5594131	866230	4642795	1622970
3km	50%	50000	2	245	6466523	902161	5467934	1431783
3km	50%	50000	2	259	6510358	958659	5469461	1587197
3km	50%	50000	2	412	7307978	1032332	6208913	2170279
3km	50%	50000	2	250	5200727	795911	4349024	1333210
3km	50%	50000	2	244	5239413	732925	4408996	1156061
3km	50%	50000	2	373	7519671	954089	6495870	1736311
3km	50%	50000	2	334	6343602	839028	5447101	1456535
3km	50%	50000	2	258	5430445	812783	4552739	1333874
3km	50%	50000	2	266	5904086	859354	4981479	1446586
3km	50%	50000	2	306	5116852	721305	4330614	1202733
3km	50%	50000	2	326	7622969	994647	6563730	1842336
3km	50%	50000	2	389	5833624	903888	4871423	1374359
3km	50%	50000	2	241	5291524	730729	4484233	1279124
3km	50%	50000	2	272	5807092	856428	4880350	1322346
3km	50%	50000	2	293	6943318	921607	5951140	1858167
3km	50%	50000	2	314	5970535	897842	5006796	1323478
3km	50%	50000	2	383	5701530	789426	4813946	1429005
3km	50%	50000	2	282	4960374	808577	4066971	1261566
3km	50%	50000	2	302	5193081	805551	4316690	1464079
3km	50%	50000	2	273	5865489	787309	5019889	1378817
3km	50%	50000	2	417	7666261	1065472	6487135	1935988
3km	50%	50000	2	341	4267188	661471	3565608	1008799
3km	50%	50000	2	334	6567622	818247	5676115	1496000
3km	50%	50000	2	324	6252239	867852	5324161	1537527
3km	50%	50000	2	293	5046240	710595	4287487	1095649
3km	50%	50000	2	275	5477865	778668	4599098	1236606
3km	50%	50000	2	358	5564076	865526	4619816	1674011
3km	50%	50000	2	298	5858502	889733	4866548	1720787
3km	50%	50000	2	261	5375478	782313	4528455	1247359
3km	50%	50000	2	313	6259326	814159	5367750	1662632
3km	50%	50000	2	363	4273782	640237	3566654	1074573
3km	50%	50000	2	233	5303717	774250	4426485	1244749
3km	50%	50000	2	408	7527429	1031384	6430684	1754498
3km	50%	50000	2	260	6828204	893248	5874275	1539602
3km	50%	50000	2	285	5200792	739625	4395922	1172628
3km	50%	50000	2	273	5849301	855643	4935757	1486216
3km	50%	50000	2	225	4825417	680340	4021564	1135711
3km	50%	50000	2	231	5093577	707480	4304187	1107937
3km	50%	50000	2	241	7175145	905532	6199494	1655710
3km	50%	50000	2	376	7033211	937389	6012025	1644887
3km	50%	50000	2	207	6023489	846245	5080571	1431538
3km	50%	50000	2	312	6196434	817661	5333005	1420522
3km	50%	50000	2	280	5287239	824493	4405960	1422270
3km	50%	50000	2	407	7088551	901106	6113691	1698247
3km	50%	50000	2	505	6488496	877561	5540412	1386727
3km	50%	50000	2	244	5130384	699197	4357006	1253578
3km	50%	50000	2	221	5406886	784801	4525150	1364039
3km	50%	50000	2	309	4961334	738737	4157003	1131352
3km	50%	50000	2	285	6209648	912739	5230016	1547706
3km	50%	50000	2	383	7466019	955511	6455121	1616565
3km	50%	50000	2	410	5822678	830593	4920263	1235752
3km	50%	50000	2	453	7578411	980799	6520552	1649167
3km	50%	50000	2	256	5221369	773620	4378070	1386849
3km	50%	50000	2	382	6743181	944123	5716633	1686670
3km	50%	50000	2	238	5049065	721242	4247561	1391958
3km	50%	50000	2	273	5759798	884154	4797451	1395432
3km	50%	50000	2	213	4772301	697099	4026053	1125489
3km	50%	50000	2	351	5952543	844350	5024619	1461662
3km	50%	50000	2	311	6608433	802653	5728490	1472696
3km	50%	50000	2	335	5566229	729823	4793266	1230836
3km	50%	50000	2	257	4917910	704926	4118976	1238856
3km	50%	50000	2	293	7245282	999190	6162494	1670451
3km	50%	50000	2	241	5508991	803513	4647840	1336623
3km	50%	50000	2	242	6824705	896080	5847266	1607599
3km	50%	50000	2	351	6060020	877769	5083125	1561300
3km	50%	50000	2	248	5739998	816046	4811112	1413296
3km	50%	50000	2	274	5496508	802331	4633104	1294363
3km	50%	50000	2	268	6650409	925242	5650453	1494182
3km	50%	50000	2	275	4877146	724364	4030273	1396607
3km	50%	50000	2	242	5682294	821332	4773290	1336063
3km	50%	50000	2	254	5462504	785093	4612381	1227115
3km	50%	50000	2	245	5516404	793516	4643563	1219735
3km	50%	50000	2	258	6115721	897892	5141677	1532843
3km	50%	50000	2	223	6652630	843442	5739971	1428316
3km	50%	50000	2	214	5211726	739856	4404964	1329030
3km	50%	50000	2	339	6254549	831558	5353549	1313426
3km	50%	50000	2	311	5724024	792154	4876606	1238502
3km	50%	50000	2	366	6067469	800999	5209264	1467962
3km	50%	50000	2	254	4731034	688531	3985378	1080908
3km	50%	50000	2	372	6730469	1002930	5631314	1660766
3km	50%	50000	2	276	6087743	915958	5093215	1463124
3km	50%	50000	2	359	5267661	749282	4432390	1254478
3km	50%	50000	2	319	6541381	905854	5522374	1537672
3km	50%	50000	2	267	6435688	896218	5469774	1479710
3km	50%	50000	2	318	5374253	783628	4524863	1372972
3km	50%	50000	2	293	5447586	816279	4581013	1317240
3km	50%	50000	2	263	7257839	893170	6284196	1657326
3km	50%	50000	2	366	7382544	1036625	6255434	1788233
3km	50%	50000	2	310	5228435	784060	4396178	1395215
3km	50%	50000	2	340	7220176	914211	6246932	1638902
3km	50%	50000	2	202	6214663	875615	5274199	1529837
3km	50%	50000	2	296	7831013	966065	6789018	1787129
3km	50%	50000	2	290	5865896	798269	5005054	1517094
3km	50%	50000	2	233	5580429	812597	4669811	1379502
3km	50%	50000	2	377	7468011	1019790	6385929	1725388
3km	50%	50000	2	317	5614399	826153	4720869	1303984
3km	50%	50000	2	315	7214973	1028553	6085969	1804054
3km	50%	50000	2	317	6966321	901569	5973720	1533408
3km	50%	50000	2	268	5345334	770240	4481612	1221721
3km	50%	50000	2	326	6857869	896000	5865035	1697654
3km	50%	50000	2	218	4111550	662671	3404606	1078688
3km	50%	50000	2	329	5603701	837762	4703953	1467942
3km	50%	50000	2	302	7007892	924789	6004018	1609093
3km	50%	50000	2	298	4521569	669134	3764377	1121008
3km	50%	50000	2	373	7599755	1026886	6488607	1709805
3km	50%	50000	2	338	6578938	969368	5525055	1667795
3km	50%	50000	2	229	5656399	838206	4763638	1196648
3km	50%	50000	2	356	5749956	859560	4813802	1497516
3km	50%	50000	2	248	5177454	754269	4360244	1254915
3km	50%	50000	2	390	7390663	981668	6335078	1900814
3km	50%	50000	2	267	6074991	832670	5180826	1507259
3km	50%	50000	2	300	7593919	956013	6544463	1830776
3km	50%	50000	2	289	7542782	938694	6523710	1788932
3km	50%	50000	2	292	5673008	787715	4818128	1220170
3km	50%	50000	2	186	5472235	823923	4596704	1304823
3km	50%	50000	2	283	7685257	1004197	6600107	1950160
3km	50%	50000	2	306	7238863	940748	6235975	1606440
3km	50%	50000	2	307	6400054	905980	5413907	1506668
3km	50%	50000	2	269	7325893	921379	6345230	1628407
3km	50%	50000	2	374	8082289	1030553	6964005	1964476
3km	50%	50000	2	312	6789645	977442	5743936	1652773
3km	50%	50000	2	354	8316675	1092731	7104964	1897398
3km	50%	50000	2	253	5847557	826572	4957508	1227450
3km	50%	50000	2	326	6916697	1003501	5815054	1830663
3km	50%	50000	2	262	5775688	859326	4830556	1400232
3km	50%	50000	2	372	6983693	933749	5940997	1736268
3km	50%	50000	2	260	7122407	1014865	6025488	1770473
3km	50%	50000	2	283	4844860	720636	4057175	1222958
3km	50%	50000	2	258	4943437	728934	4139487	1204255
3km	50%	50000	2	235	7129104	971650	6089536	1700207
3km	50%	50000	2	249	5458477	769030	4630235	1291199
3km	50%	50000	2	338	5833759	831089	4953245	1391825
3km	50%	50000	2	318	5975883	867930	5016701	1432109
3km	50%	50000	2	278	5940613	850387	5027612	1415999
3km	50%	50000	2	275	5311254	746228	4500903	1304158
3km	50%	50000	2	259	5922053	888879	4979233	1387597
3km	50%	50000	2	313	5839483	875443	4879291	1385422
3km	50%	50000	2	404	7071029	852780	6154124	1698292
3km	50%	50000	2	331	5700878	836787	4735192	1482497
3km	50%	50000	2	352	6100930	896956	5136840	1551013
3km	50%	50000	2	285	6547551	1016553	5432128	1837049
3km	50%	50000	2	376	5847239	859998	4907357	1315155
3km	50%	50000	2	291	4918204	713890	4142120	1101706
3km	50%	50000	2	241	5913710	817271	5049268	1455012
3km	50%	50000	2	256	5663972	886161	4712235	1314589
3km	50%	50000	2	254	5019471	733293	4213838	1319724
3km	50%	50000	2	294	6076949	930328	5066294	1638490
3km	50%	50000	2	352	7209756	899392	6241400	1582191
3km	50%	50000	2	246	5941628	859681	4981734	1340871
3km	50%	50000	2	335	5689896	828469	4798304	1542039
3km	50%	50000	2	457	6463005	884536	5530703	1558903
3km	50%	50000	2	275	5018861	729686	4236537	1150288
3km	50%	50000	2	441	7173081	950345	6147784	1564012
3km	50%	50000	2	375	6488236	916535	5462405	1518394
3km	50%	50000	2	249	7700208	977533	6653945	1676520
3km	50%	50000	2	206	4979488	724287	4187110	1078432
3km	50%	50000	2	398	5346310	802883	4473390	1310761
3km	50%	50000	2	309	7122942	916535	6124380	1592718
3km	50%	50000	2	239	4907906	748061	4091980	1412243
3km	50%	50000	2	225	5516622	755534	4668113	1213986
3km	50%	50000	2	249	5106993	748416	4279434	1257015
3km	50%	50000	2	269	7888628	1003707	6815715	1833132
3km	50%	50000	2	274	5662416	815956	4767510	1447326
3km	50%	50000	2	386	7822841	1048586	6657046	2107124
3km	50%	50000	2	246	5853482	821669	4979276	1302345
3km	50%	50000	2	253	5252621	747403	4430655	1258842
3km	50%	50000	2	275	5591021	819086	4683288	1246740
3km	50%	50000	2	292	6711792	935409	5710668	1546039
3km	50%	50000	2	245	5258891	772061	4421253	1283431
3km	50%	50000	2	228	4931652	726332	4132206	1228401
3km	50%	50000	2	257	5606810	820504	4691525	1366204
3km	50%	50000	2	433	5204196	758640	4396520	1475403
3km	50%	50000	2	383	7555333	1096469	6355393	2160383
3km	50%	50000	2	242	6863412	847961	5930286	1496573
3km	50%	50000	2	283	4866684	708231	4096006	1236712
3km	50%	50000	2	300	6863660	870604	5909085	1503520
3km	50%	50000	2	277	5435899	761400	4596697	1219217
3km	50%	50000	2	238	4897736	706024	4147248	1175490
3km	50%	50000	2	362	6864713	911960	5896277	1603088
3km	50%	50000	2	191	6140461	835675	5232864	1373855
3km	50%	50000	2	384	7456586	965993	6385725	1883324
3km	50%	50000	2	390	6433471	965154	5384953	1524134
3km	50%	50000	2	269	4748441	688910	3979224	1226674
3km	50%	50000	2	268	7356207	982537	6310236	1661887
3km	50%	50000	2	278	5670117	855058	4757869	1356321
3km	50%	50000	2	356	8662690	1139249	7430990	2021680
3km	50%	50000	2	329	5278001	748267	4458277	1268630
3km	50%	50000	2	271	4977012	715762	4221419	1122561
3km	50%	50000	2	383	7481301	1012778	6381803	1880714
3km	50%	50000	2	198	5608093	809563	4734037	1285934
3km	50%	50000	2	268	6222896	871896	5273440	1594015
3km	50%	50000	2	284	4944206	722942	4172633	1106333
3km	50%	50000	2	328	7989722	1021825	6886991	1839165
3km	50%	50000	2	300	5131457	774942	4306289	1275754
3km	50%	50000	2	241	4668459	647788	3962517	1096916
3km	50%	50000	2	504	6172035	800546	5312752	1419280
3km	50%	50000	2	302	7572302	944978	6563721	1787760
3km	50%	50000	2	276	7299077	955309	6297583	1750327
3km	50%	50000	2	248	6143350	830354	5240106	1598134
3km	50%	50000	2	277	4695219	692740	3950082	1126055
3km	50%	50000	2	304	5015919	720948	4232381	1100830
3km	50%	50000	2	260	5211420	757621	4397590	1237618
3km	50%	50000	2	293	5358443	768939	4517797	1487873
3km	50%	50000	2	218	6184555	873824	5228628	1444119
3km	50%	50000	2	264	6630119	958104	5631615	1557704
3km	50%	50000	2	399	6704493	883608	5753424	1593782
3km	50%	50000	2	236	5538507	824700	4641690	1354494
3km	50%	50000	2	245	5425215	806461	4549502	1571508
3km	50%	50000	2	490	7192374	924137	6197285	1517874
3km	50%	50000	2	262	6205837	821175	5332406	1432469
3km	50%	50000	2	570	8014073	1069106	6863591	1913304
3km	50%	50000	2	243	6667705	905279	5686154	1546566
3km	50%	50000	2	432	7034526	926396	6039510	1691339
3km	50%	50000	2	282	6005352	853808	5042949	1497544
3km	50%	50000	2	259	5570386	840315	4661501	1406046
3km	50%	50000	2	244	4980813	756005	4158130	1218704
3km	50%	50000	2	400	8218509	1050255	7076965	1965922
3km	50%	50000	2	290	5977568	837633	5065996	1459964
3km	50%	50000	2	280	5997491	866733	5079244	1429151
3km	50%	50000	2	272	5202117	767578	4367459	1314476
3km	50%	50000	2	249	5932411	812534	5034510	1272566
3km	50%	50000	2	250	4499738	699931	3726204	1118980
3km	50%	50000	2	386	7883485	994759	6813375	1766706
3km	50%	50000	2	365	6119963	957830	5079389	1628291
3km	50%	50000	2	263	4846483	782599	3996921	1304860
3km	50%	50000	2	369	6566016	831989	5675085	1473830
3km	50%	50000	2	263	6707336	932808	5702450	1637308
3km	50%	50000	2	297	7665279	1019921	6566066	1818178
3km	50%	50000	2	298	7213013	938167	6208164	1752856
3km	50%	50000	2	242	5644199	830132	4734337	1398659
3km	50%	50000	2	329	6702868	914090	5705055	1615577
3km	50%	50000	2	281	8457870	1058708	7287035	1759089
3km	50%	50000	2	254	5264404	752247	4444693	1278767
3km	50%	50000	2	312	5988482	867613	5041461	1494222
3km	50%	50000	2	278	5904827	810967	5031700	1459263
3km	50%	50000	2	271	6675977	941248	5651760	1646533
3km	50%	50000	2	261	4428214	661621	3694021	1085638
3km	50%	50000	2	241	7770122	1012674	6670405	1605419
3km	50%	50000	2	349	6812916	945351	5800760	1490566
3km	50%	50000	2	495	7327343	1023137	6213164	2036293
3km	50%	50000	2	259	6629922	954424	5597075	1748893
3km	50%	50000	2	270	6033286	818413	5139469	1317250
3km	50%	50000	2	264	5956710	874055	5027524	1354822
3km	50%	50000	2	316	6635663	894667	5680640	1628043
3km	50%	50000	2	294	5457191	812899	4548804	1327606
3km	50%	50000	2	268	6291839	794292	5403155	1326635
3km	50%	50000	2	269	5965866	768628	5115674	1270951
3km	50%	50000	2	289	7857777	1042171	6719040	1795645
3km	50%	50000	2	236	6300884	812081	5414771	1433092
3km	50%	50000	2	252	6065510	875197	5102568	1271737
3km	50%	50000	2	246	5749979	852963	4825039	1292673
3km	50%	50000	2	321	5444285	786964	4601326	1345788
3km	50%	50000	2	320	5389544	781455	4536175	1198825
3km	50%	50000	2	271	5910300	784206	5066779	1419470
3km	50%	50000	2	381	5513337	817871	4620064	1459510
3km	50%	50000	2	255	5142146	747275	4327790	1148933
3km	50%	50000	2	328	5577598	844743	4647118	1511236
3km	50%	50000	2	388	7205398	951864	6192992	1655487
3km	50%	50000	2	416	5891910	890860	4917754	1451944
3km	50%	50000	2	315	6662253	854684	5745703	1516994
3km	50%	50000	2	220	5262286	751677	4438991	1343932
3km	50%	50000	2	420	6731232	888384	5798313	1659113
3km	50%	50000	2	316	7348638	991771	6278731	1989239
3km	50%	50000	2	344	5930077	807493	5054370	1442632
3km	50%	50000	2	176	4734972	689666	3996923	1099377
3km	50%	50000	2	294	7533856	996775	6454986	1944433
3km	50%	50000	2	315	7251898	974665	6201715	1923225
3km	50%	50000	2	208	5265626	751202	4424456	1158335
3km	50%	50000	2	297	5912951	837387	5027223	1376642
3km	50%	50000	2	268	5116043	739885	4322013	1188617
3km	50%	50000	2	379	6844913	984787	5717379	1696357
3km	50%	50000	2	268	6866189	900691	5894357	1680093
3km	50%	50000	2	267	7677344	1060683	6539029	1739333
3km	50%	50000	2	302	6582871	875083	5594627	1531452
3km	50%	50000	2	280	5773776	841228	4852085	1318489
3km	50%	50000	2	223	5047039	768704	4237154	1122013
3km	50%	50000	2	340	7283776	920369	6291815	1833256
3km	50%	50000	2	292	5963713	802002	5111006	1343011
3km	50%	50000	2	387	9086311	1182876	7776858	2242693
3km	50%	50000	2	240	6638939	896094	5664095	1581387
3km	50%	50000	2	317	6533732	887073	5583932	1567523
3km	50%	50000	2	368	6823988	926810	5827787	1566483
3km	50%	50000	2	315	5283152	743290	4464929	1193766
3km	50%	50000	2	351	7647781	958807	6608014	1836269
3km	50%	50000	2	311	5237907	750449	4428973	1378487
3km	50%	50000	2	273	5484332	792992	4627421	1488466
3km	50%	50000	2	301	4895597	691037	4135400	1215634
3km	50%	50000	2	223	5737224	769876	4906689	1309055
3km	50%	50000	2	248	5105847	740611	4310592	1239289
3km	50%	50000	2	303	5829568	868018	4863157	1414160
3km	50%	50000	2	224	5214696	759683	4393389	1220242
3km	50%	50000	2	258	5784480	813857	4919586	1369005
3km	50%	50000	2	253	4920577	705847	4135689	1099154
3km	50%	50000	2	253	6568836	779960	5713344	1395260
3km	50%	50000	2	318	4867007	696085	4119749	1076979
3km	50%	50000	2	297	6803537	868896	5857708	1566121
3km	50%	50000	2	292	6524818	884872	5543302	1607606
3km	50%	50000	2	545	7375966	1054299	6241269	2050419
3km	50%	50000	2	293	5366873	805693	4493325	1298208
3km	50%	50000	2	243	5541862	746913	4685166	1389751
3km	50%	50000	2	287	4957744	750001	4131451	1114426
3km	50%	50000	2	413	5679902	844977	4780560	1424084
3km	50%	50000	2	333	5093175	734005	4303498	1248941
3km	50%	50000	2	293	7184367	887078	6214215	1632644
3km	50%	50000	2	348	7290977	930519	6243628	1633134
3km	50%	50000	2	181	4842843	727588	4071142	1259276
3km	50%	50000	2	339	5470636	787935	4626269	1289386
3km	50%	50000	2	324	6032137	841489	5125006	1437927
3km	50%	50000	2	315	6776934	846431	5868550	1605004
3km	50%	50000	2	383	5945229	909008	4983736	1342829
3km	50%	50000	2	291	7265115	999413	6217449	1595166
3km	50%	50000	2	293	6007181	892633	5033182	1556873
3km	50%	50000	2	397	7140143	892351	6182880	1720461
3km	50%	50000	2	259	6674187	852306	5752837	1466470
3km	50%	50000	2	313	4818486	691302	4077438	1211271
3km	50%	50000	2	362	5151920	767178	4274095	1423020
3km	50%	50000	2	352	5075712	786946	4183199	1493035
3km	50%	50000	2	291	8005131	1032577	6836755	1820558
3km	50%	50000	2	201	5332761	776566	4496345	1312615
3km	50%	50000	2	243	5977661	854326	5036866	1405767
3km	50%	50000	2	266	6202963	817089	5327772	1384616
3km	50%	50000	2	455	8094893	992329	6987257	1860716
3km	50%	50000	2	262	6402415	915989	5395619	1621511
3km	50%	50000	2	247	5199132	817909	4328958	1305230
3km	50%	50000	2	279	6453149	868889	5513600	1525873
3km	50%	50000	2	260	6326501	890467	5360583	1576794
3km	50%	50000	2	359	7182770	913562	6195154	1756586
3km	50%	50000	2	314	5770868	869632	4853332	1591665
3km	50%	50000	2	234	4645374	689494	3898492	1058094
3km	50%	50000	2	257	5311589	803201	4437662	1334076
3km	50%	50000	2	224	4934198	740037	4140595	1273970
3km	50%	50000	2	261	7679636	1013162	6581297	1838420
3km	50%	50000	2	233	6599816	920861	5600893	1628955
3km	50%	50000	2	243	6123971	889054	5169157	1406671
3km	50%	50000	2	278	5024245	722329	4251141	1178855
3km	50%	50000	2	327	5121344	740843	4310899	1159546
3km	50%	50000	2	236	4936358	703304	4187257	1084679
3km	50%	50000	2	407	7955251	1064526	6822821	2005030
3km	50%	50000	2	227	5533443	827543	4656883	1192772
3km	50%	50000	2	206	5766519	878711	4802598	1354074
3km	50%	50000	2	399	7466456	983584	6404903	1923101
3km	50%	50000	2	351	6066626	914882	5073459	1512285
3km	50%	50000	2	408	7305470	1010217	6216545	2003384
3km	50%	50000	2	334	6618997	899118	5654509	1520165
3km	50%	50000	2	232	5369787	812367	4490991	1280463
3km	50%	50000	2	278	6622751	902597	5642741	1672210
3km	50%	50000	2	342	7387899	947606	6369032	1644216
3km	50%	50000	2	248	5843951	834068	4916311	1398577
3km	50%	50000	2	366	6299860	879767	5344634	1647966
3km	50%	50000	2	359	6362095	933516	5350970	1549784
3km	50%	50000	2	248	4833057	751075	4021164	1171646
3km	50%	50000	2	231	5337497	825682	4451206	1251307
3km	50%	50000	2	284	6151702	847783	5191485	1615332
3km	50%	50000	2	406	7809663	1044096	6655439	1902838
3km	50%	50000	2	283	5747735	842700	4838116	1349977
3km	50%	50000	2	322	5912656	882542	4970311	1381139
3km	50%	50000	2	235	5202858	759359	4384705	1193365
3km	50%	50000	2	261	5756762	813309	4870885	1375801
3km	50%	50000	2	268	6739780	963623	5726484	1504124
3km	50%	50000	2	260	6160800	870083	5205097	1391592
3km	50%	50000	2	387	8026143	1068749	6892834	1971507
3km	50%	50000	2	386	7141638	923947	6154776	1756701
3km	50%	50000	2	219	6257234	852347	5340012	1367728
3km	50%	50000	2	240	5685761	872306	4723011	1343765
3km	50%	50000	2	288	7340367	934424	6338726	1802572
3km	50%	50000	2	356	6994496	954271	5948273	1806196
3km	50%	50000	2	311	5382794	814691	4514190	1245826
3km	50%	50000	2	229	6275066	782498	5427498	1486997
3km	50%	50000	2	303	6714475	847551	5806816	1543779
3km	50%	50000	2	281	6699147	969275	5659209	1618687
3km	50%	50000	2	297	5303891	762230	4447441	1199779
3km	50%	50000	2	251	5291901	800618	4436424	1405968
3km	50%	50000	2	275	6487983	892757	5528326	1485680
3km	50%	50000	2	256	6307965	907685	5318106	1398097
3km	50%	50000	2	244	6537584	860549	5586346	1522591
3km	50%	50000	2	192	6036470	866818	5107198	1586421
3km	50%	50000	2	387	5274629	829500	4382613	1446793
3km	50%	50000	2	280	5339877	703790	4567033	1267940
3km	50%	50000	2	275	5768583	809708	4916797	1237703
3km	50%	50000	2	233	6124014	896414	5113800	1477470
3km	50%	50000	2	313	7218829	908222	6219830	1731028
3km	50%	50000	2	277	5739639	835384	4837480	1462843
3km	50%	50000	2	256	5746000	857852	4808942	1287689
3km	50%	50000	2	231	5702585	846948	4776315	1387429
3km	50%	50000	2	265	5545708	799517	4664120	1344380
3km	50%	50000	2	398	6461473	822183	5579762	1361434
3km	50%	50000	2	271	7119709	948055	6088573	1743215
3km	50%	50000	2	242	5841648	843729	4934918	1407302
3km	50%	50000	2	283	5296865	778300	4454282	1210290
3km	50%	50000	2	379	6502617	817066	5592995	1449113
3km	50%	50000	2	343	6256652	782338	5407596	1477951
3km	50%	50000	2	243	6154789	854386	5234018	1519430
3km	50%	50000	2	279	5266182	782997	4399345	1191145
3km	50%	50000	2	375	6071159	868212	5139375	1482639
3km	50%	50000	2	234	6163520	878985	5220454	1637954
3km	50%	50000	2	267	5364923	774335	4502063	1325908
3km	50%	50000	2	226	4747491	693897	3992805	1126382
3km	50%	50000	2	405	5162976	739318	4362857	1262477
3km	50%	50000	2	262	5968022	859109	5063454	1392247
3km	50%	50000	2	254	5318953	737702	4532693	1388338
3km	50%	50000	2	370	6218530	904297	5207308	1560495
3km	50%	50000	2	285	5512928	789853	4601321	1439655
3km	50%	50000	2	264	5520678	797162	4640152	1337860
3km	50%	50000	2	279	5554219	808483	4645440	1362036
3km	50%	50000	2	246	6319485	827730	5392873	1397775
3km	50%	50000	2	422	5875315	836524	4982709	1433081
3km	50%	50000	2	264	5416392	806194	4544643	1352860
3km	50%	50000	2	271	7062975	919925	6051378	1760025
3km	50%	50000	2	237	4919244	717868	4141366	1206435
3km	50%	50000	2	252	6638537	900028	5639033	1607464
3km	50%	50000	2	291	7020693	935099	6002985	1737502
3km	50%	50000	2	299	5936675	894348	4986561	1595507
3km	50%	50000	2	323	7341389	1016088	6241421	1905827
3km	50%	50000	2	228	5761136	896240	4799564	1442118
3km	50%	50000	2	399	7037339	906104	6058157	1633988
3km	50%	50000	2	446	6817527	964416	5776747	1760826
3km	50%	50000	2	485	5237471	759675	4444680	1441273
3km	50%	50000	2	424	6897235	909447	5908474	1582639
3km	50%	50000	2	232	7393283	940357	6381092	1647679
3km	50%	50000	2	345	5970253	862272	5001854	1517231
3km	50%	50000	2	233	7177352	999862	6054661	1960213
3km	50%	50000	2	292	6678815	913601	5681917	1697264
3km	50%	50000	2	274	6950794	991648	5897409	1751375
3km	50%	50000	2	283	5757674	774992	4928875	1392319
3km	50%	50000	2	285	7117698	882619	6173815	1577252
3km	50%	50000	2	353	6822506	876888	5888896	1575959
3km	50%	50000	2	286	6336372	810165	5481729	1402721
3km	50%	50000	2	274	5825024	821607	4932933	1503473
3km	50%	50000	2	352	4693036	717092	3915694	1204260
3km	50%	50000	2	218	5545479	783997	4706305	1307798
3km	50%	50000	2	296	5497579	797702	4627585	1385792
3km	50%	50000	2	196	5206293	733967	4392125	1147393
3km	50%	50000	2	314	5596601	801121	4713440	1416368
3km	50%	50000	2	262	6686902	927349	5655592	1565682
3km	50%	50000	2	291	5676639	810316	4803015	1254079
3km	50%	50000	2	332	6006291	929326	5005723	1543640
3km	50%	50000	2	284	5256002	753530	4465796	1265399
3km	50%	50000	2	396	6504357	862911	5580070	1572174
3km	50%	50000	2	308	7570601	975239	6510347	1734073
3km	50%	50000	2	346	6372194	863679	5451925	1496969
3km	50%	50000	2	233	5019191	750919	4205522	1336695
3km	50%	50000	2	224	5348080	765475	4511303	1309585
3km	50%	50000	2	284	6586416	875622	5653539	1568809
3km	50%	50000	2	225	6731536	908160	5733211	1531008
3km	50%	50000	2	243	5378848	795516	4509399	1348305
3km	50%	50000	2	319	5532311	809550	4665912	1271972
3km	50%	50000	2	296	7425544	1021217	6332061	1727111
3km	50%	50000	2	385	7321538	938146	6298235	1728177
3km	50%	50000	2	326	5921261	856326	4999431	1491103
3km	50%	50000	2	224	5601416	731047	4813657	1359716
3km	50%	50000	2	254	5077101	738393	4287696	1172179
3km	50%	50000	2	215	5144360	810246	4279576	1236513
3km	50%	50000	2	315	6813954	910981	5825687	1489063
3km	50%	50000	2	284	5773200	857584	4860888	1355684
3km	50%	50000	2	365	6958695	905179	5988515	1696117
3km	50%	50000	2	352	7202119	894750	6212920	1660323
3km	50%	50000	2	281	6564495	884114	5579596	1601971
3km	50%	50000	2	287	5168163	747710	4372171	1375212
3km	50%	50000	2	303	6763036	906162	5759366	1653328
3km	50%	50000	2	269	5589035	854117	4661174	1386743
3km	50%	50000	2	416	7022172	869050	6092162	1738900
3km	50%	50000	2	241	5632766	819847	4764999	1464429
3km	50%	50000	2	376	7903115	1045852	6783551	1902103
3km	50%	50000	2	378	7945576	1037053	6848460	1916813
3km	50%	50000	2	371	7179981	913692	6192876	1666031
3km	50%	50000	2	368	6245632	928025	5268985	1603714
3km	50%	50000	2	333	6336698	967799	5275416	1754474
3km	50%	50000	2	222	4602116	691322	3840590	1125594
3km	50%	50000	2	247	4884253	750544	4065846	1362501
3km	50%	50000	2	329	7728905	1060466	6571982	2074642
3km	50%	50000	2	299	7546145	1035169	6434279	1933303
3km	50%	50000	2	243	6500790	1018112	5367114	1637825
3km	50%	50000	2	189	4970267	780736	4138016	1363630
3km	50%	50000	2	475	6874368	926921	5872543	1682622
3km	50%	50000	2	275	6496664	911905	5511048	1573791
3km	50%	50000	2	326	6883018	954278	5857374	1674994
3km	50%	50000	2	348	6625300	860790	5699717	1522955
3km	50%	50000	2	269	5513503	806178	4652089	1324941
3km	50%	50000	2	289	7819313	1061537	6667542	1741119
3km	50%	50000	2	206	5440474	746915	4639280	1362447
3km	50%	50000	2	269	5000688	737126	4218522	1157017
3km	50%	50000	2	271	5851627	890105	4898209	1421496
3km	50%	50000	2	303	5808695	859051	4890557	1517107
3km	50%	50000	2	263	5150308	770102	4306073	1235909
3km	50%	50000	2	459	6411336	921224	5429462	1451348
3km	50%	50000	2	357	5684660	781329	4828355	1296679
3km	50%	50000	2	340	7271144	986163	6212569	1603493
3km	50%	50000	2	284	5162520	749735	4358656	1072899
3km	50%	50000	2	297	5445325	837175	4539182	1431752
3km	50%	50000	2	475	7274540	965285	6198697	1679608
3km	50%	50000	2	325	5591108	827761	4671765	1473769
3km	50%	50000	2	501	6534475	831218	5635716	1590160
3km	50%	50000	2	258	6309876	804481	5436206	1556466
3km	50%	50000	2	303	6350567	863753	5414657	1508819
3km	50%	50000	2	302	5324682	777420	4494610	1280528
3km	50%	50000	2	256	5456304	761906	4620536	1219791
3km	50%	50000	2	276	6449132	910069	5468707	1579047
3km	50%	50000	2	274	4592026	671112	3829164	1160924
3km	50%	50000	2	388	6563212	857447	5621586	1435124
3km	50%	50000	2	245	7263975	880722	6265555	1618970
3km	50%	50000	2	485	6002121	909761	5031957	1515876
3km	50%	50000	2	298	7670710	1006847	6572799	1830824
3km	50%	50000	2	235	5383866	739748	4587082	1270247
3km	50%	50000	2	236	5816456	862544	4904793	1371133
3km	50%	50000	2	329	5482038	798900	4620224	1290244
3km	50%	50000	2	278	5465970	765499	4633903	1395177
3km	50%	50000	2	250	5495533	780307	4652743	1457392
3km	50%	50000	2	249	7143564	957398	6125258	1526691
3km	50%	50000	2	273	6376482	887863	5392787	1456206
3km	50%	50000	2	273	5655104	836317	4760072	1492178
3km	50%	50000	2	318	6808801	925352	5811559	1627742
3km	50%	50000	2	219	5039087	731890	4238407	1248543
3km	50%	50000	2	342	7444452	973407	6367999	1876998
3km	50%	50000	2	254	5858154	844535	4939079	1454275
3km	50%	50000	2	347	6806208	889047	5842361	1455311
3km	50%	50000	2	335	6887914	889401	5895075	1595500
3km	50%	50000	2	576	6467404	840748	5500154	1537958
3km	50%	50000	2	195	5309369	783795	4463627	1251073
3km	50%	50000	2	303	5475684	728980	4695164	1305424
3km	50%	50000	2	306	5214259	745247	4381441	1292265
3km	50%	50000	2	236	5710318	816664	4837830	1323300
3km	50%	50000	2	343	5296820	787410	4442578	1347084
3km	50%	50000	2	325	5097162	777565	4271184	1208929
3km	50%	50000	2	344	6636975	916790	5667678	1617817
3km	50%	50000	2	283	5866674	874465	4922849	1409750
3km	50%	50000	2	411	6465199	871040	5493462	1600248
3km	50%	50000	2	400	7166369	931844	6152281	1803766
3km	50%	50000	2	281	5922252	836728	4987995	1309121
3km	50%	50000	2	340	7401699	966174	6328794	1778742
3km	50%	50000	2	256	5768404	807806	4883536	1308437
3km	50%	50000	2	314	5878148	818578	4986007	1380339
3km	50%	50000	2	195	5712315	845819	4800483	1338585
3km	50%	50000	2	406	7573894	973120	6551877	1746105
3km	50%	50000	2	224	5396745	791208	4540213	1266441
3km	50%	50000	2	224	6762822	966246	5738431	1746667
3km	50%	50000	2	250	4819077	705981	4071663	1136917
3km	50%	50000	2	324	5336104	781564	4478585	1270028
3km	50%	50000	2	340	5650541	874852	4709640	1479336
3km	50%	50000	2	312	5511725	820973	4630707	1349469
3km	50%	50000	2	461	7765277	1014227	6671303	1756531
3km	50%	50000	2	230	5132810	788602	4278297	1332249
3km	50%	50000	2	264	6350395	883451	5362608	1465736
3km	50%	50000	2	236	4132080	630903	3440148	1018619
3km	50%	50000	2	301	6696988	840550	5782793	1491356
3km	50%	50000	2	557	6981429	864326	6054366	1598200
3km	50%	50000	2	401	8445208	1065149	7309437	1939069
3km	50%	50000	2	262	6155948	890508	5195660	1443807
3km	50%	50000	2	322	6487982	871164	5520129	1532111
3km	50%	50000	2	319	5458416	788523	4598611	1172081
3km	50%	50000	2	523	8112605	1073075	6949307	1903762
3km	50%	50000	2	249	5125890	744807	4324459	1085195
3km	50%	50000	2	296	7014326	921130	6018743	1565007
3km	50%	50000	2	304	6179692	821253	5297215	1525323
3km	50%	50000	2	357	5987095	848308	5060594	1529777
3km	50%	50000	2	252	5543392	743225	4743203	1318526
3km	50%	50000	2	297	6671159	865567	5729691	1642658
3km	50%	50000	2	244	6827769	912304	5850717	1702674
3km	50%	50000	2	297	7368541	871657	6438805	1551673
3km	50%	50000	2	262	5865763	892545	4873559	1632697
3km	50%	50000	2	288	7651777	1017870	6539240	1961382
3km	50%	50000	2	244	6048354	792972	5180052	1387383
3km	50%	50000	2	432	7738810	1020508	6668463	1763636
3km	50%	50000	2	276	6700451	870322	5715445	1436407
3km	50%	50000	2	286	5739035	886698	4783919	1369531
3km	50%	50000	2	264	5974840	844731	5053332	1481824
3km	50%	50000	2	305	5317230	823166	4418265	1471940
3km	50%	50000	2	293	6634851	855163	5716322	1691675
3km	50%	50000	2	368	6683839	939371	5644711	1648579
3km	50%	50000	2	247	5237742	749627	4414754	1299518
3km	50%	50000	2	256	6222583	937566	5177060	1722843
3km	50%	50000	2	418	5912562	844482	4959528	1582701
3km	50%	50000	2	285	7179539	881512	6243777	1642639
3km	50%	50000	2	565	4648852	705217	3862398	1269038
3km	50%	50000	2	354	6365340	821808	5481812	1480089
3km	50%	50000	2	332	5630226	763863	4815072	1386353
3km	50%	50000	2	264	6123165	908810	5114463	1565272
3km	50%	50000	2	329	6032388	933176	5037341	1327560
3km	50%	50000	2	315	5476251	686307	4742378	1308312
3km	50%	50000	2	232	4771515	716369	3992192	1168756
3km	50%	50000	2	223	5756010	840367	4868586	1510915
3km	50%	50000	2	262	4856478	665930	4134832	1195690
3km	50%	50000	2	344	6319912	824335	5422048	1428565
3km	50%	50000	2	403	6243393	905306	5273363	1624002
3km	50%	50000	2	244	8079573	1010376	6999208	1869894
3km	50%	50000	2	315	6085309	843898	5185791	1412140
3km	50%	50000	2	306	5732851	849548	4816778	1389130
3km	50%	50000	2	230	4226206	622535	3558030	1076496
3km	50%	50000	2	232	5487229	859117	4545063	1445329
3km	50%	50000	2	274	5339069	776997	4487212	1275823
3km	50%	50000	2	230	5260946	773084	4413398	1329496
3km	50%	50000	2	358	6418248	815090	5532891	1473421
3km	50%	50000	2	275	5639763	788683	4782729	1376075
3km	50%	50000	2	435	7317202	1011856	6228344	1757274
3km	50%	50000	2	333	7542608	1019371	6432070	1891202
3km	50%	50000	2	266	6112375	902158	5124149	1604392
3km	50%	50000	2	243	4858048	699843	4040916	1101537
3km	50%	50000	2	252	7263502	952066	6250144	1653749
3km	50%	50000	2	346	6215166	831536	5303602	1471510
3km	50%	50000	2	356	6663676	927453	5674502	1507046
3km	50%	50000	2	267	5581099	872889	4634334	1522773
3km	50%	50000	2	288	6121355	902908	5134636	1643789
3km	50%	50000	2	306	5456215	783610	4625023	1194223
3km	50%	50000	2	339	6867825	865372	5945991	1571823
3km	50%	50000	2	339	5027600	735471	4231198	1187381
3km	50%	50000	2	369	5576876	786956	4744329	1342462
3km	50%	50000	2	449	8042854	1045947	6905225	1968461
3km	50%	50000	2	314	6513463	810565	5647224	1459194
3km	50%	50000	2	369	6090621	893421	5120157	1422836
3km	50%	50000	2	302	5522042	829951	4620661	1512349
3km	50%	50000	2	286	5253602	762172	4425548	1338608
3km	50%	50000	2	311	6051420	874939	5101629	1538807
3km	50%	50000	2	251	5282685	792296	4423120	1418964
3km	50%	50000	2	248	6621152	905341	5628199	1579818
3km	50%	50000	2	304	6862061	864217	5929006	1659800
3km	50%	50000	2	343	6929647	897837	5955169	1514677
3km	50%	50000	2	342	7458664	991816	6391799	1712357
3km	50%	50000	2	412	7204346	893202	6252986	1554265
3km	50%	50000	2	260	5324562	719152	4542765	1238769
3km	50%	50000	2	240	5583757	818834	4711130	1359987
3km	50%	50000	2	457	7088021	888536	6107350	1643104
3km	50%	50000	2	319	5177450	846508	4289410	1583193
3km	50%	50000	2	318	6208127	897729	5252065	1338618
3km	50%	50000	2	289	5804149	813933	4920525	1362486
3km	50%	50000	2	290	5141013	732417	4336780	1174776
3km	50%	50000	2	289	5497049	816274	4602085	1311840
3km	50%	50000	2	261	6300126	817879	5418576	1451956
3km	50%	50000	2	255	6480625	841626	5581191	1445912
3km	50%	50000	2	319	5268332	775039	4433791	1159248
3km	50%	50000	2	305	6080167	791592	5240292	1324773
3km	50%	50000	2	213	5281746	773813	4433678	1186525
3km	50%	50000	2	265	4590802	717953	3810516	1377016
3km	50%	50000	2	306	6641633	846619	5709297	1587505
3km	50%	50000	2	260	6678847	850425	5762752	1581497
3km	50%	50000	2	387	7523370	1059135	6380790	1888920
3km	50%	50000	2	238	5790911	862779	4863984	1393453
3km	50%	50000	2	313	4695163	694995	3947407	1107325
3km	50%	50000	2	268	5710123	850777	4790906	1328815
3km	50%	50000	2	323	5762489	868174	4822297	1351424
3km	50%	50000	2	296	5483544	817630	4607813	1471412
3km	50%	50000	2	234	6160834	866967	5183042	1456959
3km	50%	50000	2	318	4870753	731027	4074732	1257669
3km	50%	50000	2	201	5709103	867829	4760827	1289649
3km	50%	50000	2	391	6192279	959393	5188198	1544500
3km	50%	50000	2	216	6098900	814870	5197162	1356898
3km	50%	50000	2	430	5770787	841101	4852849	1434823
3km	50%	50000	2	228	5513418	826499	4620455	1232191
3km	50%	50000	2	271	5010569	741105	4172959	1196206
3km	50%	50000	2	383	5946511	840770	5022662	1376707
3km	50%	50000	2	255	5536305	807389	4668657	1227439
3km	50%	50000	2	285	6524595	842393	5636610	1478907
3km	50%	50000	2	321	6178650	922039	5170228	1475231
3km	50%	50000	2	346	6589868	856818	5652863	1576137
3km	50%	50000	2	386	5164757	763554	4334085	1244446
3km	50%	50000	2	272	6015191	866685	5054917	1512449
3km	50%	50000	2	227	5811908	835545	4886159	1441987
3km	50%	50000	2	218	5767968	872786	4827210	1481391
3km	50%	50000	2	234	5918802	903367	4946878	1479158
3km	50%	50000	2	271	7178765	1002747	6112587	1820059
3km	50%	50000	2	194	4780708	677780	4066245	1017268
3km	50%	50000	2	325	6663046	918305	5630966	1663955
3km	50%	50000	2	244	5077889	807690	4189065	1400173
3km	50%	50000	2	398	7612333	976954	6563331	1797831
3km	50%	50000	2	217	5512364	802430	4604375	1272773
3km	50%	50000	2	269	6824200	907298	5837342	1582736
3km	50%	50000	2	325	6640477	854086	5712087	1577420
3km	50%	50000	2	240	4712985	701552	3956851	1115809
3km	50%	50000	2	226	4382828	639124	3698152	1092604
3km	50%	50000	2	272	5884933	885974	4937246	1523299
3km	50%	50000	2	343	7081992	939931	6061327	1745187
3km	50%	50000	2	229	5559602	797407	4708628	1276898
3km	50%	50000	2	423	5995633	924807	4986282	1557125
3km	50%	50000	2	229	5339766	771727	4502434	1373912
3km	50%	50000	2	349	5391670	812514	4513291	1387860
3km	50%	50000	2	383	6775545	850164	5860044	1757161
3km	50%	50000	2	303	4727493	685707	3968897	1072252
3km	50%	50000	2	588	6535711	866518	5593791	1586923
3km	50%	50000	2	346	6771749	901968	5786448	1396774
3km	50%	50000	2	267	4498197	698861	3727036	1203098
3km	50%	50000	2	209	4837961	704828	4067573	1176090
3km	50%	50000	2	456	5926111	741688	5121136	1371132
3km	50%	50000	2	289	7237168	933169	6206270	1569885
3km	50%	50000	2	348	7502976	976794	6413923	1960637
3km	50%	50000	2	313	6105176	839775	5196326	1397137
3km	50%	50000	2	215	4368910	636136	3655790	1079225
3km	50%	50000	2	296	5606996	770586	4770464	1334001
3km	50%	50000	2	248	5474592	850644	4577270	1414975
3km	50%	50000	2	266	5601173	858894	4637967	1524427
3km	50%	50000	2	253	5290588	750061	4463178	1261009
3km	50%	50000	2	222	4906362	700128	4137270	1175073
3km	50%	50000	2	268	7066739	967309	5976471	1692146
3km	50%	50000	2	277	6612603	835733	5694430	1637436
3km	50%	50000	2	309	5680558	837115	4767247	1336731
3km	50%	50000	2	334	6000148	898851	5003389	1730430
3km	50%	50000	2	319	5237105	784364	4403352	1162210
3km	50%	50000	2	302	6009073	868811	5066485	1457193
3km	50%	50000	2	297	6925790	917972	5935346	1629561
3km	50%	50000	2	299	6174911	870240	5236591	1624194
3km	50%	50000	2	306	6035863	860062	5123201	1607257
3km	50%	50000	2	236	4967642	757434	4155308	1176065
3km	50%	50000	2	259	5957126	806985	5097173	1273069
3km	50%	50000	2	294	6328413	880831	5384818	1419403
3km	50%	50000	2	246	5808128	748686	5003019	1291949
3km	50%	50000	2	357	6164390	860084	5154264	1570739
3km	50%	50000	2	326	6523983	899334	5575022	1695196
3km	50%	50000	2	258	5752819	803005	4891905	1245175
3km	50%	50000	2	304	6381904	942759	5352737	1598045
3km	50%	50000	2	303	5567295	785862	4725020	1451975
3km	50%	50000	2	294	4711239	715592	3952484	1044295
3km	50%	50000	2	247	5496001	790168	4641731	1285050
3km	50%	50000	2	297	4675671	725834	3871171	1187206
3km	50%	50000	2	257	5618100	838192	4713684	1271547
3km	50%	50000	2	204	5563201	790475	4721819	1372986
3km	50%	50000	2	258	7161163	968951	6125848	1759212
3km	50%	50000	2	277	5153196	761103	4288216	1183051
3km	50%	50000	2	385	7527690	985014	6469378	1880250
3km	50%	50000	2	235	6285287	904870	5307971	1564897
3km	50%	50000	2	284	5683313	820909	4795919	1453032
3km	50%	50000	2	255	6233115	896836	5242845	1572367
3km	50%	50000	2	284	5457192	791641	4600910	1283576
3km	50%	50000	2	279	4986187	746756	4172934	1160604
3km	50%	50000	2	359	6464528	871453	5533133	1543562
3km	50%	50000	2	318	6473580	806001	5610731	1378694
3km	50%	50000	2	263	6382942	853161	5445049	1634895
3km	50%	50000	2	259	5895284	788056	5013968	1502137
3km	50%	50000	2	265	6330763	914132	5306884	1479890
3km	50%	50000	2	351	7083519	948455	6024742	1596598
3km	50%	50000	2	367	6896131	978948	5837910	1820583
3km	50%	50000	2	429	7883343	1000165	6792807	2022233
3km	50%	50000	2	302	5646333	721834	4880743	1284651
3km	50%	50000	2	314	4453262	641130	3755338	1106513
3km	50%	50000	2	278	5779717	765415	4956458	1406288
3km	50%	50000	2	248	4864515	734611	4089218	1195407
3km	50%	50000	2	288	4946709	693780	4175621	1084724
3km	50%	50000	2	260	5905398	790041	5061647	1441183
3km	50%	50000	2	328	5392893	783416	4561595	1199381
3km	50%	50000	2	223	4733766	704426	3969524	1164814
3km	50%	50000	2	425	6152268	957501	5123306	1856832
3km	50%	50000	2	243	4423368	728268	3628972	1126782
3km	50%	50000	2	336	6212962	798192	5349811	1351207
3km	50%	50000	2	238	6742999	868022	5800993	1609240
3km	50%	50000	2	239	6371611	787125	5521203	1424632
3km	50%	50000	2	251	5283333	761109	4447915	1472790
3km	50%	50000	2	268	5465383	813454	4589128	1285028
3km	50%	50000	2	296	4908339	731257	4130373	1180215
3km	50%	50000	2	389	6906493	879131	5928545	1558667
3km	50%	50000	2	312	5318942	800434	4465151	1258488
3km	50%	50000	2	223	5970372	838225	5041889	1367611
3km	50%	50000	2	310	7417239	979318	6341175	1950567
3km	50%	50000	2	212	5356861	796951	4483747	1226209
3km	50%	50000	2	208	5324108	789045	4459699	1244569
3km	50%	50000	2	258	5548089	829943	4648074	1264779
3km	50%	50000	2	184	5141624	716803	4377923	1208147
3km	50%	50000	2	253	5491616	868879	4568797	1405486
3km	50%	50000	2	427	6874614	917266	5886101	1727909
3km	50%	50000	2	334	7584486	1011179	6475407	1937828
3km	50%	50000	2	302	5582832	783203	4704031	1325753
3km	50%	50000	2	219	4973858	724083	4171336	1171777
3km	50%	50000	2	276	4460808	666531	3751612	1148604
3km	50%	50000	2	403	6724764	850203	5816910	1576336
3km	50%	50000	2	274	5901593	844877	4980385	1327297
3km	50%	50000	2	269	4759431	726723	3997160	1141794
3km	50%	50000	2	269	5678299	870547	4732746	1366037
3km	50%	50000	2	272	5424259	818222	4552427	1301639
3km	50%	50000	2	215	5043098	695442	4280961	1198608
3km	50%	50000	2	417	7105516	903670	6147062	1640764
3km	50%	50000	2	252	6792652	835007	5889105	1612036
3km	50%	50000	2	273	6147171	887486	5195898	1366749
3km	50%	50000	2	213	5883047	856056	4922901	1262214
3km	50%	50000	2	357	6534792	833223	5623363	1585592
3km	50%	50000	2	253	7035331	911536	6047012	1675880
3km	50%	50000	2	419	5888334	893729	4927879	1487486
3km	50%	50000	2	300	5873048	894968	4906665	1454596
3km	50%	50000	2	396	6101760	902685	5115065	1684634
3km	50%	50000	2	463	7220263	903977	6206526	1801551
3km	50%	50000	2	282	6148393	874544	5207127	1513565
3km	50%	50000	2	331	6166120	871242	5222088	1541810
3km	50%	50000	2	255	6772904	855200	5869258	1644852
3km	50%	50000	2	238	6469872	884296	5524163	1521720
3km	50%	50000	2	233	4212511	661070	3497261	1138260
3km	50%	50000	2	322	4982779	753801	4176171	1227718
3km	50%	50000	2	389	6829151	886843	5834468	1437088
3km	50%	50000	2	324	6311230	910793	5333731	1402257
3km	50%	50000	2	280	5149605	790575	4277830	1264369
3km	50%	50000	2	214	6118865	908634	5137335	1561129
3km	50%	50000	2	303	5994626	836509	5115119	1472548
3km	50%	50000	2	246	5428558	781864	4594694	1279925
3km	50%	50000	2	274	6992654	952866	5968639	1758456
3km	50%	50000	2	309	5003609	690440	4244390	1193777
3km	50%	50000	2	264	6669545	901869	5707442	1601765
3km	50%	50000	2	266	6982157	947761	5936888	1680966
3km	50%	50000	2	265	7475103	948688	6427568	1768372
3km	50%	50000	2	266	5618602	847473	4690824	1541595
3km	50%	50000	2	363	6308273	826669	5424827	1516673
3km	50%	50000	2	370	7198367	893432	6259367	1560095
3km	50%	50000	2	291	6281792	912230	5308085	1604818
3km	50%	50000	2	282	5837968	796257	4969151	1348465
3km	50%	50000	2	379	7093909	944973	6051312	1612021
3km	50%	50000	2	289	8397844	1111224	7194750	2045573
3km	50%	50000	2	516	6783087	828130	5901802	1571561
3km	50%	50000	2	329	6196564	864610	5276999	1443585
3km	50%	50000	2	349	7019256	867241	6077591	1537984
3km	50%	50000	2	251	5793817	764090	4956860	1215208
3km	50%	50000	2	251	4710597	709307	3929102	1243782
3km	50%	50000	2	312	7477485	990539	6423657	1733859
3km	50%	50000	2	265	5345215	774523	4521896	1384516
3km	50%	50000	2	245	5190823	752899	4362930	1246306
3km	50%	50000	2	285	6352586	788020	5517553	1348348
3km	50%	50000	2	380	5645919	844259	4747585	1390719
3km	50%	50000	2	363	7236410	881256	6277268	1648822
3km	50%	50000	2	291	5079531	746387	4273111	1252515
3km	50%	50000	2	250	5729181	822542	4806951	1483609
3km	50%	50000	2	335	6035663	806823	5177813	1318118
3km	50%	50000	2	294	5637018	852709	4725785	1362161
3km	50%	50000	2	355	6738898	908361	5766055	1489147
3km	50%	50000	2	376	7816010	1049586	6658729	1798258
3km	50%	50000	2	293	4895960	692644	4161528	1113946
3km	50%	50000	2	458	6360245	872798	5427297	1476948
3km	50%	50000	2	310	7120183	962601	6086323	1660616
3km	50%	50000	2	222	4894638	713570	4140383	1112848
3km	50%	50000	2	282	6727908	924947	5735280	1502817
3km	50%	50000	2	209	4674089	704813	3927322	1115548
3km	50%	50000	2	276	4802700	705507	4021174	1126642
3km	50%	50000	2	238	6676152	853098	5736760	1565888
3km	50%	50000	2	363	6708152	908809	5717447	1579124
3km	50%	50000	2	397	6945662	912039	5969134	1651957
3km	50%	50000	2	299	5890047	837569	4952335	1417558
3km	50%	50000	2	558	6175730	827813	5286139	1613131
3km	50%	50000	2	306	5356649	824668	4468971	1403318
3km	50%	50000	2	399	6003942	866272	5071855	1301049
3km	50%	50000	2	328	6247686	877754	5310863	1648093
3km	50%	50000	2	256	6091547	863552	5160490	1377692
3km	50%	50000	2	393	7342246	1024931	6200576	1834825
3km	50%	50000	2	280	5922136	791731	5079743	1422029
3km	50%	50000	2	202	5467338	797980	4626072	1333119
3km	50%	50000	2	233	6406070	815809	5519342	1529171
3km	50%	50000	2	249	4886825	726717	4121929	1214136
3km	50%	50000	2	218	6789055	896280	5816805	1430520
3km	50%	50000	2	291	5530327	778629	4699355	1357503
3km	50%	50000	2	267	6733556	910102	5752856	1689654
3km	50%	50000	2	215	5115406	769433	4288179	1153629
3km	50%	50000	2	232	5360914	771594	4504840	1249739
3km	50%	50000	2	302	7316799	901297	6333678	1557900
3km	50%	50000	2	265	6975061	970131	5913322	1784722
3km	50%	50000	2	262	8056192	1091345	6872564	2323113
3km	50%	50000	2	355	6514515	906673	5549464	1480690
3km	50%	50000	2	264	5521330	816755	4613319	1382444
3km	50%	50000	2	245	6055378	837082	5109344	1292163
3km	50%	50000	2	473	6725028	875415	5782079	1571725
3km	50%	50000	2	283	5203701	773483	4392922	1155323
3km	50%	50000	2	339	6805598	952178	5770667	1678095
3km	50%	50000	2	278	6035799	889538	5081629	1332326
3km	50%	50000	2	267	7007127	907000	6006970	1653085
3km	50%	50000	2	357	7188651	935940	6175696	1698587
3km	50%	50000	2	250	5501759	781751	4652045	1394764
3km	50%	50000	2	315	5768685	894055	4829286	1451412
3km	50%	50000	2	331	6739514	911523	5765687	1512592
3km	50%	50000	2	252	5275608	745013	4474314	1250925
3km	50%	50000	2	278	6987335	862599	6079697	1517503
3km	50%	50000	2	273	6590241	879644	5622710	1583443
3km	50%	50000	2	197	4682003	689492	3927120	1167452
3km	50%	50000	2	315	7644605	912222	6645530	1626907
3km	50%	50000	2	392	4419388	625071	3743528	1072383
3km	50%	50000	2	261	5491820	838321	4564011	1352562
3km	50%	50000	2	256	5542333	809767	4610511	1322994
3km	50%	50000	2	352	6688089	887101	5730896	1523180
3km	50%	50000	2	298	5418137	795396	4525708	1274654
3km	50%	50000	2	291	6048958	818553	5136082	1443773
3km	50%	50000	2	229	5950843	818731	5072424	1312599
3km	50%	50000	2	183	5439213	766355	4603633	1253557
3km	50%	50000	2	254	5653211	839143	4736240	1536928
3km	50%	50000	2	258	5798343	863751	4865380	1434571
3km	50%	50000	2	381	6084180	808140	5220980	1490596
3km	50%	50000	2	300	5809262	840268	4899075	1390537
3km	50%	50000	2	250	7539649	1005880	6432094	1709092
3km	50%	50000	2	227	6073205	912724	5102360	1516778
3km	50%	50000	2	259	5430725	806829	4570508	1224480
3km	50%	50000	2	328	6678539	885232	5705412	1516272
3km	50%	50000	2	221	5578319	781287	4724725	1271930
3km	50%	50000	2	241	5489547	812600	4618807	1340775
3km	50%	50000	2	248	7051259	947154	6022682	1567849
3km	50%	50000	2	263	5381344	763444	4538533	1208322
3km	50%	50000	2	232	4821449	697003	4044934	1146939
3km	50%	50000	2	246	6102514	832026	5201165	1284661
3km	50%	50000	2	276	5350127	823852	4452451	1236430
3km	50%	50000	2	463	8459794	1137271	7240154	2177728
3km	50%	50000	2	245	5407226	853089	4500600	1548647
3km	50%	50000	2	319	5343688	795328	4475533	1181993
3km	50%	50000	2	277	6422050	984468	5357104	1682779
3km	50%	50000	2	262	6951181	920264	5946444	1676430
3km	50%	50000	2	320	5203395	758468	4389872	1354060
3km	50%	50000	2	362	7735101	991045	6638824	1827367
3km	50%	50000	2	232	5477655	743623	4643941	1406664
3km	50%	50000	2	296	6046992	852146	5125981	1389440
3km	50%	50000	2	274	7488161	1038796	6385922	1794602
3km	50%	50000	2	334	5487607	817023	4609608	1338486
3km	50%	50000	2	284	5730420	858155	4789243	1595452
3km	50%	50000	2	336	5533643	849042	4636569	1378720
3km	50%	50000	2	269	6457482	819626	5580955	1462984
3km	50%	50000	2	295	6225384	827898	5319873	1463572
3km	50%	50000	2	252	5099214	719064	4306358	1187781
3km	50%	50000	2	276	6015851	823183	5138194	1461614
3km	50%	50000	2	310	6935443	1047450	5790605	2056633
3km	50%	50000	2	353	6162941	899997	5198323	1301677
3km	50%	50000	2	252	5562879	794497	4662881	1382837
3km	50%	50000	2	418	5809586	855833	4866161	1447911
3km	50%	50000	2	261	5478809	818451	4605583	1361546
3km	50%	50000	2	171	4916005	760113	4099433	1285303
3km	50%	50000	2	281	6079973	859166	5155122	1544991
3km	50%	50000	2	334	6897827	894220	5947746	1398387
3km	50%	50000	2	401	7052660	906495	6053136	1743024
3km	50%	50000	2	317	6382989	920337	5403230	1591938
3km	50%	50000	2	304	5779502	777219	4913808	1309717
3km	50%	50000	2	269	8326492	1014966	7226359	2019748
3km	50%	50000	2	323	5627506	821914	4699024	1400057
3km	50%	50000	2	410	7295665	928708	6300417	1724251
3km	50%	50000	2	270	5758913	900583	4787714	1485464
3km	50%	50000	2	255	7287044	933344	6289544	1520865
3km	50%	50000	2	258	5066181	705267	4304075	1090447
3km	50%	50000	2	317	7673724	995414	6611773	1765982
3km	50%	50000	2	273	6275127	985078	5198025	1614070
3km	50%	50000	2	308	5622889	844444	4695548	1317916
3km	50%	50000	2	340	7470709	1075153	6307066	1879691
3km	50%	50000	2	386	6332651	790366	5472281	1379198
3km	50%	50000	2	350	5284201	812168	4424342	1251452
3km	50%	50000	2	432	7327816	989985	6256636	1912539
3km	50%	50000	2	253	5551664	841080	4616881	1488976
3km	50%	50000	2	298	5718362	809846	4877724	1415622
3km	50%	50000	2	278	5669093	780637	4797713	1418650
3km	50%	50000	2	248	5732040	827526	4850195	1424686
3km	50%	50000	2	317	6895609	914264	5894147	1740011
3km	50%	50000	2	286	5460225	827772	4549915	1294143
3km	50%	50000	2	271	8024240	1027922	6904260	1823729
3km	50%	50000	2	381	5522199	821310	4657925	1423424
3km	50%	50000	2	293	5162838	770794	4336602	1258004
3km	50%	50000	2	272	6397221	922476	5427304	1637550
3km	50%	50000	2	257	6119489	855780	5180541	1436148
3km	50%	50000	2	251	5278999	832353	4378116	1354437
3km	50%	50000	2	351	6559571	898012	5607197	1761688
3km	50%	50000	2	214	5451544	776292	4614346	1152830
3km	50%	50000	2	245	5053762	781716	4221793	1383738
3km	50%	50000	2	287	6043110	837139	5110686	1311283
3km	50%	50000	2	398	6168660	903445	5199732	1656500
3km	50%	50000	2	307	6571359	879668	5622583	1523769
3km	50%	50000	2	310	6554085	866981	5619819	1637572
3km	50%	50000	2	251	6294514	973448	5230990	1861872
3km	50%	50000	2	205	5602263	821215	4748521	1207994
3km	50%	50000	2	262	7060890	946710	6048704	1673023
3km	50%	50000	2	441	6027743	862195	5072791	1682274
3km	50%	50000	2	281	7689364	962338	6665140	1672735
3km	50%	50000	2	396	7568475	1065122	6397555	1784744
3km	50%	50000	2	236	5467150	784301	4636632	1178897
3km	50%	50000	2	271	4729528	706047	3942248	1181727
3km	50%	50000	2	289	5573638	809944	4695131	1229100
3km	50%	50000	2	263	5023824	748700	4215856	1171592
3km	50%	50000	2	273	6567310	942168	5540218	1420795
3km	50%	50000	2	410	6875155	892937	5907745	1527048
3km	50%	50000	2	223	5093907	753818	4259166	1244629
3km	50%	50000	2	214	4720613	687736	3955992	1031400
3km	50%	50000	2	302	5162099	775782	4284219	1295379
3km	50%	50000	2	355	6720510	847134	5793296	1592753
3km	50%	50000	2	416	4947136	737742	4161048	1146843
3km	50%	50000	2	329	6793073	877408	5840484	1457089
3km	50%	50000	2	323	6076055	934927	5069211	1529964
3km	50%	50000	2	244	5456703	810959	4557210	1342259
3km	50%	50000	2	255	5341468	769934	4517423	1182602
3km	50%	50000	2	261	5855374	774035	5008052	1557537
3km	50%	50000	2	316	6736524	894325	5767897	1597848
3km	50%	50000	2	274	7015700	984692	5950601	1679642
3km	50%	50000	2	339	5290007	718322	4504306	1173071
3km	50%	50000	2	270	5287729	765657	4454356	1149140
3km	50%	50000	2	444	9559165	1224255	8226593	2327478
3km	50%	50000	2	222	5220601	711067	4457635	1275335
3km	50%	50000	2	273	5058871	759602	4243774	1164618
3km	50%	50000	2	455	7166856	983610	6068396	1960490
3km	50%	50000	2	274	6417298	944164	5397242	1683957
3km	50%	50000	2	268	5450146	786752	4599291	1262238
3km	50%	50000	2	224	5780331	894436	4836007	1485346
3km	50%	50000	2	254	6795136	920757	5836376	1442605
3km	50%	50000	2	304	4800052	738906	3964231	1378545
3km	50%	50000	2	340	5149687	791999	4293085	1269408
3km	50%	50000	2	255	5308492	816383	4434827	1430618
3km	50%	50000	2	227	5959195	892848	4993977	1544948
3km	50%	50000	2	232	6397429	848812	5449304	1523558
3km	50%	50000	2	287	5689766	827727	4764542	1574477
3km	50%	50000	2	316	5560961	809525	4677658	1335085
3km	50%	50000	2	285	4980462	764189	4174888	1056887
3km	50%	50000	2	373	5445723	752075	4620010	1185746
3km	50%	50000	2	363	6560039	842054	5645155	1473272
3km	50%	50000	2	295	5384561	821473	4504503	1386177
3km	50%	50000	2	265	5647093	822588	4767933	1426574
3km	50%	50000	2	313	5257138	789347	4382106	1489339
3km	50%	50000	2	455	6237456	897833	5244151	1515933
3km	50%	50000	2	279	5704457	837991	4815217	1322931
3km	50%	50000	2	352	6343866	867240	5407746	1417315
3km	50%	50000	2	335	6232334	963195	5212070	1591399
3km	50%	50000	2	357	7646819	1054090	6496994	1977596
3km	50%	50000	2	345	4964177	766458	4136528	1351338
3km	50%	50000	2	288	6069030	901721	5080415	1500381
3km	50%	50000	2	348	7161199	929123	6166449	1653813
3km	50%	50000	2	432	7401569	938145	6370801	1872364
3km	50%	50000	2	314	6497678	987124	5423496	1729131
3km	50%	50000	2	288	4818767	703752	4044372	1162745
3km	50%	50000	2	250	5310547	752480	4493284	1184535
3km	50%	50000	2	310	5956487	774807	5128286	1400596
3km	50%	50000	2	267	4988884	739539	4176968	1311157
3km	50%	50000	2	287	6683957	908611	5687979	1715785
3km	50%	50000	2	225	4733151	670172	3994873	1126393
3km	50%	50000	2	225	5509878	783268	4678709	1240070
3km	50%	50000	2	209	6132259	799278	5271878	1370455
3km	50%	50000	2	246	6221587	889181	5235398	1494659
3km	50%	50000	2	307	5867000	773670	5040827	1458476
3km	50%	50000	2	250	6581864	967614	5545563	1593117
3km	50%	50000	2	219	5398536	809708	4497800	1279218
3km	50%	50000	2	274	5754680	857127	4840599	1419290
3km	50%	50000	2	286	4812321	751987	4023921	1110138
3km	50%	50000	2	318	7801868	987550	6712651	1691342
3km	50%	50000	2	358	6590605	847900	5653422	1525089
3km	50%	50000	2	234	5781849	819023	4895775	1272126
3km	50%	50000	2	196	5462741	727016	4692319	1258858
3km	50%	50000	2	214	4977773	692039	4243897	1091863
3km	50%	50000	2	340	4911995	726307	4118026	1173344
3km	50%	50000	2	208	5867593	780350	5028120	1284164
3km	50%	50000	2	237	4472192	650501	3770103	1085940
[truncated: 1 more rows]
