# Supplementary material for: Quantifying the Value of Perfect Information in Emergency Vaccination Campaigns
Source: PLoS Comput Biol. 2017 Feb 16;13(2):e1005318. doi: 10.1371/journal.pcbi.1005318 (PMC5312803; doi:10.1371/journal.pcbi.1005318)
Supplement: S1 Data — (ZIP) [file pcbi.1005318.s013.zip › Data/3km vaccination/data8.txt]

vacc_radius	efficacy	capacity	delay	outbreak_duration	livestock_culled	cattle_culled	sheep_culled	vaccinations
3km	50%	50000	4	260	5319462	765923	4474112	1271661
3km	50%	50000	4	234	5531009	799477	4643103	1331137
3km	50%	50000	4	269	5886839	864038	4946049	1453232
3km	50%	50000	4	407	7046107	922446	6048180	1736293
3km	50%	50000	4	324	5794076	758544	4979471	1330675
3km	50%	50000	4	300	7233906	1016264	6145397	1845976
3km	50%	50000	4	434	7882072	1014755	6753653	1934896
3km	50%	50000	4	239	6264745	926862	5281960	1413557
3km	50%	50000	4	288	6931543	963951	5891822	1571869
3km	50%	50000	4	291	6087073	896573	5086335	1528658
3km	50%	50000	4	280	5868918	830032	4929684	1575665
3km	50%	50000	4	258	6174665	910831	5180008	1586698
3km	50%	50000	4	253	5335951	802147	4458573	1384861
3km	50%	50000	4	356	7143996	923005	6163303	1644896
3km	50%	50000	4	275	5692051	898508	4699700	1614094
3km	50%	50000	4	274	4923740	682230	4185697	1025876
3km	50%	50000	4	301	6564222	898338	5602699	1505788
3km	50%	50000	4	285	7181755	966614	6143745	1766614
3km	50%	50000	4	315	7043470	900935	6066960	1657560
3km	50%	50000	4	266	5834136	855744	4914591	1416791
3km	50%	50000	4	267	5233164	811481	4366284	1306798
3km	50%	50000	4	379	6281514	906134	5306702	1525786
3km	50%	50000	4	242	6353071	949902	5317571	1531110
3km	50%	50000	4	277	5413124	787189	4545539	1349610
3km	50%	50000	4	338	7635686	935855	6607649	1884363
3km	50%	50000	4	230	5046816	729100	4270386	1131479
3km	50%	50000	4	253	6624909	913547	5622775	1609942
3km	50%	50000	4	223	5580592	834784	4676796	1287674
3km	50%	50000	4	258	5498282	790685	4622941	1352243
3km	50%	50000	4	252	6009025	772669	5181954	1366288
3km	50%	50000	4	254	5767599	799482	4907755	1343524
3km	50%	50000	4	345	7631649	1058690	6481542	1937486
3km	50%	50000	4	252	5027073	763023	4202051	1156412
3km	50%	50000	4	264	5816633	862152	4869370	1325671
3km	50%	50000	4	215	5284573	761248	4454904	1279579
3km	50%	50000	4	231	6354149	868411	5425589	1593741
3km	50%	50000	4	266	6001127	751062	5193621	1329259
3km	50%	50000	4	259	6242810	964002	5193714	1641547
3km	50%	50000	4	272	6005514	931710	5007709	1501677
3km	50%	50000	4	369	6524961	896173	5558421	1463358
3km	50%	50000	4	285	6053734	881086	5067004	1647995
3km	50%	50000	4	280	6088699	960289	5052714	1729094
3km	50%	50000	4	284	5719715	836782	4800083	1534167
3km	50%	50000	4	282	4406849	632370	3734560	968750
3km	50%	50000	4	286	7419617	981619	6354605	1910359
3km	50%	50000	4	366	6562145	839872	5640112	1589475
3km	50%	50000	4	522	7151815	977434	6108705	1782803
3km	50%	50000	4	275	6740122	861810	5793837	1567427
3km	50%	50000	4	327	5132972	748883	4321874	1245147
3km	50%	50000	4	215	5172009	785240	4303854	1496112
3km	50%	50000	4	295	6047614	923656	5072971	1643536
3km	50%	50000	4	295	7707465	1012193	6607861	1914809
3km	50%	50000	4	259	5571556	872125	4605192	1488204
3km	50%	50000	4	306	6431167	827574	5545671	1464773
3km	50%	50000	4	277	7491491	997537	6414181	1759513
3km	50%	50000	4	269	7708820	1057021	6561118	1949288
3km	50%	50000	4	265	6642884	860546	5730424	1516448
3km	50%	50000	4	402	6745799	871339	5804103	1765528
3km	50%	50000	4	278	5481571	811306	4592512	1320708
3km	50%	50000	4	283	6276145	945229	5269739	1552645
3km	50%	50000	4	242	5819762	856969	4893396	1396507
3km	50%	50000	4	283	7238798	900636	6282519	1632504
3km	50%	50000	4	237	6358386	873040	5387789	1617095
3km	50%	50000	4	335	5468535	787171	4628253	1366152
3km	50%	50000	4	256	5827443	820763	4910270	1578516
3km	50%	50000	4	432	6758271	885585	5807823	1546684
3km	50%	50000	4	353	5090653	701278	4293925	1217617
3km	50%	50000	4	221	6539269	895352	5580030	1387867
3km	50%	50000	4	469	8286313	1029714	7201439	1853122
3km	50%	50000	4	350	5607975	871056	4657956	1455381
3km	50%	50000	4	324	5508154	765913	4643692	1192332
3km	50%	50000	4	250	6909033	963312	5867191	1541519
3km	50%	50000	4	317	5261727	766373	4415908	1374584
3km	50%	50000	4	244	5612781	835191	4724619	1332029
3km	50%	50000	4	250	5302917	801359	4459437	1251141
3km	50%	50000	4	290	5798334	834268	4877237	1368908
3km	50%	50000	4	257	4935308	720528	4148998	1201409
3km	50%	50000	4	328	6625980	950912	5612467	1528316
3km	50%	50000	4	269	6570288	972058	5518131	1674960
3km	50%	50000	4	430	8254513	1021086	7159646	1747440
3km	50%	50000	4	279	5541890	844705	4643742	1359437
3km	50%	50000	4	314	5963443	847357	5048959	1385181
3km	50%	50000	4	227	5701183	814216	4788537	1344668
3km	50%	50000	4	242	4999038	720827	4193003	1154040
3km	50%	50000	4	286	6935596	917804	5945446	1577112
3km	50%	50000	4	320	7379576	1021060	6280528	1864970
3km	50%	50000	4	337	5273035	793128	4405832	1293122
3km	50%	50000	4	257	6008750	836620	5106774	1281482
3km	50%	50000	4	247	5384640	811855	4504621	1484619
3km	50%	50000	4	256	6370177	923127	5368651	1524040
3km	50%	50000	4	266	4440560	658873	3735931	1049490
3km	50%	50000	4	279	5214681	804623	4354573	1171573
3km	50%	50000	4	258	6749715	870688	5788856	1617124
3km	50%	50000	4	259	5477421	748422	4666159	1236410
3km	50%	50000	4	305	5699024	833961	4807617	1304590
3km	50%	50000	4	348	6880147	886371	5920522	1548681
3km	50%	50000	4	322	5942352	874394	4999980	1435036
3km	50%	50000	4	255	7117820	866141	6184078	1574274
3km	50%	50000	4	289	5403988	910938	4416748	1546190
3km	50%	50000	4	218	6344859	857412	5423447	1546165
3km	50%	50000	4	236	5402050	763525	4581739	1259516
3km	50%	50000	4	284	6972998	859806	6042585	1727772
3km	50%	50000	4	350	7132359	890427	6183042	1746958
3km	50%	50000	4	247	5193849	774124	4367643	1302268
3km	50%	50000	4	255	5109840	710087	4326248	1171856
3km	50%	50000	4	238	5641829	815488	4754251	1338529
3km	50%	50000	4	251	4397524	685055	3660652	1189558
3km	50%	50000	4	254	7622358	942507	6601106	1640357
3km	50%	50000	4	310	4393596	700545	3648822	1152475
3km	50%	50000	4	295	4852294	711443	4084161	1210735
3km	50%	50000	4	407	6059820	796514	5195726	1429995
3km	50%	50000	4	245	5920605	887799	4966498	1580458
3km	50%	50000	4	286	5114466	794433	4258921	1295476
3km	50%	50000	4	338	5581122	825236	4675729	1346897
3km	50%	50000	4	259	4874653	719076	4103432	1104999
3km	50%	50000	4	369	7244659	932878	6247343	1710677
3km	50%	50000	4	235	5579273	817290	4725973	1299918
3km	50%	50000	4	267	5384310	704104	4575475	1247877
3km	50%	50000	4	269	8516927	1047381	7391377	1782383
3km	50%	50000	4	240	5156610	770226	4322097	1288729
3km	50%	50000	4	370	5597836	882565	4635403	1566945
3km	50%	50000	4	315	7069431	926712	6068793	1778111
3km	50%	50000	4	344	7369031	989835	6308332	1700381
3km	50%	50000	4	306	7893823	953759	6855946	1866876
3km	50%	50000	4	315	5654118	742473	4800221	1389009
3km	50%	50000	4	260	5800845	768701	4958474	1325952
3km	50%	50000	4	276	6177221	902528	5159528	1516101
3km	50%	50000	4	211	5037821	768953	4215750	1257889
3km	50%	50000	4	311	5820692	853225	4868756	1538888
3km	50%	50000	4	240	6228350	830679	5318415	1299643
3km	50%	50000	4	296	6308176	853451	5391239	1428313
3km	50%	50000	4	235	6096270	853656	5185888	1584616
3km	50%	50000	4	245	6026226	859149	5100191	1592651
3km	50%	50000	4	204	6305755	808262	5438663	1329741
3km	50%	50000	4	334	5839782	938572	4823985	1522786
3km	50%	50000	4	264	7529700	1006603	6471685	1817548
3km	50%	50000	4	245	6678135	897693	5691743	1652494
3km	50%	50000	4	324	5395404	805114	4523893	1367689
3km	50%	50000	4	241	6122874	904889	5115757	1640060
3km	50%	50000	4	338	5617242	855881	4702852	1465638
3km	50%	50000	4	253	5295691	769614	4449031	1165151
3km	50%	50000	4	231	5900137	916478	4897899	1494240
3km	50%	50000	4	234	4622195	681367	3871125	1230350
3km	50%	50000	4	273	4923257	686407	4142506	1228589
3km	50%	50000	4	319	6014964	907142	5011935	1595274
3km	50%	50000	4	228	5787472	810056	4922346	1387178
3km	50%	50000	4	262	5580180	800728	4703549	1198564
3km	50%	50000	4	212	4595127	718173	3831729	1037229
3km	50%	50000	4	311	5805880	773482	4961800	1298923
3km	50%	50000	4	292	6056730	907868	5065453	1554681
3km	50%	50000	4	253	7408128	943571	6420047	1701328
3km	50%	50000	4	274	6668659	961087	5633060	1519780
3km	50%	50000	4	261	4196313	632797	3500672	1095331
3km	50%	50000	4	333	5780811	813906	4897742	1378362
3km	50%	50000	4	254	6072541	875881	5116118	1580825
3km	50%	50000	4	254	5824458	805797	4941331	1394113
3km	50%	50000	4	320	5633485	821497	4742080	1334359
3km	50%	50000	4	305	6156515	793664	5311230	1504579
3km	50%	50000	4	427	5915583	904713	4937684	1435433
3km	50%	50000	4	285	6901858	964005	5855802	1761180
3km	50%	50000	4	253	4362212	626784	3686230	1041494
3km	50%	50000	4	339	7451881	963653	6399425	1750933
3km	50%	50000	4	304	6610307	996837	5535707	1841108
3km	50%	50000	4	282	7261028	902082	6292798	1555827
3km	50%	50000	4	397	5837858	864447	4926255	1459126
3km	50%	50000	4	278	5195257	741190	4386643	1214194
3km	50%	50000	4	219	6613969	873536	5639254	1544018
3km	50%	50000	4	338	8274423	1033755	7139171	1965429
3km	50%	50000	4	282	5774968	816784	4879044	1450895
3km	50%	50000	4	294	5982967	806331	5109999	1364192
3km	50%	50000	4	267	7113662	907434	6133846	1632162
3km	50%	50000	4	247	5846401	819986	4932973	1366584
3km	50%	50000	4	295	5249246	766662	4426638	1205124
3km	50%	50000	4	260	5851187	795501	4977460	1348106
3km	50%	50000	4	459	6909992	852673	5986754	1689853
3km	50%	50000	4	325	6562833	846295	5661983	1540578
3km	50%	50000	4	320	5196077	787151	4349919	1366805
3km	50%	50000	4	290	6568974	886883	5611409	1640109
3km	50%	50000	4	288	5469530	790880	4612751	1288010
3km	50%	50000	4	230	5327046	772773	4470541	1222454
3km	50%	50000	4	303	5659401	856839	4757663	1322304
3km	50%	50000	4	252	5434747	753449	4622623	1248021
3km	50%	50000	4	255	6590769	792505	5734080	1432091
3km	50%	50000	4	347	5574025	808436	4694875	1386519
3km	50%	50000	4	271	5427925	831263	4526379	1531085
3km	50%	50000	4	228	5460729	772695	4606408	1204926
3km	50%	50000	4	328	5118298	757377	4300998	1162517
3km	50%	50000	4	323	6944719	893293	5969871	1745221
3km	50%	50000	4	297	5382241	765196	4553605	1319979
3km	50%	50000	4	288	6261382	975502	5178914	1504175
3km	50%	50000	4	271	6568290	897820	5588538	1491204
3km	50%	50000	4	346	6516493	823153	5613871	1452024
3km	50%	50000	4	368	5468181	782148	4568849	1525067
3km	50%	50000	4	299	6565378	865069	5613332	1577847
3km	50%	50000	4	296	6380199	937534	5363661	1519485
3km	50%	50000	4	349	5101200	772822	4273933	1164128
3km	50%	50000	4	369	6298660	791532	5439385	1498140
3km	50%	50000	4	279	6672449	857592	5726243	1572710
3km	50%	50000	4	222	4997016	750257	4171951	1297153
3km	50%	50000	4	290	5825658	831488	4918199	1496185
3km	50%	50000	4	308	7109393	919520	6100716	1721920
3km	50%	50000	4	480	7937115	1071942	6788105	1931819
3km	50%	50000	4	220	5659419	784695	4822612	1238863
3km	50%	50000	4	332	6791133	920015	5800551	1746805
3km	50%	50000	4	317	6905526	917238	5906581	1600918
3km	50%	50000	4	292	5151962	736463	4345828	1233713
3km	50%	50000	4	250	6734294	1002261	5644406	1683419
3km	50%	50000	4	444	6577700	877027	5614616	1693221
3km	50%	50000	4	373	5186450	726766	4393428	1339650
3km	50%	50000	4	290	5699055	839317	4796497	1431617
3km	50%	50000	4	329	5494934	803472	4607638	1334525
3km	50%	50000	4	285	5156621	800110	4314890	1290249
3km	50%	50000	4	286	7782645	1009330	6701804	1915559
3km	50%	50000	4	317	5591443	849664	4699220	1314546
3km	50%	50000	4	314	6184782	743253	5361330	1374682
3km	50%	50000	4	228	5694180	842663	4787826	1326956
3km	50%	50000	4	311	5572239	833213	4695201	1407297
3km	50%	50000	4	239	4779012	740599	3992130	1245767
3km	50%	50000	4	255	7218685	951705	6171600	1639232
3km	50%	50000	4	330	5653768	863067	4689632	1481670
3km	50%	50000	4	214	5423672	856952	4510154	1326996
3km	50%	50000	4	345	5770157	848914	4836718	1442021
3km	50%	50000	4	281	6229781	822921	5333716	1379089
3km	50%	50000	4	284	5553124	851769	4645505	1412283
3km	50%	50000	4	267	5793513	806207	4926422	1537078
3km	50%	50000	4	347	6612993	856524	5681609	1674314
3km	50%	50000	4	332	6892000	863008	5965360	1662642
3km	50%	50000	4	280	8040561	1083492	6870116	1974901
3km	50%	50000	4	232	4364892	669224	3645808	1030918
3km	50%	50000	4	241	4853907	754559	4042656	1157240
3km	50%	50000	4	235	5476352	826438	4589917	1406376
3km	50%	50000	4	465	6782794	843117	5872105	1457312
3km	50%	50000	4	340	6863678	941876	5842109	1611304
3km	50%	50000	4	270	5412017	722776	4637779	1165634
3km	50%	50000	4	276	5607722	816829	4738592	1344594
3km	50%	50000	4	203	5398723	792020	4548179	1211125
3km	50%	50000	4	245	5627633	884749	4665838	1553117
3km	50%	50000	4	392	6174541	965090	5149572	1613132
3km	50%	50000	4	226	5601147	790545	4727863	1274098
3km	50%	50000	4	261	5412285	779448	4552537	1282102
3km	50%	50000	4	254	5090687	739904	4248998	1217464
3km	50%	50000	4	250	5719123	832935	4817071	1421942
3km	50%	50000	4	305	5207712	752146	4377407	1244414
3km	50%	50000	4	266	4891176	689590	4125352	1181714
3km	50%	50000	4	259	6769995	906177	5809189	1505386
3km	50%	50000	4	284	5017992	758452	4199017	1302317
3km	50%	50000	4	324	7155217	897450	6133308	1673541
3km	50%	50000	4	408	6734857	899927	5768624	1651524
3km	50%	50000	4	246	5123113	752320	4274757	1185957
3km	50%	50000	4	298	6882304	857721	5962038	1665679
3km	50%	50000	4	180	5287101	760729	4431493	1355497
3km	50%	50000	4	365	5791299	864429	4818033	1376039
3km	50%	50000	4	269	5297394	738389	4511804	1156595
3km	50%	50000	4	266	6109350	819133	5209594	1360015
3km	50%	50000	4	213	5101942	749021	4295482	1238124
3km	50%	50000	4	374	6138251	865703	5177652	1458987
3km	50%	50000	4	241	5176371	728014	4345985	1188957
3km	50%	50000	4	314	4918994	740741	4105876	1126188
3km	50%	50000	4	471	7441670	921066	6462002	1708938
3km	50%	50000	4	278	5339093	730439	4541193	1230730
3km	50%	50000	4	247	5266440	747400	4477880	1156997
3km	50%	50000	4	323	5446375	806311	4570385	1251587
3km	50%	50000	4	351	4688399	704758	3938789	1163696
3km	50%	50000	4	248	6248088	792033	5403422	1568061
3km	50%	50000	4	294	5242195	749558	4434542	1212773
3km	50%	50000	4	240	5837599	829073	4954876	1363481
3km	50%	50000	4	304	6638781	904473	5647872	1565930
3km	50%	50000	4	449	5865887	894983	4891942	1504100
3km	50%	50000	4	282	4720868	675303	3927472	1262254
3km	50%	50000	4	339	6425357	959765	5381593	1637499
3km	50%	50000	4	309	6183652	850255	5270918	1359737
3km	50%	50000	4	236	4988247	709851	4227291	1079922
3km	50%	50000	4	239	5835554	850376	4933030	1393510
3km	50%	50000	4	346	4797956	768156	3966662	1362698
3km	50%	50000	4	236	4923021	726130	4139629	1180209
3km	50%	50000	4	341	6459054	856414	5528301	1573303
3km	50%	50000	4	403	6017266	905830	5066177	1485754
3km	50%	50000	4	268	6224922	899292	5257483	1580401
3km	50%	50000	4	294	7162661	905124	6185498	1486624
3km	50%	50000	4	279	6030503	791776	5172724	1315061
3km	50%	50000	4	442	7293803	915976	6312299	1838669
3km	50%	50000	4	266	5835297	869186	4894256	1456045
3km	50%	50000	4	265	5310898	735032	4523420	1349545
3km	50%	50000	4	233	4950644	735867	4146302	1325509
3km	50%	50000	4	306	6176063	885425	5186522	1560275
3km	50%	50000	4	255	6768081	865843	5803852	1538616
3km	50%	50000	4	275	5995766	829481	5103531	1467947
3km	50%	50000	4	303	5095026	766592	4234268	1530230
3km	50%	50000	4	303	5996855	884892	5063908	1494099
3km	50%	50000	4	334	6648621	844326	5740813	1533554
3km	50%	50000	4	263	6969252	874130	6015969	1621760
3km	50%	50000	4	222	5702408	845187	4784298	1257274
3km	50%	50000	4	261	5272595	723338	4485592	1140986
3km	50%	50000	4	234	4979005	736994	4197978	1165360
3km	50%	50000	4	324	5643216	846176	4742920	1466049
3km	50%	50000	4	215	5186650	792309	4302234	1330866
3km	50%	50000	4	257	5794512	869082	4870011	1417177
3km	50%	50000	4	348	6732177	873553	5771940	1611995
3km	50%	50000	4	307	5728586	840658	4806339	1569632
3km	50%	50000	4	369	5334701	791361	4476656	1221930
3km	50%	50000	4	318	7140841	954243	6120236	1726250
3km	50%	50000	4	339	5308642	771492	4468463	1265990
3km	50%	50000	4	276	5412071	812053	4529705	1308602
3km	50%	50000	4	205	5165934	770823	4346887	1203837
3km	50%	50000	4	351	7694720	959515	6645631	1783057
3km	50%	50000	4	339	7364917	930417	6363357	1736976
3km	50%	50000	4	289	6523706	850316	5606364	1578308
3km	50%	50000	4	329	6310934	874786	5353049	1472548
3km	50%	50000	4	342	7411653	982181	6350859	1729343
3km	50%	50000	4	302	6704436	828049	5807780	1523214
3km	50%	50000	4	386	5174933	773827	4346815	1269485
3km	50%	50000	4	346	6203153	896172	5230853	1642359
3km	50%	50000	4	445	7565027	1028934	6453898	1828255
3km	50%	50000	4	339	7222652	926365	6206309	1653532
3km	50%	50000	4	190	5469685	771568	4647360	1273453
3km	50%	50000	4	217	5624490	811757	4748176	1412171
3km	50%	50000	4	289	7125876	951017	6095349	1691363
3km	50%	50000	4	266	7269504	996457	6191890	1824601
3km	50%	50000	4	266	5612130	793596	4744421	1248413
3km	50%	50000	4	244	7052797	934152	6056355	1663547
3km	50%	50000	4	267	6224111	881187	5273538	1440895
3km	50%	50000	4	566	7275410	901722	6316642	1833151
3km	50%	50000	4	273	6191644	878942	5257047	1620697
3km	50%	50000	4	203	5161865	735890	4367766	1259895
3km	50%	50000	4	339	5708082	784762	4850197	1414169
3km	50%	50000	4	259	6239491	902060	5258466	1344175
3km	50%	50000	4	442	7244774	923839	6233382	1710343
3km	50%	50000	4	237	4857405	722430	4089791	1210650
3km	50%	50000	4	235	5512047	766739	4671962	1543712
3km	50%	50000	4	247	5962962	946884	4958991	1605515
3km	50%	50000	4	301	7634977	971934	6596470	1614623
3km	50%	50000	4	334	5814976	847400	4869176	1406616
3km	50%	50000	4	228	5254427	754800	4409873	1299942
3km	50%	50000	4	243	4606436	671641	3847547	1144561
3km	50%	50000	4	230	6571666	932577	5558818	1651584
3km	50%	50000	4	255	7083434	879247	6149923	1477192
3km	50%	50000	4	325	6606681	886214	5654317	1502924
3km	50%	50000	4	281	5378738	749465	4538765	1198804
3km	50%	50000	4	222	5702831	749349	4874288	1222683
3km	50%	50000	4	284	7246125	890713	6276528	1655810
3km	50%	50000	4	270	6113069	865230	5163476	1485383
3km	50%	50000	4	252	5337836	821637	4450157	1406305
3km	50%	50000	4	285	6468929	854864	5555510	1442108
3km	50%	50000	4	237	5055929	723703	4277139	1299838
3km	50%	50000	4	417	7352071	958468	6323424	1630132
3km	50%	50000	4	266	5397731	766030	4543258	1274148
3km	50%	50000	4	245	6080991	855212	5143585	1344769
3km	50%	50000	4	284	4944017	713152	4178913	1074299
3km	50%	50000	4	331	5333808	779539	4468631	1207282
3km	50%	50000	4	269	6906706	853182	5951006	1727429
3km	50%	50000	4	236	5881738	792740	5042454	1320155
3km	50%	50000	4	274	7092501	912866	6105969	1634166
3km	50%	50000	4	314	6069514	909311	5093988	1451357
3km	50%	50000	4	522	7013664	942653	6002049	1669344
3km	50%	50000	4	254	6462777	804789	5586589	1539660
3km	50%	50000	4	231	5222055	776291	4362373	1301656
3km	50%	50000	4	312	5308094	787735	4458813	1326349
3km	50%	50000	4	271	5066766	762978	4267620	1241236
3km	50%	50000	4	251	4518375	704835	3754697	1075074
3km	50%	50000	4	369	6059330	882245	5111849	1537777
3km	50%	50000	4	251	6481442	926408	5490883	1523402
3km	50%	50000	4	459	6803889	910909	5823941	1678757
3km	50%	50000	4	226	4801956	721895	4017101	1178285
3km	50%	50000	4	244	4596437	626107	3916187	1093136
3km	50%	50000	4	381	6899835	968824	5852563	1760807
3km	50%	50000	4	275	6823939	881757	5870150	1628271
3km	50%	50000	4	245	6073706	896850	5099030	1409713
3km	50%	50000	4	284	5769555	803705	4874279	1399425
3km	50%	50000	4	414	7258798	903375	6261103	1744511
3km	50%	50000	4	201	5698232	890689	4761465	1479052
3km	50%	50000	4	302	4774827	729792	3965111	1147322
3km	50%	50000	4	344	5753863	843469	4838542	1350453
3km	50%	50000	4	394	4392133	661202	3678641	1182643
3km	50%	50000	4	248	6694904	873342	5775334	1472515
3km	50%	50000	4	264	7163030	857137	6199754	1629400
3km	50%	50000	4	252	6803638	1002567	5687905	1602932
3km	50%	50000	4	228	6045511	825459	5178294	1485677
3km	50%	50000	4	203	5486500	764896	4667266	1218479
3km	50%	50000	4	253	6131984	858187	5203905	1478846
3km	50%	50000	4	272	6072672	833150	5146999	1545024
3km	50%	50000	4	307	6288333	835834	5392873	1473974
3km	50%	50000	4	196	5435086	773816	4591531	1258758
3km	50%	50000	4	506	7021201	929583	6000711	1772851
3km	50%	50000	4	439	7993926	997349	6924314	1792672
3km	50%	50000	4	279	5224098	779744	4396654	1236939
3km	50%	50000	4	346	5671847	786784	4826256	1348088
3km	50%	50000	4	301	7823433	1020714	6699533	1973044
3km	50%	50000	4	284	6705388	830937	5796325	1442932
3km	50%	50000	4	250	4994779	725279	4220522	1184305
3km	50%	50000	4	354	6032116	897527	5061695	1589274
3km	50%	50000	4	333	7197276	983169	6115632	1724509
3km	50%	50000	4	296	5258242	812101	4380688	1247011
3km	50%	50000	4	229	5518047	813719	4641522	1317127
3km	50%	50000	4	407	6636047	868982	5711693	1562186
3km	50%	50000	4	307	6522860	856767	5599858	1585282
3km	50%	50000	4	265	5447621	785798	4590841	1282766
3km	50%	50000	4	202	6161068	817352	5253532	1423587
3km	50%	50000	4	322	5174492	781123	4337689	1254841
3km	50%	50000	4	222	6069968	780208	5236230	1368753
3km	50%	50000	4	308	7936208	1075771	6790269	2020328
3km	50%	50000	4	251	7048955	991259	5990810	1545942
3km	50%	50000	4	324	7451575	1018237	6324426	1857366
3km	50%	50000	4	344	6177429	930492	5166315	1516590
3km	50%	50000	4	233	6499289	856548	5587795	1483842
3km	50%	50000	4	342	5585579	794024	4735971	1251109
3km	50%	50000	4	302	7695269	1023051	6582019	1755156
3km	50%	50000	4	307	6538059	940989	5500753	1578016
3km	50%	50000	4	314	5346059	777341	4512385	1354184
3km	50%	50000	4	217	4947048	713441	4166513	1121574
3km	50%	50000	4	321	4948256	729842	4180247	1250642
3km	50%	50000	4	233	5615307	852843	4703587	1559827
3km	50%	50000	4	298	6177629	847456	5263095	1453326
3km	50%	50000	4	328	8072824	1035694	6932807	2006323
3km	50%	50000	4	260	6471441	853688	5543971	1450483
3km	50%	50000	4	370	7322339	930493	6294263	1597702
3km	50%	50000	4	307	5309348	815987	4404129	1443368
3km	50%	50000	4	423	7925707	985278	6819573	1831910
3km	50%	50000	4	348	5891438	862759	4950624	1708296
3km	50%	50000	4	269	5868015	877514	4911106	1420061
3km	50%	50000	4	254	5620678	791580	4756967	1364625
3km	50%	50000	4	215	5715950	842802	4780441	1610992
3km	50%	50000	4	227	6906890	902162	5913866	1714467
3km	50%	50000	4	255	5870981	813595	4993740	1292542
3km	50%	50000	4	312	5733625	745500	4939600	1283140
3km	50%	50000	4	348	5240112	767121	4355359	1177359
3km	50%	50000	4	266	6928284	936874	5903286	1811983
3km	50%	50000	4	245	5631306	844627	4712071	1297101
3km	50%	50000	4	284	5016880	782411	4171952	1414456
3km	50%	50000	4	367	7039994	912317	6070298	1799952
3km	50%	50000	4	234	6410861	867778	5494785	1448081
3km	50%	50000	4	244	5221370	767641	4387485	1354272
3km	50%	50000	4	270	6408748	919032	5387734	1534089
3km	50%	50000	4	297	6210779	784048	5359130	1469553
3km	50%	50000	4	230	5742298	877308	4799203	1373396
3km	50%	50000	4	282	6578794	947019	5571716	1384960
3km	50%	50000	4	411	7419193	973250	6357159	1870286
3km	50%	50000	4	353	4752076	678643	3995887	1324009
3km	50%	50000	4	303	4833389	722509	4058900	1239730
3km	50%	50000	4	227	4543429	678300	3823367	1073060
3km	50%	50000	4	238	6063718	862867	5124431	1401719
3km	50%	50000	4	471	6693783	835456	5790308	1603038
3km	50%	50000	4	270	6667656	897621	5720536	1499889
3km	50%	50000	4	253	7943632	1038633	6836536	1935440
3km	50%	50000	4	300	6114428	899336	5129864	1489620
3km	50%	50000	4	337	6792963	865915	5865877	1500393
3km	50%	50000	4	286	7455306	963617	6384277	1702296
3km	50%	50000	4	239	4742533	696074	3987031	1160693
3km	50%	50000	4	338	5678197	852503	4755767	1371123
3km	50%	50000	4	361	5979654	795232	5121029	1514193
3km	50%	50000	4	245	5866667	872263	4916295	1428632
3km	50%	50000	4	384	4911250	715744	4131638	1197301
3km	50%	50000	4	266	5461373	764565	4633003	1206236
3km	50%	50000	4	348	5379054	758155	4558235	1437496
3km	50%	50000	4	324	5439011	793376	4586696	1144375
3km	50%	50000	4	217	5605374	841821	4704814	1304398
3km	50%	50000	4	268	5226139	803731	4347073	1235564
3km	50%	50000	4	339	7126003	877707	6190617	1489374
3km	50%	50000	4	294	7465465	1015680	6375647	1937181
3km	50%	50000	4	233	6977959	1015491	5862916	1668627
3km	50%	50000	4	279	6347450	851873	5427191	1517028
3km	50%	50000	4	373	6317158	849167	5378457	1568398
3km	50%	50000	4	537	6716508	861496	5797838	1631181
3km	50%	50000	4	312	6467353	888518	5501137	1536872
3km	50%	50000	4	257	4795208	731969	4012012	1126682
3km	50%	50000	4	261	4467041	672574	3746240	1202299
3km	50%	50000	4	287	5193255	793099	4324650	1272359
3km	50%	50000	4	254	5624998	808560	4748049	1259570
3km	50%	50000	4	349	8015014	1037936	6857518	1892840
3km	50%	50000	4	373	6736290	865088	5818768	1535230
3km	50%	50000	4	338	6437478	899343	5473625	1590533
3km	50%	50000	4	251	4901931	719440	4118338	1293103
3km	50%	50000	4	312	6146855	921627	5160032	1596339
3km	50%	50000	4	294	7569704	974622	6535360	1700659
3km	50%	50000	4	305	5649668	854296	4716060	1442832
3km	50%	50000	4	282	5718979	807972	4814479	1295158
3km	50%	50000	4	325	5356285	763878	4513849	1164260
3km	50%	50000	4	394	7260670	906834	6278041	1712893
3km	50%	50000	4	314	6127086	868548	5203022	1444363
3km	50%	50000	4	290	6021228	938290	5019926	1667306
3km	50%	50000	4	475	6713503	827721	5829208	1562837
3km	50%	50000	4	274	6799730	975414	5736175	1690474
3km	50%	50000	4	349	5506090	856834	4576337	1511676
3km	50%	50000	4	196	4825037	699376	4080197	1159295
3km	50%	50000	4	221	4902795	725886	4126165	1201114
3km	50%	50000	4	305	4940407	732785	4140124	1134149
3km	50%	50000	4	254	5204339	758997	4374465	1247551
3km	50%	50000	4	294	5614093	857508	4715008	1328236
3km	50%	50000	4	279	5559976	813601	4683647	1390418
3km	50%	50000	4	329	6103651	799009	5207157	1318177
3km	50%	50000	4	355	6347628	837027	5428898	1454287
3km	50%	50000	4	323	5611389	793927	4759865	1478503
3km	50%	50000	4	297	5296748	800004	4414257	1313768
3km	50%	50000	4	398	7035854	906345	6067350	1687038
3km	50%	50000	4	318	4733670	689718	4000769	1137217
3km	50%	50000	4	380	6855115	880523	5890730	1720442
3km	50%	50000	4	329	6749368	891705	5789142	1436241
3km	50%	50000	4	399	7196428	968788	6135075	1860181
3km	50%	50000	4	264	6609641	878088	5647074	1458105
3km	50%	50000	4	306	6601713	855538	5682567	1667993
3km	50%	50000	4	240	5802545	819456	4886834	1352872
3km	50%	50000	4	228	5008867	777201	4183692	1176710
3km	50%	50000	4	437	6965298	959795	5900947	1768469
3km	50%	50000	4	301	5301751	763296	4488071	1185388
3km	50%	50000	4	220	7248244	1023556	6147950	1797187
3km	50%	50000	4	357	8386364	1039643	7279461	1810271
3km	50%	50000	4	331	5362277	749039	4542352	1190539
3km	50%	50000	4	245	8121795	1043846	6932220	2011276
3km	50%	50000	4	247	7038977	969987	5981413	1720712
3km	50%	50000	4	336	5197711	738291	4410814	1265548
3km	50%	50000	4	257	5297117	744415	4485528	1245378
3km	50%	50000	4	470	8175326	1045462	7042282	2097121
3km	50%	50000	4	267	6607578	887973	5612201	1551312
3km	50%	50000	4	243	5102176	742051	4299966	1211452
3km	50%	50000	4	382	7362651	1032216	6244380	1966547
3km	50%	50000	4	333	5210365	769192	4374630	1396483
3km	50%	50000	4	220	6147859	844982	5224489	1523802
3km	50%	50000	4	222	5507379	755859	4696114	1338489
3km	50%	50000	4	360	5054374	775212	4233306	1268586
3km	50%	50000	4	369	6671315	850765	5733886	1544438
3km	50%	50000	4	320	6019052	899339	5062133	1371665
3km	50%	50000	4	254	4915543	726589	4117459	1239167
3km	50%	50000	4	287	5167746	815121	4281304	1269517
3km	50%	50000	4	318	8410678	1123314	7170116	2081034
3km	50%	50000	4	226	5230829	765508	4416617	1306240
3km	50%	50000	4	318	6013626	845109	5096949	1649217
3km	50%	50000	4	242	5978329	814584	5097857	1312560
3km	50%	50000	4	229	4548489	642726	3821538	1026843
3km	50%	50000	4	213	5079794	734760	4293370	1210244
3km	50%	50000	4	324	4852290	767387	4010593	1338047
3km	50%	50000	4	205	4729920	657379	4044549	1045807
3km	50%	50000	4	280	7632873	1041596	6482279	1732330
3km	50%	50000	4	419	6376527	843719	5472235	1426368
3km	50%	50000	4	257	6005626	862154	5082113	1567567
3km	50%	50000	4	238	4686775	679078	3924445	1078651
3km	50%	50000	4	287	5352006	802937	4479707	1409168
3km	50%	50000	4	268	6807319	931649	5814252	1666951
3km	50%	50000	4	276	6700657	994655	5645110	1816999
3km	50%	50000	4	290	6175979	948831	5166318	1524489
3km	50%	50000	4	239	5450595	801407	4580370	1326812
3km	50%	50000	4	407	6032073	906520	5063474	1550461
3km	50%	50000	4	287	5655442	883119	4704468	1417699
3km	50%	50000	4	383	8683252	1104387	7464373	2173279
3km	50%	50000	4	226	5024641	768232	4190670	1155058
3km	50%	50000	4	287	4934851	730467	4100274	1232033
3km	50%	50000	4	207	4584963	671670	3871109	1165210
3km	50%	50000	4	313	4791259	705217	4030414	1111367
3km	50%	50000	4	399	5885461	860892	4924450	1476154
3km	50%	50000	4	287	7227691	986966	6145668	1924758
3km	50%	50000	4	297	5407220	834358	4502809	1325599
3km	50%	50000	4	382	7675324	943075	6668674	1670933
3km	50%	50000	4	292	6020102	858131	5050354	1432201
3km	50%	50000	4	400	6553997	843273	5631358	1481258
3km	50%	50000	4	343	5881026	808219	4981964	1313507
3km	50%	50000	4	350	6667692	823974	5773084	1553301
3km	50%	50000	4	307	5713800	835076	4810453	1297419
3km	50%	50000	4	261	5031723	749549	4214566	1216119
3km	50%	50000	4	331	4720093	697773	3939126	1200960
3km	50%	50000	4	273	5092514	766538	4260241	1267169
3km	50%	50000	4	235	5804611	815457	4946236	1360339
3km	50%	50000	4	232	6392100	955660	5351200	1630410
3km	50%	50000	4	265	6237025	863381	5302258	1335335
3km	50%	50000	4	232	5254358	774426	4396385	1414844
3km	50%	50000	4	299	7160859	1034993	6035332	1819075
3km	50%	50000	4	212	5106860	748517	4302840	1225232
3km	50%	50000	4	279	5416355	813200	4522697	1182506
3km	50%	50000	4	322	6649579	811642	5789353	1405824
3km	50%	50000	4	263	5865343	828824	4965700	1346182
3km	50%	50000	4	291	4502874	678523	3783352	1173887
3km	50%	50000	4	235	5112111	749800	4315468	1262670
3km	50%	50000	4	324	7419833	955006	6374258	1878685
3km	50%	50000	4	310	7429401	1025876	6327360	1862346
3km	50%	50000	4	272	7058392	933267	6010001	1672448
3km	50%	50000	4	281	5408910	810660	4524729	1332358
3km	50%	50000	4	272	5964984	891621	5002598	1395366
3km	50%	50000	4	232	5710918	774915	4868770	1314389
3km	50%	50000	4	223	5254918	739561	4436690	1232192
3km	50%	50000	4	266	5345211	788775	4493424	1255920
3km	50%	50000	4	309	6312807	835310	5413767	1525069
3km	50%	50000	4	282	5999406	877205	5046722	1353383
3km	50%	50000	4	271	7164330	930559	6169915	1656255
3km	50%	50000	4	233	5718178	855202	4795939	1402742
3km	50%	50000	4	559	7542377	958855	6485287	2000613
3km	50%	50000	4	401	7157997	915781	6183617	1560426
3km	50%	50000	4	261	7731861	981602	6692636	1744858
3km	50%	50000	4	245	5751754	794525	4896336	1343730
3km	50%	50000	4	230	5068608	710225	4314219	1190342
3km	50%	50000	4	363	7025624	879222	6107949	1615660
3km	50%	50000	4	268	6170405	844197	5265701	1487296
3km	50%	50000	4	263	5636170	884079	4685947	1569625
3km	50%	50000	4	284	7200765	917508	6215022	1632519
3km	50%	50000	4	357	7540817	941032	6518647	1787692
3km	50%	50000	4	263	5167235	751476	4370265	1204796
3km	50%	50000	4	265	7619295	923467	6628927	1758462
3km	50%	50000	4	284	6705113	954747	5664762	1512419
3km	50%	50000	4	437	7875919	1025857	6771851	1951659
3km	50%	50000	4	246	5346136	829463	4445087	1291888
3km	50%	50000	4	380	7324714	934318	6306255	1743111
3km	50%	50000	4	376	6230946	875635	5258797	1519822
3km	50%	50000	4	252	6096172	916318	5085913	1579026
3km	50%	50000	4	306	5945991	850935	5008653	1525375
3km	50%	50000	4	349	6718833	869964	5767471	1514425
3km	50%	50000	4	387	6735980	859770	5781771	1693950
3km	50%	50000	4	294	4983001	747648	4190069	1252459
3km	50%	50000	4	330	5737812	863035	4815381	1388232
3km	50%	50000	4	275	6543781	848811	5625378	1545103
3km	50%	50000	4	236	6226298	859668	5299691	1597024
3km	50%	50000	4	316	5058515	735269	4257100	1198855
3km	50%	50000	4	271	5504216	789721	4643120	1322297
3km	50%	50000	4	306	5434231	759548	4599306	1233113
3km	50%	50000	4	289	6637048	838138	5720336	1483001
3km	50%	50000	4	271	5561520	828458	4634633	1420246
3km	50%	50000	4	270	6777142	851429	5846175	1757181
3km	50%	50000	4	304	6898137	952446	5855292	1850864
3km	50%	50000	4	245	5804203	746233	4993950	1253173
3km	50%	50000	4	223	5136439	749927	4347211	1120462
3km	50%	50000	4	358	7476776	930368	6457039	1799251
3km	50%	50000	4	346	7761662	1008412	6674457	1686457
3km	50%	50000	4	312	6358944	907754	5318757	1602010
3km	50%	50000	4	319	6826004	883913	5828580	1798350
3km	50%	50000	4	275	5282443	802282	4411423	1352944
3km	50%	50000	4	232	6061774	823252	5160840	1379252
3km	50%	50000	4	198	4729946	670299	3984961	1106927
3km	50%	50000	4	298	6322562	889885	5348589	1488348
3km	50%	50000	4	277	6267037	913537	5267792	1571271
3km	50%	50000	4	270	5767381	814708	4877529	1307644
3km	50%	50000	4	249	6576539	878533	5628760	1531216
3km	50%	50000	4	334	6272988	815875	5358054	1501854
3km	50%	50000	4	312	5116227	740191	4278725	1279722
3km	50%	50000	4	298	6773120	967661	5702582	1549699
3km	50%	50000	4	368	7327452	885568	6387470	1564715
3km	50%	50000	4	427	5431955	778525	4605201	1241189
3km	50%	50000	4	341	7313335	955277	6270530	1752048
3km	50%	50000	4	258	5723514	826310	4825098	1341804
3km	50%	50000	4	328	6854651	842830	5949993	1499567
3km	50%	50000	4	280	7396675	969613	6360251	1740953
3km	50%	50000	4	216	4675305	688411	3933143	1080038
3km	50%	50000	4	303	7135045	857477	6205222	1642492
3km	50%	50000	4	332	4902128	720351	4114107	1234907
3km	50%	50000	4	283	6919016	903206	5911296	1706564
3km	50%	50000	4	288	6908476	863544	5964157	1596041
3km	50%	50000	4	235	6063021	852914	5110676	1451126
3km	50%	50000	4	280	4371077	682573	3622991	1112311
3km	50%	50000	4	422	5837269	801474	4974552	1693790
3km	50%	50000	4	328	7362370	908603	6372698	1795935
3km	50%	50000	4	271	6068560	831413	5172519	1412778
3km	50%	50000	4	351	5428875	794040	4569707	1468024
3km	50%	50000	4	286	5651654	847947	4740333	1267211
3km	50%	50000	4	239	5475487	805316	4602007	1244793
3km	50%	50000	4	453	7105634	988844	6046965	1808291
3km	50%	50000	4	329	7432292	975314	6387933	1625107
3km	50%	50000	4	367	6743591	846546	5848323	1392407
3km	50%	50000	4	273	7157930	952612	6124405	1773443
3km	50%	50000	4	284	5235468	698846	4482933	1217821
3km	50%	50000	4	381	7926074	982723	6853892	1735692
3km	50%	50000	4	275	8108136	1087847	6944568	1961308
3km	50%	50000	4	276	6308875	823806	5409643	1592801
3km	50%	50000	4	303	4961351	726077	4162672	1130545
3km	50%	50000	4	244	5507239	806796	4637257	1309824
3km	50%	50000	4	327	5756202	863113	4823618	1479716
3km	50%	50000	4	328	5925432	905636	4961183	1520293
3km	50%	50000	4	202	5021094	716333	4258865	1135482
3km	50%	50000	4	237	5127441	768199	4292136	1242903
3km	50%	50000	4	253	5242698	775941	4396734	1305270
3km	50%	50000	4	261	5406796	770280	4558112	1345259
3km	50%	50000	4	249	5866260	811653	4979624	1310706
3km	50%	50000	4	344	6981202	915153	5972791	1580345
3km	50%	50000	4	413	7577923	937318	6563125	1745801
3km	50%	50000	4	222	6811436	903919	5846342	1473903
3km	50%	50000	4	307	5618677	769287	4802695	1254421
3km	50%	50000	4	425	6782657	859930	5866915	1451440
3km	50%	50000	4	362	6989171	932983	5994358	1513196
3km	50%	50000	4	260	5887584	789850	5024470	1276954
3km	50%	50000	4	308	6117882	884186	5165497	1527181
3km	50%	50000	4	381	7709499	924692	6704523	1726025
3km	50%	50000	4	414	6786383	906389	5801141	1726423
3km	50%	50000	4	253	5866412	776076	5034517	1381866
3km	50%	50000	4	335	7039651	941995	6004563	1875146
3km	50%	50000	4	228	5350509	758641	4535032	1278302
3km	50%	50000	4	243	5292408	799539	4444367	1414052
3km	50%	50000	4	250	6141119	876196	5183378	1585958
3km	50%	50000	4	260	6594641	953573	5571600	1579942
3km	50%	50000	4	233	5524922	828872	4627580	1270045
3km	50%	50000	4	459	6182979	853817	5253036	1640622
3km	50%	50000	4	306	5215548	805118	4351367	1322367
3km	50%	50000	4	256	6082985	821692	5180657	1481600
3km	50%	50000	4	323	7993660	1017861	6876138	1796171
3km	50%	50000	4	296	7647661	969280	6615136	1693087
3km	50%	50000	4	355	6095454	812526	5209342	1444181
3km	50%	50000	4	279	6090900	801824	5219004	1468921
3km	50%	50000	4	210	5209013	759896	4393511	1137894
3km	50%	50000	4	299	5615905	792767	4725971	1247665
3km	50%	50000	4	310	7140989	938618	6115214	1713691
3km	50%	50000	4	400	8442322	1122067	7211083	2029129
3km	50%	50000	4	315	5481283	828402	4589185	1348308
3km	50%	50000	4	354	7284061	985374	6190639	1865220
3km	50%	50000	4	299	5709497	814120	4829641	1411710
3km	50%	50000	4	270	6353398	890077	5394739	1512676
3km	50%	50000	4	227	6223902	830372	5328892	1415748
3km	50%	50000	4	327	6256922	944818	5226042	1611839
3km	50%	50000	4	237	7324395	972426	6276913	1718732
3km	50%	50000	4	315	6170327	859802	5248166	1460295
3km	50%	50000	4	356	6416794	807737	5543525	1455387
3km	50%	50000	4	525	7615056	898873	6653087	1731996
3km	50%	50000	4	346	6275968	836353	5383107	1376646
3km	50%	50000	4	283	7271485	936803	6248517	1790245
3km	50%	50000	4	261	5409534	820590	4526815	1290634
3km	50%	50000	4	297	5740865	807855	4891350	1405772
3km	50%	50000	4	302	5920852	870328	4975017	1520182
3km	50%	50000	4	232	5631935	803817	4764360	1342150
3km	50%	50000	4	239	5399582	776344	4570358	1403158
3km	50%	50000	4	282	5489045	816936	4552191	1442909
3km	50%	50000	4	369	6016258	818964	5118383	1189180
3km	50%	50000	4	238	4811987	686047	4085134	1037724
3km	50%	50000	4	302	5668789	764347	4855251	1441601
3km	50%	50000	4	224	4963704	704582	4199256	1235326
3km	50%	50000	4	251	4469475	680891	3702480	1169050
3km	50%	50000	4	223	6910058	963257	5888057	1757724
3km	50%	50000	4	244	7142991	955262	6115311	1655750
3km	50%	50000	4	248	5441436	799902	4593763	1226481
3km	50%	50000	4	338	5555102	803025	4678800	1193691
3km	50%	50000	4	294	7339110	1016741	6220232	1950107
3km	50%	50000	4	258	4946844	731345	4147540	1228439
3km	50%	50000	4	411	8049149	1074563	6873092	2036753
3km	50%	50000	4	249	6993365	963801	5948878	1781303
3km	50%	50000	4	209	4505948	698055	3767034	1121147
3km	50%	50000	4	329	7010916	957541	5969279	1770269
3km	50%	50000	4	259	6223873	781590	5386893	1385332
3km	50%	50000	4	304	7199987	924481	6193911	1787537
3km	50%	50000	4	287	6431713	809982	5558059	1475186
3km	50%	50000	4	389	6774782	820891	5876365	1567408
3km	50%	50000	4	176	4923562	730884	4129219	1211542
3km	50%	50000	4	352	6673176	1013349	5557627	1793540
3km	50%	50000	4	336	5334305	771627	4498255	1466919
3km	50%	50000	4	220	5071574	745261	4273832	1240007
3km	50%	50000	4	221	5063560	712575	4285333	1084449
3km	50%	50000	4	317	5427634	825871	4537921	1335231
3km	50%	50000	4	242	4847652	738743	4034696	1276168
3km	50%	50000	4	355	6459098	844506	5532537	1491976
3km	50%	50000	4	298	5589025	804352	4745597	1190792
3km	50%	50000	4	525	5494156	766004	4634687	1240807
3km	50%	50000	4	315	5827688	730440	5029664	1255620
3km	50%	50000	4	295	5987090	849458	5078919	1355733
3km	50%	50000	4	441	5922598	779806	5087268	1435760
3km	50%	50000	4	274	6057321	839677	5163372	1301091
3km	50%	50000	4	329	6790637	914302	5826758	1576918
3km	50%	50000	4	295	6128348	808578	5251071	1515837
3km	50%	50000	4	226	6484278	931845	5489065	1485482
3km	50%	50000	4	283	6353059	921322	5320971	1572117
3km	50%	50000	4	249	5427383	757119	4608517	1331377
3km	50%	50000	4	258	7026888	963931	5996567	1683681
3km	50%	50000	4	340	7016940	886480	6072957	1453504
3km	50%	50000	4	282	4973772	738700	4189817	1233528
3km	50%	50000	4	371	6477558	836703	5555039	1704190
3km	50%	50000	4	297	6089249	844186	5191667	1415783
3km	50%	50000	4	243	5924275	841106	5020984	1464527
3km	50%	50000	4	248	5888680	792424	5027819	1428912
3km	50%	50000	4	409	5045424	725836	4252162	1263993
3km	50%	50000	4	353	7487757	962269	6444602	1812178
3km	50%	50000	4	281	6833889	867807	5883840	1336504
3km	50%	50000	4	305	6298058	858874	5392913	1486861
3km	50%	50000	4	257	6012201	924519	5008079	1592798
3km	50%	50000	4	275	5821896	817000	4954580	1216893
3km	50%	50000	4	329	5179980	724989	4391436	1201034
3km	50%	50000	4	220	5058715	753434	4242202	1322749
3km	50%	50000	4	214	5868298	872166	4908562	1346369
3km	50%	50000	4	261	6153567	810537	5260955	1477320
3km	50%	50000	4	367	7312806	880558	6366892	1594485
3km	50%	50000	4	323	4651291	766694	3842216	1234557
3km	50%	50000	4	313	5388601	765834	4548066	1378002
3km	50%	50000	4	270	5458718	765817	4623463	1231024
3km	50%	50000	4	286	7194051	939033	6188532	1631614
3km	50%	50000	4	322	6945275	940249	5922244	1834101
3km	50%	50000	4	326	6270648	807515	5386712	1413840
3km	50%	50000	4	394	6780334	875042	5838846	1449763
3km	50%	50000	4	233	5087417	725819	4317050	1253904
3km	50%	50000	4	243	5153757	783008	4275757	1320781
3km	50%	50000	4	211	5698672	804775	4844885	1274737
3km	50%	50000	4	271	4998196	729849	4165099	1204623
3km	50%	50000	4	269	7543841	966070	6503435	1772099
3km	50%	50000	4	277	5605348	874557	4657790	1376188
3km	50%	50000	4	381	5995089	861348	5063137	1360830
3km	50%	50000	4	344	7529201	968124	6494329	1802844
3km	50%	50000	4	368	6933907	971698	5890228	1599156
3km	50%	50000	4	288	6299273	847011	5390923	1536264
3km	50%	50000	4	441	7365407	976961	6287086	1855366
3km	50%	50000	4	275	5618409	755675	4802216	1315068
3km	50%	50000	4	239	4809383	686380	4066789	1121123
3km	50%	50000	4	459	6214365	928128	5175582	1465235
3km	50%	50000	4	254	6264752	922821	5265257	1496636
3km	50%	50000	4	299	4411965	649014	3703493	1208761
3km	50%	50000	4	242	5919056	915232	4884083	1438491
3km	50%	50000	4	318	5929959	857908	5027240	1363471
3km	50%	50000	4	382	6216896	923544	5213776	1550618
3km	50%	50000	4	382	6209617	941717	5195237	1481582
3km	50%	50000	4	266	4950031	743851	4170969	1161626
3km	50%	50000	4	230	5710999	838974	4790607	1415323
3km	50%	50000	4	271	5067052	740648	4232392	1218994
3km	50%	50000	4	273	6190948	942314	5189937	1681289
3km	50%	50000	4	248	5709984	793393	4819416	1276251
3km	50%	50000	4	335	6379489	846211	5469629	1654440
3km	50%	50000	4	258	7032507	928203	6042032	1564177
3km	50%	50000	4	268	7735758	999322	6650573	1783855
3km	50%	50000	4	454	7181746	878832	6226701	1556420
3km	50%	50000	4	400	6969790	883535	6013405	1617530
3km	50%	50000	4	362	4941676	784823	4104312	1282344
3km	50%	50000	4	259	6690188	885047	5723783	1577956
3km	50%	50000	4	284	8836138	1163239	7569156	2129926
3km	50%	50000	4	444	7008304	908140	5998641	1508714
3km	50%	50000	4	260	5268793	736058	4477648	1241247
3km	50%	50000	4	277	5182609	730996	4393389	1232112
3km	50%	50000	4	256	5472324	774592	4648528	1264011
3km	50%	50000	4	371	6547747	897172	5554623	1504664
3km	50%	50000	4	247	6197867	814374	5299629	1445648
3km	50%	50000	4	280	5222277	787369	4368981	1302151
3km	50%	50000	4	260	6781530	893297	5837455	1401040
3km	50%	50000	4	285	6719565	914290	5714183	1711051
3km	50%	50000	4	271	4681612	686398	3947254	1041973
3km	50%	50000	4	211	4768561	694990	4020550	1031444
3km	50%	50000	4	325	7468520	992061	6362988	1849701
3km	50%	50000	4	323	6834875	870325	5853675	1785591
3km	50%	50000	4	336	7954393	1035113	6824260	1764190
3km	50%	50000	4	264	4848793	681411	4111533	1181744
3km	50%	50000	4	394	6948394	892988	5987535	1580139
3km	50%	50000	4	279	7153549	958673	6106907	1618088
3km	50%	50000	4	296	4905658	710111	4095326	1157749
3km	50%	50000	4	277	7635343	971420	6556713	2106370
3km	50%	50000	4	219	6275969	847080	5341976	1442879
3km	50%	50000	4	248	5259495	743538	4446021	1281152
3km	50%	50000	4	350	7738457	1046742	6603348	1841540
3km	50%	50000	4	405	6095061	896179	5072494	1573503
3km	50%	50000	4	327	7060088	932756	6043836	1621320
3km	50%	50000	4	256	4711341	719302	3955225	1268148
3km	50%	50000	4	201	5914241	888705	4961462	1266558
3km	50%	50000	4	434	6706052	918488	5686654	1733428
3km	50%	50000	4	288	7524189	1064519	6334176	1854070
3km	50%	50000	4	226	5184618	762625	4366964	1211731
3km	50%	50000	4	267	5274675	759562	4437515	1191122
3km	50%	50000	4	255	5433363	775531	4592798	1250932
3km	50%	50000	4	257	5819942	811829	4949394	1378616
3km	50%	50000	4	294	5406878	796468	4552615	1306392
3km	50%	50000	4	352	5326790	749010	4517519	1254955
3km	50%	50000	4	279	6368781	954312	5338904	1725142
3km	50%	50000	4	212	5950992	829445	5028210	1406664
3km	50%	50000	4	393	7199876	934820	6158974	1610660
3km	50%	50000	4	201	5570307	845636	4637758	1520912
3km	50%	50000	4	244	5239298	813520	4357633	1322995
3km	50%	50000	4	245	6118618	816047	5236577	1499598
3km	50%	50000	4	211	5285837	793707	4441879	1429258
3km	50%	50000	4	327	6310015	812302	5425309	1368066
3km	50%	50000	4	214	5223541	728700	4456989	1160067
3km	50%	50000	4	423	5942675	867770	4975356	1469954
3km	50%	50000	4	294	5376540	817862	4497826	1365169
3km	50%	50000	4	343	7680743	973820	6649002	1747507
3km	50%	50000	4	232	5523584	827296	4626316	1277715
3km	50%	50000	4	288	5960286	782811	5111935	1346199
3km	50%	50000	4	257	5238943	795961	4374856	1222427
3km	50%	50000	4	342	6220331	802756	5334856	1554865
3km	50%	50000	4	313	5814473	797009	4959870	1457069
3km	50%	50000	4	378	6684407	912865	5702194	1826683
3km	50%	50000	4	271	4944359	740993	4162463	1112981
3km	50%	50000	4	265	7084896	948444	6071545	1706187
3km	50%	50000	4	235	5514471	818992	4622523	1467371
3km	50%	50000	4	171	4813769	696589	4043806	1084918
3km	50%	50000	4	408	5365126	792492	4505433	1368360
3km	50%	50000	4	230	4940852	712732	4169749	1254204
3km	50%	50000	4	257	6005478	826333	5099426	1423724
3km	50%	50000	4	435	7312655	997347	6251609	1827040
3km	50%	50000	4	266	6277188	868454	5293679	1540280
3km	50%	50000	4	239	5623289	839428	4723714	1295230
3km	50%	50000	4	280	6770577	854753	5849222	1561410
3km	50%	50000	4	303	5503863	795264	4629836	1333138
3km	50%	50000	4	269	4941784	748779	4144892	1199027
3km	50%	50000	4	222	5075286	733131	4267126	1472612
3km	50%	50000	4	283	5485863	825848	4584218	1332080
3km	50%	50000	4	188	4553926	649045	3836421	1103524
3km	50%	50000	4	516	8131273	1062720	6972058	2016179
3km	50%	50000	4	339	7237016	939200	6198833	1718377
3km	50%	50000	4	328	6227954	799409	5364879	1663652
3km	50%	50000	4	265	6564317	867502	5626741	1680910
3km	50%	50000	4	293	6327601	903715	5331398	1499555
3km	50%	50000	4	323	4880962	690282	4134640	1175046
3km	50%	50000	4	365	6693571	919284	5686229	1454269
3km	50%	50000	4	264	5369923	781801	4532534	1215548
3km	50%	50000	4	301	5164564	768899	4316176	1538514
3km	50%	50000	4	336	5955137	906218	4949953	1670435
3km	50%	50000	4	341	5643993	810891	4773073	1271931
3km	50%	50000	4	227	4829184	720742	4048170	1172101
3km	50%	50000	4	231	5140996	776745	4300445	1304796
3km	50%	50000	4	373	5752755	881491	4821228	1398858
3km	50%	50000	4	352	5774959	830518	4889145	1393209
3km	50%	50000	4	344	6340712	817084	5454983	1453995
3km	50%	50000	4	228	6100255	855205	5163746	1390457
3km	50%	50000	4	227	4851453	707111	4097629	1202162
3km	50%	50000	4	336	7036454	933475	6037413	1632998
3km	50%	50000	4	208	5720253	804164	4843613	1400320
3km	50%	50000	4	321	5406673	795787	4543092	1375080
3km	50%	50000	4	257	5037886	741783	4230719	1297056
3km	50%	50000	4	264	4313303	621540	3612864	1169545
3km	50%	50000	4	279	5288880	780091	4431940	1370120
3km	50%	50000	4	375	5703121	859088	4785247	1334322
3km	50%	50000	4	239	5577484	781179	4735165	1320776
3km	50%	50000	4	260	5672280	837787	4728967	1463253
3km	50%	50000	4	254	5381413	828870	4474562	1335186
3km	50%	50000	4	254	4739988	703073	3997689	1127537
3km	50%	50000	4	368	6785917	975422	5729559	1716487
3km	50%	50000	4	279	6492542	927780	5496767	1601654
3km	50%	50000	4	300	5849637	809158	4962261	1405866
3km	50%	50000	4	232	5357492	800072	4478031	1515100
3km	50%	50000	4	263	5317262	717353	4545971	1228556
3km	50%	50000	4	235	5299897	734783	4488499	1188234
3km	50%	50000	4	288	5113657	794526	4247235	1187694
3km	50%	50000	4	230	6012723	891558	5045545	1506966
3km	50%	50000	4	234	5834464	902949	4857998	1497703
3km	50%	50000	4	234	6635448	883782	5680698	1543354
3km	50%	50000	4	375	7610139	1067379	6419383	2171139
3km	50%	50000	4	279	6476876	844843	5572340	1434884
3km	50%	50000	4	277	5847562	857663	4924114	1355767
3km	50%	50000	4	280	6813596	872689	5863679	1592104
3km	50%	50000	4	264	8022201	1044058	6881414	1800835
3km	50%	50000	4	277	5009938	742515	4213606	1228981
3km	50%	50000	4	338	7712037	1020946	6587053	1796207
3km	50%	50000	4	343	7767513	1029382	6617917	1977223
3km	50%	50000	4	247	5953579	846439	5030583	1492533
3km	50%	50000	4	277	6443175	903724	5420621	1648817
3km	50%	50000	4	276	5215319	769625	4339489	1400698
3km	50%	50000	4	255	5420800	832211	4515024	1387851
3km	50%	50000	4	340	4671952	686418	3939451	1135279
3km	50%	50000	4	442	6803801	1019185	5678910	1861713
3km	50%	50000	4	224	5452966	789625	4624239	1178481
3km	50%	50000	4	228	5813892	856411	4913914	1368099
3km	50%	50000	4	337	7158062	939754	6137944	1916501
3km	50%	50000	4	391	6543278	849712	5641227	1468221
3km	50%	50000	4	375	5946306	886986	4988540	1595954
3km	50%	50000	4	299	6098148	885104	5153046	1635726
3km	50%	50000	4	254	5895360	835188	4989745	1443028
3km	50%	50000	4	221	5265139	753563	4459712	1235353
3km	50%	50000	4	264	5697621	769048	4850012	1402932
3km	50%	50000	4	269	5785797	787034	4925020	1478776
3km	50%	50000	4	318	4900688	691714	4146875	1301036
3km	50%	50000	4	279	6499923	908064	5509206	1426829
3km	50%	50000	4	295	6525973	818846	5617468	1478425
3km	50%	50000	4	327	6984950	974874	5937559	1612287
3km	50%	50000	4	294	7231886	898452	6268149	1448708
3km	50%	50000	4	249	6916378	995406	5811332	1621752
3km	50%	50000	4	333	5661708	863677	4743532	1353579
3km	50%	50000	4	242	5662716	811451	4794517	1231417
3km	50%	50000	4	318	7812675	960871	6794397	1698628
3km	50%	50000	4	355	5266945	805940	4390133	1500800
3km	50%	50000	4	245	5248746	767434	4391778	1307983
3km	50%	50000	4	208	5943869	744070	5153047	1333768
3km	50%	50000	4	334	6230529	828204	5343295	1375137
3km	50%	50000	4	208	5417570	786418	4582383	1323880
3km	50%	50000	4	225	4257876	623875	3602770	1021536
3km	50%	50000	4	287	5996206	803309	5137903	1381906
3km	50%	50000	4	294	7697152	1052788	6532704	1747501
3km	50%	50000	4	414	6466141	910906	5502477	1614770
3km	50%	50000	4	238	7000956	872230	6056719	1554015
3km	50%	50000	4	226	5639873	800719	4778386	1280192
3km	50%	50000	4	402	6906205	891305	5943605	1761880
3km	50%	50000	4	323	5701999	862153	4731990	1476494
3km	50%	50000	4	272	6270165	834015	5375652	1487207
3km	50%	50000	4	286	5877602	869967	4946821	1519071
3km	50%	50000	4	269	7498471	942953	6479342	1679234
3km	50%	50000	4	347	7078277	889792	6124406	1822589
3km	50%	50000	4	307	6168517	891878	5199715	1414255
3km	50%	50000	4	308	6028063	800569	5163412	1389662
3km	50%	50000	4	314	6853931	889296	5878964	1743549
3km	50%	50000	4	309	5262785	808623	4394160	1415089
3km	50%	50000	4	273	6738744	994223	5601159	1664679
3km	50%	50000	4	327	6570939	884601	5608413	1585775
3km	50%	50000	4	288	7020308	950873	5987904	1730224
3km	50%	50000	4	385	6906694	928130	5900950	1869313
3km	50%	50000	4	259	7471593	945150	6455513	1642190
3km	50%	50000	4	269	6566143	939066	5523206	1531966
3km	50%	50000	4	268	5765747	865467	4845335	1424614
3km	50%	50000	4	328	5310135	796044	4419223	1403383
3km	50%	50000	4	296	5545626	834282	4625679	1381372
3km	50%	50000	4	238	5321422	738760	4475965	1210304
3km	50%	50000	4	317	7378011	961346	6348212	1836628
3km	50%	50000	4	352	6707344	874910	5773705	1553686
3km	50%	50000	4	261	4975111	714352	4212466	1174848
3km	50%	50000	4	312	5047883	742726	4250838	1174255
3km	50%	50000	4	218	4860361	719168	4055016	1201945
3km	50%	50000	4	363	7287663	917661	6292606	1820983
3km	50%	50000	4	327	5819414	844999	4903536	1473418
3km	50%	50000	4	264	6054787	799366	5176337	1419009
3km	50%	50000	4	269	4884618	743425	4075158	1238599
3km	50%	50000	4	259	5223569	757452	4400219	1279609
3km	50%	50000	4	322	5300340	824573	4415916	1343122
3km	50%	50000	4	366	7156070	873475	6194017	1597011
3km	50%	50000	4	273	5009930	759099	4186248	1296822
3km	50%	50000	4	285	6295031	826539	5372653	1365439
3km	50%	50000	4	352	6617810	902279	5668440	1590593
3km	50%	50000	4	329	6638857	866973	5717316	1529230
3km	50%	50000	4	325	6027385	859422	5108296	1618243
3km	50%	50000	4	364	7097563	886846	6146288	1571511
3km	50%	50000	4	258	5482129	829512	4581770	1511608
3km	50%	50000	4	278	6562106	919044	5562003	1699133
3km	50%	50000	4	464	6239461	923369	5237147	1595148
3km	50%	50000	4	324	6653994	856893	5731434	1504649
3km	50%	50000	4	386	5459569	798519	4566572	1438712
3km	50%	50000	4	234	5674827	765685	4843436	1300471
3km	50%	50000	4	253	7031196	934693	6004155	1721218
3km	50%	50000	4	585	8525751	1109766	7307854	2075822
3km	50%	50000	4	420	5854091	798578	4974083	1509482
3km	50%	50000	4	313	6886230	903524	5905278	1619570
3km	50%	50000	4	521	6368206	835178	5457560	1499998
3km	50%	50000	4	362	6682035	823592	5806297	1676513
3km	50%	50000	4	249	6439134	869242	5476377	1643357
3km	50%	50000	4	207	4912550	764750	4097428	1148261
3km	50%	50000	4	360	7406345	973801	6337478	1871726
3km	50%	50000	4	462	6422854	850864	5489841	1719528
3km	50%	50000	4	286	5451798	807289	4611904	1310758
3km	50%	50000	4	251	7202854	949742	6154406	1828886
3km	50%	50000	4	244	4959567	751633	4139896	1220104
3km	50%	50000	4	273	6449036	954022	5420089	1584484
3km	50%	50000	4	348	6425606	941811	5393212	1609667
3km	50%	50000	4	257	6208605	868918	5270740	1445633
3km	50%	50000	4	302	5710461	931713	4722418	1487876
3km	50%	50000	4	256	5442377	794585	4581972	1284674
3km	50%	50000	4	446	7992195	961604	6958488	1738744
3km	50%	50000	4	366	5258786	761181	4414487	1294829
3km	50%	50000	4	272	6293170	811095	5413450	1611811
3km	50%	50000	4	320	6442273	935845	5422946	1736511
3km	50%	50000	4	321	7137948	925912	6152130	1542131
3km	50%	50000	4	270	5578864	840684	4646380	1281530
3km	50%	50000	4	311	6627400	931177	5612387	1627266
3km	50%	50000	4	309	6835307	993298	5773534	1598567
3km	50%	50000	4	306	6851735	905882	5907035	1665203
3km	50%	50000	4	335	4966364	722148	4187390	1191009
3km	50%	50000	4	329	6046878	969640	4970174	1757509
3km	50%	50000	4	475	7198625	935412	6197219	1762660
3km	50%	50000	4	230	4980755	709933	4207126	1317649
3km	50%	50000	4	320	7261825	925772	6253234	1754470
3km	50%	50000	4	309	6687902	825353	5801071	1482389
3km	50%	50000	4	327	6195127	900158	5220937	1453083
3km	50%	50000	4	295	6657846	893461	5703139	1551832
3km	50%	50000	4	318	6849078	981822	5789532	1756448
3km	50%	50000	4	327	5837829	858085	4907063	1449355
3km	50%	50000	4	312	7203741	933784	6181226	1893287
3km	50%	50000	4	262	7153070	917505	6145493	1581051
3km	50%	50000	4	271	7385975	1026776	6247580	1860054
3km	50%	50000	4	340	6828696	896551	5850805	1813154
3km	50%	50000	4	324	5465344	734382	4671423	1386475
3km	50%	50000	4	326	6751880	886036	5801117	1650442
3km	50%	50000	4	199	6709979	917933	5732451	1488815
3km	50%	50000	4	214	4351655	655306	3655356	1034970
3km	50%	50000	4	361	5222887	821649	4333935	1423321
3km	50%	50000	4	420	7423124	910265	6413763	1758044
3km	50%	50000	4	439	7097941	939376	6070915	1829158
3km	50%	50000	4	469	5020278	772130	4179790	1190647
3km	50%	50000	4	244	5715620	875835	4778455	1365044
3km	50%	50000	4	263	6378193	888815	5421125	1492968
3km	50%	50000	4	235	5638632	782399	4784043	1516430
3km	50%	50000	4	382	7278049	953012	6256109	1685471
3km	50%	50000	4	259	6436966	900470	5447073	1505051
3km	50%	50000	4	240	5074929	766424	4254418	1214916
3km	50%	50000	4	251	7175749	1004012	6107582	1766887
3km	50%	50000	4	237	6403257	927151	5392538	1561517
3km	50%	50000	4	274	6830578	882459	5870365	1699575
3km	50%	50000	4	218	5082083	763935	4268403	1288730
3km	50%	50000	4	352	6489951	948349	5431518	1599942
3km	50%	50000	4	450	7033649	933531	6031206	1721136
3km	50%	50000	4	217	6506948	874496	5568596	1294840
3km	50%	50000	4	249	5039800	714984	4274685	1300774
3km	50%	50000	4	256	7720319	997739	6638125	1798126
3km	50%	50000	4	201	4713129	664766	4000129	1134356
3km	50%	50000	4	270	5226949	788799	4390042	1314707
3km	50%	50000	4	405	8823096	1157359	7587354	2076655
3km	50%	50000	4	304	6023950	870399	5073554	1519242
3km	50%	50000	4	230	5624197	756646	4810860	1216129
3km	50%	50000	4	286	5257391	711548	4492724	1287203
3km	50%	50000	4	221	5298879	775028	4456082	1176307
3km	50%	50000	4	252	6300438	905397	5320982	1400639
3km	50%	50000	4	287	5608374	835917	4708057	1432573
3km	50%	50000	4	449	6749362	898953	5793212	1506678
3km	50%	50000	4	228	5129612	761305	4312674	1250221
3km	50%	50000	4	296	5706076	822436	4807699	1334707
3km	50%	50000	4	308	5355286	870185	4399027	1433597
3km	50%	50000	4	252	6183008	905171	5196847	1613360
3km	50%	50000	4	545	7632742	969300	6549777	1707952
3km	50%	50000	4	336	6297316	949908	5253975	1691870
3km	50%	50000	4	293	5630274	888548	4662027	1474456
3km	50%	50000	4	220	5304623	753432	4495348	1270945
3km	50%	50000	4	257	5531939	802295	4661780	1275290
3km	50%	50000	4	363	6256707	781064	5411580	1378371
3km	50%	50000	4	352	6247669	892841	5296027	1568630
3km	50%	50000	4	245	4678583	697457	3926511	1133389
3km	50%	50000	4	320	7509448	952713	6444001	1790942
3km	50%	50000	4	290	6184841	930884	5181957	1474972
3km	50%	50000	4	298	4788593	739467	3976399	1342276
3km	50%	50000	4	317	6148300	803833	5269313	1479690
3km	50%	50000	4	282	5937030	790671	5077118	1393444
3km	50%	50000	4	291	7393080	1002052	6304451	1909155
3km	50%	50000	4	236	5437517	821631	4523983	1430733
3km	50%	50000	4	417	9225254	1143302	7975600	2278885
3km	50%	50000	4	344	5732058	852122	4824828	1391430
3km	50%	50000	4	270	5844055	830392	4940009	1336273
3km	50%	50000	4	212	6869486	931013	5843216	1530006
3km	50%	50000	4	191	5356856	795622	4491269	1302529
3km	50%	50000	4	279	5076034	748964	4259539	1240218
3km	50%	50000	4	380	7393035	955865	6363420	1739507
3km	50%	50000	4	257	4824831	731357	4033955	1255420
3km	50%	50000	4	225	5273470	746185	4462436	1361114
3km	50%	50000	4	287	5005669	754995	4181152	1307388
3km	50%	50000	4	378	4929310	735857	4131343	1225776
3km	50%	50000	4	394	7912844	950507	6887332	1742699
3km	50%	50000	4	292	6817751	862474	5838848	1496433
3km	50%	50000	4	471	6710508	858699	5790927	1639676
3km	50%	50000	4	382	8546174	1100109	7351773	2192309
3km	50%	50000	4	299	7301565	984893	6244188	1838179
3km	50%	50000	4	248	7513206	973928	6423609	1746034
3km	50%	50000	4	363	6872911	877365	5911744	1663645
3km	50%	50000	4	237	5242223	788596	4358084	1362722
3km	50%	50000	4	219	5407316	769866	4573375	1231735
3km	50%	50000	4	412	7578980	977117	6520558	1890470
3km	50%	50000	4	298	5416813	782466	4594282	1321035
3km	50%	50000	4	346	7221954	942054	6209338	1729150
3km	50%	50000	4	330	5901006	803037	5027130	1372523
3km	50%	50000	4	232	5201790	830261	4308334	1341430
3km	50%	50000	4	340	5645316	832930	4759539	1264782
3km	50%	50000	4	213	5881571	840662	4998765	1473880
3km	50%	50000	4	229	5804844	810952	4951882	1390659
3km	50%	50000	4	206	6081578	843952	5183071	1450899
3km	50%	50000	4	254	5255630	726374	4472161	1261637
3km	50%	50000	4	296	5223683	776199	4397751	1404384
3km	50%	50000	4	334	5475780	823510	4582139	1302634
3km	50%	50000	4	209	5725057	840932	4832003	1353242
3km	50%	50000	4	328	6846401	893272	5876014	1553419
3km	50%	50000	4	333	7290615	978373	6241522	1786802
3km	50%	50000	4	309	4752696	732465	3962347	1203399
3km	50%	50000	4	270	5489661	777144	4658281	1312843
3km	50%	50000	4	323	5791678	844046	4862109	1390234
3km	50%	50000	4	264	4951733	722736	4180850	1220782
3km	50%	50000	4	230	4999056	727523	4217889	1291425
3km	50%	50000	4	245	6605671	928185	5597377	1676253
3km	50%	50000	4	318	5658361	807941	4778579	1267571
3km	50%	50000	4	441	7040741	1074463	5845444	1976606
3km	50%	50000	4	214	4949578	713072	4174222	1139640
3km	50%	50000	4	275	7296576	931286	6289679	1794796
3km	50%	50000	4	267	6424606	828665	5537285	1509599
3km	50%	50000	4	313	5353375	753617	4518422	1461618
3km	50%	50000	4	368	5494673	840514	4570863	1523835
3km	50%	50000	4	281	7076819	995315	6019435	1854365
3km	50%	50000	4	251	6094042	872881	5171741	1391723
3km	50%	50000	4	215	5219871	767741	4387348	1253050
3km	50%	50000	4	200	4290757	661060	3594700	1108667
3km	50%	50000	4	248	5917214	830880	5023150	1388475
3km	50%	50000	4	250	6457134	885400	5485282	1699617
3km	50%	50000	4	347	7742847	1014652	6623749	1550829
3km	50%	50000	4	284	5529963	778399	4662211	1448568
3km	50%	50000	4	307	7602823	923312	6605169	1734547
3km	50%	50000	4	266	4589723	665074	3864250	1160074
3km	50%	50000	4	306	4905686	726551	4106305	1228282
3km	50%	50000	4	214	5088801	777389	4259533	1134939
3km	50%	50000	4	317	8224665	1054740	7093591	1879573
3km	50%	50000	4	233	5231671	773250	4371191	1455074
3km	50%	50000	4	238	7204845	909883	6226774	1713706
3km	50%	50000	4	392	6986162	932678	6010978	1580089
3km	50%	50000	4	246	5322273	756650	4501181	1175434
3km	50%	50000	4	200	5607973	795337	4763422	1304031
3km	50%	50000	4	369	5812120	772148	4990016	1363924
3km	50%	50000	4	386	5750402	858454	4838175	1334720
3km	50%	50000	4	285	6556286	870598	5616553	1441067
3km	50%	50000	4	358	7179481	995034	6062764	1801849
3km	50%	50000	4	298	6099924	903631	5145485	1327211
3km	50%	50000	4	318	5827230	904584	4851084	1552003
3km	50%	50000	4	258	4717589	705155	3963440	1267713
3km	50%	50000	4	236	5194858	774918	4344314	1302855
3km	50%	50000	4	315	7166785	994598	6100851	1571679
3km	50%	50000	4	447	6286036	951729	5181952	1710237
3km	50%	50000	4	375	6337826	804258	5465232	1413069
3km	50%	50000	4	294	7628421	1045806	6505605	1784214
3km	50%	50000	4	347	6912963	877123	5972064	1522629
3km	50%	50000	4	266	5085739	765157	4258055	1431149
3km	50%	50000	4	317	7313521	952077	6286907	1611199
3km	50%	50000	4	241	5260731	724452	4455369	1282642
3km	50%	50000	4	344	4833338	747544	4004675	1235161
3km	50%	50000	4	312	7261388	909665	6269280	1740536
3km	50%	50000	4	302	7130009	910618	6141095	1922917
3km	50%	50000	4	287	5262302	769388	4441017	1265567
3km	50%	50000	4	277	6132213	944157	5125884	1387332
3km	50%	50000	4	381	7140974	914932	6128044	1722480
3km	50%	50000	4	235	5108724	763752	4289070	1228909
3km	50%	50000	4	280	5761025	842503	4849280	1413678
3km	50%	50000	4	323	6725035	859378	5768446	1532660
3km	50%	50000	4	267	5372516	767137	4565692	1386733
3km	50%	50000	4	319	5976380	877158	4991707	1634804
3km	50%	50000	4	308	7495952	942161	6476978	1867044
3km	50%	50000	4	256	4947910	720710	4172692	1226895
3km	50%	50000	4	260	5455524	807375	4550275	1403886
3km	50%	50000	4	387	5200862	750413	4378461	1246230
3km	50%	50000	4	304	6754458	904573	5770503	1650507
3km	50%	50000	4	254	5649389	799873	4750643	1309032
3km	50%	50000	4	230	5331137	776082	4495814	1350607
3km	50%	50000	4	300	5715787	768295	4890995	1385417
3km	50%	50000	4	310	6569793	897005	5618384	1623472
3km	50%	50000	4	341	6676330	866265	5761583	1541815
3km	50%	50000	4	269	4942623	728798	4170282	1116383
3km	50%	50000	4	345	7588860	981876	6526523	1772301
3km	50%	50000	4	381	7124159	988955	6051592	1780950
3km	50%	50000	4	247	4935829	746317	4130838	1366800
3km	50%	50000	4	276	6992753	951704	5990789	1728642
3km	50%	50000	4	278	5545089	789100	4687621	1271994
3km	50%	50000	4	287	5172692	713894	4404668	1211926
3km	50%	50000	4	212	5729535	855912	4779570	1423496
3km	50%	50000	4	250	5838234	853868	4916450	1420125
3km	50%	50000	4	310	6864611	963267	5796903	1586321
3km	50%	50000	4	281	6751462	982641	5703982	1706079
3km	50%	50000	4	353	7944880	1100275	6772045	1910434
3km	50%	50000	4	225	5049137	731810	4235784	1155341
3km	50%	50000	4	250	5099885	780247	4279213	1194946
3km	50%	50000	4	270	6947302	948135	5931664	1653819
3km	50%	50000	4	267	7902855	1030486	6793847	1805372
3km	50%	50000	4	257	7069435	930982	6071129	1664706
3km	50%	50000	4	312	5591030	838502	4708111	1286185
3km	50%	50000	4	303	6146341	816874	5242034	1443305
3km	50%	50000	4	257	5054738	753641	4237282	1229554
3km	50%	50000	4	291	5333476	803655	4443307	1300773
3km	50%	50000	4	403	8129805	1028146	7011918	1979037
3km	50%	50000	4	319	5830835	826539	4926383	1366195
3km	50%	50000	4	223	5107807	736223	4316065	1193882
3km	50%	50000	4	279	5838137	849238	4927780	1346717
3km	50%	50000	4	228	6770220	942998	5757161	1569822
3km	50%	50000	4	281	5889392	840545	4993068	1430541
3km	50%	50000	4	309	7913194	1057378	6746355	1924640
3km	50%	50000	4	360	6052399	843755	5127167	1493945
3km	50%	50000	4	333	5814113	789100	4935730	1318343
3km	50%	50000	4	254	5668158	868914	4727969	1414612
3km	50%	50000	4	276	5671870	765317	4856333	1330208
3km	50%	50000	4	286	4476489	683153	3730188	1274126
3km	50%	50000	4	267	5258202	799511	4385600	1471117
3km	50%	50000	4	235	6042200	902089	5033948	1385012
3km	50%	50000	4	307	6374780	898473	5381033	1546860
3km	50%	50000	4	303	5855814	854765	4933058	1542166
3km	50%	50000	4	392	8494755	1050270	7349992	2073677
3km	50%	50000	4	302	4884498	718445	4090050	1185255
3km	50%	50000	4	242	5985119	796443	5125397	1437258
3km	50%	50000	4	230	5092215	757858	4253146	1214610
3km	50%	50000	4	267	5417777	822886	4504434	1284872
3km	50%	50000	4	245	4653236	652612	3946076	1078536
3km	50%	50000	4	305	5946304	760522	5125850	1360564
3km	50%	50000	4	318	7348265	994362	6262300	1722600
3km	50%	50000	4	297	7333215	895973	6366482	1614037
3km	50%	50000	4	475	7333660	964288	6266411	1871487
3km	50%	50000	4	312	6444319	891976	5481606	1674977
3km	50%	50000	4	255	4972325	713342	4203754	1108310
3km	50%	50000	4	283	6326633	976904	5280271	1771799
3km	50%	50000	4	273	6065719	835064	5189508	1382117
3km	50%	50000	4	274	5577727	802967	4714590	1388798
3km	50%	50000	4	306	6602782	925928	5609481	1513316
3km	50%	50000	4	223	6069818	851792	5154354	1346757
3km	50%	50000	4	375	6639918	950312	5625417	1784526
3km	50%	50000	4	283	5460139	770738	4581920	1161924
3km	50%	50000	4	419	6799457	928577	5810663	1702587
3km	50%	50000	4	374	6607605	839147	5717690	1403116
3km	50%	50000	4	259	5846456	888249	4899565	1562703
3km	50%	50000	4	195	5090007	698662	4339160	1134556
3km	50%	50000	4	261	5638005	811821	4752081	1254851
3km	50%	50000	4	343	6573968	961222	5560413	1447641
3km	50%	50000	4	283	5309459	783071	4465508	1298010
3km	50%	50000	4	321	5449807	829120	4572963	1418228
3km	50%	50000	4	232	5482733	821847	4604080	1292444
3km	50%	50000	4	320	5994721	800984	5147948	1299914
3km	50%	50000	4	258	5481739	820797	4597581	1280020
3km	50%	50000	4	284	5309787	769971	4464301	1421084
3km	50%	50000	4	248	4451515	653092	3722494	1047066
3km	50%	50000	4	381	7621878	994643	6540847	1831520
3km	50%	50000	4	275	5053450	734077	4227348	1279233
3km	50%	50000	4	306	6776051	897949	5778601	1677299
3km	50%	50000	4	272	6467250	932448	5439727	1741040
3km	50%	50000	4	328	6274457	877146	5333663	1446885
3km	50%	50000	4	483	6413956	858477	5490540	1500840
3km	50%	50000	4	291	5065816	705346	4309536	1206229
3km	50%	50000	4	441	6332466	848246	5416150	1474578
3km	50%	50000	4	295	4767969	693898	4023181	1298249
3km	50%	50000	4	304	6671443	870526	5738499	1504090
3km	50%	50000	4	202	5893183	896257	4930330	1389428
3km	50%	50000	4	210	5916077	841599	5011393	1342630
3km	50%	50000	4	297	4904764	697329	4148072	1079298
3km	50%	50000	4	287	7463347	978726	6417141	1758801
3km	50%	50000	4	309	5406709	793542	4540197	1198597
3km	50%	50000	4	253	6417486	859756	5483520	1577121
3km	50%	50000	4	329	5990949	745847	5194587	1358645
3km	50%	50000	4	316	5614691	744326	4812403	1235995
3km	50%	50000	4	218	5230400	788414	4368641	1304707
3km	50%	50000	4	315	4856874	742163	4055247	1205436
3km	50%	50000	4	266	4809198	738100	4039221	1189337
3km	50%	50000	4	257	5683827	871672	4735770	1350405
3km	50%	50000	4	344	5360913	761744	4530819	1311256
3km	50%	50000	4	371	5670559	832581	4758851	1384493
3km	50%	50000	4	279	7906884	1063755	6749131	1838393
3km	50%	50000	4	331	7406845	1033756	6305993	1608528
3km	50%	50000	4	234	5147431	721816	4384224	1198620
3km	50%	50000	4	293	5228163	711692	4441091	1267816
3km	50%	50000	4	204	5224467	777960	4400072	1149233
3km	50%	50000	4	365	5647101	833572	4744171	1415858
3km	50%	50000	4	262	5377406	784022	4525106	1360848
3km	50%	50000	4	406	7774650	962322	6743706	1769745
3km	50%	50000	4	381	5777757	824274	4880529	1391224
3km	50%	50000	4	391	5925931	789324	5063745	1416268
3km	50%	50000	4	276	4963171	716988	4186486	1185851
3km	50%	50000	4	306	6498163	850415	5575369	1520534
3km	50%	50000	4	334	6617052	790896	5751992	1478324
3km	50%	50000	4	346	5828080	856209	4931898	1315038
3km	50%	50000	4	240	5210914	724049	4440011	1231042
3km	50%	50000	4	442	5996675	901515	5019404	1433911
3km	50%	50000	4	311	6176211	846811	5229755	1480696
3km	50%	50000	4	376	6072417	897781	5090900	1567223
3km	50%	50000	4	266	5267947	769355	4457634	1218330
3km	50%	50000	4	380	8822664	1125021	7621888	1816513
3km	50%	50000	4	254	4609406	680363	3860022	1215055
3km	50%	50000	4	229	4846813	721569	4063040	1153053
3km	50%	50000	4	358	6183861	869124	5263373	1417426
3km	50%	50000	4	255	5705726	815344	4810422	1323123
3km	50%	50000	4	349	5097299	702834	4334989	1161766
3km	50%	50000	4	275	5674708	847095	4750472	1449136
3km	50%	50000	4	472	7102777	928398	6095780	1705974
3km	50%	50000	4	391	6150367	784622	5326170	1520311
3km	50%	50000	4	290	7512280	995704	6454479	1999314
3km	50%	50000	4	204	6052375	825917	5141027	1292712
3km	50%	50000	4	352	5722068	782178	4879696	1375636
3km	50%	50000	4	303	4937887	729672	4145743	1207587
3km	50%	50000	4	327	5972171	887884	4999278	1602149
3km	50%	50000	4	367	5880930	761885	5059989	1344483
3km	50%	50000	4	446	6515773	803674	5660226	1585717
3km	50%	50000	4	229	6770510	849752	5828871	1647376
3km	50%	50000	4	339	5109343	735704	4309599	1157541
3km	50%	50000	4	333	7181708	944899	6160736	1740238
3km	50%	50000	4	260	7437329	1077891	6284397	1873663
3km	50%	50000	4	244	6001927	901491	5023506	1446480
3km	50%	50000	4	348	7509804	1035457	6405366	1914071
3km	50%	50000	4	268	5795502	783783	4937919	1336038
3km	50%	50000	4	261	6260880	883334	5271520	1566963
3km	50%	50000	4	280	4837885	731271	4030875	1308580
3km	50%	50000	4	325	7204838	957751	6164434	1597894
3km	50%	50000	4	246	6063863	929497	5060084	1424406
3km	50%	50000	4	355	6783760	865626	5838897	1643799
3km	50%	50000	4	334	7306131	941537	6283726	1691228
3km	50%	50000	4	267	5250419	759344	4435601	1290890
3km	50%	50000	4	286	6904358	919502	5917011	1606383
3km	50%	50000	4	284	7178792	968836	6125881	1718939
3km	50%	50000	4	303	4552711	672327	3820559	1203124
3km	50%	50000	4	254	6412302	780951	5581137	1419135
3km	50%	50000	4	372	5210429	792119	4353703	1349109
3km	50%	50000	4	406	7088044	869900	6113577	1521433
3km	50%	50000	4	279	4642978	712644	3878772	1105327
3km	50%	50000	4	338	5481623	757058	4660334	1272844
3km	50%	50000	4	320	8193097	1002182	7089058	1878122
3km	50%	50000	4	308	6799284	871212	5860295	1563294
3km	50%	50000	4	235	5617762	833725	4725447	1395083
3km	50%	50000	4	289	7349611	954088	6307360	1765131
3km	50%	50000	4	255	6565236	865327	5624517	1590562
3km	50%	50000	4	400	5804855	767433	4954735	1516174
3km	50%	50000	4	239	5899386	858737	4946017	1401478
3km	50%	50000	4	215	4547915	687034	3810376	1053585
3km	50%	50000	4	282	5591453	841904	4680424	1315690
3km	50%	50000	4	252	6029191	834439	5125786	1395800
3km	50%	50000	4	207	5837881	877633	4881891	1373916
3km	50%	50000	4	358	6480394	882374	5507744	1638621
3km	50%	50000	4	229	5329790	769236	4502759	1299770
3km	50%	50000	4	348	6328484	908733	5357682	1532567
3km	50%	50000	4	258	5551408	819114	4670266	1369053
3km	50%	50000	4	306	7007124	971842	5936513	1759197
3km	50%	50000	4	236	5728821	847276	4795148	1425173
3km	50%	50000	4	364	7125398	911647	6149621	1603810
3km	50%	50000	4	287	5261676	769722	4426887	1216250
3km	50%	50000	4	225	5733803	838927	4823062	1451288
3km	50%	50000	4	417	7360466	1006936	6262508	1770427
3km	50%	50000	4	233	6839454	903638	5840798	1526563
3km	50%	50000	4	346	5093761	770948	4270519	1430924
3km	50%	50000	4	230	4915419	738593	4103166	1296873
3km	50%	50000	4	299	5134103	778383	4287804	1276312
3km	50%	50000	4	380	7196948	989332	6155950	1570429
3km	50%	50000	4	331	5171027	751055	4348974	1230845
3km	50%	50000	4	314	5056471	763779	4229894	1388246
3km	50%	50000	4	300	6501323	809565	5612234	1565384
3km	50%	50000	4	415	5632095	814332	4763634	1282378
3km	50%	50000	4	233	5161323	718646	4382616	1247297
3km	50%	50000	4	270	6152718	844184	5217947	1462439
3km	50%	50000	4	256	5149530	761339	4317255	1451571
3km	50%	50000	4	231	5241256	784880	4399822	1297024
3km	50%	50000	4	267	6905996	884627	5965870	1475186
3km	50%	50000	4	239	5709366	786433	4852957	1350810
3km	50%	50000	4	333	6939901	897769	5966721	1640459
3km	50%	50000	4	342	6885868	909022	5889577	1580591
3km	50%	50000	4	233	5522533	787339	4673983	1124137
3km	50%	50000	4	475	7496456	1008728	6409598	2027738
3km	50%	50000	4	336	5898551	778420	5022886	1273327
3km	50%	50000	4	232	5582305	829733	4664545	1394101
3km	50%	50000	4	241	5230416	748164	4423259	1151366
3km	50%	50000	4	267	4933804	718084	4150211	1216617
3km	50%	50000	4	251	4788213	730050	3979943	1241486
3km	50%	50000	4	299	6183546	846585	5257517	1501404
3km	50%	50000	4	236	5263554	742878	4435309	1298253
3km	50%	50000	4	313	7274486	933886	6239987	1727442
3km	50%	50000	4	275	6442143	922278	5405259	1602067
3km	50%	50000	4	262	5413404	782238	4553581	1464863
3km	50%	50000	4	234	6257920	921717	5279816	1468284
3km	50%	50000	4	222	6233723	781477	5376928	1531704
3km	50%	50000	4	482	7111381	928571	6098179	1618938
3km	50%	50000	4	271	7388341	955206	6340822	1826189
3km	50%	50000	4	244	5761886	854601	4850829	1442268
3km	50%	50000	4	275	6642879	897784	5672825	1694141
3km	50%	50000	4	269	6007917	762898	5186156	1381503
3km	50%	50000	4	372	5757881	833880	4881183	1289884
3km	50%	50000	4	202	5002197	731425	4206229	1115443
3km	50%	50000	4	232	4630671	689476	3881299	1179250
3km	50%	50000	4	319	6944118	929879	5912988	1644115
3km	50%	50000	4	271	4872158	748196	4087479	1216014
3km	50%	50000	4	434	7433812	991434	6367745	1663581
3km	50%	50000	4	334	6238789	821795	5336831	1428147
3km	50%	50000	4	228	5294568	733894	4509611	1275005
3km	50%	50000	4	400	8226537	1042986	7074281	2033544
3km	50%	50000	4	212	5019419	732553	4209914	1143057
3km	50%	50000	4	272	6466681	926172	5426145	1576554
3km	50%	50000	4	304	4758174	710169	3992279	1096963
3km	50%	50000	4	246	5271141	763769	4456428	1230452
3km	50%	50000	4	283	5365624	735113	4585528	1269149
3km	50%	50000	4	242	5644359	810811	4789826	1360656
3km	50%	50000	4	226	5185513	748016	4379609	1333201
3km	50%	50000	4	207	5566464	835730	4688378	1273314
3km	50%	50000	4	242	5175056	745821	4345065	1189848
3km	50%	50000	4	289	6665425	906742	5686420	1547482
3km	50%	50000	4	352	5316662	774772	4480930	1233901
3km	50%	50000	4	266	6010022	870096	5046918	1562325
3km	50%	50000	4	210	5449191	803221	4588972	1325838
3km	50%	50000	4	374	6682986	934000	5682214	1645158
3km	50%	50000	4	419	6825231	947681	5775593	1771528
3km	50%	50000	4	258	6584284	887081	5611366	1514270
3km	50%	50000	4	326	6684558	917756	5718128	1509774
3km	50%	50000	4	301	5198145	732774	4411666	1155829
3km	50%	50000	4	263	6878504	908724	5901053	1534146
3km	50%	50000	4	306	5172324	794137	4305186	1363726
3km	50%	50000	4	354	5949403	797616	5072120	1522279
3km	50%	50000	4	397	6958584	868523	6032998	1584601
3km	50%	50000	4	316	5857824	828276	4969064	1389506
3km	50%	50000	4	250	4959795	762886	4149407	1245691
3km	50%	50000	4	296	5347258	787230	4493007	1322457
3km	50%	50000	4	289	6597993	844812	5649397	1560382
3km	50%	50000	4	255	6054564	804247	5162661	1295934
3km	50%	50000	4	206	5216242	731295	4408385	1194104
3km	50%	50000	4	273	6412813	922151	5385724	1521568
3km	50%	50000	4	403	7098190	905191	6142496	1594445
3km	50%	50000	4	307	7286382	984429	6239243	1784235
3km	50%	50000	4	323	7268813	929381	6273875	1625264
3km	50%	50000	4	213	5735138	827144	4871584	1460124
3km	50%	50000	4	304	5804541	883654	4825873	1422863
3km	50%	50000	4	283	4776813	711084	4013158	1149524
3km	50%	50000	4	255	6074148	853172	5148769	1286842
3km	50%	50000	4	251	5636855	772261	4800430	1360376
3km	50%	50000	4	257	5800588	887225	4839571	1486707
3km	50%	50000	4	313	5693162	822990	4798543	1434082
3km	50%	50000	4	298	7076130	899183	6069611	1633965
3km	50%	50000	4	325	5813722	853656	4903535	1427342
3km	50%	50000	4	275	5667841	775308	4805445	1312576
3km	50%	50000	4	292	6225384	957447	5165002	1690198
3km	50%	50000	4	319	6762419	859979	5811035	1570638
3km	50%	50000	4	344	6907107	867975	5928097	1701845
3km	50%	50000	4	349	4995678	730172	4221726	1119329
3km	50%	50000	4	247	5819499	845180	4929131	1365145
3km	50%	50000	4	476	6677623	862818	5748523	1524809
3km	50%	50000	4	232	4760732	692042	4001350	1163446
3km	50%	50000	4	303	4363360	624342	3676768	1115445
3km	50%	50000	4	472	7270908	887626	6292983	1656820
3km	50%	50000	4	275	5950226	832969	5056015	1303601
3km	50%	50000	4	295	6675764	894040	5711252	1592755
3km	50%	50000	4	264	4716658	726988	3945398	1167709
3km	50%	50000	4	302	5288658	759622	4478433	1326033
3km	50%	50000	4	314	6680786	942629	5639758	1834062
3km	50%	50000	4	278	5468061	826636	4569994	1436055
3km	50%	50000	4	310	6142877	898154	5195835	1378650
3km	50%	50000	4	449	5332079	796382	4451219	1537626
3km	50%	50000	4	252	6425820	881721	5471447	1646885
3km	50%	50000	4	273	7104834	946677	6067741	1678200
3km	50%	50000	4	386	7419300	1012655	6311624	1835956
3km	50%	50000	4	379	7827735	960981	6789047	1729475
3km	50%	50000	4	444	8407824	1132450	7167105	2154571
3km	50%	50000	4	291	5373932	773152	4548453	1339384
3km	50%	50000	4	299	7023036	902640	6057937	1734937
3km	50%	50000	4	298	6556093	880653	5610989	1585869
3km	50%	50000	4	440	7039400	956391	6010769	1626684
3km	50%	50000	4	237	6109579	931606	5102241	1447479
3km	50%	50000	4	219	6225971	892644	5274599	1546811
3km	50%	50000	4	241	5043456	763705	4206009	1129427
3km	50%	50000	4	318	7379315	958736	6327719	1671409
3km	50%	50000	4	311	4932458	759451	4098975	1321163
3km	50%	50000	4	289	6966544	884018	6015274	1675937
3km	50%	50000	4	304	7476577	960776	6457499	1751015
3km	50%	50000	4	277	6310458	881070	5365342	1471124
3km	50%	50000	4	316	5770857	836213	4876074	1350140
3km	50%	50000	4	460	6775475	987594	5701912	1818154
3km	50%	50000	4	302	4635545	688542	3901261	1093091
3km	50%	50000	4	266	6312674	953272	5279199	1718947
3km	50%	50000	4	246	5419164	789701	4585394	1209865
3km	50%	50000	4	311	6908280	886810	5922538	1838670
3km	50%	50000	4	259	4713916	690635	3981666	1256240
3km	50%	50000	4	216	5014403	741252	4199826	1145751
3km	50%	50000	4	325	5531360	831180	4618682	1472780
3km	50%	50000	4	264	5214976	765669	4369204	1342300
3km	50%	50000	4	254	4888343	675646	4172558	1099611
3km	50%	50000	4	222	6264186	969203	5225901	1604551
3km	50%	50000	4	298	7837595	1035814	6728488	2020865
3km	50%	50000	4	182	4744947	722351	3970844	1061285
3km	50%	50000	4	300	5680085	841789	4757132	1504013
3km	50%	50000	4	271	6835336	925382	5841403	1668762
3km	50%	50000	4	278	5695260	868021	4731187	1553263
3km	50%	50000	4	250	5482644	820779	4606219	1406141
3km	50%	50000	4	272	6839753	915083	5855592	1584187
3km	50%	50000	4	242	5611851	793527	4707553	1364395
3km	50%	50000	4	271	6240035	899220	5283450	1671364
3km	50%	50000	4	392	7413104	978582	6357011	1820981
3km	50%	50000	4	278	5744492	822858	4854058	1287382
3km	50%	50000	4	335	6093755	870167	5152568	1403103
3km	50%	50000	4	215	6768802	913081	5790468	1551816
3km	50%	50000	4	476	6650032	847214	5717362	1513476
3km	50%	50000	4	233	5488942	826522	4616165	1285442
3km	50%	50000	4	275	6332850	959765	5294913	1657947
3km	50%	50000	4	345	7107394	922669	6088633	1763393
3km	50%	50000	4	245	6152469	790435	5285600	1423438
3km	50%	50000	4	263	5916501	869731	4992378	1288686
3km	50%	50000	4	271	6364082	854690	5449320	1530624
3km	50%	50000	4	295	6065983	868535	5119311	1368000
3km	50%	50000	4	300	5154690	766415	4335537	1270190
3km	50%	50000	4	348	7619022	998482	6539518	1712450
3km	50%	50000	4	226	5436075	771828	4592270	1322808
3km	50%	50000	4	285	5226196	792969	4366111	1275055
3km	50%	50000	4	253	7461342	1056565	6345034	1914680
3km	50%	50000	4	381	7964912	1067911	6823430	1904077
3km	50%	50000	4	244	5358854	797632	4490879	1296775
3km	50%	50000	4	508	7398481	1057408	6260703	2036313
3km	50%	50000	4	316	6847482	826061	5954171	1550731
3km	50%	50000	4	323	6098410	896785	5114286	1480129
3km	50%	50000	4	260	5709421	854399	4797837	1351299
3km	50%	50000	4	282	5327439	802881	4448516	1374864
3km	50%	50000	4	268	5562917	785989	4706998	1271284
3km	50%	50000	4	282	5827353	776897	5007169	1223924
3km	50%	50000	4	317	5856274	944693	4815560	1697446
3km	50%	50000	4	367	7152578	905559	6131582	1538872
3km	50%	50000	4	314	5056028	676549	4322685	1224757
3km	50%	50000	4	242	4245221	615702	3583790	999324
3km	50%	50000	4	440	5992595	889452	5021267	1382018
3km	50%	50000	4	330	5748372	866570	4818998	1400680
3km	50%	50000	4	376	8176594	1028656	7029645	1748568
3km	50%	50000	4	337	6025443	772071	5193785	1296248
3km	50%	50000	4	260	5222535	727354	4434037	1378764
3km	50%	50000	4	285	7712003	1034448	6613963	1798628
3km	50%	50000	4	300	5126163	787300	4265357	1370879
3km	50%	50000	4	280	5691704	846331	4761583	1621528
3km	50%	50000	4	317	6176837	862358	5246834	1430210
3km	50%	50000	4	283	5622726	765200	4781642	1217703
3km	50%	50000	4	314	6984385	906647	5964292	1610892
3km	50%	50000	4	357	5431871	747034	4627515	1229976
3km	50%	50000	4	325	6868719	948974	5841961	1680811
3km	50%	50000	4	298	5466743	831388	4538390	1605043
3km	50%	50000	4	333	6341579	1021586	5234717	1767972
3km	50%	50000	4	301	4921030	674171	4202947	1172398
3km	50%	50000	4	272	6791087	895289	5803155	1631596
3km	50%	50000	4	243	6019448	858804	5094411	1402508
3km	50%	50000	4	242	5841112	864437	4915632	1325023
3km	50%	50000	4	178	4768189	755115	3954026	1318379
3km	50%	50000	4	320	6976137	851828	6048296	1545981
3km	50%	50000	4	260	5834449	847755	4884322	1704502
3km	50%	50000	4	235	6368887	922479	5393418	1387808
3km	50%	50000	4	247	5083819	725476	4277981	1205691
3km	50%	50000	4	269	5599032	846149	4675002	1554567
3km	50%	50000	4	279	4732298	701051	3978339	1135057
3km	50%	50000	4	302	6132974	875642	5179533	1587514
3km	50%	50000	4	227	7288069	933629	6267134	1681726
3km	50%	50000	4	287	6766712	873377	5834513	1396609
3km	50%	50000	4	260	6820722	923917	5833970	1635309
3km	50%	50000	4	341	7012044	957561	5990631	1728020
3km	50%	50000	4	563	6482135	835957	5564881	1526486
3km	50%	50000	4	295	7160225	956746	6102838	1718495
3km	50%	50000	4	304	6891201	878199	5951546	1526030
3km	50%	50000	4	258	4955036	758667	4122689	1329003
3km	50%	50000	4	277	8593947	1185082	7283865	2339276
3km	50%	50000	4	383	5047870	770320	4226508	1223697
3km	50%	50000	4	350	8083394	1033128	6967705	1813805
3km	50%	50000	4	260	5602890	804178	4705355	1342936
3km	50%	50000	4	254	4890608	717813	4105500	1160285
3km	50%	50000	4	414	5897146	791843	5032543	1433106
3km	50%	50000	4	375	7563602	1059858	6423709	2017671
3km	50%	50000	4	288	5098465	711682	4330441	1187569
3km	50%	50000	4	357	7981515	1013692	6900384	1823481
3km	50%	50000	4	252	6471838	831701	5563294	1377480
3km	50%	50000	4	357	5146645	830793	4261001	1356987
3km	50%	50000	4	183	6117496	851076	5171048	1576989
3km	50%	50000	4	330	5094961	722069	4311685	1270957
3km	50%	50000	4	211	4931530	745604	4120160	1424319
3km	50%	50000	4	270	5457371	804863	4584148	1434713
3km	50%	50000	4	314	6431668	803101	5556490	1645004
3km	50%	50000	4	302	7098819	917431	6104140	1659801
3km	50%	50000	4	281	5368458	764947	4542087	1207097
3km	50%	50000	4	280	5135372	783716	4288212	1239538
3km	50%	50000	4	236	5663110	819730	4776130	1372682
3km	50%	50000	4	317	4778025	687753	4009964	1270137
3km	50%	50000	4	250	5925315	874508	4982864	1620828
3km	50%	50000	4	251	7081058	971388	6038096	1633656
3km	50%	50000	4	278	5357178	765123	4528720	1319915
3km	50%	50000	4	306	6643158	841723	5729610	1394270
3km	50%	50000	4	341	7745908	964149	6673076	1742752
3km	50%	50000	4	260	4459806	652689	3756060	1002513
3km	50%	50000	4	353	5659028	745320	4846339	1327565
3km	50%	50000	4	341	4215010	634653	3533216	1011617
3km	50%	50000	4	247	4761829	735090	3969045	1137613
3km	50%	50000	4	356	6261920	946346	5205838	1725307
3km	50%	50000	4	283	5664065	809175	4763201	1408440
3km	50%	50000	4	450	7147572	956375	6113114	1839610
3km	50%	50000	4	330	6355432	935486	5318186	1443141
3km	50%	50000	4	330	5051298	779350	4218547	1209796
3km	50%	50000	4	342	7600807	913156	6592917	1666165
3km	50%	50000	4	380	6233836	831493	5350356	1432203
3km	50%	50000	4	261	5504494	776006	4673915	1185825
3km	50%	50000	4	274	5886757	899906	4927051	1419799
3km	50%	50000	4	211	5163385	752447	4373980	1160717
3km	50%	50000	4	273	6556839	853360	5634305	1510987
3km	50%	50000	4	287	6041834	777172	5213437	1296126
3km	50%	50000	4	327	7515637	922513	6505196	1683566
3km	50%	50000	4	253	7341013	938736	6320725	1668558
3km	50%	50000	4	228	5152687	739607	4345992	1283414
3km	50%	50000	4	251	5596263	836773	4685173	1481757
3km	50%	50000	4	337	7069100	940643	6040925	1549762
3km	50%	50000	4	431	6733394	908144	5752846	1672602
3km	50%	50000	4	385	8540086	1105659	7348111	2170643
3km	50%	50000	4	350	4932963	720111	4172805	1144333
3km	50%	50000	4	244	5624318	759390	4770151	1337382
3km	50%	50000	4	229	7393988	1006965	6294965	1797607
3km	50%	50000	4	319	5615124	859691	4699787	1394946
3km	50%	50000	4	303	6138900	928232	5147636	1464555
3km	50%	50000	4	203	6010726	864873	5024123	1359187
3km	50%	50000	4	282	6143579	839323	5208520	1494917
3km	50%	50000	4	309	5771329	870519	4798926	1420692
3km	50%	50000	4	291	5028244	723676	4251485	1132282
3km	50%	50000	4	275	5763905	836582	4847075	1555487
3km	50%	50000	4	228	5091662	759567	4243855	1202162
3km	50%	50000	4	397	5716834	876462	4774839	1508545
3km	50%	50000	4	328	5767436	768071	4922819	1349565
3km	50%	50000	4	299	5730558	817357	4844901	1224427
3km	50%	50000	4	228	5061487	735315	4254783	1266793
3km	50%	50000	4	207	4909257	752511	4105390	1166297
3km	50%	50000	4	275	5203427	751379	4357613	1170126
3km	50%	50000	4	279	4902032	743987	4110533	1199752
3km	50%	50000	4	217	5930770	905974	4935396	1408204
3km	50%	50000	4	315	4964432	678404	4219501	1092540
3km	50%	50000	4	237	6578864	852996	5654451	1597114
3km	50%	50000	4	313	5886142	806713	5037334	1408420
3km	50%	50000	4	297	5772120	803150	4909908	1392360
3km	50%	50000	4	234	6808331	899697	5821162	1595496
3km	50%	50000	4	307	6341127	974481	5290179	1733491
3km	50%	50000	4	323	5878835	849431	4962478	1553372
3km	50%	50000	4	413	7177557	1002676	6069539	1956323
3km	50%	50000	4	247	4809355	660845	4107847	1105385
3km	50%	50000	4	221	5283031	792026	4430534	1288927
3km	50%	50000	4	309	7459545	858373	6541336	1554905
3km	50%	50000	4	314	6773554	882377	5793132	1555996
3km	50%	50000	4	283	5487310	829739	4601832	1393571
3km	50%	50000	4	325	6500245	882273	5539613	1502371
3km	50%	50000	4	329	7185650	923827	6199256	1583783
3km	50%	50000	4	246	5891489	837255	4979186	1299399
3km	50%	50000	4	259	5905138	873865	4961886	1388216
3km	50%	50000	4	259	7591679	955068	6554123	1679929
3km	50%	50000	4	325	6537259	830519	5643136	1585455
3km	50%	50000	4	426	6317859	814958	5424471	1658641
3km	50%	50000	4	322	7004982	887220	6061333	1614709
3km	50%	50000	4	314	5073881	739948	4281269	1267215
3km	50%	50000	4	320	6631387	906087	5685059	1575848
3km	50%	50000	4	319	6342301	950769	5317252	1608352
3km	50%	50000	4	330	6232525	932218	5217566	1555954
3km	50%	50000	4	294	5462288	835509	4580328	1484485
3km	50%	50000	4	221	4900617	686111	4152517	1203778
3km	50%	50000	4	285	6626778	872792	5677065	1576074
3km	50%	50000	4	277	6206476	889455	5273654	1432999
3km	50%	50000	4	405	6065317	870032	5151525	1325418
3km	50%	50000	4	258	5887795	751070	5073211	1218631
3km	50%	50000	4	265	5708039	820179	4810308	1270830
3km	50%	50000	4	214	4892653	734783	4095408	1164547
3km	50%	50000	4	264	6830793	932163	5812751	1717133
3km	50%	50000	4	290	6375434	836699	5469510	1340795
3km	50%	50000	4	341	6331847	913774	5330046	1391602
3km	50%	50000	4	303	6203873	967453	5143013	1623917
3km	50%	50000	4	255	5215112	774964	4384038	1262828
3km	50%	50000	4	235	5273521	747908	4469978	1256906
3km	50%	50000	4	228	5628568	837031	4744193	1357661
3km	50%	50000	4	297	7755358	955846	6706564	1839353
3km	50%	50000	4	279	5285454	808307	4432639	1412808
3km	50%	50000	4	398	7456474	923962	6462284	1536884
3km	50%	50000	4	334	5554056	814019	4664161	1271102
3km	50%	50000	4	211	5049596	731842	4246845	1298972
3km	50%	50000	4	242	6081861	861753	5166956	1336877
3km	50%	50000	4	216	4976065	721597	4175291	1210159
3km	50%	50000	4	344	7283205	981897	6228765	1693813
3km	50%	50000	4	248	5964651	786773	5127124	1530286
3km	50%	50000	4	196	5502124	811615	4600562	1282207
3km	50%	50000	4	282	4948746	726980	4162362	1130598
3km	50%	50000	4	353	7392591	983130	6333171	1709515
3km	50%	50000	4	243	5261970	835283	4355578	1299273
3km	50%	50000	4	487	7045691	881655	6048566	1723891
3km	50%	50000	4	346	6733623	866915	5792780	1499971
3km	50%	50000	4	286	6373793	877081	5436177	1505175
3km	50%	50000	4	246	5414148	762617	4598502	1338583
3km	50%	50000	4	280	6219575	820500	5346396	1474969
3km	50%	50000	4	258	4460767	642719	3718587	1129715
3km	50%	50000	4	333	6611291	846680	5707150	1534686
3km	50%	50000	4	218	5762510	799063	4903996	1290951
3km	50%	50000	4	288	5723131	861547	4784235	1559957
3km	50%	50000	4	369	6228560	814397	5361487	1406081
3km	50%	50000	4	309	6281030	942709	5236938	1685752
3km	50%	50000	4	245	5757990	838011	4844096	1324354
3km	50%	50000	4	323	5903999	843257	4993691	1502108
3km	50%	50000	4	288	5655916	852682	4733175	1519936
3km	50%	50000	4	279	5585818	793903	4709055	1406299
3km	50%	50000	4	432	5661303	859371	4737907	1452323
3km	50%	50000	4	250	7156568	979987	6071884	1568731
3km	50%	50000	4	363	6116726	931325	5116901	1627643
3km	50%	50000	4	260	4799814	718861	4022986	1276393
3km	50%	50000	4	249	5510175	836159	4613667	1447136
3km	50%	50000	4	299	5768081	866007	4818072	1328151
3km	50%	50000	4	294	6537895	842432	5571287	1540804
3km	50%	50000	4	312	6726312	915969	5723288	1728229
3km	50%	50000	4	290	6228163	800467	5342049	1385063
3km	50%	50000	4	446	6253123	794815	5391377	1522324
3km	50%	50000	4	367	6744981	916905	5777074	1559883
3km	50%	50000	4	272	6591266	841430	5663845	1576218
3km	50%	50000	4	552	6869979	912143	5872351	1753252
3km	50%	50000	4	245	5126899	735445	4322466	1196674
3km	50%	50000	4	218	4675338	689781	3929995	1103487
3km	50%	50000	4	240	4304927	635580	3611434	1018739
3km	50%	50000	4	218	5485008	778410	4625193	1257500
3km	50%	50000	4	316	6359250	852476	5448042	1525501
3km	50%	50000	4	224	5347543	778133	4479093	1416929
3km	50%	50000	4	353	7301076	986968	6239430	1844923
3km	50%	50000	4	219	5027905	780753	4143505	1299164
3km	50%	50000	4	253	4940433	722479	4159736	1173805
3km	50%	50000	4	228	4542141	685188	3807691	1135632
3km	50%	50000	4	201	5775779	785353	4937447	1470731
3km	50%	50000	4	248	6207635	852406	5280374	1548601
3km	50%	50000	4	434	7153895	971609	6116498	1765979
3km	50%	50000	4	345	6337191	803339	5457167	1545222
3km	50%	50000	4	226	5810079	815417	4945095	1242366
3km	50%	50000	4	350	6303124	869025	5312762	1713685
3km	50%	50000	4	308	6387159	808778	5507566	1495978
3km	50%	50000	4	216	5369403	752817	4572784	1208720
3km	50%	50000	4	364	5747199	847196	4833775	1376883
3km	50%	50000	4	296	6218981	865165	5288134	1514012
3km	50%	50000	4	379	6137826	789776	5265955	1361298
3km	50%	50000	4	280	5819577	856355	4899969	1484848
3km	50%	50000	4	201	5877513	874915	4936274	1555377
3km	50%	50000	4	269	6427038	895990	5458210	1431633
3km	50%	50000	4	300	5475413	814077	4603120	1356266
3km	50%	50000	4	222	5166405	751535	4336745	1369030
3km	50%	50000	4	369	7422664	990242	6352326	1765988
3km	50%	50000	4	388	8199001	1057228	7058537	1750107
3km	50%	50000	4	238	4801171	729923	4008622	1179940
3km	50%	50000	4	510	6681643	890047	5729404	1644406
3km	50%	50000	4	265	6027573	928658	5016812	1513625
3km	50%	50000	4	322	6070204	788622	5204587	1409583
3km	50%	50000	4	271	6510889	912039	5529783	1405281
3km	50%	50000	4	256	5407557	814536	4533644	1316870
3km	50%	50000	4	532	5254617	774084	4436163	1379011
3km	50%	50000	4	367	6305128	795259	5436548	1469578
3km	50%	50000	4	226	4921454	716872	4159190	1143145
3km	50%	50000	4	354	5419111	867312	4504662	1495599
3km	50%	50000	4	403	7486857	1002943	6390876	1891702
3km	50%	50000	4	248	5314454	797068	4447955	1285203
3km	50%	50000	4	314	6236850	891761	5277472	1533853
3km	50%	50000	4	348	7612338	975830	6544806	1746182
3km	50%	50000	4	212	3989151	625062	3315859	1117215
3km	50%	50000	4	269	5313611	819117	4436403	1429837
3km	50%	50000	4	310	7067723	974972	6034557	1713111
3km	50%	50000	4	286	6582571	960746	5527845	1712350
3km	50%	50000	4	298	7495180	946546	6486557	1832806
3km	50%	50000	4	236	4679790	671734	3959748	1085999
3km	50%	50000	4	330	6493367	847074	5539830	1746931
3km	50%	50000	4	310	5791862	838286	4891721	1348689
3km	50%	50000	4	209	4727442	667864	3994458	1060804
3km	50%	50000	4	265	5260802	743406	4455771	1332591
3km	50%	50000	4	294	4743620	708651	3964291	1287722
3km	50%	50000	4	262	5035579	764872	4230662	1173216
3km	50%	50000	4	251	6260138	821777	5384418	1447127
3km	50%	50000	4	269	5650199	829330	4737606	1298472
3km	50%	50000	4	235	6828982	897417	5832932	1511265
3km	50%	50000	4	241	5796030	863252	4868908	1403166
3km	50%	50000	4	265	5608264	812955	4722948	1323563
3km	50%	50000	4	353	6568417	1003236	5461781	1725371
3km	50%	50000	4	286	5450514	769208	4598993	1186750
3km	50%	50000	4	390	6971203	906968	5932904	1736121
3km	50%	50000	4	282	5601044	835959	4705248	1375806
3km	50%	50000	4	220	5315807	810206	4453491	1340319
3km	50%	50000	4	350	7860769	1087104	6694693	1955824
3km	50%	50000	4	428	5560520	813390	4661589	1589556
3km	50%	50000	4	397	5214786	744066	4381948	1242570
3km	50%	50000	4	347	6131260	841441	5219879	1530557
3km	50%	50000	4	320	5232409	747116	4427767	1393829
3km	50%	50000	4	340	4835166	680699	4079452	1125581
3km	50%	50000	4	215	5744443	803922	4875613	1301094
3km	50%	50000	4	485	7626333	903422	6659620	1736275
3km	50%	50000	4	472	5313670	830521	4430637	1371794
3km	50%	50000	4	300	5757552	828679	4831260	1385405
3km	50%	50000	4	329	6973753	913003	5960565	1674636
3km	50%	50000	4	476	5884550	896431	4897106	1755384
3km	50%	50000	4	266	6260378	820357	5360899	1569857
3km	50%	50000	4	289	5935984	911375	4967948	1286458
3km	50%	50000	4	299	5094614	791236	4260091	1239328
3km	50%	50000	4	285	6854682	896223	5863651	1636049
3km	50%	50000	4	427	6258217	903701	5275441	1407855
3km	50%	50000	4	289	5500860	732604	4736388	1363503
3km	50%	50000	4	278	5300053	783060	4444416	1209758
3km	50%	50000	4	396	6084370	981188	4991042	1840809
3km	50%	50000	4	283	6043351	905144	5049720	1563630
3km	50%	50000	4	261	5242152	830483	4362103	1335780
3km	50%	50000	4	290	7460219	987419	6376168	1830975
3km	50%	50000	4	180	4993908	767012	4169724	1168356
3km	50%	50000	4	366	6113320	925830	5095860	1545594
3km	50%	50000	4	291	6491807	814907	5595254	1508558
3km	50%	50000	4	201	6031118	863838	5084693	1486556
3km	50%	50000	4	339	5772796	827812	4881247	1391941
3km	50%	50000	4	445	7295030	1030050	6160624	1854735
3km	50%	50000	4	305	8001602	1021484	6866903	1839122
3km	50%	50000	4	228	5127588	793859	4254259	1325264
3km	50%	50000	4	262	5436464	746431	4628687	1214426
3km	50%	50000	4	284	5515305	809881	4615935	1310482
3km	50%	50000	4	215	6076220	882204	5097828	1347026
3km	50%	50000	4	333	7230765	926185	6204833	1625612
3km	50%	50000	4	327	7264064	909021	6261219	1614804
3km	50%	50000	4	228	5344802	784228	4483237	1396125
3km	50%	50000	4	271	6121221	927345	5141744	1513758
3km	50%	50000	4	331	7106111	943829	6068273	1702399
3km	50%	50000	4	282	5322957	776592	4483394	1320969
3km	50%	50000	4	298	7649641	1023808	6486348	1912700
3km	50%	50000	4	270	5727996	848173	4811597	1341457
3km	50%	50000	4	250	5336528	760467	4511285	1338274
3km	50%	50000	4	384	6249749	819144	5363786	1683677
3km	50%	50000	4	241	5978482	848414	5057511	1416105
3km	50%	50000	4	435	7449765	938903	6442379	1690591
3km	50%	50000	4	265	7163349	912230	6158910	1689624
3km	50%	50000	4	355	5236331	733206	4437885	1239831
3km	50%	50000	4	218	5727823	782043	4891640	1258074
3km	50%	50000	4	240	5717281	858172	4764096	1416637
3km	50%	50000	4	302	5336659	780914	4474517	1309953
3km	50%	50000	4	244	5972093	809982	5132035	1333080
3km	50%	50000	4	220	4850275	718518	4093397	1087594
3km	50%	50000	4	247	5667881	818465	4737465	1283704
3km	50%	50000	4	337	4899573	719333	4115520	1188107
3km	50%	50000	4	346	6815841	893522	5833112	1621336
3km	50%	50000	4	410	4954540	781652	4116279	1187221
3km	50%	50000	4	355	6864787	885655	5909953	1466129
3km	50%	50000	4	249	5720955	801926	4864440	1297032
3km	50%	50000	4	295	4384363	605877	3738938	1098841
3km	50%	50000	4	515	6430087	762299	5589997	1568626
3km	50%	50000	4	298	7683062	1028274	6545218	1910926
3km	50%	50000	4	261	5933862	795215	5056007	1426438
3km	50%	50000	4	251	5734295	883906	4751231	1657759
3km	50%	50000	4	301	7000111	922804	6004384	1570408
3km	50%	50000	4	329	6985044	943265	5972848	1577249
3km	50%	50000	4	226	5157606	728936	4345663	1253195
3km	50%	50000	4	248	7060349	924412	6050466	1646451
3km	50%	50000	4	243	4785532	707176	3986727	1165586
3km	50%	50000	4	297	5965628	820528	5092543	1408919
3km	50%	50000	4	327	4868715	732267	4077842	1311889
3km	50%	50000	4	343	7576139	898964	6608080	1689818
3km	50%	50000	4	308	5806977	771934	4907320	1462354
3km	50%	50000	4	314	5109080	798332	4254622	1288309
3km	50%	50000	4	235	5163675	763469	4330987	1162496
3km	50%	50000	4	235	5666695	784977	4819311	1259639
3km	50%	50000	4	244	4086942	592532	3426967	976649
3km	50%	50000	4	425	6361933	872716	5410135	1515686
3km	50%	50000	4	406	6451738	1008226	5328624	1748102
3km	50%	50000	4	275	5097991	760743	4256457	1303599
3km	50%	50000	4	248	6763223	921526	5790758	1596799
3km	50%	50000	4	389	8256741	1087102	7097751	2023238
3km	50%	50000	4	373	6473551	874644	5534452	1598072
3km	50%	50000	4	353	6136225	810288	5277998	1427986
3km	50%	50000	4	338	6377333	878918	5393139	1702103
3km	50%	50000	4	279	6636347	868547	5683776	1471740
3km	50%	50000	4	268	5578372	806359	4707528	1471513
3km	50%	50000	4	319	7149891	898518	6169143	1645306
3km	50%	50000	4	240	4954399	757338	4153022	1237954
3km	50%	50000	4	284	5516900	784341	4679959	1252030
3km	50%	50000	4	325	7411755	1038823	6288613	1943167
3km	50%	50000	4	313	5477486	808576	4605688	1388090
3km	50%	50000	4	462	5181302	792405	4321213	1310995
3km	50%	50000	4	284	6436674	895450	5450081	1581928
3km	50%	50000	4	279	6186545	898020	5213822	1562448
3km	50%	50000	4	273	4619323	709734	3859834	1126983
3km	50%	50000	4	277	6411279	931015	5416191	1603514
3km	50%	50000	4	304	5885781	755951	5071295	1393387
3km	50%	50000	4	271	7358031	1003208	6295628	1670035
3km	50%	50000	4	250	6499262	924246	5500672	1512290
3km	50%	50000	4	269	5403631	775262	4546211	1184122
3km	50%	50000	4	236	5527353	810262	4653190	1275425
3km	50%	50000	4	229	6551716	871383	5628695	1636713
3km	50%	50000	4	388	5864328	812607	4996562	1292159
3km	50%	50000	4	290	5739987	823859	4837145	1541860
3km	50%	50000	4	284	7081775	927853	6085754	1564092
3km	50%	50000	4	300	6593283	929648	5561481	1791346
3km	50%	50000	4	205	5457194	803518	4542973	1382117
3km	50%	50000	4	304	5225566	774265	4380868	1311419
3km	50%	50000	4	304	5730911	840831	4813221	1383013
3km	50%	50000	4	182	4686515	691585	3931427	1198160
3km	50%	50000	4	391	6191630	929553	5149645	1821541
3km	50%	50000	4	264	6155900	820703	5256069	1404258
3km	50%	50000	4	355	6848673	838867	5948823	1588232
3km	50%	50000	4	368	6983217	1014337	5871215	1735488
3km	50%	50000	4	225	5421553	860706	4509753	1242224
3km	50%	50000	4	243	6838330	891531	5878134	1646714
3km	50%	50000	4	350	4866002	742227	4051430	1271893
3km	50%	50000	4	252	5911751	776786	5057730	1289063
3km	50%	50000	4	305	5458973	776213	4626616	1252982
3km	50%	50000	4	364	7262543	963743	6233022	1659531
3km	50%	50000	4	265	4898573	716986	4128632	1131730
3km	50%	50000	4	301	6187605	767318	5358743	1472561
3km	50%	50000	4	292	7856350	974871	6806797	1870574
3km	50%	50000	4	255	6012046	910578	5027033	1584696
3km	50%	50000	4	296	6111956	869496	5172565	1389029
3km	50%	50000	4	282	5403647	726583	4631361	1209236
3km	50%	50000	4	461	6587888	1041085	5473428	1860614
3km	50%	50000	4	376	5339663	794822	4459732	1301695
3km	50%	50000	4	221	4826495	693128	4063963	1201828
3km	50%	50000	4	275	6197060	906199	5200190	1540736
3km	50%	50000	4	201	4912773	704005	4151588	1082056
3km	50%	50000	4	343	6373328	874237	5453007	1553366
3km	50%	50000	4	260	5821758	872278	4918863	1337575
3km	50%	50000	4	315	5156452	772260	4327380	1265250
3km	50%	50000	4	510	8083064	999716	6988916	1827771
3km	50%	50000	4	335	6342130	933609	5307607	1701345
3km	50%	50000	4	425	6983390	964088	5932141	1721744
3km	50%	50000	4	276	4744494	728078	3922644	1255800
3km	50%	50000	4	228	5023230	734564	4230265	1201373
3km	50%	50000	4	278	6211090	831430	5311188	1362231
3km	50%	50000	4	212	5616756	756628	4815702	1335876
3km	50%	50000	4	458	5261495	812662	4392906	1299821
3km	50%	50000	4	420	5456079	855772	4519504	1670965
3km	50%	50000	4	359	5779498	844047	4846822	1467629
3km	50%	50000	4	304	5257618	817414	4369981	1369967
3km	50%	50000	4	248	6114873	908498	5107076	1360234
3km	50%	50000	4	278	5766458	868882	4843110	1324492
3km	50%	50000	4	325	6784046	852990	5853188	1645161
3km	50%	50000	4	423	6953027	883213	6012069	1648619
3km	50%	50000	4	236	5395311	815757	4514688	1505722
3km	50%	50000	4	219	6142013	814578	5207076	1455462
3km	50%	50000	4	268	6243516	843975	5300109	1439477
3km	50%	50000	4	354	6315742	811905	5438531	1421690
3km	50%	50000	4	285	6937554	905811	5986542	1630568
3km	50%	50000	4	295	6302736	856710	5374133	1448980
3km	50%	50000	4	272	6492651	945962	5488558	1638802
3km	50%	50000	4	279	5738234	827070	4846129	1447839
3km	50%	50000	4	271	5468779	811948	4600008	1317987
3km	50%	50000	4	244	5954580	849208	5020586	1359078
3km	50%	50000	4	259	7310662	1024249	6209754	1824508
3km	50%	50000	4	264	6680549	909602	5701725	1592415
3km	50%	50000	4	252	6116174	889351	5150120	1571382
3km	50%	50000	4	282	5884248	879721	4921570	1331458
3km	50%	50000	4	297	6918179	981726	5860030	1668857
3km	50%	50000	4	233	5048915	694408	4298871	1191983
3km	50%	50000	4	275	5845009	890478	4865587	1494328
3km	50%	50000	4	281	7263858	949335	6213624	1594029
3km	50%	50000	4	320	7896806	1015411	6775745	1777709
3km	50%	50000	4	215	4950347	731126	4160885	1288446
3km	50%	50000	4	382	4954555	766048	4143174	1253719
3km	50%	50000	4	313	5961385	866274	5019886	1268972
3km	50%	50000	4	289	6035124	857275	5109292	1416689
3km	50%	50000	4	309	5299296	803887	4405903	1438593
3km	50%	50000	4	243	4952348	751208	4143038	1239511
3km	50%	50000	4	256	6499712	960052	5469785	1606131
3km	50%	50000	4	346	7539748	973028	6460294	1868405
3km	50%	50000	4	409	6322708	870286	5351471	1732555
3km	50%	50000	4	355	6130515	878600	5183271	1515711
3km	50%	50000	4	268	6975703	874293	6029820	1577377
3km	50%	50000	4	354	5581600	803695	4723816	1227189
3km	50%	50000	4	328	7392752	987543	6349058	1600296
3km	50%	50000	4	385	6564445	965291	5525376	1474690
3km	50%	50000	4	295	5924190	842397	4978644	1425017
3km	50%	50000	4	290	7324805	936216	6320239	1766996
3km	50%	50000	4	253	4953372	718757	4179571	1099804
3km	50%	50000	4	403	6010953	812648	5122454	1529472
3km	50%	50000	4	235	5935391	867415	4982594	1471693
3km	50%	50000	4	363	7123030	897810	6161382	1633506
3km	50%	50000	4	300	7403993	933682	6393161	1655045
3km	50%	50000	4	339	7914138	1000644	6810407	1723756
3km	50%	50000	4	306	5638783	766629	4813339	1380060
3km	50%	50000	4	241	6145315	808090	5282657	1447806
3km	50%	50000	4	247	6920898	994406	5855286	1693380
3km	50%	50000	4	203	4855341	687516	4069212	1199168
3km	50%	50000	4	309	7439091	956775	6427839	1641147
3km	50%	50000	4	320	4779495	733501	3950988	1219163
3km	50%	50000	4	299	7571161	915113	6572831	1704355
3km	50%	50000	4	305	6451909	831856	5539676	1574935
3km	50%	50000	4	217	4549365	664977	3842512	974200
3km	50%	50000	4	356	4922694	765845	4101780	1265720
3km	50%	50000	4	269	5680547	821967	4776572	1353693
3km	50%	50000	4	268	7157223	897894	6199838	1625803
3km	50%	50000	4	271	5270470	836005	4368726	1461516
3km	50%	50000	4	252	5770571	822775	4872911	1364906
3km	50%	50000	4	262	5249777	762369	4421701	1229721
3km	50%	50000	4	231	5561785	799299	4704481	1251338
3km	50%	50000	4	287	4525596	658115	3784390	1091591
3km	50%	50000	4	335	5886181	801439	5014379	1385315
3km	50%	50000	4	280	5542085	798416	4669902	1449434
[truncated: 1 more rows]
