# Supplementary material for: Quantifying the Value of Perfect Information in Emergency Vaccination Campaigns
Source: PLoS Comput Biol. 2017 Feb 16;13(2):e1005318. doi: 10.1371/journal.pcbi.1005318 (PMC5312803; doi:10.1371/journal.pcbi.1005318)
Supplement: S1 Data — (ZIP) [file pcbi.1005318.s013.zip › Data/3km vaccination/data9.txt]

vacc_radius	efficacy	capacity	delay	outbreak_duration	livestock_culled	cattle_culled	sheep_culled	vaccinations
3km	50%	50000	6	278	5872768	933177	4879638	1634029
3km	50%	50000	6	247	5189809	725865	4388595	1225744
3km	50%	50000	6	366	6728868	890481	5728186	1541385
3km	50%	50000	6	380	8181598	1064973	7053791	1810007
3km	50%	50000	6	222	5330985	806070	4449192	1452674
3km	50%	50000	6	347	6390965	795042	5522365	1584280
3km	50%	50000	6	354	6958222	855350	6042419	1449113
3km	50%	50000	6	300	7193928	956655	6102253	1569975
3km	50%	50000	6	219	5701863	833205	4797092	1461251
3km	50%	50000	6	249	5156018	744980	4370636	1135407
3km	50%	50000	6	304	5273778	788124	4432971	1272486
3km	50%	50000	6	444	5783506	878043	4838308	1524872
3km	50%	50000	6	418	7599038	1083741	6430743	1885825
3km	50%	50000	6	335	4895913	735338	4117092	1083837
3km	50%	50000	6	225	6267734	870416	5323253	1732516
3km	50%	50000	6	276	6592803	814135	5715304	1473206
3km	50%	50000	6	251	4640947	700525	3886524	1154624
3km	50%	50000	6	369	7006251	940562	6004898	1648520
3km	50%	50000	6	266	5373814	765692	4527843	1216979
3km	50%	50000	6	257	5831895	737148	5045036	1505565
3km	50%	50000	6	287	4869623	706151	4111448	1210151
3km	50%	50000	6	253	6502096	904628	5499405	1553229
3km	50%	50000	6	331	7106732	933848	6119940	1734728
3km	50%	50000	6	251	6287296	909895	5312507	1634820
3km	50%	50000	6	288	6827113	893973	5881385	1679240
3km	50%	50000	6	257	5836737	875646	4903700	1452220
3km	50%	50000	6	456	7461339	931190	6440414	1799104
3km	50%	50000	6	206	4605717	666998	3897660	1132947
3km	50%	50000	6	205	5035577	748464	4250285	1178110
3km	50%	50000	6	278	6912264	899871	5951399	1607940
3km	50%	50000	6	404	6744816	858203	5799706	1450611
3km	50%	50000	6	376	6270875	960808	5223047	1793749
3km	50%	50000	6	268	6444717	893727	5493574	1451577
3km	50%	50000	6	315	7138725	898009	6145612	1682910
3km	50%	50000	6	363	5511826	798947	4651593	1438513
3km	50%	50000	6	289	7014031	919196	6017941	1559240
3km	50%	50000	6	273	5104500	765856	4280079	1227370
3km	50%	50000	6	396	6302717	836072	5410235	1486610
3km	50%	50000	6	300	5399075	734198	4601750	1264579
3km	50%	50000	6	270	6658925	918876	5670464	1606953
3km	50%	50000	6	225	5128637	759044	4318991	1245224
3km	50%	50000	6	219	5330925	802403	4470747	1275069
3km	50%	50000	6	263	5463218	848138	4551423	1308489
3km	50%	50000	6	273	6415335	856935	5470871	1494661
3km	50%	50000	6	233	6855475	860966	5941839	1493016
3km	50%	50000	6	276	5277788	745178	4397014	1167640
3km	50%	50000	6	268	6882550	932082	5880883	1626697
3km	50%	50000	6	245	5648852	775297	4770477	1345120
3km	50%	50000	6	452	6372941	815340	5488374	1639520
3km	50%	50000	6	474	7423598	871645	6482942	1629908
3km	50%	50000	6	260	5816681	800349	4948316	1355265
3km	50%	50000	6	208	5155345	795599	4307806	1191524
3km	50%	50000	6	345	6151309	848544	5218873	1489581
3km	50%	50000	6	347	5435704	820146	4552080	1434665
3km	50%	50000	6	293	5616698	843801	4702291	1402891
3km	50%	50000	6	279	7171040	882224	6190000	1618413
3km	50%	50000	6	387	5791159	880104	4840426	1471815
3km	50%	50000	6	321	5764285	906114	4784815	1416017
3km	50%	50000	6	406	6625454	850774	5711080	1561360
3km	50%	50000	6	230	5482157	824609	4577365	1348615
3km	50%	50000	6	364	4954798	726560	4158276	1246385
3km	50%	50000	6	278	8021856	1035230	6894970	1842285
3km	50%	50000	6	280	5552824	782914	4700181	1316194
3km	50%	50000	6	294	6711897	856778	5769661	1524968
3km	50%	50000	6	247	4722392	684879	3954048	1175798
3km	50%	50000	6	331	6849037	955846	5821346	1637673
3km	50%	50000	6	311	5127055	793843	4275915	1299669
3km	50%	50000	6	348	6776312	911354	5792467	1706038
3km	50%	50000	6	322	6794096	903980	5789067	1657767
3km	50%	50000	6	375	6824480	940540	5801073	1637985
3km	50%	50000	6	315	5566110	816455	4661902	1275331
3km	50%	50000	6	200	5300979	784520	4452788	1301592
3km	50%	50000	6	274	5780364	825835	4881679	1248258
3km	50%	50000	6	338	6447420	925719	5445521	1487473
3km	50%	50000	6	226	6164862	917457	5183723	1487845
3km	50%	50000	6	250	6111291	888042	5120441	1369428
3km	50%	50000	6	188	5250484	758183	4434978	1301197
3km	50%	50000	6	209	5698653	736185	4912550	1188826
3km	50%	50000	6	296	7233493	914941	6235776	1495192
3km	50%	50000	6	261	6553487	879345	5583732	1474716
3km	50%	50000	6	296	5848274	858415	4914078	1407537
3km	50%	50000	6	256	4569555	674590	3830915	1141832
3km	50%	50000	6	243	7119864	950388	6104182	1752091
3km	50%	50000	6	303	6023421	860395	5082700	1540325
3km	50%	50000	6	397	7181399	908318	6203785	1755909
3km	50%	50000	6	302	6954697	938025	5964734	1583383
3km	50%	50000	6	288	6491343	888160	5542318	1732580
3km	50%	50000	6	264	6263211	816963	5377292	1455403
3km	50%	50000	6	360	4670814	713768	3913267	1188891
3km	50%	50000	6	227	5411089	785455	4538147	1170856
3km	50%	50000	6	263	5767608	802784	4894617	1436386
3km	50%	50000	6	379	6726416	828334	5853597	1441563
3km	50%	50000	6	255	5684154	836330	4778577	1403829
3km	50%	50000	6	220	6117683	783879	5261055	1370206
3km	50%	50000	6	373	7061089	896375	6113942	1670178
3km	50%	50000	6	416	7868564	1051461	6724004	1896706
3km	50%	50000	6	355	6186664	900156	5202608	1609623
3km	50%	50000	6	394	6550352	941060	5553976	1560553
3km	50%	50000	6	261	6262269	906434	5260091	1536704
3km	50%	50000	6	326	6415585	870181	5460928	1632238
3km	50%	50000	6	270	5372099	795715	4509886	1347209
3km	50%	50000	6	343	6867305	868402	5936750	1593935
3km	50%	50000	6	244	6029442	805811	5155305	1442441
3km	50%	50000	6	237	5176247	744058	4380780	1114991
3km	50%	50000	6	268	6754780	872849	5814926	1656794
3km	50%	50000	6	271	6816155	969436	5755685	1751990
3km	50%	50000	6	334	7416603	937161	6402551	1705702
3km	50%	50000	6	339	5587940	829262	4693875	1474812
3km	50%	50000	6	282	5753499	848228	4851288	1292466
3km	50%	50000	6	266	7714369	1022848	6600491	1815082
3km	50%	50000	6	279	4825011	715803	4069181	1244838
3km	50%	50000	6	319	7710780	994363	6606625	1700692
3km	50%	50000	6	219	4780096	675714	4028878	1120058
3km	50%	50000	6	283	5243845	764788	4387244	1429093
3km	50%	50000	6	482	6978970	955877	5956664	1686405
3km	50%	50000	6	345	7981232	1027341	6809840	1896580
3km	50%	50000	6	238	5016891	758565	4170953	1244863
3km	50%	50000	6	260	6996179	966626	5979192	1539465
3km	50%	50000	6	289	5460838	806902	4600832	1204136
3km	50%	50000	6	278	5070491	774700	4225427	1291122
3km	50%	50000	6	230	6009158	820795	5121951	1480270
3km	50%	50000	6	236	5176146	734463	4360785	1145687
3km	50%	50000	6	414	7767868	1019243	6683750	1771900
3km	50%	50000	6	254	5593189	833022	4695389	1273039
3km	50%	50000	6	241	5323830	803628	4480889	1362715
3km	50%	50000	6	239	4856700	723474	4052536	1190577
3km	50%	50000	6	327	5416148	787396	4565257	1370014
3km	50%	50000	6	289	6397610	950063	5371661	1693196
3km	50%	50000	6	289	5933932	825980	5025059	1428205
3km	50%	50000	6	230	6558597	852643	5632204	1501857
3km	50%	50000	6	274	7524161	929367	6538111	1590101
3km	50%	50000	6	332	6271984	966243	5219203	1602595
3km	50%	50000	6	277	6229721	946154	5208114	1766251
3km	50%	50000	6	314	6550584	872660	5588780	1649375
3km	50%	50000	6	422	7804750	928800	6797520	1866148
3km	50%	50000	6	318	6653912	891696	5693897	1745332
3km	50%	50000	6	249	5717277	839866	4837054	1307486
3km	50%	50000	6	293	7030908	898322	6075559	1682961
3km	50%	50000	6	316	6282880	843550	5367647	1633841
3km	50%	50000	6	260	6971415	922205	5967014	1687165
3km	50%	50000	6	221	4894793	716938	4105476	1132985
3km	50%	50000	6	184	5442617	746790	4621742	1225236
3km	50%	50000	6	352	4784132	692595	4050364	1151442
3km	50%	50000	6	724	6803949	932658	5781482	1680214
3km	50%	50000	6	372	6762731	832058	5872539	1478087
3km	50%	50000	6	295	6609023	872936	5644535	1723922
3km	50%	50000	6	417	7392847	924621	6393161	1648227
3km	50%	50000	6	306	7088439	920661	6076624	1746375
3km	50%	50000	6	218	5752199	824749	4865857	1259349
3km	50%	50000	6	251	5670554	717664	4900662	1257181
3km	50%	50000	6	290	7438781	933213	6435407	1732355
3km	50%	50000	6	348	6264014	982301	5191509	1664311
3km	50%	50000	6	345	7597171	1043879	6470924	1885157
3km	50%	50000	6	279	5687925	859906	4774464	1344085
3km	50%	50000	6	252	6425595	848953	5519422	1445323
3km	50%	50000	6	257	4662925	722548	3885998	1045067
3km	50%	50000	6	226	5906685	812404	5013557	1356983
3km	50%	50000	6	267	5560565	844149	4658487	1344904
3km	50%	50000	6	271	7867699	1062302	6714092	1993448
3km	50%	50000	6	305	6654841	852528	5726170	1673197
3km	50%	50000	6	332	6228248	768929	5402624	1351165
3km	50%	50000	6	224	4984223	753398	4173019	1327390
3km	50%	50000	6	333	5357827	744911	4523820	1207968
3km	50%	50000	6	267	4888119	689743	4142780	1121749
3km	50%	50000	6	347	5770290	791106	4916392	1554054
3km	50%	50000	6	305	4634548	700956	3884161	1166230
3km	50%	50000	6	370	6923997	947714	5898696	1760379
3km	50%	50000	6	271	5558592	796119	4692624	1532042
3km	50%	50000	6	217	5085976	725461	4299291	1204524
3km	50%	50000	6	251	5417755	759238	4600775	1442562
3km	50%	50000	6	226	5129248	762391	4300745	1197334
3km	50%	50000	6	458	6887199	881980	5950499	1755394
3km	50%	50000	6	350	6057065	894958	5070015	1683962
3km	50%	50000	6	375	7624204	956297	6604389	1794782
3km	50%	50000	6	245	4601949	665499	3887953	1087781
3km	50%	50000	6	346	4769406	706166	3990643	1122128
3km	50%	50000	6	348	5674622	811625	4809068	1238608
3km	50%	50000	6	219	6774142	804897	5909807	1373779
3km	50%	50000	6	263	5415190	786270	4538147	1269948
3km	50%	50000	6	294	5992633	816965	5037357	1395919
3km	50%	50000	6	326	5618509	853471	4667466	1535069
3km	50%	50000	6	311	6457343	845776	5493403	1594240
3km	50%	50000	6	220	6246970	827805	5345991	1337509
3km	50%	50000	6	397	6967934	888524	6009805	1486137
3km	50%	50000	6	345	5622537	764076	4786661	1436738
3km	50%	50000	6	360	5943896	857054	5004769	1440760
3km	50%	50000	6	228	5761125	859470	4853743	1268499
3km	50%	50000	6	464	7384881	936797	6343851	1886290
3km	50%	50000	6	195	4597946	646886	3900107	1053252
3km	50%	50000	6	300	6915216	956928	5885663	1776075
3km	50%	50000	6	299	6952504	897973	5973838	1704833
3km	50%	50000	6	253	5780376	854736	4834962	1503399
3km	50%	50000	6	264	5271302	815059	4368621	1327708
3km	50%	50000	6	317	6547362	951412	5520822	1561152
3km	50%	50000	6	243	5652770	804341	4784581	1284285
3km	50%	50000	6	371	7307878	1006052	6215565	1789103
3km	50%	50000	6	239	4818199	681551	4042081	1135360
3km	50%	50000	6	399	7375583	985480	6293586	1870938
3km	50%	50000	6	254	6092874	934436	5084931	1546254
3km	50%	50000	6	311	5046721	742694	4234216	1279469
3km	50%	50000	6	448	6354231	849901	5438682	1652280
3km	50%	50000	6	275	4823336	740289	4030426	1082580
3km	50%	50000	6	424	5710877	827850	4827535	1309089
3km	50%	50000	6	254	6063032	842569	5162249	1423200
3km	50%	50000	6	327	6885089	902815	5891276	1664107
3km	50%	50000	6	359	5234195	791934	4390897	1164366
3km	50%	50000	6	297	7918318	1010177	6822227	1877765
3km	50%	50000	6	239	5105301	733193	4288398	1137157
3km	50%	50000	6	296	4750390	703456	4013109	1173686
3km	50%	50000	6	281	6521403	1004266	5396852	1898273
3km	50%	50000	6	410	5915261	861646	4958606	1606115
3km	50%	50000	6	307	6030613	833215	5140786	1461197
3km	50%	50000	6	297	6170690	909655	5192518	1371706
3km	50%	50000	6	213	5896719	841771	4980083	1330042
3km	50%	50000	6	488	6950315	846232	6031670	1550446
3km	50%	50000	6	243	5725363	839782	4819623	1272724
3km	50%	50000	6	267	5868137	840170	4954873	1439257
3km	50%	50000	6	261	5292523	764195	4469622	1321300
3km	50%	50000	6	271	6090570	844157	5162530	1590712
3km	50%	50000	6	334	6432197	955798	5400888	1696247
3km	50%	50000	6	366	7108300	887997	6148697	1743087
3km	50%	50000	6	232	5803777	805535	4922382	1421069
3km	50%	50000	6	278	4926731	743165	4103137	1292343
3km	50%	50000	6	274	6587485	923119	5587064	1399774
3km	50%	50000	6	313	6621213	952144	5571340	1539769
3km	50%	50000	6	298	4818274	695068	4086866	1058937
3km	50%	50000	6	254	4986080	744034	4161399	1305751
3km	50%	50000	6	251	6773810	845730	5877135	1561926
3km	50%	50000	6	297	5529499	729877	4722660	1235426
3km	50%	50000	6	354	7172411	916648	6184969	1732256
3km	50%	50000	6	293	5381890	823375	4502096	1399292
3km	50%	50000	6	277	6738899	1032502	5626349	1754059
3km	50%	50000	6	213	5908942	813605	4997417	1366753
3km	50%	50000	6	344	6011022	875287	5057427	1363480
3km	50%	50000	6	393	6882850	918365	5892343	1677077
3km	50%	50000	6	219	6769656	959881	5733651	1565519
3km	50%	50000	6	308	5935128	823423	5039087	1323298
3km	50%	50000	6	381	7856701	1068092	6684452	2064051
3km	50%	50000	6	264	5685142	824859	4781063	1321251
3km	50%	50000	6	236	5774658	821965	4867447	1230080
3km	50%	50000	6	299	5638670	819619	4768697	1305401
3km	50%	50000	6	401	6396932	854992	5475969	1667224
3km	50%	50000	6	285	5703523	741342	4878682	1366388
3km	50%	50000	6	382	6488042	857586	5538918	1332090
3km	50%	50000	6	228	5358881	800376	4518117	1414556
3km	50%	50000	6	386	6728892	832917	5829819	1509519
3km	50%	50000	6	301	7367970	1000883	6288244	1930778
3km	50%	50000	6	280	5239277	788677	4409263	1224136
3km	50%	50000	6	378	7059137	925219	6082045	1677712
3km	50%	50000	6	300	6042344	922433	5048751	1531919
3km	50%	50000	6	283	6234554	884669	5273076	1381388
3km	50%	50000	6	200	5144279	774524	4305737	1351181
3km	50%	50000	6	275	6681391	909373	5702871	1549755
3km	50%	50000	6	284	8081930	1015317	6985086	1868833
3km	50%	50000	6	525	5818732	855876	4887753	1389199
3km	50%	50000	6	261	5777865	843689	4854527	1501661
3km	50%	50000	6	273	4651578	684083	3876625	1076421
3km	50%	50000	6	298	6079404	848520	5159253	1509426
3km	50%	50000	6	239	5932587	812184	5043874	1460013
3km	50%	50000	6	286	6369388	823259	5485599	1398998
3km	50%	50000	6	379	7105398	930746	6089127	1666535
3km	50%	50000	6	279	6486067	972392	5424555	1573708
3km	50%	50000	6	288	6419571	868148	5462090	1676827
3km	50%	50000	6	399	6777350	884494	5804717	1727315
3km	50%	50000	6	279	6389104	976705	5327306	1661659
3km	50%	50000	6	306	5624674	807071	4735857	1207627
3km	50%	50000	6	393	7463778	864199	6519142	1645712
3km	50%	50000	6	309	6493437	911186	5514013	1628777
3km	50%	50000	6	209	5296149	766925	4470631	1187956
3km	50%	50000	6	227	6280626	885153	5307439	1701600
3km	50%	50000	6	243	5769996	844700	4868138	1368118
3km	50%	50000	6	260	6343341	873470	5424249	1426026
3km	50%	50000	6	245	5496241	811036	4616369	1315072
3km	50%	50000	6	227	4747401	665299	3995325	1259969
3km	50%	50000	6	385	5018374	713195	4258665	1111208
3km	50%	50000	6	232	5580487	867526	4652720	1414657
3km	50%	50000	6	185	5287885	770343	4454496	1259848
3km	50%	50000	6	278	4916460	725108	4136212	1163565
3km	50%	50000	6	325	5951327	771350	5092407	1462176
3km	50%	50000	6	281	6308990	898592	5334118	1533115
3km	50%	50000	6	217	5491584	835693	4592147	1438152
3km	50%	50000	6	336	5793865	842303	4860600	1362632
3km	50%	50000	6	455	7527941	1029962	6439010	1857506
3km	50%	50000	6	190	5372213	763878	4521505	1319021
3km	50%	50000	6	245	4730078	664812	4017174	1105984
3km	50%	50000	6	441	5724617	888685	4782099	1289886
3km	50%	50000	6	241	5424819	790129	4583311	1190179
3km	50%	50000	6	522	6064536	900733	5089277	1400077
3km	50%	50000	6	244	5534241	835606	4608228	1348888
3km	50%	50000	6	320	5956273	911470	4976865	1438016
3km	50%	50000	6	300	5690889	796137	4831302	1413044
3km	50%	50000	6	285	6638396	878263	5694135	1620568
3km	50%	50000	6	262	4402701	657264	3670833	1079122
3km	50%	50000	6	235	4990397	732962	4192103	1261375
3km	50%	50000	6	259	4302434	606132	3643768	1090361
3km	50%	50000	6	256	4649787	689548	3901705	1302084
3km	50%	50000	6	471	6370248	802611	5485023	1557144
3km	50%	50000	6	358	5002516	765252	4174634	1251512
3km	50%	50000	6	288	5234028	754316	4432843	1174826
3km	50%	50000	6	289	5078775	750527	4248076	1311588
3km	50%	50000	6	267	7336452	938649	6320347	1728673
3km	50%	50000	6	253	5548962	778051	4693394	1312448
3km	50%	50000	6	199	4310626	670484	3602053	1111256
3km	50%	50000	6	282	4970596	712224	4186286	1253844
3km	50%	50000	6	305	6957686	970176	5915484	1754264
3km	50%	50000	6	252	5244843	781933	4397385	1244505
3km	50%	50000	6	292	5060152	754717	4235189	1169742
3km	50%	50000	6	306	7197756	954906	6143659	1603487
3km	50%	50000	6	334	6594989	939479	5566467	1559523
3km	50%	50000	6	286	5004913	732029	4218304	1111556
3km	50%	50000	6	213	5410473	759612	4570915	1328607
3km	50%	50000	6	275	5952518	805820	5086662	1277026
3km	50%	50000	6	280	6454301	898475	5457238	1651656
3km	50%	50000	6	296	5975196	860711	5058015	1522251
3km	50%	50000	6	304	5500102	801063	4649273	1277943
3km	50%	50000	6	304	7749771	1009253	6664581	1856085
3km	50%	50000	6	319	4669833	697287	3929506	1105996
3km	50%	50000	6	216	4995347	764242	4154402	1149985
3km	50%	50000	6	343	6982108	922691	6004378	1557470
3km	50%	50000	6	247	5930226	873975	4960330	1371980
3km	50%	50000	6	271	7559051	983239	6465039	1726341
3km	50%	50000	6	417	8312085	1037460	7208035	1845030
3km	50%	50000	6	300	4505066	696144	3772203	1143176
3km	50%	50000	6	258	4680566	715057	3884903	1169643
3km	50%	50000	6	316	5034736	752897	4198204	1389319
3km	50%	50000	6	296	5690700	811664	4814098	1284099
3km	50%	50000	6	257	6608524	864761	5697214	1651015
3km	50%	50000	6	373	5268158	760348	4461982	1207134
3km	50%	50000	6	316	6055317	850370	5136211	1515450
3km	50%	50000	6	361	6852261	907599	5824593	1902501
3km	50%	50000	6	215	4858059	704531	4095762	1109221
3km	50%	50000	6	307	5077965	788492	4226578	1168723
3km	50%	50000	6	213	5001950	717206	4243591	1106326
3km	50%	50000	6	328	6478812	805426	5597012	1500517
3km	50%	50000	6	311	6180411	791645	5324667	1561929
3km	50%	50000	6	255	6049773	904297	5044748	1384393
3km	50%	50000	6	289	5884628	735428	5070020	1403168
3km	50%	50000	6	229	6965337	895094	6017500	1529637
3km	50%	50000	6	291	7246455	971325	6207331	1654912
3km	50%	50000	6	254	5714456	884619	4755450	1450586
3km	50%	50000	6	241	6722759	875021	5802590	1644558
3km	50%	50000	6	264	6300901	797325	5436672	1330237
3km	50%	50000	6	409	7757987	995038	6670869	1804398
3km	50%	50000	6	261	5820028	807017	4932468	1305734
3km	50%	50000	6	306	6360392	866972	5442627	1500124
3km	50%	50000	6	332	5364437	725129	4567153	1226929
3km	50%	50000	6	242	4659253	669434	3930650	1194819
3km	50%	50000	6	232	4748791	679816	3977731	1096095
3km	50%	50000	6	292	5573820	822139	4701589	1333550
3km	50%	50000	6	291	6495403	875650	5563157	1455722
3km	50%	50000	6	256	5934930	872168	4969804	1427869
3km	50%	50000	6	258	6385069	853609	5478729	1437460
3km	50%	50000	6	229	5509447	749603	4692553	1218543
3km	50%	50000	6	257	7088278	905231	6121332	1621207
3km	50%	50000	6	269	6219938	945947	5194015	1589879
3km	50%	50000	6	341	6782564	939626	5759152	1811210
3km	50%	50000	6	336	5528208	715954	4760975	1255284
3km	50%	50000	6	233	5113681	722275	4342795	1272473
3km	50%	50000	6	304	5502325	817560	4616042	1391128
3km	50%	50000	6	226	5031976	697706	4237910	1174926
3km	50%	50000	6	281	7228886	890281	6275198	1556643
3km	50%	50000	6	316	5602428	784621	4756961	1265091
3km	50%	50000	6	330	6600145	942705	5554707	1685974
3km	50%	50000	6	334	6934774	879952	5963473	1562310
3km	50%	50000	6	302	5476887	800701	4625463	1282272
3km	50%	50000	6	481	6978235	933626	5986665	1603303
3km	50%	50000	6	261	5935542	792636	5084794	1146535
3km	50%	50000	6	218	5700761	765483	4881324	1280027
3km	50%	50000	6	352	6988549	874817	6000500	1643807
3km	50%	50000	6	231	6330341	840369	5414142	1338511
3km	50%	50000	6	228	5171298	743033	4381135	1318685
3km	50%	50000	6	364	6438253	775151	5605517	1320146
3km	50%	50000	6	264	6741263	846730	5822571	1541065
3km	50%	50000	6	368	5084081	702824	4312495	1132219
3km	50%	50000	6	308	5471450	758415	4660546	1313426
3km	50%	50000	6	274	6234633	893427	5247505	1561793
3km	50%	50000	6	403	5860280	872463	4901283	1485026
3km	50%	50000	6	252	5039147	738627	4224420	1417653
3km	50%	50000	6	238	5173282	775198	4353834	1383090
3km	50%	50000	6	278	6450639	798886	5559524	1549382
3km	50%	50000	6	262	5779310	892253	4832496	1307210
3km	50%	50000	6	224	5615478	792762	4781630	1203676
3km	50%	50000	6	268	6440181	814840	5565559	1500519
3km	50%	50000	6	229	5024641	742196	4221647	1262438
3km	50%	50000	6	225	5485912	735751	4691130	1293883
3km	50%	50000	6	364	7742034	1035571	6617998	2156729
3km	50%	50000	6	340	6694075	990963	5608817	1583131
3km	50%	50000	6	356	7726272	1004942	6637986	1797521
3km	50%	50000	6	275	6135363	905497	5154215	1606072
3km	50%	50000	6	292	6004838	882809	5062895	1463375
3km	50%	50000	6	432	6798372	917935	5790947	1642865
3km	50%	50000	6	267	5742378	853990	4817088	1481708
3km	50%	50000	6	212	4996131	729547	4196328	1216775
3km	50%	50000	6	256	5609854	849288	4683645	1411196
3km	50%	50000	6	327	6225700	936671	5215579	1543250
3km	50%	50000	6	211	6033670	815693	5124920	1373961
3km	50%	50000	6	266	6059118	813768	5178069	1350633
3km	50%	50000	6	394	7422874	951505	6396837	1843634
3km	50%	50000	6	303	7203059	911643	6223164	1843178
3km	50%	50000	6	256	6322539	875279	5373175	1528225
3km	50%	50000	6	343	6479578	862801	5496836	1492101
3km	50%	50000	6	374	4625578	676049	3895052	1035260
3km	50%	50000	6	258	7026703	939190	5992976	1473718
3km	50%	50000	6	279	6695368	848960	5760308	1500801
3km	50%	50000	6	300	7235604	1007976	6133115	1874538
3km	50%	50000	6	327	6803460	853994	5884736	1559337
3km	50%	50000	6	262	5378034	761771	4553851	1292236
3km	50%	50000	6	230	5496531	816693	4616120	1354673
3km	50%	50000	6	276	5888907	863031	4962260	1282838
3km	50%	50000	6	316	6823268	858166	5912474	1506504
3km	50%	50000	6	324	7324655	893006	6348273	1721146
3km	50%	50000	6	297	6650714	930285	5629777	1640979
3km	50%	50000	6	215	5728538	825945	4847024	1404607
3km	50%	50000	6	289	6547233	944296	5528059	1643192
3km	50%	50000	6	384	7668117	975846	6610739	1816688
3km	50%	50000	6	339	6079420	769177	5242541	1465788
3km	50%	50000	6	207	4778622	705212	4011320	1083282
3km	50%	50000	6	335	5413877	760587	4583766	1301726
3km	50%	50000	6	517	6193291	923015	5198764	1442642
3km	50%	50000	6	414	6019882	891869	5047183	1444806
3km	50%	50000	6	204	4642052	672754	3905283	1012610
3km	50%	50000	6	311	5944855	858077	5023268	1597114
3km	50%	50000	6	274	6726214	881670	5751422	1645145
3km	50%	50000	6	256	6062200	823449	5184899	1367234
3km	50%	50000	6	196	4459319	660707	3761589	1140362
3km	50%	50000	6	233	5067973	777409	4231119	1211682
3km	50%	50000	6	405	5634808	837591	4732013	1432083
3km	50%	50000	6	290	5310976	779764	4450139	1462398
3km	50%	50000	6	353	6436963	858526	5495752	1419111
3km	50%	50000	6	369	6936367	930799	5929177	1576767
3km	50%	50000	6	334	6180353	811463	5322220	1342357
3km	50%	50000	6	354	5513720	734896	4724581	1308195
3km	50%	50000	6	188	4901194	727191	4106252	1188049
3km	50%	50000	6	297	5729348	867321	4779330	1483126
3km	50%	50000	6	420	7538809	1055385	6380353	1895257
3km	50%	50000	6	237	5817225	865405	4881007	1319744
3km	50%	50000	6	400	7555968	985405	6495499	1674895
3km	50%	50000	6	343	5607469	759769	4786359	1320376
3km	50%	50000	6	301	5114639	729575	4322462	1123370
3km	50%	50000	6	283	6149520	820998	5230502	1450842
3km	50%	50000	6	340	6693658	822338	5809551	1521379
3km	50%	50000	6	361	6220086	866316	5283519	1600429
3km	50%	50000	6	338	5728457	829285	4856316	1271676
3km	50%	50000	6	239	5448075	800165	4579904	1224146
3km	50%	50000	6	260	4944312	742972	4151183	1208714
3km	50%	50000	6	340	5721836	852637	4793784	1358444
3km	50%	50000	6	335	5396845	793349	4528738	1344115
3km	50%	50000	6	298	6018835	839596	5072501	1403767
3km	50%	50000	6	321	5778784	900193	4799444	1440989
3km	50%	50000	6	322	6946647	927923	5935358	1790803
3km	50%	50000	6	321	5835966	836971	4927101	1441723
3km	50%	50000	6	371	7274949	903870	6299588	1636252
3km	50%	50000	6	278	5673724	822764	4770389	1208083
3km	50%	50000	6	342	6384695	906718	5390341	1516187
3km	50%	50000	6	271	6463394	929726	5453609	1780108
3km	50%	50000	6	272	6587697	889116	5616904	1626295
3km	50%	50000	6	332	4786778	687387	4056878	1116841
3km	50%	50000	6	214	5437020	826285	4550977	1370875
3km	50%	50000	6	300	6796986	879165	5832808	1508344
3km	50%	50000	6	296	5282975	804139	4436922	1345560
3km	50%	50000	6	287	4784107	732485	4005480	1215095
3km	50%	50000	6	363	5529013	759847	4699169	1378791
3km	50%	50000	6	240	5230618	778310	4383555	1262689
3km	50%	50000	6	293	4919102	709227	4165676	1216142
3km	50%	50000	6	443	6245162	863056	5312759	1494362
3km	50%	50000	6	341	5837608	906192	4828457	1582152
3km	50%	50000	6	275	5737307	865715	4773893	1438734
3km	50%	50000	6	372	7834890	979317	6774719	1678272
3km	50%	50000	6	254	5881898	865603	4953428	1261858
3km	50%	50000	6	278	5317620	756737	4505840	1207730
3km	50%	50000	6	405	6600463	821534	5725663	1506031
3km	50%	50000	6	441	7248978	993317	6177186	1701816
3km	50%	50000	6	224	4981072	713245	4201914	1187710
3km	50%	50000	6	272	5581270	795346	4706921	1234606
3km	50%	50000	6	372	7443654	919334	6455044	1805786
3km	50%	50000	6	281	6228590	953409	5185087	1586781
3km	50%	50000	6	211	6288046	897266	5309665	1575589
3km	50%	50000	6	264	5829343	886339	4834316	1367090
3km	50%	50000	6	218	5879156	783229	5039209	1261831
3km	50%	50000	6	229	5928288	874205	4977531	1428511
3km	50%	50000	6	343	7118890	914818	6126611	1809238
3km	50%	50000	6	231	5060049	756187	4228848	1172645
3km	50%	50000	6	319	5953503	850721	5022726	1527772
3km	50%	50000	6	386	5342632	808251	4439943	1216202
3km	50%	50000	6	349	7051895	955960	6020619	1519958
3km	50%	50000	6	291	5901573	853086	4967957	1542503
3km	50%	50000	6	251	6464953	966392	5411143	1681078
3km	50%	50000	6	243	5367842	756494	4537034	1472512
3km	50%	50000	6	299	6050237	888817	5064387	1549871
3km	50%	50000	6	251	5846255	878965	4897921	1425009
3km	50%	50000	6	356	6235799	929266	5233800	1556510
3km	50%	50000	6	398	5832624	772606	4980025	1377301
3km	50%	50000	6	327	5945185	866093	5010310	1436758
3km	50%	50000	6	405	5270887	688856	4524596	1348721
3km	50%	50000	6	271	5265960	826541	4375332	1345011
3km	50%	50000	6	296	6019826	833058	5098925	1676971
3km	50%	50000	6	346	7321010	906589	6339360	1627994
3km	50%	50000	6	266	5893610	820766	4984688	1423836
3km	50%	50000	6	256	5248586	750512	4421877	1254937
3km	50%	50000	6	293	4364541	627641	3691176	1060297
3km	50%	50000	6	266	6179911	766109	5363449	1486843
3km	50%	50000	6	241	5529711	752912	4698640	1374296
3km	50%	50000	6	288	7089293	861266	6151059	1534248
3km	50%	50000	6	288	5239887	771040	4413964	1449042
3km	50%	50000	6	353	5471502	841937	4561257	1410721
3km	50%	50000	6	337	7186752	963041	6163815	1545911
3km	50%	50000	6	473	7764353	1063992	6625460	1929215
3km	50%	50000	6	248	5687472	844653	4787908	1286458
3km	50%	50000	6	332	6117722	938718	5102911	1479422
3km	50%	50000	6	239	5825512	751572	5012390	1338215
3km	50%	50000	6	432	6620637	997881	5545326	1729457
3km	50%	50000	6	348	6955517	927916	5945401	1650684
3km	50%	50000	6	257	7247270	936139	6244560	1715537
3km	50%	50000	6	275	4657779	697588	3898050	1171473
3km	50%	50000	6	245	6022746	830614	5107667	1583831
3km	50%	50000	6	310	6879274	928707	5828262	1873136
3km	50%	50000	6	222	4637118	693887	3888954	1159894
3km	50%	50000	6	253	6608232	858532	5667759	1660544
3km	50%	50000	6	373	7937741	1010529	6828793	1812845
3km	50%	50000	6	264	4796141	706041	4020897	1235128
3km	50%	50000	6	278	5050696	758101	4251535	1142819
3km	50%	50000	6	247	6088129	819789	5204028	1405461
3km	50%	50000	6	450	6089397	755837	5246153	1526345
3km	50%	50000	6	261	6062835	918750	5086889	1353545
3km	50%	50000	6	228	6903829	934130	5890858	1607197
3km	50%	50000	6	230	4937403	739299	4134731	1201631
3km	50%	50000	6	418	5414198	798492	4545549	1287165
3km	50%	50000	6	293	6037722	866147	5128596	1445566
3km	50%	50000	6	273	5356120	772574	4516892	1306226
3km	50%	50000	6	313	5113970	729402	4316973	1258925
3km	50%	50000	6	320	5359599	815117	4449169	1390329
3km	50%	50000	6	335	6683662	908886	5715843	1641166
3km	50%	50000	6	383	6825331	849513	5892864	1685243
3km	50%	50000	6	375	7588326	1032095	6490918	1914571
3km	50%	50000	6	258	5230846	745579	4439005	1303572
3km	50%	50000	6	284	6622156	911790	5643825	1415021
3km	50%	50000	6	349	6066022	851924	5128201	1316089
3km	50%	50000	6	316	5025522	726429	4249736	1056835
3km	50%	50000	6	241	5530546	809434	4684714	1265572
3km	50%	50000	6	235	6107709	868216	5177993	1497019
3km	50%	50000	6	234	5835847	813105	4904704	1401459
3km	50%	50000	6	207	6083110	862725	5165116	1393228
3km	50%	50000	6	324	6948555	859794	6001008	1566183
3km	50%	50000	6	258	5982806	780933	5127827	1365326
3km	50%	50000	6	278	5808801	826906	4913653	1433655
3km	50%	50000	6	356	6148745	913151	5160558	1669619
3km	50%	50000	6	237	5552605	799698	4702397	1335216
3km	50%	50000	6	368	6844589	953459	5841399	1574022
3km	50%	50000	6	296	7003618	945623	5973597	1716154
3km	50%	50000	6	355	7380314	953533	6334285	1710207
3km	50%	50000	6	411	6443729	853967	5530048	1471697
3km	50%	50000	6	290	5092653	786543	4221255	1309964
3km	50%	50000	6	185	4778979	745924	3992752	1176644
3km	50%	50000	6	381	5357372	789263	4511886	1260845
3km	50%	50000	6	287	5331779	843104	4424879	1303695
3km	50%	50000	6	323	5642472	852398	4728501	1323034
3km	50%	50000	6	289	7643968	1000585	6583558	1866807
3km	50%	50000	6	294	6025274	778320	5185219	1366470
3km	50%	50000	6	246	5630488	852975	4669458	1407511
3km	50%	50000	6	248	6663259	862234	5725859	1563098
3km	50%	50000	6	292	7767233	1057400	6627711	1951668
3km	50%	50000	6	231	5322112	794091	4445859	1228575
3km	50%	50000	6	250	5250310	763761	4421663	1182750
3km	50%	50000	6	251	5417741	804812	4540658	1382506
3km	50%	50000	6	356	6437935	930902	5438314	1535531
3km	50%	50000	6	223	5742868	771873	4892222	1280360
3km	50%	50000	6	261	4952060	706142	4188070	1159743
3km	50%	50000	6	320	7540322	998848	6403255	1890024
3km	50%	50000	6	373	5945993	871724	4985488	1387583
3km	50%	50000	6	245	4774833	692823	4025731	1287134
3km	50%	50000	6	320	7451300	908903	6458122	1620789
3km	50%	50000	6	192	6356942	848741	5428330	1385058
3km	50%	50000	6	353	6987297	977176	5934567	1680554
3km	50%	50000	6	248	5360677	775702	4519201	1267820
3km	50%	50000	6	380	5272126	786638	4422344	1394623
3km	50%	50000	6	250	5383992	813989	4507285	1381990
3km	50%	50000	6	259	5759463	828170	4861265	1502898
3km	50%	50000	6	232	4852220	717975	4075366	1232164
3km	50%	50000	6	253	6039363	830486	5142482	1381185
3km	50%	50000	6	285	6147547	855760	5211284	1509780
3km	50%	50000	6	307	6350947	888091	5360382	1736576
3km	50%	50000	6	273	5432658	808951	4539828	1456325
3km	50%	50000	6	296	4874325	698888	4096272	1164087
3km	50%	50000	6	342	5366986	759220	4525794	1227166
3km	50%	50000	6	244	4915999	735326	4126144	1242094
3km	50%	50000	6	216	5139550	742667	4345294	1169526
3km	50%	50000	6	303	6360429	806970	5490390	1434438
3km	50%	50000	6	365	6915773	881213	5971528	1559072
3km	50%	50000	6	380	6680798	897219	5688793	1608506
3km	50%	50000	6	286	4584519	673568	3870839	1134349
3km	50%	50000	6	291	6530412	913342	5553528	1481502
3km	50%	50000	6	369	6338779	941328	5330944	1560809
3km	50%	50000	6	341	6274242	955145	5234480	1637847
3km	50%	50000	6	297	6956763	911826	5962910	1573605
3km	50%	50000	6	237	5130602	753810	4319144	1308978
3km	50%	50000	6	227	6035831	823065	5122976	1316901
3km	50%	50000	6	262	6670418	811299	5794350	1573832
3km	50%	50000	6	339	7630503	987823	6568713	1778734
3km	50%	50000	6	339	6642318	832877	5751443	1600338
3km	50%	50000	6	267	6357051	815124	5480475	1462339
3km	50%	50000	6	339	5811685	885032	4833672	1554045
3km	50%	50000	6	415	6256310	867620	5319696	1804353
3km	50%	50000	6	298	5660779	790099	4791271	1381015
3km	50%	50000	6	263	6290185	919150	5292299	1704030
3km	50%	50000	6	264	5025324	763644	4208070	1189881
3km	50%	50000	6	292	6749431	912845	5784004	1557765
3km	50%	50000	6	274	5139500	708111	4372573	1111563
3km	50%	50000	6	256	5950232	905554	4985248	1404621
3km	50%	50000	6	348	6049760	797574	5200340	1497190
3km	50%	50000	6	255	4618953	628707	3933116	1055128
3km	50%	50000	6	262	6206094	915053	5216649	1543568
3km	50%	50000	6	283	5835646	824460	4906135	1415687
3km	50%	50000	6	411	7609122	1025304	6516030	1791875
3km	50%	50000	6	265	7173971	971973	6101986	1665094
3km	50%	50000	6	299	7110479	905356	6139186	1505449
3km	50%	50000	6	369	6898904	919888	5863442	1700706
3km	50%	50000	6	227	4772148	723380	4010564	1163993
3km	50%	50000	6	373	6758383	900033	5786267	1648374
3km	50%	50000	6	216	5068998	759696	4217970	1304366
3km	50%	50000	6	409	7146349	883215	6196562	1684100
3km	50%	50000	6	348	5016719	728290	4214150	1284081
3km	50%	50000	6	424	6981455	878587	6044375	1533936
3km	50%	50000	6	303	5850049	799272	4990545	1303611
3km	50%	50000	6	363	7940730	1056924	6817010	1911582
3km	50%	50000	6	327	6373498	931269	5368318	1424640
3km	50%	50000	6	262	6388745	918988	5394671	1542615
3km	50%	50000	6	400	7825661	1015739	6711589	1940803
3km	50%	50000	6	259	5536807	788248	4689588	1249803
3km	50%	50000	6	364	6048920	904703	5077029	1575552
3km	50%	50000	6	347	6036595	837287	5146498	1366792
3km	50%	50000	6	246	5981681	803743	5096938	1433922
3km	50%	50000	6	237	5240695	762398	4415174	1285739
3km	50%	50000	6	394	7110893	926791	6089895	1669747
3km	50%	50000	6	251	5945173	852230	5014498	1434051
3km	50%	50000	6	221	4492207	674102	3777086	1122069
3km	50%	50000	6	264	7406341	968341	6386886	1607670
3km	50%	50000	6	240	5224925	739820	4404346	1264157
3km	50%	50000	6	241	5635527	786736	4755439	1344043
3km	50%	50000	6	377	6990820	1038225	5874521	1907636
3km	50%	50000	6	259	7100233	891664	6145808	1581996
3km	50%	50000	6	364	5096453	753870	4291648	1238082
3km	50%	50000	6	256	5698303	889471	4731254	1622115
3km	50%	50000	6	338	5980542	807844	5114347	1386342
3km	50%	50000	6	248	5464026	828377	4561547	1475064
3km	50%	50000	6	313	6278014	854926	5362662	1301552
3km	50%	50000	6	235	5745257	829523	4865206	1410288
3km	50%	50000	6	323	5389176	753038	4571251	1219225
3km	50%	50000	6	267	7670383	992935	6613263	1576373
3km	50%	50000	6	253	8424346	1131316	7203311	2096283
3km	50%	50000	6	235	5822228	815668	4955654	1260233
3km	50%	50000	6	327	6257174	946015	5243733	1546200
3km	50%	50000	6	429	7355203	988910	6290562	1850767
3km	50%	50000	6	334	6150746	905155	5186029	1488617
3km	50%	50000	6	266	6119936	843096	5206277	1413593
3km	50%	50000	6	303	5737749	738194	4926082	1316331
3km	50%	50000	6	482	6658597	899378	5677982	1782088
3km	50%	50000	6	275	5272358	768290	4439556	1223476
3km	50%	50000	6	331	5784814	831727	4852019	1381896
3km	50%	50000	6	288	5673087	836538	4764441	1340694
3km	50%	50000	6	205	5295129	780665	4445443	1336019
3km	50%	50000	6	275	6603097	898577	5646596	1497252
3km	50%	50000	6	266	5768478	826683	4845786	1543586
3km	50%	50000	6	319	6034230	886747	5048495	1480948
3km	50%	50000	6	337	6784622	918487	5784192	1612183
3km	50%	50000	6	175	5238073	749347	4445481	1098881
3km	50%	50000	6	261	5805783	776295	4985413	1414681
3km	50%	50000	6	264	5144084	782068	4315349	1188825
3km	50%	50000	6	248	5819357	832791	4919875	1317307
3km	50%	50000	6	207	5627192	832017	4739963	1300585
3km	50%	50000	6	276	5855209	847159	4946132	1356948
3km	50%	50000	6	350	6402230	868176	5448584	1597086
3km	50%	50000	6	256	5700896	809745	4805588	1321008
3km	50%	50000	6	406	6932820	890359	5968734	1541304
3km	50%	50000	6	254	5636740	788277	4778437	1179164
3km	50%	50000	6	322	6238663	885835	5302578	1508037
3km	50%	50000	6	293	6310886	859365	5391279	1543360
3km	50%	50000	6	213	5590457	846197	4683942	1437474
3km	50%	50000	6	310	5856380	844246	4903771	1271413
3km	50%	50000	6	299	6132224	875971	5184039	1377208
3km	50%	50000	6	379	7137386	981687	6089315	1668684
3km	50%	50000	6	320	6600937	903076	5627308	1517862
3km	50%	50000	6	227	4876919	765465	4027419	1203169
3km	50%	50000	6	251	5266713	732677	4485238	1172248
3km	50%	50000	6	257	4575184	667684	3866876	1168136
3km	50%	50000	6	308	7509923	1075483	6350082	1913700
3km	50%	50000	6	344	6785144	982496	5738821	1865519
3km	50%	50000	6	271	6692107	898402	5724732	1619475
3km	50%	50000	6	452	7375178	956456	6355506	1623697
3km	50%	50000	6	423	5671913	844342	4742059	1514798
3km	50%	50000	6	280	4699373	656423	3999207	1108610
3km	50%	50000	6	261	5622926	843952	4727624	1424870
3km	50%	50000	6	262	6891555	870669	5952790	1591797
3km	50%	50000	6	273	4611752	672140	3861239	1134158
3km	50%	50000	6	371	6643792	809599	5765919	1497317
3km	50%	50000	6	353	4721679	672167	4003571	1023020
3km	50%	50000	6	243	6045913	922403	5057525	1478266
3km	50%	50000	6	259	7169938	926808	6166049	1690393
3km	50%	50000	6	274	6164082	902669	5195481	1554833
3km	50%	50000	6	307	5601933	801410	4722804	1234595
3km	50%	50000	6	299	6315204	852572	5399634	1385255
3km	50%	50000	6	251	4337837	665406	3616139	1141877
3km	50%	50000	6	237	6349795	855203	5413015	1451862
3km	50%	50000	6	264	6349058	905408	5363921	1579705
3km	50%	50000	6	361	4741489	688420	3999306	1096001
3km	50%	50000	6	421	7599708	980877	6554516	1782107
3km	50%	50000	6	229	4593087	697827	3834685	1265988
3km	50%	50000	6	263	6065511	862721	5136857	1391226
3km	50%	50000	6	314	4826055	709915	4020899	1177137
3km	50%	50000	6	374	4848172	655866	4141701	1088814
3km	50%	50000	6	317	6993294	941935	5973628	1748472
3km	50%	50000	6	403	8225222	1095276	7046681	1887779
3km	50%	50000	6	610	7812712	1105096	6624087	2025278
3km	50%	50000	6	431	5408955	811191	4546100	1374280
3km	50%	50000	6	258	7097331	903665	6147158	1617842
3km	50%	50000	6	311	6688741	854925	5775037	1527102
3km	50%	50000	6	263	5152467	749468	4316746	1220528
3km	50%	50000	6	286	5313637	749355	4471288	1400203
3km	50%	50000	6	313	5905985	818183	5025724	1496039
3km	50%	50000	6	206	5873396	856556	4938574	1397793
3km	50%	50000	6	253	5085061	745407	4256219	1107452
3km	50%	50000	6	352	5971006	777741	5086837	1447207
3km	50%	50000	6	385	7028230	901642	6032947	1689788
3km	50%	50000	6	269	6762902	912838	5775519	1821115
3km	50%	50000	6	405	7174983	986294	6100090	1840240
3km	50%	50000	6	304	5673240	780891	4825442	1361818
3km	50%	50000	6	227	6317572	895978	5332484	1520244
3km	50%	50000	6	237	5642396	750077	4822169	1227857
3km	50%	50000	6	259	6216645	824901	5329621	1423405
3km	50%	50000	6	297	4664059	683627	3925378	1045486
3km	50%	50000	6	336	6139652	878532	5107462	1472852
3km	50%	50000	6	339	5571014	825567	4661408	1380465
3km	50%	50000	6	276	6329284	924287	5343173	1794423
3km	50%	50000	6	335	6794480	867707	5841742	1626480
3km	50%	50000	6	247	5199641	759647	4369163	1331754
3km	50%	50000	6	453	7097260	896642	6099955	1728043
3km	50%	50000	6	225	6528428	929812	5497537	1461973
3km	50%	50000	6	342	7218408	854747	6290697	1654879
3km	50%	50000	6	252	7209939	960055	6168260	1693707
3km	50%	50000	6	365	7385787	929902	6374502	1700549
3km	50%	50000	6	330	5334486	793653	4466140	1273895
3km	50%	50000	6	276	6164117	911239	5166511	1734496
3km	50%	50000	6	372	5869244	893113	4932899	1476471
3km	50%	50000	6	284	6257817	801407	5393500	1472459
3km	50%	50000	6	240	5956130	912915	4946548	1430816
3km	50%	50000	6	264	4916526	756415	4076089	1129720
3km	50%	50000	6	235	5291206	701245	4493376	1329517
3km	50%	50000	6	347	7121286	954035	6084473	1724446
3km	50%	50000	6	339	8027737	993315	6943147	1909709
3km	50%	50000	6	286	5543732	833703	4626249	1356026
3km	50%	50000	6	230	5835163	833397	4936317	1256418
3km	50%	50000	6	179	5027172	701271	4260985	1179675
3km	50%	50000	6	284	6659896	830385	5758607	1618024
3km	50%	50000	6	245	6178818	946908	5161650	1505032
3km	50%	50000	6	266	6089859	906736	5092577	1509919
3km	50%	50000	6	387	7017230	976708	5982458	1649427
3km	50%	50000	6	320	5307569	827139	4424044	1334296
3km	50%	50000	6	340	7167166	935210	6168365	1591900
3km	50%	50000	6	268	5991746	870615	5077515	1347626
3km	50%	50000	6	249	5238442	787955	4392185	1257091
3km	50%	50000	6	260	5198404	797636	4350492	1331138
3km	50%	50000	6	300	6567586	870092	5619802	1507201
3km	50%	50000	6	256	4975771	727486	4170460	1176223
3km	50%	50000	6	384	6399644	846297	5502524	1443269
3km	50%	50000	6	247	5486109	792444	4649058	1228368
3km	50%	50000	6	267	7060284	938640	6049750	1659807
3km	50%	50000	6	417	5773374	772313	4929131	1286935
3km	50%	50000	6	212	5304593	787861	4417778	1357056
3km	50%	50000	6	248	5496391	797812	4649664	1401052
3km	50%	50000	6	254	6297067	828863	5414634	1374058
3km	50%	50000	6	287	7627657	967185	6595823	1687295
3km	50%	50000	6	384	7181210	926616	6172806	1782157
3km	50%	50000	6	236	6212030	812463	5336815	1405749
3km	50%	50000	6	334	5900063	899643	4901530	1501067
3km	50%	50000	6	221	4634745	667160	3907599	1177905
3km	50%	50000	6	397	6223659	912408	5228758	1774016
3km	50%	50000	6	250	5923798	809009	5054744	1398834
3km	50%	50000	6	295	7308530	971228	6264742	1568118
3km	50%	50000	6	238	7396081	1024078	6271112	1713790
3km	50%	50000	6	255	5238652	743883	4424275	1178609
3km	50%	50000	6	235	5286841	784042	4458425	1183621
3km	50%	50000	6	236	6509426	860662	5595922	1606881
3km	50%	50000	6	341	5042142	774580	4224783	1361203
3km	50%	50000	6	603	7284710	957110	6228925	1781458
3km	50%	50000	6	257	4972641	744877	4176865	1193989
3km	50%	50000	6	221	5900187	858878	4975988	1329929
3km	50%	50000	6	362	8045672	1018127	6967024	1888188
3km	50%	50000	6	182	4760813	699954	4008472	1166743
3km	50%	50000	6	295	7020909	933859	5966265	1699052
3km	50%	50000	6	288	6113307	861503	5188931	1478029
3km	50%	50000	6	398	5019099	760933	4209988	1247099
3km	50%	50000	6	227	6411847	834670	5517214	1607911
3km	50%	50000	6	516	6736630	885088	5793962	1532983
3km	50%	50000	6	237	5813181	829642	4914036	1368337
3km	50%	50000	6	294	5445042	831094	4569216	1258597
3km	50%	50000	6	312	7293230	958271	6251034	1746156
3km	50%	50000	6	235	5826304	833798	4898945	1303076
3km	50%	50000	6	252	5134993	736410	4323207	1196358
3km	50%	50000	6	271	5258409	753620	4449206	1168460
3km	50%	50000	6	268	6691496	838419	5781335	1423364
3km	50%	50000	6	272	7198889	971329	6132025	1601422
3km	50%	50000	6	455	7031339	880834	6081386	1538561
3km	50%	50000	6	262	5526022	766997	4706117	1200019
3km	50%	50000	6	236	5944352	859538	5017665	1430896
3km	50%	50000	6	358	6638433	842550	5702612	1619642
3km	50%	50000	6	304	6297265	859120	5340218	1571023
3km	50%	50000	6	273	5389538	823491	4460620	1362254
3km	50%	50000	6	242	6494506	886961	5532657	1575756
3km	50%	50000	6	193	4423025	677212	3676909	1101299
3km	50%	50000	6	223	4970476	715322	4188635	1089622
3km	50%	50000	6	239	6060408	910567	5090060	1382029
3km	50%	50000	6	219	5259919	788055	4421249	1372141
3km	50%	50000	6	348	5141497	816033	4280813	1285210
3km	50%	50000	6	227	5413926	799268	4579088	1211722
3km	50%	50000	6	335	4979086	733090	4195898	1311379
3km	50%	50000	6	344	5189945	796573	4340971	1235215
3km	50%	50000	6	358	6080353	781604	5224231	1428567
3km	50%	50000	6	248	7293374	931826	6306032	1596913
3km	50%	50000	6	340	5555214	809217	4672727	1353477
3km	50%	50000	6	422	5351766	763831	4489315	1353753
3km	50%	50000	6	260	5703150	849963	4790580	1371941
3km	50%	50000	6	278	6027957	821366	5134690	1367099
3km	50%	50000	6	296	5312152	785852	4459101	1358052
3km	50%	50000	6	331	5433504	722980	4645521	1252340
3km	50%	50000	6	282	5479242	753236	4678720	1362065
3km	50%	50000	6	432	5045734	779740	4183758	1382468
3km	50%	50000	6	289	5225123	765903	4388254	1350380
3km	50%	50000	6	283	6845885	967280	5804101	1736090
3km	50%	50000	6	292	6401899	880048	5468170	1463840
3km	50%	50000	6	245	6261058	906750	5297941	1634598
3km	50%	50000	6	222	4563207	641804	3858678	1047856
3km	50%	50000	6	200	4519453	651110	3823004	1052618
3km	50%	50000	6	220	5312519	744604	4495400	1378527
3km	50%	50000	6	270	6206753	831921	5321018	1327937
3km	50%	50000	6	299	4947765	714224	4168194	1168680
3km	50%	50000	6	316	5114798	785772	4236236	1274419
3km	50%	50000	6	297	5742796	792666	4882339	1243178
3km	50%	50000	6	290	5276050	766070	4450719	1286654
3km	50%	50000	6	252	7811492	1037773	6690522	1960981
3km	50%	50000	6	408	6798447	921076	5804596	1603955
3km	50%	50000	6	438	6216354	808553	5356065	1417001
3km	50%	50000	6	378	5296891	811050	4423880	1212969
3km	50%	50000	6	294	5269614	781014	4413735	1423938
3km	50%	50000	6	322	8277537	1077272	7090798	1893764
3km	50%	50000	6	237	6211238	839432	5297898	1487829
3km	50%	50000	6	347	5309390	785361	4463240	1309934
3km	50%	50000	6	234	5713810	843994	4814046	1312396
3km	50%	50000	6	283	5905577	850265	4994600	1549322
3km	50%	50000	6	390	7180744	933135	6161004	1641082
3km	50%	50000	6	363	7141345	878866	6188761	1683072
3km	50%	50000	6	241	5297063	757921	4493167	1271442
3km	50%	50000	6	225	4848624	692449	4092654	1128782
3km	50%	50000	6	221	4822866	765245	4012915	1129407
3km	50%	50000	6	243	5043115	726951	4249459	1245209
3km	50%	50000	6	332	6315957	838098	5400917	1528359
3km	50%	50000	6	244	6201323	869162	5233769	1446353
3km	50%	50000	6	328	5267925	735468	4452855	1289571
3km	50%	50000	6	266	6145534	836086	5251921	1384483
3km	50%	50000	6	204	5312653	784940	4475259	1161840
3km	50%	50000	6	265	4668134	673176	3939110	1213962
3km	50%	50000	6	329	5493643	837455	4583686	1357510
3km	50%	50000	6	316	7524475	959282	6470079	1623770
3km	50%	50000	6	291	5414389	767150	4585902	1426294
3km	50%	50000	6	307	4650389	692848	3920748	1164698
3km	50%	50000	6	349	7074237	922671	6058326	1545769
3km	50%	50000	6	301	5621719	832421	4712945	1475364
3km	50%	50000	6	306	6172223	741405	5374631	1348122
3km	50%	50000	6	276	6406448	827400	5523617	1492102
3km	50%	50000	6	443	7467777	928365	6423213	1670525
3km	50%	50000	6	287	5566552	831851	4666979	1298106
3km	50%	50000	6	307	6470367	870438	5489401	1579184
3km	50%	50000	6	314	8469399	1067622	7296913	1992537
3km	50%	50000	6	251	6371342	805634	5483508	1503913
3km	50%	50000	6	344	5571317	750844	4748979	1467542
3km	50%	50000	6	307	5651420	816675	4772885	1361199
3km	50%	50000	6	429	5327649	749982	4516501	1307823
3km	50%	50000	6	311	5918000	863867	4991658	1560724
3km	50%	50000	6	263	6752694	871797	5758380	1507570
3km	50%	50000	6	289	6947272	924684	5942896	1620465
3km	50%	50000	6	332	5917999	873740	4976065	1485497
3km	50%	50000	6	253	5661134	728501	4847444	1371345
3km	50%	50000	6	287	6351730	949668	5294293	1642827
3km	50%	50000	6	296	5865399	786214	5021660	1407950
3km	50%	50000	6	197	5263303	738786	4461712	1351084
3km	50%	50000	6	343	6808431	980853	5769119	1570806
3km	50%	50000	6	297	5080669	745498	4276344	1239513
3km	50%	50000	6	298	5860550	857374	4932835	1392637
3km	50%	50000	6	293	7372085	923724	6388892	1814794
3km	50%	50000	6	305	5274959	781702	4418804	1232013
3km	50%	50000	6	232	5348490	787079	4504445	1211356
3km	50%	50000	6	253	4835173	686653	4104724	1129760
3km	50%	50000	6	276	4854932	720223	4088415	1227695
3km	50%	50000	6	276	4965718	776948	4120013	1195134
3km	50%	50000	6	250	4679288	736406	3883842	1129045
3km	50%	50000	6	280	7004399	874713	6058149	1600159
3km	50%	50000	6	249	5623266	746094	4819522	1380907
3km	50%	50000	6	224	5075057	741969	4244899	1170264
3km	50%	50000	6	239	5539810	795309	4651473	1290733
3km	50%	50000	6	289	5745242	858555	4805076	1509492
3km	50%	50000	6	225	5082555	721838	4286797	1121104
3km	50%	50000	6	317	7939934	1107313	6750334	2000488
3km	50%	50000	6	306	6079643	910776	5086458	1562836
3km	50%	50000	6	503	5878668	791770	5028484	1419200
3km	50%	50000	6	230	5792195	769812	4974820	1537705
3km	50%	50000	6	301	6419513	893243	5463069	1410070
3km	50%	50000	6	282	5145894	713517	4318281	1187307
3km	50%	50000	6	301	6453316	880541	5515415	1570280
3km	50%	50000	6	431	7101049	971693	6056948	1879831
3km	50%	50000	6	261	6355368	833643	5445632	1448803
3km	50%	50000	6	365	7346583	968061	6295483	1822792
3km	50%	50000	6	254	5775170	753946	4960318	1377759
3km	50%	50000	6	287	6419743	857715	5488980	1506091
3km	50%	50000	6	280	6494312	878821	5535857	1566690
3km	50%	50000	6	454	5440924	809282	4583573	1255342
3km	50%	50000	6	407	7268805	977949	6222989	1758420
3km	50%	50000	6	254	4943990	681761	4206231	1028131
3km	50%	50000	6	306	6079356	837624	5180623	1366067
3km	50%	50000	6	269	6049428	850689	5102981	1525725
3km	50%	50000	6	286	6234059	908917	5249975	1503058
3km	50%	50000	6	270	5111368	764376	4303577	1372965
3km	50%	50000	6	314	5815257	909041	4840443	1491440
3km	50%	50000	6	280	5036452	746287	4247847	1190912
3km	50%	50000	6	401	7460430	976242	6415870	1685854
3km	50%	50000	6	307	5511268	780962	4583120	1342009
3km	50%	50000	6	265	5545925	868983	4631978	1447875
3km	50%	50000	6	365	4683424	694351	3943281	1153108
3km	50%	50000	6	283	7281927	1003420	6186719	1773928
3km	50%	50000	6	289	5599773	800355	4751364	1390118
3km	50%	50000	6	254	4786459	715997	4011017	1068844
3km	50%	50000	6	337	6582707	941178	5574776	1612891
3km	50%	50000	6	280	5962411	839500	5067741	1445098
3km	50%	50000	6	209	5652106	775771	4817578	1276895
3km	50%	50000	6	251	7217303	934167	6213023	1746944
3km	50%	50000	6	287	5965224	773841	5121609	1399973
3km	50%	50000	6	305	5642868	828428	4747663	1380508
3km	50%	50000	6	277	5388364	828076	4486545	1311597
3km	50%	50000	6	244	5302158	717011	4511175	1274388
3km	50%	50000	6	357	6428447	830376	5528156	1578259
3km	50%	50000	6	296	6114165	895900	5148841	1387393
3km	50%	50000	6	275	8130860	1074874	6979988	1907088
3km	50%	50000	6	408	7281341	887685	6328365	1599327
3km	50%	50000	6	225	6334920	829845	5446301	1422393
3km	50%	50000	6	316	6354975	961857	5324584	1624141
3km	50%	50000	6	275	5490394	800423	4575523	1276736
3km	50%	50000	6	174	5675647	835666	4766456	1343061
3km	50%	50000	6	342	6862187	879554	5862700	1660849
3km	50%	50000	6	283	7029192	933091	6028724	1446601
3km	50%	50000	6	292	5044817	722023	4218113	1232746
3km	50%	50000	6	277	5557380	762719	4724329	1269380
3km	50%	50000	6	261	5019089	764515	4186001	1225202
3km	50%	50000	6	337	5929654	831108	5043063	1385996
3km	50%	50000	6	215	6747424	914866	5759504	1461327
3km	50%	50000	6	243	5739703	861488	4804424	1311115
3km	50%	50000	6	285	6153832	867980	5213205	1609354
3km	50%	50000	6	348	6035963	810137	5156201	1397909
3km	50%	50000	6	280	6013638	869036	5058240	1424869
3km	50%	50000	6	387	5991671	908543	5036213	1388117
3km	50%	50000	6	258	6786926	904998	5800320	1576935
3km	50%	50000	6	232	4492498	658192	3789485	1163317
3km	50%	50000	6	289	6744168	851333	5822770	1484303
3km	50%	50000	6	231	5053758	737404	4252113	1160099
3km	50%	50000	6	227	4866857	744395	4076797	1185915
3km	50%	50000	6	246	5993476	885080	5043987	1385189
3km	50%	50000	6	274	5662584	795927	4767942	1346637
3km	50%	50000	6	256	5808391	845064	4921156	1407444
3km	50%	50000	6	219	4286038	648828	3588428	1142120
3km	50%	50000	6	265	5686885	843210	4793167	1424642
3km	50%	50000	6	285	5304071	798563	4433893	1169074
3km	50%	50000	6	230	6237800	934002	5246994	1503722
3km	50%	50000	6	289	5808819	841535	4898281	1529022
3km	50%	50000	6	279	7583039	976020	6541303	1872067
3km	50%	50000	6	321	6945215	935577	5879483	1608014
3km	50%	50000	6	301	5811281	750078	4990536	1475190
3km	50%	50000	6	278	5360312	740171	4555089	1333716
3km	50%	50000	6	230	5394245	797844	4535414	1230279
3km	50%	50000	6	234	6318924	851552	5398138	1328910
3km	50%	50000	6	390	6950658	924152	5934243	1576950
3km	50%	50000	6	256	5392886	789224	4512856	1176723
3km	50%	50000	6	327	6703491	843333	5787491	1599631
3km	50%	50000	6	285	5466455	826573	4559034	1442632
3km	50%	50000	6	277	6217331	866940	5272775	1604269
3km	50%	50000	6	251	5187880	726775	4401607	1175319
3km	50%	50000	6	413	7585466	872082	6634942	1681644
3km	50%	50000	6	230	5699370	783088	4873099	1284526
3km	50%	50000	6	252	5303573	738118	4497983	1189587
3km	50%	50000	6	268	5383325	764239	4554337	1184067
3km	50%	50000	6	213	6245618	871986	5286389	1534227
3km	50%	50000	6	269	6566711	933472	5584678	1534331
3km	50%	50000	6	252	5630682	832029	4720999	1335901
3km	50%	50000	6	291	5639120	864933	4698562	1346446
3km	50%	50000	6	356	5905783	826029	5020126	1477551
3km	50%	50000	6	320	5265214	800095	4403470	1244519
3km	50%	50000	6	211	5250651	764027	4427336	1141338
3km	50%	50000	6	317	5002381	694508	4214023	1242507
3km	50%	50000	6	245	5550065	800821	4674521	1248654
3km	50%	50000	6	297	6669954	883774	5715802	1705346
3km	50%	50000	6	345	7005497	931307	5990626	1653910
3km	50%	50000	6	504	7416882	964139	6376519	1831651
3km	50%	50000	6	242	6394241	898191	5437440	1584373
3km	50%	50000	6	197	4889189	720072	4119428	1065071
3km	50%	50000	6	256	5481465	796705	4623739	1313967
3km	50%	50000	6	365	7975821	1026124	6872130	1709478
3km	50%	50000	6	327	7840233	984387	6760131	1978230
3km	50%	50000	6	209	5192853	703129	4423013	1164915
3km	50%	50000	6	314	5865024	835267	4970136	1446254
3km	50%	50000	6	256	7701142	999612	6610881	1958526
3km	50%	50000	6	215	4665318	678866	3944264	1141197
3km	50%	50000	6	358	5449361	732999	4615360	1269744
3km	50%	50000	6	317	6747104	808302	5857072	1574703
3km	50%	50000	6	331	7958751	1045235	6844337	1696961
3km	50%	50000	6	209	4322446	637969	3621517	1034083
3km	50%	50000	6	296	5832145	881941	4864987	1477108
3km	50%	50000	6	335	7693184	1046580	6571047	1936490
3km	50%	50000	6	335	6595258	909881	5593479	1601656
3km	50%	50000	6	370	7825164	1012906	6740926	1868977
3km	50%	50000	6	242	4716971	688521	3987913	1143540
3km	50%	50000	6	314	5231539	777007	4398799	1217342
3km	50%	50000	6	283	5866979	862246	4925615	1464310
3km	50%	50000	6	293	4554194	699856	3744218	1187357
3km	50%	50000	6	277	7789211	965753	6749917	1876588
3km	50%	50000	6	344	5772473	837703	4872473	1369758
3km	50%	50000	6	277	5642863	795693	4760955	1334008
3km	50%	50000	6	245	5996944	845845	5075596	1511532
3km	50%	50000	6	242	5592631	793223	4742952	1193599
3km	50%	50000	6	240	5798917	911371	4821460	1395509
3km	50%	50000	6	305	5306129	783034	4473766	1288461
3km	50%	50000	6	342	6413659	989890	5368698	1511180
3km	50%	50000	6	270	4219327	635328	3502804	990862
3km	50%	50000	6	267	6239152	885342	5261513	1470595
3km	50%	50000	6	285	5450727	840521	4549858	1264107
3km	50%	50000	6	453	5912680	831918	4987644	1456093
3km	50%	50000	6	285	4850560	713120	4079493	1358812
3km	50%	50000	6	320	6490694	843638	5581704	1435864
3km	50%	50000	6	373	7658197	973982	6609922	1863279
3km	50%	50000	6	248	5971239	768440	5141747	1402465
3km	50%	50000	6	259	6149901	861614	5242704	1503828
3km	50%	50000	6	380	7332774	926615	6309829	1724357
3km	50%	50000	6	253	6150522	881052	5195724	1434771
3km	50%	50000	6	507	5475633	842563	4539306	1602078
3km	50%	50000	6	265	6705794	853658	5779052	1448372
3km	50%	50000	6	225	5825039	920919	4835100	1469522
3km	50%	50000	6	288	5450598	857300	4517374	1284738
3km	50%	50000	6	261	5982583	800567	5113181	1267637
3km	50%	50000	6	393	6088813	794939	5238931	1407996
3km	50%	50000	6	278	5532100	801323	4635975	1439614
3km	50%	50000	6	268	5032885	736514	4260103	1221606
3km	50%	50000	6	334	6978247	931337	5986695	1676049
3km	50%	50000	6	344	7518151	1007472	6430577	1976601
3km	50%	50000	6	263	6532877	831827	5621086	1473057
3km	50%	50000	6	648	8117322	970075	7044185	1947973
3km	50%	50000	6	201	6096055	840727	5194217	1334316
3km	50%	50000	6	277	7402074	1037982	6287578	2038564
3km	50%	50000	6	258	6458797	897453	5478576	1600582
3km	50%	50000	6	303	6426546	878399	5485422	1451026
3km	50%	50000	6	326	8020971	1047683	6902398	1870379
3km	50%	50000	6	249	5113182	782768	4277167	1474358
3km	50%	50000	6	298	6390883	873007	5443070	1514536
3km	50%	50000	6	280	4926615	724312	4155347	1203323
3km	50%	50000	6	334	6102846	867498	5168026	1334572
3km	50%	50000	6	305	7727455	1081968	6571746	1984373
3km	50%	50000	6	354	5487302	813453	4588754	1393264
3km	50%	50000	6	264	6761382	920906	5785261	1560071
3km	50%	50000	6	256	5462466	799433	4584744	1299227
3km	50%	50000	6	491	6165779	752844	5347156	1505458
3km	50%	50000	6	343	7834848	1025777	6728998	1606836
3km	50%	50000	6	213	5529025	759217	4702077	1259382
3km	50%	50000	6	301	4937261	757270	4124240	1113950
3km	50%	50000	6	317	5393674	833337	4494464	1370700
3km	50%	50000	6	302	5322712	766396	4465487	1313928
3km	50%	50000	6	231	5532419	784436	4690221	1486364
3km	50%	50000	6	278	5127404	778533	4290966	1358784
3km	50%	50000	6	235	4931836	733623	4143919	1201038
3km	50%	50000	6	298	6146124	938068	5148438	1471388
3km	50%	50000	6	462	7015250	920355	6029726	1558171
3km	50%	50000	6	204	5297029	737217	4487268	1189098
3km	50%	50000	6	267	5204744	739274	4417472	1251555
3km	50%	50000	6	357	6787309	876771	5833523	1722714
3km	50%	50000	6	322	6976810	904428	5999760	1603542
3km	50%	50000	6	343	6204998	923643	5205914	1551035
3km	50%	50000	6	265	7094692	923050	6113464	1699896
3km	50%	50000	6	243	5766692	827054	4877151	1483176
3km	50%	50000	6	206	5106402	721629	4321128	1192140
3km	50%	50000	6	269	5713232	825609	4794774	1425238
3km	50%	50000	6	192	5109016	671424	4404090	1234072
3km	50%	50000	6	282	6594905	853750	5684178	1557594
3km	50%	50000	6	346	7280944	934392	6280264	1558979
3km	50%	50000	6	216	5101690	732674	4315580	1125098
3km	50%	50000	6	296	5026224	765052	4206133	1291779
3km	50%	50000	6	375	5719209	833369	4811989	1352162
3km	50%	50000	6	250	5274857	785079	4398008	1337916
3km	50%	50000	6	223	4944879	737732	4154299	1192658
3km	50%	50000	6	278	6581260	877629	5655914	1427017
3km	50%	50000	6	319	5223136	732160	4432098	1309945
3km	50%	50000	6	280	6648734	962250	5601706	1604339
3km	50%	50000	6	296	6854095	849437	5941837	1423186
3km	50%	50000	6	296	5574467	815040	4707767	1307864
3km	50%	50000	6	305	5810907	860119	4887332	1554095
3km	50%	50000	6	381	6339792	898451	5340135	1576070
3km	50%	50000	6	385	7385053	1005864	6296518	1768190
3km	50%	50000	6	196	5260485	740206	4470295	1154757
3km	50%	50000	6	327	7615364	1011424	6490409	1956091
3km	50%	50000	6	345	7438176	984986	6363944	1879394
3km	50%	50000	6	312	6811149	920167	5784162	1836927
3km	50%	50000	6	325	5222553	780023	4373385	1128647
3km	50%	50000	6	310	5025710	782031	4191689	1340968
3km	50%	50000	6	225	6571929	867108	5614223	1515911
3km	50%	50000	6	261	5555621	794213	4693086	1239184
3km	50%	50000	6	244	4951948	710405	4182395	1124382
3km	50%	50000	6	305	5869305	911159	4878585	1451226
3km	50%	50000	6	335	7069850	919459	6073830	1602525
3km	50%	50000	6	388	5976071	900099	4995502	1716085
3km	50%	50000	6	269	4825871	700328	4073999	1192986
3km	50%	50000	6	252	4509477	664086	3800989	1013438
3km	50%	50000	6	226	5089638	795596	4199085	1402026
3km	50%	50000	6	239	5116823	770293	4275527	1306980
3km	50%	50000	6	239	7569930	1000652	6461577	1662813
3km	50%	50000	6	320	5731440	845064	4814340	1310017
3km	50%	50000	6	378	7070896	900173	6084409	1635643
3km	50%	50000	6	294	6022813	911701	5032449	1404696
3km	50%	50000	6	389	5639218	842992	4741993	1364745
3km	50%	50000	6	420	7434530	1033711	6312438	2124462
3km	50%	50000	6	320	6851432	883855	5900602	1628518
3km	50%	50000	6	229	5397914	793513	4538983	1290017
3km	50%	50000	6	256	4446876	681723	3715929	1129822
3km	50%	50000	6	252	4969801	732168	4159236	1158390
3km	50%	50000	6	606	6984355	903903	5979932	1580862
3km	50%	50000	6	303	6472817	1001828	5368154	1697702
3km	50%	50000	6	258	5394820	771685	4532989	1196268
3km	50%	50000	6	326	6628781	864784	5694528	1538190
3km	50%	50000	6	195	5448208	782838	4590564	1148980
3km	50%	50000	6	299	6323411	867004	5413185	1512994
3km	50%	50000	6	181	5025038	755573	4219108	1260647
3km	50%	50000	6	263	5741877	827136	4830666	1565863
3km	50%	50000	6	362	5981459	897318	4961823	1610412
3km	50%	50000	6	277	6831590	868488	5894652	1582005
3km	50%	50000	6	477	6282338	818288	5412060	1483065
3km	50%	50000	6	244	5878733	811862	5001668	1454693
3km	50%	50000	6	318	5286308	790212	4441329	1404119
3km	50%	50000	6	294	4924105	739534	4129817	1143469
3km	50%	50000	6	333	6973245	946115	5955385	1502705
3km	50%	50000	6	351	7244216	965058	6206479	1906444
3km	50%	50000	6	257	5750776	885683	4800655	1529518
3km	50%	50000	6	250	6663760	1030884	5538550	1758706
3km	50%	50000	6	307	7215195	999696	6123576	1761214
3km	50%	50000	6	277	5469468	835112	4548655	1548293
3km	50%	50000	6	241	5827137	833228	4947457	1300321
3km	50%	50000	6	228	5851957	876535	4893359	1497769
3km	50%	50000	6	363	5616163	861756	4676476	1619003
3km	50%	50000	6	362	4797265	685519	4059863	1205563
3km	50%	50000	6	277	6775353	979566	5703263	1754721
3km	50%	50000	6	306	5821288	833286	4929434	1273652
3km	50%	50000	6	306	5444378	823399	4534567	1292282
3km	50%	50000	6	479	8093573	972507	7028856	1845100
3km	50%	50000	6	313	6220191	831251	5339161	1403862
3km	50%	50000	6	247	6267522	853053	5355600	1599610
3km	50%	50000	6	389	7449212	988667	6388584	1791907
3km	50%	50000	6	291	7672024	992559	6588978	1974785
3km	50%	50000	6	301	6101140	896796	5115589	1495723
3km	50%	50000	6	296	5674729	771440	4842388	1544313
3km	50%	50000	6	247	6473792	860801	5542064	1522375
3km	50%	50000	6	225	5734612	845889	4813571	1458586
3km	50%	50000	6	283	6515722	787351	5627287	1521165
3km	50%	50000	6	411	6466641	906203	5474611	1526506
3km	50%	50000	6	231	6585596	893044	5639384	1732230
3km	50%	50000	6	273	6460954	994464	5382957	1871811
3km	50%	50000	6	319	5261272	803402	4383344	1416712
3km	50%	50000	6	438	6994906	868313	6061721	1717828
3km	50%	50000	6	379	6208020	814726	5345888	1451202
3km	50%	50000	6	312	6635358	919661	5660980	1661687
3km	50%	50000	6	308	6637588	979957	5556481	1529021
3km	50%	50000	6	369	7966601	989763	6894282	1901420
3km	50%	50000	6	414	6468818	956087	5429066	1618240
3km	50%	50000	6	495	8224875	1090776	7001136	2022715
3km	50%	50000	6	258	6099072	834365	5197984	1464482
3km	50%	50000	6	189	4943376	715351	4165314	1158559
3km	50%	50000	6	328	8670996	1163730	7408941	2123613
3km	50%	50000	6	276	5854106	908769	4868994	1525942
3km	50%	50000	6	279	6221999	897938	5215201	1698393
3km	50%	50000	6	301	4653378	660863	3905105	1073055
3km	50%	50000	6	243	6825576	933418	5793219	1557193
3km	50%	50000	6	226	5909746	815879	5024428	1317370
3km	50%	50000	6	234	6359609	847963	5450519	1399154
3km	50%	50000	6	278	6493457	894363	5535311	1535669
3km	50%	50000	6	200	6301562	824170	5412779	1422000
3km	50%	50000	6	263	4869707	708557	4068483	1240026
3km	50%	50000	6	338	6665221	839612	5738938	1475933
3km	50%	50000	6	266	6120310	899616	5155069	1532139
3km	50%	50000	6	233	6739781	861208	5815690	1591878
3km	50%	50000	6	285	6670256	859186	5718825	1500972
3km	50%	50000	6	317	4490474	733075	3691549	1136582
3km	50%	50000	6	324	7878051	1033257	6768593	1863258
3km	50%	50000	6	305	4830739	746188	4030120	1311027
3km	50%	50000	6	221	6052346	899426	5097493	1567339
3km	50%	50000	6	278	9010906	1222542	7635626	2172148
3km	50%	50000	6	267	5205165	735992	4395337	1218692
3km	50%	50000	6	303	7219658	969487	6102163	1932947
3km	50%	50000	6	280	6248037	807268	5365302	1392032
3km	50%	50000	6	337	6648772	848458	5732471	1603432
3km	50%	50000	6	253	4944367	755922	4099819	1198514
3km	50%	50000	6	298	5466382	846199	4554599	1475012
3km	50%	50000	6	263	5173723	780148	4318705	1445516
3km	50%	50000	6	340	5634704	874691	4684538	1455619
3km	50%	50000	6	342	4638461	706216	3874497	1088972
3km	50%	50000	6	230	5328320	768768	4478190	1242382
3km	50%	50000	6	272	7284608	960608	6236008	1750703
3km	50%	50000	6	294	4993441	739284	4197253	1232419
3km	50%	50000	6	225	5197385	788749	4348805	1285895
3km	50%	50000	6	247	5724476	812233	4864911	1398870
3km	50%	50000	6	308	6284350	772643	5459675	1336685
3km	50%	50000	6	313	7315848	911568	6326160	1726051
3km	50%	50000	6	325	6641666	902952	5657716	1695487
3km	50%	50000	6	271	6093524	846131	5170740	1409315
3km	50%	50000	6	344	5314520	745787	4526093	1179393
3km	50%	50000	6	264	5959471	868238	5024660	1420675
3km	50%	50000	6	358	5075458	823044	4185878	1401764
3km	50%	50000	6	301	5185977	828893	4301604	1377895
3km	50%	50000	6	232	4536014	691015	3815808	994175
3km	50%	50000	6	264	6712734	879394	5748947	1665103
3km	50%	50000	6	246	5865122	781868	5011794	1439145
3km	50%	50000	6	344	5838179	821658	4947818	1359166
3km	50%	50000	6	419	7345000	993000	6288693	1828364
3km	50%	50000	6	310	7000117	1015328	5891940	1900080
3km	50%	50000	6	252	4985129	703676	4202981	1201194
3km	50%	50000	6	148	4561682	679107	3836732	966175
3km	50%	50000	6	260	5306714	782752	4456378	1319532
3km	50%	50000	6	242	5641448	783210	4775735	1270047
3km	50%	50000	6	274	5908884	833429	5032988	1278181
3km	50%	50000	6	282	7385462	916273	6407606	1679881
3km	50%	50000	6	254	6437974	987971	5352565	1656105
3km	50%	50000	6	212	5093161	733775	4301368	1176519
3km	50%	50000	6	375	6153970	769575	5325732	1399546
3km	50%	50000	6	256	4980650	767930	4171567	1348654
3km	50%	50000	6	436	7551835	947668	6524847	1673308
3km	50%	50000	6	344	6967588	940486	5944830	1694298
3km	50%	50000	6	227	6726386	897279	5733912	1569034
3km	50%	50000	6	276	7669588	1008150	6545951	1718469
3km	50%	50000	6	358	6626489	855808	5696848	1502822
3km	50%	50000	6	264	6520139	839958	5611320	1427359
3km	50%	50000	6	247	4882360	741111	4079260	1151778
3km	50%	50000	6	376	5068734	724284	4253341	1173219
3km	50%	50000	6	212	6386938	818400	5504153	1324678
3km	50%	50000	6	270	6654567	833241	5744995	1389747
3km	50%	50000	6	319	5955444	918294	4959091	1665328
3km	50%	50000	6	275	5458181	838369	4570911	1320296
3km	50%	50000	6	253	6639265	961971	5616473	1462817
3km	50%	50000	6	242	5826271	799842	4968602	1217054
3km	50%	50000	6	351	6293681	935340	5293870	1658636
3km	50%	50000	6	297	6007591	788140	5178869	1357291
3km	50%	50000	6	341	6448692	890785	5494736	1822131
3km	50%	50000	6	317	7289786	977488	6248030	1817460
3km	50%	50000	6	259	4883554	737103	4091101	1205488
3km	50%	50000	6	421	4946902	771141	4114032	1423819
3km	50%	50000	6	249	4627792	662638	3904322	1086144
3km	50%	50000	6	343	6632806	932476	5614220	1553779
3km	50%	50000	6	386	5547426	860449	4639022	1394874
3km	50%	50000	6	264	6336105	863990	5392093	1656531
3km	50%	50000	6	295	6268059	866758	5336625	1461500
3km	50%	50000	6	298	5366756	802154	4489221	1385510
3km	50%	50000	6	242	6573910	962263	5520539	1619449
3km	50%	50000	6	310	5843418	848292	4907579	1378538
3km	50%	50000	6	294	7243881	954651	6193711	1571259
3km	50%	50000	6	273	5578657	797729	4729860	1221021
3km	50%	50000	6	277	4855824	689246	4100270	1235621
3km	50%	50000	6	207	6158088	792939	5258475	1334871
3km	50%	50000	6	260	6367784	825522	5461312	1459812
3km	50%	50000	6	310	6450338	850328	5513558	1468215
3km	50%	50000	6	305	5921620	837747	5023758	1345953
3km	50%	50000	6	301	6482452	975620	5436614	1646740
3km	50%	50000	6	374	5963462	825698	5063211	1474880
3km	50%	50000	6	273	6063780	853141	5142993	1329637
3km	50%	50000	6	377	5907344	777912	5042938	1501204
3km	50%	50000	6	260	6158726	876340	5190021	1397299
3km	50%	50000	6	302	5510081	856601	4593620	1319985
3km	50%	50000	6	294	7046942	936943	6015353	1801390
3km	50%	50000	6	386	5678582	894854	4686600	1457492
3km	50%	50000	6	249	5655451	837065	4747659	1310421
3km	50%	50000	6	269	6326041	871493	5381634	1530256
3km	50%	50000	6	326	7251126	985442	6191180	1734094
3km	50%	50000	6	215	5474900	833053	4586525	1258994
3km	50%	50000	6	309	7025683	980045	5946716	1734725
3km	50%	50000	6	214	5101903	757868	4274319	1354041
3km	50%	50000	6	290	5341409	824087	4455558	1540554
3km	50%	50000	6	450	4863793	752593	4063263	1263718
3km	50%	50000	6	248	5099664	724169	4320097	1169941
3km	50%	50000	6	315	5760900	871199	4795998	1486738
3km	50%	50000	6	398	7340236	978867	6258169	1689938
3km	50%	50000	6	291	6873152	878313	5918747	1589178
3km	50%	50000	6	284	6822748	981832	5756376	1466389
3km	50%	50000	6	374	6233310	838747	5341303	1518593
3km	50%	50000	6	222	5152813	724195	4371058	1128126
3km	50%	50000	6	397	7690946	1020787	6575099	1777508
3km	50%	50000	6	382	5667012	767735	4830805	1439103
3km	50%	50000	6	318	7097159	974647	6038947	1619190
3km	50%	50000	6	265	5376758	790687	4544530	1251935
3km	50%	50000	6	270	6586116	847192	5687962	1483978
3km	50%	50000	6	294	5494555	806210	4619724	1361895
3km	50%	50000	6	365	6035848	804423	5156290	1604370
3km	50%	50000	6	306	6843298	827241	5918976	1524344
3km	50%	50000	6	360	7336718	917672	6331799	1682930
3km	50%	50000	6	241	5822775	865852	4886632	1578875
3km	50%	50000	6	356	6630447	958453	5582561	1643733
3km	50%	50000	6	288	7246073	1046647	6121846	1748960
3km	50%	50000	6	230	4346105	613199	3680028	1008363
3km	50%	50000	6	364	6849562	862194	5918943	1503569
3km	50%	50000	6	404	7323762	932218	6314884	1783235
3km	50%	50000	6	346	6247398	793879	5391293	1338519
3km	50%	50000	6	301	5180542	722172	4391182	1163713
3km	50%	50000	6	262	6105405	828664	5204165	1602170
3km	50%	50000	6	209	5002011	742473	4214953	1219212
3km	50%	50000	6	393	7994010	1017449	6899888	1740298
3km	50%	50000	6	245	5382381	831571	4507391	1307395
3km	50%	50000	6	313	6044039	831120	5118515	1524645
3km	50%	50000	6	210	5174930	774443	4312845	1299443
3km	50%	50000	6	401	7948278	1007860	6865451	1773508
3km	50%	50000	6	324	6369518	837072	5475667	1509787
3km	50%	50000	6	312	6275023	819597	5395966	1443823
3km	50%	50000	6	251	5285087	802093	4413326	1339978
3km	50%	50000	6	274	4972314	687632	4233082	1210765
3km	50%	50000	6	371	5505706	819077	4576840	1415582
3km	50%	50000	6	438	6868205	862508	5922239	1460524
3km	50%	50000	6	398	6726852	937548	5717816	1625703
3km	50%	50000	6	223	5243107	700056	4464566	1219343
3km	50%	50000	6	244	5246503	767512	4411364	1196924
3km	50%	50000	6	238	5517244	839088	4605603	1245433
3km	50%	50000	6	291	5317455	782839	4471922	1328948
3km	50%	50000	6	243	5391622	867306	4452985	1451737
3km	50%	50000	6	201	5326882	726102	4522823	1200843
3km	50%	50000	6	270	4968244	717719	4174254	1209426
3km	50%	50000	6	229	5512700	770349	4696625	1314029
3km	50%	50000	6	501	7008980	875233	6075737	1516339
3km	50%	50000	6	211	4774852	673471	4040939	1085026
3km	50%	50000	6	247	5882499	890646	4925427	1289186
3km	50%	50000	6	222	5943523	797890	5075724	1461364
3km	50%	50000	6	323	4902282	669798	4172892	1139929
3km	50%	50000	6	220	4719064	694502	3962310	1157291
3km	50%	50000	6	278	6387785	911413	5396710	1406138
3km	50%	50000	6	251	4754290	733208	3965865	1151404
3km	50%	50000	6	309	5716278	849683	4797076	1261495
3km	50%	50000	6	223	5483467	805375	4600513	1416136
3km	50%	50000	6	377	6305087	888194	5348743	1628699
3km	50%	50000	6	207	5483599	763669	4651375	1313786
3km	50%	50000	6	207	5696017	837891	4784109	1428952
3km	50%	50000	6	246	5369586	752228	4555660	1292404
3km	50%	50000	6	344	5056110	789709	4208172	1363627
3km	50%	50000	6	244	5075766	777905	4238156	1264204
3km	50%	50000	6	248	6190813	775673	5351537	1339144
3km	50%	50000	6	291	5281990	766758	4466598	1426557
3km	50%	50000	6	329	5077954	774167	4234425	1342513
3km	50%	50000	6	302	5211089	814499	4328667	1309258
3km	50%	50000	6	267	7111819	866779	6157156	1449759
3km	50%	50000	6	348	5856024	869185	4896910	1475077
3km	50%	50000	6	356	6147389	915693	5155758	1481203
3km	50%	50000	6	283	5235983	817779	4330845	1303852
3km	50%	50000	6	260	6383721	872380	5456304	1339898
3km	50%	50000	6	221	5639490	806062	4784263	1226643
3km	50%	50000	6	289	7496823	1028642	6392314	1892603
3km	50%	50000	6	250	4583145	727673	3793856	1184887
3km	50%	50000	6	288	5507248	842814	4599121	1326494
3km	50%	50000	6	315	6657546	868328	5730606	1489007
3km	50%	50000	6	237	5035741	761137	4203564	1430079
3km	50%	50000	6	256	6446874	959469	5416812	1652308
3km	50%	50000	6	307	6739339	981013	5694113	1794547
3km	50%	50000	6	290	6479740	831904	5554382	1605956
3km	50%	50000	6	183	5622636	807858	4706094	1246377
3km	50%	50000	6	307	5627692	745192	4787595	1256465
3km	50%	50000	6	240	5838396	827838	4945455	1353509
3km	50%	50000	6	469	6499974	889799	5532291	1700469
3km	50%	50000	6	311	5372109	743891	4540274	1356776
3km	50%	50000	6	313	4708595	671812	3953893	1134323
3km	50%	50000	6	515	7467330	971840	6423800	1664773
3km	50%	50000	6	311	5558739	768357	4718796	1343379
3km	50%	50000	6	301	6231349	852466	5320305	1506599
3km	50%	50000	6	234	6445487	895613	5461681	1631919
3km	50%	50000	6	201	5046433	778526	4203446	1365582
3km	50%	50000	6	331	6744900	966881	5672797	1781136
3km	50%	50000	6	248	5306129	822850	4386192	1370052
3km	50%	50000	6	306	6204676	883152	5226407	1433204
3km	50%	50000	6	437	7655647	985559	6579797	1834372
3km	50%	50000	6	271	6791053	897460	5838735	1615591
3km	50%	50000	6	332	6945060	886647	5977418	1745366
3km	50%	50000	6	474	6126349	770000	5287315	1438755
3km	50%	50000	6	328	4881031	749340	4052511	1422413
3km	50%	50000	6	218	6191345	904362	5181325	1649635
3km	50%	50000	6	233	5648146	840991	4711255	1450342
3km	50%	50000	6	275	4720901	692880	3958401	1197258
3km	50%	50000	6	257	5801818	868454	4860553	1302872
3km	50%	50000	6	362	6528477	840900	5589316	1539474
3km	50%	50000	6	360	5588731	785648	4740125	1393086
3km	50%	50000	6	209	5515248	782402	4667422	1362721
3km	50%	50000	6	301	5765532	852790	4851468	1291730
3km	50%	50000	6	320	4887796	746259	4096799	1226206
3km	50%	50000	6	206	5689572	830325	4792411	1475800
3km	50%	50000	6	245	6820320	929936	5831496	1484087
3km	50%	50000	6	230	5434320	738206	4625172	1129214
3km	50%	50000	6	240	4958935	737469	4143164	1333460
3km	50%	50000	6	508	5900005	945670	4869033	1547850
3km	50%	50000	6	256	6818804	945139	5783522	1534508
3km	50%	50000	6	268	6489497	937460	5463387	1779591
3km	50%	50000	6	299	5885332	876777	4960391	1433468
3km	50%	50000	6	257	5575594	751743	4725336	1520194
3km	50%	50000	6	315	7502183	978782	6444948	1697945
3km	50%	50000	6	319	6596184	971998	5558697	1634322
3km	50%	50000	6	331	6380561	869426	5427090	1613886
3km	50%	50000	6	360	6317998	969863	5283393	1682637
3km	50%	50000	6	588	7049540	919383	6069497	1660974
3km	50%	50000	6	266	7573085	944239	6552068	1636557
3km	50%	50000	6	377	6980993	831970	6081898	1670167
3km	50%	50000	6	293	6898344	928265	5904640	1634597
3km	50%	50000	6	253	5827417	856739	4913862	1453166
3km	50%	50000	6	279	5408901	844248	4507658	1419894
3km	50%	50000	6	282	5463670	758714	4624422	1272507
3km	50%	50000	6	246	4930804	730658	4151345	1214533
3km	50%	50000	6	319	7026131	938544	6007930	1768985
3km	50%	50000	6	273	5013634	724736	4214635	1167531
3km	50%	50000	6	439	6396995	839406	5488070	1453645
3km	50%	50000	6	346	7422219	1001781	6347331	1848294
3km	50%	50000	6	264	5575588	866650	4648415	1386908
3km	50%	50000	6	297	6781373	896872	5812135	1495354
3km	50%	50000	6	257	6401574	816909	5518174	1511165
3km	50%	50000	6	207	5205484	770099	4322329	1232694
3km	50%	50000	6	245	4974556	728151	4193783	1225443
3km	50%	50000	6	406	5955181	826689	5048648	1519037
3km	50%	50000	6	239	5248112	774005	4407247	1439798
3km	50%	50000	6	218	6749769	900824	5766236	1478238
3km	50%	50000	6	216	6033721	844646	5120262	1352322
3km	50%	50000	6	245	5983585	768804	5110961	1309251
3km	50%	50000	6	370	5564292	798772	4687514	1209649
3km	50%	50000	6	397	7105190	976791	6056303	1649112
3km	50%	50000	6	309	7196133	942109	6191471	1709009
3km	50%	50000	6	321	5586117	817081	4700274	1297123
3km	50%	50000	6	317	5728211	811852	4850969	1378578
3km	50%	50000	6	245	5132092	829765	4258125	1334028
3km	50%	50000	6	262	4426411	672699	3682870	1119306
3km	50%	50000	6	291	5509648	740407	4715129	1145779
3km	50%	50000	6	402	7623087	998685	6543546	1933937
3km	50%	50000	6	343	7027476	871136	6095136	1552444
3km	50%	50000	6	405	5873378	870618	4940220	1393126
3km	50%	50000	6	320	5030721	753485	4187699	1350527
3km	50%	50000	6	317	5169705	766519	4337603	1230844
3km	50%	50000	6	286	6680196	888115	5714492	1501973
3km	50%	50000	6	258	6478267	908830	5489152	1514354
3km	50%	50000	6	339	5381164	799918	4515179	1370535
3km	50%	50000	6	240	5525777	793774	4651494	1249449
3km	50%	50000	6	330	7299724	956338	6258511	1791113
3km	50%	50000	6	242	5358594	809017	4463506	1391247
3km	50%	50000	6	264	5121689	710236	4336433	1316498
3km	50%	50000	6	266	6784039	943443	5755721	1675917
3km	50%	50000	6	282	5640911	801344	4785039	1362476
3km	50%	50000	6	186	6071118	869857	5121516	1504844
3km	50%	50000	6	304	6784415	833266	5889218	1509177
3km	50%	50000	6	291	7360817	1010898	6250488	1806507
3km	50%	50000	6	270	6127598	861212	5202744	1320411
3km	50%	50000	6	191	5127708	714582	4363584	1140149
3km	50%	50000	6	365	6906475	911372	5911438	1615935
3km	50%	50000	6	373	6381789	915362	5350494	1748804
3km	50%	50000	6	282	4981335	719135	4207786	1172679
3km	50%	50000	6	237	5815188	852454	4909462	1463468
3km	50%	50000	6	303	6051209	912786	5034601	1633486
3km	50%	50000	6	349	6598886	992196	5494513	1921802
3km	50%	50000	6	199	4743832	715441	3952528	1249673
3km	50%	50000	6	314	5807483	753646	4982267	1364150
3km	50%	50000	6	226	5223303	754075	4419320	1249780
3km	50%	50000	6	372	6415805	835521	5513695	1592109
3km	50%	50000	6	324	6068734	878203	5093338	1461184
3km	50%	50000	6	265	5501594	814687	4635611	1404142
3km	50%	50000	6	383	5175053	745459	4367989	1299860
3km	50%	50000	6	271	5786828	815858	4902740	1343136
3km	50%	50000	6	302	5483414	805027	4611369	1366582
3km	50%	50000	6	271	6313005	926550	5272256	1498752
3km	50%	50000	6	214	4735360	704642	3986247	1226757
3km	50%	50000	6	320	6623034	920151	5625827	1490366
3km	50%	50000	6	328	5600291	779962	4740873	1247197
3km	50%	50000	6	241	5161372	755602	4337163	1255918
3km	50%	50000	6	214	4577871	744200	3786769	1294497
3km	50%	50000	6	307	6518740	977278	5463240	1656397
3km	50%	50000	6	234	5750561	848398	4815283	1284078
3km	50%	50000	6	195	5528562	755628	4710876	1191579
3km	50%	50000	6	239	4805650	692260	4046277	1246928
3km	50%	50000	6	341	6555713	908567	5551792	1691449
3km	50%	50000	6	270	5189796	760744	4345007	1361068
3km	50%	50000	6	295	5137803	765720	4311235	1173892
3km	50%	50000	6	300	7750148	983395	6656753	1847833
3km	50%	50000	6	211	4839590	705215	4046189	1218663
3km	50%	50000	6	242	5404023	737248	4600746	1309579
3km	50%	50000	6	324	7398647	968576	6375761	1770406
3km	50%	50000	6	252	4734408	727108	3936724	1218704
3km	50%	50000	6	231	5304961	749110	4473414	1161486
3km	50%	50000	6	257	6008446	892669	5051858	1629728
3km	50%	50000	6	244	5139423	751111	4327609	1182709
3km	50%	50000	6	470	7436556	931087	6439290	1849147
3km	50%	50000	6	248	4591421	670997	3858750	1174626
3km	50%	50000	6	248	4812461	750716	4001292	1313550
3km	50%	50000	6	345	5479886	805132	4589395	1302270
3km	50%	50000	6	268	5720055	861829	4802310	1295098
3km	50%	50000	6	245	4367169	636094	3666478	1086615
3km	50%	50000	6	237	5742133	817546	4852719	1343380
3km	50%	50000	6	210	5507323	783449	4654206	1391462
3km	50%	50000	6	348	6258908	915260	5223891	1621609
3km	50%	50000	6	260	5118595	735472	4342613	1065237
3km	50%	50000	6	293	5095894	740540	4292149	1158808
3km	50%	50000	6	323	6488534	931152	5482348	1637258
3km	50%	50000	6	239	5471811	782697	4625550	1300881
3km	50%	50000	6	301	5141111	763428	4284536	1388082
3km	50%	50000	6	343	6517573	863999	5602274	1491230
3km	50%	50000	6	248	7858367	1032033	6734886	1711799
3km	50%	50000	6	331	6083796	797504	5238103	1427729
3km	50%	50000	6	278	6746401	913954	5770084	1422076
3km	50%	50000	6	316	6233007	856293	5312479	1373565
3km	50%	50000	6	271	5194022	742026	4384220	1151499
3km	50%	50000	6	285	5732036	814534	4841882	1583889
3km	50%	50000	6	300	5009282	683291	4265125	1089479
3km	50%	50000	6	213	5264886	752415	4455023	1179405
3km	50%	50000	6	372	7859257	1005701	6792725	1765350
3km	50%	50000	6	581	7281814	979944	6202443	2041933
3km	50%	50000	6	295	5968164	849211	5037805	1536169
3km	50%	50000	6	311	6886745	884506	5883920	1582657
3km	50%	50000	6	293	6331864	916546	5363697	1520888
3km	50%	50000	6	305	5155441	769283	4336317	1155799
3km	50%	50000	6	253	5820580	863307	4865308	1454157
3km	50%	50000	6	355	6987789	939474	5981131	1752632
3km	50%	50000	6	251	6291272	778394	5436820	1438654
3km	50%	50000	6	341	5759824	825784	4865477	1418936
3km	50%	50000	6	311	4717228	692636	3969268	1096130
3km	50%	50000	6	245	5959039	845219	5009028	1428530
3km	50%	50000	6	278	6538600	904750	5584016	1604512
3km	50%	50000	6	262	7231029	962767	6189027	1731178
3km	50%	50000	6	291	4991327	754265	4167034	1192870
3km	50%	50000	6	250	6976041	998735	5901182	1956486
3km	50%	50000	6	268	5021050	756925	4230282	1068566
3km	50%	50000	6	286	6281531	867542	5347036	1550367
3km	50%	50000	6	374	7297391	946062	6276254	1820563
3km	50%	50000	6	279	6809019	894373	5844656	1550931
3km	50%	50000	6	306	5353687	784856	4522841	1387967
3km	50%	50000	6	254	6484369	797300	5625589	1575793
3km	50%	50000	6	255	5130215	702598	4349745	1271660
3km	50%	50000	6	349	5150307	760485	4288835	1208719
3km	50%	50000	6	307	7126545	957446	6077323	1776767
3km	50%	50000	6	347	5001121	714995	4206234	1198011
3km	50%	50000	6	384	5751748	850671	4837760	1421625
3km	50%	50000	6	313	6332294	842359	5436790	1326205
3km	50%	50000	6	367	6887197	1012891	5794778	1571670
3km	50%	50000	6	281	5938088	766288	5065746	1292952
3km	50%	50000	6	358	5832864	870593	4883855	1446556
3km	50%	50000	6	272	4892879	724661	4129545	1115516
3km	50%	50000	6	304	7117804	950966	6106545	1655523
3km	50%	50000	6	203	4722271	687736	3973826	1107873
3km	50%	50000	6	348	5296417	789427	4464955	1320882
3km	50%	50000	6	337	5381832	837071	4486869	1471950
3km	50%	50000	6	477	5843661	907603	4851798	1776634
3km	50%	50000	6	309	6020576	805392	5149833	1502223
3km	50%	50000	6	337	5987785	829552	5066186	1515335
3km	50%	50000	6	304	5895440	855359	4957202	1460106
3km	50%	50000	6	349	4995513	736055	4181378	1159111
3km	50%	50000	6	205	5451899	767469	4621111	1282909
3km	50%	50000	6	263	6699100	862946	5767900	1530498
3km	50%	50000	6	297	5621096	793822	4746578	1264430
3km	50%	50000	6	322	8455902	1153764	7207856	2173280
3km	50%	50000	6	245	6803633	934134	5765788	1725134
3km	50%	50000	6	195	4864340	710644	4072238	1166080
3km	50%	50000	6	281	6329198	835656	5418520	1487586
3km	50%	50000	6	283	5705632	852387	4796713	1530633
3km	50%	50000	6	205	5724394	841566	4808796	1217680
3km	50%	50000	6	209	6238211	902741	5288699	1381089
3km	50%	50000	6	286	5592202	781187	4737581	1143935
3km	50%	50000	6	347	7839643	1082662	6640669	1825894
3km	50%	50000	6	251	4979651	748849	4153056	1166134
3km	50%	50000	6	328	4994033	745824	4170684	1266896
3km	50%	50000	6	231	5399670	799191	4524334	1199105
3km	50%	50000	6	424	6977405	909961	5966431	1858195
3km	50%	50000	6	322	6464067	888508	5498529	1574598
3km	50%	50000	6	280	5997191	924826	4985050	1496658
3km	50%	50000	6	243	5320400	791427	4459662	1345916
3km	50%	50000	6	322	5088851	785397	4259382	1248083
3km	50%	50000	6	240	5925779	774745	5078605	1340788
3km	50%	50000	6	250	5784071	860511	4820622	1469576
3km	50%	50000	6	329	6420300	898167	5445336	1640118
3km	50%	50000	6	285	5937431	843074	4992082	1588365
3km	50%	50000	6	353	4815582	694192	4077486	1144264
3km	50%	50000	6	356	5129588	769819	4289851	1353052
3km	50%	50000	6	248	4793004	701173	4042294	1198741
3km	50%	50000	6	272	5629041	836710	4708704	1386705
3km	50%	50000	6	276	6159058	803872	5287245	1568279
3km	50%	50000	6	229	5553272	745602	4725043	1347995
3km	50%	50000	6	508	5547422	859480	4609829	1655981
3km	50%	50000	6	295	5555245	818557	4653076	1398859
3km	50%	50000	6	363	5995130	882991	5058472	1380092
3km	50%	50000	6	329	6052172	848729	5132724	1398927
3km	50%	50000	6	309	5642514	826517	4734902	1432364
3km	50%	50000	6	331	6545132	844055	5624008	1571428
3km	50%	50000	6	314	4518322	672188	3786898	1117374
3km	50%	50000	6	221	5293474	802035	4440113	1330979
3km	50%	50000	6	354	5157375	746629	4339706	1395456
3km	50%	50000	6	315	7318608	982542	6208058	1861187
3km	50%	50000	6	288	6978873	956483	5922535	1642039
3km	50%	50000	6	265	7226693	963214	6186031	1574599
3km	50%	50000	6	250	4875240	717192	4122066	1078717
3km	50%	50000	6	296	5224141	730784	4444287	1243714
3km	50%	50000	6	354	7482578	1000955	6386729	1814990
3km	50%	50000	6	301	7802947	1037146	6676930	2064427
3km	50%	50000	6	292	6113060	839955	5190992	1493559
3km	50%	50000	6	211	5936413	851984	5023731	1469863
3km	50%	50000	6	357	5879524	840568	4970103	1341999
3km	50%	50000	6	372	8170751	1049853	7041870	1941983
3km	50%	50000	6	386	7272073	938443	6255715	1703188
3km	50%	50000	6	414	6733341	911262	5757637	1505983
3km	50%	50000	6	247	6655526	823272	5763266	1497983
3km	50%	50000	6	287	6211836	942077	5190691	1678173
3km	50%	50000	6	317	5065719	776414	4206619	1342246
3km	50%	50000	6	280	7297287	927058	6297789	1573662
3km	50%	50000	6	277	6872181	901096	5899993	1632213
3km	50%	50000	6	332	5354013	811563	4451499	1437906
3km	50%	50000	6	317	6570765	981110	5490102	1637980
3km	50%	50000	6	326	7282768	925388	6294032	1625193
3km	50%	50000	6	323	5925623	782926	5062282	1505338
3km	50%	50000	6	317	8274514	1049077	7131492	1944083
3km	50%	50000	6	334	5746284	750565	4921035	1300390
3km	50%	50000	6	202	5687622	843692	4774306	1340074
3km	50%	50000	6	297	6785847	1008132	5685527	1621690
3km	50%	50000	6	376	6772537	868788	5802483	1646136
3km	50%	50000	6	240	6101198	906441	5132682	1409442
3km	50%	50000	6	230	6337031	894893	5365596	1510949
3km	50%	50000	6	234	5286072	774783	4426552	1294648
3km	50%	50000	6	261	5381068	834746	4475380	1202659
3km	50%	50000	6	459	7379312	1087707	6198779	1962669
3km	50%	50000	6	285	6558809	799210	5708761	1443490
3km	50%	50000	6	338	6301858	837552	5394826	1606269
3km	50%	50000	6	307	4767161	723335	3991196	1219764
3km	50%	50000	6	238	6781058	809318	5892353	1468110
3km	50%	50000	6	383	6973900	873685	6030411	1481600
3km	50%	50000	6	323	5299482	830413	4413161	1318172
3km	50%	50000	6	355	6087817	935687	5086350	1657772
3km	50%	50000	6	428	7405143	968703	6366357	1760403
3km	50%	50000	6	258	5404140	777661	4545870	1325242
3km	50%	50000	6	463	5177247	802765	4287247	1371091
3km	50%	50000	6	340	6334792	976316	5283071	1674496
3km	50%	50000	6	216	6001783	890778	5014589	1443110
3km	50%	50000	6	206	6295911	885666	5345666	1322965
3km	50%	50000	6	275	6768173	915686	5759738	1447449
3km	50%	50000	6	319	5592727	856890	4663472	1698569
3km	50%	50000	6	218	5068310	742466	4252054	1212875
3km	50%	50000	6	281	5825939	792049	4981015	1379273
3km	50%	50000	6	178	5016353	721465	4219090	1162795
3km	50%	50000	6	257	4965810	721833	4184261	1108112
3km	50%	50000	6	293	5860307	810296	4984870	1428777
3km	50%	50000	6	265	5282621	776163	4442728	1170899
3km	50%	50000	6	275	5623837	787272	4770223	1490435
3km	50%	50000	6	282	6512641	962480	5487465	1651187
3km	50%	50000	6	200	5035724	754717	4213913	1177424
3km	50%	50000	6	319	5967737	870372	5023107	1458061
3km	50%	50000	6	239	5158186	710730	4393974	1245918
3km	50%	50000	6	379	6213572	858271	5297514	1568429
3km	50%	50000	6	346	7211747	952831	6169873	1845425
3km	50%	50000	6	365	6224246	941947	5177593	1617397
3km	50%	50000	6	203	4838077	693570	4064337	1167140
3km	50%	50000	6	237	6713653	803650	5841405	1522858
3km	50%	50000	6	276	7345841	962296	6294149	1742785
3km	50%	50000	6	345	5409798	831630	4496815	1561066
3km	50%	50000	6	284	6153224	882312	5188124	1469484
3km	50%	50000	6	259	6508528	897386	5515220	1502827
3km	50%	50000	6	291	5272579	790798	4418537	1448435
3km	50%	50000	6	265	5563065	790664	4710569	1245022
3km	50%	50000	6	174	5065780	713568	4308238	1222793
3km	50%	50000	6	263	6291901	882204	5297365	1547387
3km	50%	50000	6	347	5961914	922689	4956561	1577027
3km	50%	50000	6	323	5834946	756946	4994037	1408650
3km	50%	50000	6	300	5502148	768795	4677511	1191479
3km	50%	50000	6	283	5148673	729770	4359466	1224929
3km	50%	50000	6	291	6011693	872210	5053264	1643510
3km	50%	50000	6	347	7026718	875170	6094018	1584234
3km	50%	50000	6	386	5983307	814176	5118637	1477096
3km	50%	50000	6	214	5230761	789597	4377525	1208356
3km	50%	50000	6	239	6642698	880792	5669724	1610064
3km	50%	50000	6	261	5184514	733739	4387575	1149405
3km	50%	50000	6	293	6854830	987370	5801609	1658563
3km	50%	50000	6	300	5276831	765724	4418065	1284927
3km	50%	50000	6	353	6556797	789974	5693857	1522507
3km	50%	50000	6	243	5591096	808008	4709723	1418885
3km	50%	50000	6	335	6104192	815037	5224533	1264376
3km	50%	50000	6	212	5334946	775333	4515301	1233543
3km	50%	50000	6	328	5838311	829842	4949837	1490800
3km	50%	50000	6	469	5371997	743918	4581221	1271288
3km	50%	50000	6	255	5928308	843258	4964038	1324549
3km	50%	50000	6	318	7653668	985103	6532448	1723697
3km	50%	50000	6	268	5420627	751207	4600779	1314378
3km	50%	50000	6	277	6022999	859461	5121693	1416331
3km	50%	50000	6	291	6271758	909728	5310323	1478369
3km	50%	50000	6	249	4869197	749664	4056886	1230194
3km	50%	50000	6	303	6098125	823066	5208861	1329801
3km	50%	50000	6	222	6325160	857047	5391660	1524979
3km	50%	50000	6	286	6353521	902384	5346389	1562134
3km	50%	50000	6	205	3821868	581358	3202152	947183
3km	50%	50000	6	369	7706685	1022221	6604584	1985822
3km	50%	50000	6	343	7417028	983432	6369215	1628981
3km	50%	50000	6	326	5372239	773337	4513508	1267290
3km	50%	50000	6	338	6571282	863452	5661335	1473761
3km	50%	50000	6	300	5283651	760453	4462035	1211313
3km	50%	50000	6	278	6897798	860522	5939024	1566565
3km	50%	50000	6	293	6529954	990483	5465476	1676262
3km	50%	50000	6	282	5672786	775259	4775423	1291130
3km	50%	50000	6	206	5132076	747727	4317911	1077865
3km	50%	50000	6	260	6183996	795689	5331643	1469289
3km	50%	50000	6	303	7910996	947387	6900191	1679637
3km	50%	50000	6	361	5415061	826619	4513481	1332431
3km	50%	50000	6	478	7197046	959300	6148087	1750420
3km	50%	50000	6	233	5687962	846216	4769223	1399812
3km	50%	50000	6	415	6456301	904685	5431543	1704558
3km	50%	50000	6	232	5285505	798851	4404004	1222331
3km	50%	50000	6	281	5699626	823750	4797101	1274759
3km	50%	50000	6	337	7155708	1005047	6078364	1855412
3km	50%	50000	6	266	5606986	762613	4791565	1277994
3km	50%	50000	6	230	6303724	881950	5347172	1363913
3km	50%	50000	6	238	5431883	825807	4546666	1241467
3km	50%	50000	6	361	7660259	957620	6606091	1938889
3km	50%	50000	6	237	6126439	792304	5281710	1422355
3km	50%	50000	6	289	5534945	813662	4634243	1484391
3km	50%	50000	6	254	6356946	973558	5255682	1660235
3km	50%	50000	6	251	6274439	896378	5285321	1588867
3km	50%	50000	6	281	5153311	758374	4343117	1218355
3km	50%	50000	6	309	6117948	857496	5197089	1410853
3km	50%	50000	6	290	5891097	754098	5061230	1391934
3km	50%	50000	6	247	5822742	853251	4899986	1345394
3km	50%	50000	6	382	8419391	1076068	7252902	1913514
3km	50%	50000	6	275	5629207	778536	4791677	1337249
3km	50%	50000	6	402	5888378	901889	4925387	1445026
3km	50%	50000	6	239	5001301	732203	4189870	1197988
3km	50%	50000	6	234	5043672	773760	4213379	1379631
3km	50%	50000	6	273	5655178	781218	4814705	1362262
3km	50%	50000	6	281	5448430	831567	4551480	1403333
3km	50%	50000	6	273	7579680	998420	6481941	1927020
3km	50%	50000	6	247	5855469	860588	4905667	1464917
3km	50%	50000	6	338	6089802	793345	5252816	1343446
3km	50%	50000	6	271	6868868	874917	5935410	1523092
3km	50%	50000	6	299	6490552	835775	5566290	1398315
3km	50%	50000	6	271	6450511	970382	5396296	1605341
3km	50%	50000	6	282	5012481	736039	4181609	1164540
3km	50%	50000	6	339	7340127	953432	6309312	1748725
3km	50%	50000	6	221	5145482	753873	4301740	1110995
3km	50%	50000	6	283	6229664	797973	5373920	1465624
3km	50%	50000	6	290	6290487	827136	5391684	1319658
3km	50%	50000	6	389	8515917	1085219	7343008	2049406
3km	50%	50000	6	265	6392798	894403	5426208	1513113
3km	50%	50000	6	276	6541661	826413	5645399	1601828
3km	50%	50000	6	277	8092337	1029641	6975082	1779832
3km	50%	50000	6	215	5107919	700906	4327876	1117784
3km	50%	50000	6	289	6599047	848423	5651933	1563210
3km	50%	50000	6	272	7663525	1049822	6520833	1868783
3km	50%	50000	6	228	5054627	716055	4255378	1141465
3km	50%	50000	6	208	4992481	722046	4195178	1134343
3km	50%	50000	6	352	5361413	808295	4474389	1290752
3km	50%	50000	6	306	6631663	830328	5745880	1610565
3km	50%	50000	6	260	7623165	1027587	6534271	1820513
3km	50%	50000	6	272	6518425	961163	5446033	1742126
3km	50%	50000	6	270	4556794	655438	3826812	1137793
3km	50%	50000	6	296	6250387	888568	5289495	1509668
3km	50%	50000	6	374	5712022	875403	4761024	1496846
3km	50%	50000	6	290	6023412	891259	5068295	1310961
3km	50%	50000	6	245	5605050	798915	4739967	1229405
3km	50%	50000	6	263	5806852	855086	4870124	1401757
3km	50%	50000	6	429	7270902	955473	6225621	1807243
3km	50%	50000	6	215	5003660	746243	4184951	1345511
3km	50%	50000	6	319	6217010	871963	5309272	1468383
3km	50%	50000	6	345	5764932	836648	4870814	1370463
3km	50%	50000	6	305	7073034	866880	6130574	1649712
3km	50%	50000	6	260	5086411	782050	4261762	1288829
3km	50%	50000	6	263	5261623	742505	4459953	1245232
3km	50%	50000	6	287	4541282	673563	3830275	1113411
3km	50%	50000	6	229	6161567	934054	5137924	1714488
3km	50%	50000	6	247	5047680	728174	4267593	1234756
3km	50%	50000	6	316	6257746	912445	5265066	1696389
3km	50%	50000	6	269	5984360	911266	4995054	1395063
3km	50%	50000	6	325	6821167	865740	5864334	1484322
3km	50%	50000	6	393	7930138	1008865	6841101	1778301
3km	50%	50000	6	316	6190487	928086	5157744	1551342
3km	50%	50000	6	264	5529470	804281	4647338	1453529
3km	50%	50000	6	364	5009847	770687	4149646	1463593
3km	50%	50000	6	332	7920927	1034517	6785027	1973123
3km	50%	50000	6	281	5255137	723259	4459507	1297911
3km	50%	50000	6	400	7151858	913609	6161525	1687800
3km	50%	50000	6	343	6451898	844971	5527704	1706769
3km	50%	50000	6	263	6930991	931566	5930046	1668890
3km	50%	50000	6	258	5864565	846475	4944328	1382682
3km	50%	50000	6	439	7905652	1018282	6819622	1844143
3km	50%	50000	6	331	6693486	1014059	5569466	1720139
3km	50%	50000	6	299	6569715	835656	5643527	1611101
3km	50%	50000	6	338	6514938	820900	5570534	1403484
3km	50%	50000	6	254	5545823	834125	4646674	1411333
3km	50%	50000	6	240	5291262	726342	4513023	1324330
3km	50%	50000	6	395	5230543	816854	4326466	1301826
3km	50%	50000	6	311	5628014	829498	4725259	1359447
3km	50%	50000	6	263	5453422	802660	4567486	1206975
3km	50%	50000	6	308	6731509	910551	5750536	1619201
3km	50%	50000	6	333	5433876	837955	4504269	1484114
3km	50%	50000	6	305	5547561	783386	4683793	1337695
3km	50%	50000	6	256	5199457	784415	4356905	1240588
3km	50%	50000	6	253	4917119	713163	4131284	1158092
3km	50%	50000	6	298	7431975	982781	6353230	1757535
3km	50%	50000	6	287	6165564	799552	5291821	1407378
3km	50%	50000	6	258	5106876	777706	4269542	1304703
3km	50%	50000	6	292	5549639	730526	4773010	1373843
3km	50%	50000	6	297	5550110	854770	4654049	1377626
3km	50%	50000	6	276	6959240	877379	6012561	1604621
3km	50%	50000	6	275	4782722	717897	4019485	1137885
3km	50%	50000	6	254	5665842	825849	4792695	1174152
3km	50%	50000	6	251	5768157	783830	4939826	1229491
3km	50%	50000	6	255	5302455	795986	4444004	1158274
3km	50%	50000	6	255	6483936	887314	5536014	1612686
3km	50%	50000	6	261	4864514	700452	4096133	1183295
3km	50%	50000	6	325	7407289	999370	6305061	1731171
3km	50%	50000	6	358	5748349	809093	4851147	1274409
3km	50%	50000	6	308	4913961	707013	4120725	1180973
3km	50%	50000	6	210	5167757	736884	4357515	1340692
3km	50%	50000	6	395	7188721	900473	6214698	1805271
3km	50%	50000	6	263	6673342	925581	5649021	1591151
3km	50%	50000	6	283	5103628	743607	4291505	1232284
3km	50%	50000	6	242	5935500	832639	4998875	1472824
3km	50%	50000	6	240	5190521	783306	4349441	1240160
3km	50%	50000	6	253	4718565	698324	3965904	1229785
3km	50%	50000	6	338	6882276	949024	5877643	1531703
3km	50%	50000	6	193	5696536	846860	4779486	1507931
3km	50%	50000	6	337	5272710	765250	4440568	1185896
3km	50%	50000	6	269	8152384	1047124	7029816	1859845
3km	50%	50000	6	365	6137251	810079	5248207	1518351
3km	50%	50000	6	322	7294705	1027054	6192883	1795630
3km	50%	50000	6	265	4749680	673617	4022381	1091965
3km	50%	50000	6	365	4939853	766209	4119806	1229456
3km	50%	50000	6	252	6035009	905480	5074847	1558612
3km	50%	50000	6	402	5672656	869061	4736771	1596797
3km	50%	50000	6	242	5308757	798809	4445036	1301096
3km	50%	50000	6	336	7435578	1035567	6295399	1828614
3km	50%	50000	6	276	5891973	811210	5026570	1342709
3km	50%	50000	6	290	6949014	905992	5968823	1631434
3km	50%	50000	6	370	6810341	1001209	5707759	1564654
3km	50%	50000	6	278	7712691	989890	6643840	1785245
3km	50%	50000	6	250	7075129	967587	6021194	1878807
3km	50%	50000	6	343	5268108	754002	4392917	1204318
3km	50%	50000	6	380	6391640	956939	5327501	1876991
3km	50%	50000	6	222	5055752	678301	4326080	1113184
3km	50%	50000	6	323	5541289	838640	4636244	1474295
3km	50%	50000	6	379	6030700	781938	5175985	1296056
3km	50%	50000	6	236	5906283	805975	5029371	1276843
3km	50%	50000	6	403	6685486	865635	5732664	1507189
3km	50%	50000	6	349	5182765	760590	4368486	1454958
3km	50%	50000	6	302	5748459	863663	4811211	1436040
3km	50%	50000	6	207	5376034	795592	4513714	1249588
3km	50%	50000	6	258	6165555	842878	5253640	1591192
3km	50%	50000	6	346	5493661	787575	4649771	1185455
3km	50%	50000	6	317	5772863	830171	4858669	1421108
3km	50%	50000	6	211	5553235	831439	4640722	1181361
3km	50%	50000	6	180	5481389	737115	4692338	1255113
3km	50%	50000	6	331	6544402	891530	5593743	1556711
3km	50%	50000	6	250	5849934	854636	4869311	1570922
3km	50%	50000	6	307	7380231	895088	6419727	1488847
3km	50%	50000	6	337	6818328	911721	5853586	1621190
3km	50%	50000	6	236	6269437	932801	5251990	1594851
3km	50%	50000	6	384	5163951	750810	4346339	1286078
3km	50%	50000	6	324	7466816	953287	6431780	1583315
3km	50%	50000	6	249	4481745	656212	3763645	1108584
3km	50%	50000	6	273	5541005	815951	4624034	1488566
3km	50%	50000	6	311	7589771	999978	6496064	1712397
3km	50%	50000	6	231	4843145	688962	4091889	1082220
3km	50%	50000	6	290	5969662	804174	5109327	1420775
3km	50%	50000	6	412	6214388	944511	5162015	1615548
3km	50%	50000	6	230	5255236	750089	4430621	1325726
3km	50%	50000	6	329	7054512	1036595	5932429	1824193
3km	50%	50000	6	277	5805889	740470	5012474	1392276
3km	50%	50000	6	397	6206847	885922	5250035	1443668
3km	50%	50000	6	336	8390260	1060010	7256251	1943891
3km	50%	50000	6	408	6479307	891551	5508776	1740790
3km	50%	50000	6	386	5754867	790963	4855590	1410142
3km	50%	50000	6	244	5034940	746997	4234319	1204765
3km	50%	50000	6	290	7611945	993367	6534329	1780450
3km	50%	50000	6	317	6357407	843577	5459671	1542767
3km	50%	50000	6	287	6019398	909683	5061643	1459772
3km	50%	50000	6	395	7162283	891138	6211339	1620378
3km	50%	50000	6	446	6970187	884358	6023996	1570728
3km	50%	50000	6	271	6508504	867159	5578949	1407546
3km	50%	50000	6	278	6866748	854709	5960402	1520473
3km	50%	50000	6	264	5688783	878831	4750448	1387718
3km	50%	50000	6	296	5826947	804691	4979223	1198941
3km	50%	50000	6	294	5256201	770175	4444205	1146935
3km	50%	50000	6	273	6069673	933812	5073821	1440232
3km	50%	50000	6	334	7035504	910869	6045778	1510612
3km	50%	50000	6	221	5006909	750085	4207155	1188311
3km	50%	50000	6	269	4790662	699347	4037541	1222844
3km	50%	50000	6	244	5715062	903251	4721025	1513598
3km	50%	50000	6	272	6666875	923716	5659084	1587687
3km	50%	50000	6	284	5340108	771703	4519156	1267116
3km	50%	50000	6	348	7627955	975863	6570810	1715049
3km	50%	50000	6	369	5909220	858086	5004964	1260041
3km	50%	50000	6	256	6033765	855040	5114706	1402884
3km	50%	50000	6	243	6956649	988388	5891717	1644909
3km	50%	50000	6	301	5960640	865123	5018819	1338004
3km	50%	50000	6	250	5077872	763593	4253224	1325783
3km	50%	50000	6	325	7485817	953251	6474436	1755915
3km	50%	50000	6	292	6505479	807476	5650308	1349004
3km	50%	50000	6	324	4563097	689578	3818994	1197340
3km	50%	50000	6	298	6182377	917658	5192711	1598244
3km	50%	50000	6	382	6507703	894043	5530516	1442937
3km	50%	50000	6	372	7304370	958794	6278275	1711160
3km	50%	50000	6	269	6535378	966785	5477520	1674520
3km	50%	50000	6	600	7771379	992832	6723547	1705613
3km	50%	50000	6	313	5940240	913794	4938584	1568714
3km	50%	50000	6	407	7118884	929543	6114925	1623823
3km	50%	50000	6	342	5149181	750437	4312561	1288957
3km	50%	50000	6	307	5958623	838585	5061235	1252938
3km	50%	50000	6	440	6202502	908038	5206397	1600284
3km	50%	50000	6	395	5184410	762211	4333620	1451510
3km	50%	50000	6	463	7662383	989316	6601765	1690248
3km	50%	50000	6	469	5572368	816375	4689682	1327842
3km	50%	50000	6	319	5561884	789298	4713508	1259101
3km	50%	50000	6	268	5935944	916234	4942079	1499778
3km	50%	50000	6	226	6343346	873023	5390050	1474452
3km	50%	50000	6	339	5532179	865442	4614488	1478919
3km	50%	50000	6	245	6449290	890413	5488070	1751277
3km	50%	50000	6	238	5340597	793507	4480684	1163619
3km	50%	50000	6	218	4800789	697229	4051954	1150101
3km	50%	50000	6	245	5140064	747464	4333326	1229324
3km	50%	50000	6	292	7465222	939656	6417101	1873708
3km	50%	50000	6	286	6601490	822265	5731658	1421146
3km	50%	50000	6	377	6678531	867147	5728740	1569838
3km	50%	50000	6	331	6526846	830785	5634245	1585340
3km	50%	50000	6	347	7356777	966293	6317590	1746643
3km	50%	50000	6	320	5177621	762121	4326334	1377854
3km	50%	50000	6	315	6632760	867888	5694153	1537718
3km	50%	50000	6	332	6515667	907274	5537659	1622326
3km	50%	50000	6	221	6219502	862521	5263159	1395993
3km	50%	50000	6	300	6050974	881760	5123434	1321326
3km	50%	50000	6	243	4767111	674997	4026945	1098461
3km	50%	50000	6	423	7791912	1040224	6687873	1760305
3km	50%	50000	6	289	6817335	892357	5852861	1520973
3km	50%	50000	6	412	5833584	846969	4890094	1591999
3km	50%	50000	6	229	5247014	723951	4452118	1179217
3km	50%	50000	6	251	5113837	726040	4313920	1246033
3km	50%	50000	6	294	6218413	831431	5304370	1490595
3km	50%	50000	6	242	5701046	864678	4748410	1500410
3km	50%	50000	6	358	5107414	760832	4278316	1295057
3km	50%	50000	6	333	6970216	846394	6048670	1451991
3km	50%	50000	6	413	6825430	888959	5877436	1613510
3km	50%	50000	6	225	5134425	745615	4326173	1255757
3km	50%	50000	6	239	4648496	688143	3917617	1050201
3km	50%	50000	6	415	7318018	910142	6320014	1725429
3km	50%	50000	6	320	7052771	931181	6026852	1712630
3km	50%	50000	6	324	6032785	842304	5112774	1461079
3km	50%	50000	6	345	5735891	880719	4756466	1500210
3km	50%	50000	6	333	5802596	848719	4872638	1430708
3km	50%	50000	6	315	6046738	936415	5030512	1494903
3km	50%	50000	6	297	6203694	789899	5357051	1315784
3km	50%	50000	6	250	5331082	806378	4470943	1316702
3km	50%	50000	6	251	4634643	662355	3881123	1228239
3km	50%	50000	6	286	5243569	812213	4339541	1561138
3km	50%	50000	6	364	7816031	963134	6764307	1855833
3km	50%	50000	6	351	6033212	923613	5007189	1506171
3km	50%	50000	6	233	5891428	849722	4978644	1487746
3km	50%	50000	6	252	6079263	872767	5141949	1503036
3km	50%	50000	6	266	5080598	776529	4234413	1409716
3km	50%	50000	6	321	5546438	748655	4726526	1222047
3km	50%	50000	6	324	5046237	717651	4250854	1180382
3km	50%	50000	6	265	5635885	802937	4775222	1353699
3km	50%	50000	6	311	6102093	808021	5231408	1424923
3km	50%	50000	6	323	7258773	897178	6262687	1777261
3km	50%	50000	6	320	6788074	899969	5793126	1623134
3km	50%	50000	6	272	7329877	1010140	6214758	1818370
3km	50%	50000	6	273	5144715	739296	4331698	1238514
3km	50%	50000	6	341	5642007	862250	4694715	1431880
3km	50%	50000	6	293	5872778	850220	4945400	1277625
3km	50%	50000	6	362	5377156	782917	4532446	1301002
3km	50%	50000	6	250	4584167	638933	3876615	1106730
3km	50%	50000	6	246	5930196	807161	5078903	1340949
3km	50%	50000	6	270	6245320	933374	5219400	1630622
3km	50%	50000	6	373	7326751	1033744	6206915	1885507
3km	50%	50000	6	264	6413704	819145	5524025	1475320
3km	50%	50000	6	310	7113732	920702	6112547	1769128
3km	50%	50000	6	350	5181712	751816	4380137	1287139
3km	50%	50000	6	379	8396024	1150990	7144923	2083896
3km	50%	50000	6	287	7170964	1056460	6037252	2015250
3km	50%	50000	6	287	5150929	748938	4292306	1208292
3km	50%	50000	6	229	5389611	735932	4598607	1253923
3km	50%	50000	6	294	5473241	807249	4570096	1469475
3km	50%	50000	6	194	5272818	777949	4425521	1410733
3km	50%	50000	6	240	5737604	758710	4921808	1312891
3km	50%	50000	6	320	5371979	801472	4496888	1311020
3km	50%	50000	6	286	6197678	905706	5204687	1583692
3km	50%	50000	6	282	5343942	738324	4521577	1233998
3km	50%	50000	6	310	5293113	803734	4433237	1189982
3km	50%	50000	6	367	6000486	872759	5061146	1474246
3km	50%	50000	6	333	5914678	873728	4953809	1439917
3km	50%	50000	6	264	7184830	932220	6148999	1722575
3km	50%	50000	6	357	6206538	887161	5181277	1578821
3km	50%	50000	6	282	6171544	929517	5157265	1579708
3km	50%	50000	6	340	5968712	799045	5090508	1491338
3km	50%	50000	6	241	6647126	801680	5778620	1622162
3km	50%	50000	6	225	4865242	711471	4105410	1060162
3km	50%	50000	6	283	5604034	821106	4706689	1312006
3km	50%	50000	6	287	6624260	846938	5698615	1405861
3km	50%	50000	6	184	5902739	794747	5057739	1253108
3km	50%	50000	6	294	5934531	903110	4943932	1527558
3km	50%	50000	6	350	5941530	817914	5050203	1324933
3km	50%	50000	6	288	6073372	861710	5135810	1354238
3km	50%	50000	6	379	7835066	1049584	6683421	1984229
3km	50%	50000	6	247	5301097	760017	4484359	1249509
[truncated: 1 more rows]
