# Supplementary material for: Quantifying the Value of Perfect Information in Emergency Vaccination Campaigns
Source: PLoS Comput Biol. 2017 Feb 16;13(2):e1005318. doi: 10.1371/journal.pcbi.1005318 (PMC5312803; doi:10.1371/journal.pcbi.1005318)
Supplement: S1 Data — (ZIP) [file pcbi.1005318.s013.zip › Data/5km vaccination/data1.txt]

vacc_radius	efficacy	capacity	delay	outbreak_duration	livestock_culled	cattle_culled	sheep_culled	vaccinations
5km	50%	20000	2	338	5792478	792235	4915454	1912383
5km	50%	20000	2	366	5443979	807114	4552922	1906778
5km	50%	20000	2	238	6168561	901097	5165496	1822385
5km	50%	20000	2	254	7232973	946328	6193906	2114474
5km	50%	20000	2	215	4801786	694439	4039297	1517955
5km	50%	20000	2	293	5758929	856627	4808654	2120302
5km	50%	20000	2	412	6191270	809752	5320276	1972722
5km	50%	20000	2	292	5623472	853399	4688504	1960318
5km	50%	20000	2	231	5477864	729329	4683217	1770870
5km	50%	20000	2	292	5851883	755655	5043371	1868209
5km	50%	20000	2	259	6195227	786688	5338610	2022475
5km	50%	20000	2	265	6279788	809675	5398596	1889223
5km	50%	20000	2	393	7992525	969965	6946431	2540120
5km	50%	20000	2	222	4615453	654679	3906048	1614842
5km	50%	20000	2	284	5051449	732958	4261522	1698309
5km	50%	20000	2	272	6491909	881110	5514722	2057254
5km	50%	20000	2	317	4562762	642374	3870182	1491891
5km	50%	20000	2	272	5626977	774640	4791083	1697695
5km	50%	20000	2	255	5037084	748616	4210879	1596400
5km	50%	20000	2	269	5061930	749997	4255214	1755709
5km	50%	20000	2	263	5079022	692327	4320212	1542551
5km	50%	20000	2	295	6400326	824907	5512913	2074128
5km	50%	20000	2	284	6318437	871835	5382778	1834081
5km	50%	20000	2	389	5971010	733452	5199714	2100445
5km	50%	20000	2	216	6573998	870979	5642612	2002216
5km	50%	20000	2	324	6709797	860778	5754260	2150652
5km	50%	20000	2	230	5996038	752367	5187728	1754071
5km	50%	20000	2	297	5166150	688821	4396245	1790732
5km	50%	20000	2	237	6117695	768372	5280126	1836979
5km	50%	20000	2	242	5090039	745333	4289991	1786965
5km	50%	20000	2	226	5046234	595153	4374832	1528674
5km	50%	20000	2	226	5916095	837553	4995431	1951535
5km	50%	20000	2	272	7239839	902376	6261398	2413297
5km	50%	20000	2	294	6891587	941437	5832968	2276385
5km	50%	20000	2	365	5696041	818786	4821567	1681724
5km	50%	20000	2	243	7298205	1008884	6178005	2344889
5km	50%	20000	2	303	5218374	735126	4429292	1580043
5km	50%	20000	2	452	5743435	821159	4838805	1893055
5km	50%	20000	2	281	5818667	789514	4942881	1795944
5km	50%	20000	2	222	6195320	869934	5235587	1945807
5km	50%	20000	2	291	5459285	727999	4663720	2080946
5km	50%	20000	2	223	6132052	843031	5179287	2034529
5km	50%	20000	2	282	7008965	913336	6010583	2207116
5km	50%	20000	2	283	6814273	846344	5913333	2226068
5km	50%	20000	2	220	5459274	797172	4597654	1648642
5km	50%	20000	2	244	4548134	631083	3871595	1375696
5km	50%	20000	2	251	6051667	808854	5164462	1866253
5km	50%	20000	2	432	8056975	1021997	6963741	2658835
5km	50%	20000	2	435	7341789	912683	6350346	2516787
5km	50%	20000	2	253	7493211	955120	6443279	2304690
5km	50%	20000	2	273	7076591	983358	6007410	2013246
5km	50%	20000	2	263	5419923	769464	4577311	1752238
5km	50%	20000	2	250	5425518	770185	4583246	1830401
5km	50%	20000	2	345	6828559	946925	5816014	2180265
5km	50%	20000	2	236	4608460	660974	3894201	1648702
5km	50%	20000	2	291	6216183	862369	5261133	2287923
5km	50%	20000	2	394	7941434	1033858	6808482	2665154
5km	50%	20000	2	274	6789971	842832	5873446	1977343
5km	50%	20000	2	243	5416651	726294	4588421	1755129
5km	50%	20000	2	236	5607601	763863	4777149	1747006
5km	50%	20000	2	244	5944093	778336	5096797	1705414
5km	50%	20000	2	242	8085170	1074113	6923933	2366851
5km	50%	20000	2	235	5176836	743105	4365836	1541420
5km	50%	20000	2	291	6016886	817748	5135851	1813361
5km	50%	20000	2	332	3596622	541604	3018739	1421051
5km	50%	20000	2	318	5373950	683468	4624456	1883657
5km	50%	20000	2	291	5997796	887860	5036559	2029409
5km	50%	20000	2	246	5458164	708139	4668199	1607797
5km	50%	20000	2	263	6052236	848189	5137598	1933390
5km	50%	20000	2	308	5386704	734805	4595967	1696959
5km	50%	20000	2	371	6788001	859352	5847877	2353857
5km	50%	20000	2	209	5327573	747224	4524974	1532054
5km	50%	20000	2	313	6972943	947647	5950054	2486276
5km	50%	20000	2	314	5432664	682458	4688491	1685569
5km	50%	20000	2	220	5878549	782164	5012540	1584662
5km	50%	20000	2	397	6735000	787778	5865578	2365566
5km	50%	20000	2	223	4838673	699836	4077938	1379265
5km	50%	20000	2	322	8120895	1036416	6987719	2730413
5km	50%	20000	2	237	7156428	937794	6121581	1967377
5km	50%	20000	2	354	7432680	947149	6396443	2544164
5km	50%	20000	2	308	5809938	650531	5079052	1787329
5km	50%	20000	2	289	6844678	931793	5819437	2179849
5km	50%	20000	2	270	6171095	804765	5293208	1869947
5km	50%	20000	2	442	7741486	998798	6666767	2468467
5km	50%	20000	2	264	6251724	762679	5406575	1850458
5km	50%	20000	2	345	5735683	786887	4880506	1991542
5km	50%	20000	2	303	6122869	702753	5330817	1843124
5km	50%	20000	2	362	6179073	801216	5314790	1985013
5km	50%	20000	2	417	6824032	812315	5942691	2114272
5km	50%	20000	2	381	6554677	975659	5514354	2428758
5km	50%	20000	2	286	5040752	708248	4271965	1641288
5km	50%	20000	2	308	6210125	867354	5243804	2047659
5km	50%	20000	2	333	5863981	812582	4978635	2049585
5km	50%	20000	2	250	5709978	816615	4826048	1842232
5km	50%	20000	2	282	5849674	827834	4970914	1940677
5km	50%	20000	2	244	5534641	760436	4700590	1720435
5km	50%	20000	2	211	5204273	724896	4381996	1685617
5km	50%	20000	2	225	4919135	719295	4154362	1492903
5km	50%	20000	2	452	6992299	909171	6020027	2331823
5km	50%	20000	2	265	4915066	696102	4148482	1565907
5km	50%	20000	2	266	7963468	928986	6955902	2324854
5km	50%	20000	2	280	5923172	835738	5026495	1971279
5km	50%	20000	2	291	7745078	939603	6677555	2604872
5km	50%	20000	2	254	5568103	787482	4721877	1791906
5km	50%	20000	2	298	6960837	898874	5985494	2099152
5km	50%	20000	2	261	5621450	828501	4719577	1674513
5km	50%	20000	2	238	7286955	893946	6313830	2053764
5km	50%	20000	2	232	7023520	906275	6035696	2140212
5km	50%	20000	2	258	4202581	609951	3525686	1822658
5km	50%	20000	2	280	6399944	967143	5344959	2172143
5km	50%	20000	2	370	7399684	961403	6347767	2478904
5km	50%	20000	2	226	5613873	824791	4727767	1702389
5km	50%	20000	2	288	5896630	839152	5005203	1618018
5km	50%	20000	2	255	5995854	878910	5037322	1833471
5km	50%	20000	2	309	6086358	730444	5300600	1988887
5km	50%	20000	2	303	6342062	847664	5412291	1834936
5km	50%	20000	2	291	5767973	847193	4856525	1646828
5km	50%	20000	2	480	4798882	662355	4084310	1871338
5km	50%	20000	2	237	8115571	948591	7063943	2465945
5km	50%	20000	2	289	6386296	941372	5355383	2052349
5km	50%	20000	2	196	4989257	724244	4199604	1666477
5km	50%	20000	2	303	5753850	765709	4935967	1696168
5km	50%	20000	2	404	7270289	862067	6295043	2040443
5km	50%	20000	2	291	6267800	792557	5422114	2025038
5km	50%	20000	2	258	5769024	838457	4835687	1895238
5km	50%	20000	2	248	5321297	703666	4574037	1878957
5km	50%	20000	2	301	4704996	689912	3964043	1742435
5km	50%	20000	2	370	6348252	827220	5461175	1998764
5km	50%	20000	2	380	7687006	968562	6626343	2229578
5km	50%	20000	2	258	5031630	723497	4259853	1616103
5km	50%	20000	2	272	5689988	724240	4882909	1785969
5km	50%	20000	2	217	5262466	704865	4503959	1592378
5km	50%	20000	2	305	6493064	807993	5608295	2220212
5km	50%	20000	2	261	6949463	890232	5969830	2402794
5km	50%	20000	2	254	7359267	959639	6328764	2400329
5km	50%	20000	2	236	5847748	739440	5035665	1918564
5km	50%	20000	2	256	5202778	776847	4360083	1770267
5km	50%	20000	2	263	5140005	717484	4363823	1869282
5km	50%	20000	2	276	5262834	768921	4434360	1695303
5km	50%	20000	2	314	6011767	781907	5164912	2080591
5km	50%	20000	2	312	7524384	871700	6575005	2431377
5km	50%	20000	2	224	5413291	765650	4573419	1749476
5km	50%	20000	2	242	6284288	913826	5290481	1814156
5km	50%	20000	2	289	4693964	679640	3957428	1554208
5km	50%	20000	2	294	5605781	688823	4868861	1741561
5km	50%	20000	2	241	5422635	764309	4599827	1749709
5km	50%	20000	2	261	4628450	660220	3913410	1460770
5km	50%	20000	2	253	4601656	612003	3933412	1541670
5km	50%	20000	2	367	5878274	775502	5028536	2033339
5km	50%	20000	2	186	6209166	931903	5191538	1747213
5km	50%	20000	2	248	6601602	914053	5615691	2211233
5km	50%	20000	2	390	6605220	824822	5701361	2351733
5km	50%	20000	2	297	5503201	735331	4718236	1876907
5km	50%	20000	2	291	5426280	820235	4538388	1999839
5km	50%	20000	2	268	6793853	784956	5948875	2100534
5km	50%	20000	2	312	5164442	758053	4357690	1665478
5km	50%	20000	2	250	4859941	725860	4077501	1606478
5km	50%	20000	2	258	5839936	841797	4884125	1914915
5km	50%	20000	2	294	6024513	804953	5134819	1888384
5km	50%	20000	2	203	4253973	592120	3608085	1367989
5km	50%	20000	2	272	6866454	799894	5996138	2119430
5km	50%	20000	2	327	5810200	682376	5064694	1854274
5km	50%	20000	2	318	5388516	707900	4602494	1881541
5km	50%	20000	2	267	4594334	629117	3899926	1607631
5km	50%	20000	2	248	5978940	803263	5107649	1693908
5km	50%	20000	2	363	5456594	735192	4655880	1988285
5km	50%	20000	2	297	7185136	921052	6201771	2379696
5km	50%	20000	2	225	6637628	924238	5624464	2059452
5km	50%	20000	2	242	5431522	789792	4526629	1551484
5km	50%	20000	2	254	5811932	797378	4961065	1822576
5km	50%	20000	2	296	4978266	653810	4260175	1770702
5km	50%	20000	2	245	5968918	821342	5073671	1987756
5km	50%	20000	2	236	5400819	733403	4602787	1949652
5km	50%	20000	2	165	4554054	650573	3870237	1316335
5km	50%	20000	2	245	6414475	878170	5480376	2205621
5km	50%	20000	2	256	6363480	900194	5389013	2036482
5km	50%	20000	2	322	4744749	645504	4017657	1701494
5km	50%	20000	2	263	6030431	807111	5158113	1912552
5km	50%	20000	2	284	6180235	789601	5311482	1870098
5km	50%	20000	2	225	6471736	888832	5498876	1967240
5km	50%	20000	2	263	6169081	881457	5228454	1939991
5km	50%	20000	2	353	5546132	774623	4714821	1843158
5km	50%	20000	2	374	6701285	849140	5722017	2482200
5km	50%	20000	2	314	5624716	767658	4775319	1780260
5km	50%	20000	2	361	6962660	819180	6027360	2160825
5km	50%	20000	2	465	6174682	799777	5325263	1967548
5km	50%	20000	2	399	7318734	848290	6385869	2508915
5km	50%	20000	2	293	6410323	907808	5425441	1979746
5km	50%	20000	2	232	7191784	919058	6213650	2367892
5km	50%	20000	2	249	5677875	808546	4811716	1745103
5km	50%	20000	2	280	5948706	734281	5161326	2186139
5km	50%	20000	2	243	5151728	692459	4405897	1510700
5km	50%	20000	2	307	5585782	821427	4694054	1680683
5km	50%	20000	2	239	4554709	640127	3877297	1690570
5km	50%	20000	2	347	7548416	865807	6598980	2380957
5km	50%	20000	2	352	7649897	932100	6603592	2485240
5km	50%	20000	2	191	5916705	859504	4975082	1878956
5km	50%	20000	2	225	5731793	805498	4845071	2053876
5km	50%	20000	2	263	6595757	826140	5684472	1903740
5km	50%	20000	2	277	5829061	795209	4986172	1856191
5km	50%	20000	2	247	5455847	812472	4574028	1754379
5km	50%	20000	2	297	6899316	833823	5995349	2125335
5km	50%	20000	2	370	6382164	794647	5523342	1923520
5km	50%	20000	2	273	6727989	893697	5759880	2029278
5km	50%	20000	2	260	5309538	705647	4535808	1639935
5km	50%	20000	2	223	5123690	663114	4401690	1568225
5km	50%	20000	2	213	5839730	799267	4982238	1737181
5km	50%	20000	2	290	5808626	759669	4984362	1945391
5km	50%	20000	2	240	6363206	915862	5375923	2095755
5km	50%	20000	2	246	5295131	768377	4472849	1796233
5km	50%	20000	2	403	6734085	841707	5815283	2282960
5km	50%	20000	2	254	4319000	600694	3647559	1513577
5km	50%	20000	2	329	6859679	848589	5941832	2094711
5km	50%	20000	2	375	5481827	750743	4644922	1847475
5km	50%	20000	2	528	7831471	912091	6824791	2882386
5km	50%	20000	2	350	5025183	686588	4274990	1967720
5km	50%	20000	2	298	4443586	644548	3760745	1455721
5km	50%	20000	2	366	6600670	865169	5643088	2177844
5km	50%	20000	2	375	7474950	955291	6438903	2344778
5km	50%	20000	2	227	5022819	673224	4284500	1543493
5km	50%	20000	2	291	6230955	803631	5334803	2119705
5km	50%	20000	2	327	6687512	786873	5846271	2217586
5km	50%	20000	2	362	6124107	759277	5309073	1979941
5km	50%	20000	2	220	5829132	813213	4940567	1854266
5km	50%	20000	2	232	4273853	583350	3628947	1535335
5km	50%	20000	2	297	6046261	811843	5129700	2071879
5km	50%	20000	2	287	5118973	702855	4331264	1968010
5km	50%	20000	2	323	6265804	858697	5295309	2071963
5km	50%	20000	2	255	5436759	700430	4652579	1513806
5km	50%	20000	2	305	5155454	716336	4373113	1752730
5km	50%	20000	2	288	8084112	1062928	6905682	2433161
5km	50%	20000	2	252	5804197	730851	4972564	1830763
5km	50%	20000	2	328	7612448	1033451	6422901	2808178
5km	50%	20000	2	268	6741185	862850	5770084	2083709
5km	50%	20000	2	315	6895122	960832	5876272	2208875
5km	50%	20000	2	259	6191784	772336	5333326	1955671
5km	50%	20000	2	352	6279453	756038	5445601	1924374
5km	50%	20000	2	319	5978206	808749	5117350	1916226
5km	50%	20000	2	318	5321726	696762	4545285	1892495
5km	50%	20000	2	226	4671772	688129	3908315	1727817
5km	50%	20000	2	255	7888652	990343	6812663	2521244
5km	50%	20000	2	328	7325051	889916	6354757	2638536
5km	50%	20000	2	250	5209771	700777	4443194	1575976
5km	50%	20000	2	230	4632516	590872	3992254	1519773
5km	50%	20000	2	245	5538004	797793	4674333	1940255
5km	50%	20000	2	295	6797946	875574	5855197	2173572
5km	50%	20000	2	336	7101831	939878	6027432	2158551
5km	50%	20000	2	336	5435736	779925	4599900	1752980
5km	50%	20000	2	287	4922872	766181	4080227	1833882
5km	50%	20000	2	211	5353106	721789	4545653	1471645
5km	50%	20000	2	277	7309137	963391	6255752	2254186
5km	50%	20000	2	415	7316412	1015638	6229128	2454902
5km	50%	20000	2	271	6039384	815115	5178829	1959316
5km	50%	20000	2	440	6359656	738688	5570740	2069361
5km	50%	20000	2	303	6599679	800265	5690962	2180519
5km	50%	20000	2	282	5468771	767097	4624655	1805489
5km	50%	20000	2	332	6347074	919924	5344648	2317162
5km	50%	20000	2	225	6098802	777437	5234241	1778720
5km	50%	20000	2	451	6253029	844465	5337042	2217443
5km	50%	20000	2	265	6792980	879939	5840149	2063729
5km	50%	20000	2	216	5963585	793200	5097481	1762468
5km	50%	20000	2	230	6369000	830943	5474411	1839044
5km	50%	20000	2	232	5129788	728312	4357875	1493333
5km	50%	20000	2	241	5491545	734035	4696807	1638178
5km	50%	20000	2	230	5833709	817487	4928109	1866781
5km	50%	20000	2	364	5707880	771789	4874363	1792187
5km	50%	20000	2	455	5862837	725265	5081707	2129762
5km	50%	20000	2	241	4559066	651977	3845678	1599338
5km	50%	20000	2	224	6144535	936888	5097395	2119972
5km	50%	20000	2	274	7245757	921436	6248514	2274924
5km	50%	20000	2	338	6700065	767002	5855310	2248323
5km	50%	20000	2	260	6967636	853147	6026594	2390313
5km	50%	20000	2	279	6291009	883477	5326872	2022979
5km	50%	20000	2	368	6277877	824590	5389918	1921665
5km	50%	20000	2	288	6342810	891135	5385230	1965001
5km	50%	20000	2	275	5118533	703829	4333167	1741532
5km	50%	20000	2	247	6153491	819090	5273710	2038951
5km	50%	20000	2	236	5457301	779932	4596810	1723274
5km	50%	20000	2	430	6442482	799572	5578737	1962814
5km	50%	20000	2	195	5089182	719928	4308604	1576632
5km	50%	20000	2	261	5863635	821975	4954867	1979130
5km	50%	20000	2	311	6442335	880548	5509377	2003796
5km	50%	20000	2	228	6585351	923479	5585084	2055907
5km	50%	20000	2	260	5347153	717360	4576455	1694675
5km	50%	20000	2	322	4587515	666481	3883404	1393007
5km	50%	20000	2	353	7454432	909369	6457228	2082112
5km	50%	20000	2	250	5255148	725123	4483699	1590275
5km	50%	20000	2	303	5664162	809155	4787554	1716958
5km	50%	20000	2	330	6642944	860241	5720513	2155239
5km	50%	20000	2	213	4402229	637035	3721542	1588991
5km	50%	20000	2	253	6203483	930381	5204295	2275277
5km	50%	20000	2	385	4880326	699251	4092538	1574882
5km	50%	20000	2	272	7531686	963965	6493017	2247458
5km	50%	20000	2	283	5600207	819379	4700859	1696007
5km	50%	20000	2	211	7052316	896088	6068556	1843196
5km	50%	20000	2	233	8337922	1059612	7171778	2386099
5km	50%	20000	2	201	4222904	581545	3580829	1463315
5km	50%	20000	2	225	5853678	797031	4998998	1826679
5km	50%	20000	2	287	5162693	701940	4381029	1630080
5km	50%	20000	2	263	5601769	728483	4799547	1701707
5km	50%	20000	2	318	7855439	1008670	6770363	2168039
5km	50%	20000	2	265	7439466	982150	6352084	2423345
5km	50%	20000	2	325	5002736	670954	4272759	1682244
5km	50%	20000	2	261	6678170	843200	5768227	2016769
5km	50%	20000	2	315	7231423	881749	6268287	2097381
5km	50%	20000	2	291	6845542	801506	5947013	2437750
5km	50%	20000	2	278	7194759	935789	6197678	2507993
5km	50%	20000	2	316	7269343	997038	6192920	2263048
5km	50%	20000	2	253	6769159	889338	5819127	1900549
5km	50%	20000	2	258	5646180	836036	4717168	1930796
5km	50%	20000	2	273	5654946	797746	4777285	1843988
5km	50%	20000	2	356	5239306	758849	4415859	1651373
5km	50%	20000	2	224	5323221	798335	4463148	1849338
5km	50%	20000	2	320	4760241	667042	4049455	1690920
5km	50%	20000	2	397	7550719	924748	6523011	2263382
5km	50%	20000	2	295	7374701	940605	6350907	2377770
5km	50%	20000	2	277	5605396	816993	4719949	1822938
5km	50%	20000	2	268	5032922	701494	4265341	1754441
5km	50%	20000	2	380	5328264	758913	4503865	1957760
5km	50%	20000	2	301	5546127	629035	4815540	1920613
5km	50%	20000	2	227	5406005	793413	4561793	1541943
5km	50%	20000	2	297	6151896	820798	5254463	2138993
5km	50%	20000	2	219	5451365	752702	4627515	1640318
5km	50%	20000	2	225	5341972	749645	4508732	1568999
5km	50%	20000	2	267	6372906	818172	5483166	2179251
5km	50%	20000	2	263	6421124	813867	5520071	1880033
5km	50%	20000	2	328	5660018	737217	4866906	1945533
5km	50%	20000	2	310	5730441	802581	4851862	1850293
5km	50%	20000	2	218	5390630	709019	4604183	1644167
5km	50%	20000	2	298	6203472	800770	5332351	1863913
5km	50%	20000	2	215	5479961	688513	4736199	1938925
5km	50%	20000	2	302	4588668	617135	3925537	1574924
5km	50%	20000	2	298	5813997	824639	4929069	1892786
5km	50%	20000	2	269	4931654	715976	4137224	1729568
5km	50%	20000	2	299	6528676	877564	5542816	2270148
5km	50%	20000	2	257	5855234	860974	4920028	1859619
5km	50%	20000	2	271	7370647	932404	6356941	2222171
5km	50%	20000	2	294	4781024	717518	3963778	1662049
5km	50%	20000	2	278	5492356	746931	4690964	1761701
5km	50%	20000	2	312	8446511	1003076	7362862	2516925
5km	50%	20000	2	214	5784338	750097	4974978	1633345
5km	50%	20000	2	193	5500920	776302	4658910	1546491
5km	50%	20000	2	265	4862156	673193	4133154	1562523
5km	50%	20000	2	248	6197849	887404	5233617	2107725
5km	50%	20000	2	376	7300021	992453	6202707	2761452
5km	50%	20000	2	259	5466697	764463	4601669	1789143
5km	50%	20000	2	288	6943993	927349	5941826	2074059
5km	50%	20000	2	281	5808885	765960	4993101	1820173
5km	50%	20000	2	225	5505193	746603	4679553	1863813
5km	50%	20000	2	249	5489889	766391	4658493	1814702
5km	50%	20000	2	199	5285478	711033	4513852	1486748
5km	50%	20000	2	276	4907767	665483	4184325	1465686
5km	50%	20000	2	410	8042752	1071435	6855255	2562033
5km	50%	20000	2	321	8217939	1071867	7062844	2695045
5km	50%	20000	2	235	4423987	637679	3738321	1388415
5km	50%	20000	2	271	6189904	787142	5351680	1871560
5km	50%	20000	2	253	4899554	688480	4169383	1609983
5km	50%	20000	2	338	6774389	890194	5779335	2356493
5km	50%	20000	2	298	6194885	813182	5267955	2083438
5km	50%	20000	2	320	7210226	853266	6289099	2160956
5km	50%	20000	2	321	7441089	974959	6410563	2489018
5km	50%	20000	2	245	5431314	740921	4632577	1801259
5km	50%	20000	2	188	4378863	632171	3691360	1353636
5km	50%	20000	2	201	4931748	699477	4189045	1576820
5km	50%	20000	2	198	6038836	903767	5077511	1851999
5km	50%	20000	2	238	6748997	762476	5918739	2036714
5km	50%	20000	2	238	5971997	694925	5218714	1858391
5km	50%	20000	2	410	6875553	891247	5911718	2478917
5km	50%	20000	2	292	5959943	773753	5111002	1824627
5km	50%	20000	2	310	5367158	730581	4568315	1708460
5km	50%	20000	2	277	6398541	965650	5326399	2115914
5km	50%	20000	2	344	5159684	684035	4423240	1774227
5km	50%	20000	2	323	6408407	812036	5517133	1918894
5km	50%	20000	2	242	5455810	761198	4624544	2052792
5km	50%	20000	2	278	5978786	875061	5028418	2039119
5km	50%	20000	2	307	6605896	923858	5564883	2245489
5km	50%	20000	2	354	6482419	805931	5602108	2083186
5km	50%	20000	2	223	4924574	721821	4134956	1665617
5km	50%	20000	2	325	5400703	711756	4620759	2078773
5km	50%	20000	2	249	4998353	710312	4219270	1610482
5km	50%	20000	2	404	7206106	821508	6329228	2145995
5km	50%	20000	2	419	4923391	660862	4201842	1717585
5km	50%	20000	2	299	5506286	793136	4620547	2090321
5km	50%	20000	2	332	6681352	872533	5723744	2053044
5km	50%	20000	2	244	4267150	601109	3604716	1399123
5km	50%	20000	2	277	6254782	744871	5449161	1995236
5km	50%	20000	2	255	8079579	1042447	6866156	2540495
5km	50%	20000	2	307	7277136	958478	6255861	1985243
5km	50%	20000	2	225	5552897	801961	4701405	1722078
5km	50%	20000	2	296	6471687	897272	5479271	1973564
5km	50%	20000	2	256	6257245	802629	5385251	1952175
5km	50%	20000	2	480	7779071	955895	6733554	2492747
5km	50%	20000	2	262	6354701	891716	5386822	2051856
5km	50%	20000	2	263	4916232	707226	4153977	1755668
5km	50%	20000	2	321	6370531	888574	5398267	1819413
5km	50%	20000	2	274	6313538	776937	5481459	1979895
5km	50%	20000	2	374	7018453	910292	6024255	2321564
5km	50%	20000	2	362	7612694	1062070	6490315	2176624
5km	50%	20000	2	273	5217724	750126	4431132	1528542
5km	50%	20000	2	280	5586169	789884	4722921	1957329
5km	50%	20000	2	222	5170820	749986	4357914	1572038
5km	50%	20000	2	276	4234306	636702	3532980	1537706
5km	50%	20000	2	273	7578452	1002176	6510865	2272145
5km	50%	20000	2	293	6991788	840824	6063300	2186119
5km	50%	20000	2	287	6435626	844909	5489767	2204233
5km	50%	20000	2	287	7778374	1003026	6676421	2471982
5km	50%	20000	2	225	6827391	883451	5850021	1789246
5km	50%	20000	2	211	5725762	770169	4894469	1759849
5km	50%	20000	2	275	6279121	900404	5286975	1984669
5km	50%	20000	2	227	5632835	828505	4727869	1750569
5km	50%	20000	2	236	5850295	798812	4982438	1895255
5km	50%	20000	2	279	6589200	842852	5639708	2136618
5km	50%	20000	2	273	5342993	761591	4525958	1840686
5km	50%	20000	2	372	6172878	807627	5282067	2087698
5km	50%	20000	2	273	5508645	764715	4668802	2006730
5km	50%	20000	2	234	5031112	741421	4217893	1890731
5km	50%	20000	2	269	5485839	735156	4703195	1934070
5km	50%	20000	2	273	5440647	800244	4561723	1844543
5km	50%	20000	2	214	4652424	660253	3937776	1391144
5km	50%	20000	2	278	6128204	859255	5177845	2122544
5km	50%	20000	2	183	4848280	661799	4114235	1386407
5km	50%	20000	2	259	8357127	1063665	7202121	2352879
5km	50%	20000	2	282	6900827	863841	5964104	2032038
5km	50%	20000	2	324	7121786	901170	6116131	2176724
5km	50%	20000	2	289	5393232	822039	4523670	1749818
5km	50%	20000	2	247	5142392	699414	4381232	1618461
5km	50%	20000	2	291	5004282	705487	4239708	1928982
5km	50%	20000	2	263	4803522	658982	4089311	1519664
5km	50%	20000	2	298	4887523	709204	4120840	1586223
5km	50%	20000	2	390	7591360	835234	6663561	2454239
5km	50%	20000	2	192	5231888	737638	4415415	1566587
5km	50%	20000	2	359	5230056	758191	4416485	1800948
5km	50%	20000	2	313	4972734	687981	4242541	1742957
5km	50%	20000	2	395	6899635	889969	5923605	2284306
5km	50%	20000	2	253	5808907	794961	4951252	2050497
5km	50%	20000	2	369	6531749	769272	5706190	2016771
5km	50%	20000	2	285	5394482	734831	4585321	1770359
5km	50%	20000	2	341	6591511	753315	5747895	2057112
5km	50%	20000	2	318	5077214	712163	4318901	1685977
5km	50%	20000	2	303	4955630	712205	4153503	2053110
5km	50%	20000	2	270	5947579	834273	5039293	1991573
5km	50%	20000	2	286	6874328	964263	5830733	2354559
5km	50%	20000	2	270	6851998	869352	5913308	1934797
5km	50%	20000	2	266	7428933	1003699	6352146	2421720
5km	50%	20000	2	295	6981228	796108	6126235	2163223
5km	50%	20000	2	245	4798389	641252	4104040	1474920
5km	50%	20000	2	295	6363676	764177	5527992	1834647
5km	50%	20000	2	275	6026760	780970	5183795	1909837
5km	50%	20000	2	209	4979550	658038	4253843	1514782
5km	50%	20000	2	332	7253743	1002862	6144083	2313513
5km	50%	20000	2	356	5938133	754314	5088550	1805033
5km	50%	20000	2	438	7548147	959378	6519287	2348602
5km	50%	20000	2	385	5036559	622499	4369479	1756372
5km	50%	20000	2	180	4950587	730053	4157257	1678788
5km	50%	20000	2	228	5970759	724302	5186706	1825073
5km	50%	20000	2	217	5879545	867170	4938824	1843700
5km	50%	20000	2	264	4971717	688023	4196007	1578831
5km	50%	20000	2	313	5853233	775101	5016348	1828156
5km	50%	20000	2	342	6187797	819573	5302155	2103954
5km	50%	20000	2	307	7209624	922144	6177882	2648392
5km	50%	20000	2	278	5291020	748432	4476635	1771714
5km	50%	20000	2	287	6159057	744253	5371834	1882926
5km	50%	20000	2	232	5970206	818023	5095388	2243911
5km	50%	20000	2	263	5239718	715094	4462648	1806108
5km	50%	20000	2	249	5171049	716146	4412653	1560481
5km	50%	20000	2	258	6624989	901305	5631145	1969559
5km	50%	20000	2	299	5010433	689082	4251895	1875915
5km	50%	20000	2	340	5507989	825202	4600313	1923770
5km	50%	20000	2	212	5178065	703103	4424117	1604011
5km	50%	20000	2	268	5020798	659725	4305007	1585445
5km	50%	20000	2	322	7448397	931970	6444192	2277826
5km	50%	20000	2	333	6338933	806106	5471148	2045883
5km	50%	20000	2	281	6133695	848752	5185052	1974093
5km	50%	20000	2	287	6111820	725005	5295148	1784248
5km	50%	20000	2	247	4365323	628395	3690658	1458097
5km	50%	20000	2	246	6363122	771149	5509768	1964760
5km	50%	20000	2	293	5863994	828675	4973337	1913084
5km	50%	20000	2	276	6959821	894069	6002698	2167940
5km	50%	20000	2	216	4825093	633214	4141868	1536019
5km	50%	20000	2	249	5485794	739494	4693718	1583775
5km	50%	20000	2	336	6388752	744879	5571906	1888801
5km	50%	20000	2	322	6772004	846999	5862216	1849887
5km	50%	20000	2	170	4549859	670708	3818165	1435444
5km	50%	20000	2	304	5829335	815043	4945304	1847099
5km	50%	20000	2	347	5852864	732132	5052538	2007785
5km	50%	20000	2	284	5660985	759966	4849530	1810542
5km	50%	20000	2	454	7252771	908118	6242389	2217191
5km	50%	20000	2	262	4908815	665784	4130879	1564906
5km	50%	20000	2	232	4819263	701963	4047279	1490435
5km	50%	20000	2	270	6211257	871323	5257730	1850745
5km	50%	20000	2	273	6072421	850915	5131641	1911039
5km	50%	20000	2	239	4177116	589058	3541318	1446582
5km	50%	20000	2	355	6690773	926859	5690079	2393372
5km	50%	20000	2	279	4560226	641057	3841162	1631282
5km	50%	20000	2	299	6964559	861170	6008893	2320576
5km	50%	20000	2	369	5512695	816412	4616431	1968199
5km	50%	20000	2	279	6769726	875874	5825651	1970680
5km	50%	20000	2	252	5708446	689795	4951752	1853129
5km	50%	20000	2	337	5833266	813798	4964638	2125961
5km	50%	20000	2	226	5553854	853220	4616810	1796499
5km	50%	20000	2	380	4729986	655144	4036009	1491289
5km	50%	20000	2	291	6216849	803790	5342838	2225958
5km	50%	20000	2	428	5512525	639759	4814151	1882547
5km	50%	20000	2	274	4476962	609555	3801404	1578626
5km	50%	20000	2	320	5812428	728018	5033225	2043636
5km	50%	20000	2	279	6641632	865877	5687975	2269625
5km	50%	20000	2	452	6708465	806754	5818435	2126441
5km	50%	20000	2	181	4868652	700028	4110198	1479410
5km	50%	20000	2	287	5682918	760008	4867488	1888744
5km	50%	20000	2	250	6769127	869099	5837364	1901088
5km	50%	20000	2	261	6483330	870272	5563523	1911455
5km	50%	20000	2	290	6429121	867346	5488757	2209848
5km	50%	20000	2	208	4132064	615765	3452074	1280656
5km	50%	20000	2	274	5314980	715829	4527451	1806141
5km	50%	20000	2	300	6816273	856509	5912907	1976643
5km	50%	20000	2	188	5259841	753665	4476183	1665602
5km	50%	20000	2	323	7536520	926092	6532718	2073881
5km	50%	20000	2	357	5872388	801273	5007498	1800689
5km	50%	20000	2	267	5997820	731696	5195279	1875747
5km	50%	20000	2	323	6573756	778515	5722777	1972844
5km	50%	20000	2	251	5244001	732083	4446047	1451911
5km	50%	20000	2	284	5936436	861382	5001603	1990543
5km	50%	20000	2	313	7945542	1010955	6845761	2406757
5km	50%	20000	2	419	5828996	830140	4923987	1863382
5km	50%	20000	2	391	6871268	841937	5953563	2116435
5km	50%	20000	2	299	4874455	703547	4124427	1510018
5km	50%	20000	2	437	6303609	757043	5468570	2204846
5km	50%	20000	2	267	6059254	764314	5235872	1766597
5km	50%	20000	2	353	5939381	755556	5133120	1769068
5km	50%	20000	2	268	5459603	723786	4687341	1711226
5km	50%	20000	2	188	4967880	745981	4159817	1533969
5km	50%	20000	2	275	5034617	666590	4320752	1617685
5km	50%	20000	2	249	5205240	737661	4410541	1777888
5km	50%	20000	2	216	4417294	630159	3741878	1444930
5km	50%	20000	2	313	6862225	869190	5920603	1857046
5km	50%	20000	2	503	6408645	773721	5579081	2084184
5km	50%	20000	2	241	6937895	879934	5977656	2394630
5km	50%	20000	2	325	6878339	844359	5975556	1883726
5km	50%	20000	2	284	6382862	840717	5460533	1938262
5km	50%	20000	2	315	5830761	742978	5031084	1939070
5km	50%	20000	2	391	5009528	696074	4262088	1730056
5km	50%	20000	2	299	6812451	863493	5870260	2067043
5km	50%	20000	2	286	5140352	691065	4390899	1871161
5km	50%	20000	2	318	6182787	855656	5277239	2213280
5km	50%	20000	2	283	5963840	738730	5168850	1905446
5km	50%	20000	2	223	5349419	832609	4449236	1649437
5km	50%	20000	2	326	6618318	806906	5740148	2245876
5km	50%	20000	2	297	4666876	619125	4000099	1599470
5km	50%	20000	2	323	6589804	913052	5599639	2069629
5km	50%	20000	2	262	5020256	753367	4209804	1758401
5km	50%	20000	2	332	7221254	895199	6215576	2131294
5km	50%	20000	2	276	6147886	769819	5321159	1747387
5km	50%	20000	2	349	5971807	779476	5111777	1877347
5km	50%	20000	2	237	6800642	818293	5927517	2130435
5km	50%	20000	2	307	7915597	1010490	6789070	2257688
5km	50%	20000	2	315	7521345	902815	6552882	2253355
5km	50%	20000	2	250	8855127	1176389	7599244	2758984
5km	50%	20000	2	294	4674954	600519	4004169	1650122
5km	50%	20000	2	239	5210863	715723	4423322	1528845
5km	50%	20000	2	331	6766171	861991	5815301	2321231
5km	50%	20000	2	327	5304028	703514	4534514	1863714
5km	50%	20000	2	359	6154596	776266	5309705	1981202
5km	50%	20000	2	264	6565681	891302	5583130	1906974
5km	50%	20000	2	311	5569915	759633	4727952	2121755
5km	50%	20000	2	233	5672501	800812	4767018	1841687
5km	50%	20000	2	264	5897550	831589	4972456	1793665
5km	50%	20000	2	200	4952268	670892	4214212	1473897
5km	50%	20000	2	349	6437088	818319	5567299	2133604
5km	50%	20000	2	244	5843155	794153	4952922	1950460
5km	50%	20000	2	311	5603759	735515	4798043	1721999
5km	50%	20000	2	248	5611433	833284	4715361	1728382
5km	50%	20000	2	191	5312563	782825	4475669	1606564
5km	50%	20000	2	324	5986234	781110	5140676	1937578
5km	50%	20000	2	216	6700140	945499	5661609	2231150
5km	50%	20000	2	374	8268391	1054022	7131476	2405505
5km	50%	20000	2	342	4520449	623086	3832027	1483571
5km	50%	20000	2	281	6192815	818542	5305393	2240999
5km	50%	20000	2	349	7710430	925755	6680495	2383653
5km	50%	20000	2	238	5974210	852509	5064240	1855201
5km	50%	20000	2	374	6105823	835288	5167641	2056730
5km	50%	20000	2	237	4666050	626918	4015322	1540160
5km	50%	20000	2	318	5872925	803931	5010570	1924612
5km	50%	20000	2	274	6148203	767800	5321626	1886954
5km	50%	20000	2	338	6319577	818781	5394515	2127654
5km	50%	20000	2	229	5720130	796322	4774155	1795944
5km	50%	20000	2	273	5752465	825833	4856893	2229642
5km	50%	20000	2	279	6024579	801665	5155632	2017971
5km	50%	20000	2	342	6856025	917641	5856897	2540209
5km	50%	20000	2	242	5234326	747614	4426461	1754952
5km	50%	20000	2	250	6243797	773095	5403742	2054922
5km	50%	20000	2	361	6686539	877628	5742669	2213076
5km	50%	20000	2	312	6910331	905878	5936168	2230391
5km	50%	20000	2	254	5872777	876782	4920586	1807661
5km	50%	20000	2	317	5207779	714191	4422501	1727516
5km	50%	20000	2	243	5020981	757495	4187482	1790558
5km	50%	20000	2	239	6899321	909878	5926419	2027980
5km	50%	20000	2	485	7685124	873005	6701668	2432456
5km	50%	20000	2	232	4942996	731457	4161655	1540256
5km	50%	20000	2	410	5116401	675532	4395815	1735270
5km	50%	20000	2	221	6646355	858585	5706617	2034877
5km	50%	20000	2	263	4611872	582362	3987429	1524841
5km	50%	20000	2	256	6277007	873661	5284672	2145960
5km	50%	20000	2	268	5989065	822652	5068693	1864187
5km	50%	20000	2	269	5673061	805641	4784172	1994714
5km	50%	20000	2	336	5345816	767473	4534088	1887069
5km	50%	20000	2	317	7096688	868964	6147912	2450131
5km	50%	20000	2	290	6663414	837349	5735701	2239461
5km	50%	20000	2	260	6234535	813810	5347416	2187383
5km	50%	20000	2	281	6463483	779388	5624089	2056407
5km	50%	20000	2	291	6395398	866437	5453639	2013264
5km	50%	20000	2	317	5393832	770391	4559160	1830587
5km	50%	20000	2	264	4617302	667590	3908995	1527847
5km	50%	20000	2	255	3988733	570110	3373921	1400182
5km	50%	20000	2	301	6040331	825949	5169086	1976678
5km	50%	20000	2	345	7256420	876386	6314166	2360747
5km	50%	20000	2	257	7950550	1054758	6786411	2380186
5km	50%	20000	2	457	5639874	832630	4710045	1831490
5km	50%	20000	2	295	5757772	723665	4977878	1880670
5km	50%	20000	2	298	6341019	914257	5323644	2297494
5km	50%	20000	2	315	7456990	954259	6403945	2460438
5km	50%	20000	2	403	6270331	746469	5442249	2118888
5km	50%	20000	2	210	5094731	729976	4312468	1620073
5km	50%	20000	2	240	5325569	770702	4484816	1759496
5km	50%	20000	2	315	6290748	771371	5455621	2084621
5km	50%	20000	2	302	4870254	662638	4137770	1756012
5km	50%	20000	2	219	5058729	731406	4234174	1697269
5km	50%	20000	2	304	6198468	721533	5391479	2091832
5km	50%	20000	2	272	5612578	751550	4795261	1890048
5km	50%	20000	2	341	7001022	904748	6017399	2366195
5km	50%	20000	2	383	8208898	1018381	7103114	2584631
5km	50%	20000	2	320	5888532	830793	4949092	1890589
5km	50%	20000	2	335	6606373	864580	5667339	2320710
5km	50%	20000	2	349	7425302	1036320	6288304	2553888
5km	50%	20000	2	280	6114606	735670	5336971	1936965
5km	50%	20000	2	314	6579291	903881	5600618	1981205
5km	50%	20000	2	357	6816870	795528	5949448	2172605
5km	50%	20000	2	347	6595527	815928	5704952	1824059
5km	50%	20000	2	206	5508363	802460	4637648	1569529
5km	50%	20000	2	296	7074726	900398	6052500	2295264
5km	50%	20000	2	378	5617224	785087	4783672	1734243
5km	50%	20000	2	267	4467236	609873	3815480	1370577
5km	50%	20000	2	412	5745887	745872	4930583	1986881
5km	50%	20000	2	401	7232472	852183	6318754	2323687
5km	50%	20000	2	221	6142781	829293	5237938	1770183
5km	50%	20000	2	332	5991491	822270	5122017	1989581
5km	50%	20000	2	296	6037495	806742	5170779	1931855
5km	50%	20000	2	292	5884698	707852	5091391	1784255
5km	50%	20000	2	285	7205482	913084	6209283	2253700
5km	50%	20000	2	219	4744401	664331	4021553	1545154
5km	50%	20000	2	291	7434683	946871	6414209	2146338
5km	50%	20000	2	243	4396796	611570	3722264	1585934
5km	50%	20000	2	397	7738571	949468	6702587	2423799
5km	50%	20000	2	313	6104576	786288	5227208	2017921
5km	50%	20000	2	234	6088393	783193	5237628	1794586
5km	50%	20000	2	292	4777738	689049	3989215	1393931
5km	50%	20000	2	223	5460629	739519	4652004	1610827
5km	50%	20000	2	219	6692372	865346	5724682	2056607
5km	50%	20000	2	232	6541203	770204	5659657	1937111
5km	50%	20000	2	309	7227260	933274	6199868	2184679
5km	50%	20000	2	207	5203115	737034	4398860	1610842
5km	50%	20000	2	287	5462219	754492	4635728	1727107
5km	50%	20000	2	184	5833868	799575	4955908	1641213
5km	50%	20000	2	300	7373415	1017299	6258314	2336978
5km	50%	20000	2	273	8359107	991334	7281756	2346855
5km	50%	20000	2	258	6643270	839375	5722585	1868121
5km	50%	20000	2	292	7185531	867225	6237388	1972759
5km	50%	20000	2	267	6645980	818165	5735608	2253097
5km	50%	20000	2	286	4440441	607761	3806152	1790063
5km	50%	20000	2	278	7212847	976186	6134121	2104480
5km	50%	20000	2	355	5563491	675617	4807018	1899181
5km	50%	20000	2	224	5215400	732165	4403035	1542139
5km	50%	20000	2	283	5998753	807917	5131093	1959349
5km	50%	20000	2	286	7515955	916026	6513947	2450283
5km	50%	20000	2	229	6173257	830982	5264173	1791891
5km	50%	20000	2	194	4757408	657960	4055316	1522715
5km	50%	20000	2	260	6678342	776521	5780788	1876631
5km	50%	20000	2	218	5182497	776932	4326781	1857083
5km	50%	20000	2	333	6307693	811387	5428465	2035756
5km	50%	20000	2	294	7674529	1027018	6544034	2334566
5km	50%	20000	2	253	7077969	1022477	5969372	2157750
5km	50%	20000	2	426	6775736	842176	5879437	2315542
5km	50%	20000	2	252	5462215	807971	4579535	1691393
5km	50%	20000	2	290	4552880	650144	3851498	1738631
5km	50%	20000	2	312	6405921	789310	5566736	2087119
5km	50%	20000	2	254	5093283	693509	4332447	1805363
5km	50%	20000	2	314	5902276	703885	5090667	1915824
5km	50%	20000	2	441	6115575	777327	5277600	2167147
5km	50%	20000	2	274	6375754	857092	5441789	2076363
5km	50%	20000	2	272	6198118	836282	5274796	2060650
5km	50%	20000	2	237	6929365	906464	5951197	2188310
5km	50%	20000	2	267	6023091	786717	5135843	1903214
5km	50%	20000	2	273	5112362	728793	4323113	1675994
5km	50%	20000	2	222	5423774	673283	4698083	1667982
5km	50%	20000	2	211	5423655	800763	4565115	1613142
5km	50%	20000	2	290	6930283	803632	6042277	2102315
5km	50%	20000	2	276	6120013	783600	5288034	1991144
5km	50%	20000	2	262	7385184	922575	6401294	2040058
5km	50%	20000	2	278	6980311	851089	6043151	2222137
5km	50%	20000	2	420	4293523	622722	3616677	1499000
5km	50%	20000	2	234	7244950	982130	6165021	2242875
5km	50%	20000	2	254	4716136	667508	3979105	1645130
5km	50%	20000	2	435	6212195	843218	5308663	2230588
5km	50%	20000	2	341	7856478	1018515	6759004	2324977
5km	50%	20000	2	247	4932544	699108	4139986	1630113
5km	50%	20000	2	298	6425822	758782	5592341	2085633
5km	50%	20000	2	233	4901584	719984	4133060	1645898
5km	50%	20000	2	227	5373177	722819	4595523	1805055
5km	50%	20000	2	323	7415450	964927	6365103	2169643
5km	50%	20000	2	318	5085589	712827	4312315	1642737
5km	50%	20000	2	324	4541758	644832	3856144	1556403
5km	50%	20000	2	242	4763942	570724	4153334	1852173
5km	50%	20000	2	284	5873924	776962	5036582	1900345
5km	50%	20000	2	235	4732949	698665	3962381	1776272
5km	50%	20000	2	292	7751530	1024783	6650343	2719966
5km	50%	20000	2	318	7247839	845718	6304575	2457621
5km	50%	20000	2	285	5455311	757658	4627467	1932591
5km	50%	20000	2	265	4970032	710972	4205993	1408829
5km	50%	20000	2	299	6533275	840899	5623393	2040353
5km	50%	20000	2	220	6227244	928532	5219034	1894390
5km	50%	20000	2	268	5728204	815995	4818792	1714090
5km	50%	20000	2	273	6786460	943179	5747804	1980146
5km	50%	20000	2	261	6913605	903329	5920186	2267400
5km	50%	20000	2	248	5727085	771989	4890034	1684751
5km	50%	20000	2	253	5586821	769595	4740782	1814776
5km	50%	20000	2	238	5601351	771713	4738774	1905433
5km	50%	20000	2	223	4617959	639283	3911301	1440458
5km	50%	20000	2	383	5572675	813987	4683141	2112249
5km	50%	20000	2	246	4811598	642527	4105358	1350995
5km	50%	20000	2	331	6392675	748145	5568588	2139938
5km	50%	20000	2	286	7173602	1055682	6013178	2534315
5km	50%	20000	2	360	6190137	801152	5330861	1723106
5km	50%	20000	2	347	6747254	882429	5776954	2287673
5km	50%	20000	2	477	5275225	787470	4383717	2207956
5km	50%	20000	2	242	5339892	780702	4492567	1612309
5km	50%	20000	2	274	7256700	908960	6239407	2268032
5km	50%	20000	2	256	4939035	636100	4251615	1488182
5km	50%	20000	2	297	4977497	720093	4197367	1561815
5km	50%	20000	2	307	6749603	914245	5745421	2338627
5km	50%	20000	2	254	6486333	868780	5541786	2155390
5km	50%	20000	2	344	6886283	862071	5949053	2416907
5km	50%	20000	2	243	6975588	843496	6072229	2089001
5km	50%	20000	2	233	5742512	802437	4873394	1654752
5km	50%	20000	2	286	5143149	713982	4367881	1563678
5km	50%	20000	2	332	6128734	737780	5281639	2115893
5km	50%	20000	2	271	6553050	797687	5679919	2329685
5km	50%	20000	2	239	4863519	654332	4141284	1446841
5km	50%	20000	2	269	5893365	838248	4998019	1989165
5km	50%	20000	2	417	6904957	883894	5939424	2167821
5km	50%	20000	2	255	5817033	782855	4973493	1993297
5km	50%	20000	2	343	6781465	837645	5893141	2118940
5km	50%	20000	2	281	6178519	737109	5359318	1915931
5km	50%	20000	2	265	5902840	704953	5121220	1848102
5km	50%	20000	2	276	5841359	847926	4942460	1787207
5km	50%	20000	2	291	6864637	835850	5937215	2160587
5km	50%	20000	2	322	7278601	932486	6275464	2225074
5km	50%	20000	2	267	5563146	778001	4723476	1828262
5km	50%	20000	2	247	6493612	870414	5562221	2056135
5km	50%	20000	2	286	6862124	893049	5847305	2291561
5km	50%	20000	2	220	7435882	1060100	6268630	2147937
5km	50%	20000	2	234	4902691	735513	4079998	1785200
5km	50%	20000	2	281	7580115	937660	6535053	2129396
5km	50%	20000	2	254	4693967	668857	3985215	1699287
5km	50%	20000	2	218	5445168	766919	4623457	1658153
5km	50%	20000	2	209	4707307	705417	3936123	1432111
5km	50%	20000	2	312	4573048	600768	3915658	1518469
5km	50%	20000	2	304	6346653	743923	5541492	2058573
5km	50%	20000	2	336	7648964	941835	6621432	2508273
5km	50%	20000	2	308	6968079	904705	5942406	2141822
5km	50%	20000	2	211	5289515	780324	4437662	1669437
5km	50%	20000	2	271	7968321	1054847	6822025	2500448
5km	50%	20000	2	242	6915082	818024	6032211	2138212
5km	50%	20000	2	237	6064649	888962	5058961	1958601
5km	50%	20000	2	275	5708901	838511	4797052	1965239
5km	50%	20000	2	261	4302590	588137	3625685	1459323
5km	50%	20000	2	288	4605310	654924	3906830	1630917
5km	50%	20000	2	274	6772490	804768	5894037	2000061
5km	50%	20000	2	288	6138115	861710	5202689	2084871
5km	50%	20000	2	238	5837348	795333	4967340	1926198
5km	50%	20000	2	323	5174469	745112	4362157	1524897
5km	50%	20000	2	186	4713487	693535	3970483	1572773
5km	50%	20000	2	339	6417394	782060	5547763	2090598
5km	50%	20000	2	249	4961058	730298	4182954	1674473
5km	50%	20000	2	316	5466275	785079	4638011	1653964
5km	50%	20000	2	251	4926329	716614	4156855	1731000
5km	50%	20000	2	289	6820120	951101	5769413	2274277
5km	50%	20000	2	319	4590399	604255	3934489	1583493
5km	50%	20000	2	321	7765041	935823	6731503	2211224
5km	50%	20000	2	200	5495771	773628	4661389	1478713
5km	50%	20000	2	350	7268604	921143	6261672	2173171
5km	50%	20000	2	255	6593275	930703	5544385	2088302
5km	50%	20000	2	330	5430603	751856	4611247	1778646
5km	50%	20000	2	294	5573987	781138	4715712	1815809
5km	50%	20000	2	272	4594816	659303	3879408	1536138
5km	50%	20000	2	245	5082473	642297	4389712	1539126
5km	50%	20000	2	223	6088959	773316	5232024	1810076
5km	50%	20000	2	247	5510750	782337	4633590	1961674
5km	50%	20000	2	348	5798706	815921	4932595	1780548
5km	50%	20000	2	221	5902902	770317	5028964	1855047
5km	50%	20000	2	289	5822175	761518	4999257	2007156
5km	50%	20000	2	226	5167039	723043	4372103	1715042
5km	50%	20000	2	292	4619946	621746	3955819	1661178
5km	50%	20000	2	286	7213431	926269	6188064	2231076
5km	50%	20000	2	271	6703587	874697	5753626	2047301
5km	50%	20000	2	328	6019786	792989	5130984	1765618
5km	50%	20000	2	285	5804419	763836	4979124	1884219
5km	50%	20000	2	469	7181469	909235	6194763	2501413
5km	50%	20000	2	280	6148359	874874	5214792	2080422
5km	50%	20000	2	295	7229718	957039	6176635	2558615
5km	50%	20000	2	317	4265645	627298	3578200	1524426
5km	50%	20000	2	241	5750208	837314	4834592	1614373
5km	50%	20000	2	390	7756916	1003210	6638081	2206110
5km	50%	20000	2	378	6369572	737227	5572754	1972813
5km	50%	20000	2	233	6249147	758838	5414493	1881750
5km	50%	20000	2	244	6953856	872648	6020469	2431412
5km	50%	20000	2	407	7062408	868291	6119729	2240833
5km	50%	20000	2	220	4615937	643733	3912182	1556273
5km	50%	20000	2	333	5387493	745416	4579562	1560710
5km	50%	20000	2	301	7676040	949966	6627717	2267272
5km	50%	20000	2	266	5623318	787136	4775648	1785009
5km	50%	20000	2	220	4828510	684374	4087415	1449394
5km	50%	20000	2	236	4696895	659214	3966051	1570787
5km	50%	20000	2	267	4863592	662782	4152585	1771899
5km	50%	20000	2	277	6166492	790690	5309016	1796144
5km	50%	20000	2	216	5871645	888816	4905706	1714615
5km	50%	20000	2	255	5615405	711663	4837645	1749601
5km	50%	20000	2	247	6123696	904087	5166850	1887712
5km	50%	20000	2	174	5481776	777111	4638696	1477898
5km	50%	20000	2	336	7088894	789907	6241954	2141592
5km	50%	20000	2	285	5617794	770402	4775533	1587713
5km	50%	20000	2	335	6671988	894454	5656308	2301973
5km	50%	20000	2	427	6887246	840757	5979749	2230501
5km	50%	20000	2	432	7622066	922437	6614184	2611895
5km	50%	20000	2	231	6767735	876245	5782196	2035700
5km	50%	20000	2	201	5047439	683131	4309533	1435943
5km	50%	20000	2	389	5044554	745852	4234242	1622531
5km	50%	20000	2	321	7827197	998828	6751180	2256937
5km	50%	20000	2	249	6692920	788059	5849888	2005020
5km	50%	20000	2	223	5822746	813664	4955352	1750079
5km	50%	20000	2	234	5567989	808846	4690237	1609815
5km	50%	20000	2	202	5562178	763842	4722531	1636736
5km	50%	20000	2	291	7186296	868967	6251650	2297172
5km	50%	20000	2	215	4238207	624759	3581037	1386295
5km	50%	20000	2	283	5438721	739024	4637446	1690121
5km	50%	20000	2	386	5390576	751628	4568742	1797019
5km	50%	20000	2	315	5271194	754718	4462364	1955363
5km	50%	20000	2	242	5978565	877202	5028761	1887136
5km	50%	20000	2	249	4933934	680547	4130339	1582540
5km	50%	20000	2	305	5507131	798763	4639040	2010399
5km	50%	20000	2	320	6277052	804487	5386722	1935110
5km	50%	20000	2	216	6079037	886289	5136906	1913711
5km	50%	20000	2	270	5514581	774039	4686939	1792301
5km	50%	20000	2	209	5646651	814281	4763714	1650322
5km	50%	20000	2	327	7092007	908317	6121221	2241210
5km	50%	20000	2	336	6516054	926657	5528164	2066071
5km	50%	20000	2	240	4578801	652205	3848054	1568398
5km	50%	20000	2	258	4675668	633249	3971164	1542735
5km	50%	20000	2	222	5830864	783242	4989451	1740352
5km	50%	20000	2	321	5580299	697003	4806982	1955084
5km	50%	20000	2	231	5703741	746621	4888204	1729059
5km	50%	20000	2	271	6950508	929864	5934574	2373599
5km	50%	20000	2	273	6843432	898890	5818634	2312467
5km	50%	20000	2	272	7125608	978008	6085345	1941827
5km	50%	20000	2	193	4992681	684562	4255291	1385400
5km	50%	20000	2	194	5259928	751071	4464718	1554048
5km	50%	20000	2	239	4973669	686018	4233426	1340481
5km	50%	20000	2	233	4904429	714551	4149385	1584383
5km	50%	20000	2	255	8717493	1119161	7498361	2538071
5km	50%	20000	2	250	6824712	889650	5828353	2266853
5km	50%	20000	2	186	4845782	660544	4141666	1383902
5km	50%	20000	2	218	7658325	1017664	6555138	2146161
5km	50%	20000	2	308	5978961	816276	5042299	1800605
5km	50%	20000	2	408	6504152	871278	5561904	2124609
5km	50%	20000	2	284	5903028	850537	4956763	1829243
5km	50%	20000	2	244	6839722	846661	5931353	2132934
5km	50%	20000	2	304	6041847	761138	5223938	1865151
5km	50%	20000	2	222	5072407	688435	4299398	1564496
5km	50%	20000	2	334	6285187	779436	5431518	2343016
5km	50%	20000	2	264	6414978	848628	5498824	2050788
5km	50%	20000	2	241	6610127	782680	5774505	2062084
5km	50%	20000	2	221	5468483	741375	4638702	1584815
5km	50%	20000	2	240	5715390	805822	4842596	1790980
5km	50%	20000	2	304	6476031	915704	5477361	2170982
5km	50%	20000	2	214	5320390	753581	4508627	1724514
5km	50%	20000	2	319	4601734	671657	3873231	1695900
5km	50%	20000	2	246	5958136	830400	5086444	1952517
5km	50%	20000	2	177	5074067	704281	4314138	1469293
5km	50%	20000	2	261	4799969	621938	4106583	1606328
5km	50%	20000	2	237	7544101	993664	6466657	2261253
5km	50%	20000	2	215	6182330	826717	5297720	1801202
5km	50%	20000	2	342	6568691	838391	5639236	2074117
5km	50%	20000	2	322	6729933	866939	5808723	1974067
5km	50%	20000	2	267	5114414	707288	4326012	1594284
5km	50%	20000	2	340	4912575	718106	4136117	1699670
5km	50%	20000	2	250	5408504	758095	4573529	1696186
5km	50%	20000	2	227	4600668	628887	3881842	1596255
5km	50%	20000	2	304	5603387	789323	4762331	1967185
5km	50%	20000	2	242	4811391	691514	4065728	1578217
5km	50%	20000	2	318	6658716	950386	5620606	2301395
5km	50%	20000	2	278	6813082	829867	5926984	1889972
5km	50%	20000	2	273	4551503	597317	3904424	1574409
5km	50%	20000	2	281	4789111	663861	4034151	1701869
5km	50%	20000	2	345	6184438	810926	5288196	1846563
5km	50%	20000	2	244	4971016	695768	4205435	1779079
5km	50%	20000	2	307	6467758	1004884	5362286	1966032
5km	50%	20000	2	318	7173369	935982	6161388	2448956
5km	50%	20000	2	351	6107887	799937	5243979	2090540
5km	50%	20000	2	295	5699418	828069	4781342	1798577
5km	50%	20000	2	192	6396052	967171	5341437	1863205
5km	50%	20000	2	297	5727714	698615	4963715	1614990
5km	50%	20000	2	225	6010745	826622	5110386	1828833
5km	50%	20000	2	362	6881706	891833	5911547	2289238
5km	50%	20000	2	266	5186129	720189	4400248	1675854
5km	50%	20000	2	367	7779606	922816	6770683	2211441
5km	50%	20000	2	237	4262726	574326	3623481	1534420
5km	50%	20000	2	207	4580031	701172	3810522	1461244
5km	50%	20000	2	344	5924561	841112	5018007	2030635
5km	50%	20000	2	257	5166654	739750	4344145	1715273
5km	50%	20000	2	398	5188936	728302	4414242	1663408
5km	50%	20000	2	320	8792635	1166448	7521612	2767917
5km	50%	20000	2	241	5675597	791649	4841219	1702661
5km	50%	20000	2	225	7208347	879071	6231089	2102293
5km	50%	20000	2	300	5839107	707682	5088561	1968320
5km	50%	20000	2	230	5584356	810720	4696682	1796213
5km	50%	20000	2	349	8068301	1023740	6946100	2636140
5km	50%	20000	2	254	6187398	772362	5372741	1944630
5km	50%	20000	2	314	5576921	701268	4827085	1831811
5km	50%	20000	2	252	5420783	732319	4626940	1477958
5km	50%	20000	2	259	6724779	920884	5720797	2182947
5km	50%	20000	2	254	5562762	778012	4737442	1834516
5km	50%	20000	2	298	7061837	958122	6017631	2020466
5km	50%	20000	2	305	5852164	741751	5023625	2189441
5km	50%	20000	2	268	4230962	596628	3569078	1336593
5km	50%	20000	2	265	5216316	735061	4397385	1679899
5km	50%	20000	2	255	5181452	736273	4390540	1986365
5km	50%	20000	2	273	4950820	717467	4138059	1668486
5km	50%	20000	2	274	5571291	765858	4721017	2126563
5km	50%	20000	2	295	5664592	762818	4831592	1832213
5km	50%	20000	2	349	4908182	672106	4174881	1698454
5km	50%	20000	2	255	5110169	717528	4351996	1548091
5km	50%	20000	2	223	5257714	737741	4454850	1618783
5km	50%	20000	2	289	6549113	794122	5691279	1952646
5km	50%	20000	2	329	6494003	859664	5542391	2375881
5km	50%	20000	2	312	5581068	769194	4704969	1742377
5km	50%	20000	2	222	5379965	781484	4550588	1736488
5km	50%	20000	2	248	4739365	638868	4025978	1628316
5km	50%	20000	2	286	5677273	778221	4816845	1775582
5km	50%	20000	2	387	7082366	898681	6102968	2161627
5km	50%	20000	2	279	5514362	809644	4651799	1989801
5km	50%	20000	2	245	4603663	609093	3943291	1432023
5km	50%	20000	2	350	7480375	952897	6444012	2512036
5km	50%	20000	2	238	5221765	765313	4383504	1718248
5km	50%	20000	2	408	6199281	783912	5344268	2233290
5km	50%	20000	2	288	6164930	758124	5343208	1965352
5km	50%	20000	2	358	6042160	862942	5092225	2044978
5km	50%	20000	2	272	7283830	964637	6250628	2480464
5km	50%	20000	2	336	6097521	876619	5161276	1993105
5km	50%	20000	2	242	5598737	773352	4739000	1927281
5km	50%	20000	2	245	5894263	856028	4987907	1916936
5km	50%	20000	2	225	5432331	699090	4669993	1628532
5km	50%	20000	2	319	6529168	842698	5623943	2134908
5km	50%	20000	2	287	8301614	1012416	7172454	2444997
5km	50%	20000	2	253	5500472	783903	4626653	1815700
5km	50%	20000	2	310	5753552	844702	4848364	2136161
5km	50%	20000	2	267	6118945	740456	5310160	1858295
5km	50%	20000	2	260	7410424	948938	6377350	1983508
5km	50%	20000	2	256	6525982	985189	5454008	2065157
5km	50%	20000	2	253	5886216	796978	5021331	1821100
5km	50%	20000	2	344	5278872	726530	4495082	1850671
5km	50%	20000	2	253	5428056	771351	4569708	1638367
5km	50%	20000	2	280	5663056	750265	4836616	2021665
5km	50%	20000	2	266	6465856	797379	5625862	1868682
5km	50%	20000	2	271	6753826	848870	5829542	2082847
5km	50%	20000	2	419	6724488	830691	5818685	2245864
5km	50%	20000	2	238	5899220	736954	5076402	1939293
5km	50%	20000	2	206	4400457	622933	3727825	1431322
5km	50%	20000	2	320	5488602	789170	4632703	1870349
5km	50%	20000	2	262	5535344	791676	4662773	1864627
5km	50%	20000	2	304	6900077	884592	5941061	2011772
5km	50%	20000	2	282	5064197	742585	4257317	1607502
5km	50%	20000	2	280	6219530	744705	5415326	1977268
5km	50%	20000	2	226	6622213	966334	5555259	2016467
5km	50%	20000	2	255	5274275	691918	4530555	1626526
5km	50%	20000	2	324	5181037	776852	4363622	1737859
5km	50%	20000	2	359	5306060	768932	4502735	1576507
5km	50%	20000	2	285	4885081	694766	4117107	1672189
5km	50%	20000	2	237	5340271	736930	4540385	1589529
5km	50%	20000	2	283	5334425	703372	4535475	1733370
5km	50%	20000	2	242	7022504	887334	6030647	2334644
5km	50%	20000	2	364	7146440	946044	6117778	2077989
5km	50%	20000	2	337	7896309	986509	6812267	2515981
5km	50%	20000	2	240	5975709	722305	5188878	1880700
5km	50%	20000	2	310	6973658	854879	6050101	1882738
5km	50%	20000	2	240	5677824	777123	4838248	1671475
5km	50%	20000	2	302	4856272	667754	4137205	1688351
5km	50%	20000	2	312	5364109	718714	4573880	1832658
5km	50%	20000	2	325	6659585	812554	5773358	2452905
5km	50%	20000	2	256	6115778	945820	5080114	2012947
5km	50%	20000	2	380	5662066	749368	4838969	1865392
5km	50%	20000	2	293	6490661	928325	5455001	2081114
5km	50%	20000	2	234	5786226	826357	4897449	1772282
5km	50%	20000	2	274	4644142	614621	3981951	1554937
5km	50%	20000	2	367	5326187	710565	4562629	1751718
5km	50%	20000	2	279	6429541	793238	5544216	1947171
5km	50%	20000	2	318	6759375	825178	5858593	2020994
5km	50%	20000	2	276	6386187	764003	5575375	1916766
5km	50%	20000	2	252	7768406	985521	6692439	2563495
5km	50%	20000	2	335	5145888	715144	4371180	1939297
5km	50%	20000	2	288	7629032	878976	6663868	2319495
5km	50%	20000	2	300	8174237	999364	7102559	2549161
5km	50%	20000	2	450	7787548	965335	6750796	2391222
5km	50%	20000	2	209	6127759	866287	5164835	2020071
5km	50%	20000	2	228	4881837	681610	4139040	1689817
5km	50%	20000	2	217	4327586	586968	3676757	1478097
5km	50%	20000	2	242	5653352	787359	4820173	1770979
5km	50%	20000	2	335	6529189	879458	5566214	2036695
5km	50%	20000	2	351	6096433	821600	5198765	1724603
5km	50%	20000	2	337	5697679	822325	4816190	2062267
5km	50%	20000	2	254	5812890	802675	4942651	1877127
5km	50%	20000	2	325	4206347	637354	3505554	1593691
5km	50%	20000	2	382	5215515	663763	4488951	1709868
5km	50%	20000	2	264	5970399	738050	5122352	2105792
5km	50%	20000	2	301	5285851	745091	4492249	1596509
5km	50%	20000	2	327	7461972	939583	6443531	2192769
5km	50%	20000	2	219	6580581	926452	5569792	2020081
5km	50%	20000	2	445	8930871	1113476	7730273	2416199
5km	50%	20000	2	233	6409067	797573	5558462	1984152
5km	50%	20000	2	253	5779881	732863	5000492	1764153
5km	50%	20000	2	408	6586664	774896	5758467	2164338
5km	50%	20000	2	269	7282020	951905	6213783	2177806
5km	50%	20000	2	301	5583707	772653	4750140	1864229
5km	50%	20000	2	378	6606321	822133	5684603	1899772
5km	50%	20000	2	323	4697364	701089	3945051	1680372
5km	50%	20000	2	282	7286845	878821	6336181	2169775
5km	50%	20000	2	581	6897295	822446	5984680	2268742
5km	50%	20000	2	253	5420312	712713	4642641	1663845
5km	50%	20000	2	306	6086959	844013	5154420	1975771
5km	50%	20000	2	295	5568638	811863	4680613	1677296
5km	50%	20000	2	308	6492487	823207	5589333	2178198
5km	50%	20000	2	261	5153280	669479	4406343	1775741
5km	50%	20000	2	306	5357055	826723	4460897	1764158
5km	50%	20000	2	241	5753857	852659	4786520	1954484
5km	50%	20000	2	250	6236753	796073	5370296	1825785
5km	50%	20000	2	304	6723583	899957	5757271	2175424
5km	50%	20000	2	290	5119373	701396	4342487	1696191
5km	50%	20000	2	249	5527565	780312	4688960	1755720
5km	50%	20000	2	276	6190375	889019	5216246	1966431
5km	50%	20000	2	298	4927939	755011	4121862	1743889
5km	50%	20000	2	266	6120846	827714	5203311	1836453
5km	50%	20000	2	269	5701183	820529	4801075	1939323
5km	50%	20000	2	333	6780485	912662	5791353	2269544
5km	50%	20000	2	299	7446277	914629	6459632	2069420
5km	50%	20000	2	326	4899260	687588	4156665	1723760
5km	50%	20000	2	273	4886208	661960	4187687	1659721
5km	50%	20000	2	258	4954726	668302	4231916	1688721
5km	50%	20000	2	258	7845422	973652	6791006	2616501
5km	50%	20000	2	302	6949312	868248	6017662	2227324
5km	50%	20000	2	329	6287373	880024	5330065	1967978
5km	50%	20000	2	380	6419569	779307	5566272	1900293
5km	50%	20000	2	240	6817617	843656	5880708	1834512
5km	50%	20000	2	257	7028962	912545	6027555	2101353
5km	50%	20000	2	249	6071761	860267	5146645	1692885
5km	50%	20000	2	322	4858933	679432	4129978	1594928
5km	50%	20000	2	360	6819904	819217	5943859	2059130
5km	50%	20000	2	245	6464009	773660	5615642	1860225
5km	50%	20000	2	291	6902014	989022	5837923	2135495
5km	50%	20000	2	234	5058101	682098	4323071	1642426
5km	50%	20000	2	232	6601505	953949	5585037	1692257
5km	50%	20000	2	330	4785548	747679	3986567	2016696
5km	50%	20000	2	321	4989384	695080	4230791	1706980
5km	50%	20000	2	305	7005981	847982	6072309	2289699
5km	50%	20000	2	283	6031518	714726	5238087	1944999
5km	50%	20000	2	248	5752365	740350	4949276	1873000
5km	50%	20000	2	298	5311107	714188	4544910	1645040
5km	50%	20000	2	324	4947815	658759	4212367	1724113
5km	50%	20000	2	357	6375403	800886	5489404	1976709
5km	50%	20000	2	407	6840330	857184	5901530	2058119
5km	50%	20000	2	436	6460978	852995	5541159	2112299
5km	50%	20000	2	296	7940543	1046015	6804944	2646891
5km	50%	20000	2	214	4286865	595087	3651676	1394200
5km	50%	20000	2	369	6745763	822570	5849443	1986023
5km	50%	20000	2	218	6056854	839355	5150235	1759942
5km	50%	20000	2	248	5556179	699981	4805180	1810785
5km	50%	20000	2	261	6278403	854030	5338147	1987268
5km	50%	20000	2	236	6648557	864628	5713101	2003406
5km	50%	20000	2	293	6177049	906215	5211459	2048002
5km	50%	20000	2	335	6600703	788790	5723744	2247572
5km	50%	20000	2	253	5822235	888247	4873193	2076999
5km	50%	20000	2	384	6086346	742991	5287383	2088976
5km	50%	20000	2	320	6913309	847971	5994648	2171816
5km	50%	20000	2	237	6041882	847846	5115049	1952819
5km	50%	20000	2	247	5639578	662501	4924619	1767004
5km	50%	20000	2	352	7048177	846581	6123724	2037892
5km	50%	20000	2	323	7106520	898855	6121977	2378290
5km	50%	20000	2	371	6089137	790754	5215140	1985950
5km	50%	20000	2	309	5879271	807512	4969667	1912622
5km	50%	20000	2	284	5456490	801680	4605439	2140817
5km	50%	20000	2	266	5381135	734330	4587831	1747207
5km	50%	20000	2	262	5539334	772391	4692980	1513419
5km	50%	20000	2	264	6537449	840197	5600062	2266172
5km	50%	20000	2	318	4802715	662047	4072879	1553272
5km	50%	20000	2	254	4114996	612337	3472351	1468437
5km	50%	20000	2	240	5227291	721832	4442586	1517886
5km	50%	20000	2	291	5929048	821840	5020662	1937056
5km	50%	20000	2	280	5378672	785781	4499717	1950141
5km	50%	20000	2	238	6071089	862932	5127717	1688832
5km	50%	20000	2	244	5647698	750728	4828475	1629019
5km	50%	20000	2	328	5508653	768981	4683894	1734136
5km	50%	20000	2	273	5272401	744919	4451577	2049514
5km	50%	20000	2	312	6073670	744850	5254565	1830856
5km	50%	20000	2	271	4200694	633752	3532298	1480254
5km	50%	20000	2	472	6691940	909216	5717778	2407081
5km	50%	20000	2	249	3775277	560031	3173270	1452326
5km	50%	20000	2	303	8486658	1044210	7337208	2578085
5km	50%	20000	2	266	5608921	805744	4736623	1904199
5km	50%	20000	2	298	6650943	924673	5623865	2306912
5km	50%	20000	2	280	4422884	619269	3738986	1393520
5km	50%	20000	2	344	6028434	766907	5197909	2230388
5km	50%	20000	2	254	6999645	854855	6055860	1865278
5km	50%	20000	2	224	6710393	904218	5696313	1933195
5km	50%	20000	2	281	6514090	862163	5586780	2493097
5km	50%	20000	2	258	5119548	710829	4359580	1752595
5km	50%	20000	2	291	7258762	824861	6360852	2144044
5km	50%	20000	2	262	5712092	853574	4753061	1946636
5km	50%	20000	2	322	6761710	916551	5721007	2103577
5km	50%	20000	2	250	5730578	760186	4901046	1877095
5km	50%	20000	2	253	7232494	936953	6160911	2316396
5km	50%	20000	2	283	5435548	746582	4606946	1525304
5km	50%	20000	2	260	6544376	770340	5678185	2018080
5km	50%	20000	2	259	5944937	838478	5010490	1899449
5km	50%	20000	2	364	7782255	960986	6740314	2457187
5km	50%	20000	2	297	6240180	781790	5371773	1964552
5km	50%	20000	2	222	6178880	850513	5241096	1880962
5km	50%	20000	2	296	6671574	821610	5792895	2118674
5km	50%	20000	2	230	5319324	795448	4446827	1610904
5km	50%	20000	2	187	5640235	805505	4775723	1543967
5km	50%	20000	2	415	5993628	713290	5224695	1853396
5km	50%	20000	2	282	5661645	724932	4878995	1805437
5km	50%	20000	2	235	6127246	879341	5155586	2019332
5km	50%	20000	2	273	7644524	897797	6667987	2365159
5km	50%	20000	2	219	5747970	762598	4917647	1609569
5km	50%	20000	2	231	5963582	866207	5031869	2040456
5km	50%	20000	2	360	7764619	987839	6701421	2444625
5km	50%	20000	2	284	7636680	950048	6608488	2611478
5km	50%	20000	2	210	6247386	752865	5437921	1900905
5km	50%	20000	2	257	6704265	895370	5680314	2040097
5km	50%	20000	2	308	6645866	898053	5683901	2174400
5km	50%	20000	2	364	6107581	779303	5250019	2115357
5km	50%	20000	2	213	6199733	865017	5257959	1857335
5km	50%	20000	2	223	4847000	647606	4139009	1449404
5km	50%	20000	2	216	5043546	700313	4284091	1412199
5km	50%	20000	2	258	7592922	1073282	6444308	2099107
5km	50%	20000	2	212	4808248	669681	4075640	1503787
5km	50%	20000	2	467	6739937	859609	5811827	2215642
5km	50%	20000	2	313	5430999	777423	4603454	1918187
5km	50%	20000	2	263	6241797	874193	5317792	2034920
5km	50%	20000	2	243	5231814	742653	4433231	1725381
5km	50%	20000	2	247	5592106	803943	4707779	1950947
5km	50%	20000	2	295	8042860	1002256	6940701	2770264
5km	50%	20000	2	299	7097459	879389	6159672	2227564
5km	50%	20000	2	279	6370018	750399	5537867	1911727
5km	50%	20000	2	262	5801088	728398	5013500	1825624
5km	50%	20000	2	270	5563175	760128	4742229	1772979
5km	50%	20000	2	268	5358867	741876	4553458	1780422
5km	50%	20000	2	295	6945305	854963	5991879	2307934
5km	50%	20000	2	293	4887492	749347	4093106	1557810
5km	50%	20000	2	334	5056358	666798	4316785	1483824
5km	50%	20000	2	244	5695789	712217	4899245	1965935
5km	50%	20000	2	346	5421664	713827	4622419	1771692
5km	50%	20000	2	473	7677506	953668	6639404	2424427
5km	50%	20000	2	412	5968212	735761	5183646	2014845
5km	50%	20000	2	224	6398329	755268	5579022	1930686
5km	50%	20000	2	171	5280967	757337	4452468	1493805
5km	50%	20000	2	330	7190825	890516	6207855	2352904
5km	50%	20000	2	301	7718458	971308	6668881	2299863
5km	50%	20000	2	301	5790415	803816	4899664	1851884
5km	50%	20000	2	362	6091483	764028	5274809	2141187
5km	50%	20000	2	282	4756641	689069	4019124	1532965
5km	50%	20000	2	284	7243261	933067	6239177	2095953
5km	50%	20000	2	296	5927739	752920	5102500	1738875
5km	50%	20000	2	521	7522996	951915	6483817	2398885
5km	50%	20000	2	255	6009685	849623	5078323	1873890
5km	50%	20000	2	383	5283416	731420	4491333	1742726
5km	50%	20000	2	246	5422519	809476	4558935	1872259
5km	50%	20000	2	351	5994313	860226	5069674	1935123
5km	50%	20000	2	193	5200988	716171	4421229	1482720
5km	50%	20000	2	237	4609440	690363	3857565	1702862
5km	50%	20000	2	336	6989202	952602	5957259	2367135
5km	50%	20000	2	266	5111569	697897	4345492	1770634
5km	50%	20000	2	276	7250907	1028668	6110695	2137174
5km	50%	20000	2	273	6531765	761607	5692435	1977207
5km	50%	20000	2	298	5240337	790092	4374507	1774817
5km	50%	20000	2	308	5380800	753545	4585991	1787478
5km	50%	20000	2	396	7662524	970511	6608782	2335261
5km	50%	20000	2	244	5568110	717029	4786560	1655972
5km	50%	20000	2	325	6072685	848619	5166378	1937197
5km	50%	20000	2	302	4902101	682768	4162916	1723320
5km	50%	20000	2	271	6687306	903512	5692750	2133037
5km	50%	20000	2	327	7107784	894718	6100491	2512640
5km	50%	20000	2	232	4894968	720668	4117299	1657074
5km	50%	20000	2	295	6554703	898351	5605368	2080720
5km	50%	20000	2	270	5843522	800593	4982848	1691074
5km	50%	20000	2	176	5019809	698773	4254118	1650767
5km	50%	20000	2	241	5437195	816436	4569681	1866079
5km	50%	20000	2	233	6001258	782272	5155346	1921244
5km	50%	20000	2	428	7184045	849912	6270997	2251821
5km	50%	20000	2	328	6375914	823303	5462106	2074363
5km	50%	20000	2	325	6427155	842541	5521704	1927898
5km	50%	20000	2	251	5300725	709862	4537877	1683238
5km	50%	20000	2	383	7344909	866020	6390680	2297971
5km	50%	20000	2	256	6268329	877344	5329147	1891097
5km	50%	20000	2	241	5572927	753013	4754527	1912106
5km	50%	20000	2	271	6859277	940647	5853131	1824253
5km	50%	20000	2	325	7277839	896639	6316498	2223279
5km	50%	20000	2	252	6172274	721668	5380403	1713244
5km	50%	20000	2	230	6453146	894566	5443870	2306210
5km	50%	20000	2	289	7159151	1045546	5992171	2349850
5km	50%	20000	2	291	4851183	696064	4080229	1663471
5km	50%	20000	2	364	5403833	719871	4612425	1869863
5km	50%	20000	2	245	5898713	836683	4985588	2000948
5km	50%	20000	2	238	5229453	759677	4403589	1897879
5km	50%	20000	2	274	6530849	911553	5530410	1833941
5km	50%	20000	2	289	5040409	697329	4287688	1897512
5km	50%	20000	2	209	4658027	643016	3966848	1422580
5km	50%	20000	2	222	5282624	748667	4423825	1749877
5km	50%	20000	2	381	5116910	643440	4411248	1710507
5km	50%	20000	2	279	4293171	632124	3589484	1698677
5km	50%	20000	2	303	5960879	860124	5008907	1951488
5km	50%	20000	2	258	5102901	797897	4256633	1700900
5km	50%	20000	2	316	5354027	746737	4562908	1891165
5km	50%	20000	2	234	5438272	767949	4577325	1694094
5km	50%	20000	2	332	5193286	752639	4397353	1741080
5km	50%	20000	2	281	4405413	606131	3749936	1363565
5km	50%	20000	2	225	4937919	700503	4202902	1442225
5km	50%	20000	2	230	5438381	785547	4587700	1830864
5km	50%	20000	2	196	4641629	661206	3932496	1482239
5km	50%	20000	2	421	7089013	827599	6160079	2254604
5km	50%	20000	2	332	7829590	1034810	6729639	2450816
5km	50%	20000	2	315	6127192	826709	5231638	1761616
5km	50%	20000	2	310	6387277	822830	5507019	1800264
5km	50%	20000	2	220	5745093	850570	4825019	1738232
5km	50%	20000	2	363	6358107	775312	5501193	2303804
5km	50%	20000	2	357	6801668	848183	5873742	2194723
5km	50%	20000	2	307	4825561	684044	4064252	1612178
5km	50%	20000	2	242	6113969	846452	5201380	1904451
5km	50%	20000	2	205	4541003	629202	3870981	1562265
5km	50%	20000	2	196	4181491	578082	3552247	1411414
5km	50%	20000	2	229	4304484	613603	3641910	1376905
5km	50%	20000	2	232	5363269	785804	4503149	1828867
5km	50%	20000	2	308	6598048	916071	5583033	2470910
5km	50%	20000	2	259	5041033	706248	4253496	1629650
5km	50%	20000	2	302	5522159	760850	4708489	1639019
5km	50%	20000	2	346	7245172	934621	6246131	2425085
5km	50%	20000	2	314	4629898	686982	3880703	1816175
5km	50%	20000	2	296	4933174	713063	4184602	1625340
5km	50%	20000	2	197	6125731	787138	5288464	1705505
5km	50%	20000	2	287	7699214	962046	6643804	2238834
5km	50%	20000	2	563	6904708	852800	5959532	2342345
5km	50%	20000	2	314	6891086	827126	5988822	1949807
5km	50%	20000	2	248	5066911	733468	4260693	1605674
5km	50%	20000	2	230	5937810	793034	5075220	2007467
5km	50%	20000	2	313	6917107	800230	6057182	2151030
5km	50%	20000	2	300	5363716	809732	4446432	1760951
5km	50%	20000	2	368	5806184	800310	4950285	1703705
5km	50%	20000	2	243	4685318	653702	3958000	1384006
5km	50%	20000	2	494	6313826	762638	5388834	1915836
5km	50%	20000	2	252	6858164	909444	5875940	2172059
5km	50%	20000	2	331	7261062	911460	6261698	2528708
5km	50%	20000	2	245	5691223	870055	4736722	1867418
5km	50%	20000	2	368	7527449	921506	6510616	2236115
5km	50%	20000	2	258	5495118	748903	4670282	1488246
5km	50%	20000	2	290	6365407	727650	5587088	1957076
5km	50%	20000	2	340	7088828	906598	6099806	2200993
5km	50%	20000	2	289	4552565	615530	3893443	1557756
5km	50%	20000	2	278	7205678	866280	6263563	2006859
5km	50%	20000	2	263	6330148	788717	5480334	1868284
5km	50%	20000	2	429	5339873	656635	4604001	1636229
5km	50%	20000	2	250	4424819	617308	3758574	1522499
5km	50%	20000	2	231	6518241	813662	5634122	2206886
5km	50%	20000	2	261	6429070	875680	5492176	1885431
5km	50%	20000	2	249	6108712	841994	5223714	1794840
5km	50%	20000	2	288	7341568	828502	6427243	2410639
5km	50%	20000	2	262	4898790	683187	4141121	1738674
5km	50%	20000	2	339	5130284	722863	4344483	1621812
5km	50%	20000	2	251	4481918	603633	3811616	1486007
5km	50%	20000	2	188	6034426	869623	5021781	1841967
5km	50%	20000	2	317	6316650	789461	5467480	1808618
5km	50%	20000	2	315	6476967	927082	5478155	2210015
5km	50%	20000	2	423	5981143	704320	5194839	1944694
5km	50%	20000	2	289	5439149	796852	4581648	1665412
5km	50%	20000	2	254	3550073	525567	2977501	1221448
5km	50%	20000	2	290	7326855	862625	6384395	2572005
5km	50%	20000	2	225	4784411	616855	4126457	1636163
5km	50%	20000	2	394	6037356	822432	5164841	1978004
5km	50%	20000	2	391	6730975	827759	5834935	2109725
5km	50%	20000	2	238	5415013	671263	4682926	1588441
5km	50%	20000	2	358	6190716	812358	5266163	2079268
5km	50%	20000	2	273	5407447	738890	4614264	1751884
5km	50%	20000	2	258	6795055	878297	5828067	2120410
5km	50%	20000	2	202	6288323	905539	5303337	1909934
5km	50%	20000	2	250	5906916	854891	4992009	1872556
5km	50%	20000	2	332	6037874	781187	5174805	2088646
5km	50%	20000	2	271	5679240	814621	4816095	1589187
5km	50%	20000	2	280	5178000	740840	4364560	1624339
5km	50%	20000	2	290	5577692	775737	4744299	1985022
5km	50%	20000	2	263	5046030	667646	4298115	1607126
5km	50%	20000	2	379	8044967	1025894	6915875	2426340
5km	50%	20000	2	335	6351820	889286	5399296	2145177
5km	50%	20000	2	298	7070135	877309	6108377	2232587
5km	50%	20000	2	251	5604369	765819	4793181	1710674
5km	50%	20000	2	305	5154494	669088	4436308	1829242
5km	50%	20000	2	283	5128621	723439	4348195	1735600
5km	50%	20000	2	298	5089513	679569	4364969	1751143
5km	50%	20000	2	295	6019974	848473	5104299	2276340
5km	50%	20000	2	268	5699486	737459	4883113	1942190
5km	50%	20000	2	245	5530724	698650	4732390	1579377
5km	50%	20000	2	314	7024027	854856	6088686	2182493
5km	50%	20000	2	342	7229289	871955	6266332	2089450
5km	50%	20000	2	328	4422717	648995	3717297	1505317
5km	50%	20000	2	322	8425567	1091538	7239400	2323957
5km	50%	20000	2	223	5433214	741140	4626644	1754384
5km	50%	20000	2	207	6222958	857255	5261659	1889303
5km	50%	20000	2	255	6637586	818524	5741639	2042847
5km	50%	20000	2	290	5109024	732903	4339197	1731993
5km	50%	20000	2	320	7638267	892508	6647504	2252890
5km	50%	20000	2	243	4763156	664729	4055221	1752981
5km	50%	20000	2	296	5747604	802002	4898043	2065326
5km	50%	20000	2	206	5842649	768920	5000544	1798503
5km	50%	20000	2	317	5251975	707360	4462043	1682174
5km	50%	20000	2	316	6515705	748238	5718705	1912782
5km	50%	20000	2	209	4862423	677724	4131532	1562778
5km	50%	20000	2	408	7063928	958165	6023727	2405145
5km	50%	20000	2	403	4386490	605925	3727999	1578727
5km	50%	20000	2	273	7790370	992472	6711046	2441450
5km	50%	20000	2	338	7748220	985491	6681785	2536483
5km	50%	20000	2	229	6089698	902153	5122109	1889764
5km	50%	20000	2	303	6165861	873486	5225850	2193695
5km	50%	20000	2	290	4593282	653904	3900504	1707758
5km	50%	20000	2	352	7211776	833971	6309725	2359825
5km	50%	20000	2	357	7858841	1003965	6765489	2607672
5km	50%	20000	2	301	6456460	804245	5593899	1861325
5km	50%	20000	2	267	6877510	937279	5859438	2109649
5km	50%	20000	2	257	5149061	725310	4370672	1684516
5km	50%	20000	2	185	6431532	944577	5408510	1889555
5km	50%	20000	2	258	5397275	748983	4596206	1826157
5km	50%	20000	2	277	4447042	629356	3775778	1584128
5km	50%	20000	2	279	5682151	682088	4946755	1672044
5km	50%	20000	2	254	5593709	763819	4741437	1795533
5km	50%	20000	2	411	7857149	939312	6825858	2458087
5km	50%	20000	2	310	6378218	785912	5538674	2241726
5km	50%	20000	2	246	5080752	737169	4278705	1608266
5km	50%	20000	2	297	7169474	950059	6137942	2257893
5km	50%	20000	2	295	6895060	850252	5977170	2322300
5km	50%	20000	2	369	7102372	920745	6123310	2201052
5km	50%	20000	2	290	5667734	788229	4830599	1702171
5km	50%	20000	2	218	4287224	611491	3611088	1584074
5km	50%	20000	2	251	5829922	857824	4910066	1987561
5km	50%	20000	2	291	8292297	1032930	7159672	2650267
5km	50%	20000	2	281	6589322	907327	5554308	2061027
5km	50%	20000	2	264	5421786	787270	4569929	1773635
5km	50%	20000	2	249	7145841	936140	6139239	2186368
5km	50%	20000	2	393	7052739	859998	6105764	2496439
5km	50%	20000	2	260	6437420	822932	5562037	1975458
5km	50%	20000	2	281	6579867	855050	5666594	2049146
5km	50%	20000	2	271	6320615	811207	5430396	1936265
5km	50%	20000	2	248	6484685	917650	5489926	1897333
5km	50%	20000	2	226	5466441	790176	4591671	1754219
5km	50%	20000	2	355	7022518	873044	6083976	2096205
5km	50%	20000	2	251	5402885	696613	4636165	1761806
5km	50%	20000	2	305	7512678	946526	6480490	2146345
5km	50%	20000	2	242	5766487	782336	4928008	1725013
5km	50%	20000	2	263	5907043	800479	5045453	1640952
5km	50%	20000	2	269	7660679	1100280	6450996	2428931
5km	50%	20000	2	281	6398602	812506	5529079	1866853
5km	50%	20000	2	349	5276739	663693	4575057	1761938
5km	50%	20000	2	353	7743188	992617	6674357	2356553
5km	50%	20000	2	223	7407721	993693	6333534	2378229
5km	50%	20000	2	285	5485551	790572	4637718	1794456
5km	50%	20000	2	449	7160180	930813	6163453	2334033
5km	50%	20000	2	240	6758024	813242	5863054	2139104
5km	50%	20000	2	254	5140629	696338	4388837	1641881
5km	50%	20000	2	354	5721493	685397	4965608	2026677
5km	50%	20000	2	215	5437416	810270	4562579	1849098
5km	50%	20000	2	405	7707110	921427	6705454	2647537
5km	50%	20000	2	294	5455084	749055	4648082	1585902
5km	50%	20000	2	307	5971138	827096	5069673	1838952
5km	50%	20000	2	285	6096969	887958	5144135	1889345
5km	50%	20000	2	246	6151948	778750	5305783	2031162
5km	50%	20000	2	320	7013484	898714	6051578	2174903
5km	50%	20000	2	276	5703377	771650	4848828	1929292
5km	50%	20000	2	206	5825609	856102	4880565	1652033
5km	50%	20000	2	234	4921456	673876	4193991	1649216
5km	50%	20000	2	326	4401504	655706	3689699	1595996
5km	50%	20000	2	282	6441594	954086	5416280	2010957
5km	50%	20000	2	242	5553126	809754	4694661	1699597
5km	50%	20000	2	273	5003356	700163	4245150	1543210
5km	50%	20000	2	366	5947766	826422	5050875	1892795
5km	50%	20000	2	290	7926760	975757	6875014	2440797
5km	50%	20000	2	281	5971218	771405	5072782	1875033
5km	50%	20000	2	284	6712939	860480	5777059	2195128
5km	50%	20000	2	593	6596795	801021	5709337	2060823
5km	50%	20000	2	272	5724180	695817	4983497	1853300
5km	50%	20000	2	240	3982762	555066	3368419	1432558
5km	50%	20000	2	325	7386203	931244	6325876	2441346
5km	50%	20000	2	371	5450997	807163	4585169	1786805
5km	50%	20000	2	347	6356308	811800	5459730	2058931
5km	50%	20000	2	259	6695510	871680	5754639	1941029
5km	50%	20000	2	250	5740889	878712	4811011	1971453
5km	50%	20000	2	270	6528367	836584	5628017	2178179
5km	50%	20000	2	402	6762398	924494	5766874	2155481
5km	50%	20000	2	292	6018081	831532	5114438	1965862
5km	50%	20000	2	353	5056589	722578	4273265	1898883
5km	50%	20000	2	245	6652401	858484	5712905	2100068
5km	50%	20000	2	205	6308904	944938	5302721	1953098
5km	50%	20000	2	219	4943214	676779	4207830	1572336
5km	50%	20000	2	188	4857466	674393	4140376	1427745
5km	50%	20000	2	247	5576146	795969	4726957	1629817
5km	50%	20000	2	286	6297658	896813	5326322	1985646
5km	50%	20000	2	280	6666331	807474	5789924	1947716
5km	50%	20000	2	332	6825950	877213	5881047	2210941
5km	50%	20000	2	318	7761459	1003292	6668801	2348822
5km	50%	20000	2	305	5482946	735592	4714320	1730475
5km	50%	20000	2	256	4825312	635831	4117203	1516776
5km	50%	20000	2	271	5513623	781660	4676393	1927768
5km	50%	20000	2	225	4884793	675367	4163847	1563567
5km	50%	20000	2	254	4900480	711080	4125473	1506881
5km	50%	20000	2	271	5211216	707040	4445552	1759923
5km	50%	20000	2	279	5441756	777961	4615095	2123212
5km	50%	20000	2	410	7054870	984806	5992087	2154205
5km	50%	20000	2	334	5321019	710286	4511399	1937001
5km	50%	20000	2	252	6202881	785166	5372768	1922663
5km	50%	20000	2	280	5324276	720596	4525891	1778002
5km	50%	20000	2	292	5400414	789235	4514701	1643704
5km	50%	20000	2	235	4854873	662863	4122445	1589247
5km	50%	20000	2	257	5889076	779506	5024677	1622959
5km	50%	20000	2	459	6522286	837380	5552141	2133148
5km	50%	20000	2	238	5147722	672347	4395650	1585826
5km	50%	20000	2	217	5473974	801373	4614418	1757463
5km	50%	20000	2	222	5145278	729831	4358627	1470946
5km	50%	20000	2	206	5836471	792872	4994647	1693938
5km	50%	20000	2	212	5934040	884332	4984702	1868423
5km	50%	20000	2	253	7770997	967432	6717133	2104622
5km	50%	20000	2	216	5771524	837781	4859375	1965955
5km	50%	20000	2	269	5632797	805242	4760806	1904715
5km	50%	20000	2	279	5737018	755860	4916097	1847516
5km	50%	20000	2	300	5124587	741246	4316013	1541258
5km	50%	20000	2	258	7666043	1030543	6553919	2332040
5km	50%	20000	2	363	5617291	741346	4829653	1873832
5km	50%	20000	2	291	6141084	865559	5195567	1896544
5km	50%	20000	2	264	4978007	703890	4218300	1471755
5km	50%	20000	2	275	5144480	749054	4329734	1670824
5km	50%	20000	2	223	5956315	790455	5107807	1827659
5km	50%	20000	2	274	6804679	897558	5822886	2078975
5km	50%	20000	2	326	5502214	797064	4612134	1764434
5km	50%	20000	2	359	5363793	820909	4455100	2100643
5km	50%	20000	2	253	5562562	755694	4736839	1691324
5km	50%	20000	2	326	5694512	803768	4787501	1915553
5km	50%	20000	2	265	6140137	852759	5232399	1690051
5km	50%	20000	2	290	6480225	821302	5586627	2097154
5km	50%	20000	2	295	5627972	707857	4846054	1691832
5km	50%	20000	2	190	5501752	766907	4656563	1628627
5km	50%	20000	2	244	4811710	633598	4126521	1604135
5km	50%	20000	2	235	5227574	758173	4402350	1785360
5km	50%	20000	2	247	6477572	893360	5520041	1806285
5km	50%	20000	2	332	5627988	839276	4721248	2034626
5km	50%	20000	2	304	5670401	784326	4803155	1916203
5km	50%	20000	2	293	6003258	794834	5161555	1815658
5km	50%	20000	2	241	5981426	765792	5159144	2024126
5km	50%	20000	2	300	5311581	683143	4547062	1690211
5km	50%	20000	2	233	5316681	697376	4575315	1764954
5km	50%	20000	2	246	7732613	995931	6609087	2345949
5km	50%	20000	2	335	7963557	1005902	6875156	2651266
5km	50%	20000	2	170	5106069	734741	4312289	1571093
5km	50%	20000	2	253	5889654	803863	5013235	1861255
5km	50%	20000	2	256	4545316	684236	3809498	1616435
5km	50%	20000	2	457	6159613	726679	5368828	1941822
5km	50%	20000	2	235	4992855	690866	4242593	1634998
5km	50%	20000	2	324	5860212	799240	4987540	1966147
5km	50%	20000	2	235	5703759	786947	4838684	1721246
5km	50%	20000	2	281	6152512	775391	5284795	1948644
5km	50%	20000	2	249	5329072	770312	4478891	1704177
5km	50%	20000	2	315	5276842	734709	4483497	1893411
5km	50%	20000	2	299	5898341	873420	4949978	2098050
5km	50%	20000	2	263	6364071	825514	5463072	2076218
5km	50%	20000	2	234	5290116	763411	4461698	1456328
5km	50%	20000	2	233	5992584	865581	5057294	1922306
5km	50%	20000	2	222	5122116	705462	4352259	1632886
5km	50%	20000	2	272	6336934	784624	5493196	1833404
5km	50%	20000	2	272	5917855	776004	5076574	1789512
5km	50%	20000	2	304	8768779	1090797	7550763	2864575
5km	50%	20000	2	351	5543530	758410	4711348	1935258
5km	50%	20000	2	383	7306018	888748	6314338	2350133
5km	50%	20000	2	218	4997984	683892	4252590	1605350
5km	50%	20000	2	249	5494387	749027	4669500	1520266
5km	50%	20000	2	195	4196660	596502	3563681	1483695
5km	50%	20000	2	313	6657840	880262	5698542	2319012
5km	50%	20000	2	264	4755828	658014	4024766	1643748
5km	50%	20000	2	338	5222239	634438	4524579	1890468
5km	50%	20000	2	399	4785753	650698	4084395	1645188
5km	50%	20000	2	214	5552744	860248	4599371	1926452
5km	50%	20000	2	239	4882766	709651	4110580	1636314
5km	50%	20000	2	303	6352970	924506	5333288	2178744
5km	50%	20000	2	274	6730299	874269	5745976	2331277
5km	50%	20000	2	219	5286849	774369	4409393	1720725
5km	50%	20000	2	317	5423847	813644	4533325	1875707
5km	50%	20000	2	257	5523720	738702	4735523	1583005
5km	50%	20000	2	281	6176045	881934	5182665	2255653
5km	50%	20000	2	256	7191618	860070	6255354	2083232
5km	50%	20000	2	309	6573264	848897	5653707	2141720
5km	50%	20000	2	307	5927071	782766	5077420	1975972
5km	50%	20000	2	305	4823260	674510	4092613	1814820
5km	50%	20000	2	245	5295691	749511	4481935	1678224
5km	50%	20000	2	291	7055063	867537	6079154	2307336
5km	50%	20000	2	227	5615847	766954	4796474	1723316
5km	50%	20000	2	328	5319129	652914	4601801	1804465
5km	50%	20000	2	305	6376803	859279	5443193	1863863
5km	50%	20000	2	396	6300638	832773	5398235	2001889
5km	50%	20000	2	317	6919564	838457	5979207	2274724
5km	50%	20000	2	306	5493736	799127	4630893	1899294
5km	50%	20000	2	250	6090159	806622	5231925	1897277
5km	50%	20000	2	263	5749777	762639	4917798	1820732
5km	50%	20000	2	243	6005757	802308	5131174	1856917
5km	50%	20000	2	289	5444029	777364	4596963	1616948
5km	50%	20000	2	256	6218377	829390	5332308	1890048
5km	50%	20000	2	216	4911764	654516	4216382	1741028
5km	50%	20000	2	459	5659794	747834	4818543	2362177
5km	50%	20000	2	311	4773374	689070	4027825	1852351
5km	50%	20000	2	301	5413306	786541	4538582	1826435
5km	50%	20000	2	249	5408564	770823	4550205	1806582
5km	50%	20000	2	323	6709139	843512	5787484	2186172
5km	50%	20000	2	246	5823101	787844	4992205	1819781
5km	50%	20000	2	331	7280048	960139	6248145	2377518
5km	50%	20000	2	516	5491486	731248	4695989	1651901
5km	50%	20000	2	237	4814817	720352	4007897	1554005
5km	50%	20000	2	296	6316329	934635	5285434	2203189
5km	50%	20000	2	260	6747868	933351	5710115	1987295
5km	50%	20000	2	393	6056731	739675	5216540	2110529
5km	50%	20000	2	286	4920648	648495	4217271	1784263
5km	50%	20000	2	281	6074774	844790	5154673	2082298
5km	50%	20000	2	281	8073049	969362	7026206	2360549
5km	50%	20000	2	279	5656621	734321	4857666	1836015
5km	50%	20000	2	277	5002249	698055	4247639	1641268
5km	50%	20000	2	273	4651630	597815	3989887	1538508
5km	50%	20000	2	269	5710198	828991	4828906	1909201
5km	50%	20000	2	337	5445534	767884	4616583	1853586
5km	50%	20000	2	269	4921673	627750	4262088	1752358
5km	50%	20000	2	218	4846334	671003	4127059	1512973
5km	50%	20000	2	282	6643795	860666	5694697	1917630
5km	50%	20000	2	293	5037383	683766	4273559	1683117
5km	50%	20000	2	253	6796002	803903	5844896	1919270
5km	50%	20000	2	252	6723619	876394	5783994	2275443
5km	50%	20000	2	260	5836864	831507	4919971	1756358
5km	50%	20000	2	275	4190673	682538	3470889	1343591
5km	50%	20000	2	235	6465583	811221	5602136	2049073
5km	50%	20000	2	264	4745742	660324	4017148	1754398
5km	50%	20000	2	356	6204131	753948	5368390	2032541
5km	50%	20000	2	320	6038368	825086	5138080	1827044
5km	50%	20000	2	293	5754977	751576	4944449	1769748
5km	50%	20000	2	284	5463303	780423	4601394	1736525
5km	50%	20000	2	268	6454002	865586	5505554	2139338
5km	50%	20000	2	280	7844303	885972	6849839	2489926
5km	50%	20000	2	235	5618178	816424	4744326	1805072
5km	50%	20000	2	295	4884434	681667	4134715	1656889
5km	50%	20000	2	335	8779046	1114527	7530335	2577495
5km	50%	20000	2	256	4816223	667422	4067350	1528654
5km	50%	20000	2	341	6799768	867429	5846270	2306983
5km	50%	20000	2	273	7104612	916638	6116836	2252713
5km	50%	20000	2	275	6567939	868011	5649409	2141792
5km	50%	20000	2	395	8348308	1034170	7227377	2641892
5km	50%	20000	2	247	5304901	762589	4464630	1673637
5km	50%	20000	2	292	5899332	792841	5039927	1921558
5km	50%	20000	2	345	6901874	855619	5955119	2187761
5km	50%	20000	2	253	6623695	875727	5650417	2174487
5km	50%	20000	2	234	4970398	729412	4174861	1543989
5km	50%	20000	2	284	5653120	800785	4779810	1633811
5km	50%	20000	2	401	7165223	925234	6145644	1994367
5km	50%	20000	2	270	6160681	832959	5234580	1795592
5km	50%	20000	2	408	7081532	943590	6065320	2649670
5km	50%	20000	2	399	7077464	872290	6142782	2066289
5km	50%	20000	2	260	7031196	922297	5972039	2480770
5km	50%	20000	2	374	7074978	865052	6131334	2255186
5km	50%	20000	2	301	5116264	726338	4301639	1684930
5km	50%	20000	2	292	6427385	807354	5536021	2157310
5km	50%	20000	2	221	5357954	737343	4533676	1665269
5km	50%	20000	2	295	6077585	769126	5249555	1986819
5km	50%	20000	2	257	6326476	797185	5458734	2078795
5km	50%	20000	2	240	6692711	846151	5775448	1994618
5km	50%	20000	2	335	8904289	1140859	7650000	2621246
5km	50%	20000	2	309	7135112	914039	6118136	2200950
5km	50%	20000	2	277	7006089	896171	6017771	2162733
5km	50%	20000	2	349	7241707	870973	6240148	2153304
5km	50%	20000	2	313	5778949	774304	4904304	1587439
5km	50%	20000	2	306	5744826	809804	4870687	1959232
5km	50%	20000	2	303	5299347	746282	4501566	1822442
5km	50%	20000	2	341	7187080	953241	6145035	2346299
5km	50%	20000	2	287	7418408	991749	6345134	2214101
5km	50%	20000	2	344	5445015	779955	4572472	1787027
5km	50%	20000	2	257	7814392	1025566	6686835	2250350
5km	50%	20000	2	193	4970553	674531	4225509	1438718
5km	50%	20000	2	274	4610871	605460	3964281	1594122
5km	50%	20000	2	264	5977649	779109	5122155	1823325
5km	50%	20000	2	220	6025042	926756	5037923	1937309
5km	50%	20000	2	361	6350696	874991	5401737	2356706
5km	50%	20000	2	309	6079920	886107	5081899	2332831
5km	50%	20000	2	304	5436703	748486	4633900	1809964
5km	50%	20000	2	374	6313535	871628	5336349	2270192
5km	50%	20000	2	316	4473931	650572	3733616	1842614
5km	50%	20000	2	314	6815290	967191	5743273	2243925
5km	50%	20000	2	309	5738103	822023	4820601	2056300
5km	50%	20000	2	263	5048702	703531	4296251	1605662
5km	50%	20000	2	288	5680156	701751	4935213	1875688
5km	50%	20000	2	269	7075082	848267	6125475	2206495
5km	50%	20000	2	220	4850911	681122	4109739	1783728
5km	50%	20000	2	252	7127660	927148	6102687	2480333
5km	50%	20000	2	228	5490457	783863	4635585	1716235
5km	50%	20000	2	232	6692404	870693	5739985	1975574
5km	50%	20000	2	251	5783350	823019	4900282	1761963
5km	50%	20000	2	336	5852943	830370	4939358	2125884
5km	50%	20000	2	329	4794904	682087	4069631	1630037
5km	50%	20000	2	233	4926400	712444	4143488	1598080
5km	50%	20000	2	290	5375067	781485	4508844	1911413
5km	50%	20000	2	235	5485892	811722	4631803	1609915
5km	50%	20000	2	239	6187459	898384	5198285	1881633
5km	50%	20000	2	230	5803522	809387	4908291	1999971
5km	50%	20000	2	396	7581777	897958	6597580	2499377
5km	50%	20000	2	271	6521457	831355	5596106	2086301
5km	50%	20000	2	239	7855536	1008290	6734670	2156149
5km	50%	20000	2	261	7293435	1012997	6217950	2451109
5km	50%	20000	2	260	6171573	721721	5370391	2009664
5km	50%	20000	2	388	7954912	951459	6902151	2433861
5km	50%	20000	2	254	4831637	676464	4085889	1642900
5km	50%	20000	2	259	7444052	979486	6367956	2303886
5km	50%	20000	2	243	5547092	771355	4697743	1797548
5km	50%	20000	2	207	6368736	908797	5391463	1970756
5km	50%	20000	2	276	5240773	733920	4443686	1714770
5km	50%	20000	2	229	4688268	672701	3947061	1616491
5km	50%	20000	2	334	3853643	571572	3230510	1373462
5km	50%	20000	2	312	5941530	845774	5023843	2088159
5km	50%	20000	2	477	5169817	735134	4359431	2065276
5km	50%	20000	2	255	5777413	847731	4792041	1872026
5km	50%	20000	2	365	7802771	1000475	6723849	2465949
5km	50%	20000	2	271	7392367	988922	6335633	2190844
5km	50%	20000	2	188	6047648	899888	5043735	2018574
5km	50%	20000	2	335	6107154	777982	5257493	2275096
5km	50%	20000	2	455	6404154	892012	5422506	2390845
5km	50%	20000	2	236	5567959	721350	4766877	1649019
5km	50%	20000	2	272	7391387	931934	6385649	2129590
5km	50%	20000	2	285	6133895	843633	5224477	2083751
5km	50%	20000	2	258	6333321	854904	5385728	1805705
5km	50%	20000	2	224	6064218	821299	5172224	1810599
5km	50%	20000	2	248	5883646	766983	5044121	1943637
5km	50%	20000	2	321	5866367	848303	4945298	1808584
5km	50%	20000	2	258	5648373	805500	4758156	1847492
5km	50%	20000	2	364	7223795	863547	6272374	2275457
5km	50%	20000	2	363	5996159	694414	5252920	1834301
5km	50%	20000	2	362	7023311	845370	6126285	2326108
5km	50%	20000	2	283	5813355	804973	4917179	1705335
5km	50%	20000	2	305	6970883	862671	6006161	2241406
5km	50%	20000	2	240	5642779	824776	4741195	1859597
5km	50%	20000	2	202	6681282	885388	5720165	1970242
5km	50%	20000	2	295	5634686	877182	4693032	1898713
5km	50%	20000	2	257	6488115	927960	5462575	1879545
5km	50%	20000	2	230	5824958	771541	4991047	1846523
5km	50%	20000	2	328	7963005	1033982	6838722	2450280
5km	50%	20000	2	237	6385490	855318	5422855	1988192
5km	50%	20000	2	295	5843115	846367	4917192	1902032
5km	50%	20000	2	223	5622881	735534	4824909	1925921
5km	50%	20000	2	397	6851841	835496	5918040	2011147
5km	50%	20000	2	294	6789426	957360	5700365	2105566
5km	50%	20000	2	259	4354971	619661	3676316	1459485
5km	50%	20000	2	251	5865637	764862	5033540	1966184
5km	50%	20000	2	368	6168836	786356	5297525	2291631
5km	50%	20000	2	269	6009571	873479	5069721	1974876
5km	50%	20000	2	252	6836265	836851	5940623	2228595
5km	50%	20000	2	218	5145053	736556	4350501	1675939
5km	50%	20000	2	211	4081779	584437	3444058	1531749
5km	50%	20000	2	304	6475136	790187	5640394	2056285
5km	50%	20000	2	287	4906606	626141	4212996	1720247
5km	50%	20000	2	231	5127964	731949	4337244	1737261
5km	50%	20000	2	300	6802590	990587	5690576	2335595
5km	50%	20000	2	393	7193555	890909	6229661	2225526
5km	50%	20000	2	225	4491415	584768	3864458	1389870
5km	50%	20000	2	367	6136280	845833	5222315	2122353
5km	50%	20000	2	282	5679420	774435	4819889	1823189
5km	50%	20000	2	320	6773105	873451	5809298	2211483
5km	50%	20000	2	326	5608937	688446	4868743	2067644
5km	50%	20000	2	251	7871878	953796	6842683	2150685
5km	50%	20000	2	270	5483075	701024	4697043	1840571
5km	50%	20000	2	351	7006879	850286	6089184	2111814
5km	50%	20000	2	342	8313794	1005735	7204229	2505144
5km	50%	20000	2	246	5233214	806819	4382033	1850626
5km	50%	20000	2	345	6776901	796885	5887412	1943719
5km	50%	20000	2	279	5984063	863460	5059184	1729762
5km	50%	20000	2	269	5956587	816746	5076358	1786135
5km	50%	20000	2	332	4637231	631859	3944495	1444654
5km	50%	20000	2	179	5034640	659173	4302946	1500403
5km	50%	20000	2	271	7026754	960219	5986803	1965461
5km	50%	20000	2	285	7321937	872643	6372298	2267095
5km	50%	20000	2	315	7630761	888293	6684950	2163956
5km	50%	20000	2	291	7050661	1003654	5947424	2106591
5km	50%	20000	2	256	6282368	901287	5305620	1992819
5km	50%	20000	2	209	5189576	684684	4456210	1586538
5km	50%	20000	2	256	6517293	810203	5644449	1894040
5km	50%	20000	2	239	5646334	798164	4775934	2011325
5km	50%	20000	2	279	6545067	874964	5613596	2080659
5km	50%	20000	2	295	6568894	835339	5657570	1805756
5km	50%	20000	2	237	6096517	849727	5148822	1912711
5km	50%	20000	2	405	6895695	846916	5971850	2094461
5km	50%	20000	2	293	6351440	761091	5529638	1955626
5km	50%	20000	2	339	6084154	710094	5296703	2021511
5km	50%	20000	2	258	5311942	708652	4528564	1669148
5km	50%	20000	2	264	5958987	779652	5108507	1720921
5km	50%	20000	2	324	5989615	773893	5135823	2154052
5km	50%	20000	2	265	6615392	822444	5720913	1885514
5km	50%	20000	2	317	6060779	891209	5099698	2119624
5km	50%	20000	2	223	5481457	692814	4737125	1661745
5km	50%	20000	2	284	5204842	756612	4389495	1504400
5km	50%	20000	2	362	7932861	1033421	6808764	2381127
5km	50%	20000	2	309	7345865	994694	6251890	2217892
5km	50%	20000	2	236	6257358	922741	5250982	1879631
5km	50%	20000	2	361	6831720	884068	5874344	2358095
5km	50%	20000	2	441	5743110	798401	4858043	2301039
5km	50%	20000	2	237	5174567	686651	4412797	1531035
5km	50%	20000	2	215	4613251	611818	3950283	1489849
5km	50%	20000	2	341	6384869	861005	5454036	2077365
5km	50%	20000	2	295	5034558	666721	4304264	1491376
5km	50%	20000	2	576	7020186	856488	6095719	2249274
5km	50%	20000	2	242	5929257	832049	5024093	1930353
5km	50%	20000	2	336	6404039	767598	5571630	1975240
5km	50%	20000	2	277	7175484	830399	6290495	2253177
5km	50%	20000	2	222	5081498	714055	4306906	1568067
5km	50%	20000	2	436	6227939	815245	5328874	2265334
5km	50%	20000	2	237	5379316	761007	4555833	1762216
5km	50%	20000	2	318	4875422	651807	4169786	1742603
5km	50%	20000	2	201	5090245	685077	4340332	1501598
5km	50%	20000	2	327	5907963	782652	5075086	2000497
5km	50%	20000	2	378	6010076	792143	5128992	1823758
5km	50%	20000	2	294	5487586	766271	4631268	1718588
5km	50%	20000	2	289	6356818	916109	5342284	2270811
5km	50%	20000	2	340	7062114	899863	6099782	2065851
5km	50%	20000	2	267	7753373	955045	6729486	2216895
5km	50%	20000	2	265	5248660	693370	4466383	1858099
5km	50%	20000	2	408	7286268	906864	6320040	2294147
5km	50%	20000	2	277	5708848	768801	4878179	1799555
5km	50%	20000	2	266	7780082	1019380	6673739	2533618
5km	50%	20000	2	253	5823545	823173	4953990	1893462
5km	50%	20000	2	291	6064981	840422	5155996	1959891
5km	50%	20000	2	246	5860959	746107	5047145	1743510
5km	50%	20000	2	223	5017989	640933	4311074	1598128
5km	50%	20000	2	222	6314233	869025	5332005	1870266
5km	50%	20000	2	265	5405564	758426	4590170	1689718
5km	50%	20000	2	247	5054051	694938	4284762	1696585
5km	50%	20000	2	302	6401214	773877	5562515	1836705
5km	50%	20000	2	221	5615666	752865	4798147	1621887
5km	50%	20000	2	238	5833675	726231	5060428	1750195
5km	50%	20000	2	319	6497958	768383	5666177	2009975
5km	50%	20000	2	311	5544466	717619	4755916	1838538
5km	50%	20000	2	223	4913484	707818	4146196	1539439
5km	50%	20000	2	204	5895406	790546	5010312	1888088
5km	50%	20000	2	353	6693655	796541	5840663	1984976
5km	50%	20000	2	381	7368195	945635	6328180	2806103
5km	50%	20000	2	281	4696143	653110	3933890	1740862
5km	50%	20000	2	240	5576381	758524	4762613	1643583
5km	50%	20000	2	205	5984575	751649	5139625	1728569
5km	50%	20000	2	237	6014852	820322	5129428	1806527
5km	50%	20000	2	331	5493086	766119	4635435	1654720
5km	50%	20000	2	236	5231072	734456	4438809	1620859
5km	50%	20000	2	259	5440734	701316	4694384	1681043
5km	50%	20000	2	221	4850018	656272	4116285	1429252
5km	50%	20000	2	274	5352913	737607	4526373	1637032
5km	50%	20000	2	324	4572126	616568	3895410	1550274
5km	50%	20000	2	191	5842883	829165	4899295	1688055
5km	50%	20000	2	183	5546846	829074	4640154	1566526
5km	50%	20000	2	278	5232687	758639	4420338	1625299
5km	50%	20000	2	226	6410521	832782	5501978	2198665
5km	50%	20000	2	296	7307494	921529	6290731	2239088
5km	50%	20000	2	199	5502987	817273	4600563	1649477
5km	50%	20000	2	270	7658296	995774	6577001	2474788
5km	50%	20000	2	394	5922898	741328	5116892	2109346
5km	50%	20000	2	269	7954546	980583	6879973	2172248
5km	50%	20000	2	203	5340015	765677	4524726	1801228
5km	50%	20000	2	219	6632987	832680	5734142	2002166
5km	50%	20000	2	321	7047464	839897	6140932	2230132
5km	50%	20000	2	308	5893596	778420	5043591	1570628
5km	50%	20000	2	316	6499320	909734	5506365	2176650
5km	50%	20000	2	263	6234316	834948	5279124	1987460
5km	50%	20000	2	248	6189234	825701	5277610	2026224
5km	50%	20000	2	241	5459586	713266	4656400	1736178
5km	50%	20000	2	264	5855023	751587	5033508	1842562
5km	50%	20000	2	249	5421448	737375	4627807	1876488
5km	50%	20000	2	255	4723729	656240	3985341	1706910
5km	50%	20000	2	225	6654930	910504	5673045	2048052
5km	50%	20000	2	298	7319842	908773	6336318	2589899
5km	50%	20000	2	194	6186129	785699	5343603	1743407
5km	50%	20000	2	265	5217782	717236	4438929	1681401
5km	50%	20000	2	356	6341347	797600	5492492	2130848
5km	50%	20000	2	374	8094193	1078261	6902164	2636129
5km	50%	20000	2	245	5663298	827055	4782576	1671318
5km	50%	20000	2	214	4918854	685395	4165622	1554282
5km	50%	20000	2	341	6289730	870075	5363614	1940434
5km	50%	20000	2	227	5669321	719118	4886210	1771680
5km	50%	20000	2	220	7327298	1040097	6175619	2081855
5km	50%	20000	2	249	5982807	818470	5075862	1922985
5km	50%	20000	2	299	7903755	1023404	6780713	2515736
5km	50%	20000	2	270	6639192	885977	5681291	2181210
5km	50%	20000	2	380	6270211	829799	5378060	1922971
5km	50%	20000	2	309	4997090	673910	4242110	1631650
5km	50%	20000	2	394	7441208	980510	6382708	2239283
5km	50%	20000	2	209	5782477	846248	4851119	1957283
5km	50%	20000	2	284	7152104	903930	6152429	2126190
5km	50%	20000	2	291	6260067	865986	5299850	1751701
5km	50%	20000	2	297	6934120	882175	5986258	2199425
5km	50%	20000	2	306	7083464	872911	6117895	2204716
5km	50%	20000	2	248	4679899	659570	3975706	1552668
5km	50%	20000	2	251	5077170	699520	4315936	1567879
5km	50%	20000	2	313	6500993	731063	5694911	2091078
5km	50%	20000	2	334	5456977	722079	4676359	1912765
5km	50%	20000	2	275	4325813	572292	3704638	1483740
5km	50%	20000	2	329	7845828	1150366	6601935	2493477
5km	50%	20000	2	391	5957423	815538	5068473	1894207
5km	50%	20000	2	240	7433137	986224	6298810	2268834
5km	50%	20000	2	264	6658427	838014	5751867	2154231
5km	50%	20000	2	221	6116908	860848	5169219	1851690
5km	50%	20000	2	302	6390196	689178	5629058	2197080
5km	50%	20000	2	255	4497287	670952	3767718	1521884
5km	50%	20000	2	557	7535334	914061	6554274	2390713
5km	50%	20000	2	328	7098039	840289	6175637	2257242
5km	50%	20000	2	316	6526079	757030	5680245	1918859
5km	50%	20000	2	335	4643326	661916	3915401	1655707
5km	50%	20000	2	288	4877806	725566	4085586	1613076
5km	50%	20000	2	205	4576041	636695	3868534	1431054
5km	50%	20000	2	272	5460236	708555	4707787	1836766
5km	50%	20000	2	238	5776365	847543	4866356	1828357
5km	50%	20000	2	253	5910799	826062	5030624	1756270
5km	50%	20000	2	289	4328690	573087	3661698	1584745
5km	50%	20000	2	290	6548662	794797	5687388	2049656
5km	50%	20000	2	314	4940459	706584	4180519	1594445
5km	50%	20000	2	323	5982480	777286	5134750	1996291
5km	50%	20000	2	299	5529167	721906	4730378	1859416
5km	50%	20000	2	313	4960358	652805	4251613	1565142
5km	50%	20000	2	263	5186769	742966	4390663	1637243
5km	50%	20000	2	391	6708302	964828	5660161	2032138
5km	50%	20000	2	299	7340068	898311	6368904	2198869
5km	50%	20000	2	386	6461570	803839	5592703	2131430
5km	50%	20000	2	320	7457329	925145	6410856	2459303
5km	50%	20000	2	223	5415928	711895	4624941	1745948
5km	50%	20000	2	272	6797855	856159	5868202	2157426
5km	50%	20000	2	276	6435102	768634	5604661	2065448
5km	50%	20000	2	280	7378836	907217	6400200	2385284
5km	50%	20000	2	316	7087749	961674	6057376	2110649
5km	50%	20000	2	244	6427345	817196	5557248	2054046
5km	50%	20000	2	317	6269698	929329	5245557	2034530
5km	50%	20000	2	311	5180900	684449	4449607	1772072
5km	50%	20000	2	297	4443722	631468	3756281	1635767
5km	50%	20000	2	249	6217193	812400	5321416	1891666
5km	50%	20000	2	215	6281462	850592	5346037	2074284
5km	50%	20000	2	279	4580642	606174	3935450	1457717
5km	50%	20000	2	183	4497379	608273	3846875	1384433
5km	50%	20000	2	259	6078758	797284	5197417	2060192
5km	50%	20000	2	286	6187697	769663	5344874	1985746
5km	50%	20000	2	249	6098442	825834	5191961	1802591
5km	50%	20000	2	328	8035135	1069585	6882313	2654782
5km	50%	20000	2	248	4921030	720030	4113827	1849482
5km	50%	20000	2	316	6290057	767775	5455328	1917025
5km	50%	20000	2	292	6349319	958829	5304406	2165670
5km	50%	20000	2	268	7437343	974442	6363703	2365787
5km	50%	20000	2	267	6071631	825825	5180828	1805362
5km	50%	20000	2	277	6547630	895641	5576398	2074947
5km	50%	20000	2	317	5402879	734311	4597540	1748933
5km	50%	20000	2	311	6828278	842120	5917089	2069884
5km	50%	20000	2	296	6166503	751159	5372701	1942126
5km	50%	20000	2	314	5487081	707676	4691326	1805250
5km	50%	20000	2	230	5738366	749688	4926893	1965024
5km	50%	20000	2	190	5587977	807580	4722712	1578840
5km	50%	20000	2	388	8029488	1021429	6908726	2771046
5km	50%	20000	2	214	5374539	723052	4559330	1649664
5km	50%	20000	2	310	5162293	704412	4372749	1596387
5km	50%	20000	2	281	7661118	986238	6572129	2504093
5km	50%	20000	2	319	5527249	749717	4709037	1681807
5km	50%	20000	2	290	7808796	1018834	6704559	2580681
5km	50%	20000	2	367	4935536	660109	4197707	1576989
5km	50%	20000	2	479	6349177	728458	5559265	2048048
5km	50%	20000	2	274	6544167	848066	5627869	2378013
5km	50%	20000	2	294	5151131	734942	4363249	1776813
5km	50%	20000	2	309	6340428	856047	5402422	1974374
5km	50%	20000	2	167	4275265	609320	3616717	1330057
5km	50%	20000	2	276	6272474	747110	5478820	1908122
5km	50%	20000	2	260	5836392	842567	4913921	1834415
5km	50%	20000	2	266	6913946	915275	5902613	2570106
5km	50%	20000	2	325	7105415	869380	6156807	2173206
5km	50%	20000	2	274	4263796	596148	3620661	1650198
5km	50%	20000	2	320	6625170	833700	5731829	2128824
5km	50%	20000	2	320	7274193	904380	6309472	2123350
5km	50%	20000	2	260	4795398	649838	4092574	1474652
5km	50%	20000	2	255	5928992	738847	5125248	1773896
5km	50%	20000	2	395	7119466	859298	6208883	2233787
5km	50%	20000	2	246	6765520	869726	5813113	1942220
5km	50%	20000	2	221	4517558	677603	3788563	1543493
5km	50%	20000	2	355	6941666	876502	5984246	2199980
5km	50%	20000	2	303	6205522	809793	5331662	1958158
5km	50%	20000	2	271	5217184	657030	4519708	1882946
5km	50%	20000	2	517	7248675	864628	6308239	2188211
5km	50%	20000	2	224	5659862	735100	4876387	1786369
5km	50%	20000	2	366	7809501	942616	6784064	2336423
5km	50%	20000	2	355	5866563	757979	5030118	1730433
5km	50%	20000	2	331	7170639	893775	6195117	2175426
5km	50%	20000	2	261	7066794	948881	6036187	2228719
5km	50%	20000	2	236	5370334	771219	4495754	1569496
5km	50%	20000	2	291	5381560	691138	4622552	1655316
5km	50%	20000	2	293	7708448	1056666	6576125	2181558
5km	50%	20000	2	266	6033368	765446	5183192	1968760
5km	50%	20000	2	213	4963942	717018	4174295	1474651
5km	50%	20000	2	285	5867996	714863	5109712	1706616
5km	50%	20000	2	348	6947803	875307	6006390	2062748
5km	50%	20000	2	250	5520922	808727	4640036	1935135
5km	50%	20000	2	275	5393288	778094	4547087	1861961
5km	50%	20000	2	361	6352609	800926	5477747	2160429
5km	50%	20000	2	232	4673031	678568	3959398	1486823
5km	50%	20000	2	328	5160834	757058	4346998	1696121
5km	50%	20000	2	375	6076254	778830	5223050	2014899
5km	50%	20000	2	339	7590349	1004264	6476738	2558830
5km	50%	20000	2	215	5133338	726403	4317653	1426614
5km	50%	20000	2	294	6953377	844443	6002451	2153752
5km	50%	20000	2	213	6280215	790423	5418553	1872267
5km	50%	20000	2	244	4523423	623105	3833610	1499218
5km	50%	20000	2	317	4539725	646448	3829866	1683831
5km	50%	20000	2	276	5077506	693919	4317435	1615994
5km	50%	20000	2	427	5337648	722018	4554266	1580215
5km	50%	20000	2	258	5456735	785236	4604670	1842332
5km	50%	20000	2	362	5994464	780794	5163234	1875227
5km	50%	20000	2	286	6077807	851579	5154775	1929123
5km	50%	20000	2	321	6097283	845630	5175389	1999506
5km	50%	20000	2	315	6059875	856879	5150670	1924698
5km	50%	20000	2	441	6247559	794035	5409566	1922628
5km	50%	20000	2	206	5829204	868939	4900560	1848374
5km	50%	20000	2	308	6467138	782405	5622080	2036520
5km	50%	20000	2	513	8153799	1013206	7064221	2462675
5km	50%	20000	2	303	6261474	886870	5308001	2145849
5km	50%	20000	2	289	5839717	720408	5070357	1848169
5km	50%	20000	2	260	6091100	792425	5226070	1831022
5km	50%	20000	2	179	5262942	751377	4446035	1546046
5km	50%	20000	2	437	7815122	967736	6784639	2218814
5km	50%	20000	2	272	6549347	861114	5613080	2025352
5km	50%	20000	2	315	6474886	736439	5679523	1810759
5km	50%	20000	2	256	4648586	655834	3931055	1595260
5km	50%	20000	2	297	6890803	880533	5938501	2112875
5km	50%	20000	2	222	5405263	781334	4558158	1529561
5km	50%	20000	2	362	6038467	805282	5124129	1922148
5km	50%	20000	2	273	5547588	759839	4713829	1774053
5km	50%	20000	2	324	7155021	877789	6186759	2341206
5km	50%	20000	2	380	7591494	992619	6525680	2186913
5km	50%	20000	2	305	6419925	936815	5399372	2145689
5km	50%	20000	2	223	5706059	790773	4840582	1735686
5km	50%	20000	2	473	5033914	714197	4274785	1823288
5km	50%	20000	2	324	5022811	741052	4207205	1769683
5km	50%	20000	2	242	4472496	628391	3785621	1646021
5km	50%	20000	2	275	5934896	707387	5143454	1890887
5km	50%	20000	2	235	4944017	734448	4155772	1916131
5km	50%	20000	2	248	5313892	755441	4492117	1535696
5km	50%	20000	2	274	6155563	851352	5230177	2053544
5km	50%	20000	2	251	6110622	881419	5169048	1860091
5km	50%	20000	2	267	7076319	982357	6022348	2199825
5km	50%	20000	2	276	5479871	756136	4622664	2096195
5km	50%	20000	2	448	5306278	698697	4562103	1910056
5km	50%	20000	2	350	5760545	788938	4917555	1607851
5km	50%	20000	2	287	7236087	967050	6169281	2335327
5km	50%	20000	2	391	7011953	868706	6044976	2078031
5km	50%	20000	2	312	5668843	820541	4785829	2007694
5km	50%	20000	2	303	6460183	806367	5561913	2071896
5km	50%	20000	2	234	4532781	630939	3853305	1600799
5km	50%	20000	2	266	7064589	904936	6108275	2170297
5km	50%	20000	2	312	6292718	906742	5301832	2183270
5km	50%	20000	2	188	4019948	562009	3395897	1499687
5km	50%	20000	2	304	4351716	605433	3700850	1448585
5km	50%	20000	2	291	5473504	729016	4676116	1746063
5km	50%	20000	2	416	6989201	921797	6013914	2456790
5km	50%	20000	2	271	5455562	740279	4644163	1573368
5km	50%	20000	2	322	6952024	873530	6014425	2194562
5km	50%	20000	2	299	4988289	685107	4227587	1697418
5km	50%	20000	2	233	4584702	621471	3900403	1526060
5km	50%	20000	2	285	7006023	964166	5984595	2420589
5km	50%	20000	2	384	6873945	849539	5932957	2112859
5km	50%	20000	2	372	6797124	800527	5917913	1965007
5km	50%	20000	2	198	5736637	726866	4958497	1637429
5km	50%	20000	2	247	5051463	723541	4236097	1731759
5km	50%	20000	2	203	5214853	751452	4404433	1682785
5km	50%	20000	2	237	5670799	807332	4791256	1805973
5km	50%	20000	2	292	5637936	807589	4773231	1718297
5km	50%	20000	2	260	6116361	743651	5323081	1954204
5km	50%	20000	2	173	5371712	735053	4564019	1530086
5km	50%	20000	2	241	4973713	752349	4157320	1823360
5km	50%	20000	2	239	6470905	976064	5399359	2178446
5km	50%	20000	2	323	5839172	738503	5014934	1958471
5km	50%	20000	2	180	5388102	776334	4534181	1619101
5km	50%	20000	2	227	5328122	721388	4540446	1644323
5km	50%	20000	2	280	5352432	675323	4639054	1630289
5km	50%	20000	2	241	5889223	802041	5038573	2000267
5km	50%	20000	2	248	5909847	825684	5005086	1853245
5km	50%	20000	2	279	8026226	1036694	6910719	2103089
5km	50%	20000	2	318	5935136	816852	5045887	1832975
[truncated: 1 more rows]
