# Supplementary material for: Quantifying the Value of Perfect Information in Emergency Vaccination Campaigns
Source: PLoS Comput Biol. 2017 Feb 16;13(2):e1005318. doi: 10.1371/journal.pcbi.1005318 (PMC5312803; doi:10.1371/journal.pcbi.1005318)
Supplement: S1 Data — (ZIP) [file pcbi.1005318.s013.zip › Data/5km vaccination/data10.txt]

vacc_radius	efficacy	capacity	delay	outbreak_duration	livestock_culled	cattle_culled	sheep_culled	vaccinations
5km	70%	20000	2	271	4152453	526374	3585412	1570962
5km	70%	20000	2	282	4340222	597487	3702341	1722634
5km	70%	20000	2	244	5410192	627290	4737924	1792998
5km	70%	20000	2	235	3888078	570764	3266440	1445822
5km	70%	20000	2	206	4230936	559124	3631684	1526463
5km	70%	20000	2	230	3419221	442009	2956631	1480423
5km	70%	20000	2	263	4737918	725976	3952858	1643054
5km	70%	20000	2	267	5985945	778042	5160153	1883225
5km	70%	20000	2	208	5371631	794240	4514158	1512459
5km	70%	20000	2	265	4976844	656472	4245420	1671244
5km	70%	20000	2	254	3047764	379359	2639841	1311426
5km	70%	20000	2	389	4385871	553668	3792445	1651635
5km	70%	20000	2	203	4589637	603391	3946255	1347800
5km	70%	20000	2	261	4740904	643247	4026541	1677818
5km	70%	20000	2	239	5537465	725863	4770438	1609023
5km	70%	20000	2	221	4655472	659029	3935988	1499425
5km	70%	20000	2	221	3562391	417164	3113827	1588723
5km	70%	20000	2	267	4743369	653001	4043555	1794878
5km	70%	20000	2	310	7842608	1068155	6677641	2203793
5km	70%	20000	2	258	6606546	886259	5623606	2153161
5km	70%	20000	2	443	4809111	675019	4112061	1574664
5km	70%	20000	2	291	3898499	512025	3348484	1670782
5km	70%	20000	2	255	4531627	617604	3887178	1557262
5km	70%	20000	2	258	4468508	643796	3777910	1620380
5km	70%	20000	2	192	4362740	605248	3717663	1394162
5km	70%	20000	2	229	4788865	630945	4111171	1582742
5km	70%	20000	2	376	5468590	705361	4718495	1872322
5km	70%	20000	2	214	5282566	794949	4426668	1469467
5km	70%	20000	2	222	4586685	688901	3849929	1538937
5km	70%	20000	2	345	5293860	671503	4566421	2265332
5km	70%	20000	2	305	4122201	610297	3456996	1432216
5km	70%	20000	2	241	4002612	510024	3461056	1650353
5km	70%	20000	2	268	5057591	736869	4280603	1622028
5km	70%	20000	2	323	5235423	761099	4427004	1714468
5km	70%	20000	2	248	5610767	865849	4676514	2070539
5km	70%	20000	2	382	6524593	730797	5716511	2528382
5km	70%	20000	2	214	4858069	672572	4146114	1793632
5km	70%	20000	2	232	5445242	759556	4636740	1661232
5km	70%	20000	2	254	3499715	440532	3030501	1333603
5km	70%	20000	2	342	5263536	678326	4534567	1619301
5km	70%	20000	2	199	5241062	777881	4414621	1629503
5km	70%	20000	2	320	5362607	744582	4569000	1782180
5km	70%	20000	2	319	3901741	520751	3337610	1368850
5km	70%	20000	2	238	4454048	654544	3760940	1354903
5km	70%	20000	2	221	4795895	664153	4093587	1812493
5km	70%	20000	2	234	3861958	451700	3367263	1388340
5km	70%	20000	2	304	5178596	724642	4416599	1577325
5km	70%	20000	2	495	6721329	810668	5870533	2360153
5km	70%	20000	2	367	4371125	580078	3753338	1577152
5km	70%	20000	2	229	5235923	768704	4391701	1513557
5km	70%	20000	2	218	5795800	853229	4860841	1719904
5km	70%	20000	2	216	5446415	849367	4537064	1712468
5km	70%	20000	2	295	5257576	693673	4514563	2015576
5km	70%	20000	2	245	4594440	620901	3929325	1572121
5km	70%	20000	2	227	4494217	633731	3822446	1575825
5km	70%	20000	2	281	5462207	646493	4746658	1940066
5km	70%	20000	2	208	5034935	658811	4314189	1504860
5km	70%	20000	2	216	4220104	542406	3639715	1433891
5km	70%	20000	2	290	5351535	730906	4577340	1754614
5km	70%	20000	2	165	4459775	635258	3749604	1421216
5km	70%	20000	2	266	4727860	599720	4098285	1726015
5km	70%	20000	2	252	4402156	685915	3653487	1467832
5km	70%	20000	2	232	5517270	761160	4711248	1649156
5km	70%	20000	2	240	6230186	762949	5397667	2048816
5km	70%	20000	2	200	6291437	859889	5374370	1766999
5km	70%	20000	2	342	5562994	654742	4865539	1746493
5km	70%	20000	2	240	5922672	798598	5059720	1852386
5km	70%	20000	2	216	6421589	845016	5510342	2063679
5km	70%	20000	2	186	4836444	695012	4046755	1624581
5km	70%	20000	2	295	5022013	680615	4294426	1655761
5km	70%	20000	2	223	6767256	876408	5837035	2029281
5km	70%	20000	2	287	7577685	1009098	6476425	2336511
5km	70%	20000	2	266	5568503	683103	4851291	2041563
5km	70%	20000	2	216	4097949	600755	3450761	1492492
5km	70%	20000	2	235	5304119	734357	4518437	1801405
5km	70%	20000	2	273	4586868	677828	3826438	1556381
5km	70%	20000	2	307	4318819	516040	3762284	1879005
5km	70%	20000	2	219	4022306	540388	3441346	1389104
5km	70%	20000	2	242	5367133	796290	4523599	1735563
5km	70%	20000	2	214	5857975	774752	5033803	1824462
5km	70%	20000	2	302	6073278	710560	5294293	2250002
5km	70%	20000	2	241	4492034	648106	3779372	1583491
5km	70%	20000	2	229	5416837	711853	4650295	1663125
5km	70%	20000	2	342	7309181	888329	6350639	2105544
5km	70%	20000	2	255	6894718	873449	5949581	1931558
5km	70%	20000	2	248	5901396	758018	5098893	1591143
5km	70%	20000	2	232	4275436	603660	3612039	1416509
5km	70%	20000	2	200	4263311	577001	3626057	1514491
5km	70%	20000	2	211	5168591	760548	4342181	1547983
5km	70%	20000	2	277	4380687	643514	3686949	1444879
5km	70%	20000	2	214	3595634	453845	3101245	1421488
5km	70%	20000	2	255	5718073	846830	4827789	1678968
5km	70%	20000	2	302	4768029	587599	4146432	1792946
5km	70%	20000	2	212	3990030	556452	3366511	1397499
5km	70%	20000	2	184	4769954	687220	4038525	1561791
5km	70%	20000	2	212	4720027	645925	4019588	1538787
5km	70%	20000	2	244	4839928	645201	4158346	1674518
5km	70%	20000	2	368	5166792	622143	4492469	1712073
5km	70%	20000	2	299	4949370	709462	4190644	1617519
5km	70%	20000	2	224	5969298	740972	5159229	1935506
5km	70%	20000	2	194	4053306	550077	3459520	1400117
5km	70%	20000	2	167	4669480	661355	3960997	1356996
5km	70%	20000	2	196	6560362	911534	5561940	1900846
5km	70%	20000	2	206	3940039	498038	3391574	1339035
5km	70%	20000	2	239	4562729	623342	3903120	1491054
5km	70%	20000	2	336	4670313	630981	3967716	1621839
5km	70%	20000	2	265	4186988	551710	3569159	1401826
5km	70%	20000	2	322	6698559	799830	5829402	2269754
5km	70%	20000	2	235	4638245	669559	3919865	1704558
5km	70%	20000	2	187	5382945	771869	4547274	1654920
5km	70%	20000	2	194	5184029	665987	4459681	1620960
5km	70%	20000	2	264	7436961	1050055	6312689	2469883
5km	70%	20000	2	241	5514202	766471	4688936	1608002
5km	70%	20000	2	291	5561463	714471	4790472	1879759
5km	70%	20000	2	215	4785138	673078	4049025	1477399
5km	70%	20000	2	213	5520353	795275	4679371	1775665
5km	70%	20000	2	383	4607793	643054	3911836	1715032
5km	70%	20000	2	259	3523376	489512	2996308	1726204
5km	70%	20000	2	187	4108132	613738	3454404	1437969
5km	70%	20000	2	331	7200962	942050	6218660	2184932
5km	70%	20000	2	252	5975296	708178	5167896	1987856
5km	70%	20000	2	245	5526108	640045	4831234	1606414
5km	70%	20000	2	225	4565519	700747	3820598	1669167
5km	70%	20000	2	302	5395315	798702	4539121	1970580
5km	70%	20000	2	268	5961809	775901	5119872	1840286
5km	70%	20000	2	426	5297172	744697	4513369	1813678
5km	70%	20000	2	318	5032273	695608	4294803	1627222
5km	70%	20000	2	233	4677525	686421	3954265	1557382
5km	70%	20000	2	421	4253663	496949	3703318	1717219
5km	70%	20000	2	293	4069706	548780	3475110	1390698
5km	70%	20000	2	248	5048888	668033	4334802	1518447
5km	70%	20000	2	315	5164452	625994	4496779	1841674
5km	70%	20000	2	317	4383113	525160	3806514	1954009
5km	70%	20000	2	327	4219684	526499	3653963	1615419
5km	70%	20000	2	275	3827995	485630	3303839	1340155
5km	70%	20000	2	307	5564807	745636	4760068	1697428
5km	70%	20000	2	309	4542951	528846	3980978	1751268
5km	70%	20000	2	201	4589686	664073	3880555	1540125
5km	70%	20000	2	240	7281563	971327	6214089	2320535
5km	70%	20000	2	270	3959867	543240	3367300	1604457
5km	70%	20000	2	252	4238317	638445	3553649	1424293
5km	70%	20000	2	190	3975160	547730	3376207	1325005
5km	70%	20000	2	435	5852645	721420	5088827	1922999
5km	70%	20000	2	233	4872428	652277	4181335	1691415
5km	70%	20000	2	305	5786426	778853	4958163	1761357
5km	70%	20000	2	300	5768519	797138	4914101	1706322
5km	70%	20000	2	359	6009613	760973	5194834	1963766
5km	70%	20000	2	228	3328147	430576	2861959	1402730
5km	70%	20000	2	273	5707515	619135	5027016	1978898
5km	70%	20000	2	209	3815772	578367	3191936	1455190
5km	70%	20000	2	242	4918651	695614	4168599	1737027
5km	70%	20000	2	331	5727160	746418	4920481	1692537
5km	70%	20000	2	259	5474888	763840	4662172	1691950
5km	70%	20000	2	172	3789194	521652	3227825	1324451
5km	70%	20000	2	459	6726200	802273	5844322	2207243
5km	70%	20000	2	240	4461645	559781	3846715	1680209
5km	70%	20000	2	255	5183664	715406	4414493	1810546
5km	70%	20000	2	255	4291332	579440	3678537	1540967
5km	70%	20000	2	257	5218258	715982	4457554	1639494
5km	70%	20000	2	278	4951471	715103	4185058	1764024
5km	70%	20000	2	194	5239061	802200	4374224	1652828
5km	70%	20000	2	255	5870083	747681	5084122	1860659
5km	70%	20000	2	237	5501860	788872	4668665	1526418
5km	70%	20000	2	393	5747379	747551	4942196	1961813
5km	70%	20000	2	173	3947849	615900	3295958	1238077
5km	70%	20000	2	330	3602726	487324	3081259	1467639
5km	70%	20000	2	197	4326634	636728	3634520	1274800
5km	70%	20000	2	223	4125441	578331	3510844	1559771
5km	70%	20000	2	386	4032022	520647	3428232	1538876
5km	70%	20000	2	228	6422355	921171	5449314	2024974
5km	70%	20000	2	205	3849600	538305	3268712	1248525
5km	70%	20000	2	252	4448022	628748	3777896	1501633
5km	70%	20000	2	232	3767578	487139	3242321	1372749
5km	70%	20000	2	266	4483090	632734	3804816	1530428
5km	70%	20000	2	370	5481243	731158	4692143	1947753
5km	70%	20000	2	263	4661154	633934	3981775	1662653
5km	70%	20000	2	346	5442778	599803	4795371	1958282
5km	70%	20000	2	209	5485001	728637	4662260	1708844
5km	70%	20000	2	240	4655491	675731	3943737	1540768
5km	70%	20000	2	451	4321370	567411	3724582	1516984
5km	70%	20000	2	249	4648299	685686	3924063	1530144
5km	70%	20000	2	292	3908575	529540	3323890	1655911
5km	70%	20000	2	192	4654632	682074	3930861	1387739
5km	70%	20000	2	187	4674526	631970	3999454	1362259
5km	70%	20000	2	261	5612264	704332	4841331	2045052
5km	70%	20000	2	256	6739354	876548	5812633	1841241
5km	70%	20000	2	350	6001149	712778	5237654	1957580
5km	70%	20000	2	244	4968871	727462	4172335	1408647
5km	70%	20000	2	239	4104610	587913	3462901	1591979
5km	70%	20000	2	260	4311990	607735	3683035	1536985
5km	70%	20000	2	384	4218710	478791	3712237	1649766
5km	70%	20000	2	263	5133907	743360	4340451	1656989
5km	70%	20000	2	248	4071158	546430	3487470	1540743
5km	70%	20000	2	262	6747015	874876	5806589	1856979
5km	70%	20000	2	185	4982752	757956	4187242	1461965
5km	70%	20000	2	214	5933994	812666	5071871	1860565
5km	70%	20000	2	225	5588060	795526	4727248	1864707
5km	70%	20000	2	181	5708600	761092	4893230	1786327
5km	70%	20000	2	297	4800544	533761	4194746	1698357
5km	70%	20000	2	271	5265360	661319	4533182	1831501
5km	70%	20000	2	275	4636501	634904	3946429	1750616
5km	70%	20000	2	226	3988309	558118	3384493	1287030
5km	70%	20000	2	246	4841353	681921	4105983	1759854
5km	70%	20000	2	273	6385291	891444	5421010	1874256
5km	70%	20000	2	188	4901399	665754	4197082	1500239
5km	70%	20000	2	354	3130435	403071	2657474	1394226
5km	70%	20000	2	257	5978888	795407	5127059	1942416
5km	70%	20000	2	227	5682295	761285	4853949	1634661
5km	70%	20000	2	261	5595671	698864	4825919	1760436
5km	70%	20000	2	247	3494868	469833	2988095	1352311
5km	70%	20000	2	199	4073024	595897	3440452	1309949
5km	70%	20000	2	303	5438765	638280	4758493	1760673
5km	70%	20000	2	292	5007469	669390	4284193	1861122
5km	70%	20000	2	206	4737252	690232	3984938	1401361
5km	70%	20000	2	257	5065012	722044	4283029	1708083
5km	70%	20000	2	264	5318531	704305	4531751	1699759
5km	70%	20000	2	263	4599497	642129	3895286	1558042
5km	70%	20000	2	258	5310745	712141	4548577	1547775
5km	70%	20000	2	221	5086859	689811	4349635	1759921
5km	70%	20000	2	244	4436422	610588	3769583	1473345
5km	70%	20000	2	190	4682308	648650	3978051	1301348
5km	70%	20000	2	278	3647814	499407	3099777	1427329
5km	70%	20000	2	237	3828897	545314	3231909	1372290
5km	70%	20000	2	217	4354400	654351	3648277	1556678
5km	70%	20000	2	223	4277049	602693	3639974	1359672
5km	70%	20000	2	341	6357350	819793	5469851	2006234
5km	70%	20000	2	294	5178423	781912	4306668	1686885
5km	70%	20000	2	211	4436860	600065	3791652	1406252
5km	70%	20000	2	304	6681371	760171	5868934	2032265
5km	70%	20000	2	246	4651168	665271	3930961	1548656
5km	70%	20000	2	183	4259549	577522	3638715	1369951
5km	70%	20000	2	208	4823923	674297	4082637	1535833
5km	70%	20000	2	279	4144862	540736	3540047	1650812
5km	70%	20000	2	311	5973791	849306	5072102	1879021
5km	70%	20000	2	236	4620502	676178	3897180	1383489
5km	70%	20000	2	203	4523441	668507	3824127	1438021
5km	70%	20000	2	323	5554085	649660	4857395	1940094
5km	70%	20000	2	264	5723087	682368	4988502	1915395
5km	70%	20000	2	301	3857142	576897	3231042	1466456
5km	70%	20000	2	246	5446524	771825	4585756	1678413
5km	70%	20000	2	274	5203456	769765	4368582	1719549
5km	70%	20000	2	208	4687178	605782	4011922	1431527
5km	70%	20000	2	236	5557490	771269	4702919	1608595
5km	70%	20000	2	446	4673526	671353	3942082	1637975
5km	70%	20000	2	270	6012515	722343	5225752	2054175
5km	70%	20000	2	179	3729057	523922	3162729	1317590
5km	70%	20000	2	273	4076212	596683	3429770	1415072
5km	70%	20000	2	277	4834857	698007	4105611	1582241
5km	70%	20000	2	273	4192454	577015	3553973	1555225
5km	70%	20000	2	264	3962622	572936	3341561	1665914
5km	70%	20000	2	294	4546944	570586	3937670	1687717
5km	70%	20000	2	227	5435297	768048	4616647	1537942
5km	70%	20000	2	213	4332930	631055	3657830	1461167
5km	70%	20000	2	241	4207849	569427	3576952	1488873
5km	70%	20000	2	231	5300117	693379	4540457	1592904
5km	70%	20000	2	326	5725669	709544	4972790	1795309
5km	70%	20000	2	200	5329205	724114	4554413	1801571
5km	70%	20000	2	178	5018508	753508	4204478	1506740
5km	70%	20000	2	207	4326956	542975	3755040	1384194
5km	70%	20000	2	354	6097679	711956	5328582	1983496
5km	70%	20000	2	332	4198083	566153	3590123	1559508
5km	70%	20000	2	273	6897323	975360	5827163	2134037
5km	70%	20000	2	266	5630249	765091	4812928	1665917
5km	70%	20000	2	321	4745026	579531	4129039	1865925
5km	70%	20000	2	253	4619705	613265	3977827	1397606
5km	70%	20000	2	305	5113380	728789	4338124	1800803
5km	70%	20000	2	158	4098577	606510	3445803	1394403
5km	70%	20000	2	217	5801936	843024	4898959	1883935
5km	70%	20000	2	232	4858418	661617	4162015	1572231
5km	70%	20000	2	183	4773064	636924	4077633	1637634
5km	70%	20000	2	262	5098693	662244	4383438	1703098
5km	70%	20000	2	321	5155320	763598	4332539	1709729
5km	70%	20000	2	304	5344151	614213	4684173	1744355
5km	70%	20000	2	186	3746102	491691	3214155	1268984
5km	70%	20000	2	234	6041157	805402	5184448	1802776
5km	70%	20000	2	311	6259855	790495	5422448	1957228
5km	70%	20000	2	236	5436501	843259	4527890	1787712
5km	70%	20000	2	244	4571415	659941	3876759	1388048
5km	70%	20000	2	303	6746689	752651	5913920	2336937
5km	70%	20000	2	325	7258484	1013715	6163715	2393659
5km	70%	20000	2	211	4632312	709556	3856320	1489706
5km	70%	20000	2	273	5466454	587281	4840036	1925018
5km	70%	20000	2	265	6250334	869269	5281672	1976763
5km	70%	20000	2	236	5129008	659795	4407235	1706158
5km	70%	20000	2	214	4363821	570425	3739918	1733485
5km	70%	20000	2	296	5195156	746793	4396568	1770144
5km	70%	20000	2	222	4129121	549619	3536696	1587742
5km	70%	20000	2	281	4970129	703414	4220974	1452171
5km	70%	20000	2	208	3726999	524319	3165265	1326285
5km	70%	20000	2	230	4030486	617497	3373738	1311082
5km	70%	20000	2	208	4173959	594927	3515747	1502306
5km	70%	20000	2	251	5797429	732306	4966821	1917558
5km	70%	20000	2	214	4313328	600536	3640857	1396727
5km	70%	20000	2	189	3860920	492162	3325340	1240354
5km	70%	20000	2	229	4664016	689509	3924194	1460651
5km	70%	20000	2	328	5658504	659955	4947856	2020678
5km	70%	20000	2	275	4339807	507067	3799693	1686022
5km	70%	20000	2	212	4900163	629517	4215668	1513111
5km	70%	20000	2	194	5220699	744731	4420458	1802136
5km	70%	20000	2	291	5332701	616431	4660269	1693350
5km	70%	20000	2	227	6269331	872095	5315737	1931892
5km	70%	20000	2	190	5093312	615126	4426121	2014881
5km	70%	20000	2	212	4414855	660778	3700988	1370480
5km	70%	20000	2	297	4885126	702059	4140316	1612776
5km	70%	20000	2	239	6446594	881857	5510471	2032930
5km	70%	20000	2	249	4528114	588189	3882429	1403438
5km	70%	20000	2	213	4197674	567300	3569827	1449316
5km	70%	20000	2	212	4872102	671178	4168272	1749496
5km	70%	20000	2	307	4649003	614039	3986070	1671407
5km	70%	20000	2	330	4592406	579436	3969702	1604707
5km	70%	20000	2	244	5770057	765751	4956608	1918989
5km	70%	20000	2	203	5849172	825605	4986393	1623255
5km	70%	20000	2	188	3327712	510236	2766323	1194523
5km	70%	20000	2	265	5371476	632932	4691051	2003330
5km	70%	20000	2	247	6122539	842623	5210421	2171382
5km	70%	20000	2	230	4382503	634511	3707358	1338787
5km	70%	20000	2	245	5407972	721263	4640527	1925597
5km	70%	20000	2	255	4803743	720529	4037887	1579565
5km	70%	20000	2	228	5687028	830688	4797087	2056520
5km	70%	20000	2	240	5725668	636127	5036267	2016466
5km	70%	20000	2	184	4093967	555755	3471417	1295700
5km	70%	20000	2	256	5582784	703405	4781922	1917475
5km	70%	20000	2	188	4637111	686995	3899026	1587193
5km	70%	20000	2	284	8186854	1034295	7094663	2367255
5km	70%	20000	2	325	5108143	654808	4378699	1919512
5km	70%	20000	2	267	4438467	663264	3733979	1521567
5km	70%	20000	2	372	4537481	631918	3837150	1767302
5km	70%	20000	2	236	5770863	763869	4957708	1815279
5km	70%	20000	2	191	5693093	799050	4837951	1649827
5km	70%	20000	2	296	4723056	691361	3954503	1721671
5km	70%	20000	2	205	5359147	818500	4486080	1729716
5km	70%	20000	2	298	4826970	615625	4145790	1664107
5km	70%	20000	2	202	4353091	626652	3673774	1442450
5km	70%	20000	2	225	5265474	749297	4436295	1814305
5km	70%	20000	2	208	4374541	560811	3764771	1584621
5km	70%	20000	2	177	5430065	804942	4554824	1555501
5km	70%	20000	2	231	4568325	615952	3897010	1491096
5km	70%	20000	2	214	4174969	500016	3620123	1579375
5km	70%	20000	2	319	5464875	759343	4645489	2066371
5km	70%	20000	2	216	5720863	793512	4885214	1729656
5km	70%	20000	2	294	5753291	780141	4906179	1958175
5km	70%	20000	2	211	5227043	756569	4400060	1668170
5km	70%	20000	2	299	3968422	486501	3451290	1633956
5km	70%	20000	2	224	5037513	673154	4317766	1636799
5km	70%	20000	2	238	6001494	872666	5041261	1927992
5km	70%	20000	2	256	5372161	618974	4684357	1558687
5km	70%	20000	2	218	5495826	708174	4742653	1926182
5km	70%	20000	2	253	4521621	644771	3823755	1318657
5km	70%	20000	2	268	4135442	617769	3474912	1426143
5km	70%	20000	2	223	3437716	484591	2928510	1231248
5km	70%	20000	2	266	7312618	973492	6253134	2113382
5km	70%	20000	2	226	4297153	551542	3666561	1377264
5km	70%	20000	2	292	4417704	612849	3745033	1524035
5km	70%	20000	2	249	6247481	797302	5369400	1797504
5km	70%	20000	2	222	5162750	647094	4462671	1573793
5km	70%	20000	2	194	5799827	731706	5037592	1676295
5km	70%	20000	2	236	6174416	892525	5218850	1838158
5km	70%	20000	2	241	4102965	555615	3491815	1530018
5km	70%	20000	2	262	5329976	647358	4641690	2137947
5km	70%	20000	2	285	6085915	810837	5222265	1860057
5km	70%	20000	2	213	5263336	720417	4473810	1904999
5km	70%	20000	2	248	4971565	726380	4200258	1703211
5km	70%	20000	2	290	4543247	585082	3909332	1608261
5km	70%	20000	2	282	5099560	631595	4422003	1737436
5km	70%	20000	2	329	5962811	766203	5140728	1552289
5km	70%	20000	2	257	5689410	752837	4881471	1825145
5km	70%	20000	2	395	5343609	603471	4693720	2088582
5km	70%	20000	2	262	6308950	787441	5456929	1936745
5km	70%	20000	2	261	4943680	572587	4331029	1731231
5km	70%	20000	2	256	5612691	768919	4788910	1710811
5km	70%	20000	2	276	3791101	461620	3294530	1449798
5km	70%	20000	2	328	5543748	665950	4835253	1748643
5km	70%	20000	2	266	5459782	585138	4824985	1861804
5km	70%	20000	2	270	6668856	844168	5776980	2178410
5km	70%	20000	2	237	4124501	492937	3592022	1566202
5km	70%	20000	2	170	5026478	697540	4286426	1534581
5km	70%	20000	2	325	6728493	826873	5815725	2125233
5km	70%	20000	2	316	4999108	580595	4346784	1900104
5km	70%	20000	2	241	4447950	559295	3845931	1486361
5km	70%	20000	2	202	5437141	694877	4691915	1610758
5km	70%	20000	2	229	5591308	736003	4780260	1598433
5km	70%	20000	2	188	4470021	591596	3824060	1441531
5km	70%	20000	2	285	5714218	813440	4863066	1793262
5km	70%	20000	2	316	4133454	519247	3569417	1442721
5km	70%	20000	2	360	4484471	539160	3895110	1870183
5km	70%	20000	2	250	5590770	821220	4695387	1767131
5km	70%	20000	2	226	6775571	854708	5873351	1980436
5km	70%	20000	2	258	6159683	781855	5299093	2116150
5km	70%	20000	2	243	4953408	735605	4159623	1695223
5km	70%	20000	2	258	4349734	559726	3748790	1646802
5km	70%	20000	2	239	4373446	608899	3732982	1455474
5km	70%	20000	2	238	6010424	749148	5212294	1781062
5km	70%	20000	2	365	5014180	574952	4389925	1739241
5km	70%	20000	2	213	4322301	628096	3620012	1437071
5km	70%	20000	2	265	5165237	708090	4400803	1650075
5km	70%	20000	2	198	4919873	661182	4224110	1587799
5km	70%	20000	2	267	4179117	560855	3569568	1538022
5km	70%	20000	2	317	4064058	565789	3443636	1454269
5km	70%	20000	2	259	5141534	779654	4294448	1688689
5km	70%	20000	2	261	6914985	872420	5999599	2018757
5km	70%	20000	2	353	6909149	953959	5893905	2351653
5km	70%	20000	2	186	4020800	582950	3397068	1282648
5km	70%	20000	2	216	4536797	675630	3805447	1609070
5km	70%	20000	2	194	3950868	571056	3346454	1233304
5km	70%	20000	2	204	4180940	625423	3483541	1444359
5km	70%	20000	2	225	6741987	887145	5780684	2179402
5km	70%	20000	2	227	3861662	486075	3332485	1313584
5km	70%	20000	2	400	6050430	809593	5191891	2243811
5km	70%	20000	2	256	5365579	742596	4580883	1686804
5km	70%	20000	2	258	4806148	649233	4089719	1668175
5km	70%	20000	2	254	3411633	455397	2918885	1347741
5km	70%	20000	2	162	3241887	493373	2712270	1075146
5km	70%	20000	2	225	6003686	721092	5240315	1970573
5km	70%	20000	2	244	5307461	791569	4441092	1841452
5km	70%	20000	2	305	4423974	654765	3690110	1470385
5km	70%	20000	2	276	5738141	815804	4834180	1919886
5km	70%	20000	2	297	4045157	508670	3504583	1551861
5km	70%	20000	2	211	5175683	717115	4404765	1599509
5km	70%	20000	2	243	6438711	826896	5542971	1963259
5km	70%	20000	2	232	3986295	583330	3362658	1291009
5km	70%	20000	2	259	4335415	544799	3732837	1388886
5km	70%	20000	2	196	4206390	602113	3567831	1338024
5km	70%	20000	2	327	4366843	638188	3674257	1736536
5km	70%	20000	2	270	5538419	781059	4702756	1493752
5km	70%	20000	2	245	7078734	873401	6136585	2233494
5km	70%	20000	2	224	4705531	654661	3969041	1576303
5km	70%	20000	2	330	7440914	1012669	6349001	2244186
5km	70%	20000	2	252	4749002	700311	3978857	1776016
5km	70%	20000	2	328	6330790	830170	5447475	2218725
5km	70%	20000	2	196	3686141	503005	3128011	1217585
5km	70%	20000	2	268	4934291	611252	4266879	1789641
5km	70%	20000	2	314	6806027	861395	5900313	1943728
5km	70%	20000	2	181	3773716	592579	3149168	1391576
5km	70%	20000	2	202	4977868	700372	4230261	1680172
5km	70%	20000	2	219	4968696	650662	4256428	1524516
5km	70%	20000	2	230	4532774	679094	3802361	1476750
5km	70%	20000	2	300	4136385	560043	3520476	1576227
5km	70%	20000	2	291	5661428	738906	4873032	1943709
5km	70%	20000	2	256	4921070	685623	4202357	1646386
5km	70%	20000	2	238	4851774	701735	4106362	1638113
5km	70%	20000	2	234	6149878	896389	5180746	1878378
5km	70%	20000	2	240	4255175	640599	3564907	1407765
5km	70%	20000	2	325	4722867	685522	3992204	1622418
5km	70%	20000	2	189	4989873	735835	4206093	1595820
5km	70%	20000	2	276	4402422	602133	3770438	1702072
5km	70%	20000	2	322	5462985	688004	4727345	1917406
5km	70%	20000	2	192	4565155	642936	3892348	1525775
5km	70%	20000	2	275	5569503	770201	4736692	1913469
5km	70%	20000	2	264	7758544	1096135	6570964	2300788
5km	70%	20000	2	229	5455438	719039	4661725	1969847
5km	70%	20000	2	238	5570355	759838	4749765	1859561
5km	70%	20000	2	199	5627936	799350	4778868	1584269
5km	70%	20000	2	370	4751817	673441	4032356	1839675
5km	70%	20000	2	356	5183995	748406	4359644	1694095
5km	70%	20000	2	300	5682643	688875	4955057	1715987
5km	70%	20000	2	279	5564196	709637	4815851	1847942
5km	70%	20000	2	283	4458559	629844	3743846	1631009
5km	70%	20000	2	244	5717871	713469	4950988	1858084
5km	70%	20000	2	194	4332898	593136	3686060	1550432
5km	70%	20000	2	198	4463085	627715	3777601	1349093
5km	70%	20000	2	208	4919428	746185	4111934	1429811
5km	70%	20000	2	232	4301396	562312	3680677	1425202
5km	70%	20000	2	299	4381184	650911	3689986	1530212
5km	70%	20000	2	224	5337680	824485	4462969	1666761
5km	70%	20000	2	291	6976870	909544	5984974	2084935
5km	70%	20000	2	240	5461550	732754	4685962	1689082
5km	70%	20000	2	221	6231574	855655	5301751	2146262
5km	70%	20000	2	270	7037081	870747	6081843	2250047
5km	70%	20000	2	186	4245864	570672	3619964	1484445
5km	70%	20000	2	249	4039575	550415	3454978	1348879
5km	70%	20000	2	221	4756025	677258	4025141	1890523
5km	70%	20000	2	227	4640782	641189	3944712	1840731
5km	70%	20000	2	255	4039651	550165	3439614	1388327
5km	70%	20000	2	271	4576891	600650	3945746	1713535
5km	70%	20000	2	197	4888845	721643	4103355	1518146
5km	70%	20000	2	340	6441750	840567	5543819	1835347
5km	70%	20000	2	307	5131607	638490	4427608	2020309
5km	70%	20000	2	274	5588041	761788	4749841	1919984
5km	70%	20000	2	276	4796105	690710	4034151	1400993
5km	70%	20000	2	222	4869623	645953	4167234	1627879
5km	70%	20000	2	196	4294289	628741	3603127	1375598
5km	70%	20000	2	241	3827413	533820	3254870	1367608
5km	70%	20000	2	268	6936263	913208	5963925	2264570
5km	70%	20000	2	239	4012883	548996	3420392	1431338
5km	70%	20000	2	357	4845784	530385	4278250	1998454
5km	70%	20000	2	203	4970792	641686	4281335	1600328
5km	70%	20000	2	205	5435403	760060	4618944	1668383
5km	70%	20000	2	301	3973761	536114	3399806	1519248
5km	70%	20000	2	240	5321273	767559	4502805	1755560
5km	70%	20000	2	312	5981721	806781	5098707	1813926
5km	70%	20000	2	271	4236520	660846	3525763	1398283
5km	70%	20000	2	268	4263694	600072	3622363	1458319
5km	70%	20000	2	222	4394641	629999	3717780	1447032
5km	70%	20000	2	242	3847795	416355	3389528	1700410
5km	70%	20000	2	224	4075375	556286	3474555	1455342
5km	70%	20000	2	239	3859898	536624	3278597	1397071
5km	70%	20000	2	288	4711559	613800	4055938	1698601
5km	70%	20000	2	250	6196859	723611	5435952	1888297
5km	70%	20000	2	324	5611218	731483	4836999	1603110
5km	70%	20000	2	253	6733468	895275	5785629	2091786
5km	70%	20000	2	266	5661927	790042	4791007	1907060
5km	70%	20000	2	247	5267221	706995	4520263	1754562
5km	70%	20000	2	220	4133945	522725	3569537	1595912
5km	70%	20000	2	241	3969629	575264	3364843	1415312
5km	70%	20000	2	291	4657784	660890	3956417	1621101
5km	70%	20000	2	346	4889658	626007	4225570	1611296
5km	70%	20000	2	265	4529799	700438	3778901	1589328
5km	70%	20000	2	296	5500395	680865	4776180	1886250
5km	70%	20000	2	233	5548113	765970	4729028	2031926
5km	70%	20000	2	315	4276349	486984	3756349	1541753
5km	70%	20000	2	215	4357174	571169	3741590	1519933
5km	70%	20000	2	245	4494467	604460	3852222	1800599
5km	70%	20000	2	240	4487779	622010	3833560	1448971
5km	70%	20000	2	291	3890341	516117	3354709	1344569
5km	70%	20000	2	219	4631193	681269	3904211	1728518
5km	70%	20000	2	262	5733154	683814	5011841	2042435
5km	70%	20000	2	278	5220619	672526	4480697	1639430
5km	70%	20000	2	243	4599383	660740	3882472	1525015
5km	70%	20000	2	218	4125211	556938	3541924	1516775
5km	70%	20000	2	287	4865066	641953	4164939	1693909
5km	70%	20000	2	230	4496462	613357	3846302	1843128
5km	70%	20000	2	214	4312612	599280	3644584	1657802
5km	70%	20000	2	254	6024466	738751	5214937	2061914
5km	70%	20000	2	296	4999221	553752	4413813	1997850
5km	70%	20000	2	240	4688430	602690	4051061	1404775
5km	70%	20000	2	264	5847110	680980	5119688	1872041
5km	70%	20000	2	232	4885603	572901	4256888	1679719
5km	70%	20000	2	256	5102412	655287	4420733	1955725
5km	70%	20000	2	261	4122682	560120	3529210	1522664
5km	70%	20000	2	231	5934550	718408	5173831	1924296
5km	70%	20000	2	190	4664699	668339	3961487	1435825
5km	70%	20000	2	396	6247186	704136	5490102	2085406
5km	70%	20000	2	245	5566376	679496	4843685	1722853
5km	70%	20000	2	278	5311343	604496	4663184	1943703
5km	70%	20000	2	227	4985679	671267	4253420	1577568
5km	70%	20000	2	238	4179708	536700	3581603	1392858
5km	70%	20000	2	294	4379759	572209	3742681	1701027
5km	70%	20000	2	463	4949125	706724	4186824	1783791
5km	70%	20000	2	212	5196893	660301	4510667	1656701
5km	70%	20000	2	211	5147826	739187	4358945	1434990
5km	70%	20000	2	244	5619550	791656	4758695	1784738
5km	70%	20000	2	313	3390773	421902	2935133	1441431
5km	70%	20000	2	232	4472875	592119	3842194	1435255
5km	70%	20000	2	227	5134980	734712	4338541	1795637
5km	70%	20000	2	337	4923310	723910	4138982	1701835
5km	70%	20000	2	244	4484565	606439	3827029	1513081
5km	70%	20000	2	251	3945154	522820	3383221	1337592
5km	70%	20000	2	278	6625724	736772	5834754	2048979
5km	70%	20000	2	243	4739131	641418	4008014	1389690
5km	70%	20000	2	324	4570494	617752	3887383	1502868
5km	70%	20000	2	319	4702675	580745	4072280	1770536
5km	70%	20000	2	265	5357815	736584	4576317	1520282
5km	70%	20000	2	419	5658552	732323	4850607	1675165
5km	70%	20000	2	222	4945147	686283	4210321	1507197
5km	70%	20000	2	209	4476161	611639	3796252	1286428
5km	70%	20000	2	290	4853089	561483	4255970	1814962
5km	70%	20000	2	260	4743575	643111	4028199	1612335
5km	70%	20000	2	270	4991278	646650	4302937	1927767
5km	70%	20000	2	217	5564687	826240	4641592	1587278
5km	70%	20000	2	205	3884364	519615	3335688	1406224
5km	70%	20000	2	206	5199200	790646	4321970	1692325
5km	70%	20000	2	214	5076279	625331	4402127	1888371
5km	70%	20000	2	244	4848939	655960	4129059	1653649
5km	70%	20000	2	263	4551302	634929	3847576	1860149
5km	70%	20000	2	214	5172105	670938	4436022	1824122
5km	70%	20000	2	200	5240905	775068	4385069	1739521
5km	70%	20000	2	343	3783208	494450	3255828	1557011
5km	70%	20000	2	238	4041697	525619	3471818	1508022
5km	70%	20000	2	221	4597395	631910	3920212	1475696
5km	70%	20000	2	192	4116101	572838	3491460	1458359
5km	70%	20000	2	231	6086365	764832	5287903	1953108
5km	70%	20000	2	198	4320568	618516	3666629	1420260
5km	70%	20000	2	390	4104232	527222	3540492	1595129
5km	70%	20000	2	345	6448433	930779	5447643	2015368
5km	70%	20000	2	296	5997290	782644	5114742	2052843
5km	70%	20000	2	208	4286536	623636	3600144	1457293
5km	70%	20000	2	214	5713479	778711	4873247	1613219
5km	70%	20000	2	354	4396240	602212	3752058	1697334
5km	70%	20000	2	235	4389827	601390	3730234	1713563
5km	70%	20000	2	298	4151211	507537	3598645	1666886
5km	70%	20000	2	232	6699933	926890	5712489	1825542
5km	70%	20000	2	200	5217474	757066	4420279	1393063
5km	70%	20000	2	370	4088350	571138	3464481	1800702
5km	70%	20000	2	236	4790266	673154	4045411	1382139
5km	70%	20000	2	229	3793093	491561	3256797	1458594
5km	70%	20000	2	243	4493251	606405	3842193	1471586
5km	70%	20000	2	281	4886868	671454	4164174	1678674
5km	70%	20000	2	256	6611666	819356	5724248	1967304
5km	70%	20000	2	224	5141489	763558	4305854	1696190
5km	70%	20000	2	192	5171629	694244	4389322	1524322
5km	70%	20000	2	218	4773287	687868	4014104	1456976
5km	70%	20000	2	465	5973876	694166	5229367	2148393
5km	70%	20000	2	242	4162614	634910	3479640	1490418
5km	70%	20000	2	247	6011494	801329	5153340	1961493
5km	70%	20000	2	210	5402875	846984	4484841	1763286
5km	70%	20000	2	251	5157165	690886	4410744	1817877
5km	70%	20000	2	236	3698942	499450	3154731	1460634
5km	70%	20000	2	368	4402580	566593	3787312	1997837
5km	70%	20000	2	356	4830666	568246	4225237	1889579
5km	70%	20000	2	224	4735971	615057	4086814	1735600
5km	70%	20000	2	225	5029722	744254	4225700	1647360
5km	70%	20000	2	287	5957485	784335	5121607	1730455
5km	70%	20000	2	246	7683121	1082871	6502523	2285215
5km	70%	20000	2	282	5513974	701752	4753184	1875741
5km	70%	20000	2	219	4124860	620025	3468793	1298678
5km	70%	20000	2	200	5520350	708319	4738238	1646950
5km	70%	20000	2	220	3554498	555878	2977995	1234203
5km	70%	20000	2	258	5993706	760129	5181243	1984759
5km	70%	20000	2	233	4260014	544024	3676571	1636682
5km	70%	20000	2	256	5695716	764206	4875533	1634356
5km	70%	20000	2	311	6959467	903535	6006239	2013157
5km	70%	20000	2	206	5117524	737322	4332006	1389301
5km	70%	20000	2	224	4622435	600383	3974191	1816054
5km	70%	20000	2	286	4597911	646570	3904862	1417024
5km	70%	20000	2	211	4226238	595867	3592154	1425482
5km	70%	20000	2	308	5579933	702269	4811878	1674286
5km	70%	20000	2	236	5244759	684263	4505401	1547029
5km	70%	20000	2	194	4152791	582577	3510337	1558573
5km	70%	20000	2	254	5627758	649960	4929381	2077600
5km	70%	20000	2	290	6241896	825597	5372762	2212101
5km	70%	20000	2	174	4643716	684697	3878865	1419198
5km	70%	20000	2	237	5127309	704101	4343724	1732516
5km	70%	20000	2	225	6006670	882574	5069217	1948926
5km	70%	20000	2	282	4166646	538871	3579140	1620003
5km	70%	20000	2	338	6024678	709770	5250506	2250571
5km	70%	20000	2	242	6388570	812004	5530829	1992664
5km	70%	20000	2	252	3214147	422885	2762404	1346344
5km	70%	20000	2	270	4233763	558632	3647280	1541555
5km	70%	20000	2	226	5816880	719876	5040850	1756954
5km	70%	20000	2	361	4022465	574485	3391654	1341115
5km	70%	20000	2	324	5887323	756223	5069969	1687129
5km	70%	20000	2	241	4630216	631634	3954249	1478709
5km	70%	20000	2	289	5890430	735048	5118497	1926515
5km	70%	20000	2	284	3731266	524245	3148877	1348715
5km	70%	20000	2	267	4131274	576470	3526413	1529840
5km	70%	20000	2	265	3983012	492995	3452157	1473064
5km	70%	20000	2	236	5563559	693749	4820617	1737065
5km	70%	20000	2	260	4272961	598413	3635108	1518551
5km	70%	20000	2	274	6064255	749721	5260119	1810682
5km	70%	20000	2	481	5822533	688958	5077307	2050321
5km	70%	20000	2	229	4668464	576139	4054994	1680591
5km	70%	20000	2	248	5043358	713941	4276770	1734889
5km	70%	20000	2	232	7845010	1027275	6739396	2240949
5km	70%	20000	2	220	6240584	847233	5328863	1898762
5km	70%	20000	2	297	6923916	862941	6005807	1801088
5km	70%	20000	2	338	5277837	657731	4584382	1882044
5km	70%	20000	2	250	5763217	813294	4892445	1898478
5km	70%	20000	2	323	5093338	593019	4444785	1947488
5km	70%	20000	2	227	4717256	623288	4026097	1643308
5km	70%	20000	2	199	4660761	681855	3943672	1419725
5km	70%	20000	2	234	5287568	786403	4407244	1824288
5km	70%	20000	2	214	4487679	613527	3826048	1430465
5km	70%	20000	2	230	4747641	633161	4068369	1576393
5km	70%	20000	2	261	5060088	690274	4313997	1689686
5km	70%	20000	2	369	6617692	839291	5698672	2392018
5km	70%	20000	2	241	4669550	585391	4029676	1542277
5km	70%	20000	2	245	4540935	644991	3823871	1630449
5km	70%	20000	2	250	4934946	706962	4172300	1406090
5km	70%	20000	2	348	4115294	543551	3531668	1610062
5km	70%	20000	2	285	6281500	786579	5451386	1808688
5km	70%	20000	2	189	4341495	619801	3644499	1401902
5km	70%	20000	2	338	5758369	756840	4931240	1632591
5km	70%	20000	2	241	5655664	747625	4855750	1841859
5km	70%	20000	2	254	5259132	814036	4386957	1775422
5km	70%	20000	2	239	5515275	662023	4806345	1711493
5km	70%	20000	2	305	5429211	743624	4640079	1779943
5km	70%	20000	2	334	4740501	626797	4075831	1625358
5km	70%	20000	2	246	4251704	598210	3611166	1557501
5km	70%	20000	2	248	4084500	543830	3483921	1448877
5km	70%	20000	2	233	4510448	571486	3882363	1573618
5km	70%	20000	2	226	4418787	623798	3763960	1477884
5km	70%	20000	2	205	4626636	703243	3865265	1719779
5km	70%	20000	2	237	6062882	733947	5272355	1817357
5km	70%	20000	2	192	4746629	605487	4076409	1582806
5km	70%	20000	2	303	5380694	740013	4552041	1693741
5km	70%	20000	2	272	5037776	723890	4210929	1678317
5km	70%	20000	2	185	4710895	676650	3987881	1437880
5km	70%	20000	2	285	4195074	586183	3551844	1597256
5km	70%	20000	2	324	4388044	597083	3756114	1353061
5km	70%	20000	2	245	6775131	866505	5853845	1898957
5km	70%	20000	2	245	4533727	705318	3783648	1829136
5km	70%	20000	2	341	4704954	614412	4042023	1538167
5km	70%	20000	2	275	6348446	856273	5423177	2062650
5km	70%	20000	2	228	7231619	967066	6209457	2220036
5km	70%	20000	2	215	4730226	655874	4036522	1495468
5km	70%	20000	2	197	4809815	643522	4126601	1530086
5km	70%	20000	2	274	5873809	714672	5079024	1722741
5km	70%	20000	2	378	5136364	641128	4436352	1985886
5km	70%	20000	2	204	4968494	731017	4156634	1499711
5km	70%	20000	2	246	4208178	623461	3550468	1376941
5km	70%	20000	2	207	5480619	884085	4551259	1931882
5km	70%	20000	2	210	3615111	441382	3147398	1328774
5km	70%	20000	2	192	5076706	719582	4314165	1471283
5km	70%	20000	2	243	4576564	681084	3853610	1550811
5km	70%	20000	2	314	5873681	777825	5029150	1822385
5km	70%	20000	2	280	4021033	533571	3435644	1481545
5km	70%	20000	2	351	4347177	581647	3731858	1649562
5km	70%	20000	2	248	5090784	735986	4314358	1570764
5km	70%	20000	2	314	5408603	639575	4727915	1885572
5km	70%	20000	2	217	4756516	660693	4037717	1646168
5km	70%	20000	2	176	4887643	760154	4065823	1398945
5km	70%	20000	2	310	5822651	749842	5021159	2035584
5km	70%	20000	2	242	4597362	696859	3861075	1583252
5km	70%	20000	2	381	6097201	784458	5242840	1936482
5km	70%	20000	2	323	4097240	608647	3422737	1371046
5km	70%	20000	2	171	3742511	533499	3165246	1369124
5km	70%	20000	2	272	5744485	756664	4917470	2088922
5km	70%	20000	2	229	5892442	775230	5053265	1881475
5km	70%	20000	2	247	6092988	711008	5315181	1761905
5km	70%	20000	2	232	3958224	515533	3390614	1665912
5km	70%	20000	2	236	4200411	521540	3635049	1482225
5km	70%	20000	2	437	6209169	735700	5414212	2131707
5km	70%	20000	2	215	5238983	660206	4534329	1719036
5km	70%	20000	2	234	5597988	683969	4859271	1877222
5km	70%	20000	2	238	4878666	698113	4125502	1490355
5km	70%	20000	2	305	5256667	641379	4554832	1758940
5km	70%	20000	2	230	4623484	606414	3968189	1679120
5km	70%	20000	2	319	4531643	631082	3854235	1528558
5km	70%	20000	2	274	6334707	824106	5463896	1987255
5km	70%	20000	2	210	5373129	861445	4449984	1838645
5km	70%	20000	2	238	4282000	606963	3628391	1545803
5km	70%	20000	2	193	4572666	650244	3877792	1376248
5km	70%	20000	2	274	6968437	859206	6019546	2025552
5km	70%	20000	2	243	4120540	531405	3539243	1652594
5km	70%	20000	2	390	5825069	711442	5044842	1846142
5km	70%	20000	2	260	4777336	616736	4095707	1608944
5km	70%	20000	2	223	3062213	428260	2580056	1344060
5km	70%	20000	2	185	4213421	605714	3551620	1408467
5km	70%	20000	2	267	4513840	600690	3838660	1597938
5km	70%	20000	2	299	6002845	806943	5136363	1842103
5km	70%	20000	2	192	3981041	579011	3361466	1402026
5km	70%	20000	2	237	4698723	567958	4104148	1592621
5km	70%	20000	2	242	5277867	686629	4522450	1657769
5km	70%	20000	2	221	4533405	619583	3866636	1760273
5km	70%	20000	2	203	4991198	713601	4228791	1578299
5km	70%	20000	2	272	5029475	593996	4388667	1656418
5km	70%	20000	2	285	4345150	651366	3600117	1565864
5km	70%	20000	2	373	6200773	793832	5346462	2234345
5km	70%	20000	2	192	5254566	763579	4432761	1601032
5km	70%	20000	2	297	4175927	557260	3558168	1553406
5km	70%	20000	2	301	4943059	697883	4201752	1639506
5km	70%	20000	2	255	4544488	614213	3897886	1356216
5km	70%	20000	2	209	5295752	752350	4464230	1574717
5km	70%	20000	2	274	5959894	773954	5126611	2037399
5km	70%	20000	2	253	4810361	634514	4115964	1347201
5km	70%	20000	2	190	5149286	811516	4280224	1406568
5km	70%	20000	2	300	5590625	764651	4769556	1849307
5km	70%	20000	2	252	5349228	660787	4627973	1732808
5km	70%	20000	2	274	4873404	638922	4151810	1805420
5km	70%	20000	2	355	5369235	689296	4631200	2010707
5km	70%	20000	2	222	4386825	526856	3797201	1605272
5km	70%	20000	2	217	4568396	645948	3812907	1430622
5km	70%	20000	2	304	4268707	565229	3655811	1783454
5km	70%	20000	2	218	4752217	613110	4103939	1621765
5km	70%	20000	2	214	4051756	533802	3473557	1471482
5km	70%	20000	2	214	5315902	771125	4476045	1664502
5km	70%	20000	2	210	3303273	464816	2796102	1446985
5km	70%	20000	2	229	4403355	625211	3748508	1282865
5km	70%	20000	2	349	5632105	729816	4857380	1990200
5km	70%	20000	2	321	5642274	675477	4916189	1758678
5km	70%	20000	2	239	5246265	670500	4497452	1828095
5km	70%	20000	2	238	4763150	666113	4020964	1633811
5km	70%	20000	2	325	5105119	704930	4358962	1775846
5km	70%	20000	2	244	4339135	555964	3750063	1386684
5km	70%	20000	2	258	3575426	471667	3083568	1251759
5km	70%	20000	2	200	4487341	677818	3769968	1433798
5km	70%	20000	2	304	4892153	643490	4201002	1497505
5km	70%	20000	2	251	4643516	642624	3961537	1433524
5km	70%	20000	2	280	5680703	789841	4833071	1683097
5km	70%	20000	2	237	4537046	642325	3828796	1296709
5km	70%	20000	2	321	4356619	567013	3733769	1789275
5km	70%	20000	2	191	3995041	533130	3427516	1338805
5km	70%	20000	2	331	6953060	971842	5897450	2091428
5km	70%	20000	2	259	4569505	600395	3934766	1748026
5km	70%	20000	2	295	6424802	860963	5493856	2024439
5km	70%	20000	2	242	5676750	694496	4906329	1665933
5km	70%	20000	2	215	4497455	664677	3791354	1629846
5km	70%	20000	2	239	5805452	718637	5027651	1973251
5km	70%	20000	2	232	4138222	561632	3509840	1471960
5km	70%	20000	2	229	4167060	629237	3495687	1377864
5km	70%	20000	2	235	5152909	684040	4421682	1651883
5km	70%	20000	2	303	4198847	588474	3562421	1525586
5km	70%	20000	2	291	5263403	760360	4456940	1794215
5km	70%	20000	2	202	3680702	498124	3152643	1432515
5km	70%	20000	2	233	7013539	943258	6010951	2176964
5km	70%	20000	2	243	4533723	644093	3846397	1534810
5km	70%	20000	2	271	5407613	727843	4634387	1801691
5km	70%	20000	2	203	5257128	660491	4553965	1677964
5km	70%	20000	2	304	5001544	561815	4402229	1647439
5km	70%	20000	2	224	4901412	631469	4225676	1612514
5km	70%	20000	2	259	4269400	522895	3692837	1483095
5km	70%	20000	2	214	5117265	674948	4369851	1689390
5km	70%	20000	2	306	4224298	541900	3635950	1577933
5km	70%	20000	2	225	5346574	718569	4587956	1709025
5km	70%	20000	2	239	5610777	783689	4785896	1751111
5km	70%	20000	2	413	5043966	674063	4329650	1734599
5km	70%	20000	2	215	3700512	512045	3157564	1381184
5km	70%	20000	2	228	5614802	798853	4764336	1760881
5km	70%	20000	2	339	4595964	579836	3975673	1565205
5km	70%	20000	2	183	5128139	810522	4268608	1636782
5km	70%	20000	2	199	5094395	635780	4396464	1613054
5km	70%	20000	2	277	3974306	501535	3421345	1516743
5km	70%	20000	2	201	4639166	636126	3951457	1470849
5km	70%	20000	2	308	5435338	723315	4662279	1861602
5km	70%	20000	2	235	4182343	566495	3569117	1403020
5km	70%	20000	2	296	3960154	515346	3396004	1432095
5km	70%	20000	2	267	6646814	795750	5796233	2124974
5km	70%	20000	2	190	4077087	625046	3416566	1320783
5km	70%	20000	2	285	5041780	700980	4281262	1778427
5km	70%	20000	2	426	6665674	782178	5830372	2011659
5km	70%	20000	2	267	3934254	508237	3384892	1417658
5km	70%	20000	2	258	5588581	773058	4749786	1754432
5km	70%	20000	2	236	6349506	852553	5434597	1820598
5km	70%	20000	2	205	5297769	779227	4443516	1468046
5km	70%	20000	2	368	5168363	735854	4364321	1772836
5km	70%	20000	2	202	5347321	799789	4477219	1883092
5km	70%	20000	2	234	4992613	666506	4259921	1558869
5km	70%	20000	2	201	4364963	655866	3674016	1251907
5km	70%	20000	2	332	5392736	680623	4662004	1841495
5km	70%	20000	2	262	5058471	676464	4341645	1931755
5km	70%	20000	2	262	4563131	619310	3884994	1651411
5km	70%	20000	2	253	5931708	812732	5039866	1929587
5km	70%	20000	2	257	5622520	739160	4826770	1775504
5km	70%	20000	2	371	6086813	743454	5287704	1895379
5km	70%	20000	2	261	5545260	776128	4703725	1866854
5km	70%	20000	2	186	3303039	412915	2847226	1320668
5km	70%	20000	2	231	4498660	635132	3806766	1397721
5km	70%	20000	2	254	4554473	631161	3880425	1552174
5km	70%	20000	2	373	5887186	693433	5125742	1889571
5km	70%	20000	2	219	5282857	713575	4520515	1581686
5km	70%	20000	2	244	6223758	915675	5238412	2104393
5km	70%	20000	2	229	4268610	483097	3741145	1458275
5km	70%	20000	2	195	4736599	743168	3944465	1379874
5km	70%	20000	2	261	3969890	509103	3388216	1639936
5km	70%	20000	2	421	5456568	809986	4570932	1801555
5km	70%	20000	2	327	4606989	567740	4015896	1743264
5km	70%	20000	2	265	6171826	782386	5311037	1909883
5km	70%	20000	2	276	4182981	583146	3558028	1517442
5km	70%	20000	2	406	5376678	626774	4701241	1839852
5km	70%	20000	2	204	5209142	719848	4418060	1817693
5km	70%	20000	2	199	5046899	703559	4291483	1440981
5km	70%	20000	2	294	6776129	923503	5768322	2150049
5km	70%	20000	2	213	4649283	690590	3912639	1595212
5km	70%	20000	2	301	4085106	558503	3502677	1409700
5km	70%	20000	2	208	4616762	637938	3940285	1636841
5km	70%	20000	2	227	5415095	783137	4590392	1597768
5km	70%	20000	2	200	4777634	648004	4083509	1631188
5km	70%	20000	2	246	5091208	696483	4337546	1722571
5km	70%	20000	2	245	4694130	614035	4029648	1690865
5km	70%	20000	2	245	5514127	676030	4789300	2113521
5km	70%	20000	2	229	4113826	550641	3526728	1616585
5km	70%	20000	2	230	3734209	550568	3144282	1474274
5km	70%	20000	2	194	5286510	785752	4442034	1847094
5km	70%	20000	2	226	4609366	673955	3882039	1511378
5km	70%	20000	2	244	5072049	739946	4231344	1935462
5km	70%	20000	2	319	5294784	595904	4645498	1956557
5km	70%	20000	2	346	4318732	569369	3690684	1579236
5km	70%	20000	2	229	4477525	625554	3790806	1686674
5km	70%	20000	2	267	6040024	894768	5102808	2031153
5km	70%	20000	2	188	4241656	581520	3616269	1493912
5km	70%	20000	2	214	4416168	648658	3722650	1488981
5km	70%	20000	2	258	4315747	653799	3604677	1530967
5km	70%	20000	2	254	3807734	505526	3258299	1313220
5km	70%	20000	2	201	6393314	869968	5453605	1824987
5km	70%	20000	2	245	4611138	602857	3961888	1396883
5km	70%	20000	2	272	5586360	706059	4831588	1660650
5km	70%	20000	2	239	4769277	606771	4128343	1803157
5km	70%	20000	2	163	5051571	704124	4304354	1474152
5km	70%	20000	2	375	5704853	810642	4848858	1955669
5km	70%	20000	2	211	4618104	670088	3873184	1670451
5km	70%	20000	2	204	5219433	768486	4394721	1743177
5km	70%	20000	2	239	3347293	475761	2821003	1357314
5km	70%	20000	2	283	5906383	758894	5092005	1693963
5km	70%	20000	2	202	4097429	507582	3551925	1514452
5km	70%	20000	2	291	4958996	601248	4306274	1930540
5km	70%	20000	2	237	6622042	964380	5608520	2139235
5km	70%	20000	2	223	4188620	536934	3604401	1574458
5km	70%	20000	2	300	3684939	509315	3126913	1540828
5km	70%	20000	2	265	6659610	786020	5813022	2113949
5km	70%	20000	2	284	5067832	659834	4369319	1842436
5km	70%	20000	2	191	2933158	447253	2447520	1053814
5km	70%	20000	2	240	4493556	640031	3828705	1593574
5km	70%	20000	2	288	6619203	817073	5720877	2118740
5km	70%	20000	2	232	5297734	664298	4551267	1627028
5km	70%	20000	2	249	5336813	763508	4507119	1626734
5km	70%	20000	2	225	4351836	629858	3686216	1495996
5km	70%	20000	2	321	5741192	702795	4953802	2047904
5km	70%	20000	2	224	5153230	740461	4365554	1624256
5km	70%	20000	2	263	4666198	677554	3940277	1723735
5km	70%	20000	2	247	4897651	752531	4100118	1533886
5km	70%	20000	2	244	5709546	742088	4894023	1801747
5km	70%	20000	2	255	3752318	500640	3209155	1333311
5km	70%	20000	2	239	4706682	590513	4065399	1637380
5km	70%	20000	2	189	4171038	569112	3539017	1379337
5km	70%	20000	2	356	5934430	765664	5113232	2097530
5km	70%	20000	2	223	6140148	860607	5236616	1888171
5km	70%	20000	2	224	5252267	807957	4383074	1566894
5km	70%	20000	2	260	4701522	621329	4040950	1723754
5km	70%	20000	2	275	5147418	795322	4280140	1840435
5km	70%	20000	2	250	3569497	462206	3063681	1332187
5km	70%	20000	2	262	5173035	771353	4319487	1832905
5km	70%	20000	2	251	5006401	632620	4328503	1684563
5km	70%	20000	2	255	5025809	655969	4310841	1603482
5km	70%	20000	2	250	5227278	751547	4401188	1570376
5km	70%	20000	2	262	4764277	700032	4009356	1780010
5km	70%	20000	2	263	6445177	856164	5504493	1841063
5km	70%	20000	2	244	3628664	497024	3102716	1339252
5km	70%	20000	2	190	4703804	697547	3954030	1640446
5km	70%	20000	2	397	4064911	560546	3457780	1458511
5km	70%	20000	2	253	5417851	789303	4573062	1839542
5km	70%	20000	2	209	4633718	612813	3963145	1480052
5km	70%	20000	2	236	5758339	759204	4952448	1902985
5km	70%	20000	2	358	4352890	528025	3757337	1556099
5km	70%	20000	2	248	4413348	622254	3749960	1498619
5km	70%	20000	2	308	4351162	514602	3796481	1708226
5km	70%	20000	2	220	3880584	580129	3267087	1451840
5km	70%	20000	2	298	4641677	681707	3905041	1569630
5km	70%	20000	2	213	5901643	794123	5037866	1860658
5km	70%	20000	2	284	4103349	525774	3543688	1905966
5km	70%	20000	2	295	6586860	889989	5586836	2107526
5km	70%	20000	2	270	4929995	588608	4275831	1752718
5km	70%	20000	2	261	3765646	533942	3197950	1312666
5km	70%	20000	2	253	4639162	658146	3927817	1737415
5km	70%	20000	2	262	4688317	707468	3932386	1550979
5km	70%	20000	2	397	4548011	647175	3849621	1926956
5km	70%	20000	2	193	3130602	426741	2683553	1281031
5km	70%	20000	2	266	4823425	686774	4081945	1716412
5km	70%	20000	2	348	6168125	806097	5314894	2054281
5km	70%	20000	2	269	5331935	786416	4479479	1791954
5km	70%	20000	2	327	4891752	589868	4272795	1816856
5km	70%	20000	2	209	5252651	746387	4457768	1715718
5km	70%	20000	2	214	4156625	596898	3516184	1387437
5km	70%	20000	2	191	4033580	548996	3451667	1290306
5km	70%	20000	2	207	5809952	911122	4842458	1752658
5km	70%	20000	2	271	5299270	689282	4554015	1561157
5km	70%	20000	2	272	4042222	541089	3473610	1600665
5km	70%	20000	2	246	5281918	669541	4570054	1660180
5km	70%	20000	2	251	4109764	531849	3528638	1514605
5km	70%	20000	2	216	6589486	888067	5631881	1895861
5km	70%	20000	2	265	5433937	740165	4645291	1704644
5km	70%	20000	2	329	4259162	576580	3641902	1545340
5km	70%	20000	2	233	4830539	623015	4163277	1620221
5km	70%	20000	2	308	4586396	631336	3879387	1469500
5km	70%	20000	2	181	5380745	730696	4602360	1483854
5km	70%	20000	2	302	5422701	713460	4652495	1800911
5km	70%	20000	2	270	5057827	742119	4251836	1605023
5km	70%	20000	2	198	3655172	459523	3154871	1396593
5km	70%	20000	2	217	6014398	733410	5237640	1701974
5km	70%	20000	2	231	4386484	591087	3749763	1501986
5km	70%	20000	2	244	6498925	931622	5508044	1979801
5km	70%	20000	2	199	4299235	608657	3621801	1353643
5km	70%	20000	2	267	5218099	708139	4462663	1728927
5km	70%	20000	2	309	6601435	731882	5814354	2191217
5km	70%	20000	2	292	5537410	842204	4635760	1730090
5km	70%	20000	2	239	2976533	375062	2575030	1404765
5km	70%	20000	2	265	4622385	647770	3933082	1626733
5km	70%	20000	2	292	4147259	574190	3527728	1466266
5km	70%	20000	2	324	5019767	657071	4335250	1832270
5km	70%	20000	2	297	4685008	625694	4004645	1635975
5km	70%	20000	2	186	4401265	663865	3674807	1432987
5km	70%	20000	2	169	3495999	516576	2940598	1252852
5km	70%	20000	2	267	3486801	472021	2979086	1254066
5km	70%	20000	2	254	5932796	789360	5087837	1902410
5km	70%	20000	2	195	4897785	708583	4117286	1711915
5km	70%	20000	2	330	4021649	540171	3436817	1649803
5km	70%	20000	2	274	5677218	721563	4900045	1754155
5km	70%	20000	2	211	4535478	650790	3842786	1388243
5km	70%	20000	2	282	5203688	719530	4410872	1812360
5km	70%	20000	2	382	5506749	641631	4818845	1993954
5km	70%	20000	2	249	2658086	357545	2264096	1364371
5km	70%	20000	2	249	5548477	720313	4762061	1795805
5km	70%	20000	2	192	4280551	617093	3613199	1354848
5km	70%	20000	2	343	4550482	590638	3884296	1801264
5km	70%	20000	2	288	6470518	762160	5646026	2021216
5km	70%	20000	2	294	6247529	764601	5420845	1814867
5km	70%	20000	2	201	4462526	632063	3773428	1532186
5km	70%	20000	2	199	4413043	619604	3744181	1455124
5km	70%	20000	2	267	4403726	595215	3750467	1706483
5km	70%	20000	2	242	5409524	702575	4638374	1963597
5km	70%	20000	2	332	5295574	589158	4635644	1759966
5km	70%	20000	2	249	5687992	861498	4768715	1677371
5km	70%	20000	2	220	3521786	446625	3039862	1471260
5km	70%	20000	2	172	5226282	783381	4395459	1501677
5km	70%	20000	2	211	4218573	633066	3539012	1413771
5km	70%	20000	2	251	6913124	899678	5948064	2026400
5km	70%	20000	2	181	4934956	679120	4202022	1425050
5km	70%	20000	2	306	5254189	685804	4520302	1897562
5km	70%	20000	2	256	5026312	598315	4381426	1587951
5km	70%	20000	2	269	4537632	597027	3875896	1894038
5km	70%	20000	2	241	7178956	964116	6091215	2192235
5km	70%	20000	2	263	5728392	693480	4968051	1915723
5km	70%	20000	2	252	5297849	696280	4512256	1753438
5km	70%	20000	2	230	3642985	502959	3091092	1325649
5km	70%	20000	2	246	4807378	649480	4116974	1643482
5km	70%	20000	2	216	3889402	501136	3372540	1414259
5km	70%	20000	2	231	3787060	585654	3150814	1600342
5km	70%	20000	2	293	4551369	593424	3910695	1555230
5km	70%	20000	2	281	4129584	542880	3553061	1524138
5km	70%	20000	2	234	4480255	603333	3832017	1518288
5km	70%	20000	2	278	5771575	859223	4847639	1662170
5km	70%	20000	2	305	5873729	772102	5052592	1889532
5km	70%	20000	2	245	6555573	849732	5642266	1837320
5km	70%	20000	2	212	4572624	659790	3861395	1522919
5km	70%	20000	2	230	4361006	649133	3654854	1467852
5km	70%	20000	2	331	5758995	753253	4937875	1847453
5km	70%	20000	2	192	5556908	733492	4771712	1575710
5km	70%	20000	2	316	5991192	705268	5228471	1783482
5km	70%	20000	2	223	5236791	787729	4393819	1685235
5km	70%	20000	2	220	4832800	638531	4158120	1565063
5km	70%	20000	2	221	4427193	637040	3758596	1458382
5km	70%	20000	2	251	4315874	578135	3673248	1678701
5km	70%	20000	2	257	5441142	833341	4552054	1675405
5km	70%	20000	2	218	4512465	594418	3876060	1524381
5km	70%	20000	2	273	4417965	594143	3749216	1580361
5km	70%	20000	2	261	5967228	798286	5115016	1729057
5km	70%	20000	2	193	4172966	605879	3509579	1398581
5km	70%	20000	2	255	4549823	579418	3935061	1581783
5km	70%	20000	2	239	5712150	822968	4832702	1764552
5km	70%	20000	2	228	5281056	651248	4578095	1847413
5km	70%	20000	2	243	5339051	692591	4591441	1658192
5km	70%	20000	2	261	3755003	563944	3156874	1244672
5km	70%	20000	2	308	5055326	729516	4267321	1714079
5km	70%	20000	2	245	4664267	573959	4049105	1728976
5km	70%	20000	2	260	4873738	656588	4187705	1490532
5km	70%	20000	2	421	3899753	535244	3305121	1491930
5km	70%	20000	2	365	7266409	924368	6278589	2237062
5km	70%	20000	2	270	5989539	845609	5085414	1870054
5km	70%	20000	2	224	3750172	581593	3144934	1410942
5km	70%	20000	2	207	4532853	635895	3852835	1464187
5km	70%	20000	2	279	4707341	595055	4081979	1649534
5km	70%	20000	2	224	4611555	660919	3915386	1578584
5km	70%	20000	2	196	4950843	720323	4183044	1537281
5km	70%	20000	2	251	5476563	637547	4772636	1661037
5km	70%	20000	2	197	5154879	742631	4344952	1599382
5km	70%	20000	2	296	5282404	651296	4579583	1616757
5km	70%	20000	2	252	4594332	633989	3911546	1570810
5km	70%	20000	2	202	4766477	620557	4095926	1615571
5km	70%	20000	2	333	4730652	651883	4038263	1483053
5km	70%	20000	2	302	5269395	657526	4557311	1850548
5km	70%	20000	2	301	4348647	636251	3682222	1569307
5km	70%	20000	2	255	3841342	511970	3288725	1523609
5km	70%	20000	2	238	4924321	681120	4167017	1659095
5km	70%	20000	2	277	5329643	750068	4510373	1761611
5km	70%	20000	2	163	4350822	686524	3608067	1373042
5km	70%	20000	2	247	4021251	570555	3408692	1333714
5km	70%	20000	2	186	3723906	510619	3181037	1557714
5km	70%	20000	2	300	4359196	652053	3643601	1372238
5km	70%	20000	2	297	4885105	635542	4217520	1596151
5km	70%	20000	2	249	5259867	647907	4562451	1624702
5km	70%	20000	2	244	5498303	773142	4658254	1707155
5km	70%	20000	2	279	4530493	627900	3848614	1585388
5km	70%	20000	2	252	4969410	730504	4119388	1621877
5km	70%	20000	2	225	4252487	591551	3618732	1472738
5km	70%	20000	2	304	4216135	642540	3504531	1247449
5km	70%	20000	2	271	7719150	1053467	6587928	2419274
5km	70%	20000	2	265	5125875	630358	4446418	1804218
5km	70%	20000	2	176	4108120	584466	3470774	1391255
5km	70%	20000	2	334	4647610	691125	3917213	1688765
5km	70%	20000	2	202	6205800	749993	5365550	1912160
5km	70%	20000	2	206	4840933	699196	4087222	1511600
5km	70%	20000	2	230	5681991	853707	4758773	1614478
5km	70%	20000	2	246	3725718	499766	3186187	1270818
5km	70%	20000	2	226	5569767	718596	4802229	1700652
5km	70%	20000	2	277	5531021	721492	4763091	1654409
5km	70%	20000	2	292	5655987	679322	4913840	2014810
5km	70%	20000	2	250	6070248	767329	5239256	2136459
5km	70%	20000	2	214	4885832	652729	4188992	1534888
5km	70%	20000	2	264	6380719	994372	5301954	2212966
5km	70%	20000	2	240	4481639	580106	3870380	1402825
5km	70%	20000	2	286	6839584	872510	5886169	2085935
5km	70%	20000	2	242	5010433	677290	4290482	1623138
5km	70%	20000	2	232	5422540	795272	4570697	1698228
5km	70%	20000	2	236	4178611	601340	3536019	1540930
5km	70%	20000	2	246	4449433	554363	3848618	1391716
5km	70%	20000	2	253	5761214	818676	4865213	1879859
5km	70%	20000	2	316	5758114	779103	4918708	1885152
5km	70%	20000	2	292	7003853	841966	6102123	2126649
5km	70%	20000	2	231	5166071	653806	4458949	1819882
5km	70%	20000	2	218	4977401	708076	4202205	1833798
5km	70%	20000	2	322	4314412	502654	3778599	1626610
5km	70%	20000	2	264	5586719	674936	4869108	1725458
5km	70%	20000	2	217	3569617	450363	3091812	1289769
5km	70%	20000	2	289	4685697	586331	4058784	1756176
5km	70%	20000	2	225	4620109	651924	3921556	1563543
5km	70%	20000	2	317	5020080	639922	4317858	1960233
5km	70%	20000	2	276	5626554	667479	4924745	1950061
5km	70%	20000	2	365	6188832	747488	5368729	2170447
5km	70%	20000	2	184	4967811	699759	4193888	1470578
5km	70%	20000	2	273	3791627	524875	3223047	1330698
5km	70%	20000	2	255	6681561	864120	5720386	2274916
5km	70%	20000	2	291	4706868	705199	3957956	1630800
5km	70%	20000	2	251	4882614	670212	4136349	1531216
5km	70%	20000	2	297	4797153	675938	4073207	1606774
5km	70%	20000	2	193	4374029	605322	3695333	1562500
5km	70%	20000	2	246	4518701	596839	3850570	1742012
5km	70%	20000	2	207	4557656	621476	3863853	1590045
5km	70%	20000	2	253	5169506	663644	4429624	1561736
5km	70%	20000	2	211	4122736	580391	3504106	1426859
5km	70%	20000	2	309	6400582	790925	5551458	2019927
5km	70%	20000	2	241	5461120	815384	4577947	1770363
5km	70%	20000	2	176	4025033	527386	3459692	1342256
5km	70%	20000	2	241	4892638	739354	4101792	1590253
5km	70%	20000	2	256	5667089	751731	4858701	1739108
5km	70%	20000	2	247	5050488	663128	4340116	1769973
5km	70%	20000	2	195	3860554	557728	3245364	1243988
5km	70%	20000	2	177	4466853	629982	3780097	1369002
5km	70%	20000	2	301	4960772	657602	4241336	1648172
5km	70%	20000	2	237	4111840	590262	3458863	1429590
5km	70%	20000	2	238	4144732	548447	3535757	1529978
5km	70%	20000	2	237	5284240	641991	4596091	1788048
5km	70%	20000	2	368	6648104	867004	5704686	2250794
5km	70%	20000	2	264	3544224	499317	3023261	1183939
5km	70%	20000	2	295	4809811	691154	4062817	1595326
5km	70%	20000	2	232	4490659	648613	3788816	1519213
5km	70%	20000	2	229	7361432	937077	6363125	2026111
5km	70%	20000	2	235	5282366	611731	4634491	1732011
5km	70%	20000	2	219	4018302	546287	3431555	1349583
5km	70%	20000	2	218	5333357	719415	4564033	1618472
5km	70%	20000	2	195	4305407	662833	3597749	1546685
5km	70%	20000	2	268	5184856	727579	4419793	1644425
5km	70%	20000	2	298	4906857	697150	4181979	1422558
5km	70%	20000	2	222	4540443	590500	3916438	1664430
5km	70%	20000	2	212	5932380	861251	5004394	1921711
5km	70%	20000	2	334	5900647	841955	4995638	2081951
5km	70%	20000	2	199	3929932	515497	3368615	1232886
5km	70%	20000	2	248	4324929	610792	3677789	1509027
5km	70%	20000	2	280	4697391	616786	4038824	1523638
5km	70%	20000	2	223	5867738	842742	4968372	1642276
5km	70%	20000	2	229	5514761	757088	4678557	1757774
5km	70%	20000	2	274	5595617	814980	4725075	1795184
5km	70%	20000	2	197	5491347	737140	4692664	1763552
5km	70%	20000	2	229	3943282	523637	3376924	1626931
5km	70%	20000	2	270	4190949	551591	3600327	1391445
5km	70%	20000	2	221	6503287	1013335	5396346	1964179
5km	70%	20000	2	330	6842803	774937	6014209	2497799
5km	70%	20000	2	317	5598687	621707	4902939	1766559
5km	70%	20000	2	272	4509992	632143	3828402	1589412
5km	70%	20000	2	302	6625588	927358	5639302	2156042
5km	70%	20000	2	248	5067689	662309	4358775	1621926
5km	70%	20000	2	275	4861236	702457	4110827	1759096
5km	70%	20000	2	266	6348335	859982	5424220	2157548
5km	70%	20000	2	302	4835803	651022	4138114	1620924
5km	70%	20000	2	444	6423927	758954	5589581	2418604
5km	70%	20000	2	249	4080985	647928	3396887	1709519
5km	70%	20000	2	241	6051902	879719	5096144	1881898
5km	70%	20000	2	214	4598253	691452	3852763	1558599
5km	70%	20000	2	284	5983953	816876	5087329	2010572
5km	70%	20000	2	325	5995146	763370	5155796	1895042
5km	70%	20000	2	267	5907441	728126	5129002	1937469
5km	70%	20000	2	233	4529165	728312	3758165	1600731
5km	70%	20000	2	251	4240338	600046	3601446	1579356
5km	70%	20000	2	234	4837869	635257	4158505	1600193
5km	70%	20000	2	182	5173148	764278	4364800	1575200
5km	70%	20000	2	289	4422485	578461	3805183	1667367
5km	70%	20000	2	248	5064677	729618	4269496	1725164
5km	70%	20000	2	231	4829064	698766	4092138	1622365
5km	70%	20000	2	263	4760940	666708	4051563	1492893
5km	70%	20000	2	210	3470658	465908	2970022	1196573
5km	70%	20000	2	265	4540470	636159	3862172	1568082
5km	70%	20000	2	242	6092467	962977	5057299	2067191
5km	70%	20000	2	235	4654598	717676	3889699	1579320
5km	70%	20000	2	229	5470935	620639	4794174	1810620
5km	70%	20000	2	216	4257853	617262	3580355	1400020
5km	70%	20000	2	257	6421003	784310	5592223	1998257
5km	70%	20000	2	300	5279965	659539	4590161	1741525
5km	70%	20000	2	224	4678358	623277	4021265	1793297
5km	70%	20000	2	238	5342448	602929	4714621	1800288
5km	70%	20000	2	249	5970789	799887	5115627	1788622
5km	70%	20000	2	231	4656140	665475	3938122	1396503
5km	70%	20000	2	244	5194099	749709	4397201	1791539
5km	70%	20000	2	296	4799759	576014	4197559	1515720
5km	70%	20000	2	195	5422212	815527	4547192	1641647
5km	70%	20000	2	214	4814200	669072	4084828	1539898
5km	70%	20000	2	208	4433211	665925	3734641	1390205
5km	70%	20000	2	256	5658277	807981	4779380	1737364
5km	70%	20000	2	193	3733043	627663	3061049	1491534
5km	70%	20000	2	222	5929122	824842	5016036	1868589
5km	70%	20000	2	285	6076946	777048	5231512	2078881
5km	70%	20000	2	346	4993293	665216	4279710	1765712
5km	70%	20000	2	217	5445582	724892	4679920	1897733
5km	70%	20000	2	234	3876672	601311	3252487	1444143
5km	70%	20000	2	207	4197852	599327	3551432	1616645
5km	70%	20000	2	271	4560950	635397	3880467	1651450
5km	70%	20000	2	322	5750660	668791	5039234	1962450
5km	70%	20000	2	270	5660869	669773	4947232	1800828
5km	70%	20000	2	255	5876356	753154	5049162	1890011
5km	70%	20000	2	225	4808623	722043	4035903	1642832
5km	70%	20000	2	231	4298035	612245	3639790	1479389
5km	70%	20000	2	301	4503909	679065	3779640	1678843
5km	70%	20000	2	212	5076094	748714	4276628	1539927
5km	70%	20000	2	228	4841044	664065	4131860	1679985
5km	70%	20000	2	253	4715494	665064	4003420	1527432
5km	70%	20000	2	280	4476189	511876	3926386	1646223
5km	70%	20000	2	237	4853707	673034	4130387	1513014
5km	70%	20000	2	275	6227738	829487	5332514	1963461
5km	70%	20000	2	257	6737643	857570	5803286	2115166
5km	70%	20000	2	225	4418172	545873	3824021	1598056
5km	70%	20000	2	239	5520298	740820	4732037	1696123
5km	70%	20000	2	277	5323194	773868	4480248	1742635
5km	70%	20000	2	261	5234208	752602	4424973	1663703
5km	70%	20000	2	245	4149860	591044	3508378	1495549
5km	70%	20000	2	299	4141578	543564	3552041	1390006
5km	70%	20000	2	378	5801445	808259	4916709	2204208
5km	70%	20000	2	202	3710349	523349	3145484	1265728
5km	70%	20000	2	231	4808565	666476	4107913	1675786
5km	70%	20000	2	234	4371094	592269	3710927	1562268
5km	70%	20000	2	279	5525592	704176	4766996	1840431
5km	70%	20000	2	237	4852538	729470	4075586	1884660
5km	70%	20000	2	228	5449941	742703	4656460	1654966
5km	70%	20000	2	275	6334369	878151	5384155	1880167
5km	70%	20000	2	226	5052092	737862	4262644	1601832
5km	70%	20000	2	325	6190622	747696	5386599	1957541
5km	70%	20000	2	196	3647128	476152	3132847	1480805
5km	70%	20000	2	237	4864538	603440	4223384	1545402
5km	70%	20000	2	256	4991720	617622	4331872	1625959
5km	70%	20000	2	282	4427165	639150	3710087	1706322
5km	70%	20000	2	300	5613117	820755	4725949	1935168
5km	70%	20000	2	253	6066099	706381	5290807	1863388
5km	70%	20000	2	239	5926313	881474	4977006	1826210
5km	70%	20000	2	349	5964763	681982	5245018	2050748
5km	70%	20000	2	252	5037104	681605	4295001	1690681
5km	70%	20000	2	287	5518366	710375	4744665	1956748
5km	70%	20000	2	193	4257127	545965	3672283	1563877
5km	70%	20000	2	197	4771214	672187	4041948	1589576
5km	70%	20000	2	211	5861893	763070	5037462	1668571
5km	70%	20000	2	197	5696758	754438	4862337	1601542
5km	70%	20000	2	200	5398418	818836	4526319	1461025
5km	70%	20000	2	315	6586184	864203	5646814	1987641
5km	70%	20000	2	225	4271861	623308	3596353	1708273
5km	70%	20000	2	209	3163768	468123	2652670	1352474
5km	70%	20000	2	213	4406828	537583	3819829	1511013
5km	70%	20000	2	331	5590293	752995	4764876	1893333
5km	70%	20000	2	263	4734372	607565	4079702	1712043
5km	70%	20000	2	264	5235025	650638	4537032	1726114
5km	70%	20000	2	292	6090921	759237	5266149	1749276
5km	70%	20000	2	312	4863588	694163	4119616	1903525
5km	70%	20000	2	209	4565196	660607	3856003	1377658
5km	70%	20000	2	228	4767161	672209	4052958	1650408
5km	70%	20000	2	329	5478440	708406	4722898	1783129
5km	70%	20000	2	311	6092565	775190	5231733	2080840
5km	70%	20000	2	206	4278560	613577	3622487	1351255
5km	70%	20000	2	194	4350448	640159	3665187	1537789
5km	70%	20000	2	262	5487730	748531	4684308	1971698
5km	70%	20000	2	374	5797207	671704	5068223	1896838
5km	70%	20000	2	218	4281333	581216	3652950	1442285
5km	70%	20000	2	259	4248078	586430	3620950	1276972
5km	70%	20000	2	306	5152671	656426	4422713	1981190
5km	70%	20000	2	215	4446969	626630	3764199	1456076
5km	70%	20000	2	255	4977386	637298	4290627	1709925
5km	70%	20000	2	273	6393642	783440	5526923	1940758
5km	70%	20000	2	247	4362800	549952	3779692	1608553
5km	70%	20000	2	290	5598161	725770	4811479	2041925
5km	70%	20000	2	293	5414687	685100	4690040	1830591
5km	70%	20000	2	323	6992711	886217	6019562	2244359
5km	70%	20000	2	273	4483459	599382	3837795	1490545
5km	70%	20000	2	246	4336762	624356	3672883	1714517
5km	70%	20000	2	218	5821662	823402	4935337	2038700
5km	70%	20000	2	304	5599650	681571	4865337	1860040
5km	70%	20000	2	373	6455513	818079	5584270	2144135
5km	70%	20000	2	230	4386964	621839	3719150	1385459
5km	70%	20000	2	223	5570980	835262	4681323	1757919
5km	70%	20000	2	248	6027865	736272	5201886	1871221
5km	70%	20000	2	242	3867285	515881	3314606	1395104
5km	70%	20000	2	283	6043690	812191	5166186	1665603
5km	70%	20000	2	239	6805518	986397	5750615	2118615
5km	70%	20000	2	280	6895605	933119	5899035	2282269
5km	70%	20000	2	287	4527723	549728	3939285	1682227
5km	70%	20000	2	219	5172912	616642	4505087	1748399
5km	70%	20000	2	209	5613313	797407	4762090	1886272
5km	70%	20000	2	224	4341519	596809	3692113	1321133
5km	70%	20000	2	251	4857763	694507	4123922	1853015
5km	70%	20000	2	199	4435087	636211	3755671	1701372
5km	70%	20000	2	214	3925677	486820	3396926	1560840
5km	70%	20000	2	220	5166302	695799	4427778	1581689
5km	70%	20000	2	225	3873083	526245	3304149	1545291
5km	70%	20000	2	258	4717604	675988	3956984	1655031
5km	70%	20000	2	275	7090430	949181	6085607	1958096
5km	70%	20000	2	278	6073891	701475	5305522	1956283
5km	70%	20000	2	244	4834089	657858	4129491	1710301
5km	70%	20000	2	263	5036088	582473	4417406	1820055
5km	70%	20000	2	284	5908379	866183	4963085	2203176
5km	70%	20000	2	343	7226314	964124	6184542	2173496
5km	70%	20000	2	320	6635757	899407	5629923	2171979
5km	70%	20000	2	273	4750580	665274	4024406	1470250
5km	70%	20000	2	264	6200720	768573	5382957	2081378
5km	70%	20000	2	229	4580608	605077	3932144	1500400
5km	70%	20000	2	364	6727614	812663	5836417	2288255
5km	70%	20000	2	297	5472085	685052	4726665	2016500
5km	70%	20000	2	211	4660840	687161	3918329	1392790
5km	70%	20000	2	246	5974298	819838	5118779	1686985
5km	70%	20000	2	228	3991868	562041	3395704	1390329
5km	70%	20000	2	277	4685049	621651	4006039	1710235
5km	70%	20000	2	196	5118124	689352	4382112	1496788
5km	70%	20000	2	233	5207550	737549	4410627	1822471
5km	70%	20000	2	215	5712412	766478	4874103	1948570
5km	70%	20000	2	250	6194488	862224	5216950	2026197
5km	70%	20000	2	220	4399830	536463	3820905	1600848
5km	70%	20000	2	198	4870122	749984	4059129	1690636
5km	70%	20000	2	225	5442653	717019	4659344	1729959
5km	70%	20000	2	358	4425137	590219	3789500	1515611
5km	70%	20000	2	161	3479796	477491	2973040	1060658
5km	70%	20000	2	295	3861059	509884	3323891	1301063
5km	70%	20000	2	227	5533654	750948	4676343	1790592
5km	70%	20000	2	202	3383715	432018	2920283	1396772
5km	70%	20000	2	205	4269550	577109	3649478	1443677
5km	70%	20000	2	185	4381072	662972	3670761	1356346
5km	70%	20000	2	219	3673089	539143	3104228	1403564
5km	70%	20000	2	330	4668595	563648	4054734	1628538
5km	70%	20000	2	279	6063214	799082	5215849	2159315
5km	70%	20000	2	267	6014506	756285	5198734	1974388
5km	70%	20000	2	220	5314190	716881	4528679	1529083
5km	70%	20000	2	270	3776353	522415	3203527	1428963
5km	70%	20000	2	313	4940464	543404	4335769	1864449
5km	70%	20000	2	206	6118115	767165	5248264	1755036
5km	70%	20000	2	224	5515095	737116	4733522	1726262
5km	70%	20000	2	249	5929852	809828	5035899	2183795
5km	70%	20000	2	276	5013806	672323	4260037	1764743
5km	70%	20000	2	248	5258450	737485	4453184	1798751
5km	70%	20000	2	244	4928903	681822	4203695	1629597
5km	70%	20000	2	391	6355916	863905	5421710	2145231
5km	70%	20000	2	241	4423953	619037	3741623	1369576
5km	70%	20000	2	265	5188575	752378	4360209	1761745
5km	70%	20000	2	207	4274620	606754	3613926	1506425
5km	70%	20000	2	218	3914372	558294	3297053	1539118
5km	70%	20000	2	244	4466271	606579	3802581	1511862
5km	70%	20000	2	228	4658571	677431	3924221	1482750
5km	70%	20000	2	313	5609174	620114	4944699	1743705
5km	70%	20000	2	245	5437634	768385	4614010	1938377
5km	70%	20000	2	264	5089479	699022	4347147	1516051
5km	70%	20000	2	244	3912003	546394	3318317	1507819
5km	70%	20000	2	268	6046639	878033	5080924	2074335
5km	70%	20000	2	288	3702713	533918	3129176	1357936
5km	70%	20000	2	225	7300767	909415	6281331	1996321
5km	70%	20000	2	301	3848718	475619	3325802	1521623
5km	70%	20000	2	257	6214755	880613	5261782	2080506
5km	70%	20000	2	195	5597631	697221	4834827	1640854
5km	70%	20000	2	235	4909239	681829	4182165	1567593
5km	70%	20000	2	221	4802291	659881	4081451	1752436
5km	70%	20000	2	286	5287169	678691	4565905	1864639
5km	70%	20000	2	235	4620324	640652	3963189	1354083
5km	70%	20000	2	230	4813182	708781	4060135	1612435
5km	70%	20000	2	249	4171739	593796	3546903	1554335
5km	70%	20000	2	304	5308203	669216	4581231	1903949
5km	70%	20000	2	290	4292903	582913	3652246	1430921
5km	70%	20000	2	285	5988502	763651	5163050	1713518
5km	70%	20000	2	175	4444329	659817	3740696	1378139
5km	70%	20000	2	367	5084974	656037	4401690	1938394
5km	70%	20000	2	255	6083997	815083	5206178	2078422
5km	70%	20000	2	376	5497703	816217	4593391	1863742
5km	70%	20000	2	219	5832213	925066	4831426	1772082
5km	70%	20000	2	272	5772648	753418	4953860	1966980
5km	70%	20000	2	284	5029870	641545	4339485	1760521
5km	70%	20000	2	327	4661344	680950	3929886	1510281
5km	70%	20000	2	366	4755603	559620	4147426	1849993
5km	70%	20000	2	235	6115176	742438	5300621	2037757
5km	70%	20000	2	226	3632816	482456	3102518	1382338
5km	70%	20000	2	255	5919670	774296	5051366	2041277
5km	70%	20000	2	242	4684902	601954	4000626	1747073
5km	70%	20000	2	282	5967051	815420	5087222	1840336
5km	70%	20000	2	297	6841819	784166	5988398	2246837
5km	70%	20000	2	302	4443169	619606	3760686	1642782
5km	70%	20000	2	254	5562281	821360	4680499	1647355
5km	70%	20000	2	268	4304942	570541	3681613	1710611
5km	70%	20000	2	310	5913328	760078	5104798	1873520
5km	70%	20000	2	215	6171072	838964	5250649	1949741
5km	70%	20000	2	328	5241091	686009	4495628	1669564
5km	70%	20000	2	222	4982748	685464	4252709	1626293
5km	70%	20000	2	233	4122664	535312	3543189	1440336
5km	70%	20000	2	203	5133566	702905	4374550	1451477
5km	70%	20000	2	223	6666792	932883	5662880	2074699
5km	70%	20000	2	229	4677626	679178	3952247	1484406
5km	70%	20000	2	253	4618602	658513	3897493	1602549
5km	70%	20000	2	252	5130391	636112	4445688	1589823
5km	70%	20000	2	231	4796928	644400	4079478	1727631
5km	70%	20000	2	282	5692948	767627	4866821	1739613
5km	70%	20000	2	237	4304832	632327	3625645	1453423
5km	70%	20000	2	429	6420932	847091	5524262	1989743
5km	70%	20000	2	283	5073268	608454	4421304	1518226
5km	70%	20000	2	250	5202301	724591	4424673	1670554
5km	70%	20000	2	341	5385184	544040	4812674	1912970
5km	70%	20000	2	262	5991888	757167	5157013	1787916
5km	70%	20000	2	216	5040151	692445	4300178	1564887
5km	70%	20000	2	246	4197778	538578	3616471	1608186
5km	70%	20000	2	246	4971879	732374	4192636	1615837
5km	70%	20000	2	210	4503398	607008	3861086	1693527
5km	70%	20000	2	250	6155407	716926	5378673	1750357
5km	70%	20000	2	218	4903525	629670	4210992	1654972
5km	70%	20000	2	219	5246456	709685	4484077	1762333
5km	70%	20000	2	202	5088969	779726	4228702	1391748
5km	70%	20000	2	223	4848699	738893	4061695	1604669
5km	70%	20000	2	291	4940188	700792	4185904	1673867
5km	70%	20000	2	252	5038736	702274	4281394	1734265
5km	70%	20000	2	234	6313299	836031	5412043	1825689
5km	70%	20000	2	254	5856529	721224	5034723	1726647
5km	70%	20000	2	294	5440506	717281	4651913	2029470
5km	70%	20000	2	365	6278745	756280	5444405	2256271
5km	70%	20000	2	246	5773146	724963	4993024	1657810
5km	70%	20000	2	296	6720677	895641	5738505	2238234
5km	70%	20000	2	357	5204774	585100	4565101	1814225
5km	70%	20000	2	316	4432516	700270	3690477	1506306
5km	70%	20000	2	237	4912361	661892	4185925	1579138
5km	70%	20000	2	251	5043824	753217	4230075	1645239
5km	70%	20000	2	198	3682953	545088	3115548	1419470
5km	70%	20000	2	231	4509813	666500	3789699	1623305
5km	70%	20000	2	216	3968566	555012	3373361	1435645
5km	70%	20000	2	390	4580307	627242	3900811	1745356
5km	70%	20000	2	311	5238469	665517	4510201	1813789
5km	70%	20000	2	220	4713019	605148	4046152	1562675
5km	70%	20000	2	322	3862843	502880	3313621	1492252
5km	70%	20000	2	245	4548713	649110	3872385	1473261
5km	70%	20000	2	331	4363782	605358	3718774	1704587
5km	70%	20000	2	235	4833324	637971	4147552	1705062
5km	70%	20000	2	352	4123518	580694	3479269	1419695
5km	70%	20000	2	214	5236106	829675	4362410	1919344
5km	70%	20000	2	314	5687691	717329	4911551	1836140
5km	70%	20000	2	245	4500131	624414	3829382	1563333
5km	70%	20000	2	288	5690447	824684	4782491	2082520
5km	70%	20000	2	190	4381642	663214	3679855	1315574
5km	70%	20000	2	188	3295747	440781	2789898	1335788
5km	70%	20000	2	222	5176273	763651	4367204	1648689
5km	70%	20000	2	255	3701461	518331	3125028	1515169
5km	70%	20000	2	208	4876546	648081	4188412	1562341
5km	70%	20000	2	274	6480237	677438	5760317	2244099
5km	70%	20000	2	290	4432275	622809	3771367	1595961
5km	70%	20000	2	205	4632994	598304	3973166	1506855
5km	70%	20000	2	293	6062182	730242	5290126	1961711
5km	70%	20000	2	285	6082698	782363	5218614	1956162
5km	70%	20000	2	272	5368230	763838	4553337	1763907
5km	70%	20000	2	233	3604858	506972	3068314	1337906
5km	70%	20000	2	242	5934874	849664	5027925	1806265
5km	70%	20000	2	296	5568515	682919	4806415	2030774
5km	70%	20000	2	327	4798872	665663	4085825	1657875
5km	70%	20000	2	310	5626056	687095	4882224	1947050
5km	70%	20000	2	217	3851975	582725	3244072	1308897
5km	70%	20000	2	197	5456776	807224	4576168	1697505
5km	70%	20000	2	226	4005101	606529	3328103	1432886
5km	70%	20000	2	243	4859846	718892	4079089	1549950
5km	70%	20000	2	212	5925116	866202	4966644	1901699
5km	70%	20000	2	248	5233124	790791	4394093	1747965
5km	70%	20000	2	241	3584981	504122	3041385	1269763
5km	70%	20000	2	239	4416748	622526	3741940	1420872
5km	70%	20000	2	223	4856665	709781	4093807	1520310
5km	70%	20000	2	221	4957100	572085	4349066	1531969
5km	70%	20000	2	291	4137876	606958	3476576	1442489
5km	70%	20000	2	281	5463247	700708	4687972	1881826
5km	70%	20000	2	208	5367716	767150	4526533	1603909
5km	70%	20000	2	271	6482092	808512	5627220	1912235
5km	70%	20000	2	260	5376413	603472	4738585	1757287
5km	70%	20000	2	303	4143510	592978	3501459	1590079
5km	70%	20000	2	216	4928027	706213	4182332	1487207
5km	70%	20000	2	232	4004532	502201	3469999	1522048
5km	70%	20000	2	194	4715427	671322	3977477	1626490
5km	70%	20000	2	257	6646288	871277	5707902	2129223
5km	70%	20000	2	275	4551689	655689	3817341	1512515
5km	70%	20000	2	252	6691205	877500	5744515	2330893
5km	70%	20000	2	239	5304096	678205	4562433	1878926
5km	70%	20000	2	213	4220369	565194	3623132	1496332
5km	70%	20000	2	239	4394271	656799	3694816	1608922
5km	70%	20000	2	253	5528887	735612	4743629	1724571
5km	70%	20000	2	208	5284741	771799	4442235	1785699
5km	70%	20000	2	231	5152477	741721	4348148	1695021
5km	70%	20000	2	296	3559125	478939	3057584	1322876
5km	70%	20000	2	280	6234445	767960	5421959	2076502
5km	70%	20000	2	296	5185331	746403	4398108	1916365
5km	70%	20000	2	182	4511973	710284	3753343	1509380
5km	70%	20000	2	394	5339521	697048	4581211	2069599
5km	70%	20000	2	204	4902636	769324	4104600	1397119
5km	70%	20000	2	177	4206309	604168	3527295	1393871
5km	70%	20000	2	267	6588214	931209	5567854	2058211
5km	70%	20000	2	317	4050957	523536	3475672	1502517
5km	70%	20000	2	274	5127287	648897	4422643	1697361
5km	70%	20000	2	241	3888786	419329	3423644	1726297
5km	70%	20000	2	338	6763335	808327	5873795	2147521
5km	70%	20000	2	171	5158736	779253	4336109	1411661
5km	70%	20000	2	228	6278619	811576	5405486	1990243
5km	70%	20000	2	279	4988660	717265	4216699	1539430
5km	70%	20000	2	252	5843417	782580	5001116	2063541
5km	70%	20000	2	245	5499306	700175	4756658	1565824
5km	70%	20000	2	390	6012997	795766	5162703	2019004
5km	70%	20000	2	258	4496214	671452	3779210	1501946
5km	70%	20000	2	218	4517587	604009	3889432	1585297
5km	70%	20000	2	335	5014964	640281	4327967	1639393
5km	70%	20000	2	231	4530347	561398	3922698	1669064
5km	70%	20000	2	293	4348176	526855	3778395	1787480
5km	70%	20000	2	220	4157586	533872	3579343	1429384
5km	70%	20000	2	260	5367720	721856	4597167	1847430
5km	70%	20000	2	204	4578910	741312	3797125	1363279
5km	70%	20000	2	248	4987251	605084	4325955	1765886
5km	70%	20000	2	291	6631566	948490	5629302	2199968
5km	70%	20000	2	225	4476185	532044	3911457	1565264
5km	70%	20000	2	227	3522404	494104	2999376	1361140
5km	70%	20000	2	329	4639588	557650	4047334	1596849
5km	70%	20000	2	289	4554060	641892	3869765	1752921
5km	70%	20000	2	248	5726170	635514	5037162	1924102
5km	70%	20000	2	207	5007386	708114	4230628	1611266
5km	70%	20000	2	282	3755832	540641	3175288	1454774
5km	70%	20000	2	364	4867486	629624	4170492	2140627
5km	70%	20000	2	210	4278399	643738	3592176	1433348
5km	70%	20000	2	250	4749987	510307	4177041	1648199
5km	70%	20000	2	205	5332445	653731	4601280	1719232
5km	70%	20000	2	210	4318166	596049	3658018	1340675
5km	70%	20000	2	166	4654593	684295	3916010	1316330
5km	70%	20000	2	198	3981569	609847	3328443	1615197
5km	70%	20000	2	229	4472691	633506	3783847	1496805
5km	70%	20000	2	216	4660459	698089	3884625	1455806
5km	70%	20000	2	221	4464004	634533	3786787	1495794
5km	70%	20000	2	214	4567622	698365	3838800	1470656
5km	70%	20000	2	223	4481869	631285	3801688	1504416
5km	70%	20000	2	337	4190476	617911	3538835	1408500
5km	70%	20000	2	204	4655692	615458	3995787	1554236
5km	70%	20000	2	205	6089304	733051	5292667	1810265
5km	70%	20000	2	383	6105165	788586	5241991	1983643
5km	70%	20000	2	243	5366697	654189	4666425	1775066
5km	70%	20000	2	331	4386475	529743	3796780	1788913
5km	70%	20000	2	237	6401432	804539	5536776	1790702
5km	70%	20000	2	209	5723066	787227	4888852	1730813
5km	70%	20000	2	248	5051381	605529	4379689	1851075
5km	70%	20000	2	236	5766929	712287	4998048	1822285
5km	70%	20000	2	210	5008145	759262	4167261	1604055
5km	70%	20000	2	231	4846765	671855	4112877	1471880
5km	70%	20000	2	267	6334801	839698	5439754	2025634
5km	70%	20000	2	264	5233023	699221	4478056	1703359
5km	70%	20000	2	339	3944032	553696	3353028	1263962
5km	70%	20000	2	228	4108660	528036	3545173	1393430
5km	70%	20000	2	218	4982267	680042	4244828	1473963
5km	70%	20000	2	334	4998553	665889	4278821	1712029
5km	70%	20000	2	217	4838836	637512	4134272	1534841
5km	70%	20000	2	224	4511701	662256	3781284	1493467
5km	70%	20000	2	226	4314477	659666	3604381	1654607
5km	70%	20000	2	318	6389527	820543	5519555	2184718
5km	70%	20000	2	213	4082014	519141	3534086	1299363
5km	70%	20000	2	391	7187147	933164	6196405	2042733
5km	70%	20000	2	210	4592385	635374	3912942	1535846
5km	70%	20000	2	186	4291773	585355	3654556	1440151
5km	70%	20000	2	234	5289215	708428	4531714	1747428
5km	70%	20000	2	360	5794616	747308	4992601	1765077
5km	70%	20000	2	347	4710767	529501	4150432	1729763
5km	70%	20000	2	206	4310975	602241	3653537	1385729
5km	70%	20000	2	234	5062413	729392	4292456	1535105
5km	70%	20000	2	225	4863583	674187	4133705	1668962
5km	70%	20000	2	346	4811142	690468	4076587	1695678
5km	70%	20000	2	184	4953917	707303	4189326	1550009
5km	70%	20000	2	193	3995241	525418	3432293	1367809
5km	70%	20000	2	232	3650067	532453	3077980	1371999
5km	70%	20000	2	236	4802216	710647	4034584	1684633
5km	70%	20000	2	244	5289650	645371	4592573	1835152
5km	70%	20000	2	203	6074559	822362	5186965	1679935
5km	70%	20000	2	255	5361396	793835	4498114	1532199
5km	70%	20000	2	277	5560901	722472	4778822	1545069
5km	70%	20000	2	349	5242395	668073	4516241	2100238
5km	70%	20000	2	244	4398258	617468	3743800	1468870
5km	70%	20000	2	294	4761125	637709	4081428	1643916
5km	70%	20000	2	349	5354211	752251	4507973	1661426
5km	70%	20000	2	305	7495124	1053511	6369746	2266588
5km	70%	20000	2	190	4234130	599822	3593949	1477362
5km	70%	20000	2	273	5237681	655642	4509582	1636427
5km	70%	20000	2	201	4817805	665640	4103662	1417722
5km	70%	20000	2	271	3937754	563397	3337405	1366891
5km	70%	20000	2	412	4254473	566076	3623503	1716011
5km	70%	20000	2	190	5152405	749591	4326375	1373199
5km	70%	20000	2	231	5232401	738214	4391183	1498133
5km	70%	20000	2	261	4364038	576829	3732970	1439751
5km	70%	20000	2	207	4022403	596068	3386303	1238269
5km	70%	20000	2	260	4747019	651606	4046527	1383960
5km	70%	20000	2	249	4314108	581833	3705662	1424161
5km	70%	20000	2	254	6700255	871745	5765642	2181681
5km	70%	20000	2	243	4936684	607725	4278337	1726450
5km	70%	20000	2	272	5111935	626611	4417156	1896386
5km	70%	20000	2	226	4508394	632821	3803440	1662706
5km	70%	20000	2	184	4022112	546231	3446845	1384133
5km	70%	20000	2	280	6487640	856643	5544462	2023500
5km	70%	20000	2	207	4647335	604284	4004169	1620347
5km	70%	20000	2	240	7756624	1034322	6653873	2324234
5km	70%	20000	2	305	6627703	894101	5659861	2228884
5km	70%	20000	2	258	4616594	552217	4003095	1598112
5km	70%	20000	2	189	3937526	574700	3318062	1457771
5km	70%	20000	2	205	5697423	702396	4956883	1903684
5km	70%	20000	2	355	5357938	678694	4634631	1835691
5km	70%	20000	2	240	4305495	694871	3566840	1410969
5km	70%	20000	2	269	4093480	547312	3500892	1434280
5km	70%	20000	2	282	3535372	499726	3003706	1248844
5km	70%	20000	2	220	4872021	661733	4157512	1707476
5km	70%	20000	2	253	4842892	609541	4161780	1612504
5km	70%	20000	2	268	5679707	690373	4931873	1852183
5km	70%	20000	2	303	5297568	728102	4505357	1551463
5km	70%	20000	2	219	3958658	544052	3363328	1617764
5km	70%	20000	2	201	5281531	721935	4498387	1639172
5km	70%	20000	2	173	4568180	637067	3884136	1291941
5km	70%	20000	2	280	4789541	669628	4064190	1398762
5km	70%	20000	2	234	5365488	766886	4532358	1584564
5km	70%	20000	2	264	4898994	671425	4168215	1683968
5km	70%	20000	2	293	5076115	681801	4353289	1663043
5km	70%	20000	2	334	6559238	704910	5800325	2090229
5km	70%	20000	2	315	5473939	591881	4843389	1870168
5km	70%	20000	2	290	7359566	918418	6373733	2068563
5km	70%	20000	2	254	4982061	696088	4234629	1811055
5km	70%	20000	2	188	3954585	629216	3282584	1631526
5km	70%	20000	2	295	4596285	632497	3919116	1551582
5km	70%	20000	2	198	3976700	590464	3338233	1548955
5km	70%	20000	2	277	4747346	674183	4018058	1561206
5km	70%	20000	2	216	5398049	733861	4613192	1780469
5km	70%	20000	2	243	4903250	696313	4152144	1563308
5km	70%	20000	2	284	3663419	515165	3097030	1369047
5km	70%	20000	2	214	4125976	571946	3500325	1388189
5km	70%	20000	2	268	4805710	631371	4137143	1876212
5km	70%	20000	2	283	4853416	725734	4077983	1841714
5km	70%	20000	2	264	3822905	516868	3264599	1391044
5km	70%	20000	2	227	5800490	808930	4925169	1928130
5km	70%	20000	2	225	4294005	621411	3640206	1557223
5km	70%	20000	2	186	5407703	787449	4567178	1850809
5km	70%	20000	2	186	4805039	660654	4079380	1518785
5km	70%	20000	2	265	4345827	594655	3701657	1454754
5km	70%	20000	2	262	4363682	579827	3755215	1418806
5km	70%	20000	2	247	4476800	577294	3854891	1512546
5km	70%	20000	2	271	3762293	560702	3161934	1430446
5km	70%	20000	2	260	5065724	583631	4449818	1687138
5km	70%	20000	2	284	5105208	602489	4453283	1777563
5km	70%	20000	2	296	4688903	628934	4031982	1705748
5km	70%	20000	2	264	4352846	597769	3706309	1592786
5km	70%	20000	2	219	4141290	547153	3558723	1390857
5km	70%	20000	2	248	5009304	653126	4309181	1679995
5km	70%	20000	2	239	4355572	646454	3651245	1446956
5km	70%	20000	2	258	4696994	592548	4048189	1613270
5km	70%	20000	2	247	5011376	701952	4250323	1527137
5km	70%	20000	2	269	4991243	763866	4160861	1657315
5km	70%	20000	2	222	3111360	405002	2683184	1269833
5km	70%	20000	2	221	4445885	597749	3812433	1290511
5km	70%	20000	2	212	5462425	732870	4665725	1570875
5km	70%	20000	2	321	6440926	745618	5634615	2055771
5km	70%	20000	2	240	5193695	800566	4332395	1800372
5km	70%	20000	2	283	4052959	522671	3488638	1507667
5km	70%	20000	2	224	4096688	575652	3485978	1456341
5km	70%	20000	2	204	4556079	632020	3858295	1443932
5km	70%	20000	2	298	4331254	671889	3617783	1540420
5km	70%	20000	2	226	5561098	810335	4671880	1774022
5km	70%	20000	2	270	6606953	791674	5739260	2061635
5km	70%	20000	2	343	3698558	573061	3090743	1443953
5km	70%	20000	2	193	5296665	822444	4383396	1609621
5km	70%	20000	2	276	5585406	693703	4840032	2049101
5km	70%	20000	2	226	6410707	938696	5414988	1949044
5km	70%	20000	2	273	4829766	606914	4184394	1725392
5km	70%	20000	2	232	4556269	662976	3832552	1656741
5km	70%	20000	2	203	4574962	688183	3807100	1620203
5km	70%	20000	2	290	5124232	711669	4353735	1838828
5km	70%	20000	2	289	5254253	697134	4513859	1662253
5km	70%	20000	2	282	4884682	577632	4265906	1790269
5km	70%	20000	2	303	6433953	831175	5533225	1895418
5km	70%	20000	2	245	5644302	778324	4820273	1827029
5km	70%	20000	2	499	5061031	719467	4293167	1915962
5km	70%	20000	2	213	5038930	766137	4204973	1655901
5km	70%	20000	2	335	5697968	781755	4875779	1658575
5km	70%	20000	2	347	5810272	709994	5048345	2026443
5km	70%	20000	2	281	4982792	706249	4183326	1631266
5km	70%	20000	2	214	3387554	495657	2866063	1231937
5km	70%	20000	2	304	5103088	606041	4466390	1848511
5km	70%	20000	2	228	5424681	702174	4669217	1771585
5km	70%	20000	2	315	5843088	738210	5061380	1829894
5km	70%	20000	2	381	5169813	734192	4387307	1743441
5km	70%	20000	2	283	4072185	544747	3496090	1536414
5km	70%	20000	2	285	4806556	703842	4060691	1504120
5km	70%	20000	2	237	4159484	555200	3568580	1620263
5km	70%	20000	2	219	5586269	865171	4656821	1626343
5km	70%	20000	2	318	5849724	765684	4991945	2071616
5km	70%	20000	2	253	3806493	519326	3212060	1452414
5km	70%	20000	2	374	5418341	697676	4677825	1786595
5km	70%	20000	2	233	5304757	702196	4548804	1774855
5km	70%	20000	2	410	5207375	717367	4450773	1825492
5km	70%	20000	2	226	4871774	657169	4145465	1732274
5km	70%	20000	2	181	4646981	612453	3983969	1470155
5km	70%	20000	2	295	4019944	615938	3364141	1343856
5km	70%	20000	2	220	4480064	641570	3798100	1389378
5km	70%	20000	2	225	4457769	604709	3793141	1589518
5km	70%	20000	2	309	5911067	811730	5041054	1938600
5km	70%	20000	2	280	4469542	600214	3780611	1589096
5km	70%	20000	2	203	4737116	709607	3999259	1677142
5km	70%	20000	2	223	4258692	560468	3656769	1396229
5km	70%	20000	2	261	3245721	420285	2792566	1321492
5km	70%	20000	2	190	4818422	705023	4070182	1532868
5km	70%	20000	2	220	4814120	707189	4046251	1575474
5km	70%	20000	2	233	5349222	706047	4568150	1733889
5km	70%	20000	2	235	4786820	659741	4089522	1638970
5km	70%	20000	2	190	4560577	660045	3848071	1579057
5km	70%	20000	2	213	4911670	653270	4213414	1715739
5km	70%	20000	2	191	4848098	686116	4114940	1548540
5km	70%	20000	2	343	6473625	822806	5576083	2115198
5km	70%	20000	2	246	4314556	564741	3682501	1440056
5km	70%	20000	2	335	4168350	555217	3588399	1476643
5km	70%	20000	2	280	5619395	704020	4862717	1900202
5km	70%	20000	2	248	4886878	683846	4137827	1729050
5km	70%	20000	2	271	5912035	744007	5132782	1970977
5km	70%	20000	2	198	5920412	807814	5037037	1763589
5km	70%	20000	2	262	6996384	970402	5953788	2352719
5km	70%	20000	2	321	5406873	704037	4656724	1685686
5km	70%	20000	2	211	4960937	645796	4251612	1443989
5km	70%	20000	2	249	3748171	515396	3196160	1315621
5km	70%	20000	2	311	4870535	740183	4074292	1653799
5km	70%	20000	2	298	6700575	833330	5784393	2038849
5km	70%	20000	2	254	5175824	672580	4443911	1711278
5km	70%	20000	2	214	3536927	542789	2962973	1316145
5km	70%	20000	2	340	6488045	816330	5610802	2039801
5km	70%	20000	2	204	6516674	923507	5539633	2010699
5km	70%	20000	2	278	5973879	823050	5093812	1774674
5km	70%	20000	2	266	7558843	962406	6508957	2253245
5km	70%	20000	2	294	4972109	551287	4379955	1640180
5km	70%	20000	2	259	4237716	589861	3604701	1318430
5km	70%	20000	2	183	4389451	613085	3740317	1358750
5km	70%	20000	2	269	5173859	717049	4409805	1564608
5km	70%	20000	2	228	3662237	551998	3078699	1360479
5km	70%	20000	2	400	5073310	660240	4379466	1807497
5km	70%	20000	2	261	4845583	669393	4118509	1768937
5km	70%	20000	2	223	4679508	627516	3987090	1570886
5km	70%	20000	2	232	4041835	578742	3397910	1321277
5km	70%	20000	2	193	4834722	616044	4167432	1430531
5km	70%	20000	2	214	4572877	677312	3833872	1553052
5km	70%	20000	2	271	4465977	609091	3806464	1399451
5km	70%	20000	2	245	4910729	677242	4198006	1627150
5km	70%	20000	2	305	6140564	764087	5308828	1834010
5km	70%	20000	2	312	3370793	433028	2910193	1421381
5km	70%	20000	2	307	3934637	505037	3395054	1719679
5km	70%	20000	2	309	4697705	515790	4131846	1867403
5km	70%	20000	2	250	3948578	546760	3366203	1449381
5km	70%	20000	2	263	5699931	731719	4918645	1692989
5km	70%	20000	2	232	4525921	674342	3815564	1708250
5km	70%	20000	2	271	4173025	584337	3538197	1563230
5km	70%	20000	2	241	4275665	621268	3611724	1399931
5km	70%	20000	2	228	4048593	584287	3412123	1640145
5km	70%	20000	2	216	4624834	674997	3913040	1494721
5km	70%	20000	2	304	4696322	713257	3933311	1487336
5km	70%	20000	2	282	5732064	708165	4974290	1952219
5km	70%	20000	2	346	4964174	562508	4324845	1759360
5km	70%	20000	2	235	5431395	769623	4606478	1661361
5km	70%	20000	2	246	4676597	513530	4118621	1724906
5km	70%	20000	2	226	5893683	762798	5070056	1702863
5km	70%	20000	2	270	5924171	723478	5142364	1775568
5km	70%	20000	2	263	4707337	641860	4002321	1438139
5km	70%	20000	2	485	5108157	714098	4310324	1707958
5km	70%	20000	2	212	6606743	899796	5633059	1984004
5km	70%	20000	2	191	5191980	662702	4470806	1503675
5km	70%	20000	2	311	5383110	639969	4686716	2126285
5km	70%	20000	2	393	4449477	599842	3810996	1879781
5km	70%	20000	2	365	5078742	604863	4423533	1769270
5km	70%	20000	2	225	5174914	739357	4377395	1696029
5km	70%	20000	2	203	4256905	637761	3591558	1497494
5km	70%	20000	2	225	4340698	610048	3688010	1627130
5km	70%	20000	2	238	4890876	698081	4119790	1511717
5km	70%	20000	2	273	6196728	800424	5311059	1846748
5km	70%	20000	2	273	4324891	617721	3661429	1658725
5km	70%	20000	2	219	4425266	586180	3794364	1531299
5km	70%	20000	2	262	7304888	955282	6297509	2039322
5km	70%	20000	2	219	4061420	519247	3501869	1417397
5km	70%	20000	2	322	5991568	834204	5090353	1956648
5km	70%	20000	2	290	5881096	720944	5115958	1862807
5km	70%	20000	2	260	4287236	607125	3618889	1678542
5km	70%	20000	2	254	5953761	823895	5055079	2001306
5km	70%	20000	2	213	4870886	693762	4128679	1580458
5km	70%	20000	2	280	6387795	869755	5465226	1998394
5km	70%	20000	2	297	5405382	643046	4727278	1835797
5km	70%	20000	2	346	4167059	586046	3515664	1416136
5km	70%	20000	2	250	4961170	711528	4202317	1618951
5km	70%	20000	2	196	3464797	465537	2968643	1304891
5km	70%	20000	2	322	6427259	989186	5371651	2043035
5km	70%	20000	2	356	4990121	586569	4351546	1655214
5km	70%	20000	2	218	4118326	615553	3467393	1536314
5km	70%	20000	2	268	5354625	804087	4497019	1677720
5km	70%	20000	2	347	6078605	779143	5231423	1991931
5km	70%	20000	2	273	6678299	855583	5734401	2032325
5km	70%	20000	2	151	4565459	661427	3841875	1286517
5km	70%	20000	2	274	4187728	542580	3607116	1408377
5km	70%	20000	2	256	5445008	649650	4746727	1869150
5km	70%	20000	2	215	4009109	555920	3395600	1362827
5km	70%	20000	2	284	4931091	674298	4215214	1609193
5km	70%	20000	2	307	7071752	856187	6111288	2523354
5km	70%	20000	2	244	5146560	637964	4451475	1857996
5km	70%	20000	2	243	4942163	645935	4232925	1891104
5km	70%	20000	2	331	6097301	875995	5136538	2042361
5km	70%	20000	2	238	5921287	902771	4914825	1716939
5km	70%	20000	2	304	6664798	826215	5772210	2212454
5km	70%	20000	2	274	6656249	860299	5738257	2301834
5km	70%	20000	2	306	5869299	813876	5006683	2099202
5km	70%	20000	2	332	6085239	804683	5209096	2001313
5km	70%	20000	2	229	6042213	838979	5141324	1721268
5km	70%	20000	2	255	4607915	570549	3980217	1871584
5km	70%	20000	2	206	4456599	555953	3858415	1474442
5km	70%	20000	2	202	5641479	837767	4715231	1775617
5km	70%	20000	2	195	3163045	489289	2636254	1221563
5km	70%	20000	2	235	4641399	644457	3947988	1570339
5km	70%	20000	2	279	5820099	824569	4911923	2076701
5km	70%	20000	2	222	4280570	528985	3698901	1434226
5km	70%	20000	2	212	5374410	853965	4478439	1814578
5km	70%	20000	2	234	3837595	491064	3275340	1291966
5km	70%	20000	2	237	5268179	689553	4516556	1364233
5km	70%	20000	2	226	4298633	566849	3673279	1478837
5km	70%	20000	2	207	5061947	703338	4289948	1606462
5km	70%	20000	2	197	5208057	798264	4344299	1732733
5km	70%	20000	2	243	5477021	701287	4689110	1790386
5km	70%	20000	2	237	6463943	859861	5551531	2048677
5km	70%	20000	2	245	3509480	447613	2997827	1281926
5km	70%	20000	2	189	4928377	620705	4277058	1653690
5km	70%	20000	2	239	4250882	599506	3617920	1394115
5km	70%	20000	2	228	4251790	586681	3598505	1462689
5km	70%	20000	2	167	3762083	550130	3172573	1246663
5km	70%	20000	2	314	5137843	645633	4439451	1600980
5km	70%	20000	2	193	4214766	556892	3616265	1551561
5km	70%	20000	2	211	4652992	662937	3947679	1474783
5km	70%	20000	2	285	4283433	542305	3664882	1797832
5km	70%	20000	2	206	4789905	736596	3997330	1659448
5km	70%	20000	2	232	5322449	715355	4541516	1759552
5km	70%	20000	2	213	4176011	593142	3527219	1384714
5km	70%	20000	2	273	7760027	1030462	6661303	2504332
5km	70%	20000	2	344	3679617	533206	3114749	1229282
5km	70%	20000	2	289	5345063	654309	4646735	1743054
5km	70%	20000	2	272	5953470	719906	5171485	1682828
5km	70%	20000	2	257	3485452	456600	2986901	1478581
5km	70%	20000	2	227	5670567	682755	4929683	1733002
5km	70%	20000	2	280	4516632	572234	3892190	1597941
5km	70%	20000	2	239	4387891	562899	3751643	1563035
5km	70%	20000	2	296	4841200	623232	4177667	1586245
5km	70%	20000	2	378	5875528	795610	5002547	2226194
5km	70%	20000	2	258	6862870	957453	5861613	2163930
5km	70%	20000	2	281	4000776	539065	3402212	1513106
5km	70%	20000	2	249	7339289	974837	6267592	2361162
5km	70%	20000	2	255	6301047	839863	5401740	1980410
5km	70%	20000	2	230	4720608	547629	4125714	1692363
5km	70%	20000	2	176	4342422	619506	3669764	1322345
5km	70%	20000	2	223	4409036	560396	3797427	1485903
5km	70%	20000	2	271	6396452	770019	5572838	1991799
5km	70%	20000	2	226	4284070	593762	3638403	1484596
5km	70%	20000	2	212	5087866	644889	4394291	1690333
5km	70%	20000	2	197	4248408	536522	3657118	1463164
5km	70%	20000	2	226	3987066	560802	3388407	1303465
5km	70%	20000	2	224	5299780	701613	4556757	1646900
5km	70%	20000	2	254	4418235	589906	3785263	1477740
5km	70%	20000	2	247	5692379	721822	4912251	1570565
5km	70%	20000	2	236	4987754	760759	4171661	1666228
5km	70%	20000	2	287	5875211	721766	5091472	1752869
5km	70%	20000	2	192	3654240	526457	3104162	1212621
5km	70%	20000	2	174	4930014	739304	4121318	1369330
5km	70%	20000	2	221	4311611	634943	3637907	1454198
5km	70%	20000	2	241	5183714	684019	4437522	1798084
5km	70%	20000	2	229	4406848	654082	3706679	1589221
5km	70%	20000	2	252	5645977	804857	4778952	2009671
5km	70%	20000	2	192	5761735	931395	4775179	1859818
5km	70%	20000	2	205	5733698	780176	4861240	1784385
5km	70%	20000	2	266	4779183	635203	4079328	1518631
5km	70%	20000	2	267	3638721	459431	3126952	1452948
5km	70%	20000	2	216	5982030	988848	4912119	1956252
5km	70%	20000	2	407	6540176	843455	5639734	2316637
5km	70%	20000	2	227	6036546	799319	5140900	1863460
5km	70%	20000	2	269	6671659	912052	5705568	2008291
5km	70%	20000	2	202	3849636	548146	3238949	1567227
5km	70%	20000	2	251	4137341	529145	3571687	1488572
5km	70%	20000	2	256	6958127	902257	6001435	1972461
5km	70%	20000	2	235	5382821	780801	4543758	1694688
5km	70%	20000	2	223	4138350	557297	3562871	1495768
5km	70%	20000	2	291	5131522	629154	4455639	1780940
5km	70%	20000	2	217	5316974	732399	4539176	1699886
5km	70%	20000	2	255	4735291	664483	4024087	1554745
5km	70%	20000	2	236	3947785	484751	3431790	1376688
5km	70%	20000	2	236	3933977	539829	3349980	1459663
5km	70%	20000	2	199	4039604	557934	3446982	1271807
5km	70%	20000	2	282	5508303	717707	4705115	1850264
5km	70%	20000	2	263	4960020	545220	4370139	1866777
5km	70%	20000	2	266	5688558	718898	4905633	1996914
5km	70%	20000	2	359	5524353	759714	4694567	1809218
5km	70%	20000	2	253	5330070	750125	4508504	1873280
5km	70%	20000	2	272	5933940	681258	5205722	1945103
5km	70%	20000	2	270	5718588	796866	4847973	1721499
5km	70%	20000	2	294	5719917	685056	4989219	1709036
5km	70%	20000	2	171	4001647	581030	3377733	1306064
5km	70%	20000	2	263	6176056	804179	5306230	1792208
5km	70%	20000	2	268	6714564	857462	5812685	2068935
5km	70%	20000	2	288	4728303	653512	4043224	1587623
5km	70%	20000	2	265	4096895	472659	3587225	1502356
5km	70%	20000	2	275	5839766	744187	5032524	2112171
5km	70%	20000	2	200	6068277	832708	5180748	1946122
5km	70%	20000	2	283	5122652	645401	4426379	1710963
5km	70%	20000	2	286	5057716	587498	4413328	2019790
5km	70%	20000	2	250	4453790	521360	3890678	1601647
5km	70%	20000	2	305	5222180	711692	4455289	1800439
5km	70%	20000	2	216	4478279	591400	3830899	1589660
5km	70%	20000	2	198	4848553	691647	4108635	1670221
5km	70%	20000	2	255	7156323	933157	6141071	2091174
5km	70%	20000	2	277	4465211	570749	3859941	1594603
5km	70%	20000	2	231	4978724	685699	4237402	1707173
5km	70%	20000	2	337	5176938	686237	4446572	1894045
5km	70%	20000	2	193	4361898	599103	3719891	1644042
5km	70%	20000	2	307	6315673	855500	5394373	2098410
5km	70%	20000	2	272	3769909	479380	3257962	1486420
5km	70%	20000	2	271	5337035	745125	4514494	1862518
5km	70%	20000	2	233	7008774	958945	5974788	1975962
5km	70%	20000	2	321	5726905	707402	4958760	1951690
5km	70%	20000	2	302	5118873	608418	4459491	1685204
5km	70%	20000	2	197	5232536	708891	4488104	1586078
5km	70%	20000	2	224	5266934	762510	4428228	1949527
5km	70%	20000	2	278	6561012	871147	5634861	2126302
5km	70%	20000	2	236	4390506	588763	3755614	1524810
5km	70%	20000	2	283	4483140	602341	3830544	1457848
5km	70%	20000	2	273	5189139	686468	4450360	2097561
5km	70%	20000	2	230	4748461	642932	4064320	1663448
5km	70%	20000	2	226	5052796	713962	4291110	1706504
5km	70%	20000	2	295	5168872	672986	4443283	1779056
5km	70%	20000	2	309	6280789	730542	5476828	1985708
5km	70%	20000	2	269	6130949	831359	5222006	2060113
5km	70%	20000	2	278	5031761	658239	4332850	1538483
5km	70%	20000	2	294	3862505	570860	3248312	1393393
5km	70%	20000	2	264	5868197	772417	5024654	1824463
5km	70%	20000	2	296	4572054	578369	3951732	1758654
5km	70%	20000	2	338	3660644	461471	3142557	1456301
5km	70%	20000	2	368	4866034	612965	4212620	1810118
5km	70%	20000	2	209	4123759	605533	3479975	1334828
5km	70%	20000	2	193	4224150	649936	3526260	1344426
5km	70%	20000	2	281	5508023	755857	4702017	1941087
5km	70%	20000	2	210	4555921	663910	3835390	1399586
5km	70%	20000	2	254	4707718	597168	4061604	1597386
5km	70%	20000	2	333	4666805	660190	3940030	1816743
5km	70%	20000	2	278	4568074	597396	3920970	1662965
5km	70%	20000	2	282	7504551	1059333	6347032	2606142
5km	70%	20000	2	257	5178080	565848	4582762	1882239
5km	70%	20000	2	253	4581748	563256	3972571	1699369
5km	70%	20000	2	237	4919355	652765	4205385	1650877
5km	70%	20000	2	242	5945906	792464	5107017	1775459
5km	70%	20000	2	276	5839448	758303	5026068	1755099
5km	70%	20000	2	337	5069424	663556	4355558	1741089
5km	70%	20000	2	227	4827106	693459	4091045	1581900
5km	70%	20000	2	277	4532011	624967	3848534	1461173
5km	70%	20000	2	321	4132175	542177	3552182	1419198
5km	70%	20000	2	237	5148304	662724	4440009	1527168
5km	70%	20000	2	248	5497265	676607	4749042	1714377
5km	70%	20000	2	312	6682857	937546	5678224	2177363
5km	70%	20000	2	280	5955085	863460	4996157	1881666
5km	70%	20000	2	241	4690577	621795	4010002	1431183
5km	70%	20000	2	280	4458936	596120	3785205	1594804
5km	70%	20000	2	371	4745053	584163	4110132	1828604
5km	70%	20000	2	243	5364850	787936	4532055	1919617
5km	70%	20000	2	235	3851069	496665	3294402	1569990
5km	70%	20000	2	262	5293319	667919	4548997	1731717
5km	70%	20000	2	340	5921819	800102	5052939	2174661
5km	70%	20000	2	384	5307129	799449	4428645	1723316
5km	70%	20000	2	249	4711500	633918	4019939	1618886
5km	70%	20000	2	268	6408919	849567	5520823	2134766
5km	70%	20000	2	232	4934851	692084	4200324	1717029
5km	70%	20000	2	265	4819385	604127	4181600	1790098
5km	70%	20000	2	267	6609485	832891	5712932	2050721
5km	70%	20000	2	259	4145836	500472	3597578	1393703
5km	70%	20000	2	203	3209211	488135	2695298	1206240
5km	70%	20000	2	258	5205063	701231	4462378	1732872
5km	70%	20000	2	310	5543942	671559	4808837	1925929
5km	70%	20000	2	170	3506566	524572	2951068	1350171
5km	70%	20000	2	247	6237394	817461	5363243	1776031
5km	70%	20000	2	203	4854564	634749	4169851	1635332
5km	70%	20000	2	194	4233840	614392	3564873	1367627
5km	70%	20000	2	265	5458146	784057	4639963	1705516
5km	70%	20000	2	328	4931934	566528	4304788	1828057
5km	70%	20000	2	216	4635365	669913	3912858	1349258
5km	70%	20000	2	352	4442784	564112	3848959	1839211
5km	70%	20000	2	208	4658862	590911	4021506	1555883
5km	70%	20000	2	263	4962891	649142	4273875	1999200
5km	70%	20000	2	193	4247250	575006	3641134	1410720
5km	70%	20000	2	280	4582356	590619	3964185	1525676
5km	70%	20000	2	238	3401709	427339	2937972	1409326
5km	70%	20000	2	221	4605116	565784	3985862	1626435
5km	70%	20000	2	309	3639828	428875	3179988	1557554
5km	70%	20000	2	320	3616706	479798	3111781	1347834
5km	70%	20000	2	306	6641861	852785	5728009	2103529
5km	70%	20000	2	322	5218440	723741	4460269	1899035
5km	70%	20000	2	256	5112002	703912	4365237	1953103
5km	70%	20000	2	328	5006800	668407	4294070	1711394
5km	70%	20000	2	320	5538385	678219	4809776	1933537
5km	70%	20000	2	298	6089927	793802	5235670	1899480
5km	70%	20000	2	264	6784142	983435	5698099	2030636
5km	70%	20000	2	386	4270930	592836	3646730	1423792
5km	70%	20000	2	224	3762725	569129	3158981	1328167
5km	70%	20000	2	285	5767127	848512	4852341	1664534
5km	70%	20000	2	201	4997334	765688	4188327	1529650
5km	70%	20000	2	253	5155179	688317	4404482	1605759
5km	70%	20000	2	277	6092666	821894	5221856	2084467
5km	70%	20000	2	329	6502702	750394	5700281	1961203
5km	70%	20000	2	304	5927667	776684	5099694	1730654
5km	70%	20000	2	368	4737737	594270	4105433	1787460
5km	70%	20000	2	315	3993421	551088	3408504	1662109
5km	70%	20000	2	327	5363553	704685	4590308	1752074
5km	70%	20000	2	241	5876495	861653	4910162	1851646
5km	70%	20000	2	252	4614917	585489	3985179	1724234
5km	70%	20000	2	347	4532006	624090	3857638	1620212
5km	70%	20000	2	268	5590489	642281	4899406	1795885
5km	70%	20000	2	291	6152246	824547	5264638	2143937
5km	70%	20000	2	250	4146843	555858	3511921	1582365
5km	70%	20000	2	328	5981156	794571	5118166	2130889
5km	70%	20000	2	262	5571250	866196	4648939	1732873
5km	70%	20000	2	377	5920162	670364	5189294	1875563
5km	70%	20000	2	242	6558662	877781	5639129	2041948
5km	70%	20000	2	231	4377012	661924	3661107	1377631
5km	70%	20000	2	364	5594829	683800	4860457	2014761
5km	70%	20000	2	259	5099349	749492	4295787	1882587
5km	70%	20000	2	262	3756300	482647	3226343	1483963
5km	70%	20000	2	475	5173552	667825	4425833	1676600
5km	70%	20000	2	217	4334313	603842	3663829	1412115
5km	70%	20000	2	231	5118503	621690	4453403	1612101
5km	70%	20000	2	251	3749507	485869	3235263	1339812
[truncated: 1 more rows]
