# Supplementary material for: Quantifying the Value of Perfect Information in Emergency Vaccination Campaigns
Source: PLoS Comput Biol. 2017 Feb 16;13(2):e1005318. doi: 10.1371/journal.pcbi.1005318 (PMC5312803; doi:10.1371/journal.pcbi.1005318)
Supplement: S1 Data — (ZIP) [file pcbi.1005318.s013.zip › Data/5km vaccination/data11.txt]

vacc_radius	efficacy	capacity	delay	outbreak_duration	livestock_culled	cattle_culled	sheep_culled	vaccinations
5km	70%	20000	4	215	6416417	811358	5542062	2027292
5km	70%	20000	4	253	3657227	530421	3088561	1448294
5km	70%	20000	4	216	6780640	983731	5720158	1988834
5km	70%	20000	4	260	5103349	607711	4440159	1699360
5km	70%	20000	4	220	4574021	647531	3874434	1497609
5km	70%	20000	4	322	4352400	557479	3744935	1602087
5km	70%	20000	4	224	3779737	439718	3303050	1361223
5km	70%	20000	4	224	5656341	690510	4904663	1670927
5km	70%	20000	4	276	5860994	730204	5027093	1966254
5km	70%	20000	4	372	5220341	594802	4592795	1871970
5km	70%	20000	4	239	6408274	816088	5515932	2003856
5km	70%	20000	4	374	6364733	748127	5564949	2177047
5km	70%	20000	4	245	4515105	574228	3893011	1664733
5km	70%	20000	4	381	7045620	890295	6063010	2223480
5km	70%	20000	4	234	4406298	615723	3740019	1490814
5km	70%	20000	4	372	4740689	624526	4064416	1659710
5km	70%	20000	4	264	5684264	635764	5002631	1995468
5km	70%	20000	4	265	4641784	685959	3911503	1523944
5km	70%	20000	4	277	6626483	889816	5645519	1942061
5km	70%	20000	4	236	5105822	754661	4310654	1674880
5km	70%	20000	4	295	5077852	638495	4400662	1726270
5km	70%	20000	4	214	5945653	775949	5120743	1905538
5km	70%	20000	4	227	3645991	502888	3122143	1314806
5km	70%	20000	4	199	4788118	624366	4076144	1526084
5km	70%	20000	4	280	4937394	760857	4120628	1657398
5km	70%	20000	4	199	4687860	679108	3946476	1474467
5km	70%	20000	4	216	4362451	576625	3751882	1582507
5km	70%	20000	4	222	3873383	551655	3279564	1435926
5km	70%	20000	4	278	4707963	569389	4087792	1558386
5km	70%	20000	4	285	5668214	757067	4869993	1741138
5km	70%	20000	4	263	4390238	626639	3726221	1472230
5km	70%	20000	4	214	5815668	785424	4980889	1956778
5km	70%	20000	4	342	5293324	717327	4518546	1824428
5km	70%	20000	4	322	7284212	948248	6247429	2445563
5km	70%	20000	4	267	4250083	593078	3625234	1620786
5km	70%	20000	4	272	4836435	621064	4176180	1588595
5km	70%	20000	4	312	4631609	566252	3982873	1583865
5km	70%	20000	4	273	4475562	608698	3833237	1414555
5km	70%	20000	4	201	3941925	512422	3382672	1432249
5km	70%	20000	4	181	4227253	611162	3569588	1361900
5km	70%	20000	4	231	4646601	694244	3904904	1532741
5km	70%	20000	4	273	5037676	698947	4296004	1881153
5km	70%	20000	4	265	4758217	657020	4066520	1807861
5km	70%	20000	4	245	4558933	627765	3882906	1750818
5km	70%	20000	4	268	5081403	688704	4346207	1668060
5km	70%	20000	4	274	4461006	678353	3720468	1441201
5km	70%	20000	4	215	4496455	653035	3781434	1570099
5km	70%	20000	4	213	4693330	642537	4009488	1595726
5km	70%	20000	4	332	5277215	642242	4578346	1753242
5km	70%	20000	4	243	4023771	559008	3404488	1303536
5km	70%	20000	4	211	5106605	767571	4274266	1519720
5km	70%	20000	4	221	4856500	705258	4106311	1583409
5km	70%	20000	4	272	6205809	751336	5373669	1792653
5km	70%	20000	4	266	5812642	769569	4980362	2083413
5km	70%	20000	4	256	6669119	864772	5745499	1965677
5km	70%	20000	4	392	5621451	711667	4840855	1829939
5km	70%	20000	4	235	5527288	632214	4854659	1681501
5km	70%	20000	4	247	5869473	727027	5083640	1940022
5km	70%	20000	4	237	4612764	599632	3962483	1638442
5km	70%	20000	4	267	4806965	699924	4050659	1652591
5km	70%	20000	4	336	4460360	598505	3816871	1634122
5km	70%	20000	4	205	4714911	620591	4056730	1574014
5km	70%	20000	4	293	4294688	582281	3669487	1555901
5km	70%	20000	4	251	4302927	592271	3672850	1571571
5km	70%	20000	4	254	6027628	782028	5191649	1924639
5km	70%	20000	4	236	5359742	754611	4537923	1824532
5km	70%	20000	4	221	5235578	806272	4366576	1707115
5km	70%	20000	4	343	3986730	479768	3472534	1375046
5km	70%	20000	4	190	4354915	593329	3732280	1391536
5km	70%	20000	4	300	6049255	761213	5218565	2144014
5km	70%	20000	4	272	3762864	511688	3198507	1608827
5km	70%	20000	4	281	5709000	739413	4910878	1840308
5km	70%	20000	4	248	5194119	651203	4497200	1806206
5km	70%	20000	4	251	4287189	615665	3579739	1467544
5km	70%	20000	4	228	4928762	624662	4256033	1632835
5km	70%	20000	4	243	7569904	1023681	6486765	2184253
5km	70%	20000	4	348	6925543	856639	6014594	2211596
5km	70%	20000	4	200	4874163	714175	4101277	1609864
5km	70%	20000	4	291	4554940	592650	3932018	1487547
5km	70%	20000	4	315	5034266	598631	4391264	1842735
5km	70%	20000	4	320	4315698	531637	3744065	1623194
5km	70%	20000	4	201	3878377	539732	3296017	1188719
5km	70%	20000	4	334	4555237	563270	3944218	1903208
5km	70%	20000	4	251	4946970	672033	4240266	1471492
5km	70%	20000	4	266	6454903	768545	5635049	2129029
5km	70%	20000	4	200	4303633	600072	3643161	1396741
5km	70%	20000	4	277	6237224	800203	5385557	1825807
5km	70%	20000	4	264	4997509	658299	4270554	1860476
5km	70%	20000	4	224	4185062	541763	3604439	1465704
5km	70%	20000	4	307	5275789	669600	4542580	1560404
5km	70%	20000	4	289	4680121	639286	3981318	1567141
5km	70%	20000	4	247	5113098	671000	4390495	1841570
5km	70%	20000	4	322	3712248	451395	3220540	1534680
5km	70%	20000	4	221	5953184	826125	5070013	1922481
5km	70%	20000	4	219	5638829	823484	4751841	1707587
5km	70%	20000	4	197	5331549	842586	4417079	1603509
5km	70%	20000	4	221	5999512	751898	5189307	1853468
5km	70%	20000	4	305	6374825	786646	5522583	2034273
5km	70%	20000	4	257	7157697	980360	6106857	2047468
5km	70%	20000	4	256	6293898	797236	5449490	2065006
5km	70%	20000	4	192	4283932	601530	3632865	1343841
5km	70%	20000	4	218	4806016	687824	4076353	1494726
5km	70%	20000	4	231	5443258	679712	4706407	1894674
5km	70%	20000	4	205	4417209	590920	3784541	1468265
5km	70%	20000	4	237	4969259	674044	4241494	1887515
5km	70%	20000	4	326	4239543	542791	3649422	1607739
5km	70%	20000	4	226	5243887	598725	4597754	1717885
5km	70%	20000	4	362	6053580	824425	5177997	1969093
5km	70%	20000	4	261	7409573	1003627	6293830	2416251
5km	70%	20000	4	303	4931582	655201	4220888	1784294
5km	70%	20000	4	279	4196012	588136	3570205	1462695
5km	70%	20000	4	250	4482647	628198	3803542	1467709
5km	70%	20000	4	211	3870580	503740	3326423	1324845
5km	70%	20000	4	225	5994908	883805	5032492	1931612
5km	70%	20000	4	207	4857917	668638	4144662	1597410
5km	70%	20000	4	202	4041818	522723	3486173	1412613
5km	70%	20000	4	306	5741711	651928	5048961	2003827
5km	70%	20000	4	239	5010431	665230	4294858	1836284
5km	70%	20000	4	235	5227234	704595	4431010	1530781
5km	70%	20000	4	263	4822445	653922	4125161	1424054
5km	70%	20000	4	219	5034940	666741	4280933	1642170
5km	70%	20000	4	221	3956326	598720	3292464	1335670
5km	70%	20000	4	222	4991418	706449	4229011	1638045
5km	70%	20000	4	253	3889307	570916	3266339	1868765
5km	70%	20000	4	193	4610368	676530	3862733	1737574
5km	70%	20000	4	262	5026287	691818	4283793	1483883
5km	70%	20000	4	181	4879090	634835	4199228	1460683
5km	70%	20000	4	287	4781586	556534	4165315	1706027
5km	70%	20000	4	328	3919237	502451	3359584	1346483
5km	70%	20000	4	296	4735064	587258	4117566	1767957
5km	70%	20000	4	206	4008601	559040	3407268	1351589
5km	70%	20000	4	245	4424439	691615	3674461	1746948
5km	70%	20000	4	268	5785261	842881	4870907	1683889
5km	70%	20000	4	190	4200049	637927	3503801	1430895
5km	70%	20000	4	243	4574211	618955	3923102	1683010
5km	70%	20000	4	176	4547206	644456	3853231	1532169
5km	70%	20000	4	376	3421748	445312	2941690	1261485
5km	70%	20000	4	235	3684931	501174	3143794	1386132
5km	70%	20000	4	184	4413077	637822	3742376	1427574
5km	70%	20000	4	234	3937436	518975	3371375	1523878
5km	70%	20000	4	321	7060464	929516	6081879	2071718
5km	70%	20000	4	227	4988593	716221	4234231	1610504
5km	70%	20000	4	264	5588758	799859	4739560	1907422
5km	70%	20000	4	312	6312426	870726	5391259	2203526
5km	70%	20000	4	233	4252325	561370	3661029	1506448
5km	70%	20000	4	200	4516147	633133	3843513	1606526
5km	70%	20000	4	269	6474827	821093	5597994	2106012
5km	70%	20000	4	189	4640898	651684	3948004	1422085
5km	70%	20000	4	196	4766416	697448	4015204	1687221
5km	70%	20000	4	269	5153069	652817	4430286	1714700
5km	70%	20000	4	218	4371986	595599	3733675	1430019
5km	70%	20000	4	265	5365770	720682	4588128	1725733
5km	70%	20000	4	224	5389861	758241	4563042	1722061
5km	70%	20000	4	231	5231077	715303	4460369	1549703
5km	70%	20000	4	207	4593400	632168	3911153	1495569
5km	70%	20000	4	211	4981623	717913	4181398	1420379
5km	70%	20000	4	325	5277035	741178	4450008	1701264
5km	70%	20000	4	279	4410535	598531	3771754	1477081
5km	70%	20000	4	229	4171661	581644	3550749	1495311
5km	70%	20000	4	371	5273972	746633	4462217	1796057
5km	70%	20000	4	233	4383247	593165	3766497	1380937
5km	70%	20000	4	270	4351094	560105	3735449	1676656
5km	70%	20000	4	210	5241985	729813	4443666	1673944
5km	70%	20000	4	248	4624023	662122	3900162	1379456
5km	70%	20000	4	259	3979000	488091	3441099	1687803
5km	70%	20000	4	248	4237041	519675	3675893	1619496
5km	70%	20000	4	207	5042831	685114	4301049	1532642
5km	70%	20000	4	169	4897253	756475	4089318	1540222
5km	70%	20000	4	212	6235426	872567	5268218	1868695
5km	70%	20000	4	270	4034933	517159	3470510	1461788
5km	70%	20000	4	280	5082148	657393	4387835	1637399
5km	70%	20000	4	295	5391815	683266	4651206	1869895
5km	70%	20000	4	221	4045414	520066	3473744	1431471
5km	70%	20000	4	250	4814335	674987	4063852	1489186
5km	70%	20000	4	290	5230605	611561	4552887	1758507
5km	70%	20000	4	205	5191402	813823	4305952	1648876
5km	70%	20000	4	220	4521299	566826	3920482	1532307
5km	70%	20000	4	203	3542213	567646	2933062	1351533
5km	70%	20000	4	297	5386932	717605	4592830	1933149
5km	70%	20000	4	291	7961362	1037307	6835943	2306714
5km	70%	20000	4	257	4390356	586897	3739605	1703935
5km	70%	20000	4	320	4382651	662377	3674416	1248665
5km	70%	20000	4	235	4652689	646074	3977037	1387438
5km	70%	20000	4	288	5305172	769557	4465446	1711904
5km	70%	20000	4	264	4572146	573689	3946215	1496404
5km	70%	20000	4	366	4612763	609212	3965950	1737094
5km	70%	20000	4	305	5871829	840941	4974760	2038438
5km	70%	20000	4	253	6687364	995262	5598574	2060217
5km	70%	20000	4	211	4590253	694885	3825598	1329885
5km	70%	20000	4	299	5157526	718314	4352419	1878514
5km	70%	20000	4	239	4175258	571245	3568151	1364612
5km	70%	20000	4	199	4628179	624562	3966754	1464732
5km	70%	20000	4	403	6176811	726031	5394179	1955192
5km	70%	20000	4	203	5386650	785875	4510360	1675341
5km	70%	20000	4	221	3006876	434199	2544515	1184388
5km	70%	20000	4	267	4915931	679853	4188174	1578362
5km	70%	20000	4	187	5206465	736362	4390236	1583152
5km	70%	20000	4	352	5066282	605810	4420222	1680101
5km	70%	20000	4	247	5532984	697418	4772178	1918530
5km	70%	20000	4	261	5801419	746809	4978391	2025292
5km	70%	20000	4	434	5768126	734611	4964780	2024347
5km	70%	20000	4	258	3482393	435602	3015300	1298260
5km	70%	20000	4	276	3875819	550468	3271216	1397902
5km	70%	20000	4	277	7390175	909132	6406099	2228767
5km	70%	20000	4	280	4218471	554075	3626727	1670970
5km	70%	20000	4	238	5407128	623195	4744610	1931429
5km	70%	20000	4	329	4914632	735973	4122528	1568595
5km	70%	20000	4	309	5802943	824898	4901758	2140410
5km	70%	20000	4	325	6404613	914752	5413974	2062765
5km	70%	20000	4	258	6000751	843599	5100162	2053691
5km	70%	20000	4	176	4000981	574687	3375812	1255673
5km	70%	20000	4	298	5368776	663597	4646203	1995793
5km	70%	20000	4	262	5843518	771218	5013835	1941449
5km	70%	20000	4	239	3750896	462683	3238088	1415838
5km	70%	20000	4	255	4783687	640814	4112324	1608754
5km	70%	20000	4	247	7027603	940562	6039471	1979867
5km	70%	20000	4	209	4834467	645288	4131392	1616980
5km	70%	20000	4	299	5784041	693113	5036965	1758972
5km	70%	20000	4	183	4090208	577405	3476896	1444923
5km	70%	20000	4	195	4656218	659042	3933367	1535091
5km	70%	20000	4	211	4758854	729268	3977644	1437837
5km	70%	20000	4	242	4536334	605654	3885684	1537418
5km	70%	20000	4	198	4333165	606236	3686741	1329979
5km	70%	20000	4	250	5517789	804440	4661837	1688930
5km	70%	20000	4	212	4736351	655944	4036852	1397304
5km	70%	20000	4	208	5700931	752975	4858675	1758532
5km	70%	20000	4	255	4898400	672665	4147939	1752243
5km	70%	20000	4	463	5367200	697753	4621886	1820383
5km	70%	20000	4	258	4688802	618358	4020072	1722547
5km	70%	20000	4	208	4432550	570474	3822999	1600370
5km	70%	20000	4	247	5253812	748811	4449854	1728470
5km	70%	20000	4	229	4894877	670465	4183223	1657715
5km	70%	20000	4	244	3968053	489043	3447806	1426557
5km	70%	20000	4	239	6822918	809280	5941551	2105274
5km	70%	20000	4	260	5367576	724574	4585843	1813930
5km	70%	20000	4	250	5321200	771138	4484857	1736896
5km	70%	20000	4	251	5842556	713186	5084094	1952429
5km	70%	20000	4	178	5139860	792502	4301334	1586411
5km	70%	20000	4	277	4463227	586987	3807411	2055982
5km	70%	20000	4	272	5789442	703100	5027792	1805472
5km	70%	20000	4	188	4338093	646398	3658752	1601601
5km	70%	20000	4	176	3486025	509001	2940713	1265047
5km	70%	20000	4	262	6742941	853701	5843488	2003616
5km	70%	20000	4	188	5615367	754404	4794709	1564947
5km	70%	20000	4	188	4128860	547105	3531823	1507762
5km	70%	20000	4	286	4434572	593659	3780907	1488479
5km	70%	20000	4	181	4412291	611057	3775481	1157337
5km	70%	20000	4	231	4941270	655262	4241008	1732828
5km	70%	20000	4	380	5478682	716119	4702604	2240262
5km	70%	20000	4	233	4363338	578202	3732305	1462636
5km	70%	20000	4	261	3710683	573695	3100220	1416177
5km	70%	20000	4	280	5687030	765691	4871450	1810543
5km	70%	20000	4	195	4607305	665505	3912674	1522139
5km	70%	20000	4	221	5912692	764724	5100322	1782424
5km	70%	20000	4	268	4955767	677891	4234822	1660378
5km	70%	20000	4	208	4370652	639259	3706282	1296873
5km	70%	20000	4	213	5059351	732763	4234417	1647636
5km	70%	20000	4	270	5260174	640548	4577990	1713006
5km	70%	20000	4	259	3919290	432422	3447589	1478833
5km	70%	20000	4	312	5049475	732966	4250957	1836545
5km	70%	20000	4	230	4865493	634433	4193160	1565475
5km	70%	20000	4	236	4574048	664320	3863936	1711951
5km	70%	20000	4	251	6406959	812774	5534089	1803559
5km	70%	20000	4	264	5645778	793746	4772977	1797356
5km	70%	20000	4	279	4319286	514659	3733686	1885529
5km	70%	20000	4	245	5165347	733506	4371649	1598576
5km	70%	20000	4	234	5711077	882976	4775652	1944719
5km	70%	20000	4	268	6749669	820434	5859014	1843511
5km	70%	20000	4	195	5300589	854293	4391303	1712370
5km	70%	20000	4	288	5536291	653315	4835346	2041170
5km	70%	20000	4	212	3681504	486459	3164538	1306050
5km	70%	20000	4	250	4098438	552207	3511092	1565493
5km	70%	20000	4	215	4446751	648787	3752271	1487944
5km	70%	20000	4	258	4650388	633340	3991799	1497271
5km	70%	20000	4	215	4439063	635717	3753952	1471120
5km	70%	20000	4	297	5779172	723127	5003779	2108198
5km	70%	20000	4	389	5865113	760989	5055025	1770278
5km	70%	20000	4	267	6376784	798913	5514310	2004159
5km	70%	20000	4	207	5377486	762452	4562693	1645131
5km	70%	20000	4	262	4520468	579282	3899123	1482828
5km	70%	20000	4	252	5943317	679110	5187541	1872205
5km	70%	20000	4	272	5938822	833275	5051818	1782188
5km	70%	20000	4	245	4899937	707605	4125868	1558252
5km	70%	20000	4	288	5936331	735839	5138943	1854597
5km	70%	20000	4	322	5108037	618080	4451127	1977401
5km	70%	20000	4	229	3868968	549411	3281228	1341176
5km	70%	20000	4	262	6595558	804245	5725642	2073876
5km	70%	20000	4	312	5657808	761864	4851669	1805581
5km	70%	20000	4	237	4114848	589670	3495275	1422771
5km	70%	20000	4	273	5736339	708398	4977779	1839328
5km	70%	20000	4	214	5281568	687100	4550580	1659470
5km	70%	20000	4	295	5244358	670448	4517935	1618147
5km	70%	20000	4	194	3939119	602494	3294846	1435156
5km	70%	20000	4	230	4820634	723505	4051901	1436214
5km	70%	20000	4	277	4471498	515525	3898514	1646258
5km	70%	20000	4	278	5194212	705616	4435901	2036492
5km	70%	20000	4	233	4605030	631033	3921008	1497934
5km	70%	20000	4	254	4899512	649889	4217963	1588183
5km	70%	20000	4	227	4442953	655731	3744524	1489862
5km	70%	20000	4	218	6622574	857630	5722035	1872679
5km	70%	20000	4	270	5858387	848101	4911244	1723242
5km	70%	20000	4	296	4446919	623102	3790131	1551239
5km	70%	20000	4	263	6343511	919698	5370303	1819709
5km	70%	20000	4	317	5157137	629415	4476989	2181685
5km	70%	20000	4	220	4981523	685220	4215459	1906805
5km	70%	20000	4	288	4036902	544610	3438570	1523982
5km	70%	20000	4	290	4425069	570631	3814657	1748529
5km	70%	20000	4	202	5402576	738353	4607303	1874351
5km	70%	20000	4	259	4026573	563621	3415576	1571952
5km	70%	20000	4	277	4625461	533043	4051381	1621693
5km	70%	20000	4	207	3886675	605912	3248958	1377536
5km	70%	20000	4	204	4789530	715604	4025909	1559009
5km	70%	20000	4	274	6060498	853821	5153050	1950099
5km	70%	20000	4	279	6942518	884911	5982621	2069789
5km	70%	20000	4	195	3506754	482650	2980796	1406824
5km	70%	20000	4	223	5244818	800507	4400537	1731494
5km	70%	20000	4	289	5076918	691165	4340168	1660467
5km	70%	20000	4	203	4910898	662816	4204539	1548113
5km	70%	20000	4	202	3644169	482505	3120642	1343695
5km	70%	20000	4	267	4626100	675923	3883612	1418483
5km	70%	20000	4	192	4619185	594972	3956330	1544716
5km	70%	20000	4	315	5095494	722501	4315493	1606372
5km	70%	20000	4	301	3858915	476597	3342229	1546508
5km	70%	20000	4	242	6308353	809389	5413560	1874983
5km	70%	20000	4	201	4343620	638545	3651188	1388561
5km	70%	20000	4	200	5455817	772366	4630351	1800172
5km	70%	20000	4	360	6188171	787314	5322686	2259411
5km	70%	20000	4	255	5328476	700918	4583839	1747502
5km	70%	20000	4	250	5018099	755222	4229460	1662674
5km	70%	20000	4	274	4137617	543670	3556043	1614199
5km	70%	20000	4	295	6589567	911275	5615195	2250365
5km	70%	20000	4	329	4739298	722935	3965243	1816058
5km	70%	20000	4	191	4727184	699126	3936187	1484236
5km	70%	20000	4	235	4787587	716898	4026371	1876075
5km	70%	20000	4	232	6228053	828547	5322384	1845163
5km	70%	20000	4	367	5355725	590883	4693816	1889046
5km	70%	20000	4	247	5447426	788075	4611031	1739344
5km	70%	20000	4	276	5594905	712230	4817596	1965564
5km	70%	20000	4	220	4036883	576415	3425136	1451497
5km	70%	20000	4	247	4497481	605204	3845782	1767829
5km	70%	20000	4	233	5951305	826991	5061063	1846923
5km	70%	20000	4	303	4891179	616704	4226844	1738294
5km	70%	20000	4	453	4502478	498578	3939658	1675974
5km	70%	20000	4	327	6034035	802599	5169225	1963627
5km	70%	20000	4	267	5411767	785435	4539544	1628678
5km	70%	20000	4	397	6719987	789394	5881215	2322557
5km	70%	20000	4	291	4186428	563284	3573428	1396875
5km	70%	20000	4	205	5167772	648390	4481118	1710186
5km	70%	20000	4	293	5605879	733154	4817560	1599135
5km	70%	20000	4	304	4343392	557001	3744795	1555765
5km	70%	20000	4	251	5117631	703575	4346567	1758902
5km	70%	20000	4	369	6040311	758305	5215479	2047321
5km	70%	20000	4	268	5594432	674240	4863056	1824524
5km	70%	20000	4	237	4311053	578777	3682923	1434625
5km	70%	20000	4	233	4829996	672303	4107917	1583208
5km	70%	20000	4	227	4640814	701549	3890463	1612081
5km	70%	20000	4	184	4103257	558386	3491854	1299910
5km	70%	20000	4	212	5325382	789808	4467207	1767275
5km	70%	20000	4	213	4159502	601203	3527405	1532651
5km	70%	20000	4	291	5027714	724334	4251182	1923801
5km	70%	20000	4	276	6018530	757167	5191062	2008673
5km	70%	20000	4	203	4606947	620392	3947223	1481502
5km	70%	20000	4	219	4056081	569395	3431715	1469298
5km	70%	20000	4	238	4180375	602326	3541627	1309113
5km	70%	20000	4	315	7326709	960765	6288613	2473448
5km	70%	20000	4	222	5249698	710587	4499826	1582402
5km	70%	20000	4	270	4246322	613533	3592169	1420543
5km	70%	20000	4	210	4565310	634604	3884205	1327609
5km	70%	20000	4	282	4015534	504246	3454792	1522639
5km	70%	20000	4	293	4933688	686465	4201376	1563858
5km	70%	20000	4	283	6060265	765774	5219375	2077181
5km	70%	20000	4	227	4525020	643779	3822794	1427396
5km	70%	20000	4	234	6154124	782034	5322802	1858871
5km	70%	20000	4	250	5813790	821620	4933617	2065253
5km	70%	20000	4	257	5805802	729098	5022347	1765878
5km	70%	20000	4	292	6263924	825474	5330084	1910730
5km	70%	20000	4	200	4500656	580406	3867398	1429261
5km	70%	20000	4	279	5633261	777709	4789318	1852586
5km	70%	20000	4	225	5334815	760959	4505357	1845720
5km	70%	20000	4	208	4694657	641069	3969361	1418662
5km	70%	20000	4	255	5048696	812447	4175841	1769189
5km	70%	20000	4	236	6077545	754839	5268612	1769570
5km	70%	20000	4	197	5339645	809138	4456592	1564244
5km	70%	20000	4	245	6142543	850671	5232527	1873317
5km	70%	20000	4	318	4536009	621219	3883556	1478032
5km	70%	20000	4	262	6175435	812682	5293454	1886496
5km	70%	20000	4	313	5272043	625376	4603460	1801861
5km	70%	20000	4	273	5340764	788452	4507223	1946327
5km	70%	20000	4	263	4477546	568863	3847861	1610694
5km	70%	20000	4	294	4311621	470475	3791271	1704146
5km	70%	20000	4	269	5286998	680295	4544207	1760071
5km	70%	20000	4	238	5265638	778484	4412672	2023794
5km	70%	20000	4	221	6159328	771966	5337979	1743535
5km	70%	20000	4	248	5739105	805784	4859394	1826641
5km	70%	20000	4	249	5939068	793382	5088238	1672510
5km	70%	20000	4	279	4472787	605664	3770978	1687915
5km	70%	20000	4	266	5046950	655640	4328367	1647170
5km	70%	20000	4	187	4735836	691438	3980085	1420866
5km	70%	20000	4	179	4780332	650884	4082427	1531045
5km	70%	20000	4	270	5573053	773392	4725174	2025197
5km	70%	20000	4	218	4568893	650883	3867748	1455094
5km	70%	20000	4	228	4515726	562502	3891590	1724702
5km	70%	20000	4	225	5971309	811366	5096613	1984179
5km	70%	20000	4	206	4145009	609907	3493389	1422720
5km	70%	20000	4	221	6114245	884157	5184556	1758398
5km	70%	20000	4	303	3977454	568654	3362439	1402156
5km	70%	20000	4	311	5425007	756976	4621912	1962789
5km	70%	20000	4	211	3927133	533910	3359338	1303673
5km	70%	20000	4	163	4198679	632572	3502663	1233507
5km	70%	20000	4	291	4664042	713105	3894413	1565458
5km	70%	20000	4	226	5072507	646720	4364188	1709085
5km	70%	20000	4	365	5459646	614362	4785442	1881211
5km	70%	20000	4	211	4923889	660288	4222029	1652249
5km	70%	20000	4	305	4483338	559361	3873125	1637490
5km	70%	20000	4	231	5049440	577658	4421957	1670327
5km	70%	20000	4	211	4323961	574526	3709316	1442261
5km	70%	20000	4	230	6804455	756510	6001185	2039569
5km	70%	20000	4	273	5465348	679813	4719151	1933196
5km	70%	20000	4	216	4077177	539943	3492330	1622968
5km	70%	20000	4	203	4461267	607196	3801140	1501250
5km	70%	20000	4	214	3430832	454049	2943661	1343933
5km	70%	20000	4	203	4093046	592070	3473274	1275520
5km	70%	20000	4	247	5614259	712691	4845306	1675139
5km	70%	20000	4	277	3499973	462347	3005730	1483620
5km	70%	20000	4	184	5289885	726817	4522242	1479123
5km	70%	20000	4	271	4644429	660643	3949135	1448161
5km	70%	20000	4	319	4613453	683723	3900581	1452757
5km	70%	20000	4	261	4739279	746427	3933539	1789562
5km	70%	20000	4	248	4806247	689410	4076628	1613442
5km	70%	20000	4	272	5898825	671447	5180280	2086617
5km	70%	20000	4	212	5826603	774575	4948023	1719339
5km	70%	20000	4	288	5864009	701753	5112742	1964819
5km	70%	20000	4	201	5337465	802590	4444986	1793346
5km	70%	20000	4	289	5359696	738791	4558259	1699045
5km	70%	20000	4	243	5313062	719251	4510389	1801078
5km	70%	20000	4	184	4466425	714324	3696559	1500409
5km	70%	20000	4	227	3946810	575578	3340173	1442288
5km	70%	20000	4	345	5423740	665969	4680903	1936792
5km	70%	20000	4	290	4419805	597056	3763192	1735756
5km	70%	20000	4	299	4735095	674546	4012064	1522597
5km	70%	20000	4	250	5218814	714600	4451632	1855523
5km	70%	20000	4	237	4721956	637435	4023254	1681699
5km	70%	20000	4	248	6416476	822614	5518601	2178854
5km	70%	20000	4	241	3525120	491411	2996647	1293156
5km	70%	20000	4	311	5936730	812545	5065896	1911750
5km	70%	20000	4	238	5046166	718326	4277171	1703357
5km	70%	20000	4	269	5279581	707594	4520248	1973471
5km	70%	20000	4	216	5372638	739516	4581070	1690748
5km	70%	20000	4	250	5088895	659081	4383429	1841617
5km	70%	20000	4	192	5051880	741586	4257713	1531067
5km	70%	20000	4	252	4204923	585730	3558656	1606899
5km	70%	20000	4	273	6909680	893345	5949839	2204081
5km	70%	20000	4	316	4809512	597403	4157252	1805382
5km	70%	20000	4	277	4276151	584864	3649291	1472238
5km	70%	20000	4	201	4681569	642620	3982292	1590450
5km	70%	20000	4	201	4402610	644349	3720849	1406029
5km	70%	20000	4	249	5798034	662783	5071742	1779583
5km	70%	20000	4	287	4700815	608545	4055614	1485856
5km	70%	20000	4	255	4160284	540121	3569861	1638134
5km	70%	20000	4	293	4979688	674870	4228663	1764600
5km	70%	20000	4	269	7406688	961730	6374300	2143280
5km	70%	20000	4	199	4569396	670614	3854883	1405826
5km	70%	20000	4	255	5250333	545951	4642097	1838240
5km	70%	20000	4	200	4725360	741734	3940448	1451353
5km	70%	20000	4	212	5019206	707989	4259180	1689848
5km	70%	20000	4	181	4053181	646783	3371329	1600681
5km	70%	20000	4	287	4730449	687559	3980494	1927200
5km	70%	20000	4	247	5480930	848173	4563007	2069702
5km	70%	20000	4	193	3943265	560416	3337678	1290051
5km	70%	20000	4	170	4046152	662312	3342752	1377272
5km	70%	20000	4	274	6102368	805453	5239351	1851276
5km	70%	20000	4	194	6214440	778675	5383468	1676745
5km	70%	20000	4	213	4581197	675406	3858204	1629387
5km	70%	20000	4	221	4408078	559533	3816340	1631661
5km	70%	20000	4	213	5648231	831259	4726237	1981043
5km	70%	20000	4	333	4512008	657286	3817146	1534370
5km	70%	20000	4	319	3510280	486963	2999501	1373731
5km	70%	20000	4	227	4624941	580013	3996939	1432006
5km	70%	20000	4	231	4485383	680546	3755930	1850536
5km	70%	20000	4	341	4785806	596036	4109910	1492932
5km	70%	20000	4	232	4640327	629911	3966541	1585697
5km	70%	20000	4	289	3952398	523466	3392767	1401894
5km	70%	20000	4	250	5789655	800566	4914085	1801433
5km	70%	20000	4	214	6925297	992042	5826163	2016909
5km	70%	20000	4	290	4236422	496887	3705990	1481825
5km	70%	20000	4	257	5490767	744459	4682196	1776469
5km	70%	20000	4	317	5570502	713605	4792583	1673487
5km	70%	20000	4	212	6187445	797708	5319791	2005250
5km	70%	20000	4	248	4380192	537721	3789398	1456564
5km	70%	20000	4	218	4579372	669172	3868584	1554316
5km	70%	20000	4	175	5164759	746634	4346941	1469822
5km	70%	20000	4	245	3812178	516131	3236542	1333517
5km	70%	20000	4	224	4308715	609135	3646752	1447761
5km	70%	20000	4	313	5126609	645142	4434898	1546083
5km	70%	20000	4	246	4665772	697006	3897671	1767823
5km	70%	20000	4	322	4764627	655403	4072464	1779388
5km	70%	20000	4	163	4706023	731377	3910003	1386706
5km	70%	20000	4	274	6614982	958929	5593440	2078545
5km	70%	20000	4	275	4023304	510653	3465852	1365394
5km	70%	20000	4	257	5721675	763210	4904039	1867139
5km	70%	20000	4	314	4685271	669349	3953695	1652257
5km	70%	20000	4	229	5223606	787654	4383589	1561286
5km	70%	20000	4	277	5149995	655236	4433208	1771502
5km	70%	20000	4	317	5238360	672976	4520258	1697667
5km	70%	20000	4	223	5287377	701036	4514849	1654465
5km	70%	20000	4	202	4342927	638495	3659985	1284882
5km	70%	20000	4	385	4960140	705700	4175303	1571360
5km	70%	20000	4	306	5258184	729865	4481023	1728122
5km	70%	20000	4	182	4591269	661553	3883800	1635139
5km	70%	20000	4	222	4987940	667923	4237412	1723733
5km	70%	20000	4	245	6333756	846061	5436693	1782918
5km	70%	20000	4	203	4281102	596558	3644530	1376817
5km	70%	20000	4	414	4648628	536167	4074560	1723855
5km	70%	20000	4	236	4025475	506205	3477943	1654628
5km	70%	20000	4	323	5385186	701259	4624124	2023118
5km	70%	20000	4	261	5147967	696138	4376542	1725627
5km	70%	20000	4	205	3876616	587101	3256824	1354479
5km	70%	20000	4	262	4659138	666365	3943688	1613254
5km	70%	20000	4	267	5131759	735649	4324256	1565260
5km	70%	20000	4	320	5592820	589071	4956614	2105430
5km	70%	20000	4	235	5134860	701355	4362142	1682142
5km	70%	20000	4	210	4826383	698832	4065127	1823339
5km	70%	20000	4	326	4727361	661109	4018346	1899487
5km	70%	20000	4	280	4682444	728718	3897070	1808212
5km	70%	20000	4	290	5699730	683138	4979088	1957937
5km	70%	20000	4	284	5645150	760492	4801329	1907461
5km	70%	20000	4	289	4948033	711942	4160769	1756701
5km	70%	20000	4	219	3944067	527597	3366356	1491147
5km	70%	20000	4	350	6642269	873888	5661886	2208102
5km	70%	20000	4	234	4103054	550184	3525184	1565401
5km	70%	20000	4	229	4613086	668458	3893617	1480572
5km	70%	20000	4	231	5008140	714796	4243700	1604078
5km	70%	20000	4	182	4602886	658305	3894341	1464405
5km	70%	20000	4	192	5113035	787517	4272676	1745203
5km	70%	20000	4	291	4298457	545108	3711412	1522387
5km	70%	20000	4	233	4201283	601943	3566447	1434200
5km	70%	20000	4	293	4729233	621725	4056375	1376952
5km	70%	20000	4	213	5175125	690878	4438600	1764997
5km	70%	20000	4	243	5727917	822117	4857493	2061292
5km	70%	20000	4	236	4756779	613612	4108881	1670815
5km	70%	20000	4	300	6422163	872059	5486055	2125808
5km	70%	20000	4	259	4322744	597498	3679834	1369008
5km	70%	20000	4	288	5835459	658985	5136970	1867732
5km	70%	20000	4	241	3405454	476701	2886924	1343937
5km	70%	20000	4	197	4486936	670375	3778750	1592472
5km	70%	20000	4	210	5453944	732431	4673526	1788990
5km	70%	20000	4	305	6361489	809445	5513660	2029036
5km	70%	20000	4	212	5009158	689865	4264939	1527891
5km	70%	20000	4	212	5136623	652058	4429074	1491212
5km	70%	20000	4	269	4228585	602350	3583747	1414924
5km	70%	20000	4	261	6215061	730667	5424796	1887244
5km	70%	20000	4	212	5967942	766259	5142241	1764079
5km	70%	20000	4	236	4427848	606623	3772070	1600842
5km	70%	20000	4	269	7332216	990330	6254996	2561768
5km	70%	20000	4	216	4863511	744203	4082232	1393085
5km	70%	20000	4	286	4947818	612463	4275741	1798201
5km	70%	20000	4	304	4536451	584356	3901106	1771416
5km	70%	20000	4	242	5851940	778459	5017779	1857199
5km	70%	20000	4	191	3031020	414804	2578598	1163725
5km	70%	20000	4	270	5321049	587380	4674003	1750942
5km	70%	20000	4	272	4022621	526997	3413701	1568246
5km	70%	20000	4	271	4789196	683137	4050736	1525885
5km	70%	20000	4	281	4509223	701301	3726335	1651429
5km	70%	20000	4	200	4718195	648573	4018869	1546957
5km	70%	20000	4	223	4291996	648307	3581644	1388357
5km	70%	20000	4	247	4808730	750853	4016219	1639089
5km	70%	20000	4	209	6549472	834291	5646167	1925016
5km	70%	20000	4	305	5501457	805823	4643297	1918878
5km	70%	20000	4	187	6102825	891533	5143074	1841895
5km	70%	20000	4	266	4780033	694575	4022774	1623629
5km	70%	20000	4	262	5939330	809575	5058280	1971149
5km	70%	20000	4	236	4672363	671698	3915496	1451223
5km	70%	20000	4	255	5756518	856057	4835903	1936636
5km	70%	20000	4	191	3946540	565776	3349822	1381009
5km	70%	20000	4	311	5046302	708774	4284679	1935088
5km	70%	20000	4	302	4417328	656894	3712166	1872899
5km	70%	20000	4	246	5400160	729398	4626742	1623218
5km	70%	20000	4	171	3370826	501487	2845592	1015982
5km	70%	20000	4	249	4540513	642243	3857334	1809013
5km	70%	20000	4	219	4442187	611286	3787561	1497785
5km	70%	20000	4	286	3994507	609628	3355430	1559548
5km	70%	20000	4	225	5120152	726892	4336213	1554832
5km	70%	20000	4	252	4280823	632669	3596239	1401273
5km	70%	20000	4	331	5669389	713196	4900851	2006268
5km	70%	20000	4	260	5158076	726343	4394920	1673964
5km	70%	20000	4	233	4703770	641394	4004846	1570735
5km	70%	20000	4	257	5208885	676600	4483034	1543317
5km	70%	20000	4	295	4987748	678105	4262433	1570302
5km	70%	20000	4	297	4838493	699616	4076490	1632568
5km	70%	20000	4	282	4791912	675845	4073727	1827253
5km	70%	20000	4	216	4506548	597323	3871131	1380122
5km	70%	20000	4	286	5949778	811296	5064016	1846462
5km	70%	20000	4	285	5729410	747757	4930149	1850641
5km	70%	20000	4	273	4323659	556813	3716895	1678752
5km	70%	20000	4	339	4843059	627874	4174614	1588971
5km	70%	20000	4	253	4625136	616448	3973826	1557090
5km	70%	20000	4	232	4602275	605263	3961824	1503084
5km	70%	20000	4	193	3763057	528574	3189742	1386222
5km	70%	20000	4	234	5797368	773717	4972848	1877102
5km	70%	20000	4	339	4121078	564293	3496363	1545853
5km	70%	20000	4	229	4510874	650134	3793913	1698461
5km	70%	20000	4	189	5053178	825975	4178145	1687366
5km	70%	20000	4	205	5281555	773684	4443310	1735121
5km	70%	20000	4	176	5480700	805787	4615513	1737935
5km	70%	20000	4	258	4896173	673773	4151328	1678252
5km	70%	20000	4	251	5608889	604453	4956895	1822196
5km	70%	20000	4	270	4841275	621566	4176335	1785843
5km	70%	20000	4	200	4241400	589296	3608287	1442580
5km	70%	20000	4	229	4873919	591544	4241187	1655337
5km	70%	20000	4	209	5211566	753876	4406498	1628896
5km	70%	20000	4	308	3955109	532176	3382113	1686548
5km	70%	20000	4	323	5835387	654005	5147031	2050951
5km	70%	20000	4	335	7893698	984610	6828367	2396346
5km	70%	20000	4	326	4356644	674193	3641154	1875354
5km	70%	20000	4	243	5269249	672922	4542604	1587789
5km	70%	20000	4	228	3359537	447538	2867306	1466230
5km	70%	20000	4	322	4351105	530393	3775353	1675624
5km	70%	20000	4	257	5028085	721304	4253751	1608117
5km	70%	20000	4	219	4550308	633833	3855243	1810975
5km	70%	20000	4	179	4598955	697759	3876324	1520545
5km	70%	20000	4	257	5835830	854030	4920146	2034927
5km	70%	20000	4	280	5973449	841725	5044312	2137952
5km	70%	20000	4	228	5245257	688498	4502712	1533434
5km	70%	20000	4	234	5360981	785523	4512802	1717475
5km	70%	20000	4	211	6020553	892273	5047611	1600900
5km	70%	20000	4	247	5850778	726761	5076796	1992260
5km	70%	20000	4	255	4150618	568720	3551895	1492573
5km	70%	20000	4	237	6031816	748465	5235284	1985870
5km	70%	20000	4	303	5665726	796205	4799041	1889992
5km	70%	20000	4	187	4115852	605690	3445285	1547099
5km	70%	20000	4	352	5844789	720289	5053896	2022976
5km	70%	20000	4	254	6478190	840116	5561272	2132366
5km	70%	20000	4	391	4695430	561257	4083848	1867933
5km	70%	20000	4	265	6600741	922100	5597578	2052412
5km	70%	20000	4	252	6156983	762450	5327868	1979179
5km	70%	20000	4	267	5999124	746420	5184833	1771493
5km	70%	20000	4	219	5290367	645522	4605465	1674284
5km	70%	20000	4	275	5545024	768140	4735904	1631578
5km	70%	20000	4	301	6309925	841468	5394804	2126767
5km	70%	20000	4	335	4456824	555488	3868440	1649058
5km	70%	20000	4	307	5596157	710152	4841517	1814252
5km	70%	20000	4	242	5049301	689763	4286361	1674388
5km	70%	20000	4	218	4302269	645096	3609463	1364029
5km	70%	20000	4	224	6830336	880199	5871769	2104164
5km	70%	20000	4	318	4924103	639979	4221039	1727693
5km	70%	20000	4	293	5642499	706672	4893771	1836195
5km	70%	20000	4	199	5806973	735128	5023000	1638799
5km	70%	20000	4	258	5900255	735611	5097363	1926625
5km	70%	20000	4	212	4533991	610355	3877801	1532515
5km	70%	20000	4	213	6282540	829722	5378816	1663606
5km	70%	20000	4	460	4888133	540163	4298155	1881982
5km	70%	20000	4	201	5123593	692924	4379661	1610839
5km	70%	20000	4	302	4264805	581398	3643925	1666248
5km	70%	20000	4	233	4559767	614401	3902330	1420856
5km	70%	20000	4	237	5215796	728365	4438647	1563489
5km	70%	20000	4	254	5331221	709465	4579232	1739650
5km	70%	20000	4	220	5822513	715082	5041070	1708141
5km	70%	20000	4	421	5574887	665899	4840033	1942962
5km	70%	20000	4	290	4966811	667173	4239087	1620840
5km	70%	20000	4	250	5190168	683193	4446841	1739686
5km	70%	20000	4	201	3794545	497025	3263416	1438938
5km	70%	20000	4	320	6401783	809028	5513825	2014904
5km	70%	20000	4	183	3932045	609824	3276668	1468505
5km	70%	20000	4	220	4141296	546426	3523647	1438842
5km	70%	20000	4	436	6572142	802452	5721088	2025148
5km	70%	20000	4	242	4152181	621707	3491050	1496965
5km	70%	20000	4	235	4683542	668997	3949430	1367620
5km	70%	20000	4	247	5720614	818378	4853892	1897301
5km	70%	20000	4	301	3606733	482865	3089039	1320437
5km	70%	20000	4	231	4464411	615676	3796705	1474392
5km	70%	20000	4	361	5126079	626261	4438906	2050092
5km	70%	20000	4	328	4771669	608350	4094388	1599764
5km	70%	20000	4	197	4355118	635969	3646403	1445565
5km	70%	20000	4	234	5404547	676038	4684866	1807856
5km	70%	20000	4	242	5602006	800882	4693449	1651987
5km	70%	20000	4	270	5263083	695404	4528322	1765305
5km	70%	20000	4	177	4717307	632318	4044745	1404516
5km	70%	20000	4	259	6287184	831682	5382217	1768366
5km	70%	20000	4	290	3830726	485752	3297632	1544324
5km	70%	20000	4	249	6311687	859770	5390517	1949931
5km	70%	20000	4	283	4506446	582319	3852323	1593981
5km	70%	20000	4	237	3361082	468863	2855977	1232219
5km	70%	20000	4	231	5403044	812421	4505401	1840178
5km	70%	20000	4	183	5275162	745420	4461437	1567817
5km	70%	20000	4	194	6345866	904636	5360010	1837210
5km	70%	20000	4	313	4717818	566822	4097011	2084229
5km	70%	20000	4	217	4442460	587681	3830417	1612673
5km	70%	20000	4	239	5950894	836736	5052652	1882914
5km	70%	20000	4	198	4368273	626060	3694259	1627374
5km	70%	20000	4	355	7457063	1038738	6319750	2721522
5km	70%	20000	4	238	5378068	725597	4604749	1678153
5km	70%	20000	4	296	5340167	785997	4514069	1842429
5km	70%	20000	4	260	6212119	768090	5366641	2236838
5km	70%	20000	4	226	4303043	600258	3652310	1341922
5km	70%	20000	4	249	4996856	707731	4225242	1764775
5km	70%	20000	4	203	4788258	689677	4053925	1549077
5km	70%	20000	4	289	4291900	584481	3657186	1586713
5km	70%	20000	4	246	4610199	683860	3886731	1526964
5km	70%	20000	4	299	4108397	529364	3513024	1630423
5km	70%	20000	4	307	4758109	637491	4087806	1852209
5km	70%	20000	4	185	4559846	675805	3804747	1534566
5km	70%	20000	4	176	3360269	511981	2814392	1286661
5km	70%	20000	4	196	4430356	626803	3746468	1501105
5km	70%	20000	4	222	5073314	742792	4288921	1543422
5km	70%	20000	4	237	4819537	617334	4104467	1730698
5km	70%	20000	4	260	5592713	753657	4749718	1905336
5km	70%	20000	4	263	4805507	688713	4072135	1393092
5km	70%	20000	4	275	4226296	525444	3646564	1497685
5km	70%	20000	4	284	3773865	503201	3241960	1390887
5km	70%	20000	4	247	5797805	748726	4988501	1957476
5km	70%	20000	4	215	5023929	679215	4269794	1653994
5km	70%	20000	4	317	6093810	836924	5180839	2215479
5km	70%	20000	4	301	5190078	604157	4541853	1867097
5km	70%	20000	4	321	4471219	642235	3763639	1458047
5km	70%	20000	4	254	4322868	602759	3658081	1712671
5km	70%	20000	4	226	4023842	581045	3414113	1296628
5km	70%	20000	4	300	4670942	644843	3965266	1723817
5km	70%	20000	4	224	5226345	603978	4570754	1827529
5km	70%	20000	4	203	4396948	631026	3734115	1451422
5km	70%	20000	4	282	4897422	621106	4219645	1606414
5km	70%	20000	4	179	4961165	727144	4161725	1456409
5km	70%	20000	4	219	4711265	668837	3975477	1655210
5km	70%	20000	4	309	5022166	714492	4251565	1554692
5km	70%	20000	4	237	4718801	683979	3965086	1477859
5km	70%	20000	4	206	4787009	669903	4068307	1692564
5km	70%	20000	4	304	5261289	708913	4494175	1724869
5km	70%	20000	4	197	4681773	580115	4018820	1562530
5km	70%	20000	4	264	4170854	530520	3581604	1588372
5km	70%	20000	4	384	5294544	633722	4611038	1863717
5km	70%	20000	4	242	5023071	672552	4297613	1678423
5km	70%	20000	4	369	6747407	773148	5917044	2001142
5km	70%	20000	4	240	4319092	592603	3692253	1430025
5km	70%	20000	4	252	4799441	694060	4024723	1669124
5km	70%	20000	4	221	4775622	620689	4117927	1584640
5km	70%	20000	4	309	3879009	522661	3310427	1653632
5km	70%	20000	4	243	5109468	677609	4367731	1970668
5km	70%	20000	4	261	5839758	659706	5148564	1773362
5km	70%	20000	4	240	3972561	572517	3359268	1450848
5km	70%	20000	4	213	4384589	594962	3754536	1373892
5km	70%	20000	4	298	3486054	487562	2971291	1288021
5km	70%	20000	4	213	4935451	756877	4111845	1532059
5km	70%	20000	4	253	4759075	608066	4062614	1569290
5km	70%	20000	4	273	5635059	764722	4800606	1698547
5km	70%	20000	4	195	5770038	752034	4954393	1799442
5km	70%	20000	4	260	5395253	623855	4721006	1902080
5km	70%	20000	4	281	4664392	674578	3936305	1389014
5km	70%	20000	4	249	6252847	808897	5366717	1972006
5km	70%	20000	4	240	4208703	634301	3525774	1864564
5km	70%	20000	4	344	6504373	847887	5580570	2052459
5km	70%	20000	4	259	4796449	578793	4151071	1716417
5km	70%	20000	4	284	5162629	693816	4414509	1757516
5km	70%	20000	4	249	6682314	804589	5807729	2077507
5km	70%	20000	4	302	3310858	469674	2787045	1301588
5km	70%	20000	4	426	4108352	503907	3569222	1529942
5km	70%	20000	4	237	4684505	712356	3893779	1768487
5km	70%	20000	4	251	4429320	558842	3828235	1599408
5km	70%	20000	4	244	6405559	789271	5554255	2057994
5km	70%	20000	4	281	4804733	602638	4155677	1793362
5km	70%	20000	4	342	6360682	815419	5467444	2200939
5km	70%	20000	4	386	4585722	524830	3994181	1649253
5km	70%	20000	4	228	5634786	864806	4709442	1717798
5km	70%	20000	4	249	4840988	687428	4119038	1580937
5km	70%	20000	4	183	5051649	805701	4202903	1472540
5km	70%	20000	4	264	4767606	578151	4143380	1684354
5km	70%	20000	4	298	4985307	582668	4375714	1712621
5km	70%	20000	4	308	4180481	606426	3529742	1650746
5km	70%	20000	4	264	4724387	627717	4056382	1548787
5km	70%	20000	4	268	4859556	649823	4168282	1463790
5km	70%	20000	4	239	4141957	584815	3512453	1286970
5km	70%	20000	4	220	4114090	534141	3525764	1560125
5km	70%	20000	4	273	3770910	542452	3180812	1260901
5km	70%	20000	4	246	5522054	700933	4762405	2079590
5km	70%	20000	4	275	7064823	908376	6073286	2025078
5km	70%	20000	4	367	4580790	622364	3912607	1508374
5km	70%	20000	4	248	5568889	670816	4849432	1599715
5km	70%	20000	4	327	5975792	784535	5124763	1976931
5km	70%	20000	4	204	5904176	851106	4970482	1871443
5km	70%	20000	4	326	3588062	447915	3094733	1277268
5km	70%	20000	4	227	5001283	645739	4304473	1582853
5km	70%	20000	4	273	7355725	963263	6335947	2095259
5km	70%	20000	4	289	3739963	495508	3182740	1420998
5km	70%	20000	4	304	6736681	838603	5845197	1859984
5km	70%	20000	4	220	3646663	468713	3148796	1431367
5km	70%	20000	4	240	4170526	613103	3516130	1446130
5km	70%	20000	4	246	4362551	619159	3672635	1474652
5km	70%	20000	4	220	4416126	642898	3709367	1839043
5km	70%	20000	4	219	4350802	562421	3730472	1399882
5km	70%	20000	4	303	5841754	853810	4923990	1987210
5km	70%	20000	4	192	4508339	626848	3819220	1351820
5km	70%	20000	4	328	5127058	732704	4338788	1745368
5km	70%	20000	4	268	4652835	669528	3946406	1638260
5km	70%	20000	4	374	5618219	698997	4844952	1870835
5km	70%	20000	4	301	5383327	705719	4636011	1930381
5km	70%	20000	4	260	4986931	675297	4278100	1857307
5km	70%	20000	4	377	6086139	775481	5249658	2223291
5km	70%	20000	4	259	4326411	470433	3826427	1696129
5km	70%	20000	4	321	4007644	557024	3415390	1528219
5km	70%	20000	4	238	5572834	778860	4723137	1570620
5km	70%	20000	4	217	5527303	821001	4645856	1834954
5km	70%	20000	4	244	4204276	627725	3516620	1509252
5km	70%	20000	4	295	4683497	648143	3996710	1637069
5km	70%	20000	4	329	4422905	668997	3707657	1568223
5km	70%	20000	4	202	3890647	529656	3329800	1440514
5km	70%	20000	4	268	5665034	664668	4954027	2030556
5km	70%	20000	4	195	4711626	689118	3980565	1353965
5km	70%	20000	4	263	4835511	734278	4053534	1613993
5km	70%	20000	4	227	4402089	584341	3764048	1457092
5km	70%	20000	4	297	4788439	615091	4133281	1506287
5km	70%	20000	4	257	5890555	757524	5035165	1798035
5km	70%	20000	4	230	4051118	529836	3491138	1630807
5km	70%	20000	4	246	5423214	709877	4664200	1875848
5km	70%	20000	4	243	5541485	780702	4700460	1709968
5km	70%	20000	4	250	5607272	680619	4874792	2005082
5km	70%	20000	4	278	4859923	641272	4170219	1712687
5km	70%	20000	4	189	4120888	499337	3599067	1378813
5km	70%	20000	4	276	3761157	530959	3136530	1307990
5km	70%	20000	4	251	7130836	939146	6084871	2205315
5km	70%	20000	4	233	4150727	585832	3527489	1476892
5km	70%	20000	4	204	4717569	582488	4076683	1659175
5km	70%	20000	4	233	4423923	667624	3690038	1520099
5km	70%	20000	4	215	4578399	578879	3964317	1675597
5km	70%	20000	4	397	6069133	721902	5281348	1987336
5km	70%	20000	4	262	5815181	798866	4947409	1975150
5km	70%	20000	4	261	6000318	734247	5202937	2197473
5km	70%	20000	4	246	4857797	686017	4128665	1662327
5km	70%	20000	4	243	5569573	740162	4775226	1656946
5km	70%	20000	4	287	5405367	695652	4658071	1886138
5km	70%	20000	4	228	4133787	602859	3484661	1600766
5km	70%	20000	4	302	4371712	622004	3691458	1756999
5km	70%	20000	4	206	4701538	725660	3945136	1500580
5km	70%	20000	4	281	5787284	744116	5000804	2039174
5km	70%	20000	4	322	5728332	762954	4911774	1839840
5km	70%	20000	4	390	5078192	677267	4359505	1757316
5km	70%	20000	4	264	5364589	803675	4488341	1834815
5km	70%	20000	4	249	5971638	827699	5095514	1673805
5km	70%	20000	4	375	4631288	558060	4025656	1675292
5km	70%	20000	4	266	4565943	603500	3911405	1640800
5km	70%	20000	4	221	5777917	802583	4929163	1844899
5km	70%	20000	4	216	5113082	696357	4376620	1634452
5km	70%	20000	4	276	4482008	624349	3809870	1485513
5km	70%	20000	4	261	4444779	658852	3733771	1808764
5km	70%	20000	4	249	5294446	598190	4651280	1852734
5km	70%	20000	4	200	4356328	621643	3693643	1440135
5km	70%	20000	4	280	7522671	1001687	6448180	2126616
5km	70%	20000	4	250	4366139	595329	3728525	1464871
5km	70%	20000	4	432	5375529	751816	4545048	1856308
5km	70%	20000	4	341	5241705	653015	4538284	1889081
5km	70%	20000	4	402	5749968	711194	4941064	1913789
5km	70%	20000	4	258	4538625	610973	3862301	1536799
5km	70%	20000	4	230	4381392	568575	3760583	1551795
5km	70%	20000	4	399	6281795	761020	5451256	1904787
5km	70%	20000	4	184	3166644	467359	2659984	1152374
5km	70%	20000	4	320	5548428	632081	4872128	1796757
5km	70%	20000	4	253	5869450	687232	5136139	1879571
5km	70%	20000	4	175	4560035	648139	3847638	1378499
5km	70%	20000	4	274	5406756	660068	4702800	1842280
5km	70%	20000	4	264	4788390	708269	4036005	1707431
5km	70%	20000	4	215	5682839	739102	4894867	1699034
5km	70%	20000	4	237	5648766	822712	4749120	1812520
5km	70%	20000	4	210	4554869	680215	3815719	1564099
5km	70%	20000	4	305	6976837	912413	5994511	2244421
5km	70%	20000	4	270	5446088	755391	4638382	1540834
5km	70%	20000	4	278	4962447	573659	4340090	1774627
5km	70%	20000	4	254	4760323	618347	4090276	1646823
5km	70%	20000	4	232	5392647	678596	4643289	1742378
5km	70%	20000	4	250	4238556	534556	3667699	1602216
5km	70%	20000	4	260	6413491	795222	5554166	1838185
5km	70%	20000	4	277	6131933	720738	5345715	2033289
5km	70%	20000	4	310	5112909	738977	4315171	1788463
5km	70%	20000	4	392	5034369	600277	4399472	1700200
5km	70%	20000	4	260	6415044	839801	5500134	2090225
5km	70%	20000	4	252	4285478	651428	3566403	1668896
5km	70%	20000	4	256	6381416	769380	5527885	1958513
5km	70%	20000	4	262	5007764	719689	4234017	1584035
5km	70%	20000	4	235	4950066	592088	4311792	1664843
5km	70%	20000	4	188	4406388	553837	3811719	1487283
5km	70%	20000	4	225	6457300	867524	5541396	1923960
5km	70%	20000	4	399	6313415	758734	5506989	1975864
5km	70%	20000	4	278	5628692	733818	4824989	1758726
5km	70%	20000	4	355	5262330	628389	4561864	2078890
5km	70%	20000	4	276	4915864	666333	4207560	1726513
5km	70%	20000	4	267	5409787	735879	4628613	1636968
5km	70%	20000	4	299	5759229	783589	4909124	1747737
5km	70%	20000	4	323	5343924	585305	4715067	1885619
5km	70%	20000	4	306	4837541	576578	4221561	1623181
5km	70%	20000	4	204	5110732	682145	4368606	1556338
5km	70%	20000	4	221	3975424	535831	3403890	1440649
5km	70%	20000	4	255	4645313	670823	3931790	1484958
5km	70%	20000	4	185	3860520	525524	3312244	1263018
5km	70%	20000	4	262	5171867	685275	4440413	1675399
5km	70%	20000	4	286	5865435	767826	5059622	2060252
5km	70%	20000	4	208	6496646	879120	5516341	1865512
5km	70%	20000	4	237	5626925	738920	4840112	1805438
5km	70%	20000	4	271	4185845	603424	3544526	1567310
5km	70%	20000	4	295	4524920	640561	3844305	1583509
5km	70%	20000	4	217	4730535	666172	4026402	1513820
5km	70%	20000	4	231	4671386	642894	3963521	1476528
5km	70%	20000	4	260	5481107	767750	4647870	1825204
5km	70%	20000	4	252	3725216	468122	3223002	1547398
5km	70%	20000	4	236	5044601	736030	4256164	1619212
5km	70%	20000	4	201	5456522	736223	4653145	1577204
5km	70%	20000	4	234	5512916	735426	4692466	1838215
5km	70%	20000	4	300	6717006	801042	5831145	2023410
5km	70%	20000	4	299	6602647	869602	5668532	2075146
5km	70%	20000	4	210	6742386	863604	5837363	1901362
5km	70%	20000	4	288	3442875	454046	2945718	1117544
5km	70%	20000	4	312	6029177	816827	5158905	2112413
5km	70%	20000	4	198	4895015	680069	4168242	1540518
5km	70%	20000	4	179	4154849	639481	3461889	1446974
5km	70%	20000	4	291	4854235	636980	4157499	1996358
5km	70%	20000	4	249	4349415	603929	3714914	1550419
5km	70%	20000	4	232	5952350	728123	5146782	2013350
5km	70%	20000	4	228	4917706	659691	4180769	1535604
5km	70%	20000	4	213	4994001	687382	4258732	1517427
5km	70%	20000	4	303	5020844	748889	4233816	1741675
5km	70%	20000	4	250	3789917	493885	3264841	1321037
5km	70%	20000	4	197	3886875	587619	3267617	1272214
5km	70%	20000	4	248	5218493	745438	4408856	1713839
5km	70%	20000	4	283	5198116	727792	4428201	1715590
5km	70%	20000	4	290	4841057	680161	4114846	1639803
5km	70%	20000	4	196	4065857	623140	3407555	1410622
5km	70%	20000	4	229	4952551	661143	4245894	1617088
5km	70%	20000	4	214	4545297	621884	3882987	1704734
5km	70%	20000	4	269	4794365	725612	4024249	1761038
5km	70%	20000	4	282	5404296	756022	4594134	1988699
5km	70%	20000	4	159	4388483	638652	3715476	1443877
5km	70%	20000	4	402	4695449	645804	3999655	1787120
5km	70%	20000	4	213	4818910	688060	4079465	1501659
5km	70%	20000	4	418	6190597	814856	5291989	2097261
5km	70%	20000	4	413	6575649	825543	5693002	2067150
5km	70%	20000	4	216	4616160	611229	3947380	1513976
5km	70%	20000	4	351	5988906	838191	5080110	2029417
5km	70%	20000	4	229	6587299	953334	5566517	1902425
5km	70%	20000	4	246	5258470	695732	4496387	1884888
5km	70%	20000	4	439	6263357	748686	5451774	1979623
5km	70%	20000	4	232	5112242	711738	4335158	1778977
5km	70%	20000	4	254	4706379	621655	4051989	1727699
5km	70%	20000	4	273	5823980	797125	4959731	1898041
5km	70%	20000	4	206	3653057	501436	3124160	1317373
5km	70%	20000	4	387	5326785	662922	4610133	1949061
5km	70%	20000	4	253	6253751	767624	5448485	2037273
5km	70%	20000	4	213	4559806	634978	3870757	1582242
5km	70%	20000	4	216	4638661	632895	3952506	1605914
5km	70%	20000	4	285	4901269	609503	4266591	1529325
5km	70%	20000	4	331	4429793	580791	3787439	1506265
5km	70%	20000	4	254	4429846	629230	3752482	1399600
5km	70%	20000	4	288	5445561	664692	4732370	2050612
5km	70%	20000	4	237	4348284	605350	3694719	1313565
5km	70%	20000	4	252	4442105	645886	3752292	1306102
5km	70%	20000	4	310	4440804	603677	3727927	1606071
5km	70%	20000	4	274	5287564	633920	4590187	1671896
5km	70%	20000	4	241	5608010	687319	4859987	1860959
5km	70%	20000	4	296	4269830	503129	3736053	1558549
5km	70%	20000	4	246	5864066	760330	5040002	1613312
5km	70%	20000	4	280	6291585	817320	5403602	2019692
5km	70%	20000	4	297	5643960	686327	4887818	1681881
5km	70%	20000	4	384	6798375	895517	5793538	2315256
5km	70%	20000	4	249	5916117	841808	5020979	1744584
5km	70%	20000	4	273	4024848	543233	3443632	1426919
5km	70%	20000	4	309	6128418	702495	5376606	1914045
5km	70%	20000	4	189	4664964	712110	3898870	1406618
5km	70%	20000	4	293	5168594	702846	4415045	1588170
5km	70%	20000	4	264	4696494	645817	3994445	1451297
5km	70%	20000	4	224	4960249	652299	4256885	1451559
5km	70%	20000	4	304	5748217	663331	5042222	1871520
5km	70%	20000	4	210	5119851	685196	4387585	1529698
5km	70%	20000	4	241	5518858	786614	4666403	1759325
5km	70%	20000	4	221	4446057	641571	3769319	1602332
5km	70%	20000	4	183	4737349	698323	3971473	1449597
5km	70%	20000	4	273	5168273	710736	4396909	1904406
5km	70%	20000	4	231	3352778	469283	2850417	1412355
5km	70%	20000	4	218	4517653	635352	3839286	1769906
5km	70%	20000	4	323	4631454	603165	3992343	1493274
5km	70%	20000	4	226	5924462	811785	5041246	1866798
5km	70%	20000	4	294	4037761	516372	3489033	1377423
5km	70%	20000	4	237	4122073	575040	3508299	1579915
5km	70%	20000	4	232	4639326	611758	3984027	1600851
5km	70%	20000	4	309	4238860	543341	3646016	1616004
5km	70%	20000	4	285	6147062	873867	5197761	1862095
5km	70%	20000	4	310	4476197	607724	3834227	1467653
5km	70%	20000	4	304	3961519	546091	3388710	1465212
5km	70%	20000	4	213	4856694	741071	4052559	1738930
5km	70%	20000	4	303	6073549	733231	5292363	1948749
5km	70%	20000	4	224	5710149	678705	4975688	2100033
5km	70%	20000	4	313	3167612	439554	2696984	1267761
5km	70%	20000	4	202	4725441	683215	4000316	1368438
5km	70%	20000	4	199	4896910	690470	4150659	1714072
5km	70%	20000	4	270	3832501	528008	3245379	1622412
5km	70%	20000	4	236	4560019	628742	3887751	1408422
5km	70%	20000	4	285	6459820	947713	5437064	2162482
5km	70%	20000	4	214	4535750	596765	3898575	1545933
5km	70%	20000	4	219	4771619	669697	4049245	1714424
5km	70%	20000	4	284	5787009	752558	4964747	1593503
5km	70%	20000	4	239	4460499	698245	3717137	1391235
5km	70%	20000	4	284	5390429	662374	4685148	1779787
5km	70%	20000	4	236	3911077	570854	3302033	1288383
5km	70%	20000	4	233	4827163	657979	4126703	1613365
5km	70%	20000	4	382	6095506	793771	5256951	2064351
5km	70%	20000	4	221	4508741	646448	3812363	1558666
5km	70%	20000	4	251	3871439	475112	3355408	1401971
5km	70%	20000	4	186	4383655	665176	3675242	1594871
5km	70%	20000	4	180	4351704	644029	3676529	1465262
5km	70%	20000	4	203	4267978	643178	3588959	1459556
5km	70%	20000	4	241	5393566	735171	4601548	1618038
5km	70%	20000	4	237	5618549	772040	4768421	1566636
5km	70%	20000	4	213	4303840	549280	3699983	1436690
5km	70%	20000	4	187	4485241	659536	3765175	1313571
5km	70%	20000	4	209	3935711	552016	3340637	1484603
5km	70%	20000	4	250	5391526	680477	4662377	1622088
5km	70%	20000	4	229	5539612	804453	4661760	1881195
5km	70%	20000	4	243	4636078	628938	3960775	1604409
5km	70%	20000	4	224	4513415	636176	3804494	1740177
5km	70%	20000	4	228	4370157	564332	3768958	1571551
5km	70%	20000	4	233	3736361	521954	3144307	1606170
5km	70%	20000	4	242	4100836	545421	3513442	1361173
5km	70%	20000	4	229	4157957	550121	3547835	1415346
5km	70%	20000	4	242	5923102	824108	5024342	1965099
5km	70%	20000	4	300	4160545	633669	3472398	1464493
5km	70%	20000	4	197	6306151	886788	5380618	1799532
5km	70%	20000	4	186	5223172	781017	4382943	1551869
5km	70%	20000	4	281	5178995	583385	4567837	1865878
5km	70%	20000	4	369	5385488	669633	4658294	1963765
5km	70%	20000	4	241	6118870	803772	5254855	2108146
5km	70%	20000	4	242	5399368	713354	4624645	1832790
5km	70%	20000	4	214	4732022	677342	4006405	1428642
5km	70%	20000	4	318	4530231	633031	3861642	1578604
5km	70%	20000	4	238	4520821	605393	3872030	1384423
5km	70%	20000	4	323	5339326	775283	4480787	1869983
5km	70%	20000	4	284	5666176	746510	4860608	2029102
5km	70%	20000	4	280	3882288	561597	3282070	1409704
5km	70%	20000	4	251	4642158	623874	3973649	1766814
5km	70%	20000	4	247	4863281	652799	4147478	1663159
5km	70%	20000	4	296	5300876	744124	4497140	1916161
5km	70%	20000	4	211	3873969	507107	3334434	1349533
5km	70%	20000	4	232	4166788	626855	3472335	1479788
5km	70%	20000	4	301	5472275	627591	4789084	1717812
5km	70%	20000	4	347	5072609	650266	4394850	1634429
5km	70%	20000	4	266	5118502	730803	4301224	1668812
5km	70%	20000	4	249	4769959	646366	4050075	1526463
5km	70%	20000	4	239	4773225	615265	4118614	1808967
5km	70%	20000	4	410	4967609	538585	4403795	1772269
5km	70%	20000	4	206	4372773	636719	3684181	1363556
5km	70%	20000	4	242	5225572	721611	4448801	1743720
5km	70%	20000	4	265	5292928	731665	4514981	1569640
5km	70%	20000	4	321	6324311	887296	5355124	2233703
5km	70%	20000	4	260	4898703	604054	4239216	2034961
5km	70%	20000	4	286	6875061	998813	5803934	1953313
5km	70%	20000	4	238	4630592	692714	3898024	1512599
5km	70%	20000	4	209	4693926	650805	3997139	1623934
5km	70%	20000	4	225	5093275	789891	4243837	1617067
5km	70%	20000	4	206	3667274	450216	3176731	1288564
5km	70%	20000	4	270	3471202	460010	2975758	1225364
5km	70%	20000	4	204	4006889	550799	3393060	1415705
5km	70%	20000	4	248	4239324	616268	3583520	1466590
5km	70%	20000	4	235	3536638	469640	3041845	1320204
5km	70%	20000	4	280	5894228	709927	5137781	2195647
5km	70%	20000	4	303	6030898	822308	5140515	1990420
5km	70%	20000	4	231	4313076	614326	3646354	1482630
5km	70%	20000	4	287	6545956	761783	5701161	2158907
5km	70%	20000	4	207	4423527	638208	3734454	1500408
5km	70%	20000	4	323	5585175	672352	4862824	2063809
5km	70%	20000	4	224	4262126	655498	3559627	1408814
5km	70%	20000	4	326	5544233	662791	4847470	1984808
5km	70%	20000	4	419	5176018	604045	4534454	1739328
5km	70%	20000	4	217	3707737	527841	3162541	1344606
5km	70%	20000	4	188	4038650	543556	3455849	1344057
5km	70%	20000	4	204	4468020	547650	3877256	1496253
5km	70%	20000	4	271	4361542	605924	3694664	1795307
5km	70%	20000	4	256	4682911	566609	4068805	1731809
5km	70%	20000	4	199	5306526	792789	4428235	1560521
5km	70%	20000	4	224	4598699	672977	3891945	1529216
5km	70%	20000	4	203	5220959	690530	4451433	1737787
5km	70%	20000	4	261	5226366	611528	4581384	1666855
5km	70%	20000	4	259	5614106	755199	4803179	1630833
5km	70%	20000	4	274	4376274	554782	3782856	1699797
5km	70%	20000	4	207	4540823	688953	3796696	1532418
5km	70%	20000	4	210	4705944	604154	4006352	1507924
5km	70%	20000	4	189	4210408	627326	3536177	1435558
5km	70%	20000	4	192	4776867	685168	4044618	1420496
5km	70%	20000	4	305	4638266	575111	4014536	1599489
5km	70%	20000	4	275	5126381	752084	4331938	1523117
5km	70%	20000	4	196	4878723	719973	4109254	1514302
5km	70%	20000	4	309	4951332	712819	4189850	1671125
5km	70%	20000	4	223	4609557	651671	3909390	1602086
5km	70%	20000	4	273	4117468	512665	3552743	1572492
5km	70%	20000	4	266	4452752	617764	3797086	1616694
5km	70%	20000	4	241	4568178	669222	3820594	1331887
5km	70%	20000	4	241	3689673	500188	3158338	1480521
5km	70%	20000	4	238	5080880	699623	4334693	1611434
5km	70%	20000	4	196	4910084	664964	4193995	1401755
5km	70%	20000	4	241	4590365	591574	3953454	1439399
5km	70%	20000	4	270	5150124	669602	4421813	1620472
5km	70%	20000	4	188	4394625	642459	3724203	1423234
5km	70%	20000	4	437	5945357	747591	5147356	2032459
5km	70%	20000	4	188	6034868	791322	5191233	1789759
5km	70%	20000	4	223	3787888	524648	3228200	1321620
5km	70%	20000	4	287	5796493	897367	4827760	1844196
5km	70%	20000	4	391	4888792	649384	4199943	1804015
5km	70%	20000	4	208	4869896	568920	4251296	1600767
5km	70%	20000	4	224	5087866	674971	4366900	1836464
5km	70%	20000	4	262	6090416	662265	5386741	2117331
5km	70%	20000	4	228	4107412	559775	3510290	1563326
5km	70%	20000	4	183	4738733	696489	4004661	1263211
5km	70%	20000	4	209	4617329	705438	3849473	1824803
5km	70%	20000	4	254	5782149	707249	5014547	1806095
5km	70%	20000	4	230	4817029	618493	4160208	1606740
5km	70%	20000	4	280	5523047	618753	4864549	2105706
5km	70%	20000	4	206	3750861	490592	3222093	1389041
5km	70%	20000	4	228	3623918	508843	3052894	1310345
5km	70%	20000	4	211	3715237	509880	3178809	1295719
5km	70%	20000	4	213	4696278	643495	3996262	1456953
5km	70%	20000	4	233	5677917	746302	4896730	1789475
5km	70%	20000	4	224	5531800	817821	4650805	1833552
5km	70%	20000	4	206	3457997	502735	2915654	1283168
5km	70%	20000	4	230	5121403	746640	4322399	1724521
5km	70%	20000	4	227	6064623	758467	5258804	1860985
5km	70%	20000	4	241	3890772	532831	3314229	1520526
5km	70%	20000	4	495	5936333	770418	5116639	1822751
5km	70%	20000	4	265	5577054	807638	4719714	1732193
5km	70%	20000	4	271	6836804	852411	5937897	1943797
5km	70%	20000	4	269	4844123	619253	4177880	1561086
5km	70%	20000	4	234	6285502	878761	5312196	1933642
5km	70%	20000	4	334	4547522	560981	3918027	1537011
5km	70%	20000	4	264	4280140	605971	3616939	1671105
5km	70%	20000	4	315	7021119	1011598	5940495	2150176
5km	70%	20000	4	293	5459643	678748	4744676	1553365
5km	70%	20000	4	188	5486475	771704	4650208	1748123
5km	70%	20000	4	205	4449369	595173	3808089	1300960
5km	70%	20000	4	277	3774853	572980	3170528	1378553
5km	70%	20000	4	243	5900011	837826	4972625	2105973
5km	70%	20000	4	319	3873560	461992	3363153	1713598
5km	70%	20000	4	223	5956479	874432	5012495	2023924
5km	70%	20000	4	278	6650621	791481	5796024	2048847
5km	70%	20000	4	274	3726736	527427	3157417	1584423
5km	70%	20000	4	270	6383309	889523	5425805	2071240
5km	70%	20000	4	376	5611950	715008	4849640	2185193
5km	70%	20000	4	230	5014913	695439	4274802	1629985
5km	70%	20000	4	341	4669653	619471	3960443	1732104
5km	70%	20000	4	279	5762794	807232	4893880	1940455
5km	70%	20000	4	284	6472717	851632	5534997	2136600
5km	70%	20000	4	278	4634616	674321	3910765	1721011
5km	70%	20000	4	331	5218767	617843	4555077	1940237
5km	70%	20000	4	271	5457705	801363	4589423	1738372
5km	70%	20000	4	229	4559708	645725	3875548	1312412
5km	70%	20000	4	232	5945122	850658	5009943	2058916
5km	70%	20000	4	252	4305608	549912	3678079	1524075
5km	70%	20000	4	208	4508456	597954	3862367	1400688
5km	70%	20000	4	184	4198400	591128	3533777	1322658
5km	70%	20000	4	270	5258783	722973	4473143	1925455
5km	70%	20000	4	234	4507727	662845	3802829	1592495
5km	70%	20000	4	272	4411319	593701	3777164	1583869
5km	70%	20000	4	270	5609274	677386	4864069	1764472
5km	70%	20000	4	335	4954025	649856	4244220	1739005
5km	70%	20000	4	221	4786803	732465	3972119	1730183
5km	70%	20000	4	272	6163945	936796	5127018	2328410
5km	70%	20000	4	263	5052836	657283	4331633	1907657
5km	70%	20000	4	202	5311037	650906	4609738	1636037
5km	70%	20000	4	279	4942561	743631	4143942	2068014
5km	70%	20000	4	287	4010825	532771	3420568	1582335
5km	70%	20000	4	238	4874332	627264	4184216	1641398
5km	70%	20000	4	185	4758990	696974	3999601	1534082
5km	70%	20000	4	300	3521158	497679	2979119	1386021
5km	70%	20000	4	215	5545055	799643	4663523	1897991
5km	70%	20000	4	217	3604696	513364	3056697	1370330
5km	70%	20000	4	201	4524489	640394	3826945	1654325
5km	70%	20000	4	232	5062439	790169	4220329	1615413
5km	70%	20000	4	241	5632782	716675	4854201	1613985
5km	70%	20000	4	251	4671102	683870	3929398	1537348
5km	70%	20000	4	286	5610318	801375	4737453	1831776
5km	70%	20000	4	274	7046079	909337	6069781	2401385
5km	70%	20000	4	276	5463891	766161	4639312	1852807
5km	70%	20000	4	249	5871906	731088	5096596	1817573
5km	70%	20000	4	272	4291710	574741	3693597	1535002
5km	70%	20000	4	221	4959653	704648	4217727	1568619
5km	70%	20000	4	278	4643669	556858	4037544	1805170
5km	70%	20000	4	279	7161276	828406	6282648	2141774
5km	70%	20000	4	204	5398134	717597	4634802	1615665
5km	70%	20000	4	218	5130254	758330	4313846	1766133
5km	70%	20000	4	212	4763414	699054	4022524	1518919
5km	70%	20000	4	298	4016758	610909	3375548	1194776
5km	70%	20000	4	221	5410062	756770	4604010	1664564
5km	70%	20000	4	271	3859058	544329	3278343	1353836
5km	70%	20000	4	203	6135871	881499	5206966	1747154
5km	70%	20000	4	243	5180212	755654	4372259	1855526
5km	70%	20000	4	304	4113751	571061	3497135	1290888
5km	70%	20000	4	257	4780817	632128	4106886	1680878
5km	70%	20000	4	269	4918290	595592	4264057	1463017
5km	70%	20000	4	287	4945061	613119	4279591	1892287
5km	70%	20000	4	293	4485451	586038	3860172	1556135
5km	70%	20000	4	171	4019971	564274	3427275	1247860
5km	70%	20000	4	251	5254581	636672	4558982	1789122
5km	70%	20000	4	441	5796482	712871	4978512	1989828
5km	70%	20000	4	183	4544456	606807	3866255	1602972
5km	70%	20000	4	260	5130283	632970	4449221	1739584
5km	70%	20000	4	223	4728782	643101	4030606	1576838
5km	70%	20000	4	253	5732534	720883	4968457	1746101
5km	70%	20000	4	259	4471488	613154	3807965	1464988
5km	70%	20000	4	262	3621217	518768	3067835	1241517
5km	70%	20000	4	203	4421404	617129	3745670	1424886
5km	70%	20000	4	245	4752445	702050	4003987	1523798
5km	70%	20000	4	192	3813930	508528	3269754	1363290
5km	70%	20000	4	193	3399917	368851	3002044	1440403
5km	70%	20000	4	282	3336839	396040	2906011	1431197
5km	70%	20000	4	227	5470176	722446	4697797	2076810
5km	70%	20000	4	232	3578970	461444	3083412	1456831
5km	70%	20000	4	270	5803904	686242	5059335	2104320
5km	70%	20000	4	202	5115102	671437	4394685	1587429
5km	70%	20000	4	297	4164678	592503	3512321	1598582
5km	70%	20000	4	251	3851667	554801	3229297	1340695
5km	70%	20000	4	244	5242748	614569	4572783	1996657
5km	70%	20000	4	329	3936828	528952	3378001	1460900
5km	70%	20000	4	339	5797504	643072	5112341	2256459
5km	70%	20000	4	179	4365795	647152	3688777	1369596
5km	70%	20000	4	247	5366607	763943	4518198	1866002
5km	70%	20000	4	229	5172524	728147	4406417	1678570
5km	70%	20000	4	306	5611753	773213	4781855	1866272
5km	70%	20000	4	310	5066218	682372	4344385	1869200
5km	70%	20000	4	173	4555553	649278	3857448	1293380
5km	70%	20000	4	218	4648523	597282	4003616	1559046
5km	70%	20000	4	273	4900859	591658	4277912	1735142
5km	70%	20000	4	224	5231408	718782	4456477	1604205
5km	70%	20000	4	387	3518391	466683	3024999	1284350
5km	70%	20000	4	234	4683398	592513	4044187	1538683
5km	70%	20000	4	202	4395566	561918	3795892	1470893
5km	70%	20000	4	287	4200096	593768	3565121	1320600
5km	70%	20000	4	268	6048802	794517	5195572	2151442
5km	70%	20000	4	204	6057376	878869	5105531	1546577
5km	70%	20000	4	255	4867459	707153	4107870	1435232
5km	70%	20000	4	262	5114063	668816	4397165	1713542
5km	70%	20000	4	273	3988946	566736	3385590	1491858
5km	70%	20000	4	174	4363154	641330	3669928	1427779
5km	70%	20000	4	302	5149964	639394	4460896	1859309
5km	70%	20000	4	236	4016494	535616	3440167	1476495
5km	70%	20000	4	253	4444498	664290	3720380	1591152
5km	70%	20000	4	193	3675803	522576	3121314	1357613
5km	70%	20000	4	336	4297529	545861	3722404	1647595
5km	70%	20000	4	333	3955024	532856	3388488	1423319
5km	70%	20000	4	411	6188795	812634	5309861	2254343
5km	70%	20000	4	295	4928390	713173	4121384	1717703
5km	70%	20000	4	242	4791422	647593	4096641	1707504
5km	70%	20000	4	211	4733674	664281	4006473	1399061
5km	70%	20000	4	260	5150170	704151	4373739	1790416
5km	70%	20000	4	348	4894561	562552	4285521	1910041
5km	70%	20000	4	346	5746689	692010	4996386	1877373
5km	70%	20000	4	250	5058564	553260	4459917	1733186
5km	70%	20000	4	242	6499410	873912	5553825	1955823
5km	70%	20000	4	351	5993907	756133	5162149	1988853
5km	70%	20000	4	355	5803227	771177	4982967	1859764
5km	70%	20000	4	221	4512885	624375	3854826	1642562
5km	70%	20000	4	257	6235481	712082	5455387	2040419
5km	70%	20000	4	253	4050295	596844	3411482	1258440
5km	70%	20000	4	225	4537547	591179	3893025	1463688
5km	70%	20000	4	296	4201064	557646	3605356	1391434
5km	70%	20000	4	255	6191497	835762	5285402	1972244
5km	70%	20000	4	232	4626776	654730	3934278	1424136
5km	70%	20000	4	329	5733719	796293	4876078	2057067
5km	70%	20000	4	246	5623965	800029	4774038	1927066
5km	70%	20000	4	240	6812395	959306	5754182	2334918
5km	70%	20000	4	275	3679478	457012	3156071	1465317
5km	70%	20000	4	352	6066441	679996	5334775	2054969
5km	70%	20000	4	297	5774789	797487	4919132	1958655
5km	70%	20000	4	266	5427313	699741	4660697	1893523
5km	70%	20000	4	177	4190513	527044	3610633	1491338
5km	70%	20000	4	238	4471075	678203	3746497	1351028
5km	70%	20000	4	243	4941466	701153	4184406	1583784
5km	70%	20000	4	241	5630735	789677	4784384	1944871
5km	70%	20000	4	250	4837343	593748	4202169	1627730
5km	70%	20000	4	304	4741126	711918	3962711	1768932
5km	70%	20000	4	225	4880696	666295	4131521	1684950
5km	70%	20000	4	177	5476097	825696	4555033	1693300
5km	70%	20000	4	240	4722584	709577	3966210	1563249
5km	70%	20000	4	322	5526670	651599	4833329	1864459
5km	70%	20000	4	326	4472517	598464	3830852	1702665
5km	70%	20000	4	216	5629245	702931	4893527	1658774
5km	70%	20000	4	283	5244128	773792	4431043	1742545
5km	70%	20000	4	202	4648516	653722	3924180	1476954
5km	70%	20000	4	197	5169422	739672	4383893	1404774
5km	70%	20000	4	275	5300932	628122	4602551	1838494
5km	70%	20000	4	216	4079471	546685	3490740	1480357
5km	70%	20000	4	246	4351827	663780	3626726	1451721
5km	70%	20000	4	200	4763190	688800	4022379	1482578
5km	70%	20000	4	328	6870860	852088	5964106	1818154
5km	70%	20000	4	175	4207669	615009	3557680	1338437
5km	70%	20000	4	217	4429813	554746	3844611	1452024
5km	70%	20000	4	167	4517784	622706	3836986	1332312
5km	70%	20000	4	201	4264794	564871	3663235	1383041
5km	70%	20000	4	268	6235599	749262	5406488	1960251
5km	70%	20000	4	229	3697476	525292	3107061	1448160
5km	70%	20000	4	382	6527368	886117	5544398	2088361
5km	70%	20000	4	230	5875362	809415	5002901	1906860
5km	70%	20000	4	276	4466712	564517	3859064	1669748
5km	70%	20000	4	198	3594307	516020	3058547	1315378
5km	70%	20000	4	231	6571233	865552	5647119	1928689
5km	70%	20000	4	360	6452915	820470	5561402	1989195
5km	70%	20000	4	269	5940133	790987	5099975	1732942
5km	70%	20000	4	239	6356870	822816	5464850	1774137
5km	70%	20000	4	258	5299006	840166	4361324	2064237
5km	70%	20000	4	203	4265977	610491	3601734	1433262
5km	70%	20000	4	365	3608277	552038	3025077	1461559
5km	70%	20000	4	232	4295362	637503	3571986	1428439
5km	70%	20000	4	273	4202208	564542	3600232	1379423
5km	70%	20000	4	424	4004369	546510	3394330	1705543
5km	70%	20000	4	206	3724173	477422	3215384	1355622
5km	70%	20000	4	192	3914127	527767	3344595	1438691
5km	70%	20000	4	275	4572592	685964	3807651	1504795
5km	70%	20000	4	224	5379632	851750	4481101	1988183
5km	70%	20000	4	244	4461145	640296	3772772	1740258
5km	70%	20000	4	260	6048345	746066	5256345	1917813
5km	70%	20000	4	219	5440203	724152	4642854	1732260
5km	70%	20000	4	224	3770187	486235	3242770	1359194
5km	70%	20000	4	271	5289865	780508	4458817	1956706
5km	70%	20000	4	264	5559769	776642	4732383	1788445
5km	70%	20000	4	271	5453165	539413	4867665	1949447
5km	70%	20000	4	179	3260397	444145	2759504	1191558
5km	70%	20000	4	190	5733772	847170	4801655	1679245
5km	70%	20000	4	256	5648548	774225	4810839	1665203
5km	70%	20000	4	214	5486733	789513	4622726	1951525
5km	70%	20000	4	368	5633952	623842	4951633	1850980
5km	70%	20000	4	192	5106724	655177	4380088	1634487
5km	70%	20000	4	449	6872109	781709	6028850	2211715
5km	70%	20000	4	202	5234692	733729	4451174	1533986
5km	70%	20000	4	296	5607254	858433	4669712	2322882
5km	70%	20000	4	204	4952952	672392	4218100	1523968
5km	70%	20000	4	273	4535368	616553	3880551	1563274
5km	70%	20000	4	226	5216805	635406	4545755	1794881
5km	70%	20000	4	269	4666218	557163	4062621	1765554
5km	70%	20000	4	209	3729289	470573	3201221	1328929
5km	70%	20000	4	291	6435996	830684	5514394	2061685
5km	70%	20000	4	254	4861604	648672	4164605	1567341
5km	70%	20000	4	252	4960074	622411	4295888	1564678
5km	70%	20000	4	228	4640877	650803	3915346	1582443
5km	70%	20000	4	236	4449552	650412	3763166	1611486
5km	70%	20000	4	281	4204972	500514	3672606	1713297
5km	70%	20000	4	337	6595457	793755	5734322	2085626
5km	70%	20000	4	319	5917437	766500	5043074	1984727
5km	70%	20000	4	278	5441562	663835	4724965	1873137
5km	70%	20000	4	218	4326414	565832	3722510	1490559
5km	70%	20000	4	237	4960544	659901	4243728	1691634
5km	70%	20000	4	332	5216703	703741	4474312	1910885
5km	70%	20000	4	282	5902045	689493	5151425	1831254
5km	70%	20000	4	243	5938661	770761	5105136	1907836
5km	70%	20000	4	293	4898724	635759	4221118	1705964
5km	70%	20000	4	222	5627251	721338	4853096	1796387
5km	70%	20000	4	263	6064001	753999	5236305	1933205
5km	70%	20000	4	231	4843482	672914	4110085	1539322
5km	70%	20000	4	272	5857874	727459	5085440	2068914
5km	70%	20000	4	223	4560149	563449	3952623	1501584
5km	70%	20000	4	342	4570968	608856	3870576	1526150
5km	70%	20000	4	270	4755908	671327	4020740	1809237
5km	70%	20000	4	260	6617822	884385	5674999	1971569
5km	70%	20000	4	316	5769383	698492	5013523	1782871
5km	70%	20000	4	256	4876715	596385	4236601	1747058
5km	70%	20000	4	269	5229722	647975	4524353	1718105
5km	70%	20000	4	202	4860382	727963	4053652	1486293
5km	70%	20000	4	311	5442388	697860	4695419	1819113
5km	70%	20000	4	291	5627958	758544	4799252	1982955
5km	70%	20000	4	227	5237141	640876	4547011	1638958
5km	70%	20000	4	180	4551622	664145	3837126	1415831
5km	70%	20000	4	281	4580916	609398	3904158	1505768
5km	70%	20000	4	299	5575834	574803	4962047	2038460
5km	70%	20000	4	262	4585368	669522	3873803	1554762
5km	70%	20000	4	342	4918430	584700	4277312	1730795
5km	70%	20000	4	237	4430669	604113	3778499	1479876
5km	70%	20000	4	262	4514798	615893	3849751	1510919
5km	70%	20000	4	301	5396088	674308	4668736	1846953
5km	70%	20000	4	339	4742388	632569	4058919	1681466
5km	70%	20000	4	190	4345625	622352	3670035	1374073
5km	70%	20000	4	264	5312965	715169	4531171	1649556
5km	70%	20000	4	260	6280410	872901	5326639	2126004
5km	70%	20000	4	192	4634047	726891	3854978	1690556
5km	70%	20000	4	415	5513771	683910	4788796	1967747
5km	70%	20000	4	196	4462725	649822	3765281	1261012
5km	70%	20000	4	195	5409157	764884	4584619	1448145
5km	70%	20000	4	242	5765390	794821	4895398	2061542
5km	70%	20000	4	308	4390613	603468	3751192	1421119
5km	70%	20000	4	319	5112208	725334	4345713	1852875
5km	70%	20000	4	256	5128491	771713	4304185	1704885
5km	70%	20000	4	232	4900476	649033	4201886	1532164
5km	70%	20000	4	238	4513169	620721	3843171	1636371
5km	70%	20000	4	196	5124427	747731	4319089	1543875
5km	70%	20000	4	236	5881817	696163	5139299	1799532
5km	70%	20000	4	261	4218351	473441	3703983	1465327
5km	70%	20000	4	419	6539541	847727	5631836	2195341
5km	70%	20000	4	264	4191305	562680	3592069	1535079
5km	70%	20000	4	424	5733605	666812	5026874	1922249
5km	70%	20000	4	236	7135837	857755	6187249	2004066
5km	70%	20000	4	209	4867043	682478	4141231	1705310
5km	70%	20000	4	191	5715718	701610	4947845	1728441
5km	70%	20000	4	309	4659493	629350	3975372	1403149
5km	70%	20000	4	228	5127444	701308	4380663	1644721
5km	70%	20000	4	225	4562260	621821	3888605	1501357
5km	70%	20000	4	419	5838129	741151	5039342	2053566
5km	70%	20000	4	374	5936911	771641	5131197	1911854
5km	70%	20000	4	253	5264896	649681	4565062	1717981
5km	70%	20000	4	220	4305829	701908	3531611	1492885
5km	70%	20000	4	220	5954567	775787	5131442	1722717
5km	70%	20000	4	253	3962524	498819	3421768	1402394
5km	70%	20000	4	255	5849887	846737	4946871	1831877
5km	70%	20000	4	239	4364402	587833	3745343	1575006
5km	70%	20000	4	234	4037013	555106	3422738	1400697
5km	70%	20000	4	210	5405758	733361	4621644	1777141
5km	70%	20000	4	231	5535259	736194	4740180	1918039
5km	70%	20000	4	255	5006617	687046	4263249	1617552
5km	70%	20000	4	235	5347652	696212	4614675	1834738
5km	70%	20000	4	247	5872131	852706	4967315	1911404
5km	70%	20000	4	206	4118225	494454	3584314	1677542
5km	70%	20000	4	296	4832620	697895	4077238	1707319
5km	70%	20000	4	283	4699741	595150	4055368	1506874
5km	70%	20000	4	296	5301487	661169	4587148	1935352
5km	70%	20000	4	338	4546511	544624	3922080	1722066
5km	70%	20000	4	233	5742303	771237	4921954	1847485
5km	70%	20000	4	265	5504437	704584	4750478	1795106
5km	70%	20000	4	284	7028411	948832	6029971	2193069
5km	70%	20000	4	285	5148347	526353	4545023	1979378
5km	70%	20000	4	388	7806098	985756	6751341	2425017
5km	70%	20000	4	302	4202179	587563	3567891	1317051
5km	70%	20000	4	278	4921255	683908	4202319	1589796
5km	70%	20000	4	232	4211078	574339	3571482	1509266
5km	70%	20000	4	191	3720592	521814	3152708	1329387
5km	70%	20000	4	234	5152136	785276	4325684	1518200
5km	70%	20000	4	260	5946640	761863	5131188	1835462
5km	70%	20000	4	338	5958472	825688	5085677	2048798
5km	70%	20000	4	208	5513096	808672	4635796	1888061
5km	70%	20000	4	204	4828546	691198	4096316	1458828
5km	70%	20000	4	314	4661345	615675	3968497	1682505
5km	70%	20000	4	258	4406912	543599	3812859	1543148
5km	70%	20000	4	249	5989578	754745	5175977	1999510
5km	70%	20000	4	275	6139643	862643	5208873	1743162
5km	70%	20000	4	253	6409877	888533	5462687	1893510
5km	70%	20000	4	249	5367255	726488	4594884	1784992
5km	70%	20000	4	296	7164311	891928	6222111	2227641
5km	70%	20000	4	325	4476375	585350	3852573	1450115
5km	70%	20000	4	259	4523228	610093	3846356	1872816
5km	70%	20000	4	239	5195002	711067	4420916	1646414
5km	70%	20000	4	301	6894724	809736	6034958	2096867
5km	70%	20000	4	297	3922653	477378	3402203	1388980
5km	70%	20000	4	251	7749460	1021514	6618086	2325066
5km	70%	20000	4	263	4740855	672349	4033229	1496995
5km	70%	20000	4	298	5564496	773552	4723409	1894168
5km	70%	20000	4	242	6333308	797294	5455156	1876776
5km	70%	20000	4	258	5310199	699573	4560594	1802037
5km	70%	20000	4	226	3622519	536482	3051435	1203130
5km	70%	20000	4	216	5100279	822288	4215272	1602658
5km	70%	20000	4	235	3772018	535446	3184398	1358360
5km	70%	20000	4	279	5224095	686077	4453383	1832465
5km	70%	20000	4	210	4530523	630309	3860642	1533073
5km	70%	20000	4	353	4754798	610889	4083406	1608227
5km	70%	20000	4	189	4651422	649473	3951229	1452740
5km	70%	20000	4	195	4431416	702759	3655408	1496079
5km	70%	20000	4	279	4963467	673877	4242610	1639124
5km	70%	20000	4	306	6347853	781023	5498744	1883945
5km	70%	20000	4	229	4746191	678980	4017416	1604695
5km	70%	20000	4	264	4696821	619956	4010112	1390279
5km	70%	20000	4	259	5078950	699510	4310462	1775046
5km	70%	20000	4	434	7300325	894860	6348162	2209129
5km	70%	20000	4	228	5081148	708088	4336235	1408559
5km	70%	20000	4	227	5229743	811611	4375493	1719464
5km	70%	20000	4	236	5229275	720103	4437459	1765191
5km	70%	20000	4	265	5573134	692953	4844433	1882133
5km	70%	20000	4	213	5320693	763446	4508021	1688833
5km	70%	20000	4	196	4446291	636230	3754596	1324688
5km	70%	20000	4	197	4978907	684279	4224770	1569941
5km	70%	20000	4	262	5825266	758136	5000256	1966973
5km	70%	20000	4	240	4900854	691184	4162361	1575275
5km	70%	20000	4	152	4430734	679075	3666813	1342499
5km	70%	20000	4	291	4370168	562839	3757755	1476443
5km	70%	20000	4	296	5791116	704718	5025040	1661887
5km	70%	20000	4	201	4852353	639115	4152824	1565802
5km	70%	20000	4	272	5314453	749940	4488831	1653395
5km	70%	20000	4	224	4652941	689993	3893101	1617738
5km	70%	20000	4	250	4238904	546056	3640669	1439084
5km	70%	20000	4	301	5704198	758798	4894114	1652801
5km	70%	20000	4	256	5808805	774305	4983819	2048455
5km	70%	20000	4	277	4354357	639826	3661277	1499245
5km	70%	20000	4	353	4542165	585060	3903300	1582308
5km	70%	20000	4	203	4592448	581446	3965097	1405471
5km	70%	20000	4	155	3176646	441915	2698764	1139152
5km	70%	20000	4	206	4929600	637835	4236034	1699730
5km	70%	20000	4	234	4798638	685652	4059601	1767903
5km	70%	20000	4	235	5225357	700476	4465479	1555605
5km	70%	20000	4	169	4835451	640466	4138589	1568441
5km	70%	20000	4	269	4442090	628759	3745294	1552279
5km	70%	20000	4	242	5713020	774049	4878263	1819932
5km	70%	20000	4	288	5357603	572255	4721564	2059504
5km	70%	20000	4	209	5879107	857449	4954825	1905974
5km	70%	20000	4	281	5242194	755962	4423601	1622357
5km	70%	20000	4	242	4497216	598753	3861511	1527508
5km	70%	20000	4	193	4303321	599463	3650995	1370758
5km	70%	20000	4	221	6257132	773109	5396346	1885708
5km	70%	20000	4	337	4308213	534544	3726446	1764442
5km	70%	20000	4	261	4481635	662018	3778949	1508628
5km	70%	20000	4	250	4903331	644428	4219444	1531869
5km	70%	20000	4	291	5365876	621335	4707327	1933327
5km	70%	20000	4	225	5260387	743483	4438167	2038222
5km	70%	20000	4	308	4274528	589746	3616506	1438093
5km	70%	20000	4	325	6481713	851307	5554385	1945154
5km	70%	20000	4	358	4142494	519746	3587153	1479637
5km	70%	20000	4	237	5158526	690468	4409021	1680277
5km	70%	20000	4	252	4588520	676626	3845548	1474131
5km	70%	20000	4	318	6612675	780126	5796460	2058721
5km	70%	20000	4	240	4893052	706921	4116615	1625114
5km	70%	20000	4	236	4096888	589270	3478703	1218416
5km	70%	20000	4	233	4778115	619674	4113656	1519778
5km	70%	20000	4	405	5244901	665201	4518092	1736307
5km	70%	20000	4	224	4139111	573810	3535150	1314589
5km	70%	20000	4	239	3963346	536249	3390318	1302066
5km	70%	20000	4	269	4097665	596109	3459707	1392298
5km	70%	20000	4	264	6049908	846111	5135354	1912002
5km	70%	20000	4	281	5012511	681182	4275178	1627795
5km	70%	20000	4	209	4701754	669018	3959547	1488870
5km	70%	20000	4	319	4537714	582692	3915601	1530391
5km	70%	20000	4	241	4597159	581672	3971751	1730597
5km	70%	20000	4	262	5457904	677970	4714211	1760443
5km	70%	20000	4	235	3418768	454584	2935217	1325477
5km	70%	20000	4	312	4872212	663586	4120593	1682785
5km	70%	20000	4	317	6680175	920389	5702387	1961517
5km	70%	20000	4	246	4954504	728861	4153727	1876698
5km	70%	20000	4	305	5709009	764784	4880076	1817772
5km	70%	20000	4	237	5785412	867997	4827935	2113146
5km	70%	20000	4	325	4942523	712485	4149056	1626639
5km	70%	20000	4	199	5948720	845578	5007124	1680890
5km	70%	20000	4	284	3497339	501126	2944487	1435514
5km	70%	20000	4	234	5046460	729234	4238144	1622525
5km	70%	20000	4	264	3610425	446462	3103511	1657491
5km	70%	20000	4	236	3699265	545223	3106194	1350831
5km	70%	20000	4	221	5280797	719474	4517326	1584747
5km	70%	20000	4	213	5940994	828940	5034581	1806060
5km	70%	20000	4	269	7102160	916205	6105105	2084967
5km	70%	20000	4	345	5721680	740207	4929051	2000398
5km	70%	20000	4	212	4545570	623446	3881811	1488006
5km	70%	20000	4	201	6640843	906592	5670740	1906620
5km	70%	20000	4	264	5727788	817297	4844992	1762551
5km	70%	20000	4	276	5931368	826087	5017172	1873668
5km	70%	20000	4	212	4872142	742209	4069521	1578987
5km	70%	20000	4	212	6112245	929643	5120309	2005501
5km	70%	20000	4	221	3630187	528241	3062973	1389884
5km	70%	20000	4	222	4016793	538406	3434215	1452611
5km	70%	20000	4	295	4669629	596767	4013929	1780750
5km	70%	20000	4	256	5674194	800003	4827194	1704085
5km	70%	20000	4	233	5060420	678942	4306975	1835236
5km	70%	20000	4	226	4985918	770182	4155753	1871936
5km	70%	20000	4	244	3704311	518346	3155044	1368251
5km	70%	20000	4	216	4192772	638413	3502830	1422657
5km	70%	20000	4	258	5414621	735647	4633341	1695289
5km	70%	20000	4	264	4246317	596851	3617201	1664100
5km	70%	20000	4	204	4129239	608206	3487566	1322931
5km	70%	20000	4	277	5518696	697187	4761123	1671002
5km	70%	20000	4	227	4969998	716125	4212319	1601572
5km	70%	20000	4	232	5873238	821312	4980621	2072082
5km	70%	20000	4	182	4393604	648575	3685888	1406290
5km	70%	20000	4	205	5532465	804978	4674766	1814846
5km	70%	20000	4	211	4501269	600153	3834821	1444689
5km	70%	20000	4	316	5277608	582678	4658921	1915405
5km	70%	20000	4	192	5179082	731843	4396025	1665198
5km	70%	20000	4	259	4723374	653215	4012837	1714031
5km	70%	20000	4	240	5802796	781967	4960482	1945116
5km	70%	20000	4	220	3996511	573258	3381003	1339741
5km	70%	20000	4	231	6726151	826898	5827475	1996282
5km	70%	20000	4	342	5972982	737010	5190301	2030710
5km	70%	20000	4	221	4108455	523270	3527242	1553032
5km	70%	20000	4	207	3496218	467981	2978041	1312813
5km	70%	20000	4	283	5840761	780764	5019067	1891483
5km	70%	20000	4	226	5008848	649526	4318164	1579609
5km	70%	20000	4	221	5391696	640832	4703321	1653983
5km	70%	20000	4	237	5001141	617266	4325195	1664638
5km	70%	20000	4	258	4236758	613222	3562002	1577299
5km	70%	20000	4	267	5673783	771181	4819136	1823319
5km	70%	20000	4	184	5228508	652451	4533638	1540021
5km	70%	20000	4	308	7658465	1106656	6450816	2725683
5km	70%	20000	4	285	3733517	538410	3155833	1256981
5km	70%	20000	4	250	5617743	711439	4862185	1917405
5km	70%	20000	4	267	4075184	511543	3533779	1582641
5km	70%	20000	4	219	5494066	811875	4613176	1685562
5km	70%	20000	4	312	5153772	700178	4406138	1826356
5km	70%	20000	4	199	4450995	597172	3812422	1442449
5km	70%	20000	4	302	6472335	840188	5566620	2024963
5km	70%	20000	4	229	5890651	786530	5037862	1862239
5km	70%	20000	4	285	4817182	667801	4121084	1791230
5km	70%	20000	4	249	6709219	924588	5733122	1879811
5km	70%	20000	4	247	6050930	875170	5087996	1738568
5km	70%	20000	4	190	4217925	620355	3544608	1284453
5km	70%	20000	4	300	5340308	731382	4556636	1686262
5km	70%	20000	4	258	4857139	663480	4133282	1563690
5km	70%	20000	4	363	5283672	627017	4603934	1667084
5km	70%	20000	4	311	4510854	571483	3888389	1441117
5km	70%	20000	4	253	4885629	643652	4191611	1475218
5km	70%	20000	4	290	5549809	633212	4868695	1957836
5km	70%	20000	4	328	5703352	834698	4800601	1947765
5km	70%	20000	4	467	5186794	770630	4356929	1971790
5km	70%	20000	4	302	5188633	636177	4516155	1758645
5km	70%	20000	4	235	4441725	578710	3834657	1366102
5km	70%	20000	4	321	4857558	671497	4143064	1968131
5km	70%	20000	4	243	6100638	780638	5261936	1751853
5km	70%	20000	4	279	5076570	845568	4164964	1840361
5km	70%	20000	4	263	5057827	737986	4235892	1585288
5km	70%	20000	4	272	4282478	591313	3653426	1474274
5km	70%	20000	4	216	3930055	547654	3333666	1296257
5km	70%	20000	4	261	4984582	626856	4297069	1558592
5km	70%	20000	4	330	3699866	547260	3126111	1244075
5km	70%	20000	4	237	4363924	577103	3750740	1590102
5km	70%	20000	4	263	4189397	591190	3553269	1576305
5km	70%	20000	4	252	8233925	1087972	7057070	2187714
5km	70%	20000	4	388	5243283	604650	4590824	1735801
5km	70%	20000	4	198	6925735	943435	5921704	1910892
5km	70%	20000	4	201	5453820	753895	4639297	1624566
5km	70%	20000	4	258	4909386	704765	4158206	1859979
5km	70%	20000	4	191	4116538	589377	3483599	1386687
5km	70%	20000	4	206	4711691	536014	4099437	1732604
5km	70%	20000	4	278	5738976	701245	4979602	1953814
5km	70%	20000	4	182	4697149	703833	3948932	1548543
5km	70%	20000	4	197	5004562	655030	4303767	1579854
5km	70%	20000	4	230	4676634	633676	3992170	1680418
5km	70%	20000	4	320	7316523	904368	6350871	2346494
5km	70%	20000	4	237	5804977	806635	4943508	1665345
5km	70%	20000	4	275	5030406	775507	4187807	1761249
5km	70%	20000	4	261	5722469	843485	4814541	2063706
5km	70%	20000	4	283	5119912	684589	4361227	1734553
5km	70%	20000	4	288	3736924	472973	3231913	1308275
5km	70%	20000	4	233	6493341	840484	5605862	1820657
5km	70%	20000	4	196	3854298	522307	3284867	1300979
5km	70%	20000	4	243	4251205	551632	3663618	1600434
5km	70%	20000	4	259	4829650	596206	4184158	1927370
5km	70%	20000	4	231	5991233	792050	5078729	1778034
5km	70%	20000	4	294	4242653	585616	3606093	1465807
5km	70%	20000	4	252	6517028	883351	5549184	2068271
5km	70%	20000	4	215	4782452	624075	4102408	1527566
5km	70%	20000	4	211	4373969	623909	3698074	1530410
5km	70%	20000	4	264	4820361	677990	4075840	1597645
5km	70%	20000	4	225	4640739	592507	3999020	1461964
5km	70%	20000	4	423	5813225	684274	5071791	1956351
5km	70%	20000	4	281	4226170	604921	3573145	1523302
5km	70%	20000	4	354	4879814	700700	4113725	1716106
5km	70%	20000	4	308	4922284	569000	4318338	1803427
5km	70%	20000	4	279	7302496	1010870	6211762	2254354
5km	70%	20000	4	311	5783278	645945	5065553	1923042
5km	70%	20000	4	243	5087691	591085	4404749	1594462
5km	70%	20000	4	508	6512495	805048	5644452	2208800
5km	70%	20000	4	238	6380198	871344	5451930	2037754
5km	70%	20000	4	271	4342977	576644	3717666	1558756
5km	70%	20000	4	261	4012460	525261	3440209	1509901
5km	70%	20000	4	220	4276325	597046	3638592	1605489
5km	70%	20000	4	283	4303372	495820	3750731	1772713
5km	70%	20000	4	208	4574207	616551	3912082	1511483
5km	70%	20000	4	184	5351641	735218	4564300	1766467
5km	70%	20000	4	288	6916560	848640	6003510	2165367
5km	70%	20000	4	256	5791125	709883	5033133	1890906
5km	70%	20000	4	218	4474202	669557	3761735	1660416
5km	70%	20000	4	204	4926438	658747	4231376	1704586
5km	70%	20000	4	251	5189326	693044	4456607	1744370
5km	70%	20000	4	234	4436147	607560	3784090	1496783
5km	70%	20000	4	413	7174478	933074	6174052	2434359
5km	70%	20000	4	210	4967142	716036	4211157	1454307
5km	70%	20000	4	211	6055387	720160	5274947	1946249
5km	70%	20000	4	339	5663404	637898	4983837	2073512
5km	70%	20000	4	304	5302454	701454	4563013	1946057
5km	70%	20000	4	240	5564367	725715	4767765	1927978
5km	70%	20000	4	213	4332735	647682	3630896	1464398
5km	70%	20000	4	207	4499278	644202	3772071	1358316
5km	70%	20000	4	202	4671044	687203	3950904	1368528
5km	70%	20000	4	292	3494487	438882	2989281	1407039
5km	70%	20000	4	232	5071213	700452	4310444	1973307
5km	70%	20000	4	238	5532619	772277	4690635	1998494
5km	70%	20000	4	279	6040043	754580	5222430	1952700
5km	70%	20000	4	271	3968816	585382	3341486	1314058
5km	70%	20000	4	275	5652765	735211	4874299	1852826
5km	70%	20000	4	195	5040264	653702	4341785	1577983
5km	70%	20000	4	266	4479502	639266	3768993	1740441
5km	70%	20000	4	333	4538943	582653	3912339	1830318
5km	70%	20000	4	228	4550806	645360	3866998	1423022
5km	70%	20000	4	234	4852337	628264	4190224	1694743
5km	70%	20000	4	243	5790277	790677	4940617	1898968
5km	70%	20000	4	209	5931822	763073	5113936	1857270
5km	70%	20000	4	215	3795075	530180	3200698	1368519
5km	70%	20000	4	250	5243010	734299	4428641	1861415
5km	70%	20000	4	213	6369297	906672	5365757	2012908
5km	70%	20000	4	261	4242971	604141	3583500	1592757
5km	70%	20000	4	319	5761262	722790	4985038	1725499
5km	70%	20000	4	233	4148609	514550	3605624	1512126
5km	70%	20000	4	283	5951904	692228	5208750	2196479
5km	70%	20000	4	267	3316358	406639	2875645	1281181
5km	70%	20000	4	258	4039779	517147	3486869	1630330
5km	70%	20000	4	249	5532608	746552	4721438	1800001
5km	70%	20000	4	194	5133423	667064	4405522	1562576
5km	70%	20000	4	282	4401490	575930	3787457	1695633
5km	70%	20000	4	294	5880710	902719	4889399	2106783
5km	70%	20000	4	247	5152124	660427	4450894	1466232
5km	70%	20000	4	182	4294281	627385	3627703	1377907
5km	70%	20000	4	186	4213717	604485	3571377	1387102
5km	70%	20000	4	294	5065845	704452	4300553	1504939
5km	70%	20000	4	292	6796981	880946	5850965	2146172
5km	70%	20000	4	249	4230866	514885	3658097	1494047
5km	70%	20000	4	230	6133954	867472	5193721	1809942
5km	70%	20000	4	238	6407934	786089	5558944	1662638
5km	70%	20000	4	342	4777776	499268	4233796	1695542
5km	70%	20000	4	309	4747237	644316	4077400	1670612
5km	70%	20000	4	221	4849559	614645	4193750	1665014
5km	70%	20000	4	264	5099998	684934	4349242	1708030
5km	70%	20000	4	301	5123965	728061	4337295	1674178
5km	70%	20000	4	462	6178260	736972	5383090	1856263
5km	70%	20000	4	211	3504755	450899	3016385	1301205
5km	70%	20000	4	231	5057437	595999	4404976	1715927
5km	70%	20000	4	185	4695370	630284	4029109	1577233
5km	70%	20000	4	190	5116123	750286	4299819	1579420
5km	70%	20000	4	239	3412782	483017	2894544	1367362
5km	70%	20000	4	264	5025087	718033	4250196	1633969
5km	70%	20000	4	274	4108816	545237	3537222	1503609
5km	70%	20000	4	247	6793298	849693	5883660	2013956
5km	70%	20000	4	465	6192535	675036	5442714	2283296
5km	70%	20000	4	221	4152224	645492	3452592	1451065
5km	70%	20000	4	293	6321633	854459	5412081	2153989
5km	70%	20000	4	236	4672681	634017	3972755	1350173
5km	70%	20000	4	313	5182210	696632	4424739	1807009
5km	70%	20000	4	255	5941596	817271	5077653	1784253
5km	70%	20000	4	331	4853323	712866	4084200	1709068
5km	70%	20000	4	309	6243294	796688	5387175	1870871
5km	70%	20000	4	278	4328428	585975	3697368	1569643
5km	70%	20000	4	224	4127662	566339	3521799	1312930
5km	70%	20000	4	225	4609975	651079	3914137	1500712
5km	70%	20000	4	251	6061264	803018	5192833	1987146
5km	70%	20000	4	240	4334672	594140	3678543	1444352
5km	70%	20000	4	326	5531260	849403	4615087	1896329
5km	70%	20000	4	436	5702091	716182	4945877	1901376
5km	70%	20000	4	213	3750165	512064	3209235	1319618
5km	70%	20000	4	225	4968794	607886	4318348	1666688
5km	70%	20000	4	237	5479568	753583	4656101	1783966
5km	70%	20000	4	382	6395203	825444	5513105	2204379
5km	70%	20000	4	351	4860684	588462	4232369	1597618
5km	70%	20000	4	193	4497581	646126	3802831	1616806
5km	70%	20000	4	326	6679028	743310	5852779	2527519
5km	70%	20000	4	226	3936185	520799	3364430	1520474
5km	70%	20000	4	268	4664361	574415	4041620	1729583
5km	70%	20000	4	254	4308636	502898	3724511	1581517
5km	70%	20000	4	307	6245439	742810	5426850	2111044
5km	70%	20000	4	212	4179391	553084	3590700	1466093
5km	70%	20000	4	385	6454584	786044	5613346	1921150
5km	70%	20000	4	252	4455983	577233	3826264	1701515
5km	70%	20000	4	299	3740420	488225	3225062	1412133
5km	70%	20000	4	306	5605733	747277	4815819	1712219
5km	70%	20000	4	222	4706493	636942	4009111	1834519
5km	70%	20000	4	247	4135718	546499	3514511	1564887
5km	70%	20000	4	403	4296474	587863	3662447	1746937
5km	70%	20000	4	269	4452818	595011	3821222	1442850
5km	70%	20000	4	198	4615974	616284	3945477	1441298
5km	70%	20000	4	195	4722566	642143	4026990	1491408
5km	70%	20000	4	251	4917981	689264	4127730	1510110
5km	70%	20000	4	235	5445692	715749	4678454	1469956
5km	70%	20000	4	299	5058546	769860	4212439	1770006
5km	70%	20000	4	204	4460147	649965	3758814	1511210
5km	70%	20000	4	217	5106156	677928	4373445	1682392
5km	70%	20000	4	186	4436907	584655	3801538	1494579
5km	70%	20000	4	294	5990421	700697	5242963	1886601
5km	70%	20000	4	252	3721757	480718	3199131	1363569
5km	70%	20000	4	228	4441806	546831	3846302	1671688
5km	70%	20000	4	243	4592129	609637	3891164	1658622
5km	70%	20000	4	200	4083390	580341	3446349	1436468
5km	70%	20000	4	226	4934808	661156	4244756	1568698
5km	70%	20000	4	299	5737895	685445	5005121	1985632
5km	70%	20000	4	266	6617720	843802	5694191	1920508
5km	70%	20000	4	269	4569607	661077	3850644	1615289
5km	70%	20000	4	235	5083615	730914	4285015	1657290
5km	70%	20000	4	283	5319515	673011	4602907	1930502
5km	70%	20000	4	272	4532192	643346	3849866	1414719
5km	70%	20000	4	285	5640186	806577	4781446	1812120
5km	70%	20000	4	224	4898473	671907	4143539	1575726
5km	70%	20000	4	260	5184682	689781	4445882	1616656
5km	70%	20000	4	204	3984174	596204	3340833	1586764
5km	70%	20000	4	326	4196338	577775	3561271	1445243
5km	70%	20000	4	228	4224736	599285	3593928	1360584
5km	70%	20000	4	371	7309651	912464	6332140	2139543
5km	70%	20000	4	268	5649159	734975	4852026	2203558
5km	70%	20000	4	217	4476357	619220	3799432	1546364
5km	70%	20000	4	159	3792620	536734	3215433	1305056
5km	70%	20000	4	218	4321888	545706	3720796	1505686
5km	70%	20000	4	209	6391007	886729	5438053	1994313
5km	70%	20000	4	356	5365951	791429	4512516	1724304
5km	70%	20000	4	281	5024978	691903	4277522	1759084
5km	70%	20000	4	191	4129974	584932	3494015	1283253
5km	70%	20000	4	266	4556815	587841	3906359	1580098
5km	70%	20000	4	194	5167531	753653	4360502	1572462
5km	70%	20000	4	304	3503337	497726	2960241	1199432
5km	70%	20000	4	286	4513332	629230	3841102	1507842
5km	70%	20000	4	271	5516356	743080	4722954	1608654
5km	70%	20000	4	221	5738217	715069	4986080	1811496
5km	70%	20000	4	289	6779838	907853	5796998	2261334
5km	70%	20000	4	318	5737536	711707	4970323	1844159
5km	70%	20000	4	262	5023839	689326	4287396	1775582
5km	70%	20000	4	246	4728280	739444	3935997	1622292
5km	70%	20000	4	296	6680048	911878	5704499	2295920
5km	70%	20000	4	442	5113008	528850	4540092	1776633
5km	70%	20000	4	216	5639072	749580	4841426	1737958
5km	70%	20000	4	253	4215472	578292	3594419	1344488
5km	70%	20000	4	205	5732065	795900	4889963	1690355
5km	70%	20000	4	204	4176823	586769	3561474	1395026
5km	70%	20000	4	357	5057152	680868	4312251	1611046
5km	70%	20000	4	262	5231698	662787	4509472	1640079
5km	70%	20000	4	237	4062863	588891	3419281	1580760
5km	70%	20000	4	221	4540528	585994	3914569	1522350
5km	70%	20000	4	226	5585685	825463	4702729	1949914
5km	70%	20000	4	212	4562168	638125	3873278	1584188
5km	70%	20000	4	185	4886616	702052	4144701	1447244
5km	70%	20000	4	269	5962967	730394	5171009	2027109
5km	70%	20000	4	220	5182402	685230	4450799	1690593
5km	70%	20000	4	289	5802304	735551	5016945	1818861
5km	70%	20000	4	238	4368527	590597	3744654	1395850
5km	70%	20000	4	210	5133102	729813	4331941	1675091
5km	70%	20000	4	250	5596595	875294	4637314	1939783
5km	70%	20000	4	263	3920455	547774	3306476	1358746
5km	70%	20000	4	230	6013326	787018	5151918	1759419
5km	70%	20000	4	193	4463169	565501	3848130	1549414
5km	70%	20000	4	232	4534220	607186	3864651	1464403
5km	70%	20000	4	366	5606714	697336	4827790	1911311
5km	70%	20000	4	270	4774135	640553	4089064	1686707
5km	70%	20000	4	205	4762509	668508	4044084	1499561
5km	70%	20000	4	342	5839064	783665	4988680	1660430
5km	70%	20000	4	205	4776905	666587	4068431	1710716
5km	70%	20000	4	336	5219931	644031	4508558	2192564
5km	70%	20000	4	230	4550796	684384	3821508	1587471
5km	70%	20000	4	300	5910643	744574	5097307	1914973
5km	70%	20000	4	278	6481324	820271	5605853	1770084
5km	70%	20000	4	288	4579391	624308	3908485	1659537
5km	70%	20000	4	325	3947612	546960	3357437	1585516
5km	70%	20000	4	429	5748611	662808	5009735	2216377
5km	70%	20000	4	148	3459496	480777	2943531	1118187
5km	70%	20000	4	213	3349876	466356	2825525	1286955
5km	70%	20000	4	314	3946335	514798	3398722	1304924
5km	70%	20000	4	301	7296707	943255	6254428	2551535
5km	70%	20000	4	239	3739959	471551	3219080	1278226
5km	70%	20000	4	213	4409312	554433	3818968	1580666
5km	70%	20000	4	230	5519637	640457	4823487	1803937
5km	70%	20000	4	349	4462193	643466	3766358	1369763
5km	70%	20000	4	238	4677533	577725	4042343	1719625
5km	70%	20000	4	179	4457975	685378	3703927	1450410
5km	70%	20000	4	250	6200818	712845	5426846	2175682
5km	70%	20000	4	285	5430988	730190	4650582	1979212
5km	70%	20000	4	235	4071077	547457	3469525	1369224
5km	70%	20000	4	326	6669188	829599	5791068	2073288
5km	70%	20000	4	257	5427206	752189	4635399	1841831
5km	70%	20000	4	197	4089813	606243	3413963	1527810
5km	70%	20000	4	348	3226907	371622	2819259	1409652
5km	70%	20000	4	247	4746457	625973	4063784	1890647
5km	70%	20000	4	259	4210902	553059	3612908	1509094
5km	70%	20000	4	275	5114268	686189	4362348	1709338
5km	70%	20000	4	212	4375083	615697	3716918	1489415
5km	70%	20000	4	283	3918157	520483	3343382	1488438
5km	70%	20000	4	222	3919921	571955	3302479	1459090
5km	70%	20000	4	263	6003165	828347	5104320	1830149
5km	70%	20000	4	212	3985387	481620	3470062	1509646
5km	70%	20000	4	211	5317190	706308	4558777	1585101
5km	70%	20000	4	192	3921268	576166	3313158	1413161
5km	70%	20000	4	273	4067758	573124	3457319	1462795
5km	70%	20000	4	238	5268452	781388	4421338	1659417
5km	70%	20000	4	376	5892383	709802	5130970	2123965
5km	70%	20000	4	261	5437702	721004	4638939	1833829
5km	70%	20000	4	205	4941821	666975	4232941	1728711
5km	70%	20000	4	281	5397144	775874	4561985	1718699
5km	70%	20000	4	212	3837117	519854	3277193	1325461
5km	70%	20000	4	202	5245145	749261	4454551	1516551
5km	70%	20000	4	190	3967108	588390	3331104	1509254
5km	70%	20000	4	268	4277939	555444	3669432	1456955
5km	70%	20000	4	271	5553352	746836	4774483	1816277
5km	70%	20000	4	242	6270454	842939	5333962	2071695
5km	70%	20000	4	332	5123877	597087	4488388	1696405
5km	70%	20000	4	301	5896937	800156	5020828	1854581
5km	70%	20000	4	259	3536118	523107	2980656	1307266
5km	70%	20000	4	341	5107068	776955	4294062	1723253
5km	70%	20000	4	236	4554615	654131	3849848	1653488
5km	70%	20000	4	227	4995347	691273	4267750	1591364
5km	70%	20000	4	216	5303861	784976	4468531	1721579
5km	70%	20000	4	357	4788800	632898	4099169	1478512
5km	70%	20000	4	229	5308630	735552	4525328	1785957
5km	70%	20000	4	208	5148146	678311	4425020	1807327
5km	70%	20000	4	228	5896848	824430	4999084	2117802
5km	70%	20000	4	221	4111836	603114	3472745	1418858
5km	70%	20000	4	378	5115469	640560	4441565	1953941
5km	70%	20000	4	377	5156886	695738	4415474	1703551
5km	70%	20000	4	318	5378122	601982	4730627	1788181
5km	70%	20000	4	273	4798413	648018	4105870	1797351
5km	70%	20000	4	280	5183248	649605	4490826	1651482
5km	70%	20000	4	221	3938434	483734	3415764	1349620
5km	70%	20000	4	287	5751128	687544	5008411	1837205
5km	70%	20000	4	310	4996629	674111	4285471	1682783
5km	70%	20000	4	245	5031367	758885	4195354	1562484
5km	70%	20000	4	228	7425701	1060422	6274913	2322531
5km	70%	20000	4	197	4744728	679279	4019648	1531092
5km	70%	20000	4	238	4729050	653579	4037032	1530785
5km	70%	20000	4	364	5515150	712945	4737228	1851651
5km	70%	20000	4	220	4620877	660435	3914712	1673206
5km	70%	20000	4	202	3935315	558584	3338963	1286959
5km	70%	20000	4	254	4462921	656863	3770015	1518074
5km	70%	20000	4	258	5008187	656089	4295066	1518982
5km	70%	20000	4	180	4900711	701517	4159907	1669967
5km	70%	20000	4	237	6113979	850016	5214311	1961648
5km	70%	20000	4	224	3887988	589053	3260160	1526897
5km	70%	20000	4	224	5066982	729760	4272328	1793719
5km	70%	20000	4	232	4465333	619326	3781133	1419339
5km	70%	20000	4	266	4492908	598951	3834199	1744348
5km	70%	20000	4	250	4345838	545936	3743971	1407040
5km	70%	20000	4	227	6794265	887733	5806307	1950855
5km	70%	20000	4	247	5270099	708938	4503680	1789044
5km	70%	20000	4	244	4741216	649159	4036715	1629581
5km	70%	20000	4	253	4955410	750026	4155352	1596384
5km	70%	20000	4	230	4795506	623878	4123019	1422852
5km	70%	20000	4	202	3923062	580889	3304247	1240348
5km	70%	20000	4	289	4656062	692318	3925278	1440719
5km	70%	20000	4	488	6175593	685037	5430206	2260625
5km	70%	20000	4	271	4540520	625239	3851135	1687273
5km	70%	20000	4	214	5044702	686257	4294941	1643220
5km	70%	20000	4	215	4190743	618688	3531185	1278520
5km	70%	20000	4	238	4852224	580314	4231787	1702068
5km	70%	20000	4	248	4697125	608255	4047888	1552981
5km	70%	20000	4	242	5948252	870655	5028595	1733434
5km	70%	20000	4	292	4220557	566619	3599270	1716641
5km	70%	20000	4	216	5461165	790827	4624079	1750978
5km	70%	20000	4	327	3889902	505118	3335859	1407652
5km	70%	20000	4	251	4397402	620124	3741569	1511288
5km	70%	20000	4	199	5236343	807182	4343884	1716888
5km	70%	20000	4	262	4390211	591830	3746464	1592264
5km	70%	20000	4	181	4098112	650965	3397234	1247260
5km	70%	20000	4	217	4729696	636030	4055702	1574387
5km	70%	20000	4	226	5013081	709916	4250183	1566317
5km	70%	20000	4	246	5221239	828622	4330267	1788051
5km	70%	20000	4	211	4805700	701187	4058370	1538200
5km	70%	20000	4	261	5438735	695103	4668067	1816788
5km	70%	20000	4	349	5703914	707674	4936088	2257009
5km	70%	20000	4	250	5518010	790051	4637924	1607589
5km	70%	20000	4	296	5569951	827349	4673434	1732142
5km	70%	20000	4	202	3986146	527643	3418786	1450824
5km	70%	20000	4	210	4633303	644617	3925356	1636842
5km	70%	20000	4	239	5170296	749062	4316315	1678655
5km	70%	20000	4	304	4525533	564003	3921998	1783258
5km	70%	20000	4	340	4567151	596418	3918984	1542385
5km	70%	20000	4	213	3679568	435713	3215076	1387617
5km	70%	20000	4	291	5154005	681290	4422666	1668865
5km	70%	20000	4	232	4146956	607683	3489915	1350919
5km	70%	20000	4	252	6965596	864473	6047547	2112912
5km	70%	20000	4	252	5731975	792649	4862490	1797997
5km	70%	20000	4	218	4599779	638474	3912881	1481892
5km	70%	20000	4	319	6158601	782221	5293221	1930132
5km	70%	20000	4	336	4923116	724093	4151345	1678008
5km	70%	20000	4	311	4915607	618648	4254051	1701093
5km	70%	20000	4	212	4295155	626781	3637790	1465061
5km	70%	20000	4	231	3608420	456798	3092209	1352192
5km	70%	20000	4	291	7029968	953216	6011634	1933889
5km	70%	20000	4	193	4174688	515754	3604195	1493190
5km	70%	20000	4	205	6453280	871820	5509694	1800338
5km	70%	20000	4	387	4789399	567237	4167637	1638865
5km	70%	20000	4	412	6033678	757686	5217496	2120396
5km	70%	20000	4	254	5804165	777901	4969909	1908868
5km	70%	20000	4	217	4218860	581124	3601681	1406093
5km	70%	20000	4	290	4467826	676307	3729985	1543350
5km	70%	20000	4	228	5002023	771261	4181627	1658724
5km	70%	20000	4	235	3713818	506793	3154772	1583697
5km	70%	20000	4	248	4098461	571695	3493893	1469000
5km	70%	20000	4	258	4518725	622891	3832667	1691527
5km	70%	20000	4	263	5397095	685603	4645823	2104731
5km	70%	20000	4	253	4643632	646899	3948201	1499999
5km	70%	20000	4	248	5190398	768853	4366126	1615054
5km	70%	20000	4	251	4760982	589663	4103700	1697842
5km	70%	20000	4	223	4799211	614595	4126516	1597778
5km	70%	20000	4	297	5016955	764736	4205009	1844991
5km	70%	20000	4	217	5233282	802323	4389035	1531894
5km	70%	20000	4	265	3892187	532321	3332880	1333241
5km	70%	20000	4	241	5006023	672592	4270137	1567782
5km	70%	20000	4	207	5119849	738996	4312400	1447699
5km	70%	20000	4	284	5332561	790418	4486929	1629187
5km	70%	20000	4	229	5531116	792678	4685992	1866956
5km	70%	20000	4	226	4369393	639014	3657409	1419244
5km	70%	20000	4	313	4905883	710827	4118263	1938189
5km	70%	20000	4	208	3512008	511828	2952004	1269517
5km	70%	20000	4	347	3908992	551585	3314868	1468561
5km	70%	20000	4	277	4395109	607515	3746419	1743488
5km	70%	20000	4	277	4000746	502810	3460656	1538884
5km	70%	20000	4	250	4116561	574586	3480099	1384868
5km	70%	20000	4	300	5790075	790483	4908093	2034629
5km	70%	20000	4	306	6809353	911462	5823724	2265352
5km	70%	20000	4	191	5616719	832440	4708836	1718628
5km	70%	20000	4	216	3411249	446436	2921227	1402073
5km	70%	20000	4	265	5016388	654702	4319422	1571571
5km	70%	20000	4	207	5631306	824834	4694010	1794580
5km	70%	20000	4	233	6888585	920876	5906352	1928441
5km	70%	20000	4	251	4949968	626700	4258384	1599693
5km	70%	20000	4	184	5024494	716474	4246025	1634670
5km	70%	20000	4	193	4048524	556140	3459594	1245375
5km	70%	20000	4	274	6471323	826266	5586822	1857385
5km	70%	20000	4	258	4063934	538772	3472505	1444148
5km	70%	20000	4	328	4735295	746851	3952357	1771308
5km	70%	20000	4	251	5644501	918804	4662588	1638141
5km	70%	20000	4	195	5290475	714368	4518738	1519437
5km	70%	20000	4	255	5319613	781330	4472204	1795878
5km	70%	20000	4	200	3207273	429186	2745502	1302299
5km	70%	20000	4	362	4144030	522009	3587737	1630823
5km	70%	20000	4	354	5644778	654316	4917438	1919117
5km	70%	20000	4	238	4052714	530971	3481258	1792192
5km	70%	20000	4	268	6285715	809560	5413596	2001580
5km	70%	20000	4	324	4952766	651126	4256095	1616314
5km	70%	20000	4	195	4989011	642706	4311221	1574909
5km	70%	20000	4	297	5388167	800185	4540768	1589391
5km	70%	20000	4	198	4759188	708182	3997732	1611748
5km	70%	20000	4	251	4949555	673038	4233348	1895130
[truncated: 1 more rows]
