# Supplementary material for: Quantifying the Value of Perfect Information in Emergency Vaccination Campaigns
Source: PLoS Comput Biol. 2017 Feb 16;13(2):e1005318. doi: 10.1371/journal.pcbi.1005318 (PMC5312803; doi:10.1371/journal.pcbi.1005318)
Supplement: S1 Data — (ZIP) [file pcbi.1005318.s013.zip › Data/5km vaccination/data12.txt]

vacc_radius	efficacy	capacity	delay	outbreak_duration	livestock_culled	cattle_culled	sheep_culled	vaccinations
5km	70%	20000	6	186	4513624	653466	3810485	1420321
5km	70%	20000	6	330	6622437	919824	5632602	2027790
5km	70%	20000	6	283	5637388	794230	4794318	1932239
5km	70%	20000	6	283	4465398	582365	3840123	1693007
5km	70%	20000	6	374	5899095	734176	5104231	1981891
5km	70%	20000	6	294	4762048	672307	4029736	1648012
5km	70%	20000	6	295	7516250	960164	6461342	2438033
5km	70%	20000	6	238	4297468	639548	3617345	1579307
5km	70%	20000	6	294	4513392	641396	3796045	1549562
5km	70%	20000	6	317	4451633	625792	3778693	1450174
5km	70%	20000	6	311	4765567	635216	4094781	1561514
5km	70%	20000	6	202	4500527	603041	3845036	1493017
5km	70%	20000	6	257	5216740	619507	4538267	1872622
5km	70%	20000	6	242	4588790	662882	3876909	1693421
5km	70%	20000	6	409	6490389	762321	5657716	2198003
5km	70%	20000	6	227	4439549	622331	3777787	1527814
5km	70%	20000	6	245	6059552	804933	5194100	1997599
5km	70%	20000	6	291	4741386	698336	4001522	1758061
5km	70%	20000	6	321	4311197	560395	3724584	1560765
5km	70%	20000	6	293	3991791	514885	3436724	1398620
5km	70%	20000	6	202	5412277	799768	4557185	1569221
5km	70%	20000	6	279	4957371	718299	4178174	1566499
5km	70%	20000	6	222	4770435	667792	4041450	1612586
5km	70%	20000	6	268	5860774	851841	4948119	1851578
5km	70%	20000	6	243	5375015	733067	4584885	1433266
5km	70%	20000	6	206	5260788	767156	4444843	1714699
5km	70%	20000	6	206	3980182	587677	3355377	1470433
5km	70%	20000	6	335	4974449	742439	4137652	1826568
5km	70%	20000	6	161	3398296	502235	2875669	1305751
5km	70%	20000	6	241	3720436	536820	3131969	1375475
5km	70%	20000	6	274	4422227	611063	3748254	1665136
5km	70%	20000	6	281	4504479	592795	3872451	1468985
5km	70%	20000	6	165	4984042	717401	4219270	1363480
5km	70%	20000	6	230	4963744	684034	4230057	1548419
5km	70%	20000	6	337	4864320	670820	4138220	1758199
5km	70%	20000	6	274	4721425	654973	4002056	1468187
5km	70%	20000	6	300	5053318	661562	4345845	1703231
5km	70%	20000	6	213	5706894	755143	4903957	1607385
5km	70%	20000	6	289	4424122	611195	3764695	1811194
5km	70%	20000	6	270	4654767	648108	3944146	1500312
5km	70%	20000	6	270	7285059	1025015	6197684	2297047
5km	70%	20000	6	528	5390899	705585	4612484	1884540
5km	70%	20000	6	244	4968564	720370	4201991	1720031
5km	70%	20000	6	220	5148710	745178	4357573	1397783
5km	70%	20000	6	263	7016682	884093	6076422	2011268
5km	70%	20000	6	287	4690882	699554	3960929	1712070
5km	70%	20000	6	248	4310313	597337	3674456	1527600
5km	70%	20000	6	358	5577098	772965	4734568	2040373
5km	70%	20000	6	198	4768654	641701	4089978	1443754
5km	70%	20000	6	323	4608321	578185	3990970	1726049
5km	70%	20000	6	239	4434945	606679	3781279	1565497
5km	70%	20000	6	317	4377876	627982	3685273	1457277
5km	70%	20000	6	236	4133488	615452	3477790	1547596
5km	70%	20000	6	400	4892351	625868	4213235	1942164
5km	70%	20000	6	211	3789897	533847	3217550	1299410
5km	70%	20000	6	299	4626755	597652	3989272	1577045
5km	70%	20000	6	194	4329367	639818	3640594	1491216
5km	70%	20000	6	227	4461843	533130	3886469	1587839
5km	70%	20000	6	333	5784319	641243	5046441	2047561
5km	70%	20000	6	241	4575335	636132	3887577	1598648
5km	70%	20000	6	197	6350724	894661	5352970	2039658
5km	70%	20000	6	269	3763299	537554	3170258	1490533
5km	70%	20000	6	254	4998449	693332	4249626	1601829
5km	70%	20000	6	224	4903250	616793	4236254	1629071
5km	70%	20000	6	228	5583838	669654	4869152	1699191
5km	70%	20000	6	225	5016243	702721	4262182	1435193
5km	70%	20000	6	247	4198223	592048	3551466	1686478
5km	70%	20000	6	239	4173067	541646	3590913	1559901
5km	70%	20000	6	268	4816036	658840	4120243	1608045
5km	70%	20000	6	203	4716957	671949	4013164	1585997
5km	70%	20000	6	333	4941834	661251	4241122	1703139
5km	70%	20000	6	308	6551451	865286	5613141	2317486
5km	70%	20000	6	280	6197434	837451	5273070	2029294
5km	70%	20000	6	235	5720751	866881	4800447	1742609
5km	70%	20000	6	234	6065729	761766	5234668	1854132
5km	70%	20000	6	211	5661870	800402	4785512	1533284
5km	70%	20000	6	262	5705402	846827	4798714	1724629
5km	70%	20000	6	343	6391280	789941	5547229	2044858
5km	70%	20000	6	207	7012557	1077705	5835695	2080684
5km	70%	20000	6	250	4854261	665530	4132585	1596474
5km	70%	20000	6	223	5266961	696904	4513980	1759531
5km	70%	20000	6	162	4837379	687435	4096533	1338515
5km	70%	20000	6	277	4449499	632496	3778512	1556584
5km	70%	20000	6	216	7242201	931992	6233521	2253374
5km	70%	20000	6	377	4100894	568692	3479301	1534316
5km	70%	20000	6	205	4955967	694541	4205199	1752008
5km	70%	20000	6	278	5628963	841396	4732136	1999349
5km	70%	20000	6	315	6873049	963246	5832651	2398153
5km	70%	20000	6	227	4575013	648991	3843364	1606294
5km	70%	20000	6	320	3787376	491159	3250060	1430817
5km	70%	20000	6	232	5100780	737781	4315600	1747848
5km	70%	20000	6	250	4257250	616768	3589327	1502413
5km	70%	20000	6	239	4148245	551526	3532776	1594607
5km	70%	20000	6	191	4269713	641291	3580502	1328728
5km	70%	20000	6	349	4711570	492055	4193294	1802067
5km	70%	20000	6	254	3731334	485288	3184197	1420154
5km	70%	20000	6	235	3861134	575564	3256984	1301161
5km	70%	20000	6	285	4884940	671673	4163222	1809719
5km	70%	20000	6	236	5663796	808265	4810872	1865288
5km	70%	20000	6	280	5721198	758551	4917165	1833586
5km	70%	20000	6	208	3639747	543470	3062461	1347537
5km	70%	20000	6	222	4748386	684298	4006485	1715970
5km	70%	20000	6	254	3321992	495183	2796121	1319502
5km	70%	20000	6	285	4003960	582955	3366486	1552065
5km	70%	20000	6	299	5101876	644368	4414477	1951756
5km	70%	20000	6	246	3475389	395958	3026308	1442654
5km	70%	20000	6	165	3552988	493533	3022110	1264148
5km	70%	20000	6	265	5536338	736695	4727466	1908364
5km	70%	20000	6	192	4359700	664296	3630325	1700516
5km	70%	20000	6	367	5686352	744157	4886261	2073380
5km	70%	20000	6	218	3338650	448048	2859335	1190620
5km	70%	20000	6	269	6124881	816005	5203816	2063688
5km	70%	20000	6	247	6796422	859262	5873970	2099139
5km	70%	20000	6	280	4908058	603806	4240294	1722745
5km	70%	20000	6	233	5711037	786564	4851455	1885143
5km	70%	20000	6	242	5138420	591877	4495350	1797866
5km	70%	20000	6	355	3925806	485282	3391018	1833486
5km	70%	20000	6	255	7403599	962703	6365716	2158395
5km	70%	20000	6	303	5565275	787546	4709691	1681639
5km	70%	20000	6	235	5682261	713383	4920328	1761820
5km	70%	20000	6	282	4444794	529111	3879238	1750750
5km	70%	20000	6	231	5772807	743204	4982421	1933192
5km	70%	20000	6	194	4186900	526748	3604155	1387497
5km	70%	20000	6	178	4724448	665691	3980364	1402430
5km	70%	20000	6	300	5597716	765801	4776542	1753007
5km	70%	20000	6	261	4540817	652025	3842089	1598273
5km	70%	20000	6	305	4317011	600093	3678781	1645674
5km	70%	20000	6	188	3941855	527512	3380398	1387434
5km	70%	20000	6	180	3946716	578402	3327756	1228613
5km	70%	20000	6	292	5371491	765928	4539014	1831331
5km	70%	20000	6	204	5509445	808172	4661594	1717426
5km	70%	20000	6	247	3721637	487851	3202944	1492083
5km	70%	20000	6	291	6313318	782671	5482033	2100874
5km	70%	20000	6	257	3633724	487731	3118565	1467247
5km	70%	20000	6	282	5412043	746534	4603432	1982930
5km	70%	20000	6	234	3741932	472597	3227605	1559488
5km	70%	20000	6	288	5414893	725203	4637253	1909518
5km	70%	20000	6	258	7459200	1007267	6384948	2161666
5km	70%	20000	6	217	5366370	776519	4524921	1719177
5km	70%	20000	6	185	3791990	547085	3214922	1305378
5km	70%	20000	6	273	5279057	644426	4598960	1642873
5km	70%	20000	6	178	3660916	524145	3082275	1296810
5km	70%	20000	6	280	5916803	859720	4984989	2182471
5km	70%	20000	6	350	4211963	578530	3582047	1285935
5km	70%	20000	6	215	3214850	454168	2734199	1384360
5km	70%	20000	6	229	4289299	563687	3673945	1572492
5km	70%	20000	6	233	4115731	580501	3493796	1354367
5km	70%	20000	6	253	4420372	624482	3759392	1578641
5km	70%	20000	6	284	4509551	639702	3820824	1533815
5km	70%	20000	6	282	3971160	512263	3406516	1402528
5km	70%	20000	6	280	5473633	782137	4636159	1866441
5km	70%	20000	6	329	4953285	726460	4174363	1687661
5km	70%	20000	6	219	4089115	601323	3464267	1394946
5km	70%	20000	6	267	4604081	661861	3881051	1358422
5km	70%	20000	6	222	4086709	602106	3420252	1441379
5km	70%	20000	6	214	5841511	773623	5023929	1775970
5km	70%	20000	6	238	4643204	635519	3968230	1462254
5km	70%	20000	6	378	4538126	585634	3908269	1617459
5km	70%	20000	6	242	4718300	684382	3995995	1610252
5km	70%	20000	6	290	4813487	676649	4054150	1637340
5km	70%	20000	6	263	4831270	648656	4100306	1610438
5km	70%	20000	6	236	4734364	632204	4059086	1396062
5km	70%	20000	6	229	4988448	761707	4171406	1922248
5km	70%	20000	6	245	4553715	635928	3857818	1620819
5km	70%	20000	6	262	3955328	505574	3399177	1631413
5km	70%	20000	6	199	5247088	748085	4414861	1596059
5km	70%	20000	6	370	5509483	715997	4734621	2147512
5km	70%	20000	6	287	3415113	437288	2945294	1372870
5km	70%	20000	6	259	4332070	602559	3685701	1568118
5km	70%	20000	6	250	4472889	534243	3882586	1778786
5km	70%	20000	6	249	4457413	611025	3781859	1318439
5km	70%	20000	6	231	6224683	787301	5386970	1940710
5km	70%	20000	6	191	4669319	672275	3931496	1537147
5km	70%	20000	6	237	3896339	527363	3325344	1347884
5km	70%	20000	6	248	6070885	780631	5226727	1857033
5km	70%	20000	6	236	4844036	627477	4150735	1738955
5km	70%	20000	6	279	5706967	711961	4950635	1852609
5km	70%	20000	6	310	5286848	632789	4628569	1664151
5km	70%	20000	6	260	5284646	663438	4569537	1952608
5km	70%	20000	6	244	4517863	657313	3802164	1504151
5km	70%	20000	6	223	5320513	792322	4457524	1888567
5km	70%	20000	6	211	4942640	699833	4196011	1654184
5km	70%	20000	6	205	4305180	606673	3648906	1417429
5km	70%	20000	6	223	5746268	842545	4848210	1846981
5km	70%	20000	6	176	3499611	477319	2969875	1296798
5km	70%	20000	6	192	4681590	591511	4049345	1483678
5km	70%	20000	6	227	3741983	553732	3137899	1413444
5km	70%	20000	6	220	5414745	770514	4582418	1808065
5km	70%	20000	6	205	5282024	687985	4517872	1494307
5km	70%	20000	6	261	4277685	566022	3682513	1584267
5km	70%	20000	6	334	3909067	553341	3307353	1346773
5km	70%	20000	6	414	4702348	577643	4082346	1639359
5km	70%	20000	6	276	5110850	737662	4330281	1966800
5km	70%	20000	6	193	5333940	789200	4480331	1782674
5km	70%	20000	6	191	4713328	707103	3963685	1662381
5km	70%	20000	6	238	4398542	612774	3736253	1483718
5km	70%	20000	6	384	5657104	644900	4939548	1847361
5km	70%	20000	6	212	3871216	516676	3294695	1541703
5km	70%	20000	6	202	4293904	601929	3632263	1323987
5km	70%	20000	6	221	4932923	656133	4203184	1560276
5km	70%	20000	6	250	5716991	820885	4831151	2101831
5km	70%	20000	6	284	4224572	578813	3555208	1385989
5km	70%	20000	6	297	5072621	691999	4313877	1824373
5km	70%	20000	6	271	6037706	853382	5108832	2070399
5km	70%	20000	6	284	5784285	731193	4986182	2024256
5km	70%	20000	6	399	6833247	788011	5986140	1946147
5km	70%	20000	6	233	5734038	794333	4868035	1970515
5km	70%	20000	6	169	4555503	665098	3845280	1443121
5km	70%	20000	6	272	4548844	544942	3963477	1661346
5km	70%	20000	6	261	4951534	683123	4197193	1901348
5km	70%	20000	6	253	3925507	527977	3357787	1426251
5km	70%	20000	6	212	5068421	770789	4234625	1718147
5km	70%	20000	6	347	6131819	630929	5445701	2123964
5km	70%	20000	6	305	5809255	679033	5065682	1870597
5km	70%	20000	6	252	4264191	582814	3636225	1402040
5km	70%	20000	6	217	4867719	651569	4158800	1530929
5km	70%	20000	6	288	4103594	599122	3470920	1620108
5km	70%	20000	6	270	4888458	704110	4135869	1738213
5km	70%	20000	6	208	4192842	588150	3568006	1352054
5km	70%	20000	6	286	5135806	666067	4429327	1717745
5km	70%	20000	6	296	4733428	603124	4080633	1727911
5km	70%	20000	6	254	4959898	637152	4281245	1804867
5km	70%	20000	6	237	5280452	688384	4516995	1714473
5km	70%	20000	6	274	4481893	547101	3895465	1581155
5km	70%	20000	6	275	5386959	840679	4447458	1674255
5km	70%	20000	6	239	4647924	619984	3939508	1546192
5km	70%	20000	6	375	5849644	843045	4934965	2211575
5km	70%	20000	6	351	6378946	744868	5574201	2099724
5km	70%	20000	6	207	4813854	616413	4108979	1599306
5km	70%	20000	6	257	5538651	777296	4707120	1839059
5km	70%	20000	6	294	5400521	800260	4531031	1643369
5km	70%	20000	6	235	5415900	724557	4657379	1835282
5km	70%	20000	6	186	6274156	817664	5374014	1813229
5km	70%	20000	6	290	5344962	601327	4681606	1805650
5km	70%	20000	6	259	5553773	702786	4795884	1906952
5km	70%	20000	6	192	4277296	624272	3604898	1358170
5km	70%	20000	6	366	6720970	766096	5894712	2012236
5km	70%	20000	6	410	5194444	703153	4435372	1990096
5km	70%	20000	6	244	5645033	744942	4824854	1891229
5km	70%	20000	6	238	4155812	548210	3577293	1405170
5km	70%	20000	6	338	4050213	501392	3517866	1481780
5km	70%	20000	6	270	5941401	769939	5115153	2007829
5km	70%	20000	6	257	4755201	665414	4025767	1543699
5km	70%	20000	6	205	3891606	452318	3401034	1436332
5km	70%	20000	6	222	4919605	703456	4160238	1506782
5km	70%	20000	6	273	4069490	540356	3489517	1448297
5km	70%	20000	6	261	4571316	612502	3898957	1536096
5km	70%	20000	6	302	3940304	497584	3397668	1682844
5km	70%	20000	6	269	4368357	632030	3671122	1332735
5km	70%	20000	6	300	4787738	645985	4077966	1627750
5km	70%	20000	6	311	7025109	875189	6103140	2221789
5km	70%	20000	6	241	4344522	555094	3742514	1445020
5km	70%	20000	6	330	6233259	803163	5367700	1967501
5km	70%	20000	6	202	5081337	711161	4324834	1629051
5km	70%	20000	6	242	5801102	777450	4944055	1885956
5km	70%	20000	6	262	6041480	786785	5153686	1745771
5km	70%	20000	6	222	4613748	709130	3857839	1582621
5km	70%	20000	6	194	4129771	556330	3540659	1315635
5km	70%	20000	6	264	4919215	679728	4195400	1385058
5km	70%	20000	6	258	4565090	659991	3869363	1710260
5km	70%	20000	6	382	3871948	545202	3280157	1737420
5km	70%	20000	6	275	4696883	662266	3990419	1622030
5km	70%	20000	6	201	5047468	749320	4251140	1317500
5km	70%	20000	6	265	4608841	602133	3952805	1652716
5km	70%	20000	6	235	7077482	1035299	5974778	2180939
5km	70%	20000	6	218	4873240	675075	4149881	1656805
5km	70%	20000	6	233	6071089	769096	5247941	1942279
5km	70%	20000	6	228	4370984	606375	3707056	1398666
5km	70%	20000	6	257	5725882	706613	4946306	1889665
5km	70%	20000	6	189	4288238	660207	3558197	1366638
5km	70%	20000	6	246	3960081	524297	3392543	1411986
5km	70%	20000	6	252	4487582	531733	3900247	1640391
5km	70%	20000	6	175	4175988	591933	3514549	1391943
5km	70%	20000	6	281	4418695	617750	3772988	1670470
5km	70%	20000	6	307	6914540	875286	5968863	2072982
5km	70%	20000	6	270	5162775	709743	4399557	1564623
5km	70%	20000	6	214	5215388	759563	4362173	1816541
5km	70%	20000	6	197	4532378	647488	3830361	1314693
5km	70%	20000	6	223	5142497	681972	4412684	1510526
5km	70%	20000	6	219	6260318	767646	5448833	1857083
5km	70%	20000	6	197	3862983	517439	3306738	1355711
5km	70%	20000	6	271	5481759	795595	4617278	1971268
5km	70%	20000	6	296	5019297	697869	4282331	1732577
5km	70%	20000	6	365	6764748	917626	5751021	2157641
5km	70%	20000	6	316	5049239	705780	4283876	1848436
5km	70%	20000	6	218	7252184	952184	6252548	1905247
5km	70%	20000	6	254	4924962	647569	4227502	1606179
5km	70%	20000	6	269	3980273	518035	3436490	1774595
5km	70%	20000	6	189	5183452	662639	4470137	1777800
5km	70%	20000	6	197	4248780	606199	3602818	1335805
5km	70%	20000	6	227	4563904	690892	3832839	1487290
5km	70%	20000	6	212	4273654	592299	3620904	1450967
5km	70%	20000	6	257	4285951	587390	3668916	1334709
5km	70%	20000	6	245	6106137	732130	5324598	2065035
5km	70%	20000	6	251	5706312	758552	4880700	1967586
5km	70%	20000	6	169	4030140	594935	3405593	1439899
5km	70%	20000	6	328	4987613	705600	4203730	1865537
5km	70%	20000	6	214	5236135	702419	4477882	1567376
5km	70%	20000	6	313	4782223	718011	4026725	1562794
5km	70%	20000	6	239	4920417	628254	4219038	1654637
5km	70%	20000	6	214	3824944	492304	3290927	1351465
5km	70%	20000	6	231	3759137	492432	3235884	1272833
5km	70%	20000	6	177	4162816	607357	3509485	1449477
5km	70%	20000	6	339	3525133	472171	2993169	1428723
5km	70%	20000	6	278	4303496	590617	3677594	1371535
5km	70%	20000	6	257	3817275	544575	3232890	1373231
5km	70%	20000	6	303	6091937	717374	5310496	2061806
5km	70%	20000	6	246	5716084	695823	4972875	1748331
5km	70%	20000	6	271	4585488	609219	3932936	1447832
5km	70%	20000	6	256	5947718	758312	5128123	2117153
5km	70%	20000	6	224	5408549	701006	4640568	1717734
5km	70%	20000	6	250	5451213	655253	4758264	1724293
5km	70%	20000	6	202	4675476	679120	3956385	1530314
5km	70%	20000	6	233	4011193	530625	3442987	1393439
5km	70%	20000	6	303	4157693	565040	3530790	1604536
5km	70%	20000	6	259	6484655	812943	5612587	1924350
5km	70%	20000	6	254	5669761	688423	4945767	1946369
5km	70%	20000	6	257	5098687	630896	4420681	1721060
5km	70%	20000	6	234	6216192	765931	5366556	2028375
5km	70%	20000	6	229	4984611	704382	4217855	1639922
5km	70%	20000	6	225	4780045	743436	3985322	1571033
5km	70%	20000	6	255	5024733	635957	4352267	1655952
5km	70%	20000	6	242	4434606	634443	3759302	1334242
5km	70%	20000	6	267	4830380	655319	4120017	1550725
5km	70%	20000	6	200	4882314	645485	4181620	1835878
5km	70%	20000	6	235	4773332	675048	3995890	1618638
5km	70%	20000	6	268	5439324	674432	4715578	1678726
5km	70%	20000	6	197	4675968	700582	3938796	1487333
5km	70%	20000	6	230	4831751	635522	4149936	1747070
5km	70%	20000	6	207	5210876	787022	4382611	1584363
5km	70%	20000	6	230	4227928	572889	3606362	1525981
5km	70%	20000	6	281	6142153	812650	5282010	1973143
5km	70%	20000	6	323	5081030	637547	4391609	1669301
5km	70%	20000	6	262	5230895	724941	4463129	1653773
5km	70%	20000	6	224	6733261	853470	5827817	2129793
5km	70%	20000	6	206	5677630	798724	4834863	1603968
5km	70%	20000	6	272	4953298	693491	4203232	1664901
5km	70%	20000	6	264	5018920	639567	4310507	1547511
5km	70%	20000	6	331	5524509	663167	4818507	1982152
5km	70%	20000	6	230	5745380	867879	4821672	1956417
5km	70%	20000	6	300	5043148	551432	4433277	1757340
5km	70%	20000	6	191	4301049	649290	3598595	1539474
5km	70%	20000	6	212	4394193	577703	3766997	1429551
5km	70%	20000	6	195	5891161	769916	5059813	1825768
5km	70%	20000	6	265	5595563	757438	4768069	1786487
5km	70%	20000	6	226	5420406	736594	4632338	1960390
5km	70%	20000	6	187	3939832	568887	3294598	1435838
5km	70%	20000	6	234	4704254	652901	3997972	1617120
5km	70%	20000	6	232	3643316	519752	3077334	1367722
5km	70%	20000	6	233	4095680	508406	3545923	1512060
5km	70%	20000	6	221	4032276	517657	3472726	1495329
5km	70%	20000	6	219	4009847	560394	3419183	1348967
5km	70%	20000	6	268	3953933	560054	3367059	1552474
5km	70%	20000	6	308	5230155	710046	4470858	1753338
5km	70%	20000	6	161	5158485	862499	4240710	1380663
5km	70%	20000	6	222	4889717	700663	4129601	1761445
5km	70%	20000	6	318	6682046	736690	5903596	2117203
5km	70%	20000	6	206	4889846	571392	4269356	1811263
5km	70%	20000	6	190	5481586	799960	4640182	1803917
5km	70%	20000	6	240	3976097	587691	3328320	1577312
5km	70%	20000	6	277	5572558	718607	4763100	2092524
5km	70%	20000	6	239	5420969	675902	4686727	1778497
5km	70%	20000	6	174	4541532	676289	3807490	1243881
5km	70%	20000	6	221	5142982	745251	4316461	1701756
5km	70%	20000	6	271	6320558	760748	5492690	1959447
5km	70%	20000	6	217	5369491	759574	4570617	1886858
5km	70%	20000	6	235	4143972	574177	3516940	1432530
5km	70%	20000	6	439	4226300	522438	3645489	1734074
5km	70%	20000	6	266	5621235	791379	4756786	1722673
5km	70%	20000	6	232	3825818	584625	3216525	1715945
5km	70%	20000	6	264	5122166	780732	4267101	1593822
5km	70%	20000	6	260	4291071	614840	3635495	1502519
5km	70%	20000	6	227	4337150	618864	3667132	1579038
5km	70%	20000	6	266	7283867	904350	6320815	2301712
5km	70%	20000	6	329	5700256	733218	4894607	1679414
5km	70%	20000	6	280	4684610	650345	3983034	1640736
5km	70%	20000	6	258	5297056	677593	4586378	1716273
5km	70%	20000	6	279	5074170	710121	4313691	1608427
5km	70%	20000	6	262	4436880	649906	3709870	1562978
5km	70%	20000	6	203	4400910	587479	3759610	1535076
5km	70%	20000	6	269	4359600	625360	3689415	1509316
5km	70%	20000	6	351	5341784	630711	4665722	1687158
5km	70%	20000	6	239	4908076	650096	4225232	1495399
5km	70%	20000	6	246	4026580	520609	3460677	1550770
5km	70%	20000	6	191	4275206	618582	3583630	1625133
5km	70%	20000	6	200	3993697	550015	3409790	1175752
5km	70%	20000	6	224	4861892	677395	4116629	1818631
5km	70%	20000	6	312	3641764	527443	3060770	1303006
5km	70%	20000	6	186	3348733	502813	2805587	1290907
5km	70%	20000	6	258	3259962	449287	2778879	1173141
5km	70%	20000	6	277	4219193	537332	3634153	1559929
5km	70%	20000	6	216	4847570	625414	4181389	1664816
5km	70%	20000	6	229	5045641	753906	4224499	1650188
5km	70%	20000	6	485	3537401	434743	3063071	1545832
5km	70%	20000	6	234	6427996	947821	5421504	1984529
5km	70%	20000	6	228	4410255	591546	3789312	1467260
5km	70%	20000	6	381	5092255	741249	4303568	1573832
5km	70%	20000	6	239	3775909	542568	3192943	1344059
5km	70%	20000	6	255	5013362	679120	4277353	1714427
5km	70%	20000	6	250	6962227	911744	5996774	2153345
5km	70%	20000	6	266	5304598	785670	4481595	1567496
5km	70%	20000	6	279	7683456	1009197	6584418	2341260
5km	70%	20000	6	232	4698775	596295	4061648	1544023
5km	70%	20000	6	270	6477845	864243	5559412	2241983
5km	70%	20000	6	387	6981136	859663	6060931	2347265
5km	70%	20000	6	399	6701201	844446	5806661	2076753
5km	70%	20000	6	219	4655364	597330	4009279	1519554
5km	70%	20000	6	223	5665044	900179	4713355	1801121
5km	70%	20000	6	275	5831692	682009	5096633	2094170
5km	70%	20000	6	197	5028566	709577	4272240	1531858
5km	70%	20000	6	237	5178104	630401	4481322	1852054
5km	70%	20000	6	314	6495114	888920	5523694	1784848
5km	70%	20000	6	228	4128141	520863	3553463	1724760
5km	70%	20000	6	240	5231107	674718	4507601	1742367
5km	70%	20000	6	230	5137950	703035	4392377	1761927
5km	70%	20000	6	259	5350189	777314	4501060	1922719
5km	70%	20000	6	362	6472757	838270	5587798	1975313
5km	70%	20000	6	213	4351018	611743	3687530	1406145
5km	70%	20000	6	245	5824706	843655	4913148	1921497
5km	70%	20000	6	360	6619589	822311	5741025	1948856
5km	70%	20000	6	388	4620285	581020	3986286	1723534
5km	70%	20000	6	228	4623469	693419	3870739	1708965
5km	70%	20000	6	284	5152130	643202	4463082	1788914
5km	70%	20000	6	267	4249213	582917	3611037	1611629
5km	70%	20000	6	232	6372731	825217	5496358	1823655
5km	70%	20000	6	286	4557071	657673	3859089	1439733
5km	70%	20000	6	326	5220247	619490	4543753	1739195
5km	70%	20000	6	198	4708580	744120	3893445	1655897
5km	70%	20000	6	267	5526992	688385	4776310	1802108
5km	70%	20000	6	205	4577177	668836	3872163	1327631
5km	70%	20000	6	311	6874025	927068	5838180	2120754
5km	70%	20000	6	209	3762129	506282	3221378	1373720
5km	70%	20000	6	219	4240876	595590	3597262	1509505
5km	70%	20000	6	325	3503875	537288	2934457	1325114
5km	70%	20000	6	306	5668823	746964	4847834	1926429
5km	70%	20000	6	297	4258835	538388	3680685	1697218
5km	70%	20000	6	313	5323423	729778	4521763	1873324
5km	70%	20000	6	226	4224779	576170	3599035	1540236
5km	70%	20000	6	442	4993463	596476	4363591	1805443
5km	70%	20000	6	243	5452686	664559	4742308	1788682
5km	70%	20000	6	280	3967892	475336	3449573	1501860
5km	70%	20000	6	219	4910536	676555	4191373	1595430
5km	70%	20000	6	287	5399113	648346	4700375	2128516
5km	70%	20000	6	217	5928193	733215	5152160	2204712
5km	70%	20000	6	286	3835462	532699	3245859	1448683
5km	70%	20000	6	262	6367891	884644	5430228	1888970
5km	70%	20000	6	213	4335356	630535	3661613	1467600
5km	70%	20000	6	308	5286168	681115	4547896	2144296
5km	70%	20000	6	203	4649020	673572	3928599	1580822
5km	70%	20000	6	252	5134427	661119	4392871	1588087
5km	70%	20000	6	282	5008794	588317	4373395	1707388
5km	70%	20000	6	292	3965692	520152	3378428	1479055
5km	70%	20000	6	267	3906452	518483	3352429	1452162
5km	70%	20000	6	336	4313125	618276	3654876	1601419
5km	70%	20000	6	253	4317997	587695	3688354	1495912
5km	70%	20000	6	234	6258418	831448	5371811	1647389
5km	70%	20000	6	253	6388766	821377	5520063	1921077
5km	70%	20000	6	299	5647779	729301	4826831	1852376
5km	70%	20000	6	201	4515852	661034	3816143	1696037
5km	70%	20000	6	249	6085334	778163	5258214	2305481
5km	70%	20000	6	372	6199001	902181	5251182	2152173
5km	70%	20000	6	258	4765645	606392	4110603	1673974
5km	70%	20000	6	294	5259391	640291	4571426	1853920
5km	70%	20000	6	287	4827667	680170	4100840	1707170
5km	70%	20000	6	287	4407639	533648	3843203	1534675
5km	70%	20000	6	267	4855690	688913	4103157	1640694
5km	70%	20000	6	261	6462994	864976	5535540	2068146
5km	70%	20000	6	224	4469209	646159	3749827	1404002
5km	70%	20000	6	313	4805649	654972	4105438	1665943
5km	70%	20000	6	329	6442470	713532	5680498	2123488
5km	70%	20000	6	229	5205908	750895	4382017	1617005
5km	70%	20000	6	272	6563547	799457	5710255	2410197
5km	70%	20000	6	212	4938825	718999	4181374	1588917
5km	70%	20000	6	229	5967849	772357	5127129	1871161
5km	70%	20000	6	230	4296134	590403	3657897	1568396
5km	70%	20000	6	194	4363747	593134	3730269	1524928
5km	70%	20000	6	217	4861778	677775	4112150	1583353
5km	70%	20000	6	213	4062774	506102	3519113	1477227
5km	70%	20000	6	255	5551999	612349	4861056	1752549
5km	70%	20000	6	169	4156474	590671	3519339	1350089
5km	70%	20000	6	282	4192932	491943	3636394	1969531
5km	70%	20000	6	228	4424417	612580	3756692	1350022
5km	70%	20000	6	266	3949127	539891	3353104	1385683
5km	70%	20000	6	262	6697503	914688	5709368	2253886
5km	70%	20000	6	262	5264190	671166	4510780	1681639
5km	70%	20000	6	279	6046578	849169	5101536	1986275
5km	70%	20000	6	293	4183323	571101	3570018	1577367
5km	70%	20000	6	231	4775177	672975	4010223	1672689
5km	70%	20000	6	225	5083569	624339	4399599	1895754
5km	70%	20000	6	218	4047626	556003	3453390	1259349
5km	70%	20000	6	221	4258073	588639	3636211	1411385
5km	70%	20000	6	253	4927840	635294	4231210	1563121
5km	70%	20000	6	284	5201597	741889	4423183	1754990
5km	70%	20000	6	319	4646903	714008	3895930	1749218
5km	70%	20000	6	188	5437454	785783	4591837	1689071
5km	70%	20000	6	262	4452438	530905	3890989	1494511
5km	70%	20000	6	266	5031479	678412	4309388	1453659
5km	70%	20000	6	227	5836277	754903	5026475	1882640
5km	70%	20000	6	226	4925755	697695	4196017	1577663
5km	70%	20000	6	259	6014876	769428	5195860	1856018
5km	70%	20000	6	280	4852432	703317	4100784	1842817
5km	70%	20000	6	335	4781588	637369	4096306	1777429
5km	70%	20000	6	272	5379068	767930	4513740	1762962
5km	70%	20000	6	382	5371664	679657	4656436	1835032
5km	70%	20000	6	349	5358262	659586	4653218	1691189
5km	70%	20000	6	336	6016077	760314	5191778	2201865
5km	70%	20000	6	455	6800226	886270	5852361	2061206
5km	70%	20000	6	265	6660743	885634	5699033	2293748
5km	70%	20000	6	372	5935993	685201	5197655	1978081
5km	70%	20000	6	233	5132114	670347	4415704	1594050
5km	70%	20000	6	241	5830211	743303	5009598	1640499
5km	70%	20000	6	283	4029194	508914	3479108	1399714
5km	70%	20000	6	381	6528500	842778	5612428	2154947
5km	70%	20000	6	228	5492411	770124	4641622	1732165
5km	70%	20000	6	203	5082801	770090	4257162	1703832
5km	70%	20000	6	255	4644661	655287	3953751	1698736
5km	70%	20000	6	303	4178187	548591	3584801	1530293
5km	70%	20000	6	284	4646342	578092	4029012	1700868
5km	70%	20000	6	182	5059579	748827	4251842	1463592
5km	70%	20000	6	227	6231364	906378	5247088	2011166
5km	70%	20000	6	202	4194106	580687	3578832	1507704
5km	70%	20000	6	197	4924033	672599	4210712	1579620
5km	70%	20000	6	235	5182467	733733	4395995	1696156
5km	70%	20000	6	241	4614075	654468	3908717	1722333
5km	70%	20000	6	192	4100631	519650	3542725	1487168
5km	70%	20000	6	273	3580976	498761	3047899	1462404
5km	70%	20000	6	213	6233474	779832	5378961	1811269
5km	70%	20000	6	428	5531657	690961	4769097	1873231
5km	70%	20000	6	274	4752425	577330	4136710	1691584
5km	70%	20000	6	290	6258400	879354	5297279	1932424
5km	70%	20000	6	226	3858348	570869	3241330	1545964
5km	70%	20000	6	293	3631924	464380	3135247	1459635
5km	70%	20000	6	246	3649699	473023	3138229	1544291
5km	70%	20000	6	267	4892199	666809	4178244	1663036
5km	70%	20000	6	196	4027184	525440	3468263	1400850
5km	70%	20000	6	233	6534275	845306	5620682	2292477
5km	70%	20000	6	359	5571727	727922	4771402	1907543
5km	70%	20000	6	208	5206875	696131	4415658	1610997
5km	70%	20000	6	195	4966476	684484	4221658	1408592
5km	70%	20000	6	224	5152231	689181	4387617	1552369
5km	70%	20000	6	200	4226004	628789	3553779	1525371
5km	70%	20000	6	201	6683870	909369	5715999	1900681
5km	70%	20000	6	208	4377575	603486	3739078	1362874
5km	70%	20000	6	224	4787042	629631	4106008	1676687
5km	70%	20000	6	232	4864266	757369	4077078	1360987
5km	70%	20000	6	219	4372036	646347	3676837	1338727
5km	70%	20000	6	238	4701583	718933	3932076	1583670
5km	70%	20000	6	273	5318716	634954	4640181	1898525
5km	70%	20000	6	212	4541233	566844	3934796	1697683
5km	70%	20000	6	279	4806648	644760	4071732	1863925
5km	70%	20000	6	167	3794522	534627	3204572	1398984
5km	70%	20000	6	217	5572904	724837	4809085	1869075
5km	70%	20000	6	204	4627843	714799	3859257	1524508
5km	70%	20000	6	251	6099283	979667	5021447	1910904
5km	70%	20000	6	267	5114173	717251	4339461	1980948
5km	70%	20000	6	212	4749916	674806	4032395	1429324
5km	70%	20000	6	289	6610323	773082	5759018	1832244
5km	70%	20000	6	244	5565592	746559	4763620	1557337
5km	70%	20000	6	267	4759725	583688	4141352	1757750
5km	70%	20000	6	242	5892413	789897	5044994	1723035
5km	70%	20000	6	219	6393962	737967	5599586	1848935
5km	70%	20000	6	200	4509823	572235	3887919	1535034
5km	70%	20000	6	188	4442058	618172	3781458	1285513
5km	70%	20000	6	198	4570658	577239	3931786	1625147
5km	70%	20000	6	309	4571040	600869	3926358	1676069
5km	70%	20000	6	272	5420204	818635	4528246	1841530
5km	70%	20000	6	295	5227655	730483	4445261	1799931
5km	70%	20000	6	247	5667901	857743	4754616	1700660
5km	70%	20000	6	255	3835180	461706	3313911	1480030
5km	70%	20000	6	285	4680071	551083	4073755	1697005
5km	70%	20000	6	190	4675476	709312	3923232	1390519
5km	70%	20000	6	337	5658242	740484	4872585	1869554
5km	70%	20000	6	257	4583565	615985	3928413	1428723
5km	70%	20000	6	224	5974610	782344	5144180	2147574
5km	70%	20000	6	280	4937560	640245	4249697	1895554
5km	70%	20000	6	234	4009428	557085	3421903	1659863
5km	70%	20000	6	245	6066452	778590	5231547	1721760
5km	70%	20000	6	362	4987577	638109	4289070	1895800
5km	70%	20000	6	205	5118642	770514	4282571	1774413
5km	70%	20000	6	349	5188103	690758	4423026	1646268
5km	70%	20000	6	211	5605223	803567	4730391	1687009
5km	70%	20000	6	310	4351970	646585	3669258	1446763
5km	70%	20000	6	273	4912253	664279	4177548	1759859
5km	70%	20000	6	360	6208026	734600	5426081	2342403
5km	70%	20000	6	268	3969287	585650	3330414	1540559
5km	70%	20000	6	275	4265556	575085	3626098	1257547
5km	70%	20000	6	255	5908721	756680	5074475	1986488
5km	70%	20000	6	176	5994045	889450	5029958	1661194
5km	70%	20000	6	179	4223583	532038	3642855	1330144
5km	70%	20000	6	175	4886825	739191	4086960	1370131
5km	70%	20000	6	250	5661521	763903	4813974	1676199
5km	70%	20000	6	230	4508790	654069	3800172	1350697
5km	70%	20000	6	253	6047133	707872	5261906	1945250
5km	70%	20000	6	323	4967419	577057	4336743	1807320
5km	70%	20000	6	191	4639341	650373	3917469	1329452
5km	70%	20000	6	258	6008259	735148	5196430	1877075
5km	70%	20000	6	313	3944960	566952	3323158	1322196
5km	70%	20000	6	351	6619683	884233	5660219	2261752
5km	70%	20000	6	249	5084504	743433	4271241	1575396
5km	70%	20000	6	310	3504483	476107	2990126	1410857
5km	70%	20000	6	304	3170545	493585	2637559	1255720
5km	70%	20000	6	241	4586797	654405	3870846	1569984
5km	70%	20000	6	374	3822717	492508	3297617	1429155
5km	70%	20000	6	211	5895536	719857	5125088	1945254
5km	70%	20000	6	265	4438942	666546	3740315	1697695
5km	70%	20000	6	385	4625756	627385	3954710	1666969
5km	70%	20000	6	317	5328279	589765	4675525	1793985
5km	70%	20000	6	269	4721832	682394	3961252	1588341
5km	70%	20000	6	270	6037219	742969	5227628	1669020
5km	70%	20000	6	316	6681265	848240	5767823	2064256
5km	70%	20000	6	310	5769629	737528	4975254	1699350
5km	70%	20000	6	198	4236160	617220	3559893	1306676
5km	70%	20000	6	324	5253022	638793	4540739	1778315
5km	70%	20000	6	295	6947108	920341	5972498	2497510
5km	70%	20000	6	255	5335811	666476	4609766	1869137
5km	70%	20000	6	310	6309822	749502	5498051	2233290
5km	70%	20000	6	205	5071891	668277	4339867	1584397
5km	70%	20000	6	203	4032935	606701	3380152	1291509
5km	70%	20000	6	224	4103336	611605	3465989	1392544
5km	70%	20000	6	243	5329552	750622	4532700	1651223
5km	70%	20000	6	219	5483718	708970	4736816	1708846
5km	70%	20000	6	186	4151048	614704	3490005	1461590
5km	70%	20000	6	233	5155553	738769	4350623	1659262
5km	70%	20000	6	252	4691323	626982	4001029	1487159
5km	70%	20000	6	304	4409521	650931	3723579	1647108
5km	70%	20000	6	256	5311904	694132	4554516	1800703
5km	70%	20000	6	275	5369497	689215	4636769	1822147
5km	70%	20000	6	181	3761953	537139	3192794	1369853
5km	70%	20000	6	281	5100179	752654	4303554	1604611
5km	70%	20000	6	262	5166969	776563	4347878	1987501
5km	70%	20000	6	318	7422755	1020701	6349099	2164392
5km	70%	20000	6	267	4555082	647842	3848720	1500638
5km	70%	20000	6	207	4683457	619253	4026455	1526936
5km	70%	20000	6	259	7236936	1029661	6137087	2109889
5km	70%	20000	6	231	5251366	757202	4455568	1585896
5km	70%	20000	6	253	4838503	689652	4117023	1732182
5km	70%	20000	6	234	5335067	705795	4588159	1641079
5km	70%	20000	6	191	5248035	805389	4352630	1663347
5km	70%	20000	6	236	4336822	598892	3685555	1428780
5km	70%	20000	6	243	5773574	744540	4975122	1733099
5km	70%	20000	6	242	3588783	459921	3088246	1572592
5km	70%	20000	6	222	5350100	759408	4530998	1612011
5km	70%	20000	6	248	7505021	981032	6442032	2193958
5km	70%	20000	6	308	6095864	793301	5215579	1873396
5km	70%	20000	6	334	4736395	675794	4016914	1548501
5km	70%	20000	6	232	4119064	583266	3491399	1437069
5km	70%	20000	6	159	4274396	581561	3663796	1207505
5km	70%	20000	6	405	4278546	580156	3643134	1559513
5km	70%	20000	6	368	6254359	784924	5393728	2207968
5km	70%	20000	6	249	5382339	828593	4491168	1648749
5km	70%	20000	6	214	5558339	730921	4748222	1575444
5km	70%	20000	6	294	4355143	558376	3748408	1646380
5km	70%	20000	6	319	7168510	983189	6141240	1990832
5km	70%	20000	6	274	5752093	768691	4928123	2163098
5km	70%	20000	6	296	6050479	786322	5217453	1842249
5km	70%	20000	6	231	4961643	658052	4234988	1443096
5km	70%	20000	6	223	5375298	665672	4657045	1733798
5km	70%	20000	6	208	4313373	653208	3582073	1463073
5km	70%	20000	6	232	4826381	691485	4078101	1576635
5km	70%	20000	6	203	5243486	755421	4425861	1586474
5km	70%	20000	6	260	4814562	629949	4136274	1675018
5km	70%	20000	6	218	4941251	716209	4182439	1503459
5km	70%	20000	6	268	6766049	828947	5886969	2216685
5km	70%	20000	6	284	6259161	842309	5343216	1925015
5km	70%	20000	6	470	5506210	644710	4819330	1938432
5km	70%	20000	6	211	5581213	773712	4724261	1669667
5km	70%	20000	6	247	4175826	617227	3483381	1660026
5km	70%	20000	6	344	5361144	727257	4584301	1797934
5km	70%	20000	6	310	5853549	822352	4982736	1948492
5km	70%	20000	6	203	4609016	659431	3904618	1492704
5km	70%	20000	6	330	5619083	758297	4792285	2049956
5km	70%	20000	6	242	6722762	983472	5663779	2216632
5km	70%	20000	6	247	4037544	506618	3479511	1463511
5km	70%	20000	6	375	4967658	668742	4249673	1580216
5km	70%	20000	6	234	3205136	441259	2726040	1333296
5km	70%	20000	6	269	4943903	584136	4327718	1812343
5km	70%	20000	6	268	4265658	569204	3663303	1510058
5km	70%	20000	6	258	3492162	506556	2953758	1170680
5km	70%	20000	6	265	4411076	607175	3748957	1475885
5km	70%	20000	6	227	4085620	566187	3481338	1396116
5km	70%	20000	6	262	4036426	582420	3423031	1441064
5km	70%	20000	6	302	6061624	829218	5176125	2035165
5km	70%	20000	6	289	5314687	755601	4460651	1855014
5km	70%	20000	6	268	5739088	684146	4980968	2139392
5km	70%	20000	6	253	3813495	451351	3331960	1450924
5km	70%	20000	6	320	4703195	623169	4011638	1624738
5km	70%	20000	6	255	4854484	676023	4103127	1531361
5km	70%	20000	6	342	4441937	503686	3904000	1682038
5km	70%	20000	6	291	5852983	798048	5000750	1968285
5km	70%	20000	6	271	4281839	565381	3668240	1559084
5km	70%	20000	6	308	4928227	518447	4338576	1836467
5km	70%	20000	6	264	5062406	748178	4253511	1769788
5km	70%	20000	6	325	5758771	684793	5027773	2039373
5km	70%	20000	6	288	6172943	751320	5371711	1866324
5km	70%	20000	6	272	6815070	960636	5768642	2094105
5km	70%	20000	6	310	5979437	788416	5118295	2073505
5km	70%	20000	6	376	4700983	605824	4021351	1777969
5km	70%	20000	6	259	4696311	632383	4035088	1593355
5km	70%	20000	6	189	5173726	701541	4425277	1466714
5km	70%	20000	6	302	3910589	519079	3360314	1719795
5km	70%	20000	6	224	6046485	772258	5218168	1887510
5km	70%	20000	6	207	3999298	478779	3474751	1529662
5km	70%	20000	6	233	4963904	658524	4268740	1460879
5km	70%	20000	6	301	6165777	775479	5335990	2244616
5km	70%	20000	6	245	5771738	831408	4871165	1902745
5km	70%	20000	6	276	4631484	527587	4060737	1855278
5km	70%	20000	6	265	5411857	672867	4643596	1757415
5km	70%	20000	6	449	5330430	665020	4623573	1827200
5km	70%	20000	6	225	5037309	740041	4233252	1748551
5km	70%	20000	6	272	4975149	721912	4193402	1840103
5km	70%	20000	6	305	5398751	680194	4651839	1727463
5km	70%	20000	6	184	3936768	543200	3352629	1349019
5km	70%	20000	6	312	5447855	673889	4729772	2034608
5km	70%	20000	6	431	6497047	885255	5508595	1966732
5km	70%	20000	6	301	4440943	582883	3804309	1687316
5km	70%	20000	6	249	5098747	722473	4327680	1558139
5km	70%	20000	6	313	4569075	629420	3883416	1627048
5km	70%	20000	6	285	5693377	708936	4934850	2089355
5km	70%	20000	6	338	5244322	572568	4638122	1974817
5km	70%	20000	6	239	5200849	655675	4513833	1705132
5km	70%	20000	6	263	4445765	581195	3810130	1691508
5km	70%	20000	6	312	5436337	608759	4784947	2079087
5km	70%	20000	6	345	3903131	536361	3312081	1313424
5km	70%	20000	6	277	3679475	527007	3080874	1377518
5km	70%	20000	6	225	5970142	871754	5036704	1702336
5km	70%	20000	6	210	4659232	627693	3961858	1416571
5km	70%	20000	6	287	6378201	719296	5567256	2230819
5km	70%	20000	6	289	4154887	580749	3511997	1530686
5km	70%	20000	6	364	5178536	717779	4425132	1934022
5km	70%	20000	6	221	4692825	695235	3943140	1382241
5km	70%	20000	6	254	4923260	663949	4194456	1575244
5km	70%	20000	6	333	5690137	743421	4895060	1928555
5km	70%	20000	6	227	4817173	608822	4180089	1753702
5km	70%	20000	6	209	3961192	517294	3408586	1416372
5km	70%	20000	6	249	5441041	714960	4668283	1848490
5km	70%	20000	6	205	4581784	681211	3853487	1595634
5km	70%	20000	6	247	4344642	568157	3742781	1604811
5km	70%	20000	6	258	5036309	634315	4355030	1793477
5km	70%	20000	6	223	5262506	734042	4444316	1670379
5km	70%	20000	6	187	3292839	513652	2752236	1396170
5km	70%	20000	6	215	5283058	730720	4496984	1508163
5km	70%	20000	6	241	6663299	895631	5702406	2114095
5km	70%	20000	6	273	5076896	636491	4375295	1858648
5km	70%	20000	6	306	4349907	539930	3745647	1604470
5km	70%	20000	6	202	4684300	707365	3942030	1418221
5km	70%	20000	6	215	4916998	677250	4192199	1537693
5km	70%	20000	6	201	5254965	645701	4550752	1712041
5km	70%	20000	6	238	6805234	833222	5908918	1927191
5km	70%	20000	6	254	3598008	441208	3115629	1473683
5km	70%	20000	6	217	4236287	608230	3563297	1437751
5km	70%	20000	6	245	4669327	676729	3936587	1440833
5km	70%	20000	6	198	3565462	449647	3073815	1360213
5km	70%	20000	6	211	4486395	649736	3791554	1617895
5km	70%	20000	6	320	4297395	636350	3631741	1452471
5km	70%	20000	6	309	6471156	810390	5619216	2081639
5km	70%	20000	6	256	5467905	778293	4601641	1778578
5km	70%	20000	6	355	6668667	792577	5822719	2173562
5km	70%	20000	6	293	5109054	731679	4324115	1838812
5km	70%	20000	6	263	6091041	761157	5284237	2029146
5km	70%	20000	6	284	5062562	710257	4312517	1595201
5km	70%	20000	6	245	5601223	724641	4846874	1838054
5km	70%	20000	6	244	6364751	803772	5492886	1930373
5km	70%	20000	6	195	5341624	715174	4575916	1581388
5km	70%	20000	6	241	5493597	748699	4705247	1567846
5km	70%	20000	6	226	3952245	575360	3324471	1381521
5km	70%	20000	6	298	6021167	833051	5118166	2247228
5km	70%	20000	6	217	6033898	859581	5116212	1980287
5km	70%	20000	6	358	6233137	734725	5430385	1788529
5km	70%	20000	6	238	5613202	700755	4863178	1738576
5km	70%	20000	6	246	4070183	570933	3462167	1421412
5km	70%	20000	6	236	5119362	690698	4379918	1502918
5km	70%	20000	6	225	4511510	596417	3870934	1609401
5km	70%	20000	6	203	3990853	566476	3384485	1551920
5km	70%	20000	6	258	6480108	877797	5522778	2095612
5km	70%	20000	6	315	4596922	601349	3958097	1681933
5km	70%	20000	6	311	5211988	739525	4423845	1486529
5km	70%	20000	6	197	5333870	778356	4474054	1688060
5km	70%	20000	6	227	5102396	740338	4321128	1671201
5km	70%	20000	6	255	4098790	572536	3467009	1552389
5km	70%	20000	6	235	4460511	695665	3716412	1614236
5km	70%	20000	6	186	5151639	705054	4395618	1526476
5km	70%	20000	6	312	5529054	682275	4791531	1664866
5km	70%	20000	6	285	6039852	740352	5246998	1750563
5km	70%	20000	6	216	3951670	571206	3344953	1397188
5km	70%	20000	6	190	3867891	535377	3262927	1467971
5km	70%	20000	6	314	4881550	680475	4147157	1556621
5km	70%	20000	6	215	4611891	683030	3849894	1397293
5km	70%	20000	6	240	6414473	830773	5532943	1894935
5km	70%	20000	6	241	5877636	784511	5043448	1805239
5km	70%	20000	6	298	6390050	730420	5601877	2008683
5km	70%	20000	6	261	5459708	766483	4628616	1841206
5km	70%	20000	6	229	5248007	709627	4484517	1832925
5km	70%	20000	6	233	4643736	657918	3943810	1859815
5km	70%	20000	6	201	4044697	551560	3422579	1507242
5km	70%	20000	6	256	5357016	745024	4568540	1483143
5km	70%	20000	6	240	4641925	616027	3988062	1606042
5km	70%	20000	6	235	5728664	782208	4888776	1877707
5km	70%	20000	6	289	5531897	770921	4700316	1837628
5km	70%	20000	6	285	6724909	834420	5831786	2231472
5km	70%	20000	6	276	5887156	715829	5118266	1808521
5km	70%	20000	6	423	4870862	583480	4240854	1755650
5km	70%	20000	6	196	5052625	741518	4262171	1503605
5km	70%	20000	6	235	4108692	639565	3432398	1378424
5km	70%	20000	6	328	7568110	1016942	6473875	2145988
5km	70%	20000	6	218	4570646	629914	3878717	1446975
5km	70%	20000	6	325	5244810	639403	4544013	1792790
5km	70%	20000	6	405	5186554	649352	4462715	1771011
5km	70%	20000	6	288	4941550	647544	4230572	1766095
5km	70%	20000	6	312	3418963	479559	2905323	1385902
5km	70%	20000	6	304	4836039	721057	4058939	1567754
5km	70%	20000	6	277	5872923	722248	5087748	1827863
5km	70%	20000	6	205	3976731	544960	3366923	1401346
5km	70%	20000	6	252	5222356	636503	4557987	1846097
5km	70%	20000	6	361	5278352	691018	4528375	1765855
5km	70%	20000	6	177	3926258	577862	3306747	1284883
5km	70%	20000	6	259	4656313	624839	3986534	1635711
5km	70%	20000	6	223	5519195	743862	4711424	1817674
5km	70%	20000	6	225	5301774	738376	4504979	1714515
5km	70%	20000	6	284	4666579	589095	4052942	1550533
5km	70%	20000	6	279	6646498	927604	5655095	2142982
5km	70%	20000	6	271	5222183	706280	4450108	1759742
5km	70%	20000	6	308	4838080	602352	4184536	1591761
5km	70%	20000	6	208	5321013	714484	4559494	1857438
5km	70%	20000	6	370	4168390	502379	3620837	1831481
5km	70%	20000	6	286	3513430	480704	2980624	1525277
5km	70%	20000	6	203	5999791	875507	5077234	1753287
5km	70%	20000	6	202	4372222	624893	3627044	1449034
5km	70%	20000	6	219	4906118	657542	4181748	1524668
5km	70%	20000	6	210	4020198	558757	3413470	1299657
5km	70%	20000	6	318	4350954	596893	3686445	1669884
5km	70%	20000	6	310	3610710	493704	3077407	1348994
5km	70%	20000	6	343	4403145	620186	3730779	1585922
5km	70%	20000	6	250	4530377	609187	3872193	1622094
5km	70%	20000	6	201	4822549	671989	4101114	1426429
5km	70%	20000	6	336	4931319	609126	4267939	1739634
5km	70%	20000	6	254	4771577	697207	4035349	1446055
5km	70%	20000	6	240	4213485	609836	3553550	1491070
5km	70%	20000	6	179	4367558	704489	3616580	1490327
5km	70%	20000	6	190	4733349	601944	4057549	1630072
5km	70%	20000	6	189	3694560	497054	3152966	1427714
5km	70%	20000	6	216	3619377	428878	3149465	1358342
5km	70%	20000	6	346	5404020	648636	4707297	1894656
5km	70%	20000	6	306	6552554	897313	5548869	1973111
5km	70%	20000	6	218	4954628	697404	4206625	1439536
5km	70%	20000	6	293	4769272	690660	4040636	1514702
5km	70%	20000	6	361	3768327	496535	3229631	1476071
5km	70%	20000	6	237	4130062	570817	3522542	1462873
5km	70%	20000	6	198	4604212	592400	3961800	1496137
5km	70%	20000	6	476	5552891	647448	4872466	2137138
5km	70%	20000	6	248	6092724	930528	5102580	2118931
5km	70%	20000	6	234	3917990	560771	3329899	1442025
5km	70%	20000	6	225	3129280	398908	2701531	1319878
5km	70%	20000	6	357	6014287	743847	5205925	2007747
5km	70%	20000	6	261	5523811	770802	4701550	1886189
5km	70%	20000	6	223	5128820	710028	4379709	1788034
5km	70%	20000	6	240	7050079	953286	5996440	2096244
5km	70%	20000	6	238	5039691	745473	4241901	1467869
5km	70%	20000	6	257	4993828	675005	4285500	1847115
5km	70%	20000	6	218	4446741	629248	3768585	1471416
5km	70%	20000	6	242	5631366	707634	4877510	1894190
5km	70%	20000	6	226	6786170	884943	5819965	1815389
5km	70%	20000	6	283	5325251	692282	4558165	2017707
5km	70%	20000	6	304	4991709	645290	4293400	1567264
5km	70%	20000	6	462	3371557	462088	2876208	1220223
5km	70%	20000	6	278	6702389	859221	5799710	2046001
5km	70%	20000	6	372	4818904	548027	4217257	1732765
5km	70%	20000	6	249	7012540	904529	6017599	2106178
5km	70%	20000	6	315	6012277	795220	5159052	1930059
5km	70%	20000	6	360	4847326	587181	4224478	1818288
5km	70%	20000	6	293	5993502	787554	5145311	2268912
5km	70%	20000	6	217	3737413	487316	3211727	1224776
5km	70%	20000	6	221	5310006	753039	4486905	1699152
5km	70%	20000	6	249	4363628	602901	3713853	1857958
5km	70%	20000	6	241	4730291	595675	4093036	1740766
5km	70%	20000	6	292	6388786	843503	5477932	2148081
5km	70%	20000	6	203	5703782	791831	4874410	1675645
5km	70%	20000	6	292	5759718	725497	4984287	1910047
5km	70%	20000	6	226	5010844	697009	4275003	1446404
5km	70%	20000	6	219	4281564	657300	3556359	1581321
5km	70%	20000	6	381	5398316	742037	4586665	2192284
5km	70%	20000	6	307	6087075	773986	5258905	2082816
5km	70%	20000	6	297	3888278	449382	3390938	1562716
5km	70%	20000	6	271	5769510	807701	4892110	1775922
5km	70%	20000	6	285	4132134	611006	3475002	1326058
5km	70%	20000	6	201	4692396	540994	4105628	1619910
5km	70%	20000	6	280	4598385	632708	3903832	1730253
5km	70%	20000	6	260	6599700	792543	5745264	2084310
5km	70%	20000	6	430	5658128	749934	4859283	1896892
5km	70%	20000	6	280	4649798	577418	4024963	1785070
5km	70%	20000	6	201	5468505	702206	4713302	1651500
5km	70%	20000	6	223	3800663	457732	3292979	1503618
5km	70%	20000	6	276	6959552	929422	5942456	2202152
5km	70%	20000	6	262	6491318	801714	5649804	1810838
5km	70%	20000	6	249	4429935	567901	3818932	1460291
5km	70%	20000	6	386	6335490	744860	5535208	2540566
5km	70%	20000	6	250	4241160	518890	3668919	1588367
5km	70%	20000	6	189	5032509	758467	4204387	1376552
5km	70%	20000	6	251	3504005	470731	3003177	1520403
5km	70%	20000	6	290	3622022	572675	3018724	1666604
5km	70%	20000	6	321	5476797	633375	4781988	1806831
5km	70%	20000	6	239	4465864	674726	3732525	1513709
5km	70%	20000	6	282	5002052	704132	4230785	1663646
5km	70%	20000	6	235	5345626	690323	4604932	1881104
5km	70%	20000	6	305	4535021	528530	3966435	1648998
5km	70%	20000	6	263	4461022	626616	3797338	1587322
5km	70%	20000	6	241	6628779	923261	5625366	2040907
5km	70%	20000	6	242	4292417	486299	3769700	1637684
5km	70%	20000	6	216	5377020	763186	4563218	1688879
5km	70%	20000	6	193	5525448	795253	4673888	1714931
5km	70%	20000	6	260	4213945	489791	3680776	1594602
5km	70%	20000	6	264	4985568	739075	4195633	1739724
5km	70%	20000	6	288	6442118	793757	5616127	1953357
5km	70%	20000	6	304	5080482	604503	4439057	1931440
5km	70%	20000	6	221	6876796	880543	5923125	1989477
5km	70%	20000	6	198	3831554	537778	3255595	1191002
5km	70%	20000	6	242	6225034	837355	5326153	2013651
5km	70%	20000	6	334	5429572	665800	4731864	1993839
5km	70%	20000	6	325	5334792	652149	4639080	1672444
5km	70%	20000	6	237	5282886	677686	4543027	1543096
5km	70%	20000	6	217	3555553	472415	3045251	1459346
5km	70%	20000	6	230	6349613	872107	5431808	2009200
5km	70%	20000	6	218	5205562	817488	4326139	1728077
5km	70%	20000	6	233	4593123	640855	3891475	1499952
5km	70%	20000	6	227	6203010	894134	5265583	2042779
5km	70%	20000	6	223	4288958	571179	3659051	1622232
5km	70%	20000	6	219	5199756	677759	4475467	1711706
5km	70%	20000	6	181	4139860	533272	3562216	1362164
5km	70%	20000	6	361	4826001	580560	4187359	1650628
5km	70%	20000	6	284	6162919	923381	5184751	2011154
5km	70%	20000	6	214	5338578	782595	4497717	1504080
5km	70%	20000	6	235	5370413	703274	4599333	1837631
5km	70%	20000	6	362	5458347	813826	4589802	1902978
5km	70%	20000	6	277	6280611	806539	5393336	2008315
5km	70%	20000	6	216	4454036	594060	3826410	1470186
5km	70%	20000	6	262	5210073	575764	4592349	1862846
5km	70%	20000	6	294	4328066	633845	3655618	1586969
5km	70%	20000	6	283	6109691	835228	5213700	1850915
5km	70%	20000	6	259	5515001	627152	4852198	1693876
5km	70%	20000	6	350	6096258	788071	5223851	2003684
5km	70%	20000	6	306	4849457	678181	4122175	1590915
5km	70%	20000	6	211	4564457	657787	3872952	1600076
5km	70%	20000	6	262	4107942	612498	3446365	1247626
5km	70%	20000	6	221	4449845	670063	3732268	1533894
5km	70%	20000	6	251	4470913	578352	3815956	1787557
5km	70%	20000	6	243	5047014	724059	4273692	1792653
5km	70%	20000	6	254	5416538	691892	4649967	2062162
5km	70%	20000	6	233	5812391	780124	4992684	1762194
5km	70%	20000	6	191	4291636	648188	3601477	1457109
5km	70%	20000	6	284	4577537	603854	3933507	1706401
5km	70%	20000	6	263	6092202	838489	5162276	2198395
5km	70%	20000	6	233	4007180	566648	3390572	1375785
5km	70%	20000	6	198	5187033	646327	4498732	1819589
5km	70%	20000	6	249	5230507	698733	4484516	1577900
5km	70%	20000	6	241	4776344	656091	4074462	1567021
5km	70%	20000	6	230	4270006	564045	3667083	1515358
5km	70%	20000	6	235	5009975	705640	4245578	2181524
5km	70%	20000	6	217	4396057	624268	3724319	1453581
5km	70%	20000	6	238	4563177	663265	3845648	1485335
5km	70%	20000	6	191	4218663	585974	3559434	1381772
5km	70%	20000	6	454	6454198	793289	5596150	1830575
5km	70%	20000	6	249	5495327	776901	4673054	1826711
5km	70%	20000	6	335	5764758	753880	4964723	1899004
5km	70%	20000	6	253	5025609	691775	4283334	1569111
5km	70%	20000	6	228	4504666	633779	3833280	1534490
5km	70%	20000	6	196	4591758	606375	3911136	1687957
5km	70%	20000	6	263	5546898	643855	4855761	1904889
5km	70%	20000	6	215	3795597	531109	3224168	1368273
5km	70%	20000	6	174	4681941	683202	3936948	1332387
5km	70%	20000	6	296	5122982	614243	4466787	1663701
5km	70%	20000	6	218	5231866	775150	4427935	1510303
5km	70%	20000	6	176	4545608	646508	3835842	1339411
5km	70%	20000	6	260	4287027	684870	3566189	1798381
5km	70%	20000	6	299	4949307	671157	4229394	1837502
5km	70%	20000	6	324	6081325	729622	5269861	2331532
5km	70%	20000	6	338	4739643	624510	4065986	1514325
5km	70%	20000	6	227	5855614	786578	5015524	1867839
5km	70%	20000	6	166	4346019	614243	3679851	1382049
5km	70%	20000	6	209	3830635	535225	3268328	1567378
5km	70%	20000	6	232	4225108	587426	3586440	1570164
5km	70%	20000	6	276	4373618	642866	3685111	1520303
5km	70%	20000	6	223	4367200	601878	3719333	1546076
5km	70%	20000	6	204	5088526	742624	4259021	1402193
5km	70%	20000	6	216	4761736	635209	4031024	1685066
5km	70%	20000	6	197	4789108	653663	4081126	1578342
5km	70%	20000	6	298	3749181	429444	3276247	1554155
5km	70%	20000	6	333	3880743	614887	3221057	1553542
5km	70%	20000	6	298	4883868	710288	4094980	1608871
5km	70%	20000	6	253	4941269	725515	4151652	1921386
5km	70%	20000	6	217	3625031	486574	3109285	1293738
5km	70%	20000	6	303	7374659	960583	6350902	2379618
5km	70%	20000	6	245	4368300	609551	3729206	1467058
5km	70%	20000	6	256	5434269	734928	4637817	1649537
5km	70%	20000	6	439	4998270	653998	4290892	1693363
5km	70%	20000	6	356	5029820	699027	4289844	1790202
5km	70%	20000	6	227	5463523	788536	4636149	1950825
5km	70%	20000	6	250	3672216	505440	3119608	1439168
5km	70%	20000	6	238	5671023	706026	4904197	1954323
5km	70%	20000	6	320	5496006	718677	4712517	1684758
5km	70%	20000	6	194	4529859	578268	3888235	1431379
5km	70%	20000	6	222	4276446	590197	3651522	1659182
5km	70%	20000	6	279	5827264	781453	4993633	1760975
5km	70%	20000	6	198	3997479	562914	3385983	1416410
5km	70%	20000	6	286	4967172	557393	4377060	1692570
5km	70%	20000	6	257	6216810	829372	5326574	2062075
5km	70%	20000	6	341	5574963	709222	4793714	1961317
5km	70%	20000	6	232	4244191	568265	3638578	1541275
5km	70%	20000	6	320	5078510	664273	4372154	2027452
5km	70%	20000	6	297	4723398	592800	4092125	1728367
5km	70%	20000	6	183	4310051	586220	3669457	1282162
5km	70%	20000	6	173	4729030	739847	3930452	1495668
5km	70%	20000	6	239	4312735	626150	3634560	1485114
5km	70%	20000	6	337	5501044	589767	4858112	2119608
5km	70%	20000	6	333	5385664	659524	4683105	1818776
5km	70%	20000	6	229	4604253	668722	3892611	1401731
5km	70%	20000	6	280	4597616	644796	3889141	1650260
5km	70%	20000	6	288	3996639	572725	3377594	1664214
5km	70%	20000	6	282	3906902	525960	3336216	1321086
5km	70%	20000	6	267	6344011	882601	5392627	1957677
5km	70%	20000	6	233	6429909	918665	5444864	1987574
5km	70%	20000	6	265	5584782	667821	4857754	1881078
5km	70%	20000	6	224	4504466	521327	3935123	1719569
5km	70%	20000	6	206	5534446	730693	4718018	1847424
5km	70%	20000	6	193	5663194	799420	4808744	1682623
5km	70%	20000	6	275	6120487	783357	5291630	1719163
5km	70%	20000	6	218	5520982	680972	4762895	1776203
5km	70%	20000	6	285	4623309	673037	3901361	1689459
5km	70%	20000	6	352	6227680	844612	5299142	1975016
5km	70%	20000	6	251	4687647	696204	3933162	1477222
5km	70%	20000	6	276	5413914	749920	4582590	1650166
5km	70%	20000	6	239	5729711	749406	4917764	1785168
5km	70%	20000	6	182	4218344	620155	3551556	1441383
5km	70%	20000	6	242	5299319	693046	4551755	1579855
5km	70%	20000	6	225	4287414	562539	3692720	1309276
5km	70%	20000	6	390	5716363	672543	5003981	1826994
5km	70%	20000	6	216	4171180	594538	3538908	1525467
5km	70%	20000	6	164	3919971	563174	3313907	1408601
5km	70%	20000	6	285	4989395	585148	4357632	1768734
5km	70%	20000	6	308	6426439	735092	5619898	2142805
5km	70%	20000	6	323	5638299	636184	4950474	1972639
5km	70%	20000	6	251	6506155	874718	5575059	1884933
5km	70%	20000	6	226	4470272	664233	3747630	1440592
5km	70%	20000	6	297	5398182	744190	4597245	1942607
5km	70%	20000	6	252	4666612	651711	3961349	1716543
5km	70%	20000	6	252	4597766	630326	3933108	1560771
5km	70%	20000	6	250	4389775	606850	3719403	1522221
5km	70%	20000	6	258	5093758	694056	4352583	1815238
5km	70%	20000	6	393	5003660	628850	4330404	1755845
5km	70%	20000	6	219	4540441	616105	3895746	1471204
5km	70%	20000	6	227	5374351	649064	4673659	1788237
5km	70%	20000	6	335	5894799	721243	5122631	2234952
5km	70%	20000	6	276	6558521	929234	5527725	2131081
5km	70%	20000	6	215	3841029	518942	3244267	1395257
5km	70%	20000	6	233	5819587	869868	4900090	1883759
5km	70%	20000	6	298	4764617	681339	4014268	1699661
5km	70%	20000	6	245	5346333	821441	4448826	1890795
5km	70%	20000	6	370	3464954	470155	2952361	1554371
5km	70%	20000	6	250	6140047	751459	5340096	2104210
5km	70%	20000	6	278	5232647	649149	4510653	1745735
5km	70%	20000	6	192	4201582	601159	3546784	1413387
5km	70%	20000	6	244	4383627	535706	3816156	1727735
5km	70%	20000	6	398	4305654	605448	3644193	1640575
5km	70%	20000	6	296	5494290	707818	4713955	1884414
5km	70%	20000	6	246	5124329	650105	4431787	1884033
5km	70%	20000	6	184	4094836	553791	3495448	1294253
5km	70%	20000	6	333	5159934	741359	4369475	1496280
5km	70%	20000	6	235	4662377	653987	3953869	1566559
5km	70%	20000	6	257	3897915	558524	3312151	1449241
5km	70%	20000	6	213	3707113	536548	3124000	1307710
5km	70%	20000	6	179	4118094	536051	3543496	1386428
5km	70%	20000	6	273	3870204	550595	3285465	1308986
5km	70%	20000	6	219	6142678	805918	5295835	1976010
5km	70%	20000	6	279	4526362	610024	3857357	1268830
5km	70%	20000	6	297	4783365	592322	4134269	2010411
5km	70%	20000	6	204	6098621	826479	5220820	2122661
5km	70%	20000	6	241	4893637	636315	4204245	1736896
5km	70%	20000	6	221	4551223	665488	3806840	1589516
5km	70%	20000	6	329	5643719	634189	4949578	2101740
5km	70%	20000	6	298	4808543	670003	4077681	1624972
5km	70%	20000	6	216	4213444	598065	3572817	1395591
5km	70%	20000	6	259	5156668	635341	4444423	1744743
5km	70%	20000	6	263	5701810	806531	4856735	1683477
5km	70%	20000	6	217	4005969	534025	3422760	1671733
5km	70%	20000	6	225	4201726	552854	3604449	1625804
5km	70%	20000	6	259	5676994	810194	4808936	1920086
5km	70%	20000	6	249	4555587	680035	3807549	1740897
5km	70%	20000	6	233	4823023	743125	4000692	1544100
5km	70%	20000	6	252	4606322	659921	3901889	1458759
5km	70%	20000	6	222	4039547	583362	3415161	1450409
5km	70%	20000	6	238	5190027	666700	4481974	1676599
5km	70%	20000	6	270	7022455	914078	6047849	2120567
5km	70%	20000	6	251	4843550	662442	4131159	1660367
5km	70%	20000	6	262	4600538	688228	3839819	1445438
5km	70%	20000	6	264	4687067	608865	4046580	1659394
5km	70%	20000	6	214	4394555	579976	3737591	1738390
5km	70%	20000	6	277	6055530	768812	5224220	1955639
5km	70%	20000	6	210	3901783	594296	3260557	1315431
5km	70%	20000	6	238	5029197	702445	4275462	1737107
5km	70%	20000	6	333	5278348	660881	4544566	1979546
5km	70%	20000	6	231	6260270	871709	5330001	1795169
5km	70%	20000	6	205	4343920	530389	3779557	1491535
5km	70%	20000	6	277	4020528	585850	3401624	1503509
5km	70%	20000	6	238	4180035	566345	3565301	1466755
5km	70%	20000	6	242	4478769	679065	3735493	1551284
5km	70%	20000	6	273	3427305	498531	2882852	1325503
5km	70%	20000	6	291	4040276	583580	3429258	1295938
5km	70%	20000	6	238	5730736	852304	4822735	2190387
5km	70%	20000	6	226	4250846	536011	3675465	1517415
5km	70%	20000	6	296	5545253	686605	4811311	1837367
5km	70%	20000	6	234	5761617	847788	4832886	1851455
5km	70%	20000	6	225	4404385	628691	3733826	1431020
5km	70%	20000	6	199	4384524	591182	3741784	1292173
5km	70%	20000	6	312	3907613	525988	3340402	1492973
5km	70%	20000	6	283	4763315	666696	4050678	1856626
5km	70%	20000	6	199	3759917	553807	3182594	1314390
5km	70%	20000	6	212	5409896	677327	4666096	1670740
5km	70%	20000	6	214	5758590	866143	4793062	1789008
5km	70%	20000	6	271	6128349	762963	5301737	1963849
5km	70%	20000	6	259	6030931	783567	5194105	1824583
5km	70%	20000	6	249	5242412	780586	4397657	1734177
5km	70%	20000	6	431	6840754	828288	5941393	2023913
5km	70%	20000	6	277	5033262	730616	4236580	1979449
5km	70%	20000	6	199	4296159	562479	3691959	1576803
5km	70%	20000	6	224	4624823	687688	3863367	1574610
5km	70%	20000	6	239	4899311	625656	4221876	1515909
5km	70%	20000	6	258	4606360	652061	3900146	1391099
5km	70%	20000	6	243	5165705	728372	4377537	1789417
5km	70%	20000	6	261	3967432	533677	3397876	1395344
5km	70%	20000	6	229	5839549	847367	4920519	1730940
5km	70%	20000	6	191	4373363	612038	3716211	1521193
5km	70%	20000	6	326	3609350	554756	3015298	1265109
5km	70%	20000	6	285	4662957	660371	3939336	1416885
5km	70%	20000	6	330	4756481	646098	4046032	1699913
5km	70%	20000	6	197	3460890	481141	2950280	1219303
5km	70%	20000	6	218	4636131	727592	3840659	1424097
5km	70%	20000	6	232	5500253	673526	4740457	1656216
5km	70%	20000	6	248	4911690	793977	4069418	1732220
5km	70%	20000	6	212	5503210	775876	4635994	1639063
5km	70%	20000	6	259	5195064	799076	4344786	1843001
5km	70%	20000	6	222	4183112	584501	3559023	1419471
5km	70%	20000	6	225	5297927	742420	4512123	1422704
5km	70%	20000	6	271	4503478	636074	3807732	1499337
5km	70%	20000	6	292	6636074	832072	5733856	1950200
5km	70%	20000	6	191	4575286	651960	3877752	1542553
5km	70%	20000	6	329	5564311	730988	4779179	1861397
5km	70%	20000	6	378	4761051	625600	4103576	1612087
5km	70%	20000	6	212	3841093	592371	3217684	1653794
5km	70%	20000	6	330	4795908	655293	4086393	1689403
5km	70%	20000	6	222	5273737	698394	4524691	1700738
5km	70%	20000	6	307	3892355	557435	3297676	1700501
5km	70%	20000	6	317	5385340	760835	4559412	1928847
5km	70%	20000	6	219	5518087	702802	4775228	1800806
5km	70%	20000	6	196	4024410	587192	3378708	1327294
5km	70%	20000	6	223	4531462	652051	3820419	1683176
5km	70%	20000	6	223	4942799	669277	4233312	1372022
5km	70%	20000	6	306	4913671	666075	4209851	1845029
5km	70%	20000	6	472	6136369	822524	5267466	2072716
5km	70%	20000	6	311	4951388	710113	4194687	1673303
5km	70%	20000	6	215	4106888	606691	3465550	1285369
5km	70%	20000	6	296	6888843	920121	5903172	2061132
5km	70%	20000	6	295	6587531	910331	5588088	1975647
5km	70%	20000	6	273	5608911	749572	4808116	2190212
5km	70%	20000	6	204	4088771	571838	3471156	1400550
5km	70%	20000	6	219	4225502	663472	3503960	1690085
5km	70%	20000	6	207	4065995	572434	3455077	1434704
5km	70%	20000	6	264	4758994	694057	4009237	1569128
5km	70%	20000	6	251	4228145	549779	3637006	1673186
5km	70%	20000	6	168	4560235	643411	3880369	1326414
5km	70%	20000	6	348	5763600	642465	5067947	1963421
5km	70%	20000	6	231	5066000	725750	4284808	1604016
5km	70%	20000	6	254	4325672	608352	3657381	1463145
5km	70%	20000	6	281	3875639	546440	3255534	1351349
5km	70%	20000	6	169	4270113	661847	3554735	1475510
5km	70%	20000	6	210	4618614	638447	3931555	1523994
5km	70%	20000	6	265	5593360	717924	4831537	1931289
5km	70%	20000	6	207	4988877	669761	4258077	1576644
5km	70%	20000	6	251	3352660	420635	2845024	1412137
5km	70%	20000	6	208	3814951	520464	3233029	1349453
5km	70%	20000	6	246	5810384	718303	5036065	1745461
5km	70%	20000	6	316	5968516	856417	5045916	2118797
5km	70%	20000	6	319	5133037	701006	4391511	1692928
5km	70%	20000	6	232	4440278	595873	3798881	1752658
5km	70%	20000	6	271	4536162	658368	3835239	1344259
5km	70%	20000	6	420	3859665	524511	3278556	1604491
5km	70%	20000	6	279	4950387	579432	4330847	1595603
5km	70%	20000	6	292	4199277	542510	3608607	1633365
5km	70%	20000	6	247	7188286	989032	6110749	2479618
5km	70%	20000	6	239	5639262	784930	4784960	1773850
5km	70%	20000	6	264	5750792	681821	4997350	1832479
5km	70%	20000	6	300	4922189	691712	4173082	1578800
5km	70%	20000	6	194	4495996	581579	3876084	1507337
5km	70%	20000	6	345	6089935	782776	5257577	2036515
5km	70%	20000	6	249	4530607	621374	3868752	1450162
5km	70%	20000	6	200	5615980	844617	4703176	1649494
5km	70%	20000	6	308	3356621	457483	2874136	1267308
5km	70%	20000	6	323	5946011	730220	5154509	1887152
5km	70%	20000	6	233	6163676	860095	5249734	1998537
5km	70%	20000	6	231	3796624	546931	3206960	1387022
5km	70%	20000	6	195	5155540	741273	4341723	1496045
5km	70%	20000	6	301	5148301	736017	4347077	1748895
5km	70%	20000	6	250	6167456	812709	5283045	1990386
5km	70%	20000	6	248	5426139	806170	4558386	1884977
5km	70%	20000	6	348	6175738	741272	5379370	2287502
5km	70%	20000	6	188	5123598	709780	4367644	1690374
5km	70%	20000	6	224	5270033	674053	4542630	1691209
5km	70%	20000	6	264	4655510	683720	3909382	1541146
5km	70%	20000	6	295	3992616	564750	3388363	1481691
5km	70%	20000	6	196	4803105	585319	4181504	1652717
5km	70%	20000	6	253	5729121	686555	4972954	1912028
5km	70%	20000	6	237	4952118	723474	4131818	1609926
5km	70%	20000	6	285	4064249	560662	3458738	1574891
5km	70%	20000	6	240	4315824	641031	3632150	1500152
5km	70%	20000	6	211	6406897	893419	5470723	1851856
5km	70%	20000	6	390	6103548	727039	5312365	2146229
5km	70%	20000	6	283	4849717	510730	4307474	1734666
5km	70%	20000	6	268	4159415	509467	3623747	1552829
5km	70%	20000	6	265	4323370	598323	3688067	1382866
5km	70%	20000	6	286	4543858	641833	3869610	1540397
5km	70%	20000	6	273	4919825	716522	4127721	1597926
5km	70%	20000	6	262	5834186	789001	4978950	1870608
5km	70%	20000	6	177	4700800	698559	3961305	1649796
5km	70%	20000	6	365	4937402	663469	4212853	1591331
5km	70%	20000	6	256	5035571	799023	4182319	1707213
5km	70%	20000	6	273	5620834	667761	4909828	1892355
5km	70%	20000	6	255	4547470	614887	3860558	1603665
5km	70%	20000	6	265	5121123	691080	4374426	1713014
5km	70%	20000	6	234	5730253	725578	4914289	1731908
5km	70%	20000	6	266	5098454	718151	4324837	1723953
5km	70%	20000	6	236	5307662	736507	4513849	1656486
5km	70%	20000	6	248	4057993	546920	3462764	1511949
5km	70%	20000	6	283	5271012	639287	4590490	1542593
5km	70%	20000	6	259	7011678	907960	6040215	2121774
5km	70%	20000	6	240	5719840	850592	4817476	1814956
5km	70%	20000	6	215	4280018	605594	3631973	1394619
5km	70%	20000	6	185	4937398	669858	4214253	1583917
5km	70%	20000	6	226	4806004	675004	4080461	1487336
5km	70%	20000	6	262	4764119	660493	4046703	1641906
5km	70%	20000	6	257	4336538	606993	3675615	1714648
5km	70%	20000	6	286	5137405	653396	4431589	1941931
5km	70%	20000	6	262	3881893	476156	3363527	1408295
5km	70%	20000	6	194	3238091	448300	2741050	1189293
5km	70%	20000	6	279	4736044	618754	4085544	1872833
5km	70%	20000	6	228	5690429	741300	4897872	1852667
5km	70%	20000	6	299	4245707	530771	3680243	1615599
5km	70%	20000	6	198	4980971	645599	4287298	1697329
5km	70%	20000	6	231	6179598	890936	5223041	1793659
5km	70%	20000	6	327	4883559	602236	4217982	1795040
5km	70%	20000	6	221	4564681	606047	3897779	1706015
5km	70%	20000	6	213	3601870	517988	3048080	1241437
5km	70%	20000	6	205	4212948	626907	3541507	1252531
5km	70%	20000	6	266	5009745	665069	4296099	2046144
5km	70%	20000	6	264	5422763	816272	4551570	1893023
5km	70%	20000	6	244	3790942	513900	3243077	1416198
5km	70%	20000	6	348	4710030	696066	3964501	1593279
5km	70%	20000	6	221	5885779	879877	4953641	1629144
5km	70%	20000	6	274	5073136	744979	4277944	1847822
5km	70%	20000	6	306	6172866	834223	5281494	1784028
5km	70%	20000	6	236	4367722	637111	3670160	1467662
5km	70%	20000	6	262	5285638	720430	4515700	1767630
5km	70%	20000	6	289	4914719	692400	4177226	1654522
5km	70%	20000	6	217	4470979	603124	3793402	1481004
5km	70%	20000	6	268	5039088	789413	4199849	1822081
5km	70%	20000	6	394	4362607	658610	3680038	1635915
5km	70%	20000	6	334	5610174	619510	4952678	1875815
5km	70%	20000	6	228	4457089	598284	3798084	1406203
5km	70%	20000	6	185	3982289	586653	3365039	1528073
5km	70%	20000	6	268	5050659	642376	4353682	1790177
5km	70%	20000	6	189	4966560	725808	4197414	1470979
5km	70%	20000	6	237	4891935	677167	4139056	1673130
5km	70%	20000	6	251	5750010	694369	4997743	1998274
5km	70%	20000	6	262	4749074	616996	4084871	1683208
5km	70%	20000	6	227	3466034	474069	2944561	1345886
5km	70%	20000	6	199	4282925	559592	3678682	1328268
5km	70%	20000	6	268	5958925	746275	5159835	1992871
5km	70%	20000	6	245	5557596	703538	4780840	1613218
5km	70%	20000	6	255	4385397	655905	3679577	1495687
5km	70%	20000	6	271	6894798	951528	5878591	2206258
5km	70%	20000	6	269	6167452	814661	5281340	2143783
5km	70%	20000	6	300	5538092	753542	4737440	1617629
5km	70%	20000	6	220	4013808	537602	3441033	1614435
5km	70%	20000	6	212	3915476	564072	3307333	1134731
5km	70%	20000	6	271	7791045	1047627	6690973	2309494
5km	70%	20000	6	264	5627138	804892	4752399	1840084
5km	70%	20000	6	276	4944854	646982	4235643	1768093
5km	70%	20000	6	227	4189470	602639	3537537	1497685
5km	70%	20000	6	262	3810588	524062	3240648	1480087
5km	70%	20000	6	213	6218720	839300	5308391	1997816
5km	70%	20000	6	325	5953286	756382	5146438	1848169
5km	70%	20000	6	214	4574639	532194	4004282	1620033
5km	70%	20000	6	252	4283287	556647	3684177	1422427
5km	70%	20000	6	193	4386405	600169	3738901	1488102
5km	70%	20000	6	290	5140455	717023	4376634	1824070
5km	70%	20000	6	244	4727278	632250	4008375	1738606
5km	70%	20000	6	199	5358714	691171	4632854	1723220
5km	70%	20000	6	240	4578179	657817	3845258	1365571
5km	70%	20000	6	218	5657137	745610	4854992	1649676
5km	70%	20000	6	263	4736782	585074	4112842	1695971
5km	70%	20000	6	274	4515848	613172	3858590	1633179
5km	70%	20000	6	218	4428658	714171	3662249	1329129
5km	70%	20000	6	278	5937154	870320	5011638	1872179
5km	70%	20000	6	245	4580927	680301	3834856	1600658
5km	70%	20000	6	252	6134973	911394	5122930	1893611
5km	70%	20000	6	215	3569651	504390	3009901	1297957
5km	70%	20000	6	332	5567140	644640	4865680	1936566
5km	70%	20000	6	263	4366244	639591	3674738	1299399
5km	70%	20000	6	294	7797498	1046280	6645250	2581260
5km	70%	20000	6	539	4909439	655121	4202720	1677143
5km	70%	20000	6	247	4836466	662096	4137427	1728057
5km	70%	20000	6	232	3028329	410934	2589993	1296283
5km	70%	20000	6	279	4421381	625334	3761730	1576930
5km	70%	20000	6	219	4584140	604711	3916452	1723441
5km	70%	20000	6	354	4436310	547484	3837922	1781752
5km	70%	20000	6	239	4780919	666434	4058573	1648349
5km	70%	20000	6	365	6323730	807192	5447072	2112428
5km	70%	20000	6	204	3650373	524416	3098102	1383693
5km	70%	20000	6	230	3386625	416667	2930046	1313597
5km	70%	20000	6	261	5222615	726777	4432733	1765551
5km	70%	20000	6	210	5256706	772604	4411431	1704100
5km	70%	20000	6	305	4736697	635646	4058756	1693018
5km	70%	20000	6	232	4584162	619191	3916872	1437289
5km	70%	20000	6	245	4584871	599940	3927298	1743763
5km	70%	20000	6	285	4276101	557599	3673191	1531538
5km	70%	20000	6	232	3696685	509411	3137056	1419864
5km	70%	20000	6	222	5912587	777378	5082355	1593728
5km	70%	20000	6	234	3822972	530313	3250532	1211102
5km	70%	20000	6	403	6107424	727749	5321630	2081028
5km	70%	20000	6	360	5087850	602576	4456619	1987483
5km	70%	20000	6	178	4877683	733257	4073232	1506394
5km	70%	20000	6	315	4749009	647751	4060441	1637972
5km	70%	20000	6	289	4425925	560908	3817555	1619206
5km	70%	20000	6	221	5305523	750296	4500469	1751888
5km	70%	20000	6	286	4675369	732635	3880592	1364289
5km	70%	20000	6	257	4495653	615332	3842435	1531997
5km	70%	20000	6	305	4835713	571554	4210552	1776338
5km	70%	20000	6	183	4590537	656024	3893482	1385849
5km	70%	20000	6	261	4411795	559903	3806059	1499221
5km	70%	20000	6	291	5872436	805133	4989220	2071287
5km	70%	20000	6	269	5111654	677431	4380387	1512907
5km	70%	20000	6	227	4751037	671514	4037241	1312192
5km	70%	20000	6	215	4424422	612373	3771384	1336504
5km	70%	20000	6	210	5922306	782820	5071557	1937106
5km	70%	20000	6	269	5287682	587156	4652017	1766245
5km	70%	20000	6	221	4963194	710438	4204550	1721337
5km	70%	20000	6	262	6069400	910015	5090242	1816179
5km	70%	20000	6	327	3815778	520962	3258248	1368298
5km	70%	20000	6	300	6120172	770732	5298783	2006169
5km	70%	20000	6	307	5586175	693568	4843209	1916632
5km	70%	20000	6	238	5448013	863957	4522028	1740399
5km	70%	20000	6	396	6544324	856002	5596324	2199241
5km	70%	20000	6	249	6041918	763144	5231166	1863462
5km	70%	20000	6	256	3338906	418340	2896442	1398084
5km	70%	20000	6	396	5214213	635333	4519896	1807402
5km	70%	20000	6	387	5613491	782479	4771183	1746314
5km	70%	20000	6	254	5613959	662068	4890686	1791189
5km	70%	20000	6	322	6577873	807095	5697097	2157239
5km	70%	20000	6	311	5440092	639973	4740359	1833666
5km	70%	20000	6	275	5449048	719087	4667206	1846732
5km	70%	20000	6	222	4491890	634415	3799917	1415158
5km	70%	20000	6	244	4721133	650881	4019825	1585081
5km	70%	20000	6	280	6161023	767078	5325263	2235699
5km	70%	20000	6	264	5275919	702038	4528016	1887908
5km	70%	20000	6	190	5153677	704489	4370133	1580972
5km	70%	20000	6	307	5586790	743782	4786699	2035753
5km	70%	20000	6	361	5766660	690059	5019127	1841710
5km	70%	20000	6	223	5402534	713407	4639537	1467430
5km	70%	20000	6	215	3726356	536347	3174015	1418942
5km	70%	20000	6	356	4842941	619983	4151983	2021566
5km	70%	20000	6	208	5004853	746346	4203429	1772484
5km	70%	20000	6	296	4335830	514842	3773794	1715709
5km	70%	20000	6	233	5425464	686822	4683855	1665731
5km	70%	20000	6	226	5481854	743189	4689455	1905805
5km	70%	20000	6	282	5945130	775484	5119321	1922416
5km	70%	20000	6	266	4025683	573530	3399656	1472314
5km	70%	20000	6	259	5844577	684879	5110897	1877380
5km	70%	20000	6	265	4016589	535880	3432365	1348766
5km	70%	20000	6	307	6134465	760710	5303515	1898543
5km	70%	20000	6	243	4815588	713524	4056759	1507221
5km	70%	20000	6	293	4510835	653264	3802043	1650373
5km	70%	20000	6	283	4617877	665492	3901014	1624418
5km	70%	20000	6	234	4234761	564746	3620772	1524087
5km	70%	20000	6	250	4384449	654984	3681885	1675586
5km	70%	20000	6	181	3873648	523496	3314117	1359908
5km	70%	20000	6	189	4217465	597049	3578021	1396334
5km	70%	20000	6	266	3649562	459059	3161976	1570465
5km	70%	20000	6	276	5059492	735381	4274126	1886340
5km	70%	20000	6	244	3741350	468047	3235111	1501427
5km	70%	20000	6	222	4929449	705950	4187713	1492524
5km	70%	20000	6	227	6665571	874657	5738083	2128214
5km	70%	20000	6	283	4738896	661824	4028753	1975582
5km	70%	20000	6	193	4334426	609456	3686138	1444212
5km	70%	20000	6	243	4795259	689454	4054349	1605712
5km	70%	20000	6	229	4786857	548362	4188491	1878638
5km	70%	20000	6	201	4145942	598214	3479522	1473569
5km	70%	20000	6	259	5718211	818225	4812161	1952513
5km	70%	20000	6	301	6263036	788285	5414950	2003228
5km	70%	20000	6	210	4287479	566598	3676384	1397897
5km	70%	20000	6	303	6584079	845826	5665013	2102269
5km	70%	20000	6	243	4261880	615629	3612246	1392498
5km	70%	20000	6	271	3727978	497096	3182420	1771610
5km	70%	20000	6	255	4549734	640507	3872015	1498611
5km	70%	20000	6	223	4508432	622677	3850699	1554506
5km	70%	20000	6	257	5312758	644992	4630748	1695823
5km	70%	20000	6	257	4773336	641464	4094244	1607552
5km	70%	20000	6	250	4569842	634575	3900514	1556125
5km	70%	20000	6	218	3984540	533859	3402329	1368127
5km	70%	20000	6	358	6126588	701939	5387086	2070258
5km	70%	20000	6	280	4622567	656212	3911435	1481670
5km	70%	20000	6	276	3481661	463937	2979131	1266050
5km	70%	20000	6	244	4273563	625140	3605620	1311261
5km	70%	20000	6	189	5145828	693261	4419779	1432944
5km	70%	20000	6	263	4551116	689927	3807890	1378358
5km	70%	20000	6	202	5408429	778822	4558868	1627709
5km	70%	20000	6	216	4221151	610791	3566595	1510681
5km	70%	20000	6	254	6166979	790638	5312079	1765913
5km	70%	20000	6	282	4484908	536397	3877489	1679161
5km	70%	20000	6	315	5309675	607197	4656178	1832551
5km	70%	20000	6	193	4671172	661598	3956441	1586501
5km	70%	20000	6	188	4017426	537527	3446913	1395255
5km	70%	20000	6	309	5097439	598890	4450849	1822478
5km	70%	20000	6	255	6497659	836503	5618040	1973725
5km	70%	20000	6	172	4800748	739699	4017647	1372464
5km	70%	20000	6	343	4434762	553351	3836163	1630464
5km	70%	20000	6	200	4898277	683303	4141056	1417202
5km	70%	20000	6	272	4537728	575166	3932123	1615594
5km	70%	20000	6	285	4754735	657291	4052048	1586511
5km	70%	20000	6	245	4384104	622339	3709308	1380126
5km	70%	20000	6	220	4314545	555876	3720433	1419534
5km	70%	20000	6	329	6690531	893361	5747917	2062040
5km	70%	20000	6	243	4285077	588493	3667131	1274597
5km	70%	20000	6	211	4534595	608496	3871032	1654557
5km	70%	20000	6	264	5719991	844540	4801010	1888882
5km	70%	20000	6	193	4467280	635885	3787211	1428621
5km	70%	20000	6	411	5903105	810014	5014033	1809837
5km	70%	20000	6	287	4075496	526796	3518318	1348920
5km	70%	20000	6	275	4003593	610519	3351720	1366922
5km	70%	20000	6	273	4623965	524475	4066699	1576764
5km	70%	20000	6	223	4545325	585464	3907326	1452232
5km	70%	20000	6	248	5640947	704107	4885989	1871188
5km	70%	20000	6	301	4339530	526515	3769003	1696257
5km	70%	20000	6	261	4662426	595003	4038927	1731815
5km	70%	20000	6	190	3573825	495445	3041432	1247042
5km	70%	20000	6	286	6214593	832471	5322583	1850254
5km	70%	20000	6	416	6727416	828500	5832386	2312193
5km	70%	20000	6	325	5169867	708121	4430176	1759797
5km	70%	20000	6	199	4813146	723518	4027882	1531235
5km	70%	20000	6	219	4805384	697945	4059201	1522356
5km	70%	20000	6	292	6053935	792464	5197864	1783224
5km	70%	20000	6	203	4912440	721426	4149887	1399456
5km	70%	20000	6	245	5754765	776749	4921442	1883494
5km	70%	20000	6	337	4204862	585884	3570745	1440410
5km	70%	20000	6	277	4114073	589364	3484294	1578047
5km	70%	20000	6	224	4642049	592201	3981874	1553746
5km	70%	20000	6	216	4915696	686858	4192139	1520035
5km	70%	20000	6	321	5461650	618292	4782959	1862352
5km	70%	20000	6	299	5581633	772696	4735885	1815767
5km	70%	20000	6	201	5093009	746404	4284854	1432801
5km	70%	20000	6	226	5464414	704110	4655620	1809175
5km	70%	20000	6	256	5279639	659329	4583243	1540288
5km	70%	20000	6	227	3755414	567661	3144700	1280240
5km	70%	20000	6	200	4177045	645811	3496504	1498032
5km	70%	20000	6	377	6053524	789944	5208143	2163978
5km	70%	20000	6	246	4854077	672799	4127773	1813721
5km	70%	20000	6	282	4769353	582931	4148350	1795028
5km	70%	20000	6	198	4096512	535505	3513989	1380006
5km	70%	20000	6	341	5742086	725463	4966894	2040438
5km	70%	20000	6	407	4880386	603686	4238152	1723673
5km	70%	20000	6	236	5074409	716848	4311096	1557093
5km	70%	20000	6	250	4839066	584053	4203481	1596613
5km	70%	20000	6	310	4351330	515601	3795101	1842822
5km	70%	20000	6	275	3443249	443806	2940779	1327721
5km	70%	20000	6	224	5199328	751743	4393944	1838243
5km	70%	20000	6	252	4349778	548206	3752197	1396926
5km	70%	20000	6	289	4537600	600620	3862708	1557145
5km	70%	20000	6	268	5473018	697652	4728298	1828232
5km	70%	20000	6	197	5322072	777769	4464696	1699234
5km	70%	20000	6	261	5262947	780236	4447067	1839471
5km	70%	20000	6	316	4147928	539140	3555607	1651586
5km	70%	20000	6	394	6071782	743585	5251700	2087002
5km	70%	20000	6	247	3876982	526586	3311500	1464277
5km	70%	20000	6	286	4575051	716041	3814350	1785920
5km	70%	20000	6	286	7181478	942638	6158422	2298000
5km	70%	20000	6	274	5254521	707864	4472505	1742671
5km	70%	20000	6	178	4105713	537724	3536342	1464469
5km	70%	20000	6	272	4754837	644715	4067362	1632539
5km	70%	20000	6	276	3927204	559467	3319136	1443523
5km	70%	20000	6	241	7182831	968118	6152557	2283243
5km	70%	20000	6	250	6139557	808780	5272103	1991196
5km	70%	20000	6	362	6549758	865249	5632495	1743801
5km	70%	20000	6	215	3435097	513424	2900421	1260296
5km	70%	20000	6	226	3714919	494900	3179389	1504671
5km	70%	20000	6	216	3660234	464060	3164883	1332026
5km	70%	20000	6	265	5419933	706881	4659794	1655841
5km	70%	20000	6	188	4874128	667000	4167754	1488478
5km	70%	20000	6	216	4796254	696178	4061539	1347509
5km	70%	20000	6	249	4082158	565633	3475214	1419569
5km	70%	20000	6	183	4886559	722332	4097208	1436782
5km	70%	20000	6	212	3739590	507600	3196121	1281463
5km	70%	20000	6	238	7175469	988329	6102369	2206016
5km	70%	20000	6	169	5135070	709601	4368109	1493340
5km	70%	20000	6	224	5603421	765330	4780319	2028964
5km	70%	20000	6	249	5413982	753581	4614738	1623677
5km	70%	20000	6	201	5139491	766638	4320959	1661127
5km	70%	20000	6	286	4742119	643567	4056615	1350819
5km	70%	20000	6	315	4095325	564582	3480352	1600336
5km	70%	20000	6	440	5927495	748557	5123971	2147818
5km	70%	20000	6	252	4908909	695297	4153574	1620398
5km	70%	20000	6	266	4630999	659883	3935549	1626306
5km	70%	20000	6	350	5950780	733910	5170373	1632128
5km	70%	20000	6	341	5169029	612638	4524124	1659883
5km	70%	20000	6	279	4184839	651852	3468349	1236607
5km	70%	20000	6	326	3730675	446994	3246677	1383463
5km	70%	20000	6	253	4618890	616690	3952806	1566317
5km	70%	20000	6	227	6718561	940607	5712981	2077431
5km	70%	20000	6	257	4948341	762867	4123971	1623758
5km	70%	20000	6	259	4297261	566274	3696562	1509733
5km	70%	20000	6	278	7005803	873081	6072968	1943935
5km	70%	20000	6	336	4437094	648289	3740045	1894665
5km	70%	20000	6	217	4966948	719225	4195835	1501231
5km	70%	20000	6	248	5286440	654424	4594980	1794044
5km	70%	20000	6	220	4250975	591470	3613652	1521956
5km	70%	20000	6	226	4838647	635479	4146921	1610171
5km	70%	20000	6	273	6454454	903843	5506168	1896629
5km	70%	20000	6	230	5775196	753400	4976339	1720839
5km	70%	20000	6	291	5041960	655424	4319464	1849275
5km	70%	20000	6	310	4815007	581126	4181976	1701169
5km	70%	20000	6	269	3562138	415078	3115149	1677455
5km	70%	20000	6	289	5621316	662834	4927348	1829448
5km	70%	20000	6	183	4682266	712103	3914824	1418547
5km	70%	20000	6	267	4302055	563477	3690541	1380328
5km	70%	20000	6	279	3927321	558054	3313533	1272620
5km	70%	20000	6	242	4949379	648171	4236587	1518063
5km	70%	20000	6	272	4202054	577294	3583815	1541484
5km	70%	20000	6	248	3189289	400176	2753108	1446599
5km	70%	20000	6	203	5218505	679692	4494315	1580304
5km	70%	20000	6	208	5695002	726714	4899037	1563734
5km	70%	20000	6	246	6639546	888316	5688522	1993102
5km	70%	20000	6	256	4669252	590243	4005492	1815902
5km	70%	20000	6	275	5436041	763028	4632459	1834092
5km	70%	20000	6	219	5466313	804334	4609392	1641124
5km	70%	20000	6	340	5698860	715901	4941782	1935271
5km	70%	20000	6	402	5069135	604676	4427182	1916225
5km	70%	20000	6	342	4181728	569636	3554996	1350348
5km	70%	20000	6	241	6364332	931543	5345714	1994473
5km	70%	20000	6	304	4467514	544783	3876274	1588838
5km	70%	20000	6	251	4854936	681735	4115374	1412792
5km	70%	20000	6	239	6014470	744799	5208275	2041681
5km	70%	20000	6	267	6296399	730607	5516044	1921173
5km	70%	20000	6	202	4605632	669235	3869981	1518503
5km	70%	20000	6	270	5729240	712953	4954853	1914361
5km	70%	20000	6	266	3662005	536954	3098055	1223353
5km	70%	20000	6	225	4079335	584450	3459992	1251300
5km	70%	20000	6	285	4045016	586939	3416313	1565595
5km	70%	20000	6	288	5096880	725007	4303898	1903586
5km	70%	20000	6	221	5343782	714600	4577714	1603219
5km	70%	20000	6	289	4674656	642256	3985742	1612746
5km	70%	20000	6	254	4674559	682807	3933741	1586780
5km	70%	20000	6	273	5704770	750051	4876734	1965881
5km	70%	20000	6	245	6982444	897338	6016968	2184184
5km	70%	20000	6	249	4878511	637065	4194570	1781269
5km	70%	20000	6	353	5110594	598279	4465828	1845059
5km	70%	20000	6	193	4421857	640756	3727161	1368732
5km	70%	20000	6	317	6378639	828390	5500537	2238842
5km	70%	20000	6	233	4784121	668221	4084553	1425854
5km	70%	20000	6	191	3294414	429698	2837792	1302821
5km	70%	20000	6	253	5446343	794134	4571997	1591916
5km	70%	20000	6	253	4442979	618110	3782962	1626250
5km	70%	20000	6	254	4709026	688658	3967494	1574762
5km	70%	20000	6	301	4465790	560930	3871675	1641501
5km	70%	20000	6	221	4233676	669572	3515597	1645866
5km	70%	20000	6	172	5033835	728534	4243634	1443976
5km	70%	20000	6	251	4573347	667451	3863457	1628754
5km	70%	20000	6	308	4626464	625448	3953172	1364097
5km	70%	20000	6	206	3842153	525218	3272571	1425093
5km	70%	20000	6	223	5551294	760659	4734426	1847751
5km	70%	20000	6	227	5922785	802803	5074189	1785089
5km	70%	20000	6	346	5488066	711212	4725914	1876352
5km	70%	20000	6	380	5256794	668800	4547347	1610981
5km	70%	20000	6	364	7612127	909442	6632231	2259952
5km	70%	20000	6	265	6604412	934232	5619874	2135377
5km	70%	20000	6	343	4516442	551561	3911952	1828922
5km	70%	20000	6	192	5292125	712526	4509070	1531909
5km	70%	20000	6	209	5233867	767748	4406242	1663234
5km	70%	20000	6	213	4288768	606292	3646939	1634250
5km	70%	20000	6	247	4874834	642495	4178579	1717273
5km	70%	20000	6	312	4634762	602426	3987849	1627209
5km	70%	20000	6	249	6090576	861223	5163733	1951560
5km	70%	20000	6	209	5262021	791452	4409827	1613933
5km	70%	20000	6	279	4176656	594680	3559149	1668501
5km	70%	20000	6	333	4302932	551271	3708993	1518593
5km	70%	20000	6	362	4325956	568626	3708261	1818239
5km	70%	20000	6	261	4727159	663611	4027468	1685520
5km	70%	20000	6	217	5168748	766090	4344544	1600813
5km	70%	20000	6	295	4836358	583289	4204194	1721787
5km	70%	20000	6	227	5555309	723351	4784603	1683622
5km	70%	20000	6	216	4934803	651726	4222815	1476095
5km	70%	20000	6	209	4697455	628463	4024638	1513309
5km	70%	20000	6	261	3606258	502546	3039555	1326262
5km	70%	20000	6	295	6482119	865399	5570267	1977868
5km	70%	20000	6	247	3873884	519381	3333944	1378862
5km	70%	20000	6	226	5190586	742090	4392324	1798037
5km	70%	20000	6	183	4264070	570252	3627057	1455615
5km	70%	20000	6	255	5019064	635745	4301610	1824722
5km	70%	20000	6	293	3705150	479783	3181916	1439695
5km	70%	20000	6	240	4461142	603524	3803749	1654168
5km	70%	20000	6	316	4710129	652949	3969305	1562659
5km	70%	20000	6	217	3608918	486749	3088033	1182588
5km	70%	20000	6	206	5409303	745163	4598009	1605843
5km	70%	20000	6	197	4761628	633695	4074651	1484470
5km	70%	20000	6	245	4325626	541556	3748810	1538226
5km	70%	20000	6	210	4347100	586687	3699915	1385805
5km	70%	20000	6	217	4079568	549968	3468853	1368962
5km	70%	20000	6	307	3977961	537572	3393550	1720511
5km	70%	20000	6	212	4879382	649502	4167815	1569428
5km	70%	20000	6	267	5448825	714076	4685899	1787659
5km	70%	20000	6	386	4488887	618183	3825492	1588876
5km	70%	20000	6	251	4449424	570308	3800841	1717662
5km	70%	20000	6	240	4794918	647020	4066263	1909395
5km	70%	20000	6	193	4630412	658578	3918090	1639768
5km	70%	20000	6	390	5480487	726016	4683770	1787664
5km	70%	20000	6	221	4113552	578576	3485528	1526846
5km	70%	20000	6	211	4666147	654303	3982565	1348132
5km	70%	20000	6	259	4575914	516599	4034700	1857141
5km	70%	20000	6	316	4194300	558050	3603846	1558938
5km	70%	20000	6	246	3568547	519076	3005151	1554445
5km	70%	20000	6	208	5781772	801745	4933281	1747131
5km	70%	20000	6	216	4887424	655280	4193725	1704777
5km	70%	20000	6	275	5810071	784180	4976992	1607628
5km	70%	20000	6	213	3832871	522330	3272984	1271231
5km	70%	20000	6	259	5810604	807544	4942446	1791543
5km	70%	20000	6	366	5005099	725452	4224920	1831179
5km	70%	20000	6	208	5139654	745627	4332791	1575152
5km	70%	20000	6	215	5040554	700667	4304639	1670484
5km	70%	20000	6	280	4995302	707110	4232109	1660983
5km	70%	20000	6	252	5420872	744948	4621146	1698121
5km	70%	20000	6	295	4492161	597358	3837149	1689839
5km	70%	20000	6	285	4317870	560505	3724011	1739232
5km	70%	20000	6	273	4808859	685465	4083173	1762260
5km	70%	20000	6	292	6348119	827110	5474937	2265756
5km	70%	20000	6	283	6500675	892716	5529355	1938237
5km	70%	20000	6	252	4831204	752274	4019714	1654153
5km	70%	20000	6	190	4914212	678761	4188917	1679430
5km	70%	20000	6	203	3458709	476484	2940813	1382207
5km	70%	20000	6	342	3899584	502147	3354380	1514655
5km	70%	20000	6	233	3907307	504718	3360816	1481078
5km	70%	20000	6	212	4713168	620779	4049333	1588919
5km	70%	20000	6	241	5769255	819174	4897476	1951405
5km	70%	20000	6	243	5549540	851534	4599074	1852231
5km	70%	20000	6	201	4806572	730579	4018491	1561023
5km	70%	20000	6	224	4240939	528685	3666806	1592181
5km	70%	20000	6	296	4881860	678326	4152702	1803983
5km	70%	20000	6	243	5504535	788558	4651960	1740440
5km	70%	20000	6	234	5208930	741076	4413692	1788480
5km	70%	20000	6	236	4508190	605312	3850218	1675962
5km	70%	20000	6	263	4131811	586122	3504053	1338468
5km	70%	20000	6	236	5031058	601604	4390469	1860964
5km	70%	20000	6	208	4675382	633953	3990157	1545938
5km	70%	20000	6	241	4218902	544215	3646106	1405927
5km	70%	20000	6	283	5867900	802810	5005842	1805062
5km	70%	20000	6	276	4531548	634854	3829103	1733481
5km	70%	20000	6	230	4930342	765531	4111584	1663700
5km	70%	20000	6	328	4819268	645636	4125217	1694651
5km	70%	20000	6	248	5302796	800318	4450553	1447174
5km	70%	20000	6	304	3985081	558329	3380392	1458542
5km	70%	20000	6	318	5736507	694310	4991899	1892673
5km	70%	20000	6	303	5951867	770574	5126172	1923236
5km	70%	20000	6	234	4308561	592420	3662647	1306726
5km	70%	20000	6	225	5711193	783591	4872552	1804076
5km	70%	20000	6	282	3600404	457627	3106546	1478971
5km	70%	20000	6	217	4726576	723935	3952483	1603925
5km	70%	20000	6	279	5503009	633214	4782362	1874663
5km	70%	20000	6	302	5419263	693860	4671422	1693951
5km	70%	20000	6	316	5701829	712657	4935980	1968364
5km	70%	20000	6	207	4729795	704423	3965668	1573721
5km	70%	20000	6	229	4893588	582784	4283934	1773655
5km	70%	20000	6	288	5792592	669826	5048821	1904128
5km	70%	20000	6	325	5531848	773241	4702183	1823016
5km	70%	20000	6	222	5298735	754746	4509369	1687164
5km	70%	20000	6	192	3794158	590285	3170504	1464852
5km	70%	20000	6	264	4063927	532746	3505703	1423488
5km	70%	20000	6	218	4439564	640057	3756907	1727137
5km	70%	20000	6	257	5160474	651394	4442077	1579573
5km	70%	20000	6	205	5801036	777163	4969779	1969609
5km	70%	20000	6	266	3926746	546501	3335121	1364432
5km	70%	20000	6	283	4458710	635077	3780315	1661697
5km	70%	20000	6	193	4491320	604476	3811628	1550277
5km	70%	20000	6	236	5303650	695818	4571344	1606118
5km	70%	20000	6	226	4661000	634687	3985654	1526150
5km	70%	20000	6	194	5882865	832926	4985210	1696047
5km	70%	20000	6	275	3724697	490054	3192908	1335131
5km	70%	20000	6	255	4408792	594794	3760080	1466592
5km	70%	20000	6	382	4347825	572672	3743061	1812849
5km	70%	20000	6	203	4666135	696242	3906017	1560918
5km	70%	20000	6	192	4278612	594721	3643901	1295518
5km	70%	20000	6	218	5858893	747564	5022651	1660618
5km	70%	20000	6	237	6168451	769924	5352018	1962123
5km	70%	20000	6	265	6885893	876219	5937034	2107258
5km	70%	20000	6	260	6060188	962046	5035398	2019538
5km	70%	20000	6	245	5263534	768929	4422050	2076634
5km	70%	20000	6	287	6190597	812874	5316785	2166789
5km	70%	20000	6	424	5715690	667628	4997305	2026302
5km	70%	20000	6	265	5319231	656487	4617969	1730952
5km	70%	20000	6	261	5109189	740665	4300945	1863324
5km	70%	20000	6	183	5487064	764022	4656482	1677406
5km	70%	20000	6	343	4339138	611258	3682248	1617129
5km	70%	20000	6	234	5654072	774113	4800845	1857752
5km	70%	20000	6	241	5248369	616094	4577168	1767801
5km	70%	20000	6	195	5202987	757659	4410528	1788412
5km	70%	20000	6	293	5761868	681326	5020857	1806569
5km	70%	20000	6	341	4983110	601059	4340714	1603118
5km	70%	20000	6	279	4756944	616583	4112468	1655292
5km	70%	20000	6	238	4988390	622542	4322489	1764906
5km	70%	20000	6	249	4581573	564027	3972394	1626728
5km	70%	20000	6	253	5640882	718860	4854621	1928067
5km	70%	20000	6	244	6492169	798229	5645966	1923094
5km	70%	20000	6	301	5641418	723147	4869044	1736063
5km	70%	20000	6	246	4463756	570542	3848780	1527598
5km	70%	20000	6	261	5041651	673462	4313899	1784210
5km	70%	20000	6	210	6044318	786143	5203036	1867526
5km	70%	20000	6	325	4671616	637399	3988999	1779721
5km	70%	20000	6	185	4121896	581710	3493391	1373134
5km	70%	20000	6	304	5984447	787811	5154417	1964580
5km	70%	20000	6	235	5972338	845327	5060206	1784229
5km	70%	20000	6	267	5061416	688253	4313857	1677443
5km	70%	20000	6	264	6519278	845119	5610638	2031191
5km	70%	20000	6	282	5798758	789162	4937659	1985090
5km	70%	20000	6	329	4464476	630327	3785700	1546532
5km	70%	20000	6	257	4430185	608793	3765352	1470341
5km	70%	20000	6	315	4584255	617915	3914878	1743753
5km	70%	20000	6	205	4938240	693699	4181058	1562782
5km	70%	20000	6	247	4665776	717014	3907685	1447061
5km	70%	20000	6	198	6211483	821186	5329254	1870350
5km	70%	20000	6	253	6492949	774254	5659827	2143782
5km	70%	20000	6	273	5883246	719068	5119675	1771896
5km	70%	20000	6	215	4500093	666141	3785275	1506578
5km	70%	20000	6	218	4257784	570508	3627002	1692285
5km	70%	20000	6	220	4414438	675330	3681672	1561044
5km	70%	20000	6	260	4712170	702719	3968100	1591225
5km	70%	20000	6	300	5891161	715132	5125611	1964348
5km	70%	20000	6	362	5328243	607493	4650302	2046376
5km	70%	20000	6	247	4466029	603918	3833125	1494207
5km	70%	20000	6	184	5411490	770202	4579371	1693889
5km	70%	20000	6	220	4892305	674954	4174550	1425422
5km	70%	20000	6	355	4745889	639817	4061452	1708133
5km	70%	20000	6	363	6009843	740687	5202497	2133588
5km	70%	20000	6	269	4767859	702546	4007561	1581300
5km	70%	20000	6	311	5616157	796591	4738825	2072469
5km	70%	20000	6	279	4707143	663134	4001884	1736423
5km	70%	20000	6	280	6747255	959180	5734930	2250682
5km	70%	20000	6	321	3752273	517085	3202289	1653996
5km	70%	20000	6	268	5926742	740321	5125515	2057579
5km	70%	20000	6	159	3380155	477881	2831869	1145083
5km	70%	20000	6	299	3844007	468385	3333766	1905444
5km	70%	20000	6	197	4861714	651437	4166595	1514816
5km	70%	20000	6	229	4607916	576600	3954694	1758614
5km	70%	20000	6	264	5172919	674310	4432759	1619817
5km	70%	20000	6	196	4622948	614382	3970461	1431869
5km	70%	20000	6	207	3966915	536488	3391081	1433098
5km	70%	20000	6	442	7454986	869739	6526099	2289355
5km	70%	20000	6	287	5607822	891120	4642099	1889213
5km	70%	20000	6	235	3915072	538669	3322639	1608416
5km	70%	20000	6	259	4177322	578135	3545598	1563788
5km	70%	20000	6	198	3842378	546090	3269203	1441844
5km	70%	20000	6	225	5841521	838574	4951342	1866414
5km	70%	20000	6	319	7425285	1044324	6302879	2189241
5km	70%	20000	6	244	5623504	701252	4875782	1690369
5km	70%	20000	6	232	4959002	660215	4254751	1971819
5km	70%	20000	6	263	4161313	535091	3577136	1495810
5km	70%	20000	6	258	5881328	789776	4983303	1655654
5km	70%	20000	6	245	4203474	581731	3570731	1654848
5km	70%	20000	6	338	3917218	522544	3331680	1628725
5km	70%	20000	6	266	4360932	598779	3691217	1675911
5km	70%	20000	6	251	5651500	810449	4758803	1770576
5km	70%	20000	6	295	4906666	634092	4222937	1634854
5km	70%	20000	6	243	4064178	577944	3443006	1654772
5km	70%	20000	6	251	4791448	718332	4012545	1666107
5km	70%	20000	6	188	3886090	504699	3350478	1366908
5km	70%	20000	6	174	3864457	571744	3257602	1274948
5km	70%	20000	6	254	5500600	677761	4766159	1753995
5km	70%	20000	6	248	6095675	709084	5329122	1753744
5km	70%	20000	6	252	4896490	702805	4139566	1729010
5km	70%	20000	6	213	4034352	527543	3443325	1346756
5km	70%	20000	6	227	5703359	836395	4793257	1717215
5km	70%	20000	6	223	5604736	836789	4690595	2027814
5km	70%	20000	6	228	5912302	798411	5042159	1962749
5km	70%	20000	6	256	4148811	577978	3534696	1349625
5km	70%	20000	6	206	5097741	681804	4352278	1582114
5km	70%	20000	6	190	4835730	704240	4059217	1637676
5km	70%	20000	6	226	4995331	678238	4270052	1741927
5km	70%	20000	6	248	4058964	563522	3444876	1575720
5km	70%	20000	6	262	6261586	776235	5434189	1859182
5km	70%	20000	6	224	4755927	670439	4033597	1457772
5km	70%	20000	6	204	4392088	601440	3735102	1380354
5km	70%	20000	6	268	5212437	669090	4481124	1785568
5km	70%	20000	6	246	4234082	572203	3607791	1662340
5km	70%	20000	6	260	6272587	777488	5437177	1883103
5km	70%	20000	6	221	4938574	665421	4230019	1527820
5km	70%	20000	6	277	4072301	548651	3494488	1583349
5km	70%	20000	6	198	5088744	736292	4307055	1516729
5km	70%	20000	6	243	4595352	659863	3886164	1397166
5km	70%	20000	6	178	3915480	566355	3290481	1358023
5km	70%	20000	6	247	4215209	583707	3607489	1360777
5km	70%	20000	6	169	4790769	688297	4057756	1300129
5km	70%	20000	6	221	5760241	840697	4838600	2077301
5km	70%	20000	6	237	4303940	613321	3626873	1534337
5km	70%	20000	6	294	6839142	793485	5984247	2169354
5km	70%	20000	6	213	4571360	635223	3897157	1540479
5km	70%	20000	6	202	4213931	567196	3597961	1738956
5km	70%	20000	6	387	5593601	652320	4891963	1842641
5km	70%	20000	6	357	5967700	668978	5246713	2007554
5km	70%	20000	6	241	5769931	821780	4877566	1792888
5km	70%	20000	6	332	4694269	548600	4088176	1755033
5km	70%	20000	6	246	7128290	1047107	5998463	2100432
5km	70%	20000	6	228	5566171	684803	4831650	1688130
5km	70%	20000	6	238	4842837	707835	4038834	1562996
5km	70%	20000	6	225	3337351	420771	2887287	1336957
5km	70%	20000	6	237	6909511	910177	5913319	2205130
5km	70%	20000	6	197	4927962	719038	4141480	1619047
5km	70%	20000	6	247	4347379	627963	3645991	1660739
5km	70%	20000	6	197	4380286	625649	3703715	1457511
5km	70%	20000	6	208	4645714	646060	3941974	1474361
5km	70%	20000	6	386	5157597	638459	4487058	1713269
5km	70%	20000	6	215	5455292	770780	4606751	1884948
5km	70%	20000	6	278	6364190	800912	5498298	1867278
5km	70%	20000	6	255	5229463	718715	4457014	1795942
5km	70%	20000	6	354	5447512	695002	4668561	1664445
5km	70%	20000	6	295	5478296	772256	4655929	1692192
5km	70%	20000	6	419	3918106	462376	3418769	1450725
5km	70%	20000	6	242	6116275	752170	5285319	1758027
5km	70%	20000	6	211	5292937	751534	4462198	1615715
5km	70%	20000	6	250	5885258	798982	5036942	1911960
5km	70%	20000	6	204	4957694	640620	4277730	1654388
5km	70%	20000	6	214	4914741	723304	4137071	1670942
5km	70%	20000	6	261	3395061	513252	2846069	1121879
5km	70%	20000	6	346	4488158	589907	3865273	1641069
5km	70%	20000	6	270	4815495	705890	4054359	1739421
5km	70%	20000	6	238	4140335	570194	3514472	1454102
5km	70%	20000	6	247	6171149	873102	5248128	1967384
5km	70%	20000	6	225	5135877	746869	4346674	1694211
5km	70%	20000	6	249	4192552	518936	3645242	1621343
5km	70%	20000	6	243	4517021	624392	3837143	1406079
5km	70%	20000	6	362	4455653	618429	3798471	1497305
5km	70%	20000	6	204	4489676	639470	3803595	1518590
5km	70%	20000	6	233	4555546	565499	3932816	1666013
5km	70%	20000	6	214	4996549	632723	4269396	1666816
5km	70%	20000	6	223	4483348	636604	3790347	1489927
5km	70%	20000	6	314	7181521	967340	6144571	2307633
5km	70%	20000	6	353	5954248	741212	5148193	1990722
5km	70%	20000	6	293	4955637	752753	4164472	1917451
5km	70%	20000	6	253	4398449	616116	3733305	1671060
5km	70%	20000	6	201	4722235	653448	3999153	1452479
5km	70%	20000	6	212	3975826	563309	3377495	1331301
5km	70%	20000	6	232	4787919	577482	4175617	1614810
5km	70%	20000	6	172	4894186	672362	4155938	1349982
5km	70%	20000	6	291	5698577	724422	4915335	1675273
5km	70%	20000	6	283	4652117	685587	3915869	1387243
5km	70%	20000	6	299	6111590	746741	5304805	2146234
5km	70%	20000	6	477	4010433	565361	3412883	1586406
5km	70%	20000	6	242	4404323	652578	3702337	1498651
5km	70%	20000	6	253	4260246	595533	3624194	1518031
5km	70%	20000	6	269	5871524	746903	5082331	1731726
5km	70%	20000	6	199	5643673	825276	4761580	1669075
5km	70%	20000	6	222	4095137	577260	3491285	1423117
5km	70%	20000	6	247	4134220	605640	3480826	1286769
5km	70%	20000	6	211	5286182	718710	4531943	1740271
5km	70%	20000	6	199	5121143	748611	4322300	1683396
5km	70%	20000	6	330	5698428	726297	4929023	1839973
5km	70%	20000	6	312	4086957	512783	3549263	1617485
5km	70%	20000	6	365	4481525	608128	3826163	1415364
5km	70%	20000	6	226	5148372	784751	4298197	1730301
5km	70%	20000	6	259	5031827	711810	4258158	1600903
5km	70%	20000	6	296	6365585	786601	5522454	2097080
5km	70%	20000	6	369	5442199	645510	4757530	2085525
5km	70%	20000	6	377	5562941	711824	4808855	1844262
5km	70%	20000	6	308	5209977	767442	4393461	1870043
5km	70%	20000	6	249	4173908	549847	3583056	1577962
5km	70%	20000	6	180	3569461	497028	3032740	1316348
5km	70%	20000	6	193	4478875	629943	3789030	1430002
5km	70%	20000	6	256	6513206	876609	5559502	2284160
5km	70%	20000	6	348	6054561	825732	5166222	2112698
5km	70%	20000	6	358	3558604	442250	3069847	1603803
5km	70%	20000	6	233	5469937	714969	4704935	1770405
5km	70%	20000	6	338	6563673	761095	5701492	2104535
5km	70%	20000	6	182	5080375	737771	4280674	1302252
5km	70%	20000	6	244	4085019	545759	3513578	1471852
5km	70%	20000	6	268	3781629	543468	3198567	1369930
5km	70%	20000	6	338	5571377	698052	4839546	1872059
5km	70%	20000	6	215	4987066	816471	4110824	1610695
5km	70%	20000	6	259	3617244	511023	3059469	1416457
5km	70%	20000	6	288	5383075	773024	4561159	1869468
5km	70%	20000	6	281	5987315	793226	5126847	1840154
5km	70%	20000	6	258	5033255	681933	4298524	1858877
5km	70%	20000	6	336	4812323	643157	4104220	1818604
5km	70%	20000	6	231	4873915	658181	4170505	1782459
5km	70%	20000	6	282	5758065	770230	4933576	2032171
5km	70%	20000	6	242	6632708	785698	5781905	1858630
5km	70%	20000	6	366	4486506	566726	3869456	1619554
5km	70%	20000	6	181	4099785	570555	3492653	1506159
5km	70%	20000	6	311	4871045	625195	4176085	1838591
5km	70%	20000	6	230	4342916	593604	3707116	1435892
5km	70%	20000	6	218	4396703	649630	3687472	1520506
5km	70%	20000	6	272	5477623	753903	4662683	1963454
5km	70%	20000	6	236	4151509	453923	3647098	1619714
5km	70%	20000	6	270	7002954	919325	6017490	2219811
5km	70%	20000	6	267	3174823	430019	2713855	1250119
5km	70%	20000	6	311	4924446	727755	4137984	1432824
5km	70%	20000	6	184	5229233	762823	4411095	1478826
5km	70%	20000	6	195	4853607	724040	4079035	1427526
5km	70%	20000	6	289	6938648	949371	5900670	2320670
5km	70%	20000	6	210	5754820	877365	4821747	1802671
5km	70%	20000	6	162	4511324	659558	3784722	1487346
5km	70%	20000	6	348	8130424	1119671	6933244	2302739
5km	70%	20000	6	426	5151823	629708	4478295	1777709
5km	70%	20000	6	229	4558784	650721	3859623	1412961
5km	70%	20000	6	247	5959301	886783	5016458	1943749
5km	70%	20000	6	279	6420112	846769	5528390	2040957
5km	70%	20000	6	240	5279830	775615	4425134	1555066
5km	70%	20000	6	241	6230583	826871	5308706	1833261
5km	70%	20000	6	239	7882385	1001464	6804948	2239806
5km	70%	20000	6	306	6993085	888622	6023394	1936908
5km	70%	20000	6	207	5965803	865229	5006079	2022543
5km	70%	20000	6	281	6812069	904835	5835076	2032896
5km	70%	20000	6	286	4592398	684992	3850261	1403202
5km	70%	20000	6	231	5336910	628659	4650795	1786515
5km	70%	20000	6	193	3233441	458271	2746366	1204645
5km	70%	20000	6	219	5917856	909059	4941712	1742774
5km	70%	20000	6	229	5400498	706157	4649995	1699577
5km	70%	20000	6	287	5405181	744810	4607063	1713949
5km	70%	20000	6	240	5982772	825492	5114468	1982432
5km	70%	20000	6	288	5541453	804578	4679239	1879476
5km	70%	20000	6	234	6179556	774493	5326087	2194886
5km	70%	20000	6	222	6497086	837341	5577277	2102955
5km	70%	20000	6	282	5964536	802064	5106972	1961108
5km	70%	20000	6	226	3266538	433139	2781548	1406099
5km	70%	20000	6	198	4398315	630568	3708080	1604476
5km	70%	20000	6	407	5816052	742151	5018073	1958388
5km	70%	20000	6	274	4790431	642226	4099501	1515096
5km	70%	20000	6	267	6221854	921762	5233315	1937863
5km	70%	20000	6	269	5325680	702631	4571961	1957233
5km	70%	20000	6	289	4339180	615704	3685264	1494225
5km	70%	20000	6	341	4792933	695164	4045826	1601233
5km	70%	20000	6	247	7356086	900913	6360446	2153404
5km	70%	20000	6	265	5872994	759651	5053988	1924609
5km	70%	20000	6	310	3414090	461673	2918718	1302216
5km	70%	20000	6	268	5389923	742809	4592552	2015063
5km	70%	20000	6	370	6543702	770733	5702704	2008991
5km	70%	20000	6	275	4896630	747996	4108448	1927345
5km	70%	20000	6	206	5145733	755733	4313756	1995601
5km	70%	20000	6	210	5736973	823982	4843922	1824801
5km	70%	20000	6	194	4812188	681702	4082570	1521791
5km	70%	20000	6	166	5025217	721462	4240023	1544780
5km	70%	20000	6	292	4249150	585378	3620927	1462427
5km	70%	20000	6	249	4731625	671749	3995606	1657834
5km	70%	20000	6	267	5845551	726875	5062653	1860301
5km	70%	20000	6	268	5074480	646242	4370217	1671044
5km	70%	20000	6	255	4719116	703387	3957950	1801756
5km	70%	20000	6	274	3944315	484046	3423169	1460859
5km	70%	20000	6	243	4853724	618868	4176537	1508236
5km	70%	20000	6	274	6313842	838391	5397081	1902767
5km	70%	20000	6	280	4663014	630584	3969355	1409755
5km	70%	20000	6	378	6045012	760851	5228084	1964975
5km	70%	20000	6	232	5225927	649307	4544174	1791270
5km	70%	20000	6	222	5015329	713990	4252325	1722313
5km	70%	20000	6	280	7500046	973362	6406726	2380912
5km	70%	20000	6	182	4870586	625942	4193355	1545113
5km	70%	20000	6	217	4865343	647693	4168721	1592919
5km	70%	20000	6	259	5270856	656971	4553482	1714808
5km	70%	20000	6	225	3690554	513037	3148466	1345768
5km	70%	20000	6	248	3964019	558616	3354590	1359438
5km	70%	20000	6	191	5211567	717783	4446957	1435057
5km	70%	20000	6	267	5837656	752393	5033486	1705868
5km	70%	20000	6	283	5169326	627853	4495516	1703614
5km	70%	20000	6	256	5188700	679134	4475324	1757315
5km	70%	20000	6	192	5328722	800906	4465247	1627155
5km	70%	20000	6	251	3622151	479345	3083500	1641889
5km	70%	20000	6	294	4768811	648777	4078714	1533587
5km	70%	20000	6	233	6565452	861421	5647249	2026560
5km	70%	20000	6	186	5314824	808479	4461577	1695574
5km	70%	20000	6	228	5516213	673415	4799511	1736559
5km	70%	20000	6	291	6250137	725616	5470636	1837635
5km	70%	20000	6	233	4563090	646628	3861263	1370403
5km	70%	20000	6	266	4517911	616222	3831695	1374174
5km	70%	20000	6	232	4464244	568158	3837744	1579723
5km	70%	20000	6	363	4225905	523502	3637566	1581316
5km	70%	20000	6	207	4319347	607936	3672669	1496632
5km	70%	20000	6	203	5511848	747398	4682139	1763590
5km	70%	20000	6	306	4528104	653096	3829265	1429598
5km	70%	20000	6	293	4295610	553113	3705141	1434099
5km	70%	20000	6	293	5883572	683005	5137037	2091881
5km	70%	20000	6	212	4778373	675563	4035977	1616474
5km	70%	20000	6	205	3689688	517809	3112280	1341039
5km	70%	20000	6	302	4944739	596907	4306842	1902761
5km	70%	20000	6	183	4808088	625879	4126823	1454805
5km	70%	20000	6	226	4871911	724201	4090889	1626715
5km	70%	20000	6	260	6846052	908059	5880557	2277102
5km	70%	20000	6	314	3747820	501995	3216176	1313515
5km	70%	20000	6	303	5250515	606826	4596949	2053090
5km	70%	20000	6	262	5923428	790185	5053400	1914656
5km	70%	20000	6	238	4383204	596839	3742946	1492926
5km	70%	20000	6	287	4663450	647190	3978633	1720161
5km	70%	20000	6	219	4818622	739653	4017287	1594337
[truncated: 1 more rows]
