# Supplementary material for: Quantifying the Value of Perfect Information in Emergency Vaccination Campaigns
Source: PLoS Comput Biol. 2017 Feb 16;13(2):e1005318. doi: 10.1371/journal.pcbi.1005318 (PMC5312803; doi:10.1371/journal.pcbi.1005318)
Supplement: S1 Data — (ZIP) [file pcbi.1005318.s013.zip › Data/5km vaccination/data13.txt]

vacc_radius	efficacy	capacity	delay	outbreak_duration	livestock_culled	cattle_culled	sheep_culled	vaccinations
5km	70%	35000	2	284	4143127	449238	3656300	1676509
5km	70%	35000	2	218	3903955	455425	3416035	1906607
5km	70%	35000	2	196	3591232	392481	3158210	1471693
5km	70%	35000	2	224	3349416	403046	2898595	1617165
5km	70%	35000	2	246	3854040	387988	3420674	1699968
5km	70%	35000	2	193	3588423	415003	3113288	1739688
5km	70%	35000	2	293	5331181	535198	4754573	2167856
5km	70%	35000	2	311	6230859	582065	5595246	2586631
5km	70%	35000	2	170	3541198	382010	3104452	1670565
5km	70%	35000	2	230	4916311	520178	4355231	1863974
5km	70%	35000	2	264	4087737	492114	3533440	1856152
5km	70%	35000	2	234	4674877	487308	4145315	1863399
5km	70%	35000	2	278	4182001	469281	3667686	1809167
5km	70%	35000	2	354	4789665	469516	4276413	2399995
5km	70%	35000	2	226	3739000	445724	3255252	1979184
5km	70%	35000	2	256	3496597	420838	3033060	1669283
5km	70%	35000	2	268	3329658	408185	2892156	1679697
5km	70%	35000	2	407	4624843	487872	4105271	1940186
5km	70%	35000	2	356	3923361	461932	3423714	1993434
5km	70%	35000	2	262	4916634	507634	4363536	2183519
5km	70%	35000	2	303	4885535	475642	4370154	2040781
5km	70%	35000	2	261	4739343	487999	4192399	2243353
5km	70%	35000	2	250	3927191	421155	3443922	1622544
5km	70%	35000	2	250	3667807	403462	3221537	1614328
5km	70%	35000	2	283	5243521	525791	4664837	2552719
5km	70%	35000	2	287	3758594	411672	3282394	1548444
5km	70%	35000	2	244	3487682	382831	3046670	1710773
5km	70%	35000	2	213	4081963	471898	3577126	1981890
5km	70%	35000	2	270	4955231	522527	4398611	2099900
5km	70%	35000	2	285	3771419	383970	3338143	1610199
5km	70%	35000	2	283	5059125	514044	4510929	2170683
5km	70%	35000	2	241	3134760	358413	2743712	1430789
5km	70%	35000	2	227	3305331	346483	2910248	1510572
5km	70%	35000	2	282	4373620	502093	3825167	1892144
5km	70%	35000	2	342	5039813	506569	4483505	2262340
5km	70%	35000	2	317	5236719	544339	4630066	2406814
5km	70%	35000	2	209	3340689	397573	2910817	1389233
5km	70%	35000	2	238	3206401	406480	2759299	1689517
5km	70%	35000	2	276	4012642	471735	3500834	1672747
5km	70%	35000	2	349	3750541	396330	3302920	1743873
5km	70%	35000	2	183	3374769	390392	2946840	1642133
5km	70%	35000	2	329	5184694	567504	4556431	2380424
5km	70%	35000	2	250	5676485	553058	5069389	2505763
5km	70%	35000	2	269	3963210	441778	3485493	1763528
5km	70%	35000	2	195	3626617	433604	3162134	1548753
5km	70%	35000	2	186	3491297	388781	3075034	1713372
5km	70%	35000	2	227	3629016	415641	3182898	1678431
5km	70%	35000	2	218	3701123	420213	3226703	2019715
5km	70%	35000	2	198	3580364	398917	3140384	1583167
5km	70%	35000	2	254	3542149	422616	3076565	1879835
5km	70%	35000	2	243	4120610	417912	3670199	1797199
5km	70%	35000	2	239	3754468	442024	3263771	1841876
5km	70%	35000	2	237	3935263	422218	3478394	1673241
5km	70%	35000	2	331	3900750	396687	3464262	1751761
5km	70%	35000	2	290	3726074	409209	3289355	1612271
5km	70%	35000	2	222	4071461	440605	3568196	1789393
5km	70%	35000	2	290	3817428	404890	3364324	1792028
5km	70%	35000	2	348	4784453	445544	4303996	2001277
5km	70%	35000	2	280	3444915	373154	3026202	1609346
5km	70%	35000	2	189	3372819	409233	2921904	1864403
5km	70%	35000	2	274	5270374	543503	4675816	2185955
5km	70%	35000	2	247	4872003	492306	4343757	2269435
5km	70%	35000	2	188	3206322	364449	2811907	1618631
5km	70%	35000	2	280	4848677	518237	4228971	1824721
5km	70%	35000	2	285	4287411	500978	3748395	1866305
5km	70%	35000	2	364	4306532	466691	3787193	1905201
5km	70%	35000	2	361	3922560	434595	3447813	1833463
5km	70%	35000	2	253	4030714	464921	3530858	1892092
5km	70%	35000	2	291	4231504	496483	3689480	1962138
5km	70%	35000	2	311	4860562	500301	4317689	1861734
5km	70%	35000	2	316	4030688	493551	3509783	1951675
5km	70%	35000	2	210	3704339	412228	3263439	1709234
5km	70%	35000	2	225	3232658	355967	2840563	1705386
5km	70%	35000	2	209	3418298	380163	2991574	1565687
5km	70%	35000	2	228	3745135	406175	3298020	1774829
5km	70%	35000	2	224	4439100	438808	3943089	1873264
5km	70%	35000	2	214	4276566	494147	3735010	1789634
5km	70%	35000	2	231	3295894	363515	2891717	1423851
5km	70%	35000	2	256	4165516	464674	3668511	2013273
5km	70%	35000	2	251	3269822	383334	2846825	1510027
5km	70%	35000	2	252	4136077	494986	3600734	1947411
5km	70%	35000	2	279	3367176	378965	2957837	1714293
5km	70%	35000	2	261	4939237	517512	4382456	2185143
5km	70%	35000	2	220	3888880	411867	3426610	1721321
5km	70%	35000	2	225	3988587	452104	3494827	1787229
5km	70%	35000	2	293	5184411	510913	4603506	2260700
5km	70%	35000	2	193	3330143	379949	2907890	1559072
5km	70%	35000	2	275	3930514	482939	3412366	1846882
5km	70%	35000	2	310	5457660	531537	4877938	2344300
5km	70%	35000	2	360	4319141	473212	3779251	1939599
5km	70%	35000	2	278	4596559	473647	4068462	2134937
5km	70%	35000	2	233	5069240	518915	4501776	2161895
5km	70%	35000	2	382	3696195	392460	3273215	1607809
5km	70%	35000	2	249	4822398	494345	4283262	2095336
5km	70%	35000	2	206	3795695	437906	3307180	1702067
5km	70%	35000	2	246	4613706	505620	4040227	1952795
5km	70%	35000	2	355	4066814	487844	3539060	1921543
5km	70%	35000	2	277	4452029	494339	3920675	1888516
5km	70%	35000	2	238	3889517	417034	3428431	1702426
5km	70%	35000	2	400	4123260	401320	3676893	2142015
5km	70%	35000	2	234	3576582	426610	3123465	1587937
5km	70%	35000	2	216	4870082	525725	4306729	1862363
5km	70%	35000	2	269	4401474	449265	3899829	2100451
5km	70%	35000	2	300	3484196	362800	3089384	1406789
5km	70%	35000	2	217	3483403	422473	3028220	1677814
5km	70%	35000	2	298	4200447	471986	3679766	1869118
5km	70%	35000	2	237	3716113	438262	3238640	1889533
5km	70%	35000	2	208	3814159	450656	3314742	1630151
5km	70%	35000	2	209	3722143	423290	3264416	1600498
5km	70%	35000	2	219	3521152	398591	3087353	1570164
5km	70%	35000	2	237	4995381	489680	4461186	2045285
5km	70%	35000	2	314	4852111	490251	4304210	2269840
5km	70%	35000	2	322	3410283	384466	2959833	1393933
5km	70%	35000	2	253	4022606	443193	3521926	1772850
5km	70%	35000	2	284	3369889	404083	2927927	1787961
5km	70%	35000	2	261	3997070	491891	3449800	2092878
5km	70%	35000	2	289	4021178	423663	3554395	1879778
5km	70%	35000	2	334	3854092	449425	3344440	2011112
5km	70%	35000	2	385	4204695	483768	3681408	1853980
5km	70%	35000	2	312	4797179	523092	4236084	2004290
5km	70%	35000	2	280	5094822	503866	4558053	2212968
5km	70%	35000	2	322	3532363	382035	3111000	1594334
5km	70%	35000	2	261	5425706	563817	4816902	2198659
5km	70%	35000	2	273	3707126	433074	3230364	1743477
5km	70%	35000	2	248	3765917	451997	3272968	1637679
5km	70%	35000	2	401	5099925	471068	4562326	2138283
5km	70%	35000	2	250	4415187	462259	3925301	1983842
5km	70%	35000	2	357	3314332	363814	2915919	1693092
5km	70%	35000	2	253	3918660	453547	3417276	1953851
5km	70%	35000	2	337	4414960	490290	3885955	2072041
5km	70%	35000	2	225	3199931	380492	2794273	1701407
5km	70%	35000	2	244	4117717	488651	3584252	2193039
5km	70%	35000	2	247	3211408	367246	2823497	1536375
5km	70%	35000	2	224	4620219	575374	4002373	2178467
5km	70%	35000	2	256	3723670	411406	3248371	1745953
5km	70%	35000	2	240	3950875	446256	3473946	1831502
5km	70%	35000	2	339	5597950	565060	4985585	2505968
5km	70%	35000	2	247	3214557	377280	2806767	1559630
5km	70%	35000	2	242	4208699	487269	3684588	1957286
5km	70%	35000	2	184	3611480	413858	3153978	1596867
5km	70%	35000	2	216	3773709	423534	3315478	1966162
5km	70%	35000	2	238	2679564	342246	2308129	1489264
5km	70%	35000	2	248	3216583	392321	2798166	1534930
5km	70%	35000	2	253	4087661	464873	3583738	1745286
5km	70%	35000	2	262	4787505	439204	4313314	2000922
5km	70%	35000	2	235	3263420	377542	2856847	1338360
5km	70%	35000	2	218	4739767	513739	4148003	2064162
5km	70%	35000	2	244	4238844	490440	3691762	1882310
5km	70%	35000	2	385	4271707	456942	3786626	1920508
5km	70%	35000	2	379	5120181	521305	4567697	2250742
5km	70%	35000	2	249	4163431	456461	3664038	1957561
5km	70%	35000	2	342	4069716	410153	3627466	1740849
5km	70%	35000	2	204	3478648	385548	3056756	1556939
5km	70%	35000	2	217	3676067	403983	3242942	1564227
5km	70%	35000	2	248	3921533	452849	3416274	1775679
5km	70%	35000	2	271	3886834	420492	3431426	1765020
5km	70%	35000	2	199	4883371	554499	4284804	2271349
5km	70%	35000	2	231	3819925	417384	3363732	1622974
5km	70%	35000	2	210	4201117	465188	3697830	1914192
5km	70%	35000	2	272	3913168	449968	3428425	1750249
5km	70%	35000	2	236	4476832	437813	3999942	1760409
5km	70%	35000	2	220	3427484	382061	3016533	1519819
5km	70%	35000	2	246	4855299	552054	4274051	2214220
5km	70%	35000	2	334	3613771	401894	3181794	1785160
5km	70%	35000	2	210	3530955	399919	3086986	1709809
5km	70%	35000	2	247	3836127	417896	3376659	1711361
5km	70%	35000	2	281	5446769	527323	4855287	2370336
5km	70%	35000	2	365	4193024	452235	3706067	1963566
5km	70%	35000	2	281	4482052	468895	3989729	1971320
5km	70%	35000	2	236	4778934	471632	4251814	2086608
5km	70%	35000	2	239	4351348	493198	3808310	1965530
5km	70%	35000	2	262	3753343	406637	3304006	1563890
5km	70%	35000	2	275	3207562	379272	2786954	1588134
5km	70%	35000	2	329	3799165	425779	3346732	1725198
5km	70%	35000	2	221	4264887	494696	3726604	1956373
5km	70%	35000	2	222	3591817	418189	3138948	1565615
5km	70%	35000	2	240	4229302	479161	3684701	1797463
5km	70%	35000	2	235	4260722	459635	3775471	1882599
5km	70%	35000	2	259	5052054	527845	4476504	2363752
5km	70%	35000	2	294	3709184	365386	3321306	1782849
5km	70%	35000	2	256	4002618	467919	3499088	1857952
5km	70%	35000	2	241	3757001	415093	3296286	1719859
5km	70%	35000	2	206	4219480	452154	3718313	1894416
5km	70%	35000	2	191	3902975	439670	3429312	1690024
5km	70%	35000	2	229	5126888	514761	4567521	2046992
5km	70%	35000	2	207	4449128	465622	3934115	1880089
5km	70%	35000	2	256	4436623	465726	3930262	1935460
5km	70%	35000	2	244	3817838	401135	3375424	1735376
5km	70%	35000	2	259	4666827	423788	4174376	2024932
5km	70%	35000	2	350	3941345	392515	3510575	1789576
5km	70%	35000	2	258	3764660	385252	3356151	1565683
5km	70%	35000	2	188	3171243	379769	2755870	1619113
5km	70%	35000	2	174	3302995	385742	2871020	1474272
5km	70%	35000	2	210	3727832	410824	3276632	1761466
5km	70%	35000	2	325	3853695	419393	3398154	1698619
5km	70%	35000	2	216	4785782	510376	4240696	2153219
5km	70%	35000	2	314	4049930	452589	3560346	1867361
5km	70%	35000	2	269	3252517	363527	2853112	1558625
5km	70%	35000	2	309	3321309	382775	2893822	1563773
5km	70%	35000	2	227	3675818	427415	3219794	1749838
5km	70%	35000	2	292	5210250	490668	4677290	2208176
5km	70%	35000	2	332	3486531	417219	3041950	1576980
5km	70%	35000	2	242	4814276	503992	4240907	2192052
5km	70%	35000	2	297	5318888	560556	4713101	2292065
5km	70%	35000	2	191	4307630	423168	3853966	1904144
5km	70%	35000	2	253	4608170	516152	4039695	1925932
5km	70%	35000	2	241	3649125	410930	3210852	1553627
5km	70%	35000	2	232	3799750	388581	3373578	1762579
5km	70%	35000	2	297	4575761	502453	4028611	1894201
5km	70%	35000	2	289	4239246	475999	3723965	1952060
5km	70%	35000	2	274	4040951	450786	3541104	1848616
5km	70%	35000	2	257	3565632	415684	3110270	1720630
5km	70%	35000	2	218	3148453	365428	2761300	1472385
5km	70%	35000	2	217	3736905	411958	3294509	1719973
5km	70%	35000	2	217	3786454	462831	3290680	1887701
5km	70%	35000	2	323	3882435	439689	3391907	1899864
5km	70%	35000	2	227	4905529	524938	4326957	2236858
5km	70%	35000	2	220	4399207	452830	3909106	1875739
5km	70%	35000	2	260	4244060	476790	3713480	1879737
5km	70%	35000	2	222	3047515	379973	2653213	1548127
5km	70%	35000	2	252	4355525	511022	3816605	1861272
5km	70%	35000	2	308	3784323	433954	3312891	2031672
5km	70%	35000	2	199	4101668	435411	3625652	1663687
5km	70%	35000	2	343	3736697	425736	3285040	1623353
5km	70%	35000	2	215	4386507	450289	3890433	1956620
5km	70%	35000	2	295	2873804	359152	2481346	1642234
5km	70%	35000	2	274	4822559	486276	4269561	2253948
5km	70%	35000	2	302	4728527	542520	4131486	1975376
5km	70%	35000	2	203	4798471	520535	4222824	2205925
5km	70%	35000	2	306	3891412	457183	3375601	1802745
5km	70%	35000	2	234	3784770	408408	3337656	1704497
5km	70%	35000	2	211	3539229	387468	3111805	1654017
5km	70%	35000	2	312	3741930	449772	3243641	1648845
5km	70%	35000	2	293	3507660	397038	3085061	1476913
5km	70%	35000	2	336	3700005	452112	3201458	1954157
5km	70%	35000	2	272	4554925	450531	4063903	2090897
5km	70%	35000	2	185	4306223	422227	3842501	1772710
5km	70%	35000	2	253	5206627	547839	4619817	2086776
5km	70%	35000	2	242	5373096	518530	4780258	2151910
5km	70%	35000	2	250	3667019	426493	3204966	1711819
5km	70%	35000	2	230	4617454	520461	4038587	2015444
5km	70%	35000	2	297	4147158	461599	3642308	1962725
5km	70%	35000	2	240	3335136	388381	2913064	1463710
5km	70%	35000	2	260	3717043	418931	3259487	1869320
5km	70%	35000	2	190	4054311	425036	3587194	1720281
5km	70%	35000	2	225	4788119	458877	4291091	2059979
5km	70%	35000	2	282	4043574	460654	3538114	1998142
5km	70%	35000	2	321	3721597	430593	3247349	1769926
5km	70%	35000	2	224	4070895	467794	3551965	1931197
5km	70%	35000	2	217	2962635	377377	2547247	1525983
5km	70%	35000	2	298	5438784	536162	4870291	2244509
5km	70%	35000	2	268	3237706	381999	2821871	1584392
5km	70%	35000	2	237	4145500	469104	3627772	1669644
5km	70%	35000	2	216	2917556	351133	2545423	1441925
5km	70%	35000	2	273	4529174	515144	3968772	2085866
5km	70%	35000	2	254	3136711	337813	2770096	1495234
5km	70%	35000	2	288	2816677	303408	2476863	1477032
5km	70%	35000	2	273	5351279	521720	4786207	2129277
5km	70%	35000	2	251	3677750	392396	3232300	1725642
5km	70%	35000	2	307	2908313	357151	2512844	1448252
5km	70%	35000	2	235	3662658	431013	3193709	1910512
5km	70%	35000	2	244	4136970	483312	3619393	1845206
5km	70%	35000	2	310	4408517	451285	3907511	1847710
5km	70%	35000	2	240	5420180	544471	4798412	2242377
5km	70%	35000	2	266	4407654	476160	3899174	2326814
5km	70%	35000	2	250	4738989	502319	4179570	2212017
5km	70%	35000	2	192	3017085	362759	2631071	1506716
5km	70%	35000	2	347	3956696	451209	3459097	1927306
5km	70%	35000	2	301	4058947	424643	3576566	2073595
5km	70%	35000	2	283	4915296	511443	4357596	2077496
5km	70%	35000	2	295	5059371	552756	4460859	2174572
5km	70%	35000	2	256	4034427	453042	3543406	1894483
5km	70%	35000	2	236	3847492	429283	3388303	1625099
5km	70%	35000	2	209	4298836	502667	3743995	1790442
5km	70%	35000	2	219	3904571	460011	3403221	1885803
5km	70%	35000	2	289	4298086	484149	3764943	1901349
5km	70%	35000	2	301	4675071	475441	4151341	1961037
5km	70%	35000	2	203	4310865	492581	3749739	1923888
5km	70%	35000	2	285	3272118	381833	2860641	1564799
5km	70%	35000	2	171	3785965	400841	3356030	1700352
5km	70%	35000	2	252	4084826	452383	3587842	1946132
5km	70%	35000	2	219	4907029	518304	4342385	1883462
5km	70%	35000	2	310	3996630	457589	3497335	1755106
5km	70%	35000	2	238	3842719	472686	3315447	2053826
5km	70%	35000	2	206	4867613	483641	4320334	1948597
5km	70%	35000	2	350	3539208	376525	3102826	1588366
5km	70%	35000	2	278	4461559	473954	3933914	2015971
5km	70%	35000	2	302	4064456	439549	3557511	1891951
5km	70%	35000	2	305	4517442	477879	3999339	2042962
5km	70%	35000	2	227	4377987	485273	3847996	2015434
5km	70%	35000	2	218	4584876	474130	4051472	2290233
5km	70%	35000	2	322	4109966	437997	3630798	1647256
5km	70%	35000	2	297	4359203	453685	3857175	2076722
5km	70%	35000	2	229	3938457	469243	3428607	1856388
5km	70%	35000	2	243	2844778	319751	2490837	1467571
5km	70%	35000	2	258	3929139	449943	3436760	1627120
5km	70%	35000	2	296	3455673	421282	2993067	1670642
5km	70%	35000	2	263	4233881	443906	3746474	1850043
5km	70%	35000	2	321	4345671	423912	3885448	2054880
5km	70%	35000	2	321	4912447	514355	4356474	2045631
5km	70%	35000	2	203	4069726	440215	3587282	1823551
5km	70%	35000	2	365	4163814	471772	3625763	2171287
5km	70%	35000	2	212	4274624	452874	3795753	2046673
5km	70%	35000	2	260	3426492	402594	2994695	1530581
5km	70%	35000	2	208	4387775	502075	3830084	1809553
5km	70%	35000	2	203	3603270	410492	3153263	1561816
5km	70%	35000	2	351	3987410	437828	3511595	1904707
5km	70%	35000	2	221	3926586	427875	3436003	1846786
5km	70%	35000	2	238	4039562	430519	3563966	2057212
5km	70%	35000	2	218	4037630	453607	3550649	1773477
5km	70%	35000	2	297	3647819	429758	3176924	1807113
5km	70%	35000	2	343	3809136	434859	3354137	1779458
5km	70%	35000	2	345	4701193	483739	4153028	2257522
5km	70%	35000	2	247	3009343	353333	2626703	1374567
5km	70%	35000	2	288	4259759	472536	3719718	1957442
5km	70%	35000	2	268	4078790	467150	3566638	1839750
5km	70%	35000	2	301	3710855	428607	3248575	1823603
5km	70%	35000	2	244	3827360	435862	3353270	1704836
5km	70%	35000	2	193	3470304	393336	3041024	1590080
5km	70%	35000	2	291	4422617	483905	3877258	1875405
5km	70%	35000	2	266	3899581	460026	3398791	1948936
5km	70%	35000	2	284	5169924	534781	4583847	2174349
5km	70%	35000	2	250	4126995	460970	3627896	1999845
5km	70%	35000	2	214	4253184	452825	3755593	1733710
5km	70%	35000	2	307	4366858	482301	3836697	1717797
5km	70%	35000	2	215	4355984	447542	3877770	1899608
5km	70%	35000	2	298	3892642	466635	3387040	1972550
5km	70%	35000	2	165	2793989	352616	2424391	1423745
5km	70%	35000	2	332	4503801	460752	4004064	1877711
5km	70%	35000	2	353	4462973	495317	3912924	1967603
5km	70%	35000	2	201	4382818	473349	3864454	1925356
5km	70%	35000	2	259	4044172	401058	3609493	1714063
5km	70%	35000	2	288	4834118	487952	4261659	2403106
5km	70%	35000	2	204	3739314	398005	3305566	1764674
5km	70%	35000	2	238	3947637	459543	3446172	1764632
5km	70%	35000	2	209	3408823	374527	2990392	1617323
5km	70%	35000	2	241	3669388	398762	3220451	1539116
5km	70%	35000	2	222	2869610	336024	2494301	1664102
5km	70%	35000	2	250	5324899	528920	4747589	2321917
5km	70%	35000	2	270	4909041	525233	4337316	2347978
5km	70%	35000	2	330	4829588	533769	4254737	1985003
5km	70%	35000	2	190	3909073	469728	3412801	1598483
5km	70%	35000	2	225	3227523	359950	2839214	1440093
5km	70%	35000	2	232	4223845	485991	3697081	1789313
5km	70%	35000	2	390	4919706	518067	4354465	2135683
5km	70%	35000	2	220	4070439	415832	3612532	1762580
5km	70%	35000	2	403	3692945	419744	3239975	1688520
5km	70%	35000	2	233	3363485	414315	2897553	1766496
5km	70%	35000	2	287	4312345	396758	3872235	1735038
5km	70%	35000	2	233	3980552	443594	3500374	2000367
5km	70%	35000	2	181	4055142	408439	3600067	1818817
5km	70%	35000	2	217	3956908	439607	3482287	1656406
5km	70%	35000	2	406	4260325	463122	3736128	1873046
5km	70%	35000	2	208	4536938	489859	3989148	1876351
5km	70%	35000	2	270	3842169	429823	3340811	1755341
5km	70%	35000	2	276	3793434	392297	3347147	1605630
5km	70%	35000	2	202	4208797	447152	3721319	1730443
5km	70%	35000	2	253	4305543	529751	3733214	1908770
5km	70%	35000	2	307	4296760	436545	3819187	2060499
5km	70%	35000	2	237	3807662	466930	3310418	1887625
5km	70%	35000	2	251	5577714	551600	4981410	2268532
5km	70%	35000	2	252	4943737	508543	4377274	2234569
5km	70%	35000	2	286	4944933	500559	4400502	2300023
5km	70%	35000	2	236	4592493	514399	4038427	1983240
5km	70%	35000	2	391	4240621	467015	3739256	1774590
5km	70%	35000	2	257	3684471	425873	3218956	1715472
5km	70%	35000	2	288	3319526	363346	2937302	1478453
5km	70%	35000	2	249	3466920	400695	3007295	1613604
5km	70%	35000	2	168	3081079	358151	2696258	1400129
5km	70%	35000	2	289	3766875	445172	3275589	1910301
5km	70%	35000	2	297	4163557	448493	3665096	1862527
5km	70%	35000	2	227	4414504	498264	3880576	2003357
5km	70%	35000	2	276	4695461	468220	4195043	2095980
5km	70%	35000	2	178	3758909	435020	3283816	1789261
5km	70%	35000	2	240	4537327	481985	4002126	2033125
5km	70%	35000	2	168	2978604	341500	2614166	1429859
5km	70%	35000	2	297	3914376	405908	3454661	1860858
5km	70%	35000	2	252	3484495	414649	3042137	1716797
5km	70%	35000	2	183	2936745	361202	2544899	1428529
5km	70%	35000	2	352	4410349	474426	3899848	1938067
5km	70%	35000	2	227	3678212	418154	3223545	1756098
5km	70%	35000	2	211	3625832	411368	3188006	1589728
5km	70%	35000	2	186	3902980	452107	3421354	1785853
5km	70%	35000	2	240	3621856	430265	3154422	1701167
5km	70%	35000	2	281	4311623	462131	3801475	1800640
5km	70%	35000	2	234	4611668	495168	4080940	2088038
5km	70%	35000	2	220	3731014	381799	3315678	1842259
5km	70%	35000	2	248	4719632	469740	4210339	2041528
5km	70%	35000	2	198	3686795	385866	3220235	1602695
5km	70%	35000	2	332	4006445	444368	3498805	1716677
5km	70%	35000	2	308	4422841	463140	3917758	1950966
5km	70%	35000	2	287	3473743	415035	3018085	1829970
5km	70%	35000	2	192	2986891	377462	2575282	1520488
5km	70%	35000	2	266	5737366	586012	5065991	2508830
5km	70%	35000	2	317	3794959	430371	3303904	1791257
5km	70%	35000	2	328	4087976	431550	3616715	1903646
5km	70%	35000	2	214	4338564	504550	3798220	1830027
5km	70%	35000	2	234	4535614	448322	4039260	1868237
5km	70%	35000	2	237	3244025	356367	2868329	1482101
5km	70%	35000	2	208	4620398	491527	4089097	1845565
5km	70%	35000	2	280	5286523	518920	4723328	2553643
5km	70%	35000	2	333	4119890	537645	3554884	1965698
5km	70%	35000	2	259	5614836	572654	4985934	2266448
5km	70%	35000	2	246	4205583	431301	3742557	1848370
5km	70%	35000	2	238	3634841	420839	3178698	1622278
5km	70%	35000	2	239	3950906	439156	3489852	1803646
5km	70%	35000	2	323	4240180	501313	3697097	1880196
5km	70%	35000	2	292	3854602	456692	3355832	1862336
5km	70%	35000	2	427	5223257	508579	4637659	2401123
5km	70%	35000	2	202	3882819	433307	3411245	1768963
5km	70%	35000	2	256	4681264	467563	4160136	2161107
5km	70%	35000	2	251	4335322	478274	3807777	2089529
5km	70%	35000	2	368	3297116	362413	2905343	1493900
5km	70%	35000	2	351	4333627	514201	3790380	2105086
5km	70%	35000	2	195	3615920	421561	3157662	1617265
5km	70%	35000	2	242	3367984	411568	2932571	1536076
5km	70%	35000	2	274	4017233	435003	3550460	1733981
5km	70%	35000	2	247	3018129	366562	2626152	1656127
5km	70%	35000	2	206	3430545	407672	2969268	1810514
5km	70%	35000	2	335	4574433	462358	4075553	1991723
5km	70%	35000	2	209	3966759	397559	3522710	1972406
5km	70%	35000	2	200	4375588	470623	3869645	2084649
5km	70%	35000	2	202	3207424	412720	2725233	1824396
5km	70%	35000	2	241	4944793	534512	4379389	2082457
5km	70%	35000	2	213	4942179	524433	4352599	2089119
5km	70%	35000	2	265	5261501	491800	4723236	2159090
5km	70%	35000	2	219	4201394	471702	3691097	1867876
5km	70%	35000	2	417	5582192	531859	5001108	2365005
5km	70%	35000	2	262	3700309	416624	3234017	1805223
5km	70%	35000	2	286	3960663	437107	3479856	1606078
5km	70%	35000	2	303	4684926	452651	4180415	1955468
5km	70%	35000	2	351	3564851	390362	3136727	1583960
5km	70%	35000	2	192	3801763	432751	3344474	1621180
5km	70%	35000	2	312	4188510	481343	3672707	2122698
5km	70%	35000	2	290	4885988	435608	4407390	2286491
5km	70%	35000	2	218	3214803	380297	2804930	1630002
5km	70%	35000	2	240	4325756	468486	3822019	1971518
5km	70%	35000	2	229	4170665	508561	3629089	1954281
5km	70%	35000	2	288	3549214	412348	3109055	1570019
5km	70%	35000	2	213	4087042	465720	3593963	1892822
5km	70%	35000	2	199	5433078	527132	4858813	2292760
5km	70%	35000	2	188	4163672	495756	3636235	1760513
5km	70%	35000	2	250	4372457	405067	3918693	1972765
5km	70%	35000	2	230	3876144	445320	3398148	1759622
5km	70%	35000	2	260	3940144	453946	3455607	1679160
5km	70%	35000	2	253	3667778	383044	3252422	1848465
5km	70%	35000	2	328	3862595	419799	3399910	1699614
5km	70%	35000	2	259	3679462	443145	3192229	1722923
5km	70%	35000	2	203	3869149	435302	3390802	1676200
5km	70%	35000	2	240	3828439	433868	3347112	1721630
5km	70%	35000	2	273	3820144	462346	3326812	1788309
5km	70%	35000	2	172	3983300	417391	3538325	1663144
5km	70%	35000	2	289	3957484	436840	3496948	1775019
5km	70%	35000	2	317	3916141	472646	3406616	1800435
5km	70%	35000	2	294	3731480	395653	3301733	1550079
5km	70%	35000	2	224	3165448	365756	2755946	1572119
5km	70%	35000	2	206	3629602	395960	3183542	1766133
5km	70%	35000	2	231	3621782	372765	3216730	1862485
5km	70%	35000	2	208	3455659	399157	2995651	1508445
5km	70%	35000	2	190	3803676	446143	3333935	1832123
5km	70%	35000	2	281	4906411	512156	4335183	2050750
5km	70%	35000	2	226	3693606	433866	3227417	1623787
5km	70%	35000	2	237	3369248	397949	2945263	1581487
5km	70%	35000	2	196	3481802	384317	3061088	1547005
5km	70%	35000	2	268	3509230	394864	3088756	1820762
5km	70%	35000	2	192	3660991	438551	3179157	1590757
5km	70%	35000	2	203	3385643	362302	2993240	1542843
5km	70%	35000	2	247	3904788	451874	3408909	1707627
5km	70%	35000	2	357	4010462	448318	3515830	1971158
5km	70%	35000	2	204	3408013	405970	2955495	1597269
5km	70%	35000	2	286	3934890	407856	3487125	1780571
5km	70%	35000	2	377	4335919	488750	3823765	1875043
5km	70%	35000	2	309	5438663	575156	4814998	2364251
5km	70%	35000	2	280	5110950	518585	4552518	2326690
5km	70%	35000	2	239	3468978	383413	3037444	1505495
5km	70%	35000	2	224	4211054	431571	3753444	1744317
5km	70%	35000	2	221	3701930	422303	3248390	1653032
5km	70%	35000	2	291	3893320	405536	3446263	1610074
5km	70%	35000	2	266	4575968	544174	3971829	2113292
5km	70%	35000	2	248	3387395	368591	2987807	1581394
5km	70%	35000	2	286	4009664	425472	3544042	1802392
5km	70%	35000	2	229	3801200	447054	3314721	1854357
5km	70%	35000	2	282	3942724	441798	3456228	1928974
5km	70%	35000	2	319	4447949	427563	3991103	1810812
5km	70%	35000	2	311	3995006	426633	3529353	1833098
5km	70%	35000	2	226	3834981	455316	3308039	2008623
5km	70%	35000	2	236	4359354	509756	3801729	1907546
5km	70%	35000	2	263	4147824	453206	3666892	1789514
5km	70%	35000	2	238	3619793	405424	3163236	1863182
5km	70%	35000	2	269	4331181	449658	3846155	1936648
5km	70%	35000	2	236	4063886	440126	3562469	1662083
5km	70%	35000	2	294	4595316	469116	4090260	1869974
5km	70%	35000	2	253	4515341	530771	3933700	2140007
5km	70%	35000	2	227	4499160	517030	3922177	1900679
5km	70%	35000	2	278	4165487	469363	3648973	1792638
5km	70%	35000	2	292	5013566	476262	4487483	2411620
5km	70%	35000	2	235	3659354	405722	3195014	1645788
5km	70%	35000	2	244	3818968	423180	3352831	1631278
5km	70%	35000	2	458	5827621	586383	5184473	2703013
5km	70%	35000	2	315	4771345	439331	4285536	2076788
5km	70%	35000	2	231	4345530	478875	3819413	1937974
5km	70%	35000	2	287	5435934	516444	4853271	2252667
5km	70%	35000	2	276	4504585	486334	3977575	2007610
5km	70%	35000	2	287	4559384	452309	4072161	2026870
5km	70%	35000	2	234	3605692	397780	3171378	1667652
5km	70%	35000	2	239	4838212	493669	4304417	2085292
5km	70%	35000	2	246	4096387	454648	3604304	1818202
5km	70%	35000	2	298	3288594	379144	2877057	1589705
5km	70%	35000	2	237	4690027	446938	4212317	1970032
5km	70%	35000	2	214	4358811	488671	3819635	2057217
5km	70%	35000	2	332	4806401	516013	4216893	2426810
5km	70%	35000	2	237	4968343	514965	4402625	2096023
5km	70%	35000	2	186	3613220	416446	3141057	1810447
5km	70%	35000	2	212	3869946	397653	3415095	1652638
5km	70%	35000	2	244	4639497	483605	4131706	2098060
5km	70%	35000	2	249	4626152	466350	4118906	1895343
5km	70%	35000	2	308	3808064	426066	3321596	1630492
5km	70%	35000	2	205	3759705	413689	3315761	1893118
5km	70%	35000	2	300	5149856	525952	4585321	2257764
5km	70%	35000	2	184	3597243	401178	3164726	1587769
5km	70%	35000	2	175	2977902	354627	2605018	1384160
5km	70%	35000	2	277	3948826	373040	3544077	1736565
5km	70%	35000	2	228	4141522	489897	3622744	1819272
5km	70%	35000	2	266	3691736	410952	3253922	1686834
5km	70%	35000	2	223	3921055	467606	3386088	1891277
5km	70%	35000	2	240	3525789	401467	3098092	1719615
5km	70%	35000	2	254	3945922	471263	3419733	1987904
5km	70%	35000	2	214	4147486	450932	3659075	1807609
5km	70%	35000	2	221	4089083	456409	3588673	1710074
5km	70%	35000	2	202	3201522	367058	2800314	1476018
5km	70%	35000	2	262	4004354	442205	3527989	1897350
5km	70%	35000	2	290	3508838	372680	3083992	1651881
5km	70%	35000	2	374	3179547	376046	2766705	1604227
5km	70%	35000	2	249	4317171	424400	3831436	1858501
5km	70%	35000	2	274	4462259	508989	3904971	2076847
5km	70%	35000	2	411	3660455	379735	3245812	1702034
5km	70%	35000	2	263	4385751	458616	3873634	2058980
5km	70%	35000	2	227	3691558	420838	3229132	1718985
5km	70%	35000	2	271	3541458	384943	3129384	1841427
5km	70%	35000	2	309	3409987	373844	3011460	1542889
5km	70%	35000	2	354	5212709	464847	4692245	2140556
5km	70%	35000	2	351	3843439	424518	3382150	1692183
5km	70%	35000	2	205	2820007	353089	2437236	1546910
5km	70%	35000	2	320	5007802	526128	4411728	2350487
5km	70%	35000	2	204	3034211	349967	2661763	1311378
5km	70%	35000	2	335	5659458	523037	5080056	2250652
5km	70%	35000	2	230	3400247	361074	3004634	1524897
5km	70%	35000	2	180	3403255	432479	2935989	1634093
5km	70%	35000	2	346	4002167	447383	3500597	1838977
5km	70%	35000	2	305	4021938	461178	3519473	1761989
5km	70%	35000	2	377	4321604	491335	3782616	2199373
5km	70%	35000	2	264	4741091	482997	4200006	2147102
5km	70%	35000	2	211	3505056	380495	3094911	1746506
5km	70%	35000	2	260	3598726	385132	3174957	1546115
5km	70%	35000	2	259	3746045	385348	3310171	1482401
5km	70%	35000	2	251	4285615	488303	3758831	2145739
5km	70%	35000	2	192	4381025	447277	3900037	1729501
5km	70%	35000	2	248	3555524	409244	3096866	1567767
5km	70%	35000	2	323	4266418	399523	3834815	1840257
5km	70%	35000	2	406	5414567	542562	4819024	2112866
5km	70%	35000	2	339	5151698	483593	4613173	2115818
5km	70%	35000	2	210	4530223	479699	3996212	2153178
5km	70%	35000	2	290	2962613	356500	2569357	1442216
5km	70%	35000	2	239	3946440	481859	3429240	1842557
5km	70%	35000	2	228	3996989	448230	3497970	1796136
5km	70%	35000	2	230	4044910	499775	3508422	1942693
5km	70%	35000	2	211	4024321	466342	3509474	1770287
5km	70%	35000	2	277	4245445	491271	3697229	2032044
5km	70%	35000	2	183	3495432	403713	3045631	1644795
5km	70%	35000	2	232	4811455	434021	4321901	2145156
5km	70%	35000	2	236	3546717	407155	3092581	1634111
5km	70%	35000	2	190	3565772	408949	3128036	1461236
5km	70%	35000	2	265	5703229	540447	5123469	2317181
5km	70%	35000	2	271	5088939	486776	4563171	2109148
5km	70%	35000	2	315	4162709	455758	3647741	2028175
5km	70%	35000	2	226	3931486	428222	3456087	1548704
5km	70%	35000	2	267	3501028	426797	3027572	1555112
5km	70%	35000	2	290	5231121	578804	4584138	2656144
5km	70%	35000	2	260	3264878	380675	2855361	1443215
5km	70%	35000	2	241	4099379	485139	3553131	1835150
5km	70%	35000	2	297	5049886	530551	4477213	2244287
5km	70%	35000	2	222	4056500	460463	3556832	1907054
5km	70%	35000	2	263	3984668	429665	3498074	1884452
5km	70%	35000	2	214	3709505	449973	3227610	1668491
5km	70%	35000	2	258	5256827	552691	4653848	2199783
5km	70%	35000	2	284	4732447	439237	4251641	2141025
5km	70%	35000	2	262	4319357	405975	3880643	1860621
5km	70%	35000	2	216	3729285	431927	3247858	1648631
5km	70%	35000	2	242	4070597	458596	3581113	1860987
5km	70%	35000	2	244	4010167	455573	3517793	1849224
5km	70%	35000	2	326	4190518	424594	3712243	2107910
5km	70%	35000	2	304	5166244	496245	4606712	2212449
5km	70%	35000	2	277	3760511	381341	3342410	1831402
5km	70%	35000	2	205	3379033	374877	2983751	1487968
5km	70%	35000	2	322	4857863	536793	4261477	1998320
5km	70%	35000	2	319	3391827	364222	2988045	1476880
5km	70%	35000	2	295	4236943	455626	3734247	1859084
5km	70%	35000	2	327	3139649	338118	2757494	1576505
5km	70%	35000	2	336	4449361	479284	3936544	2026021
5km	70%	35000	2	285	4151564	487022	3632109	1821945
5km	70%	35000	2	354	4288924	500250	3758020	1939908
5km	70%	35000	2	233	4558434	485358	4032374	2263942
5km	70%	35000	2	238	4317746	430411	3849890	1851310
5km	70%	35000	2	227	3201533	380957	2770473	1685628
5km	70%	35000	2	230	4297399	475645	3779277	1987786
5km	70%	35000	2	218	3357999	400832	2921240	1524407
5km	70%	35000	2	295	4767677	505479	4227212	1861942
5km	70%	35000	2	234	5132507	551645	4514252	2090806
5km	70%	35000	2	265	4118293	495616	3579848	1938229
5km	70%	35000	2	185	3875172	428517	3414833	1758910
5km	70%	35000	2	349	3972793	460103	3469162	1994276
5km	70%	35000	2	246	4272744	446028	3782961	1747025
5km	70%	35000	2	283	5026188	530157	4435434	2267803
5km	70%	35000	2	325	4283581	482703	3760374	2050150
5km	70%	35000	2	343	4755432	487463	4222180	2023127
5km	70%	35000	2	261	4349765	446229	3867619	1971060
5km	70%	35000	2	241	3795085	422625	3347123	1725146
5km	70%	35000	2	336	3541768	455506	3039018	1798769
5km	70%	35000	2	207	3384276	415621	2942568	1527694
5km	70%	35000	2	217	3658217	387596	3237669	1698071
5km	70%	35000	2	231	3435803	389226	3012738	1626150
5km	70%	35000	2	236	4395930	501727	3852530	1808060
5km	70%	35000	2	259	5068907	509908	4497841	2274029
5km	70%	35000	2	321	4502683	483638	3975142	1988210
5km	70%	35000	2	249	4339819	442260	3863571	1853359
5km	70%	35000	2	268	4485033	463404	3970005	2037176
5km	70%	35000	2	258	4030816	439356	3545552	1949597
5km	70%	35000	2	269	3887182	373490	3483610	1606663
5km	70%	35000	2	271	5417879	521267	4846076	2222002
5km	70%	35000	2	271	3851073	439410	3372359	1704900
5km	70%	35000	2	269	3661662	399081	3221166	1653489
5km	70%	35000	2	203	3963765	463878	3455302	1781037
5km	70%	35000	2	248	3506098	406373	3056302	1647166
5km	70%	35000	2	295	4752664	567522	4149703	2240461
5km	70%	35000	2	236	4033234	448263	3551975	1794310
5km	70%	35000	2	275	4177893	454821	3674816	2263154
5km	70%	35000	2	272	4869481	438492	4376200	1999341
5km	70%	35000	2	267	3779531	416087	3334432	1829736
5km	70%	35000	2	383	4893002	494578	4338052	2350613
5km	70%	35000	2	412	4852304	454536	4361762	2333114
5km	70%	35000	2	239	4831289	479071	4329885	1968564
5km	70%	35000	2	248	3390201	400925	2955057	1724425
5km	70%	35000	2	253	3930938	457868	3439867	1932866
5km	70%	35000	2	396	4475426	436988	3992124	1926325
5km	70%	35000	2	215	4266075	476649	3704763	1895685
5km	70%	35000	2	229	4307009	454167	3812509	1992682
5km	70%	35000	2	334	3693240	352889	3305896	1842103
5km	70%	35000	2	248	3749377	405476	3309284	1730096
5km	70%	35000	2	248	4892456	547933	4289957	2131949
5km	70%	35000	2	245	4262066	501629	3703368	1976330
5km	70%	35000	2	394	4799625	429559	4330002	2182169
5km	70%	35000	2	308	4731006	523518	4146622	2311428
5km	70%	35000	2	277	4057347	466917	3537022	1982567
5km	70%	35000	2	229	4186910	399687	3750865	1657570
5km	70%	35000	2	294	4123674	423682	3661644	1940530
5km	70%	35000	2	207	3221615	361368	2825371	1496670
5km	70%	35000	2	212	3359403	405692	2915518	1420987
5km	70%	35000	2	198	3579973	399521	3142638	1758956
5km	70%	35000	2	368	3941111	461020	3451245	1885741
5km	70%	35000	2	359	4781028	478501	4264080	2052684
5km	70%	35000	2	200	3639008	429046	3168675	1654904
5km	70%	35000	2	244	4685294	484947	4152301	2309292
5km	70%	35000	2	455	3689052	427432	3230690	1738343
5km	70%	35000	2	223	3704183	403758	3236719	1805856
5km	70%	35000	2	246	3758253	405391	3322857	1678428
5km	70%	35000	2	324	5041147	532577	4455782	2199301
5km	70%	35000	2	247	3306964	390083	2896728	1466616
5km	70%	35000	2	216	3935841	409270	3479745	1994954
5km	70%	35000	2	329	3423054	381932	3006137	1594576
5km	70%	35000	2	212	3816830	398219	3385949	1745781
5km	70%	35000	2	235	3545846	408896	3108257	1576639
5km	70%	35000	2	211	3742194	434059	3280272	1773251
5km	70%	35000	2	243	3860074	429218	3394722	1829186
5km	70%	35000	2	223	4425834	511499	3876878	1885641
5km	70%	35000	2	353	4712745	507835	4136685	2218622
5km	70%	35000	2	353	4885488	499996	4356687	2254784
5km	70%	35000	2	304	4348386	420767	3870805	1934391
5km	70%	35000	2	204	3763724	412697	3311146	1709708
5km	70%	35000	2	342	5892481	558578	5298096	2387653
5km	70%	35000	2	241	3611080	406520	3170922	1657277
5km	70%	35000	2	208	3701166	455839	3210970	1684184
5km	70%	35000	2	340	3841134	392377	3431460	1790996
5km	70%	35000	2	227	3175447	404884	2732654	1540910
5km	70%	35000	2	246	3626784	412538	3183230	1693744
5km	70%	35000	2	200	3255488	388245	2832140	1502532
5km	70%	35000	2	220	4099540	446980	3616926	1988983
5km	70%	35000	2	247	3480057	392865	3038993	1516049
5km	70%	35000	2	246	3226810	363098	2845017	1400183
5km	70%	35000	2	335	4519131	477954	3993445	2000750
5km	70%	35000	2	236	3253154	409150	2812171	1489209
5km	70%	35000	2	257	3821671	441767	3348953	1532965
5km	70%	35000	2	310	4500584	532175	3917977	2128726
5km	70%	35000	2	290	3627234	422837	3171417	1522094
5km	70%	35000	2	296	4168120	416480	3709206	2065768
5km	70%	35000	2	243	2939134	364216	2545688	1436856
5km	70%	35000	2	240	3799617	456643	3293131	1692962
5km	70%	35000	2	288	3409205	395064	2957007	1662370
5km	70%	35000	2	245	3980946	446252	3496037	1710008
5km	70%	35000	2	305	4296671	417236	3845278	1859117
5km	70%	35000	2	483	4498028	471989	3985747	2199818
5km	70%	35000	2	488	4258235	473361	3732053	1774259
5km	70%	35000	2	257	4918276	501808	4385043	2117578
5km	70%	35000	2	249	3542670	395729	3103026	1678465
5km	70%	35000	2	267	4143960	442224	3668143	1863851
5km	70%	35000	2	172	3559648	418938	3102157	1658110
5km	70%	35000	2	248	3571464	414753	3123081	1515126
5km	70%	35000	2	289	4721830	495914	4182233	1934162
5km	70%	35000	2	226	4126017	463086	3614456	1819830
5km	70%	35000	2	233	3458648	358430	3070506	1765514
5km	70%	35000	2	257	3308475	381438	2873972	1536410
5km	70%	35000	2	194	3331668	402565	2898120	1542535
5km	70%	35000	2	195	4495888	448089	4015241	1830433
5km	70%	35000	2	370	3662500	434719	3196189	1653699
5km	70%	35000	2	330	5547036	516051	4961979	2455097
5km	70%	35000	2	250	3860005	417394	3410580	1842619
5km	70%	35000	2	216	3697287	419979	3234843	1788402
5km	70%	35000	2	217	3517954	419034	3060007	1683475
5km	70%	35000	2	636	4086556	451491	3595887	1733075
5km	70%	35000	2	298	4179866	443355	3698156	1959529
5km	70%	35000	2	265	4026935	411901	3589208	1883844
5km	70%	35000	2	230	4175976	489129	3631321	2030229
5km	70%	35000	2	378	4394622	551377	3814681	2114503
5km	70%	35000	2	288	3392389	381136	2974114	1617582
5km	70%	35000	2	253	4086835	431930	3612478	1751819
5km	70%	35000	2	269	5868701	524807	5303805	2243425
5km	70%	35000	2	241	4534282	483196	4000035	1931981
5km	70%	35000	2	274	3449816	417987	3002029	1846251
5km	70%	35000	2	217	4869204	485057	4342456	2131852
5km	70%	35000	2	226	3480999	394201	3046585	1673397
5km	70%	35000	2	214	4115550	460379	3604268	2009186
5km	70%	35000	2	203	3871007	434544	3407829	1758090
5km	70%	35000	2	256	3084920	369190	2685053	1693055
5km	70%	35000	2	178	4245780	484114	3727441	1914487
5km	70%	35000	2	359	3881239	436974	3415597	1715049
5km	70%	35000	2	342	4411496	449764	3927609	1937835
5km	70%	35000	2	309	4798058	500624	4256692	2275490
5km	70%	35000	2	205	3102735	370441	2703290	1454149
5km	70%	35000	2	277	5650930	560190	5036140	2735305
5km	70%	35000	2	325	3644001	405777	3198801	1553954
5km	70%	35000	2	271	4517259	496864	3961544	2534757
5km	70%	35000	2	284	4214363	425647	3726473	1868216
5km	70%	35000	2	254	4100283	461131	3594302	1848137
5km	70%	35000	2	407	4527046	514624	3960041	2163800
5km	70%	35000	2	240	3770622	402972	3329419	1765780
5km	70%	35000	2	261	4166063	470002	3643959	1760078
5km	70%	35000	2	235	3342369	358021	2944703	1695103
5km	70%	35000	2	239	4750706	480701	4216704	1886280
5km	70%	35000	2	215	3441808	392113	3015167	1528443
5km	70%	35000	2	306	3530349	387391	3093251	1721099
5km	70%	35000	2	193	3550540	359420	3156512	1675284
5km	70%	35000	2	246	3308878	379066	2879235	1840610
5km	70%	35000	2	268	4108590	446310	3624937	1856410
5km	70%	35000	2	312	4594132	459297	4083514	2041261
5km	70%	35000	2	212	3267218	364798	2882306	1462227
5km	70%	35000	2	203	3941223	488733	3414055	1793373
5km	70%	35000	2	278	4078189	449774	3596687	1964797
5km	70%	35000	2	200	3680552	407921	3248590	1597595
5km	70%	35000	2	284	5269871	515949	4713017	2009305
5km	70%	35000	2	185	4378367	495956	3843087	1942574
5km	70%	35000	2	247	3619730	377967	3206259	1788786
5km	70%	35000	2	222	4180011	422098	3722865	1851141
5km	70%	35000	2	260	5666678	552556	5075297	2103528
5km	70%	35000	2	348	4006510	429189	3536627	1736660
5km	70%	35000	2	312	4471035	456200	3970321	1882410
5km	70%	35000	2	214	4991059	493040	4433606	2209299
5km	70%	35000	2	333	5049043	547646	4462492	2196366
5km	70%	35000	2	319	5092945	533456	4518763	2327671
5km	70%	35000	2	302	5082483	499058	4543411	2127971
5km	70%	35000	2	290	4228158	421748	3735211	1816648
5km	70%	35000	2	181	3194845	374622	2787943	1481878
5km	70%	35000	2	245	3493942	402694	3050231	1646067
5km	70%	35000	2	307	3918318	433959	3436436	1904200
5km	70%	35000	2	192	3226394	393882	2794535	1707766
5km	70%	35000	2	142	3470789	406124	3030286	1490249
5km	70%	35000	2	280	4106382	451790	3630427	1828448
5km	70%	35000	2	231	3546832	390720	3127669	1522168
5km	70%	35000	2	247	4288468	429583	3815211	1754651
5km	70%	35000	2	238	3713787	408068	3251864	1771086
5km	70%	35000	2	319	3968822	470098	3463869	1778119
5km	70%	35000	2	328	4164879	404110	3725647	1889267
5km	70%	35000	2	222	4131394	430364	3662498	1805755
5km	70%	35000	2	292	4394846	442662	3918381	1881706
5km	70%	35000	2	221	3577676	398394	3122757	1642810
5km	70%	35000	2	278	3105435	364139	2715691	1512420
5km	70%	35000	2	245	3454399	379799	3047003	1491321
5km	70%	35000	2	165	2614733	281491	2299570	1245724
5km	70%	35000	2	309	5174108	494886	4635480	2037181
5km	70%	35000	2	315	3770822	420323	3321186	1706290
5km	70%	35000	2	226	3693708	415994	3244674	1842313
5km	70%	35000	2	190	4010464	459202	3507546	1774241
5km	70%	35000	2	271	4127961	481128	3606104	1952466
5km	70%	35000	2	296	4861102	504515	4313338	2031188
5km	70%	35000	2	175	3627956	393795	3202183	1477535
5km	70%	35000	2	307	5025229	527617	4435277	2179278
5km	70%	35000	2	291	3659806	426193	3208434	1707361
5km	70%	35000	2	353	5030755	491151	4493855	2193953
5km	70%	35000	2	252	3793698	429396	3307652	1642660
5km	70%	35000	2	323	3421856	380966	3013420	1606605
5km	70%	35000	2	297	3741632	443523	3248812	1676207
5km	70%	35000	2	228	3801061	427153	3336430	1618718
5km	70%	35000	2	296	3323202	392717	2888274	1618803
5km	70%	35000	2	287	3248808	362111	2841329	1575537
5km	70%	35000	2	303	4117739	455789	3604852	1849957
5km	70%	35000	2	183	3103874	349336	2718702	1550773
5km	70%	35000	2	241	3963673	484682	3442795	2037411
5km	70%	35000	2	310	5196187	475605	4682828	2253461
5km	70%	35000	2	181	3827684	438604	3344235	1875753
5km	70%	35000	2	315	3790999	440233	3306914	1756937
5km	70%	35000	2	258	4000130	470503	3497808	1917833
5km	70%	35000	2	238	4076010	407380	3637988	1866778
5km	70%	35000	2	234	4519175	525038	3937949	2129262
5km	70%	35000	2	260	4900439	509392	4354825	2342821
5km	70%	35000	2	266	4722598	486967	4201145	1970547
5km	70%	35000	2	279	4987101	487683	4454719	2084182
5km	70%	35000	2	274	3849633	437777	3381888	1749674
5km	70%	35000	2	213	3335757	411001	2891083	1784328
5km	70%	35000	2	382	5201466	554390	4599989	1950223
5km	70%	35000	2	312	3587350	398553	3160232	1742575
5km	70%	35000	2	206	3292473	376630	2888053	1608257
5km	70%	35000	2	294	4874133	527681	4298167	2108460
5km	70%	35000	2	247	4776743	477056	4253461	2266395
5km	70%	35000	2	273	3937468	465082	3423161	1809450
5km	70%	35000	2	363	5216721	564989	4592396	2365223
5km	70%	35000	2	401	4822790	484923	4285250	2416739
5km	70%	35000	2	368	3565252	393667	3116582	1694437
5km	70%	35000	2	323	4926287	498480	4384509	2233623
5km	70%	35000	2	229	3586573	415614	3122606	1635801
5km	70%	35000	2	322	4830973	487857	4283703	2196484
5km	70%	35000	2	220	3774361	407600	3320111	1648741
5km	70%	35000	2	208	4292544	487605	3764495	1852621
5km	70%	35000	2	246	3967609	443006	3480594	1708513
5km	70%	35000	2	189	4307037	475899	3789891	1938584
5km	70%	35000	2	187	3563571	437937	3089744	1576628
5km	70%	35000	2	251	3873306	432990	3380539	2183501
5km	70%	35000	2	215	3224778	379791	2809059	1455944
5km	70%	35000	2	260	3486977	393564	3065617	1522656
5km	70%	35000	2	312	5023227	488860	4495599	2408335
5km	70%	35000	2	418	5089181	499143	4530770	2340410
5km	70%	35000	2	214	3315761	406293	2884254	1439099
5km	70%	35000	2	211	4620750	514948	4062777	2051570
5km	70%	35000	2	278	4407840	432762	3946054	1968029
5km	70%	35000	2	214	3421832	368989	3022936	1484680
5km	70%	35000	2	266	4007064	406704	3553660	1922785
5km	70%	35000	2	299	3355169	384366	2938497	1535855
5km	70%	35000	2	255	4127916	489346	3609400	1809102
5km	70%	35000	2	232	3620202	423615	3158106	1661861
5km	70%	35000	2	173	3779815	425022	3279076	1617010
5km	70%	35000	2	330	4484926	396852	4054770	1782876
5km	70%	35000	2	217	3880078	417476	3426866	1689240
5km	70%	35000	2	272	3691848	427571	3223966	1889237
5km	70%	35000	2	332	4690703	467035	4153773	2239853
5km	70%	35000	2	284	4695492	509051	4130762	2205583
5km	70%	35000	2	407	3498253	397929	3043165	1581191
5km	70%	35000	2	234	3663795	396640	3237860	1463739
5km	70%	35000	2	396	4246850	484910	3723767	2008899
5km	70%	35000	2	324	4351997	489046	3836151	1972732
5km	70%	35000	2	206	3468861	387353	3025428	1760275
5km	70%	35000	2	257	2824271	328175	2467950	1386265
5km	70%	35000	2	193	3908453	424959	3450160	1921688
5km	70%	35000	2	347	3833406	434558	3368648	1663989
5km	70%	35000	2	217	3473710	426591	3006984	1857864
5km	70%	35000	2	194	3897950	419654	3443794	1549305
5km	70%	35000	2	265	3951553	464179	3459562	1725592
5km	70%	35000	2	227	3834521	417249	3371819	1678340
5km	70%	35000	2	399	4090519	492499	3557824	2041156
5km	70%	35000	2	283	3726267	413839	3271326	1732327
5km	70%	35000	2	220	4787089	493714	4270345	2010290
5km	70%	35000	2	313	4206425	477683	3700598	1955933
5km	70%	35000	2	321	4882753	456143	4388066	2124434
5km	70%	35000	2	241	3857616	411739	3412562	1646585
5km	70%	35000	2	198	4394676	456786	3913117	1884980
5km	70%	35000	2	239	4316322	469103	3782330	1946093
5km	70%	35000	2	339	5017429	522605	4455868	2323698
5km	70%	35000	2	215	3793306	385670	3370709	1556561
5km	70%	35000	2	243	3821348	417147	3362480	1729166
5km	70%	35000	2	262	3380381	415628	2942709	1498255
5km	70%	35000	2	247	3710650	436587	3239404	1874192
5km	70%	35000	2	233	3785104	427987	3304506	1775342
5km	70%	35000	2	264	3927370	468742	3432819	1722787
5km	70%	35000	2	239	3643303	417575	3164338	1581190
5km	70%	35000	2	227	3803429	408039	3349513	1674541
5km	70%	35000	2	231	4118150	449940	3615166	1820858
5km	70%	35000	2	198	3303452	365698	2907878	1466208
5km	70%	35000	2	273	4510050	463432	4006055	1781176
5km	70%	35000	2	213	4557023	483434	4034118	1909342
5km	70%	35000	2	443	5433005	550381	4815370	2690134
5km	70%	35000	2	185	4124107	455716	3624425	1780615
5km	70%	35000	2	321	4467185	428071	4014421	1933457
5km	70%	35000	2	237	3583045	376441	3167598	1643296
5km	70%	35000	2	316	3710725	394757	3255972	1543262
5km	70%	35000	2	300	3669731	451681	3197367	1740984
5km	70%	35000	2	337	3942874	419252	3492333	1715481
5km	70%	35000	2	241	5118723	521046	4569214	2109081
5km	70%	35000	2	270	3905067	437821	3443937	1714748
5km	70%	35000	2	262	5343320	501466	4803467	2195918
5km	70%	35000	2	261	4189675	420410	3711202	1950448
5km	70%	35000	2	387	3780775	456947	3273817	1799884
5km	70%	35000	2	319	4850691	477619	4320213	2242083
5km	70%	35000	2	305	5852289	634895	5152440	2700021
5km	70%	35000	2	280	5301692	569786	4668456	2283059
5km	70%	35000	2	220	4035545	475785	3523209	1747889
5km	70%	35000	2	289	3040897	377959	2637884	1520938
5km	70%	35000	2	276	3725213	455617	3205656	1592132
5km	70%	35000	2	310	4253975	439121	3775437	1849867
5km	70%	35000	2	307	3865549	450195	3358394	1766373
5km	70%	35000	2	278	4319834	427442	3853009	2048452
5km	70%	35000	2	241	4420726	459686	3927393	1772315
5km	70%	35000	2	260	5089971	552118	4486584	2208830
5km	70%	35000	2	270	4030318	417985	3578603	1762623
5km	70%	35000	2	258	4940788	503788	4392842	1975409
5km	70%	35000	2	218	4319778	438799	3838424	1900798
5km	70%	35000	2	313	4808562	477374	4284207	2129648
5km	70%	35000	2	373	3204462	372485	2791859	1656146
5km	70%	35000	2	269	4382477	444665	3884283	2055665
5km	70%	35000	2	214	3057061	344577	2672721	1591357
5km	70%	35000	2	278	3656535	381400	3226367	1572697
5km	70%	35000	2	324	3402605	414314	2958766	1570646
5km	70%	35000	2	324	4408026	470624	3886889	1888017
5km	70%	35000	2	192	4043243	429686	3580603	2032500
5km	70%	35000	2	279	3191275	368502	2786657	1466473
5km	70%	35000	2	374	3822737	387615	3397040	2108740
5km	70%	35000	2	242	4341332	411559	3889442	2067203
5km	70%	35000	2	223	3919540	461804	3404865	1788574
5km	70%	35000	2	263	3243187	371023	2834478	1540277
5km	70%	35000	2	283	4482804	497743	3942980	2255922
5km	70%	35000	2	193	3165335	377018	2744821	1583750
5km	70%	35000	2	320	4366988	451406	3859658	1870583
5km	70%	35000	2	250	3281570	375183	2871760	1567585
5km	70%	35000	2	265	4359013	438886	3881871	1810914
5km	70%	35000	2	192	3605449	417631	3141491	1732906
5km	70%	35000	2	232	4157524	434535	3690364	1968827
5km	70%	35000	2	325	5280599	531107	4669378	2332438
5km	70%	35000	2	259	4100348	483007	3552095	1972966
5km	70%	35000	2	275	3830240	422892	3350074	1911816
5km	70%	35000	2	364	3950182	420246	3468098	1616676
5km	70%	35000	2	204	3873900	438150	3417618	1773636
5km	70%	35000	2	243	4718331	430572	4259899	2008598
5km	70%	35000	2	286	3863435	436681	3383113	1859947
5km	70%	35000	2	277	4101802	491363	3573261	1937822
5km	70%	35000	2	270	5311972	521228	4745978	2234663
5km	70%	35000	2	268	4021530	435125	3548459	1742454
5km	70%	35000	2	359	5264991	495715	4733884	2358155
5km	70%	35000	2	334	5142338	570220	4526793	2318704
5km	70%	35000	2	280	3880326	426984	3415160	1752328
5km	70%	35000	2	349	4386127	452728	3892141	1812416
5km	70%	35000	2	223	3833744	432290	3362378	1905106
5km	70%	35000	2	286	3812581	411530	3367280	1739909
5km	70%	35000	2	367	4982807	490538	4445200	2447742
5km	70%	35000	2	310	3827963	388560	3389169	1645289
5km	70%	35000	2	226	4668857	478008	4143589	2130999
5km	70%	35000	2	273	4191929	455534	3687601	1845183
5km	70%	35000	2	342	3696096	422507	3224680	1716578
5km	70%	35000	2	253	5355888	532089	4779369	2295152
5km	70%	35000	2	293	5060953	521810	4500991	1880360
5km	70%	35000	2	335	3741734	444910	3265985	1896202
5km	70%	35000	2	294	4594061	497698	4059164	1988525
5km	70%	35000	2	274	4102955	435476	3615725	1795316
5km	70%	35000	2	317	3762183	404736	3313603	1759282
5km	70%	35000	2	334	3748960	449332	3245529	1863284
5km	70%	35000	2	306	4673173	486062	4149073	1998198
5km	70%	35000	2	256	5815586	613833	5154484	2582818
5km	70%	35000	2	217	3669592	395475	3228745	1622921
5km	70%	35000	2	180	3331463	379086	2914258	1461359
5km	70%	35000	2	262	3104837	344389	2718092	1450646
5km	70%	35000	2	187	3545088	383225	3119644	1752299
5km	70%	35000	2	428	5573942	578597	4958277	2228853
5km	70%	35000	2	191	4217048	440780	3729839	1805210
5km	70%	35000	2	214	4617507	422754	4148831	1834441
5km	70%	35000	2	252	3499470	411285	3051090	1789994
5km	70%	35000	2	211	3855728	413843	3391471	1834117
5km	70%	35000	2	314	5492444	564890	4897588	2283703
5km	70%	35000	2	199	3182377	355103	2785190	1457147
5km	70%	35000	2	328	3382208	419619	2913068	1897612
5km	70%	35000	2	239	4277737	495154	3733887	1847584
5km	70%	35000	2	229	3495109	400817	3066233	1660201
5km	70%	35000	2	221	3746291	439182	3270288	1634145
5km	70%	35000	2	228	4294215	457426	3775144	1787126
5km	70%	35000	2	245	3414613	432518	2949179	1793688
5km	70%	35000	2	185	3471695	380533	3047581	1501533
5km	70%	35000	2	301	4505118	464142	3973601	1913576
5km	70%	35000	2	214	4213259	475619	3698025	1760796
5km	70%	35000	2	277	4305945	503545	3768367	1985809
5km	70%	35000	2	218	4063276	464886	3562901	1887496
5km	70%	35000	2	337	3811523	458733	3308837	1794947
5km	70%	35000	2	206	3596647	433084	3144353	1582457
5km	70%	35000	2	325	4293684	483462	3776401	1987237
5km	70%	35000	2	274	4459088	464892	3952027	1920975
5km	70%	35000	2	271	4738196	512786	4178757	2146687
5km	70%	35000	2	154	3281955	377937	2863075	1333978
5km	70%	35000	2	247	3955158	434544	3467204	1691185
5km	70%	35000	2	331	3999462	412369	3552290	1837755
5km	70%	35000	2	232	3541370	420823	3095939	1524963
5km	70%	35000	2	201	3878810	452586	3391961	2138241
5km	70%	35000	2	255	3968142	407244	3507315	1910972
5km	70%	35000	2	187	3752465	423272	3287066	1675033
5km	70%	35000	2	246	3764498	435240	3284815	1634045
5km	70%	35000	2	252	3896422	436605	3413422	1700845
5km	70%	35000	2	201	4486900	464473	3966148	2051641
5km	70%	35000	2	227	3926503	434977	3449024	1577989
5km	70%	35000	2	333	3694223	407515	3248362	1699885
5km	70%	35000	2	238	3443041	387151	3014118	1607041
5km	70%	35000	2	205	3667139	438825	3193532	1874120
5km	70%	35000	2	216	3801631	425939	3347225	1675696
5km	70%	35000	2	273	4562957	483950	4047056	1908851
5km	70%	35000	2	230	3392790	396400	2960619	1623475
5km	70%	35000	2	316	3829081	392936	3396375	1688723
5km	70%	35000	2	302	3519506	395663	3077396	1737352
5km	70%	35000	2	325	4078918	449221	3572349	1830640
5km	70%	35000	2	340	3051216	336273	2673977	1553818
5km	70%	35000	2	300	3514928	406621	3036762	1495358
5km	70%	35000	2	239	3775866	421029	3324286	1927194
5km	70%	35000	2	316	5081782	523594	4497815	2210259
5km	70%	35000	2	380	3813030	476319	3293555	1868609
5km	70%	35000	2	247	4150342	464795	3646479	1882727
5km	70%	35000	2	217	4965837	529010	4382222	1936507
5km	70%	35000	2	231	3454596	390033	3031301	1633680
5km	70%	35000	2	324	4302669	410245	3858584	1867166
5km	70%	35000	2	205	3703903	419041	3232870	1885689
5km	70%	35000	2	252	3828948	405951	3356783	1734800
5km	70%	35000	2	259	4729977	494879	4190252	2045116
5km	70%	35000	2	327	4625976	469986	4113915	2252026
5km	70%	35000	2	200	3569337	436262	3107279	1772843
5km	70%	35000	2	363	4636174	463166	4111706	1929792
5km	70%	35000	2	224	2877090	335121	2525510	1278284
5km	70%	35000	2	359	4373850	516471	3805505	1964008
5km	70%	35000	2	254	4611617	431838	4131716	1887924
5km	70%	35000	2	285	4271876	455737	3772185	1834235
5km	70%	35000	2	395	4113285	418763	3666490	1954296
5km	70%	35000	2	360	4152931	461353	3655412	1754022
5km	70%	35000	2	184	3595291	401091	3165525	1635112
5km	70%	35000	2	209	3253039	383416	2832189	1791139
5km	70%	35000	2	227	4614646	422502	4155486	2119666
5km	70%	35000	2	275	3213694	370339	2815536	1613960
5km	70%	35000	2	313	3468852	377805	3044713	1574315
5km	70%	35000	2	403	4581729	450540	4080748	2223214
5km	70%	35000	2	280	4432502	455136	3932584	1900315
5km	70%	35000	2	275	4905526	500484	4341821	2200560
5km	70%	35000	2	273	4389076	471721	3841042	1889154
5km	70%	35000	2	279	3498822	382585	3062731	1653394
5km	70%	35000	2	307	4897437	523009	4318495	2007726
5km	70%	35000	2	270	3062642	350243	2663788	1386962
5km	70%	35000	2	185	3261333	391104	2833325	1403519
5km	70%	35000	2	248	4048260	452262	3561487	1848755
5km	70%	35000	2	304	5096445	499449	4543951	2133642
5km	70%	35000	2	219	4000549	401123	3556901	1830893
5km	70%	35000	2	248	4433777	480835	3917142	2013038
5km	70%	35000	2	250	3741561	439244	3261941	1788190
5km	70%	35000	2	327	4129788	460314	3639457	1920603
5km	70%	35000	2	291	3754008	406019	3304220	1677146
5km	70%	35000	2	307	3646427	404674	3199737	1529373
5km	70%	35000	2	248	3796543	430002	3325451	1554626
5km	70%	35000	2	189	3139607	335676	2778670	1495968
5km	70%	35000	2	218	3660348	427466	3208661	1674877
5km	70%	35000	2	210	4240639	457580	3740261	1709020
5km	70%	35000	2	212	3689021	458844	3200255	1661721
5km	70%	35000	2	317	4224047	423119	3776957	1851954
5km	70%	35000	2	261	3688849	414302	3234834	1546318
5km	70%	35000	2	293	4309839	473109	3790960	2067667
5km	70%	35000	2	213	3550961	422077	3083802	1628625
5km	70%	35000	2	243	4488226	523757	3929167	2322348
5km	70%	35000	2	239	4048834	489814	3523743	1886483
5km	70%	35000	2	239	3794561	452795	3305947	1718756
5km	70%	35000	2	284	3708124	380509	3278212	1817947
5km	70%	35000	2	262	4414267	493597	3881756	1935637
5km	70%	35000	2	260	4017480	447030	3538725	1911244
5km	70%	35000	2	277	4024355	497198	3503992	1829740
5km	70%	35000	2	326	3896467	451152	3389021	1645649
5km	70%	35000	2	251	3998126	458576	3493663	1766658
5km	70%	35000	2	230	3744680	447494	3261724	1875382
5km	70%	35000	2	236	4055780	424333	3601355	1988314
5km	70%	35000	2	262	3644367	424113	3174234	1791503
5km	70%	35000	2	235	3942240	442109	3459213	1864198
5km	70%	35000	2	201	3922822	451877	3431305	1776429
5km	70%	35000	2	188	3636433	427764	3177194	1708566
5km	70%	35000	2	226	3153486	352275	2768531	1581336
5km	70%	35000	2	232	5084558	511751	4522060	2081614
5km	70%	35000	2	282	4448796	462236	3935963	1805801
5km	70%	35000	2	294	3615403	424906	3143730	1731992
5km	70%	35000	2	226	3544165	370007	3126429	1811641
5km	70%	35000	2	248	4091070	470776	3567475	2042688
5km	70%	35000	2	177	4303620	464851	3781694	1790607
5km	70%	35000	2	219	3404753	379022	2988763	1638614
5km	70%	35000	2	263	3146224	389305	2727060	1478635
5km	70%	35000	2	222	3072722	371153	2668031	1488886
5km	70%	35000	2	249	3650932	418125	3158392	1663599
5km	70%	35000	2	187	3312927	357529	2927127	1571689
5km	70%	35000	2	245	4447278	443803	3975830	2005256
5km	70%	35000	2	298	3810014	439585	3327436	1790392
5km	70%	35000	2	319	4189871	490854	3659397	1904917
5km	70%	35000	2	305	5057342	488378	4526809	2139724
5km	70%	35000	2	270	3994114	449288	3514056	1947727
5km	70%	35000	2	196	3572619	375420	3169988	1577976
5km	70%	35000	2	325	3778173	414439	3319587	1843797
5km	70%	35000	2	263	3798553	423632	3340006	1706554
5km	70%	35000	2	226	3774171	409286	3310890	1710121
5km	70%	35000	2	217	2993892	344154	2629973	1328453
5km	70%	35000	2	235	3213099	353567	2830479	1561840
5km	70%	35000	2	224	3794685	422597	3325814	1678258
5km	70%	35000	2	263	3177512	370270	2764193	1519033
5km	70%	35000	2	272	3893633	454533	3405555	1855920
5km	70%	35000	2	286	4306920	511671	3750256	2068777
5km	70%	35000	2	186	3355607	380269	2942807	1568101
5km	70%	35000	2	185	2956694	356756	2550668	1713600
5km	70%	35000	2	277	3520289	382150	3076122	1530382
5km	70%	35000	2	317	4824500	482433	4306379	1939597
5km	70%	35000	2	233	2787723	335254	2421129	1460086
5km	70%	35000	2	352	4606759	497435	4055155	2203344
5km	70%	35000	2	227	3857873	440261	3368279	1619768
5km	70%	35000	2	403	4593872	419589	4137439	2081516
5km	70%	35000	2	244	3229532	342231	2832262	1432049
5km	70%	35000	2	186	3237477	404004	2795397	1487395
5km	70%	35000	2	227	3668664	378122	3240473	1848851
5km	70%	35000	2	219	3684815	407290	3241202	1577164
5km	70%	35000	2	267	4055589	427146	3595793	1958433
5km	70%	35000	2	200	2959922	354232	2582764	1427017
5km	70%	35000	2	228	3394169	407800	2963551	1704918
5km	70%	35000	2	252	4092486	458315	3595064	1708269
5km	70%	35000	2	315	4008147	428771	3542386	1695040
5km	70%	35000	2	284	4324487	490410	3799839	1965318
5km	70%	35000	2	257	4158847	475444	3640412	1818922
5km	70%	35000	2	226	3669234	418469	3215671	1678438
5km	70%	35000	2	236	4341527	444909	3833984	1976608
5km	70%	35000	2	304	4028826	475642	3482015	1769620
5km	70%	35000	2	257	3715941	433014	3237209	1530973
5km	70%	35000	2	250	4216974	458466	3697003	1790592
5km	70%	35000	2	277	4127238	504815	3573411	1876647
5km	70%	35000	2	313	3800232	442363	3319200	1592459
5km	70%	35000	2	305	3203059	374614	2795192	1435544
5km	70%	35000	2	325	4321385	450250	3826908	1901894
5km	70%	35000	2	218	3851771	416455	3391119	1713939
5km	70%	35000	2	217	4055630	481118	3536546	1702547
5km	70%	35000	2	152	4134145	443502	3662558	1576890
5km	70%	35000	2	275	3857888	423466	3403899	1791937
5km	70%	35000	2	224	3778472	489263	3242722	2066115
5km	70%	35000	2	268	3770652	451261	3281191	1924978
5km	70%	35000	2	223	3972788	447440	3488108	1737159
5km	70%	35000	2	261	5733481	586471	5072688	2540687
5km	70%	35000	2	263	3340471	392249	2915473	1683144
5km	70%	35000	2	250	3374469	377991	2954468	1620361
5km	70%	35000	2	203	3909685	457774	3410355	1919363
5km	70%	35000	2	229	3243738	369213	2825106	1460618
5km	70%	35000	2	297	2540536	284981	2220794	1484341
5km	70%	35000	2	236	3726414	425218	3237594	1617821
5km	70%	35000	2	281	4397434	455910	3900148	2005969
5km	70%	35000	2	236	5528066	575681	4892332	2539591
5km	70%	35000	2	194	2635037	321469	2299092	1286354
5km	70%	35000	2	277	3323789	374294	2920060	1484918
5km	70%	35000	2	298	5174413	508493	4618575	2201487
5km	70%	35000	2	291	3707156	433926	3231131	1825788
5km	70%	35000	2	277	3736552	433710	3268574	1705221
5km	70%	35000	2	423	5017238	486320	4472049	2021277
5km	70%	35000	2	210	3358858	382430	2931336	1644815
5km	70%	35000	2	224	4622472	495008	4069124	2028149
5km	70%	35000	2	179	4135077	464150	3637497	1908181
5km	70%	35000	2	228	3885143	406169	3418027	1841087
5km	70%	35000	2	215	3896104	440941	3412708	1748231
5km	70%	35000	2	269	3184284	357950	2773227	1471949
5km	70%	35000	2	214	3744675	435205	3271426	1618946
5km	70%	35000	2	212	3903945	439768	3429077	1755392
5km	70%	35000	2	273	3502760	393552	3063510	1637075
5km	70%	35000	2	237	3498135	431264	3030996	1659890
5km	70%	35000	2	318	3754651	446432	3260907	1686999
5km	70%	35000	2	277	4395178	490867	3876457	1874107
5km	70%	35000	2	315	3274279	384218	2838357	1552676
5km	70%	35000	2	216	3716846	469296	3223231	1873768
5km	70%	35000	2	370	4796509	504589	4227213	2248174
5km	70%	35000	2	275	3648222	428182	3186293	1645174
5km	70%	35000	2	215	3378767	370270	2977116	1443120
5km	70%	35000	2	275	4934431	541277	4317122	2280929
5km	70%	35000	2	188	4261293	487029	3737979	1917449
5km	70%	35000	2	422	4922468	484470	4394711	2272319
5km	70%	35000	2	201	3845187	436871	3368350	1720154
5km	70%	35000	2	186	3654213	415543	3203203	2002410
5km	70%	35000	2	236	5538937	546500	4937908	2348683
5km	70%	35000	2	208	3937269	439426	3454692	1665856
5km	70%	35000	2	265	4154870	442883	3676972	1954821
5km	70%	35000	2	233	4373569	446990	3890982	1822362
5km	70%	35000	2	215	3543359	383010	3126588	1557280
5km	70%	35000	2	377	4204363	462806	3676725	2151539
5km	70%	35000	2	258	3978159	472441	3461339	1729862
5km	70%	35000	2	259	3969193	418249	3519999	1714238
5km	70%	35000	2	243	3163160	369861	2742472	1724997
5km	70%	35000	2	270	3614536	397364	3175937	1635207
5km	70%	35000	2	336	5223019	509189	4644550	2287248
5km	70%	35000	2	215	3417574	370551	3015794	1656977
5km	70%	35000	2	265	4208544	507934	3648788	1850035
5km	70%	35000	2	363	5527123	571452	4901532	2267159
5km	70%	35000	2	237	4002652	444409	3504837	1912353
5km	70%	35000	2	265	4593968	517897	4032386	2165779
5km	70%	35000	2	197	3542080	415399	3099577	1644701
5km	70%	35000	2	242	4062309	465850	3550968	1983002
5km	70%	35000	2	231	3854709	459330	3361938	1736197
5km	70%	35000	2	283	3892104	437061	3414173	1630682
5km	70%	35000	2	284	3317271	378177	2904255	1754266
5km	70%	35000	2	262	4519902	508020	3950864	2147224
5km	70%	35000	2	201	3144120	355512	2754545	1337982
5km	70%	35000	2	220	3234951	371417	2825819	1443038
5km	70%	35000	2	253	3550341	390612	3122420	1551414
5km	70%	35000	2	297	3221783	397104	2799025	1568598
5km	70%	35000	2	212	3931577	453411	3427978	1747618
5km	70%	35000	2	209	3416630	366270	3011948	1399776
5km	70%	35000	2	252	5008027	507875	4448012	2101744
5km	70%	35000	2	472	4174179	434207	3708395	1854785
5km	70%	35000	2	230	4189834	455305	3674845	1852899
5km	70%	35000	2	287	4998509	485668	4474499	2133154
5km	70%	35000	2	355	5132820	524927	4550085	2194418
5km	70%	35000	2	241	2975084	358140	2578370	1800764
5km	70%	35000	2	232	3643686	428085	3157427	1599878
5km	70%	35000	2	172	4015364	466301	3501451	1667575
5km	70%	35000	2	239	4110219	488868	3580906	1738554
5km	70%	35000	2	299	4857953	491119	4330952	2128426
5km	70%	35000	2	212	3927410	413921	3480502	1705955
5km	70%	35000	2	231	3849114	430854	3351156	1610364
5km	70%	35000	2	219	3951378	473539	3425296	1990355
5km	70%	35000	2	245	4313687	450064	3819154	1918675
5km	70%	35000	2	286	5395950	523813	4823883	2094031
5km	70%	35000	2	217	3497559	426513	3039715	1573734
5km	70%	35000	2	280	3605572	423328	3151856	1600357
5km	70%	35000	2	302	3954515	465974	3447723	1792118
5km	70%	35000	2	305	5025505	502679	4469430	2190359
5km	70%	35000	2	292	4865959	472107	4356147	2252478
5km	70%	35000	2	305	4146977	495519	3595914	1965203
5km	70%	35000	2	291	3406463	360851	2992130	1591872
5km	70%	35000	2	257	3889482	447953	3414201	1682180
5km	70%	35000	2	236	3988486	437724	3507945	1908587
5km	70%	35000	2	299	4170615	459532	3676572	2064943
5km	70%	35000	2	207	3514114	414616	3050618	1686849
5km	70%	35000	2	264	3942976	465994	3440625	1741297
5km	70%	35000	2	359	4275932	481900	3768883	1794996
5km	70%	35000	2	243	3808574	428050	3360500	1734990
5km	70%	35000	2	189	3939944	463063	3443564	1667672
5km	70%	35000	2	254	4580393	475435	4057271	2078795
5km	70%	35000	2	320	4176376	468190	3658167	1862332
5km	70%	35000	2	295	4460366	449126	3962500	1834716
5km	70%	35000	2	318	5190095	511194	4588339	2322030
5km	70%	35000	2	223	4448417	488152	3920144	1896956
5km	70%	35000	2	290	4777988	479004	4265388	1949600
5km	70%	35000	2	215	4484544	519107	3928044	2036718
5km	70%	35000	2	230	3734360	413337	3291429	1825929
5km	70%	35000	2	274	3593137	401349	3148516	1606301
5km	70%	35000	2	261	4430304	455435	3930377	1977644
5km	70%	35000	2	236	3429470	360478	3046961	1608813
5km	70%	35000	2	370	4370374	437376	3899157	2003555
5km	70%	35000	2	241	3383492	392193	2971285	1660236
5km	70%	35000	2	227	5417302	574476	4801785	2313106
5km	70%	35000	2	199	3444842	405000	3013868	1679906
5km	70%	35000	2	211	3600641	389573	3163476	1701251
5km	70%	35000	2	279	4236705	472063	3721606	1831444
5km	70%	35000	2	220	3645214	429572	3160636	1594347
5km	70%	35000	2	246	4545669	460289	4029602	1921341
5km	70%	35000	2	331	3754606	402859	3307683	1652662
5km	70%	35000	2	259	3488392	396961	3061630	1650381
5km	70%	35000	2	195	5270590	570368	4646033	2154793
5km	70%	35000	2	311	4251519	475012	3711627	1992013
5km	70%	35000	2	239	4165543	441822	3700434	1784214
5km	70%	35000	2	260	3252745	371243	2848501	1407241
5km	70%	35000	2	216	4993754	551194	4396162	2236030
5km	70%	35000	2	229	4985370	446982	4499125	2019769
5km	70%	35000	2	323	4498492	460015	4013351	1973859
5km	70%	35000	2	271	5556123	587954	4904260	2375594
5km	70%	35000	2	203	4286066	510693	3742552	1872574
5km	70%	35000	2	279	3428159	365466	3029672	1632805
5km	70%	35000	2	197	4058769	429630	3588352	1712923
5km	70%	35000	2	187	4098345	402016	3664623	1757638
5km	70%	35000	2	253	4407883	441114	3927422	1677625
5km	70%	35000	2	191	3675720	396498	3246806	1600349
5km	70%	35000	2	228	5228856	488718	4707921	1973034
5km	70%	35000	2	300	4103256	444738	3616772	1925503
5km	70%	35000	2	236	3428144	412736	2976418	1732308
5km	70%	35000	2	352	3316212	388946	2886189	1608232
5km	70%	35000	2	164	4711184	583439	4076266	2064796
5km	70%	35000	2	275	3742706	426742	3268078	1732776
5km	70%	35000	2	275	5050644	470761	4524584	1878162
5km	70%	35000	2	268	4986324	516121	4415519	2095101
5km	70%	35000	2	215	3894583	423246	3409730	1710603
5km	70%	35000	2	231	3585035	409125	3134595	1613757
5km	70%	35000	2	332	3665410	419541	3213202	1713172
5km	70%	35000	2	365	4779713	506034	4225925	2239413
5km	70%	35000	2	271	4329080	487887	3795807	1854076
5km	70%	35000	2	243	4037562	471904	3516673	1898973
5km	70%	35000	2	284	4267853	508607	3731876	1953510
5km	70%	35000	2	295	4303452	440518	3822891	1899248
5km	70%	35000	2	289	3348385	401560	2925476	1539187
5km	70%	35000	2	255	4661316	538926	4078624	1912089
5km	70%	35000	2	245	4011590	470947	3509242	1806269
5km	70%	35000	2	230	3916390	416280	3457972	1636684
5km	70%	35000	2	272	5621194	580074	4994986	2346133
5km	70%	35000	2	232	3332096	376861	2920568	1635206
5km	70%	35000	2	298	3807171	419107	3341240	1697023
5km	70%	35000	2	203	4664463	467455	4160657	1797527
5km	70%	35000	2	269	3519965	416090	3066081	1629623
5km	70%	35000	2	272	3771291	440297	3289702	1681393
5km	70%	35000	2	196	3261930	383766	2860144	1556555
5km	70%	35000	2	286	3630955	361591	3225899	1596765
5km	70%	35000	2	268	4876625	481588	4365104	2072098
5km	70%	35000	2	305	4059721	477328	3518635	1880710
5km	70%	35000	2	212	4114249	441562	3610147	1817745
5km	70%	35000	2	245	3905838	461251	3392350	1853176
5km	70%	35000	2	311	4275186	446568	3773660	1743159
5km	70%	35000	2	251	4139965	459547	3637033	1854154
5km	70%	35000	2	218	4675926	505265	4129281	2180051
5km	70%	35000	2	192	4297155	499231	3728745	1881074
5km	70%	35000	2	248	4202546	479171	3686490	1645486
5km	70%	35000	2	244	3463969	390893	3044491	1527811
5km	70%	35000	2	238	3942133	462944	3455438	1619695
5km	70%	35000	2	255	3784986	425542	3305961	1824614
5km	70%	35000	2	237	4075587	457967	3580167	1790903
5km	70%	35000	2	347	3256911	364031	2862734	1596322
5km	70%	35000	2	215	3572473	426468	3095366	1625428
5km	70%	35000	2	354	4072312	458356	3577079	2043675
5km	70%	35000	2	338	5546569	507809	4986387	2282470
5km	70%	35000	2	218	3793196	429013	3332787	1730774
5km	70%	35000	2	253	4009127	432323	3539268	1897450
5km	70%	35000	2	246	3167606	342275	2793929	1516823
5km	70%	35000	2	157	4111852	452113	3609949	1959469
5km	70%	35000	2	271	5389915	519459	4829829	2126466
5km	70%	35000	2	285	3220590	381981	2800712	1625322
5km	70%	35000	2	249	4106194	461462	3608286	1872945
5km	70%	35000	2	246	3691272	393401	3266985	1767027
5km	70%	35000	2	265	4254674	492543	3711732	2052998
5km	70%	35000	2	327	4842820	448494	4347143	1968470
5km	70%	35000	2	286	3078547	333990	2700279	1503812
5km	70%	35000	2	181	3629265	382916	3217818	1607220
5km	70%	35000	2	189	3245123	397242	2815028	1620021
5km	70%	35000	2	168	3688373	398842	3261891	1646226
5km	70%	35000	2	252	3348864	348238	2957856	1519792
5km	70%	35000	2	260	3507176	403195	3036137	1829510
5km	70%	35000	2	364	5303165	534529	4703920	2218857
5km	70%	35000	2	209	2796078	320447	2448003	1439368
5km	70%	35000	2	249	5147351	495277	4600207	2137263
5km	70%	35000	2	323	4382319	520016	3803399	1987369
5km	70%	35000	2	214	4541187	436048	4063467	2066349
5km	70%	35000	2	269	4090548	467125	3591796	1844909
5km	70%	35000	2	245	3534251	410205	3048480	1522112
5km	70%	35000	2	241	4073361	457379	3577767	1873866
5km	70%	35000	2	206	3731507	456959	3238584	1671850
5km	70%	35000	2	216	4349634	491744	3820731	1995523
5km	70%	35000	2	205	4625183	474990	4100495	1920075
5km	70%	35000	2	194	3583746	410289	3136699	1641610
5km	70%	35000	2	249	3556598	405424	3099397	1575143
5km	70%	35000	2	252	3539114	409418	3096314	1893951
5km	70%	35000	2	273	3920642	448155	3439211	1864997
5km	70%	35000	2	256	4356561	516836	3780347	2050367
5km	70%	35000	2	258	3123474	322466	2783479	1439727
5km	70%	35000	2	278	4770724	545630	4154671	2120235
5km	70%	35000	2	297	4656695	495122	4131841	1953056
5km	70%	35000	2	226	4540108	456870	4052299	1959494
5km	70%	35000	2	221	3685477	401185	3250438	1591046
5km	70%	35000	2	206	3044790	366216	2631296	1472866
5km	70%	35000	2	194	3875147	429710	3417120	1554737
5km	70%	35000	2	366	3919437	492368	3371090	1792881
5km	70%	35000	2	224	3255907	391758	2825508	1615381
5km	70%	35000	2	266	5284419	519533	4705311	2308669
5km	70%	35000	2	294	5248263	492053	4671860	2069667
5km	70%	35000	2	201	3388489	385631	2959856	1663379
5km	70%	35000	2	264	3564687	376208	3161547	1505070
5km	70%	35000	2	256	4473280	511313	3921605	1929699
5km	70%	35000	2	227	4267482	453568	3766779	1933221
5km	70%	35000	2	259	3677226	429582	3208697	1773176
5km	70%	35000	2	305	4009644	425204	3538028	1774052
5km	70%	35000	2	342	4635960	464274	4118418	1990529
5km	70%	35000	2	288	4849894	491924	4282581	2257900
5km	70%	35000	2	279	3932600	415191	3482777	1746520
5km	70%	35000	2	238	3198198	401712	2764114	1512856
5km	70%	35000	2	263	3622684	435770	3143568	1886530
5km	70%	35000	2	254	3097645	377344	2690515	1515276
5km	70%	35000	2	285	3292937	388810	2856601	1504737
5km	70%	35000	2	295	4185881	469285	3653637	2174703
5km	70%	35000	2	317	3660185	458895	3163723	1707557
5km	70%	35000	2	297	4404559	498462	3857181	2099791
5km	70%	35000	2	334	4887280	470189	4380981	1958710
5km	70%	35000	2	185	3528263	394078	3106899	1460010
5km	70%	35000	2	249	3469937	366762	3077538	1624129
5km	70%	35000	2	370	4061803	408412	3612318	1779287
5km	70%	35000	2	191	3854783	419821	3404728	1635493
5km	70%	35000	2	277	4398553	454238	3905586	1772103
5km	70%	35000	2	244	4682730	428912	4199575	1787396
5km	70%	35000	2	260	2933482	364226	2541786	1494058
5km	70%	35000	2	244	3644033	431713	3145752	1869100
5km	70%	35000	2	227	3356690	384205	2934313	1495484
5km	70%	35000	2	280	3721618	414953	3259758	1574587
5km	70%	35000	2	187	4073397	460258	3565843	2164424
5km	70%	35000	2	216	3801516	389595	3380756	1728209
5km	70%	35000	2	177	3072475	333667	2710261	1429603
5km	70%	35000	2	245	2956070	357286	2573085	1522294
5km	70%	35000	2	162	3896118	444194	3410218	1654971
5km	70%	35000	2	467	6481555	607605	5829330	2528577
5km	70%	35000	2	237	3548098	385078	3118588	1478883
5km	70%	35000	2	205	3748989	411524	3291939	1584391
5km	70%	35000	2	241	4446086	503725	3891899	2037422
5km	70%	35000	2	201	3881032	447119	3400743	1761558
5km	70%	35000	2	253	3403320	380452	2987401	1805474
5km	70%	35000	2	239	3772714	403733	3327829	1774357
5km	70%	35000	2	214	3440339	390796	3006799	1620217
5km	70%	35000	2	349	5149903	550371	4562779	2453570
5km	70%	35000	2	261	4227505	443600	3741562	1935957
5km	70%	35000	2	245	3201652	348541	2824497	1583316
5km	70%	35000	2	248	3787322	421430	3294742	1540980
5km	70%	35000	2	390	4458597	523244	3875136	2040048
5km	70%	35000	2	266	4043459	477627	3537366	1715997
5km	70%	35000	2	239	4117571	419137	3659062	1779711
5km	70%	35000	2	245	5131624	497625	4583602	2084790
5km	70%	35000	2	225	4106647	457284	3603984	1886989
5km	70%	35000	2	162	3100462	353327	2719932	1546401
5km	70%	35000	2	225	4136237	442349	3646453	1697023
5km	70%	35000	2	309	3081028	360494	2694123	1631700
5km	70%	35000	2	184	4072429	456938	3575305	1643158
5km	70%	35000	2	236	4111207	488834	3562616	2092919
5km	70%	35000	2	281	3786671	449726	3288983	1876778
5km	70%	35000	2	270	4713781	493426	4168481	1979824
5km	70%	35000	2	329	3341063	399036	2901246	1564265
5km	70%	35000	2	237	4327325	478465	3796405	1959040
5km	70%	35000	2	256	4100047	434099	3624492	1829450
5km	70%	35000	2	230	3849715	463916	3343989	1775153
5km	70%	35000	2	237	3635330	400267	3194455	1606005
5km	70%	35000	2	218	3649131	416938	3204726	1904324
5km	70%	35000	2	286	4695164	476489	4186267	1957678
5km	70%	35000	2	209	3899053	473933	3386202	1705419
5km	70%	35000	2	264	3014445	358063	2617983	1416882
5km	70%	35000	2	383	5886065	543965	5302532	2450533
5km	70%	35000	2	370	3245405	363419	2841630	1697441
5km	70%	35000	2	300	3658795	411845	3204418	1716238
5km	70%	35000	2	256	4380678	464143	3871905	2002125
5km	70%	35000	2	259	4523522	475173	3958993	2126389
5km	70%	35000	2	351	4322564	460438	3786249	1880191
5km	70%	35000	2	189	3489424	387867	3074817	1525364
5km	70%	35000	2	257	4103009	453174	3605117	1781044
5km	70%	35000	2	256	3635360	415119	3193944	1791286
5km	70%	35000	2	284	5437576	508175	4871991	2162024
5km	70%	35000	2	223	3525505	432930	3063858	1684168
5km	70%	35000	2	323	4431258	482164	3890397	2199560
5km	70%	35000	2	236	4099120	491953	3568081	2089430
5km	70%	35000	2	269	3314728	379163	2900394	1595819
5km	70%	35000	2	208	3597767	423268	3145065	1633187
5km	70%	35000	2	253	3839762	417026	3386287	1758205
5km	70%	35000	2	238	3153834	365628	2748259	1587754
5km	70%	35000	2	314	3762803	408602	3310243	1632496
5km	70%	35000	2	259	4495753	479263	3975517	2183342
5km	70%	35000	2	235	3489564	430923	3023970	1486372
5km	70%	35000	2	265	3830038	414235	3337103	1805156
5km	70%	35000	2	321	3918222	442301	3445168	1928312
5km	70%	35000	2	297	4370631	493216	3830511	1865246
5km	70%	35000	2	274	4345392	432802	3879973	1791019
5km	70%	35000	2	300	4641957	462119	4140317	2065820
5km	70%	35000	2	353	4218898	456263	3726102	2011130
5km	70%	35000	2	279	4133598	476154	3615828	2032466
5km	70%	35000	2	296	2928443	337842	2560765	1602876
5km	70%	35000	2	224	3246207	355651	2845751	1449164
5km	70%	35000	2	228	4068299	463351	3536826	1828546
5km	70%	35000	2	175	2977457	371499	2589505	1384992
5km	70%	35000	2	270	4732583	483597	4207690	2039043
5km	70%	35000	2	293	4136178	450252	3636370	1655889
5km	70%	35000	2	248	5421521	517628	4859552	2361726
5km	70%	35000	2	206	3441210	421747	2984850	1643934
5km	70%	35000	2	300	2818674	284465	2493280	1322889
5km	70%	35000	2	223	4255594	452757	3754950	1720179
5km	70%	35000	2	301	5970757	510226	5392448	2616620
5km	70%	35000	2	246	4115266	449545	3619414	1681985
5km	70%	35000	2	244	3787407	407064	3325255	1718047
5km	70%	35000	2	221	3661629	382620	3234126	1662730
5km	70%	35000	2	223	4711937	504381	4162014	1851315
5km	70%	35000	2	315	3858572	398502	3426000	1788299
5km	70%	35000	2	192	5006162	555873	4397028	2230538
5km	70%	35000	2	225	3445941	412095	3016222	1550632
5km	70%	35000	2	288	3884192	407326	3434109	1563040
5km	70%	35000	2	247	3544032	417257	3092792	1560575
5km	70%	35000	2	302	3942180	423506	3490106	1822269
5km	70%	35000	2	284	4401218	473710	3863959	1884223
5km	70%	35000	2	256	4803211	492039	4271847	2102635
5km	70%	35000	2	226	4077853	421148	3590809	1883073
5km	70%	35000	2	236	3243236	397404	2808431	1669904
5km	70%	35000	2	261	3678091	444987	3201214	1722363
5km	70%	35000	2	331	4258851	491375	3727736	1745231
5km	70%	35000	2	209	3629817	388358	3209524	1765443
5km	70%	35000	2	198	3651648	429555	3188998	1513369
5km	70%	35000	2	352	3840185	432282	3375458	1623587
5km	70%	35000	2	290	3353378	414640	2912613	1626665
5km	70%	35000	2	211	3805103	457796	3313567	1686376
5km	70%	35000	2	230	4536971	479069	4021949	1761935
5km	70%	35000	2	249	4116225	454356	3603081	1825231
5km	70%	35000	2	267	5127603	548257	4510519	2477174
5km	70%	35000	2	218	5026188	515698	4444327	2264852
5km	70%	35000	2	192	5022758	552204	4419525	2158685
5km	70%	35000	2	257	4008193	448884	3509086	1878659
5km	70%	35000	2	228	4610576	550597	4024540	2064353
5km	70%	35000	2	200	4822098	490183	4264346	2170097
5km	70%	35000	2	270	4582660	466450	4067954	1914942
5km	70%	35000	2	203	3771336	438537	3288726	1589199
5km	70%	35000	2	222	3820453	418646	3355471	1587039
5km	70%	35000	2	328	3991465	464434	3483670	1953118
5km	70%	35000	2	317	4750620	471240	4225260	2072994
5km	70%	35000	2	220	3521467	399688	3089331	1705211
5km	70%	35000	2	278	3519014	383710	3086806	1613224
5km	70%	35000	2	240	3523274	402937	3095251	1631008
5km	70%	35000	2	261	3706996	450381	3219723	1845608
5km	70%	35000	2	267	4950605	468678	4429189	2094422
5km	70%	35000	2	269	4658683	515743	4085242	2097354
5km	70%	35000	2	273	4800524	450022	4293614	2102903
5km	70%	35000	2	246	3448758	404090	3000190	1590731
5km	70%	35000	2	242	4059216	384962	3636781	1873261
5km	70%	35000	2	242	4339330	495132	3774880	1989980
5km	70%	35000	2	204	4521275	443051	4020623	1922066
5km	70%	35000	2	275	3704197	394646	3274281	2022161
5km	70%	35000	2	268	4450972	493349	3919042	1966356
5km	70%	35000	2	235	2958100	320994	2599073	1404503
5km	70%	35000	2	258	3365818	370214	2960386	1778966
5km	70%	35000	2	244	4668216	485963	4132228	2078509
5km	70%	35000	2	221	4127470	442385	3649878	1755212
5km	70%	35000	2	288	3210823	342332	2829142	1426709
5km	70%	35000	2	328	5816147	557169	5208760	2361583
5km	70%	35000	2	272	4632038	508443	4089919	1887411
5km	70%	35000	2	224	4670235	500371	4125556	1895910
5km	70%	35000	2	218	4219686	487263	3673533	1928440
5km	70%	35000	2	260	3688415	393757	3269942	1488876
5km	70%	35000	2	317	3992231	444553	3505632	1784624
5km	70%	35000	2	201	4002126	470352	3501787	1822452
5km	70%	35000	2	208	3502107	400180	3074364	1541076
5km	70%	35000	2	253	4479668	449198	3988472	1825082
5km	70%	35000	2	300	5024492	493196	4494727	2369610
5km	70%	35000	2	320	3597375	415108	3128346	1678963
5km	70%	35000	2	190	3275076	357613	2891468	1529418
5km	70%	35000	2	200	3261665	392410	2826908	1592937
5km	70%	35000	2	232	4347387	491086	3813419	1882232
5km	70%	35000	2	223	4066034	447445	3565242	2113942
5km	70%	35000	2	305	3908689	417585	3449816	1866309
5km	70%	35000	2	226	3360688	372620	2952653	1567233
5km	70%	35000	2	280	4025528	428378	3557857	1761301
5km	70%	35000	2	423	3414027	431366	2960251	1630502
5km	70%	35000	2	276	3735416	431369	3268123	1692329
5km	70%	35000	2	269	3437670	377101	3015392	1634212
5km	70%	35000	2	299	4487782	456927	3992515	1943019
5km	70%	35000	2	296	4591114	465439	4072575	2176876
5km	70%	35000	2	241	3367174	404246	2942679	1497686
5km	70%	35000	2	215	4306662	525665	3746982	1953937
5km	70%	35000	2	246	5040328	527673	4477671	2147807
5km	70%	35000	2	252	3837563	453283	3346916	1868304
5km	70%	35000	2	229	4465945	459468	3956512	2010815
5km	70%	35000	2	253	4746981	492106	4223404	2254429
5km	70%	35000	2	223	3551507	394352	3116013	1653443
5km	70%	35000	2	263	4085168	430024	3626872	1975179
5km	70%	35000	2	247	3846703	429009	3369966	1873380
5km	70%	35000	2	250	2996706	345576	2626260	1425201
5km	70%	35000	2	185	3504518	393769	3057555	1793671
5km	70%	35000	2	294	4551071	496011	4017715	2033949
5km	70%	35000	2	237	3415154	409768	2958072	1779173
5km	70%	35000	2	224	3704742	420907	3243467	1758968
5km	70%	35000	2	255	4693394	505546	4133062	2079433
5km	70%	35000	2	251	4462864	465462	3938543	1852603
5km	70%	35000	2	308	5572620	605421	4904354	2508716
5km	70%	35000	2	336	3659474	442896	3174588	1902461
5km	70%	35000	2	226	3214428	370850	2811643	1582615
5km	70%	35000	2	284	3055081	369368	2644641	1546192
5km	70%	35000	2	212	3343408	422361	2897092	1827411
5km	70%	35000	2	256	4091745	462851	3569481	1921069
5km	70%	35000	2	254	3700746	429483	3235204	1808216
5km	70%	35000	2	222	4075472	476457	3546166	1865571
5km	70%	35000	2	255	4624338	516061	4038873	2223331
5km	70%	35000	2	267	3882979	443536	3396989	1883118
5km	70%	35000	2	231	4131603	495001	3576799	1915466
5km	70%	35000	2	230	3088991	322785	2734964	1475096
5km	70%	35000	2	226	2796146	322245	2430038	1424492
5km	70%	35000	2	252	5199219	498127	4664718	2181848
5km	70%	35000	2	174	3355063	425918	2884681	1564105
5km	70%	35000	2	263	3855352	419495	3396123	1729985
5km	70%	35000	2	210	2884697	360581	2503723	1339790
5km	70%	35000	2	237	4384381	514878	3825743	1786796
5km	70%	35000	2	233	4126734	468644	3635169	1686519
5km	70%	35000	2	333	3592657	400172	3154635	1642287
5km	70%	35000	2	307	3994616	441283	3522255	1945947
5km	70%	35000	2	224	4239253	508528	3686050	1964328
5km	70%	35000	2	343	3168243	359094	2782012	1538162
5km	70%	35000	2	193	3383522	390838	2953635	1448062
5km	70%	35000	2	203	3291302	392118	2869104	1638511
5km	70%	35000	2	232	4082201	488844	3558746	2006102
5km	70%	35000	2	197	3921842	457626	3418730	1977252
5km	70%	35000	2	303	4078850	447973	3599969	1806831
5km	70%	35000	2	219	3587079	433498	3126738	1966104
5km	70%	35000	2	227	4349271	477358	3811197	1966281
5km	70%	35000	2	230	4732707	473975	4218947	2218175
5km	70%	35000	2	263	4703334	458002	4191530	1885541
5km	70%	35000	2	262	3741197	403170	3281103	1655275
5km	70%	35000	2	278	3943015	417960	3479675	1944778
5km	70%	35000	2	336	4873217	570011	4232451	2424008
5km	70%	35000	2	295	5592335	574014	4963786	2511954
5km	70%	35000	2	230	4162234	447972	3680358	1778151
5km	70%	35000	2	256	4462010	457924	3961134	2116702
5km	70%	35000	2	272	3764145	429295	3311679	1710176
5km	70%	35000	2	266	3467546	388878	3034039	1745421
5km	70%	35000	2	216	3893563	426176	3432674	1736923
5km	70%	35000	2	323	3687463	379284	3274250	1733393
5km	70%	35000	2	358	3487822	376609	3069262	1583532
5km	70%	35000	2	332	3998222	481499	3474872	1811473
5km	70%	35000	2	263	4581673	467297	4067134	1791298
5km	70%	35000	2	261	3709522	427215	3250019	1581658
5km	70%	35000	2	286	4887036	505926	4332111	2151278
5km	70%	35000	2	340	5711460	556505	5101285	2677006
5km	70%	35000	2	254	3930511	458638	3430941	1803608
5km	70%	35000	2	248	3336367	380909	2900941	1569178
5km	70%	35000	2	283	3956515	469494	3438217	1954904
5km	70%	35000	2	274	5199767	508984	4650012	2422953
5km	70%	35000	2	528	4064000	524626	3491795	1960105
5km	70%	35000	2	224	4366732	470080	3836840	1651660
5km	70%	35000	2	227	3586452	438337	3102737	1681294
5km	70%	35000	2	259	5185900	540602	4590495	2410851
5km	70%	35000	2	196	4526020	455234	4023625	1934608
5km	70%	35000	2	234	4833988	472830	4308041	2331070
5km	70%	35000	2	238	3647035	401130	3193715	1630726
5km	70%	35000	2	236	3211465	382069	2778944	1541575
5km	70%	35000	2	290	3763742	400222	3334846	1579090
5km	70%	35000	2	324	3664765	428698	3197801	1921859
5km	70%	35000	2	202	3782655	411827	3335677	1727358
5km	70%	35000	2	225	3314221	391202	2897526	1603705
5km	70%	35000	2	185	3490265	399775	3055822	1662215
5km	70%	35000	2	275	5338660	492754	4782577	2337238
5km	70%	35000	2	209	3359926	413713	2913178	1632665
5km	70%	35000	2	220	3972132	473084	3456597	1880011
5km	70%	35000	2	192	3004569	336470	2631598	1577935
5km	70%	35000	2	346	4004317	437186	3516232	1932986
5km	70%	35000	2	284	4057863	468870	3549651	1734758
5km	70%	35000	2	304	4237308	472111	3730970	2122768
5km	70%	35000	2	229	4051429	465088	3540926	1948132
5km	70%	35000	2	188	3916767	413858	3484537	1658675
5km	70%	35000	2	443	4942133	505296	4377845	2148715
5km	70%	35000	2	253	3659883	448659	3177725	1451101
5km	70%	35000	2	230	4300339	513320	3745113	2016967
5km	70%	35000	2	285	4949589	561258	4346696	2347527
5km	70%	35000	2	268	4071339	458105	3553071	1826856
5km	70%	35000	2	232	3407392	427624	2907590	1664882
5km	70%	35000	2	205	3466055	350143	3081191	1646785
5km	70%	35000	2	207	3288493	375015	2874775	1655308
5km	70%	35000	2	215	5002957	508688	4435762	2016647
5km	70%	35000	2	236	5183552	491273	4651477	2085666
5km	70%	35000	2	223	3968172	431304	3492274	1772924
5km	70%	35000	2	274	4738145	495063	4199227	2101759
5km	70%	35000	2	227	3851733	428693	3364745	1501350
5km	70%	35000	2	211	4608768	496492	4061657	2200489
5km	70%	35000	2	297	4503752	449034	4027871	1937627
5km	70%	35000	2	256	3047725	349344	2664157	1504105
5km	70%	35000	2	226	3479802	424929	3024720	1781405
5km	70%	35000	2	321	3733560	457805	3245861	1643206
5km	70%	35000	2	277	4170468	394433	3721101	1928423
5km	70%	35000	2	249	4159641	470125	3650869	1940607
5km	70%	35000	2	385	5575743	554462	4969213	2591198
5km	70%	35000	2	279	4450007	507048	3896445	2156753
5km	70%	35000	2	237	4237132	432884	3766908	1792868
5km	70%	35000	2	225	4078520	506861	3530655	1844508
5km	70%	35000	2	295	5007237	503866	4443912	2216309
5km	70%	35000	2	221	3097837	385160	2634164	1725456
5km	70%	35000	2	286	3602353	375751	3181282	1544647
5km	70%	35000	2	239	5009458	486551	4459140	2020052
5km	70%	35000	2	295	3705263	416417	3254586	1852735
5km	70%	35000	2	381	4965894	528677	4384492	2000856
5km	70%	35000	2	214	3374721	424618	2919562	1547136
5km	70%	35000	2	250	4729954	490616	4198760	2052953
5km	70%	35000	2	342	5090899	489513	4537670	2288528
5km	70%	35000	2	231	3447207	363961	3050054	1772836
5km	70%	35000	2	250	4091192	465085	3601062	1747782
5km	70%	35000	2	276	4810582	540951	4217097	2140717
5km	70%	35000	2	257	4236950	421130	3771250	1844456
5km	70%	35000	2	214	3833466	414386	3373455	1785809
5km	70%	35000	2	255	4236222	444702	3759610	1981413
5km	70%	35000	2	367	5505305	527047	4931142	2268979
5km	70%	35000	2	340	4411801	452730	3909446	1999036
5km	70%	35000	2	290	3513428	423667	3053473	1716386
5km	70%	35000	2	236	3854534	463314	3357441	1800823
5km	70%	35000	2	318	4461522	473575	3925556	2267391
5km	70%	35000	2	304	3380258	361510	2974919	1523303
5km	70%	35000	2	263	4685510	472330	4170508	2319051
5km	70%	35000	2	192	3849627	448161	3356421	1874681
5km	70%	35000	2	243	3414459	401776	2988455	1444933
5km	70%	35000	2	212	3634417	444635	3169134	1689113
5km	70%	35000	2	332	3817013	434563	3335135	1742463
5km	70%	35000	2	284	4272620	485221	3743961	2141720
5km	70%	35000	2	243	3763570	432449	3285877	1653797
5km	70%	35000	2	340	4705678	477436	4201309	2118931
5km	70%	35000	2	176	2757096	303298	2427177	1498709
5km	70%	35000	2	245	4052844	487724	3537514	1930846
5km	70%	35000	2	230	3727553	396752	3254643	1681116
5km	70%	35000	2	249	4329198	452218	3824985	1818503
5km	70%	35000	2	229	4113762	471286	3575419	1886106
5km	70%	35000	2	274	5090679	540642	4508071	2279271
5km	70%	35000	2	238	3614201	416526	3184472	1557115
5km	70%	35000	2	212	4388432	483670	3822258	1789044
5km	70%	35000	2	369	4481978	525140	3904718	2016330
5km	70%	35000	2	247	4224251	421261	3761079	1833493
5km	70%	35000	2	265	4341355	474721	3794067	2152933
5km	70%	35000	2	219	3635160	416775	3179448	1681190
5km	70%	35000	2	373	5297785	544405	4708573	2226228
5km	70%	35000	2	278	4255662	444808	3768526	1863033
5km	70%	35000	2	371	4984816	470622	4463938	2281130
5km	70%	35000	2	264	3856327	384160	3446636	1742042
5km	70%	35000	2	318	3897360	457910	3392868	1748770
5km	70%	35000	2	184	2975671	362504	2576532	1478157
5km	70%	35000	2	177	3858616	443902	3382550	1714197
5km	70%	35000	2	232	4729847	497664	4177422	2075959
5km	70%	35000	2	263	5176903	542638	4598931	2181395
5km	70%	35000	2	360	4444900	467930	3945801	1941436
5km	70%	35000	2	207	3156444	359521	2763824	1414984
5km	70%	35000	2	303	3315433	401283	2849273	1480244
5km	70%	35000	2	316	5154862	531361	4567870	2482815
5km	70%	35000	2	213	4417233	529526	3852501	1961042
5km	70%	35000	2	276	4992347	514083	4442995	2300792
5km	70%	35000	2	243	3725500	438662	3243535	1973190
5km	70%	35000	2	270	4114255	482315	3592102	1834096
5km	70%	35000	2	273	4341857	529313	3780545	2109460
5km	70%	35000	2	233	3520677	410444	3071935	1674037
5km	70%	35000	2	247	3135124	346881	2738098	1452309
5km	70%	35000	2	200	3863155	390048	3434653	1673869
5km	70%	35000	2	342	5739876	561115	5118740	2464493
5km	70%	35000	2	247	3589129	412615	3150767	1536115
5km	70%	35000	2	276	3325404	366752	2933075	1550833
5km	70%	35000	2	233	4027553	480582	3496380	2045767
5km	70%	35000	2	230	2766657	341121	2385825	1430903
5km	70%	35000	2	353	3695234	433716	3228198	1831743
5km	70%	35000	2	219	4286049	479543	3769710	1910261
5km	70%	35000	2	248	2951678	375836	2535539	1452198
5km	70%	35000	2	312	3846886	407616	3391225	1574750
5km	70%	35000	2	301	4772701	488018	4222001	2249848
5km	70%	35000	2	287	3788843	430011	3317429	1688408
5km	70%	35000	2	400	4499308	418364	4029076	2019503
5km	70%	35000	2	218	3893200	421490	3436702	1811766
5km	70%	35000	2	312	4610044	482330	4089887	2140395
5km	70%	35000	2	329	3606681	417824	3158167	1860792
5km	70%	35000	2	296	3728139	431273	3266425	1535027
5km	70%	35000	2	352	3446274	379989	3032432	1419405
5km	70%	35000	2	293	4534936	425571	4084597	2054968
5km	70%	35000	2	272	4465522	465510	3950434	2104453
5km	70%	35000	2	341	5076802	489883	4536901	2073691
5km	70%	35000	2	220	3268797	389247	2837873	1543947
5km	70%	35000	2	283	4979890	490490	4438910	2162032
5km	70%	35000	2	261	4890338	538417	4316876	2211378
5km	70%	35000	2	249	3826867	458181	3330033	1989868
5km	70%	35000	2	187	3503427	450292	3021343	1790753
5km	70%	35000	2	257	3587319	395655	3157101	1977979
5km	70%	35000	2	226	5220659	507423	4649238	2128049
5km	70%	35000	2	323	5486846	537003	4888058	2287117
5km	70%	35000	2	308	4699387	490381	4167097	1959304
5km	70%	35000	2	275	5318583	555409	4705696	2234088
5km	70%	35000	2	254	3583125	404757	3139357	1572629
5km	70%	35000	2	230	4598729	508304	4053574	2181408
5km	70%	35000	2	251	4326880	459403	3824183	1941868
5km	70%	35000	2	274	3701315	403234	3229502	1516911
5km	70%	35000	2	249	4247346	433654	3772264	1826082
5km	70%	35000	2	269	4392801	438075	3874819	1831915
5km	70%	35000	2	242	4088239	437432	3582021	1807198
5km	70%	35000	2	221	4034159	411542	3587124	1773333
5km	70%	35000	2	300	4159157	457842	3653355	1847630
5km	70%	35000	2	291	5349892	536794	4774188	2165822
5km	70%	35000	2	213	3518898	421123	3061542	1594419
5km	70%	35000	2	304	4991403	455906	4481692	2171992
5km	70%	35000	2	222	4014161	457340	3509277	1783313
5km	70%	35000	2	307	4469151	501189	3934857	2209361
5km	70%	35000	2	304	3499056	421429	3019172	1759150
5km	70%	35000	2	206	3053563	353530	2672789	1328558
5km	70%	35000	2	187	2825345	327099	2477263	1191827
5km	70%	35000	2	376	4046860	403189	3603904	2028020
5km	70%	35000	2	246	3864134	409784	3411876	1641121
5km	70%	35000	2	255	4258553	453745	3758429	1857833
5km	70%	35000	2	271	3524951	400915	3089804	1528870
5km	70%	35000	2	218	4130250	485682	3593262	1955012
5km	70%	35000	2	262	3818556	452886	3301289	1923271
5km	70%	35000	2	309	4052731	494844	3522726	2127029
5km	70%	35000	2	345	5160190	514294	4613128	2264657
5km	70%	35000	2	326	5525054	549846	4930194	2296075
5km	70%	35000	2	257	3874889	375478	3470155	1646664
5km	70%	35000	2	320	4209734	452335	3727104	1922333
5km	70%	35000	2	300	3886158	434519	3400596	1737216
5km	70%	35000	2	158	3454894	403882	3010882	1604458
5km	70%	35000	2	156	2939727	328888	2579052	1402366
5km	70%	35000	2	222	3805038	431948	3340888	1750302
5km	70%	35000	2	254	4143383	451922	3632017	2102149
5km	70%	35000	2	221	3879051	440245	3389450	1683502
5km	70%	35000	2	212	3674962	405094	3241769	1635420
5km	70%	35000	2	183	3167525	366501	2774961	1359914
5km	70%	35000	2	419	5184442	540762	4572792	2291363
5km	70%	35000	2	261	4288863	426818	3816853	1928893
5km	70%	35000	2	251	4247927	437230	3750433	1848780
5km	70%	35000	2	302	3988729	447664	3484862	1859520
5km	70%	35000	2	254	5203129	504617	4640915	2090975
5km	70%	35000	2	364	4825577	454460	4321895	2228817
5km	70%	35000	2	349	3445057	366500	3054010	1510699
5km	70%	35000	2	313	3704425	404151	3263026	1626683
5km	70%	35000	2	266	3753036	415488	3270585	1925749
5km	70%	35000	2	219	4151213	467374	3645393	1727502
5km	70%	35000	2	256	5026136	581980	4394377	2270163
5km	70%	35000	2	289	4119106	474308	3601885	1795182
5km	70%	35000	2	242	3673447	408778	3235352	1604134
5km	70%	35000	2	242	4028708	459281	3521134	1947061
5km	70%	35000	2	179	3829100	445244	3340694	1813598
5km	70%	35000	2	225	3758525	436200	3283797	1731253
5km	70%	35000	2	269	4064641	442156	3570551	1811745
5km	70%	35000	2	242	4267840	508406	3712700	2154013
5km	70%	35000	2	218	4054690	431683	3571182	1928952
5km	70%	35000	2	300	3401074	388763	2985987	1562453
5km	70%	35000	2	252	3568205	379814	3156154	1662128
5km	70%	35000	2	197	3932714	441507	3439633	1813055
5km	70%	35000	2	199	4293985	487036	3768672	1824190
5km	70%	35000	2	306	4198766	500302	3656495	1910678
5km	70%	35000	2	249	3893863	410915	3442935	1671295
5km	70%	35000	2	272	3266596	360984	2876446	1439791
5km	70%	35000	2	287	3866660	452624	3358206	1753340
5km	70%	35000	2	325	5472599	518620	4899707	2180049
5km	70%	35000	2	358	4972921	489322	4450524	2049236
5km	70%	35000	2	450	4258775	419657	3786526	1854373
5km	70%	35000	2	251	3535767	362873	3141733	1602532
5km	70%	35000	2	282	4148549	509240	3592346	1837157
5km	70%	35000	2	273	4135902	424951	3672127	1944629
5km	70%	35000	2	261	3948646	471184	3419098	1829779
5km	70%	35000	2	194	4158541	460366	3647170	1831539
5km	70%	35000	2	247	4021514	477901	3505920	1699341
5km	70%	35000	2	187	3165760	380659	2743998	1395936
5km	70%	35000	2	170	3841751	438395	3367610	1533140
5km	70%	35000	2	287	4274301	473799	3782498	1871360
5km	70%	35000	2	233	3667541	400502	3224531	1817641
5km	70%	35000	2	273	4843343	462830	4348025	2250636
5km	70%	35000	2	303	3609892	376781	3192648	1615936
5km	70%	35000	2	353	4228630	479950	3699936	1937129
5km	70%	35000	2	380	4192244	404410	3746056	2026025
5km	70%	35000	2	213	4360996	459438	3848465	1870664
5km	70%	35000	2	211	3271224	356131	2869311	1498315
5km	70%	35000	2	289	4184621	511497	3629416	1848806
5km	70%	35000	2	269	3950582	430476	3491369	1837137
5km	70%	35000	2	400	3432645	371927	3032298	1740892
5km	70%	35000	2	346	4092936	422619	3632220	1903060
5km	70%	35000	2	277	3836760	488196	3308187	1935310
5km	70%	35000	2	235	4670837	459103	4168770	1850638
5km	70%	35000	2	174	2841214	337364	2477646	1412326
5km	70%	35000	2	245	3087525	370204	2677121	1456860
5km	70%	35000	2	350	4273288	481044	3733113	1790862
5km	70%	35000	2	373	4158297	479846	3630385	1875391
5km	70%	35000	2	319	5693309	570114	5063592	2376148
5km	70%	35000	2	277	4171169	416306	3724543	1973870
5km	70%	35000	2	337	4825063	458697	4313085	2204842
5km	70%	35000	2	230	3927221	431311	3480420	1734982
5km	70%	35000	2	169	3978052	439560	3499894	1795285
5km	70%	35000	2	325	4866697	481681	4329604	2072805
5km	70%	35000	2	167	4198476	480747	3661565	1835673
5km	70%	35000	2	366	4178658	465163	3682162	1948254
5km	70%	35000	2	223	4980725	491475	4431580	2242450
5km	70%	35000	2	315	4328637	469303	3825870	2140212
5km	70%	35000	2	207	3192682	389419	2768079	1580475
5km	70%	35000	2	289	4661522	491418	4128929	1965188
5km	70%	35000	2	254	3327114	417543	2885513	1504929
5km	70%	35000	2	333	4338638	505636	3788054	2097785
5km	70%	35000	2	243	3927252	442805	3436518	1778657
5km	70%	35000	2	298	4109988	482525	3575865	1883027
5km	70%	35000	2	220	3271385	371463	2862387	1607635
5km	70%	35000	2	263	4058148	465336	3550780	2192325
5km	70%	35000	2	265	5732543	526888	5165023	2283904
5km	70%	35000	2	310	4927955	516288	4351746	2093182
5km	70%	35000	2	272	3477764	390716	3043171	1618048
5km	70%	35000	2	184	3819934	453204	3328607	1625261
5km	70%	35000	2	284	3317978	396913	2904607	1548161
5km	70%	35000	2	292	4053249	483455	3547073	1772333
5km	70%	35000	2	247	4028427	454067	3510608	1890269
5km	70%	35000	2	246	3975038	475493	3455301	1895122
5km	70%	35000	2	177	3305040	397194	2883613	1539842
5km	70%	35000	2	239	3831435	399421	3411048	1781375
5km	70%	35000	2	285	4506055	482218	3977298	2118458
5km	70%	35000	2	215	4186702	494095	3635234	1716440
5km	70%	35000	2	403	4161203	432659	3694155	2006016
5km	70%	35000	2	194	3491813	422790	3025650	1651332
5km	70%	35000	2	241	4809657	462283	4311158	2026984
5km	70%	35000	2	334	3444656	413259	2995263	1615548
5km	70%	35000	2	326	3397957	426008	2942948	1697483
5km	70%	35000	2	228	4360981	432291	3902707	1868160
5km	70%	35000	2	270	4527348	514395	3981524	2063806
5km	70%	35000	2	331	4630144	468581	4113870	2003865
5km	70%	35000	2	247	5341977	553298	4751441	2113888
5km	70%	35000	2	177	2578929	306028	2252128	1212288
5km	70%	35000	2	232	3090988	352303	2706913	1564194
5km	70%	35000	2	236	4446103	442039	3958725	1785379
5km	70%	35000	2	248	2662428	302931	2340384	1376004
5km	70%	35000	2	257	4602711	511029	4042301	2021256
5km	70%	35000	2	195	3881722	461692	3376242	1921391
5km	70%	35000	2	179	2906867	327200	2521661	1487467
5km	70%	35000	2	232	4013325	402675	3575302	1711880
5km	70%	35000	2	265	3926302	415338	3456393	2048844
5km	70%	35000	2	216	3324544	379827	2901254	1603551
5km	70%	35000	2	323	5083017	497247	4552911	2034983
5km	70%	35000	2	244	4455083	475776	3929400	2051030
5km	70%	35000	2	290	5130064	494567	4567814	1984956
5km	70%	35000	2	306	4599678	433013	4145090	1857888
5km	70%	35000	2	308	5178955	528087	4598624	2251514
5km	70%	35000	2	222	4249121	457741	3743383	1856351
5km	70%	35000	2	402	4896407	496749	4350890	2482855
5km	70%	35000	2	238	2946974	330570	2585148	1377546
5km	70%	35000	2	308	3562652	403855	3122248	1649806
5km	70%	35000	2	202	4173721	490067	3635514	1872765
5km	70%	35000	2	356	5223994	519922	4662614	2205676
5km	70%	35000	2	224	3568521	438035	3089469	1665545
5km	70%	35000	2	206	3147983	348186	2761640	1451776
5km	70%	35000	2	247	3507081	385121	3086998	1615164
5km	70%	35000	2	221	3442427	406432	2988885	1686008
5km	70%	35000	2	380	4590987	422224	4129416	2081601
5km	70%	35000	2	251	2971246	373694	2564135	1700310
5km	70%	35000	2	189	3712118	412060	3259764	1594981
5km	70%	35000	2	266	3439142	362435	3042788	1568884
5km	70%	35000	2	381	4834276	499480	4292790	2097649
5km	70%	35000	2	294	3219045	377023	2796345	1711485
5km	70%	35000	2	233	4178448	452723	3677272	1766758
5km	70%	35000	2	252	3576899	401815	3143441	1663080
5km	70%	35000	2	195	3640078	413463	3190582	1582448
5km	70%	35000	2	221	3415793	405730	2942649	1681507
5km	70%	35000	2	257	3351736	392305	2925811	1526029
5km	70%	35000	2	259	4309923	487980	3785890	1819109
5km	70%	35000	2	258	3423934	366067	3007873	1601066
5km	70%	35000	2	269	4243275	439767	3765611	1974666
5km	70%	35000	2	276	3676370	442865	3200286	1741055
5km	70%	35000	2	214	3788582	430617	3327719	1813784
5km	70%	35000	2	284	4137090	455162	3648336	1703829
5km	70%	35000	2	197	3942288	460051	3439099	1738257
5km	70%	35000	2	292	4824064	446388	4335614	2104479
5km	70%	35000	2	320	4091811	443662	3624076	1846917
5km	70%	35000	2	200	4297737	441549	3811412	1824724
5km	70%	35000	2	425	3918051	442899	3425071	1816248
5km	70%	35000	2	251	4753366	495227	4197743	2055472
5km	70%	35000	2	271	4453556	497384	3922232	2062311
5km	70%	35000	2	382	4736900	466382	4231907	2130750
5km	70%	35000	2	278	4556282	489854	4027423	2018541
5km	70%	35000	2	246	3449572	381862	3031252	1489238
5km	70%	35000	2	218	3645305	409142	3207945	1479516
5km	70%	35000	2	258	3961385	417081	3502993	2178859
5km	70%	35000	2	237	4003241	439682	3493541	1861337
5km	70%	35000	2	224	3980553	438715	3515077	1837123
5km	70%	35000	2	214	3832188	435513	3355163	2067171
5km	70%	35000	2	210	3641084	437441	3169506	1641363
5km	70%	35000	2	302	3577672	415460	3123606	1689184
5km	70%	35000	2	238	3764313	423537	3298456	1470409
5km	70%	35000	2	252	3728810	422689	3264946	1727306
5km	70%	35000	2	229	5209993	527964	4620346	2260487
5km	70%	35000	2	336	4876980	492100	4315998	2088237
5km	70%	35000	2	256	4024350	444213	3534209	1796455
5km	70%	35000	2	254	3857904	488312	3324151	1831859
5km	70%	35000	2	194	3261061	409180	2822467	1434236
5km	70%	35000	2	219	3221658	372623	2830367	1300434
5km	70%	35000	2	413	4134683	485242	3609749	1824263
5km	70%	35000	2	379	4393424	459633	3903172	2325021
5km	70%	35000	2	203	3854983	484248	3346310	1874232
5km	70%	35000	2	354	6110324	583645	5432776	2633792
5km	70%	35000	2	292	3787016	422742	3328407	1836887
5km	70%	35000	2	271	4038848	461032	3533559	1848055
5km	70%	35000	2	258	3914373	451380	3420285	1867322
5km	70%	35000	2	248	2986937	332575	2624242	1564444
5km	70%	35000	2	215	4047202	467074	3555301	1847253
5km	70%	35000	2	238	4162803	406217	3717017	2044504
5km	70%	35000	2	172	3241852	392058	2817636	1395960
5km	70%	35000	2	228	4064747	484813	3544337	1870278
5km	70%	35000	2	262	3513766	412526	3066111	1702495
5km	70%	35000	2	224	4058817	437414	3583043	1541397
5km	70%	35000	2	217	3504882	375117	3101675	1493156
5km	70%	35000	2	245	4774884	452310	4276836	2032308
5km	70%	35000	2	171	3201884	393547	2776107	1680414
5km	70%	35000	2	309	5720138	593233	5063381	2345320
5km	70%	35000	2	246	4353850	455324	3865586	1957996
5km	70%	35000	2	191	3136873	393016	2715584	1608766
5km	70%	35000	2	281	3948461	394454	3532788	1808489
5km	70%	35000	2	233	4063761	451254	3565222	1692554
5km	70%	35000	2	242	4820108	494174	4290560	1939326
5km	70%	35000	2	267	3931399	445972	3455633	1649057
5km	70%	35000	2	263	4536018	478765	4012048	1787454
5km	70%	35000	2	352	4903355	481358	4371859	2203422
5km	70%	35000	2	306	5193928	505431	4649804	2316212
5km	70%	35000	2	327	3697368	434498	3225840	1614170
5km	70%	35000	2	203	3640971	372779	3232757	1675693
5km	70%	35000	2	248	3491933	409966	3061433	1525381
5km	70%	35000	2	289	4664510	462179	4151488	1959285
5km	70%	35000	2	221	3573007	399358	3132067	1749622
5km	70%	35000	2	249	3987901	497279	3449065	1830665
5km	70%	35000	2	231	3570612	423835	3090073	1922854
5km	70%	35000	2	330	4598172	477011	4088481	1930325
5km	70%	35000	2	250	3885058	410200	3442269	1846686
5km	70%	35000	2	201	3548506	408057	3105580	1612997
5km	70%	35000	2	217	3899814	444522	3386076	1837353
5km	70%	35000	2	241	4458246	466327	3922619	2054321
5km	70%	35000	2	325	3941396	444996	3445168	1853386
5km	70%	35000	2	347	4811420	459913	4312187	2054791
5km	70%	35000	2	356	4902393	491649	4367902	2039274
5km	70%	35000	2	235	3659307	411431	3210954	1529023
5km	70%	35000	2	480	4371367	505003	3800960	1929905
5km	70%	35000	2	318	3525024	387135	3095986	1743574
5km	70%	35000	2	227	4255924	437448	3766970	1713273
5km	70%	35000	2	304	4789568	468261	4281278	1993785
5km	70%	35000	2	230	3371684	383244	2948560	1664105
5km	70%	35000	2	239	4749084	506006	4188500	2286201
5km	70%	35000	2	247	3434942	382608	3002535	1699448
5km	70%	35000	2	269	4073845	430405	3607496	1889159
5km	70%	35000	2	299	3272951	341497	2879683	1625277
5km	70%	35000	2	218	4601292	509462	4061951	2001176
5km	70%	35000	2	251	4871467	462764	4374379	2091157
5km	70%	35000	2	261	3939853	405937	3507921	1815552
5km	70%	35000	2	243	3899952	469349	3383187	1863848
5km	70%	35000	2	211	3084574	334390	2713520	1511823
5km	70%	35000	2	248	4543241	513181	3975679	2173462
5km	70%	35000	2	245	4298440	458080	3800236	2053297
5km	70%	35000	2	263	4354140	489850	3830409	1963884
5km	70%	35000	2	176	3874602	425633	3407041	1709781
5km	70%	35000	2	252	4017891	468357	3506655	1860011
5km	70%	35000	2	277	3479876	365451	3071091	1637979
[truncated: 1 more rows]
