# Supplementary material for: Quantifying the Value of Perfect Information in Emergency Vaccination Campaigns
Source: PLoS Comput Biol. 2017 Feb 16;13(2):e1005318. doi: 10.1371/journal.pcbi.1005318 (PMC5312803; doi:10.1371/journal.pcbi.1005318)
Supplement: S1 Data — (ZIP) [file pcbi.1005318.s013.zip › Data/5km vaccination/data14.txt]

vacc_radius	efficacy	capacity	delay	outbreak_duration	livestock_culled	cattle_culled	sheep_culled	vaccinations
5km	70%	35000	4	379	5499070	588924	4851648	2540907
5km	70%	35000	4	280	3640928	415957	3168201	1835639
5km	70%	35000	4	310	4196014	462920	3684925	2046231
5km	70%	35000	4	224	3954610	467125	3453657	1869140
5km	70%	35000	4	275	3589543	401410	3161526	1776635
5km	70%	35000	4	345	3370982	408613	2933619	1687972
5km	70%	35000	4	229	3603698	411142	3153482	1708893
5km	70%	35000	4	222	3758156	461812	3258098	1857589
5km	70%	35000	4	307	4709350	467451	4187887	2175548
5km	70%	35000	4	263	4132806	427484	3656564	1761574
5km	70%	35000	4	241	3967224	436193	3488822	1738278
5km	70%	35000	4	276	3338511	355307	2928172	1477634
5km	70%	35000	4	206	4038387	406420	3601639	1673060
5km	70%	35000	4	275	3966060	429179	3496720	1830247
5km	70%	35000	4	242	4264006	434668	3779815	2058406
5km	70%	35000	4	186	3371443	428589	2908041	1708139
5km	70%	35000	4	246	3464727	386942	3029058	1513734
5km	70%	35000	4	301	5061907	487181	4520707	1900597
5km	70%	35000	4	229	4179408	417730	3728307	1828681
5km	70%	35000	4	195	3919849	460981	3427001	1743973
5km	70%	35000	4	272	4232735	504938	3694860	1758856
5km	70%	35000	4	280	4604615	518170	4039859	1792830
5km	70%	35000	4	264	3250024	353544	2866018	1641499
5km	70%	35000	4	313	3383918	369042	2978581	1512807
5km	70%	35000	4	311	3616082	430598	3125052	1796112
5km	70%	35000	4	234	3823340	447310	3327537	1778635
5km	70%	35000	4	287	5092680	506488	4525416	2250623
5km	70%	35000	4	393	3970873	432810	3487480	1770283
5km	70%	35000	4	209	4122596	467365	3599917	1916692
5km	70%	35000	4	325	3212210	357880	2822109	1604912
5km	70%	35000	4	331	5289720	545126	4688722	2345004
5km	70%	35000	4	186	4234154	487249	3726427	1941245
5km	70%	35000	4	327	4314915	453227	3821868	2218984
5km	70%	35000	4	328	3704271	430915	3221333	1736254
5km	70%	35000	4	252	3364769	421237	2929527	1487889
5km	70%	35000	4	256	3643552	433897	3170417	1909372
5km	70%	35000	4	204	2541468	305263	2216538	1409629
5km	70%	35000	4	268	3184362	347878	2786353	1586371
5km	70%	35000	4	265	3239347	349522	2861399	1502809
5km	70%	35000	4	232	3857509	468662	3362843	1761732
5km	70%	35000	4	311	4557230	457966	4074166	2215523
5km	70%	35000	4	314	4143732	418282	3672316	1822260
5km	70%	35000	4	212	3453056	405530	2999997	1723120
5km	70%	35000	4	200	3308080	387590	2879697	1514246
5km	70%	35000	4	248	3808805	416027	3334407	1613331
5km	70%	35000	4	206	4901598	551667	4300088	2208492
5km	70%	35000	4	379	3707416	444911	3224307	2018277
5km	70%	35000	4	225	3477373	407084	3026250	1962355
5km	70%	35000	4	218	3672646	453512	3183767	1777636
5km	70%	35000	4	204	3508098	389121	3081457	1638470
5km	70%	35000	4	276	4744543	533081	4150232	2255800
5km	70%	35000	4	292	3366079	390520	2946705	1656823
5km	70%	35000	4	266	4787241	449207	4302187	2141928
5km	70%	35000	4	217	4645544	462566	4148669	1871934
5km	70%	35000	4	189	3753208	410159	3319076	1589264
5km	70%	35000	4	375	4550641	518301	3989539	2005955
5km	70%	35000	4	203	2787517	318295	2449990	1564977
5km	70%	35000	4	221	3801965	438721	3318306	1896628
5km	70%	35000	4	248	3755749	462800	3260718	1631501
5km	70%	35000	4	214	3883446	449294	3397132	1978032
5km	70%	35000	4	289	3922984	446159	3441946	1875565
5km	70%	35000	4	318	4836387	488804	4317362	2042689
5km	70%	35000	4	294	4587656	507617	4026975	1977210
5km	70%	35000	4	263	4907508	506817	4335592	2154632
5km	70%	35000	4	228	3837614	437542	3365028	1541258
5km	70%	35000	4	232	3655680	414146	3217332	1625492
5km	70%	35000	4	301	4415509	447871	3926725	2077686
5km	70%	35000	4	206	4147321	424258	3669820	1830447
5km	70%	35000	4	253	5298791	565464	4682784	2399923
5km	70%	35000	4	368	4122696	462807	3621571	1792669
5km	70%	35000	4	232	4023177	473468	3514746	1796675
5km	70%	35000	4	261	4835097	489038	4308360	2230666
5km	70%	35000	4	344	3789733	393331	3360026	1661993
5km	70%	35000	4	232	3592051	410098	3117640	1713899
5km	70%	35000	4	230	4304154	492016	3776013	1911598
5km	70%	35000	4	188	4231475	437933	3752015	1702302
5km	70%	35000	4	206	3824775	462378	3323758	1739966
5km	70%	35000	4	335	3533712	367961	3125107	1622471
5km	70%	35000	4	200	3817106	445056	3326213	1628915
5km	70%	35000	4	246	3199280	357466	2799904	1590093
5km	70%	35000	4	253	4297965	484902	3778736	1922844
5km	70%	35000	4	285	4096451	417360	3640445	1775658
5km	70%	35000	4	336	3387280	388840	2949503	1630680
5km	70%	35000	4	277	4637031	440574	4168373	1745025
5km	70%	35000	4	334	3722800	386432	3300184	1766401
5km	70%	35000	4	170	3948785	419474	3490472	1784579
5km	70%	35000	4	291	4827852	462075	4302157	2295741
5km	70%	35000	4	223	3521051	386001	3078660	1675292
5km	70%	35000	4	308	4535295	477989	4007032	1983246
5km	70%	35000	4	299	3431929	396637	3010599	1551679
5km	70%	35000	4	227	4485354	501154	3933630	1996930
5km	70%	35000	4	264	4031136	426353	3549302	1958374
5km	70%	35000	4	217	3631004	420823	3181750	1847561
5km	70%	35000	4	304	4243340	379982	3840158	1724715
5km	70%	35000	4	285	4993991	516943	4433325	2026742
5km	70%	35000	4	223	3108761	319414	2759924	1560614
5km	70%	35000	4	264	3788226	431155	3314712	1861732
5km	70%	35000	4	348	3653924	395835	3217815	1920231
5km	70%	35000	4	245	3741678	440015	3263547	1787576
5km	70%	35000	4	255	3688686	419806	3235645	1720056
5km	70%	35000	4	394	3796696	439610	3319731	1813408
5km	70%	35000	4	282	4139225	460964	3646993	1694011
5km	70%	35000	4	216	4268374	484443	3743871	1808279
5km	70%	35000	4	288	4573482	460362	4070360	2068723
5km	70%	35000	4	228	3834468	394102	3413726	1778867
5km	70%	35000	4	255	4059498	451430	3557862	1991308
5km	70%	35000	4	255	5037618	506611	4492219	2123886
5km	70%	35000	4	243	4190327	458472	3682234	1883019
5km	70%	35000	4	345	4019078	460866	3526371	1899662
5km	70%	35000	4	248	4186274	471559	3686059	1737161
5km	70%	35000	4	227	4466271	496614	3935611	1991797
5km	70%	35000	4	384	3842513	414833	3381542	1754223
5km	70%	35000	4	362	4578598	489147	4041166	2231582
5km	70%	35000	4	310	4068068	467054	3549337	1730547
5km	70%	35000	4	216	4190123	472065	3656233	1926992
5km	70%	35000	4	252	3935135	444494	3460005	1699538
5km	70%	35000	4	408	5026092	521155	4457762	2076271
5km	70%	35000	4	287	3830065	429693	3375368	1899738
5km	70%	35000	4	312	4437100	422320	3971000	1948995
5km	70%	35000	4	230	4103841	474235	3597634	1899338
5km	70%	35000	4	329	5844228	567635	5214268	2616814
5km	70%	35000	4	180	3634808	389343	3222966	1572218
5km	70%	35000	4	217	3242246	350435	2866532	1603428
5km	70%	35000	4	217	5312468	534224	4726490	2089462
5km	70%	35000	4	205	3480003	420102	3016594	1616429
5km	70%	35000	4	292	4501368	456933	3993950	2012499
5km	70%	35000	4	500	4912064	425505	4439811	2020115
5km	70%	35000	4	256	3795273	421676	3335249	1837607
5km	70%	35000	4	242	4128814	451318	3637651	1714584
5km	70%	35000	4	275	3749140	455249	3258658	1856402
5km	70%	35000	4	404	4366580	458440	3858067	2013683
5km	70%	35000	4	227	3387158	381335	2965192	1651990
5km	70%	35000	4	272	3275520	361096	2861577	1646510
5km	70%	35000	4	215	3274919	384096	2858235	1554589
5km	70%	35000	4	389	3983501	512570	3434842	1782767
5km	70%	35000	4	371	3413541	398406	2982929	1645853
5km	70%	35000	4	313	4330747	394961	3873177	1899869
5km	70%	35000	4	307	4871461	516701	4312289	2114632
5km	70%	35000	4	212	3456279	427625	2998673	1651424
5km	70%	35000	4	286	3524938	419542	3059700	1825133
5km	70%	35000	4	465	5319486	554587	4700414	2443564
5km	70%	35000	4	260	5473695	546511	4893938	2124925
5km	70%	35000	4	268	4685849	502521	4142273	2235570
5km	70%	35000	4	260	4117271	498602	3576608	2208849
5km	70%	35000	4	238	3831734	423609	3358579	1606694
5km	70%	35000	4	160	3321581	385031	2920237	1491115
5km	70%	35000	4	217	4220650	473750	3697796	1985988
5km	70%	35000	4	302	4483228	466776	3953021	1761600
5km	70%	35000	4	325	4253867	459141	3757453	2080591
5km	70%	35000	4	238	4290114	486506	3779706	1794057
5km	70%	35000	4	296	3379155	340278	3010199	1665990
5km	70%	35000	4	234	3680013	391315	3253435	1672348
5km	70%	35000	4	220	4761902	484947	4228723	2061669
5km	70%	35000	4	236	5124898	562984	4512911	2332076
5km	70%	35000	4	324	4075943	472452	3570515	2040562
5km	70%	35000	4	260	3725352	402671	3288811	1587300
5km	70%	35000	4	241	4476485	505030	3923330	1767912
5km	70%	35000	4	223	4412153	456677	3894534	1916835
5km	70%	35000	4	299	3191274	398050	2761264	1791893
5km	70%	35000	4	186	4164280	474739	3651937	1704542
5km	70%	35000	4	278	4107777	450983	3613682	1754993
5km	70%	35000	4	386	4941512	477286	4396837	2009301
5km	70%	35000	4	272	5549158	581842	4925605	2322469
5km	70%	35000	4	229	4038560	444186	3539052	1694346
5km	70%	35000	4	308	4210708	412598	3772138	1841789
5km	70%	35000	4	216	4345270	438847	3878878	1843463
5km	70%	35000	4	328	4842371	503375	4274493	2026145
5km	70%	35000	4	245	4156580	468917	3644880	1983225
5km	70%	35000	4	250	3828352	471150	3310348	1794677
5km	70%	35000	4	276	4141999	443795	3659020	1924541
5km	70%	35000	4	329	3844958	446319	3360816	1813009
5km	70%	35000	4	249	3905990	427236	3436309	1761388
5km	70%	35000	4	286	4840835	557370	4230336	2240174
5km	70%	35000	4	230	4003835	488791	3476156	1771186
5km	70%	35000	4	269	4136470	482475	3605571	2002376
5km	70%	35000	4	210	4254409	489267	3722749	2255016
5km	70%	35000	4	207	3554177	395780	3106347	1624893
5km	70%	35000	4	254	3563447	385723	3153376	1541857
5km	70%	35000	4	290	3587346	441117	3113220	1880263
5km	70%	35000	4	211	4224729	480060	3687803	2074661
5km	70%	35000	4	160	3498476	386161	3078349	1324800
5km	70%	35000	4	252	4342621	515053	3778243	1934366
5km	70%	35000	4	379	5536347	512634	4969297	2271075
5km	70%	35000	4	246	4768908	472550	4255623	2070952
5km	70%	35000	4	165	3132746	390025	2703179	1659648
5km	70%	35000	4	253	3981170	444074	3502211	1738422
5km	70%	35000	4	230	3332061	371097	2896418	1651663
5km	70%	35000	4	261	4183115	455153	3676424	1841814
5km	70%	35000	4	340	5144486	487737	4609517	2179637
5km	70%	35000	4	320	5021270	479854	4482829	2044585
5km	70%	35000	4	343	4046661	429778	3570157	1870135
5km	70%	35000	4	282	3663253	413745	3213039	1711170
5km	70%	35000	4	213	3944710	468130	3437205	1808359
5km	70%	35000	4	312	3616682	344734	3239877	1647221
5km	70%	35000	4	233	4198977	438466	3724605	2042918
5km	70%	35000	4	168	3188597	368708	2789802	1466229
5km	70%	35000	4	271	4044481	432728	3582894	1743284
5km	70%	35000	4	261	3449972	384792	3018091	1575946
5km	70%	35000	4	202	4038608	445783	3547810	1785474
5km	70%	35000	4	245	4915186	527511	4328624	2280374
5km	70%	35000	4	255	3642178	407231	3208101	1676768
5km	70%	35000	4	195	3790648	443150	3308006	1685129
5km	70%	35000	4	372	3407367	367289	3009077	1684110
5km	70%	35000	4	306	5372633	553805	4761814	2100116
5km	70%	35000	4	333	4142637	497557	3590322	1884931
5km	70%	35000	4	293	4737719	478409	4208629	2072040
5km	70%	35000	4	185	3906198	427007	3441045	1700294
5km	70%	35000	4	262	4106195	465987	3600017	1883642
5km	70%	35000	4	197	3240719	391359	2816331	1471656
5km	70%	35000	4	375	5002974	466784	4484164	2101606
5km	70%	35000	4	285	4714762	472381	4192502	1846720
5km	70%	35000	4	270	5763732	547640	5154906	2329760
5km	70%	35000	4	355	3119167	347494	2748705	1479501
5km	70%	35000	4	371	4926294	490004	4367355	2138139
5km	70%	35000	4	233	3607737	387781	3169522	1723640
5km	70%	35000	4	233	2751578	323298	2407775	1361212
5km	70%	35000	4	200	3845257	458248	3345939	1808044
5km	70%	35000	4	244	3607087	394873	3161878	1609694
5km	70%	35000	4	254	3233527	356231	2841229	1532435
5km	70%	35000	4	332	4397720	479899	3858940	2145212
5km	70%	35000	4	304	3490185	410028	3045953	1658293
5km	70%	35000	4	188	3105573	358827	2718110	1434216
5km	70%	35000	4	152	3896299	438656	3415538	1734719
5km	70%	35000	4	250	4377234	491566	3842230	1951851
5km	70%	35000	4	224	4227399	466700	3727187	1845949
5km	70%	35000	4	242	3596886	426264	3141854	1555689
5km	70%	35000	4	397	3321512	379131	2904401	1593663
5km	70%	35000	4	346	4714084	518419	4157061	2184732
5km	70%	35000	4	226	3786793	423816	3322813	1673084
5km	70%	35000	4	247	4306404	429546	3815477	1904750
5km	70%	35000	4	279	3690579	401574	3246627	1769515
5km	70%	35000	4	231	3442902	404923	3001779	1529364
5km	70%	35000	4	215	3445101	376399	3029620	1447864
5km	70%	35000	4	267	5146628	536308	4550382	2262379
5km	70%	35000	4	270	3792706	431006	3311489	1767640
5km	70%	35000	4	290	3861227	411342	3411516	1654139
5km	70%	35000	4	295	5696673	547845	5081135	2235731
5km	70%	35000	4	220	4810187	476993	4307295	2068649
5km	70%	35000	4	388	5419468	535086	4841637	2181475
5km	70%	35000	4	220	3521341	416797	3077314	1499371
5km	70%	35000	4	229	4576242	495977	4033216	2124882
5km	70%	35000	4	234	3187443	372187	2781230	1533975
5km	70%	35000	4	333	4303628	419967	3839768	1796693
5km	70%	35000	4	257	5358654	504761	4809991	2099848
5km	70%	35000	4	282	4154543	480959	3632509	1862197
5km	70%	35000	4	298	4014917	462050	3517683	1811394
5km	70%	35000	4	231	3603166	446703	3120407	1805244
5km	70%	35000	4	273	3416875	411524	2962955	1501995
5km	70%	35000	4	261	3610124	415887	3111993	1617776
5km	70%	35000	4	220	4823776	534011	4263605	2069029
5km	70%	35000	4	348	3873221	427382	3416934	1921834
5km	70%	35000	4	229	4449244	449243	3945357	2233954
5km	70%	35000	4	296	4122403	415272	3658705	1880352
5km	70%	35000	4	291	4115322	436235	3632354	1861257
5km	70%	35000	4	207	3216050	355785	2807679	1524861
5km	70%	35000	4	189	4620929	482543	4089391	1916738
5km	70%	35000	4	236	3871739	399617	3406021	1740240
5km	70%	35000	4	337	3335940	379220	2913762	1609198
5km	70%	35000	4	318	4775351	454445	4274141	2343554
5km	70%	35000	4	249	3151933	374528	2735692	1591019
5km	70%	35000	4	293	5386900	535856	4801827	2195435
5km	70%	35000	4	215	3528040	407785	3089210	1654825
5km	70%	35000	4	264	3832104	437970	3347327	1848542
5km	70%	35000	4	198	3692230	400120	3260704	1598219
5km	70%	35000	4	210	3802122	483174	3283509	1806896
5km	70%	35000	4	214	3607124	459053	3121534	1713883
5km	70%	35000	4	388	5262531	508423	4704448	2150588
5km	70%	35000	4	243	3505060	394382	3071023	1564634
5km	70%	35000	4	334	3810347	431782	3341437	1731321
5km	70%	35000	4	232	3231560	395348	2809649	1605013
5km	70%	35000	4	251	5171764	572640	4535745	2050791
5km	70%	35000	4	347	4262413	434643	3790128	2078653
5km	70%	35000	4	220	4489783	505024	3940906	1831855
5km	70%	35000	4	262	3556004	382490	3131929	1450787
5km	70%	35000	4	220	4451483	506885	3893300	2080512
5km	70%	35000	4	330	5147752	462712	4639239	2204537
5km	70%	35000	4	213	4299955	455443	3811691	1875516
5km	70%	35000	4	356	3983360	418351	3531670	1812154
5km	70%	35000	4	270	4919489	460191	4371844	2180470
5km	70%	35000	4	256	4202549	483512	3674019	1637020
5km	70%	35000	4	258	3225714	352013	2837315	1433155
5km	70%	35000	4	248	3392402	351311	3004437	1592799
5km	70%	35000	4	231	3883705	442530	3330555	1649676
5km	70%	35000	4	314	3858930	481931	3338610	2040287
5km	70%	35000	4	244	3318011	360819	2928677	1549483
5km	70%	35000	4	196	3257647	372688	2844849	1424018
5km	70%	35000	4	219	5431943	536719	4850800	2355986
5km	70%	35000	4	234	3966297	420197	3498571	1804078
5km	70%	35000	4	310	5462657	542712	4866373	2483783
5km	70%	35000	4	241	4437765	427645	3960053	1819572
5km	70%	35000	4	225	3906668	431808	3440449	1841311
5km	70%	35000	4	409	4055266	452730	3563233	1890515
5km	70%	35000	4	227	5065947	495888	4529876	2245942
5km	70%	35000	4	209	3310658	384512	2891816	1669978
5km	70%	35000	4	190	3661648	402851	3205383	1754696
5km	70%	35000	4	203	4450299	484118	3894499	2014875
5km	70%	35000	4	305	4163374	487551	3623016	1842460
5km	70%	35000	4	231	3676394	368824	3260778	1826603
5km	70%	35000	4	239	4460914	492168	3920141	1829517
5km	70%	35000	4	217	3977579	456966	3476735	1788381
5km	70%	35000	4	219	4392203	476592	3867333	1785105
5km	70%	35000	4	261	4010139	430320	3535786	1951971
5km	70%	35000	4	209	4317153	459623	3817750	1717295
5km	70%	35000	4	342	4901108	483772	4354089	2048769
5km	70%	35000	4	262	3894918	432339	3402776	1930802
5km	70%	35000	4	243	4535792	491596	3988622	1895403
5km	70%	35000	4	195	3375612	388277	2946721	1589993
5km	70%	35000	4	216	3897223	443226	3424050	1687215
5km	70%	35000	4	290	4858078	487184	4321029	2127468
5km	70%	35000	4	192	3978493	460425	3472801	1846872
5km	70%	35000	4	359	4355320	475659	3838306	2035389
5km	70%	35000	4	211	4812867	537281	4237157	2262248
5km	70%	35000	4	243	3322633	355582	2931549	1554969
5km	70%	35000	4	321	5233100	519689	4660203	2297084
5km	70%	35000	4	234	3524230	434038	3045460	1745717
5km	70%	35000	4	353	4755855	467955	4255126	1983355
5km	70%	35000	4	319	3543523	410878	3098341	1538837
5km	70%	35000	4	219	3484297	388906	3052097	1779776
5km	70%	35000	4	180	3557896	430244	3088009	1602749
5km	70%	35000	4	338	4871273	528479	4303856	2107749
5km	70%	35000	4	278	4559370	457462	4063418	2058670
5km	70%	35000	4	333	3501156	434332	3032896	1842880
5km	70%	35000	4	297	4035626	444759	3540292	1958565
5km	70%	35000	4	216	3768885	397341	3340063	1537587
5km	70%	35000	4	414	4693680	456893	4198882	2189708
5km	70%	35000	4	265	4430586	458753	3936315	1884862
5km	70%	35000	4	258	3454804	403874	3007822	1765508
5km	70%	35000	4	236	4581160	495761	4041058	1961096
5km	70%	35000	4	256	3523304	391733	3083272	1703085
5km	70%	35000	4	306	5731437	515597	5173477	2396925
5km	70%	35000	4	226	4950773	505522	4407723	2144355
5km	70%	35000	4	307	4888240	448835	4411446	2032129
5km	70%	35000	4	224	3900940	434646	3438307	1798113
5km	70%	35000	4	261	3921194	462481	3411481	1796992
5km	70%	35000	4	267	4040555	442299	3515567	1874722
5km	70%	35000	4	271	4439703	477477	3912738	1897041
5km	70%	35000	4	234	3351785	381224	2945252	1572171
5km	70%	35000	4	185	3198486	337515	2835675	1492732
5km	70%	35000	4	217	4183727	470331	3674624	1975009
5km	70%	35000	4	260	3502930	393426	3073982	1452489
5km	70%	35000	4	210	3986861	441603	3517273	1762520
5km	70%	35000	4	274	3773893	431561	3310254	1707105
5km	70%	35000	4	289	3679102	415458	3228240	1554142
5km	70%	35000	4	367	5388347	579937	4762246	2425810
5km	70%	35000	4	249	3491577	406694	3036976	1479458
5km	70%	35000	4	278	4670372	482700	4145057	2044371
5km	70%	35000	4	293	4954542	531819	4365668	2209731
5km	70%	35000	4	242	3540130	433349	3072250	1775306
5km	70%	35000	4	426	4162962	448103	3678966	2012629
5km	70%	35000	4	210	3681978	469756	3164613	1823412
5km	70%	35000	4	263	3831590	430275	3353649	1953367
5km	70%	35000	4	211	3575236	413736	3134659	1571669
5km	70%	35000	4	242	4102605	430040	3632223	1693505
5km	70%	35000	4	199	4462453	462755	3973006	1878220
5km	70%	35000	4	230	3840851	419257	3353520	1793801
5km	70%	35000	4	244	4387858	480348	3845191	2002897
5km	70%	35000	4	225	3591639	418261	3134161	1637309
5km	70%	35000	4	314	4545323	482196	4027465	1873806
5km	70%	35000	4	380	4878931	529949	4311509	2150693
5km	70%	35000	4	193	3742884	412047	3279358	1578255
5km	70%	35000	4	293	4223019	494986	3689222	1887545
5km	70%	35000	4	181	4240299	495293	3719947	1749561
5km	70%	35000	4	244	3413247	397827	2991925	1545756
5km	70%	35000	4	249	4332867	514079	3776647	1853891
5km	70%	35000	4	319	3217259	348610	2825431	1535089
5km	70%	35000	4	215	3843470	411007	3384927	1731316
5km	70%	35000	4	253	3845028	482856	3325705	1908938
5km	70%	35000	4	275	3957861	458315	3467563	1908946
5km	70%	35000	4	220	3690427	438331	3222209	1763074
5km	70%	35000	4	239	3421601	351710	3032207	1586098
5km	70%	35000	4	203	4119318	477188	3605168	1907928
5km	70%	35000	4	306	3316300	388499	2898313	1627328
5km	70%	35000	4	206	4098708	452686	3604052	1817461
5km	70%	35000	4	293	3614097	417711	3158655	1671091
5km	70%	35000	4	291	3675216	403102	3232811	1723780
5km	70%	35000	4	272	3875166	394877	3446839	1971972
5km	70%	35000	4	206	3983235	491212	3435398	2192014
5km	70%	35000	4	275	3827631	447154	3351071	1782361
5km	70%	35000	4	229	4479073	502398	3930941	2030997
5km	70%	35000	4	410	4521086	503262	3982046	2013433
5km	70%	35000	4	237	4007743	428975	3527144	1908919
5km	70%	35000	4	289	3992244	440064	3500338	1633859
5km	70%	35000	4	279	4369803	433242	3890102	1937323
5km	70%	35000	4	257	3269254	379638	2850209	1526844
5km	70%	35000	4	197	3383609	397667	2961134	1638445
5km	70%	35000	4	250	4227094	464892	3731100	1878454
5km	70%	35000	4	217	3169973	390763	2751435	1455099
5km	70%	35000	4	271	3510385	405727	3071145	1562676
5km	70%	35000	4	360	3333854	377169	2932090	1565414
5km	70%	35000	4	294	4095494	450661	3609332	1898513
5km	70%	35000	4	224	3737416	428924	3275608	1720902
5km	70%	35000	4	257	5334383	568719	4710547	2419311
5km	70%	35000	4	226	4056907	443823	3561746	1808669
5km	70%	35000	4	272	4961639	549053	4352140	2290175
5km	70%	35000	4	325	4751283	447247	4258012	2019604
5km	70%	35000	4	246	3940146	449257	3453843	1664006
5km	70%	35000	4	249	4152505	483872	3602997	1997155
5km	70%	35000	4	314	4601039	460665	4091751	1896246
5km	70%	35000	4	277	3524026	391092	3106635	1650689
5km	70%	35000	4	280	3853987	412075	3385133	1827817
5km	70%	35000	4	222	3991323	462412	3487607	1928729
5km	70%	35000	4	231	3802735	468802	3299787	1904981
5km	70%	35000	4	250	3134896	343578	2743077	1387906
5km	70%	35000	4	255	4748156	532283	4168651	1986060
5km	70%	35000	4	237	4392698	430316	3914993	1946521
5km	70%	35000	4	158	3335744	397102	2891294	1420399
5km	70%	35000	4	280	3202879	397048	2770689	1649962
5km	70%	35000	4	241	4124942	437311	3639166	1944499
5km	70%	35000	4	253	3388405	379368	2975477	1705221
5km	70%	35000	4	241	4796579	442633	4313954	1949135
5km	70%	35000	4	258	5104738	507582	4560898	2314592
5km	70%	35000	4	286	4524806	463675	4025876	2193225
5km	70%	35000	4	249	3381423	395399	2962023	1533539
5km	70%	35000	4	293	4106995	464015	3600932	1721724
5km	70%	35000	4	345	4419355	453514	3924835	1943312
5km	70%	35000	4	214	3343587	374859	2941051	1595580
5km	70%	35000	4	217	4259518	498908	3707774	2026137
5km	70%	35000	4	207	3397935	354182	3011027	1609422
5km	70%	35000	4	295	4142995	421238	3679995	1990909
5km	70%	35000	4	263	3959938	429007	3485781	1693443
5km	70%	35000	4	244	4315883	471268	3798804	1743233
5km	70%	35000	4	238	5146939	522829	4581550	2112797
5km	70%	35000	4	262	3632505	399259	3181500	1923643
5km	70%	35000	4	193	3043467	357855	2660331	1428091
5km	70%	35000	4	252	4432710	454477	3946497	1932437
5km	70%	35000	4	302	5946828	550955	5342547	2195381
5km	70%	35000	4	377	5053697	495392	4515188	2083855
5km	70%	35000	4	370	4980809	484570	4442269	2117549
5km	70%	35000	4	262	5869271	541796	5267757	2389082
5km	70%	35000	4	180	3624971	385506	3210514	1608844
5km	70%	35000	4	231	3323168	387183	2906286	1728620
5km	70%	35000	4	318	3547865	407330	3085091	1608193
5km	70%	35000	4	316	5373429	487649	4842219	2216764
5km	70%	35000	4	261	3915396	448363	3433136	1925530
5km	70%	35000	4	331	4230621	451083	3739698	1855161
5km	70%	35000	4	311	5006764	504188	4461888	2340676
5km	70%	35000	4	315	4750977	480923	4199888	2097878
5km	70%	35000	4	299	4844382	461682	4342664	2040589
5km	70%	35000	4	236	3674907	446385	3180813	1769383
5km	70%	35000	4	330	3501405	371916	3070126	1615585
5km	70%	35000	4	287	3984121	476711	3464425	2067013
5km	70%	35000	4	215	4233816	410963	3772347	1828303
5km	70%	35000	4	230	4458390	454316	3952538	2139765
5km	70%	35000	4	343	3265705	367863	2864310	1820851
5km	70%	35000	4	202	2764507	336025	2393592	1515933
5km	70%	35000	4	352	4706175	483414	4169023	2376580
5km	70%	35000	4	330	3925229	436225	3445078	1810420
5km	70%	35000	4	260	3979729	458102	3485963	2017815
5km	70%	35000	4	294	4406790	508314	3837074	2179374
5km	70%	35000	4	295	4860335	463174	4348507	2147426
5km	70%	35000	4	410	4513613	481820	3979210	2066180
5km	70%	35000	4	377	3668042	400169	3228306	1839432
5km	70%	35000	4	255	3986672	452725	3479654	2083762
5km	70%	35000	4	242	4352980	449375	3863743	1878974
5km	70%	35000	4	223	3795261	397057	3365010	1772300
5km	70%	35000	4	282	3986091	450107	3505982	1802318
5km	70%	35000	4	286	4215204	455187	3727033	1857232
5km	70%	35000	4	240	3220921	372901	2822337	1519294
5km	70%	35000	4	242	4490537	511704	3951343	2119853
5km	70%	35000	4	258	5301850	595758	4660913	2471440
5km	70%	35000	4	287	4026099	462521	3511875	1968845
5km	70%	35000	4	250	3456679	411910	3012027	1614717
5km	70%	35000	4	224	3512583	394627	3079782	1825134
5km	70%	35000	4	342	3509274	396077	3068267	1641017
5km	70%	35000	4	214	3118650	375245	2689353	1521694
5km	70%	35000	4	222	3099683	374392	2696803	1788359
5km	70%	35000	4	246	4537270	483123	4028494	2165364
5km	70%	35000	4	227	3507894	372359	3074079	1672102
5km	70%	35000	4	283	3308425	382982	2869615	1655004
5km	70%	35000	4	208	3637812	416471	3160495	1739497
5km	70%	35000	4	257	3943732	468824	3433185	2142314
5km	70%	35000	4	257	4579095	442085	4095010	1931219
5km	70%	35000	4	265	3692155	435462	3224191	1850420
5km	70%	35000	4	275	4157036	492799	3616585	2016210
5km	70%	35000	4	331	4407331	463310	3897244	1853085
5km	70%	35000	4	296	4387182	468900	3887982	2104539
5km	70%	35000	4	304	4209529	449351	3730669	1992170
5km	70%	35000	4	185	3679401	448963	3190817	1686192
5km	70%	35000	4	242	4000608	407540	3559560	2007762
5km	70%	35000	4	222	4833450	481024	4307787	1903370
5km	70%	35000	4	261	3810250	401068	3378496	1624594
5km	70%	35000	4	387	3739423	413173	3284554	1808536
5km	70%	35000	4	239	3780258	405834	3335018	1595330
5km	70%	35000	4	355	5161552	495244	4612736	1970964
5km	70%	35000	4	240	3456650	403006	3022580	1613368
5km	70%	35000	4	311	2954370	336477	2577190	1770707
5km	70%	35000	4	260	3133242	363629	2730029	1389354
5km	70%	35000	4	211	4347655	478325	3831326	1913370
5km	70%	35000	4	258	4412115	500040	3874020	1920554
5km	70%	35000	4	196	3448286	393765	3001809	1532251
5km	70%	35000	4	258	3543819	407389	3107891	1549529
5km	70%	35000	4	228	3177793	340802	2815951	1437503
5km	70%	35000	4	251	4578372	457481	4076411	2016576
5km	70%	35000	4	199	3179670	380718	2761978	1544690
5km	70%	35000	4	297	4899571	550959	4295329	2358098
5km	70%	35000	4	313	4296856	488477	3779393	1863540
5km	70%	35000	4	428	3719082	362910	3323600	1682603
5km	70%	35000	4	247	4940575	463633	4413490	2189688
5km	70%	35000	4	323	4197341	413561	3764119	1792617
5km	70%	35000	4	320	4835524	461420	4301758	2371721
5km	70%	35000	4	334	3785639	417934	3307141	1615036
5km	70%	35000	4	247	4226692	499424	3682744	1999644
5km	70%	35000	4	295	4757622	456193	4241791	1935529
5km	70%	35000	4	323	4319177	478862	3810802	1878820
5km	70%	35000	4	283	4677915	452379	4180440	1995996
5km	70%	35000	4	235	4201281	416422	3744716	1716637
5km	70%	35000	4	277	5209962	479300	4674173	2269055
5km	70%	35000	4	246	4000776	445091	3522159	1787340
5km	70%	35000	4	277	3889917	403037	3447520	1794739
5km	70%	35000	4	311	4356756	421086	3906402	1895711
5km	70%	35000	4	239	3517640	365127	3106990	1733391
5km	70%	35000	4	450	4244798	445365	3754823	1950941
5km	70%	35000	4	254	3499430	384345	3064867	1696846
5km	70%	35000	4	236	3660574	405520	3224284	1824032
5km	70%	35000	4	258	4363757	461228	3838693	2028775
5km	70%	35000	4	210	4062175	436694	3576697	1586621
5km	70%	35000	4	272	3875856	415559	3429309	1808751
5km	70%	35000	4	319	2731538	351319	2342200	1318668
5km	70%	35000	4	231	3697267	434551	3230689	1787439
5km	70%	35000	4	219	4705109	532109	4112708	2329797
5km	70%	35000	4	242	4435065	457999	3935419	1990057
5km	70%	35000	4	183	3976856	441675	3472716	1764399
5km	70%	35000	4	199	3582124	398628	3130962	1661087
5km	70%	35000	4	201	3938868	444556	3459659	1680654
5km	70%	35000	4	300	4791741	503144	4262187	2087906
5km	70%	35000	4	246	3599361	429503	3135250	1807340
5km	70%	35000	4	373	3057532	358801	2676780	1574413
5km	70%	35000	4	293	4896064	501150	4360244	2104031
5km	70%	35000	4	224	3909953	426751	3441873	1667045
5km	70%	35000	4	270	3773206	450307	3283988	1771042
5km	70%	35000	4	246	3281856	353362	2893044	1503886
5km	70%	35000	4	356	5352601	535579	4779888	2325361
5km	70%	35000	4	290	4278803	387929	3859142	1952748
5km	70%	35000	4	184	2705255	328035	2349321	1552516
5km	70%	35000	4	267	5635380	527551	5055509	2341961
5km	70%	35000	4	231	4206095	467055	3714629	1773414
5km	70%	35000	4	274	3910555	438532	3416082	1830255
5km	70%	35000	4	297	4448663	487498	3923974	1868107
5km	70%	35000	4	188	3985042	443571	3495796	1768444
5km	70%	35000	4	346	4069470	470578	3575646	1769664
5km	70%	35000	4	237	3772140	408165	3339378	1813773
5km	70%	35000	4	278	4937759	500308	4397447	1779975
5km	70%	35000	4	179	3590552	409351	3151619	1626300
5km	70%	35000	4	283	4722288	514264	4163988	2295231
5km	70%	35000	4	258	4128679	447496	3645522	1733797
5km	70%	35000	4	198	3708968	414413	3254136	1833484
5km	70%	35000	4	263	4334829	501996	3790339	2113356
5km	70%	35000	4	265	3492426	414891	3044355	1742956
5km	70%	35000	4	211	3460337	397520	3028408	1797620
5km	70%	35000	4	248	3827555	451586	3339886	1925315
5km	70%	35000	4	231	4013486	414557	3558722	1709030
5km	70%	35000	4	217	3518407	383206	3108271	1617675
5km	70%	35000	4	255	3409350	360737	3026877	1665324
5km	70%	35000	4	358	5198893	510480	4641809	2122780
5km	70%	35000	4	440	4134040	434940	3653676	1800902
5km	70%	35000	4	225	4889376	518599	4335207	2122119
5km	70%	35000	4	335	5801377	536304	5216212	2249384
5km	70%	35000	4	271	3883435	438098	3417159	1901992
5km	70%	35000	4	313	3757318	452516	3243256	2048629
5km	70%	35000	4	267	3138044	371839	2728132	1601059
5km	70%	35000	4	236	4413797	478835	3902324	2161521
5km	70%	35000	4	270	4034170	410526	3589570	1750891
5km	70%	35000	4	309	3855213	426627	3400062	1938666
5km	70%	35000	4	249	4226997	485705	3692340	1925531
5km	70%	35000	4	219	3133249	389693	2722643	1713502
5km	70%	35000	4	275	4192506	473342	3649377	1906282
5km	70%	35000	4	227	4645137	459999	4136015	1962223
5km	70%	35000	4	276	5042780	522711	4465005	2155336
5km	70%	35000	4	234	4600499	555980	3982260	1936016
5km	70%	35000	4	326	4743728	524944	4171547	2126970
5km	70%	35000	4	419	3684053	379060	3267932	1897086
5km	70%	35000	4	329	3581620	412773	3093084	1792072
5km	70%	35000	4	358	4586669	537985	4015652	1876336
5km	70%	35000	4	304	3372895	372268	2962360	1625752
5km	70%	35000	4	322	4910152	492852	4385747	2331898
5km	70%	35000	4	326	3746626	447270	3263767	1900535
5km	70%	35000	4	177	3382602	365234	2965973	1486083
5km	70%	35000	4	243	4194231	458548	3675842	1748915
5km	70%	35000	4	213	4461040	467667	3950488	1987629
5km	70%	35000	4	263	4403708	461133	3893954	1852674
5km	70%	35000	4	306	4354352	463382	3860789	1726642
5km	70%	35000	4	264	3792466	439443	3315221	1618108
5km	70%	35000	4	223	3372580	414042	2931394	1624969
5km	70%	35000	4	273	5079464	519927	4529388	2021542
5km	70%	35000	4	221	4593078	451990	4100563	2055329
5km	70%	35000	4	314	3973188	447978	3479780	1814796
5km	70%	35000	4	339	4112221	429176	3647791	1782437
5km	70%	35000	4	257	4903483	541460	4322901	2173136
5km	70%	35000	4	262	4696488	493328	4166732	2057877
5km	70%	35000	4	265	4611779	542499	4020275	2286781
5km	70%	35000	4	267	3478366	388569	3045984	1458089
5km	70%	35000	4	241	3307292	387336	2884595	1698449
5km	70%	35000	4	244	4885114	497773	4341811	2021200
5km	70%	35000	4	296	4621466	479082	4103426	1855350
5km	70%	35000	4	228	5153357	517352	4601159	2174501
5km	70%	35000	4	273	4550897	512868	3993786	1963787
5km	70%	35000	4	219	3375146	384029	2945796	1524288
5km	70%	35000	4	328	4152818	438842	3668600	1810508
5km	70%	35000	4	291	4017175	482493	3497782	1764019
5km	70%	35000	4	199	3753430	441208	3246858	1661949
5km	70%	35000	4	271	4033701	390728	3609453	1896436
5km	70%	35000	4	275	3994170	373580	3584652	1521041
5km	70%	35000	4	231	4608636	445587	4112558	1858293
5km	70%	35000	4	224	3345614	413716	2894215	1652016
5km	70%	35000	4	227	4216197	462048	3724619	1821015
5km	70%	35000	4	283	4310810	454082	3827205	1712289
5km	70%	35000	4	249	3416111	417505	2937744	1675204
5km	70%	35000	4	223	3796135	417139	3320880	1726866
5km	70%	35000	4	301	4830453	477563	4310282	2178705
5km	70%	35000	4	268	4206911	438700	3697786	1892381
5km	70%	35000	4	179	4992514	527854	4429986	2164699
5km	70%	35000	4	288	4192213	486211	3666755	1777738
5km	70%	35000	4	202	3315514	357978	2907237	1447919
5km	70%	35000	4	263	4201350	431017	3722453	1895140
5km	70%	35000	4	199	3175070	388369	2766623	1533840
5km	70%	35000	4	180	3612178	382904	3205990	1440456
5km	70%	35000	4	290	4283601	486022	3744996	2071109
5km	70%	35000	4	315	4494019	443551	4010522	2193666
5km	70%	35000	4	232	3208592	368371	2807087	1440282
5km	70%	35000	4	224	4241933	459994	3737003	1801790
5km	70%	35000	4	192	3311219	432749	2838078	1710049
5km	70%	35000	4	307	5188679	523065	4617222	2099807
5km	70%	35000	4	174	3523532	435867	3043256	1821948
5km	70%	35000	4	358	4360881	501605	3826349	2098518
5km	70%	35000	4	216	5292157	538740	4724538	2047284
5km	70%	35000	4	176	4312483	439291	3815554	2051513
5km	70%	35000	4	197	3352980	423921	2895103	1678382
5km	70%	35000	4	305	4881779	482069	4349512	1873871
5km	70%	35000	4	281	3715669	447894	3240465	1824845
5km	70%	35000	4	237	3356352	402060	2923251	1608750
5km	70%	35000	4	235	3911370	446873	3433661	1638367
5km	70%	35000	4	209	4121468	466050	3632041	1724608
5km	70%	35000	4	428	4880654	432203	4394252	2131767
5km	70%	35000	4	176	2880426	343843	2513073	1238050
5km	70%	35000	4	200	3786792	422363	3330777	1784189
5km	70%	35000	4	275	4570504	498976	4006343	2352768
5km	70%	35000	4	240	3859231	432063	3391386	1772193
5km	70%	35000	4	231	3742284	465845	3222728	1808957
5km	70%	35000	4	267	3689069	419244	3203826	1810223
5km	70%	35000	4	189	4029485	446757	3563488	1663627
5km	70%	35000	4	236	4260969	469450	3756157	1835847
5km	70%	35000	4	246	3570516	415091	3106938	1686870
5km	70%	35000	4	317	3914597	446377	3425680	2109186
5km	70%	35000	4	339	4695205	474044	4180554	2172374
5km	70%	35000	4	213	4523103	473519	4002714	1964851
5km	70%	35000	4	260	3907978	368868	3503353	1864867
5km	70%	35000	4	249	3846099	444238	3346712	1883606
5km	70%	35000	4	334	4540904	523330	3977126	2186112
5km	70%	35000	4	282	4845631	528592	4265160	2267999
5km	70%	35000	4	246	4298277	480571	3775774	1733568
5km	70%	35000	4	281	3776684	448778	3281921	1988715
5km	70%	35000	4	243	3971796	425639	3481020	1741512
5km	70%	35000	4	276	4688942	475739	4164762	2223710
5km	70%	35000	4	195	3377946	406991	2942162	1582894
5km	70%	35000	4	319	4589477	492276	4052120	2189288
5km	70%	35000	4	320	3981567	429346	3484908	1970394
5km	70%	35000	4	360	4538367	485366	4020545	1782696
5km	70%	35000	4	247	4401606	446643	3908035	1970268
5km	70%	35000	4	324	3976953	414783	3515583	1880267
5km	70%	35000	4	276	4984246	514314	4419109	2478176
5km	70%	35000	4	205	3994615	444294	3493659	1758228
5km	70%	35000	4	366	4003316	444296	3523124	1714144
5km	70%	35000	4	307	4473677	488871	3936172	2037081
5km	70%	35000	4	214	3937117	449310	3425648	1595119
5km	70%	35000	4	318	3303629	361152	2908968	1550765
5km	70%	35000	4	277	4574600	514039	4005545	2043823
5km	70%	35000	4	229	3790976	426213	3295384	1664989
5km	70%	35000	4	344	3563576	426244	3095861	1584042
5km	70%	35000	4	329	4505118	520446	3928502	2285905
5km	70%	35000	4	378	4010038	466165	3509398	1760447
5km	70%	35000	4	204	2664564	328278	2314486	1335227
5km	70%	35000	4	265	4632892	482256	4104173	2098373
5km	70%	35000	4	184	4462107	480061	3934173	1956377
5km	70%	35000	4	300	4837865	544453	4249210	2150742
5km	70%	35000	4	243	3459229	420987	3006157	1592776
5km	70%	35000	4	226	3643871	406097	3201333	1555330
5km	70%	35000	4	195	4018667	469364	3483784	1791475
5km	70%	35000	4	374	4747319	499806	4204123	2031228
5km	70%	35000	4	265	3603094	420778	3146529	1591418
5km	70%	35000	4	209	2996392	351096	2594847	1530429
5km	70%	35000	4	211	4240069	460924	3738391	1953911
5km	70%	35000	4	211	3989641	406190	3545711	1693689
5km	70%	35000	4	255	4750120	535202	4155219	2031534
5km	70%	35000	4	215	2806104	330068	2454971	1536236
5km	70%	35000	4	217	3752880	437791	3274774	1749546
5km	70%	35000	4	353	3963478	435899	3489400	1644729
5km	70%	35000	4	281	3693591	424124	3235738	1550443
5km	70%	35000	4	271	4722872	490053	4187989	2067682
5km	70%	35000	4	302	4341714	422083	3871377	1961020
5km	70%	35000	4	220	3908477	423119	3445960	1656666
5km	70%	35000	4	183	3664770	412538	3210306	1499665
5km	70%	35000	4	258	3875401	437890	3416542	1732467
5km	70%	35000	4	224	4239003	474173	3722572	1629459
5km	70%	35000	4	277	3130682	349464	2755253	1364513
5km	70%	35000	4	278	3784382	453874	3286768	1673173
5km	70%	35000	4	242	3920485	393690	3497199	1801311
5km	70%	35000	4	249	4792280	529766	4222910	2071549
5km	70%	35000	4	242	4376190	504039	3831572	1775756
5km	70%	35000	4	173	3974279	426883	3509594	1734589
5km	70%	35000	4	291	3843108	463341	3340278	1759735
5km	70%	35000	4	222	4216400	467770	3705096	1766094
5km	70%	35000	4	323	4109708	440057	3641168	2017322
5km	70%	35000	4	323	4231150	496825	3689475	1839034
5km	70%	35000	4	313	4908928	540031	4316490	2367131
5km	70%	35000	4	330	5018335	519341	4440212	2184932
5km	70%	35000	4	239	4137794	494753	3613009	1973138
5km	70%	35000	4	261	4675874	539944	4090083	1967315
5km	70%	35000	4	306	4388300	441981	3898022	2021520
5km	70%	35000	4	222	4160611	391162	3742767	1687973
5km	70%	35000	4	254	3767486	394082	3327594	1802027
5km	70%	35000	4	205	3411108	380888	2977058	1620791
5km	70%	35000	4	274	3394952	414169	2938616	1758023
5km	70%	35000	4	263	4068123	408608	3620228	1905369
5km	70%	35000	4	335	4510433	464761	4001975	2088977
5km	70%	35000	4	259	3929338	448797	3418754	1829068
5km	70%	35000	4	202	3781932	444870	3298693	1793923
5km	70%	35000	4	279	4552141	438094	4061487	1954856
5km	70%	35000	4	226	4057176	394153	3633177	1799144
5km	70%	35000	4	275	3579369	427713	3118474	1635244
5km	70%	35000	4	320	5431709	599347	4781213	2665791
5km	70%	35000	4	222	3506184	421098	3063166	1445472
5km	70%	35000	4	324	5442044	514717	4880213	2167990
5km	70%	35000	4	324	3856426	447847	3360790	1817157
5km	70%	35000	4	335	3351126	379348	2916284	1611934
5km	70%	35000	4	269	4242170	479687	3718099	1779868
5km	70%	35000	4	299	4155254	464548	3647919	2058397
5km	70%	35000	4	280	4064624	416108	3585412	1743132
5km	70%	35000	4	327	3264991	378066	2858336	1486090
5km	70%	35000	4	242	4512081	435843	4017732	2061062
5km	70%	35000	4	229	3634177	411028	3189083	1603564
5km	70%	35000	4	257	4041846	441411	3538619	1719323
5km	70%	35000	4	270	3674967	442529	3173339	1868902
5km	70%	35000	4	237	4649125	512523	4087203	2286241
5km	70%	35000	4	227	3581901	407187	3129546	1697972
5km	70%	35000	4	382	3349655	342194	2961010	1532952
5km	70%	35000	4	252	3229846	388022	2798144	1536365
5km	70%	35000	4	378	3724725	439330	3240200	1855120
5km	70%	35000	4	283	4896817	470313	4387277	2088135
5km	70%	35000	4	250	3148847	372732	2746798	1448704
5km	70%	35000	4	210	3871998	394919	3457356	1693962
5km	70%	35000	4	247	3751673	377413	3317534	1820077
5km	70%	35000	4	283	5272130	513722	4708381	2230774
5km	70%	35000	4	283	3743084	439028	3263947	1827850
5km	70%	35000	4	256	4873543	482683	4347322	2224684
5km	70%	35000	4	348	5085454	481291	4543239	2040336
5km	70%	35000	4	236	4447777	491039	3928973	1853842
5km	70%	35000	4	320	4109366	496205	3560079	1906899
5km	70%	35000	4	232	3365874	387749	2953664	1595301
5km	70%	35000	4	329	4835731	501443	4299134	1965361
5km	70%	35000	4	222	4285456	451564	3801727	1914644
5km	70%	35000	4	232	3715400	420863	3247511	1776347
5km	70%	35000	4	244	3893371	432502	3420570	1798921
5km	70%	35000	4	244	3489659	380343	3079324	1586108
5km	70%	35000	4	246	4641556	475050	4114860	1864089
5km	70%	35000	4	245	5196187	609152	4551710	2043339
5km	70%	35000	4	240	4554224	508863	4000929	1877757
5km	70%	35000	4	312	4097150	470734	3579951	1944082
5km	70%	35000	4	252	4378826	546470	3783814	2049152
5km	70%	35000	4	303	4396169	457157	3878409	1986764
5km	70%	35000	4	184	3525234	373008	3127479	1539768
5km	70%	35000	4	241	4510794	459335	4015231	1775790
5km	70%	35000	4	286	4640722	504837	4101293	2007387
5km	70%	35000	4	281	3956379	433927	3476909	1784582
5km	70%	35000	4	242	3692822	397682	3254910	1812041
5km	70%	35000	4	257	5440183	531371	4848633	2323994
5km	70%	35000	4	355	3505815	433765	3038718	1824867
5km	70%	35000	4	285	3066699	347531	2680171	1565841
5km	70%	35000	4	215	4169344	404304	3730740	1811271
5km	70%	35000	4	332	3702078	404710	3261299	1814670
5km	70%	35000	4	270	5569926	504394	5022924	2179002
5km	70%	35000	4	201	4559844	481746	4015843	2059230
5km	70%	35000	4	444	4973641	527086	4393210	2361194
5km	70%	35000	4	295	5410427	539729	4835328	2329962
5km	70%	35000	4	218	4321094	503977	3766218	1998940
5km	70%	35000	4	223	4443716	483670	3928378	1786024
5km	70%	35000	4	211	4022228	433803	3555350	1584959
5km	70%	35000	4	288	3840152	473113	3339141	1823740
5km	70%	35000	4	237	3743786	434694	3276634	1762585
5km	70%	35000	4	241	4639659	496693	4101741	2183581
5km	70%	35000	4	245	4090010	436031	3594315	1688991
5km	70%	35000	4	170	4157259	472087	3652227	1710709
5km	70%	35000	4	222	4184153	463952	3682145	1904805
5km	70%	35000	4	289	3856526	432690	3384492	1704621
5km	70%	35000	4	225	3404437	389388	2974818	1701258
5km	70%	35000	4	226	3750293	496662	3223986	1777528
5km	70%	35000	4	280	3771145	407090	3319683	1756523
5km	70%	35000	4	291	4932835	546256	4332152	2364530
5km	70%	35000	4	206	4112565	475442	3587018	1965909
5km	70%	35000	4	195	2670038	315978	2329262	1258096
5km	70%	35000	4	288	4316369	441196	3832571	1925634
5km	70%	35000	4	258	3707383	441273	3239069	1747324
5km	70%	35000	4	249	3590827	404872	3146897	1563326
5km	70%	35000	4	300	4939965	548990	4313692	2272900
5km	70%	35000	4	238	3773949	428265	3279288	1971020
5km	70%	35000	4	235	4073791	453597	3570000	1864808
5km	70%	35000	4	334	4831102	517066	4247433	2262631
5km	70%	35000	4	193	3438549	391102	3006658	1747257
5km	70%	35000	4	170	3214416	372899	2816646	1606831
5km	70%	35000	4	341	3918461	432538	3445292	1859908
5km	70%	35000	4	256	4619003	508267	4063223	2079618
5km	70%	35000	4	332	4449051	432370	3976891	1879034
5km	70%	35000	4	216	3861565	435969	3372366	1936102
5km	70%	35000	4	241	3666856	424499	3194432	1700396
5km	70%	35000	4	265	4161135	442448	3660698	1713735
5km	70%	35000	4	240	4094704	482672	3572334	1801435
5km	70%	35000	4	227	4862681	451782	4349623	2100033
5km	70%	35000	4	233	3772529	430388	3317824	1696592
5km	70%	35000	4	301	4660471	500341	4127067	1939113
5km	70%	35000	4	223	3465766	411826	3014670	1722881
5km	70%	35000	4	306	5069097	541916	4466148	2282864
5km	70%	35000	4	276	4436180	524316	3870799	1968824
5km	70%	35000	4	222	4881259	547182	4283134	2103032
5km	70%	35000	4	284	4871616	514440	4317543	1837703
5km	70%	35000	4	366	4617618	479138	4092552	2163845
5km	70%	35000	4	204	4311377	441540	3815718	1857376
5km	70%	35000	4	270	4526821	468905	4018997	1912755
5km	70%	35000	4	324	5973591	588943	5325202	2499460
5km	70%	35000	4	326	4180529	415326	3724609	1775422
5km	70%	35000	4	424	3103312	351176	2718470	1416293
5km	70%	35000	4	291	3799433	436769	3310424	1847863
5km	70%	35000	4	227	3882359	440531	3402181	1893184
5km	70%	35000	4	315	4618719	512364	4055925	2170397
5km	70%	35000	4	210	3696184	399920	3264390	1727217
5km	70%	35000	4	196	3820781	480668	3301997	1593597
5km	70%	35000	4	178	3544761	396417	3110929	1354450
5km	70%	35000	4	334	4380533	455342	3872750	1969389
5km	70%	35000	4	186	3802953	425382	3347408	1720352
5km	70%	35000	4	265	3262942	380222	2833586	1984342
5km	70%	35000	4	284	3146260	346601	2756338	1542545
5km	70%	35000	4	240	5910718	563477	5289354	2401502
5km	70%	35000	4	206	3408273	378375	3010124	1549203
5km	70%	35000	4	230	4199899	477149	3695593	1907416
5km	70%	35000	4	275	4112670	495301	3589317	2014450
5km	70%	35000	4	230	3461631	408487	3017467	1572425
5km	70%	35000	4	253	5661728	562994	5039778	2459765
5km	70%	35000	4	263	3739149	426079	3277288	1902924
5km	70%	35000	4	305	3282583	386549	2855768	1570987
5km	70%	35000	4	230	3951139	474883	3441055	1750166
5km	70%	35000	4	251	3530225	389679	3103849	1609060
5km	70%	35000	4	240	4166579	449564	3669770	1859801
5km	70%	35000	4	286	4274218	467795	3758280	2161227
5km	70%	35000	4	200	3370958	401551	2946278	1648079
5km	70%	35000	4	257	2779172	338877	2392602	1452798
5km	70%	35000	4	272	4573004	494568	4026575	1870168
5km	70%	35000	4	229	3698783	425220	3218837	1738355
5km	70%	35000	4	241	3851493	418285	3386781	1795914
5km	70%	35000	4	189	3808119	430659	3346645	1861452
5km	70%	35000	4	275	4759067	465242	4263027	1909943
5km	70%	35000	4	280	5244769	557267	4647399	2135517
5km	70%	35000	4	393	4433888	471822	3920884	2031102
5km	70%	35000	4	252	3388575	375082	2974743	1572705
5km	70%	35000	4	247	3152766	353442	2767862	1515532
5km	70%	35000	4	249	3518662	401318	3093277	1648845
5km	70%	35000	4	209	3198551	365696	2786456	1506557
5km	70%	35000	4	296	4349072	455178	3847408	1864264
5km	70%	35000	4	221	3226446	371821	2828689	1513981
5km	70%	35000	4	258	4104959	448982	3614693	1839570
5km	70%	35000	4	213	4498521	469953	3988526	1905159
5km	70%	35000	4	343	3421426	356562	3035625	1539952
5km	70%	35000	4	207	2998942	354297	2619177	1257321
5km	70%	35000	4	299	3760692	439851	3293609	1880459
5km	70%	35000	4	271	3110152	362391	2725177	1426149
5km	70%	35000	4	204	3290991	379878	2883322	1631964
5km	70%	35000	4	274	3082437	348346	2694537	1493982
5km	70%	35000	4	307	4153203	449091	3653410	1934661
5km	70%	35000	4	234	3990910	451980	3489316	1826398
5km	70%	35000	4	218	3679353	423034	3224644	1471334
5km	70%	35000	4	259	4487409	491217	3955902	2062602
5km	70%	35000	4	203	5068966	503519	4489776	2288086
5km	70%	35000	4	265	3068127	364053	2672384	1418886
5km	70%	35000	4	274	5211579	488837	4679640	2419264
5km	70%	35000	4	284	5256432	539946	4661133	2226253
5km	70%	35000	4	306	4675709	485586	4151733	1993311
5km	70%	35000	4	247	4993686	485092	4463393	2004317
5km	70%	35000	4	244	4158001	467423	3641392	1916165
5km	70%	35000	4	293	4620989	483992	4114331	1883603
5km	70%	35000	4	348	5163015	509613	4603765	2295900
5km	70%	35000	4	225	4412004	520010	3837439	1923473
5km	70%	35000	4	290	4166989	468335	3667476	1775527
5km	70%	35000	4	228	3942605	393101	3522084	1642844
5km	70%	35000	4	267	5197324	523020	4629962	2107348
5km	70%	35000	4	232	3344922	391110	2922273	1742687
5km	70%	35000	4	231	3242139	380626	2831671	1795695
5km	70%	35000	4	260	4454140	445522	3956478	1796421
5km	70%	35000	4	234	3330529	414411	2876163	1594643
5km	70%	35000	4	281	4648813	510066	4097792	2151693
5km	70%	35000	4	269	5176409	467965	4673983	2066771
5km	70%	35000	4	250	4744947	466144	4219351	2271410
5km	70%	35000	4	198	2801647	343669	2435898	1374207
5km	70%	35000	4	306	3714351	421179	3261877	1642526
5km	70%	35000	4	246	4202691	470205	3692479	2021258
5km	70%	35000	4	300	3649843	418889	3207374	1735697
5km	70%	35000	4	252	3085927	377784	2671972	1527055
5km	70%	35000	4	236	3757825	378314	3346195	1732031
5km	70%	35000	4	190	3693054	408880	3247869	1508982
5km	70%	35000	4	275	3952440	421136	3504179	1954025
5km	70%	35000	4	257	3794809	388468	3355634	1619489
5km	70%	35000	4	223	3666527	404151	3212556	1738960
5km	70%	35000	4	283	3908630	451652	3427111	1935664
5km	70%	35000	4	204	3676839	447775	3181472	1851424
5km	70%	35000	4	276	3887429	385633	3458339	1740937
5km	70%	35000	4	279	3375081	371627	2955043	1520960
5km	70%	35000	4	378	4029498	442760	3522182	1892519
5km	70%	35000	4	227	4370252	503211	3830388	1967939
5km	70%	35000	4	212	4438478	476859	3906653	1893838
5km	70%	35000	4	294	2917114	328720	2559018	1407598
5km	70%	35000	4	242	4787743	455740	4275842	2112656
5km	70%	35000	4	260	4610859	455390	4102967	1735835
5km	70%	35000	4	223	4558377	462963	4056496	1895971
5km	70%	35000	4	312	4595221	471774	4084974	2005205
5km	70%	35000	4	295	3988618	435635	3501458	1934708
5km	70%	35000	4	190	3499713	373879	3089058	1490450
5km	70%	35000	4	251	3446329	404751	3002148	1477076
5km	70%	35000	4	204	3760623	372887	3352931	1672078
5km	70%	35000	4	255	5037375	526046	4470781	2308262
5km	70%	35000	4	234	4308211	471869	3776915	1723387
5km	70%	35000	4	312	5942352	520873	5336709	2549243
5km	70%	35000	4	252	4643856	459406	4128762	2020156
5km	70%	35000	4	185	3796828	444024	3332315	1756992
5km	70%	35000	4	254	3729023	392953	3302576	1570512
5km	70%	35000	4	217	3142913	377655	2727986	1428904
5km	70%	35000	4	312	3812926	457911	3328739	1825551
5km	70%	35000	4	305	3606150	403261	3148962	1873009
5km	70%	35000	4	229	3152932	363207	2762965	1639050
5km	70%	35000	4	232	4021779	492130	3495395	1701211
5km	70%	35000	4	333	3996925	446521	3492561	1968490
5km	70%	35000	4	323	4165532	471658	3653176	1887709
5km	70%	35000	4	284	3134857	364276	2729155	1593271
5km	70%	35000	4	261	4081392	497978	3540836	2052871
5km	70%	35000	4	180	3638972	433227	3183030	1695718
5km	70%	35000	4	328	5181852	469224	4673217	1940757
5km	70%	35000	4	251	4308590	492273	3779478	1947298
5km	70%	35000	4	249	5910066	556236	5288851	2271700
5km	70%	35000	4	177	3553939	404277	3116980	1481183
5km	70%	35000	4	250	3156438	367948	2751508	1577656
5km	70%	35000	4	182	3892520	431979	3402380	1816575
5km	70%	35000	4	287	3144400	365835	2746895	1669142
5km	70%	35000	4	251	3568395	424589	3104713	1814192
5km	70%	35000	4	258	5084485	495707	4545534	2047842
5km	70%	35000	4	274	3826589	423813	3346839	1694199
5km	70%	35000	4	253	3384361	376783	2972540	1601492
5km	70%	35000	4	337	4024630	420984	3563683	1888716
5km	70%	35000	4	287	4721985	486193	4203301	1993688
5km	70%	35000	4	328	3599324	410548	3150874	1794247
5km	70%	35000	4	202	3868760	394262	3422695	1737276
5km	70%	35000	4	271	3994429	401247	3542722	1777851
5km	70%	35000	4	230	3319669	398638	2866399	1523614
5km	70%	35000	4	320	4596062	501437	4017567	1942522
5km	70%	35000	4	284	3132399	361177	2727328	1599728
5km	70%	35000	4	270	4453171	465121	3946161	1955259
5km	70%	35000	4	300	4185865	464791	3664356	2003697
5km	70%	35000	4	180	3626566	396071	3198053	1541085
5km	70%	35000	4	208	4058569	434833	3571899	1690318
5km	70%	35000	4	222	3817196	423986	3363383	1527349
5km	70%	35000	4	194	3882695	447477	3405382	1696257
5km	70%	35000	4	238	4172908	488779	3650633	1806523
5km	70%	35000	4	223	3183710	408305	2740507	1563443
5km	70%	35000	4	304	3740220	387618	3322191	1664907
5km	70%	35000	4	245	3879701	428917	3405365	1768695
5km	70%	35000	4	271	3332871	367985	2914682	1673573
5km	70%	35000	4	370	4396605	468630	3878243	1867225
5km	70%	35000	4	250	4213070	480490	3693897	1750931
5km	70%	35000	4	402	3397582	424133	2935455	1641569
5km	70%	35000	4	230	3807165	421095	3334514	1984553
5km	70%	35000	4	280	4436396	476384	3924805	1971302
5km	70%	35000	4	238	3688460	434598	3218287	1581231
5km	70%	35000	4	279	5573669	560145	4978861	2345844
5km	70%	35000	4	194	4287096	512627	3728623	2305421
5km	70%	35000	4	246	3139180	340504	2766700	1453298
5km	70%	35000	4	282	4506951	503261	3962789	2029356
5km	70%	35000	4	215	3343409	412867	2895025	1559330
5km	70%	35000	4	252	4298909	500801	3770880	1828734
5km	70%	35000	4	207	3173677	386907	2747504	1606676
5km	70%	35000	4	238	4013435	464540	3506331	1742497
5km	70%	35000	4	229	4229438	428036	3761467	1868165
5km	70%	35000	4	282	3773180	410626	3315312	1691977
5km	70%	35000	4	221	4160276	494156	3627985	1714107
5km	70%	35000	4	210	3808110	395287	3365274	1661423
5km	70%	35000	4	331	3341237	392903	2923185	1594650
5km	70%	35000	4	276	4858964	458073	4362114	2022037
5km	70%	35000	4	238	4482892	470440	3945464	2093022
5km	70%	35000	4	209	4120106	450019	3643547	1727345
5km	70%	35000	4	296	4616775	511046	4059633	2147665
5km	70%	35000	4	271	4073472	436908	3573838	2101814
5km	70%	35000	4	188	3636569	409002	3182285	1619014
5km	70%	35000	4	276	4032600	435210	3551315	1815635
5km	70%	35000	4	207	3578751	398902	3122767	1560682
5km	70%	35000	4	317	3966632	460185	3477178	1792965
5km	70%	35000	4	256	4047864	458163	3546049	2154325
5km	70%	35000	4	261	3968586	421069	3479434	1795855
5km	70%	35000	4	283	4007161	475528	3479340	1711168
5km	70%	35000	4	294	3839825	447057	3355529	1879638
5km	70%	35000	4	301	5569311	566861	4952574	2265989
5km	70%	35000	4	344	5056829	514496	4482979	2275503
5km	70%	35000	4	277	4220633	466651	3719813	1870177
5km	70%	35000	4	307	3271944	398426	2843601	1672998
5km	70%	35000	4	349	3564720	420578	3102806	1817703
5km	70%	35000	4	190	3837089	408603	3387113	1798703
5km	70%	35000	4	396	5217841	526797	4630792	2472591
5km	70%	35000	4	242	3513591	387290	3077424	1899209
5km	70%	35000	4	257	4229656	451602	3735613	1877221
5km	70%	35000	4	273	3718037	375196	3305898	1773171
5km	70%	35000	4	194	3499776	398676	3052498	1547329
5km	70%	35000	4	209	4069698	471393	3555703	1975690
5km	70%	35000	4	278	5308189	543441	4724114	2310110
5km	70%	35000	4	287	4761857	469185	4242645	2147444
5km	70%	35000	4	197	3961632	481998	3443826	1864426
5km	70%	35000	4	338	4212789	433384	3737905	1853615
5km	70%	35000	4	220	3079425	360722	2696385	1808829
5km	70%	35000	4	253	3558362	411802	3111136	1545450
5km	70%	35000	4	255	3482073	393370	3050347	1661565
5km	70%	35000	4	313	5064507	420894	4606483	1988730
5km	70%	35000	4	229	3759033	444786	3283150	1689529
5km	70%	35000	4	325	4713811	543142	4123944	2289087
5km	70%	35000	4	366	3862569	430652	3378735	1809570
5km	70%	35000	4	281	4191532	471389	3663297	2079884
5km	70%	35000	4	246	4224594	445683	3744404	1774441
5km	70%	35000	4	245	4312677	469600	3775681	2074753
5km	70%	35000	4	215	4040020	470953	3522048	1844713
5km	70%	35000	4	204	3872697	422167	3414646	1652501
5km	70%	35000	4	305	3686356	391317	3264431	1734375
5km	70%	35000	4	242	3738412	379003	3327939	1702190
5km	70%	35000	4	346	3555968	408635	3102065	1754179
5km	70%	35000	4	227	3990030	431669	3517345	1775079
5km	70%	35000	4	228	4573261	464911	4037291	1870484
5km	70%	35000	4	199	2740871	322557	2394162	1383808
5km	70%	35000	4	186	3743683	407025	3288888	1862862
5km	70%	35000	4	273	5000357	508497	4451031	2227775
5km	70%	35000	4	358	4999147	469461	4479815	2228763
5km	70%	35000	4	264	5585174	551333	4995623	2525328
5km	70%	35000	4	285	3522031	412870	3062036	1594652
5km	70%	35000	4	215	4521100	518656	3938653	2028967
5km	70%	35000	4	244	4136261	458632	3647775	1982945
5km	70%	35000	4	310	4235048	439190	3771904	1831706
5km	70%	35000	4	311	3928162	384247	3514020	1780763
5km	70%	35000	4	180	3363287	396730	2931083	1729869
5km	70%	35000	4	216	4229662	500118	3681187	1924651
5km	70%	35000	4	288	4867253	520153	4280392	2443256
5km	70%	35000	4	203	4023183	469812	3509125	1834871
5km	70%	35000	4	221	3291329	359517	2907366	1575024
5km	70%	35000	4	231	4222784	467405	3715323	1834983
5km	70%	35000	4	240	3447781	384777	3039281	1599709
5km	70%	35000	4	303	4158225	447868	3668146	1773169
5km	70%	35000	4	224	4092070	479415	3544807	1762024
5km	70%	35000	4	331	3680287	407366	3226504	1682113
5km	70%	35000	4	211	3781798	461277	3290686	1840271
5km	70%	35000	4	242	3610127	395773	3179045	1652951
5km	70%	35000	4	321	4653320	543323	4077701	2014164
5km	70%	35000	4	347	5861728	540154	5265015	2455572
5km	70%	35000	4	357	4860262	492720	4332527	2270338
5km	70%	35000	4	308	3776889	374874	3356328	1556745
5km	70%	35000	4	198	2933418	343974	2566752	1298374
5km	70%	35000	4	201	3700584	399018	3262112	1559536
5km	70%	35000	4	279	4650631	513561	4093564	2312433
5km	70%	35000	4	178	3276152	369392	2860863	1412065
5km	70%	35000	4	285	4697783	550009	4090194	2044836
5km	70%	35000	4	300	4290255	473516	3777632	2014002
5km	70%	35000	4	165	3253527	407593	2821683	1565805
5km	70%	35000	4	285	5523409	542263	4943176	2232075
5km	70%	35000	4	300	4081507	467731	3584745	1878616
5km	70%	35000	4	258	4427404	520269	3869771	1767480
5km	70%	35000	4	214	3298799	376737	2884390	1591542
5km	70%	35000	4	268	5715815	552347	5083078	2325595
5km	70%	35000	4	357	3322409	370769	2914119	1654415
5km	70%	35000	4	257	4284367	502252	3753180	1830636
5km	70%	35000	4	373	5080681	516229	4523895	2134606
5km	70%	35000	4	353	4108363	486831	3578681	1833550
5km	70%	35000	4	398	4213490	390045	3785613	1954424
5km	70%	35000	4	222	3816320	407530	3373735	1507962
5km	70%	35000	4	175	3501831	394863	3055869	1522613
5km	70%	35000	4	252	4078376	467715	3569001	1951521
5km	70%	35000	4	325	4476898	474157	3942142	1763868
5km	70%	35000	4	242	3238398	341227	2866649	1219970
5km	70%	35000	4	265	4420726	453535	3928157	1791892
5km	70%	35000	4	251	3830345	451871	3341094	2025597
5km	70%	35000	4	292	3870757	437958	3386173	1757608
5km	70%	35000	4	281	3373192	379247	2970095	1577006
5km	70%	35000	4	304	4228225	465867	3702058	1839532
5km	70%	35000	4	210	4999635	545665	4394537	2197667
5km	70%	35000	4	198	3423993	432670	2970186	1525010
5km	70%	35000	4	244	5128251	542352	4545958	2353056
5km	70%	35000	4	325	4460916	458048	3955214	2090791
5km	70%	35000	4	258	4215875	450764	3712759	2167833
5km	70%	35000	4	359	4025231	406215	3591065	1603893
5km	70%	35000	4	260	4755867	509444	4192806	1872304
5km	70%	35000	4	254	5864781	552537	5250775	2449373
5km	70%	35000	4	275	4171476	490752	3639257	2027166
5km	70%	35000	4	247	3825885	425793	3344545	1827252
5km	70%	35000	4	426	5805456	541939	5223269	2282669
5km	70%	35000	4	276	4937860	489539	4399642	2252709
5km	70%	35000	4	229	4802609	530538	4230473	2037098
5km	70%	35000	4	221	3959156	415160	3484553	1646746
5km	70%	35000	4	390	5494382	567800	4870122	2591355
5km	70%	35000	4	255	4343899	457333	3850538	2001784
5km	70%	35000	4	340	4087734	484277	3567703	1778505
5km	70%	35000	4	204	4053035	424337	3576861	1833744
5km	70%	35000	4	306	4980211	494760	4407117	2195236
5km	70%	35000	4	268	3814402	461403	3329589	1610514
5km	70%	35000	4	272	3073228	333599	2696649	1455264
5km	70%	35000	4	251	3278882	380539	2867267	1579696
5km	70%	35000	4	344	4420830	408220	3977148	1903134
5km	70%	35000	4	209	3583231	379840	3171856	1802443
5km	70%	35000	4	308	3509447	390293	3079263	1663377
5km	70%	35000	4	316	3200066	355714	2810967	1520630
5km	70%	35000	4	217	3162032	393984	2725218	1551218
5km	70%	35000	4	222	3701234	436826	3237306	1692938
5km	70%	35000	4	202	5019619	497770	4470443	2167817
5km	70%	35000	4	300	5241923	469366	4732638	2286279
5km	70%	35000	4	305	3881039	450018	3383218	1792995
5km	70%	35000	4	260	4529116	477590	4009734	1719401
5km	70%	35000	4	249	3954567	417180	3473820	1586534
5km	70%	35000	4	223	3377567	377799	2972694	1683496
5km	70%	35000	4	484	3753413	395758	3318748	1725454
5km	70%	35000	4	290	5035747	513695	4472795	2214733
5km	70%	35000	4	188	4615864	494263	4075911	2041959
5km	70%	35000	4	239	4076635	413392	3632467	1988557
5km	70%	35000	4	250	5231685	505939	4692751	2357854
5km	70%	35000	4	267	3869402	419291	3414467	1638729
5km	70%	35000	4	282	4271164	439183	3782529	1964822
5km	70%	35000	4	332	4167860	464012	3638297	1757178
5km	70%	35000	4	209	3236616	393971	2813797	1604171
5km	70%	35000	4	225	3762775	419226	3309039	1519988
5km	70%	35000	4	247	2987630	365941	2587615	1563863
5km	70%	35000	4	225	3664857	448926	3180264	1559647
5km	70%	35000	4	267	3674105	407961	3229991	1711336
5km	70%	35000	4	336	4414492	476164	3890501	1983913
5km	70%	35000	4	233	3743810	434466	3285201	1592166
5km	70%	35000	4	218	4238908	499479	3700153	1888446
5km	70%	35000	4	273	3584314	390788	3159415	1678360
5km	70%	35000	4	204	3545462	408983	3073287	1479893
5km	70%	35000	4	218	4567106	461170	4069331	2002587
5km	70%	35000	4	226	4014053	437373	3530389	1583279
5km	70%	35000	4	273	5724830	546690	5115435	2288144
5km	70%	35000	4	185	3839701	438613	3359495	1822495
5km	70%	35000	4	207	3857876	420222	3404740	1616710
5km	70%	35000	4	228	3997455	451933	3479591	1844445
5km	70%	35000	4	198	3569838	409210	3135668	1639350
5km	70%	35000	4	188	3826106	448650	3325636	1787591
5km	70%	35000	4	240	3608683	431100	3128429	1613196
5km	70%	35000	4	237	3589756	428879	3127429	1761795
5km	70%	35000	4	260	4224028	488209	3683619	1833718
5km	70%	35000	4	244	3339337	355816	2934936	1575203
5km	70%	35000	4	260	3642407	418210	3181517	1817368
5km	70%	35000	4	187	3792974	452987	3300168	1707561
5km	70%	35000	4	372	3475040	392456	3040870	1627179
5km	70%	35000	4	284	4514598	493737	3972877	1870818
5km	70%	35000	4	232	4172348	444841	3685194	1780407
5km	70%	35000	4	214	3792556	419829	3339891	1679921
5km	70%	35000	4	338	4004947	408025	3542252	1877792
5km	70%	35000	4	174	3043512	373676	2653760	1570643
5km	70%	35000	4	314	5159752	520680	4597118	2183515
5km	70%	35000	4	246	4574185	454990	4052720	1930577
5km	70%	35000	4	288	4923973	547418	4291613	2314728
5km	70%	35000	4	234	3101488	321132	2760927	1423220
5km	70%	35000	4	230	3702237	403685	3264844	1803244
5km	70%	35000	4	222	4161357	428892	3701530	1753458
5km	70%	35000	4	360	3477169	354073	3088464	1512988
5km	70%	35000	4	210	3431422	416053	2967868	1900890
5km	70%	35000	4	242	3720670	443458	3222929	1636402
5km	70%	35000	4	471	4202967	493556	3671661	1717029
5km	70%	35000	4	207	3706720	412587	3261780	1808683
5km	70%	35000	4	265	4743982	470289	4221529	2117907
5km	70%	35000	4	308	4530056	474228	4017139	2151271
5km	70%	35000	4	310	3704075	423255	3215736	1643550
5km	70%	35000	4	262	4071352	469841	3569784	1772839
5km	70%	35000	4	321	4359234	452958	3869220	1828607
5km	70%	35000	4	221	4103304	453758	3595867	1782644
5km	70%	35000	4	249	4034473	426043	3559909	1727570
5km	70%	35000	4	221	3763535	410284	3315822	1609639
5km	70%	35000	4	245	3522522	447847	3033905	1778201
5km	70%	35000	4	217	3960027	437723	3491147	1664447
5km	70%	35000	4	235	3232615	373192	2818199	1478488
5km	70%	35000	4	263	4400760	500915	3865023	1915688
5km	70%	35000	4	450	5054591	501272	4503987	2035257
5km	70%	35000	4	356	3959495	464567	3454586	2048453
5km	70%	35000	4	228	3563091	397618	3139629	1470644
5km	70%	35000	4	259	3749743	382895	3317163	1676662
5km	70%	35000	4	244	4270914	457547	3765509	2077379
5km	70%	35000	4	231	3972545	453938	3471190	1984904
5km	70%	35000	4	189	3365449	402448	2945229	1627950
5km	70%	35000	4	294	4139078	474063	3605170	2140132
5km	70%	35000	4	250	3383818	371133	2963275	1627587
5km	70%	35000	4	267	3975092	460930	3471824	1965396
5km	70%	35000	4	408	4291202	495171	3759484	1852736
5km	70%	35000	4	298	4141492	435407	3666238	1746465
5km	70%	35000	4	198	4531013	498867	4005063	1965922
5km	70%	35000	4	250	4054542	386590	3625691	1978830
5km	70%	35000	4	258	3415535	391686	3005401	1595381
5km	70%	35000	4	263	3485698	394916	3057727	1757069
5km	70%	35000	4	215	3456341	420719	3006925	1674764
5km	70%	35000	4	181	3655466	440257	3184073	1727177
5km	70%	35000	4	276	3263542	369541	2857434	1491785
5km	70%	35000	4	272	3929987	438208	3449445	1667337
5km	70%	35000	4	272	4004823	466931	3499251	1564474
5km	70%	35000	4	249	3817675	398023	3363390	1650428
5km	70%	35000	4	304	4592859	497053	4059639	1690780
5km	70%	35000	4	360	3759090	431296	3281840	1625449
5km	70%	35000	4	192	3624128	425188	3156886	1763587
5km	70%	35000	4	256	3089515	355358	2701702	1551055
5km	70%	35000	4	311	3264497	339353	2904483	1660139
5km	70%	35000	4	227	4229637	438419	3758787	1715905
5km	70%	35000	4	212	4270316	445398	3770672	1621169
5km	70%	35000	4	329	4179226	435515	3695465	2007589
5km	70%	35000	4	307	4900746	483014	4351683	2409117
5km	70%	35000	4	228	3662112	420824	3191908	1668326
5km	70%	35000	4	253	4061050	467399	3551824	2120812
5km	70%	35000	4	281	2737158	322633	2392201	1334073
5km	70%	35000	4	231	3741751	426323	3292015	1818947
5km	70%	35000	4	258	4318360	455501	3820183	1921839
5km	70%	35000	4	195	3702226	394448	3265268	1742900
5km	70%	35000	4	219	3577234	424263	3097631	1502049
5km	70%	35000	4	237	2912751	336400	2563748	1305735
5km	70%	35000	4	238	3773671	405000	3335470	1943081
5km	70%	35000	4	171	3035204	344478	2652917	1658132
5km	70%	35000	4	264	3462444	388733	3047235	1515407
5km	70%	35000	4	222	3288976	369240	2882690	1487490
5km	70%	35000	4	220	2982590	326441	2617381	1420953
5km	70%	35000	4	275	3191974	352073	2812055	1435083
5km	70%	35000	4	287	4753479	494175	4163115	2044448
5km	70%	35000	4	301	4167632	452218	3676435	1790696
5km	70%	35000	4	225	3652813	428588	3183007	1787227
5km	70%	35000	4	293	4503465	478203	3981843	1978282
5km	70%	35000	4	305	5224213	524717	4657917	2316981
5km	70%	35000	4	219	3763409	399978	3325613	1732119
5km	70%	35000	4	189	3909357	419184	3439866	1758872
5km	70%	35000	4	245	4042277	410494	3599566	1745310
5km	70%	35000	4	262	3795533	438647	3313309	1858574
5km	70%	35000	4	251	3867218	461211	3346920	1805648
5km	70%	35000	4	412	2967301	338446	2596594	1440802
5km	70%	35000	4	211	2917884	359734	2531802	1522179
5km	70%	35000	4	245	3861827	441198	3384493	1737212
5km	70%	35000	4	276	3040743	379181	2627777	1525652
5km	70%	35000	4	230	4913815	486990	4383070	2231733
5km	70%	35000	4	281	3919058	465551	3419987	1963695
5km	70%	35000	4	234	3752311	437263	3267419	1683582
5km	70%	35000	4	294	4125257	496586	3579751	1850889
5km	70%	35000	4	328	5041627	510809	4487977	2276265
5km	70%	35000	4	282	3810672	411952	3343128	1701961
5km	70%	35000	4	205	4429280	444198	3941535	2084135
5km	70%	35000	4	321	4968842	487556	4435208	2213800
5km	70%	35000	4	239	4775970	550513	4185313	2129118
5km	70%	35000	4	269	3581145	422022	3126439	1774392
5km	70%	35000	4	279	3725246	424754	3241110	1837681
5km	70%	35000	4	188	4307211	479010	3784327	1862739
5km	70%	35000	4	220	4474454	469696	3949268	1864170
5km	70%	35000	4	221	4842162	518398	4278339	2029672
5km	70%	35000	4	216	3296270	408203	2851367	1466490
5km	70%	35000	4	318	4551341	515269	3988217	1980868
5km	70%	35000	4	234	4220488	466419	3705269	1995301
5km	70%	35000	4	326	3390765	385047	2958522	1547172
5km	70%	35000	4	329	4225544	471569	3716388	1689253
5km	70%	35000	4	190	4122918	461761	3608775	1646519
5km	70%	35000	4	261	3626470	406713	3170273	1600835
5km	70%	35000	4	321	5487648	534111	4911201	2250555
5km	70%	35000	4	367	5491177	608802	4834173	2445631
5km	70%	35000	4	258	4906411	466327	4410634	2109144
5km	70%	35000	4	246	3688244	445558	3192544	1811820
5km	70%	35000	4	229	4702247	500551	4179831	2062458
5km	70%	35000	4	342	3898689	402443	3461458	1735540
5km	70%	35000	4	250	5361550	503510	4818921	2315320
5km	70%	35000	4	310	4000188	432139	3536883	1658190
5km	70%	35000	4	224	4991736	515423	4407562	2018984
5km	70%	35000	4	173	3630544	435159	3142657	1731172
5km	70%	35000	4	302	4664309	447361	4167705	1968982
5km	70%	35000	4	409	5676860	541502	5081220	2405824
5km	70%	35000	4	230	4234731	495617	3707663	1917166
5km	70%	35000	4	298	4138998	496603	3607323	1722161
5km	70%	35000	4	329	5515937	553300	4909034	2535735
5km	70%	35000	4	268	3827830	458842	3332442	1844352
5km	70%	35000	4	196	3356042	378016	2935232	1630732
5km	70%	35000	4	313	4622550	506788	4076564	2036253
5km	70%	35000	4	283	4347974	463636	3836779	2052073
5km	70%	35000	4	312	5116578	512504	4569612	2329831
5km	70%	35000	4	281	5756344	561694	5142543	2616676
5km	70%	35000	4	250	3842709	455024	3353047	1957799
5km	70%	35000	4	274	4293602	476143	3763012	1933014
5km	70%	35000	4	203	4094195	476496	3576738	1707266
5km	70%	35000	4	171	2725445	331075	2366952	1369902
5km	70%	35000	4	250	4152299	449907	3652739	2130828
5km	70%	35000	4	312	4161871	471025	3644921	1773676
5km	70%	35000	4	306	5130562	543391	4521941	2364572
5km	70%	35000	4	261	5169754	491224	4615806	2223050
5km	70%	35000	4	240	4175486	424467	3675285	1993815
5km	70%	35000	4	284	5672203	561173	5058918	2200731
5km	70%	35000	4	193	3381584	415198	2938426	1594022
5km	70%	35000	4	277	5124392	523379	4564740	2191307
5km	70%	35000	4	232	4880839	525172	4321499	1878267
5km	70%	35000	4	209	3310837	356523	2921053	1581511
5km	70%	35000	4	259	4954061	567889	4334419	2297504
5km	70%	35000	4	211	3389900	376257	2966909	1665432
5km	70%	35000	4	208	3675174	410411	3215260	1566799
5km	70%	35000	4	360	3490755	407066	3050472	1613167
5km	70%	35000	4	259	4030382	450762	3544023	1730474
5km	70%	35000	4	224	4550851	471920	4035708	2030389
5km	70%	35000	4	257	3781889	439726	3301210	1830721
5km	70%	35000	4	277	3323753	388495	2892267	1638033
5km	70%	35000	4	303	3380896	365820	2983639	1606133
5km	70%	35000	4	245	4112493	491980	3589064	1752242
5km	70%	35000	4	177	3954278	459239	3456500	1739333
5km	70%	35000	4	324	4024914	433153	3555510	1899865
5km	70%	35000	4	237	3711043	434865	3246817	1748937
5km	70%	35000	4	246	4554661	475396	4013413	2061239
5km	70%	35000	4	232	4054596	437783	3526614	1830859
5km	70%	35000	4	247	4130369	450877	3623816	1913702
5km	70%	35000	4	260	3932848	425511	3449249	1717510
5km	70%	35000	4	195	4038094	451947	3557229	1734121
5km	70%	35000	4	260	3171709	378150	2759648	1590384
5km	70%	35000	4	294	4616947	527531	4027589	2222908
5km	70%	35000	4	267	5136200	532131	4551477	2410161
5km	70%	35000	4	255	4391138	431399	3917127	1987268
5km	70%	35000	4	334	3616171	403814	3183447	1757495
5km	70%	35000	4	315	4058697	476258	3540643	1833246
5km	70%	35000	4	218	3362150	411881	2910427	1540294
5km	70%	35000	4	304	3954931	395861	3516461	1741023
5km	70%	35000	4	206	3635286	422174	3176791	1662329
5km	70%	35000	4	227	4318855	440686	3833814	2014649
5km	70%	35000	4	220	4265052	465540	3727176	2102932
5km	70%	35000	4	201	3807561	446637	3317720	1816217
5km	70%	35000	4	202	3931238	414156	3472548	1873576
5km	70%	35000	4	276	3556352	430382	3091922	1637912
5km	70%	35000	4	365	2788461	313533	2447011	1484623
5km	70%	35000	4	312	3652735	420273	3174835	1591381
5km	70%	35000	4	268	4926000	496383	4382778	2020888
5km	70%	35000	4	193	3057631	388255	2622374	1686776
5km	70%	35000	4	223	3328488	372333	2928164	1421534
5km	70%	35000	4	270	4631232	540205	4039852	1960862
5km	70%	35000	4	387	3252950	377540	2843462	1313804
5km	70%	35000	4	303	5735520	581777	5098396	2598480
5km	70%	35000	4	273	3352241	373440	2942162	1579245
5km	70%	35000	4	308	3628369	371567	3202374	1555833
5km	70%	35000	4	227	4513952	508079	3966785	1858821
5km	70%	35000	4	307	4936705	472471	4433553	2052536
5km	70%	35000	4	241	4809359	466207	4300462	1924933
5km	70%	35000	4	241	3396647	385103	2976902	1651666
5km	70%	35000	4	176	4101166	419909	3659343	1753666
5km	70%	35000	4	198	3715675	462306	3213374	1788537
5km	70%	35000	4	239	5407104	558892	4795271	2196306
5km	70%	35000	4	260	4765408	474893	4256894	2036647
5km	70%	35000	4	267	4463437	504748	3921709	2166644
5km	70%	35000	4	252	4203070	444801	3731048	1884724
5km	70%	35000	4	278	4182850	483330	3656834	1849817
5km	70%	35000	4	242	3380558	405080	2934551	1544638
5km	70%	35000	4	327	3949295	413292	3503287	1700771
5km	70%	35000	4	307	4166396	478826	3646111	1848777
5km	70%	35000	4	275	3585858	398721	3128948	1696628
5km	70%	35000	4	284	4870368	502271	4307330	2081557
5km	70%	35000	4	263	3274944	369577	2866667	1540985
5km	70%	35000	4	266	3803126	441775	3321443	1554081
5km	70%	35000	4	231	3564292	407188	3109247	1619127
5km	70%	35000	4	246	5443330	525794	4888920	2382093
5km	70%	35000	4	329	5051194	492181	4519350	2349852
5km	70%	35000	4	324	4153292	501337	3609362	1732654
5km	70%	35000	4	292	3649840	400477	3197855	1706013
5km	70%	35000	4	245	3741802	476934	3224639	1886635
5km	70%	35000	4	239	3161317	387888	2734401	1655018
5km	70%	35000	4	296	4807990	542199	4223380	2126350
5km	70%	35000	4	278	3189115	389014	2769254	1578057
5km	70%	35000	4	176	3378087	384649	2959121	1561255
5km	70%	35000	4	240	3455319	389522	3025934	1620090
5km	70%	35000	4	318	5424925	539142	4820746	2169816
5km	70%	35000	4	202	3282589	380818	2869363	1496270
5km	70%	35000	4	361	3623568	418731	3150487	1705783
5km	70%	35000	4	344	6049181	573839	5433570	2393172
5km	70%	35000	4	285	4061172	406429	3617522	1854657
5km	70%	35000	4	207	4637677	472815	4129124	1865038
5km	70%	35000	4	221	3458336	384982	3056796	1708890
5km	70%	35000	4	219	3668345	417269	3206668	1774157
5km	70%	35000	4	308	3808641	449056	3316101	1795917
5km	70%	35000	4	175	3716948	444685	3223506	1697435
5km	70%	35000	4	226	4257310	468697	3762310	1926257
5km	70%	35000	4	245	4081253	474672	3545182	1965241
5km	70%	35000	4	265	3687514	433153	3217483	1839905
5km	70%	35000	4	273	3638175	389120	3221805	1598507
5km	70%	35000	4	213	4738204	504623	4185545	1827195
5km	70%	35000	4	205	4649497	493056	4119585	2115258
5km	70%	35000	4	187	4449852	457742	3943568	2124206
5km	70%	35000	4	300	5061311	535252	4492209	2366614
5km	70%	35000	4	297	4041418	471285	3539871	2142295
5km	70%	35000	4	248	3270956	385451	2846726	1509379
5km	70%	35000	4	256	3072477	384436	2666564	1405803
5km	70%	35000	4	260	3267710	364616	2871806	1416920
5km	70%	35000	4	289	3440987	378652	3029503	1503880
5km	70%	35000	4	212	3603298	389405	3189788	1485637
5km	70%	35000	4	242	3569160	438545	3101322	1726360
5km	70%	35000	4	316	4209184	437127	3725607	1918381
5km	70%	35000	4	245	4037326	429482	3560061	1852098
5km	70%	35000	4	384	3996116	442960	3493091	1802585
5km	70%	35000	4	227	4071188	476230	3547107	1781002
5km	70%	35000	4	251	3076508	380463	2664605	1732179
5km	70%	35000	4	244	4820855	438003	4330053	2026260
5km	70%	35000	4	209	3619273	423209	3135188	1721971
5km	70%	35000	4	184	4092594	504534	3535910	2014822
5km	70%	35000	4	354	3592987	391353	3157126	1748737
5km	70%	35000	4	232	3714529	427738	3259391	1617889
5km	70%	35000	4	291	3302609	380046	2889575	1597782
5km	70%	35000	4	245	3187221	348094	2816482	1588699
5km	70%	35000	4	185	3472193	413360	3018604	1479360
5km	70%	35000	4	183	3755448	449095	3252598	1939225
5km	70%	35000	4	306	4299407	445941	3805628	2042189
5km	70%	35000	4	329	4175288	465963	3664344	1831581
5km	70%	35000	4	311	4089868	445778	3575604	1629671
5km	70%	35000	4	242	3700556	449817	3208940	1910032
5km	70%	35000	4	326	2999075	353404	2632423	1533736
5km	70%	35000	4	244	4037064	439132	3545976	1749329
5km	70%	35000	4	400	4306588	471301	3749290	2108746
5km	70%	35000	4	309	3595140	376670	3181384	1718833
5km	70%	35000	4	294	3807646	423610	3333436	1854799
5km	70%	35000	4	236	3877942	467136	3387783	1797510
5km	70%	35000	4	231	3137352	345519	2766761	1515415
5km	70%	35000	4	242	3484843	396424	3059213	1596547
5km	70%	35000	4	198	4114964	469187	3611458	1803692
5km	70%	35000	4	481	4034890	457520	3532618	1875246
5km	70%	35000	4	271	3873257	433776	3377175	1709789
5km	70%	35000	4	329	3747791	450106	3266494	1765442
5km	70%	35000	4	229	4955054	521727	4397699	1985822
5km	70%	35000	4	252	4058580	455481	3558401	2003954
5km	70%	35000	4	292	3891939	440962	3415516	1673692
5km	70%	35000	4	244	3681550	400885	3243407	1734386
5km	70%	35000	4	262	3760412	427319	3272404	1722272
5km	70%	35000	4	195	3586145	396456	3147939	1660298
5km	70%	35000	4	289	4014150	434555	3547701	1718722
5km	70%	35000	4	293	3831746	430049	3374048	1786559
5km	70%	35000	4	222	4023364	424036	3558195	1770969
5km	70%	35000	4	256	4046761	464091	3542137	1915354
5km	70%	35000	4	258	4327733	510365	3773731	2362012
5km	70%	35000	4	284	5163345	522162	4592580	2179333
5km	70%	35000	4	394	4562538	512301	4011102	2239261
5km	70%	35000	4	201	3417873	397641	2987416	1739941
5km	70%	35000	4	238	3598490	418930	3142196	1622560
5km	70%	35000	4	301	3883254	445362	3368662	1742123
5km	70%	35000	4	296	4662003	536784	4066663	2264796
5km	70%	35000	4	311	5038859	467938	4522843	2359160
5km	70%	35000	4	255	4207773	443358	3730250	1782458
5km	70%	35000	4	280	4009735	449346	3494215	1765281
5km	70%	35000	4	191	3448484	376057	3028848	1398662
5km	70%	35000	4	308	4574127	437687	4100641	1993729
5km	70%	35000	4	276	3557670	403849	3093353	1776572
5km	70%	35000	4	400	5645258	578901	5011656	2606757
5km	70%	35000	4	175	3520849	406745	3051824	1526062
5km	70%	35000	4	257	3725043	440309	3248311	1682294
5km	70%	35000	4	343	4479016	521318	3914915	1950233
5km	70%	35000	4	262	3968373	435134	3493218	1997081
5km	70%	35000	4	230	4604314	486583	4047854	2120097
5km	70%	35000	4	242	5026372	512600	4459418	2218777
5km	70%	35000	4	269	3677728	427359	3221375	1809879
5km	70%	35000	4	244	4020039	477185	3503442	1855433
5km	70%	35000	4	221	3716612	422073	3242966	1780321
5km	70%	35000	4	251	3461391	391763	3044974	1468134
5km	70%	35000	4	185	3701349	415917	3240712	1559619
5km	70%	35000	4	308	4997778	512751	4447006	2323838
5km	70%	35000	4	253	3098897	328240	2721679	1406426
5km	70%	35000	4	264	3866419	418948	3415066	1689822
5km	70%	35000	4	291	4012815	458375	3506081	1848692
5km	70%	35000	4	255	5291220	536329	4696034	2352030
5km	70%	35000	4	379	4196376	449271	3712624	2162655
5km	70%	35000	4	325	3656824	413594	3211790	1629777
5km	70%	35000	4	267	3252174	393472	2821259	1526117
5km	70%	35000	4	200	3698170	409004	3253842	1749535
5km	70%	35000	4	288	3720612	453055	3225693	1798179
5km	70%	35000	4	261	5219512	538673	4618005	2203690
5km	70%	35000	4	290	5175296	575402	4546706	2334445
5km	70%	35000	4	314	3272958	362969	2884623	1590167
5km	70%	35000	4	348	5398106	482265	4871443	2324736
5km	70%	35000	4	254	4057892	501534	3495360	2133798
5km	70%	35000	4	244	4460600	485113	3940922	1906949
5km	70%	35000	4	215	3848968	454530	3373395	1741929
5km	70%	35000	4	206	5003774	531936	4427942	2290064
5km	70%	35000	4	228	4109252	453480	3620082	1630070
5km	70%	35000	4	218	3836177	481662	3302674	1873029
5km	70%	35000	4	266	3503887	399470	3067196	1695825
5km	70%	35000	4	282	4543543	460988	4052962	1924900
5km	70%	35000	4	176	3218714	382522	2801259	1500491
5km	70%	35000	4	368	3809099	435339	3327019	1692250
5km	70%	35000	4	246	3957267	465822	3451475	1775130
5km	70%	35000	4	320	3258639	410358	2812928	1656986
5km	70%	35000	4	244	4948658	505188	4386784	2364339
5km	70%	35000	4	258	3875378	432858	3394634	1663396
5km	70%	35000	4	239	4605653	467372	4103780	2079369
5km	70%	35000	4	194	3457147	400673	3024179	1535102
5km	70%	35000	4	236	4231064	484777	3714199	1851628
5km	70%	35000	4	241	3864060	460655	3374277	1484680
5km	70%	35000	4	288	3525762	393034	3102490	1551013
5km	70%	35000	4	184	3972664	440848	3463161	1840375
5km	70%	35000	4	277	4517758	439610	4043519	1891930
5km	70%	35000	4	304	4870833	471144	4361432	2163576
5km	70%	35000	4	205	3310330	359249	2925270	1459823
5km	70%	35000	4	327	3336161	399509	2902674	1723625
5km	70%	35000	4	265	4330977	438152	3842520	1940521
5km	70%	35000	4	227	4187723	457483	3687833	1874440
5km	70%	35000	4	294	4006648	472780	3484295	1984876
5km	70%	35000	4	273	4561207	534476	3964128	2198997
5km	70%	35000	4	266	4174347	469405	3648993	1839817
5km	70%	35000	4	270	4242607	422556	3792128	1794884
5km	70%	35000	4	225	4790857	503124	4249598	2285505
5km	70%	35000	4	229	4542815	497073	4000434	1979269
5km	70%	35000	4	259	4244196	441191	3756036	1822333
5km	70%	35000	4	201	3538566	369941	3126700	1507549
5km	70%	35000	4	247	3809521	403704	3366747	1708644
5km	70%	35000	4	302	3549664	406890	3101434	1753944
5km	70%	35000	4	273	4844783	481598	4316252	1909931
5km	70%	35000	4	281	4153916	475513	3614851	2034551
5km	70%	35000	4	248	3998363	461711	3496296	1691629
5km	70%	35000	4	317	3995781	428068	3527645	1789125
5km	70%	35000	4	207	4521441	462482	4000222	1868682
5km	70%	35000	4	366	3920502	458243	3429405	1928639
5km	70%	35000	4	305	4382573	506671	3834403	1898136
5km	70%	35000	4	321	4351331	481728	3834347	1919803
5km	70%	35000	4	337	4417679	476158	3906922	1962049
5km	70%	35000	4	250	3447190	401418	3008409	1522671
5km	70%	35000	4	267	3670307	435380	3212423	1556873
5km	70%	35000	4	403	4476063	433839	3987084	1994539
5km	70%	35000	4	371	3932572	422797	3476058	1979690
5km	70%	35000	4	246	4127940	446620	3640861	2108804
5km	70%	35000	4	288	4656788	500352	4098314	2188307
5km	70%	35000	4	242	3941930	441488	3477517	1961870
5km	70%	35000	4	277	3586590	419374	3137447	1415562
5km	70%	35000	4	300	4401694	456867	3898157	2023650
5km	70%	35000	4	212	3721602	392709	3303945	1534670
5km	70%	35000	4	271	3952547	433686	3477492	1620474
5km	70%	35000	4	199	3371987	381795	2952414	1389316
5km	70%	35000	4	296	4065265	431285	3591339	1842328
5km	70%	35000	4	234	3360167	394189	2926362	1593514
5km	70%	35000	4	209	3777671	380656	3364026	1569597
5km	70%	35000	4	202	4419816	481297	3882385	1916515
5km	70%	35000	4	211	3483969	424833	3028250	1580283
5km	70%	35000	4	227	4413462	488265	3879095	2006166
5km	70%	35000	4	195	3710440	428894	3246596	1739741
5km	70%	35000	4	260	3182069	366072	2785072	1540887
5km	70%	35000	4	223	3445143	366741	3042665	1782886
5km	70%	35000	4	251	3797699	415954	3335687	1580028
5km	70%	35000	4	299	3970855	471689	3462642	1913411
5km	70%	35000	4	390	4162219	412351	3718120	1768516
5km	70%	35000	4	193	3938899	442749	3442975	1754006
5km	70%	35000	4	285	4049460	460301	3521949	1685300
5km	70%	35000	4	372	5171284	509813	4611034	2038918
5km	70%	35000	4	189	3095136	371895	2704065	1304056
5km	70%	35000	4	245	4301334	423141	3812060	2032760
5km	70%	35000	4	210	3353778	366398	2955988	1481678
5km	70%	35000	4	239	4093298	440570	3611197	1725219
5km	70%	35000	4	330	3981461	453751	3477511	1840534
5km	70%	35000	4	274	3849472	415354	3397780	1722797
5km	70%	35000	4	201	3952998	429550	3482828	1955338
5km	70%	35000	4	224	4528531	518159	3975279	2023479
5km	70%	35000	4	240	3456921	394573	3035560	1547009
5km	70%	35000	4	262	3833757	432880	3365982	1794923
5km	70%	35000	4	326	4520237	460315	4017853	1933129
5km	70%	35000	4	272	4780284	447656	4294857	1986730
5km	70%	35000	4	256	3534226	398157	3094681	1472072
5km	70%	35000	4	169	3809632	449432	3315920	2057852
5km	70%	35000	4	214	3404224	390536	2987844	1497162
5km	70%	35000	4	294	5628270	571965	5014129	2480877
5km	70%	35000	4	240	3846855	425601	3379237	1600126
5km	70%	35000	4	279	5473167	492106	4893284	2019940
5km	70%	35000	4	316	4183727	411290	3740612	1947307
5km	70%	35000	4	246	4415104	488109	3882580	2005883
5km	70%	35000	4	355	3893780	446562	3402565	1826534
5km	70%	35000	4	259	3539964	420424	3074347	1596138
5km	70%	35000	4	221	3680008	410580	3227584	1627987
5km	70%	35000	4	225	3268052	364573	2863349	1807596
5km	70%	35000	4	199	3418136	387970	2988760	1656291
5km	70%	35000	4	291	5176843	509412	4619727	2195957
5km	70%	35000	4	237	3398630	411274	2924964	1501750
5km	70%	35000	4	254	4826869	523744	4263677	2223220
5km	70%	35000	4	222	4213289	425472	3754243	1942757
5km	70%	35000	4	195	3726327	391237	3291545	1640961
5km	70%	35000	4	311	4272724	467292	3769739	2056522
5km	70%	35000	4	223	3910560	433912	3439703	1611423
5km	70%	35000	4	220	4341680	466112	3833755	1828676
5km	70%	35000	4	261	4147536	475265	3631590	2158720
5km	70%	35000	4	200	4118275	484844	3608641	1764322
5km	70%	35000	4	282	4124331	469187	3611910	1881085
5km	70%	35000	4	211	2559534	333113	2188347	1294595
5km	70%	35000	4	271	3651983	413460	3196861	1509157
5km	70%	35000	4	210	3645033	383545	3226182	1462473
5km	70%	35000	4	313	3446371	383778	3015826	1654143
5km	70%	35000	4	228	3360609	394965	2937957	1793845
5km	70%	35000	4	331	4195283	483105	3686387	2011699
5km	70%	35000	4	258	3830382	419617	3353848	1800999
5km	70%	35000	4	295	4737712	450873	4225828	1913525
5km	70%	35000	4	407	3929681	404547	3471958	1964126
5km	70%	35000	4	249	4482009	492081	3932646	1868159
5km	70%	35000	4	236	3642260	375493	3230139	1591936
5km	70%	35000	4	270	3177789	344354	2802195	1493978
5km	70%	35000	4	275	3829789	441465	3327770	1870236
5km	70%	35000	4	250	3852148	442574	3377346	1836535
5km	70%	35000	4	209	4020431	450377	3533776	1749476
5km	70%	35000	4	239	4495078	465648	4001466	2068406
5km	70%	35000	4	234	3697625	399674	3268884	1670960
5km	70%	35000	4	236	3965349	467878	3478614	1833832
5km	70%	35000	4	302	4706148	490419	4187212	2028895
5km	70%	35000	4	318	5480472	518647	4915317	2110819
5km	70%	35000	4	250	4060433	448108	3553680	1716103
5km	70%	35000	4	257	4264997	496768	3720875	2098410
5km	70%	35000	4	298	4103739	436992	3621790	1891314
5km	70%	35000	4	267	3389586	414218	2939777	1612271
5km	70%	35000	4	314	3521563	431034	3057288	1699569
5km	70%	35000	4	215	3829975	442927	3349659	1852919
5km	70%	35000	4	254	3592770	402415	3167652	1593176
5km	70%	35000	4	302	4123017	457620	3624465	1890903
5km	70%	35000	4	214	3631717	417719	3182427	1675501
5km	70%	35000	4	255	4616081	476831	4106221	1833750
5km	70%	35000	4	339	3700627	473805	3185413	1796117
5km	70%	35000	4	162	3332579	425210	2868920	1763197
5km	70%	35000	4	220	3784231	459648	3286828	1767256
5km	70%	35000	4	238	3299848	369689	2900073	1842050
5km	70%	35000	4	347	4315956	440987	3821503	2058751
5km	70%	35000	4	256	3093828	349309	2719202	1409355
5km	70%	35000	4	261	5328315	537821	4715211	2261138
5km	70%	35000	4	296	3687809	442573	3204000	1640778
5km	70%	35000	4	274	4092711	435260	3626789	1789794
5km	70%	35000	4	200	4246677	486125	3734225	2056075
5km	70%	35000	4	229	3656469	428296	3185930	1651438
5km	70%	35000	4	250	3843313	443183	3364316	1600562
5km	70%	35000	4	380	4163859	456801	3675139	2092199
5km	70%	35000	4	246	4741457	457907	4255248	1915901
5km	70%	35000	4	194	3626908	434370	3160017	1867962
5km	70%	35000	4	333	4012805	364257	3584595	1692540
5km	70%	35000	4	206	3287476	355506	2888788	1669591
5km	70%	35000	4	245	3720529	419817	3261322	1772461
5km	70%	35000	4	259	4134086	439264	3656131	1756172
5km	70%	35000	4	287	4894568	462236	4374430	2164433
5km	70%	35000	4	244	3360673	384181	2950668	1511692
5km	70%	35000	4	274	3924310	443857	3423523	1748128
5km	70%	35000	4	527	3491023	410743	3034279	1825415
5km	70%	35000	4	230	3658976	418842	3215758	1897759
5km	70%	35000	4	269	3811361	411662	3348471	1631361
5km	70%	35000	4	274	4581148	455049	4086019	2163092
5km	70%	35000	4	274	4955600	480832	4410501	2112430
5km	70%	35000	4	195	3340808	390575	2929822	1633423
5km	70%	35000	4	259	4283669	479358	3764936	1784041
5km	70%	35000	4	222	3812683	429007	3354376	1620957
5km	70%	35000	4	287	4793496	501250	4253890	2025195
5km	70%	35000	4	268	4080900	423142	3621561	1693640
5km	70%	35000	4	329	4010133	497041	3468548	1973949
5km	70%	35000	4	278	3041520	359133	2652874	1522932
5km	70%	35000	4	230	3183898	373837	2782340	1666309
5km	70%	35000	4	239	3211927	362177	2804422	1462328
5km	70%	35000	4	284	5043102	558663	4424507	2193637
5km	70%	35000	4	247	3753265	465912	3256129	1695756
5km	70%	35000	4	306	5060333	575346	4406847	2636258
5km	70%	35000	4	195	3785456	435235	3318137	1775999
5km	70%	35000	4	296	3592184	412049	3145342	1944140
5km	70%	35000	4	212	3448671	365400	3043157	1555656
5km	70%	35000	4	293	5080072	464107	4546834	2117843
5km	70%	35000	4	393	4181328	460915	3682259	1880661
5km	70%	35000	4	309	4373381	428976	3914406	1995547
5km	70%	35000	4	190	3274462	389275	2847418	1554672
5km	70%	35000	4	202	3469913	406409	3034440	1669867
5km	70%	35000	4	234	3617189	400672	3196822	1585536
5km	70%	35000	4	240	3765310	395335	3322805	1743124
5km	70%	35000	4	244	2821042	344320	2446991	1446827
5km	70%	35000	4	217	4040977	463553	3523868	1765950
5km	70%	35000	4	260	4094005	452197	3608857	1607743
5km	70%	35000	4	181	3201826	371668	2801013	1455755
5km	70%	35000	4	256	3180246	350651	2793386	1509207
5km	70%	35000	4	297	4277784	437509	3788680	1858084
5km	70%	35000	4	203	4276711	485499	3739225	1956175
5km	70%	35000	4	305	4489961	442837	3980391	2081867
5km	70%	35000	4	362	5308863	538160	4725535	2140525
5km	70%	35000	4	282	3729975	440241	3250356	1757281
5km	70%	35000	4	270	5365111	542019	4794749	2445252
5km	70%	35000	4	289	4100330	424550	3634406	1934539
5km	70%	35000	4	218	3840092	446160	3350420	1791296
5km	70%	35000	4	241	4295246	448397	3811665	1935740
5km	70%	35000	4	291	3998444	506574	3452400	1998019
5km	70%	35000	4	192	4154583	429322	3689920	1783573
5km	70%	35000	4	283	4736418	481577	4174760	1977712
5km	70%	35000	4	296	3953307	398336	3508802	1660991
5km	70%	35000	4	199	4192073	499621	3653324	1749673
5km	70%	35000	4	226	3311041	398400	2847685	1542677
5km	70%	35000	4	225	4047589	474474	3524361	1968586
5km	70%	35000	4	266	4543653	505932	3985012	1893520
5km	70%	35000	4	203	3951836	469707	3442303	1852575
5km	70%	35000	4	203	4193685	445980	3700920	1835871
5km	70%	35000	4	188	3749175	409371	3304365	1760431
5km	70%	35000	4	191	4819115	501816	4271414	1929925
5km	70%	35000	4	240	3831325	403683	3406345	2004074
5km	70%	35000	4	216	4100069	496571	3549902	1919534
5km	70%	35000	4	321	5030277	474178	4506667	2245087
5km	70%	35000	4	218	4009533	447498	3530844	1829605
5km	70%	35000	4	250	4470716	453147	3981302	2039806
5km	70%	35000	4	397	4628376	460615	4126532	2024331
5km	70%	35000	4	176	3028735	340873	2660441	1288666
5km	70%	35000	4	280	3764114	403031	3320031	1558404
5km	70%	35000	4	227	3648977	439056	3161142	1877991
5km	70%	35000	4	220	4440051	439715	3965211	1859474
5km	70%	35000	4	246	5135478	519584	4574262	2344769
5km	70%	35000	4	464	4167577	456535	3670037	2052935
5km	70%	35000	4	258	3966461	438622	3493147	1783774
5km	70%	35000	4	255	3631771	407203	3196723	1599460
5km	70%	35000	4	259	3805360	436744	3327314	1641241
5km	70%	35000	4	388	3438851	359189	3050344	1799001
5km	70%	35000	4	279	4576593	432515	4110536	1938433
5km	70%	35000	4	362	5563884	534492	4999866	2351687
5km	70%	35000	4	223	3489530	431727	3005372	1756445
5km	70%	35000	4	333	4164275	491748	3613736	1915199
5km	70%	35000	4	283	4194389	478414	3674134	2087035
5km	70%	35000	4	329	3132830	343606	2751146	1659565
5km	70%	35000	4	333	5770889	560920	5164600	2543921
5km	70%	35000	4	237	4911135	529208	4340657	2044052
5km	70%	35000	4	276	3679051	450599	3181372	1886920
5km	70%	35000	4	208	2916825	339855	2542749	1542745
5km	70%	35000	4	469	3689061	411606	3250400	1674345
5km	70%	35000	4	238	3996031	477524	3473610	1876348
5km	70%	35000	4	250	4099733	463461	3585073	2028631
5km	70%	35000	4	229	4357214	422284	3902990	1824170
5km	70%	35000	4	392	4333346	416011	3876206	1861562
5km	70%	35000	4	226	3555060	421291	3103261	1563286
5km	70%	35000	4	224	3848633	408670	3404870	1860062
5km	70%	35000	4	227	3994150	405295	3554379	1707230
5km	70%	35000	4	306	3718432	416690	3265200	1878436
5km	70%	35000	4	277	5146407	524932	4577594	2270293
5km	70%	35000	4	209	3190702	369770	2771438	1550518
5km	70%	35000	4	197	3674997	394374	3243715	1580259
5km	70%	35000	4	225	4040711	442279	3567956	1700082
5km	70%	35000	4	192	3621577	403359	3189581	1729500
5km	70%	35000	4	300	4318587	461401	3759979	2157068
5km	70%	35000	4	240	4869248	513227	4320261	2153330
5km	70%	35000	4	254	3620075	422306	3153332	1569321
5km	70%	35000	4	241	3486492	398247	3023470	1626999
5km	70%	35000	4	326	3598400	420393	3157314	1699505
5km	70%	35000	4	238	3157828	348643	2778975	1524832
5km	70%	35000	4	285	3636778	395101	3207181	1682153
5km	70%	35000	4	202	3850457	421743	3376877	1780179
5km	70%	35000	4	216	4124083	480264	3593908	2070936
5km	70%	35000	4	196	2928828	332626	2572378	1314605
5km	70%	35000	4	177	3964784	455613	3458866	2098686
5km	70%	35000	4	264	4737070	510146	4178191	2263072
5km	70%	35000	4	228	4019813	486086	3497949	1894469
5km	70%	35000	4	231	4665681	448565	4167392	1950758
5km	70%	35000	4	297	5659463	609236	4986483	2641878
5km	70%	35000	4	251	4151699	456035	3654815	1958304
5km	70%	35000	4	288	3877400	443024	3395012	1886425
5km	70%	35000	4	255	3417219	353381	3030672	1838815
5km	70%	35000	4	243	3686598	436372	3211026	1637370
5km	70%	35000	4	232	4635703	493063	4100422	2044157
5km	70%	35000	4	295	4281212	452443	3778209	1761628
5km	70%	35000	4	203	3921367	490127	3374748	1860501
5km	70%	35000	4	240	4001372	451465	3504259	1678596
5km	70%	35000	4	206	3817673	468869	3319464	1856229
5km	70%	35000	4	227	2959533	322432	2601150	1465957
5km	70%	35000	4	271	3525735	379003	3104300	1552269
5km	70%	35000	4	197	3095141	362092	2690895	1554402
5km	70%	35000	4	364	4570232	478567	4049614	2111901
5km	70%	35000	4	367	4233042	471906	3729395	1878842
5km	70%	35000	4	262	4163925	465560	3650363	2039541
5km	70%	35000	4	229	3367374	381348	2946337	1390419
5km	70%	35000	4	199	4321997	513883	3769370	2104446
5km	70%	35000	4	262	4123874	452353	3618051	1720809
5km	70%	35000	4	271	3591024	375443	3157627	1700511
5km	70%	35000	4	286	4074197	431826	3594892	1845626
5km	70%	35000	4	324	3374198	379861	2951405	1613722
5km	70%	35000	4	234	3882791	437138	3387973	1882358
5km	70%	35000	4	277	4550651	534984	3974592	1920160
5km	70%	35000	4	209	3909359	442524	3428093	1629660
5km	70%	35000	4	220	4195434	465399	3674342	1729851
5km	70%	35000	4	273	4021236	455161	3524950	1755396
5km	70%	35000	4	365	5671445	556223	5060940	2538699
5km	70%	35000	4	309	3223164	347842	2853548	1513991
5km	70%	35000	4	310	3933244	443757	3442581	1777342
5km	70%	35000	4	221	4187092	427644	3720793	2041472
5km	70%	35000	4	226	4824485	495587	4285140	2208295
5km	70%	35000	4	247	3670356	444729	3177128	1512281
5km	70%	35000	4	379	4249265	430886	3755994	2005334
5km	70%	35000	4	330	6098063	601670	5426775	2580300
5km	70%	35000	4	353	3737179	479569	3229148	1869143
5km	70%	35000	4	223	4355395	481758	3827386	2118033
5km	70%	35000	4	255	3752467	402842	3311789	1488208
5km	70%	35000	4	265	3845912	429160	3370127	1666670
5km	70%	35000	4	258	3003645	345068	2633803	1527960
5km	70%	35000	4	296	3447247	388799	3010905	1644121
5km	70%	35000	4	241	4711771	522148	4151696	1971722
5km	70%	35000	4	208	3546801	425877	3089095	1888262
5km	70%	35000	4	226	5089828	491357	4545821	2185475
5km	70%	35000	4	204	4153362	445073	3648223	1927724
5km	70%	35000	4	196	3882730	428506	3426842	1853652
5km	70%	35000	4	266	5845554	573236	5224668	2322102
5km	70%	35000	4	320	3637441	443663	3150037	1726997
5km	70%	35000	4	297	4397526	496367	3866461	2004413
5km	70%	35000	4	217	4019687	434378	3549750	1694702
5km	70%	35000	4	212	3908290	416286	3434213	1880642
5km	70%	35000	4	258	4029529	428188	3577534	2074077
5km	70%	35000	4	248	4085485	452549	3571358	1707265
5km	70%	35000	4	246	4181472	458555	3647184	2039601
5km	70%	35000	4	240	4370022	502685	3821795	1989039
5km	70%	35000	4	210	4750768	501852	4218322	2155739
5km	70%	35000	4	233	3484284	396273	3045181	1530647
5km	70%	35000	4	338	4135224	500638	3603777	1923167
5km	70%	35000	4	393	3798103	451821	3302656	1815881
5km	70%	35000	4	222	4167237	439915	3676303	1713877
5km	70%	35000	4	379	3878039	421182	3422389	1698894
5km	70%	35000	4	307	6196768	553699	5592247	2355351
5km	70%	35000	4	203	3692750	407994	3239491	1499980
5km	70%	35000	4	242	3653994	381755	3238853	1670591
5km	70%	35000	4	382	4081765	454940	3593420	1849980
5km	70%	35000	4	222	3510090	379722	3099011	1482729
5km	70%	35000	4	335	5566411	553639	4959738	2461730
5km	70%	35000	4	281	3862038	396704	3432031	1766722
5km	70%	35000	4	252	3716100	421073	3243889	1790378
5km	70%	35000	4	270	3371472	406349	2937974	1706339
5km	70%	35000	4	255	3441276	380680	3017251	1654936
5km	70%	35000	4	268	4679955	492529	4146425	2036849
5km	70%	35000	4	184	3201182	380902	2779116	1644539
5km	70%	35000	4	258	4738431	505651	4193715	2306725
5km	70%	35000	4	211	4368343	450613	3869953	2027088
5km	70%	35000	4	279	4270936	523270	3709951	2069001
5km	70%	35000	4	184	3033182	366978	2636125	1408286
5km	70%	35000	4	311	4244654	469345	3731604	1662652
5km	70%	35000	4	234	4945307	566873	4342265	2003223
5km	70%	35000	4	191	4322759	456016	3839428	1721457
5km	70%	35000	4	308	4714901	553811	4092678	2071721
5km	70%	35000	4	182	3695090	424070	3237978	1583532
5km	70%	35000	4	218	4574525	460573	4065075	2227959
5km	70%	35000	4	211	3491329	403685	3060557	1544367
5km	70%	35000	4	233	3087328	348002	2703871	1562334
5km	70%	35000	4	302	4750357	510003	4188757	2131026
5km	70%	35000	4	223	2976651	345012	2596847	1507886
5km	70%	35000	4	244	3584846	423751	3122856	1885422
5km	70%	35000	4	257	3990656	432706	3503634	1884669
5km	70%	35000	4	270	3259236	357796	2851267	1555677
5km	70%	35000	4	236	4403240	467574	3886562	2185134
5km	70%	35000	4	291	3903392	486442	3392170	1875300
5km	70%	35000	4	257	3848207	408550	3395026	1898822
5km	70%	35000	4	213	3217046	353360	2835378	1614725
5km	70%	35000	4	329	4648611	537370	4081599	2115085
5km	70%	35000	4	290	5140778	557689	4533453	2422962
5km	70%	35000	4	197	4072974	478293	3558860	1792938
5km	70%	35000	4	238	3857695	430631	3359776	1907510
5km	70%	35000	4	197	4375297	527518	3796724	2129801
5km	70%	35000	4	258	3849678	440096	3375092	1706413
5km	70%	35000	4	369	4666306	490232	4140857	1983221
5km	70%	35000	4	365	5787284	525999	5219910	2356459
5km	70%	35000	4	271	4047993	443082	3561048	1697664
5km	70%	35000	4	256	4149942	446450	3658591	1723024
5km	70%	35000	4	286	3443613	392329	3025159	1635925
5km	70%	35000	4	341	4556441	480730	4039724	2069083
5km	70%	35000	4	316	4521555	498323	3973474	2127460
5km	70%	35000	4	307	5100300	483335	4568723	2133643
5km	70%	35000	4	275	3082896	366612	2691871	1508172
5km	70%	35000	4	244	4369992	475333	3859664	1909249
5km	70%	35000	4	261	4451271	490431	3901115	1824774
5km	70%	35000	4	202	4599284	466797	4098856	2115167
5km	70%	35000	4	174	4582829	524112	4031087	1838099
5km	70%	35000	4	242	4528094	464622	4030095	1978140
5km	70%	35000	4	215	3634087	382738	3211094	1685410
5km	70%	35000	4	270	4342278	457659	3809911	2231756
5km	70%	35000	4	344	5221835	490421	4683600	2259864
5km	70%	35000	4	209	2809099	317344	2460761	1389337
5km	70%	35000	4	212	4322601	472266	3816857	1943960
5km	70%	35000	4	181	3461778	411554	3026706	1556953
5km	70%	35000	4	302	3856725	424928	3415542	1488810
5km	70%	35000	4	243	3505041	394959	3070832	1841491
5km	70%	35000	4	425	5828204	580056	5211506	2352657
5km	70%	35000	4	306	3500841	413854	3055100	1822060
5km	70%	35000	4	246	3798085	375212	3381158	1570188
5km	70%	35000	4	468	4012300	468774	3484648	1979319
5km	70%	35000	4	183	3429030	375491	3006825	1482581
5km	70%	35000	4	215	4057716	425112	3595535	1812056
5km	70%	35000	4	271	3948134	424651	3490200	1792624
5km	70%	35000	4	287	5764846	546609	5171824	2443227
5km	70%	35000	4	163	2783920	317430	2429012	1288614
5km	70%	35000	4	293	3885964	397550	3441823	1903608
5km	70%	35000	4	260	3920187	447834	3438160	1778037
5km	70%	35000	4	241	4664235	518771	4092427	2227190
5km	70%	35000	4	228	3044695	329734	2681376	1335711
5km	70%	35000	4	315	5085943	521078	4525630	2137077
5km	70%	35000	4	360	5083805	479504	4567936	2075539
5km	70%	35000	4	196	3733633	407535	3303515	1762875
5km	70%	35000	4	209	3286694	346495	2907315	1615336
5km	70%	35000	4	289	4583421	492216	4032157	1891925
5km	70%	35000	4	216	3363351	374157	2936965	1545331
5km	70%	35000	4	229	3564770	392564	3131492	1723150
5km	70%	35000	4	373	4599431	479424	4073217	2089987
5km	70%	35000	4	214	4310967	474332	3774025	2159871
5km	70%	35000	4	277	4105043	442417	3593870	1851079
5km	70%	35000	4	290	3590341	386937	3168860	1639019
5km	70%	35000	4	217	3913259	456214	3387327	1721457
5km	70%	35000	4	287	3497769	417442	3041138	1765571
5km	70%	35000	4	282	4266600	469266	3759774	1914890
5km	70%	35000	4	260	3892504	444029	3387028	1687818
5km	70%	35000	4	285	4132888	512268	3573075	1972092
5km	70%	35000	4	360	5976658	596434	5335023	2471238
5km	70%	35000	4	291	4177980	468949	3659760	1969336
5km	70%	35000	4	416	3522497	401022	3072515	1763058
5km	70%	35000	4	320	4834664	453927	4354220	1925494
5km	70%	35000	4	242	4024944	439872	3537927	1778355
5km	70%	35000	4	304	4781292	506253	4229338	2046075
5km	70%	35000	4	202	4987683	566815	4385980	1997088
5km	70%	35000	4	315	3648270	382998	3234478	1947101
5km	70%	35000	4	228	5529711	570964	4890760	2331788
5km	70%	35000	4	241	3762659	392266	3328269	1820123
5km	70%	35000	4	293	4092632	507569	3545731	1825437
5km	70%	35000	4	243	3693946	405279	3261183	1575172
5km	70%	35000	4	283	4596301	525713	4000951	2153171
5km	70%	35000	4	314	4104271	486307	3576273	1996339
5km	70%	35000	4	276	4045902	435240	3564850	1766051
5km	70%	35000	4	263	4335809	414329	3868397	1930700
5km	70%	35000	4	291	3786440	416821	3338338	1630747
5km	70%	35000	4	271	3532713	386897	3107029	1619138
5km	70%	35000	4	225	4082778	460629	3587152	1778951
5km	70%	35000	4	241	4003968	431158	3532265	1640915
5km	70%	35000	4	252	3877137	469669	3361951	1761113
5km	70%	35000	4	278	4610826	475916	4094922	1838610
5km	70%	35000	4	344	4743604	453500	4249195	2197128
5km	70%	35000	4	259	3571134	387209	3143554	1681185
5km	70%	35000	4	208	3397298	381483	2989159	1424820
5km	70%	35000	4	248	4486022	462245	3971605	2047196
5km	70%	35000	4	249	3897339	453947	3390275	1923871
5km	70%	35000	4	327	4451455	489068	3918759	1882082
5km	70%	35000	4	284	4275621	506639	3703916	2084078
5km	70%	35000	4	216	4507427	509620	3966748	1964171
5km	70%	35000	4	214	4377938	520567	3797978	2018431
5km	70%	35000	4	231	4114979	466914	3589693	1973065
5km	70%	35000	4	277	3424273	433798	2971077	1652176
5km	70%	35000	4	297	4317001	490261	3779382	2089153
5km	70%	35000	4	298	5773543	525214	5209478	2287447
5km	70%	35000	4	316	3414848	384763	2987055	1524701
5km	70%	35000	4	259	3972612	436102	3485379	2071878
5km	70%	35000	4	219	4102306	479108	3582408	1787073
5km	70%	35000	4	275	4824997	511054	4265662	2294732
5km	70%	35000	4	255	4500884	469266	3976003	2009867
5km	70%	35000	4	208	4042608	417419	3573153	1903483
5km	70%	35000	4	315	5636526	523162	5073012	2730677
5km	70%	35000	4	251	5539997	532958	4972712	2241280
5km	70%	35000	4	261	4724243	532106	4157209	2193742
5km	70%	35000	4	332	4492150	509165	3939470	2173134
5km	70%	35000	4	215	3881502	466251	3372666	1646158
5km	70%	35000	4	338	5336809	545503	4749664	2184780
5km	70%	35000	4	212	3527309	403608	3083955	1561330
5km	70%	35000	4	227	3504240	394342	3059631	1650060
5km	70%	35000	4	241	3640444	407000	3174893	1625356
5km	70%	35000	4	173	3569532	408025	3113846	1514357
5km	70%	35000	4	246	2999099	374873	2579256	1829014
5km	70%	35000	4	295	4537001	519931	3969195	1814303
5km	70%	35000	4	199	3345832	397179	2913238	1505471
5km	70%	35000	4	298	4417474	504302	3870211	2136423
5km	70%	35000	4	214	3648113	437081	3155566	1611978
5km	70%	35000	4	269	3194347	331443	2842398	1625997
5km	70%	35000	4	273	4401207	514360	3838485	2152564
5km	70%	35000	4	257	5421153	559257	4795515	2538437
5km	70%	35000	4	254	3892261	445164	3412700	1680541
5km	70%	35000	4	251	3676155	395448	3238862	1818690
5km	70%	35000	4	268	3756395	432226	3284902	1826046
5km	70%	35000	4	267	3522025	383436	3086902	1587495
5km	70%	35000	4	232	3531293	386128	3111786	1518556
5km	70%	35000	4	198	3960789	454758	3466901	1735916
5km	70%	35000	4	285	3410822	398169	2960427	1771647
5km	70%	35000	4	168	3586149	422140	3100965	1565089
5km	70%	35000	4	316	3573472	425469	3115992	1663906
5km	70%	35000	4	304	4837516	481780	4317818	2284218
5km	70%	35000	4	287	3954598	448555	3471381	1696743
5km	70%	35000	4	156	3638163	438853	3165108	1615457
5km	70%	35000	4	216	3347230	353175	2966311	1563047
5km	70%	35000	4	275	5111523	525784	4526385	2128108
5km	70%	35000	4	232	5487803	536410	4894287	2338496
5km	70%	35000	4	216	3585544	396158	3161115	1584073
5km	70%	35000	4	279	3915900	452514	3416195	1949061
5km	70%	35000	4	231	4193562	456444	3683225	1662835
5km	70%	35000	4	299	3564675	387567	3140733	1659526
5km	70%	35000	4	409	5181961	532685	4590258	2176861
5km	70%	35000	4	243	3732364	392766	3301560	1595081
5km	70%	35000	4	309	4167202	459773	3657028	1783386
5km	70%	35000	4	339	4961032	508906	4402107	2112713
5km	70%	35000	4	387	4118386	446734	3608558	2123108
5km	70%	35000	4	234	3457196	399450	3031461	1519153
5km	70%	35000	4	332	3943100	452638	3441740	1971038
5km	70%	35000	4	203	4289228	459914	3777046	1867722
5km	70%	35000	4	326	3347091	423731	2883747	1589338
5km	70%	35000	4	234	4179009	460454	3654611	1857634
5km	70%	35000	4	261	4504486	494664	3978234	1875705
5km	70%	35000	4	264	4382415	466176	3870943	1931713
5km	70%	35000	4	201	3874935	441125	3400013	1779089
5km	70%	35000	4	237	4193346	468808	3677880	1962464
5km	70%	35000	4	183	3924171	392901	3474364	1655902
5km	70%	35000	4	227	3769092	432970	3289606	1734693
5km	70%	35000	4	212	3379426	394384	2939218	1542292
5km	70%	35000	4	271	5611744	569300	5008289	2391731
5km	70%	35000	4	301	4206130	457689	3712121	1900116
5km	70%	35000	4	268	4743929	428749	4287730	1994324
5km	70%	35000	4	221	5345083	549481	4741765	2288257
5km	70%	35000	4	196	3730140	450394	3239124	1745264
5km	70%	35000	4	277	4116882	439860	3623281	1826337
5km	70%	35000	4	218	4596091	516935	4039524	2068347
5km	70%	35000	4	224	4208235	492509	3680864	1708971
5km	70%	35000	4	208	3283945	364796	2874642	1514364
5km	70%	35000	4	305	4018777	444784	3527097	1901299
5km	70%	35000	4	243	2931144	330244	2578292	1267931
5km	70%	35000	4	241	4128749	455978	3630752	1662638
5km	70%	35000	4	341	4974918	525461	4380008	1947643
5km	70%	35000	4	364	4474996	473421	3948352	2154072
5km	70%	35000	4	270	3743170	435290	3240760	1684738
5km	70%	35000	4	254	4892012	499023	4355432	2018169
5km	70%	35000	4	237	3215434	406604	2777675	1815088
5km	70%	35000	4	203	4173466	463134	3673893	1852348
5km	70%	35000	4	264	3932486	447941	3421155	1612026
5km	70%	35000	4	205	4121399	442095	3648307	1635689
5km	70%	35000	4	240	3880368	440866	3401191	1775574
5km	70%	35000	4	296	4461174	534511	3891045	2186790
5km	70%	35000	4	255	3799384	427775	3321112	1704188
[truncated: 1 more rows]
