# Supplementary material for: Quantifying the Value of Perfect Information in Emergency Vaccination Campaigns
Source: PLoS Comput Biol. 2017 Feb 16;13(2):e1005318. doi: 10.1371/journal.pcbi.1005318 (PMC5312803; doi:10.1371/journal.pcbi.1005318)
Supplement: S1 Data — (ZIP) [file pcbi.1005318.s013.zip › Data/5km vaccination/data15.txt]

vacc_radius	efficacy	capacity	delay	outbreak_duration	livestock_culled	cattle_culled	sheep_culled	vaccinations
5km	70%	35000	6	218	3646735	376661	3237824	1659479
5km	70%	35000	6	386	5273452	519947	4698280	2461508
5km	70%	35000	6	261	3787941	470971	3282194	1767312
5km	70%	35000	6	411	3959993	411598	3535204	1700737
5km	70%	35000	6	178	3128237	362609	2731280	1400641
5km	70%	35000	6	267	4177681	503107	3624983	1895054
5km	70%	35000	6	293	4084321	472216	3576832	1908558
5km	70%	35000	6	225	3869190	453453	3367270	1796596
5km	70%	35000	6	209	3658718	423123	3206151	1712773
5km	70%	35000	6	298	5022583	534003	4442750	2097118
5km	70%	35000	6	168	3318552	375201	2914447	1464107
5km	70%	35000	6	257	4274026	491054	3737981	1916835
5km	70%	35000	6	360	3709674	410741	3266549	1497644
5km	70%	35000	6	203	2927232	332698	2540403	1460729
5km	70%	35000	6	239	3657095	413177	3216689	1581226
5km	70%	35000	6	346	4589305	500255	4044572	2119795
5km	70%	35000	6	231	3293804	363736	2874964	1475325
5km	70%	35000	6	276	3926459	423527	3430725	1725635
5km	70%	35000	6	231	3454312	370856	3045932	1454951
5km	70%	35000	6	283	4172020	402896	3703882	1705765
5km	70%	35000	6	321	4186704	427629	3728973	1877074
5km	70%	35000	6	236	3025832	351748	2626208	1456068
5km	70%	35000	6	243	4221706	492991	3693038	1897763
5km	70%	35000	6	180	3952802	446449	3462168	1616893
5km	70%	35000	6	336	3700991	446271	3213485	1670639
5km	70%	35000	6	216	3900986	427407	3430168	1726999
5km	70%	35000	6	233	3562427	409653	3119038	1634021
5km	70%	35000	6	332	4688897	496603	4133132	2211671
5km	70%	35000	6	354	3481746	391515	3051664	1533505
5km	70%	35000	6	192	3294599	340305	2918437	1465614
5km	70%	35000	6	294	5019265	485395	4476382	1896264
5km	70%	35000	6	241	5213397	536587	4623042	2096133
5km	70%	35000	6	268	3908084	461628	3391687	1639727
5km	70%	35000	6	280	3393975	397867	2956670	1525070
5km	70%	35000	6	234	3457267	401942	3007262	1608079
5km	70%	35000	6	203	4022728	485505	3493498	1785867
5km	70%	35000	6	227	5358930	525504	4792955	2126851
5km	70%	35000	6	156	3229777	392737	2818943	1422702
5km	70%	35000	6	316	4068155	419981	3608948	1909478
5km	70%	35000	6	259	3721684	428056	3262318	1594297
5km	70%	35000	6	287	3243099	354035	2814856	1530143
5km	70%	35000	6	252	4469477	530883	3904466	2075147
5km	70%	35000	6	196	2998698	343544	2627650	1396526
5km	70%	35000	6	297	4223187	471125	3697071	1909326
5km	70%	35000	6	290	3155611	333342	2800840	1421860
5km	70%	35000	6	225	4692528	497254	4161627	2085602
5km	70%	35000	6	433	4691530	460623	4190600	1959550
5km	70%	35000	6	222	3853393	454641	3364963	1884440
5km	70%	35000	6	255	3268123	393196	2836867	1640391
5km	70%	35000	6	188	4167378	431592	3687082	1983849
5km	70%	35000	6	282	4724227	468483	4214528	2258989
5km	70%	35000	6	233	3280954	381355	2865471	1621758
5km	70%	35000	6	265	4659129	477440	4131103	1934753
5km	70%	35000	6	184	3515505	390740	3072601	1539260
5km	70%	35000	6	236	3863741	443534	3385640	1978943
5km	70%	35000	6	197	3866824	436863	3394878	1643009
5km	70%	35000	6	282	3433040	389740	3008477	1643797
5km	70%	35000	6	282	3848432	456814	3356434	1727022
5km	70%	35000	6	312	3687163	443286	3214112	1784935
5km	70%	35000	6	269	3890816	446380	3399967	1666285
5km	70%	35000	6	254	4579021	496122	4030904	1927923
5km	70%	35000	6	239	3103308	347808	2725388	1496477
5km	70%	35000	6	289	4838993	458135	4335653	2069724
5km	70%	35000	6	260	3966072	431405	3492963	1797115
5km	70%	35000	6	252	3784248	399926	3349328	1777690
5km	70%	35000	6	241	3646587	434358	3159267	1868852
5km	70%	35000	6	245	3854151	424455	3403383	1789131
5km	70%	35000	6	315	3596464	388058	3181037	1835034
5km	70%	35000	6	264	3833917	455754	3328975	1938728
5km	70%	35000	6	194	3123105	403199	2676110	1323975
5km	70%	35000	6	193	3849239	446375	3376726	1780404
5km	70%	35000	6	325	3922785	432418	3454505	1964612
5km	70%	35000	6	239	4029544	427486	3539714	1887449
5km	70%	35000	6	223	3626361	456541	3128554	1858011
5km	70%	35000	6	269	4282518	439510	3801003	1761713
5km	70%	35000	6	366	5138229	464888	4622616	2228180
5km	70%	35000	6	228	3398095	374334	2985380	1504118
5km	70%	35000	6	239	4602161	477973	4080430	2152093
5km	70%	35000	6	329	4582022	464286	4075857	1837297
5km	70%	35000	6	386	4759068	511666	4198178	2207124
5km	70%	35000	6	207	5695915	557244	5084715	2198678
5km	70%	35000	6	216	4348385	496722	3810801	1825053
5km	70%	35000	6	336	5156957	519757	4586175	2181348
5km	70%	35000	6	268	3696845	465145	3188457	1807258
5km	70%	35000	6	248	4408164	446400	3907046	1790190
5km	70%	35000	6	239	3728290	435643	3237200	1702968
5km	70%	35000	6	215	5215544	542580	4624220	2666811
5km	70%	35000	6	369	4241118	467487	3733880	1839274
5km	70%	35000	6	240	3743621	402948	3308449	1740337
5km	70%	35000	6	240	4990067	474615	4454306	2064358
5km	70%	35000	6	295	3987118	457058	3482061	1661795
5km	70%	35000	6	309	4291470	462400	3787881	1890457
5km	70%	35000	6	405	3815360	425994	3348911	1761603
5km	70%	35000	6	151	3682110	427709	3217009	1587013
5km	70%	35000	6	214	4125635	462877	3630439	1678360
5km	70%	35000	6	218	4392922	493320	3846661	2086330
5km	70%	35000	6	306	4256621	489883	3719708	2041745
5km	70%	35000	6	282	4132265	466966	3625890	1834843
5km	70%	35000	6	278	3353964	386495	2933148	1750107
5km	70%	35000	6	298	4045209	395988	3596968	1797430
5km	70%	35000	6	255	4278052	461224	3771457	1932680
5km	70%	35000	6	224	4495499	517318	3936979	1962284
5km	70%	35000	6	187	3156817	340433	2776171	1626142
5km	70%	35000	6	226	4425079	486043	3904810	1812818
5km	70%	35000	6	183	3689890	445227	3209382	1821795
5km	70%	35000	6	271	4842388	515433	4267787	2427272
5km	70%	35000	6	281	3947831	465169	3456100	1717569
5km	70%	35000	6	264	3680093	442815	3185645	1721248
5km	70%	35000	6	293	4369201	498734	3832427	2027576
5km	70%	35000	6	245	6082986	583618	5446064	2394666
5km	70%	35000	6	250	4754165	547752	4168557	2064327
5km	70%	35000	6	430	3198920	375917	2783692	1821312
5km	70%	35000	6	198	4205711	474806	3695238	1774505
5km	70%	35000	6	301	4560807	484475	4030049	2024481
5km	70%	35000	6	199	3603655	395474	3175736	1612668
5km	70%	35000	6	258	4158948	441502	3669288	1754143
5km	70%	35000	6	262	4491909	504399	3915241	1916004
5km	70%	35000	6	188	3906562	447677	3408462	1876429
5km	70%	35000	6	224	3833686	405579	3393152	1721689
5km	70%	35000	6	328	6209690	628580	5520288	2482895
5km	70%	35000	6	246	3824801	465634	3328123	1947251
5km	70%	35000	6	463	4731242	501271	4188473	2153495
5km	70%	35000	6	234	4113739	409252	3649587	2147410
5km	70%	35000	6	348	2866523	329256	2518806	1347799
5km	70%	35000	6	213	3532545	404144	3090952	1528654
5km	70%	35000	6	357	4221031	419924	3756595	1743178
5km	70%	35000	6	193	3710019	427464	3230202	1613144
5km	70%	35000	6	274	3952278	418285	3493119	1835674
5km	70%	35000	6	255	3028709	327961	2678528	1386912
5km	70%	35000	6	214	3492295	388424	3049451	2000806
5km	70%	35000	6	255	4290516	449803	3798163	2055756
5km	70%	35000	6	307	3662436	402907	3203176	1703977
5km	70%	35000	6	340	3565143	405178	3095775	1734191
5km	70%	35000	6	305	4712095	502815	4161162	1995387
5km	70%	35000	6	230	3251327	379611	2841556	1610461
5km	70%	35000	6	192	3883373	430254	3415066	1613491
5km	70%	35000	6	208	3436629	374577	3036918	1613137
5km	70%	35000	6	270	4218820	472525	3719932	2068006
5km	70%	35000	6	213	3767347	389903	3346441	1680878
5km	70%	35000	6	219	3606375	416092	3160577	1579984
5km	70%	35000	6	314	3973604	430157	3456823	1738068
5km	70%	35000	6	393	3319267	362573	2921211	1506745
5km	70%	35000	6	267	4542179	452696	4045848	1765929
5km	70%	35000	6	320	4051599	446460	3565192	1826007
5km	70%	35000	6	313	3332418	384968	2899462	1559719
5km	70%	35000	6	205	3562735	419549	3104193	1535465
5km	70%	35000	6	256	3781222	411109	3320648	1548093
5km	70%	35000	6	302	3615138	404115	3155140	1855767
5km	70%	35000	6	272	3946147	432119	3480863	1779874
5km	70%	35000	6	267	3857510	408543	3392433	1941104
5km	70%	35000	6	193	3431835	373410	3023671	1707074
5km	70%	35000	6	263	4439339	475517	3897591	1888768
5km	70%	35000	6	179	3696231	439887	3222094	1712235
5km	70%	35000	6	228	3684571	431575	3208942	1709408
5km	70%	35000	6	248	4242532	491483	3716500	1866618
5km	70%	35000	6	243	3438578	393930	3010005	1638066
5km	70%	35000	6	199	3611524	422228	3154114	1816268
5km	70%	35000	6	312	4257211	445807	3780546	1831867
5km	70%	35000	6	251	3747117	417889	3283158	1662168
5km	70%	35000	6	193	3528480	393094	3112230	1420174
5km	70%	35000	6	211	3505820	385670	3088326	1702263
5km	70%	35000	6	256	3854886	416187	3407607	1702693
5km	70%	35000	6	245	3975512	462473	3454855	1901960
5km	70%	35000	6	246	3912789	450127	3435802	1790979
5km	70%	35000	6	345	3399040	402931	2968027	1644897
5km	70%	35000	6	245	3546754	415231	3101745	1754800
5km	70%	35000	6	390	4834011	447189	4330124	1986861
5km	70%	35000	6	275	3927059	458464	3427971	1710590
5km	70%	35000	6	198	3380682	355732	2988763	1512496
5km	70%	35000	6	194	4022301	440278	3548663	1801407
5km	70%	35000	6	256	3461442	399026	3005749	1555283
5km	70%	35000	6	213	3931785	428018	3465308	1718000
5km	70%	35000	6	247	4863910	534315	4283468	2433707
5km	70%	35000	6	212	2785598	302006	2449487	1493505
5km	70%	35000	6	240	3310562	406038	2875759	1484826
5km	70%	35000	6	380	4388977	499374	3855905	1744158
5km	70%	35000	6	223	4132454	478882	3618693	1934147
5km	70%	35000	6	256	4522303	425127	4063839	2096977
5km	70%	35000	6	271	3705079	426403	3241068	1546691
5km	70%	35000	6	161	3254952	368461	2827681	1599842
5km	70%	35000	6	274	4207191	477259	3691456	1953163
5km	70%	35000	6	250	3455342	389346	2988334	1593848
5km	70%	35000	6	210	3218197	356128	2814070	1528583
5km	70%	35000	6	243	4428761	451737	3945515	1997910
5km	70%	35000	6	335	3976055	395319	3551682	1797884
5km	70%	35000	6	295	4812463	548101	4211843	2123335
5km	70%	35000	6	264	4271654	445251	3781256	1957014
5km	70%	35000	6	278	3419816	387554	2987342	1636482
5km	70%	35000	6	233	3177659	372304	2776107	1618830
5km	70%	35000	6	257	3375358	368554	2962300	1662107
5km	70%	35000	6	320	4816425	548807	4219707	2107557
5km	70%	35000	6	194	3011317	332680	2619028	1534308
5km	70%	35000	6	293	3561038	424773	3101649	1575673
5km	70%	35000	6	191	3353597	399428	2920299	1497236
5km	70%	35000	6	282	3592558	392028	3156670	1531907
5km	70%	35000	6	217	4383387	480496	3853701	1827077
5km	70%	35000	6	224	3453207	413775	2987665	1789418
5km	70%	35000	6	184	3528254	403425	3073366	1511139
5km	70%	35000	6	309	4408605	479179	3891422	1950053
5km	70%	35000	6	386	3581135	417002	3135542	1533393
5km	70%	35000	6	262	4004070	466820	3495578	1976160
5km	70%	35000	6	298	3723559	389905	3299449	1634517
5km	70%	35000	6	249	4159652	457970	3652238	1737896
5km	70%	35000	6	269	3898639	452383	3373871	2046805
5km	70%	35000	6	379	3939641	435510	3464282	1801813
5km	70%	35000	6	174	2852994	323117	2515655	1254538
5km	70%	35000	6	243	4058970	432629	3589360	1958635
5km	70%	35000	6	211	3076279	377837	2668611	1421962
5km	70%	35000	6	244	4447016	462400	3927550	1909728
5km	70%	35000	6	335	3929273	440436	3439306	1802448
5km	70%	35000	6	373	3493542	387003	3041327	1899263
5km	70%	35000	6	193	3568465	424738	3114442	1557874
5km	70%	35000	6	192	3079049	360284	2686526	1451299
5km	70%	35000	6	510	4678781	438789	4195361	1985271
5km	70%	35000	6	262	4806339	502226	4258187	2389125
5km	70%	35000	6	323	4208390	475082	3684674	2037998
5km	70%	35000	6	214	3191873	380172	2775455	1579698
5km	70%	35000	6	290	4185937	464434	3671130	1966106
5km	70%	35000	6	261	3994202	406437	3529752	1821491
5km	70%	35000	6	353	3936329	379705	3501184	1637339
5km	70%	35000	6	232	3885898	414966	3451145	1713139
5km	70%	35000	6	219	3680994	372976	3276929	1692550
5km	70%	35000	6	330	5179565	485992	4639178	2311559
5km	70%	35000	6	241	4551446	468413	4050099	1935205
5km	70%	35000	6	313	4141445	420128	3662155	1728888
5km	70%	35000	6	268	3473381	389714	3046507	1512400
5km	70%	35000	6	311	4076080	498854	3539875	2061264
5km	70%	35000	6	296	6168239	594455	5503179	2696644
5km	70%	35000	6	290	3491064	388983	3071751	1534971
5km	70%	35000	6	201	3841981	414788	3382501	1704797
5km	70%	35000	6	370	3361985	396423	2911901	1672710
5km	70%	35000	6	209	3539822	380106	3126020	1631055
5km	70%	35000	6	340	4800401	488874	4276036	2087599
5km	70%	35000	6	225	3324875	393300	2900288	1725075
5km	70%	35000	6	271	5273772	501806	4745030	2254702
5km	70%	35000	6	406	4406731	498013	3858454	2054339
5km	70%	35000	6	250	3707849	442985	3231785	1701268
5km	70%	35000	6	211	4315253	439778	3832350	1657059
5km	70%	35000	6	289	3631838	422341	3163880	1694778
5km	70%	35000	6	232	4259008	446663	3773067	1909619
5km	70%	35000	6	334	4180741	380941	3765707	1923008
5km	70%	35000	6	252	3465650	375758	3050306	1444576
5km	70%	35000	6	331	3731053	395584	3289197	1834436
5km	70%	35000	6	207	3679915	434147	3190500	1896681
5km	70%	35000	6	232	3324988	373268	2927170	1528368
5km	70%	35000	6	192	3754242	437476	3289303	1633498
5km	70%	35000	6	306	5284063	507147	4746939	2136299
5km	70%	35000	6	221	3215596	388719	2796508	1698881
5km	70%	35000	6	250	4344563	487273	3799045	2014723
5km	70%	35000	6	247	3718195	439956	3252530	2110681
5km	70%	35000	6	240	4185909	493924	3640332	1881753
5km	70%	35000	6	231	4997930	491419	4477656	1973429
5km	70%	35000	6	307	4550042	512778	3988116	2074214
5km	70%	35000	6	211	5128946	480728	4595529	2088956
5km	70%	35000	6	223	4234473	485574	3692590	2028405
5km	70%	35000	6	216	4261825	470594	3736148	1985343
5km	70%	35000	6	225	3874419	448083	3398377	1715342
5km	70%	35000	6	281	4357038	459696	3862108	1894032
5km	70%	35000	6	253	4269657	403335	3822730	1887209
5km	70%	35000	6	207	3579190	416770	3138469	1725600
5km	70%	35000	6	189	2707896	364567	2322171	1275494
5km	70%	35000	6	290	5766920	545661	5163152	2321478
5km	70%	35000	6	205	3850671	486589	3324159	1752281
5km	70%	35000	6	205	4689521	525262	4097604	1840383
5km	70%	35000	6	202	3748655	442381	3245365	1932576
5km	70%	35000	6	293	3908236	435287	3408457	1637805
5km	70%	35000	6	193	4651266	572608	4025271	2094839
5km	70%	35000	6	166	3601207	432898	3126964	1638230
5km	70%	35000	6	215	3860665	379584	3460476	1713668
5km	70%	35000	6	206	5158315	520058	4577216	2049562
5km	70%	35000	6	270	3557018	405800	3112755	1729802
5km	70%	35000	6	310	3813206	414410	3354936	1729146
5km	70%	35000	6	269	4100644	468826	3584828	1820246
5km	70%	35000	6	229	3474467	353398	3063977	1551730
5km	70%	35000	6	240	4463992	495732	3920722	1954298
5km	70%	35000	6	293	3122990	339265	2758607	1591722
5km	70%	35000	6	261	4106144	453100	3594753	1750425
5km	70%	35000	6	183	4066955	463458	3552035	1681379
5km	70%	35000	6	322	5326994	465224	4822812	2075631
5km	70%	35000	6	247	3640484	394352	3202694	1936088
5km	70%	35000	6	291	3671420	409894	3222460	1748571
5km	70%	35000	6	237	4740846	539339	4134147	2108714
5km	70%	35000	6	305	4686204	485944	4157104	2214402
5km	70%	35000	6	176	4108635	478500	3605859	1702254
5km	70%	35000	6	198	2983190	372652	2578895	1562918
5km	70%	35000	6	241	4778565	501665	4206304	2077494
5km	70%	35000	6	366	4024227	404222	3564617	1890414
5km	70%	35000	6	233	4122759	463252	3574668	1796434
5km	70%	35000	6	272	4448365	487692	3915411	1946157
5km	70%	35000	6	186	2634440	312988	2303185	1373510
5km	70%	35000	6	331	3845735	384073	3392781	1745240
5km	70%	35000	6	220	4641372	429407	4147032	1981248
5km	70%	35000	6	202	2957667	349715	2573790	1348478
5km	70%	35000	6	261	3659574	435139	3184595	1773314
5km	70%	35000	6	358	4080502	433220	3599108	2172434
5km	70%	35000	6	233	3441103	393258	3011768	1771381
5km	70%	35000	6	283	4162065	475689	3630768	1796653
5km	70%	35000	6	245	4890680	483649	4362822	2108673
5km	70%	35000	6	192	3558764	364448	3146492	1863234
5km	70%	35000	6	222	4074460	422057	3603795	1794974
5km	70%	35000	6	283	5186394	541823	4575473	2075890
5km	70%	35000	6	215	4794328	538447	4196516	2154851
5km	70%	35000	6	331	3264402	398272	2825614	1524148
5km	70%	35000	6	351	4805381	482710	4268969	2059925
5km	70%	35000	6	276	3432237	379614	3012864	1954343
5km	70%	35000	6	267	3451175	426522	2991218	1624239
5km	70%	35000	6	246	4413122	494143	3873453	1874313
5km	70%	35000	6	232	4115270	422573	3658902	1808605
5km	70%	35000	6	263	4609379	426745	4100148	2092724
5km	70%	35000	6	244	3675318	416326	3200421	1730019
5km	70%	35000	6	215	3474114	389466	3045877	1550045
5km	70%	35000	6	249	4166915	453478	3667389	1842687
5km	70%	35000	6	241	4697209	472502	4195895	2032458
5km	70%	35000	6	226	3834221	457255	3345792	1876921
5km	70%	35000	6	307	4511863	477164	3980852	2177836
5km	70%	35000	6	244	3479775	377406	3021811	1721968
5km	70%	35000	6	296	3638670	377807	3218043	1895807
5km	70%	35000	6	212	3780544	423328	3294533	1744822
5km	70%	35000	6	232	3551741	420792	3078824	1700848
5km	70%	35000	6	237	4141018	491501	3611832	1827715
5km	70%	35000	6	236	3853705	392600	3395161	1751383
5km	70%	35000	6	296	4371816	508397	3809717	1973098
5km	70%	35000	6	234	3910374	394245	3487063	1746408
5km	70%	35000	6	317	4739194	471677	4229569	2000924
5km	70%	35000	6	395	4684313	534375	4102387	2305811
5km	70%	35000	6	327	3817890	423705	3344601	1600459
5km	70%	35000	6	495	4244478	462982	3751398	2012480
5km	70%	35000	6	241	4636962	480824	4113613	2308019
5km	70%	35000	6	316	3405673	365310	3007643	1719718
5km	70%	35000	6	234	3368156	406663	2906365	1650973
5km	70%	35000	6	223	2955522	346033	2582697	1303468
5km	70%	35000	6	283	3518277	394008	3103259	1607273
5km	70%	35000	6	240	4313485	499253	3748597	2194631
5km	70%	35000	6	390	4615589	471776	4100073	2119091
5km	70%	35000	6	277	3088465	354115	2695051	1459567
5km	70%	35000	6	255	3523171	424060	3053354	1634025
5km	70%	35000	6	320	4295696	501006	3766971	1769531
5km	70%	35000	6	302	3231212	391513	2802467	1604831
5km	70%	35000	6	192	3373503	380016	2957227	1616178
5km	70%	35000	6	288	4734058	566465	4107504	2222327
5km	70%	35000	6	295	4249473	456699	3751292	1818013
5km	70%	35000	6	240	4411223	523334	3838241	2154065
5km	70%	35000	6	265	4860587	498551	4321086	2100673
5km	70%	35000	6	259	4292548	439404	3790227	2088323
5km	70%	35000	6	267	4250555	494503	3715107	1912464
5km	70%	35000	6	256	4183585	435122	3703842	1823262
5km	70%	35000	6	226	3947428	450065	3447312	1872158
5km	70%	35000	6	229	5159444	476120	4637080	2191657
5km	70%	35000	6	271	5317206	502285	4778247	2215760
5km	70%	35000	6	220	3439240	406305	2996082	1595979
5km	70%	35000	6	225	3531732	417606	3081787	1725716
5km	70%	35000	6	267	4615073	481315	4098470	1821261
5km	70%	35000	6	211	4310046	431606	3831249	1896480
5km	70%	35000	6	277	4019079	447580	3508138	1763443
5km	70%	35000	6	217	3650669	428292	3166605	1673699
5km	70%	35000	6	392	3337708	395813	2900461	1629166
5km	70%	35000	6	332	4861779	539295	4253969	2247675
5km	70%	35000	6	524	4408415	453421	3905704	2020512
5km	70%	35000	6	254	4809823	474284	4298813	1989613
5km	70%	35000	6	273	4203296	508073	3654031	1862911
5km	70%	35000	6	164	3695162	436471	3222162	1665336
5km	70%	35000	6	273	2925521	342817	2554326	1407227
5km	70%	35000	6	358	3983677	433916	3508781	1762007
5km	70%	35000	6	197	3508294	393343	3079653	1771799
5km	70%	35000	6	197	4622579	431537	4137201	1955877
5km	70%	35000	6	244	3601772	437934	3106580	1613357
5km	70%	35000	6	261	3681933	428344	3209928	1964917
5km	70%	35000	6	279	4742804	447540	4258925	1935362
5km	70%	35000	6	231	4046989	444190	3572607	1823834
5km	70%	35000	6	266	3881470	445600	3394279	1718790
5km	70%	35000	6	296	4310735	481819	3789674	2091476
5km	70%	35000	6	270	3962419	451186	3474146	1895660
5km	70%	35000	6	215	3138661	367275	2740615	1518496
5km	70%	35000	6	209	4638656	497218	4099447	2060018
5km	70%	35000	6	200	3951256	415657	3483366	1610115
5km	70%	35000	6	385	3738821	389780	3310538	1754649
5km	70%	35000	6	213	4029443	441489	3535078	1892380
5km	70%	35000	6	331	4072698	432439	3596124	1682277
5km	70%	35000	6	210	4134614	473934	3633697	1807674
5km	70%	35000	6	209	3383256	404023	2948496	1460747
5km	70%	35000	6	250	4209743	492790	3695308	1719600
5km	70%	35000	6	310	3935756	408484	3477565	2044904
5km	70%	35000	6	349	4337084	453165	3844384	2111485
5km	70%	35000	6	342	4475768	535030	3910598	2022268
5km	70%	35000	6	287	3754712	421613	3301846	1819835
5km	70%	35000	6	233	3477381	413480	3039884	1592234
5km	70%	35000	6	198	4482364	518884	3903886	2068806
5km	70%	35000	6	242	3418583	388581	3003056	1646764
5km	70%	35000	6	204	4048683	452603	3561203	1830207
5km	70%	35000	6	282	3474456	411693	3027113	1592624
5km	70%	35000	6	281	4799526	444181	4319563	1920590
5km	70%	35000	6	211	4412994	454498	3917328	1888043
5km	70%	35000	6	271	5473021	528729	4899050	2103873
5km	70%	35000	6	202	3811943	416197	3350317	1735278
5km	70%	35000	6	223	4344081	484391	3836449	1814992
5km	70%	35000	6	237	4547558	537582	3972072	2002659
5km	70%	35000	6	218	3179879	385433	2764838	1417743
5km	70%	35000	6	335	4084757	462875	3586421	1979364
5km	70%	35000	6	369	4242523	479484	3720964	1999592
5km	70%	35000	6	282	3520054	415995	3066322	1587928
5km	70%	35000	6	191	3465342	385203	3050328	1462463
5km	70%	35000	6	310	4018537	432642	3533555	1725553
5km	70%	35000	6	222	4235314	471887	3726068	1837830
5km	70%	35000	6	226	3926434	423362	3459704	1643397
5km	70%	35000	6	261	3552471	424171	3086438	1710170
5km	70%	35000	6	268	5316068	531726	4719259	2124513
5km	70%	35000	6	381	4047199	434153	3590907	1730908
5km	70%	35000	6	250	4033034	414221	3571028	2050391
5km	70%	35000	6	227	4880865	484216	4355798	2143732
5km	70%	35000	6	213	3826071	417724	3367672	1725584
5km	70%	35000	6	229	4917136	543225	4309560	2424051
5km	70%	35000	6	263	5432176	538691	4843217	2348350
5km	70%	35000	6	241	3442850	394794	3010709	1551368
5km	70%	35000	6	264	4110332	479964	3605159	1874531
5km	70%	35000	6	386	5108055	494660	4565575	2201671
5km	70%	35000	6	212	3626034	386922	3207065	1578254
5km	70%	35000	6	289	5050147	485199	4485895	2118806
5km	70%	35000	6	192	3048956	343835	2674857	1533210
5km	70%	35000	6	255	4036449	423088	3576980	1647785
5km	70%	35000	6	228	3807492	413123	3372199	1791163
5km	70%	35000	6	256	4775186	479474	4250368	1985457
5km	70%	35000	6	202	3852237	461452	3340004	1853211
5km	70%	35000	6	275	3292140	366401	2886790	1521581
5km	70%	35000	6	274	4084990	464460	3586225	1778272
5km	70%	35000	6	372	3531533	392766	3086347	1630094
5km	70%	35000	6	427	5196151	577051	4572924	2263895
5km	70%	35000	6	221	2946741	349450	2576941	1400370
5km	70%	35000	6	385	4712564	518449	4161546	2077265
5km	70%	35000	6	174	3581120	414640	3128021	1779415
5km	70%	35000	6	222	2988764	352972	2612715	1438651
5km	70%	35000	6	312	5426002	491635	4872054	2381951
5km	70%	35000	6	267	3668005	410836	3197229	1688308
5km	70%	35000	6	266	4664627	529882	4075190	1996608
5km	70%	35000	6	220	4367438	436357	3894064	1717526
5km	70%	35000	6	182	2927006	316633	2579753	1422967
5km	70%	35000	6	288	3376655	380605	2961818	1848280
5km	70%	35000	6	184	3612942	408556	3167491	1663541
5km	70%	35000	6	174	3873622	433401	3407009	1635830
5km	70%	35000	6	226	4748719	482111	4225152	1930576
5km	70%	35000	6	241	3524707	423846	3066101	1780891
5km	70%	35000	6	398	3406212	412557	2957168	1807390
5km	70%	35000	6	277	3921770	431409	3460274	1521546
5km	70%	35000	6	196	3096094	384450	2679226	1534743
5km	70%	35000	6	201	3236946	369928	2829631	1448897
5km	70%	35000	6	195	3035435	351442	2630162	1405291
5km	70%	35000	6	260	3486748	414644	3029130	1632832
5km	70%	35000	6	228	4311940	445284	3836393	1823806
5km	70%	35000	6	255	4898808	456022	4392350	1961026
5km	70%	35000	6	226	4780320	474925	4260440	1978146
5km	70%	35000	6	304	5522287	552106	4923035	2171977
5km	70%	35000	6	309	3552310	402628	3109987	1521449
5km	70%	35000	6	348	4407665	428798	3935488	1909565
5km	70%	35000	6	247	4162138	450661	3653559	1857699
5km	70%	35000	6	290	3996483	486913	3475204	1877650
5km	70%	35000	6	238	4335468	503259	3775656	1894460
5km	70%	35000	6	201	3940633	405376	3500244	1752642
5km	70%	35000	6	198	3006010	370944	2605477	1410909
5km	70%	35000	6	223	2902725	333481	2518831	1427692
5km	70%	35000	6	271	4755699	479476	4240487	1920174
5km	70%	35000	6	307	4333177	460564	3807596	1939333
5km	70%	35000	6	176	3664292	429052	3191639	1659527
5km	70%	35000	6	369	3976899	429816	3516098	1606454
5km	70%	35000	6	225	4876419	487391	4351480	2201031
5km	70%	35000	6	246	3941811	482458	3400725	1885063
5km	70%	35000	6	294	5014497	517983	4434273	2250794
5km	70%	35000	6	208	3137661	393670	2717960	1356397
5km	70%	35000	6	231	3955492	453893	3466946	1680407
5km	70%	35000	6	174	2734383	335317	2359307	1289432
5km	70%	35000	6	483	6191684	578167	5550837	2536127
5km	70%	35000	6	278	3621934	423209	3163701	1479394
5km	70%	35000	6	297	4693777	524899	4120003	1826549
5km	70%	35000	6	185	2959942	318680	2619755	1422290
5km	70%	35000	6	180	3848255	433893	3372672	1829082
5km	70%	35000	6	283	4033607	468957	3518795	1879601
5km	70%	35000	6	209	4157976	452979	3669156	1947250
5km	70%	35000	6	291	4248973	433838	3775853	1824412
5km	70%	35000	6	247	3550926	404852	3106354	1543478
5km	70%	35000	6	285	2625430	314560	2294902	1324240
5km	70%	35000	6	264	4046237	448406	3566140	1755753
5km	70%	35000	6	250	4430950	498393	3889161	1877633
5km	70%	35000	6	327	5421916	546227	4806044	2298082
5km	70%	35000	6	265	3491250	417504	3014093	1875667
5km	70%	35000	6	183	3574432	425446	3103065	1723341
5km	70%	35000	6	350	3784047	425174	3315574	1594605
5km	70%	35000	6	249	3665803	397273	3233089	1649649
5km	70%	35000	6	204	3526260	385501	3106371	1554533
5km	70%	35000	6	285	3878714	395396	3442438	1629835
5km	70%	35000	6	187	3915875	404224	3473948	1807783
5km	70%	35000	6	187	2981589	314655	2648036	1340837
5km	70%	35000	6	193	3909267	423553	3453210	1713486
5km	70%	35000	6	315	5819157	584224	5177171	2282600
5km	70%	35000	6	250	4685905	469847	4165949	2103279
5km	70%	35000	6	257	3996559	453055	3502269	1958691
5km	70%	35000	6	269	3681331	433729	3204100	1842951
5km	70%	35000	6	209	4214447	479838	3662843	1810429
5km	70%	35000	6	229	3847281	375186	3431534	1788636
5km	70%	35000	6	217	3556050	418158	3092060	1526959
5km	70%	35000	6	220	3550871	429490	3088051	1699802
5km	70%	35000	6	238	3792266	448797	3306784	1825963
5km	70%	35000	6	244	3871092	443100	3388246	1625181
5km	70%	35000	6	237	3687636	428720	3229200	1655082
5km	70%	35000	6	304	3377658	392183	2943293	1761203
5km	70%	35000	6	321	3718530	452784	3215711	1853876
5km	70%	35000	6	229	3333532	388042	2902775	1844350
5km	70%	35000	6	258	3441557	427149	2936701	1569984
5km	70%	35000	6	252	3256612	381515	2830000	1519751
5km	70%	35000	6	244	4132993	489818	3594911	2090859
5km	70%	35000	6	300	3580118	436133	3107243	1679155
5km	70%	35000	6	288	3452705	376910	3047939	1601689
5km	70%	35000	6	217	4530407	540317	3946546	2093254
5km	70%	35000	6	211	4116533	430837	3655992	1782279
5km	70%	35000	6	281	3657160	402129	3219551	1627840
5km	70%	35000	6	261	4728006	494371	4160819	2359316
5km	70%	35000	6	331	5012178	521222	4446694	2158143
5km	70%	35000	6	210	4854531	478582	4305090	2100263
5km	70%	35000	6	235	3924627	443531	3446347	1776104
5km	70%	35000	6	184	3562478	452747	3084783	1678004
5km	70%	35000	6	210	2966964	378553	2566500	1511370
5km	70%	35000	6	279	3597124	420487	3143610	1722058
5km	70%	35000	6	230	3576803	436221	3096228	1602185
5km	70%	35000	6	254	3521740	397424	3074633	1607970
5km	70%	35000	6	237	4520441	554295	3922526	2046769
5km	70%	35000	6	248	3222132	406843	2780487	1477581
5km	70%	35000	6	292	3814091	405139	3380690	1859543
5km	70%	35000	6	196	3532267	400725	3084685	1591036
5km	70%	35000	6	200	4803117	500424	4266734	1984034
5km	70%	35000	6	194	3176599	347569	2799060	1548818
5km	70%	35000	6	231	4660078	500653	4107055	2161582
5km	70%	35000	6	234	4052510	441752	3545840	2031240
5km	70%	35000	6	306	3971082	465496	3469593	2094128
5km	70%	35000	6	230	4033016	420355	3572895	1913898
5km	70%	35000	6	230	3260180	410364	2817485	1579791
5km	70%	35000	6	197	4131376	401537	3688145	1701814
5km	70%	35000	6	184	3689116	402601	3252651	1723552
5km	70%	35000	6	253	4355764	460971	3861590	1797407
5km	70%	35000	6	249	4618790	545008	4029242	1989348
5km	70%	35000	6	258	3603981	376661	3194547	1674011
5km	70%	35000	6	235	5158387	524415	4590273	2538356
5km	70%	35000	6	208	3985644	428449	3513769	1591942
5km	70%	35000	6	209	3238057	360273	2827550	1503696
5km	70%	35000	6	301	4903119	467606	4373724	2134209
5km	70%	35000	6	218	3772762	427910	3294662	1672251
5km	70%	35000	6	252	4347857	455472	3830914	1877346
5km	70%	35000	6	271	3671329	447178	3170654	1820828
5km	70%	35000	6	266	4169736	430281	3698766	1914631
5km	70%	35000	6	319	4702216	493078	4168598	2077482
5km	70%	35000	6	240	3599832	354266	3213221	1621789
5km	70%	35000	6	245	4148131	404033	3718753	1874750
5km	70%	35000	6	271	3425598	395465	2987373	1507765
5km	70%	35000	6	215	3928651	466059	3428154	1867809
5km	70%	35000	6	233	4019766	480481	3487091	1897266
5km	70%	35000	6	209	3927536	448684	3443583	1570869
5km	70%	35000	6	206	4528974	481625	4004431	2126233
5km	70%	35000	6	214	3550177	391822	3109406	1800081
5km	70%	35000	6	291	3981984	468535	3453949	1757101
5km	70%	35000	6	246	3687139	427756	3219853	1806407
5km	70%	35000	6	307	4406260	490456	3854054	1996985
5km	70%	35000	6	233	3039318	366430	2624643	1545243
5km	70%	35000	6	247	3888326	415997	3440276	1615394
5km	70%	35000	6	283	3826539	433893	3333314	1566372
5km	70%	35000	6	197	3789966	413732	3336562	1738701
5km	70%	35000	6	276	3395478	365278	2981845	1430672
5km	70%	35000	6	203	4121080	506261	3575356	1808079
5km	70%	35000	6	380	5264887	521756	4698368	2335711
5km	70%	35000	6	294	4826607	516550	4269324	2155117
5km	70%	35000	6	275	4930908	552911	4342725	2167678
5km	70%	35000	6	282	5554807	520058	4993983	2042340
5km	70%	35000	6	184	3664157	410666	3212138	1567933
5km	70%	35000	6	349	3659288	371287	3238176	1807017
5km	70%	35000	6	299	3951749	471076	3458992	1694700
5km	70%	35000	6	254	3265614	377057	2843125	1515433
5km	70%	35000	6	441	4996026	441655	4518710	1849590
5km	70%	35000	6	228	3891195	439342	3382336	1730144
5km	70%	35000	6	246	4361440	477488	3836990	1861803
5km	70%	35000	6	273	4237420	457183	3738255	1950685
5km	70%	35000	6	214	3101572	373313	2683850	1453297
5km	70%	35000	6	330	3300490	362225	2899319	1588967
5km	70%	35000	6	342	3986722	472676	3464140	2034013
5km	70%	35000	6	276	3589473	415223	3132795	1754492
5km	70%	35000	6	283	4589301	455269	4091723	2032013
5km	70%	35000	6	258	4173634	375852	3760257	1780188
5km	70%	35000	6	190	3937231	451973	3432777	1767865
5km	70%	35000	6	260	3313070	391193	2880243	1723660
5km	70%	35000	6	333	5116621	486781	4564596	2174705
5km	70%	35000	6	228	3856384	421958	3383546	1821000
5km	70%	35000	6	227	3712266	406553	3274982	1621214
5km	70%	35000	6	241	4653596	507563	4089505	2348200
5km	70%	35000	6	276	4574871	453381	4081299	1874820
5km	70%	35000	6	297	3977979	489533	3457019	1936709
5km	70%	35000	6	333	4652519	498973	4117166	2109442
5km	70%	35000	6	236	5352637	540598	4749788	2405886
5km	70%	35000	6	230	4659935	503410	4110235	1981970
5km	70%	35000	6	303	3481107	372146	3066518	1600918
5km	70%	35000	6	229	4213311	404488	3779410	1685857
5km	70%	35000	6	215	3649042	434464	3178010	1815862
5km	70%	35000	6	269	4019699	458376	3525195	1708241
5km	70%	35000	6	249	4687173	445223	4197052	1947239
5km	70%	35000	6	272	5040393	544576	4440116	2614001
5km	70%	35000	6	197	4405970	486725	3855836	1834856
5km	70%	35000	6	287	4051675	459291	3536600	1611306
5km	70%	35000	6	247	4704574	438320	4219390	1948248
5km	70%	35000	6	292	3808593	423853	3335693	1982487
5km	70%	35000	6	266	4187679	491241	3620256	1986761
5km	70%	35000	6	227	3113284	337867	2749623	1504185
5km	70%	35000	6	333	3610249	419519	3138458	1774230
5km	70%	35000	6	302	3848790	411964	3383922	1790810
5km	70%	35000	6	257	4493208	462440	3975647	1846359
5km	70%	35000	6	214	5031272	525511	4457477	2166665
5km	70%	35000	6	303	4032795	465918	3530801	1813732
5km	70%	35000	6	232	3893135	452255	3404422	1744955
5km	70%	35000	6	486	4707860	504340	4179174	2482551
5km	70%	35000	6	296	3213186	384222	2792471	1532768
5km	70%	35000	6	254	4901674	503614	4332614	2233900
5km	70%	35000	6	300	4859436	511273	4304761	2160856
5km	70%	35000	6	264	3909812	447535	3423729	1798238
5km	70%	35000	6	343	3390506	396563	2955264	1886435
5km	70%	35000	6	286	3950377	395908	3518785	1687644
5km	70%	35000	6	224	4210974	449630	3737015	1875629
5km	70%	35000	6	261	4168330	424639	3699327	1954354
5km	70%	35000	6	261	3054848	364820	2659635	1559320
5km	70%	35000	6	293	4051608	478169	3535317	1794376
5km	70%	35000	6	200	3874188	399201	3454044	1699751
5km	70%	35000	6	255	3646086	419417	3180058	1670835
5km	70%	35000	6	226	4596334	508321	4028815	2244605
5km	70%	35000	6	215	3923467	438187	3433100	1869789
5km	70%	35000	6	172	3808853	441778	3328466	1685070
5km	70%	35000	6	312	4349434	496260	3808706	1831330
5km	70%	35000	6	399	4350703	433117	3860788	2136441
5km	70%	35000	6	306	3871019	440912	3394411	1852487
5km	70%	35000	6	297	3907556	418870	3443758	1632945
5km	70%	35000	6	378	4535942	466143	4026063	2147368
5km	70%	35000	6	225	4834704	476448	4310426	2101970
5km	70%	35000	6	195	2931211	330236	2578217	1417726
5km	70%	35000	6	205	4445274	489194	3911232	1899488
5km	70%	35000	6	209	4936828	542751	4321828	1998741
5km	70%	35000	6	230	3761646	360411	3369305	1626157
5km	70%	35000	6	216	3788706	414287	3327117	1777663
5km	70%	35000	6	288	3438998	372709	3022153	1678712
5km	70%	35000	6	305	5136761	526819	4533253	2655741
5km	70%	35000	6	224	3987830	464877	3474524	2054629
5km	70%	35000	6	228	4178463	473238	3652869	2100003
5km	70%	35000	6	216	4404548	472651	3893422	1929635
5km	70%	35000	6	328	3673502	429422	3214635	1634459
5km	70%	35000	6	286	3538867	421039	3079166	1499679
5km	70%	35000	6	231	5183385	467932	4652057	2062750
5km	70%	35000	6	222	3172284	380237	2737080	1587150
5km	70%	35000	6	322	4436443	478773	3914560	1969252
5km	70%	35000	6	196	4408997	477399	3899195	1934823
5km	70%	35000	6	277	3669617	409394	3212259	1872986
5km	70%	35000	6	222	3236951	353568	2816942	1432047
5km	70%	35000	6	255	3532410	424706	3072499	1816327
5km	70%	35000	6	239	4647148	526344	4083238	2244652
5km	70%	35000	6	364	5107138	498404	4564497	2419255
5km	70%	35000	6	220	3929611	434293	3462604	1712882
5km	70%	35000	6	184	3531241	417980	3093623	1612194
5km	70%	35000	6	246	3743315	416548	3286281	1743683
5km	70%	35000	6	370	4947623	473886	4411762	2255783
5km	70%	35000	6	232	4292209	484141	3745249	1911071
5km	70%	35000	6	227	3725015	428141	3257522	1886159
5km	70%	35000	6	214	3754448	415380	3301282	1667475
5km	70%	35000	6	257	3808427	397780	3377003	1948773
5km	70%	35000	6	242	4282279	463790	3789267	1871707
5km	70%	35000	6	269	4627483	480600	4100648	2174212
5km	70%	35000	6	193	4035666	436106	3557812	1851234
5km	70%	35000	6	185	3983385	454238	3485782	1755545
5km	70%	35000	6	208	3818171	471409	3303892	1812767
5km	70%	35000	6	267	4398022	501914	3846649	2006456
5km	70%	35000	6	234	3491987	410095	3032151	1686242
5km	70%	35000	6	234	3466992	436346	2971609	1637377
5km	70%	35000	6	500	4380290	442662	3888643	2342819
5km	70%	35000	6	256	4128608	504334	3588440	1879349
5km	70%	35000	6	332	3560894	373108	3137296	1630224
5km	70%	35000	6	260	4096440	479000	3562777	1914843
5km	70%	35000	6	233	5399133	543058	4807542	2279224
5km	70%	35000	6	220	4131840	451698	3612286	1877767
5km	70%	35000	6	278	3517120	401555	3073478	1858381
5km	70%	35000	6	393	4509093	473918	3995407	2102159
5km	70%	35000	6	258	3702014	398605	3272782	1560008
5km	70%	35000	6	216	5383834	538375	4798504	2258559
5km	70%	35000	6	278	3650601	377112	3222462	1811737
5km	70%	35000	6	219	3952049	455965	3429016	1776290
5km	70%	35000	6	271	3238787	337928	2872347	1664216
5km	70%	35000	6	396	3016617	354469	2623194	1676834
5km	70%	35000	6	226	3961457	444614	3479035	1781304
5km	70%	35000	6	225	4485579	519107	3927049	2010618
5km	70%	35000	6	230	4306669	457058	3781916	2212363
5km	70%	35000	6	228	4734640	486358	4200276	2028771
5km	70%	35000	6	191	3207410	374715	2817943	1412535
5km	70%	35000	6	242	3088918	381333	2675466	1641442
5km	70%	35000	6	198	4056128	456224	3548580	2084009
5km	70%	35000	6	235	3850034	441714	3349331	1938796
5km	70%	35000	6	289	3871573	422877	3390112	1708843
5km	70%	35000	6	303	3514150	409492	3070973	1582015
5km	70%	35000	6	267	4297954	429094	3828434	1669215
5km	70%	35000	6	301	4048998	457174	3559349	1897128
5km	70%	35000	6	290	4029885	460861	3526445	1912529
5km	70%	35000	6	200	2990449	350299	2602075	1326266
5km	70%	35000	6	288	3315799	359012	2914982	1489668
5km	70%	35000	6	337	4674777	468260	4171385	2023484
5km	70%	35000	6	240	4320008	456448	3817339	2054951
5km	70%	35000	6	258	4010663	477558	3489572	1935264
5km	70%	35000	6	228	3968433	474808	3463018	1851583
5km	70%	35000	6	265	4104097	451456	3591744	2207312
5km	70%	35000	6	250	4280189	486300	3747688	1816657
5km	70%	35000	6	255	4463734	465712	3946290	1763093
5km	70%	35000	6	274	3714711	424033	3203269	1807240
5km	70%	35000	6	227	3444493	419042	2988949	1526518
5km	70%	35000	6	224	3138612	360728	2745105	1464914
5km	70%	35000	6	187	3212363	370788	2799580	1520651
5km	70%	35000	6	291	4053583	468337	3537445	1672078
5km	70%	35000	6	243	3885599	428789	3413613	1732307
5km	70%	35000	6	211	3229059	401392	2772036	1510590
5km	70%	35000	6	265	3980533	467952	3470094	1908448
5km	70%	35000	6	196	3785031	423178	3315685	1802843
5km	70%	35000	6	262	4521028	459135	3999236	2029562
5km	70%	35000	6	260	3550943	398714	3117523	1648265
5km	70%	35000	6	288	4487845	495086	3916139	2262183
5km	70%	35000	6	236	4731791	499559	4188347	2186713
5km	70%	35000	6	238	4503523	498419	3962997	1863673
5km	70%	35000	6	227	4044018	452189	3559166	1736230
5km	70%	35000	6	186	4022051	435872	3541279	1689411
5km	70%	35000	6	237	3517318	418194	3076258	1649828
5km	70%	35000	6	191	4270085	444913	3790401	1752838
5km	70%	35000	6	245	4113467	490902	3584581	1962888
5km	70%	35000	6	179	2394308	319898	2059982	1079256
5km	70%	35000	6	332	3722063	438646	3243632	1690355
5km	70%	35000	6	338	4648805	521185	4065934	2123343
5km	70%	35000	6	317	3951647	446789	3451886	1790181
5km	70%	35000	6	190	4585360	479277	4065841	1933294
5km	70%	35000	6	254	3753002	420918	3294554	1653201
5km	70%	35000	6	304	3677820	422333	3228114	1647567
5km	70%	35000	6	270	4271234	468993	3759414	2003835
5km	70%	35000	6	343	4945566	461830	4450463	2077844
5km	70%	35000	6	169	3271878	360747	2884555	1588841
5km	70%	35000	6	255	4580099	508978	4015575	2100048
5km	70%	35000	6	334	3402937	394938	2952998	1665200
5km	70%	35000	6	362	4186379	461139	3676954	1742057
5km	70%	35000	6	255	3339781	360759	2945896	1557647
5km	70%	35000	6	239	4365547	448695	3888664	1957383
5km	70%	35000	6	268	4691654	504969	4141177	1907567
5km	70%	35000	6	282	4381955	472472	3862303	1971791
5km	70%	35000	6	260	4238893	479065	3692662	1834796
5km	70%	35000	6	213	3468466	380624	3059119	1538872
5km	70%	35000	6	262	4686065	510316	4122922	2091686
5km	70%	35000	6	225	3972102	448471	3481222	1595068
5km	70%	35000	6	230	4920975	523570	4360258	2058591
5km	70%	35000	6	264	2939486	347820	2553237	1442939
5km	70%	35000	6	223	3847760	466348	3357485	1645165
5km	70%	35000	6	229	3848375	422808	3387324	1745612
5km	70%	35000	6	224	3882008	417665	3436683	1611355
5km	70%	35000	6	384	3660285	404016	3224246	1550970
5km	70%	35000	6	256	3489673	426798	3015454	1918922
5km	70%	35000	6	274	4019835	433063	3544286	1714531
5km	70%	35000	6	258	3951820	458945	3439211	2053046
5km	70%	35000	6	280	4219081	467654	3710771	1842250
5km	70%	35000	6	212	4390934	466522	3893047	1877316
5km	70%	35000	6	261	3329559	413822	2878113	1652551
5km	70%	35000	6	236	3558586	425773	3091696	1567657
5km	70%	35000	6	231	3102876	359526	2701856	1483372
5km	70%	35000	6	308	4192551	482078	3665984	1923262
5km	70%	35000	6	229	4525659	499685	3985086	1795681
5km	70%	35000	6	310	4054998	451626	3552522	1743904
5km	70%	35000	6	231	4304880	486968	3765419	1979811
5km	70%	35000	6	361	3532479	404720	3087005	1826084
5km	70%	35000	6	353	3480107	383351	3053417	1607022
5km	70%	35000	6	246	3498728	387183	3071595	1474961
5km	70%	35000	6	261	3958938	461258	3450662	1870084
5km	70%	35000	6	263	4214627	411902	3747653	1886183
5km	70%	35000	6	315	4300719	474339	3793985	1833943
5km	70%	35000	6	248	3624706	434265	3152109	1820495
5km	70%	35000	6	292	4363458	499806	3832806	2309659
5km	70%	35000	6	262	4491257	471999	3962528	1954726
5km	70%	35000	6	324	3630650	431476	3178055	1812915
5km	70%	35000	6	382	5047039	476555	4528679	2488555
5km	70%	35000	6	290	4678833	505091	4114339	1993027
5km	70%	35000	6	238	3534322	424911	3034816	1610321
5km	70%	35000	6	257	3158288	374329	2756351	1771983
5km	70%	35000	6	261	5775704	598508	5122161	2539460
5km	70%	35000	6	203	3433533	438573	2959236	1618930
5km	70%	35000	6	354	4996367	480188	4486706	2015245
5km	70%	35000	6	200	4190209	486924	3655957	1938676
5km	70%	35000	6	262	5023260	477460	4471032	2237847
5km	70%	35000	6	235	3129840	352357	2728667	1670037
5km	70%	35000	6	299	3979448	485913	3425337	2118046
5km	70%	35000	6	235	3460085	406973	3031056	1598216
5km	70%	35000	6	253	3675333	402189	3240790	1661385
5km	70%	35000	6	412	5372290	524215	4797534	2145953
5km	70%	35000	6	280	3514714	417648	3054015	1823269
5km	70%	35000	6	301	3944989	388612	3516571	1835141
5km	70%	35000	6	293	3750892	410705	3299985	1637013
5km	70%	35000	6	342	3726776	417552	3264662	1769325
5km	70%	35000	6	217	4390332	472756	3853026	1960816
5km	70%	35000	6	275	4171582	409327	3715680	1751271
5km	70%	35000	6	282	3968597	456488	3469665	1705239
5km	70%	35000	6	251	3832959	465017	3320689	1877543
5km	70%	35000	6	231	3487290	361105	3100347	1665378
5km	70%	35000	6	189	3291626	396418	2848312	1629251
5km	70%	35000	6	213	4156528	420027	3672595	1790214
5km	70%	35000	6	281	3172726	381186	2753686	1712170
5km	70%	35000	6	279	5151275	514116	4583630	2336639
5km	70%	35000	6	248	3969741	460272	3477598	1827249
5km	70%	35000	6	320	6179188	548543	5581671	2338103
5km	70%	35000	6	229	4782372	521695	4198471	2161240
5km	70%	35000	6	240	5015467	529359	4439782	2066478
5km	70%	35000	6	218	3217158	368701	2810264	1480534
5km	70%	35000	6	246	3615186	394686	3164217	1495241
5km	70%	35000	6	349	4400685	461687	3898458	2125661
5km	70%	35000	6	298	3149001	364651	2762137	1601543
5km	70%	35000	6	237	4232548	466966	3732318	1865013
5km	70%	35000	6	237	5114900	568402	4498229	2356080
5km	70%	35000	6	323	3394599	389573	2957753	1712325
5km	70%	35000	6	271	3936593	423957	3462933	1811401
5km	70%	35000	6	295	3922458	439868	3441572	1693724
5km	70%	35000	6	260	4614986	449394	4125754	1971255
5km	70%	35000	6	190	3553216	428959	3100872	1639202
5km	70%	35000	6	371	5007571	512484	4446703	2355130
5km	70%	35000	6	191	3544321	392217	3121021	1707988
5km	70%	35000	6	246	3563954	399639	3137900	1438779
5km	70%	35000	6	309	4274288	455018	3773894	2154123
5km	70%	35000	6	177	4035893	426291	3568196	1665248
5km	70%	35000	6	246	3691799	437455	3221980	1723832
5km	70%	35000	6	269	4753144	543223	4178390	2056239
5km	70%	35000	6	179	4098743	426705	3647397	1890277
5km	70%	35000	6	259	3886883	416827	3421411	1688887
5km	70%	35000	6	216	3941084	427423	3482912	1823302
5km	70%	35000	6	330	3613744	433652	3148871	1736956
5km	70%	35000	6	261	3678047	397370	3246361	1716249
5km	70%	35000	6	215	4201032	424485	3739033	1854579
5km	70%	35000	6	320	4338461	459183	3841691	2020327
5km	70%	35000	6	301	3967267	450466	3476117	1853969
5km	70%	35000	6	306	4208272	413305	3751600	1877323
5km	70%	35000	6	397	3654650	406370	3175448	1887658
5km	70%	35000	6	276	4226844	471563	3711856	1718340
5km	70%	35000	6	182	3957116	443983	3471268	1978696
5km	70%	35000	6	224	3209630	373130	2797735	1514717
5km	70%	35000	6	322	3683953	410055	3240756	1575561
5km	70%	35000	6	195	4105612	451589	3622247	1965285
5km	70%	35000	6	308	4763584	505834	4224210	2118890
5km	70%	35000	6	229	4011701	456845	3523964	1780215
5km	70%	35000	6	233	3274576	391667	2840559	1720356
5km	70%	35000	6	346	3668541	432143	3209249	1603550
5km	70%	35000	6	348	4937089	460092	4426327	2245712
5km	70%	35000	6	208	2985118	363388	2587142	1308668
5km	70%	35000	6	185	4452317	466652	3956693	1954469
5km	70%	35000	6	199	3168722	346575	2795830	1527121
5km	70%	35000	6	206	3702594	405319	3261106	1496157
5km	70%	35000	6	329	4606729	489077	4073536	2258761
5km	70%	35000	6	310	4064308	404133	3627753	1776258
5km	70%	35000	6	198	3182360	365464	2795493	1532575
5km	70%	35000	6	346	4055200	468186	3539742	1754220
5km	70%	35000	6	337	4488975	482363	3971254	2219479
5km	70%	35000	6	227	4115275	457621	3614696	1929885
5km	70%	35000	6	200	3435431	376327	3022582	1762931
5km	70%	35000	6	269	4879834	559846	4256362	2078349
5km	70%	35000	6	331	5934390	604223	5259320	2765175
5km	70%	35000	6	190	3720510	428859	3251206	1676868
5km	70%	35000	6	386	3564543	444219	3075823	1718512
5km	70%	35000	6	237	3495689	382682	3074224	1572269
5km	70%	35000	6	254	4126547	420444	3657573	1888252
5km	70%	35000	6	233	3712505	370484	3294378	1788516
5km	70%	35000	6	263	4814836	491580	4289760	1980493
5km	70%	35000	6	237	4371457	478771	3851824	1810875
5km	70%	35000	6	190	5169754	560165	4553065	2385513
5km	70%	35000	6	258	4366019	459532	3850882	1983032
5km	70%	35000	6	205	4403963	498187	3840737	2075900
5km	70%	35000	6	310	4340007	422680	3875824	1878741
5km	70%	35000	6	334	4724423	493972	4188988	2207540
5km	70%	35000	6	444	3793819	397644	3369543	1895553
5km	70%	35000	6	241	4905902	550642	4306108	2171692
5km	70%	35000	6	218	3630925	423084	3167299	1652807
5km	70%	35000	6	282	2974907	359110	2550753	1580044
5km	70%	35000	6	316	4467276	448284	3973128	1908887
5km	70%	35000	6	233	4968829	512256	4402796	2541528
5km	70%	35000	6	232	4147405	473541	3634020	1652676
5km	70%	35000	6	277	5019988	520018	4451503	2124378
5km	70%	35000	6	221	4243243	470003	3720388	2095276
5km	70%	35000	6	302	3924038	423211	3470679	1816591
5km	70%	35000	6	217	4256416	503649	3700553	2114302
5km	70%	35000	6	325	4663691	452813	4170915	2130961
5km	70%	35000	6	193	3282194	388421	2864340	1653089
5km	70%	35000	6	182	3460356	397844	3023269	1553230
5km	70%	35000	6	268	3744411	431686	3275223	1776038
5km	70%	35000	6	288	4308798	462635	3814994	1813443
5km	70%	35000	6	230	3288271	365081	2878119	1477943
5km	70%	35000	6	198	3484807	395850	3045326	1645028
5km	70%	35000	6	225	3858716	414360	3401211	1604667
5km	70%	35000	6	219	3684901	429888	3222751	1595295
5km	70%	35000	6	246	3606871	432100	3143842	1624341
5km	70%	35000	6	257	5349379	549459	4717894	2216883
5km	70%	35000	6	391	4014980	452141	3505340	1802524
5km	70%	35000	6	233	3308616	379817	2888221	1465599
5km	70%	35000	6	312	4122889	417376	3666345	1902332
5km	70%	35000	6	240	4167701	444598	3661234	1589248
5km	70%	35000	6	258	3796382	396182	3354963	1774951
5km	70%	35000	6	295	5352888	539644	4752809	2375117
5km	70%	35000	6	179	2585419	310888	2245816	1276159
5km	70%	35000	6	174	3576419	381794	3155561	1513071
5km	70%	35000	6	325	3414186	380234	3011811	1659640
5km	70%	35000	6	255	5421082	535754	4825437	2402654
5km	70%	35000	6	321	4423392	465125	3909984	1999783
5km	70%	35000	6	271	3897051	412946	3456680	1817514
5km	70%	35000	6	208	4065484	445918	3574828	1693966
5km	70%	35000	6	274	4368210	489345	3828136	1924812
5km	70%	35000	6	288	5348601	519492	4775898	2553054
5km	70%	35000	6	323	5021906	450369	4512176	2262550
5km	70%	35000	6	251	4400847	441397	3925213	1866160
5km	70%	35000	6	279	5028608	480152	4488382	2100794
5km	70%	35000	6	247	3891663	444306	3399842	1667336
5km	70%	35000	6	183	4049395	485804	3520857	1717351
5km	70%	35000	6	202	3803551	444661	3316603	1638857
5km	70%	35000	6	242	3826880	442777	3345616	1914999
5km	70%	35000	6	244	3200610	391869	2770801	1695359
5km	70%	35000	6	296	4829755	540419	4240143	2060032
5km	70%	35000	6	258	4070677	441731	3599092	1838351
5km	70%	35000	6	204	3155387	353368	2773407	1522334
5km	70%	35000	6	359	4721285	505493	4160022	2108202
5km	70%	35000	6	242	4209651	492948	3677873	1900071
5km	70%	35000	6	285	4338138	514730	3785033	1902234
5km	70%	35000	6	342	4480606	455653	3952923	2142223
5km	70%	35000	6	255	3806137	437640	3345754	1826633
5km	70%	35000	6	343	3546242	432339	3078527	1580574
5km	70%	35000	6	327	4753774	468805	4215935	2206818
5km	70%	35000	6	209	3864312	453504	3377078	1587668
5km	70%	35000	6	278	4478600	557286	3858931	2264896
5km	70%	35000	6	244	3692702	394696	3264072	1603098
5km	70%	35000	6	216	2923571	329182	2549423	1528063
5km	70%	35000	6	252	3579021	375337	3174921	1527512
5km	70%	35000	6	282	5045864	502426	4506044	2082121
5km	70%	35000	6	228	4137157	460255	3623216	1981383
5km	70%	35000	6	283	3746434	432296	3266220	2033548
5km	70%	35000	6	235	5023821	520879	4464152	2292827
5km	70%	35000	6	210	3253769	377659	2829784	1534528
5km	70%	35000	6	223	3472366	376394	3055306	1472782
5km	70%	35000	6	295	5120164	452781	4617836	2258636
5km	70%	35000	6	284	4373992	527815	3798670	1995823
5km	70%	35000	6	274	2645491	327609	2287141	1308873
5km	70%	35000	6	206	3665859	385337	3234306	1718548
5km	70%	35000	6	329	3795451	404991	3362125	1799046
5km	70%	35000	6	240	4417612	472649	3895897	2022733
5km	70%	35000	6	282	5671276	598364	5027926	2762973
5km	70%	35000	6	338	2780140	334754	2415703	1363236
5km	70%	35000	6	231	3418564	377331	3012143	1696782
5km	70%	35000	6	288	4763030	461043	4261244	2225036
5km	70%	35000	6	195	3834856	435628	3350511	1729719
5km	70%	35000	6	299	3707581	416708	3230160	1710085
5km	70%	35000	6	279	4449746	458500	3930389	1865396
5km	70%	35000	6	334	4340486	515407	3780732	1948218
5km	70%	35000	6	293	3087150	347982	2683846	1384262
5km	70%	35000	6	222	3087753	355359	2700680	1508338
5km	70%	35000	6	250	3576184	423865	3125726	1640151
5km	70%	35000	6	250	3811786	438136	3331053	1543507
5km	70%	35000	6	176	4109596	413992	3657398	1750317
5km	70%	35000	6	276	3985488	419697	3539343	1820488
5km	70%	35000	6	217	2836555	349385	2449502	1451078
5km	70%	35000	6	278	4314654	420021	3864588	1933290
5km	70%	35000	6	221	4960320	495838	4400293	1998812
5km	70%	35000	6	333	4124448	461838	3619514	1816611
5km	70%	35000	6	239	3870275	463270	3366790	1528656
5km	70%	35000	6	222	4264759	471193	3689361	1726416
5km	70%	35000	6	227	3221070	355476	2822811	1457088
5km	70%	35000	6	233	4560816	454441	4082164	2096962
5km	70%	35000	6	198	4037166	428706	3573961	1684581
5km	70%	35000	6	290	4956685	483450	4421469	2071699
5km	70%	35000	6	181	3726469	450660	3192533	1829136
5km	70%	35000	6	288	4349702	462843	3850508	1915661
5km	70%	35000	6	411	5052772	489204	4515968	2328027
5km	70%	35000	6	238	3878720	421153	3405590	1771132
5km	70%	35000	6	226	4091731	468660	3573049	1739012
5km	70%	35000	6	234	4652351	491165	4081904	1949443
5km	70%	35000	6	215	5264630	519789	4697428	2163994
5km	70%	35000	6	374	4336333	437996	3864661	1946122
5km	70%	35000	6	328	3445693	407893	2996604	1637054
5km	70%	35000	6	294	3450359	391980	2991415	1601006
5km	70%	35000	6	210	3925188	437657	3446559	1689393
5km	70%	35000	6	321	5360511	513313	4763817	2180463
5km	70%	35000	6	471	4432259	452764	3947824	1979244
5km	70%	35000	6	207	3597858	415824	3135845	1799071
5km	70%	35000	6	219	3344511	355327	2951665	1468577
5km	70%	35000	6	191	3912978	440944	3431657	1678816
5km	70%	35000	6	251	4796752	517956	4235390	1994168
5km	70%	35000	6	193	4187811	493875	3649359	1813165
5km	70%	35000	6	304	5408301	562859	4769854	2497954
5km	70%	35000	6	194	4464983	509340	3907819	2225437
5km	70%	35000	6	245	3488526	358423	3071264	1559315
5km	70%	35000	6	240	3697844	454413	3199369	1901501
5km	70%	35000	6	275	3870580	462197	3375672	1788027
5km	70%	35000	6	438	4938298	505084	4395460	2004571
5km	70%	35000	6	259	4124859	424185	3645640	1726526
5km	70%	35000	6	421	4064470	453083	3545671	1872544
5km	70%	35000	6	183	3914913	446920	3399526	1636602
5km	70%	35000	6	371	3718138	409348	3259796	1717519
5km	70%	35000	6	235	3613999	398205	3177993	1556617
5km	70%	35000	6	204	3293500	372763	2904401	1395172
5km	70%	35000	6	222	3472208	428920	3010756	1821893
5km	70%	35000	6	335	4470376	451985	3984062	1929730
5km	70%	35000	6	194	3593135	408265	3149684	1572325
5km	70%	35000	6	450	4592232	423623	4123510	1964347
5km	70%	35000	6	186	3547092	379589	3130303	1449464
5km	70%	35000	6	288	4884651	491604	4363176	2202219
5km	70%	35000	6	280	3534726	385130	3084043	1871604
5km	70%	35000	6	237	3566691	425156	3111791	1784295
5km	70%	35000	6	224	3824921	412135	3382738	1945187
5km	70%	35000	6	252	3604361	446333	3131226	1700235
5km	70%	35000	6	268	5187064	507301	4614140	2353107
5km	70%	35000	6	219	3500825	388346	3079389	1495031
5km	70%	35000	6	246	3362695	363269	2967655	1712418
5km	70%	35000	6	237	4605169	473652	4105595	1707228
5km	70%	35000	6	203	3399218	387491	2962924	1617264
5km	70%	35000	6	342	3963463	448335	3463858	1800575
5km	70%	35000	6	186	3612197	391007	3193537	1569322
5km	70%	35000	6	280	5380080	521089	4797029	2386024
5km	70%	35000	6	323	3570697	415641	3105343	2081387
5km	70%	35000	6	240	4571998	464370	4037434	2018483
5km	70%	35000	6	283	3661770	397127	3242245	1731618
5km	70%	35000	6	306	4706376	557173	4099834	1830381
5km	70%	35000	6	310	5323988	542660	4745000	2210439
5km	70%	35000	6	323	4145182	427662	3656904	1855115
5km	70%	35000	6	273	4536934	490487	3993559	1897874
5km	70%	35000	6	209	3439288	454155	2966038	1612461
5km	70%	35000	6	245	4048782	460783	3520145	1875502
5km	70%	35000	6	227	4216749	472771	3707802	1878666
5km	70%	35000	6	208	3707088	406085	3269420	1717522
5km	70%	35000	6	221	3552687	431955	3081529	1781841
5km	70%	35000	6	223	3317364	376089	2898270	1535814
5km	70%	35000	6	254	4632025	486990	4098347	2043773
5km	70%	35000	6	178	2933460	362706	2549937	1503243
5km	70%	35000	6	185	4068528	439965	3566725	1854389
5km	70%	35000	6	266	3946946	430965	3438215	1725929
5km	70%	35000	6	221	3749906	456009	3255260	1733480
5km	70%	35000	6	275	3163037	380295	2754829	1568595
5km	70%	35000	6	269	4957746	555028	4350415	2212845
5km	70%	35000	6	226	4118811	440015	3648250	1840215
5km	70%	35000	6	293	3818154	401363	3360485	1836929
5km	70%	35000	6	245	2662146	318717	2326545	1361138
5km	70%	35000	6	227	5394764	540329	4803914	2140995
5km	70%	35000	6	263	4290620	488661	3761945	1837439
5km	70%	35000	6	227	5024379	538110	4446698	2113728
5km	70%	35000	6	326	3996847	415082	3552194	1771779
5km	70%	35000	6	357	4696301	509478	4148714	2069425
5km	70%	35000	6	231	3883246	438032	3401629	1908450
5km	70%	35000	6	236	3761326	404791	3312770	1683024
5km	70%	35000	6	247	3390014	392762	2960768	1716212
5km	70%	35000	6	238	3475681	423399	3023085	1555459
5km	70%	35000	6	379	3974578	433406	3517804	1766402
5km	70%	35000	6	199	4058978	420724	3592929	1674425
5km	70%	35000	6	262	4069964	411119	3571719	1737737
5km	70%	35000	6	213	3576756	395668	3148578	1511530
5km	70%	35000	6	234	3410067	376066	2982516	1483831
5km	70%	35000	6	336	4200455	484181	3676237	1826943
5km	70%	35000	6	217	3619888	412171	3160627	1690499
5km	70%	35000	6	369	4240785	443379	3768570	2064478
5km	70%	35000	6	275	3963778	462056	3461001	1853101
5km	70%	35000	6	210	3175641	356262	2789193	1431099
5km	70%	35000	6	187	3937454	434718	3476016	1707787
5km	70%	35000	6	299	4025028	453878	3515712	1768588
5km	70%	35000	6	331	4944351	480796	4426074	1949378
5km	70%	35000	6	258	3561397	406854	3121261	1637027
5km	70%	35000	6	331	5288204	492677	4755423	2024200
5km	70%	35000	6	231	4490374	479547	3967763	2086838
5km	70%	35000	6	300	3508651	410300	3077363	1537363
5km	70%	35000	6	213	3700540	412903	3237054	1764287
5km	70%	35000	6	381	4260309	513623	3696158	2029314
5km	70%	35000	6	176	3453095	448391	2985252	1631565
5km	70%	35000	6	243	3255540	390250	2823505	1512963
5km	70%	35000	6	274	4535007	539799	3961990	1950448
5km	70%	35000	6	259	4634444	443174	4130655	1896656
5km	70%	35000	6	224	4792903	475737	4281748	1980047
5km	70%	35000	6	229	3744807	403024	3306300	1854295
5km	70%	35000	6	235	4388051	524504	3812384	1903550
5km	70%	35000	6	265	4189833	415238	3740517	1871962
5km	70%	35000	6	217	4963983	514121	4403577	2116134
5km	70%	35000	6	233	2945847	351931	2563673	1638189
5km	70%	35000	6	276	3618804	417528	3179816	1527109
5km	70%	35000	6	209	3841096	398203	3401794	1782962
5km	70%	35000	6	240	3872217	421984	3392867	1849263
5km	70%	35000	6	193	4142174	435148	3676318	1788943
5km	70%	35000	6	359	4963484	509133	4399174	2384465
5km	70%	35000	6	196	3090853	326607	2729957	1500546
5km	70%	35000	6	243	4482858	461418	3946761	1807271
5km	70%	35000	6	288	4473184	447182	3988444	1826085
5km	70%	35000	6	315	3285473	384976	2863109	1533762
5km	70%	35000	6	295	3813077	421297	3357007	1932293
5km	70%	35000	6	283	3819572	436829	3326993	1933424
5km	70%	35000	6	187	3383725	383515	2967112	1565636
5km	70%	35000	6	334	4179111	465922	3674737	1930497
5km	70%	35000	6	244	3611607	425211	3150905	1649693
5km	70%	35000	6	201	3883680	411419	3451137	1854607
5km	70%	35000	6	228	3711086	411839	3255026	1642579
5km	70%	35000	6	312	3964245	441548	3484632	1719943
5km	70%	35000	6	292	4067967	486240	3525485	1846407
5km	70%	35000	6	210	2937043	340683	2579061	1462502
5km	70%	35000	6	228	3945769	438354	3446161	1675429
5km	70%	35000	6	268	3778975	434084	3300946	1743849
5km	70%	35000	6	234	4666907	529138	4101498	2127237
5km	70%	35000	6	265	4453556	486538	3933837	1792514
5km	70%	35000	6	217	3444642	426909	2992594	1566131
5km	70%	35000	6	280	4292836	445789	3817228	1986032
5km	70%	35000	6	314	4311345	498834	3776656	2175108
5km	70%	35000	6	330	3685668	439819	3206250	1760028
5km	70%	35000	6	239	3383026	394622	2951379	1515964
5km	70%	35000	6	224	4115390	433062	3623802	2081570
5km	70%	35000	6	307	3388595	371291	2981252	1511814
5km	70%	35000	6	436	4056887	442042	3575642	2160764
5km	70%	35000	6	352	4060319	480577	3539828	2020435
5km	70%	35000	6	212	3808377	439211	3337638	1589158
5km	70%	35000	6	280	3473482	401484	3031171	1627490
5km	70%	35000	6	240	3635713	399266	3205008	1685029
5km	70%	35000	6	281	3759697	425970	3307178	1826866
5km	70%	35000	6	198	3320518	358306	2938784	1726457
5km	70%	35000	6	268	3233932	370345	2815856	1525194
5km	70%	35000	6	304	4647388	514132	4075907	1999603
5km	70%	35000	6	226	4359486	482766	3814392	1819389
5km	70%	35000	6	243	4044063	443785	3557551	1956394
5km	70%	35000	6	293	3609264	411833	3170649	1511569
5km	70%	35000	6	357	6148824	575035	5508768	2802054
5km	70%	35000	6	262	3903763	460417	3407193	1803533
5km	70%	35000	6	221	4127736	448070	3625854	1721980
5km	70%	35000	6	210	4210481	480763	3689933	1740206
5km	70%	35000	6	212	4563810	517118	3984366	1810312
5km	70%	35000	6	269	3733428	427632	3277801	1949771
5km	70%	35000	6	334	3882555	431722	3384580	1782579
5km	70%	35000	6	258	3671556	429701	3216095	1551096
5km	70%	35000	6	283	4906279	503875	4341876	2106898
5km	70%	35000	6	233	4598510	458751	4081508	2137115
5km	70%	35000	6	239	3556221	411124	3103956	1881033
5km	70%	35000	6	216	3617924	411538	3159543	1674690
5km	70%	35000	6	292	3692612	407630	3257612	1598008
5km	70%	35000	6	196	3616657	412637	3171269	1614754
5km	70%	35000	6	237	4330103	448650	3812451	2178213
5km	70%	35000	6	328	4229397	464216	3726601	1785563
5km	70%	35000	6	250	2905095	368575	2499290	1604584
5km	70%	35000	6	272	3849070	420671	3380948	1783579
5km	70%	35000	6	188	2738490	325036	2374103	1592172
5km	70%	35000	6	280	4500100	545647	3917180	2096108
5km	70%	35000	6	214	4538385	500140	3997834	2069509
5km	70%	35000	6	299	5609350	562740	4986236	2586482
5km	70%	35000	6	244	3167928	378790	2700668	1818614
5km	70%	35000	6	192	3688702	440474	3207124	1628273
5km	70%	35000	6	247	4227973	498614	3697145	2051887
5km	70%	35000	6	304	3750872	438285	3263114	1895843
5km	70%	35000	6	329	4557631	469134	4050215	2224852
5km	70%	35000	6	209	3785047	414073	3338416	1504214
5km	70%	35000	6	196	2648965	296767	2328723	1244622
5km	70%	35000	6	196	3184187	381389	2773609	1469633
5km	70%	35000	6	317	3706226	416744	3257392	1775949
5km	70%	35000	6	297	4586256	484194	4062592	1951791
5km	70%	35000	6	193	3636338	414357	3189894	1779957
5km	70%	35000	6	219	3976820	492760	3423353	1831078
5km	70%	35000	6	217	3683225	405226	3240073	1753969
5km	70%	35000	6	274	4986421	554888	4397223	2295495
5km	70%	35000	6	277	5877123	538707	5273007	2290233
5km	70%	35000	6	304	3582731	418828	3119638	1661262
5km	70%	35000	6	301	3654013	430250	3187474	1674481
5km	70%	35000	6	269	3612932	419169	3155915	1580304
5km	70%	35000	6	202	4362492	445229	3878329	1797714
5km	70%	35000	6	176	3683469	441430	3199611	1520629
5km	70%	35000	6	248	3669456	453117	3179712	1923158
5km	70%	35000	6	216	3418830	415725	2976905	1403681
5km	70%	35000	6	331	4789784	456426	4290013	2065513
5km	70%	35000	6	204	3703197	398100	3253436	1601779
5km	70%	35000	6	253	3414651	386917	2976890	1752338
5km	70%	35000	6	220	3865372	393481	3431504	1682071
5km	70%	35000	6	237	4175413	461423	3666478	1903455
5km	70%	35000	6	321	4941921	470222	4397033	2185766
5km	70%	35000	6	276	3435962	391908	3006988	1841551
5km	70%	35000	6	299	3624214	388006	3195463	1559150
5km	70%	35000	6	237	2977854	366056	2573333	1644226
5km	70%	35000	6	330	3826470	423709	3384208	1684920
5km	70%	35000	6	273	3923203	459644	3415461	1760578
5km	70%	35000	6	276	3849826	387354	3424244	1668692
5km	70%	35000	6	305	3941906	428756	3463383	1849382
5km	70%	35000	6	266	3846847	435455	3379601	1737280
5km	70%	35000	6	337	4403375	451446	3895438	1723276
5km	70%	35000	6	261	4210207	464762	3678546	1975471
5km	70%	35000	6	244	4403978	487319	3854652	1818048
5km	70%	35000	6	177	3460205	366883	3067457	1615877
5km	70%	35000	6	389	3939420	420733	3474887	1725770
5km	70%	35000	6	249	3913790	446317	3422406	1695525
5km	70%	35000	6	236	3717491	432499	3241905	1704516
5km	70%	35000	6	202	3695503	422995	3208376	1745359
5km	70%	35000	6	314	3891774	418159	3447598	1703174
5km	70%	35000	6	221	3966333	462994	3470156	1804385
5km	70%	35000	6	284	3956259	402486	3520286	1730794
5km	70%	35000	6	227	3778275	444437	3304303	1849823
5km	70%	35000	6	191	4073335	408785	3639749	1765170
5km	70%	35000	6	299	5557382	538525	4983425	2265794
5km	70%	35000	6	315	5128895	520356	4536631	2134430
5km	70%	35000	6	204	3495682	418703	3036701	1744582
5km	70%	35000	6	229	4637194	459973	4141904	2181626
5km	70%	35000	6	329	3923941	409671	3483089	1816002
5km	70%	35000	6	260	4372329	473807	3865638	1699962
5km	70%	35000	6	278	4377648	494925	3828164	1924946
5km	70%	35000	6	308	4526533	443867	4034186	1963237
5km	70%	35000	6	183	3679436	446392	3198480	1688136
5km	70%	35000	6	266	4656834	489402	4099988	2109481
5km	70%	35000	6	201	3660302	414198	3198812	1624897
5km	70%	35000	6	244	4040002	430752	3578476	1972741
5km	70%	35000	6	210	4256545	491067	3727583	1803736
5km	70%	35000	6	291	4995535	485442	4455509	1939070
5km	70%	35000	6	241	4495566	457248	3997944	2166525
5km	70%	35000	6	288	3838062	433684	3351616	2080998
5km	70%	35000	6	402	5041603	492348	4508372	2053723
5km	70%	35000	6	240	4513981	484383	3982712	2087702
5km	70%	35000	6	257	4436043	506452	3874798	2063466
5km	70%	35000	6	311	4418634	444738	3906902	1943994
5km	70%	35000	6	268	4634229	490029	4099173	1883734
5km	70%	35000	6	256	4184919	432693	3699921	1832861
5km	70%	35000	6	260	4468961	458113	3968492	1818239
5km	70%	35000	6	365	4196554	429977	3713601	1888270
5km	70%	35000	6	213	3618409	398817	3192590	1550619
5km	70%	35000	6	159	3035553	387561	2591653	1673738
5km	70%	35000	6	254	3856353	457428	3362130	1691078
5km	70%	35000	6	245	3531141	377070	3112258	1623276
5km	70%	35000	6	160	3781937	408328	3336006	1653091
5km	70%	35000	6	367	3834239	445997	3360528	1617597
5km	70%	35000	6	287	4573854	480063	4065330	1999408
5km	70%	35000	6	243	4076258	420611	3611966	1875222
5km	70%	35000	6	239	4895769	524460	4319694	1893767
5km	70%	35000	6	248	4527784	435243	4043256	1814281
5km	70%	35000	6	268	3373335	379044	2969813	1485757
5km	70%	35000	6	363	4150045	472681	3632912	2134396
5km	70%	35000	6	230	3536205	409860	3080193	1809922
5km	70%	35000	6	246	4064070	466045	3570789	1833329
5km	70%	35000	6	374	4842390	486027	4313776	2135713
5km	70%	35000	6	218	3836276	432057	3370134	1826531
5km	70%	35000	6	272	3549056	397117	3128021	1550932
5km	70%	35000	6	333	4919864	454266	4422105	2001852
5km	70%	35000	6	292	4419106	480345	3894426	2037546
5km	70%	35000	6	235	4182761	498486	3643759	2074003
5km	70%	35000	6	234	3400320	388518	2960553	1447651
5km	70%	35000	6	246	5715012	642285	5025734	2515570
5km	70%	35000	6	287	3849717	449427	3356561	1903738
5km	70%	35000	6	202	4361235	466385	3845265	1861130
5km	70%	35000	6	253	3580444	371820	3190180	1560577
5km	70%	35000	6	291	3346604	396835	2923631	1513300
5km	70%	35000	6	253	4003910	413724	3570571	1696919
5km	70%	35000	6	202	3802779	423356	3335569	1617764
5km	70%	35000	6	360	4697193	470234	4180912	1835151
5km	70%	35000	6	241	3711852	411241	3261800	1735955
5km	70%	35000	6	274	3858297	459434	3360154	1888714
5km	70%	35000	6	293	3445719	419380	2990130	1627565
5km	70%	35000	6	212	5150561	500686	4578737	2035050
5km	70%	35000	6	362	4104867	500367	3570517	2199392
5km	70%	35000	6	239	3641752	417088	3197518	1684400
5km	70%	35000	6	309	4882855	470030	4362465	1988049
5km	70%	35000	6	258	3986948	440765	3506548	1871733
5km	70%	35000	6	271	4696410	444814	4150108	2084315
5km	70%	35000	6	297	3990476	421830	3533925	1616392
5km	70%	35000	6	279	3881531	432156	3405362	1873389
5km	70%	35000	6	278	3677170	438858	3202952	1953758
5km	70%	35000	6	329	4920806	515047	4370350	2230602
5km	70%	35000	6	289	3963940	454944	3476329	1672883
5km	70%	35000	6	322	5110486	508452	4552700	2486905
5km	70%	35000	6	252	4826106	516677	4280806	2060502
5km	70%	35000	6	331	4142515	446647	3648812	1971523
5km	70%	35000	6	236	3793965	404070	3342714	1740946
5km	70%	35000	6	266	5118965	496616	4552434	2466301
5km	70%	35000	6	297	4452349	502036	3888306	1958465
5km	70%	35000	6	279	3829458	418799	3367429	1866743
5km	70%	35000	6	310	4888923	516767	4328801	2086177
5km	70%	35000	6	295	5032787	477037	4511322	2232793
5km	70%	35000	6	387	3678276	353533	3284360	1771453
5km	70%	35000	6	235	3605919	395163	3180824	1683714
5km	70%	35000	6	219	4737645	485113	4205731	1971762
5km	70%	35000	6	262	5222228	487766	4693412	2331030
5km	70%	35000	6	235	4178893	500572	3637782	1871151
5km	70%	35000	6	333	4957864	559032	4343839	2266347
5km	70%	35000	6	347	3928853	470161	3414358	1898292
5km	70%	35000	6	261	3537063	379261	3115480	1588203
5km	70%	35000	6	261	3453782	402456	3013351	1675795
5km	70%	35000	6	317	4130352	442953	3650111	1920067
5km	70%	35000	6	248	3897425	410732	3453242	1759032
5km	70%	35000	6	264	4831705	488866	4282015	2079417
5km	70%	35000	6	273	3652890	424755	3164876	1677948
5km	70%	35000	6	216	3843260	458414	3346357	1764734
5km	70%	35000	6	220	4476840	503587	3916911	1967877
5km	70%	35000	6	285	4095294	480029	3575718	1999620
5km	70%	35000	6	232	3336769	397370	2907839	1585307
5km	70%	35000	6	284	3864145	428511	3394269	1659412
5km	70%	35000	6	249	3990684	475800	3476066	1760279
5km	70%	35000	6	303	2838381	355379	2454369	1288808
5km	70%	35000	6	286	5013877	468874	4512311	2176640
5km	70%	35000	6	286	3433138	424936	2978324	1784418
5km	70%	35000	6	284	3791806	432768	3324402	1679438
5km	70%	35000	6	244	4631235	488391	4112122	1945337
5km	70%	35000	6	312	4732270	523183	4164037	2011471
5km	70%	35000	6	197	3873449	428126	3386416	1889762
5km	70%	35000	6	273	4036344	412894	3569287	1714512
5km	70%	35000	6	234	3587205	370900	3179354	1745734
5km	70%	35000	6	205	3450952	401606	3020128	1510956
5km	70%	35000	6	247	3689066	430561	3227663	1764224
5km	70%	35000	6	362	4868133	491841	4343260	2085621
5km	70%	35000	6	222	3791647	457745	3285869	1690267
5km	70%	35000	6	206	4208999	472291	3666336	2014549
5km	70%	35000	6	194	3280009	391638	2863858	1530059
5km	70%	35000	6	297	3311224	377220	2905091	1608400
5km	70%	35000	6	274	3731066	430338	3266946	2005424
5km	70%	35000	6	477	5259596	492157	4690092	2268981
5km	70%	35000	6	288	3692232	455063	3189216	1687533
5km	70%	35000	6	233	4774806	490617	4242066	2001184
5km	70%	35000	6	236	3414173	334328	3034787	1670627
5km	70%	35000	6	257	4675292	501781	4119490	2042052
5km	70%	35000	6	368	4171097	467957	3662395	1874846
5km	70%	35000	6	336	5229777	535183	4652027	2212575
5km	70%	35000	6	221	3586338	379769	3156880	1482072
5km	70%	35000	6	258	3689098	377913	3247435	1692279
5km	70%	35000	6	247	4745750	524024	4174348	2158472
5km	70%	35000	6	239	4112305	467404	3604167	1873329
5km	70%	35000	6	220	3370834	406613	2936533	1644410
5km	70%	35000	6	254	4216779	489050	3687058	1914608
5km	70%	35000	6	217	3314795	414277	2870776	1740742
5km	70%	35000	6	230	4363571	511385	3812495	2084786
5km	70%	35000	6	264	4744090	547837	4140060	2200853
5km	70%	35000	6	268	4579889	500847	4033356	1824540
5km	70%	35000	6	300	3967077	447347	3479115	1778987
5km	70%	35000	6	289	4018914	412543	3573296	1913826
5km	70%	35000	6	231	4280385	498804	3753773	2028251
5km	70%	35000	6	215	4484832	448518	3996829	1897584
5km	70%	35000	6	283	3338830	377203	2926802	1579539
5km	70%	35000	6	327	4194989	446016	3705231	1777051
5km	70%	35000	6	187	3476813	439065	2997704	1685033
5km	70%	35000	6	190	3422239	410398	2971408	1692522
5km	70%	35000	6	248	2943881	343806	2558689	1550434
5km	70%	35000	6	263	4559846	458327	4041860	2039120
5km	70%	35000	6	214	3436168	394336	2967471	1519015
5km	70%	35000	6	257	3601302	418058	3154801	1706551
5km	70%	35000	6	402	4160510	429264	3689654	1927853
5km	70%	35000	6	317	3888241	435901	3410832	1748595
5km	70%	35000	6	283	3506851	397441	3065232	1602954
5km	70%	35000	6	276	4260439	449445	3776226	2005368
5km	70%	35000	6	261	4223932	524867	3650348	2035875
5km	70%	35000	6	284	4136533	448233	3647007	1782463
5km	70%	35000	6	331	3654167	389632	3226344	1695357
5km	70%	35000	6	447	5597615	545643	4999251	2297194
5km	70%	35000	6	213	4774686	497922	4248594	2075391
5km	70%	35000	6	350	3743002	406704	3294080	1826115
5km	70%	35000	6	243	3174674	358313	2779515	1470485
5km	70%	35000	6	219	3736389	446185	3253610	1618581
5km	70%	35000	6	247	4004513	433259	3506334	1672986
5km	70%	35000	6	209	4341263	453744	3843222	1961934
5km	70%	35000	6	220	4069177	441137	3590563	1864093
5km	70%	35000	6	226	3975200	440629	3447771	1636032
5km	70%	35000	6	250	4168745	518180	3620710	1762249
5km	70%	35000	6	239	4178123	482012	3668800	1770695
5km	70%	35000	6	247	3781595	384802	3354032	1588253
5km	70%	35000	6	244	3796826	402008	3334688	1715602
5km	70%	35000	6	217	3256215	416928	2819356	1494786
5km	70%	35000	6	319	4268735	503228	3732616	1817921
5km	70%	35000	6	237	4028522	416584	3553039	1994032
5km	70%	35000	6	348	3923196	399529	3490757	1838374
5km	70%	35000	6	273	4375166	504612	3843887	1855558
5km	70%	35000	6	239	4073353	473314	3565728	1710626
5km	70%	35000	6	290	3585352	417385	3137682	1800804
5km	70%	35000	6	256	4528040	443946	4053039	1796103
5km	70%	35000	6	406	4768859	553850	4145465	1950798
5km	70%	35000	6	172	3226405	372770	2824621	1595628
5km	70%	35000	6	372	3229645	348798	2838505	1428110
5km	70%	35000	6	262	4016200	467457	3515357	1727865
5km	70%	35000	6	196	3516524	413973	3054474	1664023
5km	70%	35000	6	248	3884927	406791	3429585	1632010
5km	70%	35000	6	228	2962872	368816	2566059	1313616
5km	70%	35000	6	411	3504640	413373	3035996	1618787
5km	70%	35000	6	282	3832288	424986	3355133	1782232
5km	70%	35000	6	237	4119341	429977	3653944	1803774
5km	70%	35000	6	309	3744853	412608	3294579	1707762
5km	70%	35000	6	292	3575277	403065	3139366	1739089
5km	70%	35000	6	293	3715885	347602	3339456	1536144
5km	70%	35000	6	253	3741598	406671	3274769	1652974
5km	70%	35000	6	299	4205872	480265	3673405	1900137
5km	70%	35000	6	299	3942413	431904	3471291	1900666
5km	70%	35000	6	201	3800321	430568	3327281	1666291
5km	70%	35000	6	290	3842085	441930	3352202	1940870
5km	70%	35000	6	279	4226586	473685	3719867	1915370
5km	70%	35000	6	226	3326955	376520	2904373	1522188
5km	70%	35000	6	201	4027187	444143	3541105	1625727
5km	70%	35000	6	300	4137291	448112	3630783	1893781
5km	70%	35000	6	301	4185929	444361	3689632	1945079
5km	70%	35000	6	240	4399481	451292	3909042	1894634
5km	70%	35000	6	250	3215797	375717	2811599	1598349
5km	70%	35000	6	205	3346394	361176	2954815	1523898
5km	70%	35000	6	368	4226904	465087	3718562	1835066
5km	70%	35000	6	230	3323306	372300	2924144	1630623
5km	70%	35000	6	184	4384406	445652	3889390	1863765
5km	70%	35000	6	269	4450791	455363	3949860	1937379
5km	70%	35000	6	198	4818016	480581	4297676	2008545
5km	70%	35000	6	189	3336965	375264	2930555	1733174
5km	70%	35000	6	290	4636574	480876	4100464	2068116
5km	70%	35000	6	299	3975091	450441	3497028	1927302
5km	70%	35000	6	248	4074927	384552	3620553	1778389
5km	70%	35000	6	264	4437840	516216	3856930	2235680
5km	70%	35000	6	268	4443607	501882	3887358	2055860
5km	70%	35000	6	207	3924220	421756	3461393	1833987
5km	70%	35000	6	253	4268786	442185	3788235	1968127
5km	70%	35000	6	363	4906421	472647	4397164	1993085
5km	70%	35000	6	234	4306259	519072	3755630	1896932
5km	70%	35000	6	238	4312938	437985	3830006	1796848
5km	70%	35000	6	194	3704156	410588	3244212	1634579
5km	70%	35000	6	217	4340779	460958	3854126	1877409
5km	70%	35000	6	204	3941851	468499	3435647	1692460
5km	70%	35000	6	203	3744734	455844	3244204	1857074
5km	70%	35000	6	156	2588810	310545	2253318	1256323
5km	70%	35000	6	240	3411850	406141	2986321	1540249
5km	70%	35000	6	250	3991221	419744	3534018	1749943
5km	70%	35000	6	283	4033456	468951	3525332	1670044
5km	70%	35000	6	235	4738572	478864	4221922	2090366
5km	70%	35000	6	217	3506075	379669	3063270	1499835
5km	70%	35000	6	339	3631604	434139	3153954	1842779
5km	70%	35000	6	271	4059335	461026	3556752	1919320
5km	70%	35000	6	242	4092778	507837	3538334	1833692
5km	70%	35000	6	256	3045310	350695	2661669	1488321
5km	70%	35000	6	249	3388771	395580	2936154	1763381
5km	70%	35000	6	276	2820907	356269	2434051	1347939
5km	70%	35000	6	278	4080816	461117	3572382	1887207
5km	70%	35000	6	225	3878388	435616	3401767	1667716
5km	70%	35000	6	261	3864387	445575	3388969	1612794
5km	70%	35000	6	292	3924789	455442	3424030	1971096
5km	70%	35000	6	298	3111091	356918	2731783	1338016
5km	70%	35000	6	238	4264274	411977	3813853	1881992
5km	70%	35000	6	281	4069982	479577	3536758	1891362
5km	70%	35000	6	260	4345889	439998	3857314	1883116
5km	70%	35000	6	214	3409967	386256	2976367	1643436
5km	70%	35000	6	215	4706954	438924	4225554	1929282
5km	70%	35000	6	217	3984331	471727	3456576	2063382
5km	70%	35000	6	309	3547976	379129	3124945	1481722
5km	70%	35000	6	293	5432530	568245	4812085	2277150
5km	70%	35000	6	301	4181288	436305	3708953	1902974
5km	70%	35000	6	247	3697550	424477	3238026	1726370
5km	70%	35000	6	242	4804805	482523	4239420	2293704
5km	70%	35000	6	272	3542406	419704	3094207	2035881
5km	70%	35000	6	228	3920135	446991	3438796	1844573
5km	70%	35000	6	246	3050199	344462	2682632	1445940
5km	70%	35000	6	220	4104736	458717	3605664	1853996
5km	70%	35000	6	330	4222716	443530	3746369	2045138
5km	70%	35000	6	255	4651707	457460	4144618	1856838
5km	70%	35000	6	267	3503329	398793	3079534	1502150
5km	70%	35000	6	277	4325506	463456	3804912	1837610
5km	70%	35000	6	215	3621635	407622	3179322	1639446
5km	70%	35000	6	267	3678135	468069	3168458	1962600
5km	70%	35000	6	206	3662146	423880	3199069	1632789
5km	70%	35000	6	332	4296533	443519	3806340	2081605
5km	70%	35000	6	411	4049226	442491	3564998	1698274
5km	70%	35000	6	347	3549011	399014	3119382	1632369
5km	70%	35000	6	194	2727427	356247	2348078	1419466
5km	70%	35000	6	248	4836492	515751	4263555	2336539
5km	70%	35000	6	204	3426580	395464	2990868	1759568
5km	70%	35000	6	272	4394802	479503	3853224	1904565
5km	70%	35000	6	272	4360189	441542	3866667	1874061
5km	70%	35000	6	256	5407643	524605	4818812	2120520
5km	70%	35000	6	214	3949924	407731	3516093	1734148
5km	70%	35000	6	303	5037843	474898	4514257	2093153
5km	70%	35000	6	213	2911158	316489	2576719	1406247
5km	70%	35000	6	250	4320499	476369	3810892	1915800
5km	70%	35000	6	259	3942191	454830	3450613	1919437
5km	70%	35000	6	271	4567923	463041	4062687	2033598
5km	70%	35000	6	271	3863518	395775	3416113	1796636
5km	70%	35000	6	210	3687314	413029	3248445	1569831
5km	70%	35000	6	211	3096426	331259	2707783	1365093
5km	70%	35000	6	406	5313471	490920	4789893	2287942
5km	70%	35000	6	437	5771372	542626	5149850	2421661
5km	70%	35000	6	255	4342078	467429	3779303	2038931
5km	70%	35000	6	396	4290472	494041	3753602	1903942
5km	70%	35000	6	316	4267019	482580	3746259	1895222
5km	70%	35000	6	318	4099360	412559	3647174	1945564
5km	70%	35000	6	449	4054722	436331	3545392	1809337
5km	70%	35000	6	251	3992688	457306	3495183	1932505
5km	70%	35000	6	230	3406199	407067	2969522	1599887
5km	70%	35000	6	192	4203227	461993	3693125	1928707
5km	70%	35000	6	343	3457730	427028	3000340	1784662
5km	70%	35000	6	214	4173731	476929	3625033	1956823
5km	70%	35000	6	189	3686065	383517	3281400	1721300
5km	70%	35000	6	209	4026796	453081	3519914	1676143
5km	70%	35000	6	199	4140790	474324	3614182	2014614
5km	70%	35000	6	202	5174842	568785	4535386	2200426
5km	70%	35000	6	248	3946444	464491	3415785	1847316
5km	70%	35000	6	274	5016845	537840	4427711	2320728
5km	70%	35000	6	294	3277603	370840	2856829	1627273
5km	70%	35000	6	230	4041519	398074	3572349	1772576
5km	70%	35000	6	277	4820103	495251	4277409	2289767
5km	70%	35000	6	264	5294748	537622	4704351	2424611
5km	70%	35000	6	241	4117496	432012	3626085	1856056
5km	70%	35000	6	291	4595563	528841	4015800	2024819
5km	70%	35000	6	269	4443671	498065	3908435	2111379
5km	70%	35000	6	183	3940562	418426	3493104	1648379
5km	70%	35000	6	210	3622725	399064	3184091	1633592
5km	70%	35000	6	330	4394992	498655	3861463	1946746
5km	70%	35000	6	227	5472132	561890	4851591	2171307
5km	70%	35000	6	201	4331659	521992	3742469	2065375
5km	70%	35000	6	228	4127207	452748	3646602	1798422
5km	70%	35000	6	205	4364261	508466	3820610	1763550
5km	70%	35000	6	264	4099886	471662	3584940	1990137
5km	70%	35000	6	237	3502768	383557	3073108	1614026
5km	70%	35000	6	196	3343003	375247	2944539	1513923
5km	70%	35000	6	249	3640477	385123	3223061	1602589
5km	70%	35000	6	235	3730182	425789	3261660	1727944
5km	70%	35000	6	227	4268265	508762	3714440	1961988
5km	70%	35000	6	372	4065561	446607	3593362	1751450
5km	70%	35000	6	222	4862042	470029	4350952	2221069
5km	70%	35000	6	263	3769420	420583	3290114	1604204
5km	70%	35000	6	296	4212147	477644	3692602	1749026
5km	70%	35000	6	245	3839352	405565	3399942	1816763
5km	70%	35000	6	274	4217612	477896	3692982	1705312
5km	70%	35000	6	297	4324313	509224	3764719	2031287
5km	70%	35000	6	255	3730899	420241	3273741	1825953
5km	70%	35000	6	340	3242147	389838	2801033	1728571
5km	70%	35000	6	232	4903740	561830	4290630	2192188
5km	70%	35000	6	264	4275892	409072	3831786	1708755
5km	70%	35000	6	304	4038209	417214	3572515	1942005
5km	70%	35000	6	265	5341136	534293	4739492	2387028
5km	70%	35000	6	287	3455946	415708	2997144	1635051
5km	70%	35000	6	259	3938260	432875	3475372	1700128
5km	70%	35000	6	349	3057498	369732	2651314	1574938
5km	70%	35000	6	165	2927719	362267	2528626	1484499
5km	70%	35000	6	257	3942982	381358	3512357	1970831
5km	70%	35000	6	295	4188152	465158	3695148	1803521
5km	70%	35000	6	203	4260103	519390	3706545	2057950
5km	70%	35000	6	242	4477043	465345	3978327	1865189
5km	70%	35000	6	208	4591318	488951	4043716	1984557
5km	70%	35000	6	260	3848447	438624	3355603	1893887
5km	70%	35000	6	293	4407932	527749	3829540	2206786
5km	70%	35000	6	238	3582326	420406	3133306	1709436
5km	70%	35000	6	233	4731784	502693	4183364	1922767
5km	70%	35000	6	219	4554812	540289	3965763	2030932
5km	70%	35000	6	246	3844670	443749	3367898	1759972
5km	70%	35000	6	260	3803929	435785	3318578	1953348
5km	70%	35000	6	438	4875514	460062	4374501	2011505
5km	70%	35000	6	286	4329328	514268	3786595	1887556
5km	70%	35000	6	234	3506127	392803	3078540	1510760
5km	70%	35000	6	266	4425662	488820	3903393	1884463
5km	70%	35000	6	254	3673508	431790	3211613	1731604
5km	70%	35000	6	224	4231555	518033	3666300	1801716
5km	70%	35000	6	264	3398332	431213	2941377	1636674
5km	70%	35000	6	215	3187309	348911	2795732	1496927
5km	70%	35000	6	244	4089699	435640	3572818	1806941
5km	70%	35000	6	255	4257698	499124	3707448	1852588
5km	70%	35000	6	243	4385621	440820	3916176	1872456
5km	70%	35000	6	267	3085374	348801	2702900	1565838
5km	70%	35000	6	232	3340729	387242	2925805	1694774
5km	70%	35000	6	312	3558279	414371	3101498	1663693
5km	70%	35000	6	272	4106740	461751	3609973	1965742
5km	70%	35000	6	245	4277639	461688	3773591	1826687
5km	70%	35000	6	252	4200498	482270	3679226	1730100
5km	70%	35000	6	225	4158696	401934	3717771	1903216
5km	70%	35000	6	192	3188530	380749	2767751	1489098
5km	70%	35000	6	231	4523514	459982	4017528	1946396
5km	70%	35000	6	312	4634002	468747	4113383	2262476
5km	70%	35000	6	205	4148746	467377	3655627	1754553
5km	70%	35000	6	353	4212957	448539	3727527	2096420
5km	70%	35000	6	242	4394223	490325	3851557	1875499
5km	70%	35000	6	341	3114147	354064	2729978	1555196
5km	70%	35000	6	236	3493013	431656	3025098	1515990
5km	70%	35000	6	399	4742566	497350	4210814	2186011
5km	70%	35000	6	301	4293514	440311	3803976	2049315
5km	70%	35000	6	289	3597208	418703	3139926	1871249
5km	70%	35000	6	413	5031325	488241	4501641	2429324
5km	70%	35000	6	220	3971882	413318	3532879	1653533
5km	70%	35000	6	288	4251092	504251	3710236	1756089
5km	70%	35000	6	311	4381104	475553	3857210	2225741
5km	70%	35000	6	203	3997107	456187	3502079	1923549
5km	70%	35000	6	350	3671286	444027	3173849	1915688
5km	70%	35000	6	243	3635347	391050	3214424	1774738
5km	70%	35000	6	208	4295824	501498	3724099	2097420
5km	70%	35000	6	316	5739466	579451	5100080	2610140
5km	70%	35000	6	230	4143371	467422	3642340	1844074
5km	70%	35000	6	245	4362968	503106	3809269	1822809
5km	70%	35000	6	243	2880237	326887	2533525	1452539
5km	70%	35000	6	223	4885476	448215	4399826	2019500
5km	70%	35000	6	360	3687826	465468	3193356	1637547
5km	70%	35000	6	209	3659892	401300	3225080	1665165
5km	70%	35000	6	252	3343614	349476	2956603	1518855
5km	70%	35000	6	288	3972157	440250	3488144	1766306
5km	70%	35000	6	275	4726443	525399	4156117	2165875
5km	70%	35000	6	245	3987717	450294	3498002	1794208
5km	70%	35000	6	219	4761271	469058	4251933	2070041
5km	70%	35000	6	289	5589344	524347	5018433	2186182
5km	70%	35000	6	185	3236705	349627	2852962	1403942
5km	70%	35000	6	216	3588238	398938	3162187	1615425
5km	70%	35000	6	277	4710106	515257	4144024	2025817
5km	70%	35000	6	352	3585038	375370	3160190	1571860
5km	70%	35000	6	242	4116996	482134	3589282	1879963
5km	70%	35000	6	211	3261818	380547	2836890	1580978
5km	70%	35000	6	317	4209964	461127	3705009	1919482
5km	70%	35000	6	219	4002390	457634	3490464	1814253
5km	70%	35000	6	268	3497355	408346	3050846	1625160
5km	70%	35000	6	280	4235681	490464	3687786	1817561
5km	70%	35000	6	254	4416355	489650	3898960	1918535
5km	70%	35000	6	229	3219615	334496	2838293	1352380
5km	70%	35000	6	299	5267378	504024	4728624	2168174
5km	70%	35000	6	371	4159978	448243	3672753	1960855
5km	70%	35000	6	193	3003052	362903	2614128	1416081
5km	70%	35000	6	296	3553319	412747	3094610	1779597
5km	70%	35000	6	344	4529912	435559	4058298	2208203
5km	70%	35000	6	240	4762693	527167	4196976	1993877
5km	70%	35000	6	258	4623881	468702	4098372	1837779
5km	70%	35000	6	212	4248509	428755	3774020	2014115
5km	70%	35000	6	315	3649278	418562	3183852	1744513
5km	70%	35000	6	235	3501060	419947	3045867	1598209
5km	70%	35000	6	224	3756192	403484	3321737	1833737
5km	70%	35000	6	307	4125910	390316	3702998	1759923
5km	70%	35000	6	408	6090957	597752	5421792	2736953
5km	70%	35000	6	230	5513585	563953	4901137	2208547
5km	70%	35000	6	357	4359879	492385	3826481	1876495
5km	70%	35000	6	228	3754605	417556	3285647	1684863
5km	70%	35000	6	230	4155120	486217	3636507	1958942
5km	70%	35000	6	253	4238159	493842	3700313	1966513
5km	70%	35000	6	368	4131857	459851	3612625	2096868
5km	70%	35000	6	271	4228132	490279	3705477	1876855
5km	70%	35000	6	250	3771872	370628	3363861	1748674
5km	70%	35000	6	249	2961949	352465	2557885	1587274
5km	70%	35000	6	295	3518545	395237	3092124	1469839
5km	70%	35000	6	308	3872080	431573	3399008	1825388
5km	70%	35000	6	209	4633322	475122	4115000	2090659
5km	70%	35000	6	328	4866837	476694	4369142	2218099
5km	70%	35000	6	269	3344324	404996	2900215	1527736
5km	70%	35000	6	311	4234746	489836	3709936	1972396
5km	70%	35000	6	243	4956978	543372	4371510	2305267
5km	70%	35000	6	247	3729931	390440	3292640	1573668
5km	70%	35000	6	338	4384727	464298	3865346	1960684
5km	70%	35000	6	345	5348781	536011	4777964	2167702
5km	70%	35000	6	291	4559465	476326	4029848	2157814
5km	70%	35000	6	269	5281528	498730	4747937	2269400
5km	70%	35000	6	244	3899991	444432	3434527	1614145
5km	70%	35000	6	210	3681214	419966	3226187	1667271
5km	70%	35000	6	253	3252580	388948	2844698	1377426
5km	70%	35000	6	228	4611118	450047	4102257	1851104
5km	70%	35000	6	198	4269684	488655	3741214	1936340
5km	70%	35000	6	185	4124564	448041	3635781	1585204
5km	70%	35000	6	316	4082669	399568	3656825	1858481
5km	70%	35000	6	354	3596408	416869	3138017	1625567
5km	70%	35000	6	238	3216609	372546	2811046	1669931
5km	70%	35000	6	299	5222298	474079	4691117	2029171
5km	70%	35000	6	252	3228292	414900	2780311	1526879
5km	70%	35000	6	329	4623766	415287	4151187	1977537
5km	70%	35000	6	231	4010202	424768	3532575	1749028
5km	70%	35000	6	239	5360863	560954	4770489	2206580
5km	70%	35000	6	220	3226515	360999	2829383	1418656
5km	70%	35000	6	193	3622453	410684	3177723	1606504
5km	70%	35000	6	291	4053088	449451	3529957	1609421
5km	70%	35000	6	291	4640669	431412	4153265	2103860
5km	70%	35000	6	265	3776211	424564	3306682	1782168
5km	70%	35000	6	259	4250044	476657	3729626	1855432
5km	70%	35000	6	303	4055483	425501	3592781	1893708
5km	70%	35000	6	272	5264819	532661	4692970	2399010
5km	70%	35000	6	318	4174556	473848	3651975	1875821
5km	70%	35000	6	219	3474286	398849	3038411	1666857
5km	70%	35000	6	482	5604850	522620	5040314	2402387
5km	70%	35000	6	182	3704151	429623	3231490	1573974
5km	70%	35000	6	305	4636952	452847	4164404	1931172
5km	70%	35000	6	247	3827276	399716	3377946	1858120
5km	70%	35000	6	240	4244454	444070	3741027	1807700
5km	70%	35000	6	192	3823659	437657	3343507	1833627
5km	70%	35000	6	309	4100471	439850	3622935	1869781
5km	70%	35000	6	200	3349606	395953	2916389	1498683
5km	70%	35000	6	232	3499906	389946	3033916	1804522
5km	70%	35000	6	303	4387006	502014	3829838	1892610
5km	70%	35000	6	239	4853497	463204	4345205	2081284
5km	70%	35000	6	186	4782054	505130	4207392	2012629
5km	70%	35000	6	191	5142246	561926	4526641	2414283
5km	70%	35000	6	267	4644669	524728	4053027	2319451
5km	70%	35000	6	306	3277745	375172	2866893	1587995
5km	70%	35000	6	237	3499756	391608	3044576	1543965
5km	70%	35000	6	179	4224041	486398	3696529	2011830
5km	70%	35000	6	194	3497463	403381	3067945	1607096
5km	70%	35000	6	232	3907778	465434	3414373	1927454
5km	70%	35000	6	325	4276261	509245	3718895	2118071
5km	70%	35000	6	304	5626784	558235	5016774	2541258
5km	70%	35000	6	212	3378816	377541	2967032	1501999
5km	70%	35000	6	235	4784556	542158	4185391	2269533
5km	70%	35000	6	235	4758369	556265	4135350	1942422
5km	70%	35000	6	234	3142909	382571	2715132	1452658
5km	70%	35000	6	185	3479715	377879	3055495	1609567
5km	70%	35000	6	206	3769898	463758	3274680	1741755
5km	70%	35000	6	288	3898075	454334	3410624	1664403
5km	70%	35000	6	251	4031688	427745	3571186	1890780
5km	70%	35000	6	239	3679929	401806	3233997	1817161
5km	70%	35000	6	235	4401952	492385	3866420	1703630
5km	70%	35000	6	221	3999989	480701	3491958	1826808
5km	70%	35000	6	283	3738962	425322	3261921	1851358
5km	70%	35000	6	242	4532649	492301	4000300	1885289
5km	70%	35000	6	234	4694525	486475	4148382	2114942
5km	70%	35000	6	232	4470897	504608	3926858	1886796
5km	70%	35000	6	178	3234372	359924	2838162	1584407
5km	70%	35000	6	249	3794387	435068	3301012	1581308
5km	70%	35000	6	344	5206632	491297	4651944	2155232
5km	70%	35000	6	313	4069027	463801	3566141	1794300
5km	70%	35000	6	230	3710802	456752	3222709	1633075
5km	70%	35000	6	250	4359052	474085	3844894	1891237
5km	70%	35000	6	360	4322313	412791	3835453	1787685
5km	70%	35000	6	328	4354886	440687	3849057	1893471
5km	70%	35000	6	260	3275954	370731	2864582	1718657
5km	70%	35000	6	282	3291774	353230	2903750	1498712
5km	70%	35000	6	231	4338836	466065	3806932	1713701
5km	70%	35000	6	275	3864623	414556	3417503	1776465
5km	70%	35000	6	307	5181668	491326	4653631	2266222
5km	70%	35000	6	265	3845573	438651	3386828	1861038
5km	70%	35000	6	279	4456609	521268	3882980	2058632
5km	70%	35000	6	238	3644839	418908	3169966	1560194
5km	70%	35000	6	268	3845353	444702	3349769	1591128
5km	70%	35000	6	241	3733354	414754	3268588	1617277
5km	70%	35000	6	240	3640421	416204	3189120	1806527
5km	70%	35000	6	273	5339092	589663	4698139	2435235
5km	70%	35000	6	268	4312024	484698	3791901	1885781
5km	70%	35000	6	258	4655106	558574	4045823	2113266
5km	70%	35000	6	326	5479442	533152	4867865	2362341
5km	70%	35000	6	275	3285606	384222	2872753	1462516
5km	70%	35000	6	355	4391836	487786	3869899	1961248
5km	70%	35000	6	218	4004480	421300	3528730	1957753
5km	70%	35000	6	223	3903466	456568	3405281	2086546
5km	70%	35000	6	237	4839438	521366	4273875	2139889
5km	70%	35000	6	243	5037865	512617	4493716	2186153
5km	70%	35000	6	224	4056999	434924	3599838	1796411
5km	70%	35000	6	188	3694359	388049	3267204	1838456
5km	70%	35000	6	276	4136124	460694	3635192	1713998
5km	70%	35000	6	230	4214628	477461	3698109	1993817
5km	70%	35000	6	227	3547431	386831	3113319	1615566
5km	70%	35000	6	243	4348018	480341	3805909	2092998
5km	70%	35000	6	252	4571370	490376	4024307	1942938
5km	70%	35000	6	266	4035080	452862	3547450	1986408
5km	70%	35000	6	212	4219784	488754	3695027	1992943
5km	70%	35000	6	304	4055133	475910	3539788	2081705
5km	70%	35000	6	246	4365779	525403	3807604	1891588
5km	70%	35000	6	207	2427400	267983	2126125	1167642
5km	70%	35000	6	272	3843189	416588	3368862	1950920
5km	70%	35000	6	201	3633559	390214	3220222	1758659
5km	70%	35000	6	272	4987948	473248	4463698	2129921
5km	70%	35000	6	387	5464297	543168	4867393	2220877
5km	70%	35000	6	338	3262072	378678	2855274	1597694
5km	70%	35000	6	226	5368560	512762	4787562	2078482
5km	70%	35000	6	334	5009518	536246	4428628	2324593
5km	70%	35000	6	273	3888276	434874	3403070	1927854
5km	70%	35000	6	281	4313946	489491	3787555	1949025
5km	70%	35000	6	269	4463989	495855	3932517	2024426
5km	70%	35000	6	205	3815883	435742	3333007	1678361
5km	70%	35000	6	311	4169501	449322	3681463	1799970
5km	70%	35000	6	253	3853807	407614	3417627	1775225
5km	70%	35000	6	324	4548603	509518	3990180	2108052
5km	70%	35000	6	301	3581071	432056	3097295	1799018
5km	70%	35000	6	199	4850216	503174	4283291	1905522
5km	70%	35000	6	278	3507556	428683	3033302	2007545
5km	70%	35000	6	259	4474568	461706	3956899	1857712
5km	70%	35000	6	211	4023208	427279	3554105	1711250
5km	70%	35000	6	223	5190937	487146	4636745	2108452
5km	70%	35000	6	241	3310648	341284	2951540	1518920
5km	70%	35000	6	223	4556823	437739	4071210	1934922
5km	70%	35000	6	249	3622423	411907	3189351	1673012
5km	70%	35000	6	285	4073441	445732	3577674	1697532
5km	70%	35000	6	257	3949433	445831	3461181	1793727
5km	70%	35000	6	257	3772800	418935	3328974	1766590
5km	70%	35000	6	192	5262194	501959	4701998	2252687
5km	70%	35000	6	205	4542031	480738	4019057	2042721
5km	70%	35000	6	209	3863152	452043	3363590	1995312
5km	70%	35000	6	308	4154804	431644	3685929	1737275
5km	70%	35000	6	245	4116293	459426	3616034	1659587
5km	70%	35000	6	211	2818587	347674	2447125	1397950
5km	70%	35000	6	259	3687888	398011	3253724	1676824
5km	70%	35000	6	361	4045851	458212	3547904	1896870
5km	70%	35000	6	267	3845183	439050	3373804	1761602
5km	70%	35000	6	263	3765574	404023	3315214	1660758
5km	70%	35000	6	232	3915481	456912	3424538	1988036
5km	70%	35000	6	296	4752407	505469	4203545	2169011
5km	70%	35000	6	346	4518086	481301	3987659	2105401
5km	70%	35000	6	249	4588254	507171	4008330	2005804
5km	70%	35000	6	341	4051134	451992	3575110	2056612
5km	70%	35000	6	250	3580978	381364	3163108	1716311
5km	70%	35000	6	238	3192483	390898	2761815	1548537
5km	70%	35000	6	306	4806642	532476	4226872	2155170
5km	70%	35000	6	179	3517890	402509	3083049	1687781
5km	70%	35000	6	206	3385078	414256	2943270	1671612
5km	70%	35000	6	252	2895482	359002	2512855	1531338
5km	70%	35000	6	337	4582121	526619	3996373	2354536
5km	70%	35000	6	240	3671375	416002	3183831	1654929
5km	70%	35000	6	239	4287833	494032	3754222	1933069
5km	70%	35000	6	182	4134147	432042	3654024	1765838
5km	70%	35000	6	311	3727715	412684	3272139	1624864
5km	70%	35000	6	196	3537062	400104	3105501	1551386
5km	70%	35000	6	171	2895717	331090	2543871	1371582
5km	70%	35000	6	232	2807805	365793	2405986	1517757
5km	70%	35000	6	255	3585759	404490	3114189	1669836
5km	70%	35000	6	219	3474556	372404	3055567	1678276
5km	70%	35000	6	261	3770550	442751	3277988	1759191
5km	70%	35000	6	313	3188622	372888	2756914	1700706
5km	70%	35000	6	263	3684450	401927	3250908	1765733
5km	70%	35000	6	351	3700636	382390	3251681	1685732
5km	70%	35000	6	242	4422579	514807	3864901	1962741
5km	70%	35000	6	282	5667200	530884	5088322	2183211
5km	70%	35000	6	179	3552741	392058	3128908	1540572
5km	70%	35000	6	302	3171007	360606	2765131	1595209
5km	70%	35000	6	221	3049328	369522	2642440	1570259
5km	70%	35000	6	406	4291817	499513	3763351	1774818
5km	70%	35000	6	261	3292559	392581	2840968	1438746
5km	70%	35000	6	344	4592651	435063	4116909	1952542
5km	70%	35000	6	239	4277118	493069	3722943	2080074
5km	70%	35000	6	175	3540917	370764	3142037	1434730
5km	70%	35000	6	249	3986112	435751	3498895	1769071
5km	70%	35000	6	264	3925287	433989	3439413	1904515
5km	70%	35000	6	270	4508294	477448	4004869	1789561
5km	70%	35000	6	178	4433630	445154	3967804	1726545
5km	70%	35000	6	236	4736231	521145	4183376	2239828
5km	70%	35000	6	227	4254541	478516	3739619	2088316
5km	70%	35000	6	227	3513480	396738	3075823	1662700
5km	70%	35000	6	412	4696736	537970	4090745	2199103
5km	70%	35000	6	244	3810732	422776	3326618	1585997
5km	70%	35000	6	307	4233161	427118	3770366	1991524
5km	70%	35000	6	246	3182887	387992	2770363	1516916
5km	70%	35000	6	348	4355994	471638	3831224	2373541
5km	70%	35000	6	388	4921126	466744	4385408	2589191
5km	70%	35000	6	187	3736083	409577	3291620	1558250
5km	70%	35000	6	200	3120967	370849	2725913	1463946
5km	70%	35000	6	265	4986778	544505	4392512	2168001
5km	70%	35000	6	278	3837548	438009	3367944	1924319
5km	70%	35000	6	279	3876834	457747	3367709	1913483
5km	70%	35000	6	306	4646612	529124	4079667	2146710
5km	70%	35000	6	213	3418515	414724	2940995	1635017
5km	70%	35000	6	333	2911261	354932	2514161	1469952
5km	70%	35000	6	285	3525498	416660	3080817	1719965
5km	70%	35000	6	292	4536105	497480	4002698	2256369
5km	70%	35000	6	263	3775298	421228	3312850	1800297
5km	70%	35000	6	207	3966963	436676	3470624	1640446
5km	70%	35000	6	237	3353471	335620	2985750	1499784
5km	70%	35000	6	193	4329662	489982	3804261	1977538
5km	70%	35000	6	279	3127293	355592	2724826	1463780
5km	70%	35000	6	202	5082991	486381	4558830	2268806
5km	70%	35000	6	300	4618242	453405	4126741	2191329
5km	70%	35000	6	316	3433775	390686	2990045	1718526
5km	70%	35000	6	236	3555594	400943	3109560	1553254
5km	70%	35000	6	226	3995583	438661	3514877	1556464
5km	70%	35000	6	302	4216684	497883	3684032	1960135
5km	70%	35000	6	280	4376942	482260	3838344	1735335
5km	70%	35000	6	235	4164984	480950	3644830	2021660
5km	70%	35000	6	275	5202050	504979	4642652	2223349
5km	70%	35000	6	339	5502802	516433	4934832	2451134
5km	70%	35000	6	203	5364917	557778	4770795	2100403
5km	70%	35000	6	271	3837313	400905	3380162	1732286
5km	70%	35000	6	243	3582652	394129	3155392	1610378
5km	70%	35000	6	276	4161626	430191	3680495	2005456
5km	70%	35000	6	228	3467414	413951	3028339	1541397
5km	70%	35000	6	229	3763148	455495	3270342	1723838
5km	70%	35000	6	272	5349833	535997	4762209	2249511
5km	70%	35000	6	220	3094787	369424	2698433	1513280
5km	70%	35000	6	318	4683271	459422	4170478	1959537
5km	70%	35000	6	224	3662067	400770	3217814	1444612
5km	70%	35000	6	297	3991869	430338	3529676	1649878
5km	70%	35000	6	267	3989274	433635	3509533	1778097
5km	70%	35000	6	216	3611151	387537	3194408	1511613
5km	70%	35000	6	289	5075347	524906	4502167	2180015
5km	70%	35000	6	192	3685531	417898	3231111	1624662
5km	70%	35000	6	277	3051015	342942	2684191	1439867
5km	70%	35000	6	209	3682759	396901	3254467	1707045
5km	70%	35000	6	232	3396583	365721	2975727	1720697
5km	70%	35000	6	279	4129499	481831	3608788	2058068
5km	70%	35000	6	242	4250693	525913	3659601	2250544
5km	70%	35000	6	224	4736035	539496	4160947	2439994
5km	70%	35000	6	235	3851495	425823	3386140	1800500
5km	70%	35000	6	234	4720229	476749	4201182	2018840
5km	70%	35000	6	222	3453617	410486	2999180	1807620
5km	70%	35000	6	294	4235077	449870	3746777	1887190
5km	70%	35000	6	231	3077156	396572	2659523	1364866
5km	70%	35000	6	245	3361845	381005	2944025	1468440
5km	70%	35000	6	242	3787301	430063	3283401	1754346
5km	70%	35000	6	222	4146065	447380	3663406	1859782
5km	70%	35000	6	242	3220733	398890	2786279	1671972
5km	70%	35000	6	214	3759825	405798	3313276	1649197
5km	70%	35000	6	306	3783805	419896	3326251	1640724
5km	70%	35000	6	230	4308353	473353	3801773	1702036
5km	70%	35000	6	226	3916370	452224	3419684	1647351
5km	70%	35000	6	284	3927100	430876	3451923	1738841
5km	70%	35000	6	192	3122557	341939	2754724	1349959
5km	70%	35000	6	246	4069022	409406	3619753	1682703
5km	70%	35000	6	259	3775465	432659	3305448	1726198
5km	70%	35000	6	249	3795238	417114	3344768	1640090
5km	70%	35000	6	334	4131370	478681	3602741	1938058
5km	70%	35000	6	247	3557624	399950	3131506	1513260
5km	70%	35000	6	271	3562574	404855	3118524	1588499
5km	70%	35000	6	354	4433824	479577	3916907	2004785
5km	70%	35000	6	347	4045058	441520	3570098	1684987
5km	70%	35000	6	270	4386286	460466	3885905	2018202
5km	70%	35000	6	230	3044904	340273	2663034	1450819
5km	70%	35000	6	196	4569961	492094	4017755	2019468
5km	70%	35000	6	276	3294937	402127	2859389	1495686
5km	70%	35000	6	222	4887882	525459	4318636	2167279
5km	70%	35000	6	188	3403133	383670	2970766	1631989
5km	70%	35000	6	284	4722365	475049	4215900	2096975
5km	70%	35000	6	256	4068893	448851	3596539	1698163
5km	70%	35000	6	234	3618375	424554	3169394	1671699
5km	70%	35000	6	192	3596861	395912	3161584	1590709
5km	70%	35000	6	251	3662862	406981	3210516	1527460
5km	70%	35000	6	197	3649925	403037	3206537	1679345
5km	70%	35000	6	197	3771388	467419	3266919	1618912
5km	70%	35000	6	207	3588934	410584	3136236	1732763
5km	70%	35000	6	276	3807919	434671	3337013	1876054
5km	70%	35000	6	227	4004425	457881	3506924	1718167
5km	70%	35000	6	208	4106217	466396	3613950	1724153
5km	70%	35000	6	249	3753481	442651	3279561	2023497
5km	70%	35000	6	330	3719238	421405	3231729	1629582
5km	70%	35000	6	394	5451837	525441	4880098	2353209
5km	70%	35000	6	227	3980308	476487	3450320	1868406
5km	70%	35000	6	263	3965236	434935	3503981	1878229
5km	70%	35000	6	238	4381888	503149	3823238	1899506
5km	70%	35000	6	478	4255144	431650	3772887	1907073
5km	70%	35000	6	232	5640628	563355	5022066	2332700
5km	70%	35000	6	199	3205339	365331	2796927	1351469
5km	70%	35000	6	253	3844816	435104	3370947	1722982
5km	70%	35000	6	267	5200653	473294	4667081	2288822
5km	70%	35000	6	280	3405272	376917	3000004	1501008
5km	70%	35000	6	269	3408177	395349	2962019	1811633
5km	70%	35000	6	400	5396637	559951	4796184	2574581
5km	70%	35000	6	325	3850735	435273	3389342	1561913
5km	70%	35000	6	209	3754237	400102	3301588	1511719
5km	70%	35000	6	254	3144080	341826	2742133	1649659
5km	70%	35000	6	246	4911500	483093	4378533	1988546
5km	70%	35000	6	229	4489800	491854	3941961	1924666
5km	70%	35000	6	310	4088523	425508	3610884	1802289
5km	70%	35000	6	297	4306507	443055	3820399	2062581
5km	70%	35000	6	273	3902255	421305	3451078	1812506
5km	70%	35000	6	282	4018426	444336	3540210	1757767
5km	70%	35000	6	191	4845138	495947	4303387	1961893
5km	70%	35000	6	325	3209417	372271	2810772	1475795
5km	70%	35000	6	213	3162641	354778	2759428	1415426
5km	70%	35000	6	222	4327083	488348	3786802	1738934
5km	70%	35000	6	179	2946381	371179	2550323	1349681
5km	70%	35000	6	264	4589258	505885	4032682	1954639
5km	70%	35000	6	245	3952060	463905	3432262	1969778
5km	70%	35000	6	249	3715081	411228	3252959	1654042
5km	70%	35000	6	172	3289646	396413	2847909	1606938
5km	70%	35000	6	263	3596585	371404	3196947	1585550
5km	70%	35000	6	457	4735495	458301	4228670	2134845
5km	70%	35000	6	334	3619090	404731	3171076	1491193
5km	70%	35000	6	225	4018584	434417	3538390	1750053
5km	70%	35000	6	263	4890916	477565	4345466	2050372
5km	70%	35000	6	168	3762774	429451	3296129	1754169
5km	70%	35000	6	226	4137582	497186	3609794	2018143
5km	70%	35000	6	252	4821324	517518	4234693	2094046
5km	70%	35000	6	315	4354840	431134	3881447	1794601
5km	70%	35000	6	216	4399088	472064	3894147	1937083
5km	70%	35000	6	300	5283105	514902	4736344	2131043
5km	70%	35000	6	213	4142658	475823	3626597	1857117
5km	70%	35000	6	151	3450465	402677	3027669	1624383
5km	70%	35000	6	213	3959677	469035	3455820	1832954
5km	70%	35000	6	211	3678310	401544	3232694	1883030
5km	70%	35000	6	188	3709702	446375	3234012	1885722
5km	70%	35000	6	374	4088987	459313	3594399	1994702
5km	70%	35000	6	238	4954810	496920	4406363	2244242
5km	70%	35000	6	261	3667356	400163	3205009	1793054
5km	70%	35000	6	287	4050868	410400	3591577	1702982
5km	70%	35000	6	382	4606841	440086	4116958	2023305
5km	70%	35000	6	284	4276114	479269	3768641	1848574
5km	70%	35000	6	173	3651107	417771	3185445	1619788
5km	70%	35000	6	208	5001730	503975	4458345	2128350
5km	70%	35000	6	322	4270074	465371	3766672	2081755
5km	70%	35000	6	227	4287259	474125	3768706	2024799
5km	70%	35000	6	302	4315261	456945	3824995	1913256
5km	70%	35000	6	308	3578757	423143	3104712	1843361
5km	70%	35000	6	252	4532500	521414	3964851	1922652
5km	70%	35000	6	356	4071875	473923	3562825	1796431
5km	70%	35000	6	278	4698999	482372	4181920	1976613
5km	70%	35000	6	433	4419251	473780	3895932	1855125
5km	70%	35000	6	366	4092408	395605	3651751	1992927
5km	70%	35000	6	225	4104890	432141	3641403	1780691
5km	70%	35000	6	236	3401884	419186	2962244	1531374
5km	70%	35000	6	150	2809466	378278	2400431	1504722
5km	70%	35000	6	354	3484726	434122	3020070	1716481
5km	70%	35000	6	241	3935071	428423	3479480	1664872
5km	70%	35000	6	224	4708193	478657	4124836	2346902
5km	70%	35000	6	310	2950472	340761	2591357	1324925
5km	70%	35000	6	207	3502800	400838	3060863	1675072
5km	70%	35000	6	256	3743492	410461	3297953	1663245
5km	70%	35000	6	195	3928198	459987	3426517	1741124
5km	70%	35000	6	260	3217729	340917	2829486	1567599
5km	70%	35000	6	236	3542148	396007	3119002	1664521
5km	70%	35000	6	251	4183280	456165	3662365	1876126
5km	70%	35000	6	359	6009481	538032	5429569	2598766
5km	70%	35000	6	195	3544153	393230	3104629	1538695
5km	70%	35000	6	310	5146263	518994	4585554	2273489
5km	70%	35000	6	320	3914299	411369	3459045	1781724
5km	70%	35000	6	240	3608918	411134	3156993	1858166
5km	70%	35000	6	274	3714168	391384	3277449	1618146
5km	70%	35000	6	328	5063518	540474	4468016	2153355
5km	70%	35000	6	246	3652426	409651	3204413	1741788
5km	70%	35000	6	234	3999663	435297	3523842	1890376
5km	70%	35000	6	411	4648368	481134	4129259	2123709
5km	70%	35000	6	275	4579970	483692	4053903	2175126
5km	70%	35000	6	236	3868562	468276	3364370	1876496
5km	70%	35000	6	244	4060365	453660	3576979	1956054
5km	70%	35000	6	335	3666421	400623	3207472	1718730
5km	70%	35000	6	209	3325010	377077	2919917	1516256
5km	70%	35000	6	262	5001369	502872	4462669	2107013
5km	70%	35000	6	211	3565838	434605	3089265	1710897
5km	70%	35000	6	226	4643993	503377	4069999	2311302
5km	70%	35000	6	209	3300063	361395	2910580	1438394
5km	70%	35000	6	239	4107468	435909	3630035	2012070
5km	70%	35000	6	255	3539870	406925	3077514	1714659
5km	70%	35000	6	261	3800953	407923	3361091	1938740
5km	70%	35000	6	278	4934694	523020	4373359	2144755
5km	70%	35000	6	175	3917239	418654	3439223	1707070
5km	70%	35000	6	292	4688876	509471	4120578	2044621
5km	70%	35000	6	313	5113840	508547	4556509	2173045
5km	70%	35000	6	209	3124660	353009	2744462	1647469
5km	70%	35000	6	274	4180327	490223	3632695	2039657
5km	70%	35000	6	219	4017231	431268	3559170	1677424
5km	70%	35000	6	287	4045185	496060	3516305	1873126
[truncated: 1 more rows]
