# Supplementary material for: Quantifying the Value of Perfect Information in Emergency Vaccination Campaigns
Source: PLoS Comput Biol. 2017 Feb 16;13(2):e1005318. doi: 10.1371/journal.pcbi.1005318 (PMC5312803; doi:10.1371/journal.pcbi.1005318)
Supplement: S1 Data — (ZIP) [file pcbi.1005318.s013.zip › Data/5km vaccination/data16.txt]

vacc_radius	efficacy	capacity	delay	outbreak_duration	livestock_culled	cattle_culled	sheep_culled	vaccinations
5km	70%	50000	2	164	3567696	417088	3121030	1685586
5km	70%	50000	2	315	3653529	464665	3149741	1896838
5km	70%	50000	2	201	3827925	404744	3381594	1541415
5km	70%	50000	2	279	4024984	476606	3511819	1800525
5km	70%	50000	2	195	3078248	379451	2657362	1555210
5km	70%	50000	2	283	3450225	392721	3024691	1552447
5km	70%	50000	2	255	4188452	416570	3704541	2139546
5km	70%	50000	2	235	4236071	412709	3789114	1910908
5km	70%	50000	2	357	4231119	406996	3775089	2046990
5km	70%	50000	2	226	5151164	527935	4585985	2333144
5km	70%	50000	2	312	4409980	436884	3929622	1895939
5km	70%	50000	2	227	3645136	424434	3183893	2078812
5km	70%	50000	2	290	3354458	386566	2939621	1664071
5km	70%	50000	2	257	3073995	304795	2739329	1441855
5km	70%	50000	2	276	4116327	444865	3606124	1862752
5km	70%	50000	2	335	4130732	395576	3706869	1706967
5km	70%	50000	2	291	4533915	442080	4053272	2246345
5km	70%	50000	2	383	4868322	468887	4354680	2065473
5km	70%	50000	2	264	3423308	372066	3022534	1610992
5km	70%	50000	2	291	4258062	503406	3715815	2058551
5km	70%	50000	2	297	3774572	402338	3317780	1842124
5km	70%	50000	2	245	3217058	377987	2816054	1738016
5km	70%	50000	2	217	3951739	423352	3502221	1810746
5km	70%	50000	2	262	3150501	392631	2725688	1514085
5km	70%	50000	2	230	3563227	446217	3068950	1708116
5km	70%	50000	2	256	4295257	444597	3813684	2056691
5km	70%	50000	2	319	4816124	544941	4185161	2212306
5km	70%	50000	2	211	4045754	453712	3558773	1770424
5km	70%	50000	2	183	3326145	364986	2933958	1637747
5km	70%	50000	2	223	3701357	415196	3243335	1603216
5km	70%	50000	2	297	3493076	392350	3069522	1633621
5km	70%	50000	2	303	4862097	481635	4324979	2329443
5km	70%	50000	2	364	4873273	518183	4295544	2191243
5km	70%	50000	2	258	4525254	482309	3996384	1883542
5km	70%	50000	2	262	5046919	501695	4503560	2096294
5km	70%	50000	2	297	3539513	399348	3108065	1768467
5km	70%	50000	2	195	3073893	349578	2678221	1529195
5km	70%	50000	2	227	3258355	383107	2850425	1391108
5km	70%	50000	2	231	3432715	395604	3000024	1744803
5km	70%	50000	2	272	3257867	356570	2877802	1508472
5km	70%	50000	2	236	4121324	429312	3654536	1850342
5km	70%	50000	2	257	3468911	402596	3029951	1756397
5km	70%	50000	2	234	3994585	430734	3524778	1671783
5km	70%	50000	2	254	4134232	415304	3675663	2014638
5km	70%	50000	2	219	3721011	379438	3283898	1823233
5km	70%	50000	2	234	3761111	423060	3306675	1639804
5km	70%	50000	2	252	3879140	406756	3429461	1864003
5km	70%	50000	2	223	3494428	352793	3111598	1623702
5km	70%	50000	2	208	3396150	401033	2965365	1568736
5km	70%	50000	2	234	4652649	466024	4144870	1851298
5km	70%	50000	2	316	3752417	409781	3304621	1544948
5km	70%	50000	2	174	3095139	350568	2707981	1299376
5km	70%	50000	2	183	3766924	418934	3311345	1901497
5km	70%	50000	2	249	3001258	360858	2611243	1603065
5km	70%	50000	2	263	5732345	559343	5127509	2512793
5km	70%	50000	2	261	3310705	392001	2883803	1624260
5km	70%	50000	2	243	4876910	474169	4368881	2050452
5km	70%	50000	2	360	3173236	359016	2763112	1647980
5km	70%	50000	2	281	3841912	439861	3357448	2027060
5km	70%	50000	2	285	3613953	388886	3198354	1596059
5km	70%	50000	2	238	4208106	476822	3679045	2066503
5km	70%	50000	2	275	3721381	427659	3272721	1910960
5km	70%	50000	2	305	4585706	467911	4070406	2351120
5km	70%	50000	2	197	3532527	397917	3111714	1693824
5km	70%	50000	2	206	3564247	392525	3111284	1590600
5km	70%	50000	2	266	3950068	409837	3500851	1646068
5km	70%	50000	2	307	4105905	461894	3622436	1972978
5km	70%	50000	2	266	4714805	445052	4244789	1973816
5km	70%	50000	2	189	3209232	375623	2780019	1474150
5km	70%	50000	2	253	3867395	397821	3433090	1723968
5km	70%	50000	2	255	3761945	430196	3293486	1581079
5km	70%	50000	2	315	4998597	442349	4503658	2085043
5km	70%	50000	2	264	4477562	483840	3953824	2063817
5km	70%	50000	2	222	3163568	359086	2763862	1678329
5km	70%	50000	2	245	4801094	481538	4260644	2105608
5km	70%	50000	2	278	3316498	354274	2935469	1627512
5km	70%	50000	2	195	3061918	375461	2650342	1549258
5km	70%	50000	2	340	4396281	498288	3843740	1966795
5km	70%	50000	2	226	3880668	443383	3400690	1778210
5km	70%	50000	2	254	3318101	355288	2917396	1457348
5km	70%	50000	2	335	3189430	356261	2802840	1320151
5km	70%	50000	2	214	3058382	339701	2693143	1688823
5km	70%	50000	2	195	3040577	366601	2654349	1397408
5km	70%	50000	2	361	3739643	401647	3285323	1786858
5km	70%	50000	2	213	3860406	440504	3387493	1754355
5km	70%	50000	2	226	3946034	416289	3461237	1734981
5km	70%	50000	2	375	3395672	398021	2953215	1694796
5km	70%	50000	2	167	3497436	383425	3052697	1634309
5km	70%	50000	2	318	3903640	422559	3434520	1659074
5km	70%	50000	2	256	3699948	417093	3248786	1802094
5km	70%	50000	2	251	3134271	345016	2735361	1573447
5km	70%	50000	2	213	3420271	398705	2992545	1531165
5km	70%	50000	2	338	4376021	520072	3809016	2118121
5km	70%	50000	2	369	4025455	436431	3539410	1966686
5km	70%	50000	2	228	4794160	467042	4282892	2143449
5km	70%	50000	2	246	3716827	449625	3231742	1712381
5km	70%	50000	2	307	3870031	434695	3391635	1931039
5km	70%	50000	2	275	5010838	438876	4537344	1980880
5km	70%	50000	2	244	4434769	414930	3970094	1806472
5km	70%	50000	2	316	4488284	473046	3961373	1999156
5km	70%	50000	2	300	3585722	390879	3156184	1478233
5km	70%	50000	2	223	4937151	496989	4388645	1996284
5km	70%	50000	2	252	4076137	439836	3596767	1960734
5km	70%	50000	2	427	4994070	477715	4482182	2429434
5km	70%	50000	2	227	4696353	462167	4182491	1920556
5km	70%	50000	2	324	4587594	479081	4051124	2251775
5km	70%	50000	2	194	2914908	365014	2520801	1453306
5km	70%	50000	2	228	4114161	462561	3613867	1982305
5km	70%	50000	2	217	3706761	395467	3282846	1660089
5km	70%	50000	2	218	5208350	493715	4669543	2203898
5km	70%	50000	2	215	4210725	483719	3686478	1925425
5km	70%	50000	2	352	3735997	436500	3254172	1844722
5km	70%	50000	2	271	3497114	395033	3069455	1755621
5km	70%	50000	2	300	3908546	409297	3467370	1753417
5km	70%	50000	2	227	4518820	475033	4017306	2051586
5km	70%	50000	2	285	4152139	456762	3641903	2011484
5km	70%	50000	2	304	4580781	460358	4070808	2056084
5km	70%	50000	2	230	3467519	373067	3051451	1748125
5km	70%	50000	2	224	3848821	406048	3394529	1796900
5km	70%	50000	2	233	4431566	504771	3888208	1937345
5km	70%	50000	2	210	4482958	526424	3910450	1937589
5km	70%	50000	2	296	3905543	408905	3459572	1875178
5km	70%	50000	2	286	3841015	428762	3383637	1647861
5km	70%	50000	2	244	3634851	391578	3196561	1717568
5km	70%	50000	2	287	4048796	464766	3537902	1793093
5km	70%	50000	2	295	3562198	406194	3121135	1723025
5km	70%	50000	2	247	3708052	397581	3259368	1809792
5km	70%	50000	2	292	3843308	442094	3361146	1964643
5km	70%	50000	2	267	5058621	484239	4526448	2135558
5km	70%	50000	2	227	4187090	469630	3688226	1816180
5km	70%	50000	2	211	3625772	405051	3186401	1594008
5km	70%	50000	2	295	4795736	477028	4267742	2209181
5km	70%	50000	2	368	4258390	453059	3761451	1778063
5km	70%	50000	2	317	4885879	457518	4368691	2176063
5km	70%	50000	2	221	3870791	429018	3408440	1651337
5km	70%	50000	2	289	4252211	466925	3724219	1996766
5km	70%	50000	2	208	4244288	459177	3729962	2337137
5km	70%	50000	2	385	4361197	469472	3812367	1812093
5km	70%	50000	2	217	3375944	379358	2961760	1513421
5km	70%	50000	2	275	3999377	419456	3514929	1682955
5km	70%	50000	2	245	3839641	423753	3365772	1804757
5km	70%	50000	2	308	3875639	447775	3402836	1717022
5km	70%	50000	2	221	3492191	435187	3007584	1603378
5km	70%	50000	2	296	4542388	474338	4026689	1969215
5km	70%	50000	2	231	5179507	545345	4555358	2266653
5km	70%	50000	2	294	4306940	422130	3852931	2081992
5km	70%	50000	2	263	4295608	492598	3741466	1982660
5km	70%	50000	2	230	4836186	499835	4293382	2077625
5km	70%	50000	2	259	3852086	412323	3411173	1648782
5km	70%	50000	2	228	4267916	452480	3774525	1858743
5km	70%	50000	2	272	4496007	466690	3981635	2098325
5km	70%	50000	2	269	3335273	364640	2946337	1478365
5km	70%	50000	2	237	4394897	486256	3871128	1981407
5km	70%	50000	2	341	4509907	515367	3921597	2312739
5km	70%	50000	2	261	4947104	474451	4435555	2240245
5km	70%	50000	2	230	3967373	426672	3490578	1700611
5km	70%	50000	2	229	3971854	477618	3450988	1774588
5km	70%	50000	2	264	4522081	442836	4033834	2007545
5km	70%	50000	2	185	3738878	395153	3317439	1761827
5km	70%	50000	2	217	3452823	378229	3042555	1558246
5km	70%	50000	2	315	3599115	430444	3127719	1843855
5km	70%	50000	2	237	3733140	425392	3273865	2005881
5km	70%	50000	2	310	4954291	437279	4439496	2216484
5km	70%	50000	2	285	5707016	552610	5120941	2359736
5km	70%	50000	2	301	4702557	465107	4181735	2092976
5km	70%	50000	2	176	4096225	414262	3646458	1747079
5km	70%	50000	2	333	4131007	437085	3645363	1946412
5km	70%	50000	2	253	3990633	465792	3487593	1967748
5km	70%	50000	2	225	3867307	427877	3384640	1691763
5km	70%	50000	2	220	3518406	394204	3098579	1686088
5km	70%	50000	2	190	3085264	346326	2710464	1421644
5km	70%	50000	2	281	4239023	447445	3735763	1869413
5km	70%	50000	2	289	4590714	476156	4070401	2034581
5km	70%	50000	2	282	4036071	416762	3554659	1968955
5km	70%	50000	2	304	3786967	418260	3342268	1686702
5km	70%	50000	2	317	3795199	436383	3323557	1854880
5km	70%	50000	2	251	4447076	475212	3926698	2174319
5km	70%	50000	2	234	3888617	409008	3417206	1693786
5km	70%	50000	2	321	5004476	496723	4459367	1974520
5km	70%	50000	2	212	2716564	342870	2346922	1491921
5km	70%	50000	2	286	4047042	428595	3574674	1963610
5km	70%	50000	2	330	4364224	450217	3871120	2121401
5km	70%	50000	2	361	3722180	414918	3272303	1723110
5km	70%	50000	2	247	3922902	399512	3479378	1993246
5km	70%	50000	2	282	5528652	554012	4927945	2450240
5km	70%	50000	2	229	3581681	405179	3151952	1527691
5km	70%	50000	2	250	4745069	478538	4216832	1977430
5km	70%	50000	2	278	4750158	491548	4213892	2297863
5km	70%	50000	2	260	3870230	417984	3424176	1876589
5km	70%	50000	2	214	3632750	386815	3215581	1616746
5km	70%	50000	2	270	4546053	462319	4010288	2060629
5km	70%	50000	2	298	4203695	426425	3739165	1815059
5km	70%	50000	2	381	3488350	370184	3078043	1664941
5km	70%	50000	2	247	3606607	409153	3180396	1621001
5km	70%	50000	2	275	4862133	520799	4280079	2186814
5km	70%	50000	2	245	4377874	441015	3905724	2155536
5km	70%	50000	2	167	3481064	390889	3066082	1611325
5km	70%	50000	2	207	3305188	351408	2911605	1625286
5km	70%	50000	2	263	4044051	428950	3516886	1751725
5km	70%	50000	2	218	3396378	396154	2975929	1632892
5km	70%	50000	2	319	5072799	486430	4534050	2094149
5km	70%	50000	2	191	4312919	435284	3828193	1858252
5km	70%	50000	2	329	4361754	473025	3829697	1982175
5km	70%	50000	2	262	3651690	403864	3207631	1589141
5km	70%	50000	2	201	3047129	352881	2662424	1533616
5km	70%	50000	2	242	3406250	408074	2970148	1595534
5km	70%	50000	2	282	4319146	503057	3756001	2339795
5km	70%	50000	2	304	4478609	466730	3971595	1955426
5km	70%	50000	2	248	3846185	406390	3378922	1821998
5km	70%	50000	2	247	4212012	473145	3693013	2142952
5km	70%	50000	2	185	3721042	408057	3250100	1744518
5km	70%	50000	2	337	3791508	401201	3357891	1722782
5km	70%	50000	2	216	4290589	470176	3751442	1839835
5km	70%	50000	2	257	4675407	456787	4167088	2067214
5km	70%	50000	2	228	3196929	399909	2757255	1564385
5km	70%	50000	2	276	3772749	425848	3303599	1691114
5km	70%	50000	2	267	3917602	398507	3485526	1858329
5km	70%	50000	2	237	4104586	408439	3661878	1840726
5km	70%	50000	2	249	4885772	503161	4349158	2228672
5km	70%	50000	2	257	3978536	443528	3487934	1606805
5km	70%	50000	2	229	4014334	402266	3559075	1692165
5km	70%	50000	2	202	3092273	397327	2677228	1730605
5km	70%	50000	2	212	2874354	330971	2503543	1353135
5km	70%	50000	2	237	3604682	406577	3165007	1701933
5km	70%	50000	2	268	4239135	403796	3799797	1943950
5km	70%	50000	2	321	4209204	468824	3701984	2142790
5km	70%	50000	2	306	3635843	422997	3151079	1807551
5km	70%	50000	2	246	4581381	453578	4091217	2156412
5km	70%	50000	2	226	5109548	515762	4559910	2218024
5km	70%	50000	2	254	3865947	426805	3385136	1874237
5km	70%	50000	2	295	3435239	356213	3017804	1547780
5km	70%	50000	2	235	3731210	402861	3294851	1681827
5km	70%	50000	2	223	4410046	432629	3940505	1835807
5km	70%	50000	2	341	4603666	427095	4152528	1972490
5km	70%	50000	2	258	4020054	415224	3575379	2070513
5km	70%	50000	2	217	3064828	364329	2677611	1528261
5km	70%	50000	2	248	3171466	361152	2779310	1513510
5km	70%	50000	2	168	3556247	388946	3123945	1532211
5km	70%	50000	2	288	4992401	510982	4439299	2138612
5km	70%	50000	2	308	3677057	423157	3214820	1645813
5km	70%	50000	2	266	4489486	479344	3974946	2300601
5km	70%	50000	2	285	5309553	542877	4731579	2555111
5km	70%	50000	2	244	4647012	496320	4114337	2222811
5km	70%	50000	2	245	4501514	457800	4005365	1953932
5km	70%	50000	2	269	3252318	365459	2857845	1495900
5km	70%	50000	2	380	4996435	478989	4450233	1952484
5km	70%	50000	2	240	4038578	430617	3584484	1753292
5km	70%	50000	2	177	3705767	416508	3256044	1585204
5km	70%	50000	2	225	3451617	388198	3033166	1761258
5km	70%	50000	2	328	4133262	469358	3630462	1767932
5km	70%	50000	2	268	3850753	432279	3388509	1783628
5km	70%	50000	2	240	3505039	395099	3072052	1608656
5km	70%	50000	2	193	3190150	350735	2805792	1586157
5km	70%	50000	2	255	5027621	530071	4460057	2467834
5km	70%	50000	2	211	3785187	410028	3339314	1909446
5km	70%	50000	2	229	3547363	405322	3104416	1623876
5km	70%	50000	2	191	3475360	385395	3025610	1747966
5km	70%	50000	2	287	5147817	525872	4558129	2265843
5km	70%	50000	2	193	3994490	431237	3516347	1703573
5km	70%	50000	2	354	4012271	456499	3505798	1851367
5km	70%	50000	2	235	3602029	425717	3139209	1862541
5km	70%	50000	2	201	4690651	448926	4187280	2195780
5km	70%	50000	2	250	3024753	320942	2669992	1574428
5km	70%	50000	2	306	4568639	467060	4067442	1912887
5km	70%	50000	2	305	4374232	471207	3874875	1973819
5km	70%	50000	2	339	3558929	383077	3142957	1541972
5km	70%	50000	2	266	4092668	413001	3631760	1893774
5km	70%	50000	2	201	4333340	485587	3805054	1932986
5km	70%	50000	2	251	3656401	416369	3193398	1687192
5km	70%	50000	2	255	3686024	397420	3237189	1635686
5km	70%	50000	2	266	3519185	406770	3067094	1659205
5km	70%	50000	2	270	3653610	409081	3160621	1820861
5km	70%	50000	2	209	3315558	400880	2887311	1744006
5km	70%	50000	2	281	4342582	427565	3877504	2015763
5km	70%	50000	2	244	3562068	436243	3085232	1625421
5km	70%	50000	2	264	5027513	507712	4456979	2376771
5km	70%	50000	2	173	3585615	378447	3166818	1583213
5km	70%	50000	2	314	4218561	423574	3748589	1820833
5km	70%	50000	2	245	4840521	465051	4314313	2065130
5km	70%	50000	2	234	5191552	507389	4647385	2198889
5km	70%	50000	2	279	3815662	424528	3365843	1560655
5km	70%	50000	2	170	3762426	421456	3304613	1706780
5km	70%	50000	2	184	3897766	429087	3434151	1679328
5km	70%	50000	2	207	3984151	438706	3518144	1794619
5km	70%	50000	2	206	3544583	396925	3114022	1708433
5km	70%	50000	2	234	4250297	451483	3744206	1953768
5km	70%	50000	2	378	4016233	412893	3569850	1834299
5km	70%	50000	2	251	3344023	373274	2936549	1521578
5km	70%	50000	2	219	3128894	366396	2738886	1392851
5km	70%	50000	2	356	4029701	444552	3537018	1974485
5km	70%	50000	2	291	3763539	412749	3313347	1643656
5km	70%	50000	2	272	3943639	450006	3462159	2144459
5km	70%	50000	2	266	3905416	410521	3454541	2090432
5km	70%	50000	2	246	3699441	427307	3208449	2116602
5km	70%	50000	2	321	4380546	490192	3854312	2058876
5km	70%	50000	2	220	3313309	363545	2925986	1527859
5km	70%	50000	2	235	3249876	343700	2863456	1490736
5km	70%	50000	2	376	3930139	441009	3441696	1869962
5km	70%	50000	2	247	4207304	399925	3779333	1942452
5km	70%	50000	2	251	4724089	466781	4220746	1976901
5km	70%	50000	2	349	4264010	471385	3744096	1868297
5km	70%	50000	2	372	4560933	500951	4006349	2004771
5km	70%	50000	2	255	4112004	441622	3630128	1860206
5km	70%	50000	2	344	3089452	332491	2729311	1468845
5km	70%	50000	2	252	3866939	446417	3358755	1715933
5km	70%	50000	2	296	3982206	439186	3488998	1871085
5km	70%	50000	2	283	3141669	324832	2777637	1592296
5km	70%	50000	2	217	3668290	406099	3216991	1659632
5km	70%	50000	2	207	4026766	463994	3531567	1911056
5km	70%	50000	2	291	5396484	518063	4833986	2648411
5km	70%	50000	2	237	3482304	382399	3069243	1734390
5km	70%	50000	2	232	4232265	401592	3807391	1764235
5km	70%	50000	2	182	3300771	362159	2888688	1568025
5km	70%	50000	2	294	2992067	340987	2629151	1376802
5km	70%	50000	2	215	3290585	413619	2851128	1634744
5km	70%	50000	2	267	4906050	486600	4381845	1891931
5km	70%	50000	2	210	3466237	373539	3070447	1422020
5km	70%	50000	2	325	3592239	457998	3065886	1856117
5km	70%	50000	2	251	3608515	397098	3156074	1847139
5km	70%	50000	2	243	3658740	385798	3216566	1848441
5km	70%	50000	2	230	3676174	404860	3225457	1763792
5km	70%	50000	2	279	4261533	469670	3747500	2020666
5km	70%	50000	2	255	3748164	391271	3323488	1685485
5km	70%	50000	2	359	4341709	478734	3831015	1804174
5km	70%	50000	2	296	3801828	463863	3287965	1762747
5km	70%	50000	2	193	4758118	487601	4199903	2286544
5km	70%	50000	2	193	2997583	348260	2618576	1415701
5km	70%	50000	2	226	4544456	473878	4031031	1914984
5km	70%	50000	2	216	4098027	431485	3624255	1922985
5km	70%	50000	2	209	3710073	410020	3267756	1716036
5km	70%	50000	2	235	3467348	391174	3021296	1600987
5km	70%	50000	2	296	4965479	495431	4424017	2333204
5km	70%	50000	2	299	3217828	361478	2813712	1586076
5km	70%	50000	2	319	3852261	411933	3399677	1772132
5km	70%	50000	2	247	4893947	452507	4393576	2182048
5km	70%	50000	2	289	3795038	407574	3339926	1828133
5km	70%	50000	2	324	5886698	576613	5260568	2484786
5km	70%	50000	2	249	3850186	416688	3393211	1765452
5km	70%	50000	2	223	4740361	519750	4179494	2078969
5km	70%	50000	2	232	3927716	419976	3459028	1768946
5km	70%	50000	2	208	4278873	457878	3793935	1747129
5km	70%	50000	2	248	3831921	430009	3358512	1701859
5km	70%	50000	2	210	4505175	505640	3967478	2005733
5km	70%	50000	2	302	5221576	525757	4644935	2336726
5km	70%	50000	2	261	3960038	447456	3474621	1916243
5km	70%	50000	2	275	4003889	407288	3555782	1974370
5km	70%	50000	2	278	4055726	423895	3581874	1766208
5km	70%	50000	2	186	3503029	397247	3069889	1565455
5km	70%	50000	2	297	4042775	387086	3626938	1808245
5km	70%	50000	2	348	5358502	541721	4773089	2514115
5km	70%	50000	2	283	4241370	452159	3755564	1913894
5km	70%	50000	2	327	4364746	502699	3808987	2032728
5km	70%	50000	2	335	3676113	411211	3218292	1613205
5km	70%	50000	2	354	5144230	531820	4566373	2252014
5km	70%	50000	2	210	3483536	406102	3036138	1666959
5km	70%	50000	2	247	4068397	441596	3575474	1774168
5km	70%	50000	2	286	3531485	417936	3086723	1666080
5km	70%	50000	2	229	3386415	365612	2992153	1667094
5km	70%	50000	2	317	4243620	465022	3755851	2013878
5km	70%	50000	2	266	4225749	466308	3719489	1944687
5km	70%	50000	2	229	4036816	440857	3541405	1904749
5km	70%	50000	2	272	4823942	478678	4314119	2120669
5km	70%	50000	2	222	3263982	378054	2861635	1792891
5km	70%	50000	2	284	3714599	419284	3262206	1832722
5km	70%	50000	2	274	5166821	497820	4609478	2437311
5km	70%	50000	2	422	5260404	462670	4727728	2209569
5km	70%	50000	2	272	4792942	480800	4271510	2100735
5km	70%	50000	2	239	3463145	392400	3043544	1860172
5km	70%	50000	2	255	3584185	423331	3109998	2090503
5km	70%	50000	2	316	4188091	432430	3707955	1954313
5km	70%	50000	2	243	3793033	434414	3316958	1745506
5km	70%	50000	2	250	4416874	438966	3942785	1958996
5km	70%	50000	2	298	3607884	455572	3100665	1885494
5km	70%	50000	2	302	4027083	414248	3575206	1788831
5km	70%	50000	2	239	4277326	450003	3776271	1928043
5km	70%	50000	2	245	3817662	451795	3337449	1714785
5km	70%	50000	2	309	4891625	451964	4407537	1996020
5km	70%	50000	2	246	3525051	367453	3113051	1610500
5km	70%	50000	2	198	4007753	416409	3554508	1696657
5km	70%	50000	2	277	3803096	456196	3281687	1901261
5km	70%	50000	2	272	4689223	453601	4184006	2061062
5km	70%	50000	2	241	4841284	478632	4321740	2051570
5km	70%	50000	2	280	3838810	443143	3366012	1768611
5km	70%	50000	2	299	4723176	535475	4136313	2252072
5km	70%	50000	2	282	3261526	371210	2854035	1602659
5km	70%	50000	2	217	3807497	422732	3312366	1831342
5km	70%	50000	2	265	4394352	479461	3877736	1967131
5km	70%	50000	2	268	3289687	351209	2917955	1574742
5km	70%	50000	2	246	3557902	384718	3141647	1554147
5km	70%	50000	2	294	4995322	441974	4512742	2026510
5km	70%	50000	2	338	3126788	337239	2740644	1779790
5km	70%	50000	2	192	4031873	434524	3564086	1771881
5km	70%	50000	2	260	4682120	464729	4182439	1932156
5km	70%	50000	2	318	4182418	405250	3723130	2111054
5km	70%	50000	2	257	4569689	502792	4009768	2363194
5km	70%	50000	2	325	5674649	563099	5056919	2676886
5km	70%	50000	2	197	3837834	415554	3361687	1807437
5km	70%	50000	2	219	3456365	394571	2995921	1579260
5km	70%	50000	2	262	5654146	517923	5100760	2194870
5km	70%	50000	2	222	3476292	400253	3026881	1482568
5km	70%	50000	2	444	4100441	393066	3666602	1804455
5km	70%	50000	2	316	3898261	430467	3431442	1763474
5km	70%	50000	2	265	3742639	419285	3278563	1826215
5km	70%	50000	2	280	4121353	462856	3596136	1950095
5km	70%	50000	2	223	4308097	473783	3794198	1772632
5km	70%	50000	2	196	3251851	356319	2863322	1504430
5km	70%	50000	2	269	3772432	450596	3270713	1840756
5km	70%	50000	2	240	3754749	427124	3286705	1872919
5km	70%	50000	2	268	3597659	431221	3135449	1895048
5km	70%	50000	2	209	3808558	432352	3329558	1622535
5km	70%	50000	2	311	4891049	477561	4357608	2363485
5km	70%	50000	2	287	3392749	382140	2951473	1799111
5km	70%	50000	2	271	3692208	430276	3222252	1948682
5km	70%	50000	2	248	4011929	439868	3521279	1833757
5km	70%	50000	2	228	3687915	416951	3233101	1717529
5km	70%	50000	2	239	4100874	436153	3629500	1634702
5km	70%	50000	2	212	5833377	566324	5195669	2435825
5km	70%	50000	2	278	3786794	387575	3349668	2032893
5km	70%	50000	2	302	4771873	501002	4200270	2042859
5km	70%	50000	2	340	4116724	448549	3622393	1780896
5km	70%	50000	2	237	3585400	446302	3102892	1759033
5km	70%	50000	2	202	3598598	393881	3157120	1809706
5km	70%	50000	2	420	5167930	533695	4581724	2474277
5km	70%	50000	2	289	3391498	371900	2975038	1697788
5km	70%	50000	2	229	4782507	493732	4254717	2286187
5km	70%	50000	2	287	4131015	454148	3640434	1841739
5km	70%	50000	2	230	3936175	478804	3428511	1713548
5km	70%	50000	2	204	4112692	448340	3626207	1912980
5km	70%	50000	2	266	3808280	413753	3340554	1727172
5km	70%	50000	2	309	4094068	472767	3594100	1947641
5km	70%	50000	2	292	4186849	452822	3682076	1942051
5km	70%	50000	2	313	4135146	456288	3628522	1881446
5km	70%	50000	2	249	3971384	417402	3509368	1739487
5km	70%	50000	2	213	3805290	433409	3344993	1791450
5km	70%	50000	2	244	5099141	527321	4524243	2211575
5km	70%	50000	2	291	4467058	485561	3942834	1952327
5km	70%	50000	2	213	3377025	384094	2953176	1714361
5km	70%	50000	2	303	3203443	383041	2782330	1736220
5km	70%	50000	2	217	3803599	414465	3352354	1769004
5km	70%	50000	2	218	4137125	485751	3603714	2112797
5km	70%	50000	2	247	4382183	472364	3875281	1969541
5km	70%	50000	2	202	3756520	427103	3298454	1933753
5km	70%	50000	2	237	4828626	510543	4269902	2158207
5km	70%	50000	2	246	3810065	450997	3333205	1799122
5km	70%	50000	2	179	3970501	434107	3501120	1706333
5km	70%	50000	2	216	3788585	424284	3314534	1930477
5km	70%	50000	2	218	3976336	454162	3498017	1665561
5km	70%	50000	2	211	3398847	375436	2988251	1723651
5km	70%	50000	2	278	4246177	461439	3748742	1943179
5km	70%	50000	2	252	4313417	459936	3811398	1994069
5km	70%	50000	2	264	4991718	492386	4455479	2289003
5km	70%	50000	2	177	3412530	379308	3009117	1441115
5km	70%	50000	2	177	3548022	413681	3079096	1636680
5km	70%	50000	2	280	3604082	414769	3148913	1668509
5km	70%	50000	2	340	4949093	526751	4372394	2427692
5km	70%	50000	2	242	3513163	401134	3055796	1830410
5km	70%	50000	2	207	4757430	505999	4204097	1976307
5km	70%	50000	2	372	4945905	502053	4408988	2173555
5km	70%	50000	2	236	3755377	402815	3312349	1630574
5km	70%	50000	2	191	3463739	387379	3017326	1481542
5km	70%	50000	2	323	3517911	411646	3071116	1695865
5km	70%	50000	2	241	3572679	407473	3119392	1851918
5km	70%	50000	2	231	4059707	447713	3570896	1901490
5km	70%	50000	2	184	4690106	463172	4156971	1968230
5km	70%	50000	2	262	4141630	467143	3636090	1808595
5km	70%	50000	2	223	3312348	373472	2903064	1715934
5km	70%	50000	2	254	3473504	395398	3033818	1632578
5km	70%	50000	2	232	3656806	399924	3214099	2055298
5km	70%	50000	2	204	3746001	422764	3280462	1568256
5km	70%	50000	2	307	4730422	456510	4235533	2091407
5km	70%	50000	2	259	4746140	512170	4187284	1982938
5km	70%	50000	2	219	4983887	486804	4450453	2195523
5km	70%	50000	2	401	4383342	493481	3847895	1896686
5km	70%	50000	2	205	3364414	381966	2945415	1598593
5km	70%	50000	2	230	3970362	411349	3518062	1746363
5km	70%	50000	2	214	2974142	323228	2604728	1409425
5km	70%	50000	2	319	4843238	466527	4330417	2279693
5km	70%	50000	2	226	3762547	408645	3327849	1721554
5km	70%	50000	2	205	3201755	354442	2811137	1648068
5km	70%	50000	2	205	3393114	368215	2973423	1584037
5km	70%	50000	2	205	2890771	311884	2553651	1336074
5km	70%	50000	2	241	3087449	367580	2690840	1593970
5km	70%	50000	2	218	3358341	368930	2961304	1589568
5km	70%	50000	2	215	2909200	310806	2573817	1488732
5km	70%	50000	2	271	3770466	402799	3301272	1615514
5km	70%	50000	2	254	4420611	453852	3908930	1998816
5km	70%	50000	2	267	3776217	424622	3318238	1711031
5km	70%	50000	2	353	3766645	384647	3352422	1770235
5km	70%	50000	2	247	3810237	383388	3385318	1903384
5km	70%	50000	2	213	3484758	382469	3055412	1601339
5km	70%	50000	2	173	2821517	337546	2460319	1298591
5km	70%	50000	2	243	3858781	426160	3400971	1700539
5km	70%	50000	2	195	3884723	409669	3446774	1699485
5km	70%	50000	2	215	4245781	474838	3725888	1942990
5km	70%	50000	2	283	3430654	379539	3020506	1634676
5km	70%	50000	2	328	3725536	432864	3225359	1839971
5km	70%	50000	2	201	3844974	427755	3363195	1630667
5km	70%	50000	2	145	3428569	366491	3020710	1512963
5km	70%	50000	2	206	4245137	462313	3727425	1723186
5km	70%	50000	2	262	4590133	449298	4102392	1993360
5km	70%	50000	2	309	3232272	421552	2771986	1835514
5km	70%	50000	2	296	4347145	423588	3885182	1728714
5km	70%	50000	2	208	3390493	392738	2939786	1693038
5km	70%	50000	2	305	3966468	416439	3509033	2072473
5km	70%	50000	2	261	4387443	468149	3851321	2227422
5km	70%	50000	2	212	3800297	385360	3355357	1816842
5km	70%	50000	2	254	4257119	476264	3738038	1906119
5km	70%	50000	2	364	3922805	386583	3496238	1849559
5km	70%	50000	2	222	4052657	471767	3527370	1847624
5km	70%	50000	2	240	3852505	458815	3334829	2137288
5km	70%	50000	2	287	3537252	401946	3094022	1629692
5km	70%	50000	2	217	3438903	380941	3020795	1609155
5km	70%	50000	2	241	4666726	438482	4174453	2012386
5km	70%	50000	2	175	2676976	312945	2338828	1286483
5km	70%	50000	2	232	3858270	424541	3406819	1875186
5km	70%	50000	2	290	5575177	551910	4960000	2375649
5km	70%	50000	2	184	3146443	366401	2755958	1417141
5km	70%	50000	2	225	4419437	476758	3889932	1994008
5km	70%	50000	2	317	5040375	467167	4498129	2085733
5km	70%	50000	2	186	3929892	417067	3476534	1703582
5km	70%	50000	2	261	4487175	455958	3981485	1906334
5km	70%	50000	2	222	3051512	354834	2664088	1392022
5km	70%	50000	2	328	4345235	455790	3855567	1807320
5km	70%	50000	2	184	3872693	445302	3389138	1750401
5km	70%	50000	2	229	3778831	417077	3315146	1642634
5km	70%	50000	2	227	3780735	402163	3325540	1516679
5km	70%	50000	2	238	2970141	335389	2611933	1788703
5km	70%	50000	2	321	5081133	510958	4521993	2237552
5km	70%	50000	2	276	3706731	429738	3245003	1774524
5km	70%	50000	2	285	3509983	369509	3099078	1537601
5km	70%	50000	2	220	4225611	435211	3721573	2259037
5km	70%	50000	2	218	3216124	370990	2799076	1573708
5km	70%	50000	2	224	3162078	386789	2744128	1567826
5km	70%	50000	2	179	3162469	358495	2774256	1549162
5km	70%	50000	2	266	3466148	375582	3060063	1528642
5km	70%	50000	2	198	3483386	396777	3052332	1590889
5km	70%	50000	2	213	3734193	397407	3292064	1917577
5km	70%	50000	2	279	4212709	408748	3774776	1843887
5km	70%	50000	2	225	4057169	440515	3578609	1992104
5km	70%	50000	2	261	5720934	560272	5111361	2410881
5km	70%	50000	2	247	3692898	417551	3242592	1779307
5km	70%	50000	2	267	3430598	401283	3004070	1596212
5km	70%	50000	2	244	3950405	425137	3478862	1724159
5km	70%	50000	2	230	3963645	444114	3452661	1696369
5km	70%	50000	2	285	3701746	382918	3267631	1706772
5km	70%	50000	2	201	4178858	469900	3675351	1850119
5km	70%	50000	2	239	3777233	419520	3328411	1693495
5km	70%	50000	2	270	2816921	305154	2465486	1428538
5km	70%	50000	2	203	3863400	418730	3388099	1685413
5km	70%	50000	2	257	4300598	462493	3799933	1948969
5km	70%	50000	2	223	3260325	356811	2885717	1422213
5km	70%	50000	2	196	3616603	411919	3165682	1643807
5km	70%	50000	2	202	3608036	448240	3133465	1694651
5km	70%	50000	2	181	3545430	397806	3107278	1759361
5km	70%	50000	2	305	4149684	455126	3661063	1856313
5km	70%	50000	2	278	4401303	444670	3918782	2151421
5km	70%	50000	2	262	4512157	510796	3932644	2077621
5km	70%	50000	2	182	3343615	410832	2896845	1432334
5km	70%	50000	2	307	4098627	448185	3613648	1731374
5km	70%	50000	2	310	4485214	504646	3940982	2235097
5km	70%	50000	2	297	4865050	447214	4378454	2166911
5km	70%	50000	2	308	3689375	370288	3280327	1786654
5km	70%	50000	2	307	2989452	344068	2600452	1474366
5km	70%	50000	2	222	4567993	470210	4063211	1901976
5km	70%	50000	2	222	5046576	517500	4478457	2107279
5km	70%	50000	2	246	4132219	454104	3602869	2079749
5km	70%	50000	2	288	3904923	363454	3501341	1797204
5km	70%	50000	2	250	4267288	411008	3808684	1778199
5km	70%	50000	2	337	5239828	535317	4668373	2375606
5km	70%	50000	2	221	4221205	451807	3722971	1955738
5km	70%	50000	2	237	3521205	367039	3116369	1582431
5km	70%	50000	2	240	3744398	399191	3287701	1496892
5km	70%	50000	2	296	4445877	480972	3900444	2168286
5km	70%	50000	2	229	3532664	384892	3117110	1449912
5km	70%	50000	2	258	3666914	435695	3208047	1728219
5km	70%	50000	2	352	5327666	467074	4812293	2046100
5km	70%	50000	2	225	3398043	401718	2963430	1848467
5km	70%	50000	2	220	3409744	396735	2997172	1699367
5km	70%	50000	2	181	3705094	416671	3231286	1615587
5km	70%	50000	2	217	4159837	473150	3643390	1922874
5km	70%	50000	2	283	3296232	381462	2857614	1571441
5km	70%	50000	2	284	4048617	474722	3533034	1943952
5km	70%	50000	2	361	3700638	371469	3302289	1901050
5km	70%	50000	2	310	3252913	370147	2856104	1486374
5km	70%	50000	2	276	3347389	387224	2929163	1602448
5km	70%	50000	2	240	4400816	450692	3918458	1914683
5km	70%	50000	2	253	4227514	402294	3786975	1864027
5km	70%	50000	2	225	4205869	491160	3681959	1851353
5km	70%	50000	2	271	5200719	508407	4636071	2275015
5km	70%	50000	2	248	4582899	487684	4048605	1764485
5km	70%	50000	2	235	4766506	459773	4249674	2079926
5km	70%	50000	2	285	4039069	419370	3548577	1807549
5km	70%	50000	2	245	3150196	366606	2736792	1629004
5km	70%	50000	2	263	3229140	393165	2809690	1500293
5km	70%	50000	2	273	3226104	338250	2841439	1529198
5km	70%	50000	2	267	4931422	476564	4412687	2089881
5km	70%	50000	2	204	4629915	534506	4044622	2265223
5km	70%	50000	2	328	5083179	484772	4547665	2259132
5km	70%	50000	2	270	3562538	369947	3155470	1754922
5km	70%	50000	2	224	3385219	350613	3005972	1552014
5km	70%	50000	2	236	3616719	413797	3170668	1618832
5km	70%	50000	2	234	4497973	485021	3970681	1984332
5km	70%	50000	2	438	4602801	478256	4081405	2151138
5km	70%	50000	2	240	4490638	484007	3930007	2022605
5km	70%	50000	2	366	5818241	582260	5167710	2842353
5km	70%	50000	2	342	3623587	377693	3182005	1839489
5km	70%	50000	2	168	3396714	387435	2955714	1558322
5km	70%	50000	2	200	4295847	467501	3785716	1883815
5km	70%	50000	2	304	4286730	455096	3784955	1964825
5km	70%	50000	2	219	3355314	374268	2938102	1951786
5km	70%	50000	2	196	3812378	430743	3359309	1912643
5km	70%	50000	2	205	4353658	475045	3827835	1844448
5km	70%	50000	2	256	3876459	444423	3407614	1721426
5km	70%	50000	2	317	4789530	416714	4341333	2212211
5km	70%	50000	2	245	3845465	453880	3352186	1783739
5km	70%	50000	2	198	3760913	388273	3341179	1725864
5km	70%	50000	2	340	5080701	499785	4538885	2275761
5km	70%	50000	2	345	4795779	489513	4250047	2172779
5km	70%	50000	2	206	4237956	434636	3769080	1824324
5km	70%	50000	2	352	3958273	422606	3492324	1659110
5km	70%	50000	2	207	4068420	410942	3629375	1747766
5km	70%	50000	2	240	3757185	433743	3264605	1873015
5km	70%	50000	2	206	4279255	441195	3811005	1943774
5km	70%	50000	2	216	3890654	450700	3400838	1705142
5km	70%	50000	2	205	3478728	376762	3061498	1696314
5km	70%	50000	2	295	3741951	458514	3240823	1796870
5km	70%	50000	2	271	4250962	428746	3788102	2106745
5km	70%	50000	2	230	4445344	470664	3938751	1817672
5km	70%	50000	2	333	4290310	437563	3813249	1961955
5km	70%	50000	2	377	4746117	424217	4288024	1982959
5km	70%	50000	2	256	3741817	402103	3301520	1835366
5km	70%	50000	2	263	3707660	360642	3303225	1755218
5km	70%	50000	2	279	3533500	405951	3099454	1730634
5km	70%	50000	2	263	4501558	477482	3989272	1793792
5km	70%	50000	2	263	4210098	444331	3738394	1867919
5km	70%	50000	2	262	3474067	394526	3039418	1660656
5km	70%	50000	2	326	4492184	471776	3966967	2161540
5km	70%	50000	2	185	3333112	392407	2909551	1508256
5km	70%	50000	2	266	4935611	503897	4379698	2402249
5km	70%	50000	2	250	3818976	451436	3312955	1819516
5km	70%	50000	2	259	4264676	427281	3807741	2136700
5km	70%	50000	2	297	3862470	407235	3419383	1712071
5km	70%	50000	2	303	3822005	448605	3341364	1752069
5km	70%	50000	2	190	3371428	388020	2934690	1581655
5km	70%	50000	2	326	3559089	369788	3157081	1837365
5km	70%	50000	2	437	4619728	530749	4046889	2405120
5km	70%	50000	2	240	3705991	394431	3277830	1882677
5km	70%	50000	2	246	4053940	454139	3551372	1924483
5km	70%	50000	2	293	3756054	437098	3280470	1888580
5km	70%	50000	2	285	4193279	446429	3688089	1960177
5km	70%	50000	2	211	5099163	482512	4570435	2305107
5km	70%	50000	2	342	3427830	385650	3002519	1843038
5km	70%	50000	2	228	4618325	481583	4073529	1982795
5km	70%	50000	2	259	4480887	455061	3991858	2089469
5km	70%	50000	2	222	3249616	364411	2861385	1677934
5km	70%	50000	2	376	4989659	489435	4441684	2396195
5km	70%	50000	2	338	3637729	390831	3189480	1868277
5km	70%	50000	2	218	3910079	382520	3489015	1693311
5km	70%	50000	2	213	4611800	493700	4082496	1932985
5km	70%	50000	2	204	4391389	453314	3873651	1968917
5km	70%	50000	2	228	3346324	371852	2935614	1838667
5km	70%	50000	2	175	3646988	402743	3212440	1596783
5km	70%	50000	2	334	3929554	406640	3472696	1842635
5km	70%	50000	2	371	3966061	439158	3489310	1856650
5km	70%	50000	2	385	5155418	474667	4624174	2440155
5km	70%	50000	2	276	4615626	453634	4120122	2176110
5km	70%	50000	2	287	4642639	509279	4105196	1911291
5km	70%	50000	2	337	4248856	391315	3834139	1752171
5km	70%	50000	2	179	3198193	361612	2817403	1529839
5km	70%	50000	2	278	4440817	436643	3957318	2048803
5km	70%	50000	2	288	5185469	483052	4663137	2302495
5km	70%	50000	2	154	3832307	415482	3378889	1738601
5km	70%	50000	2	264	3533568	389244	3104821	1671456
5km	70%	50000	2	401	4591279	500475	4050609	2329952
5km	70%	50000	2	320	4900245	435618	4419006	2073229
5km	70%	50000	2	249	3206997	370320	2808836	1684692
5km	70%	50000	2	253	4078961	435790	3589753	2020593
5km	70%	50000	2	290	4524159	454884	4017817	2184691
5km	70%	50000	2	303	4252332	461439	3748957	1855508
5km	70%	50000	2	293	4611334	501288	4059213	2029881
5km	70%	50000	2	246	3767541	377458	3334529	1678124
5km	70%	50000	2	239	3626528	400406	3198808	1761422
5km	70%	50000	2	323	3968309	435669	3493910	1994347
5km	70%	50000	2	357	5245108	485226	4686758	2352658
5km	70%	50000	2	228	4283864	471583	3744380	1975779
5km	70%	50000	2	285	3565762	408270	3084734	1568741
5km	70%	50000	2	257	3963117	419772	3492342	1826450
5km	70%	50000	2	268	3658071	397696	3228955	1684769
5km	70%	50000	2	253	2916740	364318	2514699	1421894
5km	70%	50000	2	209	3268822	368457	2832396	1820716
5km	70%	50000	2	207	3843582	426214	3392298	1763927
5km	70%	50000	2	237	3336530	352005	2960424	1592773
5km	70%	50000	2	278	3568880	411545	3115350	1693152
5km	70%	50000	2	279	4197698	506489	3658555	2154647
5km	70%	50000	2	278	3879849	454785	3368651	1862827
5km	70%	50000	2	241	4276926	435070	3794401	2075195
5km	70%	50000	2	216	4460930	450449	3973560	1920568
5km	70%	50000	2	284	4061719	452092	3569403	1901271
5km	70%	50000	2	358	4999866	531518	4423563	2390773
5km	70%	50000	2	240	3736918	382194	3317285	1725313
5km	70%	50000	2	273	4541967	429871	4070745	2172858
5km	70%	50000	2	252	4030412	408863	3579542	1713395
5km	70%	50000	2	184	3627205	358332	3234412	1699730
5km	70%	50000	2	248	5010419	469800	4483578	2269796
5km	70%	50000	2	228	3970169	442826	3477229	1784240
5km	70%	50000	2	228	3415941	394583	2998856	1609674
5km	70%	50000	2	233	3575421	389737	3146418	1472081
5km	70%	50000	2	228	4024268	456260	3512584	1616869
5km	70%	50000	2	279	3962949	474905	3440990	1763077
5km	70%	50000	2	362	3619466	401349	3177384	1620388
5km	70%	50000	2	243	4152584	453909	3663941	1776076
5km	70%	50000	2	242	4212275	426991	3750486	2014130
5km	70%	50000	2	198	4472139	418947	4003292	1960651
5km	70%	50000	2	232	3759658	379446	3348738	1634393
5km	70%	50000	2	281	4658264	451652	4157385	2204498
5km	70%	50000	2	229	3937350	448516	3458810	1778156
5km	70%	50000	2	241	2595547	304607	2249340	1279860
5km	70%	50000	2	188	4108504	433491	3641187	1950524
5km	70%	50000	2	287	4412456	483825	3889015	2118912
5km	70%	50000	2	283	3515542	414182	3071001	1762302
5km	70%	50000	2	226	3720965	411008	3276681	1929677
5km	70%	50000	2	286	5987384	608662	5321897	2570708
5km	70%	50000	2	340	3603854	434979	3139656	1716784
5km	70%	50000	2	230	3799104	401911	3361455	1687301
5km	70%	50000	2	288	4145267	453649	3643183	1961519
5km	70%	50000	2	319	3904251	443694	3422524	1807716
5km	70%	50000	2	255	3927686	393304	3490070	1917523
5km	70%	50000	2	265	3984097	409223	3545535	1737101
5km	70%	50000	2	189	3660020	395570	3239866	1634189
5km	70%	50000	2	193	3172554	381399	2759008	1689569
5km	70%	50000	2	253	3438200	392783	3009867	1641308
5km	70%	50000	2	260	3567097	427729	3114280	1781127
5km	70%	50000	2	191	3951286	424810	3481554	1841942
5km	70%	50000	2	276	3490309	404782	3055377	1720542
5km	70%	50000	2	298	4121453	513141	3567003	1903543
5km	70%	50000	2	264	4636342	472757	4129767	2020894
5km	70%	50000	2	240	4696168	508335	4137843	2101415
5km	70%	50000	2	225	3649488	415463	3191510	1539085
5km	70%	50000	2	278	4654177	466421	4132710	2018565
5km	70%	50000	2	290	4185541	439068	3717502	1838065
5km	70%	50000	2	258	4647010	462663	4147087	1936558
5km	70%	50000	2	235	3375236	414515	2933554	1402837
5km	70%	50000	2	285	4848431	448133	4360598	1902359
5km	70%	50000	2	231	3745415	450345	3260995	1882299
5km	70%	50000	2	234	4936335	523197	4356255	2071450
5km	70%	50000	2	231	4266436	449513	3757682	1957541
5km	70%	50000	2	215	3575368	420075	3134066	1599258
5km	70%	50000	2	226	4864375	496380	4298342	2172588
5km	70%	50000	2	308	3984351	444480	3490923	1877871
5km	70%	50000	2	254	3923940	415657	3468179	1836471
5km	70%	50000	2	319	5279611	510601	4718629	2507212
5km	70%	50000	2	332	3774921	408172	3341289	1731804
5km	70%	50000	2	270	3837993	418263	3373230	1737187
5km	70%	50000	2	246	4822377	472528	4311060	2008840
5km	70%	50000	2	247	3450117	378788	3038061	1786010
5km	70%	50000	2	213	3651408	396849	3218082	1610055
5km	70%	50000	2	289	5109808	514411	4561864	2110595
5km	70%	50000	2	334	4493986	491142	3951140	2132173
5km	70%	50000	2	209	3824856	452827	3344336	1864748
5km	70%	50000	2	212	3530817	373984	3116003	1634622
5km	70%	50000	2	221	4274915	465928	3764511	1840389
5km	70%	50000	2	324	3606934	397023	3170130	1703917
5km	70%	50000	2	266	4018709	432969	3543267	1736285
5km	70%	50000	2	248	3936157	434932	3472560	1928078
5km	70%	50000	2	262	3593043	398880	3168654	1783570
5km	70%	50000	2	260	4524715	459416	4015020	2238214
5km	70%	50000	2	301	3430304	373927	3014101	1635289
5km	70%	50000	2	533	5217481	485788	4670916	2360959
5km	70%	50000	2	265	4499357	486765	3976198	2168850
5km	70%	50000	2	287	4107578	451466	3603116	1940859
5km	70%	50000	2	339	4652081	486513	4106711	1941323
5km	70%	50000	2	388	3501150	365322	3087913	1595818
5km	70%	50000	2	287	4289519	439670	3801714	1938357
5km	70%	50000	2	233	3628549	414641	3166653	1765932
5km	70%	50000	2	262	3818802	408013	3358822	1779742
5km	70%	50000	2	303	4076384	430696	3599956	1868606
5km	70%	50000	2	229	4006257	446953	3512004	1758795
5km	70%	50000	2	389	3823815	465401	3326460	1801014
5km	70%	50000	2	374	3749368	425973	3291694	2049081
5km	70%	50000	2	217	4293886	484120	3774745	1973939
5km	70%	50000	2	388	3168489	364802	2760641	1461098
5km	70%	50000	2	361	4503428	501646	3955021	2329463
5km	70%	50000	2	256	4836156	471239	4321510	2294775
5km	70%	50000	2	285	4378914	422453	3928262	1816888
5km	70%	50000	2	234	3256150	388137	2822762	1518161
5km	70%	50000	2	365	3734007	433390	3255101	2067771
5km	70%	50000	2	223	3626171	427651	3152555	1778145
5km	70%	50000	2	260	3829884	423663	3356438	1821645
5km	70%	50000	2	218	3235354	373052	2842461	1485449
5km	70%	50000	2	268	4194005	419738	3739032	1948298
5km	70%	50000	2	268	3597457	394885	3167144	1881219
5km	70%	50000	2	294	3768988	426490	3325867	1652612
5km	70%	50000	2	229	3833417	420673	3386931	1782384
5km	70%	50000	2	215	3359740	367071	2962253	1551619
5km	70%	50000	2	228	3669370	404528	3217668	1827749
5km	70%	50000	2	425	4390162	427207	3930134	1903184
5km	70%	50000	2	284	3765260	432570	3301602	1811328
5km	70%	50000	2	324	3243081	371961	2804098	1826438
5km	70%	50000	2	245	5195997	528155	4627294	2500098
5km	70%	50000	2	302	3671041	404816	3238064	1763578
5km	70%	50000	2	228	3751109	440790	3287477	1884127
5km	70%	50000	2	240	4543796	485699	4002470	1995298
5km	70%	50000	2	321	3930022	497911	3398532	2157662
5km	70%	50000	2	307	4171124	459084	3650773	1962409
5km	70%	50000	2	345	3824956	443418	3338070	2021647
5km	70%	50000	2	200	3514823	391798	3067832	1677835
5km	70%	50000	2	237	3938641	440079	3470346	1794718
5km	70%	50000	2	242	3102463	358636	2699731	1555657
5km	70%	50000	2	263	3479808	359800	3091711	1580261
5km	70%	50000	2	245	3898186	450878	3396154	1683643
5km	70%	50000	2	241	4019293	452451	3535685	1887922
5km	70%	50000	2	308	5539745	544274	4934002	2586200
5km	70%	50000	2	219	4420565	475193	3901894	1944949
5km	70%	50000	2	178	3700206	414990	3252054	1662211
5km	70%	50000	2	251	4326519	387721	3914607	1897748
5km	70%	50000	2	447	3604522	382589	3168198	1753468
5km	70%	50000	2	234	3737101	444444	3246091	1819977
5km	70%	50000	2	270	3435923	401685	2992528	1774462
5km	70%	50000	2	373	3702833	389480	3277161	1784294
5km	70%	50000	2	318	5193156	501067	4639660	2335382
5km	70%	50000	2	245	3829496	434330	3344374	2006230
5km	70%	50000	2	180	3155414	372276	2749388	1652130
5km	70%	50000	2	283	3406233	386426	2974496	1587066
5km	70%	50000	2	193	3213848	351001	2836000	1551140
5km	70%	50000	2	369	3777980	407105	3332464	1786454
5km	70%	50000	2	262	4652823	515991	4086224	2138110
5km	70%	50000	2	284	4430063	494336	3892904	1876543
5km	70%	50000	2	278	4639512	453473	4144422	2048380
5km	70%	50000	2	243	3595919	393372	3153570	1729499
5km	70%	50000	2	340	4314590	475199	3809358	1827316
5km	70%	50000	2	213	3694568	445124	3214930	1823580
5km	70%	50000	2	241	4113289	441124	3641886	1859061
5km	70%	50000	2	235	5368162	535138	4775181	2105567
5km	70%	50000	2	274	3942327	446309	3462939	1891433
5km	70%	50000	2	331	4697471	489358	4156665	1930341
5km	70%	50000	2	289	4093076	473541	3533198	1941536
5km	70%	50000	2	261	4748241	458203	4241070	2038278
5km	70%	50000	2	240	4396856	433870	3914734	2056844
5km	70%	50000	2	265	3524764	397902	3100722	1701338
5km	70%	50000	2	369	4633758	447899	4146561	2013329
5km	70%	50000	2	265	4036088	478406	3492539	1946226
5km	70%	50000	2	237	3667487	392757	3245621	1607991
5km	70%	50000	2	321	3588114	387994	3145985	1607755
5km	70%	50000	2	236	3662537	410928	3204505	1928828
5km	70%	50000	2	348	5032499	520981	4474584	2150750
5km	70%	50000	2	257	3405091	398760	2974174	1660037
5km	70%	50000	2	424	5314814	509338	4767070	2253132
5km	70%	50000	2	358	4613556	476399	4084652	2053170
5km	70%	50000	2	223	3670193	412728	3232509	1495837
5km	70%	50000	2	300	3608042	379070	3198203	1939729
5km	70%	50000	2	271	4505443	479982	3982568	2112791
5km	70%	50000	2	234	4483889	393072	4033805	1808492
5km	70%	50000	2	355	3470054	391991	3051567	1518869
5km	70%	50000	2	301	3249597	385250	2813498	1862151
5km	70%	50000	2	186	4304429	479498	3792086	1816515
5km	70%	50000	2	248	3301251	390219	2879744	1631255
5km	70%	50000	2	271	4019971	475473	3518001	1706436
5km	70%	50000	2	298	3818308	429834	3316390	1866932
5km	70%	50000	2	277	3995391	388862	3577372	1740597
5km	70%	50000	2	265	3735425	420617	3282720	1867827
5km	70%	50000	2	271	4454241	480880	3905584	2304143
5km	70%	50000	2	292	3995718	405583	3535598	1729865
5km	70%	50000	2	330	5454382	527005	4863659	2250566
5km	70%	50000	2	328	4703289	495480	4142875	2174704
5km	70%	50000	2	238	3322291	373937	2909606	1570536
5km	70%	50000	2	367	4472450	447007	3978411	1939181
5km	70%	50000	2	308	4132713	499946	3592697	2128767
5km	70%	50000	2	203	3376543	383029	2961089	1519586
5km	70%	50000	2	275	4498514	427409	4020520	2038113
5km	70%	50000	2	348	3594225	403783	3141787	1913984
5km	70%	50000	2	326	4054902	455758	3533137	2032127
5km	70%	50000	2	245	3583958	419110	3128851	1869629
5km	70%	50000	2	306	3838837	442582	3353691	1754726
5km	70%	50000	2	289	4633596	504834	4069173	1966055
5km	70%	50000	2	218	3666304	405093	3206476	1792908
5km	70%	50000	2	226	4154308	481210	3631537	1953714
5km	70%	50000	2	158	3735599	404171	3284549	1470441
5km	70%	50000	2	271	3862818	411536	3399053	1932995
5km	70%	50000	2	286	3707170	402457	3260313	1540839
5km	70%	50000	2	252	4576155	480284	4065040	2082851
5km	70%	50000	2	224	3679384	395767	3244975	1555223
5km	70%	50000	2	345	4930104	443342	4442884	1974037
5km	70%	50000	2	184	3051398	346823	2683471	1461124
5km	70%	50000	2	212	3930976	415429	3466844	1774740
5km	70%	50000	2	255	3994616	468593	3477486	1844309
5km	70%	50000	2	277	3600089	391398	3145687	1685769
5km	70%	50000	2	200	3820181	410803	3376660	1766647
5km	70%	50000	2	277	3876598	443102	3408968	2010468
5km	70%	50000	2	293	4457315	502552	3911041	2113344
5km	70%	50000	2	323	3800689	389954	3362093	1772069
5km	70%	50000	2	189	3652564	400949	3215158	1945821
5km	70%	50000	2	235	3122171	347804	2756854	1447093
5km	70%	50000	2	243	3681827	411540	3227517	1684739
5km	70%	50000	2	194	4297900	473810	3788266	1811422
5km	70%	50000	2	284	3609241	422188	3153394	1742472
5km	70%	50000	2	298	3747574	437105	3254147	1750195
5km	70%	50000	2	236	3612858	414953	3166325	1670864
5km	70%	50000	2	242	4783522	449221	4269238	2064742
5km	70%	50000	2	267	5285847	535213	4704956	2534911
5km	70%	50000	2	310	5094271	493291	4550884	2391624
5km	70%	50000	2	269	3434604	376985	3014897	1833130
5km	70%	50000	2	265	4507754	495576	3961468	2016111
5km	70%	50000	2	333	3995352	432455	3542213	1924627
5km	70%	50000	2	387	4718233	479263	4188076	2187611
5km	70%	50000	2	257	3846770	401136	3411348	1843077
5km	70%	50000	2	372	4164494	398363	3734676	2013777
5km	70%	50000	2	290	3040103	362717	2656144	1459884
5km	70%	50000	2	277	4256264	471071	3736145	1905729
5km	70%	50000	2	286	4510991	462381	4007732	1956384
5km	70%	50000	2	215	3655110	402070	3207462	1781525
5km	70%	50000	2	267	4516236	468368	3998505	2039978
5km	70%	50000	2	198	3570258	398246	3140405	1781882
5km	70%	50000	2	282	4452410	485937	3903507	2077219
5km	70%	50000	2	312	3960843	443794	3470918	1892967
5km	70%	50000	2	215	3233931	334484	2864787	1545926
5km	70%	50000	2	319	3729008	413568	3274507	1834558
5km	70%	50000	2	281	4288076	482682	3770881	1856734
5km	70%	50000	2	200	3978427	462354	3481980	1947926
5km	70%	50000	2	221	2947739	356578	2567711	1463999
5km	70%	50000	2	317	4213696	466840	3710790	2133121
5km	70%	50000	2	267	4277679	467258	3765470	1989899
5km	70%	50000	2	372	5055615	491401	4521382	2079864
5km	70%	50000	2	222	3421935	383366	2993507	1629781
5km	70%	50000	2	251	4551074	494512	4010073	2225196
5km	70%	50000	2	397	5476741	528091	4863004	2551172
5km	70%	50000	2	255	4110765	502874	3567368	2057203
5km	70%	50000	2	260	4453251	486309	3918547	2202051
5km	70%	50000	2	230	4295128	395728	3862149	1904132
5km	70%	50000	2	229	3408272	415397	2966739	1531738
5km	70%	50000	2	224	4181160	471452	3674716	1993980
5km	70%	50000	2	264	4362377	459825	3827660	1984420
5km	70%	50000	2	299	4328788	458934	3830104	1907423
5km	70%	50000	2	224	4330065	423410	3859773	1846292
5km	70%	50000	2	192	3639529	416974	3168431	1651734
5km	70%	50000	2	381	4199580	495465	3652010	2005423
5km	70%	50000	2	229	4064253	421974	3607396	1847675
5km	70%	50000	2	297	4339006	409465	3903361	1936788
5km	70%	50000	2	261	4027892	408274	3569913	1891913
5km	70%	50000	2	227	4310746	491976	3784373	2051172
5km	70%	50000	2	207	4175926	420725	3718452	1911924
5km	70%	50000	2	360	5380484	541148	4779412	2350899
5km	70%	50000	2	218	3562207	439335	3077881	1713214
5km	70%	50000	2	224	4552818	455382	4040359	1917402
5km	70%	50000	2	378	5196523	496036	4650407	2370819
5km	70%	50000	2	249	3695433	399916	3266638	1676991
5km	70%	50000	2	298	3613845	369690	3203586	1803921
5km	70%	50000	2	437	4321554	494902	3763111	1885128
5km	70%	50000	2	236	3655377	404630	3213521	1733282
5km	70%	50000	2	250	3704459	413951	3241547	1667629
5km	70%	50000	2	211	3909196	456330	3426603	1858625
5km	70%	50000	2	241	5615771	539993	5029699	2509815
5km	70%	50000	2	216	3016982	345894	2636182	1642786
5km	70%	50000	2	269	3629900	399594	3202282	1693730
5km	70%	50000	2	231	5018247	464082	4508941	2224009
5km	70%	50000	2	263	3499509	387409	3086429	1615662
5km	70%	50000	2	275	4172364	477395	3666709	1846942
5km	70%	50000	2	232	3837227	423701	3375816	1654937
5km	70%	50000	2	159	3493709	386119	3077248	1425792
5km	70%	50000	2	215	4508130	494951	3968426	1991451
5km	70%	50000	2	206	4494134	524281	3933259	2187810
5km	70%	50000	2	461	3388127	398074	2938878	1800320
5km	70%	50000	2	177	2979261	344145	2598657	1502648
5km	70%	50000	2	220	4106643	450934	3621380	1816931
5km	70%	50000	2	246	3408663	394287	2976534	1632543
5km	70%	50000	2	344	4800201	472075	4268647	2139876
5km	70%	50000	2	264	3809142	381862	3377288	1691346
5km	70%	50000	2	242	4037472	408141	3585701	1739399
5km	70%	50000	2	280	4860600	500145	4332159	2047931
5km	70%	50000	2	208	3566186	398148	3133251	1612076
5km	70%	50000	2	358	4090091	407346	3607951	1940115
5km	70%	50000	2	269	5904353	559399	5306999	2325372
5km	70%	50000	2	241	3858714	426598	3389473	1715358
5km	70%	50000	2	357	4360595	481286	3843068	1920611
5km	70%	50000	2	353	3531856	394109	3090816	1791234
5km	70%	50000	2	236	3647373	397850	3221077	1711238
5km	70%	50000	2	324	3751444	426086	3291333	1728711
5km	70%	50000	2	266	4912874	488245	4384406	2211800
5km	70%	50000	2	270	3241071	374747	2828635	1679222
5km	70%	50000	2	310	4012821	452468	3521840	2006568
5km	70%	50000	2	219	4611554	451285	4129346	2093755
5km	70%	50000	2	244	3202916	349552	2837270	1568839
5km	70%	50000	2	292	3640251	436092	3153863	1915420
5km	70%	50000	2	338	4067535	442455	3570966	1777396
5km	70%	50000	2	223	3843823	386216	3411095	1726085
5km	70%	50000	2	231	4411323	506044	3862531	1960517
5km	70%	50000	2	243	3998237	372606	3598399	1811921
5km	70%	50000	2	236	4021750	465833	3492596	1977392
5km	70%	50000	2	210	2671524	324490	2326338	1328540
5km	70%	50000	2	238	4548893	467557	4046683	2215800
5km	70%	50000	2	249	4380973	481031	3862486	1839368
5km	70%	50000	2	211	4643792	507157	4074192	2219909
5km	70%	50000	2	207	3583210	425020	3121772	1873932
5km	70%	50000	2	308	3803870	424262	3327149	1910444
5km	70%	50000	2	191	3123347	337926	2752929	1439801
5km	70%	50000	2	248	3829936	418810	3379951	1808947
5km	70%	50000	2	245	3459510	390361	3020646	1657084
5km	70%	50000	2	201	3378837	385278	2950768	1641995
5km	70%	50000	2	233	3625357	361408	3227361	1671543
5km	70%	50000	2	193	3547050	406847	3077498	1640119
5km	70%	50000	2	307	4633013	445080	4135473	1957270
5km	70%	50000	2	222	4027098	424465	3567015	1853363
5km	70%	50000	2	193	3124662	355956	2733562	1684095
5km	70%	50000	2	304	3535552	401679	3094168	1700458
5km	70%	50000	2	271	4023214	460709	3534830	1888890
5km	70%	50000	2	180	3186321	368369	2779048	1458988
5km	70%	50000	2	298	3928182	411652	3478514	1790443
5km	70%	50000	2	269	3238209	357172	2849771	1549440
5km	70%	50000	2	242	3613624	442270	3134807	1869407
5km	70%	50000	2	327	4337305	421448	3890093	1788087
5km	70%	50000	2	310	3219733	364849	2816131	1666928
5km	70%	50000	2	255	5473819	512992	4893567	2465280
5km	70%	50000	2	240	4300488	459947	3791538	2069259
5km	70%	50000	2	232	3861510	420678	3403893	1667308
5km	70%	50000	2	302	4348496	459711	3846702	1887672
5km	70%	50000	2	388	3021384	357751	2635562	1495419
5km	70%	50000	2	192	3506570	403989	3074142	1664517
5km	70%	50000	2	250	3885873	418738	3407065	1893604
5km	70%	50000	2	266	2328489	288078	1997881	1259314
5km	70%	50000	2	312	4595538	454715	4109938	2176655
5km	70%	50000	2	364	4298552	458371	3769727	2027798
5km	70%	50000	2	205	3734669	410104	3290629	1781174
5km	70%	50000	2	255	4133618	430669	3672209	1675848
5km	70%	50000	2	194	3210660	375863	2800061	1491737
5km	70%	50000	2	181	3952926	437840	3468762	1657638
5km	70%	50000	2	225	4575506	494471	4027607	2153359
5km	70%	50000	2	252	3492897	389537	3070689	1488211
5km	70%	50000	2	244	3518432	401654	3078100	1544281
5km	70%	50000	2	422	3273576	376336	2857950	1719084
5km	70%	50000	2	250	4148017	468779	3618117	2009903
5km	70%	50000	2	173	3355070	369309	2961539	1653384
5km	70%	50000	2	278	3454741	386884	3000978	1617111
5km	70%	50000	2	292	4167630	452167	3671848	1776694
5km	70%	50000	2	240	3698410	404929	3254991	1656771
5km	70%	50000	2	172	3576527	400043	3131107	1750569
5km	70%	50000	2	203	4727795	507440	4176596	2067025
5km	70%	50000	2	248	4560174	435919	4083992	2139217
5km	70%	50000	2	242	3570914	355808	3177996	1566182
5km	70%	50000	2	469	4473081	403629	4032335	1829676
5km	70%	50000	2	234	3279997	377094	2880611	1525840
5km	70%	50000	2	451	5160730	520215	4582987	2391467
5km	70%	50000	2	262	4093289	453718	3612728	1967008
5km	70%	50000	2	250	4869451	488901	4343601	2098265
5km	70%	50000	2	388	4429074	441067	3923268	2065617
5km	70%	50000	2	413	4142159	409375	3655135	1988991
5km	70%	50000	2	246	4426590	474243	3920524	2226763
5km	70%	50000	2	301	4994706	495566	4452805	1876777
5km	70%	50000	2	230	4669776	478121	4147557	2121570
5km	70%	50000	2	250	4319938	448621	3841621	1725851
5km	70%	50000	2	264	3980698	448809	3476183	1932280
5km	70%	50000	2	323	3150333	361246	2768860	1477992
5km	70%	50000	2	374	3270908	354237	2894858	1487037
5km	70%	50000	2	333	5181121	519528	4613460	2516866
5km	70%	50000	2	206	5118121	505321	4566301	2266653
5km	70%	50000	2	200	3744435	396622	3313472	1806297
5km	70%	50000	2	234	3831564	439739	3366643	1656855
5km	70%	50000	2	258	3796693	339234	3406747	1667839
5km	70%	50000	2	221	3862767	428287	3382866	1759893
5km	70%	50000	2	243	4641125	513259	4075044	2051345
5km	70%	50000	2	319	5957862	582700	5274239	2440040
5km	70%	50000	2	273	5022850	466351	4505747	2260387
5km	70%	50000	2	280	3693776	411364	3229621	1789289
5km	70%	50000	2	261	3347410	367828	2931498	1733232
5km	70%	50000	2	209	4462869	443654	3979985	1841693
5km	70%	50000	2	257	3549642	428531	3096288	1819273
5km	70%	50000	2	195	3676733	405094	3224937	1828415
5km	70%	50000	2	272	3400526	365132	2999380	1682501
5km	70%	50000	2	380	4790327	508374	4250565	2131454
5km	70%	50000	2	267	3123184	361152	2728382	1724225
5km	70%	50000	2	286	3609444	390737	3185824	2033085
5km	70%	50000	2	226	3313908	353239	2931378	1625616
5km	70%	50000	2	223	3973834	422242	3499702	1783611
5km	70%	50000	2	230	4009093	461184	3506047	2014220
5km	70%	50000	2	226	3881387	415956	3419077	1738400
5km	70%	50000	2	304	3598664	392045	3185761	1716589
5km	70%	50000	2	236	3480900	393639	3059269	1935382
5km	70%	50000	2	159	3783637	415570	3337289	1554017
5km	70%	50000	2	250	4026741	471965	3516304	1875368
5km	70%	50000	2	353	4876655	546244	4289502	2402640
5km	70%	50000	2	325	4980541	491238	4447473	2310615
5km	70%	50000	2	292	4322554	469424	3808521	1990747
5km	70%	50000	2	358	4510801	434886	4035873	2082330
5km	70%	50000	2	199	4225031	472728	3697741	2157464
5km	70%	50000	2	266	3824039	414939	3373303	1745261
5km	70%	50000	2	276	3410894	387262	2997019	1622779
5km	70%	50000	2	225	4231178	462178	3719092	1984058
5km	70%	50000	2	298	3764263	473501	3257085	1833424
5km	70%	50000	2	349	4217742	438001	3723161	2121704
5km	70%	50000	2	209	3308632	373865	2898866	1494146
5km	70%	50000	2	256	4378323	430392	3895790	1994656
5km	70%	50000	2	268	3284485	387594	2863057	1566086
5km	70%	50000	2	327	4141026	476863	3624510	1813161
5km	70%	50000	2	281	3669705	433157	3207962	1811793
5km	70%	50000	2	227	3254104	366253	2841836	1589381
5km	70%	50000	2	275	3364227	363425	2947281	1748124
5km	70%	50000	2	264	3718122	418388	3261565	1556131
5km	70%	50000	2	418	4705321	442142	4218705	2006146
5km	70%	50000	2	262	3977308	457305	3469180	2010686
5km	70%	50000	2	252	5680677	543279	5087996	2608882
5km	70%	50000	2	195	4161233	434549	3705558	1857196
5km	70%	50000	2	185	3745652	436121	3276349	2019501
5km	70%	50000	2	219	3628836	420552	3174274	1674954
5km	70%	50000	2	215	2989650	350699	2590879	1428756
5km	70%	50000	2	299	3476318	403025	3040042	1573934
5km	70%	50000	2	265	3616601	392599	3194141	1698666
5km	70%	50000	2	180	3519253	366476	3116796	1614574
5km	70%	50000	2	350	3995849	449706	3502027	1867188
5km	70%	50000	2	292	3476254	396550	3049444	1898340
5km	70%	50000	2	253	3725181	406272	3289834	1709276
5km	70%	50000	2	208	3411574	389343	2994402	1627027
5km	70%	50000	2	200	4936478	484239	4379329	2136945
5km	70%	50000	2	286	4327354	465426	3805274	1929984
5km	70%	50000	2	417	4210687	455165	3696543	2062132
5km	70%	50000	2	229	3154521	377241	2739710	1509228
5km	70%	50000	2	274	5175136	518477	4596317	2296490
5km	70%	50000	2	342	3474479	378893	3057992	1738305
5km	70%	50000	2	283	4110668	463172	3608117	1969927
5km	70%	50000	2	232	4081126	464811	3563583	1739898
5km	70%	50000	2	315	3388541	372011	2990178	1585902
5km	70%	50000	2	228	4122287	450098	3631626	2075367
5km	70%	50000	2	201	4514761	479297	3993502	2219876
5km	70%	50000	2	276	3660264	414658	3198325	1901937
5km	70%	50000	2	276	3450906	367280	3052383	1690849
5km	70%	50000	2	271	4021531	434834	3567326	1987907
5km	70%	50000	2	292	4757025	461618	4253525	2057959
5km	70%	50000	2	311	3899212	461601	3392119	1906664
5km	70%	50000	2	276	2991932	330309	2634621	1561303
5km	70%	50000	2	232	4103536	462087	3609764	1849568
5km	70%	50000	2	216	3496656	400711	3051011	1575806
5km	70%	50000	2	220	3309369	379377	2895564	1410350
5km	70%	50000	2	273	4224077	409551	3775860	2014390
5km	70%	50000	2	221	3411864	388033	2986730	1586115
5km	70%	50000	2	284	5094182	475964	4566827	2090011
5km	70%	50000	2	375	5266416	503180	4707300	2212086
5km	70%	50000	2	327	3795826	437732	3309877	1756267
5km	70%	50000	2	225	4123384	384774	3681999	1799033
5km	70%	50000	2	227	4191195	455244	3699115	1948024
5km	70%	50000	2	295	4177649	432947	3684603	1835827
5km	70%	50000	2	281	4365851	481812	3825169	1942875
5km	70%	50000	2	230	3759892	425024	3295228	1691770
5km	70%	50000	2	323	3788239	383540	3374352	1799051
5km	70%	50000	2	281	4139714	482812	3621617	1991796
5km	70%	50000	2	223	4389249	452156	3903121	1841746
5km	70%	50000	2	276	4496456	448938	4006104	2007484
5km	70%	50000	2	211	3746022	418200	3281312	1912404
5km	70%	50000	2	209	4404074	450951	3900880	2267665
5km	70%	50000	2	246	4242363	453514	3718449	1817886
5km	70%	50000	2	312	3649696	408762	3173931	1866369
5km	70%	50000	2	272	4177207	396331	3737811	1778286
5km	70%	50000	2	207	3754306	415277	3310708	1768996
5km	70%	50000	2	307	4761473	508948	4188914	2357532
5km	70%	50000	2	219	3865855	426930	3405762	1673612
5km	70%	50000	2	293	3785185	426591	3306464	1882193
5km	70%	50000	2	276	3977767	460690	3468438	1783947
5km	70%	50000	2	246	4852962	518006	4274566	2262900
5km	70%	50000	2	264	3796506	456343	3308433	1784336
5km	70%	50000	2	221	3788516	408315	3345310	1708355
5km	70%	50000	2	317	5003683	513127	4444266	2055349
5km	70%	50000	2	405	5298072	530320	4731926	2245611
5km	70%	50000	2	303	3560215	410643	3116695	1703904
5km	70%	50000	2	263	4465430	450945	3977999	1953904
5km	70%	50000	2	250	4140923	438410	3667854	1669379
5km	70%	50000	2	265	4268912	475510	3743652	1803953
5km	70%	50000	2	341	4896082	504145	4324627	2169778
5km	70%	50000	2	276	4346183	436666	3862609	2001970
5km	70%	50000	2	209	3859949	459981	3360098	2014151
5km	70%	50000	2	248	4650987	478680	4118370	2047264
5km	70%	50000	2	239	4001221	471352	3492949	1809949
5km	70%	50000	2	358	4459667	470444	3905156	2082797
5km	70%	50000	2	294	3310965	348120	2925099	1395016
5km	70%	50000	2	324	3973290	386953	3539357	1848076
5km	70%	50000	2	249	4647807	450725	4141883	1851220
5km	70%	50000	2	257	3409855	377964	2982183	1660942
5km	70%	50000	2	238	3994236	418152	3532492	1961676
5km	70%	50000	2	285	4296289	432885	3819492	2033163
5km	70%	50000	2	264	3514715	409403	3065400	1754319
5km	70%	50000	2	177	3368460	393459	2936585	1821116
5km	70%	50000	2	270	3926833	466728	3413814	1913096
5km	70%	50000	2	287	3348043	383888	2933630	1805954
5km	70%	50000	2	237	4566055	476004	4053169	1949724
5km	70%	50000	2	270	5992092	588457	5346358	2659503
5km	70%	50000	2	258	4091754	472959	3572002	2036812
5km	70%	50000	2	282	3488086	368191	3094915	1564376
5km	70%	50000	2	318	3858348	439011	3383413	1739091
5km	70%	50000	2	236	3578695	389216	3133810	1580394
5km	70%	50000	2	248	4373838	446646	3899264	1944254
5km	70%	50000	2	266	3106380	349749	2705012	1500100
5km	70%	50000	2	214	4298855	461537	3784993	1933657
5km	70%	50000	2	254	4258296	455168	3764687	1998147
5km	70%	50000	2	433	3659173	395662	3229714	1613842
5km	70%	50000	2	243	4963003	484673	4417120	2143020
5km	70%	50000	2	322	4611514	422383	4154688	2066356
5km	70%	50000	2	253	3927059	434766	3449365	1904770
5km	70%	50000	2	208	3810780	398399	3372266	1637023
5km	70%	50000	2	312	3766433	449968	3260493	1811308
5km	70%	50000	2	233	3914805	459288	3409773	1850193
5km	70%	50000	2	259	4050678	448353	3560584	1810097
5km	70%	50000	2	304	5068169	505376	4511007	2141996
5km	70%	50000	2	224	3363405	377772	2951624	1644291
5km	70%	50000	2	201	3769676	409491	3315670	1774061
5km	70%	50000	2	291	5461214	521686	4890722	2300015
5km	70%	50000	2	237	3461745	416469	3012251	1749271
5km	70%	50000	2	296	3617795	388863	3184924	1760378
5km	70%	50000	2	238	4226219	453631	3722142	1944704
5km	70%	50000	2	223	3851531	404654	3403079	1767010
5km	70%	50000	2	270	3458286	357235	3066978	1605791
5km	70%	50000	2	251	3991689	448532	3503295	1827562
5km	70%	50000	2	359	5345182	536567	4772879	2573639
5km	70%	50000	2	190	3567056	398102	3138524	1691561
5km	70%	50000	2	234	3808302	397411	3370921	1720987
5km	70%	50000	2	244	2995255	356010	2599804	1539487
5km	70%	50000	2	258	5028012	522343	4457836	2234974
5km	70%	50000	2	201	3349449	358116	2960659	1523202
5km	70%	50000	2	259	4107539	430174	3636588	1937208
5km	70%	50000	2	304	3024285	317742	2678452	1582345
5km	70%	50000	2	244	3688523	392055	3243876	1843413
5km	70%	50000	2	330	4190141	472096	3674029	1917515
5km	70%	50000	2	297	4483001	428230	4006793	2033967
5km	70%	50000	2	284	3982754	370760	3593632	1860988
5km	70%	50000	2	217	3242702	399473	2817848	1688119
5km	70%	50000	2	253	4833068	428080	4323973	2154073
5km	70%	50000	2	177	4143093	464430	3633645	1927533
5km	70%	50000	2	246	3151522	368916	2751742	1435320
5km	70%	50000	2	243	4603959	442255	4091452	2075620
5km	70%	50000	2	229	3508644	406794	3070536	1624803
5km	70%	50000	2	199	4200954	479580	3674730	1929417
5km	70%	50000	2	344	3977066	439185	3478219	2024093
5km	70%	50000	2	400	5850257	588951	5222445	2481256
5km	70%	50000	2	278	4065864	414082	3624775	1893591
5km	70%	50000	2	305	3954030	448022	3481639	1788187
5km	70%	50000	2	234	4261191	440759	3776107	2166284
5km	70%	50000	2	270	5084088	515258	4515720	2095408
5km	70%	50000	2	345	4311517	446477	3827662	1880594
5km	70%	50000	2	229	3218407	381439	2803134	1547758
5km	70%	50000	2	189	4293187	397461	3867850	1897335
5km	70%	50000	2	441	3964288	456858	3460766	2050937
5km	70%	50000	2	258	4097566	447357	3583017	1812483
5km	70%	50000	2	288	3781759	410328	3327363	1716903
5km	70%	50000	2	202	3155887	364303	2767708	1569811
5km	70%	50000	2	241	3276816	355022	2895326	1468559
5km	70%	50000	2	236	4597471	521870	4008758	2042063
5km	70%	50000	2	215	4255359	494476	3719149	2089779
5km	70%	50000	2	242	4391493	476010	3872475	1886651
5km	70%	50000	2	168	3690064	417019	3230239	1693478
5km	70%	50000	2	232	3943908	455860	3465654	1667726
5km	70%	50000	2	244	4051353	462665	3545624	1893454
5km	70%	50000	2	220	3953658	467780	3446275	1804771
5km	70%	50000	2	213	3627914	403489	3189466	1668783
5km	70%	50000	2	202	4009885	419303	3559287	1834248
5km	70%	50000	2	299	3826710	409644	3375403	1753235
5km	70%	50000	2	237	3725153	362478	3321420	1716488
5km	70%	50000	2	298	3859383	477596	3329703	2057079
5km	70%	50000	2	249	4100694	457566	3583542	2025393
5km	70%	50000	2	305	4094015	430371	3629301	2034885
5km	70%	50000	2	255	3091144	320546	2748034	1335636
5km	70%	50000	2	235	3232333	366637	2817843	1723914
5km	70%	50000	2	265	4752177	460312	4246519	2053231
5km	70%	50000	2	259	4003835	428116	3531239	1798325
5km	70%	50000	2	261	3909556	420802	3438623	1730003
5km	70%	50000	2	199	3330602	370368	2908855	1792781
5km	70%	50000	2	246	3350014	378334	2952551	1538074
5km	70%	50000	2	266	4470068	441411	3988077	1946240
5km	70%	50000	2	193	4913803	498571	4370452	2201659
5km	70%	50000	2	261	4055677	428498	3571668	1842551
5km	70%	50000	2	378	4875693	472279	4350059	2147144
5km	70%	50000	2	185	3566847	376756	3155633	1544546
5km	70%	50000	2	285	5082168	485243	4559369	2145743
5km	70%	50000	2	220	4238595	478642	3713654	2095986
5km	70%	50000	2	162	3185629	357899	2791105	1479034
5km	70%	50000	2	268	5342393	507750	4793269	2168992
5km	70%	50000	2	212	3970175	444103	3480306	1751066
5km	70%	50000	2	300	4783588	487741	4243813	2224530
5km	70%	50000	2	269	3185929	346101	2814843	1616589
5km	70%	50000	2	283	5398504	536418	4814971	2404326
5km	70%	50000	2	223	3409256	390638	2981358	1616729
5km	70%	50000	2	287	4410166	432965	3927797	1846130
5km	70%	50000	2	283	2748603	294283	2428260	1580320
5km	70%	50000	2	224	4347193	450581	3862635	1913730
5km	70%	50000	2	375	5479593	471944	4974290	2299397
5km	70%	50000	2	247	4952637	500127	4398172	2078033
5km	70%	50000	2	263	3921135	432867	3445064	1764831
5km	70%	50000	2	284	3761425	391954	3332857	1887361
5km	70%	50000	2	241	3999355	437885	3517641	1770908
5km	70%	50000	2	177	3610643	381984	3188728	1487272
5km	70%	50000	2	186	3326043	371351	2923896	1722390
5km	70%	50000	2	239	4594537	487357	4049271	1824541
5km	70%	50000	2	208	3945307	425456	3460639	1812753
5km	70%	50000	2	244	3363983	377611	2952200	1716805
5km	70%	50000	2	244	4606181	494993	4066529	2014344
5km	70%	50000	2	239	4126534	457416	3622144	2009235
5km	70%	50000	2	247	4307111	488009	3759927	1966154
5km	70%	50000	2	248	4272602	430995	3809687	1829577
5km	70%	50000	2	186	3785082	424928	3314539	1641703
5km	70%	50000	2	309	3662715	408776	3188676	1587827
5km	70%	50000	2	283	4259984	461527	3758726	1915268
5km	70%	50000	2	229	4209037	476904	3686887	1994553
5km	70%	50000	2	239	4283685	521502	3716238	2095289
5km	70%	50000	2	240	3416826	352924	3008658	1682078
5km	70%	50000	2	229	4139478	454842	3641731	1853032
5km	70%	50000	2	212	3456833	402544	3003486	1619356
5km	70%	50000	2	388	4013456	383612	3571999	1842997
5km	70%	50000	2	215	3662200	419317	3216059	1707582
5km	70%	50000	2	193	4850132	508238	4288335	2333605
5km	70%	50000	2	295	5018725	459655	4515901	2158125
5km	70%	50000	2	219	3521943	382777	3084359	1545966
5km	70%	50000	2	277	3659653	409031	3201679	1734612
5km	70%	50000	2	233	3739215	444140	3254322	1694461
5km	70%	50000	2	293	3460020	397715	3025073	1746831
5km	70%	50000	2	269	3400695	393643	2960946	1593363
5km	70%	50000	2	251	3976444	464595	3478244	1705738
5km	70%	50000	2	237	4694902	442484	4212262	1861350
5km	70%	50000	2	290	5109989	479110	4565256	2094537
5km	70%	50000	2	177	3344746	373754	2933648	1618795
5km	70%	50000	2	182	3765315	404771	3306797	1648333
5km	70%	50000	2	232	4407430	461655	3908151	1954388
5km	70%	50000	2	207	3466102	378052	3060749	1667794
5km	70%	50000	2	200	3143831	360678	2744788	1415930
5km	70%	50000	2	328	3589470	377377	3172113	1641242
5km	70%	50000	2	345	3383925	369298	2976738	1652645
5km	70%	50000	2	232	3686640	418119	3232208	1668876
5km	70%	50000	2	325	4395301	432844	3913463	1873818
5km	70%	50000	2	225	3840707	376824	3421083	1782034
5km	70%	50000	2	235	4402630	518668	3832534	1879644
5km	70%	50000	2	289	4485999	436748	4008258	2108880
5km	70%	50000	2	300	3263393	377601	2861471	1639106
5km	70%	50000	2	211	4196273	465791	3653438	2201430
5km	70%	50000	2	277	3431351	381884	3020909	1734991
5km	70%	50000	2	286	3314331	384629	2892423	1609662
5km	70%	50000	2	220	4833820	497788	4294665	2292574
5km	70%	50000	2	259	3132868	373285	2723795	1612519
5km	70%	50000	2	190	3356510	374061	2949596	1516522
5km	70%	50000	2	325	4133410	459480	3637912	1991571
5km	70%	50000	2	237	3679980	420512	3231441	1652890
5km	70%	50000	2	218	3854704	405087	3407002	1730755
5km	70%	50000	2	210	3893517	484441	3363081	1788331
5km	70%	50000	2	210	4330135	469383	3816055	1837169
5km	70%	50000	2	286	3140201	346888	2728393	1707704
5km	70%	50000	2	363	4234808	494641	3709109	1855549
5km	70%	50000	2	283	4860325	475205	4343695	2051878
5km	70%	50000	2	339	3586357	429001	3112406	1811601
5km	70%	50000	2	321	4891896	486374	4364870	2156451
5km	70%	50000	2	227	4045229	430019	3571914	1661482
5km	70%	50000	2	297	4446166	455337	3943620	2123658
5km	70%	50000	2	405	4082224	412790	3618169	1825494
5km	70%	50000	2	273	3548365	375973	3140327	1519129
5km	70%	50000	2	275	5057744	488618	4509200	2075581
5km	70%	50000	2	368	4334031	448575	3830957	2171684
5km	70%	50000	2	231	3458037	377717	3044941	1570251
5km	70%	50000	2	195	3122051	373798	2716671	1428993
5km	70%	50000	2	320	5149652	561528	4535896	2299131
5km	70%	50000	2	315	3304281	357730	2913837	1743862
5km	70%	50000	2	247	3735452	415894	3288100	1731392
5km	70%	50000	2	197	4610523	501783	4059314	2381351
5km	70%	50000	2	276	2803584	294339	2479754	1592794
5km	70%	50000	2	168	2836189	330021	2474765	1457536
5km	70%	50000	2	281	3725660	426891	3244341	1686178
5km	70%	50000	2	276	4352639	449528	3850279	2116598
5km	70%	50000	2	228	4317431	493100	3766382	2280491
5km	70%	50000	2	296	4084624	400869	3653945	1952651
5km	70%	50000	2	212	4186314	454972	3687297	1869592
5km	70%	50000	2	255	4426161	459150	3922542	1952098
5km	70%	50000	2	260	5031234	532811	4451892	2434879
5km	70%	50000	2	241	4568675	466854	4052269	2000978
5km	70%	50000	2	268	4918352	507107	4350178	2191784
5km	70%	50000	2	230	4272532	429045	3807083	1781977
5km	70%	50000	2	200	3251431	368254	2851939	1528682
5km	70%	50000	2	345	4334209	458075	3823447	2109824
5km	70%	50000	2	287	3404264	371379	3000945	1531549
5km	70%	50000	2	325	4312310	468760	3775077	2186755
5km	70%	50000	2	235	3894373	419296	3428583	1998484
5km	70%	50000	2	217	3995493	415856	3525054	1723968
5km	70%	50000	2	269	4078134	428304	3606714	2009112
5km	70%	50000	2	271	4445676	439983	3934665	1996771
5km	70%	50000	2	313	3707767	417937	3255422	1934476
5km	70%	50000	2	209	3194604	334388	2821870	1531545
5km	70%	50000	2	229	3258562	387017	2834647	1727071
5km	70%	50000	2	337	5386036	560193	4789213	2266995
5km	70%	50000	2	226	3185313	373552	2782997	1532062
5km	70%	50000	2	298	3030639	353356	2641001	1638687
5km	70%	50000	2	247	3982077	418577	3510992	1912867
5km	70%	50000	2	228	4426044	452414	3924656	1824850
5km	70%	50000	2	339	3503678	395591	3064137	1540374
5km	70%	50000	2	191	2792627	316915	2445735	1229519
5km	70%	50000	2	213	3735184	433686	3257563	1921380
5km	70%	50000	2	207	4013068	420520	3550082	1883736
5km	70%	50000	2	318	3803267	429819	3332086	1881295
5km	70%	50000	2	340	4911103	519115	4358197	2352932
5km	70%	50000	2	250	3698489	371027	3287121	1695861
5km	70%	50000	2	224	4148480	469649	3602814	1956498
5km	70%	50000	2	322	3519837	397250	3064978	1773416
5km	70%	50000	2	204	4056585	464110	3548858	1787105
5km	70%	50000	2	382	4071220	436829	3561831	1833981
5km	70%	50000	2	365	4518544	493984	3974348	2105157
5km	70%	50000	2	275	4992957	531968	4417020	2327608
5km	70%	50000	2	264	3637627	370842	3215193	1596010
5km	70%	50000	2	211	4919409	517268	4361047	2207887
5km	70%	50000	2	304	3657736	407397	3213048	1659032
5km	70%	50000	2	220	3512230	404386	3067417	1519028
5km	70%	50000	2	302	3840341	401773	3404462	1744907
5km	70%	50000	2	293	3388492	386024	2951078	1620260
5km	70%	50000	2	224	5009673	471434	4504937	2128710
5km	70%	50000	2	223	3204162	340969	2813329	1597963
5km	70%	50000	2	232	4338357	448473	3826537	1905721
5km	70%	50000	2	269	4766121	437792	4277113	2123765
5km	70%	50000	2	254	3601995	410547	3162895	1714868
5km	70%	50000	2	290	4741163	456315	4240991	2162953
5km	70%	50000	2	331	3908910	445181	3414903	1916792
5km	70%	50000	2	301	4283605	464966	3785437	1688669
5km	70%	50000	2	274	3690400	355127	3300723	1650773
5km	70%	50000	2	220	3636594	412574	3196581	1648384
5km	70%	50000	2	369	4088678	402874	3656089	1802877
5km	70%	50000	2	183	3533221	401214	3092914	1645694
5km	70%	50000	2	277	3920497	418426	3461507	1833117
5km	70%	50000	2	269	2541204	285278	2215980	1495942
5km	70%	50000	2	224	3540938	385226	3118370	1570578
5km	70%	50000	2	208	3273274	347702	2869536	1654365
5km	70%	50000	2	268	4505801	504493	3961981	2010654
5km	70%	50000	2	226	3850154	431166	3378404	1809020
5km	70%	50000	2	238	3757731	454191	3247504	2016897
5km	70%	50000	2	324	4980481	566265	4360182	2591297
5km	70%	50000	2	353	3112895	357407	2711400	1749719
5km	70%	50000	2	305	3682870	421110	3233156	1786033
5km	70%	50000	2	218	3692103	413325	3233330	1535135
5km	70%	50000	2	207	3424781	399791	2995736	1757815
5km	70%	50000	2	205	3305660	389542	2885728	1787757
5km	70%	50000	2	318	3662159	399207	3231257	1552312
5km	70%	50000	2	243	3987308	418332	3530065	1832969
5km	70%	50000	2	254	3290941	397007	2850696	1841803
5km	70%	50000	2	267	3673290	398642	3200283	1770128
5km	70%	50000	2	244	5008531	476198	4504762	2214920
5km	70%	50000	2	216	3565480	420145	3095737	1579300
5km	70%	50000	2	401	5137295	479262	4592712	2559383
5km	70%	50000	2	237	3537526	410675	3084304	1709880
5km	70%	50000	2	216	2982699	324003	2626662	1449623
5km	70%	50000	2	348	4144257	439505	3658559	2123169
5km	70%	50000	2	236	3789459	419184	3332034	1934813
5km	70%	50000	2	195	3974573	380446	3558787	1713859
5km	70%	50000	2	316	3237865	366477	2843168	1681158
5km	70%	50000	2	240	5486009	485900	4946129	2176789
5km	70%	50000	2	288	4851005	454690	4329578	2147386
5km	70%	50000	2	255	4323657	477207	3808568	1805817
5km	70%	50000	2	305	4844886	520071	4285101	2110310
5km	70%	50000	2	360	5443539	539037	4849618	2597283
5km	70%	50000	2	264	3844173	454026	3361898	1835879
5km	70%	50000	2	250	4722505	438512	4222498	2040674
5km	70%	50000	2	292	4431055	496596	3888677	2183426
5km	70%	50000	2	349	4599114	450590	4100263	2067761
5km	70%	50000	2	284	4065424	450996	3567918	1897627
5km	70%	50000	2	342	2971072	330810	2603542	1565974
5km	70%	50000	2	303	5024312	523836	4422858	2323417
5km	70%	50000	2	292	4093159	446410	3596068	1826930
5km	70%	50000	2	222	4530001	505891	3979764	2165550
5km	70%	50000	2	309	4177796	431300	3702026	1879681
5km	70%	50000	2	229	3762192	419183	3292457	1985472
5km	70%	50000	2	429	4806762	468573	4296129	1972738
5km	70%	50000	2	290	5569711	518705	4994384	2435143
5km	70%	50000	2	217	4407207	463400	3863424	1981928
5km	70%	50000	2	192	3571347	432395	3119065	1682261
5km	70%	50000	2	198	3061445	336441	2700193	1422410
5km	70%	50000	2	241	4217449	467075	3726075	1979079
5km	70%	50000	2	285	5124666	503722	4578873	1982338
5km	70%	50000	2	270	4851946	466157	4345169	2249825
5km	70%	50000	2	349	4781141	467582	4236615	2208414
5km	70%	50000	2	256	3603150	391933	3168093	1771338
5km	70%	50000	2	186	2975845	337221	2618298	1335472
5km	70%	50000	2	272	5199950	495541	4662281	2275541
5km	70%	50000	2	400	4306061	394539	3870987	2050511
5km	70%	50000	2	215	3693828	392341	3260281	1552466
5km	70%	50000	2	259	3803897	395034	3363445	2031532
5km	70%	50000	2	235	4271915	451614	3777015	1847125
5km	70%	50000	2	203	3451153	388444	3033093	1763944
5km	70%	50000	2	214	4009480	448017	3532969	1714218
5km	70%	50000	2	273	4127721	423115	3666827	1892212
5km	70%	50000	2	222	3424986	375634	3025065	1580690
5km	70%	50000	2	364	4619381	487590	4083728	2001611
5km	70%	50000	2	205	3965114	462394	3465829	2146712
5km	70%	50000	2	260	4163465	473989	3650578	1889122
5km	70%	50000	2	241	4134222	448428	3623928	1944827
5km	70%	50000	2	207	5165940	525071	4598076	2208028
5km	70%	50000	2	231	4501950	451151	4013216	2003087
5km	70%	50000	2	219	3029802	310447	2688498	1445667
5km	70%	50000	2	207	3225739	368626	2832550	1443644
5km	70%	50000	2	239	3592312	376789	3170466	1690655
5km	70%	50000	2	214	4511429	516435	3958399	1902755
5km	70%	50000	2	376	4353267	432559	3881303	2107006
5km	70%	50000	2	264	3238898	363866	2834078	1434080
5km	70%	50000	2	252	3405144	397294	2984021	1801227
5km	70%	50000	2	243	4285799	473806	3748846	1888873
5km	70%	50000	2	270	3550426	395011	3113321	1767191
5km	70%	50000	2	213	3722259	437444	3241563	1690562
5km	70%	50000	2	355	4621625	409743	4168304	2064988
5km	70%	50000	2	400	5518354	523758	4954150	2486198
5km	70%	50000	2	278	4876360	482823	4343975	2255547
5km	70%	50000	2	250	4103601	436508	3623507	1883733
5km	70%	50000	2	317	4113729	410349	3681940	1928069
5km	70%	50000	2	267	5322477	530919	4725159	2130057
5km	70%	50000	2	318	4865743	448742	4373534	1949002
5km	70%	50000	2	238	3816812	463336	3308726	2006062
5km	70%	50000	2	371	4424014	516736	3869532	2071409
5km	70%	50000	2	222	3505385	374087	3097830	1625554
5km	70%	50000	2	218	3876490	385661	3441769	1751373
5km	70%	50000	2	232	4126996	459455	3614738	1975843
5km	70%	50000	2	240	2799278	336421	2432358	1444173
5km	70%	50000	2	246	4469591	425987	3999428	1904941
5km	70%	50000	2	318	4518719	440678	4033642	2104417
5km	70%	50000	2	207	3722153	414808	3283247	1677360
5km	70%	50000	2	278	5080155	479756	4547068	2126050
5km	70%	50000	2	255	3706584	370726	3305445	1956309
5km	70%	50000	2	220	3128509	378878	2726440	1542987
5km	70%	50000	2	271	4197406	509190	3653890	1903794
5km	70%	50000	2	257	3833817	438175	3355161	1718392
5km	70%	50000	2	280	3771284	387817	3344074	1710879
5km	70%	50000	2	208	4085420	472253	3572378	2148299
5km	70%	50000	2	255	4483083	526598	3919505	2143946
5km	70%	50000	2	300	3406801	379247	2996597	1605289
5km	70%	50000	2	255	3832565	412354	3387271	1927292
5km	70%	50000	2	357	3616907	391424	3177234	1688399
5km	70%	50000	2	218	4387393	486447	3832109	1956005
5km	70%	50000	2	229	4063122	382517	3639237	1787286
5km	70%	50000	2	293	4077737	474245	3571666	1923157
5km	70%	50000	2	191	3461951	396706	3026068	1630145
5km	70%	50000	2	241	2991552	343553	2624123	1559876
5km	70%	50000	2	348	4851221	473690	4346526	2025120
5km	70%	50000	2	255	4595251	497546	4059854	2190555
5km	70%	50000	2	290	4870371	507771	4296895	2349596
5km	70%	50000	2	313	3930929	454981	3410579	1934437
5km	70%	50000	2	243	3628689	381242	3199268	1632692
5km	70%	50000	2	227	3107139	314370	2772818	1613602
5km	70%	50000	2	234	3318095	388736	2892901	1508645
5km	70%	50000	2	317	3338753	384737	2915062	1771640
5km	70%	50000	2	328	3413142	370254	3003500	1595411
5km	70%	50000	2	305	4046834	418948	3591667	1779149
5km	70%	50000	2	210	3517952	387864	3068437	1714358
5km	70%	50000	2	241	3508706	385865	3075447	1708016
5km	70%	50000	2	202	4207254	455077	3702370	1988602
5km	70%	50000	2	197	3230053	350969	2841195	1581194
5km	70%	50000	2	223	3455089	407650	3016772	1708101
5km	70%	50000	2	230	3005811	340025	2615909	1590044
5km	70%	50000	2	227	3603550	395536	3164778	1682638
5km	70%	50000	2	214	3593480	387730	3186966	1545975
5km	70%	50000	2	340	3297739	391119	2870489	1840946
5km	70%	50000	2	336	3464755	385378	3037809	1764205
5km	70%	50000	2	278	4145434	438668	3672713	1818257
5km	70%	50000	2	264	5091376	527057	4511804	2473296
5km	70%	50000	2	263	4138315	441559	3657542	1635453
5km	70%	50000	2	231	3596972	395433	3155064	1784660
5km	70%	50000	2	283	4265250	488395	3738415	1942543
5km	70%	50000	2	211	4039563	446554	3561160	1733081
5km	70%	50000	2	323	4390174	443257	3907749	2168611
5km	70%	50000	2	230	3860241	431131	3384887	1811874
5km	70%	50000	2	377	5305205	481162	4760590	2273203
5km	70%	50000	2	261	3503747	403174	3068764	1694510
5km	70%	50000	2	258	3785674	417782	3322537	1779248
5km	70%	50000	2	218	3722560	393962	3304558	1736313
5km	70%	50000	2	276	3867810	435979	3412646	1676105
5km	70%	50000	2	216	3540200	374439	3124644	1665270
5km	70%	50000	2	217	4338010	470574	3840374	1770814
5km	70%	50000	2	341	3802012	418269	3341253	1767400
5km	70%	50000	2	228	4094954	442181	3566894	1785657
5km	70%	50000	2	207	3544930	383889	3141039	1706327
5km	70%	50000	2	235	3526473	383173	3121826	1840176
5km	70%	50000	2	241	4221116	429460	3732494	1755370
5km	70%	50000	2	213	3568854	381140	3148316	1593734
5km	70%	50000	2	287	3857885	385387	3433036	1731076
5km	70%	50000	2	247	4401241	452443	3894265	2047159
5km	70%	50000	2	287	3995274	448431	3494585	1966867
5km	70%	50000	2	254	4884367	436801	4401896	2117687
5km	70%	50000	2	216	4097652	436465	3602366	1745090
5km	70%	50000	2	221	3415646	384607	2992543	1652731
5km	70%	50000	2	191	3353282	376838	2939435	1558032
5km	70%	50000	2	243	3634922	379427	3209463	1674488
5km	70%	50000	2	170	3306042	377573	2908718	1489215
5km	70%	50000	2	223	3947589	455851	3447428	2021160
5km	70%	50000	2	236	4404531	472945	3890703	1956971
5km	70%	50000	2	271	3162732	360839	2772071	1633775
5km	70%	50000	2	211	3576610	409317	3129111	1838773
5km	70%	50000	2	270	3520683	365261	3122507	1605599
5km	70%	50000	2	309	4513329	481966	3991689	2016374
5km	70%	50000	2	302	3668844	447792	3183731	1793153
5km	70%	50000	2	276	3784980	435456	3300116	1769460
5km	70%	50000	2	222	4046296	439050	3560436	1966180
5km	70%	50000	2	332	4198407	452436	3710762	1983848
5km	70%	50000	2	208	3330548	373714	2904343	1579378
5km	70%	50000	2	289	4242943	481215	3723719	2014274
5km	70%	50000	2	234	4936806	470356	4415396	2150321
5km	70%	50000	2	241	3228437	368028	2830518	1619950
5km	70%	50000	2	230	3341758	399259	2912447	1708490
5km	70%	50000	2	204	3389242	381585	2956427	1729109
5km	70%	50000	2	265	3500675	408613	3032595	1743873
5km	70%	50000	2	410	5228543	498587	4685405	2412324
5km	70%	50000	2	274	4231789	438797	3753654	1841525
5km	70%	50000	2	266	4866543	494280	4329233	2280562
5km	70%	50000	2	201	4211147	482691	3692406	1862700
5km	70%	50000	2	207	3701854	426329	3239410	1635203
5km	70%	50000	2	307	4476392	435099	4004663	1917285
5km	70%	50000	2	208	4007758	460111	3514476	1899493
5km	70%	50000	2	291	4438196	490208	3895690	2166707
5km	70%	50000	2	280	3981621	445862	3491358	1792096
5km	70%	50000	2	283	5129414	535963	4544434	2221774
5km	70%	50000	2	215	3747566	388264	3322818	1718403
5km	70%	50000	2	164	3393199	425621	2938596	1685850
5km	70%	50000	2	311	3674974	399237	3228223	1684461
5km	70%	50000	2	175	3792518	403213	3365247	1723714
5km	70%	50000	2	569	3706408	420043	3240896	1946159
5km	70%	50000	2	192	3785610	397644	3333201	2092745
5km	70%	50000	2	215	3417909	383107	3009177	1569059
5km	70%	50000	2	231	3627385	404664	3173904	1679918
5km	70%	50000	2	223	3266058	375363	2849098	1593672
5km	70%	50000	2	305	4658833	462070	4134057	2179873
5km	70%	50000	2	247	3048973	358827	2641875	1700771
5km	70%	50000	2	298	4310181	507348	3766210	2164879
5km	70%	50000	2	357	4246145	444562	3740418	1896517
5km	70%	50000	2	199	4070172	419597	3629281	1851609
5km	70%	50000	2	177	4400497	453964	3887570	1898015
5km	70%	50000	2	316	4125435	436360	3647305	1843401
5km	70%	50000	2	184	4327692	466157	3829330	1755390
5km	70%	50000	2	253	3347514	362504	2934040	1608538
5km	70%	50000	2	221	4199442	425153	3714876	2061289
5km	70%	50000	2	210	4665668	498508	4113777	1976031
5km	70%	50000	2	223	4684993	479728	4161693	2029477
5km	70%	50000	2	242	4751277	510025	4200811	2231530
5km	70%	50000	2	307	4578310	456006	4088947	2048883
5km	70%	50000	2	244	3557882	406624	3121456	1674067
5km	70%	50000	2	196	4202194	454287	3701774	2047836
5km	70%	50000	2	235	4477165	481604	3930589	1788822
5km	70%	50000	2	266	5129383	504178	4582565	2284121
5km	70%	50000	2	279	3624844	415908	3166340	1724639
5km	70%	50000	2	182	4130085	474447	3613781	1875659
5km	70%	50000	2	217	3787007	449036	3295863	1552935
5km	70%	50000	2	227	3366678	407072	2925635	1682180
5km	70%	50000	2	302	3712830	413503	3249975	1765554
5km	70%	50000	2	216	4030288	442710	3546899	1961944
5km	70%	50000	2	189	3638164	370695	3207087	1615096
5km	70%	50000	2	207	3191005	377734	2780933	1505852
5km	70%	50000	2	217	3629502	400742	3191583	1660156
5km	70%	50000	2	287	4376537	448426	3876405	2073775
5km	70%	50000	2	257	3216412	344868	2850925	1625210
5km	70%	50000	2	250	3491900	389721	3078781	1640927
5km	70%	50000	2	252	4635708	468921	4130163	1942755
5km	70%	50000	2	248	4137903	403788	3695408	2107209
5km	70%	50000	2	152	3346183	362221	2922126	1495305
5km	70%	50000	2	206	3976958	431320	3485075	2184007
5km	70%	50000	2	336	4499651	486863	3964772	2203124
5km	70%	50000	2	264	4389635	482051	3849681	2047673
5km	70%	50000	2	206	3195992	386376	2773468	1591392
5km	70%	50000	2	312	3488275	393421	3037288	1641216
5km	70%	50000	2	208	3915998	411655	3462440	1704674
5km	70%	50000	2	263	4739484	448936	4245659	1896592
5km	70%	50000	2	198	3415729	381538	3006524	1674886
5km	70%	50000	2	257	4090030	462801	3584190	1759727
5km	70%	50000	2	189	3371363	358354	2968525	1446660
5km	70%	50000	2	282	4255223	492137	3718513	1917218
5km	70%	50000	2	366	5107386	476525	4592104	2203483
5km	70%	50000	2	244	3492410	386868	3065063	1621239
5km	70%	50000	2	247	4301246	394734	3881600	2016870
5km	70%	50000	2	268	2963599	336302	2592297	1491184
5km	70%	50000	2	221	3645592	405553	3216568	1562532
5km	70%	50000	2	244	3140163	349449	2741822	1584329
5km	70%	50000	2	319	4765156	511954	4208092	2092352
5km	70%	50000	2	232	3434520	398349	3009279	1516982
5km	70%	50000	2	364	4538998	465111	4032250	1929078
5km	70%	50000	2	289	3929422	427758	3430047	1740431
5km	70%	50000	2	311	4419116	454110	3926436	1884678
5km	70%	50000	2	238	4772599	495192	4218454	2060833
5km	70%	50000	2	294	4377812	471291	3865521	1790032
5km	70%	50000	2	428	3594111	390976	3163309	1634335
5km	70%	50000	2	262	4890476	482579	4366123	2202350
5km	70%	50000	2	211	3890037	417239	3416252	1943398
5km	70%	50000	2	209	3393277	368468	3001161	1595309
5km	70%	50000	2	211	3603766	403251	3158120	1703930
5km	70%	50000	2	347	5190665	468202	4687897	2276706
5km	70%	50000	2	310	4083371	454062	3571042	1866371
5km	70%	50000	2	279	4705780	462562	4171732	1941174
5km	70%	50000	2	291	5160404	578985	4530619	2551007
5km	70%	50000	2	192	3586382	375882	3167672	1507949
5km	70%	50000	2	237	3900555	439416	3415837	1701440
5km	70%	50000	2	222	3504837	364169	3102224	1638498
5km	70%	50000	2	262	5164254	460202	4658557	2185912
5km	70%	50000	2	243	4630939	524261	4050631	2106451
5km	70%	50000	2	248	3212464	390129	2792017	1550246
5km	70%	50000	2	239	4694654	491080	4157373	2185633
5km	70%	50000	2	198	3535723	403160	3096472	1592438
5km	70%	50000	2	347	5129971	482036	4607106	2079416
5km	70%	50000	2	362	3395266	390003	2960324	1513447
5km	70%	50000	2	172	3575410	432141	3115705	1679329
5km	70%	50000	2	207	4373552	487932	3842155	2180111
5km	70%	50000	2	204	4506119	465735	4011554	1936624
5km	70%	50000	2	214	4305290	467255	3811076	1638284
5km	70%	50000	2	203	4122017	439750	3641393	1733483
5km	70%	50000	2	311	4174094	455998	3684695	2051913
5km	70%	50000	2	223	3903655	403223	3462230	1782873
5km	70%	50000	2	216	3459913	340821	3087750	1519094
5km	70%	50000	2	239	3507310	383857	3095203	1624528
5km	70%	50000	2	294	4213368	392192	3768730	1917830
5km	70%	50000	2	207	3732095	424023	3271396	1744459
5km	70%	50000	2	216	2972667	350130	2592450	1497128
5km	70%	50000	2	342	5036004	474042	4518178	2246736
5km	70%	50000	2	280	3511936	414475	3067525	1662020
5km	70%	50000	2	259	4739208	480799	4215839	1887504
5km	70%	50000	2	254	4574318	461748	4049559	2298931
5km	70%	50000	2	294	5322445	519138	4754761	2227203
5km	70%	50000	2	226	3765132	403529	3307239	1766064
5km	70%	50000	2	297	4456681	493299	3894597	2198412
5km	70%	50000	2	290	3931990	440887	3446269	1759755
5km	70%	50000	2	316	3732300	392713	3310996	1634306
5km	70%	50000	2	214	3515301	361556	3121551	1609535
5km	70%	50000	2	261	2879842	312873	2531492	1463822
5km	70%	50000	2	253	3674400	399009	3224494	1917411
5km	70%	50000	2	248	4061606	484887	3537878	2060740
5km	70%	50000	2	285	4352431	447860	3845819	2034919
5km	70%	50000	2	252	5602998	545568	5021228	2384236
5km	70%	50000	2	334	3628618	406659	3197016	1684345
5km	70%	50000	2	234	3832849	435469	3362123	1805503
5km	70%	50000	2	269	4204140	470827	3695821	1886603
5km	70%	50000	2	251	5424301	516308	4863741	2210445
5km	70%	50000	2	311	3618628	409527	3172738	1812370
5km	70%	50000	2	233	4503296	529270	3904586	2214905
5km	70%	50000	2	331	4041684	422021	3588958	1836557
5km	70%	50000	2	275	4326819	484805	3787310	2048390
5km	70%	50000	2	334	4857776	470435	4326565	2483623
5km	70%	50000	2	254	4526489	470145	4006034	1915872
5km	70%	50000	2	249	4189240	441848	3700378	1768734
5km	70%	50000	2	202	3644367	368170	3241517	1745056
5km	70%	50000	2	240	4286048	442901	3817264	1768950
5km	70%	50000	2	236	3220199	363381	2822334	1501838
5km	70%	50000	2	300	3788895	433444	3283804	1810972
5km	70%	50000	2	210	3371627	377745	2966474	1536218
5km	70%	50000	2	257	3738148	410137	3301632	1541615
5km	70%	50000	2	252	3946947	445288	3455894	1770698
5km	70%	50000	2	295	4459854	404977	4019821	1995461
5km	70%	50000	2	250	3683997	409533	3232162	1676238
5km	70%	50000	2	237	3512888	401582	3047199	1641999
5km	70%	50000	2	335	5197998	494846	4661780	2312134
5km	70%	50000	2	341	4712593	519506	4154355	2091949
5km	70%	50000	2	271	4341150	493346	3817375	1860398
5km	70%	50000	2	390	5171212	515114	4584987	2259588
5km	70%	50000	2	248	4097774	371485	3687814	1981231
5km	70%	50000	2	264	3694011	426118	3231040	1747103
5km	70%	50000	2	279	5734940	550014	5112167	2542840
5km	70%	50000	2	214	4456225	460907	3945880	2089817
5km	70%	50000	2	254	3421720	373264	3012570	1519843
5km	70%	50000	2	401	4799692	457381	4308481	2179958
5km	70%	50000	2	302	4743671	489731	4214938	2152415
5km	70%	50000	2	242	3571313	440566	3103043	1868123
5km	70%	50000	2	329	3588362	397401	3166770	1538928
5km	70%	50000	2	243	4151000	472989	3637279	1755112
5km	70%	50000	2	307	4586170	494101	4040156	2117935
5km	70%	50000	2	318	4873895	478586	4361734	2311979
5km	70%	50000	2	237	6353700	596580	5714997	2523733
5km	70%	50000	2	224	3737444	434428	3255595	1837661
5km	70%	50000	2	305	3607522	438560	3136198	1977839
5km	70%	50000	2	361	5334582	522380	4760177	2418685
5km	70%	50000	2	284	3849052	444074	3359335	1961091
5km	70%	50000	2	233	4330142	456442	3829592	1841267
5km	70%	50000	2	200	3614601	429199	3142121	1836131
5km	70%	50000	2	296	5708242	569583	5077329	2593026
5km	70%	50000	2	322	5159892	499510	4621076	2288671
5km	70%	50000	2	236	4520529	486303	3963133	1933214
5km	70%	50000	2	263	2985413	356348	2603126	1513611
5km	70%	50000	2	263	3801282	380845	3363641	1631385
5km	70%	50000	2	180	3965469	478060	3466969	1804837
5km	70%	50000	2	233	3933843	464650	3430591	1969149
5km	70%	50000	2	254	4112499	464471	3606890	2027822
5km	70%	50000	2	292	4166249	452893	3678432	1977101
5km	70%	50000	2	209	3735175	409497	3280123	1617769
5km	70%	50000	2	236	3828803	408365	3400997	1884509
5km	70%	50000	2	367	4604110	457291	4116133	2033936
5km	70%	50000	2	474	3553403	387464	3148071	1752798
5km	70%	50000	2	363	3770681	407315	3331374	1566672
5km	70%	50000	2	233	4576424	457920	4087681	2122310
5km	70%	50000	2	228	4515763	462351	4010404	2102790
5km	70%	50000	2	359	4427503	403074	3979453	2098016
5km	70%	50000	2	242	3590445	405631	3155009	1691696
5km	70%	50000	2	215	4046408	455120	3553602	1843970
5km	70%	50000	2	278	4039905	416326	3595026	2017534
5km	70%	50000	2	273	4409499	432471	3938214	2072617
5km	70%	50000	2	379	4272616	462043	3769287	2021644
5km	70%	50000	2	244	4804371	540626	4223483	2301214
5km	70%	50000	2	292	4420209	450040	3932816	1914806
5km	70%	50000	2	215	3667406	393308	3229796	1750538
5km	70%	50000	2	261	4614683	499060	4043224	2153731
5km	70%	50000	2	366	5530715	503097	4977793	2342142
5km	70%	50000	2	239	3426370	372949	3014857	1538744
5km	70%	50000	2	229	3956917	389784	3523340	2029217
5km	70%	50000	2	221	3742156	402454	3278970	1638897
5km	70%	50000	2	215	4792966	471421	4278058	2235006
5km	70%	50000	2	258	4461889	485772	3944319	2028946
5km	70%	50000	2	370	3732639	411106	3268480	1652955
5km	70%	50000	2	285	4414560	431192	3944802	1881240
5km	70%	50000	2	323	3609577	409547	3164529	1625570
5km	70%	50000	2	384	3603225	362627	3202474	1803526
5km	70%	50000	2	210	3590871	374623	3174151	2000913
5km	70%	50000	2	339	3995337	476844	3458204	1825298
5km	70%	50000	2	291	3809298	450538	3303621	2108052
5km	70%	50000	2	227	3673952	412864	3233081	1661480
5km	70%	50000	2	172	3326147	393289	2913224	1442151
5km	70%	50000	2	357	3689162	393431	3256003	1786223
5km	70%	50000	2	214	3626790	441058	3148146	1701317
5km	70%	50000	2	251	3186497	364044	2795472	1499565
5km	70%	50000	2	230	4119292	465052	3608601	1808526
5km	70%	50000	2	306	3565269	440127	3082696	1734285
5km	70%	50000	2	186	3693191	444324	3209794	1688950
5km	70%	50000	2	224	4008547	430895	3524661	1714310
5km	70%	50000	2	223	3701847	408737	3261318	1742206
5km	70%	50000	2	312	4594369	477667	4069545	2046189
5km	70%	50000	2	191	3392626	385863	2987011	1530498
5km	70%	50000	2	342	3741027	414545	3281273	1858703
5km	70%	50000	2	246	3615910	390569	3183137	1759606
5km	70%	50000	2	311	3693438	402177	3258121	1899789
5km	70%	50000	2	258	3860385	425445	3387890	1878384
5km	70%	50000	2	275	3155937	345346	2792275	1471022
5km	70%	50000	2	211	3266968	372222	2866746	1541336
5km	70%	50000	2	314	4813806	489999	4276926	2392594
5km	70%	50000	2	273	4452826	456249	3965157	2015217
5km	70%	50000	2	261	4557591	468864	4054920	1957812
5km	70%	50000	2	175	3768311	428038	3304724	1883430
5km	70%	50000	2	237	4099043	420641	3629449	1907606
5km	70%	50000	2	205	4321465	462223	3792759	1914982
5km	70%	50000	2	344	2904477	316826	2547520	1466439
5km	70%	50000	2	343	4743061	514636	4185946	2277870
5km	70%	50000	2	240	3489887	386194	3071068	1712485
5km	70%	50000	2	284	4047051	429207	3577625	1768052
5km	70%	50000	2	305	3560393	406938	3129553	1588091
5km	70%	50000	2	213	3921293	400014	3468791	1803043
5km	70%	50000	2	202	3708953	427301	3235940	1703325
5km	70%	50000	2	348	3792504	431287	3299274	1663658
5km	70%	50000	2	281	4541055	460354	4040879	1981778
5km	70%	50000	2	322	3309220	366772	2908871	1435060
5km	70%	50000	2	209	3811770	421203	3345228	1777259
5km	70%	50000	2	265	4632768	490832	4087844	2247560
5km	70%	50000	2	182	3887901	451150	3394189	1781261
5km	70%	50000	2	291	3323344	371761	2935339	1610463
5km	70%	50000	2	301	4077048	401543	3645953	1867685
5km	70%	50000	2	202	4169868	454205	3681511	1988935
5km	70%	50000	2	277	3481767	410691	3042139	1592135
5km	70%	50000	2	225	5079736	510778	4529714	2054302
5km	70%	50000	2	333	3697511	414467	3230344	1985287
5km	70%	50000	2	274	3440155	391271	3017144	1740388
5km	70%	50000	2	337	3296331	367949	2888916	1566755
5km	70%	50000	2	248	4101616	422335	3628459	1774867
5km	70%	50000	2	274	3846250	398179	3393252	2039349
5km	70%	50000	2	259	3170487	381495	2767072	1544063
5km	70%	50000	2	309	4464669	465018	3948164	2113974
5km	70%	50000	2	243	4972635	524560	4383330	2375255
5km	70%	50000	2	319	3342115	398531	2905218	1760679
5km	70%	50000	2	212	4328024	494944	3776602	2021574
5km	70%	50000	2	264	4346619	503735	3810020	2034332
5km	70%	50000	2	323	3731594	416101	3257053	1740345
5km	70%	50000	2	208	3703623	404690	3257138	2006136
5km	70%	50000	2	274	4924042	449941	4411952	2070471
5km	70%	50000	2	210	3144450	356464	2749503	1701360
5km	70%	50000	2	267	3558358	385586	3133679	1860480
5km	70%	50000	2	306	4494725	467071	3970130	1969932
5km	70%	50000	2	230	3476097	395193	3025882	1713443
5km	70%	50000	2	259	4491099	486426	3955191	2246055
5km	70%	50000	2	195	3346111	371961	2935048	1693885
5km	70%	50000	2	264	3204606	375679	2790784	1839717
5km	70%	50000	2	173	3178542	358879	2790912	1406707
5km	70%	50000	2	277	4798615	468489	4301264	1984498
5km	70%	50000	2	352	3509282	415072	3058663	1771755
5km	70%	50000	2	345	4537650	476046	3996408	2342932
5km	70%	50000	2	337	5008977	494917	4468379	2132493
5km	70%	50000	2	332	3929393	463969	3443485	2044881
5km	70%	50000	2	207	3672601	383676	3263228	1817908
5km	70%	50000	2	237	3496021	373256	3077896	1542857
5km	70%	50000	2	335	4982276	512632	4412103	2423680
5km	70%	50000	2	312	4253804	424843	3774269	2003921
5km	70%	50000	2	186	3803169	443961	3311324	1534612
5km	70%	50000	2	298	3320403	370472	2897708	1530008
5km	70%	50000	2	256	4143942	490655	3613985	2137567
5km	70%	50000	2	318	4887240	495588	4362096	2140836
5km	70%	50000	2	234	3094450	360612	2674390	1541300
5km	70%	50000	2	244	3849259	401806	3422429	1739329
5km	70%	50000	2	241	3870254	435130	3398959	1627745
5km	70%	50000	2	225	3626722	397154	3200330	1660324
5km	70%	50000	2	261	4445518	455750	3944292	1863970
5km	70%	50000	2	229	2641701	341319	2262459	1568755
5km	70%	50000	2	279	4702986	471820	4172120	2178915
5km	70%	50000	2	253	3361593	362298	2964941	1704101
5km	70%	50000	2	267	3455906	405922	3003191	1719754
5km	70%	50000	2	228	3072554	355619	2687494	1558696
5km	70%	50000	2	341	5175237	515716	4588644	2416699
5km	70%	50000	2	260	4582747	449682	4104960	1840262
5km	70%	50000	2	241	3793343	441376	3291842	2076975
5km	70%	50000	2	322	4772286	481341	4240941	2385987
5km	70%	50000	2	261	3553416	413377	3104246	1702278
5km	70%	50000	2	257	3730108	428257	3229210	1842598
5km	70%	50000	2	201	4594521	435880	4087156	2059123
5km	70%	50000	2	210	3507525	398816	3085948	1519524
5km	70%	50000	2	222	4193502	450775	3684944	1971741
5km	70%	50000	2	325	4207299	472055	3688732	1866451
5km	70%	50000	2	181	3797319	416721	3338511	1713757
5km	70%	50000	2	232	3908803	435561	3427123	1888037
5km	70%	50000	2	232	3620235	420608	3162816	1737234
5km	70%	50000	2	261	3971785	446032	3467181	1761902
5km	70%	50000	2	282	4571070	443285	4067538	1926095
5km	70%	50000	2	286	3207721	327075	2846653	1465551
5km	70%	50000	2	286	3326792	382475	2911873	1771671
5km	70%	50000	2	271	3580239	414886	3135008	1916135
5km	70%	50000	2	204	3535195	405728	3098641	1404751
5km	70%	50000	2	247	3934654	445269	3447916	1764728
5km	70%	50000	2	311	5369102	502529	4813521	2044849
5km	70%	50000	2	247	2834311	340809	2467089	1338799
5km	70%	50000	2	271	3345358	386491	2910318	1557071
5km	70%	50000	2	263	4862072	500691	4321087	2231627
5km	70%	50000	2	195	3609228	405757	3180255	1787562
5km	70%	50000	2	346	3156382	348870	2770181	1656243
5km	70%	50000	2	283	4147681	440824	3678937	1864040
5km	70%	50000	2	244	3711629	404816	3274291	1797159
5km	70%	50000	2	240	3993769	427975	3524319	1804375
5km	70%	50000	2	211	4074069	453291	3577581	1985368
5km	70%	50000	2	350	4846526	503806	4295818	2179272
5km	70%	50000	2	217	3845204	385512	3420522	1854723
5km	70%	50000	2	320	3827558	440604	3323706	1826387
5km	70%	50000	2	249	4332249	455083	3833727	1847971
5km	70%	50000	2	186	3528855	382481	3121781	1584916
5km	70%	50000	2	287	4241857	503613	3702473	1855825
5km	70%	50000	2	234	4384692	487453	3826690	1878450
5km	70%	50000	2	351	4361525	439919	3870559	1939102
5km	70%	50000	2	299	4641070	431465	4170191	2173636
5km	70%	50000	2	192	4023854	426891	3556640	1935939
5km	70%	50000	2	366	5810512	571832	5198933	2387330
5km	70%	50000	2	311	3753366	394688	3323301	2058848
5km	70%	50000	2	309	3603501	418428	3140103	1979710
5km	70%	50000	2	306	3090330	356214	2705223	1579316
5km	70%	50000	2	195	3209623	370209	2798714	1574711
5km	70%	50000	2	484	4679280	489663	4123734	2452280
5km	70%	50000	2	292	3189195	366340	2788451	1547811
5km	70%	50000	2	233	4240511	466097	3731293	2022868
5km	70%	50000	2	240	4864969	460423	4360859	2071629
5km	70%	50000	2	209	3071536	355802	2688472	1521887
5km	70%	50000	2	203	3984650	412702	3524762	1712149
5km	70%	50000	2	229	3413982	380144	3011594	1619557
5km	70%	50000	2	221	3803331	397335	3360579	1696640
5km	70%	50000	2	224	4561969	503859	4023142	1873433
5km	70%	50000	2	262	3848283	452462	3355901	1842791
5km	70%	50000	2	311	3929043	432989	3434010	1994384
5km	70%	50000	2	252	3653984	393570	3229219	1699610
5km	70%	50000	2	270	4571198	487548	4040995	2042357
5km	70%	50000	2	280	3922775	444422	3438185	1862167
5km	70%	50000	2	257	3904004	429407	3431676	1755893
5km	70%	50000	2	277	3711751	421524	3232465	1869153
5km	70%	50000	2	275	3679275	417675	3231225	1601494
5km	70%	50000	2	354	5032931	483034	4500415	2101229
5km	70%	50000	2	208	3978633	462844	3460924	1979759
5km	70%	50000	2	293	4561206	541010	3979844	2236842
5km	70%	50000	2	277	3427287	371829	3017183	1508561
5km	70%	50000	2	194	3152489	382587	2744023	1423797
5km	70%	50000	2	258	3777885	395978	3333642	1905884
5km	70%	50000	2	273	3598262	367712	3200583	1605878
5km	70%	50000	2	280	4699101	478359	4188049	2142092
5km	70%	50000	2	246	3732230	386679	3301869	1688235
5km	70%	50000	2	333	4163370	455838	3682312	1868311
5km	70%	50000	2	242	3833109	421362	3354798	1748156
5km	70%	50000	2	311	3979052	454790	3491296	1682385
5km	70%	50000	2	207	4204366	411897	3766282	1737911
5km	70%	50000	2	262	4479124	469655	3955388	2040471
5km	70%	50000	2	269	4663454	452113	4145069	1906111
5km	70%	50000	2	243	4101352	462066	3603516	1816186
5km	70%	50000	2	234	3606199	404611	3159238	1643526
5km	70%	50000	2	231	3892215	431287	3416754	1666624
5km	70%	50000	2	259	4845319	446874	4362239	2213182
5km	70%	50000	2	416	5304447	532139	4730042	2340691
5km	70%	50000	2	262	3355755	371845	2943909	1551553
5km	70%	50000	2	297	3562218	372400	3137918	1676889
5km	70%	50000	2	337	3761289	387471	3336646	1715803
5km	70%	50000	2	316	3568060	393589	3139697	1886429
5km	70%	50000	2	244	3676322	407463	3198308	1934189
5km	70%	50000	2	248	5237435	508432	4685232	2183015
5km	70%	50000	2	237	3507933	367928	3085208	1697645
5km	70%	50000	2	364	4494946	422395	4029906	2012540
5km	70%	50000	2	222	4435009	447725	3939530	1806668
5km	70%	50000	2	222	4388906	439504	3899602	2226139
5km	70%	50000	2	258	3679756	411299	3230734	1637541
5km	70%	50000	2	323	4520724	457144	4017537	1971305
5km	70%	50000	2	315	4323629	467883	3778576	2162789
5km	70%	50000	2	307	4802600	553351	4205194	2301949
5km	70%	50000	2	207	3769036	395555	3337239	1796298
5km	70%	50000	2	241	4134683	420640	3649329	1781846
5km	70%	50000	2	268	3757892	401478	3322335	1820858
5km	70%	50000	2	263	3209995	359275	2812535	1524386
5km	70%	50000	2	211	3806345	387973	3375170	1818772
5km	70%	50000	2	275	3224610	343880	2846231	1622189
5km	70%	50000	2	363	5337805	496100	4780257	2291883
5km	70%	50000	2	291	4977477	473786	4463130	2002302
5km	70%	50000	2	287	4968084	511056	4411183	2246477
5km	70%	50000	2	216	3774343	436425	3290578	1987050
5km	70%	50000	2	207	3257303	357920	2847644	1545902
5km	70%	50000	2	247	3838702	462810	3345092	1742422
5km	70%	50000	2	264	3806387	430435	3318409	1991885
5km	70%	50000	2	316	4387265	490991	3865097	1951914
5km	70%	50000	2	247	4204963	460341	3679734	1894292
5km	70%	50000	2	249	3704079	425747	3230858	1752552
5km	70%	50000	2	231	4302591	462349	3804789	1738533
5km	70%	50000	2	232	4323871	442704	3836302	1763376
5km	70%	50000	2	232	3662603	418201	3206494	1775642
5km	70%	50000	2	365	3622389	427750	3152506	1898563
5km	70%	50000	2	224	3953793	434641	3491499	1769809
5km	70%	50000	2	285	3907444	442231	3437907	1776127
5km	70%	50000	2	251	3425116	342750	3030631	1535332
[truncated: 1 more rows]
