# Supplementary material for: Quantifying the Value of Perfect Information in Emergency Vaccination Campaigns
Source: PLoS Comput Biol. 2017 Feb 16;13(2):e1005318. doi: 10.1371/journal.pcbi.1005318 (PMC5312803; doi:10.1371/journal.pcbi.1005318)
Supplement: S1 Data — (ZIP) [file pcbi.1005318.s013.zip › Data/5km vaccination/data17.txt]

vacc_radius	efficacy	capacity	delay	outbreak_duration	livestock_culled	cattle_culled	sheep_culled	vaccinations
5km	70%	50000	4	245	5355452	509934	4794167	2183201
5km	70%	50000	4	198	3272076	385957	2854084	1507313
5km	70%	50000	4	263	3713348	369261	3305693	1826666
5km	70%	50000	4	286	3362187	373708	2964570	1495885
5km	70%	50000	4	297	4307183	416147	3825690	1797403
5km	70%	50000	4	316	3666633	387859	3241768	1684333
5km	70%	50000	4	368	3867381	424956	3400834	1958608
5km	70%	50000	4	254	4229074	502186	3688935	2046209
5km	70%	50000	4	288	4584472	506702	4031197	1934496
5km	70%	50000	4	243	4166309	400748	3725723	2006989
5km	70%	50000	4	283	3776436	415929	3309721	1887054
5km	70%	50000	4	222	3407284	401282	2970128	1668905
5km	70%	50000	4	296	3492552	393739	3076072	1533255
5km	70%	50000	4	251	3798278	420254	3329655	1623864
5km	70%	50000	4	217	4045439	432870	3579298	1679706
5km	70%	50000	4	285	4009378	409234	3560799	1739409
5km	70%	50000	4	209	4024818	424552	3544418	1855046
5km	70%	50000	4	262	3873101	448335	3368255	1881105
5km	70%	50000	4	234	3959181	439554	3486522	1762655
5km	70%	50000	4	436	3787488	351072	3390856	1914932
5km	70%	50000	4	197	3527776	381704	3108253	1807396
5km	70%	50000	4	322	3776381	436370	3276243	1882889
5km	70%	50000	4	249	4067277	423112	3603566	2089346
5km	70%	50000	4	306	3005282	346766	2628489	1518720
5km	70%	50000	4	234	3949329	456519	3470616	1925481
5km	70%	50000	4	284	3802799	441494	3332092	1795063
5km	70%	50000	4	257	4114330	403903	3667490	1770152
5km	70%	50000	4	309	3479846	364570	3084662	1555308
5km	70%	50000	4	286	3501517	384139	3086673	1791983
5km	70%	50000	4	277	3570929	410125	3114696	1630544
5km	70%	50000	4	223	4961509	488492	4421059	2098447
5km	70%	50000	4	345	4306135	447692	3809463	1921430
5km	70%	50000	4	292	5015409	462989	4503604	2252721
5km	70%	50000	4	364	4605742	401077	4156818	2222767
5km	70%	50000	4	227	3891581	417456	3435305	1789847
5km	70%	50000	4	376	3654452	440543	3166951	1807741
5km	70%	50000	4	310	4324929	463421	3805080	1974363
5km	70%	50000	4	213	4117913	453389	3634195	1726262
5km	70%	50000	4	364	5039468	524894	4472900	2331376
5km	70%	50000	4	218	3456782	376744	3045282	1627725
5km	70%	50000	4	269	3555275	405786	3089334	1710811
5km	70%	50000	4	380	4482513	488688	3955829	1984620
5km	70%	50000	4	281	4414713	484608	3884259	2020274
5km	70%	50000	4	253	3664042	409993	3230722	1791979
5km	70%	50000	4	369	4578773	506303	4005195	2186350
5km	70%	50000	4	247	4200918	386660	3770396	1913889
5km	70%	50000	4	252	3857949	444635	3388604	1814141
5km	70%	50000	4	279	3831161	452983	3346561	1925564
5km	70%	50000	4	253	4935625	456182	4446637	2278132
5km	70%	50000	4	246	3821261	389207	3391318	1710591
5km	70%	50000	4	200	3683102	424112	3223880	1645476
5km	70%	50000	4	399	4224514	399002	3797085	1955615
5km	70%	50000	4	261	4948322	458387	4442110	1997277
5km	70%	50000	4	263	4484949	429496	4011388	2023797
5km	70%	50000	4	241	3131966	340155	2769312	1511327
5km	70%	50000	4	266	4103111	429064	3650847	2061733
5km	70%	50000	4	282	3859587	416219	3421299	1670379
5km	70%	50000	4	286	4451875	466071	3931111	2068503
5km	70%	50000	4	361	4869613	480950	4351864	2176349
5km	70%	50000	4	262	3056150	342253	2680494	1630363
5km	70%	50000	4	192	3975756	468497	3472650	1710788
5km	70%	50000	4	262	3118284	341879	2748828	1559211
5km	70%	50000	4	236	3268866	360821	2857496	1612365
5km	70%	50000	4	206	4060710	447206	3576398	2034012
5km	70%	50000	4	295	4489109	438709	4012445	2055166
5km	70%	50000	4	214	3893878	414726	3426501	1800202
5km	70%	50000	4	215	3477760	386698	3067700	1725443
5km	70%	50000	4	288	3763654	400644	3322373	1758139
5km	70%	50000	4	272	4100966	428562	3635925	1820356
5km	70%	50000	4	268	5223034	501892	4663435	2440128
5km	70%	50000	4	323	3766472	413989	3328681	2057894
5km	70%	50000	4	327	2658540	315076	2321329	1302046
5km	70%	50000	4	176	3309859	379046	2906542	1485932
5km	70%	50000	4	266	4766939	465949	4253149	2036655
5km	70%	50000	4	408	3768694	402885	3315317	1954635
5km	70%	50000	4	315	3042515	375563	2622325	1641661
5km	70%	50000	4	215	4115564	432020	3633726	1780701
5km	70%	50000	4	285	4237873	479555	3710821	1786192
5km	70%	50000	4	247	3886211	401973	3446312	1899181
5km	70%	50000	4	221	3563164	418569	3102605	1588588
5km	70%	50000	4	214	4514045	532010	3930286	2272508
5km	70%	50000	4	234	4887153	490382	4359526	2136603
5km	70%	50000	4	308	3781802	430273	3308025	1708764
5km	70%	50000	4	231	5031598	448091	4544142	2091072
5km	70%	50000	4	306	3512418	407471	3083051	1587612
5km	70%	50000	4	248	3755961	402863	3310446	1625307
5km	70%	50000	4	223	4315924	486733	3764363	2059028
5km	70%	50000	4	271	4171074	480992	3657602	1963916
5km	70%	50000	4	342	3393956	413399	2950113	1758138
5km	70%	50000	4	201	2649356	327305	2292742	1351634
5km	70%	50000	4	194	3533357	366135	3130816	1787961
5km	70%	50000	4	281	3697170	396111	3260951	1773001
5km	70%	50000	4	194	4057992	409485	3606942	2070094
5km	70%	50000	4	214	3410188	375219	2993013	1631800
5km	70%	50000	4	208	3902410	404641	3445870	1745233
5km	70%	50000	4	212	3783754	380840	3359584	1910011
5km	70%	50000	4	229	4260980	482822	3746135	2010511
5km	70%	50000	4	225	2782052	307296	2443615	1392098
5km	70%	50000	4	291	5152075	453107	4652337	2318239
5km	70%	50000	4	197	3198269	392431	2769479	1612737
5km	70%	50000	4	208	4054536	445991	3546332	1653159
5km	70%	50000	4	263	4892476	468129	4383069	2185230
5km	70%	50000	4	361	3034450	346679	2639904	1627127
5km	70%	50000	4	281	3346121	355944	2943063	1695832
5km	70%	50000	4	322	4147308	454684	3625108	2123142
5km	70%	50000	4	236	3931685	419048	3451218	1813644
5km	70%	50000	4	271	4100467	429136	3634119	1626147
5km	70%	50000	4	210	4734481	447829	4249939	1885393
5km	70%	50000	4	215	4121851	461522	3634892	1787788
5km	70%	50000	4	393	4563607	467045	4051319	2048051
5km	70%	50000	4	229	4268616	446751	3793687	1964133
5km	70%	50000	4	226	3119156	337410	2746228	1428781
5km	70%	50000	4	178	3586154	383101	3161757	1609820
5km	70%	50000	4	352	4934509	489133	4401973	2210450
5km	70%	50000	4	348	3388801	352305	2996843	1516151
5km	70%	50000	4	286	4979572	479758	4455345	2091108
5km	70%	50000	4	239	3739002	371660	3330510	1688373
5km	70%	50000	4	208	3517886	407012	3068719	1862521
5km	70%	50000	4	356	4866640	492923	4312537	2103960
5km	70%	50000	4	314	3063167	365794	2665434	1630743
5km	70%	50000	4	203	3488220	403052	3053771	1679310
5km	70%	50000	4	230	3605618	420794	3153677	1871231
5km	70%	50000	4	314	4548133	479020	4021060	2030778
5km	70%	50000	4	320	4136966	429919	3661305	1668609
5km	70%	50000	4	291	3742588	403775	3296156	1930768
5km	70%	50000	4	212	4740156	538959	4146450	2246917
5km	70%	50000	4	224	4259875	470729	3739728	1821592
5km	70%	50000	4	235	4729942	513540	4174596	2237435
5km	70%	50000	4	334	4012183	456123	3509445	1983736
5km	70%	50000	4	193	3545962	410451	3093523	1642192
5km	70%	50000	4	266	4613337	492817	4091965	2005998
5km	70%	50000	4	247	3637650	396056	3211162	1554778
5km	70%	50000	4	201	3173762	366945	2771831	1608103
5km	70%	50000	4	390	4361367	404235	3909590	1968206
5km	70%	50000	4	279	4363925	453031	3875551	1954367
5km	70%	50000	4	192	3158439	358961	2772290	1560780
5km	70%	50000	4	232	3774165	438845	3293521	1957246
5km	70%	50000	4	263	3384806	365454	2992833	1746344
5km	70%	50000	4	253	4909503	494717	4379017	2333029
5km	70%	50000	4	285	3727966	417981	3274505	1814313
5km	70%	50000	4	213	4460169	453055	3953304	1911003
5km	70%	50000	4	251	4442897	519871	3886816	2073608
5km	70%	50000	4	340	4902926	565603	4286237	2350996
5km	70%	50000	4	256	3050976	372072	2639154	1659169
5km	70%	50000	4	212	3803072	411784	3343705	1909237
5km	70%	50000	4	228	3992876	386806	3542538	1995563
5km	70%	50000	4	260	3873368	435005	3404976	1914635
5km	70%	50000	4	186	3687990	418886	3230416	1706334
5km	70%	50000	4	344	4647547	503294	4117279	2218932
5km	70%	50000	4	354	4337355	435045	3872103	2007925
5km	70%	50000	4	195	3325319	377427	2906021	1653592
5km	70%	50000	4	244	3460937	380217	3018084	1618526
5km	70%	50000	4	303	3599900	409575	3151030	1802243
5km	70%	50000	4	250	4567366	461121	4059689	2253322
5km	70%	50000	4	285	4263345	427142	3791080	1958993
5km	70%	50000	4	202	3625462	404613	3180302	1836436
5km	70%	50000	4	268	3109440	337080	2747788	1330429
5km	70%	50000	4	195	4013012	472789	3510961	2015555
5km	70%	50000	4	251	4257630	461505	3753596	1923797
5km	70%	50000	4	287	4076701	448298	3582939	1866708
5km	70%	50000	4	280	5136260	560502	4527810	2500896
5km	70%	50000	4	377	3964327	433345	3460867	1961493
5km	70%	50000	4	202	4021381	450791	3513186	1914957
5km	70%	50000	4	273	4379954	421077	3922240	1812370
5km	70%	50000	4	321	5132509	462348	4605765	2173814
5km	70%	50000	4	312	4723038	490326	4175779	2121884
5km	70%	50000	4	259	4655395	483789	4112829	2061201
5km	70%	50000	4	244	3679376	418751	3233700	1667064
5km	70%	50000	4	268	3969174	387033	3531670	1848246
5km	70%	50000	4	276	3677524	397245	3234383	1957203
5km	70%	50000	4	250	3518368	398087	3079109	1554477
5km	70%	50000	4	221	4280391	488926	3726554	2140140
5km	70%	50000	4	234	4844741	492212	4303712	2159638
5km	70%	50000	4	250	4672684	463727	4176154	2113127
5km	70%	50000	4	312	4127728	462791	3635038	1594716
5km	70%	50000	4	287	4538944	450924	4055420	1927928
5km	70%	50000	4	331	4455805	432284	3976461	1936493
5km	70%	50000	4	234	3777952	410726	3346004	1667156
5km	70%	50000	4	214	3579009	428879	3111958	1780641
5km	70%	50000	4	270	4174135	437125	3673536	1812193
5km	70%	50000	4	262	3821931	441508	3333209	1583696
5km	70%	50000	4	290	4075452	471965	3566897	1872894
5km	70%	50000	4	237	4438974	488541	3894698	2015615
5km	70%	50000	4	257	3670301	428622	3201774	1898258
5km	70%	50000	4	249	4579840	475753	4037810	2024079
5km	70%	50000	4	262	3263908	375226	2856260	1487140
5km	70%	50000	4	361	4365547	444940	3893262	1903239
5km	70%	50000	4	327	4437866	496828	3892642	2025484
5km	70%	50000	4	175	4104249	461500	3610816	1741699
5km	70%	50000	4	260	4215055	453289	3715133	1874369
5km	70%	50000	4	331	4339522	486780	3796890	2170701
5km	70%	50000	4	329	5158177	486612	4628043	2247753
5km	70%	50000	4	220	3272254	384424	2867540	1557754
5km	70%	50000	4	454	3767833	445884	3266036	1760246
5km	70%	50000	4	263	4242979	415927	3793622	1834007
5km	70%	50000	4	203	3079066	346165	2711847	1396329
5km	70%	50000	4	227	3114854	371057	2708809	1596124
5km	70%	50000	4	254	5145405	536665	4555351	2425740
5km	70%	50000	4	415	4033592	408550	3583179	1821751
5km	70%	50000	4	294	5298411	504451	4736338	2504367
5km	70%	50000	4	301	3793733	417964	3332876	1664660
5km	70%	50000	4	191	3289935	388688	2872663	1521552
5km	70%	50000	4	249	3916632	443943	3438338	1893773
5km	70%	50000	4	233	4207372	418330	3757038	1819423
5km	70%	50000	4	217	4660841	488586	4078086	2516021
5km	70%	50000	4	228	3143154	336913	2738073	1440534
5km	70%	50000	4	280	4263957	399953	3834241	2005618
5km	70%	50000	4	197	3489694	379058	3074847	1525322
5km	70%	50000	4	233	3328482	399953	2893571	1732851
5km	70%	50000	4	347	4862559	457967	4366845	1995584
5km	70%	50000	4	294	3250688	353118	2859562	1625477
5km	70%	50000	4	291	4440105	479560	3917164	1866830
5km	70%	50000	4	206	3570311	439844	3098801	1837643
5km	70%	50000	4	225	3757476	408712	3301330	1703389
5km	70%	50000	4	294	3495894	395477	3064866	1600706
5km	70%	50000	4	314	3674345	389482	3226050	1537487
5km	70%	50000	4	233	4912581	513182	4352500	2072582
5km	70%	50000	4	301	5015919	494995	4474590	2070478
5km	70%	50000	4	317	4695997	461911	4187758	2215926
5km	70%	50000	4	283	3321766	390448	2892665	1608778
5km	70%	50000	4	332	4390971	421144	3929881	1850497
5km	70%	50000	4	304	4520184	396788	4085366	1962289
5km	70%	50000	4	232	4119982	456253	3616303	2055316
5km	70%	50000	4	486	2779651	346482	2397936	1729470
5km	70%	50000	4	270	3451935	406469	2995802	1539714
5km	70%	50000	4	281	5215238	514727	4655738	2291850
5km	70%	50000	4	198	4021920	476641	3509940	2004135
5km	70%	50000	4	288	5513211	525273	4955899	2323897
5km	70%	50000	4	262	4187875	411387	3739881	1772051
5km	70%	50000	4	214	3777801	387657	3361159	1641723
5km	70%	50000	4	269	3612105	428387	3157603	2022943
5km	70%	50000	4	414	5659270	507016	5071501	2447854
5km	70%	50000	4	229	3782493	403168	3335914	1723329
5km	70%	50000	4	231	3460283	384765	3052426	1695349
5km	70%	50000	4	188	4088551	451108	3583967	1791050
5km	70%	50000	4	273	3886614	462015	3376778	1870848
5km	70%	50000	4	190	3780395	421452	3307178	1705639
5km	70%	50000	4	234	5524111	535811	4937080	2432396
5km	70%	50000	4	186	3641443	450818	3151936	1769973
5km	70%	50000	4	393	4297023	431420	3802598	1824688
5km	70%	50000	4	300	4259552	431179	3783895	1983545
5km	70%	50000	4	341	3430752	371266	3002073	1493490
5km	70%	50000	4	224	4180120	488722	3653343	1738832
5km	70%	50000	4	262	3963189	433283	3489320	1748539
5km	70%	50000	4	315	4972496	460475	4479338	1877183
5km	70%	50000	4	192	3456198	365331	3067555	1561656
5km	70%	50000	4	306	4027704	427132	3571011	1752490
5km	70%	50000	4	309	4856987	464084	4353943	1994156
5km	70%	50000	4	242	4018188	418689	3568591	1857208
5km	70%	50000	4	249	3873742	429844	3392159	1766125
5km	70%	50000	4	249	3302969	370840	2894152	1643448
5km	70%	50000	4	232	4038608	420842	3577726	1787655
5km	70%	50000	4	226	3424741	373097	3014867	1675814
5km	70%	50000	4	169	4015794	467752	3499332	1896761
5km	70%	50000	4	255	5120100	495086	4577830	2204458
5km	70%	50000	4	339	4070927	422127	3593163	1777943
5km	70%	50000	4	205	3604578	388158	3192873	1582237
5km	70%	50000	4	257	3496164	408797	3031859	1647203
5km	70%	50000	4	257	4430679	489297	3900774	1985798
5km	70%	50000	4	218	4283746	428415	3817475	2018078
5km	70%	50000	4	225	3431021	380405	3012668	1601388
5km	70%	50000	4	202	4035162	417659	3592023	1967565
5km	70%	50000	4	197	3965893	469432	3388291	1828275
5km	70%	50000	4	218	4186052	404986	3752966	1704340
5km	70%	50000	4	247	5072453	495593	4512140	2283119
5km	70%	50000	4	248	4640000	486329	4094451	2355994
5km	70%	50000	4	256	3166213	375727	2768555	1614326
5km	70%	50000	4	258	3433961	408111	2976921	1711742
5km	70%	50000	4	222	4481240	497599	3948955	2076681
5km	70%	50000	4	214	3177774	354448	2792329	1531891
5km	70%	50000	4	415	3796103	414503	3333141	1652598
5km	70%	50000	4	273	5233877	539895	4621492	2050174
5km	70%	50000	4	274	4297386	457807	3783615	2141280
5km	70%	50000	4	252	4189935	406700	3752662	1937956
5km	70%	50000	4	297	4422181	437796	3894446	2011067
5km	70%	50000	4	255	3972048	391334	3546720	1748418
5km	70%	50000	4	364	4487520	518242	3934752	2191569
5km	70%	50000	4	200	4199445	446545	3692481	1825639
5km	70%	50000	4	265	3518199	403842	3090570	1597989
5km	70%	50000	4	238	3801472	428664	3327055	1684084
5km	70%	50000	4	263	3749347	376051	3332104	1642938
5km	70%	50000	4	203	3552657	423381	3087999	1755104
5km	70%	50000	4	216	3250485	393479	2824294	1626869
5km	70%	50000	4	362	3487782	376962	3063469	1732329
5km	70%	50000	4	279	3238951	387020	2821144	1693824
5km	70%	50000	4	239	4495142	442846	4002726	2072133
5km	70%	50000	4	202	4176982	442360	3695595	1945615
5km	70%	50000	4	379	5016748	481930	4488316	2371390
5km	70%	50000	4	255	3605743	443054	3138863	1682524
5km	70%	50000	4	214	4200191	426692	3738915	1921567
5km	70%	50000	4	230	3643981	359659	3244265	1681293
5km	70%	50000	4	187	3619471	419626	3171066	1638641
5km	70%	50000	4	315	4546728	465472	4040480	2262588
5km	70%	50000	4	393	5064256	489308	4537537	2438764
5km	70%	50000	4	174	3333218	387984	2906204	1699360
5km	70%	50000	4	196	3409709	374153	2982342	1588130
5km	70%	50000	4	246	4607752	479138	4073443	2268468
5km	70%	50000	4	229	3357481	369458	2960837	1624523
5km	70%	50000	4	254	4223731	471367	3671470	1815248
5km	70%	50000	4	171	3511233	426022	3059332	1735667
5km	70%	50000	4	233	3179321	367141	2790740	1737343
5km	70%	50000	4	200	3507339	451872	3021034	1592758
5km	70%	50000	4	208	4363455	439665	3869719	2222827
5km	70%	50000	4	274	4218123	471626	3706102	2048480
5km	70%	50000	4	271	3477075	393616	3046417	1586866
5km	70%	50000	4	195	3332157	400938	2886872	1810604
5km	70%	50000	4	278	3717744	385700	3278320	1825597
5km	70%	50000	4	250	3468746	367687	3056563	1814768
5km	70%	50000	4	256	4319575	412366	3878760	1806404
5km	70%	50000	4	310	3700610	369349	3289386	1767050
5km	70%	50000	4	288	5368547	525122	4796346	2405184
5km	70%	50000	4	206	4045228	446217	3542907	1877504
5km	70%	50000	4	221	3264936	359777	2865878	1550211
5km	70%	50000	4	269	4065819	435604	3586751	1811458
5km	70%	50000	4	468	5864324	532076	5285402	2367493
5km	70%	50000	4	201	4146848	436177	3670912	1544494
5km	70%	50000	4	231	4691402	479662	4182951	2182911
5km	70%	50000	4	289	3315133	384853	2892841	1578110
5km	70%	50000	4	276	3898640	444368	3385618	1799177
5km	70%	50000	4	321	3810568	433608	3339747	1742399
5km	70%	50000	4	227	3800746	434155	3341783	1820346
5km	70%	50000	4	246	4661275	486805	4129373	2190211
5km	70%	50000	4	231	4675295	426837	4213031	2096485
5km	70%	50000	4	241	5557703	563403	4942626	2337933
5km	70%	50000	4	260	3765559	373412	3345665	1576917
5km	70%	50000	4	328	5205985	496664	4673193	2324520
5km	70%	50000	4	286	3413378	383400	2983083	1718723
5km	70%	50000	4	261	5002345	505254	4451287	2289058
5km	70%	50000	4	271	3857562	426293	3398069	1619320
5km	70%	50000	4	173	4189393	446856	3706746	1763500
5km	70%	50000	4	314	4601563	473510	4055898	1938082
5km	70%	50000	4	265	4037267	435814	3576092	1916340
5km	70%	50000	4	299	4798276	445366	4303567	2447391
5km	70%	50000	4	321	4598906	546745	4002996	2225621
5km	70%	50000	4	230	3873138	401216	3434812	1586360
5km	70%	50000	4	269	4277946	464330	3770415	2184037
5km	70%	50000	4	282	3812568	441628	3330361	1955673
5km	70%	50000	4	274	3832057	425116	3349924	2096849
5km	70%	50000	4	297	3452727	382976	3042477	1627533
5km	70%	50000	4	278	4468673	437335	3987468	1883755
5km	70%	50000	4	242	5211814	535936	4630120	2318713
5km	70%	50000	4	318	5177854	475743	4667622	2224141
5km	70%	50000	4	180	3413084	408754	2982748	1708576
5km	70%	50000	4	292	4324372	463522	3839150	2062612
5km	70%	50000	4	263	2869114	300519	2526750	1428591
5km	70%	50000	4	226	3233695	353375	2839975	1542308
5km	70%	50000	4	308	3415503	366449	3025232	1558268
5km	70%	50000	4	326	5175243	549797	4573221	2318661
5km	70%	50000	4	228	3561562	396053	3116793	1690557
5km	70%	50000	4	275	3410756	412879	2944769	1725408
5km	70%	50000	4	259	4376393	502854	3828849	1973616
5km	70%	50000	4	319	3972385	428787	3482581	1754160
5km	70%	50000	4	213	4323320	472607	3804160	2034120
5km	70%	50000	4	326	3976713	424551	3518055	1980975
5km	70%	50000	4	278	4076290	466432	3550818	1937964
5km	70%	50000	4	233	3906447	390572	3494619	1904620
5km	70%	50000	4	241	3492477	383436	3042459	1662928
5km	70%	50000	4	206	3151403	373089	2754364	1681983
5km	70%	50000	4	206	4371482	417040	3910168	1972630
5km	70%	50000	4	198	4006672	447678	3524587	1949373
5km	70%	50000	4	318	4777250	479557	4264751	1896882
5km	70%	50000	4	216	3944570	411631	3483559	1882839
5km	70%	50000	4	357	4561488	453483	4056333	2198705
5km	70%	50000	4	320	3267873	363033	2856603	1718254
5km	70%	50000	4	144	3774259	406770	3323516	1461423
5km	70%	50000	4	225	3690172	410857	3250670	1902655
5km	70%	50000	4	213	4768840	566659	4131529	2120518
5km	70%	50000	4	278	3479897	398836	3049240	1921910
5km	70%	50000	4	256	4047298	438957	3567638	1911294
5km	70%	50000	4	238	3997596	446320	3521395	1731614
5km	70%	50000	4	335	3646193	383102	3200352	1664225
5km	70%	50000	4	208	4086184	424824	3627363	1698667
5km	70%	50000	4	261	3614501	424121	3162321	1747636
5km	70%	50000	4	254	4288756	446946	3782650	1675798
5km	70%	50000	4	260	4494223	525218	3914243	2409511
5km	70%	50000	4	336	4538215	477871	4007120	2241331
5km	70%	50000	4	238	3867242	447538	3380403	1778312
5km	70%	50000	4	357	3340479	378256	2936780	1638496
5km	70%	50000	4	180	2990039	360594	2591598	1542140
5km	70%	50000	4	296	4433973	446613	3946979	1780224
5km	70%	50000	4	243	3722237	403911	3273094	1670682
5km	70%	50000	4	279	3270655	363007	2879481	1549737
5km	70%	50000	4	379	4652585	446267	4156910	2016149
5km	70%	50000	4	337	3694216	397905	3262452	1744118
5km	70%	50000	4	254	3824040	433730	3355707	1682343
5km	70%	50000	4	320	4952904	467229	4441556	2126871
5km	70%	50000	4	316	4605203	446433	4110527	1978262
5km	70%	50000	4	239	2970623	366856	2574014	1817578
5km	70%	50000	4	260	4437766	484310	3920051	2177642
5km	70%	50000	4	197	3689885	389164	3252987	1564256
5km	70%	50000	4	281	3683480	383827	3259193	1698457
5km	70%	50000	4	266	3729852	387005	3310539	1805634
5km	70%	50000	4	264	3266266	364582	2876426	1764403
5km	70%	50000	4	322	2949531	350393	2559903	1490486
5km	70%	50000	4	325	5360255	526530	4771469	2496863
5km	70%	50000	4	291	4175639	437655	3694376	2114639
5km	70%	50000	4	260	3822727	396056	3367076	1867453
5km	70%	50000	4	311	3467918	422224	2996701	1677382
5km	70%	50000	4	229	4562714	511155	3989429	2169666
5km	70%	50000	4	361	4572531	526419	4014130	1908927
5km	70%	50000	4	249	3580573	351389	3189955	1605103
5km	70%	50000	4	224	3957484	440563	3463036	1924526
5km	70%	50000	4	239	4396533	494958	3861553	1971249
5km	70%	50000	4	242	3774545	418240	3308980	1895735
5km	70%	50000	4	277	3515566	391166	3071285	1678466
5km	70%	50000	4	205	3808087	394870	3371419	1710435
5km	70%	50000	4	172	3077904	360487	2687113	1546264
5km	70%	50000	4	397	3261938	339373	2887959	1590431
5km	70%	50000	4	231	3914441	467125	3424467	1790395
5km	70%	50000	4	263	3039151	356796	2645773	1659146
5km	70%	50000	4	319	3846138	467776	3348050	1811631
5km	70%	50000	4	285	4085697	480919	3547192	1886474
5km	70%	50000	4	201	4282970	474751	3740066	1827528
5km	70%	50000	4	271	3998462	481891	3479049	1931735
5km	70%	50000	4	212	3822179	413410	3377542	1729449
5km	70%	50000	4	184	2638697	324920	2286118	1260000
5km	70%	50000	4	234	4403792	476199	3898075	1962208
5km	70%	50000	4	249	2973140	314613	2626450	1457427
5km	70%	50000	4	191	4731321	469995	4208209	1962758
5km	70%	50000	4	254	3425477	378370	3005129	1577016
5km	70%	50000	4	242	3639583	394363	3217610	1496454
5km	70%	50000	4	285	3539999	404333	3082992	1604933
5km	70%	50000	4	296	3609246	402574	3157855	1620992
5km	70%	50000	4	273	4315090	457626	3823009	1992279
5km	70%	50000	4	229	4189971	484360	3646432	2033911
5km	70%	50000	4	251	4064719	443944	3591416	1816315
5km	70%	50000	4	245	5301840	499057	4747324	2090486
5km	70%	50000	4	331	3735339	432157	3263919	1955282
5km	70%	50000	4	225	3503424	385591	3066452	1697849
5km	70%	50000	4	326	3985200	462423	3497750	1875779
5km	70%	50000	4	232	3312110	354334	2920569	1462369
5km	70%	50000	4	254	4384357	484341	3850828	2051097
5km	70%	50000	4	273	3276606	386293	2839827	1713907
5km	70%	50000	4	265	4995575	479078	4463514	2121067
5km	70%	50000	4	239	5119125	514955	4571800	2347340
5km	70%	50000	4	358	3362625	372694	2958547	1469812
5km	70%	50000	4	252	3688812	388962	3282826	1650403
5km	70%	50000	4	436	4526377	439757	4044431	2049398
5km	70%	50000	4	224	3466756	372304	3069516	1600785
5km	70%	50000	4	236	3278662	359885	2891564	1671487
5km	70%	50000	4	214	3232933	393645	2806907	1552870
5km	70%	50000	4	199	3497211	398095	3050551	1702469
5km	70%	50000	4	243	4256979	428503	3775202	1736764
5km	70%	50000	4	201	4482544	498680	3932754	2137096
5km	70%	50000	4	235	3007784	353311	2636639	1307028
5km	70%	50000	4	336	4137452	482472	3612252	1880331
5km	70%	50000	4	274	4661699	452344	4176440	1921209
5km	70%	50000	4	331	4147446	484911	3615620	2006580
5km	70%	50000	4	228	3956847	453271	3457258	1545135
5km	70%	50000	4	264	3979299	389231	3528487	1746156
5km	70%	50000	4	237	4180773	471421	3673450	2032901
5km	70%	50000	4	243	3948970	423806	3494306	1752323
5km	70%	50000	4	223	4334002	464103	3830727	1989037
5km	70%	50000	4	240	3910110	414158	3459300	1758236
5km	70%	50000	4	347	4628670	557838	4016881	2346680
5km	70%	50000	4	206	4095082	485415	3572784	1990513
5km	70%	50000	4	281	4943133	475436	4425287	2253960
5km	70%	50000	4	340	4300780	382884	3894242	1874895
5km	70%	50000	4	295	3280834	362792	2874003	1436115
5km	70%	50000	4	249	4357028	492014	3817722	2247399
5km	70%	50000	4	247	4648535	464090	4098424	2338872
5km	70%	50000	4	245	4454887	440854	3932395	2428913
5km	70%	50000	4	222	3703314	378753	3297517	1629017
5km	70%	50000	4	268	3744830	405300	3287592	1727297
5km	70%	50000	4	221	3831139	425204	3377813	1724288
5km	70%	50000	4	276	4196253	481520	3680189	1743617
5km	70%	50000	4	320	4060299	458518	3569793	1849723
5km	70%	50000	4	291	4863811	482390	4344902	2152663
5km	70%	50000	4	216	3770451	412123	3314206	1711639
5km	70%	50000	4	258	3692307	377659	3286289	1763257
5km	70%	50000	4	267	4203478	470163	3683203	1983486
5km	70%	50000	4	205	3489345	385490	3065142	1615492
5km	70%	50000	4	314	3742474	419686	3282510	1725141
5km	70%	50000	4	216	3993480	415558	3549291	1637920
5km	70%	50000	4	228	3021392	356616	2635828	1547717
5km	70%	50000	4	257	4656055	472018	4117052	2006351
5km	70%	50000	4	339	4460132	458358	3925620	2019333
5km	70%	50000	4	229	3984765	398664	3550640	1813797
5km	70%	50000	4	292	3778300	386511	3352155	1774693
5km	70%	50000	4	248	2785505	317280	2443690	1701824
5km	70%	50000	4	214	3859561	443216	3372842	1971374
5km	70%	50000	4	217	4158451	448470	3642257	1989929
5km	70%	50000	4	194	3313134	388694	2898268	1785426
5km	70%	50000	4	189	3538884	377387	3124208	1554835
5km	70%	50000	4	406	4690198	486895	4159042	2157665
5km	70%	50000	4	248	3725100	415403	3275210	1584979
5km	70%	50000	4	465	4105953	433897	3631241	1966996
5km	70%	50000	4	304	5212094	482186	4676747	2349322
5km	70%	50000	4	236	3170622	364004	2760132	1455790
5km	70%	50000	4	258	4422185	435820	3952615	1864771
5km	70%	50000	4	255	3888228	451737	3410113	1870820
5km	70%	50000	4	182	3687791	409125	3221729	1689489
5km	70%	50000	4	238	3733823	452137	3249554	1697989
5km	70%	50000	4	272	3747472	393049	3306177	1955876
5km	70%	50000	4	260	3646421	421181	3192433	1883702
5km	70%	50000	4	239	4506913	488687	3972583	1974210
5km	70%	50000	4	184	3904661	411729	3449943	1860205
5km	70%	50000	4	339	5266843	513574	4708163	2288033
5km	70%	50000	4	270	3870268	419774	3406523	1689261
5km	70%	50000	4	257	3979233	457608	3457038	2161238
5km	70%	50000	4	238	4000795	455336	3518880	1751434
5km	70%	50000	4	291	4912081	493610	4380458	2130959
5km	70%	50000	4	274	3742745	380126	3302032	1763671
5km	70%	50000	4	215	4242978	453256	3738028	2052421
5km	70%	50000	4	222	4364707	427280	3905938	1747352
5km	70%	50000	4	195	3357992	369155	2941788	1522622
5km	70%	50000	4	274	4020090	416413	3576910	1918320
5km	70%	50000	4	234	3226753	358201	2843118	1697090
5km	70%	50000	4	174	3315338	379813	2898525	1447531
5km	70%	50000	4	222	3008127	324417	2653179	1383898
5km	70%	50000	4	189	3297159	383897	2880391	1649527
5km	70%	50000	4	357	4745361	489787	4218481	2136068
5km	70%	50000	4	236	3637670	386273	3213224	1649077
5km	70%	50000	4	252	3769397	407371	3306725	1790843
5km	70%	50000	4	201	3669462	414788	3219893	1621724
5km	70%	50000	4	207	3480737	382872	3074478	1766316
5km	70%	50000	4	233	3827542	388091	3407331	1851543
5km	70%	50000	4	278	3595347	384649	3153636	1694672
5km	70%	50000	4	218	4044715	456155	3534840	1958298
5km	70%	50000	4	247	3749896	419094	3265279	1620256
5km	70%	50000	4	308	4660403	484760	4140019	2243150
5km	70%	50000	4	241	4586129	416087	4129541	1832899
5km	70%	50000	4	232	3896383	443013	3410013	2106385
5km	70%	50000	4	212	3149499	364414	2756448	1558457
5km	70%	50000	4	274	4855591	460565	4336802	2236054
5km	70%	50000	4	235	4140573	457345	3645145	1843906
5km	70%	50000	4	271	5690892	543772	5113635	2269956
5km	70%	50000	4	320	4438328	439181	3952672	1860141
5km	70%	50000	4	232	3551851	379575	3133545	1814484
5km	70%	50000	4	236	3910742	424696	3446050	1658496
5km	70%	50000	4	238	4075765	436852	3593859	1753177
5km	70%	50000	4	231	4477316	451008	3980353	1897981
5km	70%	50000	4	235	3973498	459368	3472976	1696228
5km	70%	50000	4	281	4001271	403307	3559461	1938437
5km	70%	50000	4	298	3878224	454450	3387812	1956542
5km	70%	50000	4	237	5412184	521117	4834803	2381699
5km	70%	50000	4	254	3760898	423606	3299121	1729154
5km	70%	50000	4	255	3776105	429852	3308466	1940810
5km	70%	50000	4	214	3428170	409653	2983159	1715305
5km	70%	50000	4	238	4169051	496165	3625168	1935495
5km	70%	50000	4	232	2878128	315177	2526194	1560112
5km	70%	50000	4	187	3560373	403525	3127349	1549896
5km	70%	50000	4	247	3420191	393346	2988756	1715412
5km	70%	50000	4	266	4525511	416744	4058479	1887350
5km	70%	50000	4	301	3765760	381625	3346856	1611745
5km	70%	50000	4	245	3473230	363793	3071444	1654541
5km	70%	50000	4	193	3505999	398351	3068878	1448784
5km	70%	50000	4	399	4606204	441006	4125775	2200609
5km	70%	50000	4	223	5120628	506572	4582650	2088085
5km	70%	50000	4	247	4292782	424975	3814439	1904408
5km	70%	50000	4	257	3845318	417655	3389909	1782473
5km	70%	50000	4	257	3230362	363096	2837230	1466214
5km	70%	50000	4	210	3758270	421536	3300314	1860950
5km	70%	50000	4	306	4320967	501779	3784480	2020170
5km	70%	50000	4	236	3610800	402270	3158322	1860149
5km	70%	50000	4	255	3531012	435059	3052220	1716593
5km	70%	50000	4	273	4650020	447459	4154413	2032909
5km	70%	50000	4	242	3465489	391198	3025253	1564145
5km	70%	50000	4	265	3900737	420752	3444040	1896537
5km	70%	50000	4	259	4280346	440626	3793953	2031972
5km	70%	50000	4	302	3852722	448727	3354820	1709162
5km	70%	50000	4	228	4001266	430169	3536008	1885011
5km	70%	50000	4	305	3625944	405875	3182629	1612212
5km	70%	50000	4	241	3145337	354328	2759209	1488180
5km	70%	50000	4	238	4924973	504959	4347607	2146713
5km	70%	50000	4	407	4504330	428879	4037318	2107361
5km	70%	50000	4	220	3976373	406667	3512060	1996460
5km	70%	50000	4	342	4157299	449418	3671870	2051334
5km	70%	50000	4	242	4978002	426973	4507930	2069702
5km	70%	50000	4	214	3986856	436052	3509641	1675640
5km	70%	50000	4	321	4269750	455803	3774941	1976568
5km	70%	50000	4	315	4666050	462051	4160794	2087819
5km	70%	50000	4	198	3295840	366514	2896595	1492282
5km	70%	50000	4	221	3796788	425299	3343302	1926773
5km	70%	50000	4	293	4751378	482505	4217884	2122712
5km	70%	50000	4	326	3945713	471249	3427634	1829402
5km	70%	50000	4	262	3594479	425659	3134432	1987500
5km	70%	50000	4	244	3303547	386832	2886303	1482838
5km	70%	50000	4	295	4087858	428446	3628702	1853936
5km	70%	50000	4	324	4155457	461901	3641756	1846032
5km	70%	50000	4	234	3931638	421236	3477016	1596047
5km	70%	50000	4	234	4368713	502823	3818370	2023334
5km	70%	50000	4	275	3672855	416088	3222200	1671108
5km	70%	50000	4	230	4393722	454385	3891467	1848882
5km	70%	50000	4	226	3426672	371353	3020388	1676656
5km	70%	50000	4	199	4577818	442497	4081573	2136587
5km	70%	50000	4	320	3590442	405364	3139277	1687915
5km	70%	50000	4	224	4035322	450971	3547211	1845322
5km	70%	50000	4	225	3802427	449276	3319916	1847697
5km	70%	50000	4	252	4131321	421780	3673507	2006819
5km	70%	50000	4	344	3961153	431811	3484421	2000191
5km	70%	50000	4	273	3728024	420060	3262410	2030210
5km	70%	50000	4	230	3681382	383069	3203118	1586994
5km	70%	50000	4	214	3616776	414725	3160212	1669937
5km	70%	50000	4	195	3732777	398033	3304601	1760384
5km	70%	50000	4	228	3280585	370411	2861394	1524034
5km	70%	50000	4	242	4110657	465464	3595420	1876221
5km	70%	50000	4	267	3668355	398066	3240135	1602902
5km	70%	50000	4	157	2526537	291760	2197599	1412907
5km	70%	50000	4	304	4096812	463844	3592823	1831185
5km	70%	50000	4	265	4456257	502099	3897549	2236381
5km	70%	50000	4	222	4789125	473184	4271119	2186468
5km	70%	50000	4	280	3982764	437690	3507231	1733951
5km	70%	50000	4	265	3047738	343874	2674127	1703760
5km	70%	50000	4	199	3696502	410643	3246250	1649476
5km	70%	50000	4	255	4948412	458524	4449479	2147219
5km	70%	50000	4	244	3642451	395200	3215115	1636819
5km	70%	50000	4	167	3806052	439092	3308084	1946472
5km	70%	50000	4	310	4318605	430721	3856500	1857592
5km	70%	50000	4	185	3744558	382232	3312202	1644786
5km	70%	50000	4	215	4196906	452999	3707719	1841559
5km	70%	50000	4	216	3937747	428755	3464408	1938103
5km	70%	50000	4	212	4484390	481757	3936535	1883063
5km	70%	50000	4	213	3694283	455218	3215125	1763005
5km	70%	50000	4	308	3942695	431134	3467896	1745103
5km	70%	50000	4	266	4151155	457545	3668208	1950303
5km	70%	50000	4	228	3743787	436021	3269540	1699210
5km	70%	50000	4	260	3342005	356841	2947074	1578421
5km	70%	50000	4	391	4417562	492739	3888803	2089492
5km	70%	50000	4	207	3940862	421074	3462740	1922753
5km	70%	50000	4	302	4477293	485743	3955906	2114024
5km	70%	50000	4	513	3962112	391826	3535677	1832646
5km	70%	50000	4	282	4459519	471383	3940251	1842282
5km	70%	50000	4	198	3763548	397239	3340010	1796746
5km	70%	50000	4	252	5638972	545517	5051503	2179101
5km	70%	50000	4	221	3880814	418881	3432484	1933447
5km	70%	50000	4	279	5210978	502314	4665068	2421315
5km	70%	50000	4	225	3993238	452018	3496143	1768954
5km	70%	50000	4	198	3776760	428868	3302743	1769550
5km	70%	50000	4	284	4092058	435897	3608730	2025549
5km	70%	50000	4	196	3895469	414643	3450770	1915357
5km	70%	50000	4	233	3455792	392400	3029303	1497389
5km	70%	50000	4	259	4081049	437336	3571867	2123204
5km	70%	50000	4	209	4540621	517031	3967603	2127102
5km	70%	50000	4	299	3593059	415955	3149834	1595586
5km	70%	50000	4	209	3992969	452144	3515100	1804609
5km	70%	50000	4	361	4032599	383551	3613020	1851404
5km	70%	50000	4	224	4287148	470822	3772761	2092592
5km	70%	50000	4	303	3596880	391537	3176930	1545902
5km	70%	50000	4	175	3895830	423943	3436927	1744438
5km	70%	50000	4	279	4652397	456043	4136817	1997895
5km	70%	50000	4	413	3539851	413541	3094335	1704012
5km	70%	50000	4	186	3527780	390365	3098728	1523003
5km	70%	50000	4	277	4179677	442609	3698297	2150378
5km	70%	50000	4	252	3984704	449119	3485665	1729733
5km	70%	50000	4	301	4153373	451044	3643295	1761552
5km	70%	50000	4	253	3567784	393156	3126688	1660581
5km	70%	50000	4	178	3187332	351274	2800535	1638777
5km	70%	50000	4	256	3468750	396408	3030886	1806842
5km	70%	50000	4	315	4625889	475967	4080226	2307965
5km	70%	50000	4	234	4215295	411821	3747306	1920864
5km	70%	50000	4	190	3516901	404690	3079860	1818122
5km	70%	50000	4	368	4556259	446960	4069964	1978620
5km	70%	50000	4	251	3802113	440568	3315310	1828694
5km	70%	50000	4	194	3787126	406550	3339238	1692119
5km	70%	50000	4	256	4603183	445957	4112645	1981013
5km	70%	50000	4	267	4294617	389049	3862779	1978365
5km	70%	50000	4	288	3675934	400596	3243301	1820991
5km	70%	50000	4	298	5163913	478094	4640001	2115472
5km	70%	50000	4	211	3111391	363943	2715941	1703607
5km	70%	50000	4	216	3451937	376280	3043146	1529998
5km	70%	50000	4	268	4377495	439394	3864511	1725077
5km	70%	50000	4	193	3841214	409754	3393452	1769609
5km	70%	50000	4	317	3496274	433434	3036306	1947932
5km	70%	50000	4	298	3098513	365539	2701391	1567718
5km	70%	50000	4	362	4875290	530025	4312453	1988905
5km	70%	50000	4	202	3711750	418184	3244464	1591058
5km	70%	50000	4	227	4766701	499048	4226631	1942620
5km	70%	50000	4	257	3569647	421238	3125610	1538890
5km	70%	50000	4	227	4860400	465547	4350263	2171844
5km	70%	50000	4	272	3636073	412115	3189205	1919813
5km	70%	50000	4	194	4083601	474083	3559374	1910545
5km	70%	50000	4	250	3346710	403087	2907800	1647508
5km	70%	50000	4	246	3536267	395496	3110968	1635415
5km	70%	50000	4	214	3871455	422534	3387679	1504628
5km	70%	50000	4	206	3635576	394833	3221574	1665719
5km	70%	50000	4	249	3779687	416761	3318758	1660478
5km	70%	50000	4	383	3961676	409454	3518146	1599838
5km	70%	50000	4	254	4316127	414699	3860383	1844226
5km	70%	50000	4	263	3054984	328447	2680636	1364581
5km	70%	50000	4	257	4094374	422593	3629706	1712977
5km	70%	50000	4	226	3914284	408018	3470659	1739754
5km	70%	50000	4	212	4071074	479503	3565711	1705317
5km	70%	50000	4	228	4257117	483579	3733036	2314404
5km	70%	50000	4	163	3306908	354279	2918962	1578401
5km	70%	50000	4	338	3914757	414506	3465186	2026264
5km	70%	50000	4	231	3619161	392707	3161564	1767234
5km	70%	50000	4	226	3833963	424999	3363599	1693486
5km	70%	50000	4	305	2923936	330830	2570825	1466039
5km	70%	50000	4	277	3961892	409963	3518103	1887078
5km	70%	50000	4	176	3223215	328579	2837827	1397830
5km	70%	50000	4	297	3845311	416406	3391272	1991315
5km	70%	50000	4	187	2889857	352417	2514070	1348733
5km	70%	50000	4	203	3596396	356712	3220429	1636808
5km	70%	50000	4	282	3874107	430671	3386357	1855226
5km	70%	50000	4	221	3324851	391733	2904448	1478486
5km	70%	50000	4	196	4198012	487600	3655635	1900786
5km	70%	50000	4	201	4058944	446366	3576820	1728289
5km	70%	50000	4	207	3732911	407910	3288701	1616292
5km	70%	50000	4	204	3314565	408301	2858361	1788074
5km	70%	50000	4	220	4484373	444065	3998925	1867572
5km	70%	50000	4	281	3853929	436618	3352531	1698572
5km	70%	50000	4	246	3335442	375231	2934607	1596298
5km	70%	50000	4	268	3253341	369969	2851751	1515825
5km	70%	50000	4	274	3977511	439912	3502481	1674152
5km	70%	50000	4	326	5049478	478014	4522187	2281224
5km	70%	50000	4	250	4457811	439534	3992194	1997508
5km	70%	50000	4	221	3496879	395591	3063806	1737679
5km	70%	50000	4	236	4900475	539181	4315023	2389464
5km	70%	50000	4	203	4294892	430656	3814407	1992604
5km	70%	50000	4	268	4117139	400695	3694293	1990661
5km	70%	50000	4	306	5208128	502353	4661217	2256339
5km	70%	50000	4	236	3533691	394683	3095975	1721528
5km	70%	50000	4	280	4885433	515850	4338882	2299280
5km	70%	50000	4	241	3616037	395924	3157199	1691275
5km	70%	50000	4	263	3819559	444428	3336553	2159309
5km	70%	50000	4	226	3395656	377064	2990232	1588964
5km	70%	50000	4	195	3890372	459764	3392269	1787905
5km	70%	50000	4	319	4668282	469802	4157731	1966054
5km	70%	50000	4	323	4435946	440804	3961656	2187708
5km	70%	50000	4	261	4178599	464923	3664199	2085498
5km	70%	50000	4	256	4066979	414133	3601282	1946520
5km	70%	50000	4	258	4034618	438606	3560527	1840636
5km	70%	50000	4	267	4200490	465007	3696992	1916203
5km	70%	50000	4	269	3885831	406667	3428348	1760441
5km	70%	50000	4	341	4361952	455243	3868007	2074493
5km	70%	50000	4	249	3326349	394554	2891577	1773995
5km	70%	50000	4	240	3682851	390040	3258398	1692304
5km	70%	50000	4	295	4836660	468450	4300563	2138414
5km	70%	50000	4	263	3527016	406574	3081835	1702862
5km	70%	50000	4	395	3222626	351222	2831537	1596309
5km	70%	50000	4	255	4292040	442030	3794172	2139226
5km	70%	50000	4	237	3134922	354094	2736642	1581964
5km	70%	50000	4	215	4258941	462147	3751151	1912798
5km	70%	50000	4	238	3950403	394059	3502519	1613077
5km	70%	50000	4	244	4557392	417451	4092295	1993384
5km	70%	50000	4	355	3819780	392856	3374883	1881132
5km	70%	50000	4	167	3582570	404944	3148123	1774788
5km	70%	50000	4	326	5614605	538771	5011189	2616394
5km	70%	50000	4	193	4057363	442644	3577597	1874960
5km	70%	50000	4	270	4302217	485461	3774258	1865368
5km	70%	50000	4	211	4106713	459411	3586465	1827467
5km	70%	50000	4	273	3841918	416757	3380120	1754821
5km	70%	50000	4	248	3913152	453420	3419496	1888500
5km	70%	50000	4	234	4174006	455606	3651719	1892000
5km	70%	50000	4	311	4140088	447347	3669636	2011754
5km	70%	50000	4	206	3642299	385461	3222994	1650098
5km	70%	50000	4	244	3893379	403162	3437996	1570443
5km	70%	50000	4	322	4541992	439363	4067589	1941677
5km	70%	50000	4	284	4565445	447750	4062757	2134674
5km	70%	50000	4	198	3436474	402179	3000373	1594411
5km	70%	50000	4	372	4200215	408588	3757302	1850906
5km	70%	50000	4	255	4242296	436787	3764744	2031231
5km	70%	50000	4	304	3797583	420008	3326053	1756783
5km	70%	50000	4	347	3779209	375427	3373592	1667324
5km	70%	50000	4	358	4262674	437638	3795811	2026766
5km	70%	50000	4	204	4600969	519329	4035807	2369917
5km	70%	50000	4	281	4504861	416731	4052998	1923696
5km	70%	50000	4	195	3790404	395786	3319177	1655689
5km	70%	50000	4	217	3705169	392025	3276684	1784313
5km	70%	50000	4	246	3903113	420730	3432464	1834325
5km	70%	50000	4	198	3230453	391175	2798743	1582978
5km	70%	50000	4	297	4727103	454469	4214260	1993097
5km	70%	50000	4	160	3423826	367561	3035760	1581272
5km	70%	50000	4	318	5004402	508636	4455067	2213470
5km	70%	50000	4	303	3918726	396292	3475070	1739695
5km	70%	50000	4	224	4507623	476013	3986569	2043568
5km	70%	50000	4	272	4088063	388522	3665169	1902095
5km	70%	50000	4	342	4823579	498728	4259329	2273350
5km	70%	50000	4	328	3171634	354370	2780041	1726498
5km	70%	50000	4	235	3766343	420322	3320982	1878375
5km	70%	50000	4	243	3489740	376467	3081312	1827279
5km	70%	50000	4	204	3903919	440647	3431928	1795026
5km	70%	50000	4	318	3753699	376722	3321079	1679246
5km	70%	50000	4	328	4812510	458279	4314956	2080124
5km	70%	50000	4	300	3176787	358319	2778459	1605291
5km	70%	50000	4	314	3706162	432698	3240845	1944532
5km	70%	50000	4	245	3696977	400599	3259073	1759995
5km	70%	50000	4	201	3505928	391407	3083284	1810737
5km	70%	50000	4	338	3923751	443061	3445298	1741622
5km	70%	50000	4	357	4589111	447779	4111352	2002665
5km	70%	50000	4	283	4401708	444474	3917779	2044144
5km	70%	50000	4	226	4095337	436700	3593921	1913266
5km	70%	50000	4	259	3462584	403503	3040174	1715902
5km	70%	50000	4	187	4931558	520381	4347230	2181277
5km	70%	50000	4	208	3421117	385302	2993103	1653071
5km	70%	50000	4	239	4041854	456493	3518617	1981939
5km	70%	50000	4	175	3714112	387389	3292405	1714180
5km	70%	50000	4	264	3949662	430254	3489289	1662869
5km	70%	50000	4	240	4425692	518519	3851666	2189745
5km	70%	50000	4	291	4444725	434708	3977637	1714816
5km	70%	50000	4	207	3460308	407224	3014127	1586812
5km	70%	50000	4	279	3831873	390823	3365716	1729240
5km	70%	50000	4	227	3304921	397954	2865340	1712899
5km	70%	50000	4	244	3404466	391387	2970399	1699485
5km	70%	50000	4	319	3924357	431190	3443592	1603822
5km	70%	50000	4	238	5374412	538578	4783163	2224248
5km	70%	50000	4	289	3482142	430272	3027717	1748810
5km	70%	50000	4	259	3576608	374803	3144689	1718376
5km	70%	50000	4	272	3582965	395311	3144909	1743864
5km	70%	50000	4	244	3484407	406415	3044983	1755676
5km	70%	50000	4	239	4673823	488376	4155934	2204989
5km	70%	50000	4	227	4979695	510001	4425850	2261047
5km	70%	50000	4	252	3657955	411952	3223472	1748721
5km	70%	50000	4	234	4444626	445669	3967886	1779647
5km	70%	50000	4	284	4998801	485398	4444499	2258779
5km	70%	50000	4	218	3781913	428294	3302688	1627709
5km	70%	50000	4	294	3814821	404269	3348390	1650422
5km	70%	50000	4	284	3982368	438842	3514194	1917724
5km	70%	50000	4	317	4564478	466147	4055761	1760486
5km	70%	50000	4	224	5278221	544252	4669754	2496501
5km	70%	50000	4	231	3329128	359038	2935196	1677454
5km	70%	50000	4	254	3063519	353172	2683696	1369208
5km	70%	50000	4	265	4352332	438612	3876787	2032166
5km	70%	50000	4	274	3979431	411065	3508108	1835478
5km	70%	50000	4	324	4014030	467342	3489057	1908147
5km	70%	50000	4	282	3954679	451962	3437836	1922160
5km	70%	50000	4	346	4363808	474419	3845740	1903673
5km	70%	50000	4	288	3844144	359980	3452035	1749079
5km	70%	50000	4	242	4410158	494943	3865718	2081015
5km	70%	50000	4	242	6303573	583008	5623993	2565432
5km	70%	50000	4	265	3656808	383197	3241939	1652504
5km	70%	50000	4	332	5105355	482327	4567180	2455814
5km	70%	50000	4	334	4272080	466297	3758443	2186479
5km	70%	50000	4	257	3537246	412045	3084566	1719192
5km	70%	50000	4	252	4977148	471296	4479372	2063157
5km	70%	50000	4	230	3431419	379256	3017322	1571423
5km	70%	50000	4	212	3455732	375819	3057532	1554207
5km	70%	50000	4	198	3728782	400114	3288378	1684218
5km	70%	50000	4	265	4305506	473548	3775321	1884159
5km	70%	50000	4	276	3645556	372560	3243983	1597791
5km	70%	50000	4	249	4232832	469856	3697996	1802555
5km	70%	50000	4	251	4136285	476062	3606127	1892776
5km	70%	50000	4	327	4684447	459327	4178000	2222942
5km	70%	50000	4	238	3372403	402047	2925224	1681319
5km	70%	50000	4	298	4477491	432922	3987563	2082766
5km	70%	50000	4	278	3354190	386406	2919977	1578885
5km	70%	50000	4	271	3865934	398761	3445459	1822142
5km	70%	50000	4	247	3406525	386442	2957979	1642622
5km	70%	50000	4	252	3914113	414479	3435780	1755744
5km	70%	50000	4	195	3897382	369963	3496321	1773731
5km	70%	50000	4	284	3982592	403548	3504333	1880168
5km	70%	50000	4	256	4021331	440566	3542998	1811349
5km	70%	50000	4	253	3492242	361239	3104101	1560304
5km	70%	50000	4	297	3496064	367023	3098827	1485047
5km	70%	50000	4	303	3887656	455240	3377872	1831833
5km	70%	50000	4	258	3189067	363572	2795129	1507689
5km	70%	50000	4	226	3689857	408474	3225128	1766898
5km	70%	50000	4	219	4313904	464923	3819613	1982490
5km	70%	50000	4	253	3569938	393198	3133061	1598459
5km	70%	50000	4	230	3797937	438643	3281623	1743151
5km	70%	50000	4	211	3723635	373960	3315454	1775282
5km	70%	50000	4	396	4766520	434929	4282333	2166370
5km	70%	50000	4	283	3827043	462445	3315486	1798465
5km	70%	50000	4	226	4300713	442399	3821952	1914148
5km	70%	50000	4	272	4617198	479455	4085334	2118947
5km	70%	50000	4	372	4094074	478770	3581108	1893419
5km	70%	50000	4	184	3497786	402629	3064058	1649043
5km	70%	50000	4	258	3364433	369057	2964290	1583343
5km	70%	50000	4	299	3878946	432447	3407420	1785619
5km	70%	50000	4	371	4749423	468638	4224726	2136022
5km	70%	50000	4	173	3401051	370825	2997743	1541551
5km	70%	50000	4	210	3885707	398399	3435499	1565433
5km	70%	50000	4	476	2812889	324030	2466005	1554796
5km	70%	50000	4	349	3597321	428386	3140216	1713221
5km	70%	50000	4	252	4058544	441394	3579985	1803981
5km	70%	50000	4	187	3923199	459136	3431427	1967586
5km	70%	50000	4	194	3777456	421561	3312984	1943056
5km	70%	50000	4	276	4192683	466386	3672385	2008009
5km	70%	50000	4	216	4671397	448757	4177551	1956670
5km	70%	50000	4	335	3899941	422319	3442453	1677263
5km	70%	50000	4	223	4472533	455468	3987356	1935575
5km	70%	50000	4	245	4788756	484318	4255471	2107667
5km	70%	50000	4	256	2924925	334481	2562357	1462821
5km	70%	50000	4	210	3836961	446295	3345444	1949293
5km	70%	50000	4	245	4140424	430648	3663954	1704235
5km	70%	50000	4	162	4149151	441973	3670668	1856170
5km	70%	50000	4	264	4341434	493900	3797489	2377731
5km	70%	50000	4	219	4501979	453875	4014831	1969931
5km	70%	50000	4	288	4192715	405171	3745315	1819640
5km	70%	50000	4	219	4497011	449377	4005498	2162776
5km	70%	50000	4	300	4584149	476071	4069543	2079643
5km	70%	50000	4	191	3701632	427035	3252849	1494227
5km	70%	50000	4	218	3478319	374296	3074910	1577928
5km	70%	50000	4	379	4583975	506324	4046348	2163029
5km	70%	50000	4	224	3730269	402492	3285239	1559481
5km	70%	50000	4	177	2968099	346412	2602929	1449164
5km	70%	50000	4	228	3835030	421016	3384449	1846366
5km	70%	50000	4	223	3635140	380410	3222236	1548320
5km	70%	50000	4	307	3965100	426888	3497764	1840678
5km	70%	50000	4	282	3938499	393951	3497125	1600104
5km	70%	50000	4	258	4761074	480543	4235625	2249523
5km	70%	50000	4	271	4177531	428115	3698322	1907563
5km	70%	50000	4	281	3449961	378197	3026289	1939666
5km	70%	50000	4	217	4948703	487165	4403547	2164364
5km	70%	50000	4	350	3837658	374947	3415042	1714400
5km	70%	50000	4	255	3105136	356108	2715328	1633270
5km	70%	50000	4	331	4064397	420859	3605400	1946074
5km	70%	50000	4	275	3262349	366746	2865679	1598554
5km	70%	50000	4	203	3447309	371639	3049233	1571576
5km	70%	50000	4	196	3253131	373341	2832419	1560250
5km	70%	50000	4	339	3814368	412894	3377971	1704712
5km	70%	50000	4	279	3711554	390563	3267292	2107607
5km	70%	50000	4	277	3506384	383306	3098876	1929096
5km	70%	50000	4	179	3849809	395870	3427206	1816653
5km	70%	50000	4	335	3977918	466198	3476749	1966421
5km	70%	50000	4	250	4112136	456449	3612950	1845515
5km	70%	50000	4	263	4961095	520282	4383378	2253591
5km	70%	50000	4	309	3827626	452815	3341921	1757491
5km	70%	50000	4	297	4418415	485624	3877594	1953339
5km	70%	50000	4	221	4052671	393549	3597326	1879908
5km	70%	50000	4	207	4403502	453157	3913202	1724038
5km	70%	50000	4	234	3190115	341521	2800275	1454880
5km	70%	50000	4	338	3322282	387490	2899747	1899797
5km	70%	50000	4	252	3533727	369234	3129569	1657559
5km	70%	50000	4	277	4162340	445371	3691942	2049444
5km	70%	50000	4	271	3669484	417503	3209002	1958807
5km	70%	50000	4	262	3945862	385671	3521198	1673682
5km	70%	50000	4	223	3751507	391530	3318815	1714461
5km	70%	50000	4	242	3810351	454153	3324001	1886399
5km	70%	50000	4	218	4461560	475546	3943746	2031880
5km	70%	50000	4	201	3924554	418039	3464397	1811585
5km	70%	50000	4	299	3898030	432608	3417327	1816717
5km	70%	50000	4	362	4129926	470304	3632177	1959458
5km	70%	50000	4	358	4789897	473795	4256757	2030882
5km	70%	50000	4	242	4749287	454545	4261536	2135724
5km	70%	50000	4	358	4266678	453524	3760565	1976460
5km	70%	50000	4	238	3390206	402903	2965100	1964101
5km	70%	50000	4	260	3826388	395297	3381215	1814699
5km	70%	50000	4	299	4659179	481300	4119044	2117483
5km	70%	50000	4	324	3736430	435991	3264103	1916563
5km	70%	50000	4	321	3785922	444131	3307401	1727525
5km	70%	50000	4	282	3053394	354847	2663853	1611916
5km	70%	50000	4	206	3346900	367558	2965901	1308499
5km	70%	50000	4	262	4156892	473851	3641824	1890488
5km	70%	50000	4	187	3634493	432836	3165943	1668320
5km	70%	50000	4	288	4441720	492014	3904737	2150094
5km	70%	50000	4	291	5394302	530828	4801295	2359288
5km	70%	50000	4	270	4241602	437970	3733956	2227278
5km	70%	50000	4	393	4612117	490673	4067271	2189207
5km	70%	50000	4	243	4018377	428047	3533249	1997894
5km	70%	50000	4	230	3497671	402348	3056231	1977743
5km	70%	50000	4	306	5100611	524114	4539734	2542713
5km	70%	50000	4	256	3090869	333023	2733190	1572523
5km	70%	50000	4	274	4107118	408316	3666850	1813648
5km	70%	50000	4	293	3778864	396925	3332825	1773685
5km	70%	50000	4	259	4679676	451148	4177798	2056659
5km	70%	50000	4	202	3663285	434110	3180569	2212399
5km	70%	50000	4	233	3788893	418899	3347630	1835173
5km	70%	50000	4	346	3890285	441614	3416228	1771976
5km	70%	50000	4	270	3646149	398853	3203289	1550360
5km	70%	50000	4	309	3949295	436788	3469954	2013189
5km	70%	50000	4	179	4030694	444300	3531991	1841998
5km	70%	50000	4	248	3902484	416504	3456353	1677377
5km	70%	50000	4	274	3641654	384308	3222487	1839694
5km	70%	50000	4	196	4272980	442808	3798674	1703970
5km	70%	50000	4	204	4348862	469355	3834756	1971453
5km	70%	50000	4	275	3717912	402823	3270119	1630101
5km	70%	50000	4	294	4050277	445233	3574259	1758883
5km	70%	50000	4	293	4690686	463751	4179305	1912284
5km	70%	50000	4	264	4558638	504437	4011828	1978518
5km	70%	50000	4	254	4507416	435354	4018947	2030782
5km	70%	50000	4	234	3410816	350861	3020137	1522829
5km	70%	50000	4	306	4046362	453787	3563470	1902133
5km	70%	50000	4	193	3739610	419744	3288612	1750777
5km	70%	50000	4	206	3341645	360788	2944236	1711737
5km	70%	50000	4	312	3469491	369519	3067338	1693022
5km	70%	50000	4	270	4183986	443499	3684219	2036049
5km	70%	50000	4	327	4327363	414645	3880900	2092139
5km	70%	50000	4	212	4176784	442677	3696677	1701731
5km	70%	50000	4	230	3835378	410421	3398805	1688025
5km	70%	50000	4	249	3932548	426371	3475735	1809379
5km	70%	50000	4	205	4090198	486231	3548846	1847589
5km	70%	50000	4	295	3678851	398208	3235765	1895015
5km	70%	50000	4	290	4151385	481444	3637565	1896870
5km	70%	50000	4	262	3965772	415290	3503871	1750181
5km	70%	50000	4	295	3864199	442804	3370781	2114032
5km	70%	50000	4	289	4117264	434234	3646741	1743098
5km	70%	50000	4	213	3849541	420002	3391360	1634538
5km	70%	50000	4	257	4197545	444606	3699612	1751065
5km	70%	50000	4	224	3504989	383530	3080100	1680393
5km	70%	50000	4	241	3042846	347062	2645248	1557039
5km	70%	50000	4	240	3776704	435034	3310780	1895233
5km	70%	50000	4	221	3818993	406795	3373055	1667290
5km	70%	50000	4	234	3549022	398457	3105775	1489359
5km	70%	50000	4	218	4508300	443992	4026878	2241165
5km	70%	50000	4	378	3760776	456684	3281981	2066095
5km	70%	50000	4	330	3602861	394060	3170749	1971408
5km	70%	50000	4	258	4132485	434016	3667500	2000026
5km	70%	50000	4	177	3568686	380272	3157373	1604251
5km	70%	50000	4	297	4052637	420258	3585795	1942354
5km	70%	50000	4	253	3607146	418700	3159988	1627987
5km	70%	50000	4	306	5268197	491488	4748253	2295314
5km	70%	50000	4	327	4441156	482612	3903538	2109563
5km	70%	50000	4	214	3800102	398060	3358482	1666428
5km	70%	50000	4	254	3743572	431681	3271293	1748288
5km	70%	50000	4	244	4369608	471962	3866774	1842626
5km	70%	50000	4	219	4431229	482111	3910738	1979433
5km	70%	50000	4	329	4727361	501816	4169319	2316766
5km	70%	50000	4	303	3585080	395317	3165526	1660054
5km	70%	50000	4	252	4123672	446235	3647733	1823262
5km	70%	50000	4	205	4286129	457423	3791614	1831403
5km	70%	50000	4	372	4445020	499143	3900014	1969513
5km	70%	50000	4	330	3877777	423363	3401692	1908527
5km	70%	50000	4	243	3520823	396174	3089725	1597629
5km	70%	50000	4	225	3825739	444624	3334421	1844364
5km	70%	50000	4	269	3612417	421806	3159194	1901436
5km	70%	50000	4	207	4690346	493656	4156686	2023918
5km	70%	50000	4	324	4031809	475918	3504925	1838433
5km	70%	50000	4	251	4008879	449160	3512762	1787113
5km	70%	50000	4	277	3645113	413252	3203759	1566644
5km	70%	50000	4	342	5072046	453173	4585379	1965749
5km	70%	50000	4	273	4129360	437641	3650367	1891115
5km	70%	50000	4	302	3778051	449039	3297023	1850273
5km	70%	50000	4	243	3501277	394101	3071001	1614280
5km	70%	50000	4	277	3179423	364870	2792891	1596433
5km	70%	50000	4	250	4256266	495870	3720873	1988559
5km	70%	50000	4	307	4526055	491218	3993802	2061054
5km	70%	50000	4	238	3910679	446258	3392727	1888216
5km	70%	50000	4	176	2938069	373809	2527123	1440329
5km	70%	50000	4	167	2448172	323803	2085172	1422831
5km	70%	50000	4	258	3668228	432806	3204812	1971938
5km	70%	50000	4	250	4262120	439213	3795481	2220125
5km	70%	50000	4	288	3926915	442442	3456296	1921463
5km	70%	50000	4	255	5581541	585781	4944957	2515263
5km	70%	50000	4	295	3051012	357867	2661346	1587325
5km	70%	50000	4	196	3835016	433501	3357847	1726351
5km	70%	50000	4	230	4193015	458396	3695480	1869970
5km	70%	50000	4	300	4351870	477601	3814745	1796184
5km	70%	50000	4	315	4514599	441618	4023162	2102406
5km	70%	50000	4	179	3738733	412112	3280447	1743071
5km	70%	50000	4	271	4237464	511916	3664685	2378645
5km	70%	50000	4	379	4980947	503954	4431642	2161186
5km	70%	50000	4	292	4289176	455484	3798328	1909607
5km	70%	50000	4	206	3641418	430646	3189633	1660133
5km	70%	50000	4	329	4304874	504237	3753126	2192459
5km	70%	50000	4	245	5431357	538990	4835403	2299236
5km	70%	50000	4	294	3365307	378279	2946580	1775528
5km	70%	50000	4	340	4246008	446844	3752290	1809447
5km	70%	50000	4	264	3848365	420556	3388976	1935329
5km	70%	50000	4	155	3821515	431074	3355794	1840421
5km	70%	50000	4	255	3040534	345297	2643531	1505983
5km	70%	50000	4	209	3252682	361283	2856149	1603169
5km	70%	50000	4	264	3180859	354825	2804354	1566777
5km	70%	50000	4	267	3585177	385480	3147481	1554083
5km	70%	50000	4	357	3531096	402200	3087269	1948337
5km	70%	50000	4	240	3824299	418137	3371448	1908653
5km	70%	50000	4	264	3759277	379436	3349851	1758032
5km	70%	50000	4	232	4118283	418057	3673317	1844223
5km	70%	50000	4	195	3720623	451781	3225463	1888123
5km	70%	50000	4	346	3905055	458876	3410518	2133673
5km	70%	50000	4	201	4222335	444464	3728398	1930830
5km	70%	50000	4	272	3532038	363910	3120760	1560397
5km	70%	50000	4	247	4255583	406083	3793288	1781733
5km	70%	50000	4	284	4419022	407857	3954927	1827162
5km	70%	50000	4	299	3634099	436488	3147382	1769122
5km	70%	50000	4	258	4659091	469894	4150846	2210997
5km	70%	50000	4	197	4162551	448452	3667867	1834828
5km	70%	50000	4	358	4072885	460427	3576536	2065289
5km	70%	50000	4	457	4853861	475745	4341558	2163184
5km	70%	50000	4	298	3114654	343682	2723850	1480659
5km	70%	50000	4	250	3891266	432488	3412866	1630702
5km	70%	50000	4	344	4082603	453325	3579715	1854465
5km	70%	50000	4	341	4373454	415952	3915932	2199395
5km	70%	50000	4	239	4437438	454591	3936143	1923068
5km	70%	50000	4	278	3919060	446637	3418543	1822890
5km	70%	50000	4	310	3396223	344237	3009673	1615320
5km	70%	50000	4	320	3838976	432971	3378622	1681793
5km	70%	50000	4	291	3998625	435240	3524136	1795399
5km	70%	50000	4	261	3532969	397720	3108434	1771269
5km	70%	50000	4	268	4124310	415125	3669178	2095479
5km	70%	50000	4	318	3799271	446585	3315275	1824418
5km	70%	50000	4	277	3129791	382342	2724925	1543893
5km	70%	50000	4	285	4725946	478853	4207320	2274693
5km	70%	50000	4	182	3692557	403067	3247677	1675848
5km	70%	50000	4	206	4255392	459245	3723671	1885599
5km	70%	50000	4	243	4573279	468489	4061780	1949044
5km	70%	50000	4	191	3278561	398374	2859743	1586192
5km	70%	50000	4	265	4382059	484134	3877696	1833939
5km	70%	50000	4	325	4322813	432039	3840347	2335633
5km	70%	50000	4	274	3449793	369830	3042672	1797315
5km	70%	50000	4	252	4084036	468556	3562789	1968693
5km	70%	50000	4	299	3826364	396036	3388153	1863404
5km	70%	50000	4	246	3719659	430301	3239188	1719591
5km	70%	50000	4	362	3803297	430432	3302879	1916404
5km	70%	50000	4	266	4140076	478576	3618588	2067264
5km	70%	50000	4	484	5233473	486011	4709732	2254473
5km	70%	50000	4	192	3933198	449928	3445511	1644055
5km	70%	50000	4	225	4547762	471901	4034601	2042803
5km	70%	50000	4	275	3606095	412910	3167863	1622517
5km	70%	50000	4	302	4073809	450269	3553888	1854882
5km	70%	50000	4	260	4596822	470202	4071569	2205300
5km	70%	50000	4	311	4670717	543395	4087987	2459314
5km	70%	50000	4	274	3715753	378490	3303994	1821574
5km	70%	50000	4	200	3280618	355893	2889070	1529782
5km	70%	50000	4	197	3909140	415380	3436652	1764413
5km	70%	50000	4	237	4333423	463634	3828880	2018311
5km	70%	50000	4	253	4194413	392945	3741906	1915907
5km	70%	50000	4	221	3869578	404943	3445155	1632690
5km	70%	50000	4	220	3415833	384386	3008307	1538079
5km	70%	50000	4	245	4071551	442235	3553926	1800360
5km	70%	50000	4	336	4322166	450644	3821032	1822170
5km	70%	50000	4	231	4286174	466740	3768201	2053216
5km	70%	50000	4	239	3521302	368955	3101492	1504165
5km	70%	50000	4	305	3859124	437863	3374225	2024956
5km	70%	50000	4	226	3493974	375083	3089287	1590947
5km	70%	50000	4	323	4494281	487217	3952791	1775317
5km	70%	50000	4	190	3120169	390282	2678129	1652304
5km	70%	50000	4	340	4971950	469245	4458437	2259855
5km	70%	50000	4	327	4484252	456566	4000766	1928233
5km	70%	50000	4	294	4729461	469589	4232542	2194684
5km	70%	50000	4	333	5593705	525344	4988258	2483742
5km	70%	50000	4	321	3801564	415184	3317082	1629061
5km	70%	50000	4	239	3502934	396092	3054606	1678828
5km	70%	50000	4	422	3211906	316868	2857056	1503540
5km	70%	50000	4	244	4625562	511812	4060915	2190672
5km	70%	50000	4	306	4125065	443689	3636176	2009483
5km	70%	50000	4	199	3399241	360956	3021366	1549043
5km	70%	50000	4	291	4113697	469886	3616668	1820650
5km	70%	50000	4	257	3958241	472101	3437209	1846018
5km	70%	50000	4	237	3315054	361591	2902978	1541051
5km	70%	50000	4	307	3292006	349362	2889807	1610716
5km	70%	50000	4	287	3221666	341830	2850679	1505828
5km	70%	50000	4	236	3913011	385314	3492391	1793970
5km	70%	50000	4	271	4303790	413107	3855681	1912094
5km	70%	50000	4	240	2819235	333533	2453231	1452501
5km	70%	50000	4	284	4875097	442021	4381413	2067289
5km	70%	50000	4	355	3357309	409292	2921427	1563220
5km	70%	50000	4	333	3421733	412620	2960315	1910386
5km	70%	50000	4	317	4125637	475581	3611429	2182487
5km	70%	50000	4	244	3950188	399789	3505670	1763368
5km	70%	50000	4	417	3708967	407339	3262784	1794190
5km	70%	50000	4	259	5318718	505351	4765460	2385527
5km	70%	50000	4	286	3831512	424370	3346795	1808702
5km	70%	50000	4	261	3604930	394714	3177359	1805951
5km	70%	50000	4	337	3780424	444315	3303845	1999896
5km	70%	50000	4	253	3615348	396053	3170824	1786476
5km	70%	50000	4	259	4288209	454218	3795653	2130983
5km	70%	50000	4	289	4113589	435326	3639795	1811405
5km	70%	50000	4	238	3573043	393484	3145216	1674741
5km	70%	50000	4	402	3621514	403055	3182566	1702899
5km	70%	50000	4	191	3375028	379695	2976183	1418759
5km	70%	50000	4	195	4425161	503839	3861811	2048408
5km	70%	50000	4	270	3257897	370566	2857872	1531448
5km	70%	50000	4	198	3841740	409471	3399611	1686484
5km	70%	50000	4	308	3726137	431759	3270616	1938157
5km	70%	50000	4	367	4525572	498995	3955433	2113348
5km	70%	50000	4	225	4131281	465898	3590189	1851852
5km	70%	50000	4	229	4411060	452526	3890440	1903115
5km	70%	50000	4	212	5270485	514723	4718342	2185083
5km	70%	50000	4	227	4220514	447762	3729841	1941502
5km	70%	50000	4	292	5255729	531527	4692783	2140280
5km	70%	50000	4	225	3406728	361512	3014583	1714714
5km	70%	50000	4	455	3354752	377910	2950080	1766144
5km	70%	50000	4	264	4153201	384551	3723110	1876889
5km	70%	50000	4	319	3714750	427635	3248647	1861950
5km	70%	50000	4	245	4567108	480978	4032955	2097867
5km	70%	50000	4	184	3761294	406736	3328304	1734477
5km	70%	50000	4	311	3975869	384241	3552955	1827765
5km	70%	50000	4	307	4340635	444533	3855297	1908841
5km	70%	50000	4	261	4208678	425614	3727183	1819232
5km	70%	50000	4	295	4182797	499529	3641402	2123804
5km	70%	50000	4	308	3858305	412119	3402097	2017684
5km	70%	50000	4	274	3595772	420299	3141577	1670821
5km	70%	50000	4	263	3188903	365787	2796552	1578820
5km	70%	50000	4	342	4446610	497240	3891518	1989230
5km	70%	50000	4	207	3242932	382477	2837099	1369409
5km	70%	50000	4	302	4193037	472110	3674022	2047038
5km	70%	50000	4	256	4023986	428626	3570099	1898653
5km	70%	50000	4	351	3957943	451669	3446934	1877968
5km	70%	50000	4	218	3491251	374976	3056985	1767729
5km	70%	50000	4	252	3127773	327601	2752662	1574658
5km	70%	50000	4	213	3761240	410141	3303103	1775156
5km	70%	50000	4	199	3893250	422154	3435607	1946274
5km	70%	50000	4	207	3443136	373742	3012309	1598815
5km	70%	50000	4	325	3869649	385039	3430036	1753748
5km	70%	50000	4	218	2810436	324714	2465190	1346812
5km	70%	50000	4	261	3650408	338094	3287248	1703324
5km	70%	50000	4	252	4109243	443199	3630012	1833822
5km	70%	50000	4	281	4260042	503974	3698530	2086312
5km	70%	50000	4	355	3789341	455319	3304890	1840308
5km	70%	50000	4	268	4205874	453954	3714917	1931476
5km	70%	50000	4	246	5018289	497720	4462420	2339135
5km	70%	50000	4	244	4182632	493869	3654949	2136922
5km	70%	50000	4	269	4115838	431722	3643781	1845548
5km	70%	50000	4	245	3897394	436152	3431712	2004851
5km	70%	50000	4	316	4176344	417374	3729541	1890834
5km	70%	50000	4	273	3717546	431200	3260745	1625079
5km	70%	50000	4	275	3409185	377823	2994884	1648773
5km	70%	50000	4	227	3400723	390678	2977630	1757770
5km	70%	50000	4	257	3266799	354397	2889255	1683781
5km	70%	50000	4	276	4169413	426086	3706209	1983263
5km	70%	50000	4	279	4265955	466326	3770901	2024559
5km	70%	50000	4	243	4318186	487159	3793125	1985824
5km	70%	50000	4	221	3724384	401797	3293234	1674799
5km	70%	50000	4	253	2941030	335028	2582207	1416796
5km	70%	50000	4	234	3642055	419857	3185437	1844257
5km	70%	50000	4	235	3496286	425115	3037802	1752673
5km	70%	50000	4	228	4275081	461260	3735738	1946161
5km	70%	50000	4	179	3896404	434699	3425084	1630942
5km	70%	50000	4	197	4044344	419071	3580100	1912268
5km	70%	50000	4	234	4764994	521162	4185829	2021052
5km	70%	50000	4	245	3893807	442099	3411465	2086487
5km	70%	50000	4	263	4676890	480975	4162303	2060049
5km	70%	50000	4	194	3131713	361572	2742980	1593503
5km	70%	50000	4	288	3940702	434330	3466218	1689323
5km	70%	50000	4	202	4436079	494609	3889684	1901244
5km	70%	50000	4	207	3741895	397580	3300322	1761172
5km	70%	50000	4	217	3812070	411469	3316946	1475057
5km	70%	50000	4	224	3449059	382620	3028922	1721660
5km	70%	50000	4	226	3674265	394384	3234025	1976652
5km	70%	50000	4	208	4249174	440536	3754414	1876743
5km	70%	50000	4	262	3587681	406259	3141147	1698119
5km	70%	50000	4	231	4067769	437880	3570915	2123936
5km	70%	50000	4	320	4569706	473370	4053710	2166241
5km	70%	50000	4	238	3778089	401321	3342427	1644140
5km	70%	50000	4	180	3363054	381991	2941082	1751164
5km	70%	50000	4	244	4947645	506174	4391644	2656185
5km	70%	50000	4	365	4492165	457353	3992857	2148618
5km	70%	50000	4	269	4153171	477742	3615891	2212467
5km	70%	50000	4	239	4000611	407535	3563411	2017751
5km	70%	50000	4	209	4074988	399692	3654103	1945643
5km	70%	50000	4	284	4414976	402888	3978631	1988090
5km	70%	50000	4	223	4100674	438170	3639601	1948549
5km	70%	50000	4	204	3438847	393855	2987626	1439357
5km	70%	50000	4	222	3807840	415087	3353535	1798327
5km	70%	50000	4	208	4265836	473192	3738148	1770272
5km	70%	50000	4	248	4400571	512779	3855183	2037135
5km	70%	50000	4	232	3833561	427673	3360934	1880733
5km	70%	50000	4	228	3670937	416125	3218298	1842508
5km	70%	50000	4	207	3487384	417900	3036042	1790437
5km	70%	50000	4	201	3294309	373667	2886692	1530296
5km	70%	50000	4	236	3040074	332858	2681349	1534859
5km	70%	50000	4	319	3110931	322257	2764927	1451476
5km	70%	50000	4	207	3530288	404117	3082578	1890314
5km	70%	50000	4	257	3347726	385801	2914220	1539755
5km	70%	50000	4	340	4608958	484128	4092377	2326724
5km	70%	50000	4	399	3960673	422488	3497728	1830544
5km	70%	50000	4	183	4394897	456656	3877857	1964177
5km	70%	50000	4	298	4070901	466887	3563582	2047982
5km	70%	50000	4	264	3942669	403764	3498024	1871908
5km	70%	50000	4	243	3891351	448412	3406894	1737426
5km	70%	50000	4	217	3692019	414478	3241487	1692984
5km	70%	50000	4	187	3558605	403120	3104888	1876031
5km	70%	50000	4	235	4467879	497665	3919135	1981722
5km	70%	50000	4	204	5183894	491032	4618902	2079393
5km	70%	50000	4	219	4358652	514997	3793092	1920688
5km	70%	50000	4	200	4339711	461182	3844886	1900381
5km	70%	50000	4	285	4868931	478623	4327053	2087897
5km	70%	50000	4	204	4712641	522065	4128428	2063084
5km	70%	50000	4	372	4111283	468626	3593470	1942371
5km	70%	50000	4	224	3957023	435833	3483385	1787593
5km	70%	50000	4	266	3392132	381510	2982719	1539602
5km	70%	50000	4	413	3384409	376140	2966638	1684665
5km	70%	50000	4	296	3682750	404239	3240732	1690571
5km	70%	50000	4	280	3528844	382358	3114299	1550931
5km	70%	50000	4	231	4371309	502509	3823819	1934515
5km	70%	50000	4	255	4229579	435135	3755032	1876531
5km	70%	50000	4	257	4655884	496122	4124841	2293607
5km	70%	50000	4	255	3791814	420127	3347808	1939342
5km	70%	50000	4	243	3986449	444397	3501738	1834388
5km	70%	50000	4	323	4554746	496375	4018161	2245750
5km	70%	50000	4	287	4468167	471323	3946949	2079890
5km	70%	50000	4	288	4401679	456826	3923087	1966216
5km	70%	50000	4	237	3770886	403206	3311294	1744118
5km	70%	50000	4	238	4223799	442878	3736144	1852550
5km	70%	50000	4	263	4349011	457417	3830334	1986673
5km	70%	50000	4	296	4342995	501400	3792193	2063623
5km	70%	50000	4	214	4055314	460681	3561948	1759703
5km	70%	50000	4	212	2917954	346370	2529301	1523013
5km	70%	50000	4	300	4117784	442479	3607211	2077028
5km	70%	50000	4	297	3754274	431764	3265104	2001648
5km	70%	50000	4	269	3940580	461094	3443873	2014653
5km	70%	50000	4	289	3657768	411909	3204384	1863621
5km	70%	50000	4	218	3854994	408104	3408771	1686621
5km	70%	50000	4	310	3705676	420865	3253940	1740952
5km	70%	50000	4	265	3576709	398943	3124155	1625969
5km	70%	50000	4	314	4194974	474954	3673301	2055945
5km	70%	50000	4	229	4557752	453745	4060357	1901659
5km	70%	50000	4	193	3306145	379732	2887571	1702068
5km	70%	50000	4	369	4465131	477060	3961168	2071594
5km	70%	50000	4	258	3788331	409938	3342577	1778778
5km	70%	50000	4	303	3798599	444661	3315959	1952010
5km	70%	50000	4	214	3665251	369157	3264386	1912812
5km	70%	50000	4	372	3509733	397653	3082588	1665583
5km	70%	50000	4	161	3256699	362835	2857030	1607565
5km	70%	50000	4	298	5422732	511787	4853033	2328846
5km	70%	50000	4	356	4514808	459712	4007309	2170522
5km	70%	50000	4	307	4946263	470476	4440429	2102272
5km	70%	50000	4	272	4896330	470348	4383252	2342584
5km	70%	50000	4	304	3538085	424964	3069941	1768882
5km	70%	50000	4	237	4415328	466507	3892077	2037128
5km	70%	50000	4	264	4757127	502657	4205151	2234376
5km	70%	50000	4	369	4773586	461726	4266631	2106202
5km	70%	50000	4	247	4053224	397216	3620696	1890978
5km	70%	50000	4	248	3382084	357191	2993669	1656175
5km	70%	50000	4	239	4595628	445632	4090749	2199846
5km	70%	50000	4	240	4223210	451672	3727289	2130798
5km	70%	50000	4	200	4105392	423785	3648152	1825094
5km	70%	50000	4	300	4515763	482608	3986503	2183010
5km	70%	50000	4	247	4150246	434567	3648464	1783969
5km	70%	50000	4	193	3873181	392900	3455059	1748840
5km	70%	50000	4	250	4525014	507982	3937836	2034112
5km	70%	50000	4	233	4058408	463818	3571593	1917530
5km	70%	50000	4	217	4138950	428480	3667592	1904180
5km	70%	50000	4	285	4596712	524407	4007252	1970329
5km	70%	50000	4	242	4757341	487280	4191978	1997831
5km	70%	50000	4	256	4380892	464151	3876986	2030388
5km	70%	50000	4	241	3240716	395636	2794487	1689461
5km	70%	50000	4	220	3484406	409420	3035987	1707068
5km	70%	50000	4	305	4487365	472495	3978984	1913805
5km	70%	50000	4	252	4978002	509760	4421437	2215981
5km	70%	50000	4	272	4486275	497801	3953416	2162174
5km	70%	50000	4	305	4063909	467419	3546626	2005829
5km	70%	50000	4	256	4571067	444790	4100283	1959979
5km	70%	50000	4	287	4336324	466623	3834776	2205254
5km	70%	50000	4	339	3493210	394243	3065609	1597764
5km	70%	50000	4	256	3534227	403646	3099024	1785577
5km	70%	50000	4	291	3934193	454182	3427588	1989422
5km	70%	50000	4	252	4430877	422743	3942745	1944760
5km	70%	50000	4	346	4198052	406315	3758587	1852627
5km	70%	50000	4	269	4146529	426214	3687875	1869964
5km	70%	50000	4	257	3451595	396105	3033647	1770676
5km	70%	50000	4	210	3880740	413696	3415629	1944208
5km	70%	50000	4	270	5021586	450157	4532485	2274589
5km	70%	50000	4	233	4174163	474485	3661814	1802912
5km	70%	50000	4	218	2920073	332743	2556315	1452376
5km	70%	50000	4	251	3358539	372424	2948186	1533950
5km	70%	50000	4	349	4141352	423997	3654496	2138373
5km	70%	50000	4	239	4836763	528971	4256728	2322548
5km	70%	50000	4	320	4119559	458456	3624065	1833640
5km	70%	50000	4	264	3513400	424073	3055829	2011940
5km	70%	50000	4	212	4223396	461828	3723446	1961511
5km	70%	50000	4	170	2462055	284924	2151459	1250234
5km	70%	50000	4	404	4648913	479405	4129242	1933722
5km	70%	50000	4	229	3861698	407873	3427951	1675074
5km	70%	50000	4	293	3100378	315888	2743055	1453786
5km	70%	50000	4	234	4082547	423253	3609409	2115899
5km	70%	50000	4	361	4286384	443311	3809364	2096071
5km	70%	50000	4	259	4910408	527256	4313102	2571274
5km	70%	50000	4	292	3995110	400128	3554054	1763098
5km	70%	50000	4	251	3590462	390070	3158217	1692856
5km	70%	50000	4	236	5592331	547259	4986819	2650199
5km	70%	50000	4	224	5039741	443305	4559968	2151369
5km	70%	50000	4	198	3419928	393582	2982724	1766434
5km	70%	50000	4	219	4355107	477845	3821302	1874127
5km	70%	50000	4	175	2871128	329815	2525457	1327701
5km	70%	50000	4	268	3697732	432646	3234891	1727531
5km	70%	50000	4	256	3743276	406564	3303644	1799839
5km	70%	50000	4	245	5711656	535038	5124520	2423239
5km	70%	50000	4	364	4209535	457833	3710461	2268257
5km	70%	50000	4	228	3310441	380099	2911877	1652788
5km	70%	50000	4	272	5015736	530532	4420248	2361488
5km	70%	50000	4	258	4822474	521114	4243847	2018865
5km	70%	50000	4	289	4130419	400888	3687603	1944661
5km	70%	50000	4	185	3573333	391455	3155514	1552669
5km	70%	50000	4	252	4234972	464891	3707114	1950473
5km	70%	50000	4	292	4354747	477025	3841581	2013535
5km	70%	50000	4	285	3953851	467272	3456932	1868796
5km	70%	50000	4	338	3409621	352434	3027457	1472742
5km	70%	50000	4	373	5825913	509390	5262869	2439938
5km	70%	50000	4	275	4188496	455438	3691550	1823458
5km	70%	50000	4	365	4288491	462194	3792104	1994613
5km	70%	50000	4	253	4366250	428007	3901381	1839585
5km	70%	50000	4	261	4272944	502627	3715215	2200727
5km	70%	50000	4	178	3196482	376236	2779697	1713556
5km	70%	50000	4	294	4790945	499435	4248360	2327963
5km	70%	50000	4	336	5199697	550051	4611926	2314356
5km	70%	50000	4	263	3940383	419933	3478270	1813976
5km	70%	50000	4	313	3837287	430282	3379168	1812146
5km	70%	50000	4	203	4198749	443604	3711378	1694259
5km	70%	50000	4	233	3688935	390411	3268934	1726404
5km	70%	50000	4	247	4242022	446158	3745184	1904484
5km	70%	50000	4	320	3962065	396551	3533247	1818723
5km	70%	50000	4	279	3229294	368081	2826671	1796909
5km	70%	50000	4	252	4526137	454944	4029847	1850338
5km	70%	50000	4	193	3614055	418047	3161003	1643481
5km	70%	50000	4	248	3937112	428901	3421577	1812156
5km	70%	50000	4	322	4772933	496811	4237853	2259337
5km	70%	50000	4	255	3744400	449963	3246362	1815801
5km	70%	50000	4	204	4019484	447000	3521581	1820942
5km	70%	50000	4	274	4697273	493343	4131934	2110975
5km	70%	50000	4	217	3371901	389452	2939961	1760094
5km	70%	50000	4	290	4440836	480463	3910584	1994834
5km	70%	50000	4	437	4182278	484179	3667847	2059951
5km	70%	50000	4	230	3166329	335109	2805769	1428374
5km	70%	50000	4	258	3340433	342146	2972022	1587530
5km	70%	50000	4	203	3898805	413074	3455812	1705857
5km	70%	50000	4	257	4284843	463445	3782156	1640231
5km	70%	50000	4	297	4346124	478532	3828010	2068152
5km	70%	50000	4	454	3465584	407528	2989790	1785011
5km	70%	50000	4	205	3602207	421707	3148574	1820288
5km	70%	50000	4	212	2878901	336376	2514576	1300027
5km	70%	50000	4	330	4331238	411130	3888843	2088888
5km	70%	50000	4	249	5046336	501265	4493497	2146797
5km	70%	50000	4	177	3298363	387712	2885604	1511022
5km	70%	50000	4	318	3623665	436331	3144206	1949179
5km	70%	50000	4	183	4142200	456387	3639250	1801670
5km	70%	50000	4	316	5731757	553664	5133303	2519132
5km	70%	50000	4	244	3533797	370367	3124786	1587705
5km	70%	50000	4	300	4074995	483055	3552999	2129331
5km	70%	50000	4	257	4270839	489882	3752894	2088523
5km	70%	50000	4	223	4878943	521330	4315719	1933846
5km	70%	50000	4	334	3115708	346629	2735528	1499383
5km	70%	50000	4	252	3171009	359049	2771929	1468677
5km	70%	50000	4	327	4315893	406949	3862660	1841125
5km	70%	50000	4	273	3436234	403739	2993917	1806559
5km	70%	50000	4	250	4339452	456095	3846497	1954684
5km	70%	50000	4	273	3618180	385544	3175616	1944747
5km	70%	50000	4	258	3460358	373384	3032057	1654794
5km	70%	50000	4	247	3850150	439102	3377828	1702354
5km	70%	50000	4	214	3831849	426303	3371463	1731864
5km	70%	50000	4	285	4222346	394284	3795884	1943142
5km	70%	50000	4	255	4474914	452761	3980892	1811105
5km	70%	50000	4	319	5247611	521841	4663486	2588572
5km	70%	50000	4	336	3360077	372288	2933806	1547382
5km	70%	50000	4	246	4042287	416768	3568269	1699335
5km	70%	50000	4	300	5118980	482949	4592275	2238572
5km	70%	50000	4	360	4322763	459708	3825108	2095128
5km	70%	50000	4	306	3826652	440471	3355380	1878375
5km	70%	50000	4	218	4067358	447027	3565003	1803982
5km	70%	50000	4	315	3437116	387760	3017577	1657248
5km	70%	50000	4	220	5329785	540813	4753126	2239586
5km	70%	50000	4	208	4042899	413478	3583657	1794214
5km	70%	50000	4	360	3437635	385079	3007866	1525919
5km	70%	50000	4	326	4280572	450042	3787342	1870437
5km	70%	50000	4	214	3844853	373048	3445634	1777611
5km	70%	50000	4	255	3969110	401393	3516453	1696270
5km	70%	50000	4	355	3005401	377473	2598215	1446320
5km	70%	50000	4	287	4627229	488166	4082159	2144949
5km	70%	50000	4	285	4330280	481238	3807806	2046815
5km	70%	50000	4	305	4197928	433705	3725563	1877980
5km	70%	50000	4	343	5553065	558967	4951415	2329661
5km	70%	50000	4	320	4403207	437729	3944574	1973775
5km	70%	50000	4	258	4076408	439921	3593141	1947923
5km	70%	50000	4	235	3727323	436170	3260692	1779452
5km	70%	50000	4	246	3730844	388725	3275842	1629862
5km	70%	50000	4	200	3373558	392836	2942100	1722612
5km	70%	50000	4	364	3646217	425049	3174143	1741728
5km	70%	50000	4	272	3561230	388739	3122567	1552371
5km	70%	50000	4	220	3393327	415894	2945674	1729324
5km	70%	50000	4	207	2969214	334266	2609237	1459159
5km	70%	50000	4	259	3962117	450885	3481459	1769456
5km	70%	50000	4	289	5413058	526297	4832382	2340487
5km	70%	50000	4	354	4975415	477219	4450711	2260920
5km	70%	50000	4	198	3722424	413983	3286929	1533387
5km	70%	50000	4	255	4013895	467846	3503345	1952208
5km	70%	50000	4	231	5284730	528905	4720459	2339196
5km	70%	50000	4	196	3598696	416681	3140560	1784892
5km	70%	50000	4	263	3773543	397824	3331340	1685669
5km	70%	50000	4	279	3999643	445624	3493528	1926137
5km	70%	50000	4	253	4203499	419506	3744358	2007239
5km	70%	50000	4	373	3857629	430523	3394802	1803482
5km	70%	50000	4	271	4362546	484844	3825905	2075484
5km	70%	50000	4	309	4473588	507676	3913207	2264713
5km	70%	50000	4	247	4031082	450883	3539391	1721833
5km	70%	50000	4	298	4767856	461766	4279168	2108134
5km	70%	50000	4	239	3438992	390450	3027566	1560537
5km	70%	50000	4	257	4130175	427917	3666682	1938170
5km	70%	50000	4	189	3820197	429095	3336401	1722595
5km	70%	50000	4	258	3306686	376550	2891102	1507086
5km	70%	50000	4	206	4094563	465656	3580496	2052936
5km	70%	50000	4	275	4214020	464193	3705235	2049162
5km	70%	50000	4	240	3835915	393010	3386148	1639374
5km	70%	50000	4	162	3536017	392129	3106980	1716095
5km	70%	50000	4	343	4420512	473451	3910754	2146186
5km	70%	50000	4	303	3567891	403112	3130881	1650925
5km	70%	50000	4	376	3617724	426045	3150885	1733479
5km	70%	50000	4	264	3540695	410155	3084613	1791841
5km	70%	50000	4	231	3446928	383353	3037184	1694136
5km	70%	50000	4	182	3426148	392403	3004680	1629512
5km	70%	50000	4	205	3156352	387127	2734276	1503934
5km	70%	50000	4	339	4269876	470988	3738951	2200502
5km	70%	50000	4	251	4121973	451820	3617165	2018838
5km	70%	50000	4	321	4490136	499791	3945393	1982154
5km	70%	50000	4	327	3796097	411771	3339353	1763126
5km	70%	50000	4	285	4178896	479748	3649634	1938467
5km	70%	50000	4	282	3528549	409998	3055952	1747800
5km	70%	50000	4	171	3456677	381539	3017159	1582577
5km	70%	50000	4	196	3660019	445114	3154936	1777797
5km	70%	50000	4	247	3816822	402946	3359071	1589829
5km	70%	50000	4	306	3547762	415837	3093093	1794872
5km	70%	50000	4	240	5546327	554347	4934823	2193057
5km	70%	50000	4	304	4113038	440117	3624811	1829053
5km	70%	50000	4	206	4280721	502126	3733592	2322173
5km	70%	50000	4	248	3185189	358488	2780053	1529205
5km	70%	50000	4	330	4134434	401584	3703120	1823518
5km	70%	50000	4	182	2926451	345862	2554583	1400420
5km	70%	50000	4	390	3552133	378443	3136080	1601613
5km	70%	50000	4	278	4351288	433053	3858863	1972390
5km	70%	50000	4	331	4914764	453645	4421200	2119336
5km	70%	50000	4	244	3522295	432142	3057496	1712014
5km	70%	50000	4	217	4071822	416843	3623791	1776398
5km	70%	50000	4	256	3290980	371921	2875840	1827980
5km	70%	50000	4	231	2890446	343218	2507864	1628435
5km	70%	50000	4	280	5065447	517436	4499568	2222093
5km	70%	50000	4	254	4409557	472081	3884095	1828931
5km	70%	50000	4	314	4797809	478435	4255665	1984397
5km	70%	50000	4	244	3374186	396271	2955592	1817109
5km	70%	50000	4	348	4212013	454261	3723784	1852929
5km	70%	50000	4	320	5231201	498564	4654079	2215507
5km	70%	50000	4	251	4026427	431655	3532535	1910545
5km	70%	50000	4	176	3835835	410334	3390437	1604967
5km	70%	50000	4	186	3286588	373181	2882874	1647223
5km	70%	50000	4	213	3817414	399992	3357084	1746376
5km	70%	50000	4	244	3947556	446853	3462473	1853457
5km	70%	50000	4	255	3263670	372692	2858091	1747402
5km	70%	50000	4	289	3481829	397139	3048007	1818773
5km	70%	50000	4	218	3737523	384817	3330038	1533440
5km	70%	50000	4	261	3739661	440714	3259399	1873837
5km	70%	50000	4	219	2837422	347967	2464902	1346875
5km	70%	50000	4	211	3493313	408944	3048311	1801628
5km	70%	50000	4	184	3410782	392886	2987925	1864784
5km	70%	50000	4	242	5040107	533925	4467520	2308821
5km	70%	50000	4	210	3692243	425461	3228206	1751188
5km	70%	50000	4	304	3372144	359888	2978252	1683917
5km	70%	50000	4	223	3655298	419048	3204080	1501823
5km	70%	50000	4	194	3770243	444416	3280506	1731901
5km	70%	50000	4	192	4582836	449076	4067241	2018722
5km	70%	50000	4	256	3939944	455895	3453387	1865281
5km	70%	50000	4	196	3249875	353145	2860077	1544018
5km	70%	50000	4	228	3057509	355189	2669092	1379674
5km	70%	50000	4	208	3210833	366231	2768787	1723552
5km	70%	50000	4	202	3899722	454660	3410242	1733135
5km	70%	50000	4	271	4352926	519404	3799378	2159299
5km	70%	50000	4	373	3981926	425096	3521232	2071508
5km	70%	50000	4	275	3900227	471386	3391772	2091631
5km	70%	50000	4	230	5155062	540032	4572469	2339892
5km	70%	50000	4	262	3458911	392951	3053187	1584179
5km	70%	50000	4	252	3442638	358244	3067931	1492688
5km	70%	50000	4	304	3822711	419048	3339527	1822452
5km	70%	50000	4	351	3438194	340149	3066360	1598517
5km	70%	50000	4	301	4355186	430990	3884800	2111224
5km	70%	50000	4	328	4858517	466750	4338946	2069585
5km	70%	50000	4	265	2845875	324149	2496684	1538203
5km	70%	50000	4	216	3404852	378915	2987715	1642579
5km	70%	50000	4	270	3861281	438076	3387349	1748457
5km	70%	50000	4	302	4053716	422051	3584440	1804722
5km	70%	50000	4	265	3763133	421632	3289053	1721322
5km	70%	50000	4	266	4409972	414568	3955999	1889656
5km	70%	50000	4	221	2844604	317949	2489735	1464848
5km	70%	50000	4	320	5009922	492175	4481784	2210360
5km	70%	50000	4	237	4130198	435304	3645453	2042711
5km	70%	50000	4	237	3668308	406022	3200599	1813705
5km	70%	50000	4	225	3546291	391912	3127441	1671913
5km	70%	50000	4	387	4406567	515604	3852082	2037277
5km	70%	50000	4	244	3962065	421419	3503541	1773998
5km	70%	50000	4	256	3804354	444191	3315078	1650637
5km	70%	50000	4	300	3545936	391429	3119972	1835857
5km	70%	50000	4	265	2935110	321135	2559258	1556292
5km	70%	50000	4	210	3482097	393771	3052396	1712358
5km	70%	50000	4	230	5109188	510056	4539457	2246397
5km	70%	50000	4	391	3470895	365830	3073450	1708023
5km	70%	50000	4	204	3886263	411907	3445884	1526641
5km	70%	50000	4	294	4835076	473321	4317388	2100921
5km	70%	50000	4	359	4255134	469595	3740950	2028303
5km	70%	50000	4	300	3904108	438795	3373569	1810452
5km	70%	50000	4	298	3398065	385572	2969489	1786779
5km	70%	50000	4	228	3458405	376206	3053722	1448803
5km	70%	50000	4	257	3470126	394689	3035157	1649835
5km	70%	50000	4	259	4678499	501184	4128550	2116118
5km	70%	50000	4	244	3603702	387165	3170345	1797347
5km	70%	50000	4	190	3592408	403256	3158948	1764771
5km	70%	50000	4	272	3972196	467340	3446419	2087945
5km	70%	50000	4	249	4216916	429756	3744960	2008227
5km	70%	50000	4	200	3830658	420009	3371607	1606281
5km	70%	50000	4	241	3917187	465976	3422449	2141288
5km	70%	50000	4	225	3870013	419970	3406292	1746905
5km	70%	50000	4	239	3961218	432300	3489176	1923177
5km	70%	50000	4	350	4119937	448658	3590162	1762869
5km	70%	50000	4	289	4643544	517763	4077826	2094720
5km	70%	50000	4	306	3797172	413691	3335067	1745128
5km	70%	50000	4	395	4682295	463665	4171383	2286584
5km	70%	50000	4	170	3206747	384331	2785952	1485224
5km	70%	50000	4	210	4306277	462586	3808755	1758361
5km	70%	50000	4	245	4547434	501547	3998649	2097509
5km	70%	50000	4	194	4225515	487751	3701639	2032501
5km	70%	50000	4	256	3823013	410678	3380135	1577522
5km	70%	50000	4	288	3205115	381410	2793280	1478446
5km	70%	50000	4	231	3136087	335250	2762085	1479367
5km	70%	50000	4	219	4585437	444604	4116333	1851947
5km	70%	50000	4	250	3603988	407357	3159986	1550285
5km	70%	50000	4	207	3921863	442879	3425581	1644013
5km	70%	50000	4	212	3670728	438063	3206065	1575120
5km	70%	50000	4	287	4671824	469660	4147980	2211469
5km	70%	50000	4	222	3996787	429516	3524061	1678735
5km	70%	50000	4	243	3890238	412065	3421191	1692864
5km	70%	50000	4	254	4236050	455578	3738464	1964178
5km	70%	50000	4	291	4141730	490557	3620414	1903376
5km	70%	50000	4	248	3584212	429793	3125962	1601010
5km	70%	50000	4	212	3321607	360256	2933341	1504159
5km	70%	50000	4	404	4666677	518295	4107340	2268610
5km	70%	50000	4	268	4056799	453479	3566871	1838493
5km	70%	50000	4	260	5033605	521684	4479713	2267465
5km	70%	50000	4	385	4291556	457417	3788888	2023030
5km	70%	50000	4	214	3956469	435797	3491211	1728155
5km	70%	50000	4	267	3563027	406028	3114268	1840196
5km	70%	50000	4	171	3109602	352284	2704068	1530837
5km	70%	50000	4	276	4808202	484593	4290461	2270565
5km	70%	50000	4	268	4637611	463823	4131019	2078894
5km	70%	50000	4	298	4561437	446553	4075145	2014645
5km	70%	50000	4	236	3057389	346990	2664845	1340972
5km	70%	50000	4	272	3119180	346399	2737895	1580345
5km	70%	50000	4	214	4382851	438702	3891125	2009911
5km	70%	50000	4	216	3292345	374127	2888570	1605304
5km	70%	50000	4	270	3007760	346548	2627839	1454224
5km	70%	50000	4	159	3901496	396251	3464390	1744925
5km	70%	50000	4	213	3636975	398278	3194875	1652665
5km	70%	50000	4	190	3625214	400811	3174498	1645684
5km	70%	50000	4	255	4767878	510034	4215881	2027316
5km	70%	50000	4	193	3404642	380984	2967327	1608749
5km	70%	50000	4	325	4712447	477793	4192754	2096931
5km	70%	50000	4	179	2803483	319305	2457640	1215380
5km	70%	50000	4	220	4288074	450574	3791346	1985020
5km	70%	50000	4	354	3866631	463997	3368737	1870325
5km	70%	50000	4	257	3586869	421333	3089505	1826903
5km	70%	50000	4	239	4134062	449365	3631958	1671489
5km	70%	50000	4	484	3661064	419551	3199051	1770885
5km	70%	50000	4	262	3804640	392705	3378674	1960022
5km	70%	50000	4	216	4413497	436105	3938829	1918153
5km	70%	50000	4	225	4058689	460875	3543455	1723510
5km	70%	50000	4	235	3558890	374438	3117440	1598489
5km	70%	50000	4	266	4314463	532593	3746220	2130912
5km	70%	50000	4	323	4861884	479869	4322355	2242150
5km	70%	50000	4	295	4379087	409111	3932980	1948425
5km	70%	50000	4	222	4723737	523999	4136576	2265960
5km	70%	50000	4	281	3442610	386657	3039125	1779118
5km	70%	50000	4	213	4474667	480317	3965909	1826596
5km	70%	50000	4	215	3849792	409566	3373692	1728173
5km	70%	50000	4	220	4022277	412678	3569633	2045610
5km	70%	50000	4	191	4145763	448704	3664015	1643125
5km	70%	50000	4	249	3828240	414687	3379634	2003027
5km	70%	50000	4	232	5036925	459084	4537987	2027851
5km	70%	50000	4	237	4038932	403328	3599446	1792531
5km	70%	50000	4	257	4772366	480910	4251525	2203177
5km	70%	50000	4	245	3550843	404491	3107163	1750854
5km	70%	50000	4	302	4623574	494466	4062239	2252989
5km	70%	50000	4	235	3396444	382217	2976911	1530858
5km	70%	50000	4	301	2812145	320936	2439784	1531405
5km	70%	50000	4	215	3262246	396701	2844906	1524570
5km	70%	50000	4	217	3404108	368915	3005977	1581215
5km	70%	50000	4	286	3804617	407122	3356461	1784440
5km	70%	50000	4	259	4683995	448859	4170531	2039201
5km	70%	50000	4	272	3959697	403834	3524764	1805422
5km	70%	50000	4	217	3960147	426324	3502813	1762204
5km	70%	50000	4	235	4671356	471476	4174680	2262730
5km	70%	50000	4	304	4323495	478933	3808312	2032910
5km	70%	50000	4	274	4404868	475714	3888030	1997782
5km	70%	50000	4	266	4113092	470074	3607705	1760331
5km	70%	50000	4	230	4008876	465179	3521805	1899034
5km	70%	50000	4	300	5246313	504214	4687085	2118218
5km	70%	50000	4	240	4257931	423749	3794809	1857888
5km	70%	50000	4	273	3917329	399149	3466423	1876968
5km	70%	50000	4	302	4173204	416553	3712842	1851782
5km	70%	50000	4	376	3887383	419903	3419200	1981174
5km	70%	50000	4	247	3041022	331993	2670514	1591331
5km	70%	50000	4	350	4497290	466940	3991817	2123239
5km	70%	50000	4	243	3717858	428552	3237246	1719315
5km	70%	50000	4	181	3288038	378246	2863086	1570420
5km	70%	50000	4	201	3152784	341278	2768428	1704426
5km	70%	50000	4	344	4535996	448773	4044535	2010164
5km	70%	50000	4	260	5017872	510346	4474403	2373218
5km	70%	50000	4	345	4182461	466092	3675846	2039545
5km	70%	50000	4	337	3708728	454301	3197095	1797935
5km	70%	50000	4	244	3620590	425601	3154719	1826588
5km	70%	50000	4	260	3461720	401066	3005305	1865141
5km	70%	50000	4	286	4214170	442723	3734552	1922916
5km	70%	50000	4	241	4651649	439684	4164842	1988447
5km	70%	50000	4	255	4286018	467227	3773288	1822731
5km	70%	50000	4	201	4553980	458165	4058306	1944984
5km	70%	50000	4	261	4647125	493286	4108629	2097692
5km	70%	50000	4	307	3947653	381283	3528060	1997617
5km	70%	50000	4	422	5452287	561403	4857820	2427754
5km	70%	50000	4	269	5104480	530500	4523604	2490451
5km	70%	50000	4	260	4856469	502114	4295861	2249612
5km	70%	50000	4	227	4130563	441115	3649797	1764802
5km	70%	50000	4	230	3663490	398491	3242784	1668908
5km	70%	50000	4	198	4590267	457826	4104448	1971057
5km	70%	50000	4	265	3512727	396171	3081345	1634386
5km	70%	50000	4	214	4211079	450785	3728605	1918008
5km	70%	50000	4	291	4209788	463011	3712132	1878862
5km	70%	50000	4	223	3455595	366977	3066489	1577441
5km	70%	50000	4	308	3147732	344608	2764065	1581158
5km	70%	50000	4	234	4708696	507760	4146325	2022492
5km	70%	50000	4	255	4405048	449141	3918381	1830049
5km	70%	50000	4	296	3643757	429992	3185030	1655097
5km	70%	50000	4	252	3827630	435657	3356902	1767350
5km	70%	50000	4	255	3827669	400538	3379680	1686350
5km	70%	50000	4	233	3962771	443887	3440778	1758486
5km	70%	50000	4	361	4695205	529814	4123943	2079851
5km	70%	50000	4	285	3631938	396088	3193342	1793802
5km	70%	50000	4	282	4251548	447198	3768316	1970198
5km	70%	50000	4	268	4164363	433912	3690448	1826645
5km	70%	50000	4	233	4350190	443937	3839177	1988063
5km	70%	50000	4	245	3434173	387842	3001310	1720125
5km	70%	50000	4	190	3831560	411794	3387308	1757690
5km	70%	50000	4	261	4355376	480052	3809194	1843401
5km	70%	50000	4	251	3372404	376217	2961042	1476060
5km	70%	50000	4	274	4558122	468273	4055539	2014400
5km	70%	50000	4	271	3209821	357125	2796040	1640693
5km	70%	50000	4	305	3575359	386227	3161176	1644488
5km	70%	50000	4	247	3705654	377743	3287891	1696661
5km	70%	50000	4	293	4001749	459502	3508297	1898912
5km	70%	50000	4	298	4458155	462735	3958111	2206854
5km	70%	50000	4	373	4565904	513194	4012927	2089918
5km	70%	50000	4	286	3897167	472906	3388485	1833622
5km	70%	50000	4	367	5040987	472085	4513554	2156536
5km	70%	50000	4	272	3331353	363531	2936707	1467122
5km	70%	50000	4	203	4201740	510873	3651391	2039201
5km	70%	50000	4	220	4698153	483058	4160238	1955264
5km	70%	50000	4	302	5912560	596993	5225485	2847360
5km	70%	50000	4	276	4084337	410851	3630987	1904257
5km	70%	50000	4	265	4728616	473993	4211796	2238339
5km	70%	50000	4	240	4122182	447295	3643135	1821315
5km	70%	50000	4	237	4090239	423281	3627717	1820351
5km	70%	50000	4	368	3222317	400899	2777840	1740516
5km	70%	50000	4	212	4013893	431488	3530662	1794718
5km	70%	50000	4	272	4093087	435868	3614595	1821985
5km	70%	50000	4	273	3996027	430121	3522453	1783224
5km	70%	50000	4	254	3617246	402469	3171115	1684651
5km	70%	50000	4	231	3310457	363587	2916295	1574718
5km	70%	50000	4	318	4452790	495044	3889111	1935491
5km	70%	50000	4	421	4185159	459658	3644850	1870083
5km	70%	50000	4	277	3057467	386274	2635788	1403430
5km	70%	50000	4	281	4193110	438427	3707736	1880826
5km	70%	50000	4	207	3599593	393338	3169150	1632333
5km	70%	50000	4	243	5056071	543469	4435231	2420820
5km	70%	50000	4	332	4633804	456613	4139443	2037508
5km	70%	50000	4	258	3579599	390324	3118815	1866298
5km	70%	50000	4	177	3164308	366554	2759667	1450540
5km	70%	50000	4	222	3685689	409184	3229433	1740825
5km	70%	50000	4	248	3484030	412387	3026871	1606936
5km	70%	50000	4	249	4117282	430988	3652194	1942351
5km	70%	50000	4	284	4892855	475221	4367487	2188770
5km	70%	50000	4	267	4459695	496271	3920061	2007461
5km	70%	50000	4	236	4729370	511752	4171472	2195664
5km	70%	50000	4	373	4792201	507994	4261482	2500980
5km	70%	50000	4	282	4622550	494081	4085831	2072754
5km	70%	50000	4	262	4680699	469963	4166489	2015518
5km	70%	50000	4	283	4049949	433871	3560813	1896416
5km	70%	50000	4	261	3910304	413278	3452747	1853541
5km	70%	50000	4	206	3442975	369724	3047860	1549752
5km	70%	50000	4	225	4346851	427805	3855697	2084191
5km	70%	50000	4	201	4539814	446931	4060203	1974911
5km	70%	50000	4	206	3319892	364566	2928087	1443549
5km	70%	50000	4	376	4145137	446157	3664884	1723032
5km	70%	50000	4	233	4699015	489421	4159148	1897902
5km	70%	50000	4	226	4344268	429596	3842628	1950105
5km	70%	50000	4	232	4663985	502752	4121989	2266275
5km	70%	50000	4	303	3223768	392180	2800961	1530356
5km	70%	50000	4	293	3884991	412546	3430900	1944140
5km	70%	50000	4	329	4926671	498116	4373999	2092878
5km	70%	50000	4	286	3226047	350542	2845904	1547508
5km	70%	50000	4	340	5878085	546634	5272717	2511369
5km	70%	50000	4	233	4184770	478570	3660136	2050808
5km	70%	50000	4	382	3963703	432758	3462241	1902075
5km	70%	50000	4	273	4099819	455696	3604721	1927056
5km	70%	50000	4	201	3560110	425379	3092570	1751564
5km	70%	50000	4	277	4456998	499274	3886843	1949385
5km	70%	50000	4	210	3743697	415536	3296377	1695726
5km	70%	50000	4	282	4772469	508683	4230131	2248533
5km	70%	50000	4	309	3920557	463387	3423614	2048408
5km	70%	50000	4	273	3627796	388802	3214179	1580312
5km	70%	50000	4	247	3307747	352994	2917500	1446200
5km	70%	50000	4	379	4502642	450797	4011736	2015560
5km	70%	50000	4	201	3291465	384461	2881361	1416707
5km	70%	50000	4	234	4490534	442592	4004631	2108698
5km	70%	50000	4	345	4067058	434592	3579020	1924403
5km	70%	50000	4	248	3131429	360965	2733610	1674704
5km	70%	50000	4	371	3346709	366768	2944877	1609519
5km	70%	50000	4	236	3750846	377188	3341331	1534084
5km	70%	50000	4	315	3544150	441484	3074361	1829893
5km	70%	50000	4	196	3156833	376418	2743933	1464665
5km	70%	50000	4	315	4591642	492507	4048588	2273734
5km	70%	50000	4	243	3527662	404861	3074794	1597215
5km	70%	50000	4	254	4056501	443231	3578173	1952770
5km	70%	50000	4	261	4315767	427956	3853366	1916146
5km	70%	50000	4	224	4428310	437966	3945280	1807628
5km	70%	50000	4	197	3849609	409210	3401915	1765341
5km	70%	50000	4	235	4239687	478323	3712510	1877525
5km	70%	50000	4	240	3767031	426562	3312379	1665744
5km	70%	50000	4	237	5429168	547844	4823979	2508094
5km	70%	50000	4	295	3709201	457738	3208299	1971138
5km	70%	50000	4	262	3111122	383722	2704017	1454128
5km	70%	50000	4	298	3778137	453353	3289999	1690391
5km	70%	50000	4	276	3555398	386249	3136250	1747509
5km	70%	50000	4	220	5126674	485864	4587921	2439699
5km	70%	50000	4	252	4236283	446762	3746907	1911251
5km	70%	50000	4	238	3973465	457815	3445260	1917018
5km	70%	50000	4	244	4885281	506245	4327471	2024010
5km	70%	50000	4	237	3346261	395958	2927096	1704285
5km	70%	50000	4	372	4067980	431296	3585095	2116631
5km	70%	50000	4	283	3734710	451588	3248726	1724456
5km	70%	50000	4	258	4174733	414786	3710964	1934305
5km	70%	50000	4	269	3706670	419954	3249721	1571927
5km	70%	50000	4	175	4181996	467833	3663806	1874150
5km	70%	50000	4	346	5158399	518602	4590294	2320132
5km	70%	50000	4	301	3539688	420094	3091515	1954726
5km	70%	50000	4	192	3476993	403953	3040108	1677111
5km	70%	50000	4	243	3668088	406688	3222723	1618565
5km	70%	50000	4	232	3352184	402216	2917980	1629475
5km	70%	50000	4	196	3132717	360527	2748361	1548283
5km	70%	50000	4	294	3565171	386789	3140405	1738099
5km	70%	50000	4	210	3507138	401574	3064509	1704605
5km	70%	50000	4	397	3646564	372300	3239662	2024486
5km	70%	50000	4	207	4241565	482537	3695131	2155518
5km	70%	50000	4	269	2881792	328081	2527070	1516386
5km	70%	50000	4	256	3537027	397887	3113155	1655036
5km	70%	50000	4	243	5175848	523114	4598802	2279878
5km	70%	50000	4	257	2819330	330329	2463598	1608944
5km	70%	50000	4	229	4339496	490637	3798175	2109211
5km	70%	50000	4	214	3293836	385697	2870800	1480027
5km	70%	50000	4	339	4068875	384188	3657574	1724744
5km	70%	50000	4	403	4478511	449181	3992853	2286155
5km	70%	50000	4	230	3709525	401123	3250179	1773711
5km	70%	50000	4	192	2911249	360428	2512844	1342133
5km	70%	50000	4	169	3763794	412519	3327664	1603847
5km	70%	50000	4	247	4020246	443924	3538904	1772143
5km	70%	50000	4	384	4533702	450228	4028353	2214803
5km	70%	50000	4	305	3635987	397714	3204134	1667780
5km	70%	50000	4	290	4445112	469249	3936872	1912655
5km	70%	50000	4	278	4706780	446152	4220418	2069129
5km	70%	50000	4	293	4339523	450928	3841323	1847123
5km	70%	50000	4	180	3620336	404026	3171599	1463617
5km	70%	50000	4	255	4845214	500743	4292326	2312259
5km	70%	50000	4	239	3591782	386049	3177921	1748461
5km	70%	50000	4	189	4117155	479936	3575288	2037596
5km	70%	50000	4	299	4084937	444165	3585481	2166955
5km	70%	50000	4	234	3747305	423632	3278768	1793791
5km	70%	50000	4	274	2811006	331527	2452073	1562059
5km	70%	50000	4	244	3180685	359735	2784319	1507134
5km	70%	50000	4	375	4941143	528171	4368272	2178644
5km	70%	50000	4	277	3438315	377181	3028047	1798653
5km	70%	50000	4	294	4675876	429707	4203643	2018923
5km	70%	50000	4	226	3934530	411811	3494690	1758709
5km	70%	50000	4	222	4188760	467546	3693521	1756119
5km	70%	50000	4	248	2970184	338971	2609168	1439722
5km	70%	50000	4	234	3765614	460055	3264598	1718602
5km	70%	50000	4	230	3724308	453044	3219646	1809177
5km	70%	50000	4	333	5211767	473823	4698532	2407775
5km	70%	50000	4	261	3650890	401046	3204231	1583877
5km	70%	50000	4	275	4150921	416701	3693623	1968976
5km	70%	50000	4	225	4289326	456822	3802665	1908198
5km	70%	50000	4	333	4918081	582071	4279228	2600936
5km	70%	50000	4	259	3386840	402745	2940580	1695653
5km	70%	50000	4	258	3534506	366145	3138856	1423563
5km	70%	50000	4	265	3422318	379669	3017253	1622223
5km	70%	50000	4	256	4337621	455790	3830263	1926522
5km	70%	50000	4	216	4184529	481798	3676027	1846500
5km	70%	50000	4	299	3770034	416311	3321418	1775451
5km	70%	50000	4	204	3310500	372885	2880701	1569538
5km	70%	50000	4	300	4046196	464077	3552694	1969064
5km	70%	50000	4	224	3942489	412693	3472459	1727883
5km	70%	50000	4	179	3111083	359662	2698428	1578658
5km	70%	50000	4	270	2527852	288867	2211571	1457959
5km	70%	50000	4	424	4460432	445323	3979660	2091394
5km	70%	50000	4	334	3484925	388379	3064214	1664934
5km	70%	50000	4	330	5764469	524295	5185865	2466134
5km	70%	50000	4	244	4483433	511021	3907191	2041531
5km	70%	50000	4	192	3695914	443407	3219299	1826010
5km	70%	50000	4	326	3712894	417355	3257324	1925459
5km	70%	50000	4	226	3879467	409465	3452300	1697035
5km	70%	50000	4	246	3300264	396966	2876533	1879198
5km	70%	50000	4	331	4500149	438304	4020839	2262589
5km	70%	50000	4	279	3455980	370896	3041572	1565294
5km	70%	50000	4	245	4388831	434944	3914143	1867402
5km	70%	50000	4	237	5175956	491665	4634663	2218111
5km	70%	50000	4	205	4697857	501374	4143542	2358719
5km	70%	50000	4	252	4842324	490594	4308385	2014705
5km	70%	50000	4	304	3732604	422561	3251932	2069185
5km	70%	50000	4	332	4048409	427396	3562107	1959778
5km	70%	50000	4	246	4152237	383485	3747521	1725672
5km	70%	50000	4	275	4399871	471336	3864335	1976828
5km	70%	50000	4	286	5264417	542855	4677656	2506353
5km	70%	50000	4	283	5310363	512661	4763638	2186487
5km	70%	50000	4	228	3679130	396184	3253650	1741532
5km	70%	50000	4	361	3925922	411201	3478010	1724200
5km	70%	50000	4	285	5419833	510572	4874117	2448432
5km	70%	50000	4	223	3954228	441592	3456422	1767028
5km	70%	50000	4	271	6440495	593317	5769907	2549398
5km	70%	50000	4	283	5497913	520999	4916090	2308485
5km	70%	50000	4	274	4794477	461865	4291031	2126117
5km	70%	50000	4	204	3425237	369901	2989454	1552320
5km	70%	50000	4	276	4691936	446056	4193924	2277731
5km	70%	50000	4	305	5089610	510075	4511444	2253866
5km	70%	50000	4	316	2968144	349819	2570793	1628238
5km	70%	50000	4	280	4530315	479872	4006693	1970893
5km	70%	50000	4	249	3833458	392994	3401166	1869732
5km	70%	50000	4	241	4186094	442948	3710826	1874086
5km	70%	50000	4	198	3787972	408944	3303131	1817804
5km	70%	50000	4	239	4175131	492364	3640513	2069794
5km	70%	50000	4	347	3882399	440163	3385656	1732436
5km	70%	50000	4	239	3880163	446432	3403011	1829307
5km	70%	50000	4	295	3090377	326714	2742259	1523147
5km	70%	50000	4	457	5062703	464196	4562489	2068420
5km	70%	50000	4	224	3145037	368942	2740697	1465456
5km	70%	50000	4	238	3974898	431805	3522313	1790233
5km	70%	50000	4	366	3419384	344304	3049841	1600160
5km	70%	50000	4	292	3254895	389824	2839446	1605099
5km	70%	50000	4	260	3593140	389706	3172120	1683152
5km	70%	50000	4	219	4474512	460741	3961067	1964934
5km	70%	50000	4	203	4532656	507560	3974113	2131386
5km	70%	50000	4	215	3885904	429630	3416601	1721819
5km	70%	50000	4	234	3460442	403040	3014410	1541881
5km	70%	50000	4	227	4020539	437369	3547762	1878153
5km	70%	50000	4	217	4801614	470471	4294448	2033229
5km	70%	50000	4	223	4040335	439514	3564624	1731864
5km	70%	50000	4	244	3369333	364468	2970147	1532323
5km	70%	50000	4	277	4907932	457892	4398697	2094812
5km	70%	50000	4	276	4075441	467172	3563975	1867699
5km	70%	50000	4	302	4962843	483953	4439486	2258155
5km	70%	50000	4	268	4357884	486662	3829419	1965790
5km	70%	50000	4	210	4274930	506393	3727242	2081990
5km	70%	50000	4	205	3754401	395613	3277492	1642940
5km	70%	50000	4	276	3448239	391468	3035982	1517769
5km	70%	50000	4	256	4114965	393084	3693464	1937534
5km	70%	50000	4	308	3292530	395854	2864864	1628093
5km	70%	50000	4	256	3815394	453470	3333067	1831022
5km	70%	50000	4	235	3758855	439966	3250691	1669783
5km	70%	50000	4	192	3678144	391819	3256620	1596468
5km	70%	50000	4	250	3480622	405053	3038564	1800917
5km	70%	50000	4	295	4836463	498017	4285279	2231684
5km	70%	50000	4	195	3716252	423314	3241095	1666839
5km	70%	50000	4	334	5319928	484643	4791029	2120203
5km	70%	50000	4	265	4341615	432842	3872983	2226192
5km	70%	50000	4	203	4715206	469564	4202640	1942677
5km	70%	50000	4	175	2808101	337166	2433945	1541032
5km	70%	50000	4	236	3580471	394096	3159001	1609007
5km	70%	50000	4	212	3280059	372923	2863350	1453110
5km	70%	50000	4	299	4920919	500766	4377938	2206231
5km	70%	50000	4	341	3565731	397947	3121695	1640534
5km	70%	50000	4	216	4395508	480570	3877627	2073543
5km	70%	50000	4	226	3769100	405592	3337179	1945882
5km	70%	50000	4	232	4809000	463888	4301694	2358888
5km	70%	50000	4	289	4955907	473728	4443771	2274253
5km	70%	50000	4	399	3062356	348382	2686851	1480283
5km	70%	50000	4	317	3986920	441863	3497090	1734517
5km	70%	50000	4	282	4506060	440216	4020217	1931696
5km	70%	50000	4	200	3703464	417486	3257161	1887074
5km	70%	50000	4	242	4624817	477248	4106847	1934101
5km	70%	50000	4	238	3623593	388517	3205065	1677284
5km	70%	50000	4	259	4055681	427566	3587606	1955312
5km	70%	50000	4	225	3390056	386836	2969194	1535120
5km	70%	50000	4	275	4174279	413272	3732904	1827695
5km	70%	50000	4	214	3519470	372357	3126002	1462046
5km	70%	50000	4	319	4325293	412658	3876297	1954059
5km	70%	50000	4	209	3850802	431709	3385919	1637235
5km	70%	50000	4	273	5446668	541395	4868744	2254170
5km	70%	50000	4	206	4506178	452424	4011103	1898677
5km	70%	50000	4	254	4574575	458818	4062273	2079002
5km	70%	50000	4	225	4747374	504230	4209632	1986380
5km	70%	50000	4	354	5061622	476151	4521729	2039348
5km	70%	50000	4	207	4346180	427363	3883106	1773186
5km	70%	50000	4	288	4778397	517117	4218901	2472304
5km	70%	50000	4	270	5387125	499142	4835082	2177281
5km	70%	50000	4	173	3267488	362786	2861962	1572869
5km	70%	50000	4	292	3738590	406687	3295127	1833038
5km	70%	50000	4	232	2921315	365622	2531701	1343290
5km	70%	50000	4	273	4026765	446363	3534696	2031393
5km	70%	50000	4	195	3355849	388550	2933867	1784649
5km	70%	50000	4	266	4068732	417288	3616802	2036074
5km	70%	50000	4	236	3883534	477128	3376051	1892192
5km	70%	50000	4	258	3380263	376560	2945621	1518737
5km	70%	50000	4	207	3873215	442325	3380784	1943685
5km	70%	50000	4	210	3658795	384171	3253954	1622667
5km	70%	50000	4	211	3781715	393211	3347468	1711663
5km	70%	50000	4	228	3285749	420431	2832567	1811214
5km	70%	50000	4	290	4697442	489746	4161667	2244403
5km	70%	50000	4	271	3942686	423243	3479188	1769819
5km	70%	50000	4	295	3938666	436492	3440668	1709140
5km	70%	50000	4	227	3449060	368506	3033714	1642298
5km	70%	50000	4	224	3764275	413389	3303053	1909206
5km	70%	50000	4	213	4217885	491883	3679002	2087333
5km	70%	50000	4	234	3734269	434014	3261636	1795457
5km	70%	50000	4	226	3703728	395915	3271390	1613681
5km	70%	50000	4	209	4417621	456926	3918059	1834145
5km	70%	50000	4	240	4459070	489026	3935672	2048691
5km	70%	50000	4	194	3271322	369069	2869401	1423219
5km	70%	50000	4	293	4633861	468108	4130017	1973313
5km	70%	50000	4	244	5008015	472554	4498640	2019375
5km	70%	50000	4	359	3811963	417151	3361130	2077629
5km	70%	50000	4	319	3991110	450098	3492502	1853193
5km	70%	50000	4	267	4784735	477933	4272666	2060348
5km	70%	50000	4	284	4688542	460050	4169870	2091851
5km	70%	50000	4	325	3575068	399011	3127953	1668388
5km	70%	50000	4	234	3330884	368112	2922407	1660185
5km	70%	50000	4	261	4886607	460186	4368142	2268245
5km	70%	50000	4	249	4068639	434315	3577322	1751488
5km	70%	50000	4	341	4323731	474284	3804148	2042283
5km	70%	50000	4	351	5320934	513424	4758424	2279225
5km	70%	50000	4	278	4119671	445276	3626466	1829275
5km	70%	50000	4	279	3785985	431604	3316300	1789698
5km	70%	50000	4	259	3777984	446824	3303117	1830863
5km	70%	50000	4	298	3370990	391155	2938618	1751079
5km	70%	50000	4	247	2726186	302320	2393760	1533367
5km	70%	50000	4	224	4213148	413261	3765943	1794372
5km	70%	50000	4	230	3879374	432644	3418101	1728639
5km	70%	50000	4	281	5037000	497059	4498520	2245851
5km	70%	50000	4	229	4539618	464771	4032704	2164989
[truncated: 1 more rows]
