# Supplementary material for: Quantifying the Value of Perfect Information in Emergency Vaccination Campaigns
Source: PLoS Comput Biol. 2017 Feb 16;13(2):e1005318. doi: 10.1371/journal.pcbi.1005318 (PMC5312803; doi:10.1371/journal.pcbi.1005318)
Supplement: S1 Data — (ZIP) [file pcbi.1005318.s013.zip › Data/5km vaccination/data18.txt]

vacc_radius	efficacy	capacity	delay	outbreak_duration	livestock_culled	cattle_culled	sheep_culled	vaccinations
5km	70%	50000	6	335	4310647	468795	3802765	2028924
5km	70%	50000	6	297	3931759	452092	3429268	1745486
5km	70%	50000	6	274	3993746	473535	3490102	2061569
5km	70%	50000	6	288	4093216	429160	3631299	1836414
5km	70%	50000	6	268	3841661	420090	3386361	1775329
5km	70%	50000	6	237	2982407	357984	2598530	1559920
5km	70%	50000	6	200	3426598	382102	3006965	1590998
5km	70%	50000	6	305	4523489	449339	4039981	1971044
5km	70%	50000	6	233	3530983	401338	3089819	1666703
5km	70%	50000	6	235	5155323	471347	4650002	2112008
5km	70%	50000	6	269	3404582	370621	2983116	1699417
5km	70%	50000	6	208	3509776	373309	3105405	1457034
5km	70%	50000	6	291	3774357	411335	3331789	1707904
5km	70%	50000	6	248	3395523	398973	2968152	1871584
5km	70%	50000	6	218	4256615	459468	3760910	1714957
5km	70%	50000	6	270	4160844	454688	3672701	1907323
5km	70%	50000	6	269	4953682	490758	4427932	2059911
5km	70%	50000	6	193	3006099	347725	2639551	1406407
5km	70%	50000	6	194	4631743	505821	4079050	1814681
5km	70%	50000	6	276	3924304	434688	3456247	1811572
5km	70%	50000	6	233	3689194	399242	3245310	1689513
5km	70%	50000	6	307	3474614	381495	3066567	1771196
5km	70%	50000	6	207	4212380	470522	3707212	1902485
5km	70%	50000	6	272	4639020	486119	4101550	2228610
5km	70%	50000	6	275	3975458	424522	3512300	1724851
5km	70%	50000	6	238	3398873	398103	2973030	1729583
5km	70%	50000	6	278	4101353	422847	3639987	2076986
5km	70%	50000	6	329	3475845	402925	3039790	1674760
5km	70%	50000	6	253	4221364	448613	3728431	1916469
5km	70%	50000	6	254	3895215	462561	3409007	1894478
5km	70%	50000	6	290	3834460	456579	3337879	2085507
5km	70%	50000	6	308	3444800	376503	3034682	1846682
5km	70%	50000	6	252	4370542	473683	3851848	2003249
5km	70%	50000	6	237	4160384	486131	3623227	1894086
5km	70%	50000	6	234	4855138	470270	4352813	2242906
5km	70%	50000	6	354	4071058	434977	3607235	1999604
5km	70%	50000	6	237	4532930	470637	4011998	2058863
5km	70%	50000	6	229	4456249	418760	4001812	1908307
5km	70%	50000	6	277	4086777	442327	3579551	1953231
5km	70%	50000	6	247	2964016	330469	2605225	1575368
5km	70%	50000	6	365	4631938	455594	4137502	2032872
5km	70%	50000	6	216	2971619	335357	2599085	1416032
5km	70%	50000	6	262	4532213	447426	4054838	2089942
5km	70%	50000	6	219	4150718	469355	3639405	1828183
5km	70%	50000	6	172	2982546	362874	2582725	1497639
5km	70%	50000	6	313	5238613	502590	4688873	2100462
5km	70%	50000	6	183	3725048	398590	3258637	1505203
5km	70%	50000	6	386	3444028	402999	2995978	1572772
5km	70%	50000	6	315	4185370	476048	3662937	1878161
5km	70%	50000	6	188	2864973	337781	2492406	1454672
5km	70%	50000	6	257	4280905	410155	3839156	1831746
5km	70%	50000	6	236	3890625	429762	3424363	1837095
5km	70%	50000	6	294	4361526	489581	3838832	1953073
5km	70%	50000	6	264	3343186	379704	2927068	1574184
5km	70%	50000	6	346	3465353	372661	3059195	1627226
5km	70%	50000	6	206	4853200	468989	4355013	1955591
5km	70%	50000	6	191	4076879	447055	3590189	1788597
5km	70%	50000	6	244	3380084	370589	2969910	1603646
5km	70%	50000	6	297	3761862	401786	3319415	1586776
5km	70%	50000	6	276	3824465	446244	3344051	1792745
5km	70%	50000	6	300	3950559	432843	3477104	1718931
5km	70%	50000	6	270	5591160	500688	5043784	2113650
5km	70%	50000	6	324	3726127	438545	3232710	1876341
5km	70%	50000	6	271	4444755	441225	3958025	2016245
5km	70%	50000	6	198	4061250	393629	3633024	1755096
5km	70%	50000	6	215	4306306	472300	3788163	1784293
5km	70%	50000	6	344	4093724	473652	3587078	1851685
5km	70%	50000	6	370	3490878	379937	3072034	1593455
5km	70%	50000	6	191	3098517	330938	2741685	1611071
5km	70%	50000	6	236	4045502	447534	3575337	1768763
5km	70%	50000	6	190	3705754	415800	3261937	1646734
5km	70%	50000	6	227	4623127	520419	4046134	2015349
5km	70%	50000	6	296	4021322	437577	3540394	1756465
5km	70%	50000	6	250	4362777	483704	3829058	2158814
5km	70%	50000	6	320	3448282	383562	3010965	1654628
5km	70%	50000	6	211	2553777	292529	2230291	1230136
5km	70%	50000	6	244	3509961	423657	3043961	1771395
5km	70%	50000	6	303	4856491	450434	4354941	2075079
5km	70%	50000	6	250	3671487	449735	3182560	1734531
5km	70%	50000	6	224	3622419	400890	3186280	1751692
5km	70%	50000	6	263	3593027	412841	3139729	1808817
5km	70%	50000	6	229	3417488	375431	2993385	1524211
5km	70%	50000	6	254	4039352	462798	3558334	1847063
5km	70%	50000	6	273	4007940	430015	3508101	1941046
5km	70%	50000	6	231	3636721	398859	3179284	1806865
5km	70%	50000	6	332	3665447	420170	3195521	1686095
5km	70%	50000	6	337	3989928	440654	3499931	2063050
5km	70%	50000	6	175	3826862	419484	3369481	1795512
5km	70%	50000	6	315	4423614	434391	3945213	1829579
5km	70%	50000	6	226	3785811	388012	3326262	1771561
5km	70%	50000	6	265	4019006	439295	3541311	1859082
5km	70%	50000	6	315	4172007	454510	3677553	1895756
5km	70%	50000	6	311	3245643	352181	2855041	1606729
5km	70%	50000	6	184	3815536	421820	3327803	1590626
5km	70%	50000	6	301	5454652	493668	4899147	2370682
5km	70%	50000	6	303	5118584	514422	4565533	2029793
5km	70%	50000	6	193	3785999	439454	3308573	1772892
5km	70%	50000	6	238	3157533	368358	2762391	1662701
5km	70%	50000	6	360	4480716	478250	3951544	2135314
5km	70%	50000	6	179	3491526	402949	3049383	1811057
5km	70%	50000	6	195	3623520	419133	3151976	1753197
5km	70%	50000	6	315	4036712	436371	3567339	1760496
5km	70%	50000	6	310	4038612	388206	3623336	1802254
5km	70%	50000	6	234	3489130	402069	3060349	1721937
5km	70%	50000	6	407	4944613	460282	4440790	2062366
5km	70%	50000	6	239	3932580	462062	3414574	1735197
5km	70%	50000	6	251	3499736	409499	3033367	1738302
5km	70%	50000	6	227	4119297	407061	3681704	1864876
5km	70%	50000	6	186	3089008	338885	2714727	1583455
5km	70%	50000	6	300	4243319	474897	3730916	1869148
5km	70%	50000	6	370	4830966	498051	4293432	2320813
5km	70%	50000	6	212	3371475	386164	2927842	1488922
5km	70%	50000	6	204	5284531	502996	4740856	2351922
5km	70%	50000	6	212	4338469	497243	3788310	2064143
5km	70%	50000	6	262	4193847	433279	3716551	1702986
5km	70%	50000	6	458	5482005	542921	4902044	2455925
5km	70%	50000	6	291	3884103	447698	3414438	1838577
5km	70%	50000	6	302	5055053	487514	4528849	2141408
5km	70%	50000	6	252	3574399	408495	3123740	1823371
5km	70%	50000	6	283	4589883	454873	4088421	2101024
5km	70%	50000	6	222	3611938	396587	3162777	1805538
5km	70%	50000	6	179	3629460	400866	3194671	1781133
5km	70%	50000	6	273	4174530	490739	3634947	1853908
5km	70%	50000	6	238	4144479	454981	3636415	1985766
5km	70%	50000	6	237	4228295	491370	3695500	2036706
5km	70%	50000	6	224	3085097	357361	2691313	1495300
5km	70%	50000	6	257	4504550	508864	3924504	1898636
5km	70%	50000	6	177	2994086	365651	2602313	1467291
5km	70%	50000	6	283	3968645	406918	3512457	1973859
5km	70%	50000	6	224	3356814	343655	2962351	1903266
5km	70%	50000	6	267	3149702	356273	2744788	1421266
5km	70%	50000	6	240	4276549	455544	3800564	2039002
5km	70%	50000	6	276	3795768	420734	3337925	1792770
5km	70%	50000	6	242	3971004	454232	3468533	1798786
5km	70%	50000	6	309	4777669	475239	4261120	2085938
5km	70%	50000	6	321	4265921	431693	3760763	1978127
5km	70%	50000	6	209	3686645	449287	3199934	1782172
5km	70%	50000	6	219	3634555	374933	3234384	1712943
5km	70%	50000	6	282	4357453	460187	3855409	2036042
5km	70%	50000	6	322	4419592	446371	3938049	1987971
5km	70%	50000	6	201	3285435	377895	2847234	1650198
5km	70%	50000	6	335	3983489	447767	3490219	1915852
5km	70%	50000	6	260	3664254	409496	3206025	1946397
5km	70%	50000	6	308	4340474	452882	3852042	2227927
5km	70%	50000	6	275	4034386	467340	3526921	1852721
5km	70%	50000	6	392	3924049	419549	3458850	1615653
5km	70%	50000	6	245	3723113	416803	3263931	1692381
5km	70%	50000	6	189	3683580	410213	3223301	1783710
5km	70%	50000	6	246	3366064	379856	2963554	1522886
5km	70%	50000	6	245	3276298	394690	2838276	1554666
5km	70%	50000	6	231	4004723	479769	3491907	1964456
5km	70%	50000	6	329	3811756	431925	3342156	1829794
5km	70%	50000	6	296	3935303	392339	3477672	1954057
5km	70%	50000	6	186	2999318	334118	2638010	1630480
5km	70%	50000	6	244	3716247	433153	3248091	1761919
5km	70%	50000	6	244	4064596	464959	3537961	1960599
5km	70%	50000	6	211	3734821	402358	3299511	1609091
5km	70%	50000	6	193	3763325	399236	3309950	1755706
5km	70%	50000	6	224	5433440	529900	4852712	2315312
5km	70%	50000	6	282	3375610	369738	2970197	1843608
5km	70%	50000	6	273	5256100	492909	4728893	2157641
5km	70%	50000	6	207	4177146	459179	3675469	1656077
5km	70%	50000	6	232	3596925	390961	3180951	1631382
5km	70%	50000	6	246	3557563	413897	3118859	1818962
5km	70%	50000	6	383	4666951	457585	4152766	1979192
5km	70%	50000	6	256	4915028	450291	4429534	1897375
5km	70%	50000	6	289	4879291	505847	4318211	2279311
5km	70%	50000	6	207	4353032	437026	3876557	1894966
5km	70%	50000	6	333	4102918	420062	3633909	2272344
5km	70%	50000	6	249	4540972	458392	4037969	1950789
5km	70%	50000	6	239	3769313	424300	3317207	1800424
5km	70%	50000	6	278	3897770	425792	3442911	1917697
5km	70%	50000	6	309	4696354	469129	4168208	1885753
5km	70%	50000	6	311	4717815	492355	4191475	1984939
5km	70%	50000	6	238	3111196	343841	2720322	1516381
5km	70%	50000	6	309	4597016	445906	4108032	2025966
5km	70%	50000	6	196	3409407	359523	3016873	1468110
5km	70%	50000	6	187	3737637	388058	3303662	1890820
5km	70%	50000	6	238	3188410	349837	2788801	1570282
5km	70%	50000	6	193	4032805	419232	3556891	1866068
5km	70%	50000	6	216	3948062	419362	3489883	1876897
5km	70%	50000	6	245	3463418	391635	2998882	1517514
5km	70%	50000	6	192	3863190	397813	3444581	1708530
5km	70%	50000	6	247	3918493	429525	3446158	1776423
5km	70%	50000	6	198	3683733	435444	3217886	1770351
5km	70%	50000	6	253	4162042	436030	3676548	1831560
5km	70%	50000	6	198	3304247	342773	2926562	1568223
5km	70%	50000	6	272	4356490	452326	3858356	2076501
5km	70%	50000	6	333	4422926	469335	3906773	2063177
5km	70%	50000	6	339	3105022	340050	2737551	1596080
5km	70%	50000	6	205	3813683	440408	3329563	1837660
5km	70%	50000	6	212	3374026	381467	2969300	1433933
5km	70%	50000	6	256	4831515	465446	4326503	2051801
5km	70%	50000	6	232	3758280	419775	3299789	1624850
5km	70%	50000	6	223	4064548	411150	3622470	1844172
5km	70%	50000	6	310	4769760	462486	4255306	2342989
5km	70%	50000	6	200	3905080	438868	3421683	1732916
5km	70%	50000	6	237	4139007	453128	3642635	1771554
5km	70%	50000	6	229	4439548	499166	3884875	1990001
5km	70%	50000	6	343	3996617	475776	3483628	1986467
5km	70%	50000	6	229	3238215	363178	2837880	1520612
5km	70%	50000	6	386	4212773	500160	3630029	2101250
5km	70%	50000	6	289	4025384	448301	3517814	1762448
5km	70%	50000	6	266	3692326	381303	3258292	1767769
5km	70%	50000	6	200	3330184	385676	2906661	1573836
5km	70%	50000	6	228	4612694	426398	4123325	1978130
5km	70%	50000	6	227	3590224	396376	3162826	1705944
5km	70%	50000	6	250	5260525	533403	4690722	2180931
5km	70%	50000	6	244	4115599	427167	3637707	1902711
5km	70%	50000	6	279	3656367	424307	3190711	1752307
5km	70%	50000	6	264	4478072	519995	3900877	2193842
5km	70%	50000	6	203	3846369	422938	3388056	1689321
5km	70%	50000	6	266	3933668	422471	3461761	1754069
5km	70%	50000	6	234	3213785	379559	2788983	1555377
5km	70%	50000	6	214	4059590	436961	3576262	1629800
5km	70%	50000	6	226	3580104	408632	3114038	2075371
5km	70%	50000	6	221	4178315	461336	3681850	1956586
5km	70%	50000	6	248	3854717	450957	3373160	1763585
5km	70%	50000	6	276	3889291	463999	3382749	2024262
5km	70%	50000	6	238	4339469	469404	3820612	1880693
5km	70%	50000	6	308	3895902	397881	3467732	1658521
5km	70%	50000	6	223	3895408	430727	3423611	1734758
5km	70%	50000	6	228	3874021	444640	3406815	1938917
5km	70%	50000	6	236	3813244	416781	3364769	1690519
5km	70%	50000	6	288	3861325	434877	3380085	1772106
5km	70%	50000	6	209	3439363	366194	3025392	1648482
5km	70%	50000	6	295	4366262	418751	3907207	1912815
5km	70%	50000	6	237	3498297	342992	3121329	1642825
5km	70%	50000	6	244	4397525	427361	3924524	2145079
5km	70%	50000	6	216	3787654	418846	3331977	1800994
5km	70%	50000	6	183	3552938	397849	3102805	1454802
5km	70%	50000	6	184	3124540	321494	2772874	1514571
5km	70%	50000	6	215	3199282	354372	2806783	1545414
5km	70%	50000	6	188	3235883	367999	2837493	1403798
5km	70%	50000	6	229	3226852	373758	2821258	1697943
5km	70%	50000	6	213	3606544	400188	3169282	1548401
5km	70%	50000	6	252	3765928	443240	3264458	1999877
5km	70%	50000	6	307	4158163	415797	3692160	1852653
5km	70%	50000	6	350	4903674	483352	4374962	2215255
5km	70%	50000	6	274	3101101	364231	2691524	1491371
5km	70%	50000	6	403	3818319	435599	3352500	1946848
5km	70%	50000	6	275	3157148	369661	2765204	1583866
5km	70%	50000	6	253	4664994	513009	4108905	1811686
5km	70%	50000	6	242	3766768	441119	3270654	1756281
5km	70%	50000	6	273	4038516	425826	3555801	1675180
5km	70%	50000	6	333	4680296	489518	4135288	2399637
5km	70%	50000	6	254	4595468	480851	4071253	2113212
5km	70%	50000	6	302	3824485	452140	3341202	1875816
5km	70%	50000	6	232	3806022	421749	3353075	1789866
5km	70%	50000	6	332	4132395	404898	3699662	1844594
5km	70%	50000	6	278	3438646	355926	3063660	1588270
5km	70%	50000	6	287	5426627	559815	4811754	2542974
5km	70%	50000	6	207	3944862	456368	3454928	1757928
5km	70%	50000	6	263	4913909	516921	4363937	2149730
5km	70%	50000	6	353	4007275	439644	3518987	1855130
5km	70%	50000	6	169	2917943	356989	2534562	1517529
5km	70%	50000	6	219	4918086	474369	4398490	1988508
5km	70%	50000	6	243	3911299	418127	3456765	1714406
5km	70%	50000	6	324	4068172	447037	3585547	2019553
5km	70%	50000	6	222	3273160	345177	2902297	1567437
5km	70%	50000	6	430	4292651	445038	3812441	2306156
5km	70%	50000	6	311	3980671	452837	3487440	1807238
5km	70%	50000	6	260	3560484	372416	3126783	1544662
5km	70%	50000	6	225	3596106	413499	3134632	1764332
5km	70%	50000	6	439	4349414	469767	3831246	2142505
5km	70%	50000	6	221	4395633	449972	3910184	1858360
5km	70%	50000	6	248	3868673	407295	3415475	2099636
5km	70%	50000	6	285	3818042	426916	3354041	1606114
5km	70%	50000	6	212	3777522	452801	3306158	1759582
5km	70%	50000	6	206	4722426	453896	4202773	1818331
5km	70%	50000	6	188	3614125	422936	3166140	1589382
5km	70%	50000	6	394	4708319	486692	4178486	2012183
5km	70%	50000	6	256	3182011	367197	2784622	1610460
5km	70%	50000	6	253	3707985	419792	3262917	1559808
5km	70%	50000	6	222	4253876	463658	3742109	1874628
5km	70%	50000	6	197	4134774	439525	3639750	1788000
5km	70%	50000	6	279	3599281	401214	3155697	1845355
5km	70%	50000	6	203	3399702	377415	2980183	1597421
5km	70%	50000	6	260	4131974	419168	3677768	1921443
5km	70%	50000	6	258	4319316	432285	3836591	2157236
5km	70%	50000	6	287	4475274	494855	3918333	2273406
5km	70%	50000	6	247	3808940	434358	3332157	1525381
5km	70%	50000	6	241	3757086	389665	3326165	1715820
5km	70%	50000	6	189	3352274	372353	2954098	1672801
5km	70%	50000	6	244	4556661	443420	4082227	1894089
5km	70%	50000	6	203	4190535	466051	3682499	2005521
5km	70%	50000	6	274	3910465	417667	3445146	1709951
5km	70%	50000	6	240	3493292	389115	3073107	1419109
5km	70%	50000	6	266	4123356	447351	3622400	1924676
5km	70%	50000	6	259	3378695	374168	2958302	1470187
5km	70%	50000	6	302	2872027	317337	2534331	1501006
5km	70%	50000	6	239	3790089	378405	3375231	2034594
5km	70%	50000	6	201	4175004	416911	3731628	1880644
5km	70%	50000	6	251	4479984	502057	3924139	2074137
5km	70%	50000	6	241	3552880	425789	3094746	1716955
5km	70%	50000	6	211	4538075	466418	4003959	2084997
5km	70%	50000	6	187	2877627	355776	2502602	1356547
5km	70%	50000	6	296	4876801	470907	4367065	2223422
5km	70%	50000	6	247	3966205	392844	3549947	1790614
5km	70%	50000	6	236	3511609	385988	3094185	1761150
5km	70%	50000	6	196	4086306	440711	3620737	1651843
5km	70%	50000	6	341	4064269	455218	3551134	1986700
5km	70%	50000	6	248	3268863	361222	2879610	1423655
5km	70%	50000	6	287	4017422	441065	3535397	2009112
5km	70%	50000	6	283	3939089	441035	3463139	2013051
5km	70%	50000	6	217	3540501	416517	3085883	1802343
5km	70%	50000	6	202	4282192	453009	3785551	1947597
5km	70%	50000	6	248	3590939	389248	3150535	1635548
5km	70%	50000	6	298	3091807	364587	2692910	1606992
5km	70%	50000	6	267	3768147	416659	3306714	1766231
5km	70%	50000	6	210	3320878	399163	2870380	1880260
5km	70%	50000	6	251	4297318	439661	3796984	2210080
5km	70%	50000	6	242	4464476	478683	3955447	1774029
5km	70%	50000	6	213	4050710	469957	3555131	2067799
5km	70%	50000	6	269	4602737	502224	4024685	2049046
5km	70%	50000	6	207	4318437	489066	3792780	1859852
5km	70%	50000	6	283	4507421	424236	4007567	2058213
5km	70%	50000	6	219	3845032	408406	3387210	1791885
5km	70%	50000	6	238	3668948	449952	3174277	1769396
5km	70%	50000	6	186	3591183	380948	3172136	1558329
5km	70%	50000	6	295	3550180	418427	3103326	1610574
5km	70%	50000	6	270	3952394	365764	3546187	1725569
5km	70%	50000	6	330	5098630	472018	4592601	2121855
5km	70%	50000	6	314	3711263	402538	3281709	1566359
5km	70%	50000	6	218	3611488	407157	3172686	1731453
5km	70%	50000	6	238	3446423	386188	3022943	1687372
5km	70%	50000	6	228	4451706	481727	3926254	2049849
5km	70%	50000	6	290	4458882	468919	3943785	2193871
5km	70%	50000	6	242	3646193	417016	3192223	1767275
5km	70%	50000	6	250	4371222	467454	3855532	1958242
5km	70%	50000	6	399	3953016	453573	3456599	2015875
5km	70%	50000	6	218	4110532	466935	3594977	1720050
5km	70%	50000	6	281	5040557	479068	4498199	2484170
5km	70%	50000	6	293	3235290	387413	2823977	1577005
5km	70%	50000	6	344	4090306	475710	3568148	2094746
5km	70%	50000	6	187	3237412	354841	2847864	1571163
5km	70%	50000	6	271	4190997	479112	3644699	1992635
5km	70%	50000	6	253	4173046	465683	3653770	2029434
5km	70%	50000	6	306	4478005	422343	4021481	2037629
5km	70%	50000	6	259	4331486	493816	3793600	1776909
5km	70%	50000	6	256	5056867	532836	4494657	2312766
5km	70%	50000	6	327	4434661	415260	3973890	1904678
5km	70%	50000	6	237	3349107	361465	2954369	1846238
5km	70%	50000	6	234	3322679	390838	2898287	1728253
5km	70%	50000	6	222	4237573	431023	3770302	1913237
5km	70%	50000	6	281	3835057	404710	3391479	1572952
5km	70%	50000	6	306	4764668	435012	4299449	2128785
5km	70%	50000	6	283	4857463	482313	4332003	2231027
5km	70%	50000	6	271	3911117	410444	3431455	1787586
5km	70%	50000	6	212	2965641	362433	2569467	1786989
5km	70%	50000	6	278	3602090	433548	3133375	1701179
5km	70%	50000	6	337	3893142	441175	3419236	2003862
5km	70%	50000	6	247	3902841	428547	3430202	1890288
5km	70%	50000	6	275	4473856	463335	3952287	2000246
5km	70%	50000	6	285	4522047	462927	4022998	1950965
5km	70%	50000	6	268	4574481	472979	4055835	2007029
5km	70%	50000	6	277	2821034	331417	2459022	1357379
5km	70%	50000	6	248	3870609	390538	3429373	1776745
5km	70%	50000	6	299	3844533	457173	3353595	1826884
5km	70%	50000	6	212	4826073	509256	4269539	2128668
5km	70%	50000	6	261	3743942	396798	3326045	1684004
5km	70%	50000	6	189	3797674	391495	3361576	1831477
5km	70%	50000	6	245	3107148	342588	2742515	1672973
5km	70%	50000	6	250	3325700	362099	2906291	1410125
5km	70%	50000	6	319	3833828	372520	3420085	1684821
5km	70%	50000	6	251	3437923	408076	2979171	1646503
5km	70%	50000	6	241	3829507	402297	3377957	1753048
5km	70%	50000	6	240	3469299	383761	3046087	1494987
5km	70%	50000	6	274	3260497	389306	2814947	1695186
5km	70%	50000	6	329	3865785	452596	3367452	1942969
5km	70%	50000	6	309	3256109	379892	2836970	1552138
5km	70%	50000	6	288	3715831	432010	3250874	1944231
5km	70%	50000	6	187	3291376	411860	2839566	1804689
5km	70%	50000	6	281	4679605	482519	4149430	2252022
5km	70%	50000	6	232	4344933	447954	3850799	2039193
5km	70%	50000	6	322	6022734	587850	5374044	2593672
5km	70%	50000	6	228	3285103	366071	2896126	1396603
5km	70%	50000	6	289	3679693	423814	3232985	1711211
5km	70%	50000	6	313	4129103	408731	3681456	1818099
5km	70%	50000	6	222	4181898	459032	3670730	2084705
5km	70%	50000	6	203	3838012	439117	3367660	1757806
5km	70%	50000	6	315	3955072	465554	3434339	2057171
5km	70%	50000	6	321	3989918	458409	3488290	1765445
5km	70%	50000	6	314	4203538	471227	3691082	2092609
5km	70%	50000	6	274	4026221	451846	3532304	1855625
5km	70%	50000	6	203	3307888	383865	2892245	1555117
5km	70%	50000	6	281	4755513	449853	4274437	2171408
5km	70%	50000	6	254	3061115	326041	2683770	1483443
5km	70%	50000	6	230	3088528	349860	2705784	1461419
5km	70%	50000	6	255	3500291	425413	3022821	1688743
5km	70%	50000	6	234	2693563	318094	2343716	1455703
5km	70%	50000	6	215	5384786	508129	4833142	2280519
5km	70%	50000	6	251	3543902	399933	3105777	1527542
5km	70%	50000	6	209	3586434	382186	3136209	1734580
5km	70%	50000	6	206	4231300	451071	3749631	2122394
5km	70%	50000	6	267	3976700	425788	3505004	1974399
5km	70%	50000	6	246	3907731	394985	3465110	1708730
5km	70%	50000	6	274	4202701	419489	3744950	1996414
5km	70%	50000	6	308	4174367	454989	3677173	2026734
5km	70%	50000	6	282	2998268	354885	2613102	1580947
5km	70%	50000	6	189	3459947	399355	3024024	1596465
5km	70%	50000	6	240	4451936	462555	3942028	2095998
5km	70%	50000	6	207	4784018	445745	4286765	1991023
5km	70%	50000	6	209	4120280	440660	3646990	1667462
5km	70%	50000	6	181	2894775	353294	2513716	1403276
5km	70%	50000	6	196	3941373	454494	3444682	1839534
5km	70%	50000	6	235	3048005	349644	2657582	1715215
5km	70%	50000	6	416	4753219	519048	4185931	2214196
5km	70%	50000	6	232	3430477	370557	3003904	1603908
5km	70%	50000	6	174	3247064	394664	2826032	1441546
5km	70%	50000	6	212	4570913	489867	4057377	2075625
5km	70%	50000	6	186	3565368	384188	3141807	1576084
5km	70%	50000	6	253	4739713	534483	4169472	2024484
5km	70%	50000	6	330	4203302	504552	3651088	1987036
5km	70%	50000	6	354	4138282	439730	3663001	1813469
5km	70%	50000	6	181	3473856	400377	3044416	1754476
5km	70%	50000	6	291	3631697	399101	3188318	1715967
5km	70%	50000	6	192	3355167	393680	2928276	1617217
5km	70%	50000	6	299	4027350	454024	3544058	2106388
5km	70%	50000	6	189	3705867	369408	3293131	1587294
5km	70%	50000	6	412	3406125	387580	2985101	1626544
5km	70%	50000	6	287	3887961	387553	3459569	1831110
5km	70%	50000	6	170	3248151	379018	2844710	1618479
5km	70%	50000	6	372	5595557	517046	5024122	2368140
5km	70%	50000	6	250	3906802	445839	3411415	2015733
5km	70%	50000	6	361	4232402	483461	3698450	1905578
5km	70%	50000	6	208	3706896	408162	3273352	1619939
5km	70%	50000	6	224	3723864	414815	3280885	1796682
5km	70%	50000	6	283	3372171	395565	2928122	1633592
5km	70%	50000	6	317	4253542	477480	3719972	1990796
5km	70%	50000	6	286	4563007	415183	4081561	2250219
5km	70%	50000	6	297	4037545	409837	3591124	1625826
5km	70%	50000	6	224	2942483	348649	2551468	1503546
5km	70%	50000	6	314	4408613	496337	3860318	1894070
5km	70%	50000	6	318	4492233	417912	4035641	1875359
5km	70%	50000	6	384	4351636	503984	3798336	1990804
5km	70%	50000	6	213	4090453	470719	3581651	1944196
5km	70%	50000	6	238	4064589	471038	3557645	1836875
5km	70%	50000	6	218	4516419	442872	4030467	1948563
5km	70%	50000	6	261	3577353	432046	3112859	1682953
5km	70%	50000	6	195	4343017	454673	3857504	1842485
5km	70%	50000	6	195	3378471	362726	2984241	1615632
5km	70%	50000	6	243	3270343	367498	2874210	1455020
5km	70%	50000	6	262	3572674	415710	3117924	1884204
5km	70%	50000	6	243	3109526	384661	2694575	1468385
5km	70%	50000	6	179	3432176	363402	3035713	1529729
5km	70%	50000	6	260	3982258	478141	3442410	1703132
5km	70%	50000	6	351	5112301	493342	4585855	2372427
5km	70%	50000	6	228	3412905	389774	2979880	1598905
5km	70%	50000	6	244	4598711	463187	4085991	2182650
5km	70%	50000	6	207	4233753	479528	3714960	1972667
5km	70%	50000	6	304	5513582	518491	4951228	2100297
5km	70%	50000	6	342	4257673	491432	3736861	1875596
5km	70%	50000	6	257	3911452	424103	3450137	1927953
5km	70%	50000	6	235	4309126	466624	3806715	2116348
5km	70%	50000	6	252	4690383	517878	4120442	2085858
5km	70%	50000	6	281	3707275	430442	3232661	1886604
5km	70%	50000	6	195	3074954	316846	2740513	1436277
5km	70%	50000	6	231	3999192	481956	3472511	1846547
5km	70%	50000	6	216	3878515	457217	3378477	1748559
5km	70%	50000	6	270	3242541	357531	2830321	1629622
5km	70%	50000	6	250	4240039	500088	3699338	2066221
5km	70%	50000	6	249	3906373	448276	3431328	2149140
5km	70%	50000	6	268	3868523	433345	3406011	1961256
5km	70%	50000	6	187	3375112	374841	2965949	1611035
5km	70%	50000	6	166	3462643	376916	3055092	1742247
5km	70%	50000	6	309	4361103	487218	3839373	2038963
5km	70%	50000	6	242	4609370	497971	4058360	2103014
5km	70%	50000	6	293	3706437	417940	3249297	1765042
5km	70%	50000	6	217	3783652	431464	3312014	1785270
5km	70%	50000	6	207	4018437	418050	3575488	1745507
5km	70%	50000	6	204	3766689	438099	3286836	1770386
5km	70%	50000	6	314	3945996	443404	3472010	1689832
5km	70%	50000	6	298	3525743	396207	3087170	1676696
5km	70%	50000	6	320	4167389	429095	3708149	2196079
5km	70%	50000	6	231	3227186	370902	2824039	1536649
5km	70%	50000	6	197	3454919	387012	3029228	1531803
5km	70%	50000	6	323	4259407	421738	3802840	2026070
5km	70%	50000	6	339	4648515	418044	4187003	1897479
5km	70%	50000	6	346	3993662	452383	3511048	2202005
5km	70%	50000	6	447	3962295	451596	3484905	1806054
5km	70%	50000	6	229	4462013	467047	3962859	2030205
5km	70%	50000	6	182	3360515	415835	2912014	1545036
5km	70%	50000	6	289	3590937	376546	3185090	1691732
5km	70%	50000	6	250	4076207	436451	3585664	1755533
5km	70%	50000	6	241	4506474	471907	3998633	1997245
5km	70%	50000	6	263	2966243	367627	2544467	1552951
5km	70%	50000	6	283	4143629	445614	3632226	1846980
5km	70%	50000	6	206	3923553	448841	3419401	1942829
5km	70%	50000	6	316	3842814	430717	3380826	1940029
5km	70%	50000	6	260	4590406	423534	4116989	2054543
5km	70%	50000	6	194	3469711	378882	3055448	1479956
5km	70%	50000	6	276	3226569	383129	2808325	1662479
5km	70%	50000	6	293	3785568	451775	3275953	1703253
5km	70%	50000	6	228	4915352	531518	4330442	2172099
5km	70%	50000	6	360	4845073	448406	4347999	2094543
5km	70%	50000	6	239	3461229	424245	2999010	1915744
5km	70%	50000	6	317	3068967	353069	2697942	1421320
5km	70%	50000	6	283	3208079	384901	2780179	1711548
5km	70%	50000	6	416	4234927	475293	3735890	1969692
5km	70%	50000	6	224	4650003	496812	4117681	2008391
5km	70%	50000	6	224	2700473	323259	2349242	1520951
5km	70%	50000	6	227	3921422	434068	3447468	2101446
5km	70%	50000	6	233	3850198	445345	3375307	1672340
5km	70%	50000	6	223	3629206	399433	3201309	1665168
5km	70%	50000	6	303	5007594	514209	4461257	2375050
5km	70%	50000	6	322	4291021	479988	3778610	1896242
5km	70%	50000	6	251	3930986	454231	3447833	1949356
5km	70%	50000	6	271	4650193	428033	4177746	2155551
5km	70%	50000	6	253	4370016	463848	3867146	2037439
5km	70%	50000	6	285	2651480	318431	2306673	1627662
5km	70%	50000	6	284	3787269	424488	3319095	1772685
5km	70%	50000	6	215	3152715	354524	2766623	1511198
5km	70%	50000	6	311	3409640	398684	2987192	1742739
5km	70%	50000	6	271	3996733	449248	3474048	1719816
5km	70%	50000	6	328	4327035	473270	3735881	2052404
5km	70%	50000	6	266	3851818	427116	3379228	1827093
5km	70%	50000	6	318	4115161	439630	3622978	2039731
5km	70%	50000	6	218	3494898	331459	3134810	1687458
5km	70%	50000	6	209	3798480	409503	3349603	1591904
5km	70%	50000	6	293	3963448	447147	3477253	2180060
5km	70%	50000	6	213	3746136	424634	3291653	1614469
5km	70%	50000	6	262	3900620	466750	3412451	1803603
5km	70%	50000	6	304	4536347	488483	4004285	2156740
5km	70%	50000	6	241	3487394	410081	3032159	1705131
5km	70%	50000	6	305	3276844	342931	2887421	1590022
5km	70%	50000	6	249	3313171	388063	2901212	1721466
5km	70%	50000	6	231	4321033	453758	3799737	2065789
5km	70%	50000	6	248	3072546	375787	2667399	1437587
5km	70%	50000	6	261	3191017	357988	2798027	1504532
5km	70%	50000	6	274	5102983	575247	4481568	2449452
5km	70%	50000	6	269	4083977	457721	3575739	1944574
5km	70%	50000	6	218	3769347	413876	3320917	1679186
5km	70%	50000	6	302	4496831	447961	3990331	1944923
5km	70%	50000	6	145	2592366	307065	2261463	1361651
5km	70%	50000	6	364	3562490	416988	3114717	1771922
5km	70%	50000	6	221	3981600	448133	3496832	1794667
5km	70%	50000	6	268	5005016	496765	4475167	2118985
5km	70%	50000	6	326	3437244	382286	3033278	1621665
5km	70%	50000	6	311	3863324	364759	3469882	1767586
5km	70%	50000	6	255	4041892	448442	3547274	2050408
5km	70%	50000	6	188	3966097	448139	3445042	1647767
5km	70%	50000	6	287	4062259	428055	3609452	1675155
5km	70%	50000	6	274	3852804	442728	3362734	1877513
5km	70%	50000	6	214	4137835	428507	3669794	1750791
5km	70%	50000	6	222	3344038	382765	2924183	1698109
5km	70%	50000	6	264	3962088	424835	3497291	1791765
5km	70%	50000	6	289	4049193	446372	3570945	1900608
5km	70%	50000	6	312	3631386	431653	3171484	1830019
5km	70%	50000	6	286	4756691	454224	4207954	2182849
5km	70%	50000	6	221	4188086	400387	3755092	1777174
5km	70%	50000	6	299	3231238	351619	2849213	1518311
5km	70%	50000	6	326	3893233	453826	3405395	1760842
5km	70%	50000	6	224	3305441	361595	2906041	1540321
5km	70%	50000	6	246	3320722	363170	2923081	1510253
5km	70%	50000	6	296	4833978	502931	4276178	2071556
5km	70%	50000	6	362	4387324	470029	3873106	1897293
5km	70%	50000	6	201	4714739	504265	4161786	2021312
5km	70%	50000	6	249	4304715	446037	3817949	1734501
5km	70%	50000	6	303	4501623	442129	4023597	2054915
5km	70%	50000	6	302	4056983	462106	3548483	1976457
5km	70%	50000	6	245	3538965	405534	3108962	1911309
5km	70%	50000	6	192	3858131	423347	3407485	1683350
5km	70%	50000	6	263	3253260	347449	2860777	1520014
5km	70%	50000	6	243	3203313	350200	2825218	1670631
5km	70%	50000	6	255	2848411	343923	2483255	1571812
5km	70%	50000	6	239	3471952	356287	3073842	1487305
5km	70%	50000	6	313	4593275	481223	4074775	2146685
5km	70%	50000	6	206	4640396	480706	4107123	2242322
5km	70%	50000	6	314	3746328	381948	3325891	1605614
5km	70%	50000	6	210	3668179	404022	3231163	1794349
5km	70%	50000	6	256	3723686	411134	3291872	1686054
5km	70%	50000	6	225	3864176	429896	3373956	1749059
5km	70%	50000	6	269	4859289	495844	4298390	2397214
5km	70%	50000	6	418	4625711	465232	4117424	2159725
5km	70%	50000	6	205	3274237	388413	2853383	1661322
5km	70%	50000	6	210	4208076	433376	3721834	2023205
5km	70%	50000	6	233	4104333	433214	3621510	1865787
5km	70%	50000	6	275	2988954	338684	2602548	1584311
5km	70%	50000	6	286	4138050	461556	3632674	1862658
5km	70%	50000	6	244	3540475	411514	3105182	1684682
5km	70%	50000	6	276	5001559	477200	4489368	2233511
5km	70%	50000	6	248	4359704	446041	3868145	1827255
5km	70%	50000	6	359	4407223	502289	3848919	1950040
5km	70%	50000	6	218	4070788	481822	3547296	1970801
5km	70%	50000	6	315	3978904	416971	3533703	1871336
5km	70%	50000	6	203	2916314	336598	2549968	1426039
5km	70%	50000	6	233	3860939	417911	3411692	1596277
5km	70%	50000	6	226	3868214	411987	3415797	1837735
5km	70%	50000	6	309	4782734	460203	4279122	2132134
5km	70%	50000	6	280	4472958	455034	3991361	2073409
5km	70%	50000	6	253	3742695	402668	3294647	1869742
5km	70%	50000	6	274	4701454	495061	4175348	2008225
5km	70%	50000	6	199	3604766	375885	3203397	1710444
5km	70%	50000	6	335	4267095	462125	3767014	2089228
5km	70%	50000	6	290	3618525	405371	3149193	1582173
5km	70%	50000	6	186	5200180	484565	4656656	2277966
5km	70%	50000	6	263	3461668	383868	3042977	1721556
5km	70%	50000	6	274	3858821	431962	3372964	1764643
5km	70%	50000	6	393	3840755	422783	3374526	1886613
5km	70%	50000	6	208	3908052	452894	3421325	1768130
5km	70%	50000	6	220	4687403	437222	4203748	2268036
5km	70%	50000	6	249	3777739	426962	3305143	1760091
5km	70%	50000	6	240	3302784	343906	2929641	1584728
5km	70%	50000	6	231	3715743	403507	3281594	1635158
5km	70%	50000	6	317	4439453	489752	3908469	1869682
5km	70%	50000	6	319	4474760	443437	4000556	1844776
5km	70%	50000	6	252	4265000	449090	3775821	1874827
5km	70%	50000	6	193	3387718	377424	2962333	1601660
5km	70%	50000	6	214	3733312	409227	3271563	1925126
5km	70%	50000	6	221	4030336	432252	3569886	1880101
5km	70%	50000	6	265	4242132	430960	3776763	1740606
5km	70%	50000	6	248	4274706	426775	3789791	1888015
5km	70%	50000	6	280	3545834	413312	3106977	1555258
5km	70%	50000	6	203	3631506	397699	3197077	1522298
5km	70%	50000	6	268	3543004	386663	3124559	1538713
5km	70%	50000	6	192	3931437	432187	3465198	1538295
5km	70%	50000	6	297	4910913	515677	4355482	2173785
5km	70%	50000	6	224	4237724	448219	3746155	1732762
5km	70%	50000	6	291	4971896	462364	4467558	2270641
5km	70%	50000	6	168	3412254	397509	2988891	1468821
5km	70%	50000	6	272	3442557	379876	3034252	1651015
5km	70%	50000	6	212	3897322	394620	3458966	1796736
5km	70%	50000	6	280	3352962	394831	2911782	1800763
5km	70%	50000	6	205	3957962	393544	3527655	1685476
5km	70%	50000	6	203	4614694	444932	4129619	2032832
5km	70%	50000	6	198	3897269	438511	3415323	1737430
5km	70%	50000	6	207	4052990	481383	3537422	1841911
5km	70%	50000	6	226	3011118	335121	2649256	1409417
5km	70%	50000	6	274	4202054	421816	3740059	1827333
5km	70%	50000	6	204	4207249	457600	3701487	1823684
5km	70%	50000	6	253	3371662	375631	2958523	1495897
5km	70%	50000	6	276	3841172	419624	3393960	1685376
5km	70%	50000	6	234	4139429	450303	3646575	2033977
5km	70%	50000	6	472	4893886	517751	4326776	2189442
5km	70%	50000	6	286	5697795	569035	5066096	2486783
5km	70%	50000	6	259	3517225	398830	3093907	1499976
5km	70%	50000	6	278	4527867	441782	4014569	2025505
5km	70%	50000	6	256	3510088	408303	3036534	1691777
5km	70%	50000	6	376	4762517	495359	4231501	2077501
5km	70%	50000	6	173	4374759	485181	3853569	1850983
5km	70%	50000	6	214	3509479	400001	3080908	1575904
5km	70%	50000	6	262	5088100	496991	4560693	2223375
5km	70%	50000	6	224	3603541	424039	3154271	1626592
5km	70%	50000	6	240	3852976	448519	3360499	2067517
5km	70%	50000	6	234	3954022	450753	3449753	1869097
5km	70%	50000	6	244	3906272	402036	3453960	1681523
5km	70%	50000	6	268	3382623	367460	2984446	1525398
5km	70%	50000	6	250	5408365	563365	4783558	2384886
5km	70%	50000	6	182	3301258	375596	2882478	1667203
5km	70%	50000	6	281	3933194	434891	3456180	1744190
5km	70%	50000	6	438	4269442	500526	3721477	2147446
5km	70%	50000	6	231	3334755	363099	2941909	1693967
5km	70%	50000	6	185	3080024	358778	2699660	1415711
5km	70%	50000	6	214	3727585	416979	3258373	1714397
5km	70%	50000	6	344	3971335	456535	3461639	1954587
5km	70%	50000	6	285	3492438	383483	3069691	1719781
5km	70%	50000	6	280	4520973	432680	4054064	2117182
5km	70%	50000	6	252	3972518	408728	3520436	1785919
5km	70%	50000	6	264	3268220	366978	2851643	1482698
5km	70%	50000	6	181	3695610	359720	3313071	1810220
5km	70%	50000	6	404	3818123	409094	3354653	1561511
5km	70%	50000	6	251	5133741	532085	4555116	2284479
5km	70%	50000	6	218	3359364	367071	2948799	1483340
5km	70%	50000	6	233	4040280	407629	3592493	1817701
5km	70%	50000	6	244	4047914	450502	3545892	1806391
5km	70%	50000	6	212	4346613	492757	3816296	2249991
5km	70%	50000	6	268	2983277	358862	2601104	1617672
5km	70%	50000	6	271	3851767	425495	3383736	2074491
5km	70%	50000	6	188	3609023	417071	3161188	1660198
5km	70%	50000	6	232	3896601	440686	3414134	1886685
5km	70%	50000	6	307	3555311	413417	3104469	1947492
5km	70%	50000	6	286	4547726	483354	4027089	1956351
5km	70%	50000	6	195	3351623	378896	2927901	1694653
5km	70%	50000	6	342	4634403	524759	4057566	2307583
5km	70%	50000	6	310	3493498	362920	3093861	1625862
5km	70%	50000	6	326	5118014	512607	4564402	2402823
5km	70%	50000	6	236	3510332	388963	3084370	1629934
5km	70%	50000	6	237	4320721	463329	3812548	2231399
5km	70%	50000	6	293	3626705	399294	3190273	1982150
5km	70%	50000	6	260	5100097	473088	4581526	2221573
5km	70%	50000	6	355	5263446	495656	4714119	2361764
5km	70%	50000	6	164	3636166	409627	3198906	1625142
5km	70%	50000	6	352	4722648	529138	4123226	2096706
5km	70%	50000	6	285	3536932	430077	3079811	1672356
5km	70%	50000	6	240	4006245	435925	3523556	1788805
5km	70%	50000	6	254	4005846	419024	3546559	1841089
5km	70%	50000	6	234	4001406	443699	3527490	2021086
5km	70%	50000	6	258	3918308	462826	3427608	1851855
5km	70%	50000	6	231	3923394	440893	3443735	1855582
5km	70%	50000	6	222	3517920	404182	3072529	1610077
5km	70%	50000	6	231	3796473	429027	3324746	2121356
5km	70%	50000	6	240	4475707	418997	4009709	1907123
5km	70%	50000	6	293	4253544	474253	3713988	2112519
5km	70%	50000	6	267	4036412	419153	3568182	1675845
5km	70%	50000	6	213	2981982	350238	2600364	1399111
5km	70%	50000	6	202	4156279	428789	3690564	2076080
5km	70%	50000	6	244	4062377	422398	3600467	2042481
5km	70%	50000	6	299	4147680	487252	3599942	2026616
5km	70%	50000	6	199	3672277	379849	3256696	1612225
5km	70%	50000	6	249	3898782	406929	3445023	1903515
5km	70%	50000	6	268	4416691	467700	3884031	1872355
5km	70%	50000	6	235	3298880	409446	2864575	1652536
5km	70%	50000	6	291	3458484	428577	2996994	1534664
5km	70%	50000	6	244	3874920	387488	3457037	1821781
5km	70%	50000	6	485	3185396	351902	2810338	1533398
5km	70%	50000	6	196	4038081	441411	3560400	1768674
5km	70%	50000	6	295	4177118	438030	3702925	1881553
5km	70%	50000	6	188	3371206	361445	2972278	1466897
5km	70%	50000	6	412	4081268	469776	3574575	1834740
5km	70%	50000	6	220	3745224	451852	3261275	1729106
5km	70%	50000	6	278	3622562	402752	3186388	1613656
5km	70%	50000	6	234	3908542	451820	3420373	1871390
5km	70%	50000	6	329	5953102	554392	5351531	2562635
5km	70%	50000	6	243	3599557	388013	3159868	1603307
5km	70%	50000	6	283	4051624	455333	3543235	2087247
5km	70%	50000	6	247	3368167	345856	2975742	1444449
5km	70%	50000	6	333	4457626	470568	3954324	2059988
5km	70%	50000	6	272	3754475	411426	3312542	1752433
5km	70%	50000	6	235	3839504	446348	3342669	1799966
5km	70%	50000	6	257	4813237	528464	4240532	2306156
5km	70%	50000	6	221	4728958	538531	4134242	2232868
5km	70%	50000	6	252	3975219	460707	3446044	1899465
5km	70%	50000	6	253	3597954	404729	3166901	1581079
5km	70%	50000	6	239	3950378	442738	3467669	1877340
5km	70%	50000	6	198	3636736	420947	3186059	1799662
5km	70%	50000	6	232	3580253	406477	3148288	1589288
5km	70%	50000	6	272	3745489	416004	3304380	1767016
5km	70%	50000	6	268	3414989	393793	2979334	1595775
5km	70%	50000	6	303	5093902	573889	4480283	2438640
5km	70%	50000	6	254	4755154	443074	4275028	2066835
5km	70%	50000	6	292	4140360	444223	3639146	1929191
5km	70%	50000	6	241	3501599	371654	3058545	1729040
5km	70%	50000	6	381	4541125	430148	4072654	2082793
5km	70%	50000	6	290	3529653	400160	3099883	1713494
5km	70%	50000	6	215	3941651	435912	3459318	1835296
5km	70%	50000	6	267	3408839	349296	2996604	1537275
5km	70%	50000	6	246	3373051	388524	2946903	1618912
5km	70%	50000	6	249	3854362	421994	3394964	1768748
5km	70%	50000	6	261	3509098	382082	3097367	1607940
5km	70%	50000	6	200	4374245	422476	3925130	1841786
5km	70%	50000	6	241	3371331	376417	2960992	1572165
5km	70%	50000	6	412	4512160	452823	4022075	1939405
5km	70%	50000	6	208	3468487	384937	3042849	1527017
5km	70%	50000	6	216	4489505	399855	4046005	1890649
5km	70%	50000	6	201	4413735	478556	3893504	1973356
5km	70%	50000	6	259	3470583	383732	3020309	1677215
5km	70%	50000	6	229	3897849	445725	3404968	1931981
5km	70%	50000	6	292	3527441	372948	3113094	1605135
5km	70%	50000	6	220	4142481	445288	3658713	1910156
5km	70%	50000	6	286	3436060	449817	2949582	1909286
5km	70%	50000	6	225	4749721	506137	4183685	2111943
5km	70%	50000	6	278	4160658	427876	3687867	1961894
5km	70%	50000	6	298	4899314	509751	4348074	2262086
5km	70%	50000	6	324	3857909	472839	3351576	1778881
5km	70%	50000	6	411	3453923	384447	3041564	1759476
5km	70%	50000	6	222	4152936	423342	3675353	2144218
5km	70%	50000	6	259	3868948	476879	3366485	1811558
5km	70%	50000	6	238	3889021	404172	3447530	1709722
5km	70%	50000	6	223	2851979	327594	2505844	1329099
5km	70%	50000	6	312	3827216	409537	3376595	1745228
5km	70%	50000	6	252	4303957	450237	3818120	1786642
5km	70%	50000	6	230	2958368	351617	2576423	1420925
5km	70%	50000	6	197	4021228	463651	3527584	1865887
5km	70%	50000	6	227	3332690	388481	2917532	1595931
5km	70%	50000	6	279	3750981	449226	3277000	1928109
5km	70%	50000	6	232	4032201	481666	3502848	1729801
5km	70%	50000	6	321	3271697	369460	2846310	1602098
5km	70%	50000	6	248	4320893	462500	3812412	1971536
5km	70%	50000	6	259	4447477	470638	3930953	1879740
5km	70%	50000	6	210	3762815	434644	3297640	1586745
5km	70%	50000	6	311	3622697	446550	3136426	1622052
5km	70%	50000	6	271	5135722	526713	4532016	2497276
5km	70%	50000	6	174	2876425	339034	2497784	1471101
5km	70%	50000	6	249	4726084	478640	4191696	1916315
5km	70%	50000	6	277	4128849	416974	3656636	1900749
5km	70%	50000	6	192	3279440	366727	2873255	1665026
5km	70%	50000	6	273	2960764	344134	2576820	1559223
5km	70%	50000	6	300	3935136	417382	3488112	1841497
5km	70%	50000	6	231	4140212	470665	3626981	2064368
5km	70%	50000	6	254	4600591	485262	4080058	2315751
5km	70%	50000	6	215	3157750	358067	2778905	1423955
5km	70%	50000	6	205	3747108	417896	3287766	1619578
5km	70%	50000	6	289	4265971	509702	3673821	1839561
5km	70%	50000	6	292	3985121	441890	3479899	1935475
5km	70%	50000	6	254	3703753	412273	3242577	1724836
5km	70%	50000	6	160	3228125	376979	2836887	1479427
5km	70%	50000	6	178	3548005	386729	3139087	1693958
5km	70%	50000	6	199	3492972	415145	3041035	1644773
5km	70%	50000	6	242	2467890	284847	2164995	1269068
5km	70%	50000	6	251	4070245	474586	3540867	1876875
5km	70%	50000	6	356	4763165	480803	4223994	2372657
5km	70%	50000	6	214	4572068	457392	4066043	2078376
5km	70%	50000	6	364	5695361	514184	5151487	2338680
5km	70%	50000	6	194	3776967	412345	3323879	1837498
5km	70%	50000	6	295	3907485	435765	3437386	1859317
5km	70%	50000	6	291	4255433	463873	3739479	2080384
5km	70%	50000	6	306	3260066	384190	2843989	1726062
5km	70%	50000	6	313	4160251	472407	3617716	1857119
5km	70%	50000	6	196	4058551	441183	3580403	1779600
5km	70%	50000	6	202	3149318	359676	2768084	1506418
5km	70%	50000	6	336	4311497	472100	3807617	2147494
5km	70%	50000	6	213	3831161	456445	3335467	1929112
5km	70%	50000	6	249	4680019	468107	4163182	1953445
5km	70%	50000	6	192	4412500	396915	3977109	2023558
5km	70%	50000	6	409	3660602	406034	3212705	1804552
5km	70%	50000	6	289	5289262	544840	4706758	2319825
5km	70%	50000	6	225	4292395	443821	3813432	1939345
5km	70%	50000	6	222	3505592	382794	3069214	1789133
5km	70%	50000	6	249	4069012	439295	3565639	1739220
5km	70%	50000	6	236	5463764	622284	4794408	2232513
5km	70%	50000	6	208	3994016	457425	3492698	1976647
5km	70%	50000	6	367	4173868	465906	3669618	2065666
5km	70%	50000	6	324	4937677	460023	4427820	2149271
5km	70%	50000	6	201	3835849	432345	3369530	2068184
5km	70%	50000	6	210	4079015	442805	3589347	1670887
5km	70%	50000	6	259	3704157	394867	3284280	1639541
5km	70%	50000	6	290	4470305	449028	3985017	2128168
5km	70%	50000	6	229	4993288	556937	4363047	2128430
5km	70%	50000	6	280	3389819	388588	2960352	1694810
5km	70%	50000	6	281	4344892	487693	3797441	2158517
5km	70%	50000	6	237	3898240	437346	3413947	1843935
5km	70%	50000	6	278	3587403	351411	3189547	1636155
5km	70%	50000	6	198	4293864	454421	3754453	1848559
5km	70%	50000	6	379	4562074	535797	3960099	2108592
5km	70%	50000	6	265	3319276	410178	2878170	1565132
5km	70%	50000	6	419	3643771	438931	3173081	1934548
5km	70%	50000	6	242	3495510	390333	3065540	1712944
5km	70%	50000	6	248	4467051	469576	3941813	1998043
5km	70%	50000	6	275	4089742	458175	3592977	1817708
5km	70%	50000	6	274	4648526	525999	4087406	2154666
5km	70%	50000	6	253	3792747	447489	3305328	1850729
5km	70%	50000	6	355	3242987	373993	2833385	1486412
5km	70%	50000	6	300	5678563	524353	5050815	2607254
5km	70%	50000	6	201	3793069	427594	3334208	1641429
5km	70%	50000	6	196	3457030	431119	2995834	1640958
5km	70%	50000	6	362	4210516	470575	3689702	1952900
5km	70%	50000	6	272	4070909	393228	3637021	1905018
5km	70%	50000	6	262	4647862	463424	4146901	2079391
5km	70%	50000	6	242	4381419	423461	3917995	1970049
5km	70%	50000	6	236	4235659	444238	3745360	1892348
5km	70%	50000	6	207	4020565	414678	3560108	1713775
5km	70%	50000	6	363	4294405	445455	3810537	1984126
5km	70%	50000	6	276	4342522	458244	3820781	2224796
5km	70%	50000	6	250	4039340	433568	3560553	1678423
5km	70%	50000	6	198	3696998	406256	3260215	1741878
5km	70%	50000	6	299	4081180	450834	3582625	1766188
5km	70%	50000	6	246	4349590	448843	3858023	1901550
5km	70%	50000	6	256	4255215	431436	3755342	1915328
5km	70%	50000	6	268	4024779	438632	3555215	2034062
5km	70%	50000	6	271	4648830	479846	4097505	1921363
5km	70%	50000	6	251	3438732	383219	3033939	1713013
5km	70%	50000	6	221	4479676	461910	3995766	2001040
5km	70%	50000	6	202	3415949	383833	3012663	1516082
5km	70%	50000	6	292	3891716	432723	3410936	1753126
5km	70%	50000	6	239	4327478	489547	3797731	2103721
5km	70%	50000	6	204	3200166	323991	2842587	1360391
5km	70%	50000	6	312	4019488	498101	3471006	1836331
5km	70%	50000	6	214	3732710	431839	3250964	1862805
5km	70%	50000	6	270	4992650	503701	4441142	2341724
5km	70%	50000	6	263	4117659	423064	3659951	1971934
5km	70%	50000	6	306	4185739	401426	3751434	1959556
5km	70%	50000	6	302	4278005	446378	3778769	1981922
5km	70%	50000	6	309	3941659	404272	3498927	1825942
5km	70%	50000	6	307	4837944	461822	4324035	2159042
5km	70%	50000	6	241	4123160	446638	3646742	1814899
5km	70%	50000	6	215	3409327	377880	2977620	1844098
5km	70%	50000	6	284	4137273	416140	3679918	1809006
5km	70%	50000	6	258	4205327	414223	3752953	2151078
5km	70%	50000	6	280	3576419	416602	3141675	1639010
5km	70%	50000	6	276	3921960	421420	3450734	1877996
5km	70%	50000	6	235	3915826	426212	3425065	1969253
5km	70%	50000	6	261	3999831	376970	3570095	1757870
5km	70%	50000	6	281	3234474	383688	2820023	1867287
5km	70%	50000	6	271	3385295	396141	2945424	1762060
5km	70%	50000	6	226	4363847	479846	3850652	2054377
5km	70%	50000	6	233	3842686	413129	3391366	1932231
5km	70%	50000	6	230	4354665	441400	3876852	1947924
5km	70%	50000	6	244	3074996	351072	2687132	1664031
5km	70%	50000	6	254	4578757	445408	4097252	2032750
5km	70%	50000	6	279	3284949	382869	2869724	1468675
5km	70%	50000	6	361	2918266	319277	2572667	1533866
5km	70%	50000	6	367	5695871	523797	5113779	2527346
5km	70%	50000	6	212	4627104	442155	4139498	1991165
5km	70%	50000	6	240	3247768	344855	2845613	1527553
5km	70%	50000	6	212	3368001	406545	2925234	1680755
5km	70%	50000	6	224	3847077	429608	3384386	1692082
5km	70%	50000	6	197	3102074	371072	2692631	1700175
5km	70%	50000	6	253	4332351	439829	3828588	2087367
5km	70%	50000	6	292	3967207	451917	3482533	1817398
5km	70%	50000	6	192	3681895	395529	3244293	1649673
5km	70%	50000	6	218	3804699	422128	3335038	1798835
5km	70%	50000	6	219	5012123	514542	4451695	2319262
5km	70%	50000	6	195	3066713	359085	2666431	1472218
5km	70%	50000	6	246	4610355	485433	4087578	2248935
5km	70%	50000	6	176	3613404	398771	3181394	1487460
5km	70%	50000	6	211	4165771	473726	3645146	1963714
5km	70%	50000	6	368	4396161	426350	3929360	2307000
5km	70%	50000	6	297	3832898	423308	3359028	1778671
5km	70%	50000	6	240	4735486	473232	4206094	2176012
5km	70%	50000	6	226	4573708	472852	4054578	2099495
5km	70%	50000	6	275	3696671	398863	3250542	1807177
5km	70%	50000	6	177	3742298	400311	3313901	1623046
5km	70%	50000	6	340	3690455	383571	3238842	1824892
5km	70%	50000	6	153	3198759	382285	2774796	1547205
5km	70%	50000	6	275	4031631	477745	3516697	1955992
5km	70%	50000	6	264	3667261	363247	3276796	1606731
5km	70%	50000	6	301	3330836	368904	2941074	1454472
5km	70%	50000	6	268	3536414	399716	3098869	1573516
5km	70%	50000	6	247	3545485	400180	3097087	1606850
5km	70%	50000	6	261	4529589	468135	4020269	1937363
5km	70%	50000	6	311	5306161	527496	4717854	2310307
5km	70%	50000	6	230	4187189	391324	3751038	1832783
5km	70%	50000	6	278	3913364	443624	3436061	1883120
5km	70%	50000	6	217	3022016	349194	2638350	1265748
5km	70%	50000	6	366	3872481	436158	3395927	1730532
5km	70%	50000	6	268	3339841	370244	2925088	1449400
5km	70%	50000	6	228	5348326	511049	4803016	2213914
5km	70%	50000	6	214	3003955	338308	2631998	1427274
5km	70%	50000	6	318	3935585	408179	3453250	1738358
5km	70%	50000	6	278	5253966	551024	4663111	2520660
5km	70%	50000	6	285	4257350	457678	3756721	2262500
5km	70%	50000	6	234	3808312	381331	3396706	1647130
5km	70%	50000	6	238	3902276	429305	3426138	1854039
5km	70%	50000	6	347	4055169	412163	3586032	1786119
5km	70%	50000	6	235	3775944	417381	3316992	1819672
5km	70%	50000	6	337	3825065	408993	3382601	1666950
5km	70%	50000	6	203	3612995	409999	3163233	1729895
5km	70%	50000	6	235	4231188	436478	3762658	1774705
5km	70%	50000	6	300	3785361	429956	3281073	1962576
5km	70%	50000	6	242	4010317	422132	3543830	1709883
5km	70%	50000	6	282	3624018	402600	3184954	1717969
5km	70%	50000	6	209	4660797	451798	4157789	2063837
5km	70%	50000	6	251	3358111	390710	2895827	1876821
5km	70%	50000	6	258	3651279	407874	3217385	1647624
5km	70%	50000	6	267	3226881	393854	2788164	1531285
5km	70%	50000	6	263	3924771	423378	3453439	1836426
5km	70%	50000	6	221	3627150	407551	3194281	1737166
5km	70%	50000	6	301	3868413	368632	3471007	1846164
5km	70%	50000	6	312	4674880	468116	4170782	2207033
5km	70%	50000	6	216	4115007	480281	3597180	1871003
5km	70%	50000	6	293	4106609	457114	3602986	1915603
5km	70%	50000	6	253	3895686	434785	3430837	1751612
5km	70%	50000	6	252	3466690	386496	3042248	1633159
5km	70%	50000	6	351	3878828	436613	3412089	1770148
5km	70%	50000	6	284	5366950	503500	4823906	2340167
5km	70%	50000	6	263	4205795	455227	3710683	1734619
5km	70%	50000	6	379	5005280	496405	4470744	2317885
5km	70%	50000	6	255	5032646	516771	4451328	2413368
5km	70%	50000	6	263	3671196	392395	3241515	1627107
5km	70%	50000	6	253	3897556	428011	3433289	1605458
5km	70%	50000	6	236	3340633	377281	2919786	1713216
5km	70%	50000	6	212	3256474	375945	2840720	1477877
5km	70%	50000	6	347	3602745	406003	3159345	1651160
5km	70%	50000	6	188	3875212	398319	3422107	1624493
5km	70%	50000	6	299	5140777	543114	4562517	2263714
5km	70%	50000	6	247	3273383	334104	2898231	1678765
5km	70%	50000	6	248	3513259	381836	3098190	1751145
5km	70%	50000	6	227	3973001	446066	3488616	1806793
5km	70%	50000	6	381	4789646	467553	4291059	2117107
5km	70%	50000	6	303	5131949	452878	4627868	2223350
5km	70%	50000	6	240	3390214	376994	2947430	1526943
5km	70%	50000	6	230	3770693	432709	3303244	1655465
5km	70%	50000	6	217	4004862	471586	3496071	2048674
5km	70%	50000	6	311	3835447	442188	3363158	1875624
5km	70%	50000	6	229	3684006	419112	3231147	1574808
5km	70%	50000	6	207	3734085	398464	3291821	2091612
5km	70%	50000	6	175	3337745	400666	2917720	1767347
5km	70%	50000	6	192	3924183	433893	3434735	1808776
5km	70%	50000	6	239	4409261	442430	3919063	1975259
5km	70%	50000	6	290	5004876	517810	4421777	2232608
5km	70%	50000	6	218	3800984	400467	3360624	1553897
5km	70%	50000	6	278	5366388	485272	4827974	2129204
5km	70%	50000	6	301	4990922	485078	4466926	2173952
5km	70%	50000	6	221	4557077	468691	4009174	2141275
5km	70%	50000	6	259	4160181	463301	3657743	2005749
5km	70%	50000	6	471	4395085	472154	3890005	2119074
5km	70%	50000	6	298	4413478	470655	3895139	1792931
5km	70%	50000	6	244	5033623	535641	4439566	2153025
5km	70%	50000	6	259	3364302	393741	2938661	1928962
5km	70%	50000	6	247	3417111	416086	2966404	1779825
5km	70%	50000	6	264	4353588	459826	3842871	1985597
5km	70%	50000	6	217	3438634	399142	3015993	1536016
5km	70%	50000	6	298	4060234	425734	3576098	1867140
5km	70%	50000	6	206	4080452	429004	3615059	1919424
5km	70%	50000	6	266	3669967	383408	3215695	1586616
5km	70%	50000	6	218	3654170	420424	3183634	1894740
5km	70%	50000	6	203	3854817	444921	3359724	1825556
5km	70%	50000	6	387	4478488	504702	3930965	2138895
5km	70%	50000	6	267	3464305	410458	3028918	1623956
5km	70%	50000	6	276	4249577	435650	3764451	2018246
5km	70%	50000	6	310	5374540	516629	4807011	2274547
5km	70%	50000	6	313	3506237	391198	3089947	1641593
5km	70%	50000	6	257	4156520	451976	3632700	2135945
5km	70%	50000	6	236	4866974	507574	4314841	2215235
5km	70%	50000	6	191	3617215	393740	3186640	1555990
5km	70%	50000	6	327	3160167	351487	2767917	1515424
5km	70%	50000	6	218	3930339	432479	3454774	1695101
5km	70%	50000	6	233	4447609	529213	3872766	2190862
5km	70%	50000	6	315	4396641	463705	3895400	1949615
5km	70%	50000	6	261	3079318	370559	2679904	1519155
5km	70%	50000	6	335	3795026	436375	3321584	1915764
5km	70%	50000	6	246	4175965	449666	3676114	2005021
5km	70%	50000	6	269	4197096	446395	3680486	1741606
5km	70%	50000	6	252	4439815	452650	3955515	2046245
5km	70%	50000	6	264	3776930	377466	3371177	1759571
5km	70%	50000	6	317	3922463	401434	3468787	1696331
5km	70%	50000	6	277	4399349	451167	3888897	1915493
5km	70%	50000	6	208	3216193	340136	2851142	1495990
5km	70%	50000	6	236	3262647	376401	2851508	1556656
5km	70%	50000	6	190	3288265	384715	2879131	1442218
5km	70%	50000	6	267	3977827	379190	3568777	1888730
5km	70%	50000	6	329	3847645	392169	3410917	1957168
5km	70%	50000	6	198	3808788	433776	3321231	1814361
5km	70%	50000	6	280	4054236	440913	3574847	2091111
5km	70%	50000	6	223	3300410	382015	2883304	1483417
5km	70%	50000	6	212	4122114	418891	3668251	1788080
5km	70%	50000	6	213	3590999	400919	3156973	1835874
5km	70%	50000	6	254	4837827	571002	4195910	2142978
5km	70%	50000	6	220	3454282	383517	3010973	1660562
5km	70%	50000	6	251	4421008	436382	3946969	1773322
5km	70%	50000	6	273	3914845	448205	3415777	1965983
5km	70%	50000	6	234	4852949	503406	4296565	2204379
5km	70%	50000	6	351	2655453	304240	2333613	1425293
5km	70%	50000	6	425	4892038	450095	4390949	2227254
5km	70%	50000	6	216	3609454	382815	3168580	1640415
5km	70%	50000	6	237	3356707	349692	2967333	1622601
5km	70%	50000	6	239	4681956	442331	4190780	2004077
5km	70%	50000	6	276	4508705	448955	3995864	1921639
5km	70%	50000	6	198	3197365	384116	2777076	1503337
5km	70%	50000	6	223	3234803	369685	2839029	1418212
5km	70%	50000	6	302	3918823	414905	3464491	1743572
5km	70%	50000	6	199	3858067	384573	3430980	1866777
5km	70%	50000	6	247	4566292	501865	4027693	1986880
5km	70%	50000	6	226	4664996	503365	4122375	2096058
5km	70%	50000	6	187	3492626	393340	3068653	1409235
5km	70%	50000	6	236	3823894	422571	3347864	1759411
5km	70%	50000	6	277	3316243	364829	2910932	1688549
5km	70%	50000	6	321	4958480	473698	4438343	2136069
5km	70%	50000	6	251	4017526	429419	3541102	1845414
5km	70%	50000	6	255	2884214	368174	2468835	1832018
5km	70%	50000	6	196	4319262	518479	3748497	2224371
5km	70%	50000	6	227	5087030	493664	4545739	2146898
5km	70%	50000	6	200	4012080	454924	3519067	1880087
5km	70%	50000	6	258	4425345	491219	3875402	2054002
5km	70%	50000	6	194	3712006	445264	3233108	1766279
5km	70%	50000	6	230	4640023	453417	4143308	2181630
5km	70%	50000	6	287	6049101	585824	5411083	2873475
5km	70%	50000	6	199	3648882	371096	3246841	1742413
5km	70%	50000	6	242	4419029	440476	3947542	1864977
5km	70%	50000	6	275	3409192	431172	2960914	1661747
5km	70%	50000	6	209	3771397	408127	3333402	1723204
5km	70%	50000	6	226	4057244	432205	3589442	1952821
5km	70%	50000	6	218	4292911	451932	3789481	1826627
5km	70%	50000	6	256	4489959	437412	4011500	2128475
5km	70%	50000	6	174	3062394	363083	2675127	1527459
5km	70%	50000	6	229	3948848	428531	3472062	1867962
5km	70%	50000	6	227	4598791	492021	4047707	2287060
5km	70%	50000	6	238	3858127	406938	3390264	1696293
5km	70%	50000	6	208	4035556	447135	3545153	1691125
5km	70%	50000	6	207	3337475	382749	2913257	1633028
5km	70%	50000	6	291	3740814	439229	3251224	1973176
5km	70%	50000	6	314	3751290	394324	3316304	1524025
5km	70%	50000	6	274	4362282	450266	3877111	2027926
5km	70%	50000	6	254	4221401	492688	3670445	2006456
5km	70%	50000	6	319	4377121	429031	3890545	1941040
5km	70%	50000	6	201	3803030	424263	3324297	1720252
5km	70%	50000	6	218	4147245	486048	3628666	1610261
5km	70%	50000	6	326	2925524	323412	2578649	1443732
5km	70%	50000	6	271	4091995	418342	3634675	1896773
5km	70%	50000	6	217	3457659	385915	3033030	1665260
5km	70%	50000	6	248	4039196	463635	3514308	1838432
5km	70%	50000	6	252	3518362	368106	3130533	1675431
5km	70%	50000	6	182	3528907	427453	3061814	1628439
5km	70%	50000	6	243	3595178	393537	3168504	1872148
5km	70%	50000	6	206	3481357	400773	3034747	1558906
5km	70%	50000	6	321	4543701	423424	4057928	2150258
5km	70%	50000	6	235	4308972	460564	3805811	1930705
5km	70%	50000	6	337	5304043	502403	4757814	2212169
5km	70%	50000	6	195	4839400	492787	4306633	2001443
5km	70%	50000	6	189	3362702	395292	2946354	1576780
5km	70%	50000	6	368	5035070	485289	4492292	2206368
5km	70%	50000	6	344	4096840	442244	3608134	2263727
5km	70%	50000	6	182	3551211	375071	3134454	1524544
5km	70%	50000	6	263	4009880	425921	3548602	2036354
5km	70%	50000	6	232	4033785	414153	3556093	1880691
5km	70%	50000	6	226	3369109	391758	2950483	1763583
5km	70%	50000	6	197	3251323	364045	2870993	1492052
5km	70%	50000	6	302	3621510	410285	3154586	1832100
5km	70%	50000	6	189	3010430	336569	2633480	1434415
5km	70%	50000	6	493	3767062	405439	3290863	1784960
5km	70%	50000	6	256	4706656	475302	4170823	2042258
5km	70%	50000	6	253	4049138	479811	3537950	2111628
5km	70%	50000	6	218	3927906	438503	3450002	1815967
5km	70%	50000	6	186	2993184	341273	2621498	1326517
5km	70%	50000	6	238	3860412	438689	3388497	1712369
5km	70%	50000	6	346	3954268	437773	3473116	1776016
5km	70%	50000	6	206	3378700	385167	2965455	1696402
5km	70%	50000	6	364	3459281	335630	3106986	1764774
5km	70%	50000	6	241	3476097	406892	3032732	1523843
5km	70%	50000	6	234	3028336	330260	2664286	1460882
5km	70%	50000	6	273	3851337	427274	3387383	1718225
5km	70%	50000	6	295	5629564	547234	5022140	2502953
5km	70%	50000	6	226	3904712	419683	3442945	1603567
5km	70%	50000	6	348	4348970	476311	3832108	1961059
5km	70%	50000	6	249	4885694	467264	4373135	2139693
5km	70%	50000	6	187	4244916	473601	3716310	2022929
5km	70%	50000	6	233	3959742	464878	3453762	1857739
5km	70%	50000	6	227	3684728	391726	3252084	1592802
5km	70%	50000	6	291	4360104	486965	3805128	2064246
5km	70%	50000	6	236	4619742	488211	4085097	2020928
5km	70%	50000	6	202	3346036	371143	2939661	1544698
5km	70%	50000	6	339	3670643	396779	3239541	1512520
5km	70%	50000	6	330	4619427	507498	4069875	1991140
5km	70%	50000	6	276	4270339	510611	3715571	2091451
5km	70%	50000	6	210	4637402	453679	4146124	2097617
5km	70%	50000	6	188	3080156	349240	2705692	1394468
5km	70%	50000	6	255	4655952	487429	4132449	2263341
5km	70%	50000	6	249	3977843	426180	3516646	1960491
5km	70%	50000	6	346	3284390	380371	2881056	1645900
5km	70%	50000	6	229	3949052	407619	3514215	1939177
5km	70%	50000	6	175	3976155	410021	3511075	1823269
5km	70%	50000	6	217	3664086	362936	3263127	1625289
5km	70%	50000	6	209	4014920	450218	3520137	1808412
5km	70%	50000	6	260	4569046	454988	4086442	2096541
5km	70%	50000	6	284	3883589	434103	3410141	1683921
5km	70%	50000	6	232	4028409	481157	3518673	1881934
5km	70%	50000	6	301	4192440	429952	3731108	1963454
5km	70%	50000	6	231	3514651	391151	3095787	1575360
5km	70%	50000	6	278	4564275	457046	4056420	2089015
5km	70%	50000	6	254	5397023	486640	4847149	2090962
5km	70%	50000	6	227	4302384	467169	3786032	1979257
5km	70%	50000	6	297	4291164	464941	3772718	1940888
5km	70%	50000	6	204	2607281	295867	2277984	1369653
5km	70%	50000	6	213	4976458	484577	4458345	2069754
5km	70%	50000	6	349	3594576	419461	3134559	1675231
5km	70%	50000	6	282	4389435	503752	3831275	2100423
5km	70%	50000	6	230	3952963	441466	3476216	1912721
5km	70%	50000	6	245	3549598	407881	3102461	1741803
5km	70%	50000	6	376	5059775	478662	4539755	2180978
5km	70%	50000	6	299	5095309	462503	4609390	2046883
5km	70%	50000	6	279	5042216	504826	4483369	2361577
5km	70%	50000	6	231	3503911	381076	3093492	1630706
5km	70%	50000	6	180	3878829	440718	3399470	1782085
5km	70%	50000	6	340	3900410	417850	3456392	1561759
5km	70%	50000	6	244	3711475	431312	3242335	1656885
5km	70%	50000	6	219	3646877	445020	3165025	1670291
5km	70%	50000	6	208	4190414	474467	3677487	2055745
5km	70%	50000	6	268	5038256	486435	4493323	2361805
5km	70%	50000	6	256	3946518	408087	3507001	1956200
5km	70%	50000	6	281	4076709	401609	3640716	1978912
5km	70%	50000	6	236	2835376	319503	2484186	1401375
5km	70%	50000	6	276	4487075	534465	3918505	2230671
5km	70%	50000	6	333	5339484	519306	4770221	2280262
5km	70%	50000	6	232	4850999	484253	4306959	2106968
5km	70%	50000	6	294	3233895	391792	2814373	1677677
5km	70%	50000	6	266	4513813	516293	3943917	2102942
5km	70%	50000	6	271	4705518	525663	4132947	2314525
5km	70%	50000	6	247	3567792	408893	3105655	1616500
5km	70%	50000	6	282	3898028	464356	3383781	1931824
5km	70%	50000	6	298	4870516	453661	4381304	2084438
5km	70%	50000	6	274	5404280	530250	4819264	2535250
5km	70%	50000	6	257	3284758	348224	2905086	1686534
5km	70%	50000	6	271	5603062	565947	4979272	2264324
5km	70%	50000	6	289	5067469	458452	4574333	2040954
5km	70%	50000	6	241	4071514	440632	3591999	1803006
5km	70%	50000	6	340	4320741	464077	3799044	1998623
5km	70%	50000	6	303	3337396	380834	2911598	1642060
5km	70%	50000	6	306	5081074	469547	4558230	2037095
5km	70%	50000	6	322	3347698	347170	2949327	1646197
5km	70%	50000	6	322	3729219	414821	3278537	1660713
5km	70%	50000	6	230	4045842	439437	3561087	1735484
5km	70%	50000	6	216	2999928	315749	2660086	1519210
5km	70%	50000	6	203	3664761	408753	3210341	1711733
5km	70%	50000	6	273	3920706	421782	3439284	1750579
5km	70%	50000	6	226	3614799	422217	3161098	1582478
5km	70%	50000	6	226	2983908	341793	2610195	1424411
5km	70%	50000	6	235	3241293	347712	2834931	1633555
5km	70%	50000	6	273	4365049	422102	3907900	2155568
5km	70%	50000	6	176	4346633	479083	3822809	2048700
5km	70%	50000	6	262	3389250	390450	2972756	1538093
5km	70%	50000	6	285	5527804	534565	4960211	2294527
5km	70%	50000	6	226	3421601	391684	2995605	1678293
5km	70%	50000	6	296	3462072	387725	3021300	1793786
5km	70%	50000	6	200	2900172	332619	2549865	1443772
5km	70%	50000	6	176	3282583	387370	2876979	1453690
5km	70%	50000	6	273	3392755	391781	2981616	1546035
5km	70%	50000	6	236	3548863	389146	3125879	1693905
5km	70%	50000	6	250	3804698	412905	3361561	1670672
5km	70%	50000	6	300	4136441	455631	3626200	2097417
5km	70%	50000	6	196	3797983	427383	3333127	1637468
5km	70%	50000	6	362	4132946	466478	3625700	1901114
5km	70%	50000	6	283	4055390	454843	3568678	1887063
5km	70%	50000	6	255	3098510	362750	2711030	1526499
5km	70%	50000	6	235	4074762	427597	3612410	1788358
5km	70%	50000	6	215	3651080	406378	3195787	1599348
5km	70%	50000	6	258	4127708	440514	3657376	1810649
5km	70%	50000	6	256	3942763	382414	3519032	1890710
5km	70%	50000	6	258	3069631	376193	2661390	1458211
5km	70%	50000	6	220	3924407	452130	3437120	1880179
5km	70%	50000	6	338	5359692	528552	4756403	2418268
5km	70%	50000	6	226	3551105	383076	3129000	1413851
5km	70%	50000	6	271	4008053	416720	3557751	1798013
5km	70%	50000	6	207	3349686	387096	2906810	1360695
5km	70%	50000	6	162	3876238	432859	3382746	1710661
5km	70%	50000	6	295	4003881	420266	3515555	1728348
5km	70%	50000	6	228	3614634	403104	3186266	1671104
5km	70%	50000	6	422	3681586	413453	3223107	1576194
5km	70%	50000	6	231	4478277	431454	4004271	1883887
5km	70%	50000	6	215	3651419	405801	3196018	1675260
5km	70%	50000	6	309	3920056	456595	3430378	1823554
5km	70%	50000	6	330	4414289	467964	3891794	1840300
5km	70%	50000	6	353	3590937	398415	3146471	1816338
5km	70%	50000	6	255	4568640	472966	4053568	1915693
5km	70%	50000	6	199	3843034	398886	3404025	1586291
5km	70%	50000	6	331	3847282	388919	3411924	1843466
5km	70%	50000	6	314	4302315	486340	3776411	1881726
5km	70%	50000	6	271	4783391	488963	4237880	2178548
5km	70%	50000	6	352	4336704	470149	3817308	2140827
5km	70%	50000	6	249	5341288	503736	4787250	2370810
5km	70%	50000	6	284	4190708	457126	3705598	2046287
5km	70%	50000	6	193	3088665	408569	2651120	1521310
5km	70%	50000	6	207	4483417	450415	3986645	2096818
5km	70%	50000	6	276	3593171	394931	3167403	1721888
5km	70%	50000	6	180	3205178	367124	2799314	1635228
5km	70%	50000	6	343	3695910	409071	3249921	1862719
5km	70%	50000	6	264	4199125	488695	3641274	1930129
5km	70%	50000	6	211	4157969	422837	3682818	1989395
5km	70%	50000	6	323	3081628	348381	2682190	1468271
5km	70%	50000	6	257	4307819	470019	3794439	2043747
5km	70%	50000	6	329	3637183	403880	3184229	1771035
5km	70%	50000	6	260	3811651	400829	3372183	1827473
5km	70%	50000	6	285	3635419	424482	3151478	1875027
5km	70%	50000	6	246	3328838	402326	2892698	1751273
5km	70%	50000	6	280	4420411	418706	3946154	1978480
5km	70%	50000	6	267	4398414	471969	3875612	1956302
5km	70%	50000	6	282	4523822	484770	4008856	1962669
5km	70%	50000	6	311	5418141	522518	4814804	2549778
5km	70%	50000	6	275	3835442	432501	3358887	1727877
5km	70%	50000	6	245	3603776	396659	3160758	1647065
5km	70%	50000	6	238	5430430	509108	4866607	2388194
5km	70%	50000	6	328	5143410	537959	4554057	2520119
5km	70%	50000	6	217	4376048	437001	3906533	1786742
5km	70%	50000	6	201	3017389	333176	2658720	1477301
5km	70%	50000	6	223	3768912	380580	3348171	1721958
5km	70%	50000	6	327	3706847	392205	3274156	1819396
5km	70%	50000	6	323	4772533	485832	4235869	2198927
5km	70%	50000	6	186	3326244	388123	2911900	1620091
5km	70%	50000	6	219	3110269	358166	2729119	1433084
5km	70%	50000	6	271	4231087	438103	3754008	1884328
5km	70%	50000	6	276	3912818	431767	3445008	1712246
5km	70%	50000	6	234	4407015	464902	3899590	2046836
5km	70%	50000	6	324	3355524	370502	2938114	1718747
5km	70%	50000	6	260	3509887	396887	3087690	1667095
5km	70%	50000	6	330	4807644	497968	4260103	2101321
5km	70%	50000	6	260	4233647	463115	3746247	1869892
5km	70%	50000	6	256	4235242	473198	3730034	2125591
5km	70%	50000	6	215	3499679	382472	3074448	1673440
5km	70%	50000	6	238	3614514	411246	3158549	1598238
5km	70%	50000	6	385	3445970	369397	3032692	1819419
5km	70%	50000	6	302	4330635	392128	3877465	1996822
5km	70%	50000	6	301	5104929	502192	4560099	2105287
5km	70%	50000	6	209	3014994	376421	2602695	1363399
5km	70%	50000	6	200	3168422	401203	2737037	1582967
5km	70%	50000	6	318	4300676	479177	3769148	1822456
5km	70%	50000	6	258	3366774	383432	2963897	1588035
5km	70%	50000	6	288	3180064	354391	2790914	1579192
5km	70%	50000	6	291	4581620	552198	3985515	2102807
5km	70%	50000	6	363	4184531	456433	3686523	1938200
5km	70%	50000	6	191	3804337	379151	3396344	1766081
5km	70%	50000	6	326	4097827	502159	3551979	1988233
5km	70%	50000	6	267	3463675	390719	3044569	1592742
5km	70%	50000	6	258	3359170	372673	2935264	1871067
5km	70%	50000	6	268	5144685	498863	4587749	2146547
5km	70%	50000	6	244	4633015	483216	4105173	2031224
5km	70%	50000	6	205	3280633	374580	2874646	1536163
5km	70%	50000	6	268	4761338	436530	4283552	2040782
5km	70%	50000	6	224	4660564	477214	4139792	2180091
5km	70%	50000	6	169	3068844	347259	2706300	1427991
5km	70%	50000	6	347	4421914	444252	3938196	2006480
5km	70%	50000	6	233	3865749	412270	3418530	1856389
5km	70%	50000	6	204	3231507	353752	2808440	1677547
5km	70%	50000	6	260	4104140	434182	3624597	1907113
5km	70%	50000	6	361	4161775	409650	3686851	2054976
5km	70%	50000	6	254	3344487	382221	2928331	1673120
5km	70%	50000	6	308	4303626	429930	3841297	1941545
5km	70%	50000	6	295	3892753	440728	3407943	1731130
5km	70%	50000	6	379	4348916	502107	3814314	1839024
5km	70%	50000	6	216	4889505	479079	4352284	2064364
5km	70%	50000	6	244	4728687	495948	4194239	2224062
5km	70%	50000	6	362	4504694	405066	4068060	1777240
5km	70%	50000	6	202	4642747	473754	4113024	1943100
5km	70%	50000	6	243	3793840	463321	3284029	1869028
5km	70%	50000	6	294	5190314	581241	4573564	2361277
5km	70%	50000	6	228	4288916	464182	3777354	1931430
5km	70%	50000	6	352	5473627	501473	4923409	2394196
5km	70%	50000	6	179	3176872	398764	2755616	1601428
5km	70%	50000	6	237	3366426	354612	2972947	1773164
5km	70%	50000	6	289	3573440	397142	3121394	1715146
5km	70%	50000	6	253	3152719	365045	2754939	1521794
5km	70%	50000	6	340	3244293	361715	2846464	1630883
5km	70%	50000	6	287	4959118	479959	4435748	1973116
5km	70%	50000	6	330	5178637	499138	4631792	2450309
5km	70%	50000	6	253	5394734	525295	4819772	2295472
5km	70%	50000	6	249	3896361	414993	3453093	1963167
5km	70%	50000	6	213	3516115	424299	3061716	1821043
5km	70%	50000	6	350	4023572	452740	3508798	1873706
5km	70%	50000	6	255	3950147	351790	3560664	1937175
5km	70%	50000	6	341	3594122	346779	3177390	1764970
5km	70%	50000	6	284	4382379	448179	3893895	2158039
5km	70%	50000	6	351	4121068	409914	3677638	1901442
5km	70%	50000	6	268	4731804	516286	4166335	2024942
5km	70%	50000	6	267	3738779	415086	3267441	1872566
5km	70%	50000	6	312	3875486	457301	3390812	1935226
5km	70%	50000	6	298	3261040	362357	2859315	1480022
5km	70%	50000	6	274	3467225	410871	3033541	1869511
5km	70%	50000	6	312	3596848	397738	3166988	1584058
5km	70%	50000	6	274	4860201	482523	4303553	2052286
5km	70%	50000	6	239	3937589	440575	3452544	1747027
5km	70%	50000	6	273	3652095	388805	3224381	1662160
5km	70%	50000	6	233	4666768	467460	4169910	2270452
5km	70%	50000	6	242	4377310	442494	3894803	2169030
5km	70%	50000	6	218	3010808	354789	2618988	1485846
5km	70%	50000	6	318	5471359	551669	4875987	2455128
5km	70%	50000	6	276	4905924	460656	4409157	1936396
5km	70%	50000	6	236	3873545	430205	3391096	1591235
5km	70%	50000	6	281	4427878	492428	3902887	1940301
5km	70%	50000	6	274	3653950	406060	3204617	1673202
5km	70%	50000	6	271	4212588	465913	3708971	2019454
5km	70%	50000	6	235	3749766	432106	3280905	1747885
5km	70%	50000	6	294	3942930	439099	3454450	1914517
5km	70%	50000	6	207	3183264	363677	2786464	1663946
5km	70%	50000	6	326	3786307	436513	3290593	1892236
5km	70%	50000	6	234	4157822	461779	3641031	1961898
5km	70%	50000	6	280	4744157	494868	4205644	2117510
5km	70%	50000	6	181	3543945	368851	3151902	1565565
5km	70%	50000	6	312	4334561	443726	3826377	1899885
5km	70%	50000	6	273	3890732	445040	3409057	1798667
5km	70%	50000	6	259	4256047	462315	3727159	2006431
5km	70%	50000	6	360	3819207	463812	3324686	1817014
5km	70%	50000	6	272	3720293	411756	3272721	1638154
5km	70%	50000	6	321	5248976	507723	4691885	2447642
5km	70%	50000	6	275	4213738	464901	3713033	1751852
5km	70%	50000	6	271	4761563	447929	4276074	2261369
5km	70%	50000	6	285	4353617	488845	3826762	2013170
5km	70%	50000	6	296	3770704	433792	3287775	1723384
5km	70%	50000	6	273	4443598	411931	3999298	2007164
5km	70%	50000	6	242	5058255	540537	4480722	2249250
5km	70%	50000	6	346	5641718	551133	5042533	2416641
5km	70%	50000	6	329	5243959	513120	4666131	2400328
5km	70%	50000	6	256	3599254	412663	3164452	1588798
5km	70%	50000	6	292	3214059	375886	2813799	1678613
5km	70%	50000	6	270	4131101	479960	3616241	2103003
5km	70%	50000	6	215	5487420	565573	4879537	2647093
5km	70%	50000	6	225	4170565	455367	3683498	1972275
5km	70%	50000	6	224	4190173	424164	3708038	1785779
5km	70%	50000	6	241	3419354	362849	3018828	1690811
5km	70%	50000	6	263	3853228	446746	3381850	1834286
5km	70%	50000	6	201	3918192	425580	3442295	1918880
5km	70%	50000	6	317	3368739	391698	2945270	1508730
5km	70%	50000	6	253	4136019	480312	3617522	1925185
5km	70%	50000	6	285	4663195	484994	4140601	2247665
5km	70%	50000	6	226	3498670	370317	3083625	1552829
5km	70%	50000	6	225	3583142	371034	3178319	1700235
5km	70%	50000	6	228	4817131	521725	4264769	1968470
5km	70%	50000	6	292	2965558	329217	2601463	1459816
5km	70%	50000	6	276	4324760	449845	3832798	1826924
5km	70%	50000	6	184	3374238	391999	2952479	1516264
5km	70%	50000	6	248	3197371	369498	2780810	1669747
5km	70%	50000	6	196	3461556	388237	3023149	1627528
5km	70%	50000	6	421	3693745	422571	3242229	1840559
5km	70%	50000	6	390	3951261	418981	3493932	1810609
5km	70%	50000	6	375	5384383	507343	4819483	2325196
5km	70%	50000	6	345	3862165	433220	3378054	1888193
5km	70%	50000	6	288	3615984	391010	3182683	1778288
5km	70%	50000	6	281	3390102	386725	2939432	1602566
5km	70%	50000	6	266	3928855	447204	3432578	1885493
5km	70%	50000	6	271	2970877	333311	2611093	1465671
5km	70%	50000	6	232	4410766	518982	3858812	2094634
5km	70%	50000	6	187	3200993	335237	2842313	1583802
5km	70%	50000	6	309	3946464	448036	3462661	2009242
5km	70%	50000	6	212	4888066	476225	4368166	1990049
5km	70%	50000	6	244	4034014	419772	3567677	1765423
5km	70%	50000	6	391	3907525	449657	3418581	1925486
5km	70%	50000	6	223	3975422	421572	3512477	1849651
5km	70%	50000	6	234	3011742	322926	2662254	1468012
5km	70%	50000	6	263	3747479	402441	3318740	1687434
5km	70%	50000	6	462	4098860	386438	3662978	1856468
5km	70%	50000	6	195	3910400	450145	3421558	1796793
5km	70%	50000	6	216	4051889	444976	3559574	1781554
5km	70%	50000	6	245	4482400	469303	3964831	2019739
5km	70%	50000	6	396	4574740	450695	4073496	2050083
5km	70%	50000	6	291	5307865	509870	4758229	2237732
5km	70%	50000	6	254	3010436	328812	2661744	1614179
5km	70%	50000	6	210	3931572	440782	3435712	1830397
5km	70%	50000	6	177	3801591	430997	3334594	1769475
5km	70%	50000	6	276	3815624	416499	3339534	1707194
5km	70%	50000	6	238	4352369	403711	3877612	1926959
5km	70%	50000	6	217	2984905	350681	2610053	1477351
5km	70%	50000	6	437	4789660	476502	4267939	2239302
5km	70%	50000	6	185	4069633	434208	3608356	1890503
5km	70%	50000	6	436	3005324	343973	2630121	1369376
5km	70%	50000	6	321	3922650	416834	3474664	1732352
5km	70%	50000	6	278	4047578	426319	3585565	1759223
5km	70%	50000	6	267	3820712	403019	3373520	1730161
5km	70%	50000	6	276	3830993	451828	3345733	1948520
5km	70%	50000	6	235	5068326	482232	4516794	1972715
5km	70%	50000	6	237	4144560	438479	3635657	1994341
5km	70%	50000	6	373	3386031	392940	2956834	1772846
5km	70%	50000	6	245	3976297	425059	3524717	1696022
5km	70%	50000	6	231	4592493	451586	4119073	2091744
5km	70%	50000	6	321	3939381	448180	3464199	1707938
5km	70%	50000	6	339	4372357	464630	3851162	2281059
5km	70%	50000	6	194	4217755	475120	3708326	1729375
5km	70%	50000	6	227	3688025	391040	3271271	1673142
5km	70%	50000	6	233	4018472	475897	3513337	1840615
5km	70%	50000	6	200	3667178	389624	3245607	1717680
5km	70%	50000	6	211	3580611	385088	3165399	1776344
5km	70%	50000	6	317	4200135	485814	3685743	2104710
5km	70%	50000	6	238	3535691	362166	3141610	1732560
5km	70%	50000	6	248	4559881	483872	4022749	2042864
5km	70%	50000	6	162	3531050	391928	3117778	1502368
5km	70%	50000	6	286	3015812	390006	2604073	1572864
5km	70%	50000	6	272	3703230	389228	3255717	1772311
5km	70%	50000	6	276	3605849	411891	3154462	1722819
5km	70%	50000	6	195	3468284	409082	3022488	1640836
5km	70%	50000	6	210	3540614	393592	3108144	1776097
5km	70%	50000	6	210	3586314	392547	3151443	1510206
5km	70%	50000	6	244	3844051	414990	3392718	1724102
5km	70%	50000	6	275	4389721	455670	3886986	2007349
5km	70%	50000	6	208	4329967	486363	3792386	2095433
5km	70%	50000	6	252	5485457	519440	4892703	2537572
5km	70%	50000	6	231	3278302	380659	2818739	1611521
5km	70%	50000	6	362	4705855	435395	4228614	2039940
5km	70%	50000	6	286	3986073	446330	3491337	2039329
5km	70%	50000	6	218	3857547	405195	3416913	1590405
5km	70%	50000	6	220	3905972	411949	3459783	1604114
5km	70%	50000	6	316	3844525	455657	3331013	1713903
5km	70%	50000	6	266	4057542	426942	3595008	1882780
5km	70%	50000	6	231	3771045	392275	3349310	1607134
5km	70%	50000	6	328	4031467	419032	3555685	1937946
5km	70%	50000	6	208	4435809	451246	3946872	1783659
5km	70%	50000	6	214	4067445	469098	3552807	2161270
5km	70%	50000	6	327	3082738	345257	2707890	1578894
5km	70%	50000	6	346	3313242	349040	2909598	1517504
5km	70%	50000	6	322	2965196	318484	2617310	1619487
5km	70%	50000	6	202	3508483	391009	3080843	1527902
5km	70%	50000	6	275	3607074	412507	3167483	1967507
5km	70%	50000	6	296	4656957	487617	4126998	2142776
5km	70%	50000	6	275	3688224	389605	3260078	1724976
5km	70%	50000	6	299	3309668	365113	2911762	1622485
5km	70%	50000	6	218	3887247	434949	3421565	1739822
5km	70%	50000	6	351	4176752	418482	3718578	2202204
5km	70%	50000	6	234	3802323	429027	3334123	1762271
5km	70%	50000	6	224	3405618	419183	2946508	1912046
5km	70%	50000	6	214	4856285	448711	4352107	1958095
5km	70%	50000	6	230	3794887	427985	3328155	1585126
5km	70%	50000	6	274	3478021	399598	3032256	1750750
5km	70%	50000	6	291	4094955	412899	3648549	1709913
5km	70%	50000	6	291	3948009	418828	3501820	2047468
5km	70%	50000	6	208	4197764	484669	3663499	1942005
5km	70%	50000	6	219	3458703	382366	3040581	1595256
5km	70%	50000	6	278	4322789	435172	3835822	1960952
5km	70%	50000	6	234	3291425	355745	2880534	1581834
5km	70%	50000	6	293	3524206	401568	3093590	1585172
5km	70%	50000	6	175	2980411	320478	2616596	1551789
5km	70%	50000	6	233	4380831	453815	3901805	1898184
5km	70%	50000	6	333	4882390	436938	4369231	1990271
5km	70%	50000	6	223	4296157	477725	3757724	1951988
5km	70%	50000	6	263	3706131	430438	3238624	1797239
5km	70%	50000	6	269	3414878	382465	3009997	1519935
5km	70%	50000	6	275	3510204	384636	3068451	1902372
5km	70%	50000	6	284	3843236	430073	3381285	1733223
5km	70%	50000	6	241	3394373	387065	2967966	1655314
5km	70%	50000	6	358	4326166	467485	3824462	2072499
5km	70%	50000	6	240	4650781	465452	4137705	1990258
5km	70%	50000	6	217	3609156	425212	3154604	1647395
5km	70%	50000	6	218	3552022	371672	3154259	1662545
5km	70%	50000	6	260	4474024	506873	3925945	1980948
5km	70%	50000	6	234	3937149	470309	3432259	2166467
5km	70%	50000	6	253	3763731	395472	3328159	1585704
5km	70%	50000	6	347	3911970	472004	3403884	1854529
5km	70%	50000	6	233	5262411	473097	4744436	2285017
5km	70%	50000	6	234	2929400	360757	2534410	1584463
5km	70%	50000	6	262	4943423	511371	4393766	2310729
5km	70%	50000	6	269	4128913	424604	3663893	1858504
5km	70%	50000	6	279	4793107	482586	4276118	2133169
5km	70%	50000	6	260	4370296	441658	3895636	2095772
5km	70%	50000	6	339	4066395	459380	3562225	2004972
5km	70%	50000	6	237	3724527	405677	3290905	1538156
5km	70%	50000	6	384	4789316	507275	4235982	2149165
5km	70%	50000	6	275	3513591	375940	3106233	1465082
5km	70%	50000	6	274	3833322	413953	3375496	1646113
5km	70%	50000	6	275	3969948	388203	3541897	1692705
5km	70%	50000	6	234	3869806	392953	3433752	1700840
5km	70%	50000	6	386	5298737	497237	4749822	2178034
5km	70%	50000	6	165	3713060	426629	3253078	1646795
5km	70%	50000	6	233	4460710	484236	3940394	1783800
5km	70%	50000	6	451	3789295	448022	3318443	1817388
5km	70%	50000	6	256	3317390	400077	2890199	1731100
5km	70%	50000	6	224	3190235	351928	2814468	1507941
5km	70%	50000	6	326	3032769	360574	2645813	1696435
5km	70%	50000	6	211	3027969	360600	2642854	1515800
5km	70%	50000	6	306	4171340	430670	3707830	1683959
5km	70%	50000	6	229	4107507	453743	3619230	1826728
5km	70%	50000	6	218	3551652	380489	3135646	1558442
5km	70%	50000	6	302	4593802	466292	4087991	2198094
5km	70%	50000	6	236	3973398	454613	3476132	1959864
5km	70%	50000	6	227	3733418	411449	3290165	1634940
5km	70%	50000	6	249	3867776	430383	3396048	1715107
5km	70%	50000	6	306	3670542	420358	3204499	1962231
5km	70%	50000	6	308	4405195	439065	3928667	1863509
5km	70%	50000	6	235	4022139	492634	3487653	1974046
5km	70%	50000	6	246	3888366	449333	3394321	1850233
5km	70%	50000	6	199	3686474	433381	3221574	1819402
5km	70%	50000	6	169	3443316	394518	3009680	1571473
5km	70%	50000	6	164	3070883	338528	2701658	1437461
5km	70%	50000	6	287	4921485	437538	4441530	2025345
5km	70%	50000	6	274	3984409	473010	3440592	1977182
5km	70%	50000	6	350	4836873	424504	4371733	2138400
5km	70%	50000	6	281	5363793	560445	4761351	2291349
5km	70%	50000	6	314	3677743	422538	3232472	1586363
5km	70%	50000	6	215	3982900	435811	3484294	1903564
5km	70%	50000	6	240	3246203	373490	2841796	1694783
5km	70%	50000	6	299	4133298	389227	3709788	1922580
5km	70%	50000	6	215	3125730	361741	2730835	1357993
5km	70%	50000	6	234	3187669	361719	2775170	1555128
5km	70%	50000	6	219	3104761	360138	2697786	1563630
5km	70%	50000	6	218	3376078	383368	2974096	1614176
5km	70%	50000	6	248	4930509	493623	4386767	2149931
5km	70%	50000	6	318	3879323	439271	3398566	1656868
5km	70%	50000	6	395	4355783	485932	3825121	1972759
5km	70%	50000	6	220	2716376	316143	2384632	1267115
5km	70%	50000	6	291	3511066	406452	3075076	1610951
5km	70%	50000	6	301	3654617	413512	3204373	2015570
5km	70%	50000	6	266	4271183	480330	3739845	2098640
5km	70%	50000	6	246	4297142	415322	3843853	1889618
5km	70%	50000	6	321	4786683	494634	4249720	2196058
5km	70%	50000	6	235	3564755	405352	3129849	1915675
5km	70%	50000	6	359	3519092	400313	3066852	1720547
5km	70%	50000	6	293	4242903	445986	3745798	2133456
5km	70%	50000	6	324	3366798	409836	2915871	1835108
5km	70%	50000	6	257	4735115	445990	4246419	2067564
5km	70%	50000	6	289	3082220	369045	2692495	1575290
5km	70%	50000	6	295	3773772	414750	3314293	1826417
5km	70%	50000	6	226	3791706	416519	3346334	1903637
5km	70%	50000	6	268	4741910	522658	4154631	2152851
5km	70%	50000	6	200	2991101	340770	2625920	1499744
5km	70%	50000	6	283	4075918	419696	3610597	1874844
5km	70%	50000	6	469	4681564	438156	4200474	2388208
5km	70%	50000	6	392	3325222	385329	2902398	1485020
5km	70%	50000	6	289	3898376	452893	3403010	1883780
5km	70%	50000	6	233	3800487	414889	3340065	1659373
5km	70%	50000	6	263	4476952	482223	3946507	1898444
5km	70%	50000	6	205	3839647	404560	3387887	1798135
5km	70%	50000	6	270	4277972	471229	3762470	1828197
5km	70%	50000	6	254	5348968	499481	4789263	2277111
5km	70%	50000	6	275	5451667	523083	4864213	2364954
5km	70%	50000	6	295	5363836	512437	4783013	2328326
5km	70%	50000	6	220	3701433	425507	3234127	1619297
5km	70%	50000	6	211	4576287	454651	4079418	1890371
5km	70%	50000	6	307	4637310	491567	4093835	1810033
5km	70%	50000	6	174	2753696	320839	2413088	1278663
5km	70%	50000	6	291	4106498	477582	3594720	1874923
5km	70%	50000	6	301	3797375	409635	3338378	1925825
5km	70%	50000	6	256	3486849	370634	3082537	1765516
5km	70%	50000	6	292	3149853	366925	2723557	1538172
5km	70%	50000	6	205	2763923	323303	2416350	1409940
5km	70%	50000	6	308	4772926	518661	4197357	2131923
5km	70%	50000	6	361	5017524	487479	4488400	1976342
5km	70%	50000	6	262	3764919	404966	3319028	1695893
5km	70%	50000	6	312	3555645	405803	3105069	1821600
5km	70%	50000	6	300	3866374	424491	3415384	1767898
5km	70%	50000	6	289	4090349	497729	3546149	2207658
5km	70%	50000	6	326	4255805	461629	3760719	2118096
5km	70%	50000	6	276	3374372	371404	2966018	1504783
5km	70%	50000	6	304	4431772	444557	3945543	2107177
5km	70%	50000	6	242	4329921	481381	3797113	1824428
5km	70%	50000	6	252	4595983	527455	4031253	2323922
5km	70%	50000	6	229	3772934	403033	3304053	1643091
5km	70%	50000	6	278	4467997	439024	3962715	1969702
5km	70%	50000	6	302	3477988	384334	3033928	1645725
5km	70%	50000	6	267	4172554	477779	3666138	2143452
5km	70%	50000	6	228	3853020	415394	3371441	1894274
5km	70%	50000	6	278	4355848	398209	3936630	1984925
5km	70%	50000	6	283	5374068	524384	4807131	2291598
5km	70%	50000	6	417	4025087	426508	3555451	1926070
5km	70%	50000	6	318	3884033	440725	3396746	1703716
5km	70%	50000	6	250	3687387	389455	3264216	1770925
5km	70%	50000	6	258	3568247	399089	3114241	1737556
5km	70%	50000	6	338	4498845	412084	4050789	1893428
5km	70%	50000	6	272	4881861	479939	4357319	2224156
5km	70%	50000	6	289	3247417	400656	2824115	1559173
5km	70%	50000	6	200	3605869	417048	3160177	1746612
5km	70%	50000	6	314	4055078	460439	3545468	1879965
5km	70%	50000	6	226	3091701	348177	2713590	1590797
5km	70%	50000	6	216	3342616	363263	2945479	1450702
5km	70%	50000	6	237	3537656	367095	3135258	1746210
5km	70%	50000	6	242	3879815	414694	3416432	1916483
5km	70%	50000	6	215	3937983	405676	3490661	1709297
5km	70%	50000	6	254	3094628	364831	2715503	1579775
5km	70%	50000	6	196	3912764	445409	3371085	2045397
5km	70%	50000	6	268	4662554	482433	4118126	2100665
5km	70%	50000	6	255	3942424	451977	3442432	2170614
5km	70%	50000	6	256	3949472	426323	3472187	1687217
5km	70%	50000	6	200	3546970	426025	3076228	1719016
5km	70%	50000	6	189	3843529	436857	3370172	2032589
5km	70%	50000	6	230	4590265	451162	4110208	1957025
5km	70%	50000	6	354	3802276	407502	3359360	1702810
5km	70%	50000	6	338	5711298	605364	5045013	2801896
5km	70%	50000	6	315	5229239	461000	4727425	2095489
5km	70%	50000	6	294	4420514	439395	3942355	2157884
5km	70%	50000	6	216	3773421	380862	3370172	1809536
5km	70%	50000	6	249	3700924	405004	3248374	1668802
5km	70%	50000	6	227	4577550	487302	4034970	2419925
5km	70%	50000	6	218	3935318	438477	3431083	1816351
5km	70%	50000	6	268	3112551	388945	2690664	1695061
5km	70%	50000	6	229	5026710	502574	4483285	2282599
5km	70%	50000	6	354	4719117	446140	4249176	1942423
5km	70%	50000	6	201	3562291	356527	3161785	1760618
5km	70%	50000	6	248	4517288	463338	4018983	1941229
5km	70%	50000	6	251	3918147	441049	3427772	1952484
5km	70%	50000	6	250	4802847	510800	4252466	2052065
5km	70%	50000	6	230	3662484	407822	3210416	1716766
5km	70%	50000	6	348	3737031	408464	3291192	1909105
5km	70%	50000	6	460	5036277	509130	4492853	2170900
5km	70%	50000	6	168	4264922	473782	3760178	1971880
5km	70%	50000	6	325	4069478	450440	3575203	1687816
5km	70%	50000	6	322	5092338	516367	4538110	2105887
5km	70%	50000	6	288	3716834	443313	3231120	1817172
5km	70%	50000	6	374	3925711	433437	3458210	1863836
5km	70%	50000	6	180	3672179	437436	3187806	1601564
5km	70%	50000	6	246	4652781	445964	4166557	1951562
5km	70%	50000	6	268	4825406	443742	4353922	2082468
5km	70%	50000	6	253	4308527	461268	3810279	1826778
5km	70%	50000	6	303	3180315	371532	2770431	1606198
5km	70%	50000	6	208	4455775	492116	3906327	1945535
5km	70%	50000	6	271	4374979	464606	3852132	2103266
5km	70%	50000	6	220	4329141	433258	3852853	1786336
5km	70%	50000	6	339	3941752	446601	3454287	1810311
5km	70%	50000	6	283	4518534	435430	4030189	1963636
5km	70%	50000	6	261	3757871	420375	3312362	1487517
5km	70%	50000	6	237	4197759	452910	3692821	1892359
5km	70%	50000	6	242	4631737	486300	4103925	2126643
5km	70%	50000	6	219	3051573	367580	2659750	1575212
5km	70%	50000	6	345	3355040	382502	2921010	1842813
5km	70%	50000	6	385	3474626	390142	3027754	1499612
5km	70%	50000	6	245	4846655	472363	4329467	2150920
5km	70%	50000	6	350	4229560	473559	3700706	2083992
5km	70%	50000	6	281	3407516	376797	2992706	1579518
5km	70%	50000	6	302	3850899	425053	3359604	1639889
5km	70%	50000	6	284	5057263	472767	4520604	2140873
5km	70%	50000	6	274	3186695	374910	2772700	1599745
5km	70%	50000	6	327	4561693	498121	4005535	2144695
5km	70%	50000	6	286	4393271	471883	3876211	1811302
5km	70%	50000	6	255	3811024	415094	3364880	1642374
5km	70%	50000	6	484	3716592	431259	3230942	1917791
5km	70%	50000	6	184	4396976	497370	3830421	2103707
5km	70%	50000	6	184	3184927	341999	2800918	1548340
5km	70%	50000	6	240	4504859	444892	4000418	1940163
5km	70%	50000	6	268	3738397	387319	3310847	1918563
5km	70%	50000	6	267	3683826	414799	3214097	1792348
5km	70%	50000	6	296	4530966	424028	4048992	2007440
5km	70%	50000	6	184	4041209	417879	3565270	1657470
5km	70%	50000	6	468	3276390	417638	2832799	1579049
5km	70%	50000	6	311	5690938	581730	5050790	2694812
5km	70%	50000	6	222	3617043	388686	3194297	1678958
5km	70%	50000	6	323	3876117	428896	3403366	1728983
5km	70%	50000	6	233	3586180	386799	3169117	1676350
5km	70%	50000	6	239	4211305	446016	3729807	1878221
5km	70%	50000	6	377	4625388	455148	4128923	2013653
5km	70%	50000	6	307	4186959	451683	3704288	1905146
5km	70%	50000	6	266	3867625	410395	3420718	1918104
5km	70%	50000	6	202	3507211	387496	3067596	1676569
5km	70%	50000	6	210	4848149	458092	4338724	2039711
5km	70%	50000	6	292	3578389	385031	3145954	1604644
5km	70%	50000	6	274	4516111	441789	4015644	2062203
5km	70%	50000	6	245	4000411	448778	3513214	1702594
5km	70%	50000	6	222	3262746	311060	2922330	1555558
5km	70%	50000	6	268	3310120	361884	2897430	1556514
5km	70%	50000	6	401	4383705	488929	3858578	2269201
5km	70%	50000	6	233	3698518	420191	3219834	1820971
5km	70%	50000	6	238	3311891	417654	2869637	1522110
5km	70%	50000	6	259	3967416	435595	3498297	1675631
5km	70%	50000	6	356	3867415	425288	3412883	1822851
5km	70%	50000	6	290	4070517	423289	3612332	1725392
5km	70%	50000	6	170	3118315	344539	2748021	1575323
5km	70%	50000	6	265	4017290	471780	3496220	1809035
5km	70%	50000	6	199	4343256	488831	3803322	2126813
5km	70%	50000	6	281	3603842	393821	3177387	1741772
5km	70%	50000	6	348	3329026	390025	2921622	1857707
5km	70%	50000	6	231	4387062	492405	3854408	1991371
5km	70%	50000	6	274	5180102	534082	4595741	2391855
5km	70%	50000	6	266	3473492	402052	3034191	1715206
5km	70%	50000	6	240	3292354	348940	2920183	1487070
5km	70%	50000	6	254	4143774	409780	3693029	1929245
5km	70%	50000	6	214	4262772	415361	3803712	1914741
5km	70%	50000	6	167	3193694	370365	2791055	1522642
5km	70%	50000	6	157	3320098	380892	2906551	1404481
5km	70%	50000	6	266	4601927	459150	4096968	2063503
5km	70%	50000	6	274	4172407	471776	3647710	1786490
5km	70%	50000	6	225	3509478	372685	3098564	1538517
5km	70%	50000	6	215	4827984	450858	4328185	2116071
5km	70%	50000	6	300	3200467	384920	2783123	1688951
5km	70%	50000	6	214	3372252	358386	2978878	1469407
5km	70%	50000	6	197	3642562	396685	3213683	1581078
5km	70%	50000	6	200	2804444	322707	2448568	1336191
5km	70%	50000	6	287	3792418	436227	3330294	1763847
5km	70%	50000	6	225	4300576	469972	3799709	1934169
5km	70%	50000	6	401	4292729	464383	3797010	1764219
5km	70%	50000	6	296	4551632	478706	4037845	2200195
5km	70%	50000	6	193	2915229	332072	2547822	1458770
5km	70%	50000	6	255	4033478	409674	3592963	1946894
5km	70%	50000	6	280	4144105	402287	3697621	1879714
5km	70%	50000	6	404	4470489	485017	3914282	1877661
5km	70%	50000	6	216	4218060	474517	3705838	1681163
5km	70%	50000	6	407	4845247	404648	4396268	1949207
5km	70%	50000	6	300	4195523	475823	3661373	2050801
5km	70%	50000	6	202	4107937	449890	3614465	1892616
5km	70%	50000	6	267	3746982	412671	3287670	1830995
5km	70%	50000	6	266	3492975	367933	3093449	1730585
5km	70%	50000	6	276	4310965	437536	3839001	1988830
5km	70%	50000	6	262	4503113	495980	3965240	2173391
5km	70%	50000	6	227	3820559	434680	3353678	1748649
5km	70%	50000	6	244	3676607	375387	3273381	1785960
5km	70%	50000	6	269	3559915	364651	3129433	1682180
5km	70%	50000	6	357	5062767	493843	4503890	2307997
5km	70%	50000	6	279	3387837	383170	2983471	1685019
5km	70%	50000	6	305	3567644	417448	3107017	1651442
5km	70%	50000	6	265	3865848	445378	3368094	2052432
5km	70%	50000	6	420	3544915	385411	3133261	1549004
5km	70%	50000	6	284	4586714	453051	4084598	1928973
5km	70%	50000	6	232	3767540	391962	3346244	1535607
5km	70%	50000	6	239	4463317	476827	3930725	1859853
5km	70%	50000	6	214	3918187	441421	3453114	1596648
5km	70%	50000	6	192	4042950	436938	3574618	1890503
5km	70%	50000	6	240	4196450	453240	3725566	1851441
5km	70%	50000	6	235	3189258	347100	2793775	1435700
5km	70%	50000	6	228	3821603	366392	3403390	1738108
5km	70%	50000	6	179	3812726	399788	3383913	1786061
5km	70%	50000	6	293	4536287	422707	4064552	2156483
5km	70%	50000	6	246	3876257	416473	3425919	1934747
5km	70%	50000	6	235	4081814	449512	3587425	1829212
5km	70%	50000	6	277	4135839	432097	3676387	2063392
5km	70%	50000	6	218	3408244	374663	3005098	1537456
5km	70%	50000	6	305	5505145	573669	4889147	2545699
5km	70%	50000	6	241	4707538	455836	4211988	2188726
5km	70%	50000	6	241	4093048	450378	3602450	1760330
5km	70%	50000	6	206	3609532	415349	3153584	1910689
5km	70%	50000	6	258	4820520	476749	4287525	2233686
5km	70%	50000	6	228	4725829	504426	4178008	2243750
5km	70%	50000	6	221	3776690	426928	3319098	1531274
5km	70%	50000	6	292	3762434	422074	3309255	1827276
5km	70%	50000	6	178	3907071	454689	3416634	1847300
5km	70%	50000	6	303	3787343	436325	3272686	1919176
5km	70%	50000	6	351	4245953	462053	3759594	2048829
5km	70%	50000	6	330	3865744	421378	3406623	1940232
5km	70%	50000	6	215	3722311	444868	3245153	1645608
5km	70%	50000	6	203	3245086	368119	2842807	1486185
5km	70%	50000	6	227	4361735	436966	3890176	1808513
5km	70%	50000	6	232	3636278	352937	3258180	1804478
5km	70%	50000	6	288	4584898	438354	4092417	2130199
5km	70%	50000	6	313	3901851	424742	3449460	1712192
5km	70%	50000	6	315	4166706	488186	3630225	1996226
5km	70%	50000	6	305	3511729	403905	3075311	1773708
5km	70%	50000	6	225	3707588	414284	3255106	1782783
5km	70%	50000	6	383	4566241	529143	3986264	2129398
5km	70%	50000	6	286	4699770	462497	4169162	2164482
5km	70%	50000	6	260	4251077	404630	3819925	1946540
5km	70%	50000	6	205	2475571	292614	2138729	1432537
5km	70%	50000	6	246	3800386	459109	3313568	1863435
5km	70%	50000	6	301	4146244	450556	3660776	2157895
5km	70%	50000	6	205	3791629	440355	3321200	1681125
5km	70%	50000	6	259	3994635	431568	3513266	1613768
5km	70%	50000	6	261	3674921	428046	3201964	1620334
5km	70%	50000	6	235	3124949	337237	2757860	1418041
5km	70%	50000	6	334	4666185	504497	4114430	2200445
5km	70%	50000	6	255	4276846	460778	3789597	1998184
5km	70%	50000	6	276	4460609	506201	3919281	1929655
5km	70%	50000	6	460	4221606	448979	3731054	2110758
5km	70%	50000	6	221	3621834	418712	3163144	1736488
5km	70%	50000	6	237	4578733	482410	4040731	2307241
5km	70%	50000	6	274	4766459	545504	4175341	2022711
5km	70%	50000	6	200	2781445	348074	2401987	1381930
5km	70%	50000	6	387	5482921	569819	4853266	2562355
5km	70%	50000	6	208	3468420	399090	3021367	1610698
5km	70%	50000	6	269	3465080	356812	3049226	1795979
5km	70%	50000	6	250	3469930	384989	3055369	1821923
5km	70%	50000	6	265	4996161	504195	4443659	2369678
5km	70%	50000	6	266	3980470	399330	3540232	1889198
5km	70%	50000	6	279	4796134	525214	4232050	2564754
5km	70%	50000	6	216	3896648	418734	3424482	1699505
5km	70%	50000	6	273	3260432	383287	2836146	1620824
5km	70%	50000	6	206	3679893	395782	3244611	1605338
5km	70%	50000	6	348	4262856	441050	3777095	1701437
5km	70%	50000	6	242	3495561	391872	3067983	1632013
5km	70%	50000	6	211	4253329	458956	3754275	1780959
5km	70%	50000	6	237	2887112	315866	2545721	1515463
5km	70%	50000	6	282	3850617	442883	3380744	1859249
5km	70%	50000	6	185	2941595	353318	2560395	1472333
5km	70%	50000	6	265	3087797	334778	2732684	1427544
5km	70%	50000	6	178	2534675	284902	2222695	1411647
5km	70%	50000	6	255	3812134	401334	3367758	1649308
5km	70%	50000	6	276	3542687	386617	3113737	1732904
5km	70%	50000	6	209	3015650	341094	2657007	1362632
5km	70%	50000	6	193	3275503	352524	2875590	1680198
5km	70%	50000	6	205	3724850	419884	3275553	1637217
5km	70%	50000	6	266	3956972	473118	3467506	1765134
5km	70%	50000	6	212	3459826	356662	3066116	1555561
5km	70%	50000	6	257	3753813	406774	3322481	1675915
5km	70%	50000	6	320	4311310	480284	3799723	1897851
5km	70%	50000	6	242	3256618	367209	2844077	1598809
5km	70%	50000	6	204	3008456	350499	2623662	1386675
5km	70%	50000	6	237	4141966	487820	3622824	1770170
5km	70%	50000	6	273	4769849	474034	4259504	2050548
5km	70%	50000	6	318	4186842	475736	3672593	2009574
5km	70%	50000	6	289	3429259	390870	2982466	1540600
5km	70%	50000	6	211	4293998	453472	3793695	1865704
5km	70%	50000	6	228	5068480	495451	4518283	2313612
5km	70%	50000	6	296	5005890	510976	4430857	2173984
5km	70%	50000	6	252	3807498	438724	3319477	1785246
5km	70%	50000	6	264	3407725	363074	3017964	1628121
5km	70%	50000	6	294	3016615	351108	2613260	1461164
5km	70%	50000	6	198	4606794	476205	4063799	2243741
5km	70%	50000	6	229	3768686	377960	3340567	1748498
5km	70%	50000	6	162	3225159	320359	2892906	1583325
5km	70%	50000	6	244	3597153	405664	3149003	1601100
5km	70%	50000	6	189	3002801	324804	2656316	1419720
5km	70%	50000	6	225	3676265	405359	3240447	1830617
5km	70%	50000	6	221	3555495	403789	3124103	1545175
5km	70%	50000	6	202	4179413	428150	3698947	1876709
5km	70%	50000	6	279	4196090	470378	3677524	1842070
5km	70%	50000	6	308	4341317	455957	3843323	2105227
5km	70%	50000	6	243	4221022	409162	3776443	2098785
5km	70%	50000	6	272	4082150	451156	3586600	1862993
5km	70%	50000	6	225	3773197	434482	3303421	1832584
5km	70%	50000	6	325	4734227	435036	4265015	1980194
5km	70%	50000	6	221	3419663	361175	3012142	1437540
5km	70%	50000	6	251	3300321	383494	2878834	1532129
5km	70%	50000	6	343	3313698	390743	2904511	1639125
5km	70%	50000	6	247	3249941	375578	2855224	1538555
5km	70%	50000	6	205	3765155	411648	3298036	1678666
5km	70%	50000	6	244	3495541	412658	3053285	1533802
5km	70%	50000	6	310	2951301	310118	2618386	1528400
5km	70%	50000	6	326	3489921	391973	3068394	1786876
5km	70%	50000	6	241	5288410	581051	4667021	2516459
5km	70%	50000	6	280	4693986	468430	4192758	2117386
5km	70%	50000	6	295	4040278	418520	3576373	1913293
5km	70%	50000	6	227	3910839	418611	3463426	1686955
5km	70%	50000	6	331	4281033	430601	3798226	1857476
5km	70%	50000	6	311	4429335	484049	3887602	1850118
5km	70%	50000	6	305	3903902	376340	3488663	1873544
5km	70%	50000	6	233	3618106	395185	3188105	1661357
5km	70%	50000	6	246	3468348	400787	3028783	1758775
5km	70%	50000	6	223	4036372	447597	3543307	1842664
5km	70%	50000	6	245	4975641	490269	4440680	2281465
5km	70%	50000	6	209	3634307	435391	3153539	1748325
5km	70%	50000	6	198	4814059	462689	4308209	2102424
5km	70%	50000	6	240	4695286	410588	4230189	2019133
5km	70%	50000	6	372	4050136	467040	3551079	2045494
5km	70%	50000	6	247	4684691	505560	4131938	2117318
5km	70%	50000	6	216	3656863	431947	3178511	1676319
5km	70%	50000	6	361	4257051	460711	3744083	1828333
5km	70%	50000	6	210	4251821	454288	3758551	1984682
5km	70%	50000	6	286	4586431	432336	4100020	2094243
5km	70%	50000	6	200	3053346	356643	2661225	1462568
5km	70%	50000	6	231	3545172	410523	3089079	1779062
5km	70%	50000	6	299	4580281	478957	4048293	2179095
5km	70%	50000	6	537	4752362	534516	4147194	2123171
5km	70%	50000	6	273	3536018	365103	3127114	1596082
5km	70%	50000	6	297	3979061	411356	3497072	1800858
5km	70%	50000	6	288	3260548	343694	2864677	1338954
5km	70%	50000	6	382	3456517	378566	3040565	1806071
5km	70%	50000	6	358	4400504	471812	3887704	1974369
5km	70%	50000	6	214	4070944	447339	3586340	1897566
5km	70%	50000	6	242	3697677	389535	3268443	1759304
5km	70%	50000	6	270	3758822	402273	3306885	1937151
5km	70%	50000	6	268	4305584	432673	3828853	1765718
5km	70%	50000	6	285	3856653	423584	3401826	1781051
5km	70%	50000	6	209	4083138	440352	3624356	1762081
5km	70%	50000	6	193	3561394	381508	3146428	1765776
5km	70%	50000	6	232	4048568	441443	3570212	1774334
5km	70%	50000	6	214	4245381	484265	3732363	1789759
5km	70%	50000	6	260	3679727	399535	3256172	1729891
5km	70%	50000	6	240	4837168	471877	4323720	2337429
5km	70%	50000	6	190	3106937	342193	2740226	1413295
5km	70%	50000	6	321	4665093	455927	4174099	2093967
5km	70%	50000	6	260	4420694	516474	3860320	2085018
5km	70%	50000	6	184	4107634	479198	3588572	1734511
5km	70%	50000	6	278	4220772	453406	3722367	1864404
5km	70%	50000	6	224	4081244	399667	3619378	1892145
5km	70%	50000	6	231	4295248	448543	3810493	1773005
5km	70%	50000	6	193	3649361	407344	3192665	1774411
5km	70%	50000	6	198	5219797	533962	4636874	2334066
5km	70%	50000	6	365	4353089	477786	3823819	2134292
5km	70%	50000	6	251	4048254	486666	3528360	1958531
5km	70%	50000	6	207	4206265	465284	3696887	1891007
5km	70%	50000	6	235	4303696	422324	3829404	1894403
5km	70%	50000	6	313	3803302	439544	3332655	1903890
5km	70%	50000	6	265	4814255	517796	4249861	2193119
5km	70%	50000	6	263	3848479	432660	3381534	1798165
5km	70%	50000	6	216	3448669	386017	3023782	1611526
5km	70%	50000	6	273	3214864	362962	2803217	1849066
5km	70%	50000	6	279	4193741	476406	3685580	2043693
5km	70%	50000	6	319	3297963	371863	2876868	1708692
5km	70%	50000	6	247	4069716	411635	3616593	2098468
5km	70%	50000	6	263	4320497	459759	3815309	1860786
5km	70%	50000	6	236	3912953	428842	3455431	1808664
5km	70%	50000	6	320	3881600	415137	3425013	1860483
5km	70%	50000	6	279	4235692	450382	3756939	2026374
5km	70%	50000	6	221	3930990	393848	3497464	2099059
5km	70%	50000	6	303	4161199	435619	3640533	1630529
5km	70%	50000	6	231	3120192	345361	2750809	1486606
5km	70%	50000	6	265	2922217	338856	2557081	1562234
5km	70%	50000	6	275	3588456	424970	3138017	1777092
5km	70%	50000	6	358	3535776	407987	3067720	1735834
5km	70%	50000	6	219	4529210	447466	4052832	1876721
5km	70%	50000	6	284	3405344	381882	2984112	1659735
5km	70%	50000	6	459	4371661	424623	3896590	2009530
5km	70%	50000	6	242	3619928	407730	3175762	1567560
5km	70%	50000	6	302	5395411	511413	4825872	2171702
5km	70%	50000	6	284	4158003	454817	3644031	1950343
5km	70%	50000	6	297	4256210	460740	3743680	2208281
5km	70%	50000	6	278	3231963	339391	2858782	1645431
5km	70%	50000	6	331	3927690	427281	3462654	1872042
5km	70%	50000	6	232	3364440	346659	2959886	1507536
5km	70%	50000	6	263	4992531	516454	4441036	1891427
5km	70%	50000	6	296	4516708	458470	4013927	2110763
5km	70%	50000	6	313	4033828	464856	3527031	1856575
5km	70%	50000	6	281	4744042	459965	4227488	2388617
5km	70%	50000	6	258	3411040	398427	2973896	1510920
5km	70%	50000	6	193	4199644	411678	3757050	1868517
5km	70%	50000	6	210	3569761	387809	3149892	1592468
5km	70%	50000	6	253	4487579	471843	3966260	2025052
5km	70%	50000	6	247	4086819	460816	3584937	2034785
5km	70%	50000	6	244	3817563	393150	3372907	1744072
5km	70%	50000	6	199	3575346	403737	3133930	1551478
5km	70%	50000	6	213	3778744	421830	3326800	1663138
5km	70%	50000	6	246	4087121	469766	3588009	2095916
5km	70%	50000	6	271	4444149	506486	3872093	2097823
5km	70%	50000	6	220	4692802	521231	4143534	2149618
5km	70%	50000	6	233	4041560	428542	3585278	1814657
5km	70%	50000	6	199	3731335	419132	3248056	1699259
5km	70%	50000	6	240	4635792	493955	4099005	1876244
5km	70%	50000	6	282	4624322	507499	4065803	2052785
5km	70%	50000	6	297	4033395	444638	3550397	1712327
5km	70%	50000	6	272	4414765	474910	3886563	2408521
5km	70%	50000	6	336	5541318	521106	4953993	2553052
5km	70%	50000	6	244	3304035	365994	2880431	1610676
5km	70%	50000	6	200	4340468	489914	3810199	1797227
5km	70%	50000	6	214	3715884	399581	3276787	1715476
5km	70%	50000	6	244	3580653	379866	3168607	1758514
5km	70%	50000	6	266	3817770	403835	3339334	1606517
5km	70%	50000	6	230	3330096	374914	2925046	1803215
5km	70%	50000	6	276	3138455	345516	2753245	1529759
5km	70%	50000	6	279	4446249	463485	3930643	2166073
5km	70%	50000	6	195	3985913	431970	3479235	1743784
5km	70%	50000	6	237	3728239	399289	3270278	1813539
5km	70%	50000	6	284	5416611	551124	4807166	2568563
5km	70%	50000	6	270	4359501	476847	3857455	1847780
5km	70%	50000	6	331	4806313	528808	4218592	2476547
5km	70%	50000	6	237	4531167	426860	4066915	1958175
5km	70%	50000	6	287	3620960	395024	3189203	1838713
5km	70%	50000	6	294	4156032	473794	3636447	1967963
5km	70%	50000	6	229	4324190	484204	3787954	1957803
5km	70%	50000	6	467	4043463	428692	3582868	1840571
5km	70%	50000	6	222	3539062	411986	3092809	1634644
5km	70%	50000	6	271	3377653	389095	2965389	1732418
5km	70%	50000	6	320	3672523	406717	3242342	1804768
5km	70%	50000	6	268	5080018	480886	4567907	2157963
5km	70%	50000	6	352	5948189	563149	5340086	2696215
5km	70%	50000	6	362	3931466	437781	3449172	1794177
5km	70%	50000	6	166	3253526	367329	2845875	1526197
5km	70%	50000	6	268	3634895	397947	3179623	1711570
5km	70%	50000	6	305	4045796	461310	3551614	1908092
5km	70%	50000	6	287	4139450	478851	3585654	2177198
5km	70%	50000	6	222	5425795	506902	4874564	2513996
5km	70%	50000	6	287	3429444	412923	2981091	1707070
5km	70%	50000	6	223	3907040	394323	3480074	1692354
5km	70%	50000	6	151	3921062	450239	3437198	1800697
5km	70%	50000	6	237	3937846	427470	3463697	2058322
5km	70%	50000	6	191	4120603	425630	3668595	2018213
5km	70%	50000	6	289	3938689	415382	3484036	1878905
5km	70%	50000	6	183	3678069	398902	3249477	1592399
5km	70%	50000	6	217	4946686	475709	4435354	2115840
5km	70%	50000	6	247	4668029	493587	4132943	2321248
5km	70%	50000	6	245	3413605	366046	3003414	1544776
5km	70%	50000	6	349	3780866	428150	3294631	1750789
5km	70%	50000	6	266	4010063	426120	3566734	1851391
5km	70%	50000	6	272	4757198	545090	4173647	2252539
5km	70%	50000	6	278	3073964	341505	2696034	1562017
5km	70%	50000	6	314	4400479	452263	3899392	1849545
5km	70%	50000	6	372	4392328	477701	3864203	2005528
5km	70%	50000	6	285	3871953	449374	3374654	1806718
5km	70%	50000	6	264	4422621	475191	3913266	2107225
5km	70%	50000	6	253	4360771	406342	3920186	1891891
5km	70%	50000	6	223	3958724	468427	3457368	2136264
5km	70%	50000	6	264	3798658	403654	3358731	1639720
5km	70%	50000	6	260	4070358	450752	3581009	1939782
[truncated: 1 more rows]
