# Supplementary material for: Quantifying the Value of Perfect Information in Emergency Vaccination Campaigns
Source: PLoS Comput Biol. 2017 Feb 16;13(2):e1005318. doi: 10.1371/journal.pcbi.1005318 (PMC5312803; doi:10.1371/journal.pcbi.1005318)
Supplement: S1 Data — (ZIP) [file pcbi.1005318.s013.zip › Data/5km vaccination/data19.txt]

vacc_radius	efficacy	capacity	delay	outbreak_duration	livestock_culled	cattle_culled	sheep_culled	vaccinations
5km	90%	20000	2	247	2667090	362151	2284609	1137058
5km	90%	20000	2	245	5354427	663676	4640165	1918923
5km	90%	20000	2	226	4177253	588287	3555380	1250286
5km	90%	20000	2	195	4561912	653035	3871547	1350255
5km	90%	20000	2	179	3333913	431758	2855061	1361359
5km	90%	20000	2	284	3298959	470268	2774878	1591687
5km	90%	20000	2	262	3843945	521818	3285724	1433540
5km	90%	20000	2	187	4459149	664000	3757605	1445827
5km	90%	20000	2	155	3677594	529331	3112159	1227140
5km	90%	20000	2	200	3509787	491483	2990525	1297070
5km	90%	20000	2	256	5856985	772034	5035609	1918746
5km	90%	20000	2	277	4841705	665577	4116261	1640671
5km	90%	20000	2	301	4328245	478224	3810865	1937990
5km	90%	20000	2	191	2798106	391215	2381456	1193943
5km	90%	20000	2	151	3770892	579629	3130122	1278163
5km	90%	20000	2	193	3481347	448850	3009961	1403397
5km	90%	20000	2	223	5305577	661768	4590745	1679262
5km	90%	20000	2	274	3246225	438755	2763818	1352858
5km	90%	20000	2	214	2681236	354850	2296678	1260653
5km	90%	20000	2	194	4838680	590256	4211161	1592882
5km	90%	20000	2	164	4437111	655530	3735902	1454710
5km	90%	20000	2	215	4657011	589205	4029123	1726256
5km	90%	20000	2	259	3734519	525554	3157005	1385171
5km	90%	20000	2	158	3038826	485454	2523887	1239492
5km	90%	20000	2	232	3809209	466259	3303653	1579235
5km	90%	20000	2	243	3890364	535058	3317667	1759309
5km	90%	20000	2	147	2663916	380768	2267097	1126912
5km	90%	20000	2	201	3476146	437426	2983657	1356626
5km	90%	20000	2	256	3992529	469803	3471148	1514911
5km	90%	20000	2	203	4673731	577899	4025511	1835379
5km	90%	20000	2	200	4419814	640246	3728661	1429405
5km	90%	20000	2	191	2764290	402519	2324808	1224785
5km	90%	20000	2	226	3931018	572356	3317143	1383658
5km	90%	20000	2	284	5318538	741501	4513251	1970137
5km	90%	20000	2	163	3215207	454695	2729781	1177112
5km	90%	20000	2	172	4607262	724177	3845979	1644514
5km	90%	20000	2	207	3826804	544976	3257612	1408197
5km	90%	20000	2	229	4582804	595614	3933805	1502128
5km	90%	20000	2	189	4495401	692802	3751688	1701842
5km	90%	20000	2	148	3477694	492873	2962557	1246099
5km	90%	20000	2	197	3563328	474637	3060734	1329573
5km	90%	20000	2	272	3010737	444872	2524974	1204176
5km	90%	20000	2	209	4075505	466207	3560919	1613815
5km	90%	20000	2	304	4160258	631024	3500144	1839080
5km	90%	20000	2	219	3048407	379038	2644653	1241210
5km	90%	20000	2	210	2939916	371436	2551678	1371385
5km	90%	20000	2	202	3963208	578291	3353012	1451425
5km	90%	20000	2	216	4288140	585170	3656874	1671502
5km	90%	20000	2	244	3117620	384737	2710073	1353065
5km	90%	20000	2	255	3141353	450782	2649738	1360910
5km	90%	20000	2	220	2380005	336788	2024933	1055104
5km	90%	20000	2	220	2559808	332217	2193151	1235120
5km	90%	20000	2	206	3348609	441541	2865595	1330521
5km	90%	20000	2	353	3283973	421433	2840494	1464470
5km	90%	20000	2	233	5029480	762390	4205000	1514007
5km	90%	20000	2	188	4178197	645941	3486036	1619249
5km	90%	20000	2	259	3846104	444732	3380594	1536420
5km	90%	20000	2	223	3831350	589692	3192059	1347776
5km	90%	20000	2	197	3484252	464468	2991161	1302776
5km	90%	20000	2	226	4143393	536276	3576300	1715570
5km	90%	20000	2	215	3516221	492941	2994838	1249128
5km	90%	20000	2	214	5476819	758706	4664533	1936482
5km	90%	20000	2	246	3335703	484831	2814665	1314394
5km	90%	20000	2	211	3029630	400855	2605753	1189488
5km	90%	20000	2	168	3351578	491798	2811412	1166190
5km	90%	20000	2	188	5121498	683773	4400985	1698357
5km	90%	20000	2	240	4565634	654174	3870782	1599522
5km	90%	20000	2	160	4211455	564445	3599759	1343115
5km	90%	20000	2	212	2808866	384515	2387889	1259767
5km	90%	20000	2	276	3393889	471146	2876620	1360179
5km	90%	20000	2	228	4874138	717669	4113688	1755222
5km	90%	20000	2	270	6059548	751494	5252458	2006226
5km	90%	20000	2	223	4167652	587222	3548523	1441155
5km	90%	20000	2	218	3214699	459358	2718436	1304138
5km	90%	20000	2	241	2774481	361456	2400600	1225962
5km	90%	20000	2	212	3949011	493381	3422252	1481479
5km	90%	20000	2	265	4383685	583035	3745754	1728349
5km	90%	20000	2	193	3881555	491802	3355741	1348869
5km	90%	20000	2	356	4531096	454767	4045008	1883177
5km	90%	20000	2	255	5023885	655668	4318113	1954054
5km	90%	20000	2	178	3634288	489451	3105583	1368604
5km	90%	20000	2	210	4084441	601829	3453078	1341965
5km	90%	20000	2	205	3912701	531313	3349613	1498149
5km	90%	20000	2	225	2949945	436603	2496791	1316352
5km	90%	20000	2	200	3461906	531705	2893703	1360916
5km	90%	20000	2	154	3674716	570514	3080070	1168147
5km	90%	20000	2	234	3897397	513548	3353442	1410192
5km	90%	20000	2	210	4841375	680547	4104546	1687333
5km	90%	20000	2	271	3692628	505150	3161974	1348268
5km	90%	20000	2	207	4046876	544650	3472607	1521447
5km	90%	20000	2	213	4438363	594537	3827890	1427426
5km	90%	20000	2	230	3562743	551655	2979525	1523591
5km	90%	20000	2	241	3640458	486865	3119853	1477988
5km	90%	20000	2	253	4082450	526483	3520763	1626551
5km	90%	20000	2	187	3708156	499784	3170833	1376141
5km	90%	20000	2	192	2816760	376494	2422309	1293614
5km	90%	20000	2	246	4682763	492868	4157630	1831126
5km	90%	20000	2	215	4396327	620952	3744487	1465755
5km	90%	20000	2	243	3020070	367056	2624074	1207403
5km	90%	20000	2	198	4425406	533832	3865149	1915044
5km	90%	20000	2	198	3384540	462853	2895142	1021724
5km	90%	20000	2	256	2897002	423531	2440407	1344197
5km	90%	20000	2	164	4030414	605913	3381242	1364759
5km	90%	20000	2	228	4204450	609136	3557974	1673895
5km	90%	20000	2	190	3727712	535596	3163434	1321378
5km	90%	20000	2	366	4475132	577367	3850699	1681020
5km	90%	20000	2	203	3713580	503254	3163955	1495136
5km	90%	20000	2	191	2937163	367290	2548920	1131615
5km	90%	20000	2	224	3334923	399575	2901541	1264051
5km	90%	20000	2	249	5027867	671492	4319265	1815302
5km	90%	20000	2	219	3481440	385963	3014775	1490401
5km	90%	20000	2	268	4784288	716620	4001734	1662105
5km	90%	20000	2	297	5025897	649408	4327721	2051951
5km	90%	20000	2	308	3072132	385577	2656836	1367718
5km	90%	20000	2	240	3057168	423258	2605784	1211759
5km	90%	20000	2	208	4011495	605515	3363731	1340404
5km	90%	20000	2	157	2900612	388887	2475044	1197483
5km	90%	20000	2	193	4528176	682791	3811120	1403433
5km	90%	20000	2	209	2469769	305156	2127551	1157932
5km	90%	20000	2	277	3029156	402874	2598776	1298046
5km	90%	20000	2	231	4324522	647311	3618777	1708438
5km	90%	20000	2	169	3233168	434564	2776587	1183353
5km	90%	20000	2	223	2881339	400627	2460254	1383934
5km	90%	20000	2	218	3238842	442548	2766519	1331080
5km	90%	20000	2	186	3477082	502838	2940494	1273433
5km	90%	20000	2	220	2980436	399796	2541316	1208855
5km	90%	20000	2	191	5093499	691057	4361125	1659490
5km	90%	20000	2	188	2957333	434343	2494459	1182589
5km	90%	20000	2	186	3770270	538012	3203080	1389743
5km	90%	20000	2	185	5157790	674670	4439001	1756354
5km	90%	20000	2	306	2666719	322250	2323849	1226339
5km	90%	20000	2	140	2984648	460664	2504604	1010679
5km	90%	20000	2	166	4375711	632814	3679984	1372936
5km	90%	20000	2	218	3761580	536685	3187496	1353633
5km	90%	20000	2	285	5124693	681139	4381798	1792055
5km	90%	20000	2	275	5802196	763102	4988580	2008922
5km	90%	20000	2	304	3633361	420851	3186327	1367670
5km	90%	20000	2	203	2835332	355339	2439146	1215656
5km	90%	20000	2	199	3053814	429524	2595722	1494034
5km	90%	20000	2	234	3649452	524372	3074144	1391565
5km	90%	20000	2	259	4389297	571304	3780469	1544231
5km	90%	20000	2	238	4085811	494125	3565639	1424992
5km	90%	20000	2	186	4011928	581405	3393131	1358246
5km	90%	20000	2	233	4025976	542686	3440619	1618268
5km	90%	20000	2	269	3367363	498702	2844205	1463851
5km	90%	20000	2	252	4680771	576975	4067438	1601020
5km	90%	20000	2	200	4623181	706123	3851328	1503334
5km	90%	20000	2	257	2695437	347819	2324867	1228524
5km	90%	20000	2	215	4009979	514667	3442131	1472829
5km	90%	20000	2	201	3168975	443828	2706134	1427120
5km	90%	20000	2	246	5101693	629014	4411720	1841732
5km	90%	20000	2	215	3637099	437250	3179647	1407635
5km	90%	20000	2	237	2804295	373952	2414857	1268254
5km	90%	20000	2	196	3656352	500463	3119624	1461957
5km	90%	20000	2	207	4267508	537329	3685630	1527025
5km	90%	20000	2	244	2726696	374434	2317707	1221639
5km	90%	20000	2	190	3652904	519830	3113945	1407877
5km	90%	20000	2	222	4203784	631582	3533881	1596472
5km	90%	20000	2	227	4368155	584835	3743408	1563133
5km	90%	20000	2	220	3580547	513534	3011004	1249907
5km	90%	20000	2	237	4410018	493373	3885759	1904057
5km	90%	20000	2	285	4772576	575273	4149544	1757795
5km	90%	20000	2	164	3714453	516920	3164246	1243318
5km	90%	20000	2	178	4129602	606198	3484876	1457921
5km	90%	20000	2	233	4616191	621606	3962579	1564434
5km	90%	20000	2	189	5376530	724368	4610071	2009230
5km	90%	20000	2	323	4986904	683942	4262845	1620644
5km	90%	20000	2	218	4635991	553595	4027302	1789620
5km	90%	20000	2	210	3670739	480388	3169229	1473374
5km	90%	20000	2	189	3121596	475605	2623637	1216627
5km	90%	20000	2	228	3614393	539244	3028221	1366135
5km	90%	20000	2	282	4481446	477701	3972702	1715511
5km	90%	20000	2	139	2010245	325571	1665999	1098541
5km	90%	20000	2	247	4982234	658183	4263844	1570351
5km	90%	20000	2	181	4598050	724882	3830596	1681112
5km	90%	20000	2	196	3982742	545155	3410541	1687251
5km	90%	20000	2	220	3813509	530673	3251337	1465583
5km	90%	20000	2	216	5116221	604854	4451778	1847251
5km	90%	20000	2	182	3894119	539331	3303878	1423634
5km	90%	20000	2	285	4367575	500939	3835862	1656408
5km	90%	20000	2	226	3717791	554568	3135414	1332263
5km	90%	20000	2	182	3527281	540116	2969081	1318497
5km	90%	20000	2	223	4751450	641935	4072347	1547109
5km	90%	20000	2	191	4001705	530858	3427240	1427057
5km	90%	20000	2	404	5623826	719766	4851557	1866145
5km	90%	20000	2	225	2337289	340510	1958972	1139228
5km	90%	20000	2	203	3112818	436699	2649037	1345346
5km	90%	20000	2	198	4209962	584511	3571213	1367200
5km	90%	20000	2	216	3532137	506675	2982547	1335601
5km	90%	20000	2	166	4495463	642720	3816256	1489508
5km	90%	20000	2	226	4046645	564892	3454609	1246145
5km	90%	20000	2	194	2799978	392795	2385340	1090112
5km	90%	20000	2	206	4723066	606380	4068226	1520508
5km	90%	20000	2	218	3621067	452122	3138914	1591963
5km	90%	20000	2	202	3634055	527461	3070464	1536612
5km	90%	20000	2	197	4518051	655634	3786938	1618716
5km	90%	20000	2	219	5599480	782023	4762025	1809912
5km	90%	20000	2	228	5111645	746654	4298258	1788774
5km	90%	20000	2	192	4326258	598968	3689120	1746383
5km	90%	20000	2	263	4458155	530578	3905276	1734550
5km	90%	20000	2	226	3507737	481735	2978922	1317450
5km	90%	20000	2	319	3029762	385124	2623352	1407117
5km	90%	20000	2	347	5932434	723174	5162304	1930000
5km	90%	20000	2	196	4733967	695031	3996453	1601230
5km	90%	20000	2	201	4425696	583724	3797256	1429883
5km	90%	20000	2	186	4068192	574228	3456488	1455806
5km	90%	20000	2	199	3188176	464862	2695172	1464023
5km	90%	20000	2	236	4391461	584010	3773377	1663535
5km	90%	20000	2	168	3557558	531125	2983032	1418334
5km	90%	20000	2	232	3611607	479872	3103178	1476109
5km	90%	20000	2	193	3399485	480868	2871988	1493481
5km	90%	20000	2	246	3743910	483852	3216469	1366034
5km	90%	20000	2	242	4199097	515267	3649045	1740937
5km	90%	20000	2	282	3572796	492783	3033381	1432403
5km	90%	20000	2	178	4402271	609269	3755123	1501626
5km	90%	20000	2	256	4124788	608009	3477712	1447006
5km	90%	20000	2	168	3495217	486033	2969518	1243733
5km	90%	20000	2	172	4535453	661100	3834419	1503369
5km	90%	20000	2	220	3809197	479581	3299666	1420710
5km	90%	20000	2	226	4442237	638203	3757765	1587448
5km	90%	20000	2	194	4660975	584555	4022706	1718238
5km	90%	20000	2	226	5777792	715646	4990818	1927304
5km	90%	20000	2	177	4257734	626347	3591780	1559331
5km	90%	20000	2	199	3939833	545806	3359223	1477521
5km	90%	20000	2	240	4091566	534682	3516604	1554071
5km	90%	20000	2	209	4274419	594811	3646087	1521309
5km	90%	20000	2	176	4685290	666702	3970094	1830906
5km	90%	20000	2	154	2479871	343221	2117841	1064219
5km	90%	20000	2	192	2944788	416023	2512277	1245158
5km	90%	20000	2	251	5079011	686027	4356694	2002044
5km	90%	20000	2	194	3668655	456536	3183021	1430967
5km	90%	20000	2	198	4210016	602865	3558850	1484207
5km	90%	20000	2	218	3485356	546301	2905159	1479903
5km	90%	20000	2	190	2947400	434843	2482886	1248293
5km	90%	20000	2	174	4032621	565327	3424318	1468173
5km	90%	20000	2	148	3711775	515059	3156853	1263324
5km	90%	20000	2	247	4657149	550846	4053609	1689668
5km	90%	20000	2	179	4147706	586006	3529180	1340649
5km	90%	20000	2	231	4627505	702564	3864524	1797924
5km	90%	20000	2	208	3645331	548475	3055243	1255140
5km	90%	20000	2	199	4008272	529830	3435136	1544328
5km	90%	20000	2	229	4478924	621099	3809425	1649226
5km	90%	20000	2	240	7155591	1005098	6080645	2242244
5km	90%	20000	2	189	4711351	634660	4014082	1559626
5km	90%	20000	2	159	3577767	553600	2980896	1367604
5km	90%	20000	2	204	4452321	588302	3834829	1655025
5km	90%	20000	2	205	3031878	384264	2600175	1406637
5km	90%	20000	2	275	4229990	619679	3537802	1490366
5km	90%	20000	2	199	3656476	521821	3100531	1569694
5km	90%	20000	2	190	3358095	486347	2823585	1440041
5km	90%	20000	2	230	4532720	600760	3883373	1640078
5km	90%	20000	2	158	3948067	578767	3329125	1332180
5km	90%	20000	2	193	3687217	535231	3127425	1332557
5km	90%	20000	2	204	4322590	623191	3659825	1300515
5km	90%	20000	2	238	2966809	400596	2539288	1261884
5km	90%	20000	2	215	3850736	554043	3238153	1358270
5km	90%	20000	2	247	3567784	493429	3037546	1325916
5km	90%	20000	2	255	5600546	689574	4863064	1948386
5km	90%	20000	2	174	3665003	465002	3168820	1343614
5km	90%	20000	2	208	5434820	695117	4685566	2032970
5km	90%	20000	2	162	3869710	514543	3316724	1435718
5km	90%	20000	2	213	5491955	776761	4623639	1593306
5km	90%	20000	2	201	3512311	468166	2985352	1410677
5km	90%	20000	2	201	3351147	452022	2865370	1264577
5km	90%	20000	2	190	4427140	681452	3700035	1664249
5km	90%	20000	2	193	5716124	750943	4914861	2003866
5km	90%	20000	2	130	2537375	363071	2134752	1114865
5km	90%	20000	2	187	4165587	532322	3595110	1840955
5km	90%	20000	2	293	4590131	641762	3907686	1502154
5km	90%	20000	2	164	4140758	588070	3500141	1257244
5km	90%	20000	2	170	3907595	596953	3262742	1388589
5km	90%	20000	2	267	4650773	638613	3979820	1774226
5km	90%	20000	2	400	4898219	614291	4224995	2004470
5km	90%	20000	2	204	4649010	710887	3888858	1561806
5km	90%	20000	2	214	3677276	494569	3141142	1388504
5km	90%	20000	2	174	4603725	694166	3862638	1540038
5km	90%	20000	2	190	4018049	512414	3464361	1527218
5km	90%	20000	2	237	4574300	646720	3881540	1787914
5km	90%	20000	2	184	4727555	609005	4075488	1594654
5km	90%	20000	2	271	4463386	622245	3809216	1620343
5km	90%	20000	2	185	4185369	563175	3566631	1445934
5km	90%	20000	2	157	2199253	279330	1904507	1106670
5km	90%	20000	2	235	3317026	498702	2766658	1390645
5km	90%	20000	2	165	3565742	532514	2997208	1301320
5km	90%	20000	2	273	3868891	582444	3241174	1503704
5km	90%	20000	2	198	3729068	492552	3193195	1434425
5km	90%	20000	2	187	4249617	586487	3622104	1631481
5km	90%	20000	2	218	3766236	524324	3199225	1798704
5km	90%	20000	2	215	3439947	488049	2921907	1423042
5km	90%	20000	2	173	3437024	522817	2854973	1133314
5km	90%	20000	2	187	4586930	661739	3862736	1451383
5km	90%	20000	2	201	3584539	553124	3000227	1186793
5km	90%	20000	2	200	3919908	584364	3287896	1522106
5km	90%	20000	2	218	4550800	638426	3862388	1701731
5km	90%	20000	2	223	4309189	540532	3736188	1783899
5km	90%	20000	2	181	3391336	483403	2878798	1312635
5km	90%	20000	2	214	4394586	586230	3776251	1558034
5km	90%	20000	2	182	3165462	424662	2712346	1447678
5km	90%	20000	2	221	3214181	464573	2726474	1209246
5km	90%	20000	2	208	4701801	550003	4100014	1772553
5km	90%	20000	2	167	3847052	567861	3232294	1567773
5km	90%	20000	2	308	3753287	496867	3219319	1515684
5km	90%	20000	2	219	3861408	507167	3322331	1408904
5km	90%	20000	2	222	2910049	387603	2487322	1234183
5km	90%	20000	2	295	4271325	527172	3709679	1622639
5km	90%	20000	2	172	3572060	491133	3043062	1405768
5km	90%	20000	2	234	3359499	487958	2843387	1513592
5km	90%	20000	2	180	3319115	436933	2868347	1220745
5km	90%	20000	2	148	3611683	511993	3059039	1535425
5km	90%	20000	2	212	3210092	453841	2740223	1266840
5km	90%	20000	2	230	4845532	592235	4209983	1657761
5km	90%	20000	2	184	4022483	555647	3442721	1509914
5km	90%	20000	2	184	3861618	521045	3307128	1253354
5km	90%	20000	2	259	5722952	729599	4933510	1838717
5km	90%	20000	2	215	3742349	490199	3223924	1401383
5km	90%	20000	2	254	4042081	542819	3458097	1638544
5km	90%	20000	2	238	3921199	565239	3335723	1463376
5km	90%	20000	2	210	3907355	576552	3307194	1583245
5km	90%	20000	2	223	4475661	559031	3878658	1527879
5km	90%	20000	2	367	3385523	412018	2948053	1443082
5km	90%	20000	2	195	4048681	543817	3463630	1543591
5km	90%	20000	2	271	5124074	697997	4377143	2062502
5km	90%	20000	2	191	3938940	562373	3337678	1448996
5km	90%	20000	2	232	4163671	533337	3594437	1454696
5km	90%	20000	2	231	4765601	622066	4087975	1582326
5km	90%	20000	2	246	3795434	462799	3308203	1538226
5km	90%	20000	2	206	4523209	656033	3822927	1661176
5km	90%	20000	2	208	3716907	428984	3254982	1480946
5km	90%	20000	2	240	6676042	827539	5799407	1981064
5km	90%	20000	2	241	4389482	526462	3828338	1544804
5km	90%	20000	2	293	3057949	424392	2601454	1334513
5km	90%	20000	2	182	3713397	554355	3118845	1241485
5km	90%	20000	2	203	3871931	552876	3294502	1472733
5km	90%	20000	2	220	5763616	720659	5000142	1615342
5km	90%	20000	2	224	3560384	442113	3089258	1460955
5km	90%	20000	2	176	4304596	595662	3660560	1379547
5km	90%	20000	2	271	5791296	777525	4955959	1770059
5km	90%	20000	2	197	4741592	622684	4066480	1606019
5km	90%	20000	2	195	4189570	547840	3581336	1431706
5km	90%	20000	2	224	4293201	647252	3595311	1297154
5km	90%	20000	2	190	4315190	568163	3710116	1797583
5km	90%	20000	2	338	3925948	484713	3362254	1681778
5km	90%	20000	2	228	3251004	437764	2780597	1192309
5km	90%	20000	2	176	3399333	482493	2882709	1212312
5km	90%	20000	2	273	4218248	603769	3580863	1591415
5km	90%	20000	2	248	2605623	337321	2225910	1199061
5km	90%	20000	2	194	3643287	494483	3096760	1453307
5km	90%	20000	2	267	3956029	397126	3523583	1655596
5km	90%	20000	2	220	3829860	520386	3252307	1623965
5km	90%	20000	2	204	2933732	418626	2490824	1195849
5km	90%	20000	2	199	3215826	406121	2777983	1262099
5km	90%	20000	2	204	4573761	683701	3812115	1514409
5km	90%	20000	2	208	3775396	453623	3278919	1510252
5km	90%	20000	2	182	4341392	574375	3723815	1659945
5km	90%	20000	2	278	6291983	813596	5419191	2143880
5km	90%	20000	2	221	4165072	575654	3553429	1574647
5km	90%	20000	2	183	4712037	671964	4005452	1583901
5km	90%	20000	2	256	3459237	458810	2960751	1486370
5km	90%	20000	2	189	3682746	483874	3150145	1454790
5km	90%	20000	2	229	3278650	413047	2839736	1325890
5km	90%	20000	2	260	4548890	570125	3929112	1590577
5km	90%	20000	2	244	5474054	737613	4685897	1881012
5km	90%	20000	2	194	4690097	615854	4038212	1412940
5km	90%	20000	2	184	4152521	571818	3548528	1390591
5km	90%	20000	2	210	4078982	535304	3506522	1653979
5km	90%	20000	2	185	4736088	605416	4107688	1568805
5km	90%	20000	2	239	5799639	755037	4984125	2063678
5km	90%	20000	2	200	4338901	620539	3667193	1464872
5km	90%	20000	2	163	3741973	530590	3185553	1305451
5km	90%	20000	2	173	4177666	562539	3562183	1361100
5km	90%	20000	2	233	5788987	750568	4972688	1810034
5km	90%	20000	2	162	2898450	366774	2505227	1019954
5km	90%	20000	2	280	3842325	402434	3412032	1482621
5km	90%	20000	2	245	4295468	568674	3691951	1795187
5km	90%	20000	2	169	3242084	445096	2775945	1370466
5km	90%	20000	2	233	4535190	608443	3885688	1651374
5km	90%	20000	2	210	3229304	434924	2761954	1390091
5km	90%	20000	2	205	3904175	510992	3366045	1471514
5km	90%	20000	2	227	4337023	594187	3708840	1406955
5km	90%	20000	2	243	4183125	534678	3603987	1744410
5km	90%	20000	2	207	3085515	468422	2600216	1274769
5km	90%	20000	2	198	4362083	563685	3755580	1649143
5km	90%	20000	2	252	4482921	492044	3951594	1664108
5km	90%	20000	2	315	5026659	692416	4284950	1912955
5km	90%	20000	2	162	5379719	748955	4603534	1490025
5km	90%	20000	2	152	4067719	606479	3413238	1271524
5km	90%	20000	2	185	4840725	724512	4042221	1494451
5km	90%	20000	2	188	3815729	545545	3242712	1475965
5km	90%	20000	2	251	4957276	660583	4254159	1609207
5km	90%	20000	2	191	2944801	418970	2516819	1305952
5km	90%	20000	2	303	4804037	589698	4153231	1905055
5km	90%	20000	2	254	3828158	484341	3309174	1595750
5km	90%	20000	2	184	2985189	413022	2542155	1180900
5km	90%	20000	2	272	3092151	383412	2678193	1599962
5km	90%	20000	2	276	4280965	618836	3636412	1567348
5km	90%	20000	2	164	3822827	535303	3246541	1412958
5km	90%	20000	2	178	3770334	529369	3181423	1399804
5km	90%	20000	2	207	3608340	515888	3058988	1475487
5km	90%	20000	2	201	3780612	555180	3203349	1434047
5km	90%	20000	2	196	3032135	383546	2623130	1362266
5km	90%	20000	2	189	4065316	616930	3413467	1581095
5km	90%	20000	2	178	5255806	769455	4439978	1860555
5km	90%	20000	2	223	4141630	513922	3592353	1633483
5km	90%	20000	2	190	4087294	630962	3403171	1515090
5km	90%	20000	2	258	4947611	612381	4280685	1789950
5km	90%	20000	2	261	4426373	614991	3776224	1680233
5km	90%	20000	2	197	3423733	441972	2951000	1476790
5km	90%	20000	2	243	3371640	451005	2882780	1486171
5km	90%	20000	2	165	3403280	472557	2899449	1206067
5km	90%	20000	2	222	5266027	713995	4499563	1702964
5km	90%	20000	2	239	2969823	416429	2534936	1467876
5km	90%	20000	2	216	4232891	589858	3574170	1491684
5km	90%	20000	2	271	5889491	670859	5165068	1852851
5km	90%	20000	2	207	3238671	431957	2791344	1233953
5km	90%	20000	2	193	3709465	532320	3155442	1360170
5km	90%	20000	2	218	5437266	737172	4658016	1709978
5km	90%	20000	2	228	6461194	832936	5574919	1968409
5km	90%	20000	2	224	2974168	425193	2528445	1230575
5km	90%	20000	2	185	3778398	529894	3208852	1362930
5km	90%	20000	2	197	4043845	568855	3448453	1332837
5km	90%	20000	2	196	3961115	515628	3420128	1496306
5km	90%	20000	2	219	3270072	409636	2828348	1320021
5km	90%	20000	2	259	4816149	665740	4080901	1834160
5km	90%	20000	2	238	4363424	542391	3777168	1630669
5km	90%	20000	2	204	3588506	473865	3065094	1283174
5km	90%	20000	2	192	3708859	527245	3142079	1346555
5km	90%	20000	2	261	3374886	500214	2828401	1334610
5km	90%	20000	2	232	4195886	505258	3653341	1768881
5km	90%	20000	2	171	4136491	608906	3466408	1600360
5km	90%	20000	2	181	5608145	768284	4757988	1876811
5km	90%	20000	2	248	3383920	438855	2901868	1395163
5km	90%	20000	2	178	3518293	509821	2979500	1395976
5km	90%	20000	2	197	3834641	569668	3223689	1369839
5km	90%	20000	2	188	4168691	605593	3532919	1321967
5km	90%	20000	2	142	3372527	496901	2842844	1189210
5km	90%	20000	2	268	3195731	461668	2699776	1558886
5km	90%	20000	2	242	4346561	507741	3807650	1668610
5km	90%	20000	2	212	4829416	697839	4090507	1958479
5km	90%	20000	2	237	3308142	447707	2830910	1260008
5km	90%	20000	2	184	3109757	430690	2646931	1186573
5km	90%	20000	2	195	3797101	551466	3218995	1369492
5km	90%	20000	2	203	5434361	708156	4688867	1658533
5km	90%	20000	2	226	3932353	498957	3401434	1480712
5km	90%	20000	2	179	2490846	332315	2118222	1093813
5km	90%	20000	2	218	4158671	631943	3487628	1510509
5km	90%	20000	2	342	3204299	428460	2734718	1325098
5km	90%	20000	2	252	3662044	503284	3115645	1512598
5km	90%	20000	2	171	3913626	599618	3286524	1406495
5km	90%	20000	2	210	4845818	742631	4041133	1579622
5km	90%	20000	2	210	4566689	617405	3898375	1632316
5km	90%	20000	2	178	3634565	466245	3114989	1355802
5km	90%	20000	2	275	4936603	667810	4218114	1690043
5km	90%	20000	2	209	3237283	410167	2784605	1467598
5km	90%	20000	2	325	5705685	692508	4958896	1917361
5km	90%	20000	2	236	3085492	458448	2586864	1342819
5km	90%	20000	2	188	3028070	375084	2623707	1444193
5km	90%	20000	2	275	3293954	418414	2850483	1227299
5km	90%	20000	2	214	3163820	423164	2721623	1479071
5km	90%	20000	2	196	4762818	588423	4129314	1578342
5km	90%	20000	2	226	3163565	446921	2687951	1341196
5km	90%	20000	2	160	3123454	447162	2653701	1140936
5km	90%	20000	2	235	3897905	540192	3316086	1319776
5km	90%	20000	2	326	4342752	542619	3744461	1784513
5km	90%	20000	2	190	5213411	786308	4375915	1421154
5km	90%	20000	2	273	3837230	514680	3290494	1621000
5km	90%	20000	2	249	4311735	586862	3679838	1540571
5km	90%	20000	2	183	3675790	560718	3091379	1173094
5km	90%	20000	2	160	3446921	521032	2882906	1291665
5km	90%	20000	2	230	5840264	780506	5019221	1983022
5km	90%	20000	2	204	6183482	834384	5269626	2013623
5km	90%	20000	2	223	4513522	633418	3846107	1596385
5km	90%	20000	2	256	3566199	447320	3083716	1537432
5km	90%	20000	2	218	3363819	384991	2949784	1468901
5km	90%	20000	2	208	4586298	574069	3963001	1745587
5km	90%	20000	2	231	3978712	567187	3377639	1464526
5km	90%	20000	2	198	4882439	655300	4150238	1786286
5km	90%	20000	2	196	3922784	543561	3334387	1534583
5km	90%	20000	2	159	3758206	536315	3190071	1209103
5km	90%	20000	2	250	3161005	393271	2734933	1387198
5km	90%	20000	2	286	2388097	308277	2056926	1406054
5km	90%	20000	2	328	5203788	791345	4370596	1874341
5km	90%	20000	2	172	4125812	606924	3483622	1484014
5km	90%	20000	2	237	3931590	590241	3313410	1640276
5km	90%	20000	2	267	4152932	561837	3515748	1479088
5km	90%	20000	2	300	2784678	402346	2352959	1189346
5km	90%	20000	2	201	5846743	736722	5077324	1830784
5km	90%	20000	2	218	3607736	459383	3114992	1490106
5km	90%	20000	2	257	5403560	760564	4600487	1596347
5km	90%	20000	2	202	2655109	357631	2273316	1197765
5km	90%	20000	2	205	5711526	776746	4899974	1839254
5km	90%	20000	2	202	3990442	560634	3353154	1534599
5km	90%	20000	2	263	3152108	399798	2736186	1262386
5km	90%	20000	2	245	7702670	1033225	6603967	2283378
5km	90%	20000	2	288	4618034	612612	3962283	1597105
5km	90%	20000	2	180	3142372	419722	2691391	1307613
5km	90%	20000	2	165	3402610	514487	2851352	1299267
5km	90%	20000	2	164	3747548	527646	3189600	1298534
5km	90%	20000	2	285	5041514	603066	4405682	1838379
5km	90%	20000	2	245	3893056	476633	3364781	1485835
5km	90%	20000	2	182	3178118	479023	2669865	1199230
5km	90%	20000	2	259	3093754	427946	2626061	1328963
5km	90%	20000	2	166	3801669	539509	3219132	1440264
5km	90%	20000	2	201	4582329	642544	3901890	1716989
5km	90%	20000	2	159	2954877	445804	2489693	1057278
5km	90%	20000	2	193	4380417	574421	3771350	1706127
5km	90%	20000	2	243	5962282	805918	5080497	2358182
5km	90%	20000	2	174	4048648	632693	3382631	1508564
5km	90%	20000	2	169	2754463	392290	2342632	1232971
5km	90%	20000	2	246	2826108	392210	2407400	1401428
5km	90%	20000	2	210	4030848	572041	3407888	1396847
5km	90%	20000	2	236	5374242	665441	4654541	1737039
5km	90%	20000	2	187	4467384	647105	3775997	1604735
5km	90%	20000	2	297	4348512	587618	3716730	1853918
5km	90%	20000	2	177	4232930	652668	3511209	1747342
5km	90%	20000	2	243	4941138	588715	4300036	1727060
5km	90%	20000	2	310	3516115	443964	3041532	1504310
5km	90%	20000	2	224	3732250	515209	3186081	1507921
5km	90%	20000	2	198	3621794	531423	3047197	1623166
5km	90%	20000	2	226	3365539	406057	2933505	1682345
5km	90%	20000	2	173	3826650	532787	3257640	1371470
5km	90%	20000	2	197	4902590	663620	4218709	1596050
5km	90%	20000	2	229	4229457	554674	3638063	1392507
5km	90%	20000	2	256	3967907	475724	3430550	1482322
5km	90%	20000	2	221	4004770	505862	3472762	1498680
5km	90%	20000	2	180	2479036	332313	2112094	1285715
5km	90%	20000	2	247	4197191	516805	3607452	1550013
5km	90%	20000	2	208	3309154	355775	2932626	1468935
5km	90%	20000	2	269	3559306	440388	3088796	1510521
5km	90%	20000	2	220	3283700	447554	2808570	1291296
5km	90%	20000	2	217	3829245	555562	3233643	1398210
5km	90%	20000	2	210	3847142	468423	3337278	1434171
5km	90%	20000	2	178	3648043	564994	3033336	1494764
5km	90%	20000	2	213	4354907	649387	3639355	1813174
5km	90%	20000	2	307	3580072	379132	3169728	1546391
5km	90%	20000	2	262	3648194	417967	3205613	1492375
5km	90%	20000	2	213	3799921	470992	3300167	1667710
5km	90%	20000	2	175	3801396	545570	3216900	1533428
5km	90%	20000	2	190	3834806	520406	3282977	1432577
5km	90%	20000	2	157	4395010	609499	3758707	1246189
5km	90%	20000	2	233	6067349	820850	5189318	2062727
5km	90%	20000	2	340	4677766	523901	4120182	1569697
5km	90%	20000	2	231	3456215	539922	2873319	1241222
5km	90%	20000	2	250	4617972	609368	3965592	1622059
5km	90%	20000	2	277	3959140	568208	3361990	1536662
5km	90%	20000	2	232	3427839	469384	2939156	1319281
5km	90%	20000	2	193	4536357	585217	3914876	1400679
5km	90%	20000	2	212	3448221	485116	2917686	1278552
5km	90%	20000	2	171	3405693	454546	2930253	1270924
5km	90%	20000	2	264	2778590	427039	2335008	1276928
5km	90%	20000	2	149	2745022	385948	2331391	1139377
5km	90%	20000	2	239	5856256	763515	5034488	1860584
5km	90%	20000	2	177	4112127	568544	3520751	1381407
5km	90%	20000	2	225	4320554	614364	3659694	1529217
5km	90%	20000	2	183	3780040	532491	3211355	1617472
5km	90%	20000	2	166	4508699	620601	3845596	1373888
5km	90%	20000	2	202	3811471	435029	3346540	1394865
5km	90%	20000	2	210	3541111	504538	2995201	1450651
5km	90%	20000	2	278	3941782	537986	3377199	1659943
5km	90%	20000	2	355	4890994	545432	4305334	1814581
5km	90%	20000	2	193	3383339	465581	2893242	1305377
5km	90%	20000	2	196	4690449	608009	4040623	1727981
5km	90%	20000	2	241	4143482	632467	3464391	1508623
5km	90%	20000	2	182	3040473	413481	2608843	1479282
5km	90%	20000	2	207	3774346	517967	3225168	1404605
5km	90%	20000	2	273	2971353	394223	2527731	1289840
5km	90%	20000	2	179	4041087	562454	3427962	1431214
5km	90%	20000	2	226	3131535	429426	2663066	1272072
5km	90%	20000	2	214	4155527	611337	3508282	1449500
5km	90%	20000	2	242	3451690	472045	2939459	1402149
5km	90%	20000	2	302	3221940	374306	2820715	1294592
5km	90%	20000	2	229	4770069	670175	4036280	1666571
5km	90%	20000	2	194	3758158	524109	3220889	1345376
5km	90%	20000	2	207	3475026	474363	2950656	1267406
5km	90%	20000	2	205	5164599	728637	4389355	1755966
5km	90%	20000	2	196	3572575	472631	3067784	1484192
5km	90%	20000	2	171	4759959	702416	3992816	1661628
5km	90%	20000	2	233	3154647	469084	2663753	1236707
5km	90%	20000	2	251	4201344	505857	3660917	1568117
5km	90%	20000	2	235	3000775	409840	2550832	1131184
5km	90%	20000	2	223	4515890	661674	3816194	1450296
5km	90%	20000	2	330	3935004	479109	3425304	1644936
5km	90%	20000	2	262	3385382	394026	2945963	1413778
5km	90%	20000	2	309	2859658	366102	2447514	1326306
5km	90%	20000	2	179	4194819	560300	3602164	1403214
5km	90%	20000	2	356	5055556	608655	4387402	1686990
5km	90%	20000	2	230	2866638	348706	2491780	1225855
5km	90%	20000	2	229	2758443	357012	2385302	1262694
5km	90%	20000	2	268	3648856	511954	3105223	1372004
5km	90%	20000	2	232	4277170	536813	3704141	1687848
5km	90%	20000	2	241	4003177	595094	3376436	1608514
5km	90%	20000	2	211	5938630	777252	5091683	2021413
5km	90%	20000	2	276	3679250	494274	3138090	1368498
5km	90%	20000	2	330	4012107	457398	3515721	1639142
5km	90%	20000	2	187	4583336	647625	3891308	1498216
5km	90%	20000	2	189	4083449	624781	3426145	1675814
5km	90%	20000	2	138	3292303	483836	2789377	1168193
5km	90%	20000	2	290	5360691	616269	4711209	1791645
5km	90%	20000	2	234	3024503	352330	2649547	1300407
5km	90%	20000	2	290	5578477	605632	4922280	2069526
5km	90%	20000	2	167	3028384	435208	2571968	1160849
5km	90%	20000	2	230	4425693	512772	3882299	1742889
5km	90%	20000	2	164	4317599	607195	3680129	1296732
5km	90%	20000	2	205	3671551	537683	3100116	1323641
5km	90%	20000	2	200	3954330	557714	3360517	1421001
5km	90%	20000	2	243	3603408	539740	3021737	1629225
5km	90%	20000	2	294	5910458	744294	5121990	1952342
5km	90%	20000	2	169	2623554	326857	2272806	1126176
5km	90%	20000	2	220	4828724	606182	4136456	1762948
5km	90%	20000	2	254	3178507	470007	2678458	1494679
5km	90%	20000	2	236	4352508	645457	3660003	1498543
5km	90%	20000	2	224	3216347	414282	2781993	1271669
5km	90%	20000	2	176	2839792	399496	2405089	1189477
5km	90%	20000	2	270	3453634	467776	2955129	1414632
5km	90%	20000	2	265	4447533	625030	3770166	1851982
5km	90%	20000	2	229	3324697	464176	2835687	1557517
5km	90%	20000	2	335	4265169	473511	3743743	2045448
5km	90%	20000	2	233	3957095	444633	3482548	1635946
5km	90%	20000	2	235	3794523	541227	3228415	1570607
5km	90%	20000	2	151	3609912	498799	3080654	1335463
5km	90%	20000	2	188	2886459	358775	2481319	1344480
5km	90%	20000	2	240	2875369	385273	2460599	1219875
5km	90%	20000	2	274	3214744	475825	2713532	1208799
5km	90%	20000	2	242	3279606	481764	2775613	1171407
5km	90%	20000	2	228	5327131	601377	4697106	1820094
5km	90%	20000	2	183	3955824	506552	3421671	1506205
5km	90%	20000	2	202	5116124	634647	4444241	1706389
5km	90%	20000	2	195	5698988	769228	4859944	1761531
5km	90%	20000	2	188	3224972	470793	2730678	1355546
5km	90%	20000	2	228	3102977	424444	2631373	1386580
5km	90%	20000	2	308	5470724	679064	4745141	1856786
5km	90%	20000	2	179	4402231	573394	3806562	1294365
5km	90%	20000	2	176	4269288	638568	3590816	1421898
5km	90%	20000	2	276	2699001	342584	2326389	1253989
5km	90%	20000	2	212	3273001	458992	2777178	1315982
5km	90%	20000	2	165	3542146	500707	3015291	1349743
5km	90%	20000	2	175	3020304	384366	2606039	1269761
5km	90%	20000	2	224	4216149	602380	3576276	1599471
5km	90%	20000	2	239	4345627	581068	3715314	1451430
5km	90%	20000	2	307	2999407	343183	2626325	1451151
5km	90%	20000	2	252	4053385	569211	3460956	1612923
5km	90%	20000	2	181	2600693	326325	2253854	1330365
5km	90%	20000	2	332	4714189	566490	4117789	1738460
5km	90%	20000	2	241	3517409	524720	2954381	1304644
5km	90%	20000	2	562	3516566	492381	2980568	1572094
5km	90%	20000	2	235	3659669	516273	3122928	1320218
5km	90%	20000	2	231	2468928	332070	2115036	1179004
5km	90%	20000	2	214	5186957	671219	4474195	1682249
5km	90%	20000	2	232	2945079	386734	2533575	1307587
5km	90%	20000	2	199	4152662	568122	3537391	1458604
5km	90%	20000	2	241	3544846	497234	3006382	1326306
5km	90%	20000	2	196	3047728	415860	2590776	1343869
5km	90%	20000	2	199	4606622	671435	3898144	1463916
5km	90%	20000	2	289	4405772	599333	3770489	1682174
5km	90%	20000	2	246	4047072	555387	3457567	1352231
5km	90%	20000	2	264	3780049	513968	3208663	1553739
5km	90%	20000	2	214	3565596	501115	3011881	1458806
5km	90%	20000	2	191	4177587	519986	3611800	1610805
5km	90%	20000	2	217	5239144	663284	4540186	1660188
5km	90%	20000	2	161	3970133	570545	3356292	1410345
5km	90%	20000	2	224	5438937	756505	4650179	1673517
5km	90%	20000	2	302	5028894	720856	4267176	1810262
5km	90%	20000	2	236	2426170	310435	2096449	1322726
5km	90%	20000	2	197	3434531	472769	2933566	1457497
5km	90%	20000	2	222	4394866	667122	3696320	1576707
5km	90%	20000	2	207	4376684	584062	3748149	1920418
5km	90%	20000	2	290	4992905	648258	4312269	1763116
5km	90%	20000	2	228	3520846	494597	2974935	1434728
5km	90%	20000	2	226	4541894	622915	3875280	1512420
5km	90%	20000	2	170	4305255	587901	3690617	1314711
5km	90%	20000	2	166	3720434	568203	3115819	1389840
5km	90%	20000	2	185	4329002	607786	3673125	1559004
5km	90%	20000	2	271	3771204	520355	3211573	1557259
5km	90%	20000	2	152	3038563	455230	2559092	1198409
5km	90%	20000	2	183	4397064	626786	3728735	1742495
5km	90%	20000	2	216	4429983	628743	3752813	1631858
5km	90%	20000	2	216	3494767	465291	2981057	1484090
5km	90%	20000	2	203	2805826	355820	2433614	1350209
5km	90%	20000	2	150	3857579	565116	3270407	1380913
5km	90%	20000	2	231	4295901	609140	3632583	1472831
5km	90%	20000	2	308	4251460	553679	3658156	1616134
5km	90%	20000	2	194	4247273	570904	3627976	1717693
5km	90%	20000	2	232	4936969	724451	4168527	1953255
5km	90%	20000	2	242	3223054	417814	2769978	1466626
5km	90%	20000	2	157	3340418	510965	2795123	1330901
5km	90%	20000	2	226	2693516	403914	2264159	1283082
5km	90%	20000	2	230	3359874	500621	2824449	1401898
5km	90%	20000	2	252	3300551	435607	2834819	1720244
5km	90%	20000	2	200	3422995	482531	2905203	1297147
5km	90%	20000	2	241	3319082	375394	2914849	1421690
5km	90%	20000	2	233	3292066	476320	2783984	1411245
5km	90%	20000	2	219	4196622	516236	3662340	1495604
5km	90%	20000	2	162	3602525	510379	3067248	1256793
5km	90%	20000	2	212	3621766	522074	3074941	1324016
5km	90%	20000	2	160	3818335	570758	3216115	1339507
5km	90%	20000	2	266	4390672	558882	3799321	1765202
5km	90%	20000	2	259	3527497	470916	3020515	1489158
5km	90%	20000	2	212	5256340	677751	4532852	1801051
5km	90%	20000	2	215	3283774	478613	2786257	1413857
5km	90%	20000	2	268	4329352	460738	3820209	1749385
5km	90%	20000	2	218	5400447	761965	4579195	1850915
5km	90%	20000	2	242	2695635	369204	2302441	1140446
5km	90%	20000	2	272	4189984	445284	3717738	1814360
5km	90%	20000	2	233	4354146	546967	3784801	1699525
5km	90%	20000	2	172	3117515	436904	2645166	1408922
5km	90%	20000	2	176	4361685	638979	3691312	1598698
5km	90%	20000	2	249	3094838	372816	2697477	1420096
5km	90%	20000	2	274	4267639	554851	3663450	1594772
5km	90%	20000	2	259	3898554	499313	3352556	1593140
5km	90%	20000	2	171	2786561	353357	2413078	1502540
5km	90%	20000	2	293	3312022	460597	2817602	1332779
5km	90%	20000	2	172	2908807	449284	2423560	1120777
5km	90%	20000	2	216	3038169	424308	2588080	1325407
5km	90%	20000	2	183	3194257	452093	2719199	1359353
5km	90%	20000	2	192	3136354	389139	2718871	1365521
5km	90%	20000	2	201	5797278	850968	4830087	1858121
5km	90%	20000	2	156	3923141	625532	3252603	1430244
5km	90%	20000	2	188	4175198	571036	3570039	1377948
5km	90%	20000	2	250	5457045	682412	4693554	1880601
5km	90%	20000	2	224	5866314	765279	5060331	2054094
5km	90%	20000	2	294	3420488	451203	2948244	1617953
5km	90%	20000	2	203	3798397	550865	3217478	1385262
5km	90%	20000	2	316	3879413	413547	3441091	1806437
5km	90%	20000	2	211	5234539	770045	4387083	1845204
5km	90%	20000	2	201	3690376	519682	3141009	1317877
5km	90%	20000	2	172	3184810	452281	2697489	1339977
5km	90%	20000	2	158	4546992	655214	3853738	1438971
5km	90%	20000	2	245	4491823	602171	3822372	1636943
5km	90%	20000	2	182	3527977	460907	3040381	1611575
5km	90%	20000	2	180	3716847	566713	3102740	1576542
5km	90%	20000	2	242	3480554	514280	2930737	1381909
5km	90%	20000	2	238	3407005	482996	2889499	1252771
5km	90%	20000	2	168	2570842	342850	2186432	978635
5km	90%	20000	2	213	3697119	477757	3171378	1407027
5km	90%	20000	2	211	2814192	348501	2449450	1372629
5km	90%	20000	2	163	3472469	492984	2951525	1222803
5km	90%	20000	2	292	4304309	541303	3727444	1512149
5km	90%	20000	2	177	4652183	628621	3983622	1625061
5km	90%	20000	2	163	2963719	443379	2483969	1229577
5km	90%	20000	2	196	4754044	665141	4048606	1579975
5km	90%	20000	2	281	4221944	517879	3671764	1864825
5km	90%	20000	2	243	5117101	637509	4417421	1708524
5km	90%	20000	2	188	3609340	538370	3054020	1272142
5km	90%	20000	2	193	3700724	498217	3170101	1294053
5km	90%	20000	2	181	3610321	541654	2996469	1572323
5km	90%	20000	2	192	2615481	367538	2220324	1029483
5km	90%	20000	2	286	3165089	446053	2694397	1576295
5km	90%	20000	2	180	3338247	421488	2889145	1385473
5km	90%	20000	2	204	4734687	722290	3931763	1628839
5km	90%	20000	2	213	2715819	346116	2348815	1301277
5km	90%	20000	2	227	4343667	579314	3719549	1860062
5km	90%	20000	2	190	3110596	467234	2614919	1260330
5km	90%	20000	2	200	2746935	335274	2390766	1266758
5km	90%	20000	2	143	3335570	503862	2803506	1260228
5km	90%	20000	2	159	3644268	582253	3033051	1188883
5km	90%	20000	2	267	3402332	467147	2894048	1252927
5km	90%	20000	2	206	3179962	434269	2715229	1422179
5km	90%	20000	2	269	3855570	455623	3371746	1653073
5km	90%	20000	2	266	2832099	334275	2468774	1274230
5km	90%	20000	2	253	4403000	628252	3731444	1538186
5km	90%	20000	2	246	5040816	647142	4339017	1858112
5km	90%	20000	2	193	3982668	494854	3449035	1628274
5km	90%	20000	2	150	2901275	407383	2465412	1149313
5km	90%	20000	2	158	4108836	598019	3476634	1513601
5km	90%	20000	2	210	3309582	421552	2844580	1254210
5km	90%	20000	2	272	6438062	836031	5527686	2193985
5km	90%	20000	2	201	3903867	516208	3356533	1444039
5km	90%	20000	2	170	3634335	500937	3100470	1403068
5km	90%	20000	2	173	3913427	525607	3352198	1421828
5km	90%	20000	2	343	3371749	528224	2809523	1442565
5km	90%	20000	2	188	4015664	540852	3426364	1330783
5km	90%	20000	2	225	3985972	550358	3374383	1285082
5km	90%	20000	2	278	5112005	659613	4400442	2025863
5km	90%	20000	2	225	4608247	613507	3941899	1583732
5km	90%	20000	2	157	3755540	531145	3193597	1209634
5km	90%	20000	2	230	6102863	725951	5316097	2142230
5km	90%	20000	2	211	4161341	600316	3500366	1643929
5km	90%	20000	2	188	3892701	574236	3284372	1274071
5km	90%	20000	2	318	4566344	611852	3888164	1850874
5km	90%	20000	2	204	4155280	521225	3607740	1576053
5km	90%	20000	2	202	5149634	655203	4435867	1739338
5km	90%	20000	2	177	3718899	491216	3184381	1389162
5km	90%	20000	2	260	3907192	545572	3326363	1528792
5km	90%	20000	2	269	3884326	540646	3314435	1506998
5km	90%	20000	2	256	4518018	593482	3886499	1588208
5km	90%	20000	2	247	4220080	502998	3675488	1488116
5km	90%	20000	2	215	4214756	498081	3679478	1651889
5km	90%	20000	2	179	3826147	472565	3326271	1362490
5km	90%	20000	2	183	3587720	530746	3011906	1459576
5km	90%	20000	2	200	4129715	625876	3456989	1540089
5km	90%	20000	2	343	4189776	570298	3576100	1710445
5km	90%	20000	2	200	4523959	598324	3891782	1674283
5km	90%	20000	2	244	3152015	406421	2714329	1319349
5km	90%	20000	2	160	3164540	436530	2709822	1212397
5km	90%	20000	2	330	3954263	508362	3404201	1582388
5km	90%	20000	2	296	3715783	515520	3173907	1445925
5km	90%	20000	2	192	4468736	646475	3771072	1569203
5km	90%	20000	2	180	4352918	733849	3578702	1727313
5km	90%	20000	2	206	3041670	411617	2600570	1229027
5km	90%	20000	2	208	4022909	543105	3439041	1499514
5km	90%	20000	2	170	3282107	449463	2805178	1193729
5km	90%	20000	2	167	4034215	520540	3479846	1397608
5km	90%	20000	2	224	3543548	455532	3033292	1478139
5km	90%	20000	2	169	3287284	459552	2806457	1309174
5km	90%	20000	2	199	4309148	649022	3600204	1708305
5km	90%	20000	2	212	4380970	639199	3694490	1607834
5km	90%	20000	2	216	3153815	450078	2684797	1305885
5km	90%	20000	2	196	3748238	488050	3236777	1369740
5km	90%	20000	2	207	4566862	580329	3945974	1538268
5km	90%	20000	2	243	4798476	671799	4083201	1544990
5km	90%	20000	2	182	3622643	539725	3034096	1385798
5km	90%	20000	2	214	3870991	527935	3302055	1446202
5km	90%	20000	2	244	4145145	583181	3479995	1469203
5km	90%	20000	2	177	3748823	522122	3181993	1256131
5km	90%	20000	2	247	4830119	586057	4204349	1670187
5km	90%	20000	2	236	3347811	444015	2875935	1499725
5km	90%	20000	2	215	5001261	699525	4252722	1849183
5km	90%	20000	2	209	3109427	413645	2665145	1409687
5km	90%	20000	2	197	2726578	370038	2335032	1215563
5km	90%	20000	2	190	3333593	493543	2813973	1286675
5km	90%	20000	2	253	6099400	815938	5223698	2015680
5km	90%	20000	2	247	4649063	668214	3944206	1671560
5km	90%	20000	2	187	4017588	559461	3417373	1462104
5km	90%	20000	2	243	3816635	612067	3153438	1679902
5km	90%	20000	2	236	3575503	483025	3057704	1725675
5km	90%	20000	2	188	4668220	665312	3962785	1596838
5km	90%	20000	2	224	3323188	418328	2883971	1507741
5km	90%	20000	2	201	3517805	468719	3009118	1366048
5km	90%	20000	2	255	2745047	399901	2319225	1188542
5km	90%	20000	2	165	3314060	462484	2826679	1105239
5km	90%	20000	2	238	4766462	578144	4144609	1810432
5km	90%	20000	2	195	4121740	599453	3499414	1657418
5km	90%	20000	2	250	5006436	673897	4301984	1770269
5km	90%	20000	2	196	4669956	557159	4077626	1577182
5km	90%	20000	2	183	3927090	571844	3304539	1674827
5km	90%	20000	2	261	4904179	688376	4184720	1879870
5km	90%	20000	2	199	3662822	504064	3126347	1456407
5km	90%	20000	2	220	3014893	416464	2575684	1265257
5km	90%	20000	2	247	3822976	507433	3268756	1362930
5km	90%	20000	2	196	3135506	457522	2654489	1121568
5km	90%	20000	2	220	4400209	641927	3718234	1511664
5km	90%	20000	2	229	4299399	570837	3686974	1624889
5km	90%	20000	2	182	4216500	647659	3528111	1486839
5km	90%	20000	2	298	3725227	417330	3258147	1463556
5km	90%	20000	2	162	3647534	573973	3035066	1397852
5km	90%	20000	2	210	4375407	578520	3759758	1743367
5km	90%	20000	2	280	4260582	535677	3675005	1636029
5km	90%	20000	2	214	5114862	759139	4303484	1809615
5km	90%	20000	2	211	4400517	608659	3742324	1517603
5km	90%	20000	2	170	3561336	508121	3035543	1321927
5km	90%	20000	2	274	4806065	630452	4134387	1614670
5km	90%	20000	2	198	4822635	750288	4013263	1744961
5km	90%	20000	2	166	4276401	569560	3667299	1341877
5km	90%	20000	2	242	3882190	573401	3274149	1305234
5km	90%	20000	2	147	3526385	541830	2961204	1175737
5km	90%	20000	2	220	4206262	509084	3646721	1405687
5km	90%	20000	2	246	2735381	434031	2267053	1178413
5km	90%	20000	2	239	3693232	529680	3126257	1305840
5km	90%	20000	2	285	3505368	424045	3047366	1498463
5km	90%	20000	2	266	3615435	457686	3132291	1538962
5km	90%	20000	2	242	4118217	583737	3465971	1573667
5km	90%	20000	2	192	4417783	662221	3690992	1486938
5km	90%	20000	2	231	4482441	606409	3838641	1641701
5km	90%	20000	2	169	2903154	414868	2468151	1161643
5km	90%	20000	2	166	4825402	626019	4158743	1545432
5km	90%	20000	2	389	5077829	658867	4392748	1758206
5km	90%	20000	2	173	4400307	584449	3794533	1656292
5km	90%	20000	2	303	5491725	731829	4709131	2081654
5km	90%	20000	2	170	4320180	534421	3724466	1560840
5km	90%	20000	2	263	3160488	447155	2672742	1319647
5km	90%	20000	2	148	2994963	428348	2546641	1045852
5km	90%	20000	2	193	2568415	353576	2198805	1190818
5km	90%	20000	2	217	3907574	574044	3294971	1355445
5km	90%	20000	2	210	5248840	597074	4608437	1818723
5km	90%	20000	2	240	2063260	300289	1747013	1069050
5km	90%	20000	2	256	5073912	659619	4376336	1813753
5km	90%	20000	2	219	3403087	478695	2898222	1351713
5km	90%	20000	2	197	2893461	389963	2463489	1118788
5km	90%	20000	2	223	3276406	482600	2773310	1432987
5km	90%	20000	2	197	3493842	540809	2910209	1267979
5km	90%	20000	2	232	4094534	587335	3473913	1569729
5km	90%	20000	2	188	4270341	500358	3742559	1698697
5km	90%	20000	2	154	2643585	399772	2227611	1186124
5km	90%	20000	2	240	4906515	655435	4194535	1936256
5km	90%	20000	2	162	4000393	578941	3373358	1313829
5km	90%	20000	2	182	3303722	462325	2820494	1217164
5km	90%	20000	2	295	3690209	519525	3135955	1245684
5km	90%	20000	2	213	4155532	587524	3530297	1380745
5km	90%	20000	2	241	3135948	409403	2690471	1326014
5km	90%	20000	2	241	5291709	801284	4424428	1695448
5km	90%	20000	2	198	6275336	874581	5323830	1980745
5km	90%	20000	2	199	3138976	393926	2721192	1215964
5km	90%	20000	2	173	4605106	676349	3882934	1554318
5km	90%	20000	2	196	4138852	590072	3505566	1435638
5km	90%	20000	2	218	4377926	556515	3792637	1537282
5km	90%	20000	2	203	4259943	625526	3602549	1440445
5km	90%	20000	2	195	3629796	516550	3078600	1433724
5km	90%	20000	2	243	3364703	456132	2885411	1404760
5km	90%	20000	2	250	4496220	532174	3935997	1585411
5km	90%	20000	2	168	3268832	473842	2762378	1299635
5km	90%	20000	2	160	3760779	555519	3170067	1256550
5km	90%	20000	2	244	3946583	586571	3326805	1567259
5km	90%	20000	2	257	4749423	604498	4114812	1612754
5km	90%	20000	2	214	3303771	395048	2883196	1384467
5km	90%	20000	2	221	3715054	498908	3185939	1577363
5km	90%	20000	2	182	3152317	487543	2628271	1407075
5km	90%	20000	2	204	4918377	640758	4239741	1672322
5km	90%	20000	2	217	4612518	629804	3944817	1658871
5km	90%	20000	2	211	4331900	557556	3727095	1790134
5km	90%	20000	2	212	3441568	514301	2892724	1372557
5km	90%	20000	2	272	3539192	574412	2941671	1293724
5km	90%	20000	2	244	3894802	421075	3432117	1775303
5km	90%	20000	2	304	3374710	446590	2896482	1448942
5km	90%	20000	2	182	3751472	463782	3259857	1352506
5km	90%	20000	2	282	4280086	530615	3703160	1682687
5km	90%	20000	2	221	3639574	494918	3112960	1510354
5km	90%	20000	2	217	3968970	501810	3430754	1680839
5km	90%	20000	2	198	2443719	343883	2071275	1133987
5km	90%	20000	2	207	4178071	603793	3528504	1467312
5km	90%	20000	2	289	4851117	580070	4228861	1869957
5km	90%	20000	2	181	3827641	541631	3252400	1450097
5km	90%	20000	2	189	3708154	527981	3158227	1319701
5km	90%	20000	2	229	2955952	421478	2509340	1351741
5km	90%	20000	2	234	4887156	609780	4234192	1772461
5km	90%	20000	2	225	4723683	676258	3952158	1816677
5km	90%	20000	2	259	4531274	611437	3883277	1596335
5km	90%	20000	2	215	3021683	423698	2579562	1283339
5km	90%	20000	2	173	4435024	574975	3804755	1575698
5km	90%	20000	2	159	3741213	511954	3177275	1294898
5km	90%	20000	2	200	3480877	504879	2946277	1261710
5km	90%	20000	2	151	2980616	389941	2557277	1235794
5km	90%	20000	2	194	3570691	435216	3108965	1460548
5km	90%	20000	2	162	2977023	444373	2503845	1224356
5km	90%	20000	2	217	3684258	484648	3164519	1439906
5km	90%	20000	2	203	4536227	668439	3811467	1583819
5km	90%	20000	2	217	2906314	388711	2494480	1192787
5km	90%	20000	2	223	3400474	462191	2897495	1424732
5km	90%	20000	2	234	5239401	775644	4392440	2046820
5km	90%	20000	2	231	5606033	831501	4718921	2008975
5km	90%	20000	2	300	3189717	459727	2700363	1277537
5km	90%	20000	2	251	5005723	702533	4214678	1758299
5km	90%	20000	2	221	3390899	452755	2905655	1217398
5km	90%	20000	2	261	5167580	774049	4331746	1749363
5km	90%	20000	2	214	4443482	605683	3787372	1449519
5km	90%	20000	2	244	3150824	405862	2725429	1365275
5km	90%	20000	2	175	4128313	627036	3456808	1463070
5km	90%	20000	2	226	4317883	625470	3651249	1463560
5km	90%	20000	2	250	3708377	498034	3167061	1395270
5km	90%	20000	2	188	3943229	594744	3294754	1576677
5km	90%	20000	2	307	3859793	415445	3415644	1561611
5km	90%	20000	2	203	3429512	451777	2945993	1537854
5km	90%	20000	2	183	4215272	635239	3547060	1548330
5km	90%	20000	2	165	4740057	645404	4053360	1520249
5km	90%	20000	2	305	3799465	409662	3361411	1644038
5km	90%	20000	2	307	3383434	439093	2903270	1398411
5km	90%	20000	2	247	2652880	322887	2304031	1354538
5km	90%	20000	2	128	2176004	342098	1816705	957485
5km	90%	20000	2	238	4672822	601009	4000434	1946500
5km	90%	20000	2	268	2720632	349948	2340917	1311882
5km	90%	20000	2	168	2608479	352407	2231373	1061828
5km	90%	20000	2	178	2758433	296082	2444902	1349084
5km	90%	20000	2	200	2697966	408775	2269579	1178742
5km	90%	20000	2	222	3568811	468301	3059364	1287305
5km	90%	20000	2	206	4945352	672221	4238026	1723282
5km	90%	20000	2	180	5098801	783555	4250769	1670831
5km	90%	20000	2	303	4628002	611945	3970420	1693944
5km	90%	20000	2	165	3903360	540058	3312061	1408058
5km	90%	20000	2	156	3564460	564871	2958618	1241488
5km	90%	20000	2	219	4596240	656089	3894450	1703954
5km	90%	20000	2	277	4413895	688631	3689521	1772746
5km	90%	20000	2	210	3285736	370596	2891532	1414966
5km	90%	20000	2	245	4989227	653789	4285017	1640910
5km	90%	20000	2	151	3944917	527925	3384577	1357110
5km	90%	20000	2	284	3649579	536185	3063941	1579331
5km	90%	20000	2	185	4354913	625832	3691841	1452767
5km	90%	20000	2	226	2680323	330075	2326871	1134020
5km	90%	20000	2	261	3484301	455870	3011599	1291815
5km	90%	20000	2	209	3232985	450974	2751166	1192876
5km	90%	20000	2	240	4438657	582348	3825137	1500682
5km	90%	20000	2	274	3926501	535618	3365064	1567503
5km	90%	20000	2	193	3240965	452750	2753113	1352430
5km	90%	20000	2	250	3042598	426344	2586023	1156535
5km	90%	20000	2	153	3899424	564381	3300296	1209053
5km	90%	20000	2	218	3367331	466797	2849928	1591204
5km	90%	20000	2	211	4512414	663922	3805064	1473151
5km	90%	20000	2	247	4221461	613947	3564684	1676382
5km	90%	20000	2	211	3961427	555550	3380788	1565842
5km	90%	20000	2	193	4122393	558089	3516420	1621712
5km	90%	20000	2	239	2719349	390253	2315013	1282317
5km	90%	20000	2	276	3538992	478880	3037658	1344175
5km	90%	20000	2	213	3613631	477912	3079746	1511469
5km	90%	20000	2	251	5104696	608184	4447847	1741908
5km	90%	20000	2	159	2701393	404696	2279371	1139631
5km	90%	20000	2	279	3605630	472888	3092750	1451731
5km	90%	20000	2	306	3580167	549392	3012493	1366773
5km	90%	20000	2	200	4258274	581221	3647583	1519173
5km	90%	20000	2	281	4042438	510209	3488598	1473237
5km	90%	20000	2	336	4782530	637546	4101485	1697859
5km	90%	20000	2	241	3311798	468152	2812736	1413664
5km	90%	20000	2	164	2645717	394569	2219654	1115222
5km	90%	20000	2	204	3814982	486217	3296686	1572125
5km	90%	20000	2	192	3827130	567289	3217953	1350270
5km	90%	20000	2	167	3052580	482316	2546866	1205336
5km	90%	20000	2	234	2957828	365278	2572631	1368285
5km	90%	20000	2	255	4936615	684180	4197837	1618846
5km	90%	20000	2	205	3676590	513184	3137349	1420376
5km	90%	20000	2	229	4625717	597072	3982305	1968115
5km	90%	20000	2	215	3908660	511169	3368128	1382677
5km	90%	20000	2	216	3150002	395230	2725259	1408296
5km	90%	20000	2	184	4380680	564036	3786681	1483673
5km	90%	20000	2	239	3347684	459176	2836471	1534907
5km	90%	20000	2	175	3979432	577549	3367524	1454884
5km	90%	20000	2	210	4481660	696590	3725202	1673252
5km	90%	20000	2	205	3912074	531886	3348468	1602260
5km	90%	20000	2	247	4050328	498251	3518650	1598842
5km	90%	20000	2	283	4564254	506785	4023295	1803749
5km	90%	20000	2	262	3831420	494552	3297068	1378340
5km	90%	20000	2	376	4487774	530732	3912658	1669309
5km	90%	20000	2	205	4382462	671381	3674906	1522238
5km	90%	20000	2	175	4584742	734642	3811054	1608909
5km	90%	20000	2	158	2916999	404695	2477985	1298959
5km	90%	20000	2	206	3144992	447139	2673889	1481751
5km	90%	20000	2	326	5639677	729964	4863957	2075974
5km	90%	20000	2	232	3473801	442721	3000991	1380747
5km	90%	20000	2	240	6304424	844257	5395350	1963203
5km	90%	20000	2	256	3638242	486061	3123549	1514686
5km	90%	20000	2	219	3544064	465331	3042694	1500199
5km	90%	20000	2	169	3077081	430591	2615616	1281663
5km	90%	20000	2	202	4090839	573740	3462616	1447953
5km	90%	20000	2	213	3403470	471836	2911646	1336527
5km	90%	20000	2	235	2792016	369920	2409929	1368305
5km	90%	20000	2	236	3662953	511473	3110264	1361332
5km	90%	20000	2	214	3311866	466156	2808771	1353648
5km	90%	20000	2	200	3900976	533809	3331662	1611429
5km	90%	20000	2	223	3227616	459530	2737238	1305061
5km	90%	20000	2	188	4432565	614086	3769977	1486575
5km	90%	20000	2	241	5112855	639898	4424267	1853527
5km	90%	20000	2	201	2917285	386807	2498563	1290570
5km	90%	20000	2	188	4360913	591811	3718201	1568483
5km	90%	20000	2	332	3859904	528292	3303061	1504445
5km	90%	20000	2	190	4352465	623551	3664319	1484648
5km	90%	20000	2	234	3335092	432031	2870027	1510960
5km	90%	20000	2	149	3670846	546748	3090895	1194098
5km	90%	20000	2	256	5510907	767248	4707390	2090643
5km	90%	20000	2	165	3620326	498242	3098779	1306750
5km	90%	20000	2	234	5100227	629701	4429056	1633304
5km	90%	20000	2	199	3722191	469843	3230032	1521195
5km	90%	20000	2	169	2767429	319954	2413398	1311890
5km	90%	20000	2	259	3229115	429908	2773297	1464907
5km	90%	20000	2	189	2734348	410612	2295514	1272028
5km	90%	20000	2	243	3301083	483141	2779406	1503243
5km	90%	20000	2	205	4789618	593667	4140422	1884389
5km	90%	20000	2	214	3592829	563262	2992050	1290969
5km	90%	20000	2	298	3125248	454194	2648316	1398604
5km	90%	20000	2	203	3669792	464365	3156506	1435780
5km	90%	20000	2	205	3525633	517758	2984026	1358745
5km	90%	20000	2	221	4309383	620267	3645791	1419406
5km	90%	20000	2	302	4838725	703111	4094192	1895898
5km	90%	20000	2	187	3761746	517460	3215891	1474957
5km	90%	20000	2	136	2783651	401870	2366471	1197879
5km	90%	20000	2	185	4527532	646246	3834560	1930278
5km	90%	20000	2	154	3769591	512557	3231535	1272001
5km	90%	20000	2	182	3553640	492814	3041004	1291399
5km	90%	20000	2	262	4469394	665159	3764195	1719117
5km	90%	20000	2	284	3105502	360384	2718317	1483374
5km	90%	20000	2	167	2969660	407516	2530276	1115560
5km	90%	20000	2	210	3415798	464378	2917692	1286307
5km	90%	20000	2	195	3587065	456297	3102716	1490929
5km	90%	20000	2	158	4999397	688507	4263313	1656701
5km	90%	20000	2	249	4491379	599504	3842680	1843577
5km	90%	20000	2	192	2923483	418227	2480651	1304305
5km	90%	20000	2	212	4954651	685363	4216705	1541440
5km	90%	20000	2	203	4111470	581816	3499152	1298059
5km	90%	20000	2	209	4555300	621448	3897518	1524806
5km	90%	20000	2	272	3809390	552257	3213001	1545534
5km	90%	20000	2	216	5195645	709607	4434370	1882040
5km	90%	20000	2	166	3649709	538012	3084489	1320264
5km	90%	20000	2	210	4036671	575956	3425400	1416038
5km	90%	20000	2	268	4739603	646276	4056003	1606290
5km	90%	20000	2	189	4033479	630238	3356828	1420815
5km	90%	20000	2	189	4778965	689693	4043483	1578407
5km	90%	20000	2	163	2886580	394621	2424256	1078980
5km	90%	20000	2	269	3681213	525256	3132559	1370379
5km	90%	20000	2	177	4177081	641007	3477209	1309908
5km	90%	20000	2	171	3067937	441197	2593122	1432387
5km	90%	20000	2	234	3621197	550772	3047814	1168767
5km	90%	20000	2	212	4581070	588907	3962386	1627625
5km	90%	20000	2	201	3865007	570745	3258778	1336746
5km	90%	20000	2	285	4452369	506429	3909661	1857258
5km	90%	20000	2	217	3530557	486560	3013655	1635516
5km	90%	20000	2	203	4562724	632578	3857673	1696579
5km	90%	20000	2	182	4062069	619212	3394569	1476732
5km	90%	20000	2	223	3822899	540508	3242373	1603095
5km	90%	20000	2	181	4185173	549828	3616183	1456169
5km	90%	20000	2	198	3942403	504209	3409374	1413109
5km	90%	20000	2	206	2697020	367246	2316074	1180981
5km	90%	20000	2	208	3312697	444855	2834990	1418591
5km	90%	20000	2	188	2799073	356911	2406692	1326709
5km	90%	20000	2	236	4425848	566049	3828218	1478798
5km	90%	20000	2	228	3061923	350841	2687498	1362695
5km	90%	20000	2	260	4384199	570261	3764398	1588688
5km	90%	20000	2	240	3000830	421699	2552641	1314946
5km	90%	20000	2	165	3263928	454778	2789466	1309620
5km	90%	20000	2	187	3689219	525285	3135180	1316216
5km	90%	20000	2	247	4302466	465396	3802761	1747395
5km	90%	20000	2	307	2805711	339129	2424220	1284865
5km	90%	20000	2	168	4767592	649337	4074584	1487953
5km	90%	20000	2	244	4876437	666857	4159627	1828243
5km	90%	20000	2	198	4302134	610367	3633699	1501592
5km	90%	20000	2	215	2990261	424006	2526708	1467808
5km	90%	20000	2	179	4707348	603849	4035050	1444588
5km	90%	20000	2	266	3716234	482035	3195234	1402629
5km	90%	20000	2	223	5952020	827760	5071345	1942485
5km	90%	20000	2	262	3231201	419045	2792272	1136441
5km	90%	20000	2	207	3722985	549206	3130492	1422239
5km	90%	20000	2	155	4305498	579960	3690321	1390655
5km	90%	20000	2	192	3130163	426539	2677471	1211129
5km	90%	20000	2	221	4545172	615164	3861680	1704882
5km	90%	20000	2	193	3976119	513333	3414393	1448852
5km	90%	20000	2	250	4200867	575251	3583958	1314295
5km	90%	20000	2	197	4371062	558741	3759685	1580709
5km	90%	20000	2	188	3638088	491114	3109226	1426203
5km	90%	20000	2	291	3743852	456161	3266831	1301502
5km	90%	20000	2	174	4645519	633827	3964721	1540948
5km	90%	20000	2	244	2665864	378437	2257116	1411755
5km	90%	20000	2	174	3830448	546112	3242478	1432864
5km	90%	20000	2	263	4296535	615154	3645132	1710963
5km	90%	20000	2	230	3254236	494349	2722737	1222750
5km	90%	20000	2	245	5699522	674384	4975667	1769834
5km	90%	20000	2	216	4997178	661763	4256125	1707028
5km	90%	20000	2	192	3343072	466557	2841822	1301893
5km	90%	20000	2	227	3905250	528779	3347836	1689398
5km	90%	20000	2	201	2732155	350829	2353583	1294640
5km	90%	20000	2	155	3853827	526168	3294648	1320382
5km	90%	20000	2	161	3880599	580678	3246596	1221214
5km	90%	20000	2	234	4899151	578493	4267227	1697498
5km	90%	20000	2	260	5599267	733390	4802470	1901760
5km	90%	20000	2	329	2893224	331383	2536161	1318704
5km	90%	20000	2	207	4933208	696056	4194935	1803361
5km	90%	20000	2	237	4351672	552436	3771406	1327789
5km	90%	20000	2	166	3284435	471893	2776395	1395021
5km	90%	20000	2	187	4309612	622856	3653877	1478053
5km	90%	20000	2	288	3347647	447832	2853294	1449254
5km	90%	20000	2	178	3880123	564671	3274852	1309917
5km	90%	20000	2	226	4490759	668678	3753550	1573680
5km	90%	20000	2	206	4822112	621724	4124080	1835518
5km	90%	20000	2	256	5085943	714019	4321286	1829042
5km	90%	20000	2	266	4278379	586287	3643574	1746221
5km	90%	20000	2	328	5181978	696990	4433807	1514663
5km	90%	20000	2	194	3873496	554869	3284089	1312651
5km	90%	20000	2	316	5156325	641008	4470773	1980601
5km	90%	20000	2	290	2936135	424963	2492586	1197662
5km	90%	20000	2	176	3255303	456358	2766717	1339887
5km	90%	20000	2	211	3700679	491174	3179380	1429093
5km	90%	20000	2	159	5173379	715908	4395834	1553173
5km	90%	20000	2	247	3403360	508166	2863395	1519235
5km	90%	20000	2	173	3701298	584793	3091382	1365280
5km	90%	20000	2	180	4434198	591183	3787858	1577670
5km	90%	20000	2	204	4216689	636891	3525069	1536408
5km	90%	20000	2	221	3903025	546328	3323941	1335777
5km	90%	20000	2	217	3278563	521722	2720649	1385878
5km	90%	20000	2	268	4234744	499125	3675798	1700776
5km	90%	20000	2	187	3823878	492087	3258007	1425772
5km	90%	20000	2	273	3568570	455852	3083595	1475527
5km	90%	20000	2	201	3716722	522722	3162138	1491872
5km	90%	20000	2	250	3064925	468538	2572274	1166753
5km	90%	20000	2	225	4723658	658125	4010766	1764488
5km	90%	20000	2	129	3111045	442537	2644377	1111730
5km	90%	20000	2	259	3421739	458695	2937729	1344247
5km	90%	20000	2	269	4718226	672270	4006896	1737880
5km	90%	20000	2	240	4371581	619222	3698193	1661720
5km	90%	20000	2	179	3436931	573911	2827046	1233547
5km	90%	20000	2	183	4274289	550531	3663988	1564431
5km	90%	20000	2	198	3861676	531043	3283857	1360502
5km	90%	20000	2	241	2834845	401329	2401576	1161951
5km	90%	20000	2	218	3539749	467184	3027777	1570852
5km	90%	20000	2	259	5007209	700066	4239793	1623563
5km	90%	20000	2	245	3760709	506194	3213149	1705875
5km	90%	20000	2	169	4108413	587016	3474440	1462243
5km	90%	20000	2	197	2623295	380479	2224582	1068982
5km	90%	20000	2	221	2411865	340103	2051794	1159386
5km	90%	20000	2	187	5051697	708712	4290813	1662420
5km	90%	20000	2	309	3747341	464735	3258414	1544010
5km	90%	20000	2	243	4414067	653912	3693061	1770187
5km	90%	20000	2	181	4462044	659680	3749058	1591458
5km	90%	20000	2	254	4639794	550544	4061295	1421378
5km	90%	20000	2	247	5024403	650968	4339870	1596601
5km	90%	20000	2	235	4178595	640459	3463793	1636001
5km	90%	20000	2	259	3473796	491590	2950677	1294345
5km	90%	20000	2	202	4775605	691979	4018537	1656444
5km	90%	20000	2	236	2891992	391197	2458614	1364911
5km	90%	20000	2	159	3492539	494137	2961126	1403435
5km	90%	20000	2	137	3503298	524827	2946963	1165010
5km	90%	20000	2	186	3424819	476812	2916303	1447483
5km	90%	20000	2	151	3804733	603586	3141672	1430425
5km	90%	20000	2	228	3290942	453624	2796931	1426311
5km	90%	20000	2	202	2825174	353525	2425139	1316241
5km	90%	20000	2	209	3254146	426976	2794075	1341964
5km	90%	20000	2	263	4044767	583674	3424498	1708551
5km	90%	20000	2	296	7349378	967848	6310666	2101758
5km	90%	20000	2	277	4282583	511454	3720314	1603992
5km	90%	20000	2	271	3200305	457094	2713434	1353436
5km	90%	20000	2	245	5578659	653615	4877959	2014221
5km	90%	20000	2	171	3026097	399291	2606780	1175955
5km	90%	20000	2	218	3719583	525486	3150608	1466037
5km	90%	20000	2	190	3460863	497699	2927095	1268841
5km	90%	20000	2	200	4265806	513019	3722196	1474119
5km	90%	20000	2	228	4632321	624073	3969305	1675581
5km	90%	20000	2	188	3768942	473797	3245600	1555453
5km	90%	20000	2	205	4146576	625141	3484656	1319011
5km	90%	20000	2	205	3492126	422822	3045090	1601669
5km	90%	20000	2	271	3678506	448153	3201552	1575874
5km	90%	20000	2	157	3760251	492864	3226480	1384987
5km	90%	20000	2	210	4094089	553450	3490048	1762060
5km	90%	20000	2	199	3166802	434794	2682912	1166137
5km	90%	20000	2	251	5196276	615858	4520850	1929783
5km	90%	20000	2	237	2551662	326790	2197903	1483838
5km	90%	20000	2	178	3645899	483900	3135356	1358969
5km	90%	20000	2	277	4164213	592039	3527957	1673301
5km	90%	20000	2	248	4485065	601162	3852047	1570903
5km	90%	20000	2	266	3979091	579599	3370039	1570850
5km	90%	20000	2	273	3568919	452870	3084002	1422074
5km	90%	20000	2	211	3577337	494887	3039514	1367553
5km	90%	20000	2	291	3843370	480140	3314941	1577708
5km	90%	20000	2	228	3705617	500642	3176541	1360200
5km	90%	20000	2	232	4370702	549964	3788581	1687914
5km	90%	20000	2	180	2910883	386367	2481407	1207330
5km	90%	20000	2	225	3117723	445631	2635536	1263445
5km	90%	20000	2	197	3865098	528792	3310025	1465718
5km	90%	20000	2	295	4756503	620679	4097496	1615437
5km	90%	20000	2	174	5290719	695317	4544288	1675749
5km	90%	20000	2	176	3006882	421012	2526128	1185616
5km	90%	20000	2	202	4328343	536076	3751266	1630119
5km	90%	20000	2	234	5110196	644286	4409826	1777266
5km	90%	20000	2	224	3422186	465308	2913056	1326930
5km	90%	20000	2	224	4719752	603538	4064732	1676348
5km	90%	20000	2	221	3369078	389718	2967363	1429610
5km	90%	20000	2	228	5183324	782566	4341074	1677645
5km	90%	20000	2	196	2811453	378127	2405841	1161765
5km	90%	20000	2	252	4134452	575721	3519776	1387567
5km	90%	20000	2	177	3212400	422971	2751747	1191143
5km	90%	20000	2	248	4305161	580393	3676300	1704614
5km	90%	20000	2	251	4664931	566794	4061941	1609181
5km	90%	20000	2	180	4509424	646291	3821893	1442159
5km	90%	20000	2	179	2889696	409746	2460294	1173254
5km	90%	20000	2	243	4714286	715108	3967566	1580197
5km	90%	20000	2	199	4193216	560940	3590784	1621304
5km	90%	20000	2	154	4213451	569931	3617771	1365473
5km	90%	20000	2	214	4017796	435264	3550125	1558108
5km	90%	20000	2	295	3348444	477528	2835002	1490045
5km	90%	20000	2	171	3851966	588488	3239437	1539883
5km	90%	20000	2	247	4826850	652627	4093526	1831644
5km	90%	20000	2	302	2977984	407363	2549701	1258923
5km	90%	20000	2	202	4133466	496413	3608179	1603661
5km	90%	20000	2	218	3983964	591335	3359908	1362145
5km	90%	20000	2	173	3984211	573041	3384494	1393032
5km	90%	20000	2	178	3554646	518634	3000338	1306999
5km	90%	20000	2	255	3224137	463601	2734617	1403632
5km	90%	20000	2	206	3637205	496000	3113125	1302918
5km	90%	20000	2	171	3603543	500002	3076387	1496989
5km	90%	20000	2	162	3470377	525787	2913463	1243413
5km	90%	20000	2	214	3626510	462325	3137254	1369175
5km	90%	20000	2	238	3344476	458538	2853426	1493021
5km	90%	20000	2	205	3218636	396454	2801291	1361492
5km	90%	20000	2	191	3826027	589863	3214753	1345764
5km	90%	20000	2	409	3865450	484279	3356104	1624389
5km	90%	20000	2	214	3983265	611124	3328956	1491968
5km	90%	20000	2	205	3484407	532239	2929002	1327348
5km	90%	20000	2	237	3020336	456730	2527435	1330003
5km	90%	20000	2	252	2829033	387202	2425905	1163904
5km	90%	20000	2	138	3099171	473939	2589116	1144017
5km	90%	20000	2	224	3328105	486712	2803825	1288473
5km	90%	20000	2	261	3575010	494367	3024519	1389510
5km	90%	20000	2	166	2984024	403570	2558130	1237042
5km	90%	20000	2	213	3937472	526694	3355798	1672220
5km	90%	20000	2	243	3520159	452767	3044682	1385788
5km	90%	20000	2	199	2929788	433626	2449025	1129757
5km	90%	20000	2	287	3097646	368357	2706463	1603608
5km	90%	20000	2	259	3814385	545202	3235356	1482035
5km	90%	20000	2	240	3598043	475481	3086005	1699643
5km	90%	20000	2	331	3334395	461264	2841249	1221387
5km	90%	20000	2	169	3295315	455613	2804619	1179518
5km	90%	20000	2	219	3660583	471031	3150292	1256674
5km	90%	20000	2	236	2802999	400949	2373568	1377723
5km	90%	20000	2	274	2805296	404002	2369739	1353057
5km	90%	20000	2	195	3408446	420341	2961094	1619319
5km	90%	20000	2	199	3216320	441666	2744040	1469922
5km	90%	20000	2	275	4978161	593897	4349663	1702515
5km	90%	20000	2	269	3288357	467295	2791547	1390387
5km	90%	20000	2	230	4272612	563532	3665519	1643474
5km	90%	20000	2	299	2917295	389396	2508803	1413350
5km	90%	20000	2	205	4102808	574323	3495373	1466793
5km	90%	20000	2	211	3507754	477696	2998072	1540530
5km	90%	20000	2	155	2574056	347455	2206513	1255148
5km	90%	20000	2	223	2789972	411454	2351100	1260379
5km	90%	20000	2	156	2600983	391655	2187767	1092918
5km	90%	20000	2	207	4456154	627979	3752603	1743963
5km	90%	20000	2	188	3958558	529116	3384502	1496084
5km	90%	20000	2	207	5287722	685134	4549889	1925957
5km	90%	20000	2	187	3861040	500012	3312915	1486979
5km	90%	20000	2	234	6007911	786168	5164832	1886997
5km	90%	20000	2	190	4715924	563365	4110302	1540698
5km	90%	20000	2	209	4886011	681253	4139061	2004313
5km	90%	20000	2	184	3495267	512289	2963336	1203129
5km	90%	20000	2	174	2132612	358687	1758595	1009534
5km	90%	20000	2	253	2284798	304757	1961971	1358615
5km	90%	20000	2	212	3914064	565320	3322333	1604929
5km	90%	20000	2	226	4762590	564319	4157413	1508849
5km	90%	20000	2	233	3764784	484526	3246890	1526647
5km	90%	20000	2	256	3444165	465281	2937026	1635679
5km	90%	20000	2	202	3415969	480126	2900658	1385423
5km	90%	20000	2	258	4204548	579799	3601190	1302966
5km	90%	20000	2	190	3089663	388225	2673309	1304566
5km	90%	20000	2	226	4219757	563155	3624128	1830269
5km	90%	20000	2	183	4016967	633090	3336831	1268269
5km	90%	20000	2	210	4728586	576832	4086107	1713599
5km	90%	20000	2	180	3371907	426071	2931322	1472428
5km	90%	20000	2	229	3706812	542712	3126709	1291950
5km	90%	20000	2	174	3425334	532033	2862668	1272778
5km	90%	20000	2	211	3678442	505048	3131827	1401834
5km	90%	20000	2	203	3894976	450112	3418980	1511491
5km	90%	20000	2	203	3896354	572599	3267104	1451714
5km	90%	20000	2	196	3774377	545906	3181766	1396554
5km	90%	20000	2	248	3730977	506667	3192343	1535176
5km	90%	20000	2	202	4039776	571748	3441304	1311839
5km	90%	20000	2	219	3121321	414016	2686742	1278234
5km	90%	20000	2	156	2803186	406295	2378054	1117116
5km	90%	20000	2	180	4331057	697027	3581896	1496238
5km	90%	20000	2	191	4046110	541903	3462212	1498606
5km	90%	20000	2	240	4251415	497133	3721883	1793706
5km	90%	20000	2	220	4398730	653102	3714608	1650153
5km	90%	20000	2	307	2753835	321746	2408590	1309296
5km	90%	20000	2	185	4192587	569969	3581660	1471847
5km	90%	20000	2	182	3439752	506371	2898514	1397923
5km	90%	20000	2	184	3966843	602024	3325361	1408189
5km	90%	20000	2	164	3083919	461647	2597504	1168489
5km	90%	20000	2	162	2827769	385078	2401004	1228287
5km	90%	20000	2	181	3594065	491301	3074577	1339411
5km	90%	20000	2	202	4134037	562941	3518113	1684676
5km	90%	20000	2	153	2621327	422342	2176317	1254449
5km	90%	20000	2	244	3253124	478694	2735737	1441850
5km	90%	20000	2	184	4155256	635341	3480258	1495915
5km	90%	20000	2	224	3508585	441234	3034216	1467983
5km	90%	20000	2	275	3540016	465471	3038118	1617992
5km	90%	20000	2	199	3930331	577112	3323916	1379452
5km	90%	20000	2	271	3639128	493982	3107758	1310986
5km	90%	20000	2	274	4095443	583283	3482940	1589039
5km	90%	20000	2	190	3252585	454183	2771134	1244622
5km	90%	20000	2	187	2987329	411705	2546441	1384401
5km	90%	20000	2	215	2665510	373338	2270395	1268875
5km	90%	20000	2	199	2783898	397544	2350764	1108979
5km	90%	20000	2	257	5929310	831338	5044467	2000544
5km	90%	20000	2	171	3188482	505732	2656432	1269175
5km	90%	20000	2	179	4310543	643972	3632179	1510217
5km	90%	20000	2	186	4657373	660912	3960053	1538498
5km	90%	20000	2	184	3598062	543851	3021163	1325401
5km	90%	20000	2	183	4747825	746760	3889153	1597412
5km	90%	20000	2	223	4099138	661695	3404299	1491626
5km	90%	20000	2	244	4173106	541721	3592360	1647234
5km	90%	20000	2	255	3185261	422871	2741473	1343382
5km	90%	20000	2	228	5040655	678675	4319882	1926178
5km	90%	20000	2	187	4993279	797840	4134906	1632948
5km	90%	20000	2	228	5318656	732633	4542840	1838852
5km	90%	20000	2	271	3734259	534462	3166113	1364986
5km	90%	20000	2	230	4049831	506319	3499248	1641981
5km	90%	20000	2	182	2764571	407560	2337363	1315677
5km	90%	20000	2	256	3675824	510229	3107968	1704819
5km	90%	20000	2	226	4621416	533798	4042702	1898714
5km	90%	20000	2	175	3836860	570534	3232748	1343042
5km	90%	20000	2	218	4665997	607518	4030900	1598793
5km	90%	20000	2	194	4627915	574357	4013481	1630081
5km	90%	20000	2	182	3559064	544362	2975226	1537809
5km	90%	20000	2	181	4364462	610752	3713323	1429113
5km	90%	20000	2	163	3702768	534872	3130122	1299753
5km	90%	20000	2	240	2899277	335334	2539279	1339169
5km	90%	20000	2	229	3369513	501989	2830692	1465304
5km	90%	20000	2	292	3238584	366834	2846606	1396215
5km	90%	20000	2	171	3512212	473309	3016647	1316564
5km	90%	20000	2	238	3730070	491971	3199933	1528074
5km	90%	20000	2	213	3840728	503142	3305157	1309157
5km	90%	20000	2	201	3399609	454667	2913031	1176550
5km	90%	20000	2	234	4961510	689121	4221952	2063583
5km	90%	20000	2	208	3211144	446809	2729941	1088350
5km	90%	20000	2	185	3241040	421903	2786904	1164365
5km	90%	20000	2	212	3716670	463741	3229308	1523296
5km	90%	20000	2	189	4006144	586855	3362906	1353486
5km	90%	20000	2	197	2951726	414506	2496230	1287539
5km	90%	20000	2	243	3142365	389259	2717111	1523783
5km	90%	20000	2	259	6173571	788580	5341576	1901112
5km	90%	20000	2	340	2884438	334976	2529121	1475751
5km	90%	20000	2	218	4640761	648964	3956807	1466378
5km	90%	20000	2	299	3751552	511404	3209322	1281416
5km	90%	20000	2	190	3972881	518693	3392895	1340506
5km	90%	20000	2	206	5101698	685244	4349109	1611847
5km	90%	20000	2	181	2664124	309598	2323587	1251126
5km	90%	20000	2	213	3564629	477922	3048496	1428471
5km	90%	20000	2	210	4772354	652360	4079110	1633369
5km	90%	20000	2	196	4083446	609209	3426476	1310467
5km	90%	20000	2	326	5534248	755012	4711024	1991238
5km	90%	20000	2	220	4226927	634589	3543146	1683735
5km	90%	20000	2	257	4995941	742671	4202119	1737760
5km	90%	20000	2	220	4752151	684513	4001059	1891751
5km	90%	20000	2	227	4107228	490614	3574177	1567009
5km	90%	20000	2	169	3384409	495241	2848664	1370252
5km	90%	20000	2	263	2809699	389353	2391968	1374074
5km	90%	20000	2	389	5379614	774527	4530036	1697376
5km	90%	20000	2	260	3689125	496209	3157743	1550440
5km	90%	20000	2	211	4963596	565778	4356873	1846227
5km	90%	20000	2	158	3265390	465566	2764798	1295680
5km	90%	20000	2	220	3670484	529988	3098645	1239909
5km	90%	20000	2	175	3746082	559973	3158536	1400714
5km	90%	20000	2	228	2979211	411099	2528483	1427238
5km	90%	20000	2	190	3904883	567845	3292618	1557636
5km	90%	20000	2	205	2765128	422349	2318966	950321
5km	90%	20000	2	197	5223519	783642	4386428	1730755
5km	90%	20000	2	172	3089965	381357	2673703	1413454
5km	90%	20000	2	167	3767804	581544	3138782	1449488
5km	90%	20000	2	245	4368181	536612	3788824	1591644
5km	90%	20000	2	244	3869227	538477	3291372	1288500
5km	90%	20000	2	232	3785920	517260	3202327	1502628
5km	90%	20000	2	220	3786980	576826	3165600	1365259
5km	90%	20000	2	148	3182287	441367	2720201	1141220
5km	90%	20000	2	213	4234755	541445	3645320	1488664
5km	90%	20000	2	217	3512611	438147	3031595	1474073
5km	90%	20000	2	237	3259857	458348	2771953	1315390
5km	90%	20000	2	169	3305788	438366	2830777	1387125
5km	90%	20000	2	194	4367569	554712	3782745	1590131
5km	90%	20000	2	228	3679861	552436	3093952	1270149
5km	90%	20000	2	254	3182074	399614	2754357	1353613
5km	90%	20000	2	220	6637356	967671	5620975	2225114
5km	90%	20000	2	163	3640480	567067	3030324	1292099
5km	90%	20000	2	197	5166627	708228	4415345	1644083
5km	90%	20000	2	315	5204009	732831	4428214	1818706
5km	90%	20000	2	159	2964132	438087	2501280	1267781
5km	90%	20000	2	232	4552386	605353	3911690	1509278
5km	90%	20000	2	198	2765163	369246	2362304	1501028
5km	90%	20000	2	215	4014649	556634	3423269	1459884
5km	90%	20000	2	251	3510286	450327	3020465	1329193
5km	90%	20000	2	204	3339773	408521	2898180	1371357
5km	90%	20000	2	320	5752616	759718	4917344	1954928
5km	90%	20000	2	241	2892216	431888	2439992	1204179
5km	90%	20000	2	262	4011376	491738	3481701	1484311
5km	90%	20000	2	243	3103986	406993	2669844	1208393
5km	90%	20000	2	241	3932559	587571	3314034	1540243
5km	90%	20000	2	241	4091067	569475	3470333	1496362
5km	90%	20000	2	224	5102235	724811	4349335	1719702
5km	90%	20000	2	275	4705876	642301	4015356	1692753
5km	90%	20000	2	219	2123730	307327	1802618	1072760
5km	90%	20000	2	198	3433875	470016	2928731	1563778
5km	90%	20000	2	168	2733723	402688	2302588	1335698
5km	90%	20000	2	216	3065468	403270	2635863	1387903
5km	90%	20000	2	271	3079716	395575	2658489	1308879
5km	90%	20000	2	189	3408835	438966	2938505	1333136
5km	90%	20000	2	205	3567889	488915	3049414	1490493
5km	90%	20000	2	228	4967100	695946	4223582	1557285
5km	90%	20000	2	189	4066677	542445	3497484	1464886
5km	90%	20000	2	380	2869751	356342	2479380	1430851
5km	90%	20000	2	353	4372710	507142	3836211	1609928
5km	90%	20000	2	156	3851870	550027	3230753	1257518
5km	90%	20000	2	151	2738106	386952	2311496	1096708
5km	90%	20000	2	197	5087660	660921	4379838	1649438
5km	90%	20000	2	215	4448972	615765	3799293	1525425
5km	90%	20000	2	210	6381882	901644	5404364	1832218
5km	90%	20000	2	213	2983631	417999	2521526	1260615
5km	90%	20000	2	156	3551276	513080	2987944	1181495
5km	90%	20000	2	170	3367571	478405	2845871	1250080
5km	90%	20000	2	247	4053646	557234	3446005	1434607
5km	90%	20000	2	148	3888035	570263	3279927	1252581
5km	90%	20000	2	314	4648692	600187	3993123	1691880
5km	90%	20000	2	232	3236457	348274	2868804	1344751
5km	90%	20000	2	181	3775027	528480	3205070	1354763
5km	90%	20000	2	199	4511462	602556	3866232	1579969
5km	90%	20000	2	305	5127398	600583	4462394	1836078
5km	90%	20000	2	226	4658564	622406	3990161	1738270
5km	90%	20000	2	185	3721602	528905	3154344	1518021
5km	90%	20000	2	189	4130741	581108	3516079	1225956
5km	90%	20000	2	180	4434806	708145	3664104	1597936
5km	90%	20000	2	166	3674894	532088	3108711	1340088
5km	90%	20000	2	189	3405744	483922	2890678	1311766
5km	90%	20000	2	255	3108335	457591	2624122	1175813
5km	90%	20000	2	220	3786525	435358	3305548	1552829
5km	90%	20000	2	283	3698408	424073	3245020	1516641
5km	90%	20000	2	327	3697710	489251	3165587	1365964
5km	90%	20000	2	263	4455446	583742	3828808	1782611
5km	90%	20000	2	182	3534800	470754	3038836	1480777
5km	90%	20000	2	280	3185507	399005	2765595	1272335
5km	90%	20000	2	213	6322859	923815	5308995	2069355
5km	90%	20000	2	212	4671397	566926	4043277	1850441
5km	90%	20000	2	152	3482408	518215	2930615	1186910
5km	90%	20000	2	199	3752615	520061	3203615	1360226
5km	90%	20000	2	227	3936883	539983	3364763	1667107
5km	90%	20000	2	255	3978185	563459	3363645	1279243
5km	90%	20000	2	208	4685423	588433	4044860	1468124
5km	90%	20000	2	178	5071308	690428	4339314	1765299
5km	90%	20000	2	221	5610199	709577	4839386	1895449
5km	90%	20000	2	170	3616623	469946	3113230	1341492
5km	90%	20000	2	163	2765921	405958	2322865	1279439
5km	90%	20000	2	214	4014346	496748	3467024	1477027
5km	90%	20000	2	167	3638740	523372	3063904	1217531
5km	90%	20000	2	177	2993191	419728	2547550	1156349
5km	90%	20000	2	227	4112890	536672	3537001	1595954
5km	90%	20000	2	220	3864376	485298	3350595	1546440
5km	90%	20000	2	266	4181275	557016	3600081	1554086
5km	90%	20000	2	345	4085840	502579	3558488	1567587
5km	90%	20000	2	247	3103794	415789	2663064	1341110
5km	90%	20000	2	174	3027010	421519	2581659	1225412
5km	90%	20000	2	168	3115382	485879	2588948	1294393
5km	90%	20000	2	186	3464101	419748	3015062	1360747
5km	90%	20000	2	230	3608095	497609	3068752	1497373
5km	90%	20000	2	203	4087883	559892	3495482	1558876
5km	90%	20000	2	210	3566707	517203	3021256	1402512
5km	90%	20000	2	300	4225666	548539	3626119	1716344
5km	90%	20000	2	163	4633892	654089	3904776	1513322
5km	90%	20000	2	286	5954725	681149	5215114	2101446
5km	90%	20000	2	268	2927845	411720	2473196	1198066
5km	90%	20000	2	311	5014815	649897	4307590	1680766
5km	90%	20000	2	245	5922948	841412	5005171	1953091
5km	90%	20000	2	180	3922383	611321	3269621	1456322
5km	90%	20000	2	241	4887096	666051	4166004	1565269
5km	90%	20000	2	223	4287284	575134	3679429	1700327
5km	90%	20000	2	311	4472019	640333	3775712	1526532
5km	90%	20000	2	244	2761669	377957	2351440	1387759
5km	90%	20000	2	238	3323772	464309	2833369	1531327
5km	90%	20000	2	241	4281236	562295	3687503	1547166
5km	90%	20000	2	306	4617410	564397	4009968	1691374
5km	90%	20000	2	302	5188772	619438	4499968	1852175
5km	90%	20000	2	204	3176135	378040	2777373	1332455
5km	90%	20000	2	209	5557077	768288	4706096	1785891
5km	90%	20000	2	196	3426826	481283	2915266	1276239
5km	90%	20000	2	300	4647880	580615	4018903	1789840
5km	90%	20000	2	260	5220372	655851	4510318	1903346
5km	90%	20000	2	136	3035450	439491	2580784	929954
5km	90%	20000	2	238	3957172	493175	3434357	1576489
5km	90%	20000	2	234	4396757	600690	3745765	1471057
5km	90%	20000	2	196	5285757	665263	4584405	1544176
5km	90%	20000	2	203	4012892	560643	3417076	1420933
5km	90%	20000	2	217	3843754	474482	3338386	1454809
5km	90%	20000	2	218	4019992	476818	3498148	1550558
5km	90%	20000	2	172	4169439	614387	3511942	1302471
5km	90%	20000	2	196	4154428	581469	3516094	1574497
5km	90%	20000	2	217	3197367	431171	2750320	1276558
5km	90%	20000	2	269	4366823	617260	3711959	1624893
5km	90%	20000	2	355	3484023	408072	3043981	1721819
5km	90%	20000	2	280	5474942	697764	4724812	2019184
5km	90%	20000	2	237	2915348	356882	2540125	1306213
5km	90%	20000	2	232	4910533	660043	4207162	1753718
5km	90%	20000	2	165	3409367	477340	2911076	1190187
5km	90%	20000	2	175	2381830	329677	2026439	1175862
5km	90%	20000	2	198	2889953	375974	2467067	1201353
5km	90%	20000	2	181	2497544	331178	2148787	1168085
5km	90%	20000	2	196	2754826	357537	2352802	1503061
5km	90%	20000	2	271	2940791	379443	2538188	1294331
5km	90%	20000	2	268	3463377	479869	2950054	1368214
5km	90%	20000	2	215	4101755	642811	3410784	1662373
5km	90%	20000	2	235	5779776	748688	4981635	1941112
5km	90%	20000	2	158	4191223	672020	3467915	1379091
5km	90%	20000	2	218	2572446	337569	2204184	1318902
5km	90%	20000	2	174	4453519	665311	3729447	1523520
5km	90%	20000	2	239	4510954	542992	3928520	1680603
5km	90%	20000	2	213	2338413	285389	2037172	1062100
5km	90%	20000	2	195	5023393	665508	4295979	1722866
5km	90%	20000	2	219	3372382	453627	2902971	1307849
5km	90%	20000	2	177	3818383	481165	3307227	1533103
5km	90%	20000	2	253	3591770	531816	3002539	1566881
5km	90%	20000	2	214	2514345	345614	2152158	1227587
5km	90%	20000	2	215	2120485	335980	1770428	1004380
5km	90%	20000	2	212	3300422	458711	2810726	1573549
5km	90%	20000	2	201	3877126	549108	3292495	1480833
5km	90%	20000	2	225	5070123	690731	4322839	2031919
5km	90%	20000	2	160	3883802	551505	3283310	1319692
5km	90%	20000	2	250	4685907	675342	3934269	1732027
5km	90%	20000	2	275	5803062	794205	4969288	1690836
5km	90%	20000	2	240	5238692	663304	4545088	1798698
5km	90%	20000	2	163	3192638	453142	2712825	1123299
5km	90%	20000	2	204	5925470	827065	5034902	2026305
5km	90%	20000	2	207	2987082	397342	2561757	1245539
5km	90%	20000	2	227	4652468	605031	4006755	1861915
5km	90%	20000	2	303	4919914	647740	4222461	2026547
5km	90%	20000	2	212	3435702	468331	2937639	1341434
5km	90%	20000	2	194	2233983	325192	1888087	1085060
5km	90%	20000	2	230	4592963	598494	3956279	1572808
5km	90%	20000	2	253	4000624	525836	3445372	1578258
5km	90%	20000	2	235	4062961	587737	3442281	1476921
5km	90%	20000	2	213	3464398	501374	2935860	1404817
5km	90%	20000	2	295	4845864	644381	4149303	1664342
5km	90%	20000	2	203	3741373	526499	3186095	1258646
5km	90%	20000	2	172	4898344	653808	4175043	1707200
5km	90%	20000	2	186	4915140	647559	4235139	1651748
5km	90%	20000	2	235	4888001	674351	4147197	1780219
5km	90%	20000	2	205	4164465	523882	3614063	1594608
5km	90%	20000	2	244	6273134	843616	5378488	2079838
5km	90%	20000	2	194	5335639	761694	4526527	1837094
5km	90%	20000	2	245	3460801	427626	2998945	1654080
5km	90%	20000	2	215	4270112	574993	3646697	1547712
5km	90%	20000	2	249	2718524	358017	2316214	1388438
5km	90%	20000	2	269	4752051	657483	4044577	1605727
5km	90%	20000	2	249	3759569	527387	3174189	1472254
5km	90%	20000	2	169	3600887	489399	3083979	1124284
5km	90%	20000	2	203	5541158	731476	4774797	1660842
5km	90%	20000	2	188	3758180	567374	3137370	1427632
5km	90%	20000	2	224	3557240	481956	3051062	1487601
5km	90%	20000	2	201	4331713	591674	3710504	1388987
5km	90%	20000	2	300	3804130	481770	3297507	1377456
5km	90%	20000	2	373	3920677	498966	3403299	1800704
5km	90%	20000	2	244	3267294	425930	2785971	1345722
5km	90%	20000	2	364	3624263	500225	3067177	1576783
5km	90%	20000	2	233	3820176	514985	3273807	1385583
5km	90%	20000	2	206	3399003	485364	2877686	1382628
5km	90%	20000	2	207	4072572	523247	3493148	1630592
5km	90%	20000	2	206	4963853	658308	4216803	1596958
5km	90%	20000	2	259	3957231	576464	3346238	1571216
5km	90%	20000	2	165	3484360	474149	2974754	1256476
5km	90%	20000	2	168	3501432	502339	2956541	1390254
5km	90%	20000	2	226	4718157	612233	4042326	1761991
5km	90%	20000	2	264	5054754	702347	4328443	1602689
5km	90%	20000	2	184	3189144	492359	2674223	1264211
5km	90%	20000	2	165	3359401	461544	2878230	1315530
5km	90%	20000	2	297	4019739	578426	3405231	1597730
5km	90%	20000	2	237	3406826	528439	2837867	1490997
5km	90%	20000	2	255	5292119	637624	4622838	1815897
5km	90%	20000	2	281	3415762	438486	2916598	1425620
5km	90%	20000	2	135	2948452	442849	2472307	1138643
5km	90%	20000	2	325	4773792	630866	4097563	1581254
5km	90%	20000	2	238	4203881	541599	3632404	1467070
5km	90%	20000	2	218	4090426	496157	3558427	1597322
5km	90%	20000	2	238	4044446	521507	3491253	1566018
5km	90%	20000	2	280	5013051	618969	4349715	1756068
5km	90%	20000	2	159	3430691	468003	2917415	1211480
5km	90%	20000	2	200	3950821	530075	3364252	1436769
5km	90%	20000	2	163	4615794	692857	3860507	1472012
5km	90%	20000	2	199	4345588	650638	3646856	1693308
5km	90%	20000	2	220	4906280	644169	4216137	1595640
5km	90%	20000	2	265	4581937	534523	4008869	1838307
5km	90%	20000	2	216	3704794	568712	3100401	1358740
5km	90%	20000	2	250	4001571	381340	3564444	1803765
5km	90%	20000	2	219	3789467	524996	3233319	1471804
5km	90%	20000	2	208	4097053	572502	3496823	1308325
5km	90%	20000	2	147	2712410	370001	2315059	1097211
5km	90%	20000	2	286	3448193	409327	3013638	1386577
5km	90%	20000	2	227	3300059	410367	2861708	1210273
5km	90%	20000	2	163	3563081	484414	3040707	1345230
5km	90%	20000	2	197	4423569	638004	3713737	1614477
5km	90%	20000	2	215	5137727	584855	4501447	1826123
5km	90%	20000	2	187	4110096	643517	3422953	1447640
5km	90%	20000	2	185	3912678	603136	3277331	1264252
5km	90%	20000	2	317	4302161	545557	3726689	1677819
5km	90%	20000	2	221	2755642	351324	2364810	1313080
5km	90%	20000	2	218	4189932	607875	3551967	1468647
5km	90%	20000	2	318	3420407	442068	2922227	1306552
5km	90%	20000	2	249	5355289	720086	4595861	1867761
5km	90%	20000	2	244	3011822	359005	2628498	1281923
5km	90%	20000	2	214	4679175	708510	3936858	1643406
5km	90%	20000	2	239	4163991	521084	3616696	1550694
5km	90%	20000	2	323	3858122	538266	3293450	1585279
5km	90%	20000	2	190	2712039	341257	2329242	1197053
5km	90%	20000	2	255	4394248	558188	3793092	1531651
5km	90%	20000	2	195	5548527	806021	4691918	1595501
5km	90%	20000	2	182	3913784	488353	3402281	1402643
5km	90%	20000	2	166	4740367	702527	3989917	1472390
5km	90%	20000	2	133	2934962	454201	2448300	1159268
5km	90%	20000	2	269	2862471	366426	2480866	1369836
5km	90%	20000	2	189	4042743	572599	3412430	1441485
5km	90%	20000	2	203	3570180	482029	3053106	1245427
5km	90%	20000	2	245	4447071	665416	3722193	1719056
5km	90%	20000	2	228	4534209	603665	3881289	1583822
5km	90%	20000	2	183	3444705	513528	2899482	1285226
5km	90%	20000	2	153	2675030	368655	2277806	1163843
5km	90%	20000	2	194	4521782	560906	3923499	1496854
5km	90%	20000	2	245	3389214	397823	2953954	1398035
5km	90%	20000	2	177	5270209	822518	4388251	1673009
5km	90%	20000	2	226	4394298	661749	3696009	1398783
5km	90%	20000	2	296	3853861	495533	3330296	1539069
5km	90%	20000	2	234	5006529	631322	4331000	1793067
5km	90%	20000	2	186	3291050	479416	2784239	1344203
5km	90%	20000	2	254	3548066	551557	2959433	1676494
5km	90%	20000	2	247	4150071	521221	3607182	1591722
5km	90%	20000	2	184	3761888	552791	3175782	1460514
5km	90%	20000	2	225	3648949	508670	3097562	1331092
5km	90%	20000	2	223	4633747	618938	3965350	1598655
5km	90%	20000	2	189	4156491	599378	3511772	1418095
5km	90%	20000	2	205	4801471	693511	4068321	1631952
5km	90%	20000	2	201	4234974	594471	3579510	1370865
5km	90%	20000	2	212	5319744	660029	4610178	1818618
5km	90%	20000	2	230	5074777	706710	4317685	1805977
5km	90%	20000	2	205	3808036	482193	3294449	1558891
5km	90%	20000	2	251	4738925	599471	4106459	1686244
5km	90%	20000	2	199	7071333	1031341	5963950	2316290
5km	90%	20000	2	212	3416960	484771	2907244	1447389
5km	90%	20000	2	192	3872880	597556	3245566	1409749
5km	90%	20000	2	210	3750110	508984	3196488	1251867
5km	90%	20000	2	238	4394287	620543	3716269	1776838
5km	90%	20000	2	219	5538628	711525	4781094	1626681
5km	90%	20000	2	241	3521659	489762	3015346	1315696
5km	90%	20000	2	233	4706326	608859	4044804	1588743
5km	90%	20000	2	178	2434066	324323	2092315	1190846
5km	90%	20000	2	224	2883182	430008	2440561	1130358
5km	90%	20000	2	155	2334086	328922	1962578	999045
5km	90%	20000	2	237	4004771	573963	3387777	1573265
5km	90%	20000	2	263	4261473	525024	3718595	1686466
5km	90%	20000	2	209	3567885	468739	3047356	1537905
5km	90%	20000	2	197	4152617	567531	3542669	1603866
5km	90%	20000	2	187	3256237	451328	2781616	1443162
5km	90%	20000	2	168	3146119	435429	2683561	1203045
5km	90%	20000	2	194	3329592	451150	2847186	1295237
5km	90%	20000	2	307	4009108	509430	3462223	1732946
5km	90%	20000	2	298	5741026	755050	4922010	2268940
5km	90%	20000	2	182	2769235	371671	2369563	1251879
5km	90%	20000	2	178	3228598	466678	2732842	1196535
5km	90%	20000	2	277	3489848	451282	3016064	1667244
5km	90%	20000	2	252	4306743	601277	3677793	1583806
5km	90%	20000	2	304	5457728	657931	4764424	1707836
5km	90%	20000	2	222	4715940	622769	4039614	1874661
5km	90%	20000	2	179	3603210	522725	3049953	1226855
5km	90%	20000	2	189	2683696	356699	2292038	1169582
5km	90%	20000	2	208	4331826	648335	3631090	1722365
5km	90%	20000	2	203	3919548	575650	3288687	1657665
5km	90%	20000	2	238	3687538	457401	3184592	1431597
5km	90%	20000	2	226	5625656	703508	4870885	1719340
5km	90%	20000	2	188	2970774	424273	2516581	1221888
5km	90%	20000	2	201	5159859	676245	4428055	1598897
5km	90%	20000	2	244	5349508	665297	4637765	1893099
5km	90%	20000	2	215	5055547	683081	4333489	1709497
5km	90%	20000	2	235	3051493	392921	2632867	1412048
5km	90%	20000	2	216	3726300	495680	3207545	1524427
5km	90%	20000	2	220	3863319	577782	3247562	1510987
5km	90%	20000	2	240	2931537	419323	2488991	1445036
5km	90%	20000	2	181	3433372	503005	2905171	1261623
5km	90%	20000	2	278	4223833	619110	3579211	1622419
5km	90%	20000	2	225	4238646	562684	3621005	1655846
5km	90%	20000	2	257	3281025	460690	2800643	1285248
5km	90%	20000	2	183	4483835	641543	3793398	1657479
5km	90%	20000	2	344	4478237	555258	3890933	1714837
5km	90%	20000	2	220	5578803	788190	4704434	2048731
5km	90%	20000	2	188	3225834	461886	2734906	1235296
5km	90%	20000	2	228	4822944	609903	4171718	1761848
5km	90%	20000	2	272	4367389	615703	3691296	1570288
5km	90%	20000	2	249	3120877	432005	2663005	1271005
5km	90%	20000	2	195	3343246	469249	2839349	1401388
5km	90%	20000	2	220	4561062	636235	3874948	1639381
5km	90%	20000	2	237	4260463	640691	3584416	1639420
5km	90%	20000	2	230	4454725	550702	3866901	1682081
5km	90%	20000	2	305	5070407	645297	4387299	1620339
5km	90%	20000	2	198	3974414	487361	3422849	1364002
5km	90%	20000	2	239	3025805	430570	2547962	1376461
5km	90%	20000	2	213	3302597	447179	2814749	1303360
5km	90%	20000	2	184	4336125	607207	3686245	1731441
5km	90%	20000	2	193	4118269	491184	3571509	1546408
5km	90%	20000	2	221	5169203	643336	4475590	2127104
5km	90%	20000	2	184	4232738	625974	3576097	1409210
5km	90%	20000	2	285	3654499	441409	3170452	1428756
5km	90%	20000	2	222	3344545	417384	2876094	1407865
5km	90%	20000	2	260	4028653	541821	3454922	1683091
5km	90%	20000	2	222	2469114	281339	2160658	1195524
5km	90%	20000	2	207	3967259	618969	3305332	1404576
5km	90%	20000	2	239	3578923	448693	3099275	1522221
5km	90%	20000	2	233	5083889	698729	4336660	1860076
5km	90%	20000	2	302	3308431	429730	2852242	1579462
5km	90%	20000	2	161	3069372	458152	2588296	1290880
5km	90%	20000	2	211	3771830	556594	3194564	1275680
5km	90%	20000	2	209	2978322	425665	2501760	1265641
5km	90%	20000	2	271	4264294	492980	3720398	1746475
5km	90%	20000	2	202	3973587	517353	3423627	1499670
5km	90%	20000	2	267	4693625	587700	4053404	1772423
5km	90%	20000	2	161	4291201	646134	3604853	1441199
5km	90%	20000	2	210	6947413	958050	5924628	2011941
5km	90%	20000	2	247	5033049	612020	4385820	1755892
5km	90%	20000	2	197	3941499	577596	3320368	1424002
5km	90%	20000	2	262	3631906	436334	3154692	1546770
5km	90%	20000	2	298	6929141	964952	5899378	2369040
5km	90%	20000	2	184	3852143	617651	3185270	1323156
5km	90%	20000	2	272	4161562	538470	3594579	1532866
5km	90%	20000	2	147	3744505	540864	3169638	1249723
5km	90%	20000	2	300	3730386	503884	3185584	1490422
5km	90%	20000	2	304	2720820	349354	2341597	1340197
5km	90%	20000	2	231	6055126	839668	5158321	2085222
5km	90%	20000	2	265	5114904	670972	4395736	1728032
5km	90%	20000	2	175	3384744	465752	2892335	1235888
5km	90%	20000	2	281	4034825	551958	3451766	1518396
5km	90%	20000	2	225	3986449	466171	3482947	1704850
5km	90%	20000	2	208	4418504	553733	3824840	1562684
5km	90%	20000	2	211	4936735	649355	4222066	1696837
5km	90%	20000	2	200	4230697	470056	3723908	1746621
5km	90%	20000	2	183	4256206	632818	3578106	1466118
5km	90%	20000	2	324	4678506	543051	4099781	1902807
5km	90%	20000	2	174	4985127	670248	4259389	1736510
5km	90%	20000	2	276	4797966	748033	4003931	1604097
5km	90%	20000	2	213	4362150	562492	3771440	1578984
5km	90%	20000	2	221	4365797	616172	3726065	1558162
5km	90%	20000	2	199	2865856	337466	2481506	1404082
5km	90%	20000	2	223	5749469	846646	4815749	1879146
5km	90%	20000	2	215	4300750	669221	3583593	1368172
5km	90%	20000	2	198	4768292	683509	4026259	1653994
5km	90%	20000	2	207	3381659	499494	2853920	1406273
5km	90%	20000	2	179	3986357	542568	3389766	1408697
5km	90%	20000	2	306	4047993	605987	3411594	1359147
5km	90%	20000	2	219	4129430	579716	3517258	1618307
5km	90%	20000	2	299	3530617	492564	3009136	1461442
5km	90%	20000	2	235	3648597	507295	3104233	1592608
5km	90%	20000	2	183	4421382	646046	3730628	1532093
5km	90%	20000	2	268	2935090	408246	2494691	1413168
5km	90%	20000	2	180	2953902	373740	2549734	1291980
5km	90%	20000	2	298	4761215	617341	4093802	1812345
5km	90%	20000	2	240	3070277	420570	2607467	1216071
5km	90%	20000	2	190	3489852	516624	2945492	1329449
5km	90%	20000	2	214	4171234	640684	3485404	1632489
5km	90%	20000	2	189	2839005	352794	2459747	1415148
5km	90%	20000	2	214	4115471	530732	3547026	1532665
5km	90%	20000	2	169	4010432	591866	3357273	1256256
5km	90%	20000	2	234	4867520	603642	4220398	1942691
5km	90%	20000	2	278	3765112	530270	3217519	1498628
5km	90%	20000	2	221	2665199	344291	2289446	1241629
5km	90%	20000	2	215	4620264	605167	3979801	1761186
5km	90%	20000	2	159	3377515	497102	2830069	1305532
5km	90%	20000	2	192	3571521	434164	3115684	1382488
5km	90%	20000	2	175	3176861	422525	2732612	1169751
5km	90%	20000	2	187	2968427	425226	2507398	1206908
5km	90%	20000	2	174	3848712	516014	3297826	1487607
5km	90%	20000	2	189	3646314	500100	3106611	1408358
5km	90%	20000	2	209	3688742	425633	3237324	1466716
5km	90%	20000	2	202	4919117	636674	4239217	1486321
5km	90%	20000	2	215	4457192	534453	3862732	1693756
5km	90%	20000	2	256	4361843	556839	3763522	1460931
5km	90%	20000	2	236	3167313	454789	2676782	1232028
5km	90%	20000	2	270	3293728	413587	2846366	1325250
5km	90%	20000	2	232	5333882	738789	4536539	1778095
5km	90%	20000	2	180	3405137	480317	2891535	1165043
5km	90%	20000	2	222	3799051	533758	3212601	1461560
5km	90%	20000	2	148	2831414	367478	2442263	1133003
5km	90%	20000	2	284	3363305	453223	2869352	1558055
5km	90%	20000	2	196	3725560	573043	3117924	1400543
5km	90%	20000	2	200	3509152	486484	2992252	1281457
5km	90%	20000	2	235	2399614	330358	2045276	1217258
5km	90%	20000	2	199	4228560	533232	3638957	1581006
5km	90%	20000	2	181	2922419	414271	2481197	1336572
5km	90%	20000	2	224	3987596	580885	3360047	1435805
5km	90%	20000	2	170	3024209	437384	2540579	1573364
5km	90%	20000	2	173	3654912	518123	3109826	1209281
5km	90%	20000	2	211	3144008	426571	2694265	1276394
5km	90%	20000	2	245	3179111	422548	2727979	1374280
5km	90%	20000	2	237	2905295	395737	2471144	1342645
5km	90%	20000	2	200	4253396	512003	3707307	1749911
5km	90%	20000	2	230	3258629	370784	2861936	1533903
5km	90%	20000	2	151	3612667	539383	3046425	1258192
5km	90%	20000	2	209	4230167	610422	3591038	1523715
5km	90%	20000	2	341	4002876	500572	3466345	1570974
5km	90%	20000	2	193	2565599	390073	2154872	1118001
5km	90%	20000	2	292	3364480	393218	2932067	1689124
5km	90%	20000	2	215	5654251	647713	4962639	1934006
5km	90%	20000	2	197	4533788	626576	3848403	1472786
5km	90%	20000	2	223	4617859	498676	4087052	1659231
5km	90%	20000	2	306	2894953	422807	2440630	1449553
5km	90%	20000	2	164	2841772	385125	2426224	1225835
5km	90%	20000	2	248	5079057	634829	4391203	1832300
5km	90%	20000	2	235	3992456	519266	3430898	1442920
5km	90%	20000	2	194	3108028	403148	2679281	1296615
5km	90%	20000	2	177	4100765	600596	3448923	1438324
5km	90%	20000	2	210	3845858	404337	3398376	1574386
5km	90%	20000	2	184	3941438	598940	3297998	1364299
5km	90%	20000	2	275	3901096	522207	3351162	1505447
5km	90%	20000	2	197	3900376	507679	3328663	1345956
5km	90%	20000	2	195	4125095	599400	3484595	1268159
5km	90%	20000	2	269	3514659	416993	3074028	1491278
5km	90%	20000	2	204	3576416	471014	3078129	1581124
5km	90%	20000	2	219	4298901	484453	3790195	1604285
5km	90%	20000	2	205	3944564	510830	3392546	1429567
5km	90%	20000	2	204	3477218	449920	3001134	1512734
5km	90%	20000	2	185	3711528	508136	3166507	1427443
5km	90%	20000	2	242	5385814	656578	4683613	1854211
5km	90%	20000	2	238	3245168	394410	2808407	1373887
5km	90%	20000	2	230	3401625	473618	2903291	1195257
5km	90%	20000	2	212	4672539	605665	4021979	1479086
5km	90%	20000	2	219	3395543	464436	2890606	1410713
5km	90%	20000	2	192	5411532	668425	4686225	1745183
5km	90%	20000	2	279	4558392	560730	3963655	1525992
5km	90%	20000	2	153	3347432	468065	2854436	1195868
5km	90%	20000	2	226	2938634	441816	2481555	1355266
5km	90%	20000	2	223	3918835	504963	3376444	1593414
5km	90%	20000	2	264	4421904	638123	3709502	1627782
5km	90%	20000	2	140	3923785	561929	3318439	1216689
5km	90%	20000	2	189	3507250	520920	2943355	1347157
5km	90%	20000	2	168	5632161	733931	4857263	1666479
5km	90%	20000	2	232	5691525	718306	4946416	1785287
5km	90%	20000	2	204	3669298	524082	3118783	1540329
5km	90%	20000	2	278	4813164	517270	4244151	1673749
5km	90%	20000	2	303	3126746	472793	2604197	1371225
5km	90%	20000	2	171	4158859	650880	3459115	1474286
5km	90%	20000	2	192	4908562	764193	4095352	1890451
5km	90%	20000	2	254	5405244	641552	4725478	1820802
5km	90%	20000	2	243	4160581	572414	3543621	1841362
5km	90%	20000	2	195	4321499	566700	3719531	1449434
5km	90%	20000	2	276	3067995	412304	2630404	1280757
5km	90%	20000	2	261	5820936	692405	5072588	2129030
5km	90%	20000	2	216	3730731	526802	3185868	1388972
5km	90%	20000	2	159	3433604	461476	2946810	1244992
5km	90%	20000	2	263	3280223	469720	2780489	1435533
5km	90%	20000	2	216	3985904	631902	3320572	1379438
5km	90%	20000	2	206	4150529	505412	3599763	1600122
5km	90%	20000	2	264	4031536	488548	3510677	1494889
5km	90%	20000	2	198	5060557	739642	4268270	1717705
5km	90%	20000	2	233	3544213	382534	3116358	1621363
5km	90%	20000	2	234	3095216	358576	2721331	1334786
5km	90%	20000	2	305	4183486	588774	3562756	1631374
5km	90%	20000	2	194	4202527	540277	3632423	1590285
5km	90%	20000	2	176	4563586	635168	3888454	1462699
5km	90%	20000	2	136	3377006	495396	2858965	1156424
5km	90%	20000	2	252	3528612	472048	3027347	1381360
5km	90%	20000	2	192	4159383	610584	3495523	1529041
5km	90%	20000	2	181	3677436	484072	3156333	1424048
5km	90%	20000	2	254	5800807	679130	5062025	1968234
5km	90%	20000	2	206	3395122	467630	2887173	1466377
5km	90%	20000	2	229	3101546	395652	2661459	1174096
5km	90%	20000	2	265	4623390	591947	3997128	1759330
5km	90%	20000	2	198	2338246	254138	2029160	1284433
5km	90%	20000	2	238	4134788	636963	3470639	1496205
5km	90%	20000	2	177	3597523	491364	3041978	1241517
5km	90%	20000	2	206	4769900	613689	4102182	1495537
5km	90%	20000	2	236	3717083	568585	3106806	1591284
5km	90%	20000	2	179	4345789	640345	3651971	1462623
5km	90%	20000	2	203	3242827	434122	2770627	1419341
5km	90%	20000	2	199	4324963	557213	3730476	1603686
5km	90%	20000	2	179	3386247	479007	2858893	1655131
5km	90%	20000	2	234	4319373	605081	3687524	1548974
5km	90%	20000	2	216	4599750	628702	3945912	1628050
5km	90%	20000	2	254	2859120	328871	2515458	1392276
5km	90%	20000	2	193	3394164	524311	2841697	1352202
5km	90%	20000	2	190	4062046	548951	3491054	1392537
5km	90%	20000	2	211	4216755	590622	3588985	1527396
5km	90%	20000	2	222	3796395	530409	3205948	1391714
5km	90%	20000	2	190	3541498	433903	3047700	1317016
5km	90%	20000	2	210	4129778	551406	3525436	1542472
5km	90%	20000	2	201	3108274	440889	2621913	1280099
5km	90%	20000	2	206	4475352	723775	3711634	1472216
5km	90%	20000	2	179	3306007	442449	2836271	1365809
5km	90%	20000	2	288	2490114	312676	2151288	1316223
5km	90%	20000	2	224	3545655	510919	3008247	1494566
5km	90%	20000	2	206	3313785	469213	2803812	1330674
5km	90%	20000	2	240	3315088	430468	2851141	1401592
5km	90%	20000	2	226	3992505	611348	3343080	1306376
5km	90%	20000	2	214	4614178	638247	3889161	1567396
5km	90%	20000	2	168	2870538	349651	2493781	1197540
5km	90%	20000	2	173	4333961	592327	3694069	1581323
5km	90%	20000	2	393	3695783	541829	3114091	1390265
5km	90%	20000	2	225	3279737	484841	2768375	1299855
5km	90%	20000	2	193	3635842	510033	3096431	1244674
5km	90%	20000	2	190	5001869	755341	4202389	1520988
5km	90%	20000	2	148	2823344	423651	2369796	1140054
5km	90%	20000	2	227	6620555	982933	5556379	2107350
5km	90%	20000	2	308	5378317	733338	4612766	1822894
5km	90%	20000	2	255	4004521	590220	3385843	1538495
5km	90%	20000	2	234	3644335	501951	3096815	1418837
5km	90%	20000	2	186	2823343	406177	2391401	1295882
5km	90%	20000	2	189	4801725	608418	4168557	1484938
5km	90%	20000	2	181	4192560	599653	3557727	1393213
5km	90%	20000	2	163	3635422	489510	3100119	1213789
5km	90%	20000	2	255	2458984	320492	2122204	1208848
5km	90%	20000	2	213	4178861	603967	3523144	1480511
5km	90%	20000	2	185	2619434	361691	2233282	1130032
5km	90%	20000	2	198	3761558	511427	3228161	1258273
5km	90%	20000	2	342	3025398	349930	2651670	1539348
5km	90%	20000	2	179	2998870	437040	2530379	1191802
5km	90%	20000	2	166	3501083	499363	2968391	1284337
5km	90%	20000	2	211	3266416	449905	2779148	1655828
5km	90%	20000	2	185	3453641	484156	2934608	1496929
5km	90%	20000	2	273	3673141	475192	3144111	1387797
5km	90%	20000	2	243	4629821	634785	3907876	1692649
5km	90%	20000	2	138	2768293	457290	2288848	1090313
5km	90%	20000	2	218	3966066	488198	3451138	1561799
5km	90%	20000	2	191	3907544	542665	3310184	1458533
5km	90%	20000	2	224	3917773	530320	3357368	1290825
5km	90%	20000	2	237	4259500	542143	3686711	1691919
5km	90%	20000	2	186	4736004	655433	4046452	1693893
5km	90%	20000	2	196	4716760	609734	4058892	1598433
5km	90%	20000	2	226	3586868	524685	3023094	1411526
5km	90%	20000	2	195	4317299	546061	3717063	1543770
5km	90%	20000	2	234	2610573	384719	2198176	1197112
5km	90%	20000	2	254	3762609	491406	3237957	1503567
5km	90%	20000	2	313	4899102	592009	4279284	1990123
5km	90%	20000	2	191	4046730	530464	3474638	1640835
5km	90%	20000	2	264	3905599	515203	3339183	1700623
5km	90%	20000	2	213	3474096	511184	2913683	1457827
5km	90%	20000	2	235	4303228	520904	3747705	1637751
5km	90%	20000	2	275	3757627	458487	3250123	1693658
5km	90%	20000	2	243	4420117	621300	3737114	1644444
5km	90%	20000	2	200	2782518	355379	2405216	1525876
5km	90%	20000	2	297	3826236	484816	3302424	1525327
5km	90%	20000	2	181	3346403	481833	2847063	1352081
5km	90%	20000	2	242	3962415	559709	3371398	1559518
5km	90%	20000	2	162	3228539	472486	2734876	1348354
5km	90%	20000	2	180	3400208	450405	2920989	1307105
5km	90%	20000	2	178	2588669	312098	2230944	1301995
5km	90%	20000	2	254	4790855	630010	4113062	1841944
5km	90%	20000	2	168	5085091	719171	4315189	1565013
5km	90%	20000	2	200	2425976	351356	2062188	1239494
5km	90%	20000	2	195	3022227	424504	2569884	1512927
5km	90%	20000	2	385	5235046	699710	4474277	1839467
5km	90%	20000	2	175	3263929	451090	2762704	1259512
5km	90%	20000	2	246	3857304	551364	3261146	1300459
5km	90%	20000	2	210	4466537	532042	3888001	1567044
5km	90%	20000	2	233	4662775	611314	4008018	1750720
5km	90%	20000	2	195	3927025	600326	3284315	1400687
[truncated: 1 more rows]
