# Supplementary material for: Quantifying the Value of Perfect Information in Emergency Vaccination Campaigns
Source: PLoS Comput Biol. 2017 Feb 16;13(2):e1005318. doi: 10.1371/journal.pcbi.1005318 (PMC5312803; doi:10.1371/journal.pcbi.1005318)
Supplement: S1 Data — (ZIP) [file pcbi.1005318.s013.zip › Data/5km vaccination/data2.txt]

vacc_radius	efficacy	capacity	delay	outbreak_duration	livestock_culled	cattle_culled	sheep_culled	vaccinations
5km	50%	20000	4	355	6375506	834443	5443248	2019632
5km	50%	20000	4	307	6885031	913073	5886350	2364765
5km	50%	20000	4	264	4286948	620096	3604157	1485220
5km	50%	20000	4	326	5201291	732532	4391119	1964517
5km	50%	20000	4	254	4978621	725825	4209355	1536082
5km	50%	20000	4	254	4848398	708368	4080706	1738463
5km	50%	20000	4	318	6493252	761648	5660002	1985519
5km	50%	20000	4	311	6806643	812743	5909775	2109298
5km	50%	20000	4	347	6522028	807642	5635336	2173352
5km	50%	20000	4	283	6771966	829036	5859296	2069141
5km	50%	20000	4	226	4539002	635121	3855606	1493395
5km	50%	20000	4	339	6511419	823183	5604258	2064432
5km	50%	20000	4	234	5100322	734378	4300118	1481306
5km	50%	20000	4	304	6950760	845963	6050230	2135253
5km	50%	20000	4	280	5163464	657207	4463693	1699085
5km	50%	20000	4	245	6044776	762021	5207409	1690833
5km	50%	20000	4	268	5346786	731588	4534404	1657794
5km	50%	20000	4	237	6022870	847038	5096822	1909695
5km	50%	20000	4	230	4833984	729191	4049259	1703666
5km	50%	20000	4	311	7097033	934168	6076680	2433581
5km	50%	20000	4	237	4783976	694279	4030454	1593946
5km	50%	20000	4	372	5616123	757719	4768704	1706875
5km	50%	20000	4	321	6584685	838807	5657336	2321508
5km	50%	20000	4	241	4822843	752615	4011330	1664797
5km	50%	20000	4	477	5896986	788684	5056003	2275287
5km	50%	20000	4	219	5610755	731685	4817884	1800411
5km	50%	20000	4	339	5744921	713751	4990616	1838790
5km	50%	20000	4	286	5850298	826649	4964268	1957274
5km	50%	20000	4	278	4676776	677437	3924708	1677406
5km	50%	20000	4	295	4361695	601710	3705785	1506300
5km	50%	20000	4	321	6491204	846748	5582543	2002156
5km	50%	20000	4	249	5656825	796117	4772620	1763174
5km	50%	20000	4	258	5659230	784908	4820354	1990474
5km	50%	20000	4	213	5579409	783452	4725341	1742018
5km	50%	20000	4	230	5691130	782582	4797736	2012761
5km	50%	20000	4	274	6041082	881805	5068168	1986522
5km	50%	20000	4	266	4829546	690800	4103346	1593020
5km	50%	20000	4	246	5647221	792950	4795110	2172045
5km	50%	20000	4	246	4540632	619535	3854241	1579427
5km	50%	20000	4	267	5950834	735210	5154676	1954823
5km	50%	20000	4	238	6469090	906413	5481185	2182497
5km	50%	20000	4	247	5368905	734995	4565916	1610960
5km	50%	20000	4	308	5221137	719428	4428707	1790491
5km	50%	20000	4	271	5327830	747402	4518468	1867639
5km	50%	20000	4	476	5390603	690142	4653264	1770694
5km	50%	20000	4	276	7077622	929692	6065015	2413441
5km	50%	20000	4	379	6637416	853406	5700236	2429450
5km	50%	20000	4	382	5197261	739368	4383795	1801565
5km	50%	20000	4	217	5950140	844190	5026176	1833074
5km	50%	20000	4	240	5243847	667880	4516224	1839948
5km	50%	20000	4	281	5040987	816793	4193141	1768675
5km	50%	20000	4	257	4776095	656806	4067281	1647199
5km	50%	20000	4	363	6965901	889403	5989805	2464289
5km	50%	20000	4	263	5011416	718440	4215547	1620300
5km	50%	20000	4	276	6239703	873142	5291040	2213879
5km	50%	20000	4	295	5372582	776510	4503269	1689395
5km	50%	20000	4	294	4598426	662414	3873650	1556959
5km	50%	20000	4	396	6437464	738566	5633864	2078642
5km	50%	20000	4	237	4975763	761016	4163450	1613055
5km	50%	20000	4	261	6673213	901125	5704461	2111328
5km	50%	20000	4	374	6761975	780803	5917477	2047852
5km	50%	20000	4	246	5414988	709806	4653369	1763236
5km	50%	20000	4	404	6344291	797831	5481159	2284020
5km	50%	20000	4	368	7095360	949041	6069434	2449137
5km	50%	20000	4	250	5172770	749516	4343142	1850442
5km	50%	20000	4	243	4758753	667908	4042887	1522680
5km	50%	20000	4	221	4665584	674245	3945553	1452920
5km	50%	20000	4	262	6657473	1012450	5541965	2101878
5km	50%	20000	4	253	4856875	673978	4127841	1585558
5km	50%	20000	4	285	7029296	842309	6123455	2298445
5km	50%	20000	4	372	6314203	775302	5473464	2085504
5km	50%	20000	4	266	7619643	978858	6567539	2287456
5km	50%	20000	4	315	6482692	832840	5548927	2255820
5km	50%	20000	4	245	6359360	810437	5483180	1972099
5km	50%	20000	4	354	7028884	900193	6069127	2420864
5km	50%	20000	4	346	6987945	893029	6002436	2243645
5km	50%	20000	4	238	5140414	739945	4333866	1654504
5km	50%	20000	4	320	4959802	749263	4116117	1913810
5km	50%	20000	4	349	6977709	852869	6025174	2603012
5km	50%	20000	4	254	5870783	820992	4981831	2191619
5km	50%	20000	4	248	4761150	683766	4013400	1633172
5km	50%	20000	4	371	6391736	910790	5368138	2236936
5km	50%	20000	4	217	5577894	800426	4697054	1753171
5km	50%	20000	4	216	4872452	688181	4095245	1658184
5km	50%	20000	4	310	5611171	788819	4765905	1901591
5km	50%	20000	4	279	5876580	726184	5081729	1785298
5km	50%	20000	4	287	4655808	634757	3971929	1681322
5km	50%	20000	4	372	5143338	720740	4359420	1941474
5km	50%	20000	4	405	5710817	784801	4857022	2061369
5km	50%	20000	4	282	6468448	798238	5630256	1949342
5km	50%	20000	4	247	7334133	930040	6312650	2257863
5km	50%	20000	4	314	6001880	790655	5141471	2077748
5km	50%	20000	4	304	5469709	743365	4670726	2069162
5km	50%	20000	4	309	6174424	776613	5333193	1945420
5km	50%	20000	4	254	5733924	812207	4850721	1994204
5km	50%	20000	4	353	5818614	850854	4906400	2143789
5km	50%	20000	4	249	5423779	774467	4560226	1681500
5km	50%	20000	4	224	5323165	779652	4484433	1634756
5km	50%	20000	4	218	4618730	669689	3885239	1503992
5km	50%	20000	4	213	5717494	830381	4813168	2046494
5km	50%	20000	4	268	5539115	705163	4772438	1935495
5km	50%	20000	4	321	4918790	681930	4174338	1583611
5km	50%	20000	4	254	7415092	907213	6431585	2294100
5km	50%	20000	4	265	5206560	764846	4388768	1581936
5km	50%	20000	4	342	6131350	732296	5311109	1979363
5km	50%	20000	4	277	5270713	772698	4452364	1857825
5km	50%	20000	4	326	6582030	874487	5642519	2292791
5km	50%	20000	4	228	4940410	764255	4092436	1834959
5km	50%	20000	4	343	5620604	758244	4804862	1929647
5km	50%	20000	4	284	6101136	874367	5146001	2387329
5km	50%	20000	4	225	5205942	737237	4410004	1843149
5km	50%	20000	4	239	5920664	811078	5047755	1923605
5km	50%	20000	4	305	5374730	776556	4540338	1738069
5km	50%	20000	4	227	5336787	750640	4526713	1765618
5km	50%	20000	4	198	4862653	690264	4126423	1670144
5km	50%	20000	4	258	5794093	810090	4922539	1984031
5km	50%	20000	4	298	5229089	714816	4455803	1712494
5km	50%	20000	4	276	7002262	939127	5964355	2466147
5km	50%	20000	4	320	5572056	711713	4792435	1815190
5km	50%	20000	4	368	6931823	938682	5894014	2299634
5km	50%	20000	4	323	5402607	806477	4527666	1890601
5km	50%	20000	4	227	5347803	691429	4592142	1837077
5km	50%	20000	4	225	5780375	831516	4892593	2073387
5km	50%	20000	4	218	6350138	759336	5486764	1939810
5km	50%	20000	4	263	5190058	736092	4399945	1681773
5km	50%	20000	4	309	7212700	946646	6184647	2485440
5km	50%	20000	4	411	7293664	876662	6311606	2165383
5km	50%	20000	4	301	5657359	797204	4801362	2165413
5km	50%	20000	4	234	4863221	688212	4125001	1632132
5km	50%	20000	4	333	6196062	781026	5329599	2154430
5km	50%	20000	4	309	5396054	794453	4533725	1990098
5km	50%	20000	4	386	7314235	937990	6307256	2486110
5km	50%	20000	4	252	5661885	824216	4756394	1860639
5km	50%	20000	4	232	5767928	804655	4896107	1872534
5km	50%	20000	4	271	5276900	799002	4410975	1777105
5km	50%	20000	4	271	5969852	796903	5103272	2130973
5km	50%	20000	4	419	5513530	784073	4653227	1884671
5km	50%	20000	4	283	7516341	1015404	6404007	2354753
5km	50%	20000	4	221	5070411	718686	4254121	1670112
5km	50%	20000	4	282	4507592	623872	3828612	1972470
5km	50%	20000	4	302	5770843	800698	4894201	1760436
5km	50%	20000	4	271	6842424	847460	5934084	2406357
5km	50%	20000	4	264	4760969	658188	4025666	1497752
5km	50%	20000	4	375	5748658	695465	4994856	2100143
5km	50%	20000	4	270	5229883	675857	4496781	1744487
5km	50%	20000	4	299	6288330	810861	5392486	2151943
5km	50%	20000	4	248	4902067	659582	4193079	1817915
5km	50%	20000	4	270	6586420	845789	5642058	2329156
5km	50%	20000	4	250	5711491	792844	4862964	1813318
5km	50%	20000	4	378	6375916	838810	5463386	2228630
5km	50%	20000	4	329	6594576	915049	5612544	2296563
5km	50%	20000	4	301	6990294	918659	5985061	2299051
5km	50%	20000	4	253	5655776	771109	4829958	1728002
5km	50%	20000	4	470	4655031	686512	3870604	1684177
5km	50%	20000	4	302	5517694	790002	4655251	2101398
5km	50%	20000	4	297	6264577	793791	5398623	1936863
5km	50%	20000	4	254	5020432	664175	4312920	1880598
5km	50%	20000	4	270	4991062	715808	4190125	1690154
5km	50%	20000	4	297	6516556	779863	5676247	1929957
5km	50%	20000	4	313	5517275	842203	4633896	2026076
5km	50%	20000	4	301	6101911	973455	5032709	2396020
5km	50%	20000	4	266	7953391	1065332	6803677	2547755
5km	50%	20000	4	328	5312430	786964	4441673	1927758
5km	50%	20000	4	275	5420346	786278	4573568	1822319
5km	50%	20000	4	263	5016050	694317	4258527	1686939
5km	50%	20000	4	283	6199932	747984	5409670	1782953
5km	50%	20000	4	277	5657287	832625	4761889	1954301
5km	50%	20000	4	394	6613780	874987	5630576	2462998
5km	50%	20000	4	286	6114461	822935	5208013	1970649
5km	50%	20000	4	204	5282217	766448	4470017	1738519
5km	50%	20000	4	245	5036137	723692	4261983	1517355
5km	50%	20000	4	260	5402506	690958	4639262	1763648
5km	50%	20000	4	334	6364560	776197	5506410	2099826
5km	50%	20000	4	395	6687222	868455	5753210	2415616
5km	50%	20000	4	268	6310569	826042	5396750	1974938
5km	50%	20000	4	363	4393383	615281	3735489	1482977
5km	50%	20000	4	288	5652992	831900	4766778	1894389
5km	50%	20000	4	259	6555598	869827	5623093	2282762
5km	50%	20000	4	260	4466955	673722	3726353	1866765
5km	50%	20000	4	344	6154343	828392	5278471	1971289
5km	50%	20000	4	340	4654394	611697	3989736	1718189
5km	50%	20000	4	236	5490742	735364	4641902	1874984
5km	50%	20000	4	214	5662872	848044	4764222	1768904
5km	50%	20000	4	303	6681662	794134	5789595	2184201
5km	50%	20000	4	350	4983962	709372	4198744	1718826
5km	50%	20000	4	195	4854013	754523	4051867	1564402
5km	50%	20000	4	306	6173468	831803	5295031	2123749
5km	50%	20000	4	353	6135127	804007	5259232	2197171
5km	50%	20000	4	323	6906568	826163	6014742	2148997
5km	50%	20000	4	252	6512131	828733	5603156	2029907
5km	50%	20000	4	311	5389923	730881	4587687	1698340
5km	50%	20000	4	278	6511806	795038	5641447	2029570
5km	50%	20000	4	258	5080662	787179	4223379	1574294
5km	50%	20000	4	355	6056320	730246	5274862	2143419
5km	50%	20000	4	347	5510194	775446	4678023	1792943
5km	50%	20000	4	265	5637337	790934	4783470	1925285
5km	50%	20000	4	219	4862470	656586	4147999	1644610
5km	50%	20000	4	268	4739555	657587	4017110	1672049
5km	50%	20000	4	290	5617527	701723	4840256	1723432
5km	50%	20000	4	319	4963842	653989	4255996	1610860
5km	50%	20000	4	287	6117917	903996	5147915	1992248
5km	50%	20000	4	266	4157975	584925	3514644	1543858
5km	50%	20000	4	198	5746766	795906	4873061	1904257
5km	50%	20000	4	260	5833279	778788	4970303	2069324
5km	50%	20000	4	239	5007522	687720	4271301	1828361
5km	50%	20000	4	368	4793328	641716	4078329	1670779
5km	50%	20000	4	274	5184413	659492	4468628	1708588
5km	50%	20000	4	220	6229304	901474	5229695	2209241
5km	50%	20000	4	271	7470725	868773	6515573	2468391
5km	50%	20000	4	451	5731952	760221	4893697	1747974
5km	50%	20000	4	347	6532963	851694	5602134	1995364
5km	50%	20000	4	284	6219096	906989	5242594	2167266
5km	50%	20000	4	242	5772099	753411	4951542	2258092
5km	50%	20000	4	214	4877529	707760	4114417	1650102
5km	50%	20000	4	352	6280440	882703	5335422	2220289
5km	50%	20000	4	293	6053931	766889	5222195	2082475
5km	50%	20000	4	285	6492405	803430	5629265	2461349
5km	50%	20000	4	464	4682236	692182	3897540	1678496
5km	50%	20000	4	247	4569206	684744	3839991	1664659
5km	50%	20000	4	286	5456582	675061	4722509	1890082
5km	50%	20000	4	324	4948930	669683	4200406	1720343
5km	50%	20000	4	453	6793936	859052	5846787	2393892
5km	50%	20000	4	222	5980114	821528	5085539	1824928
5km	50%	20000	4	242	5486052	772192	4645373	2101375
5km	50%	20000	4	394	5424472	676744	4708430	1860152
5km	50%	20000	4	244	4724569	698213	3968002	1787687
5km	50%	20000	4	460	6400439	777497	5545493	2284563
5km	50%	20000	4	338	6843529	863313	5923873	2231705
5km	50%	20000	4	334	5936994	765019	5095265	2101361
5km	50%	20000	4	271	6112779	884446	5168031	1816788
5km	50%	20000	4	215	4887084	672879	4158518	1558055
5km	50%	20000	4	327	5319659	720128	4518108	1696866
5km	50%	20000	4	279	5363278	768859	4549655	1703769
5km	50%	20000	4	416	5976504	836080	5028099	2233419
5km	50%	20000	4	323	4885973	674831	4154735	1664497
5km	50%	20000	4	290	5357175	703181	4578953	1707703
5km	50%	20000	4	280	6519927	800505	5624727	2167331
5km	50%	20000	4	253	5763657	834523	4858864	1999101
5km	50%	20000	4	318	5366317	718462	4599369	1952393
5km	50%	20000	4	268	5860328	755616	5038916	1919966
5km	50%	20000	4	251	5886830	824546	4964005	1763366
5km	50%	20000	4	230	5442140	764888	4594776	1690262
5km	50%	20000	4	225	5481008	685519	4742215	1690637
5km	50%	20000	4	336	5471393	675537	4730762	2040684
5km	50%	20000	4	329	6727900	809854	5803396	2262685
5km	50%	20000	4	398	5527776	740757	4726454	1823260
5km	50%	20000	4	272	6723212	967163	5657796	2449064
5km	50%	20000	4	214	4945651	791585	4083197	1772660
5km	50%	20000	4	231	5886625	826838	4982667	2087689
5km	50%	20000	4	244	5815022	783596	4951159	1841614
5km	50%	20000	4	385	7079881	840825	6131398	2347239
5km	50%	20000	4	318	5345248	741119	4526485	1947525
5km	50%	20000	4	236	4814499	705518	4047662	1862232
5km	50%	20000	4	268	5133404	738020	4348846	1611972
5km	50%	20000	4	389	5699553	868975	4752334	2125001
5km	50%	20000	4	291	6985736	924131	5974603	2358803
5km	50%	20000	4	311	5028279	744509	4221322	1940841
5km	50%	20000	4	315	6898628	868742	5955819	2330783
5km	50%	20000	4	306	6131782	861285	5189528	2239037
5km	50%	20000	4	275	4957776	666073	4254320	1608663
5km	50%	20000	4	336	7032682	827140	6133949	2156968
5km	50%	20000	4	235	5216685	765437	4404824	1756174
5km	50%	20000	4	272	6452418	857381	5508847	2051908
5km	50%	20000	4	345	4949398	661018	4225583	1717602
5km	50%	20000	4	244	5566809	784379	4721771	1706099
5km	50%	20000	4	408	6463652	783810	5623945	2013293
5km	50%	20000	4	257	5325413	705609	4561452	1753327
5km	50%	20000	4	234	5018040	709117	4244975	1650220
5km	50%	20000	4	286	6264100	862744	5337766	2185469
5km	50%	20000	4	238	5992283	804319	5137614	1966736
5km	50%	20000	4	369	6377260	808737	5514951	2205603
5km	50%	20000	4	248	6078007	788544	5236031	2140773
5km	50%	20000	4	328	4515881	629322	3842455	1612464
5km	50%	20000	4	231	6174193	956077	5132284	2130479
5km	50%	20000	4	268	4469914	616846	3788602	1608510
5km	50%	20000	4	379	6621514	870097	5679393	2189563
5km	50%	20000	4	290	5500831	782653	4631270	2056446
5km	50%	20000	4	284	5229277	651439	4513278	1905640
5km	50%	20000	4	340	6424104	908272	5451785	1912221
5km	50%	20000	4	294	4385193	624082	3728001	1537184
5km	50%	20000	4	225	4341654	602392	3682717	1568675
5km	50%	20000	4	275	5030486	691549	4289525	1571963
5km	50%	20000	4	327	4483496	609257	3834915	1494874
5km	50%	20000	4	286	6790166	918102	5782224	2188679
5km	50%	20000	4	343	6385870	790320	5520742	2141332
5km	50%	20000	4	280	5509676	698780	4720259	1720681
5km	50%	20000	4	266	5456526	712184	4678703	1862902
5km	50%	20000	4	290	6552649	902617	5565094	2364495
5km	50%	20000	4	307	5828461	738222	5024398	2006030
5km	50%	20000	4	235	5487475	764702	4663344	1969239
5km	50%	20000	4	429	6887371	959494	5834017	2502268
5km	50%	20000	4	289	5899607	779338	5061711	2073975
5km	50%	20000	4	259	5339580	816100	4440909	1786954
5km	50%	20000	4	292	4934575	696195	4186449	1453002
5km	50%	20000	4	248	4219093	610606	3562597	1505813
5km	50%	20000	4	298	4891274	696434	4134087	1606969
5km	50%	20000	4	356	5592408	746222	4791252	2022966
5km	50%	20000	4	268	5407730	812525	4496015	1899585
5km	50%	20000	4	280	4523500	660373	3800267	1602665
5km	50%	20000	4	501	5565979	681974	4821879	1863871
5km	50%	20000	4	257	5306081	764436	4480079	1633530
5km	50%	20000	4	266	5271928	693046	4538582	1875090
5km	50%	20000	4	225	4981590	696931	4190724	1552269
5km	50%	20000	4	304	7558267	1014258	6450193	2628905
5km	50%	20000	4	275	4877194	663947	4133042	1699706
5km	50%	20000	4	295	5733086	732931	4911885	1978608
5km	50%	20000	4	247	5490258	755592	4696443	1713048
5km	50%	20000	4	286	4675189	613856	4007042	1594363
5km	50%	20000	4	360	4983528	750570	4177788	1730409
5km	50%	20000	4	379	6511261	839262	5618684	2216900
5km	50%	20000	4	232	5437835	774800	4597885	1764404
5km	50%	20000	4	221	4989545	707760	4205074	1632162
5km	50%	20000	4	298	5542771	765739	4705086	1988961
5km	50%	20000	4	251	5345494	746287	4539514	1779977
5km	50%	20000	4	250	4769213	748715	3962100	1714885
5km	50%	20000	4	310	4455988	635399	3757520	1464626
5km	50%	20000	4	308	5201300	760140	4376321	1859345
5km	50%	20000	4	258	6635272	946194	5613273	2245907
5km	50%	20000	4	238	4982473	655263	4285895	1621304
5km	50%	20000	4	370	6553021	854814	5640208	2170719
5km	50%	20000	4	271	4648559	636536	3945752	1648344
5km	50%	20000	4	258	5012796	718233	4261932	1611657
5km	50%	20000	4	279	5256283	796378	4407703	2081942
5km	50%	20000	4	399	6523554	860794	5570505	2119419
5km	50%	20000	4	317	5066304	704607	4287836	1743636
5km	50%	20000	4	306	5905999	767934	5047093	1930276
5km	50%	20000	4	196	4930282	748156	4104365	1560539
5km	50%	20000	4	257	4752449	635665	4066539	1636819
5km	50%	20000	4	243	5316582	821238	4436921	1740576
5km	50%	20000	4	293	6576229	872022	5629522	2389903
5km	50%	20000	4	331	6219065	864425	5299167	2034866
5km	50%	20000	4	342	6212241	758457	5378956	2095138
5km	50%	20000	4	189	5073098	751111	4263258	1629283
5km	50%	20000	4	221	4543757	627148	3849242	1659428
5km	50%	20000	4	387	7261461	862382	6294789	2316075
5km	50%	20000	4	332	5977806	694440	5235752	1881642
5km	50%	20000	4	272	5117832	726435	4330232	1637717
5km	50%	20000	4	396	7501583	948512	6488678	2349652
5km	50%	20000	4	392	6990896	999279	5896005	2367705
5km	50%	20000	4	331	3798264	555784	3197326	1489770
5km	50%	20000	4	459	6975812	862430	6062188	2444559
5km	50%	20000	4	395	7285854	904700	6267770	2382735
5km	50%	20000	4	260	5056123	678884	4311725	1580158
5km	50%	20000	4	258	4737696	654741	4021577	1537424
5km	50%	20000	4	329	5888576	865190	4965333	2039955
5km	50%	20000	4	215	4989666	731726	4185444	1765134
5km	50%	20000	4	244	4824332	710923	4060501	1806395
5km	50%	20000	4	230	4906983	741610	4113649	1830209
5km	50%	20000	4	477	6627683	810641	5752358	2239244
5km	50%	20000	4	361	6622079	772177	5771554	2257633
5km	50%	20000	4	257	6201223	765965	5383135	1873505
5km	50%	20000	4	528	6281618	826468	5384563	1962263
5km	50%	20000	4	253	4943371	642258	4234675	1697827
5km	50%	20000	4	239	4666248	657101	3962661	1398985
5km	50%	20000	4	328	6574328	778637	5739260	2108462
5km	50%	20000	4	277	5866661	867937	4903030	2105639
5km	50%	20000	4	365	3943444	531635	3372020	1465344
5km	50%	20000	4	240	4215530	622541	3541797	1455924
5km	50%	20000	4	260	6790429	803494	5889195	2174462
5km	50%	20000	4	499	7018487	944220	5986945	2441602
5km	50%	20000	4	319	5884365	777270	5064884	2199192
5km	50%	20000	4	260	6085282	801581	5226011	2064941
5km	50%	20000	4	288	4919528	721621	4149463	1673219
5km	50%	20000	4	314	6826509	842122	5898511	2176742
5km	50%	20000	4	386	6139802	840336	5231294	1736503
5km	50%	20000	4	360	6090596	824737	5188461	2225400
5km	50%	20000	4	215	4893457	690093	4152125	1575260
5km	50%	20000	4	268	5149366	710830	4363175	1712257
5km	50%	20000	4	286	5667923	768206	4825609	1882098
5km	50%	20000	4	220	4511437	644019	3784226	1473123
5km	50%	20000	4	255	5265619	741066	4459689	1595201
5km	50%	20000	4	346	5576241	723873	4801388	2031334
5km	50%	20000	4	267	5707565	748438	4900874	2006655
5km	50%	20000	4	407	5665801	809545	4781437	2079125
5km	50%	20000	4	278	6485518	789599	5642414	2042882
5km	50%	20000	4	277	6495749	846912	5579124	2041116
5km	50%	20000	4	473	6668255	849915	5715764	2580796
5km	50%	20000	4	210	4282186	624348	3611708	1512074
5km	50%	20000	4	296	6177047	916959	5180382	2075947
5km	50%	20000	4	241	5260257	806192	4393775	1668968
5km	50%	20000	4	248	6334842	850528	5389151	2044343
5km	50%	20000	4	270	5449997	724436	4651802	1635409
5km	50%	20000	4	328	6334299	840787	5421033	1923668
5km	50%	20000	4	252	5939157	824144	5062986	2046647
5km	50%	20000	4	468	5335447	645838	4627945	1993134
5km	50%	20000	4	256	7083302	905784	6117607	2020651
5km	50%	20000	4	295	6967485	821300	6079289	2238691
5km	50%	20000	4	254	4917315	735254	4125420	1561856
5km	50%	20000	4	394	5473295	745128	4657868	1741014
5km	50%	20000	4	244	5028142	679747	4281268	1570954
5km	50%	20000	4	362	6087207	815674	5207616	2058374
5km	50%	20000	4	260	6369329	870993	5444290	2009123
5km	50%	20000	4	296	4922369	696540	4173310	1614544
5km	50%	20000	4	303	6570845	857517	5644230	2221600
5km	50%	20000	4	250	4668249	699287	3915275	1545451
5km	50%	20000	4	224	5213370	778796	4382324	1669190
5km	50%	20000	4	239	6939227	900503	5934460	2189208
5km	50%	20000	4	601	6960841	876302	6013285	2228399
5km	50%	20000	4	285	4839652	692653	4080011	1799562
5km	50%	20000	4	300	4527784	657287	3827479	1803813
5km	50%	20000	4	264	5225337	755589	4407408	1725062
5km	50%	20000	4	334	6122581	805382	5255465	1967951
5km	50%	20000	4	272	5083362	737824	4285116	1718978
5km	50%	20000	4	246	5480707	769344	4629499	1781329
5km	50%	20000	4	294	5908233	766144	5094988	1924189
5km	50%	20000	4	225	6448436	830785	5553076	1862713
5km	50%	20000	4	247	5258709	703174	4463458	1844479
5km	50%	20000	4	263	5234653	758604	4409064	1750257
5km	50%	20000	4	292	4381836	612622	3703426	1450718
5km	50%	20000	4	299	4917506	658240	4208432	1715527
5km	50%	20000	4	442	6910083	901732	5922453	2608243
5km	50%	20000	4	327	5305683	759849	4478066	1795429
5km	50%	20000	4	237	5362567	757385	4533073	1701711
5km	50%	20000	4	378	6046768	770836	5213926	1986264
5km	50%	20000	4	249	5615989	839560	4722868	1878272
5km	50%	20000	4	195	4805069	670980	4081087	1601392
5km	50%	20000	4	225	5686860	807331	4812352	1721492
5km	50%	20000	4	225	7435631	977737	6367252	2219106
5km	50%	20000	4	215	5119278	709798	4354989	1549030
5km	50%	20000	4	320	5516666	826107	4580357	2028975
5km	50%	20000	4	379	5023132	745328	4182105	1953915
5km	50%	20000	4	325	7784786	975811	6699329	2665668
5km	50%	20000	4	333	6292193	816669	5416551	2051353
5km	50%	20000	4	290	5565258	789267	4693703	2072856
5km	50%	20000	4	343	4869606	694257	4101494	1756419
5km	50%	20000	4	236	4602604	649907	3899439	1776696
5km	50%	20000	4	265	4998677	626895	4325318	1954620
5km	50%	20000	4	296	5420879	705568	4630834	2029708
5km	50%	20000	4	244	5046224	697398	4306451	1839515
5km	50%	20000	4	211	4727334	632340	4035389	1702395
5km	50%	20000	4	219	5170983	683090	4433117	1399737
5km	50%	20000	4	424	5265365	734936	4434052	1947017
5km	50%	20000	4	294	5220758	725142	4410923	1692557
5km	50%	20000	4	295	6237220	787338	5378462	1899144
5km	50%	20000	4	214	4363301	564029	3769000	1430925
5km	50%	20000	4	287	4810811	660520	4084376	1552219
5km	50%	20000	4	311	4593473	625272	3897377	1643021
5km	50%	20000	4	257	6242709	914188	5254829	2274438
5km	50%	20000	4	281	7185744	920644	6183097	2570763
5km	50%	20000	4	291	5987912	760316	5175434	2184370
5km	50%	20000	4	278	5659299	722451	4875114	1813768
5km	50%	20000	4	255	4671933	689115	3930588	1659742
5km	50%	20000	4	342	5241734	733061	4446545	1781745
5km	50%	20000	4	424	6061589	755554	5243756	2184518
5km	50%	20000	4	280	4898187	729568	4114383	1649078
5km	50%	20000	4	329	6030459	732648	5224013	1893335
5km	50%	20000	4	299	7801075	1039781	6689753	2387569
5km	50%	20000	4	206	5519274	813817	4645569	1688815
5km	50%	20000	4	283	5054890	797569	4146258	2078138
5km	50%	20000	4	232	4111783	630887	3437581	1358700
5km	50%	20000	4	265	4986199	666848	4211539	1624852
5km	50%	20000	4	322	4957995	679708	4219750	1582015
5km	50%	20000	4	284	6120352	744872	5321628	2043382
5km	50%	20000	4	345	7064572	801994	6195043	2385097
5km	50%	20000	4	223	5182388	772764	4363148	1557167
5km	50%	20000	4	314	5617185	752596	4772729	2214508
5km	50%	20000	4	263	6279095	770418	5471543	1995509
5km	50%	20000	4	289	6939070	873130	5989514	2144284
5km	50%	20000	4	260	5448759	760800	4596085	1688060
5km	50%	20000	4	212	5041327	715127	4250601	1641593
5km	50%	20000	4	232	6004276	876742	5037941	2110897
5km	50%	20000	4	216	4946364	693046	4199108	1528132
5km	50%	20000	4	308	7088317	946502	6065604	2243179
5km	50%	20000	4	382	4777579	629879	4087598	1661832
5km	50%	20000	4	212	5876825	842320	4973629	1676251
5km	50%	20000	4	224	4739638	636623	4039788	1454872
5km	50%	20000	4	254	6961606	852336	6029805	2217856
5km	50%	20000	4	219	5735695	840355	4823573	1973154
5km	50%	20000	4	286	5043761	661134	4321186	1561444
5km	50%	20000	4	354	5004569	578078	4374542	1882029
5km	50%	20000	4	258	5629920	828628	4747737	1913162
5km	50%	20000	4	271	5817181	765895	5017105	2035626
5km	50%	20000	4	201	5855509	707332	5090663	1679850
5km	50%	20000	4	285	4630290	635145	3951045	1572201
5km	50%	20000	4	275	4853342	672614	4119301	1790942
5km	50%	20000	4	272	4941527	679093	4215450	1643663
5km	50%	20000	4	330	5960014	717090	5160356	1958529
5km	50%	20000	4	296	4660765	711106	3877590	1598018
5km	50%	20000	4	228	5804337	808385	4927975	1914165
5km	50%	20000	4	325	6684103	883932	5731328	2047179
5km	50%	20000	4	251	5199379	692959	4442528	1716324
5km	50%	20000	4	260	5400781	757111	4580652	1774303
5km	50%	20000	4	256	5586759	729994	4792536	1984568
5km	50%	20000	4	262	5846963	752141	5023222	1747063
5km	50%	20000	4	345	4989590	676630	4249231	1728057
5km	50%	20000	4	288	6966568	918671	5977688	2127287
5km	50%	20000	4	350	5675511	771321	4818536	1846120
5km	50%	20000	4	198	4487117	623785	3809827	1594978
5km	50%	20000	4	311	5376136	654802	4673579	1743121
5km	50%	20000	4	237	5527724	769382	4701983	1931652
5km	50%	20000	4	195	5076426	756110	4264532	1602132
5km	50%	20000	4	286	7420907	940520	6396841	2248528
5km	50%	20000	4	389	5965752	756394	5143433	2013018
5km	50%	20000	4	272	5204598	747222	4386209	1905829
5km	50%	20000	4	224	5438064	756092	4602524	1974801
5km	50%	20000	4	265	8183908	1065492	7049199	2465320
5km	50%	20000	4	274	6621102	866228	5683013	2237244
5km	50%	20000	4	235	6389567	839695	5476031	2159349
5km	50%	20000	4	259	5293342	745678	4483778	1890058
5km	50%	20000	4	240	4715899	662709	4006951	1509389
5km	50%	20000	4	313	6289090	869333	5345545	2375669
5km	50%	20000	4	301	6185855	719828	5419731	2129618
5km	50%	20000	4	318	7040549	901651	6068729	2234113
5km	50%	20000	4	328	6313515	842324	5382681	2095483
5km	50%	20000	4	189	3933199	584365	3309708	1380925
5km	50%	20000	4	281	6070587	803325	5175567	2356979
5km	50%	20000	4	250	6694049	847022	5762447	2252232
5km	50%	20000	4	291	7317131	1005889	6195821	2619726
5km	50%	20000	4	305	5866719	799288	5008304	1996610
5km	50%	20000	4	259	5864209	801905	5001085	1784126
5km	50%	20000	4	200	4849541	691407	4094652	1502475
5km	50%	20000	4	250	5078564	665160	4342408	1776273
5km	50%	20000	4	287	4637451	660238	3927157	1656192
5km	50%	20000	4	317	4826869	708064	4064268	1793516
5km	50%	20000	4	392	6696029	829016	5810821	2080787
5km	50%	20000	4	236	4925614	719641	4158077	1496020
5km	50%	20000	4	332	4588565	638804	3896142	1584654
5km	50%	20000	4	374	6910388	898154	5900148	2362668
5km	50%	20000	4	281	4903980	732204	4116092	1861371
5km	50%	20000	4	226	5177247	755904	4347258	1682312
5km	50%	20000	4	410	7249949	888098	6268497	2097744
5km	50%	20000	4	241	5485303	755699	4656403	1884722
5km	50%	20000	4	370	6784644	869762	5837319	2354252
5km	50%	20000	4	317	4310995	623040	3646371	1522560
5km	50%	20000	4	427	6008547	797341	5135862	2221159
5km	50%	20000	4	257	5053619	728028	4261374	1870197
5km	50%	20000	4	265	5180288	768991	4333672	1949637
5km	50%	20000	4	238	7512070	985671	6457323	2345129
5km	50%	20000	4	306	5082930	753105	4245578	1726557
5km	50%	20000	4	219	4823148	720042	4043821	1713397
5km	50%	20000	4	377	6289166	891951	5338889	1981203
5km	50%	20000	4	332	4539388	625585	3844625	1475650
5km	50%	20000	4	206	6002710	804732	5120811	2002660
5km	50%	20000	4	206	5259781	810005	4385159	1721005
5km	50%	20000	4	291	6664516	764811	5775001	2096639
5km	50%	20000	4	345	5803971	851311	4886448	1933669
5km	50%	20000	4	335	5499347	675864	4771384	1811819
5km	50%	20000	4	264	4936898	660903	4208481	1610124
5km	50%	20000	4	303	7342915	944683	6340163	2474433
5km	50%	20000	4	297	4844548	650415	4125054	1585320
5km	50%	20000	4	330	6883834	881990	5922137	2200280
5km	50%	20000	4	369	7244359	914277	6221916	2361144
5km	50%	20000	4	307	6159034	794047	5315711	1935769
5km	50%	20000	4	415	5797186	866563	4856586	1895723
5km	50%	20000	4	314	4851720	696994	4106162	1735802
5km	50%	20000	4	192	5118642	715406	4338255	1602394
5km	50%	20000	4	367	7293329	952234	6258863	2387481
5km	50%	20000	4	273	5005461	697895	4242129	1860429
5km	50%	20000	4	221	5576418	747544	4740825	1779548
5km	50%	20000	4	181	3929258	571151	3285389	1360793
5km	50%	20000	4	312	5303066	745849	4500955	1577144
5km	50%	20000	4	264	5595476	762008	4762728	2111000
5km	50%	20000	4	339	6154556	824113	5259009	2088499
5km	50%	20000	4	239	3981104	594098	3327443	1482629
5km	50%	20000	4	274	3977776	553327	3375537	1519163
5km	50%	20000	4	321	6906830	867343	5963367	2472782
5km	50%	20000	4	300	5461289	774765	4623730	1667549
5km	50%	20000	4	245	5140232	793535	4271368	1932490
5km	50%	20000	4	237	5536552	727348	4721861	1711516
5km	50%	20000	4	290	4429143	672136	3692814	1665592
5km	50%	20000	4	344	7470749	923131	6444871	2669866
5km	50%	20000	4	245	4601511	641208	3907060	1748278
5km	50%	20000	4	309	4972780	680532	4212888	1670027
5km	50%	20000	4	328	6058676	852047	5139318	2179357
5km	50%	20000	4	293	5422430	702560	4656821	1720861
5km	50%	20000	4	355	6541533	817543	5643682	2269487
5km	50%	20000	4	326	6684410	850422	5760064	2335195
5km	50%	20000	4	341	5817736	777773	4986042	2120076
5km	50%	20000	4	269	5063770	645117	4365777	1879077
5km	50%	20000	4	366	5389570	788811	4530496	1788248
5km	50%	20000	4	318	6060236	708316	5262987	1993872
5km	50%	20000	4	215	4778871	710265	4025599	1759719
5km	50%	20000	4	259	5709621	726010	4921212	1774961
5km	50%	20000	4	256	5142452	705744	4341202	1711611
5km	50%	20000	4	245	4258424	656066	3554447	1466001
5km	50%	20000	4	208	5779024	816444	4896995	1832774
5km	50%	20000	4	357	6280283	880154	5313969	2316532
5km	50%	20000	4	354	6029433	844138	5116384	2280944
5km	50%	20000	4	518	6616298	796370	5750374	2219113
5km	50%	20000	4	281	6656999	926768	5651074	2296032
5km	50%	20000	4	375	6663611	849155	5746085	2562983
5km	50%	20000	4	319	5807245	711630	5031641	1877141
5km	50%	20000	4	295	4700893	660867	3997593	1526717
5km	50%	20000	4	294	5277225	700099	4518693	1814342
5km	50%	20000	4	309	7236975	936838	6239401	2306463
5km	50%	20000	4	286	4411013	628742	3739083	1661087
5km	50%	20000	4	283	4762840	700496	4018184	1630939
5km	50%	20000	4	232	5222075	738143	4351934	1710826
5km	50%	20000	4	279	6249123	838902	5326503	2362980
5km	50%	20000	4	313	5758605	686099	4997334	1878949
5km	50%	20000	4	337	6309408	842333	5388638	2214402
5km	50%	20000	4	217	5140155	740674	4327604	1568937
5km	50%	20000	4	472	6602450	842208	5691076	2360307
5km	50%	20000	4	245	4863277	638132	4177599	1581028
5km	50%	20000	4	258	4723097	665679	4017168	1857182
5km	50%	20000	4	296	4606111	622552	3924622	1722437
5km	50%	20000	4	321	5293771	731750	4508036	1917784
5km	50%	20000	4	227	5160021	715936	4390346	1537188
5km	50%	20000	4	232	4760388	688867	4019837	1680954
5km	50%	20000	4	338	6267446	782288	5435029	1959880
5km	50%	20000	4	268	6114192	734024	5308610	2112949
5km	50%	20000	4	203	5012499	661316	4306930	1523121
5km	50%	20000	4	269	6612396	841463	5694993	2064820
5km	50%	20000	4	307	5895611	808518	5020032	2124562
5km	50%	20000	4	236	5110653	714688	4327082	1621824
5km	50%	20000	4	338	6183876	793755	5313583	2040679
5km	50%	20000	4	329	5998498	780730	5124938	1934366
5km	50%	20000	4	232	4335629	576779	3679206	1550445
5km	50%	20000	4	428	5702544	772252	4838916	2156240
5km	50%	20000	4	375	7089122	920848	6089689	2452026
5km	50%	20000	4	222	5203428	769864	4379275	1820831
5km	50%	20000	4	257	5041582	680624	4288833	1771351
5km	50%	20000	4	291	7117965	875418	6160356	2272658
5km	50%	20000	4	282	6396841	844135	5497220	2254192
5km	50%	20000	4	216	5822450	884548	4862409	1962383
5km	50%	20000	4	364	5680563	779297	4847102	1840110
5km	50%	20000	4	300	7631231	1010329	6441483	2571173
5km	50%	20000	4	223	4868470	713317	4092727	1652922
5km	50%	20000	4	256	5850896	764057	5026109	2021310
5km	50%	20000	4	274	6446552	766912	5616491	1999139
5km	50%	20000	4	243	5108744	726836	4338266	1796668
5km	50%	20000	4	323	5459318	769651	4643821	1906781
5km	50%	20000	4	287	5828323	703410	5066880	1810748
5km	50%	20000	4	301	5031266	694438	4299185	1785402
5km	50%	20000	4	233	4898414	714752	4108866	1707096
5km	50%	20000	4	283	6393097	753412	5582772	2155915
5km	50%	20000	4	288	5551651	712966	4785043	1941926
5km	50%	20000	4	374	6774040	862952	5834504	2300480
5km	50%	20000	4	273	5804233	777405	4976074	1907817
5km	50%	20000	4	362	5145800	764803	4333533	1865567
5km	50%	20000	4	277	5129714	729079	4339338	1829766
5km	50%	20000	4	357	4268035	632942	3579221	1503140
5km	50%	20000	4	348	7999160	1060431	6844446	2926038
5km	50%	20000	4	246	6955964	989020	5868119	2280723
5km	50%	20000	4	260	7062159	924658	6032324	2468888
5km	50%	20000	4	330	5827138	782977	4980629	1764088
5km	50%	20000	4	254	5362374	758341	4564289	1705675
5km	50%	20000	4	272	4714833	617707	4058883	1784911
5km	50%	20000	4	327	4926911	679005	4181279	1724136
5km	50%	20000	4	202	5100121	742129	4293430	1727922
5km	50%	20000	4	227	5440559	810335	4578330	1878597
5km	50%	20000	4	283	6371141	835603	5460205	1807262
5km	50%	20000	4	270	7226891	857824	6306083	2288724
5km	50%	20000	4	230	5087987	733135	4282434	1709726
5km	50%	20000	4	449	6740187	867489	5781595	2376821
5km	50%	20000	4	312	5669111	739491	4868574	1763245
5km	50%	20000	4	305	4552913	622847	3880945	1612419
5km	50%	20000	4	267	4651576	621393	3949104	1657064
5km	50%	20000	4	329	6817618	885114	5864911	2104444
5km	50%	20000	4	235	4555490	641442	3846792	1757901
5km	50%	20000	4	352	7286797	953343	6247720	2569397
5km	50%	20000	4	225	5484071	771877	4647799	1768336
5km	50%	20000	4	310	5865286	808147	4973832	2156208
5km	50%	20000	4	246	4776417	677717	4066198	1474635
5km	50%	20000	4	254	5158915	704331	4399635	1501936
5km	50%	20000	4	233	6982611	898369	5961608	1838835
5km	50%	20000	4	326	7675237	1019993	6580499	2417788
5km	50%	20000	4	237	5563222	814839	4658437	1663837
5km	50%	20000	4	212	4554755	654313	3863669	1481110
5km	50%	20000	4	278	6343590	787773	5492186	1943065
5km	50%	20000	4	310	5698459	740934	4902408	2077606
5km	50%	20000	4	360	7136644	902659	6137473	2460619
5km	50%	20000	4	371	5476884	798187	4605560	2063309
5km	50%	20000	4	363	5708445	802025	4832093	1926149
5km	50%	20000	4	184	4833596	730484	4048084	1563099
5km	50%	20000	4	258	5372357	731414	4556775	1710701
5km	50%	20000	4	216	4888429	747414	4094656	1443862
5km	50%	20000	4	356	5528872	779700	4675123	1935556
5km	50%	20000	4	359	6965024	875557	6023113	2370348
5km	50%	20000	4	277	6304013	831954	5396757	2020470
5km	50%	20000	4	255	5090500	711727	4329568	2055629
5km	50%	20000	4	297	5682724	843329	4775586	2060168
5km	50%	20000	4	345	5057325	713881	4263133	1725027
5km	50%	20000	4	295	4964381	686135	4209646	1626650
5km	50%	20000	4	222	5715764	742190	4906258	1810112
5km	50%	20000	4	213	4371733	625394	3693386	1437102
5km	50%	20000	4	304	5393304	817743	4514986	1982840
5km	50%	20000	4	216	5939546	789857	5098856	1910835
5km	50%	20000	4	290	5387495	765586	4552694	1844714
5km	50%	20000	4	271	4954318	701143	4154793	1701385
5km	50%	20000	4	243	4548845	624550	3805152	1567424
5km	50%	20000	4	380	7087502	912645	6072515	2235880
5km	50%	20000	4	334	5181273	691257	4433256	1548793
5km	50%	20000	4	223	5134880	718066	4322476	1852885
5km	50%	20000	4	319	7222699	909385	6236004	2243171
5km	50%	20000	4	236	4064513	567128	3452891	1452897
5km	50%	20000	4	352	6709544	841060	5808890	2148007
5km	50%	20000	4	281	6823104	940724	5801095	2279158
5km	50%	20000	4	258	4657708	648728	3946508	1474243
5km	50%	20000	4	227	4841144	660596	4117565	1597484
5km	50%	20000	4	406	6152513	735573	5340078	2131826
5km	50%	20000	4	302	6991206	881743	6014671	2377474
5km	50%	20000	4	336	5139320	734674	4348387	1963588
5km	50%	20000	4	294	5486517	761249	4654189	1815670
5km	50%	20000	4	207	4466443	651755	3755500	1348364
5km	50%	20000	4	205	5279354	769164	4445059	1644335
5km	50%	20000	4	387	6367435	795607	5490416	2202631
5km	50%	20000	4	285	5254996	794682	4369979	1741252
5km	50%	20000	4	365	4502637	588997	3869254	1676968
5km	50%	20000	4	309	5751350	876161	4797883	2273404
5km	50%	20000	4	285	6319730	845532	5416831	2293516
5km	50%	20000	4	423	5680908	799327	4774468	2130459
5km	50%	20000	4	223	5130531	711501	4362345	1729991
5km	50%	20000	4	285	5718502	765198	4896115	2071037
5km	50%	20000	4	404	6678943	754277	5870923	2277611
5km	50%	20000	4	339	5759829	704081	4976916	2011012
5km	50%	20000	4	379	5043181	745039	4238297	1724650
5km	50%	20000	4	371	7189677	829647	6293554	2242750
5km	50%	20000	4	275	6647706	954373	5596710	2344590
5km	50%	20000	4	289	5929563	783064	5087155	2046925
5km	50%	20000	4	192	5624742	819742	4731266	1878069
5km	50%	20000	4	225	5297743	724380	4512167	1964493
5km	50%	20000	4	231	5341239	690287	4582689	1670236
5km	50%	20000	4	309	5027149	730461	4237948	1652048
5km	50%	20000	4	250	5715392	727309	4907457	1875126
5km	50%	20000	4	259	5668030	789283	4823070	1867164
5km	50%	20000	4	258	4571910	625396	3893842	1545415
5km	50%	20000	4	256	4805898	669352	4082104	1611195
5km	50%	20000	4	313	5323279	788060	4476885	1863861
5km	50%	20000	4	278	5182803	750632	4356152	1897993
5km	50%	20000	4	428	5818106	767105	4972463	1947998
5km	50%	20000	4	269	7574314	1009093	6468711	2526157
5km	50%	20000	4	340	5033292	685668	4296796	1780031
5km	50%	20000	4	270	5444432	818424	4511871	2094114
5km	50%	20000	4	379	6658855	843279	5723097	2188143
5km	50%	20000	4	241	4489741	583301	3861350	1579900
5km	50%	20000	4	319	5265115	763787	4447415	1964883
5km	50%	20000	4	457	6293292	815344	5402444	2279133
5km	50%	20000	4	292	6638434	810954	5762768	2148931
5km	50%	20000	4	233	5621471	836320	4714507	1654558
5km	50%	20000	4	242	5536396	714140	4766307	1673503
5km	50%	20000	4	329	4928814	695231	4157971	1752107
5km	50%	20000	4	188	4671822	652243	3950781	1611727
5km	50%	20000	4	234	6061607	808957	5177062	1962239
5km	50%	20000	4	283	4778926	682213	4057299	1673213
5km	50%	20000	4	443	5628634	809313	4739291	1721810
5km	50%	20000	4	387	5493257	735528	4649987	1853089
5km	50%	20000	4	387	6641161	893567	5684927	2183038
5km	50%	20000	4	306	6830292	824761	5912892	2039194
5km	50%	20000	4	295	4089203	551868	3489859	1657238
5km	50%	20000	4	206	4092171	555839	3494131	1430027
5km	50%	20000	4	505	6074797	780509	5235412	2095624
5km	50%	20000	4	295	4880958	707692	4126669	1756746
5km	50%	20000	4	345	5197142	728153	4418160	1624406
5km	50%	20000	4	339	6055834	876092	5122485	2155789
5km	50%	20000	4	402	6962689	899538	5997309	2199603
5km	50%	20000	4	298	5141934	646743	4461167	1727301
5km	50%	20000	4	284	6423566	830922	5503443	2153749
5km	50%	20000	4	310	4850558	655850	4137644	1650844
5km	50%	20000	4	348	6083960	779092	5230620	1803522
5km	50%	20000	4	254	4847269	701819	4082883	1641211
5km	50%	20000	4	305	6507507	973458	5451066	2215237
5km	50%	20000	4	439	5864979	717784	5089064	1970378
5km	50%	20000	4	232	4157345	607764	3507090	1549199
5km	50%	20000	4	219	5006423	677190	4256851	1654724
5km	50%	20000	4	363	4411290	618987	3704932	1696546
5km	50%	20000	4	235	5427725	771137	4602779	1839936
5km	50%	20000	4	313	5104232	770276	4274095	1959964
5km	50%	20000	4	315	6983814	951796	5933626	2364167
5km	50%	20000	4	281	6658497	858609	5734587	1863159
5km	50%	20000	4	243	5898485	830815	4998973	1833223
5km	50%	20000	4	261	6615760	941719	5568133	2368505
5km	50%	20000	4	332	6704651	753733	5875406	2152258
5km	50%	20000	4	274	5683561	687043	4949810	1896242
5km	50%	20000	4	344	6894328	873632	5951057	2336953
5km	50%	20000	4	312	6705305	813701	5798252	2171157
5km	50%	20000	4	203	5310128	680384	4579935	1695226
5km	50%	20000	4	232	4655706	690101	3889774	1652608
5km	50%	20000	4	387	7382689	928275	6380514	2182920
5km	50%	20000	4	315	4821753	658959	4090907	1843969
5km	50%	20000	4	325	7013633	887920	6037345	2346794
5km	50%	20000	4	270	5463741	810066	4575925	2066540
5km	50%	20000	4	262	5601435	723017	4784116	1734793
5km	50%	20000	4	222	5350561	834102	4431299	1974718
5km	50%	20000	4	251	4870886	698191	4116395	1630567
5km	50%	20000	4	249	7596336	997003	6509925	2085752
5km	50%	20000	4	291	6875762	903378	5867903	2173533
5km	50%	20000	4	333	5542598	817931	4655114	1788560
5km	50%	20000	4	248	5257835	760049	4429135	1637102
5km	50%	20000	4	329	5077039	665940	4347128	1741460
5km	50%	20000	4	283	5967424	782152	5107668	1964504
5km	50%	20000	4	238	4945537	666682	4227632	1799304
5km	50%	20000	4	455	7520232	968147	6424906	2561001
5km	50%	20000	4	213	5072622	722058	4287431	1589609
5km	50%	20000	4	214	5201237	744384	4404075	1813996
5km	50%	20000	4	345	6204375	792233	5346941	2030019
5km	50%	20000	4	249	5663706	811054	4761857	1855430
5km	50%	20000	4	268	4232465	583740	3571953	1483035
5km	50%	20000	4	239	4349772	617007	3678733	1541223
5km	50%	20000	4	251	5272887	719777	4440910	1814777
5km	50%	20000	4	290	4790545	692260	4017235	1619926
5km	50%	20000	4	381	6812067	810772	5925632	2287543
5km	50%	20000	4	301	6246081	866247	5306322	2154661
5km	50%	20000	4	241	5229084	726312	4427405	1714322
5km	50%	20000	4	259	5891185	840710	4922056	1869068
5km	50%	20000	4	366	7937712	1005175	6819188	2521549
5km	50%	20000	4	381	6308295	801462	5459909	2276289
5km	50%	20000	4	289	5089901	757322	4268648	2135058
5km	50%	20000	4	287	5340760	756044	4511518	1820089
5km	50%	20000	4	316	5591481	691565	4844596	2062665
5km	50%	20000	4	482	6331302	747190	5524568	2231204
5km	50%	20000	4	284	6682658	877858	5733990	2376327
5km	50%	20000	4	260	6877863	852261	5954199	2109610
5km	50%	20000	4	406	5717014	743944	4909629	1964728
5km	50%	20000	4	307	5672468	693113	4909971	1727149
5km	50%	20000	4	263	5151520	708302	4387307	1671338
5km	50%	20000	4	284	7427538	956567	6398837	2253362
5km	50%	20000	4	391	7643739	967014	6591499	2488950
5km	50%	20000	4	274	6104959	750788	5300675	1952060
5km	50%	20000	4	269	5157824	747185	4371908	1626513
5km	50%	20000	4	275	6171019	803355	5300168	2267533
5km	50%	20000	4	272	4112116	578252	3482677	1408141
5km	50%	20000	4	239	5197349	815902	4331874	2004764
5km	50%	20000	4	274	5515806	738294	4714725	1803706
5km	50%	20000	4	258	5652729	851271	4741496	2121226
5km	50%	20000	4	281	5835161	830860	4951901	1938607
5km	50%	20000	4	296	5368532	745352	4534486	1690274
5km	50%	20000	4	261	4177747	629437	3509520	1474333
5km	50%	20000	4	212	5527137	778920	4702018	1693470
5km	50%	20000	4	341	6090259	830980	5150169	2070516
5km	50%	20000	4	260	6449444	805212	5560966	2182977
5km	50%	20000	4	248	5023077	734612	4217791	1783100
5km	50%	20000	4	313	6647181	862294	5710472	1966318
5km	50%	20000	4	384	5262104	781873	4432700	1809557
5km	50%	20000	4	283	5109961	698615	4346834	1995603
5km	50%	20000	4	222	5476654	817016	4584569	1774148
5km	50%	20000	4	250	6185557	790081	5314248	1806443
5km	50%	20000	4	205	4404341	646146	3690147	1550982
5km	50%	20000	4	331	5806306	690300	5064000	1870449
5km	50%	20000	4	313	6978680	898342	6019487	2226819
5km	50%	20000	4	288	7021905	911961	6044625	2198459
5km	50%	20000	4	271	6597806	826701	5702800	2115280
5km	50%	20000	4	321	6164640	788862	5312566	1985313
5km	50%	20000	4	278	4950362	681542	4218032	1653004
5km	50%	20000	4	213	7281037	901553	6280293	2313508
5km	50%	20000	4	216	4129662	562819	3520428	1404278
5km	50%	20000	4	263	5054907	647656	4353855	1988773
5km	50%	20000	4	274	5489552	752782	4675363	1710696
5km	50%	20000	4	215	5462379	771541	4620527	1584897
5km	50%	20000	4	232	6188234	810235	5307888	1973673
5km	50%	20000	4	246	4348115	618802	3659167	1395276
5km	50%	20000	4	340	6613932	837224	5697362	2070434
5km	50%	20000	4	321	4812358	684907	4040430	1852974
5km	50%	20000	4	223	4207188	633791	3531230	1348848
5km	50%	20000	4	284	5751540	803296	4874521	1655998
5km	50%	20000	4	340	7657377	942520	6622631	2479995
5km	50%	20000	4	336	4631267	683472	3901428	1729075
5km	50%	20000	4	254	5026027	724927	4236124	1981195
5km	50%	20000	4	318	5531057	770397	4692878	1901094
5km	50%	20000	4	227	5776490	799748	4857312	1680334
5km	50%	20000	4	235	4829671	670159	4114386	1430079
5km	50%	20000	4	288	5135472	746003	4303848	1822128
5km	50%	20000	4	256	7883507	1032565	6764715	2514470
5km	50%	20000	4	280	7406387	993197	6338435	2391344
5km	50%	20000	4	259	5246908	745911	4434248	1706411
5km	50%	20000	4	365	6656574	837070	5755282	2209524
5km	50%	20000	4	333	6559096	827975	5656945	2085931
5km	50%	20000	4	231	4897533	682813	4142838	1662060
5km	50%	20000	4	276	5754646	843678	4850557	1850342
5km	50%	20000	4	349	7979684	1004627	6864847	2558758
5km	50%	20000	4	204	4895656	720911	4059107	1726277
5km	50%	20000	4	338	7194588	889088	6229384	2334366
5km	50%	20000	4	344	4958106	728296	4159972	1491504
5km	50%	20000	4	192	5717938	813621	4816159	1807182
5km	50%	20000	4	189	4715896	667945	4004145	1409223
5km	50%	20000	4	289	6682151	854652	5764066	2356116
5km	50%	20000	4	548	6156763	745798	5359246	2049782
5km	50%	20000	4	443	6631347	860372	5724117	2222604
5km	50%	20000	4	285	6410027	771648	5587074	2181915
5km	50%	20000	4	215	5228580	704635	4482081	1627999
5km	50%	20000	4	223	4197391	554791	3586773	1454424
5km	50%	20000	4	283	4316714	592523	3685365	1410723
5km	50%	20000	4	253	4056284	592383	3388606	1463028
5km	50%	20000	4	265	4379756	643408	3680019	1506953
5km	50%	20000	4	401	7182270	927731	6161975	2252879
5km	50%	20000	4	320	6357472	765178	5519749	2043960
5km	50%	20000	4	399	5841644	841034	4900937	2138787
5km	50%	20000	4	252	4416811	645992	3711630	1640577
5km	50%	20000	4	243	6478600	828610	5598107	1949431
5km	50%	20000	4	326	5491583	786056	4637839	1836520
5km	50%	20000	4	257	6153454	766645	5327300	2155061
5km	50%	20000	4	241	4832500	693562	4077075	1670198
5km	50%	20000	4	416	5137800	746503	4328774	1604051
5km	50%	20000	4	297	5112995	708253	4347329	1500131
5km	50%	20000	4	350	5014431	678554	4289413	1622841
5km	50%	20000	4	266	5182186	792062	4304526	2068037
5km	50%	20000	4	368	5234432	695912	4468250	1939302
5km	50%	20000	4	299	5611909	781853	4751387	2037035
5km	50%	20000	4	375	6554779	846774	5651232	2223483
5km	50%	20000	4	255	5434284	671368	4698566	1682752
5km	50%	20000	4	326	6308394	799402	5461437	2014573
5km	50%	20000	4	334	6114500	857367	5194561	2113874
5km	50%	20000	4	266	4386649	608755	3717989	1607840
5km	50%	20000	4	249	4612734	705194	3861255	1798298
5km	50%	20000	4	312	5027524	774843	4163091	2081787
5km	50%	20000	4	349	4427484	604623	3771951	1668625
5km	50%	20000	4	266	4819267	657412	4127725	1765328
5km	50%	20000	4	291	5014078	709653	4246809	1628395
5km	50%	20000	4	399	5056321	722588	4273994	2014667
5km	50%	20000	4	297	5141075	708944	4365105	1828821
5km	50%	20000	4	320	6322445	801737	5456511	2167100
5km	50%	20000	4	212	4572242	671294	3854100	1505501
5km	50%	20000	4	328	5971254	791131	5121718	1991057
5km	50%	20000	4	263	4569398	610818	3886034	1556454
5km	50%	20000	4	327	5741953	843438	4795857	1818244
5km	50%	20000	4	265	4824888	699786	4059974	1498938
5km	50%	20000	4	419	5814891	675738	5066503	2143876
5km	50%	20000	4	300	5836910	844009	4913438	1881030
5km	50%	20000	4	255	5535052	765916	4705940	1862939
5km	50%	20000	4	298	5365497	788875	4485255	1860476
5km	50%	20000	4	251	6127852	846801	5191758	2194787
5km	50%	20000	4	310	4617033	612650	3943506	1453663
5km	50%	20000	4	335	6480978	790380	5616711	2105404
5km	50%	20000	4	189	4502133	681326	3755568	1441178
5km	50%	20000	4	285	6027762	975725	4957307	2466419
5km	50%	20000	4	364	5845121	748940	5033340	2163703
5km	50%	20000	4	255	5113464	670996	4389346	1846614
5km	50%	20000	4	310	4291393	584268	3658825	1552826
5km	50%	20000	4	375	6991586	853798	6060695	2364273
5km	50%	20000	4	219	4674991	686864	3932854	1482459
5km	50%	20000	4	310	4572624	624772	3861118	1784665
5km	50%	20000	4	243	4584417	611020	3943399	1501722
5km	50%	20000	4	297	5230347	715177	4462436	1873028
5km	50%	20000	4	261	4689865	691971	3943895	1693222
5km	50%	20000	4	253	5246562	751462	4426284	1880168
5km	50%	20000	4	273	4703049	660691	3978375	1764513
5km	50%	20000	4	232	5983916	834004	5072582	1898476
5km	50%	20000	4	379	5588419	777854	4754637	2273907
5km	50%	20000	4	257	4568342	615407	3889725	1440579
5km	50%	20000	4	252	5969047	833360	5055518	1902821
5km	50%	20000	4	247	4834925	723113	4036442	1742671
5km	50%	20000	4	305	5019721	710626	4231507	1584644
5km	50%	20000	4	324	6172519	884270	5228347	1974185
5km	50%	20000	4	288	4757750	750813	3937389	1783546
5km	50%	20000	4	304	5174181	698616	4416903	1896318
5km	50%	20000	4	500	5663287	711373	4881818	1947841
5km	50%	20000	4	273	5026873	738354	4219894	1593222
5km	50%	20000	4	350	5219635	733330	4397755	1915732
5km	50%	20000	4	247	5602407	797244	4730977	1668540
5km	50%	20000	4	245	5108814	723475	4322686	1595146
5km	50%	20000	4	274	6153115	760270	5286226	1947727
5km	50%	20000	4	268	5805259	832512	4905581	1661583
5km	50%	20000	4	294	6666241	999271	5559291	2587830
5km	50%	20000	4	260	5932062	703099	5171501	1853420
5km	50%	20000	4	254	4902445	728089	4098366	1674417
5km	50%	20000	4	269	5454659	743819	4646923	1785921
5km	50%	20000	4	250	5241443	715800	4463354	1836788
5km	50%	20000	4	361	5734213	731423	4949571	1890421
5km	50%	20000	4	276	5149943	795001	4287563	1726207
5km	50%	20000	4	406	6185223	802196	5303755	2275622
5km	50%	20000	4	295	6074581	815060	5203054	2009699
5km	50%	20000	4	294	4904665	690891	4163681	1696125
5km	50%	20000	4	369	6233706	841403	5310583	2390425
5km	50%	20000	4	280	4840500	683439	4096962	1647869
5km	50%	20000	4	328	4903579	684354	4144512	1922896
5km	50%	20000	4	276	5903458	778324	5075684	1959253
5km	50%	20000	4	359	3928450	560422	3308825	1529936
5km	50%	20000	4	236	5034594	716275	4259649	1647421
5km	50%	20000	4	203	5123772	709451	4365151	1586785
5km	50%	20000	4	362	5699948	803187	4800891	2057127
5km	50%	20000	4	271	5024275	727988	4220923	1560065
5km	50%	20000	4	207	6134426	889108	5135761	2034413
5km	50%	20000	4	302	5761708	741494	4933304	1972480
5km	50%	20000	4	274	5934985	759383	5106063	1960628
5km	50%	20000	4	362	5198746	734479	4407223	1834413
5km	50%	20000	4	371	4797145	658585	4094364	1866288
5km	50%	20000	4	267	4608273	688538	3859232	1627164
5km	50%	20000	4	286	6387681	738683	5586192	2065208
5km	50%	20000	4	264	5238888	640622	4537972	1710641
5km	50%	20000	4	201	4657923	663752	3934849	1832337
5km	50%	20000	4	218	5280156	818301	4362006	1781491
5km	50%	20000	4	252	5759954	835258	4846951	1912788
5km	50%	20000	4	207	5506639	656087	4786728	1854225
5km	50%	20000	4	337	4579460	676857	3822541	1701063
5km	50%	20000	4	295	4529873	667486	3813307	1671260
5km	50%	20000	4	229	5169334	709591	4397083	1851166
5km	50%	20000	4	218	4551735	696016	3802895	1583942
5km	50%	20000	4	242	7056949	957947	6017478	2405333
5km	50%	20000	4	261	6224784	840040	5325905	2007528
5km	50%	20000	4	256	5070389	648053	4340559	1706993
5km	50%	20000	4	237	6849295	820153	5957863	1936501
5km	50%	20000	4	290	5912643	814756	5005990	1933037
5km	50%	20000	4	401	4072923	559040	3420226	1584369
5km	50%	20000	4	308	6277581	794983	5422263	2032772
5km	50%	20000	4	255	5094963	715969	4323865	1691069
5km	50%	20000	4	282	5808808	796836	4929752	1947867
5km	50%	20000	4	369	6334102	774311	5488102	2192443
5km	50%	20000	4	222	5282845	765216	4443594	1777527
5km	50%	20000	4	265	4783196	675991	4067314	1688695
5km	50%	20000	4	228	5318112	785672	4452264	1690793
5km	50%	20000	4	340	4393942	651920	3680639	1800592
5km	50%	20000	4	231	4415709	607371	3760397	1466267
5km	50%	20000	4	239	5434134	750987	4626604	1884886
5km	50%	20000	4	281	6625010	854718	5705229	2307361
5km	50%	20000	4	291	7348314	922044	6345295	2133102
5km	50%	20000	4	310	8273715	1084114	7074079	2554625
5km	50%	20000	4	230	4335957	594507	3695410	1402416
5km	50%	20000	4	274	6624734	889657	5627162	2249425
5km	50%	20000	4	273	5532283	749610	4703123	1789478
5km	50%	20000	4	290	6595798	928344	5601264	2289199
5km	50%	20000	4	262	5068261	636213	4379931	1526278
5km	50%	20000	4	353	6519313	810839	5626613	2165386
5km	50%	20000	4	290	6587232	765311	5749446	2186891
5km	50%	20000	4	242	5692354	777086	4841952	1932321
5km	50%	20000	4	203	5765630	906027	4749337	1852860
5km	50%	20000	4	280	6148348	912912	5161715	2022506
5km	50%	20000	4	224	5431801	818371	4550084	1698249
5km	50%	20000	4	351	6954801	946228	5941355	2337937
5km	50%	20000	4	228	4701505	655941	3958003	1734954
5km	50%	20000	4	299	6363902	916365	5364137	2349235
5km	50%	20000	4	268	4874803	662174	4161256	1532225
5km	50%	20000	4	321	5047552	694126	4296713	1734422
5km	50%	20000	4	218	5002633	671419	4279742	1625915
5km	50%	20000	4	248	6271754	775077	5407840	2003487
5km	50%	20000	4	282	5572037	787290	4684362	1801699
5km	50%	20000	4	220	4804666	701539	4015208	1573042
5km	50%	20000	4	260	6335131	807098	5444836	2241090
5km	50%	20000	4	369	6514542	879350	5549770	2263864
5km	50%	20000	4	318	6880621	913743	5869890	2330326
5km	50%	20000	4	272	4458996	623722	3787170	1577161
5km	50%	20000	4	259	5063174	750531	4242001	1658903
5km	50%	20000	4	363	6958075	879847	5996757	2349747
5km	50%	20000	4	220	6515325	844812	5604896	2032113
5km	50%	20000	4	249	6320088	838697	5376514	2093213
5km	50%	20000	4	262	4130787	588156	3496465	1782328
5km	50%	20000	4	348	7001625	870019	6075718	2006985
5km	50%	20000	4	212	4633006	628010	3956584	1460695
5km	50%	20000	4	297	4867674	696910	4086207	1573510
5km	50%	20000	4	230	4412565	643304	3725347	1630827
5km	50%	20000	4	228	5421422	850348	4505843	1858253
5km	50%	20000	4	246	5793047	845196	4865045	2164353
5km	50%	20000	4	331	6902858	948370	5866533	2415637
5km	50%	20000	4	345	4877118	656343	4169827	2025807
5km	50%	20000	4	328	5657839	673399	4917600	1842820
5km	50%	20000	4	406	6346052	920847	5335408	2062078
5km	50%	20000	4	282	5525485	788401	4670482	1856921
5km	50%	20000	4	265	4117815	539577	3526074	1459868
5km	50%	20000	4	259	5723378	793938	4833332	1677502
5km	50%	20000	4	231	6088723	872218	5124775	2068782
5km	50%	20000	4	216	6112609	745177	5281596	1978712
5km	50%	20000	4	284	5239991	721179	4428719	1742244
5km	50%	20000	4	253	5187146	749380	4365627	1672707
5km	50%	20000	4	213	4786943	630997	4104185	1660789
5km	50%	20000	4	236	4416816	661779	3696099	1552724
5km	50%	20000	4	276	5803953	836788	4880218	2341079
5km	50%	20000	4	252	6877816	864277	5952184	2270999
5km	50%	20000	4	204	5021966	756618	4210345	1553167
5km	50%	20000	4	354	4441392	612481	3770414	1590086
5km	50%	20000	4	314	5913717	691573	5158937	2036593
5km	50%	20000	4	314	5654595	727158	4862428	1707636
5km	50%	20000	4	504	6021706	727221	5238480	1999914
5km	50%	20000	4	264	4964260	666962	4232146	1760654
5km	50%	20000	4	295	4511185	630408	3823380	1765217
5km	50%	20000	4	337	6962464	912413	5975282	2224065
5km	50%	20000	4	291	5960118	789099	5113395	1842281
5km	50%	20000	4	304	5326168	744503	4532665	1723778
5km	50%	20000	4	304	7494990	928008	6476087	2358794
5km	50%	20000	4	311	5914945	752110	5063492	2081318
5km	50%	20000	4	243	4900843	661780	4142784	1366472
5km	50%	20000	4	278	5565881	767847	4720064	1842376
5km	50%	20000	4	317	6083106	802787	5202647	1970556
5km	50%	20000	4	331	5474743	704033	4724303	1949494
5km	50%	20000	4	229	5653934	774451	4823642	1658735
5km	50%	20000	4	247	6165110	823507	5239737	2050376
5km	50%	20000	4	330	5346001	756328	4541178	2064373
5km	50%	20000	4	227	5053674	750355	4227319	1953635
5km	50%	20000	4	324	6017242	734498	5219392	1925976
5km	50%	20000	4	241	3973720	582637	3326296	1447770
5km	50%	20000	4	304	5812871	770691	4971545	2171705
5km	50%	20000	4	416	5325143	759845	4512495	1653958
5km	50%	20000	4	312	5504266	773391	4678988	1949249
5km	50%	20000	4	281	5936812	736103	5136898	1903726
5km	50%	20000	4	288	5101318	710031	4347689	1738722
5km	50%	20000	4	322	5785505	813976	4935760	2097024
5km	50%	20000	4	265	7141172	901838	6160583	2012912
5km	50%	20000	4	286	5986640	813241	5103492	2086102
5km	50%	20000	4	264	5452476	790478	4597707	1913761
5km	50%	20000	4	435	7006789	870142	6070352	2163399
5km	50%	20000	4	290	5342057	785848	4487206	1934489
5km	50%	20000	4	309	5419514	740589	4626782	1836706
5km	50%	20000	4	365	4881589	655844	4131288	1834682
5km	50%	20000	4	234	7397819	922518	6359916	2037585
5km	50%	20000	4	300	4938932	684214	4166554	1751998
5km	50%	20000	4	237	5795084	816736	4898106	1802490
5km	50%	20000	4	289	6911072	880115	5962678	2313592
5km	50%	20000	4	269	5069115	696300	4307663	1649948
5km	50%	20000	4	284	5371873	769052	4555910	1909423
5km	50%	20000	4	425	5530048	734761	4750683	1980443
5km	50%	20000	4	191	4937690	704338	4177794	1636524
5km	50%	20000	4	218	4905753	718532	4112972	1766720
5km	50%	20000	4	200	4821687	724461	4030479	1792318
5km	50%	20000	4	265	5300097	784383	4430024	2089672
5km	50%	20000	4	260	5804576	745210	4991981	1917147
5km	50%	20000	4	253	4532208	664877	3827101	1472026
5km	50%	20000	4	226	5070041	681192	4331636	1739072
5km	50%	20000	4	228	5129654	742190	4333769	1805698
5km	50%	20000	4	252	4863100	662047	4132735	1631299
5km	50%	20000	4	329	7387179	930827	6372056	2453633
5km	50%	20000	4	313	5782457	726650	4980537	1922223
5km	50%	20000	4	349	7483354	955442	6444004	2217890
5km	50%	20000	4	303	5475666	809406	4620407	1808858
5km	50%	20000	4	259	3967887	588746	3323195	1452457
5km	50%	20000	4	248	4609487	621641	3920037	1528824
5km	50%	20000	4	259	5431267	763790	4610092	1780332
5km	50%	20000	4	261	5325003	741391	4525675	1729816
5km	50%	20000	4	361	6135287	742663	5335931	1986522
5km	50%	20000	4	343	5446204	707349	4666528	1926372
5km	50%	20000	4	423	4480288	667209	3759322	1742714
5km	50%	20000	4	365	5337898	754170	4486585	1847645
5km	50%	20000	4	237	5466379	721353	4660701	1730877
5km	50%	20000	4	269	5290616	721708	4483092	1915347
5km	50%	20000	4	236	5689706	818932	4803530	1935027
5km	50%	20000	4	295	5663748	734270	4832948	1845298
5km	50%	20000	4	272	7155290	962597	6125240	2451990
5km	50%	20000	4	336	4678688	648470	3972809	1672905
5km	50%	20000	4	199	5310292	779611	4425456	1675704
5km	50%	20000	4	328	5468921	778176	4628195	1876642
5km	50%	20000	4	251	5536290	802971	4652849	1640951
5km	50%	20000	4	328	4873195	662688	4152351	1626867
5km	50%	20000	4	241	4451387	602909	3801230	1468164
5km	50%	20000	4	279	5008661	678987	4266471	1970157
5km	50%	20000	4	353	6152691	747814	5326839	2414644
5km	50%	20000	4	276	6834495	867323	5856245	2241366
5km	50%	20000	4	314	5308956	765278	4471894	1836274
5km	50%	20000	4	268	7224603	935280	6216404	2418272
5km	50%	20000	4	378	4941795	673109	4173843	1851177
5km	50%	20000	4	290	7130540	1032842	5997142	2335831
5km	50%	20000	4	237	6017058	793955	5126743	1938643
5km	50%	20000	4	267	4919388	771361	4066902	1862300
5km	50%	20000	4	280	4844114	650225	4117675	1648116
5km	50%	20000	4	302	5396639	718201	4596902	1587287
5km	50%	20000	4	337	4911085	711181	4126743	1657531
5km	50%	20000	4	346	6349721	803379	5487037	2153260
5km	50%	20000	4	321	7159230	977370	6095482	2451762
5km	50%	20000	4	245	5957631	859933	5037463	2265745
5km	50%	20000	4	297	5967457	816115	5082547	2010858
5km	50%	20000	4	297	6188655	889854	5221362	1933201
5km	50%	20000	4	407	4483919	618126	3815976	1627957
5km	50%	20000	4	234	7053630	918870	6076680	2299724
5km	50%	20000	4	245	6149375	807054	5271805	1979921
5km	50%	20000	4	220	6488321	806609	5578038	1804518
5km	50%	20000	4	295	6438395	898199	5424338	2208498
5km	50%	20000	4	279	6234938	949297	5216875	2244589
5km	50%	20000	4	303	5186751	723203	4414024	1826773
5km	50%	20000	4	282	4898338	672544	4148109	1627607
5km	50%	20000	4	294	4858094	661158	4133600	1673507
5km	50%	20000	4	285	6079339	856061	5142947	2126047
5km	50%	20000	4	258	7035396	895764	6047765	2298237
5km	50%	20000	4	212	6641635	805609	5771027	1757842
5km	50%	20000	4	262	5199880	658098	4484109	1772963
5km	50%	20000	4	249	5223166	752804	4394685	1852972
5km	50%	20000	4	226	5712305	799684	4821463	1825921
5km	50%	20000	4	254	6844278	934301	5849852	2002896
5km	50%	20000	4	223	5233954	791950	4391898	1789639
5km	50%	20000	4	268	5138408	720015	4355109	1667532
5km	50%	20000	4	233	4923694	679330	4193713	1609858
5km	50%	20000	4	385	5358333	744279	4545535	2034724
5km	50%	20000	4	208	5071178	661456	4359277	1543720
5km	50%	20000	4	290	7270675	989864	6203712	2220529
5km	50%	20000	4	270	5718624	720001	4950104	1758508
5km	50%	20000	4	284	5617046	679476	4891092	1754427
5km	50%	20000	4	301	7086582	903287	6111720	2191572
5km	50%	20000	4	307	6373143	851749	5459304	2209532
5km	50%	20000	4	325	6892213	793753	6021781	2295213
5km	50%	20000	4	243	5956460	827862	5054633	1872301
5km	50%	20000	4	308	5945508	809726	5089251	2212162
5km	50%	20000	4	263	5526207	806063	4665300	1975367
5km	50%	20000	4	249	5740745	780030	4900131	1920290
5km	50%	20000	4	234	5841592	855549	4902851	1905813
5km	50%	20000	4	324	5365520	763565	4513022	1934225
5km	50%	20000	4	297	5156303	755931	4344173	1776095
5km	50%	20000	4	236	6854644	915740	5855617	2322490
5km	50%	20000	4	254	5577443	786979	4734865	1883249
5km	50%	20000	4	261	5585871	793514	4729348	1789019
5km	50%	20000	4	276	4938841	728795	4149472	1729014
5km	50%	20000	4	268	5407028	725259	4617940	1766272
5km	50%	20000	4	297	5494079	790260	4648476	2173071
5km	50%	20000	4	262	4479487	648008	3759203	1554269
5km	50%	20000	4	350	7054054	974119	5980164	2668600
5km	50%	20000	4	268	5746886	731378	4951266	2039075
5km	50%	20000	4	252	4665270	667325	3948882	1497331
5km	50%	20000	4	351	7401787	953494	6362876	2604992
5km	50%	20000	4	348	4800638	658546	4099483	1542944
5km	50%	20000	4	221	5131125	737583	4335841	1736180
5km	50%	20000	4	340	7062907	900002	6069922	2200856
5km	50%	20000	4	391	5103575	707273	4327016	1987621
5km	50%	20000	4	233	5173444	808676	4307221	1785902
5km	50%	20000	4	395	5226249	707612	4471666	1588064
5km	50%	20000	4	251	6973424	961712	5907346	2320835
5km	50%	20000	4	259	4657880	656532	3932173	1592500
5km	50%	20000	4	275	5955585	855654	5023865	2133137
5km	50%	20000	4	335	5242675	755686	4436152	1874228
5km	50%	20000	4	386	5637354	702664	4825851	2016701
5km	50%	20000	4	376	5159551	790722	4316074	1928513
5km	50%	20000	4	275	6838978	852148	5921265	2150729
5km	50%	20000	4	370	7021576	969582	5965212	2518224
5km	50%	20000	4	299	6614322	797026	5753809	2163859
5km	50%	20000	4	227	5290285	793535	4420279	1822897
5km	50%	20000	4	308	5617433	775363	4773493	1822793
5km	50%	20000	4	289	6240804	825610	5324188	2251687
5km	50%	20000	4	280	4442118	663860	3714929	1488340
5km	50%	20000	4	332	4513733	621686	3848435	1519739
5km	50%	20000	4	282	6723079	972070	5660584	2493838
5km	50%	20000	4	224	4076553	604978	3402281	1501546
5km	50%	20000	4	283	6348728	822612	5446656	2119665
5km	50%	20000	4	282	5361154	769353	4536206	1852056
5km	50%	20000	4	263	5976261	829061	5084956	1989508
5km	50%	20000	4	230	5333529	769294	4530215	1678569
5km	50%	20000	4	217	4926393	700538	4176313	1511642
5km	50%	20000	4	411	5336164	793491	4485084	1621213
5km	50%	20000	4	284	4254923	592847	3613676	1629677
5km	50%	20000	4	360	6367171	820270	5484930	2302816
5km	50%	20000	4	332	7163757	944418	6148520	2268318
5km	50%	20000	4	404	5840016	819325	4961482	2133161
5km	50%	20000	4	267	6318202	963832	5259296	2231517
5km	50%	20000	4	317	4512415	712171	3748409	1746571
5km	50%	20000	4	245	6313478	815443	5436960	2018257
5km	50%	20000	4	295	5168186	742714	4353643	1653979
5km	50%	20000	4	270	5590351	724042	4803136	1844889
5km	50%	20000	4	241	4882650	672553	4164261	1653927
5km	50%	20000	4	275	5007591	715554	4249871	1731392
5km	50%	20000	4	232	4829171	642209	4127663	1617915
5km	50%	20000	4	233	4983794	682783	4240832	1530649
5km	50%	20000	4	389	6680093	885408	5732365	2162293
5km	50%	20000	4	305	5808464	837416	4893235	2044633
5km	50%	20000	4	409	4965895	678330	4201335	1698862
5km	50%	20000	4	273	5497764	784451	4643035	1856215
5km	50%	20000	4	534	6869705	772063	6035542	2498942
5km	50%	20000	4	251	5798118	873939	4851341	2005212
5km	50%	20000	4	236	5088717	671392	4353241	1553324
5km	50%	20000	4	228	4810512	625433	4132641	1514835
5km	50%	20000	4	202	5431360	752750	4613212	1669849
5km	50%	20000	4	311	6006452	810632	5112396	1978481
5km	50%	20000	4	240	5708953	683140	4958965	2251244
5km	50%	20000	4	304	6242551	814448	5370896	2213496
5km	50%	20000	4	267	5593680	820551	4715513	1970977
5km	50%	20000	4	257	5328134	767359	4476177	1763073
5km	50%	20000	4	315	5676364	706928	4862034	1913344
5km	50%	20000	4	334	4331666	597046	3661360	1560698
5km	50%	20000	4	246	5125722	713333	4367009	1809025
5km	50%	20000	4	367	6222585	755000	5411541	1953775
5km	50%	20000	4	390	6013302	875468	5061880	2007249
5km	50%	20000	4	430	7815290	956623	6784453	2847108
5km	50%	20000	4	282	4968697	704177	4217096	1804455
5km	50%	20000	4	232	5247979	780825	4418285	1740629
5km	50%	20000	4	453	5495822	807528	4586047	2196598
5km	50%	20000	4	364	6414254	870563	5460651	2065861
5km	50%	20000	4	242	4457525	657882	3754585	1613346
5km	50%	20000	4	238	5231843	668766	4528723	1663347
5km	50%	20000	4	314	7635868	992749	6576704	2297574
5km	50%	20000	4	393	7335758	903726	6338480	2520250
5km	50%	20000	4	282	6473170	839064	5583824	2185947
5km	50%	20000	4	248	4873421	708073	4089811	1697929
5km	50%	20000	4	234	4290869	657691	3570693	1653511
5km	50%	20000	4	303	5098558	748857	4231636	1890271
5km	50%	20000	4	232	4873173	724705	4081911	1764935
5km	50%	20000	4	258	4914794	654183	4201585	1681405
5km	50%	20000	4	333	4516678	631595	3838201	1725246
5km	50%	20000	4	227	4884798	662752	4166307	1621993
5km	50%	20000	4	455	5888586	739130	5073864	2095991
5km	50%	20000	4	304	4841200	686965	4104697	1854227
5km	50%	20000	4	309	4703631	682967	3956602	1621567
5km	50%	20000	4	231	4980449	735574	4193805	1474859
5km	50%	20000	4	290	7315221	936124	6275784	2646844
5km	50%	20000	4	225	4766911	699190	3994413	1573335
5km	50%	20000	4	248	6427073	798004	5559739	1926452
5km	50%	20000	4	287	4642373	662571	3922087	1545262
5km	50%	20000	4	282	7661565	985525	6535776	2513473
5km	50%	20000	4	387	6382548	741900	5555844	2144270
5km	50%	20000	4	291	4462634	597759	3794595	1586343
5km	50%	20000	4	305	4871192	681507	4128937	1617085
5km	50%	20000	4	260	7533938	976760	6501054	2515406
5km	50%	20000	4	257	5955621	769194	5070159	1888695
5km	50%	20000	4	702	6171087	795250	5298104	2453434
5km	50%	20000	4	305	6202860	735048	5411487	2132268
5km	50%	20000	4	187	4489761	573875	3874062	1507999
5km	50%	20000	4	214	4721671	672636	3984049	1519634
5km	50%	20000	4	257	4560119	673558	3846973	1693085
5km	50%	20000	4	261	5674245	742690	4853792	1894988
5km	50%	20000	4	204	4624145	645297	3926130	1421632
5km	50%	20000	4	362	4791542	717701	4031147	1619389
5km	50%	20000	4	294	6662365	859407	5740928	2247536
5km	50%	20000	4	322	4477376	599266	3837114	1312744
5km	50%	20000	4	228	4498978	617079	3760665	1669472
5km	50%	20000	4	195	4617693	679793	3874299	1769410
5km	50%	20000	4	289	5392482	766691	4555531	2033716
5km	50%	20000	4	271	5974441	812882	5099991	1851299
5km	50%	20000	4	245	4823151	654626	4107803	1702648
5km	50%	20000	4	202	6082233	806069	5203218	1785492
5km	50%	20000	4	248	7313936	908617	6314968	2164304
5km	50%	20000	4	272	6281816	802553	5389121	2047251
5km	50%	20000	4	296	6124327	779547	5281414	2131324
5km	50%	20000	4	289	7761094	1003777	6666492	2542412
5km	50%	20000	4	392	5483821	743856	4686559	1592523
5km	50%	20000	4	369	4997606	723022	4227627	1743621
5km	50%	20000	4	208	5718054	708582	4959674	1689668
5km	50%	20000	4	257	5857117	689053	5119917	1973288
5km	50%	20000	4	360	6586420	838230	5686406	2137207
5km	50%	20000	4	411	7232787	886396	6265122	2380559
5km	50%	20000	4	313	5523612	756820	4700336	1586771
5km	50%	20000	4	286	6353880	897322	5383606	2251060
5km	50%	20000	4	295	6108666	769412	5284123	2112214
5km	50%	20000	4	290	5255877	677942	4505937	1720036
5km	50%	20000	4	268	4505382	624514	3844208	1403405
5km	50%	20000	4	348	5078598	739220	4293355	1651150
5km	50%	20000	4	284	6840372	970206	5765492	2514054
5km	50%	20000	4	226	7329396	1024406	6230903	2203092
5km	50%	20000	4	338	5209723	766146	4352906	1921529
5km	50%	20000	4	326	5223317	753747	4412925	1620718
5km	50%	20000	4	239	5944423	784922	5111299	2207718
5km	50%	20000	4	289	7757971	1002048	6644036	2539718
5km	50%	20000	4	253	5244372	714682	4461029	1871985
5km	50%	20000	4	361	5443090	774537	4599554	1889403
5km	50%	20000	4	384	6232940	784405	5392901	2353153
5km	50%	20000	4	291	4573784	643961	3877808	1879285
5km	50%	20000	4	243	4569455	657320	3857004	1511112
5km	50%	20000	4	274	5432468	728309	4646084	1711381
5km	50%	20000	4	319	5725324	798514	4862327	2068987
5km	50%	20000	4	363	6754344	783612	5894898	2213160
5km	50%	20000	4	224	4402680	601503	3721944	1461880
5km	50%	20000	4	278	4062806	609134	3396996	1684379
5km	50%	20000	4	409	4969523	685644	4224936	1888356
5km	50%	20000	4	283	4751836	664443	4000993	1471175
5km	50%	20000	4	229	4608827	631160	3917688	1735255
5km	50%	20000	4	303	5625949	803234	4746823	2222540
5km	50%	20000	4	430	5802467	800113	4931182	2408629
5km	50%	20000	4	263	6518869	828816	5619555	2035949
5km	50%	20000	4	243	5864152	818602	4980613	1938273
5km	50%	20000	4	280	6684164	865591	5782678	2121323
5km	50%	20000	4	296	4191747	560300	3595433	1447147
5km	50%	20000	4	274	5369214	729933	4572842	1897671
5km	50%	20000	4	198	4900261	656955	4187668	1447450
5km	50%	20000	4	255	5750331	787881	4887722	1756169
5km	50%	20000	4	356	6174865	842342	5230908	2272313
5km	50%	20000	4	221	6504675	949345	5458875	2257665
5km	50%	20000	4	295	4762177	695405	3979968	1665327
5km	50%	20000	4	259	4690142	702450	3938205	1506630
5km	50%	20000	4	220	5265070	714215	4466422	1637016
5km	50%	20000	4	310	5784899	756980	4980350	1784033
5km	50%	20000	4	269	5379871	676271	4658706	1915693
5km	50%	20000	4	297	5618928	769668	4786850	1947125
5km	50%	20000	4	238	4123132	581767	3487536	1526633
5km	50%	20000	4	259	5360602	752649	4510942	1923651
5km	50%	20000	4	229	4517478	648879	3817169	1614248
5km	50%	20000	4	226	7016636	927185	5998220	2083377
5km	50%	20000	4	370	6849459	914093	5846789	2254175
5km	50%	20000	4	266	5012992	723320	4222156	1503989
5km	50%	20000	4	326	5886137	703097	5138348	2225661
5km	50%	20000	4	353	6111156	752378	5281952	2062788
5km	50%	20000	4	362	4309890	599589	3656462	1632605
5km	50%	20000	4	370	4128038	581448	3510169	1491325
5km	50%	20000	4	329	6352407	795262	5502139	2176105
5km	50%	20000	4	180	5702174	763290	4882771	1615530
5km	50%	20000	4	354	6810474	852182	5910720	2348481
5km	50%	20000	4	241	5282988	743135	4464544	1566713
5km	50%	20000	4	217	5370904	802705	4490806	1972548
5km	50%	20000	4	256	5646606	754709	4833808	1992405
5km	50%	20000	4	222	5697254	840184	4793996	1901969
5km	50%	20000	4	254	5099307	675599	4368354	1597848
5km	50%	20000	4	261	5730386	826701	4795173	1922480
5km	50%	20000	4	309	3767468	523388	3222275	1344848
5km	50%	20000	4	261	4812015	771374	3990020	1743490
5km	50%	20000	4	224	5399632	784562	4554408	1677682
5km	50%	20000	4	462	7374879	940605	6347643	2446819
5km	50%	20000	4	236	6619974	900252	5635081	2029649
5km	50%	20000	4	252	4427105	644463	3701736	1598572
5km	50%	20000	4	367	5549201	734169	4750170	1675359
5km	50%	20000	4	211	3187765	473946	2658931	1268652
5km	50%	20000	4	243	6162235	812127	5261603	1796866
5km	50%	20000	4	424	6110385	741529	5313074	1951241
5km	50%	20000	4	311	4717283	690968	3954486	1801710
5km	50%	20000	4	305	4639212	639421	3961497	1531091
5km	50%	20000	4	331	5845409	768665	5009114	2085235
5km	50%	20000	4	299	6519386	872667	5565981	2215204
5km	50%	20000	4	281	6251137	830656	5332246	2065439
5km	50%	20000	4	359	7268874	916060	6240806	2636048
5km	50%	20000	4	329	6787131	905345	5826507	2238329
5km	50%	20000	4	247	5941945	806836	5053490	1817521
5km	50%	20000	4	368	6521657	918611	5526632	2191156
5km	50%	20000	4	193	5098285	768378	4272926	1666610
5km	50%	20000	4	245	6933439	939092	5926925	2201984
5km	50%	20000	4	242	5950376	812878	5071596	1850232
5km	50%	20000	4	236	4821923	711264	4054313	1578060
5km	50%	20000	4	245	6488641	891821	5534760	2187614
5km	50%	20000	4	250	4793445	678259	4064072	1968313
5km	50%	20000	4	319	6473708	874331	5509779	2290346
5km	50%	20000	4	259	5447936	746222	4650389	1783985
5km	50%	20000	4	356	5416703	751870	4595373	1893399
5km	50%	20000	4	245	5562082	768087	4720360	1749354
5km	50%	20000	4	249	5966737	876196	5038846	1921415
5km	50%	20000	4	258	5787856	825533	4858332	1923886
5km	50%	20000	4	348	4314656	577699	3688801	1638910
5km	50%	20000	4	290	5290009	774945	4466080	1737105
5km	50%	20000	4	260	5987189	764522	5121208	1840752
5km	50%	20000	4	285	5994800	760492	5143582	2051710
5km	50%	20000	4	425	7712987	823498	6801296	2425804
5km	50%	20000	4	203	5029199	719371	4255626	1854241
5km	50%	20000	4	289	4661225	654835	3950813	1675017
5km	50%	20000	4	332	7291378	822708	6392689	2483598
5km	50%	20000	4	252	7789957	1005465	6693409	2372782
5km	50%	20000	4	234	3619278	460557	3110012	1478105
5km	50%	20000	4	291	6798673	852813	5897534	2197580
5km	50%	20000	4	241	6271689	954090	5233817	2207013
5km	50%	20000	4	451	6596911	847775	5665247	2277507
5km	50%	20000	4	270	6180256	837715	5270264	2035085
5km	50%	20000	4	286	5745662	832540	4838371	2164711
5km	50%	20000	4	297	5813928	737091	5001774	1786327
5km	50%	20000	4	244	4820938	676921	4086196	1695348
5km	50%	20000	4	252	5423577	757725	4615865	1699511
5km	50%	20000	4	293	5443371	798150	4583410	1656926
5km	50%	20000	4	261	4910987	674285	4184801	1651505
5km	50%	20000	4	287	6587386	836512	5675656	2124844
5km	50%	20000	4	252	6893654	932378	5868172	2364697
5km	50%	20000	4	229	5537935	710709	4759758	1770280
5km	50%	20000	4	296	5247315	754569	4388426	1786682
5km	50%	20000	4	322	5526895	781584	4677086	1799407
5km	50%	20000	4	260	5482814	750125	4681947	2032664
5km	50%	20000	4	260	5770235	733303	4987106	1713806
5km	50%	20000	4	344	6527650	773978	5672323	1998130
5km	50%	20000	4	238	4695581	693196	3906537	1759458
5km	50%	20000	4	307	5772756	824370	4879255	2095520
5km	50%	20000	4	296	5141051	783671	4313554	1769550
5km	50%	20000	4	306	6245062	775185	5412927	2130426
5km	50%	20000	4	285	4890748	656984	4167377	1802974
5km	50%	20000	4	287	6335465	749231	5536504	2019959
5km	50%	20000	4	247	7132473	954493	6100220	2176344
5km	50%	20000	4	260	5163673	717132	4387922	1628333
5km	50%	20000	4	249	5113226	708393	4325275	1688209
5km	50%	20000	4	267	6785519	857311	5868082	2006257
5km	50%	20000	4	353	7362277	946225	6330062	2278265
5km	50%	20000	4	333	6255776	746685	5436533	2259549
5km	50%	20000	4	287	7234903	959380	6209249	2462864
5km	50%	20000	4	262	5565151	792579	4691719	1761171
5km	50%	20000	4	280	5417197	820919	4503985	2113321
5km	50%	20000	4	319	4819402	701126	4028705	1734906
5km	50%	20000	4	243	5322135	761046	4504441	1771167
5km	50%	20000	4	415	7335949	889205	6349913	2416364
5km	50%	20000	4	395	6006474	748720	5210025	2267544
5km	50%	20000	4	270	5375407	782972	4534331	1874396
5km	50%	20000	4	263	4555269	632826	3864222	1594572
5km	50%	20000	4	195	5803817	833913	4891364	1901429
5km	50%	20000	4	227	4401849	666484	3645375	1817583
5km	50%	20000	4	311	5796319	846925	4865050	1834975
5km	50%	20000	4	309	5480364	691652	4701867	1922352
5km	50%	20000	4	305	5059898	752431	4238408	1674246
5km	50%	20000	4	424	5229146	652985	4512539	1996638
5km	50%	20000	4	364	6002848	690464	5261780	1947998
5km	50%	20000	4	302	5227000	710035	4423607	1812915
5km	50%	20000	4	317	5211471	737630	4397081	2038214
5km	50%	20000	4	285	6411689	815999	5541291	2043599
5km	50%	20000	4	327	4945118	743425	4156728	1594505
5km	50%	20000	4	212	4551373	608897	3887575	1467287
5km	50%	20000	4	227	4051424	610750	3380634	1519947
5km	50%	20000	4	261	7004881	924702	6023073	2184237
5km	50%	20000	4	279	5358129	793221	4494811	1880941
5km	50%	20000	4	242	7132625	835277	6203307	2309216
5km	50%	20000	4	266	5574931	700335	4805210	1720439
5km	50%	20000	4	422	7202785	928491	6205070	2178154
5km	50%	20000	4	342	5995011	784945	5145085	1958819
5km	50%	20000	4	323	6437225	821652	5529320	2151888
5km	50%	20000	4	309	5183268	745158	4380684	1899240
5km	50%	20000	4	264	5422962	784618	4590652	2093644
5km	50%	20000	4	257	6034365	911768	5049723	1754144
5km	50%	20000	4	299	6255254	765468	5434504	2082730
5km	50%	20000	4	281	5667343	762066	4854264	1945090
5km	50%	20000	4	240	4118414	577338	3494468	1401337
5km	50%	20000	4	292	4963715	714764	4180772	1738914
5km	50%	20000	4	305	4930268	729442	4136468	1659506
5km	50%	20000	4	281	6484098	908499	5486207	2057505
5km	50%	20000	4	286	6749370	886315	5780781	2164634
5km	50%	20000	4	202	5440392	830942	4526905	1709336
5km	50%	20000	4	352	5149598	720466	4341383	2039588
5km	50%	20000	4	298	5934897	826720	5040567	2393034
5km	50%	20000	4	231	5582187	789714	4721627	1911520
5km	50%	20000	4	280	5541968	750116	4708193	1808035
5km	50%	20000	4	235	5977720	818829	5094305	2103806
5km	50%	20000	4	261	6814201	796428	5933687	2174987
5km	50%	20000	4	336	5803284	737653	5005415	1945264
5km	50%	20000	4	434	6595198	851482	5671253	2275876
5km	50%	20000	4	308	4462579	654478	3747234	1623774
5km	50%	20000	4	322	6439457	896621	5470374	2356000
5km	50%	20000	4	313	5552279	803007	4673031	1770222
5km	50%	20000	4	224	5213056	806980	4343990	1695085
5km	50%	20000	4	203	4200123	610938	3544398	1523384
5km	50%	20000	4	270	6124141	798289	5255784	1952395
5km	50%	20000	4	229	4745704	724317	3949879	1587937
5km	50%	20000	4	303	5326715	692864	4558691	1568452
5km	50%	20000	4	242	4588568	655033	3882202	1604411
5km	50%	20000	4	399	6750913	836503	5831861	2261547
5km	50%	20000	4	198	5504329	709677	4733712	1722971
5km	50%	20000	4	257	5846384	766735	5008025	1872742
5km	50%	20000	4	404	6413043	866634	5482000	2027076
5km	50%	20000	4	359	6208734	819509	5321401	2065307
5km	50%	20000	4	268	4885795	683712	4114879	1893963
5km	50%	20000	4	229	5462351	699432	4685124	1983209
5km	50%	20000	4	245	4695393	649362	4000986	1557862
5km	50%	20000	4	260	6164037	892808	5193814	2060761
5km	50%	20000	4	383	6253953	820977	5376613	2189737
5km	50%	20000	4	285	4907888	695724	4135710	1842347
5km	50%	20000	4	310	4233580	618263	3567975	1651352
5km	50%	20000	4	232	6839133	888855	5841069	2259171
5km	50%	20000	4	451	6691369	827199	5799888	2373675
5km	50%	20000	4	280	5297438	777110	4451515	1896610
5km	50%	20000	4	361	6196555	808335	5308025	1875816
5km	50%	20000	4	433	5257593	784364	4403180	1909168
5km	50%	20000	4	291	6504505	828201	5624712	1932157
5km	50%	20000	4	211	4963497	754928	4149652	1572800
5km	50%	20000	4	376	5593499	813491	4692785	1808985
5km	50%	20000	4	250	6950314	938695	5925672	2369575
5km	50%	20000	4	314	6626393	949029	5577623	2295390
5km	50%	20000	4	326	4569547	554648	3953218	1659006
5km	50%	20000	4	354	5667167	844969	4752975	2068292
5km	50%	20000	4	283	5252264	740590	4451604	1687104
5km	50%	20000	4	238	5717721	736790	4901563	1740325
5km	50%	20000	4	300	5405675	830516	4515331	1813095
5km	50%	20000	4	317	5557517	729178	4757498	1898499
5km	50%	20000	4	350	5316406	688971	4578937	1883196
5km	50%	20000	4	256	6083534	891096	5105832	1705663
5km	50%	20000	4	402	5740146	719260	4959818	2024704
5km	50%	20000	4	220	5573554	711843	4803673	1940500
5km	50%	20000	4	299	6043308	881920	5074433	2079635
5km	50%	20000	4	308	6602666	908294	5635759	2364069
5km	50%	20000	4	246	4978618	687676	4237322	1600957
5km	50%	20000	4	261	6783782	992024	5676667	2298519
5km	50%	20000	4	240	5772731	815259	4893037	1900231
5km	50%	20000	4	231	4901542	731769	4134706	1712633
5km	50%	20000	4	220	4833174	684435	4088002	1617858
5km	50%	20000	4	367	6187928	797871	5337753	2386684
5km	50%	20000	4	218	6488942	895852	5529664	2142416
5km	50%	20000	4	268	4890796	696057	4157183	1769830
5km	50%	20000	4	266	5041846	697148	4265289	2030688
5km	50%	20000	4	364	7401750	973660	6345320	2618490
5km	50%	20000	4	281	7095805	949657	6051171	2086680
5km	50%	20000	4	263	5704799	828350	4798972	1877459
5km	50%	20000	4	412	7317943	931570	6294021	2467336
5km	50%	20000	4	234	6087840	913046	5101756	2126916
5km	50%	20000	4	248	5856501	776799	5014164	1950579
5km	50%	20000	4	318	5748304	716038	4965370	2080772
5km	50%	20000	4	256	6165078	808277	5277161	1899619
5km	50%	20000	4	337	6086221	821872	5187176	2028622
5km	50%	20000	4	228	5935798	843297	5021930	2017112
5km	50%	20000	4	201	4650187	720808	3857431	1855867
5km	50%	20000	4	297	5182354	718272	4414273	1844628
5km	50%	20000	4	254	6501389	930753	5487505	2168756
5km	50%	20000	4	346	5634497	886166	4674684	2134421
5km	50%	20000	4	366	7527514	976011	6482597	2532325
5km	50%	20000	4	278	5298324	668673	4566885	1929246
5km	50%	20000	4	213	5527545	841263	4625751	1886265
5km	50%	20000	4	322	5698624	754080	4894806	2097633
5km	50%	20000	4	254	4624501	620484	3946700	1366856
5km	50%	20000	4	204	5553841	765984	4737084	1646711
5km	50%	20000	4	336	5714464	664498	4970598	1947564
5km	50%	20000	4	210	4200830	612714	3531154	1530957
5km	50%	20000	4	355	5423695	760362	4582296	1875938
5km	50%	20000	4	371	5348475	661009	4577561	1941448
5km	50%	20000	4	298	5817865	691576	5054366	1974224
5km	50%	20000	4	289	6383693	774481	5540360	2051298
5km	50%	20000	4	452	5942065	807964	5046717	2117901
5km	50%	20000	4	418	5873353	728566	5091148	1847454
5km	50%	20000	4	276	5464607	741542	4647580	1927645
5km	50%	20000	4	270	4819551	696928	4068441	1674272
5km	50%	20000	4	355	6486989	844702	5577148	2101697
5km	50%	20000	4	331	5555906	771915	4721652	1773806
5km	50%	20000	4	263	5241246	797033	4387081	1683168
5km	50%	20000	4	303	5583275	663092	4876201	1927044
5km	50%	20000	4	328	7362886	986023	6278647	2337436
5km	50%	20000	4	215	5453701	766170	4610126	1728242
5km	50%	20000	4	200	5914297	797573	5064121	1666777
5km	50%	20000	4	356	6869738	870718	5937020	2336660
5km	50%	20000	4	222	5027981	675229	4304392	1580022
5km	50%	20000	4	328	6450693	817114	5580091	1880476
5km	50%	20000	4	264	5959275	860433	5040208	1985500
5km	50%	20000	4	204	4667841	624820	3984567	1465703
5km	50%	20000	4	285	6774654	869378	5827707	2132914
5km	50%	20000	4	268	4518651	646748	3808168	1873063
5km	50%	20000	4	317	7603450	914308	6629499	2579714
5km	50%	20000	4	228	4599166	663269	3873902	1643128
5km	50%	20000	4	293	5794684	864847	4856577	2033700
5km	50%	20000	4	256	6839146	849828	5924683	2164802
5km	50%	20000	4	267	4144817	574317	3517223	1493815
5km	50%	20000	4	241	5474771	730442	4684693	1779212
5km	50%	20000	4	337	7040632	819752	6147168	2368405
5km	50%	20000	4	292	6677652	777144	5808113	2093853
5km	50%	20000	4	279	4969679	698028	4212034	1622233
5km	50%	20000	4	201	5296519	832566	4395678	1736328
5km	50%	20000	4	212	5680182	822722	4771882	1803581
5km	50%	20000	4	226	6356811	853706	5428278	1908144
5km	50%	20000	4	209	5390360	682910	4644252	1625454
5km	50%	20000	4	267	4665248	642167	3954204	1595819
5km	50%	20000	4	311	5676212	750011	4849375	2047119
5km	50%	20000	4	255	7770815	983248	6679789	2276629
5km	50%	20000	4	309	5558077	734589	4770039	2088096
5km	50%	20000	4	286	4965630	690945	4202245	1786977
5km	50%	20000	4	229	5771914	809528	4894926	1661497
5km	50%	20000	4	292	7256920	959863	6234481	2225103
5km	50%	20000	4	229	4462873	653660	3761137	1631210
5km	50%	20000	4	282	5993160	825725	5090678	1891719
5km	50%	20000	4	341	6881468	980033	5809625	2795379
5km	50%	20000	4	382	4248282	577525	3617480	1449923
5km	50%	20000	4	230	5554660	835974	4655153	2019193
5km	50%	20000	4	288	5571922	679872	4834504	2049693
5km	50%	20000	4	346	6526675	808029	5667896	2091976
5km	50%	20000	4	227	4960295	695534	4195427	1699949
5km	50%	20000	4	251	6750156	920081	5756735	1998698
5km	50%	20000	4	204	4443617	624466	3785670	1470253
5km	50%	20000	4	332	6877102	841667	5957852	2062492
5km	50%	20000	4	241	4484306	630391	3806588	1376456
5km	50%	20000	4	230	6444444	880132	5501124	2016106
5km	50%	20000	4	290	5210605	748405	4411181	1729382
5km	50%	20000	4	231	4863057	691990	4088944	1705202
5km	50%	20000	4	241	5119567	737200	4305253	1724699
5km	50%	20000	4	286	5336683	678570	4583759	2068437
5km	50%	20000	4	306	6114280	798871	5247394	1960564
5km	50%	20000	4	271	4083528	545028	3510763	1438257
5km	50%	20000	4	265	5302744	779758	4452445	1581896
5km	50%	20000	4	319	5695223	748754	4881940	1978041
5km	50%	20000	4	295	6202386	951235	5145987	2384606
5km	50%	20000	4	268	5412595	809277	4538997	2076259
5km	50%	20000	4	226	5530776	695537	4758904	1877755
5km	50%	20000	4	242	4922752	662514	4209107	1416033
5km	50%	20000	4	242	6378548	832329	5467698	2190314
5km	50%	20000	4	239	6451352	829181	5531408	2059371
5km	50%	20000	4	250	6415388	866434	5492433	2151596
5km	50%	20000	4	209	4759973	652006	4059297	1560852
5km	50%	20000	4	317	4803337	669565	4071348	1574354
5km	50%	20000	4	265	5173663	642607	4483109	1807488
5km	50%	20000	4	353	5413178	769623	4567763	2080494
5km	50%	20000	4	231	4966755	721600	4200574	1495577
5km	50%	20000	4	261	4371157	631941	3691813	1506949
5km	50%	20000	4	321	5567032	716505	4791692	1815211
5km	50%	20000	4	222	4199943	578863	3573328	1401657
5km	50%	20000	4	254	4280452	590747	3646205	1448397
5km	50%	20000	4	314	6131484	755312	5289758	2123352
5km	50%	20000	4	277	4549506	609992	3885070	1686965
5km	50%	20000	4	223	5283713	712237	4531501	1588017
5km	50%	20000	4	304	6665747	867626	5736905	2293184
5km	50%	20000	4	233	4621403	669186	3892800	1832101
5km	50%	20000	4	213	4483371	670083	3763345	1503502
5km	50%	20000	4	285	4432022	606160	3774855	1431995
5km	50%	20000	4	251	6034894	818147	5156875	2182073
5km	50%	20000	4	264	4782805	664815	4070303	1676122
5km	50%	20000	4	375	6600218	921448	5570542	2460098
5km	50%	20000	4	221	4447362	612262	3722731	1556244
5km	50%	20000	4	268	4944714	675270	4215921	1701550
5km	50%	20000	4	435	7235059	1000274	6154421	2770133
5km	50%	20000	4	283	5771177	824651	4882299	1983340
5km	50%	20000	4	293	6936387	900400	5940601	2366439
5km	50%	20000	4	277	7253716	930209	6241429	2142754
5km	50%	20000	4	260	5786807	871204	4858904	1704795
5km	50%	20000	4	273	5816493	813468	4943205	1980808
5km	50%	20000	4	315	6088588	879044	5119352	2214844
5km	50%	20000	4	307	5951993	791297	5097181	1855746
5km	50%	20000	4	414	4182264	599223	3533453	1550019
5km	50%	20000	4	280	7337691	907834	6363172	2364874
5km	50%	20000	4	374	7059511	895696	6071621	2360590
5km	50%	20000	4	318	5067722	633006	4366614	1666248
5km	50%	20000	4	196	4449693	595151	3789040	1402439
5km	50%	20000	4	280	6038299	739437	5245457	2002726
5km	50%	20000	4	313	6013847	780917	5165764	2022523
5km	50%	20000	4	274	6148053	802732	5294279	2095444
5km	50%	20000	4	525	6061146	734022	5257094	2225620
5km	50%	20000	4	255	4716647	625897	4034586	1461323
5km	50%	20000	4	188	5385723	761802	4539258	1693515
5km	50%	20000	4	276	5695052	781710	4841556	1905541
5km	50%	20000	4	265	4845729	678009	4109195	1593587
5km	50%	20000	4	277	7471135	967745	6418812	2427247
5km	50%	20000	4	433	6701581	854819	5780101	2298384
5km	50%	20000	4	249	5750975	782099	4889290	1815029
5km	50%	20000	4	366	7166772	960529	6126343	2303959
5km	50%	20000	4	219	4750368	651764	4033346	1540691
5km	50%	20000	4	329	6265257	764103	5422893	2061098
5km	50%	20000	4	313	4983748	710460	4194264	2044287
5km	50%	20000	4	272	6706533	889987	5758090	2161271
5km	50%	20000	4	225	5670411	812907	4780744	1996342
5km	50%	20000	4	301	5878519	817769	4965525	2099520
5km	50%	20000	4	320	4376187	648753	3674748	1640985
5km	50%	20000	4	287	6363149	896468	5364068	2071888
5km	50%	20000	4	348	7052763	895702	6089625	2398507
5km	50%	20000	4	331	7315356	930885	6323891	2256352
5km	50%	20000	4	244	7052050	923053	6058478	2193951
5km	50%	20000	4	265	4379614	601687	3714925	1554614
5km	50%	20000	4	382	6093651	794603	5238334	2044024
5km	50%	20000	4	321	7514002	971386	6468617	2495306
5km	50%	20000	4	401	5992789	855683	5053251	2073971
5km	50%	20000	4	217	4600178	624143	3898837	1465519
5km	50%	20000	4	356	5333890	736153	4555672	1999537
5km	50%	20000	4	427	5462052	786332	4609920	2122029
5km	50%	20000	4	284	5974572	812289	5088031	2028566
5km	50%	20000	4	290	6921263	1032736	5787150	2386564
5km	50%	20000	4	222	5097947	667355	4363296	1694730
5km	50%	20000	4	263	5764108	839802	4844222	2092698
5km	50%	20000	4	313	6800264	809591	5920025	2404062
5km	50%	20000	4	295	6239469	943468	5205055	2147620
5km	50%	20000	4	271	6163587	839147	5244542	2048667
5km	50%	20000	4	264	7272878	863946	6345382	2451640
5km	50%	20000	4	272	6050331	820336	5161971	1876121
5km	50%	20000	4	241	5111937	656258	4393109	1902517
5km	50%	20000	4	319	6227679	728604	5435714	2166657
5km	50%	20000	4	316	5555122	793222	4670812	2135756
5km	50%	20000	4	341	6894215	892219	5896916	2230539
5km	50%	20000	4	359	5009346	709532	4224104	1759470
5km	50%	20000	4	210	5288973	768350	4384509	1733890
5km	50%	20000	4	317	6419876	774690	5564269	2185381
5km	50%	20000	4	351	6362998	809555	5487528	2211659
5km	50%	20000	4	325	6259995	779950	5389328	2012444
5km	50%	20000	4	360	6096508	809123	5224884	2292471
5km	50%	20000	4	277	6788820	879869	5834331	2431190
5km	50%	20000	4	258	6012009	848918	5060109	1905673
5km	50%	20000	4	244	4393680	585090	3765829	1630611
5km	50%	20000	4	266	4731536	664230	3994780	1598654
5km	50%	20000	4	274	6449556	803573	5583760	2146300
5km	50%	20000	4	307	5592629	674784	4857490	1912700
5km	50%	20000	4	332	6310665	803421	5412220	1960093
5km	50%	20000	4	274	5740363	765755	4916659	1879326
5km	50%	20000	4	246	5468771	836973	4546468	2020507
5km	50%	20000	4	326	5437301	769792	4593863	1879440
5km	50%	20000	4	261	5075508	743910	4277920	1715497
5km	50%	20000	4	212	4701242	670222	3984019	1479049
5km	50%	20000	4	242	4327123	615897	3641484	1578888
5km	50%	20000	4	288	5879105	895850	4908087	1868320
5km	50%	20000	4	248	5865044	830287	4972677	1834850
5km	50%	20000	4	277	5690442	754876	4874431	2044866
5km	50%	20000	4	323	5450182	820393	4562341	2141183
5km	50%	20000	4	254	3996583	593233	3357582	1481874
5km	50%	20000	4	346	5755016	782611	4917783	1909517
5km	50%	20000	4	208	4245479	593746	3594316	1478655
5km	50%	20000	4	287	5041547	694066	4288816	1593160
5km	50%	20000	4	350	5204625	735247	4402664	1761238
5km	50%	20000	4	345	4776630	717335	4017784	1946545
5km	50%	20000	4	322	5841931	750906	5012824	2410032
5km	50%	20000	4	363	6001129	753670	5156556	2004422
5km	50%	20000	4	237	6906907	852535	5974030	2215176
5km	50%	20000	4	343	5283556	720913	4483770	1791261
5km	50%	20000	4	347	5982585	872191	5039942	1962888
5km	50%	20000	4	267	6106146	846590	5177388	2196486
5km	50%	20000	4	190	4733381	706512	3963849	1609293
5km	50%	20000	4	344	5089010	740684	4282470	1863663
5km	50%	20000	4	381	5800528	849779	4840701	2191452
5km	50%	20000	4	346	6780438	895559	5778853	2456111
5km	50%	20000	4	290	5817471	797406	4949767	1793269
5km	50%	20000	4	227	5480009	677651	4735263	1739933
5km	50%	20000	4	305	7050027	823538	6154410	2090742
5km	50%	20000	4	294	5167662	699365	4406146	1619338
5km	50%	20000	4	333	4455981	640495	3765720	1538970
5km	50%	20000	4	217	5472377	763484	4629519	1958872
5km	50%	20000	4	279	5574600	790136	4726932	1854251
5km	50%	20000	4	342	5954814	862891	4993472	2051445
5km	50%	20000	4	452	5882527	823006	4958918	2042159
5km	50%	20000	4	356	4454675	607721	3794863	1719750
5km	50%	20000	4	352	4803913	679775	4043819	2056938
5km	50%	20000	4	377	6082847	782457	5255725	2281269
5km	50%	20000	4	290	5497377	797064	4594150	2228627
5km	50%	20000	4	238	5770276	799882	4896346	1917701
5km	50%	20000	4	210	3983737	559687	3375315	1519874
5km	50%	20000	4	468	5448730	709345	4670489	2099642
5km	50%	20000	4	274	5431179	776619	4557742	1761212
5km	50%	20000	4	358	4698730	665838	3957038	1885062
5km	50%	20000	4	325	5936616	724420	5155908	2141201
5km	50%	20000	4	237	5783082	800536	4931078	1753728
5km	50%	20000	4	211	4704886	629898	4022385	1543182
5km	50%	20000	4	233	6309860	854086	5366448	2232814
5km	50%	20000	4	307	6594541	823251	5699969	2279789
5km	50%	20000	4	258	4370945	604482	3693367	1539996
5km	50%	20000	4	291	6014827	734686	5212069	1908552
5km	50%	20000	4	344	6633763	921823	5646386	2233546
5km	50%	20000	4	194	4940507	739557	4100835	1611166
5km	50%	20000	4	220	6499768	925329	5495103	2263837
5km	50%	20000	4	254	5154895	780890	4281472	1902375
5km	50%	20000	4	333	8049863	1117677	6828820	2625303
5km	50%	20000	4	216	5096488	758189	4277224	1622379
5km	50%	20000	4	321	6851366	898480	5880603	2169139
5km	50%	20000	4	214	5642580	848070	4725140	1817630
5km	50%	20000	4	274	4097051	541808	3467885	1403693
5km	50%	20000	4	245	4895953	700019	4141266	1576254
5km	50%	20000	4	349	6017720	855464	5075401	2248293
5km	50%	20000	4	311	4973979	768358	4144857	1829951
5km	50%	20000	4	201	4303097	611419	3648509	1319494
5km	50%	20000	4	322	5605548	792693	4755865	2087912
5km	50%	20000	4	286	4836301	702836	4043243	1761652
5km	50%	20000	4	256	6181873	787733	5321455	2293940
5km	50%	20000	4	319	5572148	788010	4718817	1792698
5km	50%	20000	4	264	4576492	689211	3837857	1683827
5km	50%	20000	4	211	5444914	811857	4565066	1858069
5km	50%	20000	4	256	6027006	907504	5031712	2104783
5km	50%	20000	4	242	4905841	668994	4167591	1859180
5km	50%	20000	4	213	4747077	692891	4009886	1723671
5km	50%	20000	4	228	4209938	598164	3561064	1395325
5km	50%	20000	4	264	7880072	1051558	6713600	2626719
5km	50%	20000	4	270	6505041	856304	5574195	2230867
5km	50%	20000	4	205	4734466	663684	4017964	1452206
5km	50%	20000	4	332	4994212	722690	4230113	1732396
5km	50%	20000	4	272	4725258	626323	4041829	1744267
5km	50%	20000	4	264	5475356	770188	4631359	1618443
5km	50%	20000	4	237	5304580	765905	4491542	1692639
5km	50%	20000	4	234	5979960	845299	5080092	1938733
5km	50%	20000	4	259	6098885	841507	5170172	2013697
5km	50%	20000	4	491	6139841	778923	5296851	1909612
5km	50%	20000	4	289	5826235	796886	4961957	1944149
5km	50%	20000	4	401	6885376	904915	5876082	2259364
5km	50%	20000	4	356	7185994	879781	6236578	2564142
5km	50%	20000	4	296	5478797	790326	4641856	2085024
5km	50%	20000	4	356	6395511	780810	5576458	2255221
5km	50%	20000	4	197	6435555	853603	5492631	1868020
5km	50%	20000	4	330	6151797	810886	5257692	2030793
5km	50%	20000	4	241	5265918	741689	4479916	1882913
5km	50%	20000	4	312	6387680	904730	5401960	2247955
5km	50%	20000	4	359	5112427	694671	4343232	1784851
5km	50%	20000	4	269	6277397	830631	5380907	2153304
5km	50%	20000	4	260	4995869	741204	4204219	1670838
5km	50%	20000	4	255	5075470	741407	4301246	1764455
5km	50%	20000	4	322	4420380	614171	3772823	1592580
5km	50%	20000	4	254	5928746	775976	5104002	2132712
5km	50%	20000	4	348	5952238	768056	5107360	2057422
5km	50%	20000	4	272	4679040	679645	3947972	1631278
5km	50%	20000	4	320	6277877	729038	5492281	2126268
5km	50%	20000	4	223	7121268	1005141	6014446	2447705
5km	50%	20000	4	265	4920771	727280	4125324	1855888
5km	50%	20000	4	331	5671123	859333	4744785	2215488
5km	50%	20000	4	244	5135858	733155	4354691	1861255
5km	50%	20000	4	314	4698083	673942	3964709	1444293
5km	50%	20000	4	323	6666005	946570	5636693	2683268
5km	50%	20000	4	296	4427067	679802	3690987	1634758
5km	50%	20000	4	431	5327858	798832	4461445	1944038
5km	50%	20000	4	283	5842213	726706	5042631	2037727
5km	50%	20000	4	297	6416764	902145	5447784	2174403
5km	50%	20000	4	232	3751342	533862	3180168	1488924
5km	50%	20000	4	224	5299219	808277	4417336	1890792
5km	50%	20000	4	232	5057625	737033	4275662	1690725
5km	50%	20000	4	314	6187883	784477	5315491	2023446
5km	50%	20000	4	374	5335518	757223	4504681	1818124
5km	50%	20000	4	246	5308519	693492	4536978	1808681
5km	50%	20000	4	279	5854762	886076	4849264	2095005
5km	50%	20000	4	289	4431445	650001	3712131	1590319
5km	50%	20000	4	230	5279537	676321	4505635	1786267
5km	50%	20000	4	272	5976587	824642	5093187	2210234
5km	50%	20000	4	264	5532633	807599	4659212	2043299
5km	50%	20000	4	255	5145952	716119	4357547	1835407
5km	50%	20000	4	273	6865840	872521	5918989	2139845
5km	50%	20000	4	248	5758504	766966	4906710	1907793
5km	50%	20000	4	371	5094466	794072	4242891	1975341
5km	50%	20000	4	423	7881856	1010918	6770617	2585722
5km	50%	20000	4	219	4539598	631206	3861639	1548515
5km	50%	20000	4	345	6282030	828799	5394030	2281340
5km	50%	20000	4	310	5264429	627131	4571563	1864208
5km	50%	20000	4	260	5249585	675627	4479239	1800245
5km	50%	20000	4	244	5510074	830489	4590881	1909422
5km	50%	20000	4	309	4688320	692104	3948417	1730975
5km	50%	20000	4	290	5115421	736825	4322298	1826438
5km	50%	20000	4	364	5771861	778169	4898784	2110996
5km	50%	20000	4	348	5690059	715251	4916856	1968845
5km	50%	20000	4	183	4726362	733700	3933759	1753194
5km	50%	20000	4	250	5009943	735616	4210219	1585422
5km	50%	20000	4	294	6813245	850285	5889908	2104780
5km	50%	20000	4	370	5104670	610955	4438358	1572250
5km	50%	20000	4	250	5871007	767123	5035661	2104607
5km	50%	20000	4	416	5026212	706481	4262866	1715348
5km	50%	20000	4	269	4936749	723807	4155217	1693962
5km	50%	20000	4	254	4814796	716026	4046878	1707490
5km	50%	20000	4	355	5635864	837380	4731369	1744331
5km	50%	20000	4	250	5185832	666193	4463007	1886085
5km	50%	20000	4	282	4686044	697921	3932775	1851352
5km	50%	20000	4	224	5515033	790201	4644832	1762351
5km	50%	20000	4	268	6038367	797694	5190645	1737855
5km	50%	20000	4	235	4944615	711033	4161390	1747482
5km	50%	20000	4	222	4954408	754789	4138827	1687647
5km	50%	20000	4	306	4459362	659995	3725718	1371150
5km	50%	20000	4	412	6417760	779479	5586990	2199672
5km	50%	20000	4	283	6004491	781401	5143039	1777756
5km	50%	20000	4	241	6643560	873360	5694917	2611107
5km	50%	20000	4	287	6334795	846386	5429253	2000941
5km	50%	20000	4	283	6112865	777475	5262751	2026668
5km	50%	20000	4	200	5340780	827168	4455017	1621906
5km	50%	20000	4	334	4252290	572410	3644418	1391239
5km	50%	20000	4	227	4416548	650074	3718430	1690117
5km	50%	20000	4	276	5038272	756123	4158172	1890995
5km	50%	20000	4	295	7730334	1011554	6609179	2440416
5km	50%	20000	4	274	6177792	821921	5282739	2062879
5km	50%	20000	4	275	6597965	861742	5657270	2156208
5km	50%	20000	4	298	5757976	705708	4989253	1977006
5km	50%	20000	4	257	4925057	714059	4123982	1684744
5km	50%	20000	4	355	6603225	780878	5747304	2295384
5km	50%	20000	4	229	5856895	859528	4898762	1935766
5km	50%	20000	4	281	5918382	840783	5024369	1944561
5km	50%	20000	4	254	4826222	701840	4039165	1563880
5km	50%	20000	4	313	5516799	792027	4649844	2110344
5km	50%	20000	4	315	4973514	692765	4209801	1863657
5km	50%	20000	4	224	6875093	967389	5838830	2125592
5km	50%	20000	4	283	4764932	671622	4028969	1407518
5km	50%	20000	4	411	7758843	996720	6677959	2245565
5km	50%	20000	4	413	7048157	847183	6121660	2515840
5km	50%	20000	4	268	7643719	924869	6626638	2359520
5km	50%	20000	4	301	4916560	736424	4114487	1899642
5km	50%	20000	4	288	5622855	688671	4853241	1866192
5km	50%	20000	4	234	4222952	580839	3558903	1510972
5km	50%	20000	4	309	5025120	716202	4245413	1644403
5km	50%	20000	4	300	4976382	711506	4178088	1826127
5km	50%	20000	4	321	7926672	1019472	6847439	2453224
5km	50%	20000	4	264	6128816	741711	5316638	1930569
5km	50%	20000	4	237	4486379	676632	3759318	1463241
5km	50%	20000	4	326	7994022	1091095	6829664	2538242
5km	50%	20000	4	215	4749813	692560	4000415	1519402
5km	50%	20000	4	196	5458565	714396	4672779	1648048
5km	50%	20000	4	235	6295177	824478	5390427	2000590
5km	50%	20000	4	262	5799492	842166	4884132	1978766
5km	50%	20000	4	249	5443838	776497	4549891	1691094
5km	50%	20000	4	315	7064210	892726	6105579	2256798
5km	50%	20000	4	247	4650142	711235	3848059	1703555
5km	50%	20000	4	243	6368540	818285	5491229	2002657
5km	50%	20000	4	206	4829212	649872	4138493	1592585
5km	50%	20000	4	249	5466860	788105	4615513	1886479
5km	50%	20000	4	325	5641384	685651	4912122	1912400
5km	50%	20000	4	233	5004957	664195	4273788	1577495
5km	50%	20000	4	311	6387630	725856	5584869	2227995
5km	50%	20000	4	278	6687295	866155	5710018	2085445
5km	50%	20000	4	308	6829927	887561	5859638	2360608
5km	50%	20000	4	248	6359056	865643	5420349	2014101
5km	50%	20000	4	252	6213651	925572	5210668	2105926
5km	50%	20000	4	294	6105483	850287	5193107	2008916
5km	50%	20000	4	209	4704586	649757	3992224	1456778
5km	50%	20000	4	285	6679590	775740	5844479	2259803
5km	50%	20000	4	279	4859070	658820	4137170	1760072
5km	50%	20000	4	321	6077890	773354	5223110	2154621
5km	50%	20000	4	346	4992292	725316	4231474	1661491
5km	50%	20000	4	318	5963479	830213	5067162	2157677
5km	50%	20000	4	228	5508285	841937	4590357	2040113
5km	50%	20000	4	221	5000949	712808	4225262	1863834
5km	50%	20000	4	223	5695268	848400	4790782	1896820
5km	50%	20000	4	338	6691045	869374	5744317	2276892
5km	50%	20000	4	245	4027075	572786	3407382	1454217
5km	50%	20000	4	246	4598330	665996	3892577	1528147
5km	50%	20000	4	246	6112217	890337	5154986	2101830
5km	50%	20000	4	240	5570285	788391	4696449	1861604
5km	50%	20000	4	244	4986777	724548	4186682	1620015
5km	50%	20000	4	190	5016393	688645	4268927	1569009
5km	50%	20000	4	286	6058226	801803	5150011	2011092
5km	50%	20000	4	185	3660691	572934	3051544	1313008
5km	50%	20000	4	352	5736243	781840	4886248	1797754
5km	50%	20000	4	312	5193800	719743	4399818	1682889
5km	50%	20000	4	310	6081871	876977	5101749	2173577
5km	50%	20000	4	323	5939752	754362	5124590	1937330
5km	50%	20000	4	257	6116911	813939	5216814	2001633
5km	50%	20000	4	378	5971296	729052	5164503	2189447
5km	50%	20000	4	338	5078290	685960	4335893	1744688
5km	50%	20000	4	252	7856247	1032708	6705783	2644119
5km	50%	20000	4	306	6261677	796313	5399573	1892745
5km	50%	20000	4	309	4325215	587705	3677198	1481950
5km	50%	20000	4	234	5954056	864432	5004562	1858601
5km	50%	20000	4	338	6478848	853292	5556640	2338316
5km	50%	20000	4	362	6502453	773824	5645486	2048868
5km	50%	20000	4	294	5063835	708827	4285068	1813010
5km	50%	20000	4	380	6829288	902978	5856471	2378729
5km	50%	20000	4	344	5404199	754238	4545349	1818582
5km	50%	20000	4	377	4607843	692708	3855933	1536360
5km	50%	20000	4	358	6738418	822952	5842043	2308062
5km	50%	20000	4	340	6836895	827691	5953153	1979052
5km	50%	20000	4	249	6685011	789351	5821014	2167750
5km	50%	20000	4	305	4160336	571275	3545225	1408191
5km	50%	20000	4	317	5154464	769772	4322556	1882807
5km	50%	20000	4	283	6820901	835159	5908376	2167483
5km	50%	20000	4	277	6331114	786975	5470065	2394037
5km	50%	20000	4	331	4926183	682512	4163808	1843935
5km	50%	20000	4	306	7151459	927264	6145225	2268463
5km	50%	20000	4	299	6327516	884760	5385791	2270688
5km	50%	20000	4	292	5748992	869595	4796716	2159999
5km	50%	20000	4	215	4780858	680020	4032953	1672990
5km	50%	20000	4	217	5374704	804356	4519000	1600322
5km	50%	20000	4	259	6688937	917644	5684497	2126453
5km	50%	20000	4	265	8137022	1063163	6989851	2383879
5km	50%	20000	4	284	5132604	704505	4366873	1707057
5km	50%	20000	4	228	5826191	820596	4934737	1801876
5km	50%	20000	4	272	6223226	820116	5345406	2146341
5km	50%	20000	4	349	6803176	876645	5856159	2384335
5km	50%	20000	4	403	5972333	657777	5255042	1826428
5km	50%	20000	4	237	5082231	714909	4286709	1708942
5km	50%	20000	4	384	5174460	714886	4401313	1822211
5km	50%	20000	4	287	6541644	847130	5632846	2068276
5km	50%	20000	4	336	6318649	769761	5462038	2245904
5km	50%	20000	4	354	5338791	723490	4556455	1900022
5km	50%	20000	4	269	5986284	763323	5154944	1965584
5km	50%	20000	4	220	4852826	716372	4064634	1473995
5km	50%	20000	4	361	5542812	823061	4657939	1958095
5km	50%	20000	4	288	4931415	697021	4156805	1633300
5km	50%	20000	4	285	5641496	793584	4755730	2121722
5km	50%	20000	4	237	4458833	606153	3802358	1630622
5km	50%	20000	4	292	5910685	750170	5110432	2050418
5km	50%	20000	4	262	5494678	781375	4641156	1843619
5km	50%	20000	4	247	5556537	768930	4686071	1913459
5km	50%	20000	4	263	5096632	708739	4299587	1602228
5km	50%	20000	4	330	4880953	704205	4094115	1839515
5km	50%	20000	4	242	4918556	696018	4145878	1524527
5km	50%	20000	4	316	4655891	686311	3889530	1717294
5km	50%	20000	4	299	4267277	578469	3641846	1802046
5km	50%	20000	4	409	6310777	782645	5468728	2106892
5km	50%	20000	4	302	6401484	897644	5427097	2044838
5km	50%	20000	4	223	4571239	673390	3850602	1513400
5km	50%	20000	4	354	5967286	801579	5090522	1909632
5km	50%	20000	4	262	4270514	561452	3656715	1387582
5km	50%	20000	4	230	4691009	678547	3953436	1509246
5km	50%	20000	4	265	6465275	889143	5509496	2239818
[truncated: 1 more rows]
