# Supplementary material for: Quantifying the Value of Perfect Information in Emergency Vaccination Campaigns
Source: PLoS Comput Biol. 2017 Feb 16;13(2):e1005318. doi: 10.1371/journal.pcbi.1005318 (PMC5312803; doi:10.1371/journal.pcbi.1005318)
Supplement: S1 Data — (ZIP) [file pcbi.1005318.s013.zip › Data/5km vaccination/data20.txt]

vacc_radius	efficacy	capacity	delay	outbreak_duration	livestock_culled	cattle_culled	sheep_culled	vaccinations
5km	90%	20000	4	223	3693660	524097	3133513	1299022
5km	90%	20000	4	239	3539222	499850	2987466	1318621
5km	90%	20000	4	248	3649381	438477	3159635	1414990
5km	90%	20000	4	140	3300687	476386	2803252	1076260
5km	90%	20000	4	213	2982725	415697	2531380	1459014
5km	90%	20000	4	220	4906084	601784	4222685	1612644
5km	90%	20000	4	204	3900466	574568	3261329	1346571
5km	90%	20000	4	167	3751684	548003	3140739	1444576
5km	90%	20000	4	193	4781603	719352	3986358	1649381
5km	90%	20000	4	219	5415508	683341	4689400	1880142
5km	90%	20000	4	174	3372242	486171	2865809	1180236
5km	90%	20000	4	167	3829236	466740	3323691	1546573
5km	90%	20000	4	189	3986936	604384	3337718	1464648
5km	90%	20000	4	266	3446686	456929	2948161	1500742
5km	90%	20000	4	240	3081210	421537	2626843	1430629
5km	90%	20000	4	177	4444144	524571	3896467	1602466
5km	90%	20000	4	183	3890041	546625	3290419	1370207
5km	90%	20000	4	189	3068436	409343	2633807	1124533
5km	90%	20000	4	190	3192037	385326	2786848	1353958
5km	90%	20000	4	304	4615736	575636	4007559	1595101
5km	90%	20000	4	169	4559486	639481	3880325	1522666
5km	90%	20000	4	227	5291258	758692	4480036	1602705
5km	90%	20000	4	211	6002497	893210	5042829	1813831
5km	90%	20000	4	243	4115508	519291	3553680	1739439
5km	90%	20000	4	226	3292301	454688	2812335	1360904
5km	90%	20000	4	247	4202627	427065	3736033	1768922
5km	90%	20000	4	192	3271300	463693	2778928	1438304
5km	90%	20000	4	199	3269279	484659	2749502	1244293
5km	90%	20000	4	167	4173440	564931	3563844	1407203
5km	90%	20000	4	211	5410800	809142	4551266	1924602
5km	90%	20000	4	217	4482434	586219	3860942	1491305
5km	90%	20000	4	178	3499150	497949	2966348	1390448
5km	90%	20000	4	153	3910633	618807	3243951	1517390
5km	90%	20000	4	247	4263589	523279	3699709	1655299
5km	90%	20000	4	198	4276066	604881	3621940	1404261
5km	90%	20000	4	229	3706432	453118	3221095	1529226
5km	90%	20000	4	231	4349777	578695	3740514	1518947
5km	90%	20000	4	184	3160807	424568	2688223	1242109
5km	90%	20000	4	218	4809151	585272	4173220	1702704
5km	90%	20000	4	182	3365214	436280	2867330	1396999
5km	90%	20000	4	282	4659568	624266	3998933	1529362
5km	90%	20000	4	261	5655374	676332	4938463	1761684
5km	90%	20000	4	177	3166090	425948	2714347	1280155
5km	90%	20000	4	151	3083060	475401	2559503	1222303
5km	90%	20000	4	219	3600426	464214	3099364	1632264
5km	90%	20000	4	243	5293761	701696	4548897	1845334
5km	90%	20000	4	165	3345002	453896	2869765	1177322
5km	90%	20000	4	211	2764161	357671	2384047	1410978
5km	90%	20000	4	212	4633212	664684	3921434	1596064
5km	90%	20000	4	237	3661003	436511	3185262	1329170
5km	90%	20000	4	186	4115819	598452	3476511	1390609
5km	90%	20000	4	195	3731495	541061	3140873	1303343
5km	90%	20000	4	163	2808405	427120	2362077	1216765
5km	90%	20000	4	209	3058123	395499	2637167	1442405
5km	90%	20000	4	157	3102127	473291	2604365	1206194
5km	90%	20000	4	189	4090065	583203	3474306	1501458
5km	90%	20000	4	238	3889634	516976	3339459	1470970
5km	90%	20000	4	253	4504024	639514	3828112	1608723
5km	90%	20000	4	248	4675441	653607	3980867	1497515
5km	90%	20000	4	237	4783412	640146	4096188	1770657
5km	90%	20000	4	243	4510971	641935	3834724	1439625
5km	90%	20000	4	295	4361314	545484	3779114	1767676
5km	90%	20000	4	214	4414256	667745	3711498	1539348
5km	90%	20000	4	180	3747207	452442	3267665	1477087
5km	90%	20000	4	165	3689860	479970	3162456	1307652
5km	90%	20000	4	170	3759848	527504	3168041	1608959
5km	90%	20000	4	198	4818211	691403	4103397	1425347
5km	90%	20000	4	203	3615055	451304	3119077	1370863
5km	90%	20000	4	233	3159295	381079	2760203	1422843
5km	90%	20000	4	257	3277666	455571	2784363	1214386
5km	90%	20000	4	230	4761779	655067	4068519	1848554
5km	90%	20000	4	310	4719383	563869	4109415	1839665
5km	90%	20000	4	254	2939443	380297	2539082	1262050
5km	90%	20000	4	178	4250343	644395	3556054	1304317
5km	90%	20000	4	206	5603747	750020	4807274	1876616
5km	90%	20000	4	218	2470573	348851	2098082	1028214
5km	90%	20000	4	211	2453208	284188	2151706	1219667
5km	90%	20000	4	215	3292042	472116	2798249	1190970
5km	90%	20000	4	174	3514581	564919	2909320	1448610
5km	90%	20000	4	181	2804497	387129	2400034	1183362
5km	90%	20000	4	383	3262090	472918	2762869	1259321
5km	90%	20000	4	172	2647357	375313	2254036	1019605
5km	90%	20000	4	263	3874699	557338	3261314	1725290
5km	90%	20000	4	228	4099010	553237	3505506	1619500
5km	90%	20000	4	349	2754196	354835	2376047	1294608
5km	90%	20000	4	251	3680662	477794	3167527	1498886
5km	90%	20000	4	227	3466802	475381	2956349	1581450
5km	90%	20000	4	179	3736178	505315	3191854	1181461
5km	90%	20000	4	221	3821512	532132	3258578	1328866
5km	90%	20000	4	215	4362866	573886	3760320	1641642
5km	90%	20000	4	210	4306581	645193	3608512	1501321
5km	90%	20000	4	215	2698135	412890	2240351	1272848
5km	90%	20000	4	237	4951370	635829	4275316	1805579
5km	90%	20000	4	258	4521489	623304	3870101	1450158
5km	90%	20000	4	219	4062517	563576	3441697	1496797
5km	90%	20000	4	224	4514200	610944	3862309	1823651
5km	90%	20000	4	254	2945367	392489	2532526	1336066
5km	90%	20000	4	188	3576487	575453	2947515	1362443
5km	90%	20000	4	228	3500876	480148	2989092	1377459
5km	90%	20000	4	227	4202173	588342	3575878	1537441
5km	90%	20000	4	154	3706996	558635	3119187	1186865
5km	90%	20000	4	197	3815503	531308	3233307	1462608
5km	90%	20000	4	184	3821566	532126	3255066	1359159
5km	90%	20000	4	181	3095792	435634	2637789	1142974
5km	90%	20000	4	188	3651956	479639	3129977	1526366
5km	90%	20000	4	190	4779227	674032	4037998	1716191
5km	90%	20000	4	212	6295292	834532	5360853	2135104
5km	90%	20000	4	222	4065766	595415	3432978	1267904
5km	90%	20000	4	212	5295319	630907	4613653	1633819
5km	90%	20000	4	157	3452413	537190	2884213	1131794
5km	90%	20000	4	309	3984396	543881	3407485	1677480
5km	90%	20000	4	226	2855899	335595	2494796	1326209
5km	90%	20000	4	171	4576383	615422	3921305	1478340
5km	90%	20000	4	226	2594465	359246	2213671	1319843
5km	90%	20000	4	224	2650965	401291	2208955	1352534
5km	90%	20000	4	176	4135483	544631	3549704	1198893
5km	90%	20000	4	238	3969609	531392	3398950	1615966
5km	90%	20000	4	222	5140063	625267	4470221	1753718
5km	90%	20000	4	259	5900849	797837	5047989	1935287
5km	90%	20000	4	163	3998274	560862	3405053	1384699
5km	90%	20000	4	171	3455278	486097	2933678	1159172
5km	90%	20000	4	227	3559543	472102	3026337	1457590
5km	90%	20000	4	264	2871782	386201	2454075	1359683
5km	90%	20000	4	233	4571271	628621	3886864	1536020
5km	90%	20000	4	186	3121881	447770	2640949	1220370
5km	90%	20000	4	182	4083830	590413	3461376	1359028
5km	90%	20000	4	227	4975520	695326	4226440	1540478
5km	90%	20000	4	272	3151457	396154	2734575	1413513
5km	90%	20000	4	204	3697038	482150	3194436	1425723
5km	90%	20000	4	173	3283286	415123	2852158	1208880
5km	90%	20000	4	238	4165188	582604	3552920	1435244
5km	90%	20000	4	179	4410347	586994	3786919	1331542
5km	90%	20000	4	150	2502144	345332	2123104	1210347
5km	90%	20000	4	171	4318211	573436	3699797	1566041
5km	90%	20000	4	183	4295410	632695	3600495	1389316
5km	90%	20000	4	215	4181695	542787	3607221	1594020
5km	90%	20000	4	220	4146115	597850	3513272	1428325
5km	90%	20000	4	219	4007109	500421	3473567	1634702
5km	90%	20000	4	208	2898232	366136	2486452	1254814
5km	90%	20000	4	217	4721272	669549	4013668	1355383
5km	90%	20000	4	262	4176454	585875	3558306	1551054
5km	90%	20000	4	201	3999170	478808	3464680	1411378
5km	90%	20000	4	180	4751550	706076	3995803	1281106
5km	90%	20000	4	216	3459374	466827	2936183	1424141
5km	90%	20000	4	248	4268417	555167	3674478	1529998
5km	90%	20000	4	198	3230751	442897	2767104	1355564
5km	90%	20000	4	302	5880373	758968	5084714	2056846
5km	90%	20000	4	213	3214101	410206	2782900	1346640
5km	90%	20000	4	198	3348830	482491	2827140	1309740
5km	90%	20000	4	221	3697860	509720	3157920	1339597
5km	90%	20000	4	286	3558699	479695	3046403	1560005
5km	90%	20000	4	167	3583244	445028	3094279	1272351
5km	90%	20000	4	168	3565018	521771	3004254	1365267
5km	90%	20000	4	196	2798801	389197	2383147	1356598
5km	90%	20000	4	283	4388263	578152	3777646	1644203
5km	90%	20000	4	201	3426131	461119	2925266	1180719
5km	90%	20000	4	207	3445663	429029	2989908	1404765
5km	90%	20000	4	258	2381155	313124	2052432	1263882
5km	90%	20000	4	253	5231597	654970	4492845	1853002
5km	90%	20000	4	217	5368329	699218	4615582	1821235
5km	90%	20000	4	212	3250791	516978	2703499	1263055
5km	90%	20000	4	208	3578183	476683	3067392	1402405
5km	90%	20000	4	233	4531404	605511	3853667	1622963
5km	90%	20000	4	218	4637645	617080	3980067	1673487
5km	90%	20000	4	249	4753828	706537	3987652	1970187
5km	90%	20000	4	233	3394067	442309	2928721	1296607
5km	90%	20000	4	269	4848606	588140	4225880	1749674
5km	90%	20000	4	250	3662091	474714	3144615	1402284
5km	90%	20000	4	269	4064109	438073	3603398	1785578
5km	90%	20000	4	218	3578000	468500	3070706	1314830
5km	90%	20000	4	278	2275933	277816	1958558	1266001
5km	90%	20000	4	218	4066334	547360	3468058	1511200
5km	90%	20000	4	192	4841522	624567	4164674	1512677
5km	90%	20000	4	162	2988501	384376	2578684	1099843
5km	90%	20000	4	190	3579117	459877	3082529	1440496
5km	90%	20000	4	198	2717296	379294	2316312	1227985
5km	90%	20000	4	165	3464803	437607	3007933	1423175
5km	90%	20000	4	221	3365882	458359	2857291	1493936
5km	90%	20000	4	220	3972407	590816	3356369	1318525
5km	90%	20000	4	195	3082841	441890	2599329	1152494
5km	90%	20000	4	185	3976326	580721	3376369	1607314
5km	90%	20000	4	243	4148375	629208	3478002	1446402
5km	90%	20000	4	248	4341483	622913	3680891	1481673
5km	90%	20000	4	192	2952028	388833	2539659	1133342
5km	90%	20000	4	241	3767271	469402	3262652	1644249
5km	90%	20000	4	246	4239509	464451	3725443	1704750
5km	90%	20000	4	219	3221683	420378	2776541	1201620
5km	90%	20000	4	186	6276466	809117	5416177	1654549
5km	90%	20000	4	177	3940567	606587	3312034	1424862
5km	90%	20000	4	189	4647220	693511	3888999	1536733
5km	90%	20000	4	180	4751468	796438	3899553	1808565
5km	90%	20000	4	198	3767917	543123	3199481	1489482
5km	90%	20000	4	215	2959377	418785	2517115	1253873
5km	90%	20000	4	191	3027328	409723	2585411	1261551
5km	90%	20000	4	237	4546896	598737	3911831	1531669
5km	90%	20000	4	205	4956657	661215	4259712	1802223
5km	90%	20000	4	187	4013868	550957	3377236	1336786
5km	90%	20000	4	224	3103526	435083	2644525	1312398
5km	90%	20000	4	209	3500137	490780	2975991	1325434
5km	90%	20000	4	206	3777304	503995	3252329	1319706
5km	90%	20000	4	244	4589653	628592	3928375	1452862
5km	90%	20000	4	193	2834003	425692	2357729	1163048
5km	90%	20000	4	238	4551035	639591	3882533	1751447
5km	90%	20000	4	223	3992300	570199	3395794	1468510
5km	90%	20000	4	256	4189828	468895	3688531	1828346
5km	90%	20000	4	180	5571403	802800	4724097	1879539
5km	90%	20000	4	236	4663338	532919	4092364	1759432
5km	90%	20000	4	259	3599217	427620	3144605	1712742
5km	90%	20000	4	230	5304482	700465	4558328	1704736
5km	90%	20000	4	185	5989640	811629	5128782	1907430
5km	90%	20000	4	231	3909730	524338	3350779	1355489
5km	90%	20000	4	246	5525969	719878	4753278	1729990
5km	90%	20000	4	264	3939163	561499	3291597	1934113
5km	90%	20000	4	216	5237362	665442	4534364	1703069
5km	90%	20000	4	179	3168796	458660	2679526	1377715
5km	90%	20000	4	178	3579912	473260	3085287	1588597
5km	90%	20000	4	239	3631482	481648	3103308	1402430
5km	90%	20000	4	220	3902375	567398	3282907	1445169
5km	90%	20000	4	207	2559493	359975	2170004	1354899
5km	90%	20000	4	277	3380041	410951	2916468	1659159
5km	90%	20000	4	255	4162978	481450	3652289	1602157
5km	90%	20000	4	206	4387850	632640	3670572	1671569
5km	90%	20000	4	219	6035383	847361	5132507	1972929
5km	90%	20000	4	212	3470915	453222	2987129	1386499
5km	90%	20000	4	147	3878475	572612	3276449	1319767
5km	90%	20000	4	181	3785947	548650	3210948	1281491
5km	90%	20000	4	277	4066472	558879	3486437	1708607
5km	90%	20000	4	213	5334450	727930	4556517	1744011
5km	90%	20000	4	219	4893327	587513	4233713	1678567
5km	90%	20000	4	195	4067755	586714	3454710	1447126
5km	90%	20000	4	240	3642308	557904	3048074	1315339
5km	90%	20000	4	183	3823191	605614	3155823	1724291
5km	90%	20000	4	197	4215572	570385	3618762	1334266
5km	90%	20000	4	175	5039548	698794	4284130	1726453
5km	90%	20000	4	183	3053102	417828	2622849	1247357
5km	90%	20000	4	156	3772045	516547	3226217	1360185
5km	90%	20000	4	229	3478832	461654	2990899	1354791
5km	90%	20000	4	142	1888879	275664	1589677	866180
5km	90%	20000	4	173	2913479	464402	2427436	1146523
5km	90%	20000	4	235	3787593	513915	3237455	1465726
5km	90%	20000	4	174	4467965	589315	3833803	1400564
5km	90%	20000	4	234	3348958	489268	2831915	1323688
5km	90%	20000	4	205	4038146	544467	3447165	1582838
5km	90%	20000	4	208	4483876	664883	3770253	1603575
5km	90%	20000	4	202	3555803	488257	3027136	1388762
5km	90%	20000	4	180	3735390	532727	3168062	1405668
5km	90%	20000	4	208	4157902	608557	3481294	1443628
5km	90%	20000	4	235	5432481	692124	4684219	1688919
5km	90%	20000	4	208	4540779	623799	3875639	1345243
5km	90%	20000	4	237	4073016	573078	3464378	1615860
5km	90%	20000	4	201	3318236	484888	2805818	1277704
5km	90%	20000	4	187	3653115	427477	3204313	1354896
5km	90%	20000	4	220	4062567	539558	3477352	1566610
5km	90%	20000	4	223	4277279	553998	3697227	1753457
5km	90%	20000	4	229	3060465	398671	2628186	1291483
5km	90%	20000	4	248	2523580	342009	2162916	1258847
5km	90%	20000	4	255	4457073	601118	3826471	1680629
5km	90%	20000	4	207	4222582	512255	3667366	1588006
5km	90%	20000	4	151	3293795	479443	2781305	1185159
5km	90%	20000	4	146	2914350	452787	2439260	1017610
5km	90%	20000	4	199	2420005	313667	2090628	1168187
5km	90%	20000	4	205	3758690	520760	3206899	1289052
5km	90%	20000	4	221	5327996	778357	4503994	1749201
5km	90%	20000	4	186	3618058	482058	3101779	1372035
5km	90%	20000	4	277	3652271	531545	3100731	1608768
5km	90%	20000	4	328	3269244	457503	2777843	1521585
5km	90%	20000	4	218	3937635	512282	3388631	1406036
5km	90%	20000	4	194	4495934	628550	3829427	1470527
5km	90%	20000	4	160	2881827	382335	2464051	1079417
5km	90%	20000	4	224	2822971	331889	2471824	1329970
5km	90%	20000	4	256	3810243	591450	3178348	1629885
5km	90%	20000	4	142	3066096	480871	2552804	1091381
5km	90%	20000	4	183	3267635	439978	2781162	1252940
5km	90%	20000	4	216	5026058	723450	4205741	1907445
5km	90%	20000	4	293	4253931	578229	3650457	1474184
5km	90%	20000	4	282	3369182	455807	2887184	1424089
5km	90%	20000	4	162	4227496	587183	3592894	1552198
5km	90%	20000	4	262	5110402	676243	4388038	1962475
5km	90%	20000	4	165	4296496	584412	3671412	1400404
5km	90%	20000	4	173	2995351	427221	2504512	1251196
5km	90%	20000	4	221	4291340	569880	3640466	1447009
5km	90%	20000	4	191	4097835	615885	3429277	1538816
5km	90%	20000	4	290	5083332	734472	4289006	1566563
5km	90%	20000	4	178	3682763	535773	3090635	1319085
5km	90%	20000	4	169	3289295	466360	2792766	1214022
5km	90%	20000	4	201	4032600	559043	3425071	1417191
5km	90%	20000	4	193	3674498	513987	3132497	1336979
5km	90%	20000	4	224	4821470	531663	4243531	1684568
5km	90%	20000	4	208	3689420	522135	3145157	1300781
5km	90%	20000	4	204	4145518	550790	3550702	1654427
5km	90%	20000	4	188	3617888	520889	3070864	1374800
5km	90%	20000	4	211	4886242	680898	4161342	1671408
5km	90%	20000	4	181	3074659	417574	2642695	1307666
5km	90%	20000	4	269	5100826	680517	4356187	1951027
5km	90%	20000	4	219	3506635	472725	3000985	1368789
5km	90%	20000	4	223	4989798	669682	4271105	1791315
5km	90%	20000	4	178	3013955	376649	2601433	1283319
5km	90%	20000	4	214	3677069	421704	3220780	1497995
5km	90%	20000	4	218	3294530	443717	2818842	1389638
5km	90%	20000	4	209	3946609	535481	3372654	1505682
5km	90%	20000	4	267	3003226	376549	2606370	1371564
5km	90%	20000	4	238	3891202	567788	3296422	1371388
5km	90%	20000	4	190	3073347	371490	2674981	1538576
5km	90%	20000	4	210	4007428	487362	3484945	1518905
5km	90%	20000	4	143	3172611	466702	2678998	1282187
5km	90%	20000	4	241	3910490	415838	3441522	1749017
5km	90%	20000	4	207	4427331	627833	3754881	1648464
5km	90%	20000	4	242	3228723	390869	2818526	1455216
5km	90%	20000	4	209	4098509	601227	3435080	1918170
5km	90%	20000	4	180	5144823	746282	4340465	1777291
5km	90%	20000	4	187	3721615	559112	3129516	1512633
5km	90%	20000	4	315	3552271	362361	3160185	1665606
5km	90%	20000	4	211	3166182	356860	2778219	1367605
5km	90%	20000	4	240	4034966	635622	3356164	1617547
5km	90%	20000	4	265	3352929	434588	2880181	1327354
5km	90%	20000	4	173	3846082	537574	3274421	1257562
5km	90%	20000	4	232	3472288	516506	2893649	1555500
5km	90%	20000	4	221	4343087	522785	3780453	1679242
5km	90%	20000	4	247	3422689	449724	2950924	1505537
5km	90%	20000	4	200	3551122	526424	3001194	1281277
5km	90%	20000	4	287	3506978	467581	3006481	1548752
5km	90%	20000	4	214	3968494	456785	3475901	1412571
5km	90%	20000	4	201	2737868	376334	2345848	1190480
5km	90%	20000	4	274	3746001	568771	3156078	1499220
5km	90%	20000	4	219	4746432	705076	3970301	1595572
5km	90%	20000	4	207	4579858	622930	3905040	1390701
5km	90%	20000	4	322	4516343	593500	3883000	1811070
5km	90%	20000	4	291	4408678	668590	3682540	1612751
5km	90%	20000	4	218	3795048	454753	3303632	1539179
5km	90%	20000	4	179	4322703	677361	3593201	1431770
5km	90%	20000	4	207	4807134	693540	4069782	1800992
5km	90%	20000	4	240	3843088	480703	3312839	1358532
5km	90%	20000	4	165	3412423	458574	2914104	1366096
5km	90%	20000	4	196	3897246	514232	3365171	1415975
5km	90%	20000	4	224	4026761	584837	3399854	1431298
5km	90%	20000	4	206	4338370	627922	3661161	1564409
5km	90%	20000	4	153	3210741	426342	2758267	1250273
5km	90%	20000	4	195	3721293	478022	3197011	1446037
5km	90%	20000	4	298	5595938	662286	4895783	2024835
5km	90%	20000	4	257	3800839	574937	3181351	1564463
5km	90%	20000	4	165	3346476	491193	2831955	1246614
5km	90%	20000	4	207	2677917	348792	2306373	1307070
5km	90%	20000	4	200	4612187	693319	3878485	1787940
5km	90%	20000	4	224	3025792	420766	2582921	1161786
5km	90%	20000	4	207	4978842	700027	4208877	1470904
5km	90%	20000	4	252	2836396	365261	2444812	1457600
5km	90%	20000	4	179	4030584	584910	3406807	1691473
5km	90%	20000	4	313	6016740	810901	5158740	2262515
5km	90%	20000	4	205	3940605	568090	3333405	1342477
5km	90%	20000	4	218	3418366	506281	2881426	1226783
5km	90%	20000	4	177	2448589	328307	2102083	1030003
5km	90%	20000	4	208	3694373	470266	3187216	1426382
5km	90%	20000	4	243	3036828	404209	2603521	1243574
5km	90%	20000	4	186	3252829	423505	2800396	1273933
5km	90%	20000	4	191	3475736	440199	2987376	1453674
5km	90%	20000	4	219	5018569	665095	4317112	1921478
5km	90%	20000	4	178	3601130	514091	3054624	1190759
5km	90%	20000	4	189	4500169	635921	3821633	1479412
5km	90%	20000	4	223	4303052	647073	3621810	1423930
5km	90%	20000	4	201	4945353	670241	4240690	1898195
5km	90%	20000	4	257	4766821	592600	4129349	1562635
5km	90%	20000	4	173	4389485	658571	3679740	1321116
5km	90%	20000	4	198	3373272	435993	2911110	1426480
5km	90%	20000	4	230	3716138	533323	3133505	1471695
5km	90%	20000	4	257	4744912	613826	4090884	1813971
5km	90%	20000	4	176	4533300	656166	3820292	1530535
5km	90%	20000	4	216	3268317	406982	2839056	1552888
5km	90%	20000	4	241	3870986	573373	3260746	1569133
5km	90%	20000	4	194	3573296	499122	3040518	1377425
5km	90%	20000	4	177	2949133	399703	2516618	1302031
5km	90%	20000	4	176	3059520	429402	2607452	1208482
5km	90%	20000	4	177	4141618	569160	3520816	1532469
5km	90%	20000	4	170	3110550	431653	2624649	1219551
5km	90%	20000	4	196	4312126	623179	3655824	1376936
5km	90%	20000	4	250	3529464	480728	3025940	1383873
5km	90%	20000	4	314	4711052	671894	3980160	1893791
5km	90%	20000	4	163	3466185	543202	2879844	1333612
5km	90%	20000	4	221	2815796	374474	2415423	1328401
5km	90%	20000	4	221	4972533	733105	4187050	1425836
5km	90%	20000	4	209	4180673	622247	3525981	1341624
5km	90%	20000	4	224	5260786	630028	4582867	1839169
5km	90%	20000	4	212	3359755	448681	2876359	1469664
5km	90%	20000	4	222	3963176	626509	3288123	1323535
5km	90%	20000	4	191	3949272	571865	3309179	1454929
5km	90%	20000	4	206	5231801	719897	4470262	1782803
5km	90%	20000	4	198	5116953	603760	4442852	1845945
5km	90%	20000	4	204	5089021	642084	4394873	1818551
5km	90%	20000	4	278	3020382	403061	2590108	1453603
5km	90%	20000	4	235	3446403	462325	2953105	1352013
5km	90%	20000	4	219	4246837	616067	3582821	1427782
5km	90%	20000	4	233	2613758	335200	2250031	1333872
5km	90%	20000	4	215	4036335	606883	3390846	1530041
5km	90%	20000	4	214	6264512	849289	5366932	2146985
5km	90%	20000	4	309	4854409	603040	4206590	1689022
5km	90%	20000	4	224	3334688	413825	2888972	1377934
5km	90%	20000	4	191	3719838	506214	3178577	1417874
5km	90%	20000	4	262	4346155	575245	3720614	1425121
5km	90%	20000	4	212	3122745	424748	2646838	1296321
5km	90%	20000	4	271	5166532	631295	4498112	1806164
5km	90%	20000	4	198	4420445	532925	3853825	1466048
5km	90%	20000	4	223	4686411	717195	3936142	1493389
5km	90%	20000	4	201	2974675	423691	2524328	1185733
5km	90%	20000	4	210	3012155	380408	2599380	1329889
5km	90%	20000	4	202	4780870	625561	4114144	1487858
5km	90%	20000	4	201	2986433	389427	2567842	1202436
5km	90%	20000	4	229	4275205	504158	3729630	1519820
5km	90%	20000	4	231	3562388	455121	3089590	1516423
5km	90%	20000	4	181	4003668	585484	3369768	1389351
5km	90%	20000	4	198	3763980	422656	3317823	1340574
5km	90%	20000	4	255	4374501	605091	3734630	1454215
5km	90%	20000	4	210	4091937	603082	3437196	1521881
5km	90%	20000	4	253	3628388	478527	3107891	1413714
5km	90%	20000	4	248	3997275	503914	3457909	1385256
5km	90%	20000	4	279	5147188	661322	4419728	1712437
5km	90%	20000	4	169	4515377	664147	3805217	1460467
5km	90%	20000	4	211	4420194	591178	3782027	1539883
5km	90%	20000	4	182	3981289	562293	3392543	1579362
5km	90%	20000	4	261	4629907	672162	3890182	1894891
5km	90%	20000	4	181	4373874	654928	3684205	1431964
5km	90%	20000	4	222	3509200	506810	2974945	1300525
5km	90%	20000	4	171	4476971	647313	3802818	1397898
5km	90%	20000	4	202	2019210	282491	1724121	1147764
5km	90%	20000	4	209	3571857	521856	3016930	1336040
5km	90%	20000	4	232	4024181	559493	3419041	1504443
5km	90%	20000	4	160	2247186	318014	1908422	992054
5km	90%	20000	4	229	3953187	489750	3436145	1604745
5km	90%	20000	4	193	3182291	451219	2695844	1280647
5km	90%	20000	4	181	4064307	585280	3440569	1520464
5km	90%	20000	4	185	3783138	484880	3268940	1335619
5km	90%	20000	4	185	3630663	509930	3095631	1536580
5km	90%	20000	4	193	2449980	288553	2136349	1097717
5km	90%	20000	4	218	4921187	571106	4317744	1691156
5km	90%	20000	4	210	3170373	453343	2684065	1418900
5km	90%	20000	4	174	3668547	530277	3104388	1477377
5km	90%	20000	4	222	3524627	519550	2977942	1535585
5km	90%	20000	4	204	3842603	494179	3312319	1622414
5km	90%	20000	4	333	3798830	439535	3324700	1558766
5km	90%	20000	4	237	3851006	531220	3290315	1479184
5km	90%	20000	4	212	3521064	499919	2993422	1193179
5km	90%	20000	4	237	2758388	383678	2331307	1228017
5km	90%	20000	4	270	4271045	539260	3670941	1584701
5km	90%	20000	4	208	3384270	535458	2817547	1373343
5km	90%	20000	4	255	4227956	551603	3642962	1459835
5km	90%	20000	4	144	3168403	488957	2651539	1083838
5km	90%	20000	4	191	3240109	495001	2720793	1139439
5km	90%	20000	4	207	6651692	952435	5640302	2100792
5km	90%	20000	4	220	3136875	431475	2679153	1290148
5km	90%	20000	4	197	5021592	670040	4311068	1560558
5km	90%	20000	4	203	4327255	567875	3719001	1671892
5km	90%	20000	4	184	3582533	483606	3060757	1254215
5km	90%	20000	4	161	3586825	555353	2965841	1245848
5km	90%	20000	4	267	4362976	568330	3743783	1671417
5km	90%	20000	4	242	3084959	375756	2687850	1354655
5km	90%	20000	4	301	3941173	573432	3333099	1570790
5km	90%	20000	4	238	4806955	611317	4160651	1703971
5km	90%	20000	4	241	3222291	422411	2769047	1549661
5km	90%	20000	4	212	3082938	411272	2641738	1320580
5km	90%	20000	4	243	3240366	471463	2728067	1236737
5km	90%	20000	4	186	4496539	690779	3757624	1545034
5km	90%	20000	4	196	4055338	590506	3425692	1296219
5km	90%	20000	4	261	5702835	760299	4876429	2009497
5km	90%	20000	4	248	4016120	523257	3436664	1568684
5km	90%	20000	4	185	3861184	597170	3217634	1402779
5km	90%	20000	4	181	3620323	497238	3081971	1307161
5km	90%	20000	4	229	6177989	793533	5316311	1914997
5km	90%	20000	4	166	3162496	459109	2677446	1174863
5km	90%	20000	4	192	3755417	550423	3164323	1402634
5km	90%	20000	4	161	4588719	692828	3850751	1523067
5km	90%	20000	4	178	3481745	502061	2952368	1317339
5km	90%	20000	4	269	4707200	605650	4051244	1714996
5km	90%	20000	4	191	3548295	465160	3048927	1290414
5km	90%	20000	4	315	4693667	704808	3914147	1587184
5km	90%	20000	4	207	3264839	372561	2864378	1489510
5km	90%	20000	4	239	3290854	516499	2740480	1441566
5km	90%	20000	4	240	4787397	661060	4058379	1829307
5km	90%	20000	4	243	4348225	609581	3689701	1588537
5km	90%	20000	4	277	3462733	448192	2983454	1303880
5km	90%	20000	4	213	3818819	481141	3297322	1493186
5km	90%	20000	4	184	3339274	510930	2794109	1284759
5km	90%	20000	4	223	3532369	453158	3042680	1431604
5km	90%	20000	4	209	5479183	673108	4735088	2052600
5km	90%	20000	4	210	5441745	750391	4635190	1885935
5km	90%	20000	4	233	3047184	435409	2580235	1506356
5km	90%	20000	4	257	2622474	345097	2254675	1366354
5km	90%	20000	4	230	3589523	484517	3080598	1503018
5km	90%	20000	4	269	4608447	650519	3902963	1765713
5km	90%	20000	4	195	3442185	514721	2884462	1432421
5km	90%	20000	4	194	2890307	362968	2513094	1219700
5km	90%	20000	4	223	4421181	635273	3739205	1445338
5km	90%	20000	4	166	3467602	491734	2937736	1316451
5km	90%	20000	4	235	4089802	559864	3494389	1637285
5km	90%	20000	4	189	5216252	748344	4437827	1916473
5km	90%	20000	4	242	3267768	443949	2801097	1303073
5km	90%	20000	4	171	2237617	346827	1868189	922220
5km	90%	20000	4	264	3914714	502980	3383119	1702126
5km	90%	20000	4	167	4029305	569356	3410699	1339214
5km	90%	20000	4	197	4092770	547004	3491927	1362042
5km	90%	20000	4	190	3959964	532885	3401293	1471494
5km	90%	20000	4	199	2998762	406530	2569124	1179867
5km	90%	20000	4	218	2720565	367919	2332330	1474478
5km	90%	20000	4	203	4216996	582500	3606726	1502574
5km	90%	20000	4	205	3697779	525304	3147805	1593692
5km	90%	20000	4	211	3425065	448008	2953323	1216841
5km	90%	20000	4	252	5492794	767797	4668758	1936978
5km	90%	20000	4	244	2986807	376099	2583794	1446737
5km	90%	20000	4	200	5402802	693873	4667989	1640140
5km	90%	20000	4	221	3957865	529963	3379303	1429334
5km	90%	20000	4	221	3195606	419214	2747267	1548131
5km	90%	20000	4	190	3076756	426983	2620562	1302370
5km	90%	20000	4	234	4831647	519167	4284146	1876681
5km	90%	20000	4	224	2962589	398665	2507588	1231007
5km	90%	20000	4	269	4052426	531783	3484511	1586694
5km	90%	20000	4	186	3639347	542483	3076025	1353290
5km	90%	20000	4	198	2340170	357890	1968280	1130285
5km	90%	20000	4	255	3737792	553352	3154047	1557791
5km	90%	20000	4	174	3450170	528895	2898158	1315962
5km	90%	20000	4	164	3932608	584263	3328416	1334477
5km	90%	20000	4	301	4188467	510458	3620479	1716268
5km	90%	20000	4	283	4408516	552519	3818756	1569352
5km	90%	20000	4	283	3656060	445124	3173870	1557490
5km	90%	20000	4	300	5436793	669221	4712478	1915183
5km	90%	20000	4	158	2938654	400213	2497242	1216430
5km	90%	20000	4	177	4575110	599889	3929534	1624402
5km	90%	20000	4	172	2886560	429982	2429757	1021420
5km	90%	20000	4	291	3884924	506057	3340308	2050274
5km	90%	20000	4	232	4158654	558179	3570266	1369749
5km	90%	20000	4	410	3708706	462852	3206967	1639010
5km	90%	20000	4	170	2280514	280389	1972627	1029804
5km	90%	20000	4	261	4795162	586768	4149688	1590759
5km	90%	20000	4	199	3407613	516310	2839219	1349149
5km	90%	20000	4	218	3557487	530119	2988403	1387595
5km	90%	20000	4	178	4766941	600197	4133772	1668366
5km	90%	20000	4	196	3968856	590260	3336306	1702424
5km	90%	20000	4	230	4255126	650310	3519168	1442566
5km	90%	20000	4	219	6111777	827144	5226092	1963353
5km	90%	20000	4	226	3841673	505221	3300968	1422917
5km	90%	20000	4	243	4815751	658933	4121377	1437351
5km	90%	20000	4	219	3962823	570477	3363111	1391103
5km	90%	20000	4	236	5662220	783955	4816292	1713036
5km	90%	20000	4	275	3866329	539932	3264655	1668960
5km	90%	20000	4	249	4789084	590341	4151295	1819878
5km	90%	20000	4	267	3865740	526120	3312118	1277237
5km	90%	20000	4	184	4004633	538078	3439129	1287640
5km	90%	20000	4	253	5219206	672527	4495230	1790470
5km	90%	20000	4	246	5329322	692717	4582824	1771302
5km	90%	20000	4	186	3792054	524507	3224446	1606199
5km	90%	20000	4	241	4205701	547463	3613554	1608697
5km	90%	20000	4	165	4049413	586864	3411643	1322244
5km	90%	20000	4	206	3296991	468766	2795648	1324856
5km	90%	20000	4	212	4027238	632880	3350016	1386408
5km	90%	20000	4	214	4970998	714031	4210016	1740305
5km	90%	20000	4	216	4509271	669720	3792033	1656366
5km	90%	20000	4	253	2803337	387046	2373098	1090068
5km	90%	20000	4	211	3599540	491658	3054975	1276818
5km	90%	20000	4	180	4913278	699222	4177063	1652914
5km	90%	20000	4	280	5605974	714710	4857904	1979612
5km	90%	20000	4	175	3760933	616532	3119140	1467756
5km	90%	20000	4	175	3843135	538026	3273496	1389181
5km	90%	20000	4	194	4047417	587561	3421772	1601209
5km	90%	20000	4	218	3637412	375428	3228633	1501022
5km	90%	20000	4	283	2906849	382199	2505006	1395134
5km	90%	20000	4	183	3702361	501246	3174803	1435573
5km	90%	20000	4	189	4573455	727870	3806178	1600332
5km	90%	20000	4	222	3248678	392964	2837721	1288049
5km	90%	20000	4	247	4283451	585888	3636911	1620917
5km	90%	20000	4	293	5754862	691477	5010709	2053425
5km	90%	20000	4	172	4040449	615155	3384156	1476852
5km	90%	20000	4	147	4588037	610887	3940773	1442224
5km	90%	20000	4	221	3767613	541122	3177823	1489494
5km	90%	20000	4	230	2426320	330241	2070720	1423931
5km	90%	20000	4	223	2966316	386994	2548266	1355417
5km	90%	20000	4	176	3477592	502954	2942374	1270143
5km	90%	20000	4	182	3253900	450160	2772125	1345718
5km	90%	20000	4	183	4072401	575200	3450206	1475633
5km	90%	20000	4	196	4579986	645644	3890438	1783945
5km	90%	20000	4	266	4206997	590248	3566725	1520446
5km	90%	20000	4	337	3499181	477209	2999123	1339287
5km	90%	20000	4	193	4088060	581812	3476720	1258295
5km	90%	20000	4	341	3467593	512141	2898236	1444247
5km	90%	20000	4	203	3845243	516387	3293301	1561101
5km	90%	20000	4	224	3469516	510487	2924600	1361781
5km	90%	20000	4	211	3967315	548381	3383630	1422897
5km	90%	20000	4	204	2773730	384104	2365167	1122289
5km	90%	20000	4	288	3095895	427751	2640640	1295466
5km	90%	20000	4	226	3205585	452580	2721956	1533069
5km	90%	20000	4	206	4257957	550767	3661103	1330343
5km	90%	20000	4	251	3276807	462341	2782176	1121892
5km	90%	20000	4	264	4960346	605798	4310976	1941152
5km	90%	20000	4	220	5685096	836452	4789955	2028853
5km	90%	20000	4	273	3167649	395140	2748781	1257137
5km	90%	20000	4	266	3352789	447751	2838571	1557897
5km	90%	20000	4	239	3866298	523897	3313330	1607972
5km	90%	20000	4	238	3951104	488817	3431452	1443985
5km	90%	20000	4	181	4378766	575912	3778039	1532501
5km	90%	20000	4	245	3343383	382686	2925290	1333963
5km	90%	20000	4	185	4613481	689568	3879192	1642005
5km	90%	20000	4	158	3398560	489798	2884540	1295582
5km	90%	20000	4	207	5514195	737289	4736289	1706943
5km	90%	20000	4	277	4455419	565442	3861336	1737844
5km	90%	20000	4	237	2957722	403743	2519793	1365517
5km	90%	20000	4	203	5849573	714282	5092670	1810502
5km	90%	20000	4	158	3055742	463362	2571607	1178023
5km	90%	20000	4	368	4731656	549488	4141908	1809445
5km	90%	20000	4	203	3476476	433325	3024829	1268267
5km	90%	20000	4	178	3410800	482261	2881648	1376204
5km	90%	20000	4	225	3171081	428754	2722981	1404511
5km	90%	20000	4	250	4225727	596867	3590455	1754812
5km	90%	20000	4	253	3382192	489224	2864965	1761703
5km	90%	20000	4	206	4603466	597881	3973354	1621966
5km	90%	20000	4	194	3078441	472284	2562449	1267499
5km	90%	20000	4	214	4388759	574692	3766486	1660431
5km	90%	20000	4	201	3573571	509057	3017876	1384993
5km	90%	20000	4	161	3622721	530071	3062184	1300388
5km	90%	20000	4	259	2914917	350000	2527217	1311491
5km	90%	20000	4	164	4561790	649205	3858737	1643293
5km	90%	20000	4	231	3939876	524516	3368841	1479916
5km	90%	20000	4	199	5470051	729959	4690479	1797774
5km	90%	20000	4	205	3411073	457352	2923404	1278033
5km	90%	20000	4	244	4892333	630660	4221375	1808379
5km	90%	20000	4	193	3733419	534364	3162630	1373240
5km	90%	20000	4	239	4425772	553033	3853148	1619728
5km	90%	20000	4	234	3949296	509268	3404789	1511614
5km	90%	20000	4	344	4226220	503136	3690108	1518148
5km	90%	20000	4	179	4704744	657377	4011711	1576205
5km	90%	20000	4	246	5575245	691526	4845309	1944166
5km	90%	20000	4	235	2637018	361249	2249168	1241681
5km	90%	20000	4	226	2595215	316756	2255589	1345546
5km	90%	20000	4	173	3438294	495776	2909625	1352903
5km	90%	20000	4	176	4158402	566472	3553656	1374447
5km	90%	20000	4	203	4077836	608058	3440051	1343565
5km	90%	20000	4	188	2869741	401924	2439746	1133112
5km	90%	20000	4	203	3790952	468358	3287758	1352221
5km	90%	20000	4	200	3678031	393067	3260002	1514157
5km	90%	20000	4	249	4596552	575583	3984246	1668538
5km	90%	20000	4	297	2907625	326497	2555441	1461593
5km	90%	20000	4	186	3631240	432912	3180849	1270886
5km	90%	20000	4	279	2964940	393555	2549720	1162407
5km	90%	20000	4	231	4067369	532299	3474853	1662881
5km	90%	20000	4	194	3206204	443055	2736896	1332140
5km	90%	20000	4	278	3830212	518960	3279766	1370880
5km	90%	20000	4	168	4135714	593264	3501121	1596523
5km	90%	20000	4	188	3759635	534446	3180466	1438202
5km	90%	20000	4	255	5282904	651936	4589951	1938261
5km	90%	20000	4	214	3978510	496561	3432495	1583470
5km	90%	20000	4	194	5159244	784463	4331362	1503375
5km	90%	20000	4	170	3828731	546172	3242083	1396657
5km	90%	20000	4	180	3140146	430999	2685631	1308372
5km	90%	20000	4	218	5534736	725318	4766314	1756286
5km	90%	20000	4	294	3287396	475526	2781060	1475189
5km	90%	20000	4	193	3105757	457312	2614976	1089303
5km	90%	20000	4	188	3621783	435985	3149858	1573399
5km	90%	20000	4	191	5142844	683475	4420361	1831874
5km	90%	20000	4	186	3448428	494464	2925435	1431744
5km	90%	20000	4	263	3567557	466760	3067692	1353888
5km	90%	20000	4	255	4808227	726928	4041611	1867926
5km	90%	20000	4	216	5360335	837389	4457089	1996976
5km	90%	20000	4	177	3396810	470315	2891739	1476321
5km	90%	20000	4	195	4071390	553202	3486234	1356481
5km	90%	20000	4	162	4450967	687733	3717375	1513170
5km	90%	20000	4	220	4620288	680782	3878928	1682938
5km	90%	20000	4	210	4233509	567824	3635849	1489532
5km	90%	20000	4	219	3497150	478800	2990406	1325132
5km	90%	20000	4	255	4151426	620602	3488918	1641176
5km	90%	20000	4	205	4237923	623374	3574666	1359224
5km	90%	20000	4	173	3546847	491628	3031772	1266554
5km	90%	20000	4	204	4009339	541430	3427413	1450189
5km	90%	20000	4	181	4819946	763108	3999741	1906552
5km	90%	20000	4	253	4173764	560027	3580357	1510881
5km	90%	20000	4	165	4217920	591833	3590107	1399185
5km	90%	20000	4	206	3873491	511973	3320645	1455546
5km	90%	20000	4	212	3902319	518138	3345855	1788702
5km	90%	20000	4	185	3823758	469613	3329527	1471255
5km	90%	20000	4	188	3836315	540860	3263107	1387183
5km	90%	20000	4	168	4276559	593530	3646949	1356303
5km	90%	20000	4	180	2586832	319544	2234042	1210355
5km	90%	20000	4	192	4049838	558977	3412863	1496326
5km	90%	20000	4	283	2907798	388134	2478803	1499818
5km	90%	20000	4	204	3923199	435723	3438842	1539860
5km	90%	20000	4	167	3870132	567958	3259682	1253352
5km	90%	20000	4	206	3776741	561119	3164740	1323348
5km	90%	20000	4	307	4760464	633865	4071955	1608369
5km	90%	20000	4	199	4453145	582903	3821737	1791495
5km	90%	20000	4	229	5846054	835695	4935120	1999190
5km	90%	20000	4	302	3470118	486548	2946329	1344743
5km	90%	20000	4	214	5330713	757973	4501926	1672994
5km	90%	20000	4	182	4120995	592998	3484078	1474493
5km	90%	20000	4	202	3990645	559625	3396973	1423075
5km	90%	20000	4	239	3783628	575685	3172199	1386706
5km	90%	20000	4	160	4246328	554085	3654635	1352481
5km	90%	20000	4	223	5378773	745004	4570034	1660771
5km	90%	20000	4	251	3932297	475145	3424539	1536908
5km	90%	20000	4	255	3881939	538305	3318717	1477818
5km	90%	20000	4	177	2728155	384166	2319276	1224132
5km	90%	20000	4	167	2989763	418684	2544100	1200288
5km	90%	20000	4	185	3718370	520275	3143046	1393619
5km	90%	20000	4	270	4443419	573605	3817128	1592865
5km	90%	20000	4	196	3473548	450314	2983790	1577707
5km	90%	20000	4	213	4741703	591604	4099813	1751683
5km	90%	20000	4	190	4019338	610647	3365136	1453897
5km	90%	20000	4	209	3991720	577163	3381701	1347479
5km	90%	20000	4	166	3107258	420249	2666447	1199874
5km	90%	20000	4	179	4118708	552855	3525140	1491307
5km	90%	20000	4	214	3774644	512405	3212147	1330282
5km	90%	20000	4	195	3946945	517467	3405854	1591224
5km	90%	20000	4	159	3754290	525790	3183994	1348848
5km	90%	20000	4	188	4459506	608987	3819374	1318987
5km	90%	20000	4	235	4702587	722767	3940318	1576359
5km	90%	20000	4	187	4246898	617607	3576340	1582231
5km	90%	20000	4	264	4982321	664954	4281181	1504685
5km	90%	20000	4	177	3751883	508870	3206713	1245875
5km	90%	20000	4	187	3552576	532669	2987731	1271059
5km	90%	20000	4	215	4446761	582913	3832905	1671752
5km	90%	20000	4	209	4908967	712731	4098761	1629868
5km	90%	20000	4	164	4384945	584046	3768866	1535893
5km	90%	20000	4	207	3084176	441864	2611107	1270552
5km	90%	20000	4	179	3937272	577207	3315129	1549537
5km	90%	20000	4	195	4253097	532979	3666677	1457138
5km	90%	20000	4	165	4812514	673707	4091218	1604028
5km	90%	20000	4	226	3216570	458552	2723146	1288026
5km	90%	20000	4	302	4545023	571051	3942144	1756612
5km	90%	20000	4	279	3941359	549294	3358455	1379579
5km	90%	20000	4	248	3845476	512577	3307565	1599489
5km	90%	20000	4	231	3586414	528164	3026585	1300193
5km	90%	20000	4	214	4566440	646409	3877369	1607663
5km	90%	20000	4	256	3202685	465824	2714549	1237791
5km	90%	20000	4	276	3429242	485381	2910034	1514792
5km	90%	20000	4	295	3710612	488172	3186573	1408676
5km	90%	20000	4	224	3297349	445762	2818934	1388722
5km	90%	20000	4	182	3093225	408262	2657181	1384610
5km	90%	20000	4	197	4800717	599146	4150146	1519255
5km	90%	20000	4	153	3243296	479874	2719776	1151405
5km	90%	20000	4	275	4321821	527006	3750925	1506361
5km	90%	20000	4	199	4090119	486662	3570398	1582131
5km	90%	20000	4	368	4425051	470618	3913931	1867701
5km	90%	20000	4	196	3763412	492786	3218556	1565837
5km	90%	20000	4	254	3330633	398893	2909734	1661411
5km	90%	20000	4	228	4892479	662784	4181271	1698035
5km	90%	20000	4	253	5120896	718578	4348378	1560793
5km	90%	20000	4	194	2968915	418786	2533845	1248331
5km	90%	20000	4	264	4043619	567631	3453035	1644533
5km	90%	20000	4	288	4317852	592654	3686049	1644411
5km	90%	20000	4	240	4380027	588694	3759574	1504571
5km	90%	20000	4	192	2740075	406756	2309266	1233370
5km	90%	20000	4	320	3327140	407591	2894916	1352521
5km	90%	20000	4	200	3681196	510456	3141355	1425501
5km	90%	20000	4	233	4723319	613797	4088119	1673568
5km	90%	20000	4	190	4053436	538621	3488821	1621623
5km	90%	20000	4	212	4737840	706451	3993132	1764702
5km	90%	20000	4	218	4474291	585259	3840244	1723587
5km	90%	20000	4	209	3576471	509930	3032709	1271596
5km	90%	20000	4	203	3539177	474475	3036060	1247186
5km	90%	20000	4	235	4277122	538443	3681274	1492992
5km	90%	20000	4	188	2893300	389156	2464460	1179862
5km	90%	20000	4	185	3925890	482764	3424767	1498465
5km	90%	20000	4	244	4226857	532562	3642076	1467656
5km	90%	20000	4	214	4006166	477657	3506003	1554617
5km	90%	20000	4	189	3621635	524707	3065492	1217221
5km	90%	20000	4	192	4211310	584191	3574684	1603270
5km	90%	20000	4	210	3534732	516025	2993795	1308641
5km	90%	20000	4	212	4223702	538609	3648825	1418616
5km	90%	20000	4	201	3835058	550038	3251347	1413311
5km	90%	20000	4	233	4922033	623529	4238124	1737283
5km	90%	20000	4	211	4672186	545473	4091375	1566493
5km	90%	20000	4	219	4222595	614580	3559524	1479053
5km	90%	20000	4	250	4056043	508874	3519698	1471184
5km	90%	20000	4	204	3886344	493519	3357914	1474190
5km	90%	20000	4	248	3174463	429831	2718092	1289477
5km	90%	20000	4	259	3805321	507239	3272143	1407436
5km	90%	20000	4	235	3857835	515529	3304789	1515999
5km	90%	20000	4	219	3179942	480211	2667929	1333227
5km	90%	20000	4	210	4071834	516151	3529823	1467946
5km	90%	20000	4	199	3383564	468141	2880712	1328795
5km	90%	20000	4	194	4064444	518913	3517356	1745381
5km	90%	20000	4	191	3831160	449604	3360979	1362622
5km	90%	20000	4	228	6199709	796591	5354840	2158166
5km	90%	20000	4	207	3727257	504441	3175251	1570126
5km	90%	20000	4	205	3494287	484935	2959775	1336948
5km	90%	20000	4	214	4356571	580573	3725317	1579212
5km	90%	20000	4	215	4679565	614091	4030587	1593086
5km	90%	20000	4	146	3483737	518098	2934997	1290042
5km	90%	20000	4	196	3749308	541579	3167545	1454286
5km	90%	20000	4	202	3579788	488048	3064012	1298615
5km	90%	20000	4	259	5090230	648975	4403927	1987729
5km	90%	20000	4	241	3919085	512055	3363749	1569085
5km	90%	20000	4	208	4064150	559841	3441351	1578528
5km	90%	20000	4	230	4333452	569472	3719511	1567146
5km	90%	20000	4	173	3890751	510303	3354794	1341873
5km	90%	20000	4	241	4502574	586134	3886411	1718076
5km	90%	20000	4	196	3338368	414415	2906670	1403169
5km	90%	20000	4	238	4435636	639286	3751383	1704732
5km	90%	20000	4	242	4532329	626276	3860776	1412813
5km	90%	20000	4	172	3723852	595882	3101749	1317231
5km	90%	20000	4	206	4652063	694298	3908783	1543009
5km	90%	20000	4	235	3785194	540492	3197388	1498112
5km	90%	20000	4	260	3667489	434259	3215889	1463724
5km	90%	20000	4	183	4120120	547604	3544424	1466882
5km	90%	20000	4	350	4187578	491679	3663543	1558517
5km	90%	20000	4	232	5653911	732126	4851870	1920194
5km	90%	20000	4	233	4117102	459232	3623967	1638737
5km	90%	20000	4	166	2401839	285683	2095338	1302159
5km	90%	20000	4	205	3413271	501462	2886329	1164380
5km	90%	20000	4	288	3961875	550713	3363969	1283920
5km	90%	20000	4	224	4111042	613924	3468072	1506024
5km	90%	20000	4	264	5523269	708384	4761451	1907782
5km	90%	20000	4	208	4754207	673348	4034987	1668596
5km	90%	20000	4	262	4604415	605812	3952044	1772165
5km	90%	20000	4	215	4992534	704488	4231625	1638868
5km	90%	20000	4	225	2663459	313913	2318399	1263291
5km	90%	20000	4	228	2640980	344824	2270198	1189200
5km	90%	20000	4	217	4260671	570768	3650225	1432383
5km	90%	20000	4	234	3730727	467176	3216981	1530981
5km	90%	20000	4	177	3917517	570504	3297405	1646805
5km	90%	20000	4	203	3012305	379411	2602379	1299178
5km	90%	20000	4	173	4147279	556627	3562811	1287493
5km	90%	20000	4	176	4126090	554717	3521362	1622438
5km	90%	20000	4	213	2861833	442344	2380690	1238422
5km	90%	20000	4	328	2831654	360739	2438346	1256650
5km	90%	20000	4	234	3911108	513616	3344602	1624283
5km	90%	20000	4	240	3767018	522433	3216160	1336373
5km	90%	20000	4	191	3606622	535953	3049170	1443597
5km	90%	20000	4	220	3226838	454915	2728511	1337334
5km	90%	20000	4	155	2896766	420083	2444902	1192532
5km	90%	20000	4	163	3908805	587051	3271691	1425182
5km	90%	20000	4	308	3052676	388836	2637488	1353145
5km	90%	20000	4	168	4207624	582462	3584354	1423047
5km	90%	20000	4	202	3187097	416564	2728997	1442012
5km	90%	20000	4	232	4052606	589573	3436542	1536269
5km	90%	20000	4	222	4609445	704225	3836833	1572462
5km	90%	20000	4	203	4546241	529680	3989271	1868901
5km	90%	20000	4	177	4615691	692155	3869553	1611426
5km	90%	20000	4	248	4461020	514971	3887928	1463549
5km	90%	20000	4	296	5674350	751813	4878566	1748541
5km	90%	20000	4	185	3497979	459649	2981027	1308913
5km	90%	20000	4	235	3210694	467731	2710493	1330947
5km	90%	20000	4	336	4561291	603115	3904064	1592372
5km	90%	20000	4	242	3101836	412188	2665910	1410749
5km	90%	20000	4	303	4960815	640326	4254448	1759810
5km	90%	20000	4	154	3553504	531621	2995580	1370640
5km	90%	20000	4	178	3104704	456237	2613733	1259827
5km	90%	20000	4	200	2823622	326630	2483431	1246427
5km	90%	20000	4	240	2756323	333142	2407592	1435052
5km	90%	20000	4	180	3296834	477196	2792046	1235268
5km	90%	20000	4	187	5271639	804460	4410331	1687067
5km	90%	20000	4	203	3366313	410658	2930516	1369986
5km	90%	20000	4	279	3250060	418505	2806810	1558019
5km	90%	20000	4	224	4955808	690882	4221878	1692000
5km	90%	20000	4	263	4680226	631516	4021525	1614442
5km	90%	20000	4	294	3065149	362437	2684197	1412496
5km	90%	20000	4	343	4879802	644492	4177882	1798269
5km	90%	20000	4	212	5525983	699004	4745106	1966379
5km	90%	20000	4	261	2857466	317685	2509298	1486583
5km	90%	20000	4	185	4050473	556243	3453924	1484326
5km	90%	20000	4	237	3872604	553012	3283565	1449421
5km	90%	20000	4	246	3591830	473492	3088362	1610466
5km	90%	20000	4	302	3244025	443423	2760037	1374476
5km	90%	20000	4	215	3829905	555436	3232335	1613667
5km	90%	20000	4	150	3316558	470149	2807364	1241093
5km	90%	20000	4	264	5128150	736320	4357034	1758141
5km	90%	20000	4	228	3443237	497635	2915472	1223580
5km	90%	20000	4	183	3469483	476083	2953398	1396785
5km	90%	20000	4	193	4804889	676202	4079725	1408524
5km	90%	20000	4	187	3633630	491702	3117025	1437380
5km	90%	20000	4	182	3750751	554119	3167871	1331901
5km	90%	20000	4	188	4160727	585802	3539891	1378031
5km	90%	20000	4	158	3530199	480810	3014095	1378064
5km	90%	20000	4	241	4014515	491764	3478635	1614181
5km	90%	20000	4	232	5315296	688482	4584677	1889914
5km	90%	20000	4	184	4374850	632656	3701851	1568542
5km	90%	20000	4	223	3341144	429866	2877304	1362950
5km	90%	20000	4	242	4007663	485515	3481776	1409106
5km	90%	20000	4	207	4392367	663645	3695669	1788454
5km	90%	20000	4	281	3440393	482260	2938811	1462727
5km	90%	20000	4	237	3634485	417600	3185548	1537303
5km	90%	20000	4	227	4429661	593890	3788059	1559990
5km	90%	20000	4	197	4995664	658039	4262697	1768888
5km	90%	20000	4	243	4846241	572997	4231972	1787835
5km	90%	20000	4	305	5707886	802594	4829528	2167502
5km	90%	20000	4	231	5290142	719806	4485359	1806551
5km	90%	20000	4	227	3968441	556731	3355107	1784069
5km	90%	20000	4	300	3083400	426787	2620868	1231307
5km	90%	20000	4	212	3696798	396273	3276915	1526025
5km	90%	20000	4	247	5672386	715839	4904953	1823025
5km	90%	20000	4	226	3901046	462602	3391936	1741540
5km	90%	20000	4	240	3171871	441845	2694110	1347517
5km	90%	20000	4	201	3478246	435992	3009836	1515732
5km	90%	20000	4	218	3213513	456309	2726493	1334200
5km	90%	20000	4	178	3679534	585756	3061025	1332942
5km	90%	20000	4	194	5090526	666801	4383603	1758880
5km	90%	20000	4	241	4574503	573114	3963027	1721392
5km	90%	20000	4	222	4430671	535972	3834142	1592505
5km	90%	20000	4	280	4321504	449080	3833575	1679861
5km	90%	20000	4	284	3728511	477939	3208066	1547766
5km	90%	20000	4	218	3735048	487074	3206972	1561080
5km	90%	20000	4	304	4750201	575755	4125335	1892957
5km	90%	20000	4	179	3833143	584842	3197094	1402999
5km	90%	20000	4	251	4436027	531241	3880837	1868776
5km	90%	20000	4	245	3180142	434088	2715073	1207250
5km	90%	20000	4	217	4339256	573363	3727069	1388251
5km	90%	20000	4	268	3362316	510605	2817752	1435098
5km	90%	20000	4	191	2701842	374191	2305401	1436115
5km	90%	20000	4	183	3291927	494981	2765324	1146662
5km	90%	20000	4	208	3751741	533807	3168609	1447103
5km	90%	20000	4	171	3292809	421222	2847231	1322871
5km	90%	20000	4	189	4391692	526654	3830623	1492831
5km	90%	20000	4	383	3397550	460712	2894569	1377040
5km	90%	20000	4	186	4049674	570560	3440071	1503481
5km	90%	20000	4	231	3872743	489161	3348653	1334118
5km	90%	20000	4	187	4632500	578701	4003736	1547915
5km	90%	20000	4	224	4016886	536843	3432382	1452656
5km	90%	20000	4	224	4077585	587744	3451599	1475135
5km	90%	20000	4	173	4536927	606847	3872695	1540560
5km	90%	20000	4	210	4164778	578930	3526420	1568732
5km	90%	20000	4	202	4752796	701988	3968124	1602366
5km	90%	20000	4	295	3375834	476130	2855553	1583480
5km	90%	20000	4	197	3048969	397954	2610359	1505891
5km	90%	20000	4	172	4974127	740897	4191365	1432240
5km	90%	20000	4	302	5784168	731576	4995300	1890421
5km	90%	20000	4	210	4286842	628785	3612932	1510154
5km	90%	20000	4	216	4163917	548686	3593549	1527640
5km	90%	20000	4	237	4472166	565076	3882934	1620377
5km	90%	20000	4	248	4987112	720147	4221398	1797757
5km	90%	20000	4	216	4115911	612831	3458346	1359543
5km	90%	20000	4	193	3963134	577538	3354886	1342830
5km	90%	20000	4	162	2658563	360200	2282919	1179027
5km	90%	20000	4	374	5138884	612854	4477233	1562060
5km	90%	20000	4	215	3787942	558352	3207850	1388577
5km	90%	20000	4	179	3567077	532895	2994062	1466590
5km	90%	20000	4	158	3986666	595669	3357037	1371100
5km	90%	20000	4	227	4039233	604412	3383433	1692256
5km	90%	20000	4	168	2400897	306700	2072256	1149872
5km	90%	20000	4	211	3894730	479537	3379619	1545268
5km	90%	20000	4	198	3392802	496426	2869144	1243859
5km	90%	20000	4	181	2851830	430496	2404329	1183741
5km	90%	20000	4	176	4387332	668670	3651082	1426269
5km	90%	20000	4	200	3563085	471433	3064654	1533929
5km	90%	20000	4	287	4611042	502623	4077149	1858391
5km	90%	20000	4	162	3556868	527552	2983612	1328505
5km	90%	20000	4	211	4670935	566160	4058180	1698694
5km	90%	20000	4	303	5592369	695167	4849558	1865304
5km	90%	20000	4	188	3885439	545994	3320793	1277073
5km	90%	20000	4	205	3669343	486270	3149629	1550120
5km	90%	20000	4	160	4380686	623144	3714126	1386998
5km	90%	20000	4	198	3620734	513728	3083403	1473597
5km	90%	20000	4	300	4347752	470797	3844619	1805916
5km	90%	20000	4	218	3786051	504459	3248737	1446922
5km	90%	20000	4	227	5479173	742519	4688906	1749009
5km	90%	20000	4	228	4186246	596596	3543280	1762168
5km	90%	20000	4	186	3564296	538141	2981697	1246672
5km	90%	20000	4	229	3402281	438517	2931802	1349653
5km	90%	20000	4	175	3780328	541721	3207912	1248024
5km	90%	20000	4	208	3934964	494828	3387717	1513244
5km	90%	20000	4	166	3855636	518202	3292126	1534361
5km	90%	20000	4	159	4235210	634620	3575914	1376283
5km	90%	20000	4	248	5206420	711701	4435253	1987119
5km	90%	20000	4	165	2494919	357103	2125242	1099081
5km	90%	20000	4	188	4022566	565599	3427079	1710666
5km	90%	20000	4	245	3171728	443004	2707826	1520146
5km	90%	20000	4	248	3316057	488454	2793038	1376343
5km	90%	20000	4	250	5300162	669097	4594899	2002871
5km	90%	20000	4	205	4866370	608037	4205403	1767810
5km	90%	20000	4	181	4104125	608042	3459945	1372983
5km	90%	20000	4	181	3291257	452794	2818817	1378872
5km	90%	20000	4	237	2883703	326068	2540957	1291905
5km	90%	20000	4	184	4552338	596087	3919216	1651862
5km	90%	20000	4	198	5883490	847754	4977046	1762658
5km	90%	20000	4	296	4708561	589593	4073366	1699498
5km	90%	20000	4	315	3999681	418467	3557641	1512631
5km	90%	20000	4	180	4454092	618323	3784850	1316297
5km	90%	20000	4	240	3653986	423896	3178722	1505892
5km	90%	20000	4	227	3266947	495013	2739215	1553154
5km	90%	20000	4	181	3817288	517697	3244670	1343774
5km	90%	20000	4	241	4380641	576951	3755358	1638136
5km	90%	20000	4	190	4055281	551079	3465903	1363991
5km	90%	20000	4	257	4873466	663581	4163089	1618461
5km	90%	20000	4	232	6567905	886568	5619300	2017163
5km	90%	20000	4	179	3331151	454795	2844836	1298984
5km	90%	20000	4	229	3412225	427600	2965695	1353652
5km	90%	20000	4	264	6406484	848037	5470890	1985596
5km	90%	20000	4	256	5153641	720710	4381457	1903312
5km	90%	20000	4	250	4695594	655947	3987806	1627477
5km	90%	20000	4	270	3496705	484123	2971904	1356347
5km	90%	20000	4	231	2683196	347563	2317423	1011386
5km	90%	20000	4	210	3025300	416077	2586998	1361848
5km	90%	20000	4	227	5449993	714924	4684059	1911599
5km	90%	20000	4	259	3059183	382972	2650379	1373798
5km	90%	20000	4	263	4442316	609604	3806258	1469370
5km	90%	20000	4	230	3465593	499759	2943496	1263992
5km	90%	20000	4	189	3021122	433024	2566601	1113919
5km	90%	20000	4	220	5176492	719819	4416055	1555850
5km	90%	20000	4	214	4453681	581301	3841556	1519832
5km	90%	20000	4	236	3772349	502962	3245105	1497531
5km	90%	20000	4	193	2894351	409532	2462139	1126449
5km	90%	20000	4	233	6432506	834403	5527647	1907407
5km	90%	20000	4	216	2915480	358981	2539935	1262713
5km	90%	20000	4	188	2967332	400757	2535185	1321678
5km	90%	20000	4	300	4328351	571257	3716277	1582108
5km	90%	20000	4	230	3164649	415617	2734994	1334472
5km	90%	20000	4	274	4271991	563609	3673434	1734461
5km	90%	20000	4	215	5491426	756006	4687255	1851415
5km	90%	20000	4	157	3327517	456689	2848263	1416238
5km	90%	20000	4	203	3249558	489290	2727107	1333176
5km	90%	20000	4	179	5136680	661705	4438417	1478547
5km	90%	20000	4	217	4518265	664233	3816193	1583629
5km	90%	20000	4	172	4023623	542683	3439948	1358130
5km	90%	20000	4	277	4337113	538172	3768940	1653585
5km	90%	20000	4	199	4635271	643056	3946547	1726320
5km	90%	20000	4	231	5251305	642040	4561373	1821256
5km	90%	20000	4	205	2655494	391410	2252347	1111396
5km	90%	20000	4	233	3060496	393730	2615689	1313455
5km	90%	20000	4	182	4314244	674458	3584788	1641613
5km	90%	20000	4	277	4625733	579007	3999012	1645588
5km	90%	20000	4	275	5063269	657320	4324272	1740361
5km	90%	20000	4	218	3589607	525782	3030262	1306384
5km	90%	20000	4	182	3847208	458620	3351930	1460573
5km	90%	20000	4	222	4480893	507816	3946548	1582828
5km	90%	20000	4	184	4002363	545585	3437056	1553924
5km	90%	20000	4	286	3969368	515838	3412795	1336733
5km	90%	20000	4	198	4185419	561411	3577221	1409694
5km	90%	20000	4	467	4386054	512351	3830713	1729861
5km	90%	20000	4	255	5174486	616316	4483021	1884516
5km	90%	20000	4	184	4189071	603084	3559938	1417168
5km	90%	20000	4	246	3810402	484282	3298970	1494564
5km	90%	20000	4	230	4463895	605728	3818037	1592665
5km	90%	20000	4	233	3306236	430879	2838573	1458417
5km	90%	20000	4	179	3190574	452823	2701350	1260297
5km	90%	20000	4	218	2964511	385939	2565793	1138219
5km	90%	20000	4	228	3941940	453909	3454690	1494761
5km	90%	20000	4	258	5631796	772262	4787084	1908675
5km	90%	20000	4	205	2136192	308447	1812846	1086159
5km	90%	20000	4	193	3527203	500201	2994580	1445126
5km	90%	20000	4	250	6110553	774012	5278204	1793958
5km	90%	20000	4	220	4633867	627313	3973942	1707182
5km	90%	20000	4	222	2990303	391593	2560207	1365314
5km	90%	20000	4	196	3310301	490938	2793167	1283740
5km	90%	20000	4	200	3990537	554624	3414344	1410665
5km	90%	20000	4	173	3317269	494731	2793305	1260327
5km	90%	20000	4	212	3599378	512309	3043771	1310025
5km	90%	20000	4	253	4007787	546362	3413431	1409228
5km	90%	20000	4	235	3924730	510222	3385422	1555251
5km	90%	20000	4	245	4072948	599459	3424639	1529611
5km	90%	20000	4	195	4089830	527999	3529067	1465538
5km	90%	20000	4	203	4694556	651280	4012925	1525621
5km	90%	20000	4	173	3056572	403801	2605921	1154001
5km	90%	20000	4	150	2733311	388398	2304332	1208274
5km	90%	20000	4	204	3466560	455452	2970528	1411646
5km	90%	20000	4	300	4797442	588116	4166289	1731171
5km	90%	20000	4	188	3442868	431018	2987430	1409048
5km	90%	20000	4	269	6354677	831440	5452511	2010210
5km	90%	20000	4	184	3827064	520873	3255514	1344198
5km	90%	20000	4	170	4034138	572643	3427014	1280157
5km	90%	20000	4	205	2544402	316686	2199349	1395712
5km	90%	20000	4	216	3496416	466955	3015472	1367235
5km	90%	20000	4	204	3436962	465247	2921873	1388101
5km	90%	20000	4	240	4735805	557810	4135767	1781069
5km	90%	20000	4	223	3201375	403802	2758772	1230829
5km	90%	20000	4	191	2828823	348245	2443963	1340733
5km	90%	20000	4	199	2877816	346561	2493038	1332024
5km	90%	20000	4	273	3272212	469102	2754498	1272843
5km	90%	20000	4	280	6146911	791777	5300953	2095515
5km	90%	20000	4	225	4547290	682308	3820780	1293937
5km	90%	20000	4	268	4300637	479157	3789764	1746414
5km	90%	20000	4	226	4451234	599557	3813411	1686230
5km	90%	20000	4	224	5584783	762866	4776737	1820669
5km	90%	20000	4	258	3668510	525373	3092419	1626263
5km	90%	20000	4	252	3913022	534376	3345338	1446199
5km	90%	20000	4	196	3867119	475414	3355656	1315082
5km	90%	20000	4	223	3862424	589634	3207520	1432156
5km	90%	20000	4	231	3981579	498238	3444016	1512215
5km	90%	20000	4	208	3575041	491810	3038460	1344131
5km	90%	20000	4	159	3638678	523363	3082767	1183207
5km	90%	20000	4	198	3581811	505925	3051283	1430161
5km	90%	20000	4	251	5017465	562740	4410162	1717115
5km	90%	20000	4	177	3348624	460352	2862864	1351279
5km	90%	20000	4	213	4683545	648566	3982466	1573749
5km	90%	20000	4	174	4094739	611892	3440646	1548382
5km	90%	20000	4	208	3668653	474202	3146107	1593108
5km	90%	20000	4	146	1463710	217243	1234245	926573
5km	90%	20000	4	205	3259544	515236	2694197	1474524
5km	90%	20000	4	231	5296840	628094	4614553	1786803
5km	90%	20000	4	278	3077557	447651	2601826	1566959
5km	90%	20000	4	217	4408820	567495	3807172	1591833
5km	90%	20000	4	156	3668437	510479	3120040	1349201
5km	90%	20000	4	230	5787902	798390	4934068	1920801
5km	90%	20000	4	229	4535950	591115	3902182	1644460
5km	90%	20000	4	232	4736772	513591	4180249	1600846
5km	90%	20000	4	226	5655419	795829	4787762	1738186
5km	90%	20000	4	254	3393573	416866	2931963	1676332
5km	90%	20000	4	221	4478267	613849	3815841	1480576
5km	90%	20000	4	240	5227990	670757	4509193	1740372
5km	90%	20000	4	247	4456586	632357	3774211	1527490
5km	90%	20000	4	338	3973557	432490	3513913	1691338
5km	90%	20000	4	215	5640535	887514	4706780	1941243
5km	90%	20000	4	214	4139389	701219	3390684	1539859
5km	90%	20000	4	245	3787941	504596	3253909	1605433
5km	90%	20000	4	196	4261212	675853	3541083	1579540
5km	90%	20000	4	409	3779979	489995	3264160	1485327
5km	90%	20000	4	189	3371271	451095	2890043	1293050
5km	90%	20000	4	245	3960144	523002	3385624	1811516
5km	90%	20000	4	244	3534188	467340	3044757	1455195
5km	90%	20000	4	236	4561582	621367	3896181	1555264
5km	90%	20000	4	189	5014551	772864	4187206	1764026
5km	90%	20000	4	215	3889648	566421	3295634	1585780
5km	90%	20000	4	193	5231837	699303	4464809	1592714
5km	90%	20000	4	275	4305336	562062	3702070	1477549
5km	90%	20000	4	237	4089711	591054	3452414	1433692
5km	90%	20000	4	170	3815325	516190	3265994	1338375
5km	90%	20000	4	243	4713261	693545	3963646	1647030
5km	90%	20000	4	219	4777358	727395	4005453	1689216
5km	90%	20000	4	199	2508523	357392	2123865	999520
5km	90%	20000	4	229	3262683	401956	2821408	1469208
5km	90%	20000	4	166	2732696	441096	2265221	1290784
5km	90%	20000	4	207	3249100	441875	2769636	1312644
5km	90%	20000	4	186	3392309	480402	2860148	1263848
5km	90%	20000	4	220	4161027	552814	3567121	1517249
5km	90%	20000	4	165	3911682	598846	3272717	1287933
5km	90%	20000	4	175	3646594	547152	3067764	1311253
5km	90%	20000	4	221	3196483	392868	2766462	1324025
5km	90%	20000	4	224	2470130	356007	2081730	1151514
5km	90%	20000	4	214	4436143	684078	3686994	1540759
5km	90%	20000	4	158	2726039	400928	2298711	1193538
5km	90%	20000	4	198	3252199	417366	2805063	1244009
5km	90%	20000	4	187	3447273	476240	2941642	1262633
5km	90%	20000	4	177	3274450	442349	2799390	1238451
5km	90%	20000	4	157	3232241	479090	2718642	1263075
5km	90%	20000	4	173	3434177	499810	2899591	1509179
5km	90%	20000	4	220	3485657	465744	2980080	1321710
5km	90%	20000	4	177	4099964	563397	3503494	1403367
5km	90%	20000	4	346	3526064	471026	3021963	1385324
5km	90%	20000	4	190	3152193	426183	2698680	1335444
5km	90%	20000	4	238	4544411	608755	3903519	1645016
5km	90%	20000	4	298	4553537	598603	3913868	1468246
5km	90%	20000	4	263	6632391	826101	5740968	2322693
5km	90%	20000	4	177	3402803	523874	2847346	1367265
5km	90%	20000	4	201	5873052	828996	5000165	2084562
5km	90%	20000	4	291	5046726	677750	4305306	1588435
5km	90%	20000	4	231	2050707	294319	1732266	1029457
5km	90%	20000	4	218	3392984	474610	2881709	1275463
5km	90%	20000	4	220	3643397	458460	3152056	1614716
5km	90%	20000	4	204	2597880	394998	2189821	1338747
5km	90%	20000	4	161	3291274	493929	2779116	1121725
5km	90%	20000	4	202	3790448	575258	3181470	1612283
5km	90%	20000	4	207	4300824	634557	3619183	1546688
5km	90%	20000	4	253	2584172	363706	2187812	1319065
5km	90%	20000	4	296	4266722	598125	3633698	1621612
5km	90%	20000	4	189	3561314	472742	3047669	1292380
5km	90%	20000	4	212	4732127	638588	4052893	1621294
5km	90%	20000	4	195	4060116	606960	3416051	1511948
5km	90%	20000	4	231	3787160	550620	3197353	1430043
5km	90%	20000	4	243	4584253	618941	3925139	1785359
5km	90%	20000	4	217	3460096	388698	3040976	1688013
5km	90%	20000	4	177	3608392	447443	3144533	1396554
5km	90%	20000	4	176	3842983	543284	3245665	1385575
5km	90%	20000	4	248	5869835	730905	5095542	1941686
5km	90%	20000	4	285	5300042	647483	4596980	1871987
5km	90%	20000	4	249	4210693	631592	3535551	1482868
5km	90%	20000	4	238	4642653	658657	3936162	1677214
5km	90%	20000	4	248	3094544	440585	2624351	1311560
5km	90%	20000	4	206	3699920	455264	3214015	1493522
5km	90%	20000	4	236	3985573	550891	3361391	1599377
5km	90%	20000	4	199	4713049	594364	4079396	1442209
5km	90%	20000	4	243	3566318	449319	3085890	1815345
5km	90%	20000	4	215	5523194	684149	4804000	2041151
5km	90%	20000	4	188	2573572	334591	2224683	1278428
5km	90%	20000	4	217	3592728	502995	3049361	1535965
5km	90%	20000	4	204	4750567	665875	4017600	1789378
5km	90%	20000	4	212	4882673	666847	4167889	1897374
5km	90%	20000	4	196	3955321	577020	3340254	1692274
5km	90%	20000	4	209	3338714	426152	2874810	1369310
5km	90%	20000	4	191	4511427	609128	3834712	1510648
5km	90%	20000	4	222	2887638	398147	2446619	1224957
5km	90%	20000	4	175	2972740	467605	2471734	1340468
5km	90%	20000	4	392	4388032	513090	3798764	1745112
5km	90%	20000	4	183	3922064	562745	3321671	1259607
5km	90%	20000	4	273	2908583	405242	2487180	1382575
5km	90%	20000	4	177	4658569	683326	3933024	1489634
5km	90%	20000	4	189	3319359	463985	2829305	1215469
5km	90%	20000	4	180	3031243	442159	2534715	1346018
5km	90%	20000	4	229	3618032	424343	3162377	1413778
5km	90%	20000	4	206	3306740	432693	2831331	1392826
5km	90%	20000	4	228	5156884	721461	4381241	1876077
5km	90%	20000	4	284	4161655	612760	3501087	1511179
5km	90%	20000	4	261	4731067	619275	4071555	1901373
5km	90%	20000	4	310	3776744	526846	3202669	1395782
5km	90%	20000	4	162	2499644	365999	2111952	1058586
5km	90%	20000	4	205	3887233	535087	3307751	1422705
5km	90%	20000	4	164	3849119	528600	3293752	1214256
5km	90%	20000	4	168	3662956	542288	3081927	1283835
5km	90%	20000	4	226	4216398	604609	3567242	1582297
5km	90%	20000	4	200	3047190	395621	2631903	1368222
5km	90%	20000	4	269	4638080	660471	3934929	1501024
5km	90%	20000	4	261	5011817	590308	4379676	1835274
5km	90%	20000	4	314	4022054	535893	3442688	1685745
5km	90%	20000	4	163	3995961	590955	3367145	1241775
5km	90%	20000	4	183	3440358	472050	2934313	1269813
5km	90%	20000	4	267	3285898	444571	2794171	1274754
5km	90%	20000	4	219	3304870	429404	2848236	1617189
5km	90%	20000	4	230	3394006	535545	2803500	1332264
5km	90%	20000	4	234	3493934	396053	3066129	1570014
5km	90%	20000	4	200	4597975	715467	3829961	1471866
5km	90%	20000	4	183	3972838	535065	3381865	1421524
5km	90%	20000	4	173	4397875	629607	3712116	1483799
5km	90%	20000	4	174	4386525	594530	3760739	1504652
5km	90%	20000	4	215	3042466	394513	2606059	1320818
5km	90%	20000	4	224	4785953	624319	4105306	1636945
5km	90%	20000	4	250	4399270	617528	3742187	1746527
5km	90%	20000	4	312	5327700	698868	4601510	1820172
5km	90%	20000	4	254	4139575	549225	3557700	1556716
5km	90%	20000	4	192	3705788	511755	3118035	1398933
5km	90%	20000	4	147	2808372	422919	2367327	1170718
5km	90%	20000	4	203	4365672	600248	3730631	1450828
5km	90%	20000	4	187	5111308	777592	4285327	1690116
5km	90%	20000	4	202	4842892	663397	4126888	1743617
5km	90%	20000	4	238	3143078	405023	2703888	1327684
5km	90%	20000	4	186	4051738	617897	3376989	1630792
5km	90%	20000	4	202	3904921	532341	3343608	1375857
5km	90%	20000	4	189	3474559	496012	2958981	1279713
5km	90%	20000	4	226	4177053	582564	3539396	1712729
5km	90%	20000	4	229	3920032	538847	3344965	1301847
5km	90%	20000	4	196	3884883	501775	3362680	1347306
5km	90%	20000	4	189	4098494	606303	3463262	1391469
5km	90%	20000	4	187	3361578	449408	2880684	1311740
5km	90%	20000	4	351	4192975	509890	3661700	1951820
5km	90%	20000	4	202	4503869	578637	3883392	1596246
5km	90%	20000	4	138	2616196	407733	2182895	1095922
5km	90%	20000	4	188	3291786	450061	2806766	1247202
5km	90%	20000	4	197	3956982	559441	3362991	1566676
5km	90%	20000	4	253	5264809	694369	4512900	2069263
5km	90%	20000	4	159	3642711	571254	3044651	1254333
5km	90%	20000	4	243	4577703	582123	3970245	1705235
5km	90%	20000	4	223	3870216	527735	3293127	1409810
5km	90%	20000	4	242	3866698	508086	3322720	1569481
5km	90%	20000	4	193	4081739	524873	3532015	1516964
5km	90%	20000	4	219	3669464	523987	3120231	1401335
5km	90%	20000	4	220	3505329	473563	3009240	1551656
5km	90%	20000	4	321	4199856	510581	3644968	1516686
5km	90%	20000	4	241	3416361	474284	2891418	1375817
5km	90%	20000	4	221	4533387	597092	3903085	1749484
5km	90%	20000	4	298	3407101	429620	2940231	1553607
5km	90%	20000	4	196	3394498	457785	2902534	1296825
5km	90%	20000	4	214	4114898	605160	3466313	1355999
5km	90%	20000	4	235	2936011	442699	2461207	1437981
5km	90%	20000	4	206	5164157	641045	4446007	1974903
5km	90%	20000	4	259	2899847	374031	2481302	1472514
5km	90%	20000	4	134	3531164	548845	2955098	1115642
5km	90%	20000	4	264	2877016	390097	2448656	1336670
5km	90%	20000	4	163	2760794	370699	2365086	1262625
5km	90%	20000	4	210	2848962	434414	2387173	1115843
5km	90%	20000	4	254	5033344	633402	4364546	1531701
5km	90%	20000	4	259	4219519	548163	3629190	1699263
5km	90%	20000	4	162	2060135	298553	1741201	968963
5km	90%	20000	4	166	4457605	681728	3742559	1503530
5km	90%	20000	4	226	3172703	385830	2752756	1370397
5km	90%	20000	4	219	4279027	630823	3592480	1754759
5km	90%	20000	4	206	3080412	373473	2669798	1396077
5km	90%	20000	4	228	5632678	832626	4717970	1872418
5km	90%	20000	4	278	5425387	670360	4718192	1554078
5km	90%	20000	4	198	3569424	536347	2994851	1282398
5km	90%	20000	4	230	4646043	577154	4021448	1922253
5km	90%	20000	4	204	4260569	616592	3600543	1416906
5km	90%	20000	4	236	5196832	771761	4372286	1711424
5km	90%	20000	4	316	4467703	637790	3782155	1724876
5km	90%	20000	4	208	3472637	479150	2948424	1517677
5km	90%	20000	4	338	4335352	516795	3768025	1767536
5km	90%	20000	4	163	3382546	471626	2867768	1364966
5km	90%	20000	4	203	5571329	741004	4772185	1653315
5km	90%	20000	4	199	5029667	616153	4374826	1686049
5km	90%	20000	4	204	4188264	625541	3509355	1536633
5km	90%	20000	4	276	2606477	342244	2218827	1389875
5km	90%	20000	4	268	4843256	605936	4181887	1951791
5km	90%	20000	4	234	3997345	581291	3389051	1252810
5km	90%	20000	4	227	3759551	546817	3168970	1317662
5km	90%	20000	4	242	4819744	635159	4141200	1776474
5km	90%	20000	4	224	4299035	623544	3625317	1600835
5km	90%	20000	4	172	3778138	557318	3186685	1406767
5km	90%	20000	4	303	5422157	645560	4730263	1917447
5km	90%	20000	4	233	4794410	691006	4057095	1674441
5km	90%	20000	4	173	4220870	649914	3540287	1467496
5km	90%	20000	4	367	3824045	479839	3308864	1969752
5km	90%	20000	4	219	4529924	678235	3804282	1788179
5km	90%	20000	4	164	3932346	555069	3348329	1281445
5km	90%	20000	4	241	3824734	534651	3256812	1574408
5km	90%	20000	4	162	3106412	467784	2609361	1350675
5km	90%	20000	4	260	5474706	700139	4732622	1812913
5km	90%	20000	4	195	3164372	403883	2702626	1258439
5km	90%	20000	4	290	4497958	581128	3870328	1834215
5km	90%	20000	4	213	4422164	590408	3795018	1669170
5km	90%	20000	4	198	2366551	302599	2032190	1159288
5km	90%	20000	4	236	5762111	698493	5023090	2001743
5km	90%	20000	4	268	4324656	629384	3637381	1625093
5km	90%	20000	4	181	3411546	493223	2895933	1315814
5km	90%	20000	4	189	4322101	616590	3678040	1375260
5km	90%	20000	4	178	3770262	545448	3198145	1385357
5km	90%	20000	4	198	5206151	734089	4415235	2075492
5km	90%	20000	4	346	3406105	500062	2865741	1356939
5km	90%	20000	4	187	4162172	571063	3550790	1576291
5km	90%	20000	4	164	3616412	489692	3061105	1245809
5km	90%	20000	4	212	3706028	567802	3114063	1556856
5km	90%	20000	4	236	4088564	526676	3517622	1421130
5km	90%	20000	4	230	4414540	599847	3776131	1682837
5km	90%	20000	4	198	4679640	640378	3982871	1869280
5km	90%	20000	4	177	3896297	582666	3253959	1400248
5km	90%	20000	4	264	4360731	554212	3753908	1743882
5km	90%	20000	4	207	3052549	405947	2620680	1216496
5km	90%	20000	4	272	4527559	485609	4011844	1678806
5km	90%	20000	4	179	3512071	479792	2974944	1369683
5km	90%	20000	4	212	4418696	608212	3752129	1476549
5km	90%	20000	4	158	3640320	570008	3036403	1165189
5km	90%	20000	4	188	2637850	400720	2198366	1173345
5km	90%	20000	4	235	3613345	474757	3080963	1393002
5km	90%	20000	4	177	3613699	496259	3087446	1352170
5km	90%	20000	4	368	5191721	607264	4530235	2145288
5km	90%	20000	4	221	3936126	554312	3353708	1498500
5km	90%	20000	4	173	2495443	332108	2138437	1183845
5km	90%	20000	4	222	3235940	424216	2781674	1366617
5km	90%	20000	4	208	4938158	612342	4262014	1641707
5km	90%	20000	4	227	3957605	511930	3403478	1360671
5km	90%	20000	4	250	4863587	736816	4086268	1747042
5km	90%	20000	4	201	3973441	563389	3381895	1387260
5km	90%	20000	4	202	4024888	586431	3411145	1360532
5km	90%	20000	4	175	4243365	647220	3543158	1649968
5km	90%	20000	4	213	3132773	434100	2662610	1326857
5km	90%	20000	4	248	4322901	533036	3746855	1708944
5km	90%	20000	4	200	4602549	588030	3970906	1508227
5km	90%	20000	4	299	3118579	431575	2616427	1393330
5km	90%	20000	4	268	3331661	450409	2843959	1349040
5km	90%	20000	4	198	4662904	635164	3992798	1622229
5km	90%	20000	4	268	4608703	592761	3984005	1795786
5km	90%	20000	4	192	3836342	580286	3216610	1348368
5km	90%	20000	4	163	3470859	496733	2943870	1276522
5km	90%	20000	4	227	2709658	331526	2347150	1469378
5km	90%	20000	4	165	3775687	528014	3226675	1435611
5km	90%	20000	4	208	3405131	536368	2845930	1360608
5km	90%	20000	4	161	2865200	385893	2450646	1293040
5km	90%	20000	4	251	3948270	399961	3522309	1645195
5km	90%	20000	4	218	5905209	788946	5083189	1969348
5km	90%	20000	4	187	4458066	696959	3706542	1708333
5km	90%	20000	4	239	5122350	788160	4296308	1813584
5km	90%	20000	4	266	4437233	551786	3845763	1537652
5km	90%	20000	4	189	3699711	509741	3160596	1633272
5km	90%	20000	4	201	4973055	636475	4292003	1485902
5km	90%	20000	4	254	3003214	408286	2560095	1317852
5km	90%	20000	4	176	4749657	693361	3982005	1533603
5km	90%	20000	4	171	4126680	577956	3511236	1528313
5km	90%	20000	4	205	2620635	340614	2252772	1166984
5km	90%	20000	4	173	2628542	357960	2251700	1140554
5km	90%	20000	4	222	3948311	537572	3364173	1423293
5km	90%	20000	4	222	4064296	581263	3430145	1443044
5km	90%	20000	4	217	4626101	620713	3945140	1519546
5km	90%	20000	4	185	3349567	503628	2809368	1405240
5km	90%	20000	4	210	4204139	522723	3642736	1709242
5km	90%	20000	4	197	3884233	500771	3341726	1503356
5km	90%	20000	4	239	4540908	656080	3831785	1635512
5km	90%	20000	4	228	3666883	554396	3072582	1442336
5km	90%	20000	4	202	5408349	743321	4620175	1763249
5km	90%	20000	4	178	3660906	516867	3104603	1343448
5km	90%	20000	4	259	3184275	473456	2676787	1450413
5km	90%	20000	4	232	4630904	654192	3933659	1804474
5km	90%	20000	4	254	5192629	662928	4471372	1733274
5km	90%	20000	4	206	2896029	412870	2466063	1102140
5km	90%	20000	4	222	2811405	375977	2408307	1250809
5km	90%	20000	4	244	3669820	477155	3149381	1616937
5km	90%	20000	4	196	3989592	556919	3397171	1349653
5km	90%	20000	4	211	5029145	668898	4315433	1653141
5km	90%	20000	4	186	4665841	616541	4002360	1456266
5km	90%	20000	4	222	4421842	575220	3801490	1595716
5km	90%	20000	4	196	3729206	583077	3113938	1298451
5km	90%	20000	4	226	3587249	477534	3083524	1352187
5km	90%	20000	4	221	2995797	309645	2651782	1454871
5km	90%	20000	4	152	2173595	283045	1869393	1054269
5km	90%	20000	4	167	2737240	373163	2318894	1199993
5km	90%	20000	4	199	5271239	741610	4477201	1900391
5km	90%	20000	4	220	3417917	451976	2943433	1197197
5km	90%	20000	4	259	4408894	659239	3697009	1524179
5km	90%	20000	4	212	6190562	841544	5282152	2075238
5km	90%	20000	4	260	3753254	537226	3170847	1456067
5km	90%	20000	4	222	3749068	428499	3266799	1606247
5km	90%	20000	4	213	3974077	553270	3371771	1492793
5km	90%	20000	4	197	3906513	555787	3318767	1464601
5km	90%	20000	4	213	4015883	585449	3365656	1527115
5km	90%	20000	4	289	4686293	633545	4015240	1798092
5km	90%	20000	4	196	5710561	775487	4883737	1728351
5km	90%	20000	4	210	3730731	451596	3238078	1311551
5km	90%	20000	4	207	4878474	712059	4097407	1814580
5km	90%	20000	4	307	4334886	562883	3731501	1683689
5km	90%	20000	4	247	5720708	761120	4897855	2142527
5km	90%	20000	4	187	2773458	366886	2388602	1240540
5km	90%	20000	4	239	3587496	490580	3064201	1432763
5km	90%	20000	4	192	4941991	669845	4225358	1700677
5km	90%	20000	4	202	3929449	579219	3297031	1469803
5km	90%	20000	4	206	3807813	531848	3235499	1380569
5km	90%	20000	4	176	4874120	683683	4147484	1511452
5km	90%	20000	4	273	3489221	415926	3045248	1763778
5km	90%	20000	4	231	5016863	688082	4273306	1746533
5km	90%	20000	4	214	4783686	583547	4179138	1733927
5km	90%	20000	4	201	4912769	719531	4155219	1797998
5km	90%	20000	4	184	2730761	395064	2308626	1195551
5km	90%	20000	4	257	3718112	433118	3247629	1567066
5km	90%	20000	4	188	4110745	542058	3528416	1464005
5km	90%	20000	4	251	4975294	701631	4222764	2034865
5km	90%	20000	4	246	5078303	611811	4424912	1840897
5km	90%	20000	4	254	3428771	463033	2902203	1351246
5km	90%	20000	4	190	4935184	676083	4202530	1523376
5km	90%	20000	4	224	3300914	449213	2831367	1407137
5km	90%	20000	4	263	3765816	469273	3253653	1461427
5km	90%	20000	4	191	3235852	430129	2786290	1329350
5km	90%	20000	4	272	3387674	522314	2829425	1265765
5km	90%	20000	4	204	3987445	550335	3405005	1403291
5km	90%	20000	4	140	2340186	343546	1970871	1005791
5km	90%	20000	4	236	4328602	699915	3582090	1538719
5km	90%	20000	4	194	4570000	716463	3797113	1667878
5km	90%	20000	4	244	3607708	527144	3036900	1366254
5km	90%	20000	4	287	4352572	478368	3835246	1680182
5km	90%	20000	4	177	3728252	514421	3159068	1448317
5km	90%	20000	4	266	4743639	686147	4007000	1756700
5km	90%	20000	4	248	4427727	643977	3749287	1407701
5km	90%	20000	4	229	5391496	696910	4652760	1601868
5km	90%	20000	4	211	4773899	700581	4031243	1883633
5km	90%	20000	4	195	4128218	633861	3452810	1660028
5km	90%	20000	4	256	4753349	730665	3978808	1579799
5km	90%	20000	4	212	4544943	540332	3949443	1749688
5km	90%	20000	4	196	4896951	681219	4164948	1660406
5km	90%	20000	4	246	4053893	554344	3456692	1454480
5km	90%	20000	4	226	4185364	469236	3670510	2014324
5km	90%	20000	4	205	2980073	362511	2593212	1364564
5km	90%	20000	4	154	4364102	627937	3711599	1409001
5km	90%	20000	4	191	4145062	599643	3514228	1328995
5km	90%	20000	4	193	4098163	561331	3507865	1316920
5km	90%	20000	4	201	4069257	594168	3439135	1444763
5km	90%	20000	4	195	3469950	492395	2940089	1171730
5km	90%	20000	4	164	3762017	527229	3218538	1406004
5km	90%	20000	4	251	4268042	486265	3739708	1571086
5km	90%	20000	4	232	4320236	543212	3744593	1469379
5km	90%	20000	4	206	4106679	628612	3428803	1676279
5km	90%	20000	4	196	4752438	678242	4000419	1763234
5km	90%	20000	4	167	4329750	583851	3705868	1399892
5km	90%	20000	4	189	4077843	549310	3500788	1387036
5km	90%	20000	4	272	4007224	619932	3352838	1553286
5km	90%	20000	4	170	3063342	446765	2592321	1197541
5km	90%	20000	4	222	3759083	495383	3218324	1423483
5km	90%	20000	4	271	4811627	648762	4128396	1761403
5km	90%	20000	4	190	4789684	660237	4098383	1653272
5km	90%	20000	4	243	4271003	591362	3624702	1577530
5km	90%	20000	4	189	4351759	608486	3702927	1404845
5km	90%	20000	4	155	4789678	683767	4044697	1468118
5km	90%	20000	4	286	4334359	553787	3742088	1340284
5km	90%	20000	4	239	4973927	723529	4189912	1816813
5km	90%	20000	4	249	4818417	540962	4234508	1721710
5km	90%	20000	4	239	3464984	490509	2940603	1232679
5km	90%	20000	4	238	5284796	706065	4502963	1774253
5km	90%	20000	4	268	4252249	612749	3605569	1846611
5km	90%	20000	4	196	3622087	514710	3078962	1397608
5km	90%	20000	4	214	4515581	639120	3832547	1533323
5km	90%	20000	4	179	4025019	499465	3494137	1461979
5km	90%	20000	4	233	3393344	442787	2901131	1489347
5km	90%	20000	4	208	4838036	648579	4145329	1643094
5km	90%	20000	4	364	4519993	526137	3947214	1681267
5km	90%	20000	4	184	3539319	564507	2943910	1334449
5km	90%	20000	4	343	4070088	546773	3486252	1586900
5km	90%	20000	4	227	3268547	479397	2761454	1183605
5km	90%	20000	4	162	2939505	444907	2460841	1213867
5km	90%	20000	4	171	2638188	397067	2209536	1109074
5km	90%	20000	4	194	5140362	623952	4457398	1675408
5km	90%	20000	4	185	3944243	552382	3361475	1590101
5km	90%	20000	4	240	3546019	461778	3054067	1559384
5km	90%	20000	4	245	4190661	600468	3553561	1600072
5km	90%	20000	4	292	2752160	371280	2350951	1213420
5km	90%	20000	4	193	3478410	478523	2962874	1528286
5km	90%	20000	4	225	4464644	567248	3861151	1725545
5km	90%	20000	4	180	3736092	541495	3164139	1238398
5km	90%	20000	4	222	4696435	665817	3981033	1734962
5km	90%	20000	4	206	3888319	556741	3278199	1399588
5km	90%	20000	4	187	3532298	480031	3014650	1413766
5km	90%	20000	4	265	3924578	469448	3423806	1502850
5km	90%	20000	4	175	3128742	432531	2679386	1238072
5km	90%	20000	4	165	3494428	438240	3042082	1382529
5km	90%	20000	4	147	2082699	330348	1736068	1043810
5km	90%	20000	4	247	3512275	392850	3098202	1542310
5km	90%	20000	4	238	4077681	601248	3441291	1908687
5km	90%	20000	4	195	2794682	389763	2383936	1302527
5km	90%	20000	4	203	4403871	631473	3737071	1563483
5km	90%	20000	4	242	5776871	790403	4949150	1830857
5km	90%	20000	4	205	3012984	429745	2557000	1336450
5km	90%	20000	4	148	3160814	464604	2670787	1223750
5km	90%	20000	4	197	5129877	727653	4366611	1573792
5km	90%	20000	4	237	5418856	738513	4637466	1633215
5km	90%	20000	4	193	3642943	492633	3122410	1368787
5km	90%	20000	4	302	4181519	527877	3618529	1605190
5km	90%	20000	4	182	3512061	535160	2946232	1339074
5km	90%	20000	4	175	2854373	338611	2480997	1193350
5km	90%	20000	4	218	3623002	512059	3078120	1377847
5km	90%	20000	4	289	2483046	342715	2113065	1238725
5km	90%	20000	4	283	5143645	658371	4440594	1950056
5km	90%	20000	4	193	3118760	441277	2646635	1294398
5km	90%	20000	4	250	4385271	543961	3810130	1442807
5km	90%	20000	4	233	3734411	448302	3250631	1596463
5km	90%	20000	4	239	4401955	643683	3724547	1726487
5km	90%	20000	4	249	4617735	568693	4016390	1768441
5km	90%	20000	4	230	2917362	411262	2478955	1294508
5km	90%	20000	4	221	4744892	666885	4024991	1496192
5km	90%	20000	4	218	4640995	610432	3955974	1770541
5km	90%	20000	4	167	4106890	547535	3524553	1388485
5km	90%	20000	4	197	3297893	423613	2851707	1458221
5km	90%	20000	4	216	6014033	725146	5240639	1765455
5km	90%	20000	4	216	2407450	344644	2041374	1079102
5km	90%	20000	4	185	2979312	393159	2568603	1126721
5km	90%	20000	4	236	3524345	508710	2967692	1244660
5km	90%	20000	4	276	4496190	622162	3817860	1794766
5km	90%	20000	4	178	3308694	487473	2796096	1307460
5km	90%	20000	4	177	2952820	434380	2492763	1394212
5km	90%	20000	4	201	4245475	562663	3649507	1465514
5km	90%	20000	4	182	3875815	531036	3297975	1223121
5km	90%	20000	4	241	5316252	722556	4564345	1705352
5km	90%	20000	4	254	4326779	577476	3708024	1475093
5km	90%	20000	4	258	3203465	405559	2765900	1403671
5km	90%	20000	4	217	3176849	406818	2733215	1416183
5km	90%	20000	4	398	2730194	383534	2328433	1380076
5km	90%	20000	4	275	3987447	528615	3411254	1540436
5km	90%	20000	4	196	4238491	499906	3697039	1295041
5km	90%	20000	4	212	4375622	586964	3719588	1677783
5km	90%	20000	4	228	3828426	517600	3275027	1587981
5km	90%	20000	4	223	3960398	620083	3310499	1404405
5km	90%	20000	4	248	6092385	810498	5226009	1952075
5km	90%	20000	4	234	5779040	727506	5001191	1884593
5km	90%	20000	4	214	3303842	431125	2844651	1240615
5km	90%	20000	4	162	3591861	492436	3081910	1176090
5km	90%	20000	4	152	4326188	654288	3632077	1409790
5km	90%	20000	4	187	4364574	621743	3690420	1896356
5km	90%	20000	4	220	3978454	531686	3409843	1497359
5km	90%	20000	4	291	6034251	827292	5158435	2014678
5km	90%	20000	4	161	3946052	566242	3335453	1414068
5km	90%	20000	4	321	2989281	357322	2608419	1401046
5km	90%	20000	4	197	3804829	526084	3236188	1583454
5km	90%	20000	4	173	2254285	305370	1928946	1154524
5km	90%	20000	4	168	3544631	407914	3106023	1237626
5km	90%	20000	4	199	3610553	519721	3050476	1433413
5km	90%	20000	4	328	6396446	739179	5603642	1845037
5km	90%	20000	4	283	4502325	636683	3822028	1717735
5km	90%	20000	4	209	3300534	451445	2822939	1340022
5km	90%	20000	4	246	3686044	518431	3134298	1468009
5km	90%	20000	4	248	4491084	588471	3867534	1700929
5km	90%	20000	4	168	4514575	658918	3799411	1425458
5km	90%	20000	4	207	3971188	566765	3355113	1388814
5km	90%	20000	4	227	2910064	377692	2508694	1263810
5km	90%	20000	4	174	4656311	650933	3961709	1590668
5km	90%	20000	4	175	3517149	489965	2990660	1258811
5km	90%	20000	4	257	3878095	498295	3339701	1649035
5km	90%	20000	4	200	3909159	522744	3359959	1513507
5km	90%	20000	4	262	4655289	584520	4032704	1671604
5km	90%	20000	4	184	4465180	690345	3734075	1683924
5km	90%	20000	4	247	5533785	737703	4752301	1933766
5km	90%	20000	4	230	3463182	492199	2940531	1457337
5km	90%	20000	4	201	4771447	666731	4070019	1606115
5km	90%	20000	4	225	4487046	604787	3813271	1795750
5km	90%	20000	4	197	3979046	547317	3401642	1449435
5km	90%	20000	4	225	4471417	647799	3776755	1661979
5km	90%	20000	4	211	4477615	599557	3848682	1624496
5km	90%	20000	4	204	5417701	692848	4671550	1741578
5km	90%	20000	4	225	4859900	640469	4187975	1864971
5km	90%	20000	4	181	5536843	674653	4821487	1601077
5km	90%	20000	4	212	4270393	594091	3653782	1392161
5km	90%	20000	4	173	3491997	547278	2908829	1298058
5km	90%	20000	4	151	3165831	460003	2678149	1203322
5km	90%	20000	4	243	5156358	758455	4362045	1735669
5km	90%	20000	4	212	4097256	515706	3555838	1359261
5km	90%	20000	4	140	4114469	572800	3519190	1376764
5km	90%	20000	4	221	2879490	407764	2454876	1249951
5km	90%	20000	4	188	3296775	424190	2829193	1272623
5km	90%	20000	4	178	3659343	460985	3171179	1363360
5km	90%	20000	4	261	3400047	423826	2948949	1489599
5km	90%	20000	4	317	4710224	630807	4035343	1630301
5km	90%	20000	4	197	4560910	632325	3884398	1675200
5km	90%	20000	4	227	3839708	495240	3313970	1360315
5km	90%	20000	4	150	3579859	505336	3045683	1376567
5km	90%	20000	4	201	4246362	592445	3629211	1603954
5km	90%	20000	4	173	3782954	504994	3239906	1592550
5km	90%	20000	4	206	4596933	619092	3951327	1546572
5km	90%	20000	4	173	4799133	721479	4023844	1727511
5km	90%	20000	4	214	3393004	501749	2849601	1428648
5km	90%	20000	4	204	2513341	349325	2135888	1219416
5km	90%	20000	4	206	3376043	476110	2845761	1417202
5km	90%	20000	4	219	4338317	547631	3752732	1588268
5km	90%	20000	4	189	3015784	427110	2555220	1131257
5km	90%	20000	4	213	4539661	718760	3762154	1547466
5km	90%	20000	4	194	3179032	453834	2690572	1197132
5km	90%	20000	4	192	3537582	546268	2960072	1241421
5km	90%	20000	4	214	4651673	563036	4047643	1651409
5km	90%	20000	4	187	3024267	376345	2627713	1217546
5km	90%	20000	4	185	4050185	551065	3463982	1399610
5km	90%	20000	4	167	3289902	449042	2807777	1288613
5km	90%	20000	4	199	3259330	402916	2827960	1306896
5km	90%	20000	4	216	4383090	637323	3702049	1463796
5km	90%	20000	4	172	2995609	444470	2517815	1024385
5km	90%	20000	4	239	4188838	480025	3660130	1606974
5km	90%	20000	4	317	4674057	528800	4115248	1771360
5km	90%	20000	4	309	4263550	626820	3591461	1635453
5km	90%	20000	4	185	2894771	462809	2404927	1496138
5km	90%	20000	4	241	4470309	580020	3819348	1424110
5km	90%	20000	4	277	4439600	585605	3796908	1600227
5km	90%	20000	4	194	4283710	551277	3693878	1515377
5km	90%	20000	4	272	5252809	704362	4496863	1654575
5km	90%	20000	4	176	2610823	348926	2225808	1290659
5km	90%	20000	4	202	3727360	534440	3153092	1519586
5km	90%	20000	4	186	4156609	642188	3472390	1591775
5km	90%	20000	4	217	3223885	400049	2794039	1396840
5km	90%	20000	4	161	4580969	641618	3901648	1334969
5km	90%	20000	4	197	3576195	507291	3035757	1350565
5km	90%	20000	4	294	3514723	479280	3005952	1497319
5km	90%	20000	4	205	4330893	632848	3663993	1409289
5km	90%	20000	4	250	3113033	412168	2656695	1559855
5km	90%	20000	4	253	2649235	339670	2281215	1329572
5km	90%	20000	4	171	4296351	573631	3662091	1527599
5km	90%	20000	4	247	4502098	527322	3943522	1891744
5km	90%	20000	4	184	3878802	544160	3302345	1408601
5km	90%	20000	4	197	3417192	489410	2893253	1502114
5km	90%	20000	4	264	4486176	554697	3905402	1714071
5km	90%	20000	4	276	3217534	442414	2733065	1264526
5km	90%	20000	4	177	3140297	412867	2693779	1299743
5km	90%	20000	4	198	3966500	602312	3316727	1381016
5km	90%	20000	4	239	4390629	632965	3722096	1660548
5km	90%	20000	4	206	3711056	512565	3157609	1489534
5km	90%	20000	4	191	4237191	536179	3664210	1651092
5km	90%	20000	4	195	4383602	572892	3769258	1581569
5km	90%	20000	4	266	2667039	328010	2306996	1537573
5km	90%	20000	4	234	3638416	536939	3072416	1524358
5km	90%	20000	4	223	4910046	684570	4187854	1603072
5km	90%	20000	4	234	4419961	677318	3708352	1706915
5km	90%	20000	4	226	2922473	397440	2486808	1357606
5km	90%	20000	4	243	3572411	504817	3018902	1293327
5km	90%	20000	4	188	4111365	540248	3544147	1588291
5km	90%	20000	4	218	3144244	448040	2672310	1352005
5km	90%	20000	4	221	2776271	336102	2426611	1515631
5km	90%	20000	4	245	3629154	465990	3138641	1402686
5km	90%	20000	4	215	4209754	565622	3587232	1460620
5km	90%	20000	4	151	2610656	353501	2219842	1114317
5km	90%	20000	4	227	3567348	544581	2987858	1427142
5km	90%	20000	4	302	4893338	547170	4318367	1894314
5km	90%	20000	4	185	3837142	569705	3234514	1436346
5km	90%	20000	4	181	3402115	465273	2880732	1369966
5km	90%	20000	4	245	4737525	528425	4174854	1875432
5km	90%	20000	4	191	4380013	665472	3676350	1561463
5km	90%	20000	4	200	4586999	712810	3828959	1657747
5km	90%	20000	4	160	3842926	601700	3177402	1367383
5km	90%	20000	4	225	4994145	533590	4413547	1679715
5km	90%	20000	4	318	3513905	479679	2982779	1495618
5km	90%	20000	4	198	3879085	571132	3256645	1447779
5km	90%	20000	4	188	3931389	605040	3284921	1385713
5km	90%	20000	4	333	4039297	580521	3408273	1337780
5km	90%	20000	4	173	3816998	556766	3198485	1290992
5km	90%	20000	4	178	4143991	561592	3549306	1447628
5km	90%	20000	4	229	6813628	894399	5851939	2068226
5km	90%	20000	4	207	4680311	644443	3979569	1887787
5km	90%	20000	4	243	3324460	425891	2863863	1501558
5km	90%	20000	4	173	3610951	529934	3039892	1372478
5km	90%	20000	4	253	5403577	703776	4637624	1736906
5km	90%	20000	4	232	3249941	451217	2764966	1309837
5km	90%	20000	4	191	3847009	542704	3246880	1343198
5km	90%	20000	4	183	3916954	591281	3286143	1534190
5km	90%	20000	4	229	3717507	461077	3231551	1470075
5km	90%	20000	4	187	3721133	439321	3241697	1557957
5km	90%	20000	4	209	2631697	345444	2253510	1286941
5km	90%	20000	4	277	4953121	555520	4349632	1749023
5km	90%	20000	4	192	3499688	508371	2947081	1206528
5km	90%	20000	4	239	3290672	435478	2835784	1332462
5km	90%	20000	4	202	3262462	454278	2783574	1372930
5km	90%	20000	4	195	2439002	307641	2105490	1224427
5km	90%	20000	4	216	3682401	468673	3171247	1278455
5km	90%	20000	4	188	5004493	624098	4348340	1573616
5km	90%	20000	4	213	4921195	780836	4090556	1653705
5km	90%	20000	4	243	3776607	538664	3204195	1577900
5km	90%	20000	4	215	4100171	557044	3504745	1416569
5km	90%	20000	4	270	3443551	481735	2911680	1497039
5km	90%	20000	4	323	7838446	1007448	6762164	2207356
5km	90%	20000	4	184	5948186	810943	5080472	1774155
5km	90%	20000	4	194	4112829	589852	3477902	1453454
5km	90%	20000	4	236	4525570	615272	3865228	1642848
5km	90%	20000	4	167	3349634	446899	2863964	1333463
5km	90%	20000	4	227	4608356	685816	3881308	1747969
5km	90%	20000	4	199	3656789	618688	2994104	1423793
5km	90%	20000	4	186	4020558	593837	3375084	1417839
5km	90%	20000	4	189	4412684	590942	3790215	1385068
5km	90%	20000	4	168	2854622	366857	2470838	1247917
5km	90%	20000	4	190	3318207	485650	2787584	1337302
5km	90%	20000	4	191	3158743	394543	2740350	1263192
5km	90%	20000	4	242	4781066	588123	4146481	1700604
5km	90%	20000	4	194	3810048	495619	3276890	1413103
5km	90%	20000	4	262	4557024	628152	3877772	1658305
5km	90%	20000	4	202	3880114	561996	3284904	1502907
5km	90%	20000	4	184	3262265	396090	2845550	1310297
5km	90%	20000	4	181	3860150	577283	3259931	1303800
5km	90%	20000	4	171	3414112	509435	2864967	1359475
5km	90%	20000	4	228	3874870	413245	3433462	1505463
5km	90%	20000	4	254	4383737	542904	3795825	1629049
5km	90%	20000	4	201	2134032	275325	1828321	1300950
5km	90%	20000	4	177	4370072	588359	3745450	1456723
5km	90%	20000	4	207	4815312	611150	4160305	1718330
5km	90%	20000	4	193	3675285	504060	3127605	1266634
5km	90%	20000	4	316	4080544	547875	3497424	1771374
5km	90%	20000	4	243	3773670	486389	3260236	1424138
5km	90%	20000	4	189	3901766	520811	3344091	1402602
5km	90%	20000	4	185	5204338	731584	4408541	1814232
5km	90%	20000	4	222	3760780	555766	3176507	1185610
5km	90%	20000	4	230	4928875	590567	4317935	1663468
5km	90%	20000	4	206	4561127	604687	3913196	1715637
5km	90%	20000	4	241	6802425	917373	5794969	1974838
5km	90%	20000	4	200	3411514	491299	2894130	1234860
5km	90%	20000	4	193	2650169	366060	2255292	1148055
5km	90%	20000	4	323	3353675	429941	2898967	1506672
5km	90%	20000	4	277	3611482	524098	3040929	1442929
5km	90%	20000	4	172	3966004	583558	3333540	1490307
5km	90%	20000	4	274	3339274	449715	2868019	1349167
5km	90%	20000	4	187	3158997	418121	2717490	1200870
5km	90%	20000	4	197	3010026	400114	2580887	1198420
5km	90%	20000	4	242	4449789	606161	3813656	1728423
5km	90%	20000	4	199	2916092	389591	2509946	1309763
5km	90%	20000	4	167	3774918	572881	3163494	1413427
5km	90%	20000	4	165	2877541	447466	2385212	1381550
5km	90%	20000	4	300	3968072	551609	3364132	1649828
5km	90%	20000	4	231	4755474	697056	4020057	1691413
5km	90%	20000	4	218	5292913	686427	4564133	1776847
5km	90%	20000	4	257	3934182	522110	3365547	1491789
5km	90%	20000	4	183	3230230	453482	2753312	1201480
5km	90%	20000	4	229	4322162	618363	3673624	1564764
5km	90%	20000	4	307	2504210	332001	2142328	1379371
5km	90%	20000	4	330	4873215	615291	4218077	1851733
5km	90%	20000	4	220	4532279	565277	3923533	1608900
5km	90%	20000	4	335	5575044	730897	4791733	2077857
5km	90%	20000	4	263	4207175	474645	3694528	1665280
5km	90%	20000	4	236	3222518	409898	2775505	1362469
5km	90%	20000	4	189	3080944	424692	2621481	1336311
5km	90%	20000	4	252	3266869	444917	2782767	1436555
5km	90%	20000	4	182	3031188	457967	2542774	1144907
5km	90%	20000	4	192	4296582	657403	3597823	1655495
5km	90%	20000	4	188	4242631	545612	3670068	1475331
5km	90%	20000	4	183	2402161	320277	2048085	1151395
5km	90%	20000	4	219	5108397	683330	4371718	1896634
5km	90%	20000	4	177	4518184	644117	3840923	1359692
5km	90%	20000	4	215	3383301	464756	2888164	1311126
5km	90%	20000	4	249	5390399	709576	4639318	1732234
5km	90%	20000	4	196	4145951	586373	3525472	1583646
5km	90%	20000	4	168	3477154	492904	2959026	1381340
5km	90%	20000	4	217	4025017	506878	3495673	1517034
5km	90%	20000	4	204	4060848	627067	3380768	1530830
5km	90%	20000	4	245	4081763	501100	3556372	1469355
5km	90%	20000	4	220	4091596	532017	3523932	1517391
5km	90%	20000	4	375	5398592	698816	4649700	2005440
5km	90%	20000	4	275	6505218	887025	5547498	2223960
5km	90%	20000	4	200	3609911	481830	3099942	1541655
5km	90%	20000	4	175	3938362	576152	3324791	1475248
5km	90%	20000	4	286	3749850	535698	3176293	1317519
5km	90%	20000	4	267	3554788	505583	3004867	1406198
5km	90%	20000	4	224	3658064	509693	3096607	1434735
5km	90%	20000	4	278	3855246	479025	3331824	1769310
5km	90%	20000	4	287	4900208	727991	4133507	1583195
5km	90%	20000	4	226	4125457	587368	3498761	1525975
5km	90%	20000	4	233	3714684	502547	3189769	1356128
5km	90%	20000	4	243	3529778	474697	3035273	1425606
5km	90%	20000	4	175	4065197	552617	3477791	1355728
5km	90%	20000	4	236	5035834	708421	4276238	1728689
5km	90%	20000	4	194	3314107	380347	2894442	1334184
5km	90%	20000	4	318	3541800	484893	3015088	1354146
5km	90%	20000	4	380	5239772	622858	4573581	1819852
5km	90%	20000	4	241	5202821	671041	4480988	1681485
5km	90%	20000	4	256	4969630	591150	4340579	1770093
5km	90%	20000	4	200	5358377	727060	4530454	1717975
5km	90%	20000	4	172	3463467	447742	2982197	1286862
5km	90%	20000	4	254	4805900	638015	4110079	1614976
5km	90%	20000	4	210	3090203	443542	2602618	1319234
5km	90%	20000	4	258	4240051	502311	3701040	1669700
5km	90%	20000	4	232	3262131	485102	2755007	1331439
5km	90%	20000	4	198	4470490	628625	3793620	1641481
5km	90%	20000	4	271	3300200	453485	2808833	1472857
5km	90%	20000	4	159	2505713	324425	2162316	1117593
5km	90%	20000	4	244	2757118	348831	2390344	1433738
5km	90%	20000	4	198	4088149	622601	3424916	1650124
5km	90%	20000	4	224	3559542	474523	3058614	1409884
5km	90%	20000	4	188	4336077	638613	3663690	1353715
5km	90%	20000	4	213	3697147	443284	3211347	1463435
5km	90%	20000	4	205	4058869	476442	3556196	1466223
5km	90%	20000	4	225	5528685	679207	4792213	2096239
5km	90%	20000	4	276	3783176	475383	3259812	1573444
5km	90%	20000	4	216	3724077	425642	3269500	1643932
5km	90%	20000	4	181	4459151	667009	3768346	1407255
5km	90%	20000	4	291	5105192	624845	4430540	1793040
5km	90%	20000	4	208	2987000	397071	2566852	1405341
5km	90%	20000	4	256	3928261	571145	3332365	1439430
5km	90%	20000	4	203	3557627	513904	3008566	1304656
5km	90%	20000	4	162	4626867	729546	3850457	1370299
5km	90%	20000	4	216	3742177	463390	3234907	1485324
5km	90%	20000	4	155	4065091	545683	3488790	1320745
5km	90%	20000	4	245	5287028	668282	4557828	1666669
5km	90%	20000	4	213	3876169	543558	3291766	1510723
5km	90%	20000	4	191	3355499	444135	2884079	1102498
5km	90%	20000	4	233	4687368	564382	4087700	1777298
5km	90%	20000	4	169	3357363	473461	2856688	1313614
5km	90%	20000	4	168	3405414	504074	2873584	1182990
5km	90%	20000	4	251	5070138	732573	4293555	1608609
5km	90%	20000	4	178	3096050	442006	2631433	1215569
5km	90%	20000	4	261	5443007	725053	4682145	1700956
5km	90%	20000	4	310	5076479	614630	4415602	1784871
5km	90%	20000	4	210	3776130	598340	3138484	1556501
5km	90%	20000	4	164	3889722	539249	3311195	1340809
5km	90%	20000	4	235	5187384	771257	4361925	1666285
5km	90%	20000	4	297	6146181	818036	5285546	2041262
5km	90%	20000	4	235	5615693	712716	4866140	2046492
5km	90%	20000	4	216	3538094	490111	2987756	1360265
5km	90%	20000	4	229	5185758	719895	4363849	1986817
5km	90%	20000	4	372	4306474	454763	3809077	1721243
5km	90%	20000	4	245	2752744	361524	2359578	1447935
5km	90%	20000	4	185	3590641	464861	3094623	1483003
5km	90%	20000	4	232	4053491	554172	3451896	1391145
5km	90%	20000	4	193	3748814	525114	3190161	1551448
5km	90%	20000	4	206	3530327	530713	2955969	1365301
5km	90%	20000	4	244	4282783	541453	3708487	1778548
5km	90%	20000	4	242	4743048	644180	4058268	1604045
5km	90%	20000	4	295	4232059	609894	3583944	1666371
5km	90%	20000	4	191	3887477	576559	3284013	1414077
5km	90%	20000	4	167	4220761	608167	3582209	1414839
5km	90%	20000	4	180	3350421	415411	2907960	1325409
5km	90%	20000	4	261	4044471	576698	3431798	1578850
5km	90%	20000	4	206	3598962	424447	3132938	1525007
5km	90%	20000	4	226	4171577	604213	3527655	1445910
5km	90%	20000	4	253	4614392	591648	3996880	1723868
5km	90%	20000	4	178	3850286	509206	3294877	1340956
5km	90%	20000	4	211	3827682	542549	3239434	1633694
5km	90%	20000	4	180	3594172	527920	3001333	1295635
5km	90%	20000	4	182	4850274	718022	4104319	1530755
5km	90%	20000	4	227	5155737	744061	4371009	1797306
5km	90%	20000	4	217	3090514	424519	2643272	1167812
5km	90%	20000	4	312	4167309	644602	3465555	1658559
5km	90%	20000	4	168	3034583	397981	2601621	1064200
5km	90%	20000	4	274	5336513	638902	4645588	2079502
5km	90%	20000	4	197	4578185	643640	3866874	1666588
5km	90%	20000	4	181	3403618	452012	2919860	1271898
5km	90%	20000	4	188	4009701	586948	3393049	1387447
5km	90%	20000	4	284	2519444	334057	2162682	1334089
5km	90%	20000	4	267	2885191	372334	2485594	1251282
5km	90%	20000	4	201	3873202	551333	3288742	1409892
5km	90%	20000	4	223	2762040	365563	2376450	1419537
5km	90%	20000	4	202	4327093	522560	3772770	1513796
5km	90%	20000	4	300	5044094	740420	4257555	1767376
5km	90%	20000	4	256	3653322	514594	3089302	1373801
5km	90%	20000	4	219	3282664	447717	2809746	1315672
5km	90%	20000	4	270	3407118	334371	3051474	1524019
5km	90%	20000	4	194	1878360	259019	1609028	1078841
5km	90%	20000	4	251	5163075	687079	4410156	1873303
5km	90%	20000	4	156	2425386	315018	2088523	1082432
5km	90%	20000	4	191	4446979	622289	3778702	1475031
5km	90%	20000	4	175	2840858	358318	2454723	1238733
5km	90%	20000	4	201	3093968	391179	2672953	1232288
5km	90%	20000	4	190	2651935	348317	2293928	1175069
5km	90%	20000	4	231	4800230	798963	3921282	1897449
5km	90%	20000	4	276	3884716	501896	3335084	1528787
5km	90%	20000	4	178	3640627	524896	3092676	1259127
5km	90%	20000	4	196	4125179	509042	3578897	1498862
5km	90%	20000	4	243	3720959	349972	3344005	1581952
5km	90%	20000	4	181	2472271	327681	2123696	958314
5km	90%	20000	4	211	4512453	545373	3926309	1536477
5km	90%	20000	4	203	3499591	446518	3010643	1404116
5km	90%	20000	4	200	5896126	789179	5067981	1850857
5km	90%	20000	4	164	4294020	601597	3647389	1349595
5km	90%	20000	4	181	3702002	506300	3161397	1219215
5km	90%	20000	4	293	5140651	656122	4431119	1833498
5km	90%	20000	4	262	3236964	438971	2769292	1502201
5km	90%	20000	4	203	3547542	480795	3020454	1415253
5km	90%	20000	4	311	4110932	561714	3501525	1765122
5km	90%	20000	4	162	4191573	629950	3511428	1440683
5km	90%	20000	4	204	4734346	600537	4085311	1710306
5km	90%	20000	4	275	4006433	501591	3456865	1478110
5km	90%	20000	4	231	3164148	414972	2691366	1310320
5km	90%	20000	4	258	4436050	567170	3826146	1717273
5km	90%	20000	4	211	4857511	605147	4195752	1653742
5km	90%	20000	4	244	3299710	443469	2809883	1240267
5km	90%	20000	4	264	4664846	574353	4056635	1787990
5km	90%	20000	4	307	4371259	624145	3710077	1636795
5km	90%	20000	4	169	3345265	439562	2872460	1324721
5km	90%	20000	4	158	3878291	566251	3263001	1369047
5km	90%	20000	4	197	3892010	589107	3271070	1573776
5km	90%	20000	4	199	3999544	544765	3420050	1356083
5km	90%	20000	4	239	4076672	563173	3492585	1395548
5km	90%	20000	4	239	5601059	738084	4806930	1840919
5km	90%	20000	4	281	2697977	426601	2236429	1361630
5km	90%	20000	4	218	4546478	694061	3801980	1583952
5km	90%	20000	4	197	2703625	382876	2276674	1137956
5km	90%	20000	4	259	4692117	667799	3976161	1683737
5km	90%	20000	4	184	3010336	381979	2601215	1457036
5km	90%	20000	4	212	3607125	439221	3132942	1534290
5km	90%	20000	4	397	4564496	537375	3973458	1871992
5km	90%	20000	4	205	2878818	420996	2428552	1469292
5km	90%	20000	4	171	3569041	539575	2986049	1405126
5km	90%	20000	4	214	2858878	358271	2476482	1251100
5km	90%	20000	4	205	4443658	610862	3794267	1605309
5km	90%	20000	4	201	3598307	517378	3050578	1385780
5km	90%	20000	4	226	3330094	458031	2843629	1323930
5km	90%	20000	4	215	3204916	416490	2768970	1305684
5km	90%	20000	4	163	3688680	532771	3116115	1349048
5km	90%	20000	4	227	3726555	512452	3178847	1363782
5km	90%	20000	4	182	4457487	659234	3756910	1620781
5km	90%	20000	4	250	3573671	493255	3030695	1508403
5km	90%	20000	4	186	3334440	486490	2817610	1342352
5km	90%	20000	4	264	4400094	612338	3748704	1721952
5km	90%	20000	4	190	3455026	445760	2984844	1340558
5km	90%	20000	4	245	3740477	506721	3202610	1411267
5km	90%	20000	4	283	3333698	413338	2897773	1375490
5km	90%	20000	4	185	2806998	385464	2367465	1273151
5km	90%	20000	4	256	3790706	457423	3308765	1579723
5km	90%	20000	4	184	5746706	715891	4963915	1693327
5km	90%	20000	4	285	3120582	422884	2669672	1357859
5km	90%	20000	4	250	4670567	585784	4055911	1607974
5km	90%	20000	4	286	5515569	733661	4715376	2075612
5km	90%	20000	4	239	3152748	473734	2653023	1272735
5km	90%	20000	4	234	3345281	494758	2819989	1234672
5km	90%	20000	4	258	3645471	515007	3095080	1463788
5km	90%	20000	4	201	4625132	633341	3949161	1580920
5km	90%	20000	4	233	3519465	510818	2980207	1413124
5km	90%	20000	4	288	5083528	646618	4393304	1953362
5km	90%	20000	4	307	3881184	499060	3353809	1542199
5km	90%	20000	4	256	4504799	481889	3995328	1672844
5km	90%	20000	4	216	4179975	544143	3585336	1408555
5km	90%	20000	4	212	3957076	577476	3304355	1519832
5km	90%	20000	4	199	4747785	593283	4102689	1679346
5km	90%	20000	4	230	3028588	347285	2655968	1579668
5km	90%	20000	4	206	5022150	669078	4303729	1556763
5km	90%	20000	4	240	4036751	509117	3498342	1693299
5km	90%	20000	4	276	2923946	402205	2483840	1298806
5km	90%	20000	4	192	3954167	555136	3371189	1487092
5km	90%	20000	4	213	3450740	432364	2985844	1414153
5km	90%	20000	4	177	3807534	531640	3254064	1280383
5km	90%	20000	4	180	3557139	508830	3008678	1234213
5km	90%	20000	4	151	3144356	442939	2642837	1316506
5km	90%	20000	4	258	4827332	639576	4149712	1742869
5km	90%	20000	4	266	4766682	613710	4124392	1596414
5km	90%	20000	4	273	4706997	683882	3970856	2019120
5km	90%	20000	4	263	4645586	602473	3988538	1611928
5km	90%	20000	4	279	4023461	524382	3460469	1605246
5km	90%	20000	4	230	3119184	363443	2732210	1419402
5km	90%	20000	4	260	5030638	648587	4347256	1957962
5km	90%	20000	4	220	4011989	538512	3432157	1506595
5km	90%	20000	4	200	5674892	646224	4963090	1878025
5km	90%	20000	4	178	3563350	520065	3004118	1180059
5km	90%	20000	4	186	3235548	489498	2705803	1244754
5km	90%	20000	4	225	3472039	418956	3015714	1609895
5km	90%	20000	4	247	3112093	383016	2703410	1371505
5km	90%	20000	4	255	2329961	326705	1973800	1220358
5km	90%	20000	4	198	3824499	539057	3254816	1475488
5km	90%	20000	4	301	4028984	538215	3468782	1526571
5km	90%	20000	4	158	3465352	462844	2939751	1544962
5km	90%	20000	4	288	3949784	510096	3407608	1553269
5km	90%	20000	4	204	3807382	504340	3262669	1629271
5km	90%	20000	4	174	3580580	494849	3062351	1323859
5km	90%	20000	4	187	4340987	557829	3752014	1519036
5km	90%	20000	4	180	3726842	563604	3132363	1373807
5km	90%	20000	4	175	4163874	632578	3481900	1425041
5km	90%	20000	4	369	3731805	531528	3166236	1525769
5km	90%	20000	4	219	5392119	637890	4703315	2014722
5km	90%	20000	4	252	4914306	624419	4247414	1764177
5km	90%	20000	4	207	4507065	589475	3872870	1341943
5km	90%	20000	4	277	3985040	515299	3433347	1548586
5km	90%	20000	4	221	4306923	510553	3735750	1659162
5km	90%	20000	4	220	4071158	545372	3482494	1607608
5km	90%	20000	4	224	4676574	549887	4090709	1757822
5km	90%	20000	4	184	3331928	452684	2829708	1374293
5km	90%	20000	4	188	4204837	640328	3526962	1384348
5km	90%	20000	4	147	3978305	604799	3335722	1555816
5km	90%	20000	4	192	5539491	859795	4605921	1776929
5km	90%	20000	4	194	6258893	856911	5342652	1863379
5km	90%	20000	4	228	3035845	438087	2561188	1272249
5km	90%	20000	4	212	4383345	579203	3753895	1664784
5km	90%	20000	4	215	3082317	408289	2641374	1206431
5km	90%	20000	4	194	3768889	511315	3228630	1467207
5km	90%	20000	4	134	2720226	378433	2310463	1027838
5km	90%	20000	4	195	4979747	639292	4280618	1878179
5km	90%	20000	4	267	3978062	519320	3422297	1470714
5km	90%	20000	4	175	3810222	534332	3238959	1470410
5km	90%	20000	4	177	5099147	711708	4340032	1760589
5km	90%	20000	4	226	4308222	591475	3676268	1553347
5km	90%	20000	4	214	3085918	386247	2667355	1479317
5km	90%	20000	4	193	4530312	637526	3835770	1716085
5km	90%	20000	4	310	3441764	470481	2943753	1302974
5km	90%	20000	4	205	3576339	439664	3120120	1521323
5km	90%	20000	4	245	5188728	686050	4451512	1947389
5km	90%	20000	4	173	3596806	444052	3124080	1467338
5km	90%	20000	4	207	4981921	726418	4224986	1854495
5km	90%	20000	4	224	4086825	586817	3476501	1453150
5km	90%	20000	4	222	4486787	604869	3844587	1505921
5km	90%	20000	4	198	4511313	571847	3913822	1464803
5km	90%	20000	4	248	6515494	812663	5638095	2224230
5km	90%	20000	4	211	3927893	537181	3327043	1258300
5km	90%	20000	4	188	3922517	556804	3313841	1514258
5km	90%	20000	4	191	4238728	540251	3649435	1622644
5km	90%	20000	4	284	3261111	396596	2829469	1470128
5km	90%	20000	4	193	3607535	485612	3085817	1315882
5km	90%	20000	4	187	3316352	444262	2836072	1254725
5km	90%	20000	4	264	4705876	593406	4047452	1982122
5km	90%	20000	4	177	4128105	601585	3492288	1478823
5km	90%	20000	4	371	6027887	744184	5245898	1749026
5km	90%	20000	4	253	3711389	507923	3153798	1362647
5km	90%	20000	4	210	4448554	566979	3835187	1575062
5km	90%	20000	4	174	3867116	647285	3183091	1473869
5km	90%	20000	4	176	3669322	543361	3079035	1434126
[truncated: 1 more rows]
