# Supplementary material for: Quantifying the Value of Perfect Information in Emergency Vaccination Campaigns
Source: PLoS Comput Biol. 2017 Feb 16;13(2):e1005318. doi: 10.1371/journal.pcbi.1005318 (PMC5312803; doi:10.1371/journal.pcbi.1005318)
Supplement: S1 Data — (ZIP) [file pcbi.1005318.s013.zip › Data/5km vaccination/data21.txt]

vacc_radius	efficacy	capacity	delay	outbreak_duration	livestock_culled	cattle_culled	sheep_culled	vaccinations
5km	90%	20000	6	201	4199046	615525	3547834	1498358
5km	90%	20000	6	297	3155763	441626	2693078	1470543
5km	90%	20000	6	214	3350190	420764	2900883	1282540
5km	90%	20000	6	387	5959728	754129	5166161	2234622
5km	90%	20000	6	241	4145550	496194	3622594	1480253
5km	90%	20000	6	180	3826511	569115	3232555	1311659
5km	90%	20000	6	175	3486531	473381	2976593	1443514
5km	90%	20000	6	256	4324512	490626	3808086	1576942
5km	90%	20000	6	240	3762972	547382	3193148	1320740
5km	90%	20000	6	215	3209410	400201	2778673	1313335
5km	90%	20000	6	206	3363142	437344	2874185	1499396
5km	90%	20000	6	206	6039083	816641	5145993	1973800
5km	90%	20000	6	228	4458816	606939	3814596	1320751
5km	90%	20000	6	289	2977039	317509	2632655	1349040
5km	90%	20000	6	248	3491888	531287	2907686	1434854
5km	90%	20000	6	255	3667434	490113	3144539	1308632
5km	90%	20000	6	188	3160853	485784	2639805	1350280
5km	90%	20000	6	231	4639985	540277	4060542	1524386
5km	90%	20000	6	289	4256665	559985	3651501	1506041
5km	90%	20000	6	276	2350060	290956	2030759	1382225
5km	90%	20000	6	184	3711643	558440	3125722	1354570
5km	90%	20000	6	151	2590346	400491	2161223	1130221
5km	90%	20000	6	312	5170885	621372	4489115	1907144
5km	90%	20000	6	222	3935593	535327	3358487	1503168
5km	90%	20000	6	284	3945253	478729	3433525	1427318
5km	90%	20000	6	309	4219203	479775	3711156	1494917
5km	90%	20000	6	268	3274361	408331	2831201	1461475
5km	90%	20000	6	177	4595176	639019	3919988	1364623
5km	90%	20000	6	223	3598405	463418	3106896	1457061
5km	90%	20000	6	247	3139401	387303	2702386	1330722
5km	90%	20000	6	234	4045369	533423	3472614	1434595
5km	90%	20000	6	201	4046352	602288	3372560	1671666
5km	90%	20000	6	235	4051377	553045	3472004	1610177
5km	90%	20000	6	240	5007720	624574	4347397	1841970
5km	90%	20000	6	178	3312877	445513	2805875	1248574
5km	90%	20000	6	381	4515862	538870	3942937	1611030
5km	90%	20000	6	168	4345086	679872	3610288	1465410
5km	90%	20000	6	181	4224237	552457	3638016	1409561
5km	90%	20000	6	247	3047596	390207	2636699	1351433
5km	90%	20000	6	202	3967456	583716	3344955	1603784
5km	90%	20000	6	253	4834367	639907	4125178	1537976
5km	90%	20000	6	178	2981360	434885	2507010	1251452
5km	90%	20000	6	188	3602254	498347	3050776	1292636
5km	90%	20000	6	143	3410064	458260	2921651	1166929
5km	90%	20000	6	244	3786569	531846	3231526	1465319
5km	90%	20000	6	225	5304666	589895	4682529	1689978
5km	90%	20000	6	285	2689257	376887	2297305	1285064
5km	90%	20000	6	173	4779014	719865	4000953	1588808
5km	90%	20000	6	204	4940184	603629	4281238	1694186
5km	90%	20000	6	242	3860421	558889	3274546	1473156
5km	90%	20000	6	165	3403487	476675	2891526	1278651
5km	90%	20000	6	167	3045911	394635	2636179	1138745
5km	90%	20000	6	229	4665283	643191	3955396	1793541
5km	90%	20000	6	215	4222837	524844	3660372	1710514
5km	90%	20000	6	182	3393975	496552	2870459	1144766
5km	90%	20000	6	263	5297518	618618	4636546	1824252
5km	90%	20000	6	173	3466932	404807	3030549	1392867
5km	90%	20000	6	184	4352861	621913	3688061	1391870
5km	90%	20000	6	328	5311920	614688	4653594	1850324
5km	90%	20000	6	213	4565592	671847	3858385	1762548
5km	90%	20000	6	206	2999926	401335	2574804	1375030
5km	90%	20000	6	258	4532690	625654	3865078	1711948
5km	90%	20000	6	245	4398850	489909	3862471	1594173
5km	90%	20000	6	229	4914358	707380	4139355	1611420
5km	90%	20000	6	240	3421964	397271	2996779	1463675
5km	90%	20000	6	209	2689886	282399	2386158	1297390
5km	90%	20000	6	261	4699011	618875	4033829	1569325
5km	90%	20000	6	189	4427646	557405	3833546	1508265
5km	90%	20000	6	234	3690275	502202	3150313	1169017
5km	90%	20000	6	209	4039972	570696	3421295	1369698
5km	90%	20000	6	189	3021482	468196	2528669	1371737
5km	90%	20000	6	166	4302497	629123	3634872	1502369
5km	90%	20000	6	199	3256795	426514	2793572	1436389
5km	90%	20000	6	204	2683586	344273	2315598	1311483
5km	90%	20000	6	229	5247629	691684	4497521	1899733
5km	90%	20000	6	185	2328186	309003	2000150	1052742
5km	90%	20000	6	253	4650352	654263	3951048	1688085
5km	90%	20000	6	196	3268174	411839	2839171	1331115
5km	90%	20000	6	184	2512831	288162	2208986	1252792
5km	90%	20000	6	181	4295407	602312	3645590	1529247
5km	90%	20000	6	237	3947546	525668	3392888	1423377
5km	90%	20000	6	221	5849634	640294	5157103	1911698
5km	90%	20000	6	228	3919348	522256	3361788	1364080
5km	90%	20000	6	244	4063164	471357	3561431	1501786
5km	90%	20000	6	222	4291994	566055	3683818	1461573
5km	90%	20000	6	202	3464224	441545	2990345	1368393
5km	90%	20000	6	293	3186509	458260	2686931	1295797
5km	90%	20000	6	182	3661654	539916	3072349	1200704
5km	90%	20000	6	338	3114952	377718	2710182	1390375
5km	90%	20000	6	199	3123858	430637	2661265	1393383
5km	90%	20000	6	216	3513731	511164	2966668	1364821
5km	90%	20000	6	220	3991910	546289	3389361	1582232
5km	90%	20000	6	221	3040182	405288	2597889	1444188
5km	90%	20000	6	180	4217685	626412	3556343	1423208
5km	90%	20000	6	212	4473828	550250	3881804	1718676
5km	90%	20000	6	203	4012579	539010	3449100	1407568
5km	90%	20000	6	224	5253070	688684	4502476	1718605
5km	90%	20000	6	210	4678701	643718	4013797	1752864
5km	90%	20000	6	216	4234706	608769	3575119	1422972
5km	90%	20000	6	231	3894553	537719	3303881	1533407
5km	90%	20000	6	288	3407644	478963	2872376	1358474
5km	90%	20000	6	214	3881525	585915	3268910	1558989
5km	90%	20000	6	219	3543145	408541	3098111	1528759
5km	90%	20000	6	184	3876799	546002	3292896	1239696
5km	90%	20000	6	258	3623796	421065	3177124	1250302
5km	90%	20000	6	194	4281974	577402	3673906	1369124
5km	90%	20000	6	299	3782332	504589	3228021	1426057
5km	90%	20000	6	156	2668517	385505	2248889	1239566
5km	90%	20000	6	257	4503593	617479	3854303	1534328
5km	90%	20000	6	198	3775836	529780	3210068	1364493
5km	90%	20000	6	332	3558935	439995	3072566	1496455
5km	90%	20000	6	177	4723477	668173	4027959	1420583
5km	90%	20000	6	189	4934148	690522	4186166	1705228
5km	90%	20000	6	226	3771743	541924	3198845	1492988
5km	90%	20000	6	182	2675707	386758	2261873	1060652
5km	90%	20000	6	209	3522336	489902	2988013	1499642
5km	90%	20000	6	168	3242999	450226	2767287	1241067
5km	90%	20000	6	228	3967899	449960	3480582	1907624
5km	90%	20000	6	224	3482217	483329	2964040	1443750
5km	90%	20000	6	260	4051583	566269	3441327	1415938
5km	90%	20000	6	226	3910060	487031	3392473	1883647
5km	90%	20000	6	213	2854200	411596	2410966	1275292
5km	90%	20000	6	264	3720987	464142	3215084	1557599
5km	90%	20000	6	245	3549941	526624	2993042	1215886
5km	90%	20000	6	235	5279203	759003	4437957	1858699
5km	90%	20000	6	196	4016263	562957	3416154	1422093
5km	90%	20000	6	202	3470471	475228	2953844	1342679
5km	90%	20000	6	213	4767130	563804	4168085	1648777
5km	90%	20000	6	202	3670852	483623	3168038	1578369
5km	90%	20000	6	252	3185686	473386	2676030	1326104
5km	90%	20000	6	232	4034761	589813	3419703	1394532
5km	90%	20000	6	322	5105448	667618	4401397	1892890
5km	90%	20000	6	286	2739961	297363	2401185	1277196
5km	90%	20000	6	262	3311677	428953	2864839	1302764
5km	90%	20000	6	185	3463623	443385	2981872	1529983
5km	90%	20000	6	175	3796272	600731	3162749	1342069
5km	90%	20000	6	172	2853515	382157	2438753	1215133
5km	90%	20000	6	167	4385824	633051	3680497	1461056
5km	90%	20000	6	231	5498323	719163	4727533	1748189
5km	90%	20000	6	214	4930418	712871	4178659	1695397
5km	90%	20000	6	301	4334608	541653	3768728	1806427
5km	90%	20000	6	174	4036369	601004	3386624	1295060
5km	90%	20000	6	239	4985854	729388	4189139	1799664
5km	90%	20000	6	206	3536486	467742	3042661	1434540
5km	90%	20000	6	159	3096782	455365	2614686	1243938
5km	90%	20000	6	208	5082166	669774	4377384	1782133
5km	90%	20000	6	208	4329516	562712	3718006	1532122
5km	90%	20000	6	329	3446194	474476	2935918	1482309
5km	90%	20000	6	165	3214874	492209	2682674	1278072
5km	90%	20000	6	223	3886287	478797	3358905	1500528
5km	90%	20000	6	177	3350343	521421	2794389	1352416
5km	90%	20000	6	236	3894476	469262	3379990	1643536
5km	90%	20000	6	263	3622167	410170	3181791	1647023
5km	90%	20000	6	213	3806681	473202	3309369	1533765
5km	90%	20000	6	179	4324665	655106	3628299	1586074
5km	90%	20000	6	179	2912946	394568	2497168	1199800
5km	90%	20000	6	213	2974138	370522	2574592	1526273
5km	90%	20000	6	275	5401997	740925	4607644	1741422
5km	90%	20000	6	196	4008426	571430	3396872	1458577
5km	90%	20000	6	265	5635963	683209	4904821	2102724
5km	90%	20000	6	174	2347363	322944	2000629	1055850
5km	90%	20000	6	182	3050685	417819	2619771	1238281
5km	90%	20000	6	295	4208644	507316	3663795	1767640
5km	90%	20000	6	220	4523915	571588	3918691	1648897
5km	90%	20000	6	171	3951928	623151	3294307	1311921
5km	90%	20000	6	170	4201748	657390	3501377	1555217
5km	90%	20000	6	198	4481550	568023	3864098	1693238
5km	90%	20000	6	215	3094111	427304	2632117	1241267
5km	90%	20000	6	258	4414266	546500	3832524	1826889
5km	90%	20000	6	378	4615766	566074	4015120	1633857
5km	90%	20000	6	199	5281179	640357	4592077	1682918
5km	90%	20000	6	305	3705997	597092	3067335	1667431
5km	90%	20000	6	236	2593426	335206	2232512	1490649
5km	90%	20000	6	212	3635015	533694	3067051	1349379
5km	90%	20000	6	214	3500916	473209	2971985	1398359
5km	90%	20000	6	162	4082256	635495	3401081	1522060
5km	90%	20000	6	239	3628991	472524	3130755	1417888
5km	90%	20000	6	248	4081344	584098	3465242	1623323
5km	90%	20000	6	218	3416148	465432	2919005	1426308
5km	90%	20000	6	210	3181399	399710	2755768	1330382
5km	90%	20000	6	195	3912819	545833	3330932	1448813
5km	90%	20000	6	212	4333773	613165	3684309	1518243
5km	90%	20000	6	288	4147326	563860	3551725	1646845
5km	90%	20000	6	218	3836279	513132	3286415	1271020
5km	90%	20000	6	224	2822106	360097	2448639	1262157
5km	90%	20000	6	171	2652805	342446	2290547	1210665
5km	90%	20000	6	244	3674206	482715	3148165	1479135
5km	90%	20000	6	229	4059249	564336	3443677	1380140
5km	90%	20000	6	166	3122205	452017	2641063	1377397
5km	90%	20000	6	225	3943485	524396	3370602	1501884
5km	90%	20000	6	214	2998119	340599	2632818	1380035
5km	90%	20000	6	168	2949483	431758	2494942	1219617
5km	90%	20000	6	144	3558204	534630	2989960	1180152
5km	90%	20000	6	235	3683588	514883	3136575	1471845
5km	90%	20000	6	220	3232570	485571	2717625	1455336
5km	90%	20000	6	170	4117045	537162	3544053	1299134
5km	90%	20000	6	258	3408235	442916	2932979	1459774
5km	90%	20000	6	218	3564772	496840	3052059	1309801
5km	90%	20000	6	193	3094956	416279	2649310	1273678
5km	90%	20000	6	205	4058355	529881	3476310	1559390
5km	90%	20000	6	185	3737753	613423	3089921	1298913
5km	90%	20000	6	181	2221091	306381	1877625	1050042
5km	90%	20000	6	247	3867826	529241	3302303	1533823
5km	90%	20000	6	245	4616638	581864	4000522	1503096
5km	90%	20000	6	253	3545837	517554	3006511	1298939
5km	90%	20000	6	197	4396102	697879	3665396	1421712
5km	90%	20000	6	294	4466560	685609	3732624	1575228
5km	90%	20000	6	193	3499888	508708	2974815	1222405
5km	90%	20000	6	154	2715319	418922	2273468	1099081
5km	90%	20000	6	203	4615239	698259	3865416	1597343
5km	90%	20000	6	208	4556953	635214	3876567	1447987
5km	90%	20000	6	136	3529662	548897	2962882	1195771
5km	90%	20000	6	211	4850107	759933	4060715	1717664
5km	90%	20000	6	159	3862190	515156	3305134	1293097
5km	90%	20000	6	257	5544614	754122	4691275	1822000
5km	90%	20000	6	208	4118765	557326	3525757	1331858
5km	90%	20000	6	236	4290119	622648	3639707	1540826
5km	90%	20000	6	187	4188687	588553	3558866	1410186
5km	90%	20000	6	233	4032653	541726	3452013	1607602
5km	90%	20000	6	215	3598548	511648	3061658	1306203
5km	90%	20000	6	253	5145547	703091	4380700	1903866
5km	90%	20000	6	239	5055141	636137	4377249	1651393
5km	90%	20000	6	196	4277478	608420	3625860	1503400
5km	90%	20000	6	187	3881657	511257	3348169	1409222
5km	90%	20000	6	235	4409688	652426	3716683	1724206
5km	90%	20000	6	348	4092380	568763	3473494	1713993
5km	90%	20000	6	347	4778200	599360	4146245	1773847
5km	90%	20000	6	191	3500072	462016	3020480	1276715
5km	90%	20000	6	259	4070295	585504	3434045	1457408
5km	90%	20000	6	149	1892379	301219	1581796	961399
5km	90%	20000	6	225	3706614	499679	3135496	1330809
5km	90%	20000	6	241	3495520	488012	2984381	1477702
5km	90%	20000	6	180	3320980	491055	2796383	1387385
5km	90%	20000	6	177	3972169	526138	3421172	1282527
5km	90%	20000	6	226	3310128	414599	2860574	1530285
5km	90%	20000	6	236	3455860	446825	2958586	1413261
5km	90%	20000	6	214	4663360	672798	3938367	1703418
5km	90%	20000	6	250	3474191	462740	2972777	1282438
5km	90%	20000	6	178	2919085	396952	2482300	1190558
5km	90%	20000	6	323	5170923	648104	4456952	1673784
5km	90%	20000	6	216	3931421	587881	3282809	1417673
5km	90%	20000	6	152	2914327	331666	2561156	1274412
5km	90%	20000	6	179	5395123	842665	4488291	1587417
5km	90%	20000	6	278	3829367	538558	3255479	1639460
5km	90%	20000	6	296	2923431	374337	2522970	1282166
5km	90%	20000	6	221	4396549	613943	3724929	1507468
5km	90%	20000	6	215	4688958	695539	3935770	1690423
5km	90%	20000	6	284	4471070	691774	3739304	1465597
5km	90%	20000	6	154	2985855	423256	2533514	1030971
5km	90%	20000	6	230	3314073	437271	2836233	1353642
5km	90%	20000	6	190	4754121	676366	4047805	1522016
5km	90%	20000	6	210	3462929	477978	2951551	1528796
5km	90%	20000	6	183	4023112	549963	3440656	1439245
5km	90%	20000	6	159	3761480	536620	3174304	1358062
5km	90%	20000	6	165	4678995	699775	3941757	1626326
5km	90%	20000	6	182	2428997	320263	2093490	1167248
5km	90%	20000	6	199	3267698	485011	2747200	1219357
5km	90%	20000	6	253	5267239	686718	4538213	1995927
5km	90%	20000	6	324	6307741	715070	5522900	2002047
5km	90%	20000	6	233	4738705	622275	4071611	1616572
5km	90%	20000	6	160	3283858	452138	2784867	1235543
5km	90%	20000	6	218	5428868	707019	4684341	1804605
5km	90%	20000	6	188	5110887	714828	4341058	1728044
5km	90%	20000	6	443	4577798	588907	3948060	1634933
5km	90%	20000	6	205	5073835	700058	4335458	1872682
5km	90%	20000	6	181	3920013	578893	3297078	1467157
5km	90%	20000	6	170	4065207	509821	3532557	1374526
5km	90%	20000	6	229	3203814	442914	2711732	1328788
5km	90%	20000	6	237	3823442	462029	3315631	1465675
5km	90%	20000	6	176	4514318	653821	3805108	1583823
5km	90%	20000	6	207	3771450	525795	3193118	1500498
5km	90%	20000	6	216	3438326	484022	2913896	1246124
5km	90%	20000	6	208	4664790	586018	4036144	1807860
5km	90%	20000	6	220	4270458	596648	3638593	1589698
5km	90%	20000	6	209	5015495	652012	4319304	1895472
5km	90%	20000	6	267	5787379	733735	4974484	2020068
5km	90%	20000	6	190	3618659	525245	3068785	1242947
5km	90%	20000	6	245	4320168	605111	3678157	1547289
5km	90%	20000	6	291	4391338	554565	3809523	1562332
5km	90%	20000	6	252	3965406	591541	3349377	1509516
5km	90%	20000	6	232	3847173	536129	3266654	1364951
5km	90%	20000	6	192	3491976	572876	2885449	1369053
5km	90%	20000	6	235	2954024	410912	2520943	1317137
5km	90%	20000	6	236	4937776	731770	4146795	1599846
5km	90%	20000	6	221	5658967	826498	4778222	2035750
5km	90%	20000	6	231	3685882	439164	3219547	1554627
5km	90%	20000	6	269	3895064	474257	3381630	1644304
5km	90%	20000	6	226	4668310	650555	3965834	1721549
5km	90%	20000	6	351	4203092	568318	3581251	1316762
5km	90%	20000	6	273	2946718	392273	2529139	1233849
5km	90%	20000	6	227	4156096	600635	3522527	1472263
5km	90%	20000	6	181	4218981	650047	3527672	1446045
5km	90%	20000	6	198	3901792	554382	3308905	1224933
5km	90%	20000	6	225	4366135	631153	3695050	1591632
5km	90%	20000	6	183	3355910	494901	2835293	1169721
5km	90%	20000	6	171	3861743	541008	3292143	1262650
5km	90%	20000	6	269	3354721	404796	2918409	1396370
5km	90%	20000	6	260	3681822	463364	3171561	1444303
5km	90%	20000	6	190	3505464	501036	2972725	1221149
5km	90%	20000	6	186	4036782	580188	3426467	1279823
5km	90%	20000	6	298	4188342	478330	3668705	1660101
5km	90%	20000	6	194	3741965	491142	3224007	1486354
5km	90%	20000	6	260	4506425	606382	3859339	1751171
5km	90%	20000	6	223	3069548	380747	2658294	1256153
5km	90%	20000	6	250	4006691	575525	3400369	1513860
5km	90%	20000	6	192	4791310	538660	4204326	1834635
5km	90%	20000	6	179	5107739	672807	4387340	1595982
5km	90%	20000	6	254	5983290	840093	5061337	1918415
5km	90%	20000	6	202	5129538	681168	4404932	1686016
5km	90%	20000	6	389	3748599	390154	3318781	1692718
5km	90%	20000	6	189	3530615	503494	2995399	1461791
5km	90%	20000	6	214	4271808	625391	3601642	1651345
5km	90%	20000	6	219	2920052	403469	2483184	1585830
5km	90%	20000	6	255	3002261	405290	2576099	1523860
5km	90%	20000	6	172	4082318	612898	3447102	1289533
5km	90%	20000	6	227	3664927	553588	3085837	1266126
5km	90%	20000	6	205	2802440	351414	2433351	1203765
5km	90%	20000	6	263	3824680	552912	3232007	1644550
5km	90%	20000	6	236	5013756	678783	4271943	2058386
5km	90%	20000	6	241	3407845	464851	2922563	1660424
5km	90%	20000	6	180	5741210	830658	4842494	1899366
5km	90%	20000	6	308	3945020	499189	3408238	1518454
5km	90%	20000	6	286	5412170	743167	4613339	1933189
5km	90%	20000	6	230	4003716	509489	3447840	1917730
5km	90%	20000	6	194	4175274	609808	3514497	1489793
5km	90%	20000	6	145	2822190	409986	2374813	1085144
5km	90%	20000	6	256	3545704	515877	3005248	1417121
5km	90%	20000	6	283	3585729	444573	3102955	1532273
5km	90%	20000	6	219	2999891	392089	2580404	1191755
5km	90%	20000	6	199	3661906	538539	3091294	1394801
5km	90%	20000	6	188	4040282	581142	3408550	1420740
5km	90%	20000	6	209	5733117	691550	5003277	1808107
5km	90%	20000	6	220	3327499	451892	2830116	1371759
5km	90%	20000	6	203	3832009	554495	3217602	1497927
5km	90%	20000	6	185	3594239	488367	3065758	1603467
5km	90%	20000	6	205	3896345	565488	3304854	1517281
5km	90%	20000	6	171	3602900	517444	3048098	1288064
5km	90%	20000	6	277	3537203	488548	3017414	1333017
5km	90%	20000	6	194	4471724	615595	3808673	1419917
5km	90%	20000	6	171	3202075	473908	2708596	1265410
5km	90%	20000	6	254	4206948	492795	3678308	1797204
5km	90%	20000	6	214	3733733	543484	3135974	1372677
5km	90%	20000	6	167	4620412	653090	3928272	1502091
5km	90%	20000	6	216	3564269	517503	3016703	1315050
5km	90%	20000	6	292	3895525	557717	3289282	1219522
5km	90%	20000	6	193	3206066	440983	2740752	1183092
5km	90%	20000	6	208	4975304	702443	4227963	1732936
5km	90%	20000	6	226	5418717	812470	4556493	1615105
5km	90%	20000	6	212	4541255	640910	3861726	1656164
5km	90%	20000	6	267	3332334	463928	2842776	1263815
5km	90%	20000	6	215	4143694	584693	3513342	1295666
5km	90%	20000	6	209	4149628	559680	3547919	1416306
5km	90%	20000	6	285	4744316	733738	3934688	1858294
5km	90%	20000	6	216	5263883	655225	4540547	1849760
5km	90%	20000	6	234	5435420	714967	4666302	1861535
5km	90%	20000	6	183	4363180	687696	3637171	1515605
5km	90%	20000	6	205	4536889	533818	3969372	1561993
5km	90%	20000	6	268	4154464	552370	3565218	1491299
5km	90%	20000	6	204	5205274	683183	4475740	1632440
5km	90%	20000	6	222	3744277	496947	3210693	1344356
5km	90%	20000	6	184	4005379	615412	3369321	1549233
5km	90%	20000	6	186	3278232	443914	2813654	1296266
5km	90%	20000	6	190	3594174	494080	3061491	1459183
5km	90%	20000	6	210	4658840	613013	3990238	1711446
5km	90%	20000	6	212	3419572	514449	2878490	1489463
5km	90%	20000	6	218	3291137	423955	2844729	1413226
5km	90%	20000	6	184	4048098	603802	3405638	1613813
5km	90%	20000	6	193	3460642	469828	2938602	1482397
5km	90%	20000	6	198	3384037	421609	2899269	1372873
5km	90%	20000	6	176	4406439	651453	3711073	1546748
5km	90%	20000	6	228	3046873	387745	2639775	1432203
5km	90%	20000	6	294	4470401	679064	3738308	1514500
5km	90%	20000	6	245	3629461	517893	3079898	1397762
5km	90%	20000	6	156	3793079	521069	3226773	1413390
5km	90%	20000	6	253	3395663	473258	2890149	1427426
5km	90%	20000	6	242	3842125	541388	3254149	1566335
5km	90%	20000	6	238	3271907	474384	2753387	1318377
5km	90%	20000	6	191	3062543	398439	2625831	1401300
5km	90%	20000	6	257	3328448	444766	2854584	1215595
5km	90%	20000	6	420	5859296	714607	5076270	2442488
5km	90%	20000	6	224	5216392	753988	4408339	2067189
5km	90%	20000	6	182	3567989	481279	3058348	1324701
5km	90%	20000	6	272	5197901	718313	4437285	1679452
5km	90%	20000	6	276	4117000	577893	3486690	1563751
5km	90%	20000	6	311	4506844	467551	3988261	1946279
5km	90%	20000	6	191	2974147	409375	2535951	1054765
5km	90%	20000	6	161	3133493	455309	2644118	1290518
5km	90%	20000	6	166	2926973	374763	2526442	1333602
5km	90%	20000	6	182	3538811	495340	3020086	1374143
5km	90%	20000	6	261	5590095	722937	4820022	2016021
5km	90%	20000	6	186	3442076	498242	2909632	1597940
5km	90%	20000	6	321	3333072	405063	2913168	1370361
5km	90%	20000	6	229	3476391	437112	3006570	1369218
5km	90%	20000	6	290	5204574	737875	4389656	1924810
5km	90%	20000	6	183	3211871	458864	2728123	1388859
5km	90%	20000	6	202	3753710	521974	3195114	1389929
5km	90%	20000	6	220	3483798	452195	2986331	1473031
5km	90%	20000	6	189	3464959	455154	2975349	1396180
5km	90%	20000	6	261	3914912	463959	3422291	1613032
5km	90%	20000	6	252	5217062	756013	4416705	1563582
5km	90%	20000	6	170	3338035	472327	2834091	1308272
5km	90%	20000	6	241	3087875	422234	2637187	1210264
5km	90%	20000	6	251	4755295	646777	4052472	1762563
5km	90%	20000	6	208	3890974	524886	3327270	1612205
5km	90%	20000	6	212	4778850	635185	4107130	1626511
5km	90%	20000	6	206	5007095	706681	4258217	1489387
5km	90%	20000	6	243	3799581	571167	3200770	1384017
5km	90%	20000	6	201	4220079	584102	3602106	1485656
5km	90%	20000	6	161	2699003	404506	2269967	1050357
5km	90%	20000	6	211	4398325	590526	3771977	1712461
5km	90%	20000	6	216	3771438	376417	3365026	1471021
5km	90%	20000	6	257	3691323	502729	3152273	1493711
5km	90%	20000	6	281	4392461	444097	3919819	1657048
5km	90%	20000	6	191	3798335	499943	3281032	1447461
5km	90%	20000	6	196	4238028	559202	3631767	1591968
5km	90%	20000	6	175	3260311	469947	2741287	1487906
5km	90%	20000	6	240	3439826	469443	2949463	1225106
5km	90%	20000	6	180	3245795	448475	2748635	1219330
5km	90%	20000	6	209	4176928	586397	3565055	1457670
5km	90%	20000	6	202	3297026	542851	2732699	1341113
5km	90%	20000	6	232	3126904	365817	2726745	1401297
5km	90%	20000	6	203	3039815	426014	2588737	1308725
5km	90%	20000	6	259	4229714	575273	3624634	1665360
5km	90%	20000	6	214	3196850	433732	2735033	1335599
5km	90%	20000	6	239	4057834	574017	3444421	1701016
5km	90%	20000	6	194	3681121	517908	3136667	1369091
5km	90%	20000	6	210	3449652	477482	2943785	1371016
5km	90%	20000	6	206	3714703	507376	3174160	1405399
5km	90%	20000	6	276	3593582	457054	3117695	1359027
5km	90%	20000	6	207	3356825	478106	2848806	1285232
5km	90%	20000	6	227	4732781	616119	4063369	1759624
5km	90%	20000	6	248	4024343	588883	3401257	1632954
5km	90%	20000	6	205	4162659	596466	3483252	1523406
5km	90%	20000	6	236	2680901	405907	2245054	1324332
5km	90%	20000	6	207	2789086	381221	2387425	1385279
5km	90%	20000	6	202	5089386	722516	4309937	1582422
5km	90%	20000	6	168	2794961	445785	2318799	1215040
5km	90%	20000	6	209	3617721	528276	3054359	1355947
5km	90%	20000	6	274	5711264	724056	4939212	1823442
5km	90%	20000	6	330	3754013	454741	3286783	1638060
5km	90%	20000	6	196	4031084	575557	3426241	1485670
5km	90%	20000	6	240	5011310	599780	4365569	1636334
5km	90%	20000	6	210	2952819	394039	2534740	1329289
5km	90%	20000	6	170	3762609	509693	3223877	1377920
5km	90%	20000	6	202	4652489	646496	3957763	1557712
5km	90%	20000	6	259	3956369	507223	3409566	1466365
5km	90%	20000	6	234	2317656	289903	2007333	1128839
5km	90%	20000	6	284	6011872	730709	5238554	2123600
5km	90%	20000	6	175	3761188	517022	3211671	1413438
5km	90%	20000	6	211	4360963	594953	3733153	1485720
5km	90%	20000	6	286	4450340	529945	3880930	1703126
5km	90%	20000	6	261	2425932	297476	2106962	1272884
5km	90%	20000	6	214	3260487	467939	2744103	1379965
5km	90%	20000	6	207	3376150	461733	2871269	1299547
5km	90%	20000	6	247	4345763	584092	3713391	1492279
5km	90%	20000	6	278	5535333	651770	4850846	2092685
5km	90%	20000	6	219	4913166	607695	4264897	1608127
5km	90%	20000	6	202	3960864	586430	3290246	1530083
5km	90%	20000	6	180	4351781	645268	3662481	1478885
5km	90%	20000	6	208	3693013	516471	3132569	1518316
5km	90%	20000	6	209	2942214	387795	2520626	1150540
5km	90%	20000	6	227	3368511	439390	2911333	1375996
5km	90%	20000	6	208	3599449	504425	3056414	1308244
5km	90%	20000	6	252	2994310	398514	2575210	1317859
5km	90%	20000	6	287	3781811	427463	3321735	1490207
5km	90%	20000	6	181	5295157	681955	4559825	1690872
5km	90%	20000	6	177	3608277	559158	3022524	1405017
5km	90%	20000	6	277	3773622	465972	3283174	1818024
5km	90%	20000	6	164	2994646	456605	2518478	1218638
5km	90%	20000	6	310	3139038	449327	2664773	1285312
5km	90%	20000	6	258	4339463	575254	3724735	1631543
5km	90%	20000	6	201	2870020	381330	2464919	1376258
5km	90%	20000	6	235	4301876	588478	3649835	1579557
5km	90%	20000	6	253	3903035	475168	3396003	1704121
5km	90%	20000	6	259	5861013	851439	4928461	2143592
5km	90%	20000	6	183	3986813	583177	3367918	1498124
5km	90%	20000	6	194	3088983	425333	2638672	1267692
5km	90%	20000	6	206	3957681	524912	3405377	1517217
5km	90%	20000	6	213	4648828	676506	3920110	1529809
5km	90%	20000	6	270	3205048	397010	2759837	1350175
5km	90%	20000	6	369	3853328	456713	3355046	1718565
5km	90%	20000	6	260	3549977	492009	3014324	1681297
5km	90%	20000	6	169	4216526	642812	3550866	1553627
5km	90%	20000	6	203	4325738	602131	3666870	1701701
5km	90%	20000	6	189	4238734	588027	3612228	1560347
5km	90%	20000	6	198	3630694	491895	3108678	1394614
5km	90%	20000	6	224	4853983	675061	4130248	1520118
5km	90%	20000	6	248	4358288	574434	3758541	1573051
5km	90%	20000	6	225	4527257	647198	3832254	1776522
5km	90%	20000	6	352	4030151	528374	3460880	1858993
5km	90%	20000	6	234	3674475	504757	3109649	1379018
5km	90%	20000	6	284	3268515	353061	2892167	1659704
5km	90%	20000	6	218	3562134	506501	3031869	1405986
5km	90%	20000	6	242	3017433	340407	2643282	1407429
5km	90%	20000	6	187	4212926	573716	3610872	1618869
5km	90%	20000	6	219	3485829	455246	2998278	1412424
5km	90%	20000	6	219	5303559	751031	4499305	1717476
5km	90%	20000	6	293	3950783	578189	3344170	1479201
5km	90%	20000	6	245	4601284	653134	3898443	1802558
5km	90%	20000	6	171	3458259	501780	2912270	1381660
5km	90%	20000	6	226	3939763	566960	3339694	1225586
5km	90%	20000	6	225	5428650	770113	4615296	1905103
5km	90%	20000	6	199	3296489	478096	2786769	1483489
5km	90%	20000	6	208	4202606	593656	3562032	1414465
5km	90%	20000	6	209	4639380	549885	4054734	1889622
5km	90%	20000	6	137	2340357	316461	2001684	1178196
5km	90%	20000	6	238	3875655	446018	3400794	1691379
5km	90%	20000	6	216	3818048	544527	3231928	1585208
5km	90%	20000	6	240	4297512	587724	3665311	1612944
5km	90%	20000	6	210	4118460	603697	3483717	1579810
5km	90%	20000	6	205	4148812	574317	3529002	1415050
5km	90%	20000	6	164	2983428	417067	2543554	1096735
5km	90%	20000	6	281	3193260	460529	2694315	1372043
5km	90%	20000	6	233	4615497	626947	3943652	1489135
5km	90%	20000	6	215	3068885	411117	2637745	1338310
5km	90%	20000	6	194	3471788	505141	2920201	1285455
5km	90%	20000	6	149	3811620	538491	3233666	1255849
5km	90%	20000	6	220	4512422	570633	3908864	1476443
5km	90%	20000	6	186	4567314	694356	3840990	1758257
5km	90%	20000	6	195	2842661	383844	2445734	1331987
5km	90%	20000	6	272	4399746	485070	3874932	1742156
5km	90%	20000	6	185	5133663	649940	4449166	1790572
5km	90%	20000	6	215	4744773	615271	4095137	1606486
5km	90%	20000	6	229	3032422	387484	2615561	1248245
5km	90%	20000	6	194	3653926	538461	3051666	1265272
5km	90%	20000	6	197	4083901	569074	3452449	1733654
5km	90%	20000	6	185	3706420	504483	3167442	1334002
5km	90%	20000	6	228	4807226	663399	4084386	1620215
5km	90%	20000	6	224	3829545	561077	3243064	1426643
5km	90%	20000	6	140	3197350	404092	2758831	1213659
5km	90%	20000	6	235	4198123	549882	3613133	1471445
5km	90%	20000	6	184	3782498	562141	3181739	1360955
5km	90%	20000	6	215	3113459	386747	2704516	1259018
5km	90%	20000	6	210	3346631	456724	2860952	1630404
5km	90%	20000	6	303	4557011	561743	3968348	1800338
5km	90%	20000	6	160	3999419	607356	3350598	1333776
5km	90%	20000	6	239	4203321	647221	3512108	1548583
5km	90%	20000	6	236	2730488	396856	2316992	1280427
5km	90%	20000	6	185	3622339	547989	3046849	1296908
5km	90%	20000	6	199	2852921	367563	2459582	1249048
5km	90%	20000	6	197	2693246	362052	2311671	1265316
5km	90%	20000	6	287	3784910	503443	3227966	1234691
5km	90%	20000	6	232	3572715	466471	3048353	1560810
5km	90%	20000	6	219	3891750	469418	3392162	1567491
5km	90%	20000	6	231	5416464	729294	4608812	1791037
5km	90%	20000	6	173	3210418	425263	2745526	1420871
5km	90%	20000	6	171	4500533	675549	3780008	1657987
5km	90%	20000	6	252	5121184	649394	4402553	1842713
5km	90%	20000	6	207	3055202	415830	2607564	1323513
5km	90%	20000	6	243	4121039	549277	3539814	1398100
5km	90%	20000	6	236	2891756	383335	2486700	1440625
5km	90%	20000	6	213	4866038	613118	4217024	1773548
5km	90%	20000	6	313	4316446	514574	3778800	1641030
5km	90%	20000	6	271	4470225	661813	3762229	1600613
5km	90%	20000	6	223	3953698	590701	3314505	1584953
5km	90%	20000	6	275	3885512	508579	3347271	1422645
5km	90%	20000	6	210	4669606	657690	3973744	1568093
5km	90%	20000	6	175	3875998	510915	3312924	1412069
5km	90%	20000	6	184	4763750	658122	4058551	1500833
5km	90%	20000	6	216	4413402	572053	3800074	1653756
5km	90%	20000	6	299	4551390	665084	3825961	1542807
5km	90%	20000	6	336	3380275	470096	2887773	1478217
5km	90%	20000	6	239	3600834	494876	3079935	1765952
5km	90%	20000	6	223	4633863	709216	3871842	1621187
5km	90%	20000	6	258	3525838	471923	3025243	1426542
5km	90%	20000	6	292	4996824	560741	4405180	1766773
5km	90%	20000	6	178	3785949	532458	3224737	1355640
5km	90%	20000	6	177	4609220	590769	3968802	1464523
5km	90%	20000	6	221	3579260	478998	3013236	1578645
5km	90%	20000	6	166	3004133	423938	2550006	1238272
5km	90%	20000	6	194	3508884	492357	2987366	1545024
5km	90%	20000	6	175	3290242	447996	2818394	1161475
5km	90%	20000	6	178	3308022	417648	2855294	1333015
5km	90%	20000	6	268	4011476	598352	3341039	1612195
5km	90%	20000	6	230	2907153	415348	2464006	1297939
5km	90%	20000	6	219	4783404	669723	4069609	1664141
5km	90%	20000	6	194	4504023	684553	3770987	1401772
5km	90%	20000	6	217	5243916	760432	4423996	1766425
5km	90%	20000	6	230	3302092	424686	2837884	1594972
5km	90%	20000	6	222	4429505	562158	3826936	1686121
5km	90%	20000	6	199	3586416	453727	3110748	1391981
5km	90%	20000	6	209	3875869	557138	3268771	1441596
5km	90%	20000	6	280	3052071	413802	2613252	1214286
5km	90%	20000	6	253	4804612	684362	4079672	1657819
5km	90%	20000	6	239	4492105	625862	3816706	1478715
5km	90%	20000	6	183	4437938	640009	3740897	1499990
5km	90%	20000	6	233	4461649	551163	3859913	1543276
5km	90%	20000	6	220	3431458	473803	2905891	1260311
5km	90%	20000	6	280	4138026	556609	3546522	1533963
5km	90%	20000	6	217	5168978	760077	4356803	1665611
5km	90%	20000	6	268	4440393	515249	3888924	1709946
5km	90%	20000	6	262	4091143	596826	3440442	1665662
5km	90%	20000	6	173	4437981	678974	3661562	1560743
5km	90%	20000	6	257	3985630	491006	3464607	1507056
5km	90%	20000	6	192	3853742	456066	3375777	1509061
5km	90%	20000	6	249	3383494	356801	2980907	1582423
5km	90%	20000	6	233	3925525	530680	3346104	1752117
5km	90%	20000	6	289	5609707	812729	4722685	2054108
5km	90%	20000	6	295	3607879	448777	3131286	1634888
5km	90%	20000	6	217	5473157	748507	4676119	1869277
5km	90%	20000	6	307	6178591	840316	5271817	2283431
5km	90%	20000	6	203	3315485	472918	2825100	1307730
5km	90%	20000	6	214	3287523	431284	2810519	1379019
5km	90%	20000	6	224	4627402	600431	3989551	1556150
5km	90%	20000	6	198	4453670	575199	3805497	1616514
5km	90%	20000	6	195	3715427	484486	3192311	1262794
5km	90%	20000	6	202	2609771	338388	2241791	1340990
5km	90%	20000	6	253	3357184	393457	2927870	1537670
5km	90%	20000	6	234	3867301	498361	3337696	1563975
5km	90%	20000	6	195	3882933	568654	3298761	1472682
5km	90%	20000	6	212	4238584	572873	3627399	1619039
5km	90%	20000	6	189	3490062	471115	3000861	1254837
5km	90%	20000	6	198	3873493	581549	3234189	1552507
5km	90%	20000	6	314	4527430	492111	4000773	1818455
5km	90%	20000	6	223	3260580	468339	2765470	1350736
5km	90%	20000	6	198	2889895	409915	2444598	1305897
5km	90%	20000	6	216	3137702	408755	2709878	1164042
5km	90%	20000	6	201	4302953	459224	3821351	1543044
5km	90%	20000	6	210	3791905	537822	3226568	1708632
5km	90%	20000	6	226	3975230	564511	3370276	1618271
5km	90%	20000	6	207	4607060	632220	3948215	1577722
5km	90%	20000	6	302	2441161	283236	2135836	1393067
5km	90%	20000	6	257	4177168	582138	3565993	1672141
5km	90%	20000	6	189	3870071	468064	3363198	1454953
5km	90%	20000	6	234	3934341	493225	3408913	1452974
5km	90%	20000	6	176	3261107	457286	2772838	1166364
5km	90%	20000	6	228	5187465	695899	4431913	1697218
5km	90%	20000	6	218	5332240	705166	4571543	1831908
5km	90%	20000	6	196	3438352	438260	2979768	1266558
5km	90%	20000	6	268	4283166	540637	3695242	1641341
5km	90%	20000	6	244	5568114	748575	4738347	1884615
5km	90%	20000	6	175	3128724	432823	2667380	1259771
5km	90%	20000	6	201	4767548	740846	3977214	1701801
5km	90%	20000	6	159	2632601	397123	2213627	1206365
5km	90%	20000	6	230	3415626	489026	2900669	1383039
5km	90%	20000	6	180	4137111	528755	3569467	1624118
5km	90%	20000	6	227	4452257	563293	3857591	1649531
5km	90%	20000	6	162	4038280	611194	3370590	1532430
5km	90%	20000	6	202	3792924	578667	3187495	1322387
5km	90%	20000	6	304	4423815	591697	3814861	1699726
5km	90%	20000	6	142	3000792	479359	2496376	1297046
5km	90%	20000	6	193	3622602	449691	3141890	1375234
5km	90%	20000	6	199	4902257	640638	4197313	1815199
5km	90%	20000	6	166	4010234	556630	3411949	1309834
5km	90%	20000	6	185	4117682	575590	3506148	1390989
5km	90%	20000	6	313	5459588	683465	4726667	2029055
5km	90%	20000	6	198	2982709	389376	2552240	1235534
5km	90%	20000	6	211	3923226	550912	3358398	1326211
5km	90%	20000	6	188	4539449	620321	3887191	1571148
5km	90%	20000	6	228	3656523	484030	3153117	1538531
5km	90%	20000	6	195	4199999	553991	3613813	1564560
5km	90%	20000	6	182	4841179	675025	4122719	1578667
5km	90%	20000	6	224	3317787	410835	2882341	1335837
5km	90%	20000	6	232	4432220	648737	3730394	1641630
5km	90%	20000	6	215	2672541	393959	2257861	1208739
5km	90%	20000	6	192	4869495	706815	4105118	1849611
5km	90%	20000	6	175	1623671	209624	1389840	989883
5km	90%	20000	6	250	5082573	764731	4248679	1626967
5km	90%	20000	6	295	4406979	500710	3866122	1710220
5km	90%	20000	6	175	4433550	606579	3788767	1765944
5km	90%	20000	6	263	3466721	509228	2927504	1516412
5km	90%	20000	6	174	2783241	405967	2355948	1164774
5km	90%	20000	6	235	6108487	801974	5252222	1824671
5km	90%	20000	6	204	3876577	586603	3256029	1296192
5km	90%	20000	6	180	4212072	607956	3573717	1455906
5km	90%	20000	6	233	4540656	622948	3881196	1461238
5km	90%	20000	6	207	5510639	698790	4754770	1839508
5km	90%	20000	6	246	4140403	632629	3477676	1400002
5km	90%	20000	6	172	3743069	596690	3118817	1349105
5km	90%	20000	6	164	3455464	483511	2953898	1303574
5km	90%	20000	6	198	5128800	768570	4306879	1669741
5km	90%	20000	6	274	4909651	594065	4270245	1845635
5km	90%	20000	6	210	4207324	609754	3549051	1412467
5km	90%	20000	6	271	4893848	614241	4199265	1622876
5km	90%	20000	6	183	4921404	681589	4185132	1570354
5km	90%	20000	6	201	4124604	613074	3466614	1185823
5km	90%	20000	6	210	3538178	447646	3058964	1258811
5km	90%	20000	6	181	4297756	605829	3654701	1467385
5km	90%	20000	6	368	5377419	673930	4655736	1810039
5km	90%	20000	6	226	3233778	432120	2756647	1351122
5km	90%	20000	6	229	3002845	342882	2630530	1390670
5km	90%	20000	6	160	4280281	614824	3615572	1452572
5km	90%	20000	6	251	5035230	665345	4329843	1815145
5km	90%	20000	6	240	2176695	302007	1853167	1151416
5km	90%	20000	6	232	4311414	625173	3647884	1602129
5km	90%	20000	6	217	3818526	467909	3310303	1639871
5km	90%	20000	6	211	2718497	309136	2360371	1438444
5km	90%	20000	6	243	3263423	323327	2902287	1676062
5km	90%	20000	6	275	4151738	601762	3527364	1593064
5km	90%	20000	6	147	4432778	702852	3688928	1430374
5km	90%	20000	6	180	2580230	377442	2158321	1099177
5km	90%	20000	6	247	3558204	529234	3006035	1374246
5km	90%	20000	6	199	3323877	472090	2815656	1153087
5km	90%	20000	6	195	3874684	587392	3248035	1529953
5km	90%	20000	6	192	3752399	485940	3227792	1381431
5km	90%	20000	6	185	3098429	373827	2696572	1276687
5km	90%	20000	6	222	5311008	729388	4510990	1739074
5km	90%	20000	6	294	3574346	457867	3090610	1354907
5km	90%	20000	6	263	4538827	671413	3821718	1601303
5km	90%	20000	6	180	2998177	427541	2549780	1197179
5km	90%	20000	6	235	3109958	498252	2587693	1213738
5km	90%	20000	6	204	2559859	331958	2193660	1120235
5km	90%	20000	6	273	2470586	364179	2071084	1244975
5km	90%	20000	6	193	4016990	529338	3446684	1394710
5km	90%	20000	6	193	4352663	635149	3649019	1520195
5km	90%	20000	6	210	3980772	550485	3400170	1184469
5km	90%	20000	6	299	3115058	411620	2673234	1347384
5km	90%	20000	6	193	3526241	493288	3017356	1269804
5km	90%	20000	6	215	3747384	502209	3218822	1448574
5km	90%	20000	6	138	3895395	515490	3339712	1180937
5km	90%	20000	6	181	3720240	520132	3161385	1364853
5km	90%	20000	6	226	3896234	528671	3342223	1362265
5km	90%	20000	6	166	4225138	635464	3550857	1324095
5km	90%	20000	6	238	5447198	691210	4699696	1803853
5km	90%	20000	6	230	3824075	489254	3307701	1688960
5km	90%	20000	6	255	3138783	406512	2697785	1407493
5km	90%	20000	6	318	3311497	485408	2799367	1477983
5km	90%	20000	6	188	3733562	574026	3105520	1370903
5km	90%	20000	6	191	4081806	562465	3477793	1637405
5km	90%	20000	6	227	3875651	510299	3331782	1390215
5km	90%	20000	6	351	4110522	522476	3546373	1767769
5km	90%	20000	6	194	4780559	643210	4082044	1879983
5km	90%	20000	6	261	4005394	526091	3429747	1644411
5km	90%	20000	6	245	3990859	511931	3449324	1449137
5km	90%	20000	6	196	2436194	340051	2069554	1265043
5km	90%	20000	6	214	4319378	639270	3628940	1659630
5km	90%	20000	6	176	4051772	564690	3457394	1329173
5km	90%	20000	6	210	4093166	592769	3460354	1375181
5km	90%	20000	6	169	3570462	506904	3032087	1301559
5km	90%	20000	6	209	3489697	430866	3044636	1419936
5km	90%	20000	6	247	3283597	468195	2769636	1384675
5km	90%	20000	6	210	4948081	761024	4120935	1739438
5km	90%	20000	6	177	4261611	557482	3653148	1596075
5km	90%	20000	6	194	5313838	739249	4525172	1842341
5km	90%	20000	6	164	4126633	585634	3515042	1333639
5km	90%	20000	6	250	3247932	473182	2739455	1262674
5km	90%	20000	6	272	4307594	567698	3695160	1792366
5km	90%	20000	6	252	3696906	530160	3130024	1572363
5km	90%	20000	6	315	3683329	377710	3269774	1753032
5km	90%	20000	6	217	3823825	466561	3326465	1406939
5km	90%	20000	6	216	4788130	582538	4166626	1573320
5km	90%	20000	6	185	2666088	332158	2315339	1172226
5km	90%	20000	6	209	3930854	578614	3328664	1429590
5km	90%	20000	6	220	4325655	560239	3719116	1700672
5km	90%	20000	6	177	5184726	807126	4319308	1577369
5km	90%	20000	6	201	3570899	484818	3027705	1339302
5km	90%	20000	6	204	3957090	591688	3331348	1444644
5km	90%	20000	6	227	3737895	553571	3155402	1393652
5km	90%	20000	6	201	4878564	620554	4217768	1473127
5km	90%	20000	6	185	3609393	495904	3061166	1302042
5km	90%	20000	6	182	3000516	452527	2507907	1190553
5km	90%	20000	6	205	3478575	516751	2932380	1371548
5km	90%	20000	6	252	3223312	448249	2730788	1137293
5km	90%	20000	6	200	4336593	615199	3663531	1639100
5km	90%	20000	6	211	3328227	474757	2816450	1254914
5km	90%	20000	6	158	4199594	563208	3586245	1399514
5km	90%	20000	6	205	5028739	664592	4333207	1609037
5km	90%	20000	6	227	4532761	610995	3885172	1802829
5km	90%	20000	6	273	2848793	377802	2455245	1183319
5km	90%	20000	6	213	4036296	613376	3377862	1426287
5km	90%	20000	6	175	2426335	367377	2035543	1122088
5km	90%	20000	6	259	3589942	449302	3105211	1526058
5km	90%	20000	6	236	3246569	474157	2745137	1690896
5km	90%	20000	6	338	5778560	644215	5071133	1968672
5km	90%	20000	6	230	4953224	591302	4301633	1960843
5km	90%	20000	6	223	4613880	669345	3887031	1529191
5km	90%	20000	6	204	3263033	451140	2775098	1230608
5km	90%	20000	6	248	4131933	565884	3516425	1622252
5km	90%	20000	6	219	3729610	500843	3187789	1480067
5km	90%	20000	6	204	5367463	758932	4552892	1876709
5km	90%	20000	6	268	3578838	474992	3052925	1286714
5km	90%	20000	6	143	3614872	527682	3067386	1192746
5km	90%	20000	6	232	2897575	399586	2462454	1324177
5km	90%	20000	6	218	4826055	695993	4083065	1696767
5km	90%	20000	6	194	3053178	450372	2565430	1144372
5km	90%	20000	6	244	4626395	661077	3920883	1645611
5km	90%	20000	6	234	3861091	545551	3267674	1424234
5km	90%	20000	6	258	5261478	639107	4589340	1737386
5km	90%	20000	6	205	3564922	516657	3022842	1279300
5km	90%	20000	6	197	3353652	475014	2861104	1316010
5km	90%	20000	6	205	2202705	276682	1901824	1187174
5km	90%	20000	6	234	4718109	640064	4022140	1810115
5km	90%	20000	6	209	4053796	612556	3394616	1624973
5km	90%	20000	6	168	3776402	502100	3236977	1379560
5km	90%	20000	6	172	3724225	569495	3115660	1233419
5km	90%	20000	6	232	4997011	685427	4262056	1575819
5km	90%	20000	6	307	5050961	700782	4315720	1898156
5km	90%	20000	6	164	3901565	538574	3340415	1279985
5km	90%	20000	6	167	2841428	422071	2398462	1269003
5km	90%	20000	6	178	3599215	497398	3071122	1459582
5km	90%	20000	6	203	3325735	467610	2826181	1366964
5km	90%	20000	6	393	4445454	508072	3896720	1794624
5km	90%	20000	6	152	3283057	498903	2747576	1158890
5km	90%	20000	6	222	4038477	498280	3511640	1667327
5km	90%	20000	6	263	3318475	465837	2828641	1266717
5km	90%	20000	6	177	3428283	508332	2878927	1440539
5km	90%	20000	6	213	4189956	574663	3557432	1420858
5km	90%	20000	6	181	4227437	554888	3637864	1392899
5km	90%	20000	6	183	5001040	697282	4250150	1553334
5km	90%	20000	6	252	6066616	768440	5238663	1912187
5km	90%	20000	6	202	3151524	383295	2719006	1543105
5km	90%	20000	6	192	4070181	566016	3467678	1263851
5km	90%	20000	6	201	4573029	766651	3769913	1746751
5km	90%	20000	6	336	5429120	673334	4704116	1880324
5km	90%	20000	6	271	4304872	578015	3686878	1705293
5km	90%	20000	6	230	4286936	561565	3684726	1658073
5km	90%	20000	6	224	4857236	635566	4181882	1750373
5km	90%	20000	6	186	3760153	456334	3275334	1574932
5km	90%	20000	6	304	4304125	522620	3753847	1593364
5km	90%	20000	6	216	2169602	293632	1849142	1176140
5km	90%	20000	6	239	2821625	376521	2404919	1167426
5km	90%	20000	6	260	4384074	578039	3752008	1654766
5km	90%	20000	6	192	4340813	632348	3669996	1546797
5km	90%	20000	6	238	3260953	456189	2774399	1385414
5km	90%	20000	6	241	3822661	514449	3279293	1537627
5km	90%	20000	6	253	5270864	690955	4532003	1984901
5km	90%	20000	6	179	4658945	718849	3893542	1563871
5km	90%	20000	6	237	4811297	616861	4155679	1871788
5km	90%	20000	6	404	3854079	475930	3339763	1684538
5km	90%	20000	6	224	4063294	550216	3466882	1392542
5km	90%	20000	6	220	4889943	661540	4174034	1725007
5km	90%	20000	6	274	5384447	701919	4635672	1847563
5km	90%	20000	6	214	3081998	396790	2654252	1355034
5km	90%	20000	6	239	4523386	677004	3806537	1662360
5km	90%	20000	6	222	3383766	438300	2925123	1484929
5km	90%	20000	6	188	3274610	392875	2862241	1482318
5km	90%	20000	6	194	3160501	439388	2694765	1429002
5km	90%	20000	6	197	3825337	526360	3244230	1599162
5km	90%	20000	6	167	4569516	669560	3848626	1547757
5km	90%	20000	6	199	4365062	586212	3748813	1443866
5km	90%	20000	6	192	3006786	427053	2551401	1192622
5km	90%	20000	6	330	4075559	535481	3491817	1634362
5km	90%	20000	6	242	3343790	464507	2836964	1401106
5km	90%	20000	6	242	3764705	525183	3198306	1545415
5km	90%	20000	6	264	4070433	533570	3500765	1567560
5km	90%	20000	6	196	4511999	565650	3909819	1733090
5km	90%	20000	6	274	4455166	569729	3844409	1725281
5km	90%	20000	6	317	4250776	594073	3624167	1531315
5km	90%	20000	6	267	3667561	482245	3144573	1556038
5km	90%	20000	6	307	3509549	412207	3067997	1712869
5km	90%	20000	6	213	4700502	671096	3975675	1929993
5km	90%	20000	6	191	4138909	622500	3478140	1508699
5km	90%	20000	6	217	4264450	616476	3615448	1462581
5km	90%	20000	6	176	4211797	606852	3570072	1443832
5km	90%	20000	6	210	3779680	477417	3272051	1334554
5km	90%	20000	6	267	4189101	524414	3584261	1575231
5km	90%	20000	6	218	4729640	538458	4146224	1861433
5km	90%	20000	6	225	5023907	676852	4291515	1627248
5km	90%	20000	6	221	3935729	526953	3380661	1501736
5km	90%	20000	6	263	3660389	538692	3086033	1497224
5km	90%	20000	6	162	2989673	458117	2498050	1406900
5km	90%	20000	6	242	3331290	453699	2835406	1490140
5km	90%	20000	6	216	4693446	812304	3817968	1749922
5km	90%	20000	6	215	4292349	541247	3704717	1482016
5km	90%	20000	6	288	3557879	509191	3019685	1432630
5km	90%	20000	6	184	4135231	545331	3550304	1511957
5km	90%	20000	6	171	3787518	537313	3216237	1418486
5km	90%	20000	6	242	3518680	497064	2990238	1409042
5km	90%	20000	6	167	3897351	559205	3303196	1439836
5km	90%	20000	6	185	3725506	539787	3136983	1442195
5km	90%	20000	6	307	4417094	549055	3804837	1720493
5km	90%	20000	6	222	5048705	638509	4365062	1675312
5km	90%	20000	6	300	3262786	439456	2793650	1408193
5km	90%	20000	6	238	3693186	515204	3152574	1648356
5km	90%	20000	6	200	4912515	586585	4260473	1511803
5km	90%	20000	6	152	4053273	559395	3452422	1347257
5km	90%	20000	6	216	3871260	573096	3276294	1569726
5km	90%	20000	6	195	4421894	659871	3702007	1639452
5km	90%	20000	6	205	3225938	417061	2775151	1420462
5km	90%	20000	6	225	4298454	530620	3734594	1564835
5km	90%	20000	6	177	3471916	526735	2914783	1429399
5km	90%	20000	6	188	3249559	446647	2774815	1230786
5km	90%	20000	6	213	4423891	587720	3805384	1557848
5km	90%	20000	6	200	4141793	570621	3535718	1570578
5km	90%	20000	6	177	4610960	689534	3865658	1482863
5km	90%	20000	6	202	4115085	581860	3499246	1369764
5km	90%	20000	6	196	4565305	619507	3902445	1651594
5km	90%	20000	6	257	3662601	496714	3129083	1672668
5km	90%	20000	6	212	3549603	501804	3022653	1247698
5km	90%	20000	6	248	4181269	598899	3529401	1788277
5km	90%	20000	6	171	3783415	527796	3232617	1464510
5km	90%	20000	6	175	3964595	595204	3339022	1550446
5km	90%	20000	6	203	4406198	650214	3695143	1369267
5km	90%	20000	6	243	4171394	577020	3559176	1632999
5km	90%	20000	6	209	5434791	737700	4647690	1607855
5km	90%	20000	6	199	3941850	560242	3344250	1418648
5km	90%	20000	6	152	2906723	424401	2440599	1202188
5km	90%	20000	6	184	3727922	573668	3113531	1385851
5km	90%	20000	6	206	3037696	392833	2619774	1281067
5km	90%	20000	6	236	4965591	547979	4363621	1883162
5km	90%	20000	6	199	3077588	389459	2653121	1261627
5km	90%	20000	6	271	4376886	573598	3765703	1467438
5km	90%	20000	6	210	4618202	618118	3955056	1677700
5km	90%	20000	6	172	4135620	549441	3530865	1440206
5km	90%	20000	6	200	4127118	564559	3533274	1310433
5km	90%	20000	6	208	3287598	373740	2882063	1270301
5km	90%	20000	6	211	2703806	391835	2289164	1289170
5km	90%	20000	6	228	3635726	573776	3030186	1333885
5km	90%	20000	6	182	4624444	595670	3997224	1522227
5km	90%	20000	6	213	5004995	726577	4225427	1829016
5km	90%	20000	6	288	3943552	587490	3322202	1462041
5km	90%	20000	6	199	3796370	596200	3163337	1540659
5km	90%	20000	6	176	4979347	679152	4270194	1504712
5km	90%	20000	6	222	4060236	503081	3525263	1623134
5km	90%	20000	6	210	3282532	424271	2829010	1290416
5km	90%	20000	6	191	4083234	595079	3448340	1435919
5km	90%	20000	6	204	3765500	529754	3209799	1279532
5km	90%	20000	6	148	4104679	601773	3479111	1175135
5km	90%	20000	6	171	2963638	432808	2505247	1187977
5km	90%	20000	6	191	3930110	552630	3347333	1285917
5km	90%	20000	6	191	3905656	565107	3288244	1408520
5km	90%	20000	6	178	3648244	518357	3094607	1191210
5km	90%	20000	6	222	4082013	540567	3489522	1403235
5km	90%	20000	6	206	3519400	484417	2994386	1482106
5km	90%	20000	6	239	4471466	561620	3872687	1654043
5km	90%	20000	6	147	3486752	534688	2908910	1224034
5km	90%	20000	6	244	3617616	437863	3155992	1500893
5km	90%	20000	6	233	3630818	461168	3145162	1498267
5km	90%	20000	6	213	3923027	501110	3394536	1608605
5km	90%	20000	6	262	4102493	456206	3624049	1735726
5km	90%	20000	6	252	2977746	434375	2511893	1222060
5km	90%	20000	6	163	2958892	416737	2502910	1175835
5km	90%	20000	6	261	4464052	632388	3773132	1608818
5km	90%	20000	6	248	4033986	509904	3483131	1636908
5km	90%	20000	6	216	3864141	556157	3251132	1395719
5km	90%	20000	6	235	3638185	359314	3245669	1560110
5km	90%	20000	6	211	3848291	504068	3319562	1316910
5km	90%	20000	6	248	3205517	434249	2741971	1393311
5km	90%	20000	6	196	3216012	427311	2765179	1209237
5km	90%	20000	6	224	4242824	555689	3645364	1474999
5km	90%	20000	6	177	3170387	428088	2717049	1213804
5km	90%	20000	6	181	4021966	581383	3390528	1362671
5km	90%	20000	6	168	3920760	535873	3342008	1312655
5km	90%	20000	6	215	2975376	403588	2533817	1478956
5km	90%	20000	6	189	4600983	683957	3865785	1627889
5km	90%	20000	6	205	4234868	634308	3548541	1701110
5km	90%	20000	6	320	5705282	671250	4986052	1755867
5km	90%	20000	6	219	4005763	503311	3455361	1405196
5km	90%	20000	6	228	3831292	615591	3180388	1380807
5km	90%	20000	6	201	4258741	592815	3632461	1396529
5km	90%	20000	6	234	5829853	781325	4994039	2115894
5km	90%	20000	6	227	3445543	418476	2999964	1451644
5km	90%	20000	6	248	3599501	487906	3081759	1373541
5km	90%	20000	6	175	4501615	610733	3846907	1388241
5km	90%	20000	6	168	4327609	651130	3617171	1353730
5km	90%	20000	6	252	3879929	545763	3300132	1279447
5km	90%	20000	6	235	4358435	635045	3701304	1477834
5km	90%	20000	6	204	4767420	632338	4076150	1747763
5km	90%	20000	6	195	3290634	458103	2797574	1397726
5km	90%	20000	6	237	3484314	456731	2992373	1611738
5km	90%	20000	6	214	5457026	700176	4717167	1782772
5km	90%	20000	6	189	3601367	488153	3083235	1384444
5km	90%	20000	6	211	3399973	382548	2968685	1592108
5km	90%	20000	6	285	4229376	533748	3653630	1512366
5km	90%	20000	6	273	2679141	398361	2262444	1239410
5km	90%	20000	6	202	2979757	473619	2486050	1180414
5km	90%	20000	6	295	3140053	492847	2620785	1203986
5km	90%	20000	6	235	4605164	647001	3922968	1618997
5km	90%	20000	6	176	3371553	467495	2861682	1387848
5km	90%	20000	6	194	3627725	497253	3088665	1547055
5km	90%	20000	6	181	3528207	527995	2939864	1276718
5km	90%	20000	6	164	4349754	627556	3698525	1294732
5km	90%	20000	6	282	3124428	411417	2681312	1360202
5km	90%	20000	6	206	4895274	658844	4188355	1743989
5km	90%	20000	6	233	3692648	463582	3191405	1274625
5km	90%	20000	6	175	3860736	538913	3280156	1417576
5km	90%	20000	6	220	3715770	527217	3134906	1522142
5km	90%	20000	6	291	4328503	562714	3726219	1796312
5km	90%	20000	6	176	3549476	513683	3002004	1241173
5km	90%	20000	6	184	3685587	498683	3155756	1434087
5km	90%	20000	6	184	3214637	489771	2686370	1212409
5km	90%	20000	6	226	5112386	665767	4393373	1661321
5km	90%	20000	6	152	2421679	361625	2037244	991829
5km	90%	20000	6	193	3269918	450344	2788722	1439599
5km	90%	20000	6	207	3551866	431833	3090000	1437201
5km	90%	20000	6	219	4729484	633177	4042719	1464540
5km	90%	20000	6	226	3332427	406127	2868140	1392092
5km	90%	20000	6	237	4585286	613045	3939941	1409987
5km	90%	20000	6	221	4851152	700523	4106172	1435186
5km	90%	20000	6	251	5740834	766238	4907407	1903310
5km	90%	20000	6	260	5498704	698545	4757593	1756084
5km	90%	20000	6	171	4831275	683571	4079104	1586328
5km	90%	20000	6	221	3402296	451877	2922088	1472350
5km	90%	20000	6	248	2793984	359136	2415226	1310349
5km	90%	20000	6	221	4962811	622738	4293388	1623758
5km	90%	20000	6	168	4197339	601810	3561214	1385942
5km	90%	20000	6	243	3742114	580723	3127231	1428364
5km	90%	20000	6	191	3544724	476747	3044621	1277810
5km	90%	20000	6	197	4072367	583054	3453973	1699996
5km	90%	20000	6	174	4636921	685944	3912103	1371362
5km	90%	20000	6	169	4901198	732578	4119419	1543679
5km	90%	20000	6	197	3955893	522102	3380607	1403536
5km	90%	20000	6	254	4451499	556044	3841371	1589633
5km	90%	20000	6	237	4490510	534262	3922442	1714214
5km	90%	20000	6	221	3641080	492506	3112692	1439493
5km	90%	20000	6	175	4142048	566697	3527266	1452383
5km	90%	20000	6	186	3753122	453176	3255848	1515902
5km	90%	20000	6	247	4576703	592902	3950494	1638624
5km	90%	20000	6	221	3233134	443035	2757348	1328199
5km	90%	20000	6	188	3486047	532090	2928079	1388860
5km	90%	20000	6	173	3227109	439483	2736625	1280410
5km	90%	20000	6	216	3184002	398882	2759515	1254423
5km	90%	20000	6	199	5419615	645010	4738781	1778019
5km	90%	20000	6	185	3540064	485725	3029558	1469602
5km	90%	20000	6	251	3856877	473229	3357213	1367705
5km	90%	20000	6	176	4124580	508460	3562171	1555816
5km	90%	20000	6	260	4184103	582717	3558144	1658171
5km	90%	20000	6	198	5301367	658245	4598401	1813980
5km	90%	20000	6	180	3776963	512221	3242173	1633784
5km	90%	20000	6	179	3278156	431958	2813770	1226173
5km	90%	20000	6	269	4142299	569124	3530611	1698616
5km	90%	20000	6	242	2700037	378970	2299340	1277914
5km	90%	20000	6	219	5152903	742580	4353011	1629151
5km	90%	20000	6	174	2411843	314674	2088043	1188258
5km	90%	20000	6	179	3137824	452750	2647216	1345700
5km	90%	20000	6	225	4267588	574174	3661700	1460114
5km	90%	20000	6	236	4160227	483783	3644691	1628859
5km	90%	20000	6	247	4187589	634663	3481566	1472021
5km	90%	20000	6	302	3746454	502206	3196762	1517506
5km	90%	20000	6	230	5756440	725748	4980445	1909620
5km	90%	20000	6	309	4557182	548867	3986424	1789639
5km	90%	20000	6	277	4552954	642353	3856828	1778585
5km	90%	20000	6	243	4667760	600717	4031311	1797022
5km	90%	20000	6	227	3875263	535119	3297318	1573882
5km	90%	20000	6	212	3886091	520124	3328429	1483097
5km	90%	20000	6	220	3697562	463580	3199501	1537854
5km	90%	20000	6	224	4520712	548917	3937098	1600437
5km	90%	20000	6	217	3828347	529790	3253187	1512970
5km	90%	20000	6	241	3867174	603144	3231187	1454063
5km	90%	20000	6	282	3951006	534175	3370989	1652772
5km	90%	20000	6	400	2544018	327115	2197084	1192839
5km	90%	20000	6	241	3805938	484125	3293334	1521860
5km	90%	20000	6	205	2628262	360835	2235452	1141153
5km	90%	20000	6	183	2919915	387943	2506030	1384970
5km	90%	20000	6	196	3922510	461134	3424659	1577809
5km	90%	20000	6	281	3372777	476516	2857750	1383705
5km	90%	20000	6	201	3224256	475976	2714627	1372352
5km	90%	20000	6	230	3923264	495970	3397458	1423094
5km	90%	20000	6	191	3680653	486243	3163403	1388327
5km	90%	20000	6	220	3756445	616442	3113616	1435033
5km	90%	20000	6	205	4170619	515842	3613254	1726260
5km	90%	20000	6	195	3849680	510998	3280267	1485521
5km	90%	20000	6	203	3390752	464881	2890374	1309243
5km	90%	20000	6	255	4426899	621570	3769855	1460546
5km	90%	20000	6	243	3364884	405623	2932524	1386910
5km	90%	20000	6	179	4400471	663958	3669681	1544435
5km	90%	20000	6	158	3189144	461507	2708578	1111430
5km	90%	20000	6	212	3167426	445104	2701782	1268073
5km	90%	20000	6	257	3779443	530509	3221170	1673386
5km	90%	20000	6	225	4557081	658735	3846320	1859071
5km	90%	20000	6	160	3427879	504888	2877256	1415105
5km	90%	20000	6	176	3955075	576618	3335197	1464672
5km	90%	20000	6	222	5893887	735322	5109743	1831199
5km	90%	20000	6	213	2350114	269901	2059084	1279581
5km	90%	20000	6	199	4007538	557261	3401350	1585772
5km	90%	20000	6	189	3421266	466187	2920236	1501799
5km	90%	20000	6	252	2483158	362706	2056180	1183077
5km	90%	20000	6	238	4210521	623993	3534287	1501372
5km	90%	20000	6	188	2360676	307048	2038466	1040027
5km	90%	20000	6	268	4942556	727726	4174484	1714116
5km	90%	20000	6	231	3487291	472053	2984468	1461058
5km	90%	20000	6	214	3503987	477576	3003175	1321371
5km	90%	20000	6	180	4087534	561976	3465984	1466301
5km	90%	20000	6	194	3590227	498634	3058381	1438136
5km	90%	20000	6	230	3115985	358865	2727270	1497427
5km	90%	20000	6	233	4767819	605603	4121567	1655124
5km	90%	20000	6	232	3838375	489807	3305697	1586725
5km	90%	20000	6	290	4020748	580563	3410603	1593633
5km	90%	20000	6	205	3113057	457718	2632619	1316435
5km	90%	20000	6	219	3379712	462129	2875342	1411084
5km	90%	20000	6	178	3120792	413295	2681020	1268338
5km	90%	20000	6	230	4356579	608278	3698222	1648845
5km	90%	20000	6	183	2038479	253769	1752433	1122185
5km	90%	20000	6	194	3809594	522077	3267030	1493999
5km	90%	20000	6	176	2942028	433239	2474692	1174922
5km	90%	20000	6	216	3251537	455949	2748345	1228854
5km	90%	20000	6	188	4276521	538819	3710125	1429798
5km	90%	20000	6	263	4476191	619160	3823494	1662279
5km	90%	20000	6	189	3413514	467863	2921886	1235910
5km	90%	20000	6	243	3660692	538932	3083422	1279097
5km	90%	20000	6	211	3136999	502020	2609061	1270065
5km	90%	20000	6	236	4409381	645002	3732748	1580796
5km	90%	20000	6	211	3018709	412242	2588398	1400652
5km	90%	20000	6	209	4082440	532372	3507651	1368012
5km	90%	20000	6	181	3352140	444020	2888225	1422369
5km	90%	20000	6	169	4851706	695475	4099126	1521489
5km	90%	20000	6	340	2268461	282827	1972849	1218319
5km	90%	20000	6	278	4686268	660977	3982404	1711039
5km	90%	20000	6	171	3361447	506183	2827486	1488826
5km	90%	20000	6	274	3890657	481404	3380576	1527778
5km	90%	20000	6	197	3140654	414871	2684834	1420095
5km	90%	20000	6	231	4417075	550664	3830350	1703263
5km	90%	20000	6	203	3078443	437217	2605388	1269060
5km	90%	20000	6	158	4159624	641713	3463133	1278112
5km	90%	20000	6	228	4475500	602186	3822544	1673285
5km	90%	20000	6	223	3278710	372661	2878948	1437868
5km	90%	20000	6	233	3668788	534716	3101452	1356967
5km	90%	20000	6	225	5631100	855536	4721421	1954672
5km	90%	20000	6	223	3384694	524348	2829973	1284091
5km	90%	20000	6	254	4193443	554867	3605124	1425566
5km	90%	20000	6	330	3859963	514464	3320692	1489480
5km	90%	20000	6	165	2967059	428833	2503358	1303251
5km	90%	20000	6	271	3167039	426817	2718676	1463141
5km	90%	20000	6	302	4665703	558166	4052605	1881178
5km	90%	20000	6	295	3574973	451288	3073235	1446974
5km	90%	20000	6	210	4298966	549847	3712213	1474797
5km	90%	20000	6	193	5663809	774041	4817910	1806375
5km	90%	20000	6	201	3822375	525514	3239998	1338696
5km	90%	20000	6	180	3878982	550554	3296154	1611514
5km	90%	20000	6	276	3865363	524163	3309103	1285921
5km	90%	20000	6	169	3079111	432693	2615256	1155487
5km	90%	20000	6	228	3124247	443944	2644734	1240872
5km	90%	20000	6	221	4523954	673389	3810801	1331422
5km	90%	20000	6	204	3721782	524527	3164503	1415086
5km	90%	20000	6	223	4449657	585090	3838974	1674758
5km	90%	20000	6	158	3503796	506242	2976629	1113096
5km	90%	20000	6	221	3402742	479784	2890231	1258063
5km	90%	20000	6	166	4810584	616364	4146909	1599948
5km	90%	20000	6	211	3435430	470157	2913956	1403498
5km	90%	20000	6	246	4586535	601941	3958268	1732738
5km	90%	20000	6	220	2880216	446861	2410171	1364293
5km	90%	20000	6	279	2889039	396260	2460503	1532394
5km	90%	20000	6	221	3962211	571973	3356342	1310129
5km	90%	20000	6	171	3621362	484777	3104492	1474125
5km	90%	20000	6	201	4094051	612167	3441357	1511334
5km	90%	20000	6	188	3377656	486968	2868560	1465248
5km	90%	20000	6	160	3505769	498805	2984768	1096680
5km	90%	20000	6	189	3611373	519582	3056418	1372748
5km	90%	20000	6	268	4580758	631896	3886819	1522023
5km	90%	20000	6	215	2999610	431659	2523325	1295595
5km	90%	20000	6	200	2777852	445833	2313461	1392696
5km	90%	20000	6	276	3895064	491844	3372891	1463416
5km	90%	20000	6	209	4420477	611561	3781717	1512386
5km	90%	20000	6	252	4480342	558239	3877878	1631918
5km	90%	20000	6	215	3441985	498408	2914713	1246235
5km	90%	20000	6	190	3884638	490822	3361306	1528906
5km	90%	20000	6	204	4834421	629016	4168763	1669552
5km	90%	20000	6	191	3821443	521426	3266829	1429696
5km	90%	20000	6	324	2889406	373412	2498595	1361270
5km	90%	20000	6	271	3506773	489528	2966063	1293318
5km	90%	20000	6	184	3383173	505199	2850939	1356427
5km	90%	20000	6	247	4343193	651339	3657668	1625976
5km	90%	20000	6	180	2353961	331888	2001307	1057554
5km	90%	20000	6	203	2867451	380880	2445962	1260152
5km	90%	20000	6	221	4872515	697638	4143505	1859438
5km	90%	20000	6	249	3935127	544373	3331766	1687151
5km	90%	20000	6	215	4390343	615963	3723172	1431742
5km	90%	20000	6	183	3862921	522465	3324752	1310129
5km	90%	20000	6	233	5887728	831361	4973015	2217901
5km	90%	20000	6	182	2859971	398268	2438519	1131139
5km	90%	20000	6	211	5328122	700941	4580977	1631461
5km	90%	20000	6	190	3198477	422621	2746378	1357533
5km	90%	20000	6	193	4264937	621644	3590522	1468492
5km	90%	20000	6	357	5092765	662965	4361230	1726981
5km	90%	20000	6	190	3525420	480561	3028294	1211100
5km	90%	20000	6	238	3416968	458933	2911174	1477948
5km	90%	20000	6	202	3561556	466334	3054734	1454079
5km	90%	20000	6	230	3938798	510843	3376218	1535888
5km	90%	20000	6	242	4365798	556948	3763973	1971185
5km	90%	20000	6	196	4826686	665702	4121140	1750566
5km	90%	20000	6	289	3640434	509646	3074025	1625375
5km	90%	20000	6	244	5399468	676849	4679339	1862215
5km	90%	20000	6	191	3394602	507680	2842685	1375155
5km	90%	20000	6	178	4793125	716681	4015784	1610832
5km	90%	20000	6	206	3879644	560417	3285198	1315831
5km	90%	20000	6	216	5151301	705428	4406908	1614098
5km	90%	20000	6	219	3923180	517169	3383413	1648345
5km	90%	20000	6	215	4522633	615553	3853888	1706766
5km	90%	20000	6	212	4039241	529430	3465202	1713891
5km	90%	20000	6	200	4108958	613204	3438847	1389085
5km	90%	20000	6	190	3840671	548446	3244878	1454029
5km	90%	20000	6	243	4003754	495522	3477682	1597699
5km	90%	20000	6	177	4534633	676857	3815187	1537241
5km	90%	20000	6	175	4405054	676403	3686523	1506269
5km	90%	20000	6	204	3367429	495830	2848779	1059443
5km	90%	20000	6	303	3513996	360888	3136172	1677937
5km	90%	20000	6	201	4360716	682025	3617778	1631233
5km	90%	20000	6	395	4609041	533666	4048070	1627419
5km	90%	20000	6	185	4459866	664345	3754086	1540325
5km	90%	20000	6	152	3413600	471189	2911449	1303271
5km	90%	20000	6	259	2695353	374939	2294405	1169019
5km	90%	20000	6	188	4406694	582510	3784707	1445212
5km	90%	20000	6	193	5266357	754230	4461542	1644831
5km	90%	20000	6	409	5080171	688229	4354605	2105555
5km	90%	20000	6	331	4833362	536038	4239610	1880060
5km	90%	20000	6	200	4097984	572179	3492162	1752096
5km	90%	20000	6	315	3565005	530326	3014768	1251359
5km	90%	20000	6	208	3086566	391075	2658970	1357694
5km	90%	20000	6	190	3344089	472863	2836350	1391973
5km	90%	20000	6	229	4211760	610624	3558500	1627364
5km	90%	20000	6	218	4106369	481079	3566818	1662494
5km	90%	20000	6	204	5750484	955094	4736820	1911547
5km	90%	20000	6	225	3549407	463287	3050239	1563353
5km	90%	20000	6	188	3644582	547757	3057402	1445984
5km	90%	20000	6	280	4025494	473472	3524246	1626148
5km	90%	20000	6	171	2699812	359021	2287779	1234312
5km	90%	20000	6	248	4653460	552706	4049935	1539267
5km	90%	20000	6	272	4848093	572506	4229231	1800304
5km	90%	20000	6	208	3998295	620503	3357502	1200939
5km	90%	20000	6	199	3411073	528023	2863219	1111885
5km	90%	20000	6	151	3544305	502162	2997822	1320598
5km	90%	20000	6	237	4573444	687749	3829762	1726013
5km	90%	20000	6	178	2957113	400007	2538532	1181184
5km	90%	20000	6	182	3394632	480013	2889823	1126056
5km	90%	20000	6	206	3633021	519774	3066412	1488284
5km	90%	20000	6	285	2611748	369881	2218713	1293520
5km	90%	20000	6	164	4526416	708270	3759596	1375458
5km	90%	20000	6	225	4355352	636720	3658967	1676136
5km	90%	20000	6	226	4964694	758124	4149994	1801437
5km	90%	20000	6	216	3717207	530826	3156516	1626786
5km	90%	20000	6	262	5632504	737874	4846748	1815205
5km	90%	20000	6	218	4261023	576206	3650974	1520927
5km	90%	20000	6	155	3006241	439139	2545139	1144867
5km	90%	20000	6	191	3259499	453008	2774857	1376413
5km	90%	20000	6	208	3604656	491819	3077936	1304628
5km	90%	20000	6	244	3779412	495922	3253979	1548083
5km	90%	20000	6	173	3808392	515877	3244861	1452137
5km	90%	20000	6	230	2906460	450462	2438951	1248252
5km	90%	20000	6	251	2967219	430348	2502422	1162058
5km	90%	20000	6	197	3969182	606049	3325382	1366033
5km	90%	20000	6	170	3277123	480144	2765322	1551845
5km	90%	20000	6	209	4057324	563395	3463730	1411137
5km	90%	20000	6	270	3073409	395555	2640167	1152424
5km	90%	20000	6	196	2964141	386767	2552737	1329450
5km	90%	20000	6	183	2560220	346427	2190581	1111204
5km	90%	20000	6	259	2915162	389588	2501798	1159309
5km	90%	20000	6	217	3423577	493016	2884021	1466324
5km	90%	20000	6	227	4433962	540954	3859541	1785978
5km	90%	20000	6	231	3501118	479230	2991364	1346441
5km	90%	20000	6	257	4650815	616776	3973078	1463643
5km	90%	20000	6	252	5038147	617956	4354214	1520316
5km	90%	20000	6	281	4050570	506192	3520672	1621757
5km	90%	20000	6	227	6696791	930362	5669321	2262237
5km	90%	20000	6	218	4696382	640881	4010873	1686295
5km	90%	20000	6	249	4997596	777271	4160615	1855266
5km	90%	20000	6	241	4377628	572952	3780916	1532979
5km	90%	20000	6	209	3877568	572549	3275851	1394320
5km	90%	20000	6	182	3720784	532808	3145436	1391677
5km	90%	20000	6	241	4082833	535661	3504389	1729186
5km	90%	20000	6	287	6646526	883819	5669722	2158975
5km	90%	20000	6	201	3921987	593922	3288814	1316032
5km	90%	20000	6	174	3537667	504144	3005269	1237297
5km	90%	20000	6	219	4351147	570302	3729946	1484707
5km	90%	20000	6	216	4291929	579463	3673332	1672971
5km	90%	20000	6	172	3891000	573684	3283002	1392613
5km	90%	20000	6	158	2954922	469623	2458362	1303877
5km	90%	20000	6	182	3050648	385918	2637664	1360094
5km	90%	20000	6	244	5104481	638286	4437212	1683298
5km	90%	20000	6	279	4635942	575694	4027534	1549353
5km	90%	20000	6	205	3708707	475462	3187453	1295429
5km	90%	20000	6	213	4809002	606372	4151723	1725720
5km	90%	20000	6	253	5351206	741941	4559753	1931104
5km	90%	20000	6	198	4257550	637913	3555465	1463606
5km	90%	20000	6	187	2873684	379914	2475691	1286975
5km	90%	20000	6	299	2914827	391735	2499372	1317506
5km	90%	20000	6	177	4379399	662807	3668246	1458210
5km	90%	20000	6	180	5296565	730624	4507386	1770441
5km	90%	20000	6	205	3628835	503556	3056610	1563636
5km	90%	20000	6	199	4327541	565420	3727188	1603913
5km	90%	20000	6	219	3842215	566241	3235063	1468545
5km	90%	20000	6	256	5701601	695376	4915049	1783013
5km	90%	20000	6	192	3621114	529138	3063843	1287202
5km	90%	20000	6	210	3567358	497179	3036243	1224711
5km	90%	20000	6	233	5736769	832871	4853952	1755254
5km	90%	20000	6	209	4153470	575231	3536083	1457868
5km	90%	20000	6	309	3469891	441722	2991099	1450613
5km	90%	20000	6	368	4728334	592200	4092644	1709870
5km	90%	20000	6	243	3764789	509961	3213880	1557703
5km	90%	20000	6	182	3340896	475642	2841546	1153031
5km	90%	20000	6	192	3987248	563132	3357072	1543642
5km	90%	20000	6	268	2525071	330758	2171847	1219702
5km	90%	20000	6	189	4560629	607802	3910981	1610873
5km	90%	20000	6	182	5069833	636995	4405839	1638544
5km	90%	20000	6	166	2537807	364967	2153230	1051616
5km	90%	20000	6	204	5075332	773019	4237659	1792495
5km	90%	20000	6	217	2687990	339798	2319204	1395123
5km	90%	20000	6	203	4918071	593684	4284960	1903475
5km	90%	20000	6	286	5148887	639797	4468236	1945427
5km	90%	20000	6	248	5888092	754554	5080839	2027387
5km	90%	20000	6	238	5039990	755142	4207411	1699707
5km	90%	20000	6	200	4470118	600042	3827204	1730400
5km	90%	20000	6	227	4531645	662630	3843103	1615343
5km	90%	20000	6	254	4770906	677392	4050801	1723176
5km	90%	20000	6	199	4078814	572256	3475316	1407967
5km	90%	20000	6	188	4718019	698343	3980639	1505988
5km	90%	20000	6	205	3844268	525079	3285774	1422275
5km	90%	20000	6	190	3135799	432960	2675201	1358752
5km	90%	20000	6	174	3000950	371698	2592304	1253496
5km	90%	20000	6	257	3432715	476854	2916574	1498105
5km	90%	20000	6	250	4698518	661889	4004919	1763575
5km	90%	20000	6	233	3534653	441659	3054627	1447806
5km	90%	20000	6	181	4871925	752603	4075481	1617588
5km	90%	20000	6	180	4361760	630497	3672093	1325628
5km	90%	20000	6	196	3116473	385682	2706283	1379535
5km	90%	20000	6	220	4498411	597707	3860922	1671488
5km	90%	20000	6	218	4392383	554880	3800968	1611245
5km	90%	20000	6	239	4603624	641527	3878818	1836791
5km	90%	20000	6	273	5180081	726932	4394938	1683715
5km	90%	20000	6	218	3269948	483504	2765303	1295318
5km	90%	20000	6	216	4154919	563610	3560713	1559819
5km	90%	20000	6	244	2674734	370813	2261250	1276827
5km	90%	20000	6	324	5648927	698046	4897824	1986978
5km	90%	20000	6	291	4471871	616792	3793491	1733185
5km	90%	20000	6	161	3158033	438486	2679053	1285132
5km	90%	20000	6	221	6020989	825709	5130464	1865702
5km	90%	20000	6	255	4619722	553316	4035157	1682632
5km	90%	20000	6	204	4294554	514391	3753744	1576372
5km	90%	20000	6	179	3544430	533507	2985509	1487019
5km	90%	20000	6	189	3876157	568420	3271728	1362076
5km	90%	20000	6	182	3634775	540081	3047595	1316249
5km	90%	20000	6	191	4279009	646824	3582776	1469033
5km	90%	20000	6	215	2741291	327999	2386666	1317465
5km	90%	20000	6	226	3885504	524957	3318580	1499480
5km	90%	20000	6	180	3480530	453042	2989624	1390670
5km	90%	20000	6	215	3527897	501307	2986020	1534691
5km	90%	20000	6	297	3481202	468926	2982715	1414189
5km	90%	20000	6	321	4461747	605028	3804934	1829492
5km	90%	20000	6	209	4609146	601900	3949259	1792417
5km	90%	20000	6	245	3947002	539786	3375696	1474518
5km	90%	20000	6	260	3722858	522185	3163158	1530111
5km	90%	20000	6	199	5521115	808081	4652450	1592462
5km	90%	20000	6	250	3936444	574370	3299413	1446342
5km	90%	20000	6	189	4060505	591078	3432080	1530654
5km	90%	20000	6	204	4129728	592718	3458496	1402132
5km	90%	20000	6	182	3319284	489541	2808637	1277677
5km	90%	20000	6	196	4016522	612104	3364496	1551764
5km	90%	20000	6	231	4750985	598073	4110397	1754022
5km	90%	20000	6	219	5214101	597841	4569891	1776790
5km	90%	20000	6	187	3797964	496063	3240094	1620637
5km	90%	20000	6	221	4732714	686486	3977638	1802588
5km	90%	20000	6	213	3690957	525074	3125975	1411944
5km	90%	20000	6	250	5282714	650096	4560225	1814658
5km	90%	20000	6	188	3218580	424742	2768062	1396613
5km	90%	20000	6	220	4042823	562029	3437171	1482721
5km	90%	20000	6	194	2566230	298281	2254973	1352604
5km	90%	20000	6	274	5637946	657534	4950184	1815053
5km	90%	20000	6	222	4588369	628865	3915406	1485990
5km	90%	20000	6	168	3899979	561921	3298469	1308388
5km	90%	20000	6	223	4524871	590642	3902880	1701147
5km	90%	20000	6	193	4193070	581168	3579614	1380616
5km	90%	20000	6	175	4052397	597654	3418378	1187589
5km	90%	20000	6	194	3885521	458745	3398489	1590504
5km	90%	20000	6	175	3747387	568515	3101582	1387197
5km	90%	20000	6	201	3422753	489144	2896362	1343329
5km	90%	20000	6	364	5132371	637892	4443994	1614371
5km	90%	20000	6	183	3708575	433416	3247002	1353265
5km	90%	20000	6	215	4240115	545082	3659218	1421165
5km	90%	20000	6	226	4602773	580583	3979394	1659563
5km	90%	20000	6	230	4307461	595358	3658603	1572034
5km	90%	20000	6	236	4693290	579806	4075387	1778141
5km	90%	20000	6	160	3144917	474084	2644480	1253255
5km	90%	20000	6	236	4407061	650742	3675732	1581312
5km	90%	20000	6	220	4082986	488999	3546736	1467404
5km	90%	20000	6	265	5520921	747066	4712336	1830196
5km	90%	20000	6	227	3134670	355724	2761518	1502837
5km	90%	20000	6	203	6206883	841586	5290908	2234043
5km	90%	20000	6	187	2957396	418841	2508202	1223996
5km	90%	20000	6	217	3815971	493433	3286841	1458315
5km	90%	20000	6	311	4582400	556678	3969016	1885241
5km	90%	20000	6	324	3059939	426221	2612419	1386675
5km	90%	20000	6	198	3070440	471475	2572448	1236401
5km	90%	20000	6	158	3414104	487394	2900042	1190748
5km	90%	20000	6	179	3818968	553751	3236677	1246436
5km	90%	20000	6	149	3013803	486200	2506176	1109377
5km	90%	20000	6	210	4513248	675200	3776664	1513213
5km	90%	20000	6	190	4381384	598390	3758264	1525814
5km	90%	20000	6	181	4288292	620607	3632559	1267066
5km	90%	20000	6	191	4197740	553801	3613266	1539720
5km	90%	20000	6	206	3845705	559501	3229312	1551795
5km	90%	20000	6	184	3835379	546281	3253581	1511214
5km	90%	20000	6	247	5169881	731928	4393841	2033920
5km	90%	20000	6	204	3791757	552115	3202237	1530466
5km	90%	20000	6	281	3010748	397096	2573540	1283445
5km	90%	20000	6	217	4523152	580313	3900192	1595112
5km	90%	20000	6	184	4736367	692559	3993390	1647476
5km	90%	20000	6	333	3944192	508445	3403398	1398646
5km	90%	20000	6	253	2641137	343749	2267838	1308586
5km	90%	20000	6	274	2936816	409655	2506718	1268668
5km	90%	20000	6	253	3661253	541673	3071001	1425846
5km	90%	20000	6	200	3870255	519710	3290750	1387477
5km	90%	20000	6	162	3757104	538660	3173156	1552852
5km	90%	20000	6	272	6253338	856873	5338600	2165591
5km	90%	20000	6	224	4256127	605635	3608679	1629355
5km	90%	20000	6	267	5684118	809532	4806552	1864619
5km	90%	20000	6	198	3744778	482775	3219805	1351676
5km	90%	20000	6	545	5844359	731167	5066234	2188952
5km	90%	20000	6	188	5761530	838282	4875175	1821344
5km	90%	20000	6	231	3646654	459694	3145823	1293523
5km	90%	20000	6	240	4632826	685963	3904623	1733285
5km	90%	20000	6	243	2412133	320040	2061944	1274008
5km	90%	20000	6	203	3312929	438965	2837005	1377082
5km	90%	20000	6	197	3851445	520864	3301266	1331732
5km	90%	20000	6	221	4426327	607698	3775501	1676123
5km	90%	20000	6	218	5401935	788331	4563076	1738901
5km	90%	20000	6	210	3824129	555561	3201225	1584709
5km	90%	20000	6	330	4251790	559564	3629170	1755145
5km	90%	20000	6	237	2779203	378093	2377013	1350073
5km	90%	20000	6	348	2431966	272494	2076869	1299228
5km	90%	20000	6	333	5447399	651742	4756643	2097775
5km	90%	20000	6	240	3311511	409135	2872597	1471425
5km	90%	20000	6	245	3121016	379196	2715145	1353436
5km	90%	20000	6	288	6026583	762299	5225067	2043972
5km	90%	20000	6	256	4590801	598243	3931548	1886317
5km	90%	20000	6	238	4380339	566307	3759855	1698216
5km	90%	20000	6	164	4049765	593023	3415287	1432236
5km	90%	20000	6	217	4588523	635462	3894263	1518688
5km	90%	20000	6	217	2869240	371460	2464219	1306926
5km	90%	20000	6	163	4095155	545577	3526036	1517477
5km	90%	20000	6	207	3855886	497350	3326804	1479087
5km	90%	20000	6	224	5886971	784460	5040916	2007339
5km	90%	20000	6	296	5986252	811609	5118555	1742906
5km	90%	20000	6	232	3255824	451427	2763127	1299071
5km	90%	20000	6	207	4602915	634731	3925211	1527692
5km	90%	20000	6	262	4356667	555738	3747547	1668736
5km	90%	20000	6	193	4514005	661818	3808403	1526546
5km	90%	20000	6	186	3695203	573732	3078642	1377575
5km	90%	20000	6	253	3039921	328870	2671053	1458200
5km	90%	20000	6	241	3656421	454485	3180443	1419812
5km	90%	20000	6	148	2654531	363589	2277969	1135103
5km	90%	20000	6	205	3927461	541860	3339100	1435998
5km	90%	20000	6	223	3496695	467800	2988999	1310390
5km	90%	20000	6	263	4564819	652631	3846126	1781687
5km	90%	20000	6	212	3641897	517738	3099834	1279319
5km	90%	20000	6	224	4197144	545346	3625973	1680749
5km	90%	20000	6	188	3728217	563438	3102269	1442921
5km	90%	20000	6	253	5536009	774853	4701454	2061095
5km	90%	20000	6	268	4855069	522016	4279398	1815542
5km	90%	20000	6	263	3767998	536372	3187338	1414601
5km	90%	20000	6	194	2943973	397825	2512640	1183894
5km	90%	20000	6	238	4355299	547843	3763258	1615032
5km	90%	20000	6	301	5635694	711916	4872621	2264653
5km	90%	20000	6	187	3694249	500279	3156088	1533591
5km	90%	20000	6	215	3907482	563938	3319951	1590580
5km	90%	20000	6	226	3156707	451424	2670319	1273866
5km	90%	20000	6	241	3618297	469937	3119926	1601807
5km	90%	20000	6	227	2695040	366150	2312559	1103943
5km	90%	20000	6	185	4128853	582895	3492328	1413594
5km	90%	20000	6	186	3611094	495112	3072653	1328689
5km	90%	20000	6	240	3216291	450198	2726535	1293506
5km	90%	20000	6	322	6361723	805157	5501838	1977686
5km	90%	20000	6	192	3493434	507550	2960453	1341913
5km	90%	20000	6	184	4797113	739713	4028389	1702809
5km	90%	20000	6	148	3100498	449918	2601005	1277815
5km	90%	20000	6	147	3533794	586683	2910028	1164225
5km	90%	20000	6	369	3413916	495949	2887357	1327750
5km	90%	20000	6	266	4445432	527955	3875507	1674139
5km	90%	20000	6	188	4144545	611282	3477376	1357317
5km	90%	20000	6	198	3560475	426895	3104311	1371816
5km	90%	20000	6	227	3248180	427170	2778835	1303752
5km	90%	20000	6	147	2768280	381739	2358630	1128236
5km	90%	20000	6	212	4821307	679276	4104240	1541368
5km	90%	20000	6	293	4049154	516011	3486459	1359809
5km	90%	20000	6	156	4308344	611898	3650302	1439276
5km	90%	20000	6	183	3587153	550506	3011663	1362219
5km	90%	20000	6	216	2465786	346257	2078125	1205652
5km	90%	20000	6	254	2570964	324761	2227258	1270613
5km	90%	20000	6	173	3416675	469268	2899979	1318987
5km	90%	20000	6	175	3703173	483629	3193918	1297764
5km	90%	20000	6	221	4601273	693470	3849298	1780184
5km	90%	20000	6	150	2963347	425973	2519185	1043064
5km	90%	20000	6	215	5166932	716354	4412913	1769311
5km	90%	20000	6	177	3348606	512730	2793347	1452164
5km	90%	20000	6	165	4506784	665102	3800994	1501817
5km	90%	20000	6	279	4622038	562300	4008340	1711822
5km	90%	20000	6	198	3981666	535633	3412403	1407476
5km	90%	20000	6	302	5505470	774647	4675488	1889866
5km	90%	20000	6	215	4302474	607982	3644506	1380227
5km	90%	20000	6	335	5485243	638815	4820735	1977323
5km	90%	20000	6	199	2971559	457553	2484214	1262338
5km	90%	20000	6	308	2942102	362282	2563426	1398714
5km	90%	20000	6	182	4062197	584139	3442228	1309310
5km	90%	20000	6	217	3040838	426227	2585281	1230970
5km	90%	20000	6	217	3165139	458403	2682272	1341532
5km	90%	20000	6	209	4274929	607076	3633080	1283388
5km	90%	20000	6	172	3645629	531223	3086129	1162125
5km	90%	20000	6	180	4193580	582346	3570972	1496892
5km	90%	20000	6	198	3145758	473928	2620141	1275846
5km	90%	20000	6	232	5491702	743687	4707256	1839832
5km	90%	20000	6	211	2761027	359847	2358309	1306489
5km	90%	20000	6	196	5324683	673555	4611771	1748257
5km	90%	20000	6	203	4021208	583298	3404775	1414635
5km	90%	20000	6	194	3780598	490583	3244506	1410765
5km	90%	20000	6	245	4041844	443352	3557470	1689168
5km	90%	20000	6	300	3387390	415854	2948374	1667752
5km	90%	20000	6	206	3844987	544273	3254510	1593789
5km	90%	20000	6	189	4152536	540679	3558732	1503860
5km	90%	20000	6	190	4108283	543977	3525699	1739051
5km	90%	20000	6	224	3638164	520720	3081481	1374607
5km	90%	20000	6	273	4932335	619867	4257315	1654259
5km	90%	20000	6	211	3275108	488135	2745139	1407922
5km	90%	20000	6	237	3906366	574083	3306092	1360662
5km	90%	20000	6	245	2929345	393876	2505611	1487193
5km	90%	20000	6	232	3524743	513557	2966561	1305630
5km	90%	20000	6	173	3648351	492945	3120773	1331009
5km	90%	20000	6	279	4113432	592674	3487437	1644631
5km	90%	20000	6	192	4399247	576328	3772886	1515817
5km	90%	20000	6	196	3757107	527181	3190466	1402346
5km	90%	20000	6	261	2981444	399195	2551810	1285160
5km	90%	20000	6	185	4177810	633320	3504010	1611686
5km	90%	20000	6	213	6029525	948529	5014437	1950371
5km	90%	20000	6	186	4556590	617051	3889691	1615969
5km	90%	20000	6	206	3321827	450175	2842237	1403292
5km	90%	20000	6	239	4411890	558048	3811368	1549764
5km	90%	20000	6	327	3044520	372970	2623454	1347784
5km	90%	20000	6	316	4272159	567062	3674746	1634574
5km	90%	20000	6	189	4342135	667842	3623227	1525123
5km	90%	20000	6	305	4315144	513239	3785238	1827837
5km	90%	20000	6	192	3917032	519238	3353407	1512617
5km	90%	20000	6	213	4158944	674473	3453321	1480936
5km	90%	20000	6	210	3775529	587024	3141755	1501126
5km	90%	20000	6	237	3957495	565029	3345837	1511037
5km	90%	20000	6	288	3792883	531638	3224722	1675259
5km	90%	20000	6	381	5420346	642386	4743112	1965922
5km	90%	20000	6	280	2923600	419632	2485567	1358022
5km	90%	20000	6	217	3174689	402313	2726973	1378248
5km	90%	20000	6	229	3322707	471483	2804387	1426093
5km	90%	20000	6	200	3298233	504080	2757105	1383960
5km	90%	20000	6	151	4114886	612278	3480154	1308671
5km	90%	20000	6	242	3150693	392121	2726666	1532945
5km	90%	20000	6	280	3374618	450171	2883924	1559584
5km	90%	20000	6	236	2663683	353232	2291589	1281951
5km	90%	20000	6	208	2450527	268705	2164285	1306482
5km	90%	20000	6	224	4541631	705866	3795122	1741293
5km	90%	20000	6	196	3567976	486330	3043780	1343322
5km	90%	20000	6	174	3563475	525121	3000999	1368032
5km	90%	20000	6	160	4043688	631227	3374308	1218898
5km	90%	20000	6	305	3218456	470577	2661228	1320316
5km	90%	20000	6	235	4617176	597704	3960631	1684321
5km	90%	20000	6	187	3144885	488726	2632957	1258705
5km	90%	20000	6	202	3185661	441160	2714700	1170516
5km	90%	20000	6	230	3175078	464507	2681439	1407872
5km	90%	20000	6	186	3869959	568836	3261462	1314217
5km	90%	20000	6	196	2886375	411551	2451362	1456371
5km	90%	20000	6	239	3653021	503582	3122234	1622735
5km	90%	20000	6	196	4420078	590422	3789077	1573144
5km	90%	20000	6	199	5006947	736534	4222176	1686161
5km	90%	20000	6	185	4880955	608879	4234892	1660215
5km	90%	20000	6	178	3425306	442395	2945378	1299182
5km	90%	20000	6	202	4132220	567153	3531624	1458751
5km	90%	20000	6	255	4679095	639195	3999818	1696527
5km	90%	20000	6	164	3086329	416128	2647589	1156304
5km	90%	20000	6	190	4911006	693005	4181013	1686208
5km	90%	20000	6	214	2535863	320297	2203138	1190287
5km	90%	20000	6	210	4044745	531326	3478755	1303724
5km	90%	20000	6	246	3274216	455283	2782236	1321336
5km	90%	20000	6	378	4334817	501414	3786352	1751183
5km	90%	20000	6	254	3583216	500638	3053065	1221823
5km	90%	20000	6	194	3169725	439919	2702241	1420291
5km	90%	20000	6	254	4814918	645960	4136040	1671501
5km	90%	20000	6	487	4452037	491333	3920365	1743723
5km	90%	20000	6	227	3990796	512486	3434408	1795845
5km	90%	20000	6	272	4049714	577541	3443074	1579341
5km	90%	20000	6	232	2622143	368256	2237370	1296551
5km	90%	20000	6	225	4516439	585167	3893720	1639778
5km	90%	20000	6	196	4289859	608123	3636902	1475268
5km	90%	20000	6	241	3560317	455209	3061482	1478926
5km	90%	20000	6	208	3004928	470776	2500020	1226095
5km	90%	20000	6	218	5510963	771645	4685730	1844760
5km	90%	20000	6	236	4490501	582189	3860758	1609329
5km	90%	20000	6	196	4305085	565892	3714715	1629216
5km	90%	20000	6	211	5851654	760080	5041932	1857348
5km	90%	20000	6	222	5712675	727541	4919351	1980499
5km	90%	20000	6	269	4747571	569045	4143894	1750069
5km	90%	20000	6	230	5022569	664186	4307390	2065263
5km	90%	20000	6	247	4122900	612756	3469067	1539613
5km	90%	20000	6	240	4997300	597367	4343295	1861550
5km	90%	20000	6	183	3727109	525100	3161023	1305503
5km	90%	20000	6	204	5130580	680981	4408404	1722087
5km	90%	20000	6	301	4082024	572965	3465986	1629728
5km	90%	20000	6	191	3314418	433507	2860928	1417878
5km	90%	20000	6	170	3424765	443443	2960368	1364226
5km	90%	20000	6	281	4487180	527310	3899246	1867191
5km	90%	20000	6	235	4369107	607322	3729682	1509140
5km	90%	20000	6	155	3803211	548883	3205224	1261646
5km	90%	20000	6	217	5034230	789210	4202334	1521446
5km	90%	20000	6	187	2922335	459783	2441682	1280665
5km	90%	20000	6	200	4263418	526422	3705179	1512286
5km	90%	20000	6	273	3365438	479448	2857023	1455047
5km	90%	20000	6	203	4715890	594844	4080131	1637340
5km	90%	20000	6	245	4910818	602386	4264421	1655014
5km	90%	20000	6	209	3779687	505215	3231949	1306877
5km	90%	20000	6	183	3156040	437409	2688152	1286070
5km	90%	20000	6	196	4469786	625676	3797552	1528064
5km	90%	20000	6	182	2871816	399108	2442823	1212280
5km	90%	20000	6	220	4679701	605149	4037858	1687957
5km	90%	20000	6	318	5112906	636223	4430577	1892714
5km	90%	20000	6	185	3746963	497531	3195181	1289498
5km	90%	20000	6	250	4659229	545602	4052088	1712045
5km	90%	20000	6	251	3510786	493974	2985341	1452155
5km	90%	20000	6	238	6266485	867951	5343348	1999361
5km	90%	20000	6	291	2769803	355717	2387073	1220434
5km	90%	20000	6	231	4288195	615320	3638973	1498734
5km	90%	20000	6	177	3536856	526160	2979562	1300591
5km	90%	20000	6	192	4547111	653899	3836933	1464425
5km	90%	20000	6	202	4203661	533421	3646320	1602459
5km	90%	20000	6	174	4157741	583102	3521770	1555847
5km	90%	20000	6	167	3630551	505033	3095340	1277250
5km	90%	20000	6	203	2871686	394812	2432541	1341317
5km	90%	20000	6	169	3571029	509427	3028612	1177840
5km	90%	20000	6	198	1816965	217604	1588068	968193
5km	90%	20000	6	277	4495156	513653	3936538	1787629
5km	90%	20000	6	286	3311496	444544	2831202	1203996
5km	90%	20000	6	269	3989669	464226	3501273	1551056
5km	90%	20000	6	258	4486521	613365	3829144	1596467
5km	90%	20000	6	202	4262461	545306	3669346	1564206
5km	90%	20000	6	229	5784109	749844	4983867	1928641
5km	90%	20000	6	217	2714857	366590	2323630	1446005
5km	90%	20000	6	215	2854616	375003	2445605	1187180
5km	90%	20000	6	206	3524241	537735	2956804	1625804
5km	90%	20000	6	249	3843921	549462	3268574	1301169
5km	90%	20000	6	231	4011176	534826	3452659	1597561
5km	90%	20000	6	216	3062405	454077	2567469	1212698
5km	90%	20000	6	247	4324755	561617	3710532	1617684
5km	90%	20000	6	216	3546221	455181	3051040	1255911
5km	90%	20000	6	203	3097614	380088	2687469	1409907
5km	90%	20000	6	200	4167394	592261	3512021	1541347
5km	90%	20000	6	157	2731660	362915	2342937	1153159
5km	90%	20000	6	193	2707944	315832	2368906	1207590
5km	90%	20000	6	159	2700351	364208	2310859	1151862
5km	90%	20000	6	151	3492232	500314	2962064	1242110
5km	90%	20000	6	179	3861553	570091	3225614	1420196
5km	90%	20000	6	150	3713440	555339	3132551	1177654
5km	90%	20000	6	207	5423160	777754	4569246	1688392
5km	90%	20000	6	165	4358378	660725	3673658	1491877
5km	90%	20000	6	178	4201310	589442	3557137	1371091
5km	90%	20000	6	218	3911809	633841	3244433	1454272
5km	90%	20000	6	191	3319568	486899	2789974	1265964
5km	90%	20000	6	200	4026944	530675	3470629	1546415
5km	90%	20000	6	200	4520610	674190	3779222	1528866
5km	90%	20000	6	226	3540757	516484	2991786	1447542
5km	90%	20000	6	207	3850319	514548	3307895	1478759
5km	90%	20000	6	228	4789828	729581	3988306	1664842
5km	90%	20000	6	217	5339410	678526	4621881	1951845
5km	90%	20000	6	276	5111033	716108	4361944	1537711
5km	90%	20000	6	311	3007947	395160	2586006	1303142
5km	90%	20000	6	165	3190377	433862	2723581	1276248
5km	90%	20000	6	203	4571086	701132	3837078	1583925
5km	90%	20000	6	212	3817360	520183	3262797	1522067
5km	90%	20000	6	208	4340436	602907	3705006	1697348
5km	90%	20000	6	221	3889359	477674	3364782	1519556
5km	90%	20000	6	332	5131982	677145	4421182	1896131
5km	90%	20000	6	280	4674792	670325	3949831	1726874
5km	90%	20000	6	231	3959261	598858	3332518	1612321
5km	90%	20000	6	335	3833717	477407	3320394	1532763
5km	90%	20000	6	287	3250684	406216	2815634	1347696
5km	90%	20000	6	223	4520714	658425	3820811	1519212
5km	90%	20000	6	201	4415591	631665	3734032	1653795
5km	90%	20000	6	258	4405443	587414	3729795	1742151
5km	90%	20000	6	172	4405865	658598	3691172	1287895
5km	90%	20000	6	183	3203597	465011	2700982	1474459
5km	90%	20000	6	159	3300642	440692	2843824	1324652
5km	90%	20000	6	204	3404297	418965	2933302	1445104
5km	90%	20000	6	194	3105029	430498	2644973	1349357
5km	90%	20000	6	179	4447077	640617	3786622	1445471
5km	90%	20000	6	211	3412529	473651	2902112	1335567
5km	90%	20000	6	218	4676195	635132	3992112	1419508
5km	90%	20000	6	222	2513934	303920	2197978	1206356
5km	90%	20000	6	211	3565185	472075	3057811	1489069
5km	90%	20000	6	195	4845354	592779	4199457	1851659
5km	90%	20000	6	197	4150521	566672	3527092	1339263
5km	90%	20000	6	202	3641066	513603	3107845	1088066
5km	90%	20000	6	194	3547784	502631	3015297	1539196
5km	90%	20000	6	181	3181118	419218	2734131	1348509
5km	90%	20000	6	299	5004236	699715	4253038	1759765
5km	90%	20000	6	248	3534393	483824	3005015	1633069
5km	90%	20000	6	189	4667326	636039	3996686	1520251
5km	90%	20000	6	217	3449468	493989	2925274	1242422
5km	90%	20000	6	176	3027544	410902	2591708	1342737
5km	90%	20000	6	234	4652034	617253	3996287	2006998
5km	90%	20000	6	457	3447767	451863	2952480	1536699
5km	90%	20000	6	163	3284639	480119	2773026	1304309
5km	90%	20000	6	191	4309108	641413	3612704	1533423
5km	90%	20000	6	343	5656617	762951	4828848	1929210
5km	90%	20000	6	254	4416472	520875	3852658	1706823
5km	90%	20000	6	208	2969494	431446	2512644	1268776
5km	90%	20000	6	209	4199676	626312	3527261	1397873
5km	90%	20000	6	197	3340930	444583	2866480	1361790
5km	90%	20000	6	282	3506072	514140	2964507	1395666
5km	90%	20000	6	157	4466080	597299	3824846	1422414
5km	90%	20000	6	254	4349520	546461	3767367	1757283
5km	90%	20000	6	234	5320768	777336	4502849	1703596
5km	90%	20000	6	226	3267631	413610	2809025	1570660
5km	90%	20000	6	199	4115591	508875	3577563	1577713
5km	90%	20000	6	233	3789674	454908	3301226	1588251
5km	90%	20000	6	253	4149473	447437	3650052	1831589
5km	90%	20000	6	166	3491064	558296	2911685	1156892
5km	90%	20000	6	344	4815163	645744	4128159	1651570
5km	90%	20000	6	186	3564333	506784	3031310	1322684
5km	90%	20000	6	178	5691512	836799	4779477	1874672
5km	90%	20000	6	192	4164206	579905	3549529	1432337
5km	90%	20000	6	295	5201408	690568	4448179	1895216
5km	90%	20000	6	260	3383573	410882	2946636	1588466
5km	90%	20000	6	159	3835189	504564	3300963	1341069
5km	90%	20000	6	242	4846966	683936	4099342	1894243
5km	90%	20000	6	190	3715128	521003	3157292	1507944
5km	90%	20000	6	184	3576429	441316	3112235	1485106
5km	90%	20000	6	182	3640661	525511	3075937	1385713
5km	90%	20000	6	207	4742692	652712	4038029	1781428
5km	90%	20000	6	237	3009641	368356	2620341	1339791
5km	90%	20000	6	185	3099168	467759	2581455	1234367
5km	90%	20000	6	262	3263801	421409	2792378	1315335
5km	90%	20000	6	228	3686844	466574	3187283	1466799
5km	90%	20000	6	212	3813393	560939	3212153	1560170
5km	90%	20000	6	181	3587491	472216	3070088	1551524
5km	90%	20000	6	205	4491780	626851	3838044	1411076
5km	90%	20000	6	156	2524046	390559	2094478	1009682
5km	90%	20000	6	322	3570395	348580	3187113	1750115
5km	90%	20000	6	239	4671211	663437	3958563	1763312
5km	90%	20000	6	222	2630531	380832	2222854	1116170
5km	90%	20000	6	221	5068791	637897	4379074	1807009
5km	90%	20000	6	220	4062858	544664	3466668	1472255
5km	90%	20000	6	195	2756147	348670	2394103	1386728
5km	90%	20000	6	211	4445857	649994	3739030	1721660
5km	90%	20000	6	256	4099311	414063	3660061	1655242
5km	90%	20000	6	260	5259364	671643	4548660	1781756
5km	90%	20000	6	222	4382706	592745	3753676	1410322
5km	90%	20000	6	178	3706865	493234	3182048	1377290
5km	90%	20000	6	178	3175518	444800	2677211	1248273
5km	90%	20000	6	275	3594635	493581	3071920	1505920
5km	90%	20000	6	215	3835827	564216	3238438	1358323
5km	90%	20000	6	277	3789520	503803	3265121	1563104
5km	90%	20000	6	180	4298106	615737	3649192	1450793
5km	90%	20000	6	169	3370647	477673	2865061	1188117
5km	90%	20000	6	302	3496009	512843	2948183	1304199
5km	90%	20000	6	230	2022093	251716	1755119	1097022
5km	90%	20000	6	179	3363302	455990	2870352	1214295
5km	90%	20000	6	245	4691797	538851	4092298	1782046
5km	90%	20000	6	179	3089565	409964	2654961	1201212
5km	90%	20000	6	256	3099338	418618	2644894	1511725
5km	90%	20000	6	202	4872675	696677	4129694	1669262
5km	90%	20000	6	230	5129728	698370	4366483	1912287
5km	90%	20000	6	267	4409617	623982	3745331	1420420
5km	90%	20000	6	199	3607654	534957	3046160	1274399
5km	90%	20000	6	268	3507102	436748	3044998	1476512
5km	90%	20000	6	245	4348174	551347	3763503	1659536
5km	90%	20000	6	209	3765828	435796	3296090	1688145
5km	90%	20000	6	190	4295979	657769	3596536	1586240
5km	90%	20000	6	222	3338665	429607	2891341	1307350
5km	90%	20000	6	175	3096498	399917	2661275	1219177
5km	90%	20000	6	179	3883724	522532	3322935	1529707
5km	90%	20000	6	196	4466202	577795	3840724	1436067
5km	90%	20000	6	171	2904995	421242	2450577	1183938
5km	90%	20000	6	218	5156093	735014	4376801	1715622
5km	90%	20000	6	219	4632858	677733	3909298	1666269
5km	90%	20000	6	245	4597488	552636	4017494	1594125
5km	90%	20000	6	259	4078032	498291	3548975	1539397
5km	90%	20000	6	153	3204691	437107	2743628	1242984
5km	90%	20000	6	204	3222604	471794	2713482	1152758
5km	90%	20000	6	229	4400921	585230	3780683	1579439
5km	90%	20000	6	199	3069066	425128	2628996	1193043
5km	90%	20000	6	206	3989769	587830	3372625	1560176
5km	90%	20000	6	219	5527824	822332	4624787	2022978
5km	90%	20000	6	176	3430801	523373	2867012	1238060
5km	90%	20000	6	225	4106443	574471	3474588	1528538
5km	90%	20000	6	170	4800873	764592	3983854	1677652
5km	90%	20000	6	210	3502716	487072	2968815	1555908
5km	90%	20000	6	165	3670921	521110	3104455	1332435
5km	90%	20000	6	182	3883878	561643	3294465	1397593
5km	90%	20000	6	251	3838691	540407	3252196	1524044
5km	90%	20000	6	188	3484286	485187	2956457	1395106
5km	90%	20000	6	301	5035886	544445	4442678	1872952
5km	90%	20000	6	186	4053248	590276	3425897	1432002
5km	90%	20000	6	171	3053751	432955	2607011	1253700
5km	90%	20000	6	215	3699856	462876	3202957	1617907
5km	90%	20000	6	198	2995484	331275	2646213	1356515
5km	90%	20000	6	186	2456882	362055	2066330	1124376
5km	90%	20000	6	283	3811288	514383	3272878	1585696
5km	90%	20000	6	177	3018103	433100	2567943	1058477
5km	90%	20000	6	196	3409077	497557	2864469	1346005
5km	90%	20000	6	167	3707201	493340	3179678	1319736
5km	90%	20000	6	195	4401454	602186	3772027	1544894
5km	90%	20000	6	225	3904939	559143	3311984	1573245
5km	90%	20000	6	202	4193221	654459	3465900	1573249
5km	90%	20000	6	167	2979412	440301	2514730	1238207
5km	90%	20000	6	175	4622714	640637	3925875	1401105
5km	90%	20000	6	232	3629178	453365	3145607	1388217
5km	90%	20000	6	209	2807738	428654	2350629	1273153
5km	90%	20000	6	163	3759979	553867	3167273	1300937
5km	90%	20000	6	196	4511441	624017	3838103	1679590
5km	90%	20000	6	223	2756109	349864	2370610	1479732
5km	90%	20000	6	185	2907414	394113	2485788	1162456
5km	90%	20000	6	226	4230303	649123	3512594	1492807
5km	90%	20000	6	217	3623497	467517	3118091	1500670
5km	90%	20000	6	204	3862373	565433	3260964	1386597
5km	90%	20000	6	218	5882047	784830	5050876	2040456
5km	90%	20000	6	215	4390800	643975	3704702	1524397
5km	90%	20000	6	208	3898378	557554	3312798	1545444
5km	90%	20000	6	213	4178560	609489	3539855	1483384
5km	90%	20000	6	199	3838900	537187	3268600	1339322
5km	90%	20000	6	216	4368556	605205	3722949	1532443
5km	90%	20000	6	209	3115438	443385	2646519	1392941
5km	90%	20000	6	243	3652319	478156	3151762	1339073
5km	90%	20000	6	218	3778908	431599	3299646	1435252
5km	90%	20000	6	260	4411536	609827	3754708	1508985
5km	90%	20000	6	166	3977992	567753	3385516	1270731
5km	90%	20000	6	220	3480720	532718	2908505	1258893
5km	90%	20000	6	186	3679700	514599	3137752	1527204
5km	90%	20000	6	178	4746672	559509	4147014	1533404
5km	90%	20000	6	215	4520535	661504	3805270	1667321
5km	90%	20000	6	173	3836105	561452	3236122	1499958
5km	90%	20000	6	214	5205053	727881	4443079	1887701
5km	90%	20000	6	181	5520659	820523	4644227	1699554
5km	90%	20000	6	187	4431679	664008	3734043	1567082
5km	90%	20000	6	172	3584805	491793	3050898	1336715
5km	90%	20000	6	303	3324149	474696	2809769	1316632
5km	90%	20000	6	262	4674044	600060	4047199	1699128
5km	90%	20000	6	216	3611284	513164	3065058	1389585
5km	90%	20000	6	200	3092788	449965	2600926	1348746
5km	90%	20000	6	184	4475608	568021	3848553	1594856
5km	90%	20000	6	164	3088693	382931	2689651	1240270
5km	90%	20000	6	206	3415940	482783	2900582	1539053
5km	90%	20000	6	205	4146209	525415	3565397	1385912
5km	90%	20000	6	217	3236385	409123	2799991	1325543
5km	90%	20000	6	168	3137402	430413	2678136	1280346
5km	90%	20000	6	176	4757238	659848	4060562	1575818
5km	90%	20000	6	270	4801748	646595	4108670	1764444
5km	90%	20000	6	189	2849733	397548	2428794	1203543
5km	90%	20000	6	221	3319062	440879	2859513	1451678
5km	90%	20000	6	241	3976186	559736	3388439	1363374
5km	90%	20000	6	259	2840856	404480	2414088	1077306
5km	90%	20000	6	288	3322271	444808	2850640	1432182
5km	90%	20000	6	302	4845547	635271	4176686	1651697
5km	90%	20000	6	264	5492233	705716	4747307	1744243
5km	90%	20000	6	230	4330678	642106	3649356	1662300
5km	90%	20000	6	255	4927617	635904	4250021	1612094
5km	90%	20000	6	242	3954484	577676	3353988	1432216
5km	90%	20000	6	205	4869397	715646	4120690	1514359
5km	90%	20000	6	179	3290039	440098	2802069	1313697
5km	90%	20000	6	182	3661951	488762	3151030	1612393
5km	90%	20000	6	154	4607070	648403	3900337	1326301
5km	90%	20000	6	200	3763966	546976	3186988	1355299
5km	90%	20000	6	194	4748117	667865	4031375	1582178
5km	90%	20000	6	263	3382228	479156	2859077	1380348
5km	90%	20000	6	298	4598881	589596	3968237	1859164
5km	90%	20000	6	161	3768159	524450	3211391	1289076
5km	90%	20000	6	208	3089292	416396	2655641	1363331
5km	90%	20000	6	214	3455775	533243	2893774	1309689
5km	90%	20000	6	189	3421167	489136	2891677	1227318
5km	90%	20000	6	192	2255028	282505	1959378	1200074
5km	90%	20000	6	169	3157538	437659	2692819	1231590
5km	90%	20000	6	243	6040563	753461	5225568	2033891
5km	90%	20000	6	265	3617309	571705	3022245	1444580
5km	90%	20000	6	174	3709366	558397	3117770	1479236
5km	90%	20000	6	182	3196698	485259	2683923	1246420
5km	90%	20000	6	189	3582714	465848	3075535	1422339
5km	90%	20000	6	265	3536496	506072	2996675	1438680
5km	90%	20000	6	205	4503118	642047	3808625	1470077
5km	90%	20000	6	175	3299205	486998	2782300	1341188
5km	90%	20000	6	218	3952975	522726	3371467	1361272
5km	90%	20000	6	185	4096397	546621	3509347	1362558
5km	90%	20000	6	205	5746528	768821	4943911	1881614
5km	90%	20000	6	213	3514634	485914	3004562	1292898
5km	90%	20000	6	204	5184315	759956	4373880	1843515
5km	90%	20000	6	202	3159597	416209	2710137	1406088
5km	90%	20000	6	234	2995873	356057	2610307	1315762
5km	90%	20000	6	150	2863225	440966	2395080	1025712
5km	90%	20000	6	221	6095299	825705	5221393	2111541
5km	90%	20000	6	158	4009597	603267	3383025	1335072
5km	90%	20000	6	215	4209509	516033	3655567	1800849
5km	90%	20000	6	194	3461294	476398	2960857	1259182
5km	90%	20000	6	186	3979878	545486	3386104	1392679
5km	90%	20000	6	198	3639805	523395	3084949	1508511
5km	90%	20000	6	208	3438413	442185	2970673	1349520
5km	90%	20000	6	182	3171455	410362	2732243	1191642
5km	90%	20000	6	274	3976405	434862	3507636	1774200
5km	90%	20000	6	245	3612769	446819	3140323	1389150
5km	90%	20000	6	316	3633131	552123	3031309	1582464
5km	90%	20000	6	237	3771827	464022	3280923	1532925
5km	90%	20000	6	185	3655060	536721	3083836	1295923
5km	90%	20000	6	184	4939305	591469	4294402	1669538
5km	90%	20000	6	191	3469293	512585	2891551	1200249
5km	90%	20000	6	232	4061453	516744	3497460	1545300
5km	90%	20000	6	196	4612178	659905	3925921	1580622
5km	90%	20000	6	254	3382981	489993	2853829	1274324
5km	90%	20000	6	275	4021628	603497	3376696	1416519
5km	90%	20000	6	166	4011499	607446	3339273	1375112
5km	90%	20000	6	175	3608227	442976	3118308	1466310
5km	90%	20000	6	228	4833521	692470	4091257	1855039
5km	90%	20000	6	235	3995681	588449	3371352	1491694
5km	90%	20000	6	218	3077371	399059	2659111	1199000
5km	90%	20000	6	182	5420975	680695	4688198	1529892
5km	90%	20000	6	243	5140561	731885	4353756	1799816
5km	90%	20000	6	231	4376328	587421	3749886	1742233
5km	90%	20000	6	241	5299706	715058	4525789	1674676
5km	90%	20000	6	183	3611412	488077	3103298	1486486
5km	90%	20000	6	244	3537187	536780	2972899	1168379
5km	90%	20000	6	253	4439282	612801	3790905	1702606
5km	90%	20000	6	223	5066802	736041	4238370	1678124
5km	90%	20000	6	176	3355217	435597	2891219	1494284
5km	90%	20000	6	309	3938713	534372	3349719	1504286
5km	90%	20000	6	213	3813181	526017	3258409	1382247
5km	90%	20000	6	338	3554740	459664	3068569	1404713
5km	90%	20000	6	242	4585100	576457	3972557	1660444
5km	90%	20000	6	165	3488138	491540	2957417	1324761
5km	90%	20000	6	180	3887631	583232	3261951	1295049
5km	90%	20000	6	208	4056425	482768	3545481	1682936
5km	90%	20000	6	258	3004364	368467	2614130	1555011
5km	90%	20000	6	213	4467329	498078	3934647	1428287
5km	90%	20000	6	188	3225093	409250	2796282	1297875
5km	90%	20000	6	178	3098309	458935	2621001	1094219
5km	90%	20000	6	230	4033226	585084	3391456	1608686
5km	90%	20000	6	221	4628650	651287	3947330	1471338
5km	90%	20000	6	244	4011695	581428	3389172	1439104
5km	90%	20000	6	290	5455895	737880	4670206	1965853
5km	90%	20000	6	241	3333747	479141	2826794	1490985
5km	90%	20000	6	174	4189818	582916	3566007	1525273
5km	90%	20000	6	178	5448469	770570	4627659	1687152
5km	90%	20000	6	209	4844287	721571	4070301	1644460
5km	90%	20000	6	233	4215744	548767	3621993	1677712
5km	90%	20000	6	210	2816855	363336	2430756	1176301
5km	90%	20000	6	176	3872605	517890	3311718	1462371
5km	90%	20000	6	232	3845802	477315	3340451	1456071
5km	90%	20000	6	205	3107029	446871	2620604	1214792
5km	90%	20000	6	190	2897224	332171	2551983	1406269
5km	90%	20000	6	209	4104458	564695	3508942	1585330
5km	90%	20000	6	232	3818268	558364	3224628	1553708
5km	90%	20000	6	196	3476179	527111	2905889	1360119
5km	90%	20000	6	178	4129656	457395	3634361	1582488
5km	90%	20000	6	211	5139132	756598	4342053	1536624
5km	90%	20000	6	188	3541896	473253	3031214	1398833
5km	90%	20000	6	189	3946408	591124	3303182	1486181
5km	90%	20000	6	211	3639538	433109	3171994	1680875
5km	90%	20000	6	207	2737246	344323	2378318	1222981
5km	90%	20000	6	240	4342205	707522	3605818	1625741
5km	90%	20000	6	169	2981019	364646	2591243	1165573
5km	90%	20000	6	253	3885271	536791	3307776	1692712
5km	90%	20000	6	165	3918852	534324	3344419	1256832
5km	90%	20000	6	203	4530283	657865	3805149	1499881
5km	90%	20000	6	226	3754922	495079	3223326	1374086
5km	90%	20000	6	237	2932475	394040	2487544	1262656
5km	90%	20000	6	224	2850121	323972	2510266	1350299
5km	90%	20000	6	291	3065422	449564	2577667	1310835
5km	90%	20000	6	221	3105793	356831	2715228	1408593
5km	90%	20000	6	196	4316335	575776	3687067	1452856
5km	90%	20000	6	257	4920322	600427	4277694	1736940
5km	90%	20000	6	207	3726023	560550	3121161	1580531
5km	90%	20000	6	206	2576461	354490	2202151	1196156
5km	90%	20000	6	221	3626968	520760	3057123	1500039
5km	90%	20000	6	212	4455297	636778	3767293	1741189
5km	90%	20000	6	239	5336403	644476	4622915	1942365
5km	90%	20000	6	203	4242285	621802	3579724	1389728
5km	90%	20000	6	219	5790819	776202	4940338	1860103
5km	90%	20000	6	279	3665712	531943	3092940	1654306
5km	90%	20000	6	241	3936653	507850	3392294	1624085
5km	90%	20000	6	197	3425111	525744	2869800	1358947
5km	90%	20000	6	243	3995782	542896	3423930	1445924
5km	90%	20000	6	230	4881431	672333	4154398	1663106
5km	90%	20000	6	198	3086349	462359	2580002	1244108
5km	90%	20000	6	222	5109803	681869	4363326	1785677
5km	90%	20000	6	194	4188011	597488	3540779	1190698
5km	90%	20000	6	206	3255534	444548	2781872	1310240
5km	90%	20000	6	234	4311361	518986	3761204	1532069
5km	90%	20000	6	229	4828589	614390	4169780	1670740
5km	90%	20000	6	222	4695744	638901	4014664	1714643
5km	90%	20000	6	220	4540142	535017	3960086	1679002
5km	90%	20000	6	186	3426724	489645	2900940	1452811
5km	90%	20000	6	251	4126717	405691	3693293	1805988
5km	90%	20000	6	177	3115866	367358	2718095	1341110
5km	90%	20000	6	234	3884204	507645	3348808	1526266
5km	90%	20000	6	187	2751764	400410	2323032	1125300
5km	90%	20000	6	247	3235676	402459	2801593	1261296
5km	90%	20000	6	219	4217556	535298	3650326	1609626
5km	90%	20000	6	259	4858082	648086	4179347	1818433
5km	90%	20000	6	184	2909082	385989	2492281	1192846
5km	90%	20000	6	282	5615453	767000	4812058	1781844
5km	90%	20000	6	204	4255330	437549	3748493	1495646
5km	90%	20000	6	241	2867650	371952	2474068	1291223
5km	90%	20000	6	187	3891614	490610	3341584	1434223
5km	90%	20000	6	181	5197513	761510	4390831	1724778
5km	90%	20000	6	204	3637445	526714	3086078	1477423
5km	90%	20000	6	194	6031689	807585	5171316	1830680
5km	90%	20000	6	228	4481186	545548	3875048	1627773
5km	90%	20000	6	235	5426174	773954	4581267	1855130
5km	90%	20000	6	234	4917586	609222	4269600	1700964
5km	90%	20000	6	203	3390222	452803	2898494	1600774
5km	90%	20000	6	187	4400790	685339	3653107	1555317
5km	90%	20000	6	231	3106554	438036	2619651	1324894
5km	90%	20000	6	176	4598956	595659	3972225	1687472
5km	90%	20000	6	180	3556707	490901	3037474	1362737
5km	90%	20000	6	293	4086906	476225	3578737	1547569
5km	90%	20000	6	173	4184356	602152	3523527	1470255
5km	90%	20000	6	199	3704877	531050	3146682	1241602
5km	90%	20000	6	254	4270870	501624	3722182	1607456
5km	90%	20000	6	314	4085157	600037	3444948	1698029
5km	90%	20000	6	199	4292210	603374	3638834	1643949
5km	90%	20000	6	316	4704467	580820	4081920	1789786
5km	90%	20000	6	179	3631555	512762	3077275	1296679
5km	90%	20000	6	248	3446977	496629	2923145	1226522
5km	90%	20000	6	178	4409738	623696	3724109	1318707
5km	90%	20000	6	163	3912972	585753	3289682	1532701
5km	90%	20000	6	235	4730202	603664	4058611	1644744
5km	90%	20000	6	279	4429615	652760	3726582	1589606
5km	90%	20000	6	189	2257439	320068	1915058	1286206
5km	90%	20000	6	256	4760948	690912	4017609	1798800
5km	90%	20000	6	244	3630899	600988	3000112	1508033
5km	90%	20000	6	188	3481231	537834	2876982	1367526
5km	90%	20000	6	272	3684877	465037	3180014	1533288
5km	90%	20000	6	221	3631569	523112	3060167	1560100
5km	90%	20000	6	233	3970054	568349	3366786	1346312
[truncated: 1 more rows]
