# Supplementary material for: Quantifying the Value of Perfect Information in Emergency Vaccination Campaigns
Source: PLoS Comput Biol. 2017 Feb 16;13(2):e1005318. doi: 10.1371/journal.pcbi.1005318 (PMC5312803; doi:10.1371/journal.pcbi.1005318)
Supplement: S1 Data — (ZIP) [file pcbi.1005318.s013.zip › Data/5km vaccination/data22.txt]

vacc_radius	efficacy	capacity	delay	outbreak_duration	livestock_culled	cattle_culled	sheep_culled	vaccinations
5km	90%	35000	2	250	2231197	226568	1982352	1324533
5km	90%	35000	2	298	2988742	301618	2672165	1536621
5km	90%	35000	2	193	2342447	267365	2062252	1206941
5km	90%	35000	2	155	2842194	319842	2489649	1490713
5km	90%	35000	2	193	2816687	307127	2492295	1708467
5km	90%	35000	2	249	2560553	280473	2247009	1522381
5km	90%	35000	2	228	2934546	328810	2577963	1632425
5km	90%	35000	2	164	1815275	231438	1569201	1115783
5km	90%	35000	2	181	2168826	254629	1892792	1574322
5km	90%	35000	2	217	3704743	336679	3345927	1966635
5km	90%	35000	2	180	3270543	342729	2884753	1858138
5km	90%	35000	2	295	2680462	292872	2368746	1610470
5km	90%	35000	2	316	2660415	305465	2317334	1712946
5km	90%	35000	2	229	2439434	266186	2161709	1544295
5km	90%	35000	2	230	2871421	311727	2535019	1470239
5km	90%	35000	2	184	2747861	286173	2437007	1426287
5km	90%	35000	2	158	2018902	217815	1784535	1147753
5km	90%	35000	2	180	2277000	268015	1988017	1265479
5km	90%	35000	2	190	2425685	263690	2138765	1256310
5km	90%	35000	2	177	3052704	312711	2717397	1697123
5km	90%	35000	2	263	2229914	243790	1962531	1364588
5km	90%	35000	2	208	2067767	253999	1796526	1427999
5km	90%	35000	2	149	1461098	177265	1274447	974233
5km	90%	35000	2	195	2468311	283378	2164328	1341293
5km	90%	35000	2	151	2527698	251253	2254468	1364076
5km	90%	35000	2	176	1559533	188434	1348852	1173571
5km	90%	35000	2	297	2981639	319079	2633551	1479970
5km	90%	35000	2	180	2878181	305181	2544978	1573177
5km	90%	35000	2	243	2127740	197567	1920249	1238991
5km	90%	35000	2	222	2766134	314453	2426754	1623133
5km	90%	35000	2	222	2107212	234527	1853766	1349837
5km	90%	35000	2	201	2300153	266174	2016064	1283972
5km	90%	35000	2	202	3308216	349213	2926373	1839921
5km	90%	35000	2	199	3013137	320967	2666571	1477625
5km	90%	35000	2	181	3235970	336481	2855817	1656372
5km	90%	35000	2	308	2862567	307865	2525321	1564070
5km	90%	35000	2	252	3325435	291994	2999748	1856944
5km	90%	35000	2	233	2408518	272385	2116492	1460570
5km	90%	35000	2	235	3022820	300639	2687355	1532582
5km	90%	35000	2	195	2826135	287234	2507170	1626081
5km	90%	35000	2	241	3338462	360846	2912569	1750855
5km	90%	35000	2	197	2017961	218660	1774203	1359033
5km	90%	35000	2	321	3023193	313058	2681647	1697489
5km	90%	35000	2	257	2171713	269645	1870732	1597089
5km	90%	35000	2	175	2240854	236537	1984849	1265584
5km	90%	35000	2	189	3091971	335762	2733856	1617447
5km	90%	35000	2	212	3039196	312891	2702525	1713863
5km	90%	35000	2	204	3295515	331758	2921481	1623723
5km	90%	35000	2	221	2579113	306369	2241823	1722211
5km	90%	35000	2	238	3200829	322996	2848880	1748251
5km	90%	35000	2	225	2630873	277417	2332158	1715372
5km	90%	35000	2	202	2291526	253118	2024286	1383528
5km	90%	35000	2	202	2329362	259986	2046138	1430304
5km	90%	35000	2	227	3762275	370588	3368072	2021578
5km	90%	35000	2	139	2455113	269372	2162048	1284776
5km	90%	35000	2	202	2707028	289673	2396403	1680241
5km	90%	35000	2	194	2943588	283355	2625287	1533727
5km	90%	35000	2	252	2761868	301697	2415708	1661057
5km	90%	35000	2	261	2299522	254411	2019618	1406977
5km	90%	35000	2	177	2290726	247566	2021628	1399184
5km	90%	35000	2	191	2358158	261159	2073694	1360752
5km	90%	35000	2	220	2968828	273585	2672481	1592124
5km	90%	35000	2	163	2384236	272783	2098495	1269455
5km	90%	35000	2	280	2609079	229216	2358318	1578621
5km	90%	35000	2	261	2453786	256181	2177523	1492790
5km	90%	35000	2	202	2305668	259838	2019589	1298787
5km	90%	35000	2	296	3627160	356321	3236596	2030730
5km	90%	35000	2	222	2365688	244042	2102284	1246372
5km	90%	35000	2	258	1939147	228748	1696803	1277315
5km	90%	35000	2	165	1952342	234081	1695765	1311905
5km	90%	35000	2	188	2135103	231270	1884721	1272460
5km	90%	35000	2	157	2373339	257244	2088671	1416012
5km	90%	35000	2	222	2123652	263005	1843685	1485821
5km	90%	35000	2	250	2931015	292244	2614629	1747444
5km	90%	35000	2	267	2960486	278650	2662413	1751679
5km	90%	35000	2	213	2178893	233714	1926899	1464962
5km	90%	35000	2	265	2320384	270602	2027337	1391951
5km	90%	35000	2	195	3521979	310586	3154303	1863446
5km	90%	35000	2	208	2410972	307559	2065919	1599485
5km	90%	35000	2	231	2895320	245463	2630225	1592087
5km	90%	35000	2	262	3003895	321833	2649697	1830717
5km	90%	35000	2	311	3920672	335898	3556396	2078151
5km	90%	35000	2	160	2197119	264440	1914465	1361610
5km	90%	35000	2	239	2485157	261713	2205886	1303916
5km	90%	35000	2	307	2002170	250369	1737770	1423521
5km	90%	35000	2	201	2459990	260135	2175297	1424778
5km	90%	35000	2	173	2699218	259484	2389056	1653977
5km	90%	35000	2	159	2582235	287533	2276738	1455998
5km	90%	35000	2	343	2725924	295850	2406529	1493181
5km	90%	35000	2	210	3418476	331303	3048801	1805972
5km	90%	35000	2	140	2253829	248088	1989361	1206690
5km	90%	35000	2	179	1818175	205187	1576794	1341237
5km	90%	35000	2	250	2561619	290540	2250364	1481724
5km	90%	35000	2	226	3018089	300976	2688777	1650763
5km	90%	35000	2	184	2804435	294721	2478235	1476776
5km	90%	35000	2	183	2651800	251738	2385156	1657628
5km	90%	35000	2	165	3114423	329789	2743216	1834260
5km	90%	35000	2	172	2420970	298890	2085549	1504131
5km	90%	35000	2	198	2767213	295489	2440203	1481720
5km	90%	35000	2	210	2453636	276972	2157236	1374000
5km	90%	35000	2	240	1972463	218623	1742794	1295179
5km	90%	35000	2	199	2819342	327763	2467994	1448792
5km	90%	35000	2	247	2839117	269944	2541432	1464040
5km	90%	35000	2	163	2475937	273853	2185148	1319559
5km	90%	35000	2	180	2388970	286018	2089929	1458209
5km	90%	35000	2	198	2746320	238593	2484961	1384716
5km	90%	35000	2	230	3404954	328501	3039535	1728129
5km	90%	35000	2	244	2977461	340730	2604609	1847979
5km	90%	35000	2	184	2820046	312988	2465145	1756040
5km	90%	35000	2	225	2876008	292454	2557392	1602401
5km	90%	35000	2	286	2682611	277034	2374288	1491712
5km	90%	35000	2	211	2851403	281946	2536037	1687152
5km	90%	35000	2	230	2709268	264222	2419119	1410462
5km	90%	35000	2	250	2512627	244629	2256069	1508877
5km	90%	35000	2	177	3058906	343041	2693767	1645799
5km	90%	35000	2	232	3095656	303970	2768063	1752781
5km	90%	35000	2	236	2127783	255065	1840842	1250541
5km	90%	35000	2	234	2808556	319426	2462656	1641130
5km	90%	35000	2	204	1720584	205244	1488000	1167518
5km	90%	35000	2	231	3375800	323092	3024456	1810847
5km	90%	35000	2	269	2999162	298514	2671395	1819309
5km	90%	35000	2	251	2830240	289744	2511453	1731464
5km	90%	35000	2	200	1965542	221725	1717850	1194732
5km	90%	35000	2	231	3895935	359310	3482865	1954454
5km	90%	35000	2	191	1869739	208834	1617040	1261871
5km	90%	35000	2	153	2236288	257200	1969008	1219742
5km	90%	35000	2	205	2227102	232987	1973021	1479373
5km	90%	35000	2	198	2968298	296536	2654204	1652793
5km	90%	35000	2	162	2503411	283602	2200163	1458130
5km	90%	35000	2	188	2959478	327497	2610243	1639231
5km	90%	35000	2	239	2603841	277375	2312328	1422293
5km	90%	35000	2	247	3671948	342913	3296134	2104887
5km	90%	35000	2	504	3671074	319864	3328254	1939827
5km	90%	35000	2	169	1942002	250591	1678510	1177077
5km	90%	35000	2	376	2697097	277875	2387947	1780322
5km	90%	35000	2	160	2085750	241399	1831588	1326910
5km	90%	35000	2	248	2007233	243578	1736124	1166012
5km	90%	35000	2	187	2659475	286505	2349825	1523902
5km	90%	35000	2	228	2723626	295364	2398987	1492219
5km	90%	35000	2	270	2624010	272435	2324696	1668271
5km	90%	35000	2	265	3862580	374209	3454136	2078239
5km	90%	35000	2	260	3121719	293683	2793501	1929969
5km	90%	35000	2	180	2138800	250538	1875595	1214012
5km	90%	35000	2	196	2521380	281956	2216849	1596560
5km	90%	35000	2	195	2692466	290321	2372942	1536057
5km	90%	35000	2	212	2601734	270980	2314480	1528803
5km	90%	35000	2	236	2094354	245172	1819680	1485863
5km	90%	35000	2	183	2033793	226862	1768439	1318013
5km	90%	35000	2	279	2559269	277143	2266212	1530774
5km	90%	35000	2	197	3110706	321290	2771233	1586128
5km	90%	35000	2	228	2665982	276905	2368081	1387136
5km	90%	35000	2	203	2768732	297854	2448000	1661514
5km	90%	35000	2	189	2351713	252485	2076664	1370256
5km	90%	35000	2	196	2450815	265106	2164133	1439245
5km	90%	35000	2	225	2570543	272535	2269791	1562472
5km	90%	35000	2	203	1967895	230820	1727561	1229203
5km	90%	35000	2	134	2072636	244527	1805159	1405244
5km	90%	35000	2	293	2063466	216646	1828015	1211528
5km	90%	35000	2	175	2438863	257689	2155139	1359354
5km	90%	35000	2	187	1885200	239763	1631306	1240673
5km	90%	35000	2	191	2906973	329887	2551939	1672667
5km	90%	35000	2	215	2734049	275508	2433501	1529264
5km	90%	35000	2	174	2542603	299933	2221639	1369540
5km	90%	35000	2	194	2754050	302032	2412808	1632319
5km	90%	35000	2	367	2906086	311715	2553136	1568777
5km	90%	35000	2	189	2960578	325263	2604119	1653577
5km	90%	35000	2	235	2617365	282876	2308722	1614358
5km	90%	35000	2	361	3360099	300598	3038451	1765223
5km	90%	35000	2	194	1919937	215472	1687857	1234037
5km	90%	35000	2	239	1763139	220653	1524539	1342207
5km	90%	35000	2	286	2776882	272278	2485078	1470071
5km	90%	35000	2	243	2520422	260507	2237201	1415546
5km	90%	35000	2	281	2830265	290318	2520477	1647181
5km	90%	35000	2	219	2966591	338113	2569246	1811937
5km	90%	35000	2	198	2092852	232266	1852134	1375222
5km	90%	35000	2	224	3404895	293145	3091783	1792769
5km	90%	35000	2	197	2388221	284621	2068254	1405118
5km	90%	35000	2	231	3442781	350612	3059965	1917439
5km	90%	35000	2	169	2045708	251312	1771995	1411118
5km	90%	35000	2	198	2384604	243503	2126304	1285796
5km	90%	35000	2	269	3231710	287345	2907900	1871067
5km	90%	35000	2	215	3045079	327642	2688916	1465847
5km	90%	35000	2	323	2543814	268814	2259696	1378378
5km	90%	35000	2	246	2394830	237127	2139164	1353483
5km	90%	35000	2	199	2737490	272049	2454911	1389505
5km	90%	35000	2	232	2762191	315537	2425565	1660728
5km	90%	35000	2	199	2969820	310598	2636725	1422609
5km	90%	35000	2	386	2814538	296811	2470383	1884426
5km	90%	35000	2	226	2337607	263242	2063659	1432155
5km	90%	35000	2	165	1981522	235836	1724895	1294918
5km	90%	35000	2	200	3085894	314910	2722390	1718540
5km	90%	35000	2	160	2935357	308607	2587433	1693344
5km	90%	35000	2	187	3140538	313102	2773997	1803196
5km	90%	35000	2	189	3151672	296188	2817941	1865115
5km	90%	35000	2	206	2280400	276857	1983298	1393375
5km	90%	35000	2	253	2897700	292856	2584357	1709434
5km	90%	35000	2	186	2764068	303750	2440242	1504716
5km	90%	35000	2	224	2263756	244642	2003529	1247911
5km	90%	35000	2	254	2407723	249462	2120457	1457817
5km	90%	35000	2	199	3335356	349094	2952408	1607620
5km	90%	35000	2	319	2690587	304260	2360765	1570894
5km	90%	35000	2	210	3370409	371941	2963296	1700096
5km	90%	35000	2	303	2662540	290286	2347197	1518652
5km	90%	35000	2	163	2542715	293935	2228674	1490694
5km	90%	35000	2	170	2373005	241243	2106385	1546745
5km	90%	35000	2	146	2029724	229466	1788493	1109672
5km	90%	35000	2	255	3553664	326534	3197921	1903037
5km	90%	35000	2	197	2809298	283081	2496425	1587735
5km	90%	35000	2	252	2767479	291190	2452418	1741353
5km	90%	35000	2	220	2814916	306776	2481545	1749739
5km	90%	35000	2	173	2979196	322839	2632885	1589848
5km	90%	35000	2	154	1577827	212210	1328472	1003916
5km	90%	35000	2	192	2813621	314109	2484397	1469488
5km	90%	35000	2	261	2709882	249276	2445597	1518594
5km	90%	35000	2	234	3076723	331596	2717650	1772510
5km	90%	35000	2	255	3226919	316874	2876512	1768156
5km	90%	35000	2	298	2952242	262029	2660795	1632778
5km	90%	35000	2	166	2326810	272680	2039650	1548999
5km	90%	35000	2	239	2705237	322765	2366063	1756385
5km	90%	35000	2	257	2635505	283734	2329205	1602260
5km	90%	35000	2	235	2493731	255422	2215078	1389929
5km	90%	35000	2	246	3233325	292359	2920104	1624920
5km	90%	35000	2	228	2457891	279089	2155618	1369829
5km	90%	35000	2	223	2888828	282190	2585274	1627404
5km	90%	35000	2	211	2716826	289545	2405973	1385327
5km	90%	35000	2	146	2349414	265038	2060630	1312200
5km	90%	35000	2	213	2996771	334180	2640746	1767005
5km	90%	35000	2	147	2049389	230865	1794626	1195303
5km	90%	35000	2	184	2102267	243438	1846146	1305518
5km	90%	35000	2	262	2865621	256459	2577494	1605799
5km	90%	35000	2	209	3248934	303429	2914669	1756964
5km	90%	35000	2	170	2933026	308472	2596979	1735358
5km	90%	35000	2	210	2799819	317853	2454777	1917797
5km	90%	35000	2	252	2592920	252070	2319007	1520074
5km	90%	35000	2	248	2546030	262524	2249432	1362971
5km	90%	35000	2	147	2383146	270427	2070449	1306183
5km	90%	35000	2	194	2382903	257524	2107336	1483815
5km	90%	35000	2	267	2713461	281952	2402810	1645687
5km	90%	35000	2	260	2512929	266336	2228140	1439926
5km	90%	35000	2	325	2307479	257849	2024585	1493240
5km	90%	35000	2	192	2273386	260462	2000551	1207963
5km	90%	35000	2	219	2406017	273532	2114501	1580193
5km	90%	35000	2	455	3573471	312243	3220907	1902979
5km	90%	35000	2	173	2539186	289679	2233765	1380851
5km	90%	35000	2	250	2189169	228739	1941656	1364128
5km	90%	35000	2	181	2452701	249097	2190880	1380530
5km	90%	35000	2	331	2271387	230079	2022649	1292848
5km	90%	35000	2	395	3018982	311942	2686408	1584106
5km	90%	35000	2	188	2778459	272613	2468419	1658156
5km	90%	35000	2	176	2217120	251194	1939645	1397768
5km	90%	35000	2	162	2359293	248444	2091015	1146428
5km	90%	35000	2	202	1997338	220688	1751170	1305099
5km	90%	35000	2	190	1891434	212963	1660123	1180347
5km	90%	35000	2	178	2589168	287235	2268430	1517645
5km	90%	35000	2	218	2757681	301762	2433116	1599544
5km	90%	35000	2	318	2456949	246465	2179716	1457110
5km	90%	35000	2	236	3058893	319777	2715729	1485928
5km	90%	35000	2	259	4106434	379386	3673357	2296888
5km	90%	35000	2	265	2540397	292819	2231835	1373388
5km	90%	35000	2	348	1929107	187831	1714776	1303800
5km	90%	35000	2	173	1985089	228624	1735637	1140619
5km	90%	35000	2	175	2443846	259978	2166179	1229582
5km	90%	35000	2	199	2509347	263419	2221237	1459103
5km	90%	35000	2	355	4119965	351488	3744567	2062187
5km	90%	35000	2	215	2103113	242645	1837965	1325596
5km	90%	35000	2	271	2524866	273585	2236263	1396882
5km	90%	35000	2	245	2861751	299230	2536332	1590363
5km	90%	35000	2	265	3170287	331182	2815268	1572011
5km	90%	35000	2	256	3420770	368593	3013271	1634671
5km	90%	35000	2	361	2537394	279044	2240080	1361499
5km	90%	35000	2	298	3317483	345761	2944959	1794348
5km	90%	35000	2	228	2594118	281921	2288102	1566950
5km	90%	35000	2	193	3017301	310801	2672421	1625059
5km	90%	35000	2	183	1630662	199480	1396388	1306061
5km	90%	35000	2	230	3058735	315506	2715467	1785710
5km	90%	35000	2	174	2867561	296395	2547303	1482551
5km	90%	35000	2	212	2664599	291533	2333928	1593464
5km	90%	35000	2	183	2548380	285489	2242689	1335420
5km	90%	35000	2	226	2657668	277489	2345660	1536652
5km	90%	35000	2	231	2359265	241092	2082646	1498747
5km	90%	35000	2	200	2556054	275854	2255040	1421264
5km	90%	35000	2	278	2947869	321533	2603768	1584950
5km	90%	35000	2	170	2489848	274538	2190052	1502636
5km	90%	35000	2	191	2095985	222389	1848579	1321250
5km	90%	35000	2	233	2349620	257421	2077275	1451718
5km	90%	35000	2	163	2085007	238825	1831768	1324926
5km	90%	35000	2	198	2980335	310838	2651349	1515847
5km	90%	35000	2	158	1808143	202826	1587583	1081246
5km	90%	35000	2	204	2336047	254682	2056902	1510101
5km	90%	35000	2	202	3091239	317064	2740037	1621252
5km	90%	35000	2	246	2558141	284300	2250611	1521910
5km	90%	35000	2	172	2663742	309906	2330195	1323657
5km	90%	35000	2	244	3224101	322555	2877723	1689020
5km	90%	35000	2	296	2412403	288709	2104338	1563580
5km	90%	35000	2	218	2927926	306040	2596570	1528288
5km	90%	35000	2	274	3228525	356898	2829482	1864791
5km	90%	35000	2	272	2818231	326596	2474881	1613185
5km	90%	35000	2	191	2744545	323572	2377334	1433503
5km	90%	35000	2	210	2774382	257176	2503742	1429974
5km	90%	35000	2	218	2294358	296956	1979766	1354440
5km	90%	35000	2	231	3081416	319034	2740214	1706293
5km	90%	35000	2	190	1970060	193512	1749337	1148212
5km	90%	35000	2	334	3129852	367768	2739512	1609568
5km	90%	35000	2	232	3155788	317419	2766330	1561703
5km	90%	35000	2	246	3262108	321601	2910498	1692614
5km	90%	35000	2	243	2356610	258103	2080754	1473542
5km	90%	35000	2	402	2281688	246524	2019432	1296807
5km	90%	35000	2	353	2917120	296162	2593914	1828897
5km	90%	35000	2	193	3281605	316840	2935277	1684367
5km	90%	35000	2	233	2399609	294002	2085099	1525475
5km	90%	35000	2	228	3153112	283547	2851642	1620794
5km	90%	35000	2	166	2640184	278758	2320594	1287021
5km	90%	35000	2	243	2568451	271560	2281801	1434086
5km	90%	35000	2	186	2620480	269354	2327894	1454870
5km	90%	35000	2	168	2166381	268622	1869974	1354460
5km	90%	35000	2	223	3600370	362633	3209954	1831334
5km	90%	35000	2	195	3103352	331139	2730835	1707681
5km	90%	35000	2	191	3275750	330945	2913207	1665178
5km	90%	35000	2	181	3044307	377516	2649524	1623029
5km	90%	35000	2	204	2778829	304490	2444103	1626778
5km	90%	35000	2	191	3080317	319493	2719487	1774758
5km	90%	35000	2	184	2020920	242868	1760525	1212781
5km	90%	35000	2	276	2473211	264419	2186972	1416731
5km	90%	35000	2	183	1824164	213359	1600836	1249427
5km	90%	35000	2	205	2669959	289443	2361057	1446771
5km	90%	35000	2	191	2604618	317526	2261439	1626418
5km	90%	35000	2	149	2657398	278037	2350723	1397691
5km	90%	35000	2	197	3150666	285700	2829145	1753002
5km	90%	35000	2	143	2088445	224818	1844553	1172599
5km	90%	35000	2	170	2631490	298225	2307680	1537825
5km	90%	35000	2	297	3059333	299541	2741240	1633887
5km	90%	35000	2	157	2100540	240721	1836251	1268838
5km	90%	35000	2	197	2257712	249738	1988406	1333754
5km	90%	35000	2	208	2436050	274334	2123185	1374464
5km	90%	35000	2	301	2799182	267460	2517681	1555234
5km	90%	35000	2	256	2885422	323288	2529142	1470390
5km	90%	35000	2	299	2625663	276806	2310154	1596635
5km	90%	35000	2	230	2242919	230341	1991826	1362980
5km	90%	35000	2	158	2790915	292799	2477939	1418968
5km	90%	35000	2	181	1895377	204871	1676319	1145077
5km	90%	35000	2	170	2318541	271009	2035142	1332990
5km	90%	35000	2	307	2773902	301796	2441078	1636886
5km	90%	35000	2	309	3729080	355372	3351311	1929873
5km	90%	35000	2	193	2848379	291728	2526039	1410387
5km	90%	35000	2	260	3407822	362220	3022729	1900472
5km	90%	35000	2	192	2714072	295785	2385449	1582991
5km	90%	35000	2	158	2146081	244156	1882495	1266517
5km	90%	35000	2	365	2491985	285031	2172279	1466436
5km	90%	35000	2	260	2333974	233141	2073130	1501324
5km	90%	35000	2	186	2064452	221396	1831129	1246644
5km	90%	35000	2	180	2284914	279971	1990827	1408818
5km	90%	35000	2	224	2437860	293429	2121466	1417697
5km	90%	35000	2	207	2665865	292299	2352376	1408695
5km	90%	35000	2	205	2866213	312800	2530675	1473692
5km	90%	35000	2	233	3184032	289210	2874153	1728212
5km	90%	35000	2	246	3437653	344639	3068185	1925127
5km	90%	35000	2	235	2275369	249436	2002290	1390295
5km	90%	35000	2	194	3114508	305704	2786373	1441966
5km	90%	35000	2	193	2533084	277533	2226263	1494646
5km	90%	35000	2	181	2812435	315720	2475498	1724600
5km	90%	35000	2	265	3094084	330163	2737941	1623581
5km	90%	35000	2	232	2396209	246562	2133830	1428374
5km	90%	35000	2	183	2849355	295102	2521346	1630513
5km	90%	35000	2	194	2266945	276796	1972396	1242758
5km	90%	35000	2	170	1972312	219402	1730570	1400280
5km	90%	35000	2	191	1975502	214538	1738817	1506908
5km	90%	35000	2	257	2723584	293936	2410319	1425576
5km	90%	35000	2	257	2458490	251897	2175052	1484052
5km	90%	35000	2	175	2206772	241857	1943139	1288758
5km	90%	35000	2	219	2700026	280254	2389352	1418908
5km	90%	35000	2	199	2295782	243832	2020116	1296603
5km	90%	35000	2	183	2422997	253593	2149625	1337420
5km	90%	35000	2	257	2422694	250431	2147019	1436954
5km	90%	35000	2	202	3049928	313751	2686774	1672970
5km	90%	35000	2	182	2399701	270952	2097998	1360283
5km	90%	35000	2	251	2555656	283247	2241376	1362725
5km	90%	35000	2	214	3353567	352783	2974508	1732396
5km	90%	35000	2	231	2893157	313163	2561412	1855442
5km	90%	35000	2	197	2365239	258317	2077178	1491087
5km	90%	35000	2	231	2486598	270494	2187567	1450271
5km	90%	35000	2	256	3421516	354290	3037681	1746694
5km	90%	35000	2	160	2583238	305483	2245637	1686960
5km	90%	35000	2	203	2704888	255438	2391414	1656066
5km	90%	35000	2	235	3451938	315408	3119481	1968982
5km	90%	35000	2	233	2919550	307172	2594555	1626661
5km	90%	35000	2	215	2215424	228935	1968066	1251588
5km	90%	35000	2	208	2468650	275733	2170527	1464470
5km	90%	35000	2	161	2760250	289460	2442318	1514260
5km	90%	35000	2	247	3804739	366350	3407012	1936997
5km	90%	35000	2	151	2482890	296376	2167570	1596048
5km	90%	35000	2	189	2033860	220309	1799690	1279258
5km	90%	35000	2	201	3290109	319381	2932062	1757266
5km	90%	35000	2	204	3639446	342063	3272848	1904469
5km	90%	35000	2	212	3112375	268262	2828198	1381727
5km	90%	35000	2	240	2526160	283874	2218892	1457830
5km	90%	35000	2	300	2378781	275803	2083192	1498574
5km	90%	35000	2	221	4280448	389474	3856062	2050707
5km	90%	35000	2	222	2212806	257492	1940939	1469993
5km	90%	35000	2	187	2425197	265936	2140152	1472714
5km	90%	35000	2	242	2704608	294503	2379969	1541778
5km	90%	35000	2	216	2368797	251799	2082990	1394956
5km	90%	35000	2	187	3028522	305252	2698088	1525335
5km	90%	35000	2	180	1985191	240802	1723553	1251795
5km	90%	35000	2	252	2545777	278615	2248816	1480425
5km	90%	35000	2	209	2837068	305307	2508595	1720310
5km	90%	35000	2	200	2934614	292165	2610713	1628999
5km	90%	35000	2	209	2348061	259545	2071272	1338199
5km	90%	35000	2	238	2809175	272865	2507988	1665353
5km	90%	35000	2	215	2978570	312205	2641084	1731244
5km	90%	35000	2	212	3597548	395347	3164054	1911320
5km	90%	35000	2	244	2313852	213707	2077500	1217348
5km	90%	35000	2	245	3470435	332999	3116720	1722392
5km	90%	35000	2	200	2538542	284263	2234113	1628062
5km	90%	35000	2	279	1711357	198649	1498323	1184852
5km	90%	35000	2	182	2117699	257998	1844196	1572093
5km	90%	35000	2	187	2795605	299958	2453784	1549397
5km	90%	35000	2	217	2273231	245665	2007243	1316225
5km	90%	35000	2	466	2414966	241654	2155029	1593743
5km	90%	35000	2	249	2094126	219792	1827008	1303561
5km	90%	35000	2	224	3540172	313908	3197123	1820210
5km	90%	35000	2	212	2465945	292524	2151346	1623918
5km	90%	35000	2	190	2854106	320991	2510238	1765939
5km	90%	35000	2	217	3359977	347209	2972111	1797589
5km	90%	35000	2	309	2674366	295136	2312535	1528846
5km	90%	35000	2	237	2752663	268039	2464897	1531470
5km	90%	35000	2	208	1924851	217607	1659338	1410437
5km	90%	35000	2	184	2609482	304934	2274492	1496793
5km	90%	35000	2	210	3077680	318360	2741734	1535434
5km	90%	35000	2	158	2650958	308805	2322159	1436507
5km	90%	35000	2	227	2238504	237927	1987841	1343826
5km	90%	35000	2	180	2565311	269869	2275364	1442157
5km	90%	35000	2	178	2359750	265163	2071222	1239237
5km	90%	35000	2	326	3014805	335385	2647709	1992417
5km	90%	35000	2	183	2761536	296025	2441701	1594816
5km	90%	35000	2	227	3199475	326821	2853018	1655333
5km	90%	35000	2	192	2735708	284465	2422285	1488167
5km	90%	35000	2	373	2633334	258847	2323053	1729074
5km	90%	35000	2	167	2387817	248230	2110909	1485552
5km	90%	35000	2	183	3327238	349211	2933390	1893642
5km	90%	35000	2	256	2985601	294955	2658420	1760145
5km	90%	35000	2	285	2943407	274718	2642479	1601825
5km	90%	35000	2	188	2410485	273776	2119378	1444242
5km	90%	35000	2	193	3195949	296379	2855872	1797836
5km	90%	35000	2	206	2651459	272038	2359197	1472499
5km	90%	35000	2	201	3141411	334909	2770026	1712087
5km	90%	35000	2	211	2173384	226015	1919875	1295106
5km	90%	35000	2	199	2777454	293737	2460201	1700557
5km	90%	35000	2	242	3796391	362478	3411744	2110165
5km	90%	35000	2	244	3587876	309226	3234297	2108623
5km	90%	35000	2	197	2633440	299773	2295852	1598288
5km	90%	35000	2	192	2189257	266983	1904412	1334563
5km	90%	35000	2	282	3392869	323636	3037907	1963289
5km	90%	35000	2	204	2376161	276356	2082449	1319098
5km	90%	35000	2	220	2585074	273342	2290035	1506538
5km	90%	35000	2	149	3035766	297200	2706565	1635036
5km	90%	35000	2	207	3530806	370522	3130098	1655422
5km	90%	35000	2	196	2653197	269077	2350067	1585017
5km	90%	35000	2	199	2676377	313904	2339680	1285317
5km	90%	35000	2	157	2325324	282077	2033658	1300677
5km	90%	35000	2	227	3326171	396591	2888841	1923430
5km	90%	35000	2	243	2573459	281178	2262589	1510056
5km	90%	35000	2	210	3801639	349034	3426305	1896581
5km	90%	35000	2	264	2399424	283070	2090763	1515810
5km	90%	35000	2	168	2346055	234077	2090672	1390797
5km	90%	35000	2	285	1746793	217851	1514065	1235301
5km	90%	35000	2	245	2901347	304982	2566515	1614268
5km	90%	35000	2	216	3085295	316116	2751572	1763976
5km	90%	35000	2	214	2754297	296426	2429276	1730084
5km	90%	35000	2	228	2811797	294321	2501167	1518102
5km	90%	35000	2	184	2588858	272424	2294091	1376097
5km	90%	35000	2	190	2648702	269654	2357850	1592053
5km	90%	35000	2	201	3888666	392493	3471468	1891213
5km	90%	35000	2	212	2297704	234734	2039157	1521571
5km	90%	35000	2	234	2938488	296842	2599983	1686756
5km	90%	35000	2	194	2641783	242797	2372191	1379894
5km	90%	35000	2	165	2808105	318674	2470542	1523823
5km	90%	35000	2	258	3270517	316885	2932641	1797665
5km	90%	35000	2	238	2326383	265471	2039209	1330767
5km	90%	35000	2	256	2562788	278093	2261222	1493206
5km	90%	35000	2	201	2891591	290373	2576135	1497513
5km	90%	35000	2	143	2392357	272296	2095793	1326990
5km	90%	35000	2	259	2624039	299359	2297653	1653323
5km	90%	35000	2	186	2337767	277539	2031469	1441584
5km	90%	35000	2	245	2809208	300080	2472381	1505461
5km	90%	35000	2	160	2814900	313757	2477776	1818719
5km	90%	35000	2	279	3174961	324227	2819543	1713482
5km	90%	35000	2	161	1744624	200787	1527254	1208502
5km	90%	35000	2	215	2952487	318005	2608417	1560081
5km	90%	35000	2	266	2406611	267376	2115198	1754069
5km	90%	35000	2	224	2101534	252248	1841830	1328983
5km	90%	35000	2	261	2835240	320984	2496160	1629026
5km	90%	35000	2	182	2472994	292465	2153124	1498164
5km	90%	35000	2	219	2618188	253434	2319948	1558542
5km	90%	35000	2	153	2237779	252211	1966565	1295061
5km	90%	35000	2	226	3079940	314060	2734692	1642510
5km	90%	35000	2	249	2383565	250918	2105185	1334554
5km	90%	35000	2	173	1985116	217798	1748002	1250652
5km	90%	35000	2	202	2757346	256865	2454163	1474224
5km	90%	35000	2	205	2774270	271022	2478117	1504802
5km	90%	35000	2	224	2364404	260929	2084693	1387477
5km	90%	35000	2	208	2883834	314205	2536395	1871254
5km	90%	35000	2	195	2853238	283708	2544399	1642800
5km	90%	35000	2	255	2975778	260618	2681919	1700437
5km	90%	35000	2	207	2859887	327379	2501654	1657588
5km	90%	35000	2	250	2567143	296379	2254136	1449419
5km	90%	35000	2	230	2332791	262789	2046270	1469537
5km	90%	35000	2	220	2263757	230194	2006766	1290458
5km	90%	35000	2	205	2531121	272871	2240456	1602385
5km	90%	35000	2	268	2278349	239369	2012741	1380893
5km	90%	35000	2	179	1740263	199939	1517798	1159646
5km	90%	35000	2	277	2953048	284451	2634823	1649042
5km	90%	35000	2	255	3095568	321288	2727450	1829918
5km	90%	35000	2	265	2096749	236412	1850380	1277033
5km	90%	35000	2	244	2393998	270787	2090015	1657468
5km	90%	35000	2	128	1599661	203744	1384591	975488
5km	90%	35000	2	278	3677698	329106	3326103	1742043
5km	90%	35000	2	178	1658139	185886	1458375	1258626
5km	90%	35000	2	212	2207601	260459	1929434	1526549
5km	90%	35000	2	188	2511435	264461	2217592	1516005
5km	90%	35000	2	191	2613067	267710	2326822	1470841
5km	90%	35000	2	421	3236074	332094	2874810	1683807
5km	90%	35000	2	170	2810034	279410	2509235	1429893
5km	90%	35000	2	200	2460115	262066	2172989	1458108
5km	90%	35000	2	180	2472129	251351	2191217	1336701
5km	90%	35000	2	242	2317084	281481	2002323	1746630
5km	90%	35000	2	250	3538288	337386	3178735	1878395
5km	90%	35000	2	258	2636898	258752	2353900	1630679
5km	90%	35000	2	192	2357673	262003	2076459	1266540
5km	90%	35000	2	150	2881580	324668	2522864	1481587
5km	90%	35000	2	177	3294543	327554	2935376	1638326
5km	90%	35000	2	193	1933939	221031	1695696	1336895
5km	90%	35000	2	216	2627581	293383	2307471	1439179
5km	90%	35000	2	172	2363806	283466	2061151	1445905
5km	90%	35000	2	207	2390249	251523	2114219	1376530
5km	90%	35000	2	186	2238048	258764	1963437	1291140
5km	90%	35000	2	304	3252796	343341	2886579	1813227
5km	90%	35000	2	197	2476102	280455	2156938	1386011
5km	90%	35000	2	243	2442193	272566	2137003	1656080
5km	90%	35000	2	229	2755447	282530	2446747	1556087
5km	90%	35000	2	205	2754622	273116	2454823	1608073
5km	90%	35000	2	241	2770151	323070	2416554	1706262
5km	90%	35000	2	245	2993812	323774	2635818	1612891
5km	90%	35000	2	184	2348895	261347	2057165	1349082
5km	90%	35000	2	172	2595108	258789	2316138	1546393
5km	90%	35000	2	289	2420294	247625	2153095	1400561
5km	90%	35000	2	277	3290346	332033	2932993	1937434
5km	90%	35000	2	177	2813334	283497	2503119	1696920
5km	90%	35000	2	207	2687212	293463	2343906	1435639
5km	90%	35000	2	290	2347794	239117	2068457	1541623
5km	90%	35000	2	224	2319299	279412	2016642	1316826
5km	90%	35000	2	174	2809394	327848	2457860	1611330
5km	90%	35000	2	226	2848065	327073	2503543	1671739
5km	90%	35000	2	252	2752318	268900	2447341	1592976
5km	90%	35000	2	207	2720110	314331	2366454	1737749
5km	90%	35000	2	166	2873004	305429	2516877	1543762
5km	90%	35000	2	216	3057913	311355	2716561	1709892
5km	90%	35000	2	129	2389256	266484	2111988	1133146
5km	90%	35000	2	152	2327620	251663	2050882	1302052
5km	90%	35000	2	220	2651764	288774	2342688	1400105
5km	90%	35000	2	211	2158755	219796	1922821	1450262
5km	90%	35000	2	231	2704042	276330	2406048	1698802
5km	90%	35000	2	180	1892396	209658	1669553	1276460
5km	90%	35000	2	323	3226647	289669	2922492	1748552
5km	90%	35000	2	166	2819993	321199	2484113	1461704
5km	90%	35000	2	246	2752398	264727	2468890	1551634
5km	90%	35000	2	209	2310958	260515	2031452	1448406
5km	90%	35000	2	354	2922795	330416	2572409	1657508
5km	90%	35000	2	223	2497825	265356	2202178	1486494
5km	90%	35000	2	234	2725916	280567	2420829	1552393
5km	90%	35000	2	202	2981249	322647	2636935	1481597
5km	90%	35000	2	281	2627905	296749	2313342	1504117
5km	90%	35000	2	158	2584966	284674	2275532	1543883
5km	90%	35000	2	228	2896969	299847	2573473	1576863
5km	90%	35000	2	228	2622790	288219	2317965	1301640
5km	90%	35000	2	204	2120768	232114	1835808	1423034
5km	90%	35000	2	386	3142901	317941	2765861	1752185
5km	90%	35000	2	275	2605145	303042	2264884	1491217
5km	90%	35000	2	219	2752460	308300	2423089	1639800
5km	90%	35000	2	249	2905289	298255	2575174	1591275
5km	90%	35000	2	208	2803594	298255	2470281	1776560
5km	90%	35000	2	201	2366597	242137	2097205	1544925
5km	90%	35000	2	193	3113789	297741	2763760	1709862
5km	90%	35000	2	225	2608390	244750	2348659	1596808
5km	90%	35000	2	201	3181900	336133	2830825	1792553
5km	90%	35000	2	161	2412151	264067	2101826	1269157
5km	90%	35000	2	194	2598259	314427	2272458	1456291
5km	90%	35000	2	212	2945458	325505	2604815	1834712
5km	90%	35000	2	167	1800121	206707	1559991	1293694
5km	90%	35000	2	207	3130156	296698	2816468	1877717
5km	90%	35000	2	309	1954867	195162	1733805	1254492
5km	90%	35000	2	197	3049483	354022	2662766	1676693
5km	90%	35000	2	181	2589331	282101	2284047	1585596
5km	90%	35000	2	328	3598351	338317	3228669	1902394
5km	90%	35000	2	175	2515518	292642	2197267	1634394
5km	90%	35000	2	283	2852475	333368	2493762	1676237
5km	90%	35000	2	218	2867717	318699	2529295	1723160
5km	90%	35000	2	212	2642064	278339	2346611	1557092
5km	90%	35000	2	189	2595676	298755	2267920	1527905
5km	90%	35000	2	187	2581146	251965	2305901	1361528
5km	90%	35000	2	197	1302071	172647	1115562	1058429
5km	90%	35000	2	239	3815468	328256	3461559	1821660
5km	90%	35000	2	219	3209967	327375	2860985	1618068
5km	90%	35000	2	155	1931176	207850	1703677	1170229
5km	90%	35000	2	257	2252224	251953	1949296	1414545
5km	90%	35000	2	180	2437584	270137	2148642	1363857
5km	90%	35000	2	221	2786095	264974	2502223	1429401
5km	90%	35000	2	188	2052708	217403	1807802	1383608
5km	90%	35000	2	156	2417725	270420	2116283	1350769
5km	90%	35000	2	256	3813196	337615	3457314	1835439
5km	90%	35000	2	174	3190570	360646	2798706	1825994
5km	90%	35000	2	215	2669240	273630	2378201	1476353
5km	90%	35000	2	168	2349939	259530	2070765	1358065
5km	90%	35000	2	209	3074761	299689	2757720	1712862
5km	90%	35000	2	269	2603422	275776	2286272	1570793
5km	90%	35000	2	227	3055943	341983	2686863	1852964
5km	90%	35000	2	223	1928411	196356	1704534	1254658
5km	90%	35000	2	191	2238797	260078	1938874	1354663
5km	90%	35000	2	256	2896617	268585	2609479	1623227
5km	90%	35000	2	195	3088617	333812	2710393	1772439
5km	90%	35000	2	182	3167529	322797	2811446	1800285
5km	90%	35000	2	271	3007087	311718	2676613	1663349
5km	90%	35000	2	191	2878757	311420	2519786	1591363
5km	90%	35000	2	355	2777721	284627	2455343	1551984
5km	90%	35000	2	142	1901257	217093	1666203	1144495
5km	90%	35000	2	192	2026443	228420	1776011	1267584
5km	90%	35000	2	301	2299819	241276	2031587	1468391
5km	90%	35000	2	200	2862971	336273	2492842	1588178
5km	90%	35000	2	230	2023319	221245	1779812	1237634
5km	90%	35000	2	226	2807243	276479	2496279	1604029
5km	90%	35000	2	281	2975916	332710	2608422	1649414
5km	90%	35000	2	257	2574126	271103	2289061	1586327
5km	90%	35000	2	205	3525034	313014	3180122	1800476
5km	90%	35000	2	221	2268999	263509	1988974	1420878
5km	90%	35000	2	437	1784757	194972	1573141	1461205
5km	90%	35000	2	252	2769384	268508	2469504	1596406
5km	90%	35000	2	232	1890948	212651	1657220	1470262
5km	90%	35000	2	209	2423281	258149	2142030	1316303
5km	90%	35000	2	294	2957962	298928	2635921	1729183
5km	90%	35000	2	196	2445814	280680	2151502	1464377
5km	90%	35000	2	234	3141268	323375	2757579	1519419
5km	90%	35000	2	268	3010875	327336	2661537	1642561
5km	90%	35000	2	196	3334721	308439	2980340	1824543
5km	90%	35000	2	262	3082500	332199	2725192	1586732
5km	90%	35000	2	286	2529156	263981	2248507	1588059
5km	90%	35000	2	226	2731432	276431	2388068	1545935
5km	90%	35000	2	197	3199534	365615	2808180	1569951
5km	90%	35000	2	227	2974197	326630	2617492	1529424
5km	90%	35000	2	220	2780951	301678	2426002	1617364
5km	90%	35000	2	183	2318162	233384	2068395	1525395
5km	90%	35000	2	207	3100772	312403	2748665	1659414
5km	90%	35000	2	242	4027925	366661	3619123	2188611
5km	90%	35000	2	230	2475289	279576	2153965	1493465
5km	90%	35000	2	141	2528466	276921	2233925	1189770
5km	90%	35000	2	178	1651637	180377	1436426	916942
5km	90%	35000	2	276	2602526	297737	2282004	1512564
5km	90%	35000	2	169	2172937	228202	1925393	1349983
5km	90%	35000	2	262	3527278	371214	3131084	1738020
5km	90%	35000	2	290	2615629	283291	2311697	1433959
5km	90%	35000	2	232	2386420	260935	2105181	1473666
5km	90%	35000	2	184	1702372	224603	1452004	1188171
5km	90%	35000	2	268	3723709	371807	3327325	2008405
5km	90%	35000	2	203	2065672	247082	1807855	1260476
5km	90%	35000	2	337	2571840	249052	2295598	1757723
5km	90%	35000	2	212	2675686	228672	2431058	1440789
5km	90%	35000	2	251	2805497	302485	2471033	1596026
5km	90%	35000	2	191	2982194	297652	2666191	1725026
5km	90%	35000	2	175	3525024	325960	3165660	1814713
5km	90%	35000	2	239	2689667	284082	2384666	1382880
5km	90%	35000	2	260	2074407	277441	1786222	1432033
5km	90%	35000	2	270	2944237	286796	2642260	1480952
5km	90%	35000	2	205	3348422	258992	3054199	1699387
5km	90%	35000	2	189	2619087	291651	2307675	1790100
5km	90%	35000	2	242	3435911	311635	3094197	1694005
5km	90%	35000	2	210	2291609	255192	2018908	1309076
5km	90%	35000	2	265	2880598	319426	2523485	2269208
5km	90%	35000	2	227	2425161	255297	2132111	1353771
5km	90%	35000	2	337	2198714	269636	1908131	1493765
5km	90%	35000	2	289	2452972	256565	2160904	1548417
5km	90%	35000	2	253	3095268	335607	2720967	1932606
5km	90%	35000	2	235	2965310	302289	2630632	1649643
5km	90%	35000	2	173	2192391	248110	1923009	1487890
5km	90%	35000	2	201	2443454	266664	2148247	1626595
5km	90%	35000	2	220	2304472	222515	2056425	1482416
5km	90%	35000	2	192	3094774	320188	2750687	1760938
5km	90%	35000	2	264	3392303	319256	3039046	1816299
5km	90%	35000	2	203	1830115	191608	1623516	1301054
5km	90%	35000	2	202	2577758	237240	2319360	1490004
5km	90%	35000	2	356	2670362	265870	2383092	1692973
5km	90%	35000	2	282	2957944	295088	2630087	1812738
5km	90%	35000	2	230	2902642	270290	2618682	1757401
5km	90%	35000	2	224	2694213	275931	2395248	1357311
5km	90%	35000	2	310	3099077	364154	2704681	1731162
5km	90%	35000	2	261	2978336	301098	2612016	1757088
5km	90%	35000	2	218	2476049	274944	2178565	1492789
5km	90%	35000	2	159	1966658	216784	1718363	1179844
5km	90%	35000	2	247	2503150	245272	2238661	1646927
5km	90%	35000	2	183	2800567	273028	2504468	1420274
5km	90%	35000	2	263	3447895	334491	3082655	1722403
5km	90%	35000	2	169	2718110	303207	2393388	1438179
5km	90%	35000	2	169	2192398	235345	1934391	1280661
5km	90%	35000	2	228	2906275	270885	2618032	1464254
5km	90%	35000	2	234	2801472	296504	2475794	1579494
5km	90%	35000	2	173	1861111	222567	1617468	1326816
5km	90%	35000	2	205	3093180	320453	2755349	1685104
5km	90%	35000	2	196	2433736	249484	2155505	1328367
5km	90%	35000	2	205	2739066	277636	2444695	1566432
5km	90%	35000	2	268	2656979	264000	2368592	1485040
5km	90%	35000	2	184	2849256	290163	2514789	1627488
5km	90%	35000	2	201	2142918	264050	1867627	1370715
5km	90%	35000	2	203	3173761	294741	2851686	1732686
5km	90%	35000	2	224	2770757	310715	2413276	1723277
5km	90%	35000	2	265	2997197	325944	2654226	1627095
5km	90%	35000	2	196	1633954	186164	1430513	1144284
5km	90%	35000	2	276	2354505	247373	2088549	1399574
5km	90%	35000	2	206	2421809	227295	2171220	1476819
5km	90%	35000	2	172	2663561	306430	2340589	1245822
5km	90%	35000	2	201	2709859	289740	2389463	1607143
5km	90%	35000	2	169	2409353	277753	2110163	1283773
5km	90%	35000	2	169	1597758	160530	1414375	1085272
5km	90%	35000	2	308	3485826	314408	3147465	1828479
5km	90%	35000	2	198	3419001	344197	3048917	1840539
5km	90%	35000	2	323	2599521	282012	2283481	1562040
5km	90%	35000	2	184	2662346	279079	2359525	1518970
5km	90%	35000	2	275	2838505	284151	2526361	1734380
5km	90%	35000	2	338	3104648	332098	2755517	1810229
5km	90%	35000	2	165	2262408	258327	1977726	1286124
5km	90%	35000	2	188	2783760	272384	2484097	1551472
5km	90%	35000	2	138	1832511	208482	1601554	1139784
5km	90%	35000	2	213	1978201	240877	1691892	1054249
5km	90%	35000	2	294	3678427	346226	3297773	1977067
5km	90%	35000	2	236	2867972	318783	2503325	1712515
5km	90%	35000	2	175	2736534	308927	2410361	1666123
5km	90%	35000	2	172	2877988	288042	2552152	1563506
5km	90%	35000	2	175	2498418	238018	2235068	1410807
5km	90%	35000	2	307	2144767	241871	1886379	1276271
5km	90%	35000	2	158	2786481	275051	2487020	1372521
5km	90%	35000	2	276	2567204	248053	2300632	1600187
5km	90%	35000	2	267	3103381	321464	2750072	1664174
5km	90%	35000	2	155	2292003	238936	2025348	1437919
5km	90%	35000	2	197	2736453	285122	2416505	1506176
5km	90%	35000	2	233	2152392	234814	1908731	1214253
5km	90%	35000	2	217	3425174	345959	3057015	1692155
5km	90%	35000	2	205	2960855	314047	2632785	1627789
5km	90%	35000	2	206	2230110	244367	1966511	1308597
5km	90%	35000	2	248	2413255	259591	2125697	1547445
5km	90%	35000	2	156	2621162	302696	2300547	1549027
5km	90%	35000	2	257	2858347	301739	2528326	1619434
5km	90%	35000	2	212	2705671	274599	2407092	1619688
5km	90%	35000	2	145	3062768	337985	2695910	1593066
5km	90%	35000	2	163	2454620	246822	2190827	1439024
5km	90%	35000	2	161	2801142	304175	2476805	1526854
5km	90%	35000	2	183	2386894	254864	2090604	1535222
5km	90%	35000	2	230	2352361	265586	2069866	1445406
5km	90%	35000	2	232	2988653	272228	2701403	1753884
5km	90%	35000	2	186	2535171	244890	2252401	1549296
5km	90%	35000	2	158	2105153	231204	1858412	1137207
5km	90%	35000	2	250	2267347	238413	2001676	1352692
5km	90%	35000	2	223	2467591	271412	2177338	1453663
5km	90%	35000	2	181	2049829	248378	1775747	1369743
5km	90%	35000	2	227	3226329	314565	2887197	1895113
5km	90%	35000	2	138	2500424	291250	2155509	1362795
5km	90%	35000	2	239	2787263	286213	2470611	1648942
5km	90%	35000	2	184	2639829	279675	2325016	1454895
5km	90%	35000	2	257	2711312	302249	2381684	1507170
5km	90%	35000	2	259	2509599	268401	2222334	1321894
5km	90%	35000	2	321	3017045	315298	2677281	1570234
5km	90%	35000	2	212	3700964	347159	3319530	1721647
5km	90%	35000	2	251	2504706	273853	2214740	1429161
5km	90%	35000	2	193	2380990	265165	2089223	1466608
5km	90%	35000	2	278	2313382	243931	2054703	1350039
5km	90%	35000	2	219	2828190	315011	2467744	1526545
5km	90%	35000	2	230	2596872	255440	2310199	1415080
5km	90%	35000	2	163	2166159	251900	1894256	1261723
5km	90%	35000	2	183	3101661	336810	2739451	1611643
5km	90%	35000	2	228	2616806	280861	2299593	1489340
5km	90%	35000	2	213	2394347	285552	2088135	1476362
5km	90%	35000	2	205	3516548	315998	3180906	1774568
5km	90%	35000	2	189	2997759	296501	2655163	1636142
5km	90%	35000	2	204	1978056	208564	1750934	1173948
5km	90%	35000	2	205	2285618	252111	2012092	1421607
5km	90%	35000	2	259	3265406	305108	2926969	1845920
5km	90%	35000	2	180	2832687	334620	2459682	1552075
5km	90%	35000	2	182	1930832	211250	1700481	1261203
5km	90%	35000	2	147	2380129	231445	2096882	1426029
5km	90%	35000	2	278	2775277	292982	2444330	1593537
5km	90%	35000	2	221	2854198	280707	2525534	1469123
5km	90%	35000	2	243	2643300	263866	2343446	1584471
5km	90%	35000	2	198	3002599	328211	2644980	1690611
5km	90%	35000	2	220	2429727	266005	2139648	1395397
5km	90%	35000	2	172	2556048	295904	2240370	1377898
5km	90%	35000	2	278	1819224	231139	1547076	1304924
5km	90%	35000	2	234	2508699	259242	2230587	1550092
5km	90%	35000	2	180	2410574	270576	2125100	1509705
5km	90%	35000	2	168	2185195	235543	1926912	1278537
5km	90%	35000	2	277	2072786	231355	1816849	1481066
5km	90%	35000	2	184	1972763	224761	1721580	1225059
5km	90%	35000	2	290	3686994	360102	3289538	1812912
5km	90%	35000	2	212	2481359	304195	2154917	1625531
5km	90%	35000	2	194	2270661	250094	1980641	1408733
5km	90%	35000	2	153	2678629	293384	2363408	1300534
5km	90%	35000	2	174	2281151	246419	2000371	1282053
5km	90%	35000	2	209	2391559	265656	2100180	1366149
5km	90%	35000	2	278	2599448	291251	2294056	1395655
5km	90%	35000	2	301	2311119	243406	2044273	1529140
5km	90%	35000	2	208	2727070	312704	2393388	1451333
5km	90%	35000	2	168	2920757	335116	2562729	1514030
5km	90%	35000	2	267	2714122	286413	2397175	1635141
5km	90%	35000	2	185	2505259	282659	2207071	1277322
5km	90%	35000	2	235	3136559	299039	2812587	1617815
5km	90%	35000	2	221	2327079	266466	2028505	1404687
5km	90%	35000	2	181	3078978	332768	2722716	1655437
5km	90%	35000	2	213	2769905	263031	2491778	1727157
5km	90%	35000	2	221	2214222	237801	1939069	1452288
5km	90%	35000	2	232	3310520	334688	2952505	1656149
5km	90%	35000	2	198	2704613	301580	2373178	1742908
5km	90%	35000	2	180	3205462	336099	2843630	1701626
5km	90%	35000	2	175	1964945	199507	1755588	1176106
5km	90%	35000	2	281	3337244	347582	2965878	1859397
5km	90%	35000	2	236	1793669	189572	1596811	1137514
5km	90%	35000	2	171	2990290	305568	2639896	1571000
5km	90%	35000	2	235	2738904	277399	2439492	1812194
5km	90%	35000	2	318	1983615	205020	1762217	1260944
5km	90%	35000	2	176	2235910	286220	1919615	1404682
5km	90%	35000	2	272	2944981	276701	2635629	1640843
5km	90%	35000	2	241	2246321	270529	1951216	1411043
5km	90%	35000	2	160	1959590	235677	1713265	1311724
5km	90%	35000	2	145	2419825	269439	2120324	1446510
5km	90%	35000	2	224	2593789	277663	2299465	1591616
5km	90%	35000	2	254	2326068	231340	2074541	1423366
5km	90%	35000	2	173	1589366	182571	1400405	1049793
5km	90%	35000	2	252	2290350	258286	1996717	1363315
5km	90%	35000	2	169	2625088	282460	2320808	1480569
5km	90%	35000	2	198	2581754	286636	2268929	1666098
5km	90%	35000	2	176	2886463	284443	2579694	1663853
5km	90%	35000	2	186	2358606	272377	2068517	1441373
5km	90%	35000	2	209	3224515	307983	2886555	1685102
5km	90%	35000	2	162	2526840	265955	2241485	1405663
5km	90%	35000	2	198	2729623	264050	2426873	1472035
5km	90%	35000	2	203	2588241	298493	2261975	1580965
5km	90%	35000	2	198	2617721	268942	2333106	1488548
5km	90%	35000	2	215	2890961	294169	2578264	1604702
5km	90%	35000	2	194	2820579	320586	2481093	1623415
5km	90%	35000	2	270	2344538	288587	2034383	1453462
5km	90%	35000	2	212	3214224	378080	2811156	1819570
5km	90%	35000	2	196	2783597	302371	2454704	1378495
5km	90%	35000	2	221	3470154	357266	3081020	1640368
5km	90%	35000	2	193	2891008	308387	2564402	1581117
5km	90%	35000	2	287	2316456	248386	2045246	1444430
5km	90%	35000	2	240	3041975	308158	2707996	1496999
5km	90%	35000	2	275	1732113	192647	1529960	1291157
5km	90%	35000	2	234	2659301	286349	2338768	1558991
5km	90%	35000	2	206	2425640	267746	2136662	1451694
5km	90%	35000	2	178	2601650	264267	2319973	1464980
5km	90%	35000	2	225	3560580	331814	3194115	1696266
5km	90%	35000	2	240	3727385	361566	3328543	2031983
5km	90%	35000	2	270	2754644	297327	2436201	1529157
5km	90%	35000	2	215	3130219	324830	2775069	1617696
5km	90%	35000	2	201	2872513	322385	2526051	1707464
5km	90%	35000	2	214	2510138	283661	2200009	1462482
5km	90%	35000	2	245	1998204	220240	1762587	1185489
5km	90%	35000	2	204	2376099	265146	2079974	1299554
5km	90%	35000	2	185	2609450	292373	2291008	1637278
5km	90%	35000	2	261	2924485	310939	2574122	1491872
5km	90%	35000	2	210	1988956	231206	1743380	1205521
5km	90%	35000	2	192	2371022	248733	2092513	1343284
5km	90%	35000	2	164	2107251	251466	1833111	1311326
5km	90%	35000	2	301	3126703	317437	2772104	1748197
5km	90%	35000	2	187	2498969	244724	2239628	1367458
5km	90%	35000	2	269	2236681	229278	1978596	1538227
5km	90%	35000	2	168	2933190	266065	2653826	1527061
5km	90%	35000	2	214	2691636	282251	2374836	1672743
5km	90%	35000	2	275	2928016	299855	2606058	1799778
5km	90%	35000	2	158	2137189	219637	1904309	1145300
5km	90%	35000	2	168	3108997	309160	2767770	1776711
5km	90%	35000	2	206	2464339	291393	2158819	1512457
5km	90%	35000	2	206	1882032	217261	1640348	1324902
5km	90%	35000	2	199	3049063	267483	2749236	1741358
5km	90%	35000	2	233	3028475	363875	2626972	1906704
5km	90%	35000	2	227	3185398	285550	2873017	1722357
5km	90%	35000	2	270	2390977	278339	2096738	1355012
5km	90%	35000	2	214	2774429	292128	2448940	1410179
5km	90%	35000	2	327	3001513	323647	2658832	1508603
5km	90%	35000	2	165	3052532	316038	2700159	1501896
5km	90%	35000	2	240	2010135	224556	1752258	1257835
5km	90%	35000	2	228	3288187	307705	2953196	1663663
5km	90%	35000	2	187	2658236	268411	2375242	1478994
5km	90%	35000	2	335	3077762	289375	2747435	1873037
5km	90%	35000	2	176	3756145	393392	3329208	1888268
5km	90%	35000	2	206	1799780	203490	1583217	1208536
5km	90%	35000	2	224	3603818	336576	3225719	1977851
5km	90%	35000	2	230	2787309	323033	2447165	1653033
5km	90%	35000	2	201	3168494	310785	2839837	1616239
5km	90%	35000	2	296	3445369	317655	3104075	1576683
5km	90%	35000	2	276	2759621	275973	2461863	1733521
5km	90%	35000	2	215	2478876	282131	2174437	1256588
5km	90%	35000	2	156	1766338	235354	1511820	1144709
5km	90%	35000	2	198	1874535	210812	1640665	1313610
5km	90%	35000	2	264	3054245	277750	2753161	1670374
5km	90%	35000	2	186	3887003	387546	3464806	1840633
5km	90%	35000	2	190	2265671	245031	1998856	1426453
5km	90%	35000	2	225	2768605	311520	2421103	1561544
5km	90%	35000	2	241	2634178	266163	2352987	1517770
5km	90%	35000	2	188	2739750	282276	2437376	1566746
5km	90%	35000	2	212	2094772	231804	1838673	1367304
5km	90%	35000	2	268	2654091	260689	2361411	1782072
5km	90%	35000	2	177	2836598	325370	2479164	1627346
5km	90%	35000	2	211	2703621	298128	2365236	1421537
5km	90%	35000	2	224	2419067	247703	2146794	1425237
5km	90%	35000	2	188	2207185	258092	1930078	1239031
5km	90%	35000	2	194	2384044	278305	2081971	1404642
5km	90%	35000	2	240	1594680	193498	1379291	1088292
5km	90%	35000	2	162	2026731	220515	1792760	1155136
5km	90%	35000	2	186	2680723	284103	2368472	1635571
5km	90%	35000	2	222	3576614	382342	3169354	2003741
5km	90%	35000	2	199	2561718	280238	2246062	1414343
5km	90%	35000	2	154	2494319	275143	2182249	1352102
5km	90%	35000	2	199	3045877	297776	2721357	1732113
5km	90%	35000	2	217	2835810	299210	2514327	1742599
5km	90%	35000	2	183	3026706	303948	2698262	1492535
5km	90%	35000	2	198	2545444	277812	2242808	1476459
5km	90%	35000	2	204	2570231	264247	2280086	1483797
5km	90%	35000	2	194	3179770	311626	2820291	1645410
5km	90%	35000	2	278	2999730	327744	2650467	1587950
5km	90%	35000	2	245	2585663	290466	2262998	1607977
5km	90%	35000	2	341	2404855	262783	2117570	1575814
5km	90%	35000	2	286	2965786	315709	2635936	1607852
5km	90%	35000	2	143	2561286	269898	2271679	1356627
5km	90%	35000	2	178	2353327	257689	2076646	1529920
5km	90%	35000	2	233	2638861	287191	2322745	1540563
5km	90%	35000	2	214	2410388	274716	2113880	1450271
5km	90%	35000	2	202	1698737	179634	1486839	1123060
5km	90%	35000	2	207	2503805	283607	2195536	1457661
5km	90%	35000	2	188	2491251	276035	2179424	1564806
5km	90%	35000	2	214	2695122	307396	2350150	1632519
5km	90%	35000	2	204	2627195	294878	2308419	1404678
5km	90%	35000	2	258	2964712	328207	2620374	1617624
5km	90%	35000	2	238	2572479	259154	2293760	1536367
5km	90%	35000	2	217	2606779	300861	2282742	1549890
5km	90%	35000	2	192	2864578	306138	2525732	1524164
5km	90%	35000	2	229	2894953	317943	2561388	1488188
5km	90%	35000	2	205	2678703	292542	2357692	1646005
5km	90%	35000	2	272	2794893	292905	2472470	1592404
5km	90%	35000	2	183	2592730	258527	2299645	1500891
5km	90%	35000	2	191	1591616	191594	1390809	1104369
5km	90%	35000	2	240	2271101	231868	2019657	1327171
5km	90%	35000	2	233	3166484	324994	2808605	1683247
5km	90%	35000	2	194	2576352	274935	2282105	1398588
5km	90%	35000	2	330	2962797	318127	2616724	1818866
5km	90%	35000	2	356	2780683	279978	2483071	1606642
5km	90%	35000	2	259	2793425	307577	2451508	1768066
5km	90%	35000	2	162	1663381	172385	1471408	1079762
5km	90%	35000	2	203	2519819	267364	2231597	1427677
5km	90%	35000	2	232	2266038	269812	1972905	1423493
5km	90%	35000	2	259	3193480	331734	2845750	1940154
5km	90%	35000	2	177	2922784	316236	2587146	1651348
5km	90%	35000	2	282	2922972	323178	2576767	1583491
5km	90%	35000	2	232	2363982	271698	2071477	1251913
5km	90%	35000	2	183	2547168	274732	2252235	1362938
5km	90%	35000	2	318	2395820	296232	2061025	1677722
5km	90%	35000	2	233	2761101	306694	2434475	1508566
5km	90%	35000	2	195	1827377	211852	1600733	1188659
5km	90%	35000	2	220	2845459	313101	2511222	1855340
5km	90%	35000	2	199	2745146	294981	2400471	1531396
5km	90%	35000	2	253	2997782	299120	2675683	1660243
5km	90%	35000	2	207	2613098	281734	2309664	1537699
5km	90%	35000	2	235	2207049	230065	1958692	1444327
5km	90%	35000	2	310	2797105	324322	2452125	1623920
5km	90%	35000	2	253	4008387	334753	3633328	2120357
5km	90%	35000	2	146	2862202	338170	2504568	1651361
5km	90%	35000	2	243	2913859	299883	2600038	1814492
5km	90%	35000	2	339	3198202	260975	2912484	1622132
5km	90%	35000	2	166	2342439	241229	2078570	1505726
5km	90%	35000	2	241	2133159	244728	1845841	1286998
5km	90%	35000	2	242	2576385	264620	2291138	1484577
5km	90%	35000	2	182	2554686	234645	2294711	1476251
5km	90%	35000	2	240	2205709	252684	1932027	1340100
5km	90%	35000	2	201	2494916	240750	2233724	1387254
5km	90%	35000	2	202	2393013	234343	2129732	1356293
5km	90%	35000	2	203	2790823	297064	2459651	1371828
5km	90%	35000	2	172	2307323	240461	2042362	1577406
5km	90%	35000	2	248	2281336	250399	2017739	1232025
5km	90%	35000	2	225	2736226	334722	2375283	1570253
5km	90%	35000	2	126	1879140	216853	1652238	1145704
5km	90%	35000	2	246	3010828	315636	2674696	1546978
5km	90%	35000	2	332	3477090	307910	3129684	1862417
5km	90%	35000	2	201	2993903	309853	2639139	1813602
5km	90%	35000	2	190	2324637	227708	2072115	1470504
5km	90%	35000	2	168	2308066	232861	2052272	1394407
5km	90%	35000	2	276	2728962	281760	2414545	1757287
5km	90%	35000	2	183	3124381	324300	2747784	1643978
5km	90%	35000	2	214	2768844	278181	2478307	1358321
5km	90%	35000	2	172	2140828	257584	1861012	1376533
5km	90%	35000	2	201	3124421	333977	2757116	1656683
5km	90%	35000	2	222	2198579	267326	1906777	1445391
5km	90%	35000	2	225	3168589	285523	2841346	1839884
5km	90%	35000	2	233	2465084	271097	2170312	1291487
5km	90%	35000	2	244	2521349	281036	2204897	1452908
5km	90%	35000	2	137	2408014	264637	2116091	1521312
5km	90%	35000	2	152	2019712	260677	1735304	1298086
5km	90%	35000	2	191	2195802	263561	1908826	1372393
5km	90%	35000	2	234	2549067	252532	2275140	1540028
5km	90%	35000	2	205	2772587	288460	2451360	1600809
5km	90%	35000	2	200	2512741	260019	2223031	1489427
5km	90%	35000	2	217	2906239	290389	2564619	1759053
5km	90%	35000	2	251	2803707	299281	2475634	1675084
5km	90%	35000	2	233	2474099	236239	2211778	1445611
5km	90%	35000	2	185	2722409	295083	2412577	1465502
5km	90%	35000	2	197	2642163	280004	2344817	1384511
5km	90%	35000	2	285	3572154	323034	3233832	1637258
5km	90%	35000	2	238	3442304	346955	3070835	1715836
5km	90%	35000	2	316	2901771	304284	2570891	1671340
5km	90%	35000	2	214	3045707	322085	2702407	1763947
5km	90%	35000	2	206	2137653	262991	1856848	1565446
5km	90%	35000	2	187	2697336	295829	2378105	1537149
5km	90%	35000	2	144	1819465	219516	1581959	1198972
5km	90%	35000	2	200	1681865	187759	1479373	1191766
5km	90%	35000	2	217	2528109	284422	2218858	1408634
5km	90%	35000	2	220	3967564	372184	3566318	2180394
5km	90%	35000	2	299	2553787	263274	2270335	1552598
5km	90%	35000	2	233	2261485	266095	1969093	1585939
5km	90%	35000	2	184	2833128	302420	2507405	1345257
5km	90%	35000	2	203	2204679	242115	1942192	1280531
5km	90%	35000	2	154	2199574	269067	1904352	1360310
5km	90%	35000	2	207	2677970	289550	2355388	1612048
5km	90%	35000	2	185	2145037	264882	1866107	1301249
5km	90%	35000	2	211	2459948	270553	2153559	1586403
5km	90%	35000	2	156	2189322	217199	1951349	1317669
5km	90%	35000	2	213	1922974	215748	1681866	1243834
5km	90%	35000	2	236	3460035	320827	3126450	1731975
5km	90%	35000	2	195	2394940	272066	2105036	1445558
5km	90%	35000	2	202	1804490	204071	1586909	1150915
5km	90%	35000	2	215	2647517	297881	2328874	1599614
5km	90%	35000	2	230	2425600	267385	2137873	1572501
5km	90%	35000	2	194	1993258	226693	1751182	1374394
5km	90%	35000	2	181	2327933	234104	2062735	1238608
5km	90%	35000	2	179	2680788	298144	2363476	1528512
5km	90%	35000	2	294	2379850	274690	2084480	1512679
5km	90%	35000	2	238	3270500	335358	2906540	1571490
5km	90%	35000	2	226	2434934	266652	2135499	1464406
5km	90%	35000	2	317	2631582	313315	2297936	1575485
5km	90%	35000	2	158	2342684	221186	2081574	1581741
5km	90%	35000	2	186	2729604	324669	2367427	1854129
5km	90%	35000	2	216	2746250	274334	2439061	1452205
5km	90%	35000	2	200	2505834	279883	2203804	1566335
5km	90%	35000	2	232	2884868	283281	2584733	1623900
5km	90%	35000	2	207	2899552	326199	2540093	1824345
5km	90%	35000	2	185	2798918	281312	2502081	1557877
5km	90%	35000	2	253	2425105	287211	2119314	1369333
5km	90%	35000	2	199	2657047	262302	2380171	1553636
5km	90%	35000	2	157	3191423	346830	2805706	1560890
5km	90%	35000	2	203	1957435	226894	1705278	1499973
5km	90%	35000	2	253	3448320	346912	3048163	1783012
5km	90%	35000	2	221	2516694	274333	2217012	1401860
5km	90%	35000	2	269	3421550	316874	3070950	1753436
5km	90%	35000	2	193	2214845	270383	1919548	1337927
5km	90%	35000	2	220	2525369	273869	2223275	1392814
5km	90%	35000	2	265	2800444	279815	2492109	1410851
5km	90%	35000	2	167	2217614	211057	1984441	1421697
5km	90%	35000	2	179	2804502	272253	2484933	1591205
5km	90%	35000	2	196	2343906	248493	2077885	1396557
5km	90%	35000	2	228	3073107	342893	2704281	1648118
5km	90%	35000	2	192	2732970	266067	2440784	1616316
5km	90%	35000	2	211	2503744	282977	2196375	1293956
5km	90%	35000	2	222	3341505	352404	2958306	2014914
5km	90%	35000	2	184	2143377	234022	1889875	1375606
5km	90%	35000	2	262	3632936	345105	3269741	1861623
5km	90%	35000	2	280	2824713	304272	2498526	1489634
5km	90%	35000	2	211	2515379	294454	2200073	1698702
5km	90%	35000	2	281	3746077	357012	3370082	2041978
5km	90%	35000	2	192	1983596	238111	1725305	1127082
5km	90%	35000	2	177	2792244	288996	2477186	1492502
5km	90%	35000	2	165	2406202	248277	2137810	1274495
5km	90%	35000	2	350	2649014	241392	2388930	1836241
5km	90%	35000	2	193	2755681	268849	2474897	1591729
5km	90%	35000	2	251	2977415	301816	2650157	1588543
5km	90%	35000	2	204	2570211	297782	2243452	1367627
5km	90%	35000	2	447	2525545	273728	2231108	1555322
5km	90%	35000	2	222	3028024	307205	2699503	1711120
5km	90%	35000	2	217	2765428	280564	2460419	1801626
5km	90%	35000	2	332	3587917	365919	3191233	1981773
5km	90%	35000	2	205	2895729	271500	2590029	1655864
5km	90%	35000	2	222	2441807	243629	2169040	1411302
5km	90%	35000	2	208	2591736	278050	2285846	1418787
5km	90%	35000	2	243	2596419	293654	2285828	1396854
5km	90%	35000	2	217	2226209	226795	1974706	1461341
5km	90%	35000	2	138	1856580	200943	1648526	1127133
5km	90%	35000	2	221	2295717	257007	2024129	1480218
5km	90%	35000	2	286	2750966	301792	2434230	1510238
5km	90%	35000	2	207	2356499	256330	2090529	1255002
5km	90%	35000	2	159	2389298	263884	2106524	1577581
5km	90%	35000	2	265	2940947	303461	2600629	1898057
5km	90%	35000	2	231	2501322	257841	2222215	1377765
5km	90%	35000	2	209	2356425	270096	2048950	1329618
5km	90%	35000	2	240	2748199	304090	2417886	1560544
5km	90%	35000	2	217	2372249	223878	2107286	1453532
5km	90%	35000	2	239	2634596	293252	2318567	1444715
5km	90%	35000	2	206	2378370	260316	2079873	1551233
5km	90%	35000	2	211	2824511	320654	2485049	1405497
5km	90%	35000	2	177	2216468	253792	1942835	1401877
5km	90%	35000	2	184	1904470	233355	1644860	1266703
5km	90%	35000	2	142	2532489	289668	2216150	1452370
5km	90%	35000	2	238	2591414	266687	2295531	1526491
5km	90%	35000	2	238	2675713	286373	2358562	1446954
5km	90%	35000	2	172	2946988	298146	2623752	1712080
5km	90%	35000	2	257	2571959	293553	2262428	1504431
5km	90%	35000	2	238	2661644	289182	2336564	1710680
5km	90%	35000	2	173	2060005	240480	1801303	1191982
5km	90%	35000	2	196	2344363	261441	2047865	1528385
5km	90%	35000	2	177	2578271	275928	2275135	1389818
5km	90%	35000	2	156	2939493	309596	2593496	1588610
5km	90%	35000	2	200	2159680	257816	1882261	1253367
5km	90%	35000	2	259	4109039	362806	3729603	2059736
5km	90%	35000	2	204	2621184	290745	2304272	1422957
5km	90%	35000	2	150	2343695	278389	2047311	1341212
5km	90%	35000	2	265	2269633	263801	1991503	1197663
5km	90%	35000	2	251	2002131	238523	1744732	1300209
5km	90%	35000	2	222	2954045	293587	2637453	1647221
5km	90%	35000	2	212	2951883	278636	2640011	1654532
5km	90%	35000	2	284	2138331	243820	1854456	1288883
5km	90%	35000	2	187	2076788	230878	1833044	1351945
5km	90%	35000	2	255	3183030	296016	2871105	1518307
5km	90%	35000	2	225	2984579	313170	2656214	1720496
5km	90%	35000	2	205	2177465	233088	1927726	1354027
5km	90%	35000	2	215	3695522	365706	3277677	1975203
5km	90%	35000	2	273	3185011	302935	2859172	1565425
5km	90%	35000	2	231	3055505	330269	2702678	1606078
5km	90%	35000	2	175	2926478	312871	2568532	1511259
5km	90%	35000	2	218	3114864	282142	2804133	1570627
5km	90%	35000	2	194	1871103	233729	1617567	1269669
5km	90%	35000	2	186	3197373	312419	2859624	1659127
5km	90%	35000	2	179	3041075	323335	2686310	1680996
5km	90%	35000	2	189	2472831	270499	2176952	1328364
5km	90%	35000	2	184	2719104	257488	2441531	1644994
5km	90%	35000	2	181	2529066	272460	2228279	1534953
5km	90%	35000	2	172	2800164	345810	2419904	1607808
5km	90%	35000	2	314	2824354	296028	2504712	1583235
5km	90%	35000	2	248	3084314	300881	2758736	1503035
5km	90%	35000	2	211	2329433	271705	2040882	1418819
5km	90%	35000	2	222	2908257	311872	2573722	1558712
5km	90%	35000	2	208	2906560	307422	2558177	1623804
5km	90%	35000	2	221	2428305	283431	2119420	1376760
5km	90%	35000	2	307	2633005	281215	2315952	1520699
5km	90%	35000	2	172	2798803	278049	2500979	1532443
5km	90%	35000	2	193	2796673	289442	2488006	1602306
5km	90%	35000	2	229	3071083	308068	2732226	1653917
5km	90%	35000	2	180	3329566	338115	2963338	1617554
5km	90%	35000	2	183	2168791	241754	1910808	1456883
5km	90%	35000	2	282	3632504	307333	3298736	1746562
5km	90%	35000	2	165	2239540	224516	1995134	1170932
5km	90%	35000	2	229	2702247	323296	2346751	1700678
5km	90%	35000	2	211	2437136	262624	2151433	1355183
5km	90%	35000	2	191	2289827	263053	2013711	1398686
5km	90%	35000	2	239	2012579	247223	1741262	1396806
5km	90%	35000	2	216	2444328	239677	2172776	1379571
5km	90%	35000	2	191	2810777	288362	2504521	1717234
5km	90%	35000	2	200	1986737	232348	1740025	1180709
5km	90%	35000	2	224	2393860	262037	2112595	1377365
5km	90%	35000	2	211	2538574	288719	2211249	1562524
5km	90%	35000	2	249	3082479	277394	2774666	1625935
5km	90%	35000	2	194	2747679	292266	2426155	1516831
5km	90%	35000	2	208	2537230	303131	2201222	1482055
5km	90%	35000	2	200	2815918	292946	2485816	1516111
5km	90%	35000	2	279	2158089	225999	1910363	1346975
5km	90%	35000	2	179	2743637	278862	2450293	1449264
5km	90%	35000	2	224	2605502	252670	2322177	1414187
5km	90%	35000	2	241	2359568	280653	2063249	1459271
5km	90%	35000	2	280	3426000	293023	3101097	2020541
5km	90%	35000	2	187	2407138	268731	2126554	1415072
5km	90%	35000	2	193	2710535	288053	2404549	1695418
5km	90%	35000	2	178	3464026	354839	3048431	1762361
5km	90%	35000	2	182	2019759	231790	1764669	1321096
5km	90%	35000	2	214	3016211	307249	2680233	1724500
5km	90%	35000	2	268	3345586	348578	2969313	1940563
5km	90%	35000	2	218	2720935	270660	2413505	1599078
5km	90%	35000	2	254	2864363	308124	2523744	1431225
5km	90%	35000	2	232	2598007	314118	2259700	1618201
5km	90%	35000	2	161	3025801	340428	2652653	1539385
5km	90%	35000	2	232	2495392	283003	2188384	1595639
5km	90%	35000	2	231	3261836	318286	2905239	1817102
5km	90%	35000	2	232	2367086	259889	2077063	1542298
5km	90%	35000	2	239	2170578	252265	1898746	1350240
5km	90%	35000	2	240	2445855	244550	2183488	1358913
5km	90%	35000	2	317	2029689	249730	1756342	1514216
5km	90%	35000	2	287	2441026	274153	2125834	1465440
5km	90%	35000	2	187	2348717	271240	2051039	1358268
5km	90%	35000	2	196	2617246	294836	2301142	1500111
5km	90%	35000	2	210	2457700	249846	2180646	1425808
5km	90%	35000	2	182	2397274	289478	2079979	1442174
5km	90%	35000	2	206	2951988	279045	2651909	1613177
5km	90%	35000	2	230	3151332	300491	2830276	1935750
5km	90%	35000	2	225	2677153	273193	2382475	1411986
5km	90%	35000	2	325	2494607	259144	2216552	1399812
5km	90%	35000	2	218	2432421	261167	2146661	1537301
5km	90%	35000	2	131	2359659	274027	2070277	1329504
5km	90%	35000	2	178	2662821	276263	2358525	1506174
5km	90%	35000	2	272	3401155	349762	3019067	1876958
5km	90%	35000	2	297	2083731	243212	1813743	1337240
5km	90%	35000	2	230	2466485	267279	2176677	1458092
5km	90%	35000	2	182	2265865	210507	2037586	1320419
5km	90%	35000	2	199	2648511	281894	2319998	1612019
5km	90%	35000	2	255	1988705	227393	1741562	1342996
5km	90%	35000	2	238	2845725	256152	2563078	1595498
5km	90%	35000	2	142	2253356	247508	1990274	1382850
5km	90%	35000	2	215	2961869	302417	2624912	1587336
5km	90%	35000	2	187	1981534	245467	1714799	1197122
5km	90%	35000	2	278	2512914	233039	2268022	1293232
5km	90%	35000	2	220	2998338	322091	2643095	1867740
5km	90%	35000	2	204	2160719	240790	1895605	1298560
5km	90%	35000	2	218	2971513	293804	2655660	1505500
5km	90%	35000	2	186	2199246	237439	1942896	1364291
5km	90%	35000	2	328	3780509	360913	3395826	2088420
5km	90%	35000	2	222	2388823	235599	2119687	1413827
5km	90%	35000	2	199	2677306	296684	2356147	1422802
5km	90%	35000	2	237	2508862	243151	2238985	1520596
5km	90%	35000	2	209	2844787	314007	2509606	1672552
5km	90%	35000	2	316	2560976	261321	2270999	1411976
5km	90%	35000	2	265	2516891	301674	2203692	1522004
5km	90%	35000	2	290	2509982	304988	2181219	1539997
5km	90%	35000	2	295	3374605	345191	2999844	1764886
5km	90%	35000	2	143	2059279	240259	1799989	1215906
5km	90%	35000	2	256	2362588	277178	2056093	1438954
5km	90%	35000	2	305	3112966	351409	2733302	1736634
5km	90%	35000	2	217	2534408	267552	2245713	1406251
5km	90%	35000	2	202	1173089	161897	1000522	901049
5km	90%	35000	2	145	2476579	280856	2177585	1263898
5km	90%	35000	2	171	2677235	262516	2370743	1472323
5km	90%	35000	2	264	3204343	306375	2868778	1712546
5km	90%	35000	2	280	1985390	218104	1736023	1311088
5km	90%	35000	2	262	2320619	269437	2025251	1401658
5km	90%	35000	2	227	1827612	216027	1589944	1260133
5km	90%	35000	2	244	2958032	330217	2599946	1761791
5km	90%	35000	2	323	3993784	365305	3601662	2019787
5km	90%	35000	2	205	3104213	333385	2741642	1774987
5km	90%	35000	2	205	2590893	268427	2306545	1402077
5km	90%	35000	2	159	2145907	239141	1880418	1440778
5km	90%	35000	2	147	2914613	307330	2578987	1532731
5km	90%	35000	2	212	2301651	264752	2018761	1275871
5km	90%	35000	2	224	2134252	257574	1852451	1445177
5km	90%	35000	2	204	2906331	301244	2590049	1613651
5km	90%	35000	2	240	2170286	237356	1913281	1468764
5km	90%	35000	2	209	2546554	248495	2279317	1587209
5km	90%	35000	2	160	2288140	245255	2026498	1419736
5km	90%	35000	2	248	3248645	284944	2915935	1808321
5km	90%	35000	2	144	1964421	233236	1715478	1214871
5km	90%	35000	2	223	3221745	304402	2900632	1660143
5km	90%	35000	2	210	3901847	360919	3508113	1791033
5km	90%	35000	2	187	2097722	212494	1862359	1293762
5km	90%	35000	2	232	3142382	325272	2786792	1560166
5km	90%	35000	2	207	2449797	251383	2173711	1499046
5km	90%	35000	2	334	2693879	284337	2380005	1623975
5km	90%	35000	2	242	2592088	293002	2269044	1618018
5km	90%	35000	2	199	2495686	262752	2217618	1425925
5km	90%	35000	2	168	2131666	228498	1887856	1441191
5km	90%	35000	2	236	3386300	351319	3006256	1857937
5km	90%	35000	2	164	2076241	232986	1828147	1320190
5km	90%	35000	2	210	3281700	347781	2916182	1687888
5km	90%	35000	2	193	2732317	305261	2402337	1726234
5km	90%	35000	2	154	2053031	239927	1796803	1325047
5km	90%	35000	2	303	3458159	329468	3094079	1929133
5km	90%	35000	2	153	2415422	293022	2085173	1430646
5km	90%	35000	2	188	2508029	230567	2261046	1322001
5km	90%	35000	2	241	3036603	367776	2632159	1790772
5km	90%	35000	2	150	2602377	279774	2304376	1535562
5km	90%	35000	2	183	2659239	291207	2340672	1620756
5km	90%	35000	2	229	2313435	253413	2041037	1390828
5km	90%	35000	2	205	3574562	319750	3224048	2106416
5km	90%	35000	2	264	2434979	241561	2172901	1347352
5km	90%	35000	2	226	2202520	276522	1900627	1353465
5km	90%	35000	2	190	3398451	327503	3048802	1804597
5km	90%	35000	2	234	3208267	339948	2837578	1751790
5km	90%	35000	2	203	2511287	269300	2217733	1505352
5km	90%	35000	2	146	2130752	250619	1856445	1258278
5km	90%	35000	2	303	3485754	320121	3146760	1789854
5km	90%	35000	2	190	2302949	245483	2020427	1172793
5km	90%	35000	2	150	2348016	258745	2069457	1301186
5km	90%	35000	2	207	3258867	321222	2919181	1559559
5km	90%	35000	2	205	2464696	272162	2165165	1602213
5km	90%	35000	2	189	3036100	344715	2666033	1815195
5km	90%	35000	2	149	2126403	259869	1826906	1353429
5km	90%	35000	2	257	2411012	270352	2126411	1378741
5km	90%	35000	2	167	2471164	272319	2173998	1398598
5km	90%	35000	2	218	2233159	251138	1941352	1439206
5km	90%	35000	2	224	3001258	344857	2613311	1457828
5km	90%	35000	2	316	2418505	271661	2121402	1524238
5km	90%	35000	2	228	2536514	292943	2225804	1577756
5km	90%	35000	2	208	2851021	295526	2528405	1559844
5km	90%	35000	2	188	2203854	234047	1934817	1617996
5km	90%	35000	2	224	2621828	275092	2317615	1682364
5km	90%	35000	2	222	2694791	302680	2371254	1519337
5km	90%	35000	2	153	2801348	305393	2466637	1417570
5km	90%	35000	2	194	2323706	272114	2027944	1361818
5km	90%	35000	2	189	3390861	311301	3055613	1679330
5km	90%	35000	2	160	2150856	255991	1875474	1339008
5km	90%	35000	2	239	2358632	247666	2084252	1323841
5km	90%	35000	2	219	2472723	291968	2164327	1615329
5km	90%	35000	2	194	2337244	251207	2070913	1480567
5km	90%	35000	2	204	2632102	289606	2319334	1386676
5km	90%	35000	2	178	2065715	242284	1807314	1241098
5km	90%	35000	2	233	3125881	296921	2802372	1598840
5km	90%	35000	2	193	2686477	279833	2373408	1554304
5km	90%	35000	2	191	2728589	266892	2446274	1406573
5km	90%	35000	2	280	2319680	271876	2026904	1427194
5km	90%	35000	2	237	2967754	304908	2641978	1644647
5km	90%	35000	2	235	3653096	359470	3249022	1842412
5km	90%	35000	2	245	2932238	313632	2589653	1588728
5km	90%	35000	2	193	2432182	255163	2165424	1418001
5km	90%	35000	2	191	2685844	317520	2341658	1513498
5km	90%	35000	2	282	3455494	316011	3119488	1773133
5km	90%	35000	2	237	3087150	353984	2702789	1955622
5km	90%	35000	2	225	3296695	335399	2937998	1940359
5km	90%	35000	2	197	2288613	249036	2021501	1377526
5km	90%	35000	2	246	2224162	245382	1958202	1533299
5km	90%	35000	2	289	2322911	288099	2011929	1420323
5km	90%	35000	2	228	3285894	325560	2924329	1798408
5km	90%	35000	2	235	2580565	275136	2288265	1499833
5km	90%	35000	2	228	2233704	228063	1992299	1333199
5km	90%	35000	2	331	2716951	304946	2378388	1662419
5km	90%	35000	2	249	3100340	315344	2766694	1758934
5km	90%	35000	2	158	2425989	284482	2129341	1303227
5km	90%	35000	2	243	1873790	211429	1641811	1227483
5km	90%	35000	2	226	3552616	389203	3122111	1851418
5km	90%	35000	2	208	2457572	262344	2178966	1288307
5km	90%	35000	2	291	2756533	324777	2400249	1504023
5km	90%	35000	2	189	2026752	237786	1772965	1402734
5km	90%	35000	2	216	2828392	303780	2495128	1586037
5km	90%	35000	2	209	2647995	277874	2345140	1497466
5km	90%	35000	2	332	2849013	314244	2514323	1514542
5km	90%	35000	2	149	1931889	227769	1684013	1283638
5km	90%	35000	2	266	2524239	276915	2218007	1497168
5km	90%	35000	2	200	2155013	234502	1886753	1336141
5km	90%	35000	2	201	1899040	215871	1665076	1255467
5km	90%	35000	2	156	2485969	287421	2176160	1352861
5km	90%	35000	2	170	2712053	270563	2424908	1381569
5km	90%	35000	2	250	3126786	342156	2752101	1722917
5km	90%	35000	2	172	2542486	264129	2264205	1305291
5km	90%	35000	2	251	2867452	292966	2556432	1809986
5km	90%	35000	2	210	3061708	333837	2712175	1658257
5km	90%	35000	2	185	2174457	252359	1896531	1285888
5km	90%	35000	2	187	3002525	309260	2681519	1543364
5km	90%	35000	2	242	2519930	278038	2194882	1644623
5km	90%	35000	2	258	2681368	295806	2353443	1652663
5km	90%	35000	2	180	2464838	257676	2185443	1351603
5km	90%	35000	2	229	2480296	287456	2152625	1335663
5km	90%	35000	2	235	2373840	285668	2067919	1659819
5km	90%	35000	2	177	2762525	283065	2451233	1544626
5km	90%	35000	2	195	1897248	232959	1650175	1341096
5km	90%	35000	2	281	2438369	260576	2157024	1376157
5km	90%	35000	2	207	3263422	346524	2889877	1644539
5km	90%	35000	2	240	2368240	260123	2088604	1258265
5km	90%	35000	2	248	2950603	323855	2598344	1689814
5km	90%	35000	2	226	2470421	259688	2192853	1446968
5km	90%	35000	2	219	2429972	281002	2122271	1522016
5km	90%	35000	2	295	3243572	319638	2891092	2096560
5km	90%	35000	2	188	2183078	245404	1916490	1229363
5km	90%	35000	2	209	2594560	278086	2280412	1553696
5km	90%	35000	2	182	2698202	284504	2381434	1455663
5km	90%	35000	2	216	2715150	302799	2391615	1505272
5km	90%	35000	2	357	2758672	291502	2435597	1639251
5km	90%	35000	2	170	1845122	239532	1592403	1140642
5km	90%	35000	2	179	3278110	343241	2899027	1627996
5km	90%	35000	2	244	2677436	329457	2328491	1545177
5km	90%	35000	2	161	2462053	300534	2136539	1290704
5km	90%	35000	2	238	2533029	270974	2248933	1303313
5km	90%	35000	2	243	2266675	217115	2032999	1381285
5km	90%	35000	2	241	3013396	335824	2644556	1564453
5km	90%	35000	2	148	2183178	216023	1955661	1216578
5km	90%	35000	2	257	2494836	259770	2216865	1417586
5km	90%	35000	2	256	3314739	309015	2977048	1720130
5km	90%	35000	2	245	2510088	267651	2227869	1250272
5km	90%	35000	2	204	2644257	319484	2296443	1590870
5km	90%	35000	2	265	3372899	338104	3000524	1762520
5km	90%	35000	2	159	2561445	289749	2249569	1614116
5km	90%	35000	2	204	2145477	226079	1910137	1081483
5km	90%	35000	2	174	2452095	261423	2168515	1519750
5km	90%	35000	2	178	2577334	303207	2252801	1464527
5km	90%	35000	2	190	2154024	235013	1892892	1256767
5km	90%	35000	2	225	2203221	270408	1904712	1359824
5km	90%	35000	2	284	2485255	275349	2196194	1406666
5km	90%	35000	2	208	2683054	295576	2356404	1723013
5km	90%	35000	2	178	2243664	250670	1974499	1388656
5km	90%	35000	2	235	2574734	248895	2284303	1496935
5km	90%	35000	2	247	2574062	281593	2267489	1586836
5km	90%	35000	2	163	2262233	234979	2007626	1578257
5km	90%	35000	2	373	3742187	330202	3380372	1870696
5km	90%	35000	2	132	2195207	224289	1933164	1353645
5km	90%	35000	2	377	2912937	281183	2618846	1680890
5km	90%	35000	2	201	2377987	254389	2104247	1439749
5km	90%	35000	2	199	2512988	266374	2225534	1497349
5km	90%	35000	2	226	3133514	323728	2777556	1755140
5km	90%	35000	2	222	2369469	256011	2077214	1398486
5km	90%	35000	2	235	2594419	287080	2296800	1318975
5km	90%	35000	2	214	2357188	247622	2079226	1595201
5km	90%	35000	2	304	3736877	366749	3340976	2113555
5km	90%	35000	2	213	2290445	236715	2038500	1623310
5km	90%	35000	2	272	2857782	305000	2520000	1766061
5km	90%	35000	2	250	3006339	293512	2691755	1708831
5km	90%	35000	2	253	2266596	242134	1992990	1340611
5km	90%	35000	2	204	2426784	270273	2133077	1418705
5km	90%	35000	2	152	2629702	306566	2292307	1535822
5km	90%	35000	2	138	2445168	264544	2154652	1424683
5km	90%	35000	2	173	2023176	221253	1789799	1192501
5km	90%	35000	2	301	2130701	243996	1862052	1364658
5km	90%	35000	2	201	1889452	211351	1662438	1413111
5km	90%	35000	2	310	2684363	273379	2382011	1548823
5km	90%	35000	2	311	2012865	202508	1800319	1254997
5km	90%	35000	2	161	1836316	174451	1643839	1185296
5km	90%	35000	2	324	2455692	232097	2199082	1552736
5km	90%	35000	2	213	2941462	279542	2622496	1699669
5km	90%	35000	2	249	2709730	327477	2361622	1600169
5km	90%	35000	2	147	2284042	251546	2019476	1237827
5km	90%	35000	2	190	2476105	258602	2196046	1466422
5km	90%	35000	2	328	2371132	277699	2054591	1523240
5km	90%	35000	2	194	2671548	236937	2415604	1488143
5km	90%	35000	2	189	2590710	263677	2311615	1335148
5km	90%	35000	2	161	2726017	267505	2437935	1358693
5km	90%	35000	2	148	2520426	304913	2203180	1335576
5km	90%	35000	2	180	2387993	271329	2098004	1540067
5km	90%	35000	2	212	3045205	331657	2689098	1713584
5km	90%	35000	2	215	2250275	252741	1972347	1449347
5km	90%	35000	2	184	2463505	256524	2195489	1444923
5km	90%	35000	2	148	2421740	266796	2127410	1322029
5km	90%	35000	2	215	2973848	281837	2667861	1738049
5km	90%	35000	2	264	2193739	243090	1932435	1462990
5km	90%	35000	2	209	2778367	315835	2441237	1602906
5km	90%	35000	2	233	2819825	314278	2480414	1699125
5km	90%	35000	2	169	2377545	279880	2073093	1357317
5km	90%	35000	2	238	2804031	301566	2473812	1565510
5km	90%	35000	2	207	2778971	312159	2443639	1607443
5km	90%	35000	2	248	3254331	337618	2861674	1642098
5km	90%	35000	2	261	3128701	333102	2769635	1813861
5km	90%	35000	2	250	2615327	271927	2320554	1289104
5km	90%	35000	2	226	2288714	230286	2037724	1336534
5km	90%	35000	2	213	2643787	277478	2344134	1610519
5km	90%	35000	2	290	2997490	277545	2701605	1687469
5km	90%	35000	2	155	2343178	248598	2074828	1368660
5km	90%	35000	2	212	3361453	344058	2984199	1676136
5km	90%	35000	2	176	3083900	325457	2727357	1674729
5km	90%	35000	2	169	2709917	283335	2403379	1635105
5km	90%	35000	2	217	3291696	362187	2900690	1770008
5km	90%	35000	2	253	2750527	315887	2417683	1433294
5km	90%	35000	2	175	2456233	270750	2147511	1393592
5km	90%	35000	2	225	2585676	239585	2325697	1443509
5km	90%	35000	2	187	2978178	294337	2638671	1554326
5km	90%	35000	2	290	3461390	336139	3093853	1786961
5km	90%	35000	2	237	2582792	274485	2270681	1412875
5km	90%	35000	2	346	2663339	307521	2324986	1620400
5km	90%	35000	2	250	2076872	229843	1831369	1458371
5km	90%	35000	2	276	2610517	291822	2290284	1520637
5km	90%	35000	2	202	2709536	271716	2399072	1697851
5km	90%	35000	2	216	2739182	305167	2403035	1679338
5km	90%	35000	2	237	2811541	266399	2522303	1627430
5km	90%	35000	2	327	2247820	249767	1980639	1397301
5km	90%	35000	2	212	2133483	248647	1867279	1359459
5km	90%	35000	2	240	2776544	302779	2447210	1485956
5km	90%	35000	2	119	1646962	194900	1427999	1052996
5km	90%	35000	2	196	2402950	229981	2152031	1278191
5km	90%	35000	2	266	2504058	267073	2204210	1464135
5km	90%	35000	2	168	2139249	238157	1884549	1318806
5km	90%	35000	2	246	2215593	248321	1946770	1572147
5km	90%	35000	2	216	3113535	350880	2732783	1695416
5km	90%	35000	2	333	2635552	231886	2388107	1600444
5km	90%	35000	2	292	4064512	340821	3677497	2128696
5km	90%	35000	2	236	3055142	307875	2723066	1632697
5km	90%	35000	2	194	3078941	294373	2759662	1707659
5km	90%	35000	2	222	2886687	298835	2539796	1747801
5km	90%	35000	2	219	2201791	249369	1909691	1429772
5km	90%	35000	2	232	3520613	336252	3165076	1611574
5km	90%	35000	2	266	2460491	270286	2173426	1697731
5km	90%	35000	2	397	3088817	279171	2782450	1740546
5km	90%	35000	2	399	3093927	264709	2802476	1628653
5km	90%	35000	2	184	2506853	271583	2213255	1570269
5km	90%	35000	2	165	2839200	282814	2523776	1631343
5km	90%	35000	2	224	2074623	209667	1827528	1374542
5km	90%	35000	2	209	2823904	312703	2486577	1558650
5km	90%	35000	2	205	2621229	284236	2306387	1387742
5km	90%	35000	2	251	2396513	260615	2113029	1394743
5km	90%	35000	2	209	3183516	300598	2841180	1656435
5km	90%	35000	2	340	2980668	318852	2624743	1588611
5km	90%	35000	2	177	2582198	276937	2284404	1587977
5km	90%	35000	2	346	2659805	279442	2343143	1511345
5km	90%	35000	2	276	2349034	253574	2081068	1418367
5km	90%	35000	2	190	2171713	240455	1916213	1387864
5km	90%	35000	2	224	2117543	232796	1858989	1171520
5km	90%	35000	2	185	2532798	298548	2200991	1458213
5km	90%	35000	2	235	2501810	272864	2205992	1401041
5km	90%	35000	2	226	3064818	251277	2784563	1585444
5km	90%	35000	2	233	2304731	253809	2030234	1458441
5km	90%	35000	2	268	2569453	287650	2255698	1370254
5km	90%	35000	2	183	2740202	289392	2423950	1440254
5km	90%	35000	2	249	2778967	335629	2420644	1665801
5km	90%	35000	2	183	2501979	265360	2216834	1291228
5km	90%	35000	2	182	2446917	267340	2167082	1421289
5km	90%	35000	2	238	2506217	275344	2216269	1338666
5km	90%	35000	2	181	2475580	265506	2191068	1464644
5km	90%	35000	2	149	2814622	311421	2471257	1458529
5km	90%	35000	2	224	2833175	279278	2527955	1429345
5km	90%	35000	2	131	2212239	260186	1925357	1392087
5km	90%	35000	2	215	1892817	217192	1654892	1418460
5km	90%	35000	2	264	2219187	246237	1955591	1532397
5km	90%	35000	2	248	1830990	209560	1604853	1205900
5km	90%	35000	2	207	2701079	260602	2413941	1493595
5km	90%	35000	2	191	2104439	230473	1849281	1257198
5km	90%	35000	2	235	2876198	274564	2582588	1437925
5km	90%	35000	2	192	2602881	269267	2311182	1474840
5km	90%	35000	2	223	2656707	299464	2316805	1492991
5km	90%	35000	2	228	2314083	244262	2042736	1608004
5km	90%	35000	2	188	2515004	281586	2198122	1433010
5km	90%	35000	2	152	2259326	243636	2002477	1233679
5km	90%	35000	2	156	2479697	265824	2190659	1397109
5km	90%	35000	2	231	2698338	328271	2303961	1739138
5km	90%	35000	2	232	3428859	349563	3037459	1913181
5km	90%	35000	2	261	2724516	313818	2387841	1639596
5km	90%	35000	2	258	3157730	324678	2803718	1532849
5km	90%	35000	2	177	2268118	268633	1984748	1197430
5km	90%	35000	2	294	2526780	285564	2222911	1569352
5km	90%	35000	2	231	2475668	267370	2187178	1388400
5km	90%	35000	2	304	2097761	241403	1834168	1405744
5km	90%	35000	2	181	2464138	299379	2141706	1452617
5km	90%	35000	2	322	2497955	261497	2206779	1484066
5km	90%	35000	2	272	1980325	228954	1721644	1347550
5km	90%	35000	2	147	2255334	249123	1974516	1427973
5km	90%	35000	2	189	2573471	300832	2259814	1298268
5km	90%	35000	2	152	2384676	281757	2074687	1392721
5km	90%	35000	2	203	2485364	254074	2207522	1385688
5km	90%	35000	2	218	2729150	302610	2407627	1396984
5km	90%	35000	2	176	2721954	280076	2415068	1497343
5km	90%	35000	2	342	2450357	276439	2149502	1502485
5km	90%	35000	2	305	2937769	278262	2637095	1571519
5km	90%	35000	2	203	2917270	289575	2609616	1469580
5km	90%	35000	2	193	2943786	281704	2627110	1662294
5km	90%	35000	2	224	2637958	295343	2329843	1517671
5km	90%	35000	2	177	2754381	302138	2426298	1542989
5km	90%	35000	2	163	1770893	204261	1551337	1329837
5km	90%	35000	2	205	2186084	243867	1910477	1294006
5km	90%	35000	2	173	2151757	254269	1883491	1309045
5km	90%	35000	2	172	2584185	277859	2284233	1437061
5km	90%	35000	2	192	2977369	305018	2628000	1591823
5km	90%	35000	2	183	2260242	222108	2013623	1607890
5km	90%	35000	2	185	2760303	319001	2415344	1732445
5km	90%	35000	2	237	3441534	323821	3094316	1751512
5km	90%	35000	2	276	3116749	314197	2780668	1586141
5km	90%	35000	2	189	3067497	332659	2696401	1698874
5km	90%	35000	2	236	2397647	262868	2118733	1558620
5km	90%	35000	2	204	2344677	275976	2045940	1440971
5km	90%	35000	2	202	3019777	330343	2670939	1729210
5km	90%	35000	2	181	2002708	211866	1783889	1201321
5km	90%	35000	2	189	3009320	289439	2690567	1602327
5km	90%	35000	2	220	3154297	369053	2760282	1549458
5km	90%	35000	2	157	2398007	232937	2144729	1399779
5km	90%	35000	2	201	2430813	262882	2142872	1513207
5km	90%	35000	2	203	2740911	308151	2411693	1539371
5km	90%	35000	2	232	2205308	231393	1941521	1389291
5km	90%	35000	2	195	2907465	289386	2598645	1465075
5km	90%	35000	2	271	2585627	286160	2273764	1483265
5km	90%	35000	2	192	3045934	313969	2705719	1519983
5km	90%	35000	2	285	3345805	321528	2990254	1745434
5km	90%	35000	2	147	1938184	223945	1694632	1163101
5km	90%	35000	2	235	2458673	266032	2167079	1349890
5km	90%	35000	2	354	2011399	210490	1781240	1395182
5km	90%	35000	2	237	3459344	299764	3139699	1710823
5km	90%	35000	2	220	2544810	282749	2221978	1649496
5km	90%	35000	2	236	3287797	361108	2902618	1774718
5km	90%	35000	2	190	2698694	288320	2369102	1537599
5km	90%	35000	2	224	4134457	351815	3762122	2095506
5km	90%	35000	2	179	2711865	288370	2414114	1554096
5km	90%	35000	2	177	2281631	259715	1997918	1334950
5km	90%	35000	2	137	1692668	195203	1481127	1124798
5km	90%	35000	2	190	2843897	289976	2530187	1568058
5km	90%	35000	2	191	2789513	322424	2453409	1616182
5km	90%	35000	2	268	3610016	339198	3236823	1906614
5km	90%	35000	2	223	3120210	344347	2754922	1624294
5km	90%	35000	2	208	3234493	318402	2886112	1746128
5km	90%	35000	2	189	2363647	277510	2065372	1608987
5km	90%	35000	2	187	2521613	285242	2206193	1501249
5km	90%	35000	2	282	2854462	286866	2545583	1723062
5km	90%	35000	2	205	3170350	335395	2815179	1831172
5km	90%	35000	2	174	1981478	248520	1713349	1319139
5km	90%	35000	2	233	1894024	225556	1656134	1246041
5km	90%	35000	2	177	2846953	285172	2537285	1617120
5km	90%	35000	2	299	3151710	291841	2822850	1519081
5km	90%	35000	2	268	2536509	299176	2208370	1447204
5km	90%	35000	2	196	2730802	301459	2399952	1605912
5km	90%	35000	2	169	2599457	303131	2279322	1484353
5km	90%	35000	2	245	1966937	239981	1706878	1385909
5km	90%	35000	2	188	2628045	300761	2304249	1544599
5km	90%	35000	2	192	3233008	360070	2852036	1637038
5km	90%	35000	2	232	2908731	295413	2592331	1524725
5km	90%	35000	2	242	2500414	276135	2195653	1535173
5km	90%	35000	2	204	3006849	274381	2695897	1940991
5km	90%	35000	2	155	1998657	232741	1756052	1359982
5km	90%	35000	2	252	2950990	283780	2629526	1786601
5km	90%	35000	2	190	3198235	300441	2872218	1721168
5km	90%	35000	2	419	2948521	323588	2592995	1769587
5km	90%	35000	2	248	2705429	254622	2429567	1577608
5km	90%	35000	2	248	3107350	294970	2774326	1600265
5km	90%	35000	2	185	2745675	299824	2413489	1526534
5km	90%	35000	2	267	2729146	319017	2382024	1631199
5km	90%	35000	2	174	2720590	294852	2399961	1640723
5km	90%	35000	2	196	2587838	277945	2298573	1522185
5km	90%	35000	2	185	2336729	246318	2055617	1486572
5km	90%	35000	2	195	3275913	361455	2892669	1920683
5km	90%	35000	2	266	2897740	291854	2578673	1867642
5km	90%	35000	2	219	2280053	250051	2021588	1291155
5km	90%	35000	2	228	3330571	333793	2980253	1974406
5km	90%	35000	2	261	3245684	348709	2856172	1655952
5km	90%	35000	2	237	2639375	245340	2362729	1650819
5km	90%	35000	2	182	2701035	292469	2381351	1621956
5km	90%	35000	2	342	2513860	299656	2194492	1598263
5km	90%	35000	2	275	2537756	274120	2232344	1631951
5km	90%	35000	2	184	2709019	319865	2365511	1466062
5km	90%	35000	2	291	2953630	324508	2604376	1820688
5km	90%	35000	2	238	3782277	339233	3412934	1859950
5km	90%	35000	2	223	2798581	275776	2494183	1569997
5km	90%	35000	2	254	2525069	261080	2239760	1487464
5km	90%	35000	2	166	3445227	347978	3053339	1596945
5km	90%	35000	2	273	2985681	284945	2660072	1614858
5km	90%	35000	2	163	1525735	185177	1316192	1154073
5km	90%	35000	2	307	3206054	294793	2888054	1684049
5km	90%	35000	2	314	2734497	304259	2404635	1721099
5km	90%	35000	2	219	3028093	281403	2725528	1697812
5km	90%	35000	2	125	2199287	260438	1924898	1317218
5km	90%	35000	2	213	2209307	293585	1900885	1530168
5km	90%	35000	2	230	2995757	311136	2664193	1487210
5km	90%	35000	2	246	2434505	257832	2157789	1476756
5km	90%	35000	2	187	2014520	209891	1790563	1401871
5km	90%	35000	2	206	3056087	294006	2732144	1674128
5km	90%	35000	2	171	2232366	257075	1952187	1463181
5km	90%	35000	2	207	2623653	267618	2336998	1532082
5km	90%	35000	2	181	2582868	298267	2250160	1637964
5km	90%	35000	2	209	2392388	234611	2130170	1512910
5km	90%	35000	2	176	2437443	275618	2148403	1418374
5km	90%	35000	2	212	2533339	291221	2226785	1563887
5km	90%	35000	2	268	3271001	283029	2962371	1799997
5km	90%	35000	2	254	2909846	323859	2526538	1615276
5km	90%	35000	2	199	2303039	251448	2022127	1365711
5km	90%	35000	2	175	1301642	174728	1106411	1293185
5km	90%	35000	2	208	2745211	305093	2423527	1415138
5km	90%	35000	2	285	2862370	291536	2547783	1629897
5km	90%	35000	2	182	2383226	255635	2103122	1246396
5km	90%	35000	2	285	2438500	282481	2128831	1490691
5km	90%	35000	2	216	2497984	269553	2205217	1610451
5km	90%	35000	2	234	3221018	340741	2828770	1866728
5km	90%	35000	2	201	2741723	256108	2451705	1546834
5km	90%	35000	2	180	2896105	292626	2582533	1590988
5km	90%	35000	2	237	2602428	290073	2271906	1765087
5km	90%	35000	2	283	2389304	253692	2120655	1504036
5km	90%	35000	2	229	2200755	276907	1913488	1470006
5km	90%	35000	2	184	2255893	254344	1982818	1314426
5km	90%	35000	2	175	2528026	300640	2198278	1601353
5km	90%	35000	2	181	2490569	293843	2178400	1481982
5km	90%	35000	2	182	2188795	265734	1897857	1466496
5km	90%	35000	2	174	2844891	310017	2510524	1694970
5km	90%	35000	2	169	1856236	221421	1613463	1341043
5km	90%	35000	2	175	2358642	262295	2078715	1420459
5km	90%	35000	2	212	2676064	294302	2351940	1720877
5km	90%	35000	2	164	2528904	292815	2221874	1345671
5km	90%	35000	2	145	2312299	250430	2040365	1366987
5km	90%	35000	2	335	2333260	251441	2054519	1438868
5km	90%	35000	2	215	2783601	284668	2473100	1589841
5km	90%	35000	2	229	2499714	220377	2261795	1544053
5km	90%	35000	2	192	2373976	236142	2107766	1396729
5km	90%	35000	2	234	2873131	316704	2522540	1559820
5km	90%	35000	2	210	2939216	348159	2567693	1530883
5km	90%	35000	2	182	2729551	318364	2385562	1775360
5km	90%	35000	2	179	2518651	279353	2221846	1450165
5km	90%	35000	2	195	3046596	326230	2693027	1451689
5km	90%	35000	2	133	2119780	245853	1854090	1230654
5km	90%	35000	2	232	2943774	264791	2650781	1540851
5km	90%	35000	2	160	2928088	314546	2595257	1394093
5km	90%	35000	2	192	2504553	271228	2186141	1341539
5km	90%	35000	2	218	2996493	308306	2652123	1596965
5km	90%	35000	2	188	2628585	279510	2329021	1455562
5km	90%	35000	2	209	3801664	331075	3435628	1928321
5km	90%	35000	2	238	2720166	291479	2409859	1511116
5km	90%	35000	2	173	2130682	266011	1847086	1407517
5km	90%	35000	2	244	2755734	310167	2424229	1409654
5km	90%	35000	2	211	2448528	281548	2153039	1541338
5km	90%	35000	2	240	3449741	326001	3098351	1885566
5km	90%	35000	2	183	2564967	290425	2247969	1364816
5km	90%	35000	2	189	2524077	310213	2185294	1434861
5km	90%	35000	2	297	2948873	311041	2617898	1810360
5km	90%	35000	2	191	2987138	315673	2638914	1654425
5km	90%	35000	2	221	2488173	282479	2181789	1459246
5km	90%	35000	2	132	2400447	226425	2153135	1387623
5km	90%	35000	2	172	2223297	264446	1944907	1285406
5km	90%	35000	2	182	2567898	295525	2251903	1558110
5km	90%	35000	2	220	3280064	343108	2912487	1674767
5km	90%	35000	2	179	2256368	255693	1990552	1456942
5km	90%	35000	2	221	3045725	305494	2712192	1642146
5km	90%	35000	2	204	2022884	228058	1785013	1304852
5km	90%	35000	2	228	3208653	307122	2870917	1961250
5km	90%	35000	2	186	2236542	250361	1974836	1367332
5km	90%	35000	2	256	2622643	290615	2302494	1377208
5km	90%	35000	2	276	3930652	369065	3516698	2280873
5km	90%	35000	2	196	2885401	298671	2563681	1589386
5km	90%	35000	2	257	3071976	320158	2731024	1770892
5km	90%	35000	2	137	2543403	276018	2246364	1355615
5km	90%	35000	2	273	3781201	373257	3384056	1679120
5km	90%	35000	2	296	3159782	319252	2818481	1590271
5km	90%	35000	2	218	2416354	293034	2107540	1389236
5km	90%	35000	2	179	2204684	254789	1923357	1247087
5km	90%	35000	2	171	2257026	247998	1979636	1460134
5km	90%	35000	2	206	2929709	298931	2610215	1754790
5km	90%	35000	2	154	3042793	316147	2693881	1564394
5km	90%	35000	2	234	2043666	241193	1785706	1260177
5km	90%	35000	2	217	2662388	290099	2355794	1511982
5km	90%	35000	2	169	2764973	282033	2460526	1564485
5km	90%	35000	2	159	2504075	250686	2218641	1291557
5km	90%	35000	2	233	3294533	375422	2841107	1825541
5km	90%	35000	2	204	2582340	277979	2283234	1349708
5km	90%	35000	2	383	2522542	258634	2235950	1328794
5km	90%	35000	2	267	2425458	245241	2161193	1464579
5km	90%	35000	2	185	2055506	246976	1786384	1402493
5km	90%	35000	2	232	2570646	250528	2289380	1573544
5km	90%	35000	2	188	3014604	331389	2655137	1595261
5km	90%	35000	2	209	2073945	230258	1823520	1278732
5km	90%	35000	2	270	3230968	321597	2878262	1560378
5km	90%	35000	2	327	2074501	232716	1823115	1273773
5km	90%	35000	2	197	2550135	270384	2264656	1392386
5km	90%	35000	2	272	1584092	195459	1370804	1291068
5km	90%	35000	2	223	2477116	285346	2170810	1300205
5km	90%	35000	2	208	2715620	267629	2420446	1597052
5km	90%	35000	2	221	4432294	383928	4003712	2272663
5km	90%	35000	2	243	2938166	343599	2572614	1693823
5km	90%	35000	2	187	2648574	282680	2341489	1576304
5km	90%	35000	2	187	2601354	301408	2275014	1675409
5km	90%	35000	2	225	2869507	296149	2526080	1573591
5km	90%	35000	2	204	2553362	272656	2261905	1538105
5km	90%	35000	2	205	2727878	280160	2424155	1473921
5km	90%	35000	2	305	3925627	374337	3516109	2011591
5km	90%	35000	2	312	2896391	301150	2571276	1708527
5km	90%	35000	2	221	1931361	218131	1679559	1339617
5km	90%	35000	2	203	2214257	247400	1949386	1435474
5km	90%	35000	2	192	2066708	221994	1822316	1257110
5km	90%	35000	2	267	2770723	284461	2453353	1604110
5km	90%	35000	2	205	2807114	294481	2486522	1546499
5km	90%	35000	2	255	2836264	270355	2550695	1501681
5km	90%	35000	2	221	3092470	332244	2732311	1624048
5km	90%	35000	2	253	2486889	280896	2186508	1594327
5km	90%	35000	2	248	2686595	279902	2385687	1603302
5km	90%	35000	2	174	2507913	274225	2193063	1284822
5km	90%	35000	2	245	3104662	311426	2750535	1590125
5km	90%	35000	2	219	1996770	228692	1731807	1301976
5km	90%	35000	2	253	2470642	269885	2161970	1509878
5km	90%	35000	2	191	2879281	329697	2501736	1649420
5km	90%	35000	2	167	2999068	287900	2690719	1444308
5km	90%	35000	2	157	2621885	263908	2335109	1533194
5km	90%	35000	2	223	2786748	304003	2455304	1489256
5km	90%	35000	2	184	2408195	242996	2142862	1261933
5km	90%	35000	2	448	2119402	243147	1850503	1281733
5km	90%	35000	2	291	3070983	273388	2767737	1723309
5km	90%	35000	2	213	2526946	288454	2216935	1605787
5km	90%	35000	2	190	2371318	231920	2117583	1460132
5km	90%	35000	2	338	2259741	259909	1981465	1585900
5km	90%	35000	2	168	1820780	216112	1580474	1105439
5km	90%	35000	2	168	2690740	258471	2414397	1448240
5km	90%	35000	2	293	3585897	329841	3214613	1958222
5km	90%	35000	2	209	2993769	281966	2685722	1697517
5km	90%	35000	2	256	2519814	287380	2217177	1517028
5km	90%	35000	2	175	2335927	281153	2026071	1503761
5km	90%	35000	2	212	1793860	217744	1556799	1402459
5km	90%	35000	2	204	3267167	306844	2929254	1792646
5km	90%	35000	2	187	2797057	293028	2479426	1735545
5km	90%	35000	2	297	3051447	349333	2666478	1781844
5km	90%	35000	2	205	2637681	307925	2299932	1601553
5km	90%	35000	2	179	1956220	211790	1728494	1093588
5km	90%	35000	2	185	2144699	234609	1883056	1280378
5km	90%	35000	2	203	2192457	252720	1914445	1361832
5km	90%	35000	2	325	2641863	282888	2333428	1606392
5km	90%	35000	2	174	2267107	243043	2002063	1336939
5km	90%	35000	2	235	2691877	308432	2355113	1699049
5km	90%	35000	2	246	3050830	307063	2716018	1495382
5km	90%	35000	2	173	2624095	258962	2345796	1438176
5km	90%	35000	2	201	2414735	295948	2083122	1329983
5km	90%	35000	2	279	2501773	301397	2188322	1622779
5km	90%	35000	2	232	2903210	300739	2578054	1785026
5km	90%	35000	2	182	2455535	275349	2168568	1297476
5km	90%	35000	2	326	2769700	279295	2465913	1496292
5km	90%	35000	2	302	2673278	311562	2318260	1440705
5km	90%	35000	2	296	2380896	255287	2092477	1547001
5km	90%	35000	2	206	2387963	267079	2091445	1515956
5km	90%	35000	2	214	3343855	332799	2991683	1825124
5km	90%	35000	2	246	2143963	255520	1871527	1239550
5km	90%	35000	2	218	2421411	244483	2156559	1367143
5km	90%	35000	2	208	2411227	257641	2132450	1284798
5km	90%	35000	2	213	2980297	312536	2654072	1640657
5km	90%	35000	2	264	2772990	301061	2435440	1537896
5km	90%	35000	2	190	1955308	227893	1696943	1304348
5km	90%	35000	2	154	1774904	217818	1539812	1304931
5km	90%	35000	2	201	2825623	308608	2493734	1604924
5km	90%	35000	2	140	2170630	254362	1899747	1433491
5km	90%	35000	2	142	2904611	347235	2538237	1422889
5km	90%	35000	2	173	2395841	259075	2118376	1249847
5km	90%	35000	2	213	2918771	292657	2609662	1552400
5km	90%	35000	2	170	2457186	298374	2139749	1272879
5km	90%	35000	2	226	2489404	257280	2216449	1357988
5km	90%	35000	2	192	2645014	287382	2308279	1530069
5km	90%	35000	2	245	3103482	347205	2722729	1668279
5km	90%	35000	2	200	2686479	305003	2353689	1485341
5km	90%	35000	2	333	3767589	379131	3360569	1721540
5km	90%	35000	2	168	1832647	223361	1591158	1100585
5km	90%	35000	2	225	3331841	357100	2943442	1820233
5km	90%	35000	2	206	2961577	319088	2613067	1586010
5km	90%	35000	2	210	1869511	229990	1622059	1103716
5km	90%	35000	2	252	3751506	403135	3314823	1928804
5km	90%	35000	2	356	3325634	354462	2942939	1677937
5km	90%	35000	2	139	2107747	248582	1836478	1287015
5km	90%	35000	2	180	2896708	277725	2584102	1618633
5km	90%	35000	2	204	2256079	249305	1991878	1340056
5km	90%	35000	2	187	2195385	262260	1909238	1271627
5km	90%	35000	2	351	3017308	309444	2679112	1743241
5km	90%	35000	2	260	2165520	204609	1941298	1419158
5km	90%	35000	2	365	2359933	281720	2047072	1407367
5km	90%	35000	2	216	2597129	298841	2273110	1525762
5km	90%	35000	2	196	2117201	231793	1866321	1279878
5km	90%	35000	2	238	2892554	317001	2551327	1790489
5km	90%	35000	2	170	2544771	272282	2244156	1499043
5km	90%	35000	2	237	3083930	309092	2749632	1788534
5km	90%	35000	2	315	2649653	316917	2312266	1588754
5km	90%	35000	2	241	1636200	202387	1426755	1104919
5km	90%	35000	2	196	2787033	255360	2502890	1340728
5km	90%	35000	2	192	2679128	291014	2363534	1441068
5km	90%	35000	2	170	2957130	330188	2592363	1673324
5km	90%	35000	2	355	3069836	296390	2741936	1686480
5km	90%	35000	2	209	2604386	258471	2323399	1345318
5km	90%	35000	2	175	2683021	302445	2365084	1466068
5km	90%	35000	2	220	2587264	266918	2296936	1614374
5km	90%	35000	2	217	3215814	341165	2848591	1812221
5km	90%	35000	2	450	2857024	276670	2566743	1755347
5km	90%	35000	2	204	2471278	279861	2165387	1604769
5km	90%	35000	2	149	1890462	233701	1634052	1384084
5km	90%	35000	2	188	2331520	248043	2059926	1437842
5km	90%	35000	2	263	2775064	309198	2438753	1547951
5km	90%	35000	2	233	1641753	181871	1434402	1296301
5km	90%	35000	2	201	2949482	288816	2642162	1643339
5km	90%	35000	2	207	2106300	231347	1848351	1353128
5km	90%	35000	2	244	2048515	232902	1805024	1314685
5km	90%	35000	2	293	3202275	284097	2906637	1736480
5km	90%	35000	2	251	3102858	307792	2775686	1721776
5km	90%	35000	2	206	2557191	281156	2258649	1366306
5km	90%	35000	2	289	3019922	332465	2658910	1789601
5km	90%	35000	2	145	1703416	190263	1502527	1157424
5km	90%	35000	2	144	1908310	242707	1653763	1264649
5km	90%	35000	2	246	2661733	277456	2350151	1651453
5km	90%	35000	2	214	2990515	320870	2645599	1691580
5km	90%	35000	2	249	3919653	344067	3522545	2039101
5km	90%	35000	2	354	3083059	286384	2781267	1600713
5km	90%	35000	2	175	2374096	262842	2081306	1378979
5km	90%	35000	2	307	2800717	293720	2470732	1744761
5km	90%	35000	2	214	2354962	284168	2049739	1447868
5km	90%	35000	2	241	2088276	232132	1840124	1376266
5km	90%	35000	2	191	2269467	244439	2008399	1205336
5km	90%	35000	2	193	2649268	266259	2365238	1421239
5km	90%	35000	2	190	3140910	312464	2812980	1745778
5km	90%	35000	2	277	3357008	331292	3005718	1959016
5km	90%	35000	2	249	3038967	331655	2671182	1654522
5km	90%	35000	2	226	3036475	365134	2638490	1920828
5km	90%	35000	2	216	3604143	367214	3218820	1613553
5km	90%	35000	2	306	1935227	218633	1696836	1357014
5km	90%	35000	2	249	2621505	293010	2308551	1614372
5km	90%	35000	2	311	2421252	273571	2137073	1355378
5km	90%	35000	2	267	3075988	280497	2753548	1508609
5km	90%	35000	2	303	2606594	303817	2261948	1721724
5km	90%	35000	2	186	2276928	253837	1996907	1419561
5km	90%	35000	2	203	2573051	284890	2253429	1434681
5km	90%	35000	2	239	3739537	359310	3338219	1959086
5km	90%	35000	2	196	2507766	281623	2204385	1321262
5km	90%	35000	2	226	2805871	304283	2472817	1522405
5km	90%	35000	2	255	3133726	248683	2859946	1711591
5km	90%	35000	2	255	2884735	318802	2540526	1502644
5km	90%	35000	2	191	1884106	219963	1652781	1268611
5km	90%	35000	2	198	3151911	311108	2823269	1527721
5km	90%	35000	2	175	2194202	262414	1900323	1461787
5km	90%	35000	2	163	1806658	216968	1546680	1211289
5km	90%	35000	2	232	2288817	251816	2021658	1193849
5km	90%	35000	2	184	2938857	338484	2576001	1710647
5km	90%	35000	2	228	2761639	279317	2456814	1675083
5km	90%	35000	2	221	2122620	244550	1853530	1342720
5km	90%	35000	2	145	1990040	230382	1733691	1292816
5km	90%	35000	2	229	2117841	256744	1842599	1429968
5km	90%	35000	2	181	2983842	315512	2646201	1489954
5km	90%	35000	2	299	2589377	271129	2293314	1463677
5km	90%	35000	2	222	2231166	275722	1939070	1476595
5km	90%	35000	2	221	2195550	238006	1945907	1239714
5km	90%	35000	2	197	2398791	287841	2100337	1440469
5km	90%	35000	2	203	2782053	315273	2451391	1405083
5km	90%	35000	2	221	2652327	312340	2318846	1660075
5km	90%	35000	2	191	2155710	220221	1917607	1285908
5km	90%	35000	2	244	3375355	303386	3035279	1787890
5km	90%	35000	2	166	2104746	236151	1850573	1289409
5km	90%	35000	2	180	2825061	269506	2537641	1556518
5km	90%	35000	2	230	2791802	271293	2503341	1504245
5km	90%	35000	2	276	2280393	230471	2033614	1471587
5km	90%	35000	2	226	3468235	318382	3126241	1747985
5km	90%	35000	2	150	2142983	245395	1874226	1465121
5km	90%	35000	2	161	1977835	213485	1733145	1302097
5km	90%	35000	2	225	2205795	279075	1908624	1410170
5km	90%	35000	2	226	2153844	204973	1925534	1373996
5km	90%	35000	2	215	2033977	232111	1793171	1180909
5km	90%	35000	2	186	2464185	263143	2175491	1400160
5km	90%	35000	2	150	2367098	272435	2080247	1301524
5km	90%	35000	2	395	2423020	269853	2131406	1424120
5km	90%	35000	2	318	2813846	265138	2513383	1663687
5km	90%	35000	2	228	2997877	349225	2622010	1758685
5km	90%	35000	2	171	2138101	238315	1872168	1285459
5km	90%	35000	2	211	4322060	377359	3914576	1915571
5km	90%	35000	2	170	2371962	260619	2085555	1450339
5km	90%	35000	2	192	2476850	290420	2166603	1477037
5km	90%	35000	2	309	2271736	241415	2011327	1565117
5km	90%	35000	2	177	1959647	225391	1715620	1250467
5km	90%	35000	2	211	2760480	309592	2409754	1594409
5km	90%	35000	2	188	2376786	241118	2103702	1612553
5km	90%	35000	2	185	2046007	230384	1782121	1291043
5km	90%	35000	2	177	2868313	295113	2543539	1553091
5km	90%	35000	2	199	2300837	222589	2031831	1346506
5km	90%	35000	2	181	2370898	252195	2107272	1357448
5km	90%	35000	2	249	2949153	304586	2625656	1589797
5km	90%	35000	2	223	3432544	371010	3026817	1771262
5km	90%	35000	2	170	2440572	293901	2117927	1529712
5km	90%	35000	2	222	2705344	274690	2411928	1573731
5km	90%	35000	2	258	2459632	279871	2161855	1571058
5km	90%	35000	2	183	1924800	232612	1680214	1320751
5km	90%	35000	2	252	1990492	246396	1730751	1518747
5km	90%	35000	2	204	2493218	248124	2220563	1463102
5km	90%	35000	2	199	2551049	273689	2263654	1533075
5km	90%	35000	2	229	2623542	272817	2331083	1355834
5km	90%	35000	2	224	2506694	264176	2218157	1544203
5km	90%	35000	2	214	2833184	285243	2515706	1561377
5km	90%	35000	2	189	2471118	274145	2179628	1437087
5km	90%	35000	2	220	2116615	239624	1845688	1234864
5km	90%	35000	2	265	3287803	350609	2919680	1742743
5km	90%	35000	2	152	2021446	221578	1791773	1257476
5km	90%	35000	2	138	1568715	178976	1378708	1081632
5km	90%	35000	2	273	2636405	260258	2363002	1716521
5km	90%	35000	2	238	2365654	275564	2070345	1334268
5km	90%	35000	2	189	1946557	217427	1708358	1304285
5km	90%	35000	2	239	3262259	306961	2918852	1909991
5km	90%	35000	2	267	3943350	365686	3546844	1973947
5km	90%	35000	2	230	2664376	271841	2377456	1525238
5km	90%	35000	2	204	2591445	277986	2282684	1378940
5km	90%	35000	2	235	2741876	302199	2407101	1706268
5km	90%	35000	2	293	1969869	230756	1721665	1186700
5km	90%	35000	2	252	3046627	309952	2703524	1555919
5km	90%	35000	2	300	3446480	284919	3136440	1829272
5km	90%	35000	2	163	2705877	300373	2382011	1611312
5km	90%	35000	2	174	2553710	307935	2232199	1521751
5km	90%	35000	2	253	2910390	306973	2564950	1713907
5km	90%	35000	2	194	2063558	249023	1780450	1368262
5km	90%	35000	2	225	2395740	259391	2110066	1411954
5km	90%	35000	2	341	2817463	310142	2486635	1734756
5km	90%	35000	2	227	2503866	258502	2226257	1538599
5km	90%	35000	2	199	2718035	291907	2405952	1603876
5km	90%	35000	2	208	2725206	288805	2416729	1596222
5km	90%	35000	2	224	2588366	265347	2301755	1477195
5km	90%	35000	2	240	2797492	266462	2508913	1521786
5km	90%	35000	2	300	3312831	353725	2920760	1841743
5km	90%	35000	2	154	2260213	257935	1979571	1466723
5km	90%	35000	2	212	2122806	252805	1851445	1493019
5km	90%	35000	2	156	2032701	259663	1755777	1214039
5km	90%	35000	2	202	2805765	307533	2462361	1428863
5km	90%	35000	2	211	2521241	285350	2212164	1652416
5km	90%	35000	2	239	2316697	268078	2031384	1356846
5km	90%	35000	2	191	2974483	303076	2652952	1616806
5km	90%	35000	2	155	1810019	214392	1577104	1285699
5km	90%	35000	2	242	2217889	236119	1959656	1357535
5km	90%	35000	2	267	2772548	266647	2491250	1642083
5km	90%	35000	2	247	2474237	280864	2166117	1538042
5km	90%	35000	2	216	2269308	282840	1966520	1401848
5km	90%	35000	2	236	3034995	347668	2667534	1960346
5km	90%	35000	2	300	2666577	285629	2364015	1448256
5km	90%	35000	2	266	2687926	312519	2347334	1692552
5km	90%	35000	2	178	2391747	257870	2113339	1338751
5km	90%	35000	2	135	2248617	263692	1973845	1360998
5km	90%	35000	2	291	3009653	313996	2670158	1666119
5km	90%	35000	2	308	3411394	342181	3056927	1931344
5km	90%	35000	2	219	2693735	291759	2379323	1559566
5km	90%	35000	2	195	2414042	284014	2113994	1301711
5km	90%	35000	2	226	2448011	289423	2140226	1394402
5km	90%	35000	2	185	2630285	255681	2354734	1506194
5km	90%	35000	2	211	2269055	226397	2026801	1430123
5km	90%	35000	2	193	2852878	301981	2528607	1590727
5km	90%	35000	2	198	2274402	252549	1993239	1381024
5km	90%	35000	2	191	2343895	263650	2050649	1321236
5km	90%	35000	2	223	2461758	274932	2168661	1538967
5km	90%	35000	2	253	2631388	290687	2312122	1638307
5km	90%	35000	2	252	2898538	242905	2636695	1614163
5km	90%	35000	2	155	1602085	187663	1400528	1040950
5km	90%	35000	2	244	2928996	313934	2597621	1577023
5km	90%	35000	2	194	2693918	304777	2366047	1453680
5km	90%	35000	2	170	2253674	236060	1980679	1464382
5km	90%	35000	2	194	2738681	309698	2390001	1711018
5km	90%	35000	2	347	2608734	271749	2313959	1696526
5km	90%	35000	2	331	2255353	245219	1972549	1408634
5km	90%	35000	2	177	1906570	222165	1669272	1371369
5km	90%	35000	2	220	2754250	304811	2425672	1458240
5km	90%	35000	2	152	2675801	297161	2351761	1476546
5km	90%	35000	2	235	2629475	286163	2315768	1512280
5km	90%	35000	2	213	3221647	360822	2837789	1693458
5km	90%	35000	2	313	2389188	262015	2099533	1638919
[truncated: 1 more rows]
